# Supplementary material for: Structural screens identify candidate human homologs of insect chemoreceptors and cryptic Drosophila gustatory receptor-like proteins
Source: eLife. 2023 Feb 20;12:e85537. doi: 10.7554/eLife.85537 (PMC9998090; doi:10.7554/eLife.85537)
Supplement: Source data 1. — Models of proteins analyzed in this work, either downloaded from the AlphaFold Protein Structure Database or, where not already available, predicted using the AlphaFold2 algorithm implemented in ColabFold (Mirdita et al., 2022). The four-letter code in the filename represents the first letter of the genus and the first three letters of the species (e.g., ‘Dmel’ = D. melanogaster); species names are given in full in the figures. [file elife-85537-data1.zip › HsapPHTF2_AF-Q8N3S3-F1-model_v3.pdb]

HEADER                                            01-JUN-22                     
TITLE     ALPHAFOLD MONOMER V2.0 PREDICTION FOR PROTEIN PHTF2 (Q8N3S3)          
COMPND    MOL_ID: 1;                                                            
COMPND   2 MOLECULE: PROTEIN PHTF2;                                             
COMPND   3 CHAIN: A                                                             
SOURCE    MOL_ID: 1;                                                            
SOURCE   2 ORGANISM_SCIENTIFIC: HOMO SAPIENS;                                   
SOURCE   3 ORGANISM_TAXID: 9606                                                 
REMARK   1                                                                      
REMARK   1 REFERENCE 1                                                          
REMARK   1  AUTH   JOHN JUMPER, RICHARD EVANS, ALEXANDER PRITZEL, TIM GREEN,    
REMARK   1  AUTH 2 MICHAEL FIGURNOV, OLAF RONNEBERGER, KATHRYN TUNYASUVUNAKOOL, 
REMARK   1  AUTH 3 RUSS BATES, AUGUSTIN ZIDEK, ANNA POTAPENKO, ALEX BRIDGLAND,  
REMARK   1  AUTH 4 CLEMENS MEYER, SIMON A A KOHL, ANDREW J BALLARD,             
REMARK   1  AUTH 5 ANDREW COWIE, BERNARDINO ROMERA-PAREDES, STANISLAV NIKOLOV,  
REMARK   1  AUTH 6 RISHUB JAIN, JONAS ADLER, TREVOR BACK, STIG PETERSEN,        
REMARK   1  AUTH 7 DAVID REIMAN, ELLEN CLANCY, MICHAL ZIELINSKI,                
REMARK   1  AUTH 8 MARTIN STEINEGGER, MICHALINA PACHOLSKA, TAMAS BERGHAMMER,    
REMARK   1  AUTH 9 DAVID SILVER, ORIOL VINYALS, ANDREW W SENIOR,                
REMARK   1  AUTH10 KORAY KAVUKCUOGLU, PUSHMEET KOHLI, DEMIS HASSABIS            
REMARK   1  TITL   HIGHLY ACCURATE PROTEIN STRUCTURE PREDICTION WITH ALPHAFOLD  
REMARK   1  REF    NATURE                        V. 596   583 2021              
REMARK   1  REFN                   ISSN 0028-0836                               
REMARK   1  PMID   34265844                                                     
REMARK   1  DOI    10.1038/s41586-021-03819-2                                   
REMARK   1                                                                      
REMARK   1 DISCLAIMERS                                                          
REMARK   1 ALPHAFOLD DATA, COPYRIGHT (2021) DEEPMIND TECHNOLOGIES LIMITED. THE  
REMARK   1 INFORMATION PROVIDED IS THEORETICAL MODELLING ONLY AND CAUTION SHOULD
REMARK   1 BE EXERCISED IN ITS USE. IT IS PROVIDED "AS-IS" WITHOUT ANY WARRANTY 
REMARK   1 OF ANY KIND, WHETHER EXPRESSED OR IMPLIED. NO WARRANTY IS GIVEN THAT 
REMARK   1 USE OF THE INFORMATION SHALL NOT INFRINGE THE RIGHTS OF ANY THIRD    
REMARK   1 PARTY. THE INFORMATION IS NOT INTENDED TO BE A SUBSTITUTE FOR        
REMARK   1 PROFESSIONAL MEDICAL ADVICE, DIAGNOSIS, OR TREATMENT, AND DOES NOT   
REMARK   1 CONSTITUTE MEDICAL OR OTHER PROFESSIONAL ADVICE. IT IS AVAILABLE FOR 
REMARK   1 ACADEMIC AND COMMERCIAL PURPOSES, UNDER CC-BY 4.0 LICENCE.           
DBREF  XXXX A    1   785  UNP    Q8N3S3   PHTF2_HUMAN      1    785             
SEQRES   1 A  785  MET ALA SER LYS VAL THR ASP ALA ILE VAL TRP TYR GLN          
SEQRES   2 A  785  LYS LYS GLU PHE LEU SER VAL ALA THR THR ALA PRO GLY          
SEQRES   3 A  785  PRO GLN GLN VAL LEU PRO GLY TYR CYS GLN CYS SER LEU          
SEQRES   4 A  785  LYS ASP GLN GLY LEU PHE ILE GLN CYS LEU ILE GLY ALA          
SEQRES   5 A  785  TYR ASP GLN GLN ILE TRP GLU LYS SER VAL GLU GLN ARG          
SEQRES   6 A  785  GLU ILE LYS PHE ILE LYS LEU GLY LEU ARG ASN LYS PRO          
SEQRES   7 A  785  LYS LYS THR ALA HIS VAL LYS PRO ASP LEU ILE ASP VAL          
SEQRES   8 A  785  ASP LEU VAL ARG GLY SER ALA PHE ALA LYS ALA LYS PRO          
SEQRES   9 A  785  GLU SER PRO TRP THR SER LEU THR ARG LYS GLY ILE VAL          
SEQRES  10 A  785  ARG VAL VAL PHE PHE PRO PHE PHE PHE ARG TRP TRP LEU          
SEQRES  11 A  785  GLN VAL THR SER LYS VAL ILE PHE PHE TRP LEU LEU VAL          
SEQRES  12 A  785  LEU TYR LEU LEU GLN VAL ALA ALA ILE VAL LEU PHE CYS          
SEQRES  13 A  785  SER THR SER SER PRO HIS SER ILE PRO LEU THR GLU VAL          
SEQRES  14 A  785  ILE GLY PRO ILE TRP LEU MET LEU LEU LEU GLY THR VAL          
SEQRES  15 A  785  HIS CYS GLN ILE VAL SER THR ARG THR PRO LYS PRO PRO          
SEQRES  16 A  785  LEU SER THR GLY GLY LYS ARG ARG ARG LYS LEU ARG LYS          
SEQRES  17 A  785  ALA ALA HIS LEU GLU VAL HIS ARG GLU GLY ASP GLY SER          
SEQRES  18 A  785  SER THR THR ASP ASN THR GLN GLU GLY ALA VAL GLN ASN          
SEQRES  19 A  785  HIS GLY THR SER THR SER HIS SER VAL GLY THR VAL PHE          
SEQRES  20 A  785  ARG ASP LEU TRP HIS ALA ALA PHE PHE LEU SER GLY SER          
SEQRES  21 A  785  LYS LYS ALA LYS ASN SER ILE ASP LYS SER THR GLU THR          
SEQRES  22 A  785  ASP ASN GLY TYR VAL SER LEU ASP GLY LYS LYS THR VAL          
SEQRES  23 A  785  LYS SER GLY GLU ASP GLY ILE GLN ASN HIS GLU PRO GLN          
SEQRES  24 A  785  CYS GLU THR ILE ARG PRO GLU GLU THR ALA TRP ASN THR          
SEQRES  25 A  785  GLY THR LEU ARG ASN GLY PRO SER LYS ASP THR GLN ARG          
SEQRES  26 A  785  THR ILE THR ASN VAL SER ASP GLU VAL SER SER GLU GLU          
SEQRES  27 A  785  GLY PRO GLU THR GLY TYR SER LEU ARG ARG HIS VAL ASP          
SEQRES  28 A  785  ARG THR SER GLU GLY VAL LEU ARG ASN ARG LYS SER HIS          
SEQRES  29 A  785  HIS TYR LYS LYS HIS TYR PRO ASN GLU ASP ALA PRO LYS          
SEQRES  30 A  785  SER GLY THR SER CYS SER SER ARG CYS SER SER SER ARG          
SEQRES  31 A  785  GLN ASP SER GLU SER ALA ARG PRO GLU SER GLU THR GLU          
SEQRES  32 A  785  ASP VAL LEU TRP GLU ASP LEU LEU HIS CYS ALA GLU CYS          
SEQRES  33 A  785  HIS SER SER CYS THR SER GLU THR ASP VAL GLU ASN HIS          
SEQRES  34 A  785  GLN ILE ASN PRO CYS VAL LYS LYS GLU TYR ARG ASP ASP          
SEQRES  35 A  785  PRO PHE HIS GLN SER HIS LEU PRO TRP LEU HIS SER SER          
SEQRES  36 A  785  HIS PRO GLY LEU GLU LYS ILE SER ALA ILE VAL TRP GLU          
SEQRES  37 A  785  GLY ASN ASP CYS LYS LYS ALA ASP MET SER VAL LEU GLU          
SEQRES  38 A  785  ILE SER GLY MET ILE MET ASN ARG VAL ASN SER HIS ILE          
SEQRES  39 A  785  PRO GLY ILE GLY TYR GLN ILE PHE GLY ASN ALA VAL SER          
SEQRES  40 A  785  LEU ILE LEU GLY LEU THR PRO PHE VAL PHE ARG LEU SER          
SEQRES  41 A  785  GLN ALA THR ASP LEU GLU GLN LEU THR ALA HIS SER ALA          
SEQRES  42 A  785  SER GLU LEU TYR VAL ILE ALA PHE GLY SER ASN GLU ASP          
SEQRES  43 A  785  VAL ILE VAL LEU SER MET VAL ILE ILE SER PHE VAL VAL          
SEQRES  44 A  785  ARG VAL SER LEU VAL TRP ILE PHE PHE PHE LEU LEU CYS          
SEQRES  45 A  785  VAL ALA GLU ARG THR TYR LYS GLN ARG LEU LEU PHE ALA          
SEQRES  46 A  785  LYS LEU PHE GLY HIS LEU THR SER ALA ARG ARG ALA ARG          
SEQRES  47 A  785  LYS SER GLU VAL PRO HIS PHE ARG LEU LYS LYS VAL GLN          
SEQRES  48 A  785  ASN ILE LYS MET TRP LEU SER LEU ARG SER TYR LEU LYS          
SEQRES  49 A  785  ARG ARG GLY PRO GLN ARG SER VAL ASP VAL ILE VAL SER          
SEQRES  50 A  785  SER ALA PHE LEU LEU THR ILE SER VAL VAL PHE ILE CYS          
SEQRES  51 A  785  CYS ALA GLN LEU LEU HIS VAL HIS GLU ILE PHE LEU ASP          
SEQRES  52 A  785  CYS HIS TYR ASN TRP GLU LEU VAL ILE TRP CYS ILE SER          
SEQRES  53 A  785  LEU THR LEU PHE LEU LEU ARG PHE VAL THR LEU GLY SER          
SEQRES  54 A  785  GLU THR SER LYS LYS TYR SER ASN THR SER ILE LEU LEU          
SEQRES  55 A  785  THR GLU GLN ILE ASN LEU TYR LEU LYS MET GLU LYS LYS          
SEQRES  56 A  785  PRO ASN LYS LYS GLU GLU LEU THR LEU VAL ASN ASN VAL          
SEQRES  57 A  785  LEU LYS LEU ALA THR LYS LEU LEU LYS GLU LEU ASP SER          
SEQRES  58 A  785  PRO PHE ARG LEU TYR GLY LEU THR MET ASN PRO LEU LEU          
SEQRES  59 A  785  TYR ASN ILE THR GLN VAL VAL ILE LEU SER ALA VAL SER          
SEQRES  60 A  785  GLY VAL ILE SER ASP LEU LEU GLY PHE ASN LEU LYS LEU          
SEQRES  61 A  785  TRP LYS ILE LYS SER                                          
CRYST1    1.000    1.000    1.000  90.00  90.00  90.00 P 1           1          
ORIGX1      1.000000  0.000000  0.000000        0.00000                         
ORIGX2      0.000000  1.000000  0.000000        0.00000                         
ORIGX3      0.000000  0.000000  1.000000        0.00000                         
SCALE1      1.000000  0.000000  0.000000        0.00000                         
SCALE2      0.000000  1.000000  0.000000        0.00000                         
SCALE3      0.000000  0.000000  1.000000        0.00000                         
MODEL        1                                                                  
ATOM      1  N   MET A   1     -32.468  25.468   7.395  1.00 41.85           N  
ATOM      2  CA  MET A   1     -31.031  25.285   7.715  1.00 41.85           C  
ATOM      3  C   MET A   1     -30.211  24.893   6.481  1.00 41.85           C  
ATOM      4  CB  MET A   1     -30.835  24.342   8.914  1.00 41.85           C  
ATOM      5  O   MET A   1     -29.225  25.568   6.223  1.00 41.85           O  
ATOM      6  CG  MET A   1     -29.578  24.710   9.709  1.00 41.85           C  
ATOM      7  SD  MET A   1     -29.352  23.755  11.232  1.00 41.85           S  
ATOM      8  CE  MET A   1     -30.573  24.500  12.355  1.00 41.85           C  
ATOM      9  N   ALA A   2     -30.651  23.909   5.680  1.00 42.74           N  
ATOM     10  CA  ALA A   2     -29.973  23.456   4.453  1.00 42.74           C  
ATOM     11  C   ALA A   2     -29.500  24.583   3.505  1.00 42.74           C  
ATOM     12  CB  ALA A   2     -30.906  22.474   3.732  1.00 42.74           C  
ATOM     13  O   ALA A   2     -28.316  24.616   3.195  1.00 42.74           O  
ATOM     14  N   SER A   3     -30.355  25.556   3.141  1.00 47.87           N  
ATOM     15  CA  SER A   3     -29.959  26.677   2.256  1.00 47.87           C  
ATOM     16  C   SER A   3     -28.696  27.401   2.731  1.00 47.87           C  
ATOM     17  CB  SER A   3     -31.084  27.709   2.120  1.00 47.87           C  
ATOM     18  O   SER A   3     -27.776  27.579   1.949  1.00 47.87           O  
ATOM     19  OG  SER A   3     -30.855  28.582   1.036  1.00 47.87           O  
ATOM     20  N   LYS A   4     -28.581  27.710   4.033  1.00 63.12           N  
ATOM     21  CA  LYS A   4     -27.396  28.389   4.591  1.00 63.12           C  
ATOM     22  C   LYS A   4     -26.118  27.544   4.490  1.00 63.12           C  
ATOM     23  CB  LYS A   4     -27.641  28.824   6.050  1.00 63.12           C  
ATOM     24  O   LYS A   4     -25.030  28.106   4.447  1.00 63.12           O  
ATOM     25  CG  LYS A   4     -28.680  29.953   6.177  1.00 63.12           C  
ATOM     26  CD  LYS A   4     -28.746  30.515   7.610  1.00 63.12           C  
ATOM     27  CE  LYS A   4     -29.711  31.711   7.669  1.00 63.12           C  
ATOM     28  NZ  LYS A   4     -29.752  32.357   9.009  1.00 63.12           N  
ATOM     29  N   VAL A   5     -26.234  26.213   4.449  1.00 60.68           N  
ATOM     30  CA  VAL A   5     -25.099  25.308   4.197  1.00 60.68           C  
ATOM     31  C   VAL A   5     -24.733  25.324   2.713  1.00 60.68           C  
ATOM     32  CB  VAL A   5     -25.388  23.876   4.697  1.00 60.68           C  
ATOM     33  O   VAL A   5     -23.553  25.439   2.390  1.00 60.68           O  
ATOM     34  CG1 VAL A   5     -24.206  22.932   4.445  1.00 60.68           C  
ATOM     35  CG2 VAL A   5     -25.676  23.870   6.206  1.00 60.68           C  
ATOM     36  N   THR A   6     -25.720  25.292   1.812  1.00 63.39           N  
ATOM     37  CA  THR A   6     -25.495  25.435   0.365  1.00 63.39           C  
ATOM     38  C   THR A   6     -24.838  26.778   0.038  1.00 63.39           C  
ATOM     39  CB  THR A   6     -26.802  25.298  -0.435  1.00 63.39           C  
ATOM     40  O   THR A   6     -23.813  26.802  -0.637  1.00 63.39           O  
ATOM     41  CG2 THR A   6     -26.526  24.857  -1.871  1.00 63.39           C  
ATOM     42  OG1 THR A   6     -27.646  24.314   0.120  1.00 63.39           O  
ATOM     43  N   ASP A   7     -25.346  27.878   0.597  1.00 58.69           N  
ATOM     44  CA  ASP A   7     -24.804  29.229   0.425  1.00 58.69           C  
ATOM     45  C   ASP A   7     -23.383  29.346   0.991  1.00 58.69           C  
ATOM     46  CB  ASP A   7     -25.730  30.256   1.100  1.00 58.69           C  
ATOM     47  O   ASP A   7     -22.516  29.948   0.361  1.00 58.69           O  
ATOM     48  CG  ASP A   7     -27.117  30.338   0.451  1.00 58.69           C  
ATOM     49  OD1 ASP A   7     -27.166  30.267  -0.795  1.00 58.69           O  
ATOM     50  OD2 ASP A   7     -28.107  30.457   1.215  1.00 58.69           O  
ATOM     51  N   ALA A   8     -23.094  28.716   2.137  1.00 55.12           N  
ATOM     52  CA  ALA A   8     -21.740  28.667   2.689  1.00 55.12           C  
ATOM     53  C   ALA A   8     -20.769  27.882   1.787  1.00 55.12           C  
ATOM     54  CB  ALA A   8     -21.794  28.085   4.106  1.00 55.12           C  
ATOM     55  O   ALA A   8     -19.634  28.321   1.597  1.00 55.12           O  
ATOM     56  N   ILE A   9     -21.206  26.763   1.196  1.00 58.11           N  
ATOM     57  CA  ILE A   9     -20.413  25.973   0.237  1.00 58.11           C  
ATOM     58  C   ILE A   9     -20.181  26.768  -1.056  1.00 58.11           C  
ATOM     59  CB  ILE A   9     -21.087  24.602  -0.022  1.00 58.11           C  
ATOM     60  O   ILE A   9     -19.049  26.826  -1.537  1.00 58.11           O  
ATOM     61  CG1 ILE A   9     -21.004  23.717   1.245  1.00 58.11           C  
ATOM     62  CG2 ILE A   9     -20.437  23.862  -1.210  1.00 58.11           C  
ATOM     63  CD1 ILE A   9     -21.948  22.507   1.218  1.00 58.11           C  
ATOM     64  N   VAL A  10     -21.213  27.429  -1.589  1.00 61.81           N  
ATOM     65  CA  VAL A  10     -21.123  28.286  -2.783  1.00 61.81           C  
ATOM     66  C   VAL A  10     -20.232  29.504  -2.524  1.00 61.81           C  
ATOM     67  CB  VAL A  10     -22.532  28.697  -3.263  1.00 61.81           C  
ATOM     68  O   VAL A  10     -19.428  29.862  -3.382  1.00 61.81           O  
ATOM     69  CG1 VAL A  10     -22.503  29.768  -4.363  1.00 61.81           C  
ATOM     70  CG2 VAL A  10     -23.273  27.484  -3.844  1.00 61.81           C  
ATOM     71  N   TRP A  11     -20.288  30.111  -1.337  1.00 57.69           N  
ATOM     72  CA  TRP A  11     -19.399  31.211  -0.954  1.00 57.69           C  
ATOM     73  C   TRP A  11     -17.940  30.753  -0.821  1.00 57.69           C  
ATOM     74  CB  TRP A  11     -19.917  31.853   0.337  1.00 57.69           C  
ATOM     75  O   TRP A  11     -17.040  31.441  -1.306  1.00 57.69           O  
ATOM     76  CG  TRP A  11     -19.228  33.119   0.742  1.00 57.69           C  
ATOM     77  CD1 TRP A  11     -19.626  34.364   0.397  1.00 57.69           C  
ATOM     78  CD2 TRP A  11     -18.066  33.299   1.611  1.00 57.69           C  
ATOM     79  CE2 TRP A  11     -17.835  34.700   1.769  1.00 57.69           C  
ATOM     80  CE3 TRP A  11     -17.208  32.425   2.314  1.00 57.69           C  
ATOM     81  NE1 TRP A  11     -18.802  35.300   0.991  1.00 57.69           N  
ATOM     82  CH2 TRP A  11     -16.015  34.309   3.320  1.00 57.69           C  
ATOM     83  CZ2 TRP A  11     -16.830  35.208   2.608  1.00 57.69           C  
ATOM     84  CZ3 TRP A  11     -16.194  32.922   3.158  1.00 57.69           C  
ATOM     85  N   TYR A  12     -17.694  29.568  -0.245  1.00 43.75           N  
ATOM     86  CA  TYR A  12     -16.351  28.975  -0.172  1.00 43.75           C  
ATOM     87  C   TYR A  12     -15.788  28.670  -1.567  1.00 43.75           C  
ATOM     88  CB  TYR A  12     -16.355  27.712   0.709  1.00 43.75           C  
ATOM     89  O   TYR A  12     -14.675  29.088  -1.882  1.00 43.75           O  
ATOM     90  CG  TYR A  12     -15.294  27.736   1.788  1.00 43.75           C  
ATOM     91  CD1 TYR A  12     -14.016  27.192   1.549  1.00 43.75           C  
ATOM     92  CD2 TYR A  12     -15.585  28.334   3.029  1.00 43.75           C  
ATOM     93  CE1 TYR A  12     -13.034  27.229   2.558  1.00 43.75           C  
ATOM     94  CE2 TYR A  12     -14.604  28.384   4.037  1.00 43.75           C  
ATOM     95  OH  TYR A  12     -12.390  27.882   4.786  1.00 43.75           O  
ATOM     96  CZ  TYR A  12     -13.328  27.825   3.803  1.00 43.75           C  
ATOM     97  N   GLN A  13     -16.590  28.026  -2.426  1.00 42.53           N  
ATOM     98  CA  GLN A  13     -16.277  27.805  -3.842  1.00 42.53           C  
ATOM     99  C   GLN A  13     -15.928  29.130  -4.531  1.00 42.53           C  
ATOM    100  CB  GLN A  13     -17.485  27.160  -4.549  1.00 42.53           C  
ATOM    101  O   GLN A  13     -14.857  29.265  -5.117  1.00 42.53           O  
ATOM    102  CG  GLN A  13     -17.681  25.663  -4.262  1.00 42.53           C  
ATOM    103  CD  GLN A  13     -17.029  24.780  -5.321  1.00 42.53           C  
ATOM    104  NE2 GLN A  13     -16.035  23.991  -4.980  1.00 42.53           N  
ATOM    105  OE1 GLN A  13     -17.394  24.779  -6.483  1.00 42.53           O  
ATOM    106  N   LYS A  14     -16.795  30.143  -4.417  1.00 41.72           N  
ATOM    107  CA  LYS A  14     -16.617  31.427  -5.100  1.00 41.72           C  
ATOM    108  C   LYS A  14     -15.352  32.156  -4.639  1.00 41.72           C  
ATOM    109  CB  LYS A  14     -17.901  32.260  -4.940  1.00 41.72           C  
ATOM    110  O   LYS A  14     -14.692  32.768  -5.472  1.00 41.72           O  
ATOM    111  CG  LYS A  14     -17.980  33.430  -5.933  1.00 41.72           C  
ATOM    112  CD  LYS A  14     -19.387  34.052  -5.953  1.00 41.72           C  
ATOM    113  CE  LYS A  14     -19.501  35.089  -7.080  1.00 41.72           C  
ATOM    114  NZ  LYS A  14     -20.878  35.641  -7.194  1.00 41.72           N  
ATOM    115  N   LYS A  15     -14.977  32.067  -3.356  1.00 38.68           N  
ATOM    116  CA  LYS A  15     -13.799  32.768  -2.818  1.00 38.68           C  
ATOM    117  C   LYS A  15     -12.463  32.120  -3.201  1.00 38.68           C  
ATOM    118  CB  LYS A  15     -13.959  32.968  -1.303  1.00 38.68           C  
ATOM    119  O   LYS A  15     -11.526  32.858  -3.497  1.00 38.68           O  
ATOM    120  CG  LYS A  15     -13.061  34.111  -0.807  1.00 38.68           C  
ATOM    121  CD  LYS A  15     -13.358  34.460   0.655  1.00 38.68           C  
ATOM    122  CE  LYS A  15     -12.568  35.715   1.043  1.00 38.68           C  
ATOM    123  NZ  LYS A  15     -12.886  36.157   2.422  1.00 38.68           N  
ATOM    124  N   GLU A  16     -12.366  30.789  -3.255  1.00 40.32           N  
ATOM    125  CA  GLU A  16     -11.159  30.137  -3.794  1.00 40.32           C  
ATOM    126  C   GLU A  16     -11.069  30.301  -5.320  1.00 40.32           C  
ATOM    127  CB  GLU A  16     -11.050  28.659  -3.366  1.00 40.32           C  
ATOM    128  O   GLU A  16     -10.017  30.697  -5.824  1.00 40.32           O  
ATOM    129  CG  GLU A  16     -10.588  28.519  -1.902  1.00 40.32           C  
ATOM    130  CD  GLU A  16     -10.176  27.085  -1.515  1.00 40.32           C  
ATOM    131  OE1 GLU A  16      -9.244  26.956  -0.686  1.00 40.32           O  
ATOM    132  OE2 GLU A  16     -10.809  26.126  -2.014  1.00 40.32           O  
ATOM    133  N   PHE A  17     -12.165  30.109  -6.065  1.00 35.78           N  
ATOM    134  CA  PHE A  17     -12.128  30.178  -7.532  1.00 35.78           C  
ATOM    135  C   PHE A  17     -11.933  31.601  -8.093  1.00 35.78           C  
ATOM    136  CB  PHE A  17     -13.352  29.475  -8.141  1.00 35.78           C  
ATOM    137  O   PHE A  17     -11.191  31.752  -9.064  1.00 35.78           O  
ATOM    138  CG  PHE A  17     -13.195  27.968  -8.296  1.00 35.78           C  
ATOM    139  CD1 PHE A  17     -12.752  27.439  -9.524  1.00 35.78           C  
ATOM    140  CD2 PHE A  17     -13.486  27.087  -7.235  1.00 35.78           C  
ATOM    141  CE1 PHE A  17     -12.616  26.050  -9.694  1.00 35.78           C  
ATOM    142  CE2 PHE A  17     -13.354  25.697  -7.404  1.00 35.78           C  
ATOM    143  CZ  PHE A  17     -12.920  25.177  -8.635  1.00 35.78           C  
ATOM    144  N   LEU A  18     -12.503  32.664  -7.495  1.00 28.40           N  
ATOM    145  CA  LEU A  18     -12.241  34.033  -7.988  1.00 28.40           C  
ATOM    146  C   LEU A  18     -10.799  34.498  -7.756  1.00 28.40           C  
ATOM    147  CB  LEU A  18     -13.211  35.095  -7.423  1.00 28.40           C  
ATOM    148  O   LEU A  18     -10.333  35.369  -8.485  1.00 28.40           O  
ATOM    149  CG  LEU A  18     -14.223  35.595  -8.469  1.00 28.40           C  
ATOM    150  CD1 LEU A  18     -15.425  34.658  -8.570  1.00 28.40           C  
ATOM    151  CD2 LEU A  18     -14.734  36.986  -8.097  1.00 28.40           C  
ATOM    152  N   SER A  19     -10.071  33.917  -6.796  1.00 31.62           N  
ATOM    153  CA  SER A  19      -8.662  34.277  -6.570  1.00 31.62           C  
ATOM    154  C   SER A  19      -7.723  33.850  -7.715  1.00 31.62           C  
ATOM    155  CB  SER A  19      -8.185  33.757  -5.210  1.00 31.62           C  
ATOM    156  O   SER A  19      -6.557  34.236  -7.723  1.00 31.62           O  
ATOM    157  OG  SER A  19      -7.954  32.362  -5.202  1.00 31.62           O  
ATOM    158  N   VAL A  20      -8.234  33.080  -8.688  1.00 35.20           N  
ATOM    159  CA  VAL A  20      -7.476  32.502  -9.814  1.00 35.20           C  
ATOM    160  C   VAL A  20      -7.988  32.972 -11.191  1.00 35.20           C  
ATOM    161  CB  VAL A  20      -7.484  30.958  -9.677  1.00 35.20           C  
ATOM    162  O   VAL A  20      -7.305  32.763 -12.188  1.00 35.20           O  
ATOM    163  CG1 VAL A  20      -6.637  30.219 -10.724  1.00 35.20           C  
ATOM    164  CG2 VAL A  20      -6.941  30.520  -8.305  1.00 35.20           C  
ATOM    165  N   ALA A  21      -9.158  33.620 -11.280  1.00 27.89           N  
ATOM    166  CA  ALA A  21      -9.859  33.839 -12.557  1.00 27.89           C  
ATOM    167  C   ALA A  21      -9.789  35.269 -13.143  1.00 27.89           C  
ATOM    168  CB  ALA A  21     -11.305  33.359 -12.385  1.00 27.89           C  
ATOM    169  O   ALA A  21     -10.246  35.477 -14.265  1.00 27.89           O  
ATOM    170  N   THR A  22      -9.235  36.256 -12.429  1.00 27.20           N  
ATOM    171  CA  THR A  22      -9.270  37.673 -12.855  1.00 27.20           C  
ATOM    172  C   THR A  22      -7.950  38.154 -13.472  1.00 27.20           C  
ATOM    173  CB  THR A  22      -9.764  38.611 -11.737  1.00 27.20           C  
ATOM    174  O   THR A  22      -7.309  39.067 -12.955  1.00 27.20           O  
ATOM    175  CG2 THR A  22     -10.267  39.951 -12.284  1.00 27.20           C  
ATOM    176  OG1 THR A  22     -10.863  38.044 -11.062  1.00 27.20           O  
ATOM    177  N   THR A  23      -7.560  37.582 -14.613  1.00 32.54           N  
ATOM    178  CA  THR A  23      -6.619  38.216 -15.557  1.00 32.54           C  
ATOM    179  C   THR A  23      -7.061  37.985 -17.004  1.00 32.54           C  
ATOM    180  CB  THR A  23      -5.145  37.800 -15.373  1.00 32.54           C  
ATOM    181  O   THR A  23      -7.460  36.887 -17.383  1.00 32.54           O  
ATOM    182  CG2 THR A  23      -4.456  38.542 -14.228  1.00 32.54           C  
ATOM    183  OG1 THR A  23      -4.992  36.428 -15.101  1.00 32.54           O  
ATOM    184  N   ALA A  24      -7.013  39.057 -17.801  1.00 29.34           N  
ATOM    185  CA  ALA A  24      -7.476  39.133 -19.190  1.00 29.34           C  
ATOM    186  C   ALA A  24      -6.664  38.224 -20.157  1.00 29.34           C  
ATOM    187  CB  ALA A  24      -7.431  40.627 -19.553  1.00 29.34           C  
ATOM    188  O   ALA A  24      -5.591  37.742 -19.782  1.00 29.34           O  
ATOM    189  N   PRO A  25      -7.149  37.951 -21.389  1.00 29.31           N  
ATOM    190  CA  PRO A  25      -6.658  36.828 -22.185  1.00 29.31           C  
ATOM    191  C   PRO A  25      -5.260  37.067 -22.775  1.00 29.31           C  
ATOM    192  CB  PRO A  25      -7.723  36.586 -23.261  1.00 29.31           C  
ATOM    193  O   PRO A  25      -5.060  37.912 -23.644  1.00 29.31           O  
ATOM    194  CG  PRO A  25      -8.337  37.967 -23.466  1.00 29.31           C  
ATOM    195  CD  PRO A  25      -8.275  38.582 -22.068  1.00 29.31           C  
ATOM    196  N   GLY A  26      -4.308  36.242 -22.341  1.00 26.37           N  
ATOM    197  CA  GLY A  26      -3.001  36.019 -22.964  1.00 26.37           C  
ATOM    198  C   GLY A  26      -2.738  34.510 -23.098  1.00 26.37           C  
ATOM    199  O   GLY A  26      -3.402  33.719 -22.423  1.00 26.37           O  
ATOM    200  N   PRO A  27      -1.820  34.069 -23.977  1.00 30.42           N  
ATOM    201  CA  PRO A  27      -1.761  32.674 -24.412  1.00 30.42           C  
ATOM    202  C   PRO A  27      -1.377  31.705 -23.283  1.00 30.42           C  
ATOM    203  CB  PRO A  27      -0.776  32.648 -25.587  1.00 30.42           C  
ATOM    204  O   PRO A  27      -0.261  31.735 -22.767  1.00 30.42           O  
ATOM    205  CG  PRO A  27       0.114  33.866 -25.334  1.00 30.42           C  
ATOM    206  CD  PRO A  27      -0.852  34.871 -24.705  1.00 30.42           C  
ATOM    207  N   GLN A  28      -2.340  30.843 -22.938  1.00 25.53           N  
ATOM    208  CA  GLN A  28      -2.265  29.597 -22.157  1.00 25.53           C  
ATOM    209  C   GLN A  28      -0.947  29.310 -21.411  1.00 25.53           C  
ATOM    210  CB  GLN A  28      -2.702  28.427 -23.063  1.00 25.53           C  
ATOM    211  O   GLN A  28      -0.205  28.377 -21.726  1.00 25.53           O  
ATOM    212  CG  GLN A  28      -4.236  28.404 -23.212  1.00 25.53           C  
ATOM    213  CD  GLN A  28      -4.722  27.522 -24.357  1.00 25.53           C  
ATOM    214  NE2 GLN A  28      -5.839  26.845 -24.214  1.00 25.53           N  
ATOM    215  OE1 GLN A  28      -4.132  27.455 -25.418  1.00 25.53           O  
ATOM    216  N   GLN A  29      -0.729  30.025 -20.305  1.00 26.48           N  
ATOM    217  CA  GLN A  29       0.124  29.526 -19.228  1.00 26.48           C  
ATOM    218  C   GLN A  29      -0.645  28.479 -18.416  1.00 26.48           C  
ATOM    219  CB  GLN A  29       0.635  30.668 -18.339  1.00 26.48           C  
ATOM    220  O   GLN A  29      -1.328  28.796 -17.443  1.00 26.48           O  
ATOM    221  CG  GLN A  29       1.688  31.518 -19.061  1.00 26.48           C  
ATOM    222  CD  GLN A  29       2.357  32.541 -18.147  1.00 26.48           C  
ATOM    223  NE2 GLN A  29       3.313  33.288 -18.651  1.00 26.48           N  
ATOM    224  OE1 GLN A  29       2.065  32.688 -16.971  1.00 26.48           O  
ATOM    225  N   VAL A  30      -0.513  27.208 -18.799  1.00 26.73           N  
ATOM    226  CA  VAL A  30      -0.915  26.090 -17.936  1.00 26.73           C  
ATOM    227  C   VAL A  30       0.072  26.030 -16.767  1.00 26.73           C  
ATOM    228  CB  VAL A  30      -0.984  24.757 -18.712  1.00 26.73           C  
ATOM    229  O   VAL A  30       1.139  25.425 -16.878  1.00 26.73           O  
ATOM    230  CG1 VAL A  30      -1.444  23.605 -17.806  1.00 26.73           C  
ATOM    231  CG2 VAL A  30      -1.973  24.847 -19.882  1.00 26.73           C  
ATOM    232  N   LEU A  31      -0.258  26.680 -15.645  1.00 26.82           N  
ATOM    233  CA  LEU A  31       0.484  26.476 -14.400  1.00 26.82           C  
ATOM    234  C   LEU A  31       0.390  24.986 -14.023  1.00 26.82           C  
ATOM    235  CB  LEU A  31      -0.061  27.338 -13.239  1.00 26.82           C  
ATOM    236  O   LEU A  31      -0.727  24.488 -13.854  1.00 26.82           O  
ATOM    237  CG  LEU A  31       0.571  28.736 -13.114  1.00 26.82           C  
ATOM    238  CD1 LEU A  31      -0.129  29.770 -13.993  1.00 26.82           C  
ATOM    239  CD2 LEU A  31       0.500  29.217 -11.661  1.00 26.82           C  
ATOM    240  N   PRO A  32       1.513  24.264 -13.837  1.00 29.87           N  
ATOM    241  CA  PRO A  32       1.457  22.944 -13.232  1.00 29.87           C  
ATOM    242  C   PRO A  32       1.006  23.134 -11.788  1.00 29.87           C  
ATOM    243  CB  PRO A  32       2.859  22.355 -13.357  1.00 29.87           C  
ATOM    244  O   PRO A  32       1.640  23.845 -11.005  1.00 29.87           O  
ATOM    245  CG  PRO A  32       3.754  23.591 -13.365  1.00 29.87           C  
ATOM    246  CD  PRO A  32       2.897  24.671 -14.033  1.00 29.87           C  
ATOM    247  N   GLY A  33      -0.154  22.570 -11.473  1.00 27.33           N  
ATOM    248  CA  GLY A  33      -0.834  22.893 -10.235  1.00 27.33           C  
ATOM    249  C   GLY A  33      -0.040  22.498  -8.990  1.00 27.33           C  
ATOM    250  O   GLY A  33       0.625  21.460  -8.943  1.00 27.33           O  
ATOM    251  N   TYR A  34      -0.312  23.230  -7.905  1.00 27.32           N  
ATOM    252  CA  TYR A  34      -0.684  22.528  -6.674  1.00 27.32           C  
ATOM    253  C   TYR A  34      -1.558  21.345  -7.064  1.00 27.32           C  
ATOM    254  CB  TYR A  34      -1.530  23.442  -5.779  1.00 27.32           C  
ATOM    255  O   TYR A  34      -2.469  21.541  -7.866  1.00 27.32           O  
ATOM    256  CG  TYR A  34      -0.703  24.326  -4.886  1.00 27.32           C  
ATOM    257  CD1 TYR A  34      -0.493  23.950  -3.546  1.00 27.32           C  
ATOM    258  CD2 TYR A  34      -0.119  25.499  -5.397  1.00 27.32           C  
ATOM    259  CE1 TYR A  34       0.308  24.747  -2.710  1.00 27.32           C  
ATOM    260  CE2 TYR A  34       0.688  26.296  -4.566  1.00 27.32           C  
ATOM    261  OH  TYR A  34       1.686  26.688  -2.426  1.00 27.32           O  
ATOM    262  CZ  TYR A  34       0.903  25.919  -3.225  1.00 27.32           C  
ATOM    263  N   CYS A  35      -1.276  20.152  -6.537  1.00 29.10           N  
ATOM    264  CA  CYS A  35      -2.029  18.950  -6.870  1.00 29.10           C  
ATOM    265  C   CYS A  35      -3.519  19.204  -6.609  1.00 29.10           C  
ATOM    266  CB  CYS A  35      -1.474  17.780  -6.051  1.00 29.10           C  
ATOM    267  O   CYS A  35      -3.988  19.114  -5.471  1.00 29.10           O  
ATOM    268  SG  CYS A  35      -2.139  16.222  -6.697  1.00 29.10           S  
ATOM    269  N   GLN A  36      -4.240  19.587  -7.666  1.00 26.91           N  
ATOM    270  CA  GLN A  36      -5.624  20.020  -7.620  1.00 26.91           C  
ATOM    271  C   GLN A  36      -6.441  18.741  -7.596  1.00 26.91           C  
ATOM    272  CB  GLN A  36      -5.918  20.999  -8.776  1.00 26.91           C  
ATOM    273  O   GLN A  36      -7.074  18.346  -8.573  1.00 26.91           O  
ATOM    274  CG  GLN A  36      -7.251  21.756  -8.615  1.00 26.91           C  
ATOM    275  CD  GLN A  36      -7.441  22.863  -9.658  1.00 26.91           C  
ATOM    276  NE2 GLN A  36      -8.490  23.653  -9.567  1.00 26.91           N  
ATOM    277  OE1 GLN A  36      -6.657  23.053 -10.569  1.00 26.91           O  
ATOM    278  N   CYS A  37      -6.337  18.052  -6.458  1.00 30.53           N  
ATOM    279  CA  CYS A  37      -7.175  16.936  -6.090  1.00 30.53           C  
ATOM    280  C   CYS A  37      -8.588  17.479  -6.058  1.00 30.53           C  
ATOM    281  CB  CYS A  37      -6.746  16.379  -4.730  1.00 30.53           C  
ATOM    282  O   CYS A  37      -9.036  18.030  -5.053  1.00 30.53           O  
ATOM    283  SG  CYS A  37      -5.145  15.573  -4.936  1.00 30.53           S  
ATOM    284  N   SER A  38      -9.252  17.373  -7.207  1.00 29.25           N  
ATOM    285  CA  SER A  38     -10.664  17.653  -7.329  1.00 29.25           C  
ATOM    286  C   SER A  38     -11.352  16.894  -6.205  1.00 29.25           C  
ATOM    287  CB  SER A  38     -11.173  17.193  -8.695  1.00 29.25           C  
ATOM    288  O   SER A  38     -11.187  15.679  -6.085  1.00 29.25           O  
ATOM    289  OG  SER A  38     -12.489  17.671  -8.891  1.00 29.25           O  
ATOM    290  N   LEU A  39     -12.101  17.619  -5.371  1.00 33.35           N  
ATOM    291  CA  LEU A  39     -12.812  17.082  -4.205  1.00 33.35           C  
ATOM    292  C   LEU A  39     -13.726  15.888  -4.544  1.00 33.35           C  
ATOM    293  CB  LEU A  39     -13.603  18.243  -3.565  1.00 33.35           C  
ATOM    294  O   LEU A  39     -14.143  15.168  -3.643  1.00 33.35           O  
ATOM    295  CG  LEU A  39     -12.814  18.942  -2.441  1.00 33.35           C  
ATOM    296  CD1 LEU A  39     -13.165  20.426  -2.356  1.00 33.35           C  
ATOM    297  CD2 LEU A  39     -13.132  18.294  -1.091  1.00 33.35           C  
ATOM    298  N   LYS A  40     -13.991  15.661  -5.839  1.00 35.75           N  
ATOM    299  CA  LYS A  40     -14.690  14.500  -6.395  1.00 35.75           C  
ATOM    300  C   LYS A  40     -14.045  13.148  -6.052  1.00 35.75           C  
ATOM    301  CB  LYS A  40     -14.827  14.680  -7.919  1.00 35.75           C  
ATOM    302  O   LYS A  40     -14.789  12.189  -5.905  1.00 35.75           O  
ATOM    303  CG  LYS A  40     -15.758  15.857  -8.262  1.00 35.75           C  
ATOM    304  CD  LYS A  40     -16.072  15.938  -9.763  1.00 35.75           C  
ATOM    305  CE  LYS A  40     -17.144  17.012 -10.006  1.00 35.75           C  
ATOM    306  NZ  LYS A  40     -17.594  17.045 -11.422  1.00 35.75           N  
ATOM    307  N   ASP A  41     -12.724  13.063  -5.860  1.00 45.95           N  
ATOM    308  CA  ASP A  41     -12.054  11.823  -5.430  1.00 45.95           C  
ATOM    309  C   ASP A  41     -11.440  11.956  -4.025  1.00 45.95           C  
ATOM    310  CB  ASP A  41     -10.982  11.380  -6.445  1.00 45.95           C  
ATOM    311  O   ASP A  41     -10.284  12.363  -3.859  1.00 45.95           O  
ATOM    312  CG  ASP A  41     -11.467  10.464  -7.566  1.00 45.95           C  
ATOM    313  OD1 ASP A  41     -12.344   9.621  -7.285  1.00 45.95           O  
ATOM    314  OD2 ASP A  41     -10.819  10.501  -8.634  1.00 45.95           O  
ATOM    315  N   GLN A  42     -12.163  11.502  -2.993  1.00 45.61           N  
ATOM    316  CA  GLN A  42     -11.628  11.416  -1.621  1.00 45.61           C  
ATOM    317  C   GLN A  42     -10.335  10.575  -1.541  1.00 45.61           C  
ATOM    318  CB  GLN A  42     -12.682  10.827  -0.669  1.00 45.61           C  
ATOM    319  O   GLN A  42      -9.425  10.887  -0.768  1.00 45.61           O  
ATOM    320  CG  GLN A  42     -13.915  11.729  -0.478  1.00 45.61           C  
ATOM    321  CD  GLN A  42     -14.779  11.296   0.708  1.00 45.61           C  
ATOM    322  NE2 GLN A  42     -15.780  12.064   1.076  1.00 45.61           N  
ATOM    323  OE1 GLN A  42     -14.562  10.278   1.340  1.00 45.61           O  
ATOM    324  N   GLY A  43     -10.215   9.555  -2.402  1.00 48.06           N  
ATOM    325  CA  GLY A  43      -9.001   8.752  -2.574  1.00 48.06           C  
ATOM    326  C   GLY A  43      -7.777   9.566  -3.006  1.00 48.06           C  
ATOM    327  O   GLY A  43      -6.683   9.354  -2.484  1.00 48.06           O  
ATOM    328  N   LEU A  44      -7.958  10.522  -3.924  1.00 47.12           N  
ATOM    329  CA  LEU A  44      -6.889  11.404  -4.405  1.00 47.12           C  
ATOM    330  C   LEU A  44      -6.516  12.440  -3.342  1.00 47.12           C  
ATOM    331  CB  LEU A  44      -7.320  12.064  -5.735  1.00 47.12           C  
ATOM    332  O   LEU A  44      -5.329  12.665  -3.113  1.00 47.12           O  
ATOM    333  CG  LEU A  44      -6.435  11.669  -6.929  1.00 47.12           C  
ATOM    334  CD1 LEU A  44      -7.213  11.756  -8.239  1.00 47.12           C  
ATOM    335  CD2 LEU A  44      -5.217  12.585  -7.029  1.00 47.12           C  
ATOM    336  N   PHE A  45      -7.502  12.998  -2.629  1.00 51.13           N  
ATOM    337  CA  PHE A  45      -7.246  13.946  -1.543  1.00 51.13           C  
ATOM    338  C   PHE A  45      -6.367  13.341  -0.439  1.00 51.13           C  
ATOM    339  CB  PHE A  45      -8.566  14.476  -0.968  1.00 51.13           C  
ATOM    340  O   PHE A  45      -5.356  13.938  -0.075  1.00 51.13           O  
ATOM    341  CG  PHE A  45      -8.350  15.489   0.144  1.00 51.13           C  
ATOM    342  CD1 PHE A  45      -8.407  15.092   1.495  1.00 51.13           C  
ATOM    343  CD2 PHE A  45      -8.029  16.822  -0.175  1.00 51.13           C  
ATOM    344  CE1 PHE A  45      -8.135  16.018   2.519  1.00 51.13           C  
ATOM    345  CE2 PHE A  45      -7.766  17.751   0.848  1.00 51.13           C  
ATOM    346  CZ  PHE A  45      -7.815  17.349   2.194  1.00 51.13           C  
ATOM    347  N   ILE A  46      -6.682  12.140   0.065  1.00 52.37           N  
ATOM    348  CA  ILE A  46      -5.863  11.522   1.123  1.00 52.37           C  
ATOM    349  C   ILE A  46      -4.529  10.994   0.568  1.00 52.37           C  
ATOM    350  CB  ILE A  46      -6.655  10.483   1.947  1.00 52.37           C  
ATOM    351  O   ILE A  46      -3.513  11.112   1.251  1.00 52.37           O  
ATOM    352  CG1 ILE A  46      -7.851  11.173   2.650  1.00 52.37           C  
ATOM    353  CG2 ILE A  46      -5.721   9.832   2.990  1.00 52.37           C  
ATOM    354  CD1 ILE A  46      -8.845  10.246   3.363  1.00 52.37           C  
ATOM    355  N   GLN A  47      -4.465  10.522  -0.684  1.00 50.82           N  
ATOM    356  CA  GLN A  47      -3.183  10.228  -1.342  1.00 50.82           C  
ATOM    357  C   GLN A  47      -2.290  11.480  -1.434  1.00 50.82           C  
ATOM    358  CB  GLN A  47      -3.440   9.601  -2.723  1.00 50.82           C  
ATOM    359  O   GLN A  47      -1.089  11.393  -1.183  1.00 50.82           O  
ATOM    360  CG  GLN A  47      -2.143   9.213  -3.459  1.00 50.82           C  
ATOM    361  CD  GLN A  47      -2.384   8.505  -4.794  1.00 50.82           C  
ATOM    362  NE2 GLN A  47      -1.365   8.341  -5.610  1.00 50.82           N  
ATOM    363  OE1 GLN A  47      -3.470   8.058  -5.131  1.00 50.82           O  
ATOM    364  N   CYS A  48      -2.862  12.651  -1.724  1.00 52.39           N  
ATOM    365  CA  CYS A  48      -2.152  13.928  -1.730  1.00 52.39           C  
ATOM    366  C   CYS A  48      -1.790  14.409  -0.319  1.00 52.39           C  
ATOM    367  CB  CYS A  48      -3.015  14.948  -2.466  1.00 52.39           C  
ATOM    368  O   CYS A  48      -0.710  14.959  -0.129  1.00 52.39           O  
ATOM    369  SG  CYS A  48      -2.125  16.520  -2.639  1.00 52.39           S  
ATOM    370  N   LEU A  49      -2.635  14.166   0.684  1.00 51.37           N  
ATOM    371  CA  LEU A  49      -2.345  14.479   2.084  1.00 51.37           C  
ATOM    372  C   LEU A  49      -1.165  13.634   2.605  1.00 51.37           C  
ATOM    373  CB  LEU A  49      -3.635  14.259   2.899  1.00 51.37           C  
ATOM    374  O   LEU A  49      -0.215  14.164   3.178  1.00 51.37           O  
ATOM    375  CG  LEU A  49      -3.579  14.892   4.296  1.00 51.37           C  
ATOM    376  CD1 LEU A  49      -3.822  16.401   4.259  1.00 51.37           C  
ATOM    377  CD2 LEU A  49      -4.629  14.259   5.211  1.00 51.37           C  
ATOM    378  N   ILE A  50      -1.174  12.327   2.325  1.00 53.77           N  
ATOM    379  CA  ILE A  50      -0.083  11.387   2.629  1.00 53.77           C  
ATOM    380  C   ILE A  50       1.182  11.730   1.830  1.00 53.77           C  
ATOM    381  CB  ILE A  50      -0.573   9.939   2.375  1.00 53.77           C  
ATOM    382  O   ILE A  50       2.286  11.686   2.378  1.00 53.77           O  
ATOM    383  CG1 ILE A  50      -1.594   9.550   3.472  1.00 53.77           C  
ATOM    384  CG2 ILE A  50       0.590   8.932   2.368  1.00 53.77           C  
ATOM    385  CD1 ILE A  50      -2.330   8.230   3.218  1.00 53.77           C  
ATOM    386  N   GLY A  51       1.023  12.108   0.558  1.00 52.78           N  
ATOM    387  CA  GLY A  51       2.090  12.628  -0.293  1.00 52.78           C  
ATOM    388  C   GLY A  51       2.731  13.877   0.304  1.00 52.78           C  
ATOM    389  O   GLY A  51       3.948  13.931   0.434  1.00 52.78           O  
ATOM    390  N   ALA A  52       1.921  14.829   0.771  1.00 50.98           N  
ATOM    391  CA  ALA A  52       2.393  16.023   1.452  1.00 50.98           C  
ATOM    392  C   ALA A  52       3.127  15.675   2.756  1.00 50.98           C  
ATOM    393  CB  ALA A  52       1.212  16.976   1.682  1.00 50.98           C  
ATOM    394  O   ALA A  52       4.183  16.258   3.013  1.00 50.98           O  
ATOM    395  N   TYR A  53       2.625  14.746   3.584  1.00 48.89           N  
ATOM    396  CA  TYR A  53       3.318  14.350   4.819  1.00 48.89           C  
ATOM    397  C   TYR A  53       4.724  13.809   4.560  1.00 48.89           C  
ATOM    398  CB  TYR A  53       2.497  13.373   5.681  1.00 48.89           C  
ATOM    399  O   TYR A  53       5.651  14.278   5.220  1.00 48.89           O  
ATOM    400  CG  TYR A  53       1.342  14.036   6.404  1.00 48.89           C  
ATOM    401  CD1 TYR A  53       1.576  15.181   7.192  1.00 48.89           C  
ATOM    402  CD2 TYR A  53       0.032  13.546   6.254  1.00 48.89           C  
ATOM    403  CE1 TYR A  53       0.493  15.940   7.670  1.00 48.89           C  
ATOM    404  CE2 TYR A  53      -1.050  14.267   6.791  1.00 48.89           C  
ATOM    405  OH  TYR A  53      -1.854  16.336   7.693  1.00 48.89           O  
ATOM    406  CZ  TYR A  53      -0.822  15.508   7.415  1.00 48.89           C  
ATOM    407  N   ASP A  54       4.897  12.918   3.576  1.00 54.54           N  
ATOM    408  CA  ASP A  54       6.215  12.364   3.222  1.00 54.54           C  
ATOM    409  C   ASP A  54       7.051  13.276   2.298  1.00 54.54           C  
ATOM    410  CB  ASP A  54       6.062  10.937   2.654  1.00 54.54           C  
ATOM    411  O   ASP A  54       8.196  12.943   1.996  1.00 54.54           O  
ATOM    412  CG  ASP A  54       7.353  10.095   2.752  1.00 54.54           C  
ATOM    413  OD1 ASP A  54       8.120  10.249   3.725  1.00 54.54           O  
ATOM    414  OD2 ASP A  54       7.558   9.180   1.917  1.00 54.54           O  
ATOM    415  N   GLN A  55       6.517  14.429   1.866  1.00 53.57           N  
ATOM    416  CA  GLN A  55       7.209  15.349   0.962  1.00 53.57           C  
ATOM    417  C   GLN A  55       8.432  15.981   1.640  1.00 53.57           C  
ATOM    418  CB  GLN A  55       6.262  16.434   0.437  1.00 53.57           C  
ATOM    419  O   GLN A  55       8.325  16.822   2.547  1.00 53.57           O  
ATOM    420  CG  GLN A  55       6.869  17.123  -0.795  1.00 53.57           C  
ATOM    421  CD  GLN A  55       6.170  18.426  -1.156  1.00 53.57           C  
ATOM    422  NE2 GLN A  55       6.367  18.891  -2.361  1.00 53.57           N  
ATOM    423  OE1 GLN A  55       5.523  19.070  -0.336  1.00 53.57           O  
ATOM    424  N   GLN A  56       9.609  15.588   1.164  1.00 54.14           N  
ATOM    425  CA  GLN A  56      10.891  15.946   1.769  1.00 54.14           C  
ATOM    426  C   GLN A  56      11.398  17.320   1.326  1.00 54.14           C  
ATOM    427  CB  GLN A  56      11.894  14.819   1.491  1.00 54.14           C  
ATOM    428  O   GLN A  56      10.925  17.899   0.350  1.00 54.14           O  
ATOM    429  CG  GLN A  56      11.597  13.662   2.454  1.00 54.14           C  
ATOM    430  CD  GLN A  56      12.129  12.320   1.993  1.00 54.14           C  
ATOM    431  NE2 GLN A  56      11.595  11.245   2.532  1.00 54.14           N  
ATOM    432  OE1 GLN A  56      13.030  12.194   1.177  1.00 54.14           O  
ATOM    433  N   ILE A  57      12.395  17.843   2.052  1.00 48.45           N  
ATOM    434  CA  ILE A  57      13.003  19.151   1.770  1.00 48.45           C  
ATOM    435  C   ILE A  57      13.508  19.195   0.322  1.00 48.45           C  
ATOM    436  CB  ILE A  57      14.131  19.491   2.781  1.00 48.45           C  
ATOM    437  O   ILE A  57      13.256  20.173  -0.367  1.00 48.45           O  
ATOM    438  CG1 ILE A  57      13.635  19.688   4.236  1.00 48.45           C  
ATOM    439  CG2 ILE A  57      14.844  20.796   2.373  1.00 48.45           C  
ATOM    440  CD1 ILE A  57      13.240  18.410   4.988  1.00 48.45           C  
ATOM    441  N   TRP A  58      14.146  18.129  -0.177  1.00 55.50           N  
ATOM    442  CA  TRP A  58      14.629  18.090  -1.561  1.00 55.50           C  
ATOM    443  C   TRP A  58      13.490  18.081  -2.595  1.00 55.50           C  
ATOM    444  CB  TRP A  58      15.599  16.917  -1.759  1.00 55.50           C  
ATOM    445  O   TRP A  58      13.613  18.771  -3.600  1.00 55.50           O  
ATOM    446  CG  TRP A  58      14.978  15.554  -1.794  1.00 55.50           C  
ATOM    447  CD1 TRP A  58      14.861  14.705  -0.748  1.00 55.50           C  
ATOM    448  CD2 TRP A  58      14.382  14.864  -2.937  1.00 55.50           C  
ATOM    449  CE2 TRP A  58      13.909  13.590  -2.499  1.00 55.50           C  
ATOM    450  CE3 TRP A  58      14.182  15.195  -4.298  1.00 55.50           C  
ATOM    451  NE1 TRP A  58      14.200  13.562  -1.149  1.00 55.50           N  
ATOM    452  CH2 TRP A  58      13.100  13.045  -4.718  1.00 55.50           C  
ATOM    453  CZ2 TRP A  58      13.273  12.690  -3.368  1.00 55.50           C  
ATOM    454  CZ3 TRP A  58      13.551  14.295  -5.179  1.00 55.50           C  
ATOM    455  N   GLU A  59      12.372  17.383  -2.352  1.00 57.69           N  
ATOM    456  CA  GLU A  59      11.207  17.403  -3.256  1.00 57.69           C  
ATOM    457  C   GLU A  59      10.593  18.807  -3.305  1.00 57.69           C  
ATOM    458  CB  GLU A  59      10.152  16.351  -2.852  1.00 57.69           C  
ATOM    459  O   GLU A  59      10.382  19.341  -4.391  1.00 57.69           O  
ATOM    460  CG  GLU A  59      10.647  14.921  -3.122  1.00 57.69           C  
ATOM    461  CD  GLU A  59       9.633  13.822  -2.766  1.00 57.69           C  
ATOM    462  OE1 GLU A  59       9.446  12.886  -3.593  1.00 57.69           O  
ATOM    463  OE2 GLU A  59       9.088  13.896  -1.642  1.00 57.69           O  
ATOM    464  N   LYS A  60      10.437  19.458  -2.144  1.00 55.97           N  
ATOM    465  CA  LYS A  60       9.986  20.856  -2.045  1.00 55.97           C  
ATOM    466  C   LYS A  60      10.946  21.829  -2.717  1.00 55.97           C  
ATOM    467  CB  LYS A  60       9.800  21.255  -0.577  1.00 55.97           C  
ATOM    468  O   LYS A  60      10.490  22.730  -3.405  1.00 55.97           O  
ATOM    469  CG  LYS A  60       8.593  20.532   0.013  1.00 55.97           C  
ATOM    470  CD  LYS A  60       8.442  20.813   1.504  1.00 55.97           C  
ATOM    471  CE  LYS A  60       7.241  19.998   1.975  1.00 55.97           C  
ATOM    472  NZ  LYS A  60       7.103  20.029   3.444  1.00 55.97           N  
ATOM    473  N   SER A  61      12.255  21.653  -2.557  1.00 54.72           N  
ATOM    474  CA  SER A  61      13.268  22.491  -3.209  1.00 54.72           C  
ATOM    475  C   SER A  61      13.320  22.276  -4.722  1.00 54.72           C  
ATOM    476  CB  SER A  61      14.651  22.215  -2.616  1.00 54.72           C  
ATOM    477  O   SER A  61      13.609  23.222  -5.451  1.00 54.72           O  
ATOM    478  OG  SER A  61      14.703  22.673  -1.281  1.00 54.72           O  
ATOM    479  N   VAL A  62      13.035  21.064  -5.214  1.00 54.51           N  
ATOM    480  CA  VAL A  62      12.898  20.783  -6.652  1.00 54.51           C  
ATOM    481  C   VAL A  62      11.618  21.409  -7.193  1.00 54.51           C  
ATOM    482  CB  VAL A  62      12.987  19.274  -6.958  1.00 54.51           C  
ATOM    483  O   VAL A  62      11.705  22.156  -8.156  1.00 54.51           O  
ATOM    484  CG1 VAL A  62      12.597  18.935  -8.402  1.00 54.51           C  
ATOM    485  CG2 VAL A  62      14.430  18.778  -6.775  1.00 54.51           C  
ATOM    486  N   GLU A  63      10.468  21.225  -6.544  1.00 58.09           N  
ATOM    487  CA  GLU A  63       9.202  21.854  -6.953  1.00 58.09           C  
ATOM    488  C   GLU A  63       9.268  23.385  -6.869  1.00 58.09           C  
ATOM    489  CB  GLU A  63       8.061  21.335  -6.071  1.00 58.09           C  
ATOM    490  O   GLU A  63       8.858  24.074  -7.796  1.00 58.09           O  
ATOM    491  CG  GLU A  63       7.664  19.898  -6.437  1.00 58.09           C  
ATOM    492  CD  GLU A  63       6.768  19.278  -5.362  1.00 58.09           C  
ATOM    493  OE1 GLU A  63       6.989  18.081  -5.041  1.00 58.09           O  
ATOM    494  OE2 GLU A  63       5.916  20.005  -4.798  1.00 58.09           O  
ATOM    495  N   GLN A  64       9.868  23.955  -5.820  1.00 53.02           N  
ATOM    496  CA  GLN A  64      10.139  25.393  -5.748  1.00 53.02           C  
ATOM    497  C   GLN A  64      11.095  25.848  -6.850  1.00 53.02           C  
ATOM    498  CB  GLN A  64      10.737  25.779  -4.390  1.00 53.02           C  
ATOM    499  O   GLN A  64      10.917  26.945  -7.371  1.00 53.02           O  
ATOM    500  CG  GLN A  64       9.686  25.877  -3.276  1.00 53.02           C  
ATOM    501  CD  GLN A  64      10.301  26.312  -1.949  1.00 53.02           C  
ATOM    502  NE2 GLN A  64       9.507  26.771  -1.007  1.00 53.02           N  
ATOM    503  OE1 GLN A  64      11.500  26.281  -1.730  1.00 53.02           O  
ATOM    504  N   ARG A  65      12.094  25.041  -7.230  1.00 55.95           N  
ATOM    505  CA  ARG A  65      12.994  25.350  -8.349  1.00 55.95           C  
ATOM    506  C   ARG A  65      12.263  25.273  -9.687  1.00 55.95           C  
ATOM    507  CB  ARG A  65      14.232  24.441  -8.297  1.00 55.95           C  
ATOM    508  O   ARG A  65      12.468  26.166 -10.496  1.00 55.95           O  
ATOM    509  CG  ARG A  65      15.293  24.812  -9.345  1.00 55.95           C  
ATOM    510  CD  ARG A  65      16.486  23.846  -9.321  1.00 55.95           C  
ATOM    511  NE  ARG A  65      17.202  23.859  -8.028  1.00 55.95           N  
ATOM    512  NH1 ARG A  65      19.126  22.804  -8.717  1.00 55.95           N  
ATOM    513  NH2 ARG A  65      18.929  23.450  -6.594  1.00 55.95           N  
ATOM    514  CZ  ARG A  65      18.410  23.373  -7.787  1.00 55.95           C  
ATOM    515  N   GLU A  66      11.399  24.284  -9.900  1.00 56.07           N  
ATOM    516  CA  GLU A  66      10.540  24.148 -11.082  1.00 56.07           C  
ATOM    517  C   GLU A  66       9.561  25.329 -11.175  1.00 56.07           C  
ATOM    518  CB  GLU A  66       9.805  22.791 -11.051  1.00 56.07           C  
ATOM    519  O   GLU A  66       9.568  26.045 -12.171  1.00 56.07           O  
ATOM    520  CG  GLU A  66      10.741  21.605 -11.373  1.00 56.07           C  
ATOM    521  CD  GLU A  66      10.117  20.211 -11.142  1.00 56.07           C  
ATOM    522  OE1 GLU A  66      10.843  19.210 -11.363  1.00 56.07           O  
ATOM    523  OE2 GLU A  66       8.945  20.129 -10.717  1.00 56.07           O  
ATOM    524  N   ILE A  67       8.818  25.639 -10.107  1.00 54.90           N  
ATOM    525  CA  ILE A  67       7.914  26.799 -10.031  1.00 54.90           C  
ATOM    526  C   ILE A  67       8.681  28.113 -10.231  1.00 54.90           C  
ATOM    527  CB  ILE A  67       7.137  26.795  -8.690  1.00 54.90           C  
ATOM    528  O   ILE A  67       8.200  28.994 -10.938  1.00 54.90           O  
ATOM    529  CG1 ILE A  67       6.158  25.598  -8.623  1.00 54.90           C  
ATOM    530  CG2 ILE A  67       6.352  28.110  -8.481  1.00 54.90           C  
ATOM    531  CD1 ILE A  67       5.660  25.292  -7.203  1.00 54.90           C  
ATOM    532  N   LYS A  68       9.875  28.273  -9.645  1.00 53.34           N  
ATOM    533  CA  LYS A  68      10.712  29.476  -9.810  1.00 53.34           C  
ATOM    534  C   LYS A  68      11.278  29.584 -11.229  1.00 53.34           C  
ATOM    535  CB  LYS A  68      11.797  29.490  -8.716  1.00 53.34           C  
ATOM    536  O   LYS A  68      11.334  30.685 -11.763  1.00 53.34           O  
ATOM    537  CG  LYS A  68      12.625  30.781  -8.654  1.00 53.34           C  
ATOM    538  CD  LYS A  68      13.516  30.811  -7.400  1.00 53.34           C  
ATOM    539  CE  LYS A  68      14.243  32.160  -7.282  1.00 53.34           C  
ATOM    540  NZ  LYS A  68      14.988  32.288  -6.000  1.00 53.34           N  
ATOM    541  N   PHE A  69      11.648  28.469 -11.855  1.00 51.49           N  
ATOM    542  CA  PHE A  69      12.119  28.411 -13.241  1.00 51.49           C  
ATOM    543  C   PHE A  69      10.991  28.706 -14.240  1.00 51.49           C  
ATOM    544  CB  PHE A  69      12.754  27.033 -13.470  1.00 51.49           C  
ATOM    545  O   PHE A  69      11.196  29.454 -15.188  1.00 51.49           O  
ATOM    546  CG  PHE A  69      13.423  26.850 -14.813  1.00 51.49           C  
ATOM    547  CD1 PHE A  69      12.767  26.152 -15.844  1.00 51.49           C  
ATOM    548  CD2 PHE A  69      14.721  27.353 -15.021  1.00 51.49           C  
ATOM    549  CE1 PHE A  69      13.417  25.942 -17.072  1.00 51.49           C  
ATOM    550  CE2 PHE A  69      15.369  27.147 -16.251  1.00 51.49           C  
ATOM    551  CZ  PHE A  69      14.718  26.434 -17.274  1.00 51.49           C  
ATOM    552  N   ILE A  70       9.779  28.207 -13.981  1.00 53.45           N  
ATOM    553  CA  ILE A  70       8.576  28.528 -14.759  1.00 53.45           C  
ATOM    554  C   ILE A  70       8.199  30.007 -14.569  1.00 53.45           C  
ATOM    555  CB  ILE A  70       7.436  27.546 -14.396  1.00 53.45           C  
ATOM    556  O   ILE A  70       8.036  30.719 -15.555  1.00 53.45           O  
ATOM    557  CG1 ILE A  70       7.798  26.122 -14.887  1.00 53.45           C  
ATOM    558  CG2 ILE A  70       6.089  27.983 -15.006  1.00 53.45           C  
ATOM    559  CD1 ILE A  70       6.905  25.026 -14.300  1.00 53.45           C  
ATOM    560  N   LYS A  71       8.140  30.510 -13.325  1.00 47.58           N  
ATOM    561  CA  LYS A  71       7.778  31.911 -13.024  1.00 47.58           C  
ATOM    562  C   LYS A  71       8.772  32.950 -13.548  1.00 47.58           C  
ATOM    563  CB  LYS A  71       7.575  32.127 -11.513  1.00 47.58           C  
ATOM    564  O   LYS A  71       8.343  34.044 -13.894  1.00 47.58           O  
ATOM    565  CG  LYS A  71       6.193  31.668 -11.026  1.00 47.58           C  
ATOM    566  CD  LYS A  71       5.956  32.094  -9.569  1.00 47.58           C  
ATOM    567  CE  LYS A  71       4.518  31.754  -9.160  1.00 47.58           C  
ATOM    568  NZ  LYS A  71       4.166  32.307  -7.826  1.00 47.58           N  
ATOM    569  N   LEU A  72      10.076  32.659 -13.580  1.00 50.51           N  
ATOM    570  CA  LEU A  72      11.076  33.572 -14.158  1.00 50.51           C  
ATOM    571  C   LEU A  72      11.321  33.340 -15.660  1.00 50.51           C  
ATOM    572  CB  LEU A  72      12.393  33.528 -13.355  1.00 50.51           C  
ATOM    573  O   LEU A  72      12.053  34.113 -16.284  1.00 50.51           O  
ATOM    574  CG  LEU A  72      12.363  34.395 -12.080  1.00 50.51           C  
ATOM    575  CD1 LEU A  72      11.895  33.636 -10.841  1.00 50.51           C  
ATOM    576  CD2 LEU A  72      13.768  34.916 -11.778  1.00 50.51           C  
ATOM    577  N   GLY A  73      10.742  32.284 -16.236  1.00 39.48           N  
ATOM    578  CA  GLY A  73      11.094  31.791 -17.563  1.00 39.48           C  
ATOM    579  C   GLY A  73      12.562  31.352 -17.671  1.00 39.48           C  
ATOM    580  O   GLY A  73      13.364  31.460 -16.740  1.00 39.48           O  
ATOM    581  N   LEU A  74      12.959  30.908 -18.866  1.00 45.66           N  
ATOM    582  CA  LEU A  74      14.310  30.398 -19.157  1.00 45.66           C  
ATOM    583  C   LEU A  74      15.459  31.424 -18.990  1.00 45.66           C  
ATOM    584  CB  LEU A  74      14.314  29.784 -20.579  1.00 45.66           C  
ATOM    585  O   LEU A  74      16.614  31.087 -19.255  1.00 45.66           O  
ATOM    586  CG  LEU A  74      14.312  28.246 -20.582  1.00 45.66           C  
ATOM    587  CD1 LEU A  74      12.970  27.676 -20.124  1.00 45.66           C  
ATOM    588  CD2 LEU A  74      14.604  27.723 -21.988  1.00 45.66           C  
ATOM    589  N   ARG A  75      15.187  32.675 -18.588  1.00 42.30           N  
ATOM    590  CA  ARG A  75      16.154  33.782 -18.689  1.00 42.30           C  
ATOM    591  C   ARG A  75      17.156  33.880 -17.533  1.00 42.30           C  
ATOM    592  CB  ARG A  75      15.416  35.099 -19.002  1.00 42.30           C  
ATOM    593  O   ARG A  75      18.204  34.491 -17.717  1.00 42.30           O  
ATOM    594  CG  ARG A  75      16.369  36.136 -19.630  1.00 42.30           C  
ATOM    595  CD  ARG A  75      15.658  37.173 -20.512  1.00 42.30           C  
ATOM    596  NE  ARG A  75      14.934  38.199 -19.738  1.00 42.30           N  
ATOM    597  NH1 ARG A  75      14.113  39.377 -21.539  1.00 42.30           N  
ATOM    598  NH2 ARG A  75      13.753  40.137 -19.479  1.00 42.30           N  
ATOM    599  CZ  ARG A  75      14.272  39.225 -20.253  1.00 42.30           C  
ATOM    600  N   ASN A  76      16.909  33.230 -16.393  1.00 40.95           N  
ATOM    601  CA  ASN A  76      17.880  33.164 -15.293  1.00 40.95           C  
ATOM    602  C   ASN A  76      18.555  31.787 -15.205  1.00 40.95           C  
ATOM    603  CB  ASN A  76      17.242  33.661 -13.979  1.00 40.95           C  
ATOM    604  O   ASN A  76      18.112  30.896 -14.479  1.00 40.95           O  
ATOM    605  CG  ASN A  76      17.299  35.178 -13.835  1.00 40.95           C  
ATOM    606  ND2 ASN A  76      16.699  35.732 -12.811  1.00 40.95           N  
ATOM    607  OD1 ASN A  76      17.907  35.900 -14.602  1.00 40.95           O  
ATOM    608  N   LYS A  77      19.695  31.657 -15.902  1.00 37.66           N  
ATOM    609  CA  LYS A  77      20.703  30.616 -15.633  1.00 37.66           C  
ATOM    610  C   LYS A  77      21.041  30.640 -14.127  1.00 37.66           C  
ATOM    611  CB  LYS A  77      21.985  30.881 -16.456  1.00 37.66           C  
ATOM    612  O   LYS A  77      21.220  31.736 -13.587  1.00 37.66           O  
ATOM    613  CG  LYS A  77      21.812  30.782 -17.985  1.00 37.66           C  
ATOM    614  CD  LYS A  77      23.065  31.291 -18.729  1.00 37.66           C  
ATOM    615  CE  LYS A  77      22.874  31.253 -20.256  1.00 37.66           C  
ATOM    616  NZ  LYS A  77      23.885  32.078 -20.978  1.00 37.66           N  
ATOM    617  N   PRO A  78      21.142  29.493 -13.429  1.00 41.62           N  
ATOM    618  CA  PRO A  78      21.496  29.490 -12.012  1.00 41.62           C  
ATOM    619  C   PRO A  78      22.876  30.134 -11.810  1.00 41.62           C  
ATOM    620  CB  PRO A  78      21.448  28.019 -11.575  1.00 41.62           C  
ATOM    621  O   PRO A  78      23.874  29.659 -12.352  1.00 41.62           O  
ATOM    622  CG  PRO A  78      21.658  27.241 -12.875  1.00 41.62           C  
ATOM    623  CD  PRO A  78      20.999  28.133 -13.927  1.00 41.62           C  
ATOM    624  N   LYS A  79      22.941  31.228 -11.036  1.00 41.72           N  
ATOM    625  CA  LYS A  79      24.215  31.847 -10.645  1.00 41.72           C  
ATOM    626  C   LYS A  79      25.011  30.837  -9.813  1.00 41.72           C  
ATOM    627  CB  LYS A  79      23.997  33.148  -9.841  1.00 41.72           C  
ATOM    628  O   LYS A  79      24.577  30.495  -8.719  1.00 41.72           O  
ATOM    629  CG  LYS A  79      23.770  34.397 -10.712  1.00 41.72           C  
ATOM    630  CD  LYS A  79      23.712  35.674  -9.848  1.00 41.72           C  
ATOM    631  CE  LYS A  79      23.679  36.944 -10.715  1.00 41.72           C  
ATOM    632  NZ  LYS A  79      23.707  38.189  -9.898  1.00 41.72           N  
ATOM    633  N   LYS A  80      26.165  30.409 -10.337  1.00 39.11           N  
ATOM    634  CA  LYS A  80      27.180  29.586  -9.658  1.00 39.11           C  
ATOM    635  C   LYS A  80      26.610  28.352  -8.931  1.00 39.11           C  
ATOM    636  CB  LYS A  80      28.032  30.465  -8.713  1.00 39.11           C  
ATOM    637  O   LYS A  80      26.610  28.283  -7.707  1.00 39.11           O  
ATOM    638  CG  LYS A  80      28.785  31.622  -9.400  1.00 39.11           C  
ATOM    639  CD  LYS A  80      29.710  32.336  -8.395  1.00 39.11           C  
ATOM    640  CE  LYS A  80      30.530  33.461  -9.050  1.00 39.11           C  
ATOM    641  NZ  LYS A  80      31.535  34.042  -8.115  1.00 39.11           N  
ATOM    642  N   THR A  81      26.210  27.321  -9.677  1.00 45.18           N  
ATOM    643  CA  THR A  81      26.348  25.956  -9.138  1.00 45.18           C  
ATOM    644  C   THR A  81      27.836  25.695  -8.913  1.00 45.18           C  
ATOM    645  CB  THR A  81      25.781  24.891 -10.089  1.00 45.18           C  
ATOM    646  O   THR A  81      28.621  25.923  -9.835  1.00 45.18           O  
ATOM    647  CG2 THR A  81      24.252  24.891 -10.072  1.00 45.18           C  
ATOM    648  OG1 THR A  81      26.179  25.143 -11.415  1.00 45.18           O  
ATOM    649  N   ALA A  82      28.226  25.257  -7.712  1.00 42.94           N  
ATOM    650  CA  ALA A  82      29.617  24.922  -7.406  1.00 42.94           C  
ATOM    651  C   ALA A  82      30.181  23.929  -8.439  1.00 42.94           C  
ATOM    652  CB  ALA A  82      29.702  24.374  -5.977  1.00 42.94           C  
ATOM    653  O   ALA A  82      29.448  23.078  -8.951  1.00 42.94           O  
ATOM    654  N   HIS A  83      31.468  24.067  -8.765  1.00 38.04           N  
ATOM    655  CA  HIS A  83      32.119  23.339  -9.853  1.00 38.04           C  
ATOM    656  C   HIS A  83      32.330  21.856  -9.496  1.00 38.04           C  
ATOM    657  CB  HIS A  83      33.414  24.075 -10.242  1.00 38.04           C  
ATOM    658  O   HIS A  83      33.431  21.417  -9.158  1.00 38.04           O  
ATOM    659  CG  HIS A  83      34.123  23.485 -11.438  1.00 38.04           C  
ATOM    660  CD2 HIS A  83      34.165  23.992 -12.709  1.00 38.04           C  
ATOM    661  ND1 HIS A  83      34.886  22.342 -11.436  1.00 38.04           N  
ATOM    662  CE1 HIS A  83      35.381  22.165 -12.673  1.00 38.04           C  
ATOM    663  NE2 HIS A  83      34.951  23.138 -13.487  1.00 38.04           N  
ATOM    664  N   VAL A  84      31.266  21.057  -9.606  1.00 48.51           N  
ATOM    665  CA  VAL A  84      31.385  19.599  -9.698  1.00 48.51           C  
ATOM    666  C   VAL A  84      32.155  19.309 -10.983  1.00 48.51           C  
ATOM    667  CB  VAL A  84      30.009  18.902  -9.703  1.00 48.51           C  
ATOM    668  O   VAL A  84      31.634  19.543 -12.075  1.00 48.51           O  
ATOM    669  CG1 VAL A  84      30.163  17.376  -9.777  1.00 48.51           C  
ATOM    670  CG2 VAL A  84      29.211  19.230  -8.434  1.00 48.51           C  
ATOM    671  N   LYS A  85      33.405  18.841 -10.856  1.00 45.08           N  
ATOM    672  CA  LYS A  85      34.252  18.491 -12.006  1.00 45.08           C  
ATOM    673  C   LYS A  85      33.467  17.534 -12.924  1.00 45.08           C  
ATOM    674  CB  LYS A  85      35.580  17.856 -11.547  1.00 45.08           C  
ATOM    675  O   LYS A  85      32.967  16.521 -12.425  1.00 45.08           O  
ATOM    676  CG  LYS A  85      36.548  18.857 -10.887  1.00 45.08           C  
ATOM    677  CD  LYS A  85      37.872  18.188 -10.469  1.00 45.08           C  
ATOM    678  CE  LYS A  85      38.842  19.216  -9.860  1.00 45.08           C  
ATOM    679  NZ  LYS A  85      40.128  18.606  -9.423  1.00 45.08           N  
ATOM    680  N   PRO A  86      33.319  17.833 -14.230  1.00 55.27           N  
ATOM    681  CA  PRO A  86      32.436  17.071 -15.119  1.00 55.27           C  
ATOM    682  C   PRO A  86      32.827  15.588 -15.218  1.00 55.27           C  
ATOM    683  CB  PRO A  86      32.513  17.786 -16.475  1.00 55.27           C  
ATOM    684  O   PRO A  86      31.953  14.733 -15.392  1.00 55.27           O  
ATOM    685  CG  PRO A  86      33.850  18.529 -16.433  1.00 55.27           C  
ATOM    686  CD  PRO A  86      33.980  18.905 -14.960  1.00 55.27           C  
ATOM    687  N   ASP A  87      34.116  15.302 -15.022  1.00 59.09           N  
ATOM    688  CA  ASP A  87      34.744  13.981 -15.105  1.00 59.09           C  
ATOM    689  C   ASP A  87      34.341  13.024 -13.972  1.00 59.09           C  
ATOM    690  CB  ASP A  87      36.269  14.174 -15.121  1.00 59.09           C  
ATOM    691  O   ASP A  87      34.479  11.809 -14.114  1.00 59.09           O  
ATOM    692  CG  ASP A  87      36.672  15.270 -16.106  1.00 59.09           C  
ATOM    693  OD1 ASP A  87      36.281  15.148 -17.288  1.00 59.09           O  
ATOM    694  OD2 ASP A  87      37.211  16.288 -15.622  1.00 59.09           O  
ATOM    695  N   LEU A  88      33.810  13.540 -12.856  1.00 67.81           N  
ATOM    696  CA  LEU A  88      33.375  12.714 -11.732  1.00 67.81           C  
ATOM    697  C   LEU A  88      31.888  12.344 -11.848  1.00 67.81           C  
ATOM    698  CB  LEU A  88      33.738  13.361 -10.379  1.00 67.81           C  
ATOM    699  O   LEU A  88      31.010  13.170 -12.128  1.00 67.81           O  
ATOM    700  CG  LEU A  88      35.182  13.066  -9.916  1.00 67.81           C  
ATOM    701  CD1 LEU A  88      36.251  13.777 -10.749  1.00 67.81           C  
ATOM    702  CD2 LEU A  88      35.361  13.499  -8.462  1.00 67.81           C  
ATOM    703  N   ILE A  89      31.597  11.071 -11.575  1.00 61.42           N  
ATOM    704  CA  ILE A  89      30.249  10.596 -11.264  1.00 61.42           C  
ATOM    705  C   ILE A  89      30.116  10.627  -9.746  1.00 61.42           C  
ATOM    706  CB  ILE A  89      29.981   9.188 -11.846  1.00 61.42           C  
ATOM    707  O   ILE A  89      30.793   9.877  -9.050  1.00 61.42           O  
ATOM    708  CG1 ILE A  89      30.101   9.211 -13.388  1.00 61.42           C  
ATOM    709  CG2 ILE A  89      28.584   8.689 -11.419  1.00 61.42           C  
ATOM    710  CD1 ILE A  89      29.942   7.841 -14.063  1.00 61.42           C  
ATOM    711  N   ASP A  90      29.219  11.472  -9.246  1.00 66.20           N  
ATOM    712  CA  ASP A  90      28.832  11.477  -7.840  1.00 66.20           C  
ATOM    713  C   ASP A  90      28.210  10.112  -7.470  1.00 66.20           C  
ATOM    714  CB  ASP A  90      27.899  12.681  -7.613  1.00 66.20           C  
ATOM    715  O   ASP A  90      27.096   9.772  -7.884  1.00 66.20           O  
ATOM    716  CG  ASP A  90      27.331  12.763  -6.197  1.00 66.20           C  
ATOM    717  OD1 ASP A  90      27.650  11.863  -5.396  1.00 66.20           O  
ATOM    718  OD2 ASP A  90      26.484  13.652  -5.972  1.00 66.20           O  
ATOM    719  N   VAL A  91      28.957   9.305  -6.709  1.00 65.21           N  
ATOM    720  CA  VAL A  91      28.528   7.977  -6.242  1.00 65.21           C  
ATOM    721  C   VAL A  91      27.322   8.094  -5.309  1.00 65.21           C  
ATOM    722  CB  VAL A  91      29.696   7.242  -5.548  1.00 65.21           C  
ATOM    723  O   VAL A  91      26.436   7.236  -5.347  1.00 65.21           O  
ATOM    724  CG1 VAL A  91      29.282   5.870  -4.994  1.00 65.21           C  
ATOM    725  CG2 VAL A  91      30.847   7.002  -6.536  1.00 65.21           C  
ATOM    726  N   ASP A  92      27.221   9.181  -4.546  1.00 67.35           N  
ATOM    727  CA  ASP A  92      26.080   9.481  -3.692  1.00 67.35           C  
ATOM    728  C   ASP A  92      24.845   9.885  -4.498  1.00 67.35           C  
ATOM    729  CB  ASP A  92      26.468  10.559  -2.664  1.00 67.35           C  
ATOM    730  O   ASP A  92      23.728   9.545  -4.106  1.00 67.35           O  
ATOM    731  CG  ASP A  92      27.038   9.984  -1.367  1.00 67.35           C  
ATOM    732  OD1 ASP A  92      26.773   8.785  -1.085  1.00 67.35           O  
ATOM    733  OD2 ASP A  92      27.581  10.780  -0.584  1.00 67.35           O  
ATOM    734  N   LEU A  93      24.994  10.491  -5.676  1.00 58.55           N  
ATOM    735  CA  LEU A  93      23.879  10.658  -6.611  1.00 58.55           C  
ATOM    736  C   LEU A  93      23.391   9.302  -7.144  1.00 58.55           C  
ATOM    737  CB  LEU A  93      24.275  11.622  -7.739  1.00 58.55           C  
ATOM    738  O   LEU A  93      22.180   9.084  -7.214  1.00 58.55           O  
ATOM    739  CG  LEU A  93      23.148  11.972  -8.724  1.00 58.55           C  
ATOM    740  CD1 LEU A  93      21.983  12.703  -8.052  1.00 58.55           C  
ATOM    741  CD2 LEU A  93      23.709  12.877  -9.822  1.00 58.55           C  
ATOM    742  N   VAL A  94      24.289   8.362  -7.465  1.00 55.80           N  
ATOM    743  CA  VAL A  94      23.915   7.033  -8.000  1.00 55.80           C  
ATOM    744  C   VAL A  94      23.317   6.112  -6.924  1.00 55.80           C  
ATOM    745  CB  VAL A  94      25.095   6.347  -8.716  1.00 55.80           C  
ATOM    746  O   VAL A  94      22.290   5.469  -7.160  1.00 55.80           O  
ATOM    747  CG1 VAL A  94      24.616   5.056  -9.390  1.00 55.80           C  
ATOM    748  CG2 VAL A  94      25.687   7.227  -9.824  1.00 55.80           C  
ATOM    749  N   ARG A  95      23.893   6.097  -5.715  1.00 53.79           N  
ATOM    750  CA  ARG A  95      23.323   5.485  -4.496  1.00 53.79           C  
ATOM    751  C   ARG A  95      22.035   6.194  -4.055  1.00 53.79           C  
ATOM    752  CB  ARG A  95      24.428   5.528  -3.420  1.00 53.79           C  
ATOM    753  O   ARG A  95      21.166   5.613  -3.392  1.00 53.79           O  
ATOM    754  CG  ARG A  95      24.088   4.819  -2.099  1.00 53.79           C  
ATOM    755  CD  ARG A  95      25.355   4.641  -1.244  1.00 53.79           C  
ATOM    756  NE  ARG A  95      25.136   3.720  -0.105  1.00 53.79           N  
ATOM    757  NH1 ARG A  95      27.299   2.940   0.086  1.00 53.79           N  
ATOM    758  NH2 ARG A  95      25.732   2.142   1.440  1.00 53.79           N  
ATOM    759  CZ  ARG A  95      26.052   2.944   0.462  1.00 53.79           C  
ATOM    760  N   GLY A  96      21.894   7.456  -4.448  1.00 56.61           N  
ATOM    761  CA  GLY A  96      20.807   8.362  -4.105  1.00 56.61           C  
ATOM    762  C   GLY A  96      20.897   8.930  -2.692  1.00 56.61           C  
ATOM    763  O   GLY A  96      19.888   9.401  -2.177  1.00 56.61           O  
ATOM    764  N   SER A  97      22.057   8.878  -2.040  1.00 53.09           N  
ATOM    765  CA  SER A  97      22.340   9.580  -0.782  1.00 53.09           C  
ATOM    766  C   SER A  97      22.000  11.072  -0.890  1.00 53.09           C  
ATOM    767  CB  SER A  97      23.820   9.429  -0.412  1.00 53.09           C  
ATOM    768  O   SER A  97      21.371  11.606   0.018  1.00 53.09           O  
ATOM    769  OG  SER A  97      24.322   8.162  -0.799  1.00 53.09           O  
ATOM    770  N   ALA A  98      22.252  11.693  -2.052  1.00 48.66           N  
ATOM    771  CA  ALA A  98      21.820  13.058  -2.387  1.00 48.66           C  
ATOM    772  C   ALA A  98      20.289  13.286  -2.284  1.00 48.66           C  
ATOM    773  CB  ALA A  98      22.322  13.358  -3.807  1.00 48.66           C  
ATOM    774  O   ALA A  98      19.824  14.408  -2.104  1.00 48.66           O  
ATOM    775  N   PHE A  99      19.493  12.215  -2.350  1.00 50.24           N  
ATOM    776  CA  PHE A  99      18.040  12.191  -2.147  1.00 50.24           C  
ATOM    777  C   PHE A  99      17.692  11.453  -0.837  1.00 50.24           C  
ATOM    778  CB  PHE A  99      17.369  11.545  -3.368  1.00 50.24           C  
ATOM    779  O   PHE A  99      16.877  10.519  -0.818  1.00 50.24           O  
ATOM    780  CG  PHE A  99      17.687  12.145  -4.721  1.00 50.24           C  
ATOM    781  CD1 PHE A  99      17.343  13.479  -5.001  1.00 50.24           C  
ATOM    782  CD2 PHE A  99      18.305  11.359  -5.714  1.00 50.24           C  
ATOM    783  CE1 PHE A  99      17.629  14.030  -6.263  1.00 50.24           C  
ATOM    784  CE2 PHE A  99      18.586  11.908  -6.977  1.00 50.24           C  
ATOM    785  CZ  PHE A  99      18.253  13.245  -7.249  1.00 50.24           C  
ATOM    786  N   ALA A 100      18.379  11.788   0.261  1.00 51.30           N  
ATOM    787  CA  ALA A 100      18.210  11.141   1.561  1.00 51.30           C  
ATOM    788  C   ALA A 100      16.750  11.195   2.044  1.00 51.30           C  
ATOM    789  CB  ALA A 100      19.152  11.793   2.582  1.00 51.30           C  
ATOM    790  O   ALA A 100      16.189  12.269   2.260  1.00 51.30           O  
ATOM    791  N   LYS A 101      16.144  10.018   2.264  1.00 53.63           N  
ATOM    792  CA  LYS A 101      14.842   9.917   2.933  1.00 53.63           C  
ATOM    793  C   LYS A 101      15.034   9.960   4.443  1.00 53.63           C  
ATOM    794  CB  LYS A 101      14.027   8.695   2.466  1.00 53.63           C  
ATOM    795  O   LYS A 101      15.933   9.305   4.968  1.00 53.63           O  
ATOM    796  CG  LYS A 101      13.672   8.776   0.968  1.00 53.63           C  
ATOM    797  CD  LYS A 101      12.269   8.231   0.641  1.00 53.63           C  
ATOM    798  CE  LYS A 101      11.919   8.626  -0.799  1.00 53.63           C  
ATOM    799  NZ  LYS A 101      10.459   8.696  -1.072  1.00 53.63           N  
ATOM    800  N   ALA A 102      14.179  10.712   5.133  1.00 50.88           N  
ATOM    801  CA  ALA A 102      14.279  10.896   6.576  1.00 50.88           C  
ATOM    802  C   ALA A 102      14.204   9.545   7.310  1.00 50.88           C  
ATOM    803  CB  ALA A 102      13.170  11.857   7.027  1.00 50.88           C  
ATOM    804  O   ALA A 102      13.184   8.855   7.234  1.00 50.88           O  
ATOM    805  N   LYS A 103      15.257   9.196   8.057  1.00 50.04           N  
ATOM    806  CA  LYS A 103      15.231   8.103   9.042  1.00 50.04           C  
ATOM    807  C   LYS A 103      14.339   8.515  10.235  1.00 50.04           C  
ATOM    808  CB  LYS A 103      16.670   7.755   9.485  1.00 50.04           C  
ATOM    809  O   LYS A 103      14.132   9.713  10.452  1.00 50.04           O  
ATOM    810  CG  LYS A 103      17.575   7.239   8.343  1.00 50.04           C  
ATOM    811  CD  LYS A 103      18.990   6.905   8.857  1.00 50.04           C  
ATOM    812  CE  LYS A 103      19.938   6.454   7.732  1.00 50.04           C  
ATOM    813  NZ  LYS A 103      21.322   6.216   8.234  1.00 50.04           N  
ATOM    814  N   PRO A 104      13.749   7.582  10.999  1.00 50.14           N  
ATOM    815  CA  PRO A 104      13.137   7.924  12.281  1.00 50.14           C  
ATOM    816  C   PRO A 104      14.216   8.381  13.278  1.00 50.14           C  
ATOM    817  CB  PRO A 104      12.401   6.654  12.727  1.00 50.14           C  
ATOM    818  O   PRO A 104      15.124   7.618  13.580  1.00 50.14           O  
ATOM    819  CG  PRO A 104      13.170   5.521  12.042  1.00 50.14           C  
ATOM    820  CD  PRO A 104      13.667   6.152  10.740  1.00 50.14           C  
ATOM    821  N   GLU A 105      14.115   9.615  13.791  1.00 50.18           N  
ATOM    822  CA  GLU A 105      15.038  10.140  14.822  1.00 50.18           C  
ATOM    823  C   GLU A 105      14.768   9.562  16.227  1.00 50.18           C  
ATOM    824  CB  GLU A 105      14.985  11.687  14.888  1.00 50.18           C  
ATOM    825  O   GLU A 105      15.574   9.749  17.131  1.00 50.18           O  
ATOM    826  CG  GLU A 105      15.522  12.419  13.642  1.00 50.18           C  
ATOM    827  CD  GLU A 105      15.822  13.918  13.894  1.00 50.18           C  
ATOM    828  OE1 GLU A 105      16.794  14.451  13.296  1.00 50.18           O  
ATOM    829  OE2 GLU A 105      15.092  14.561  14.679  1.00 50.18           O  
ATOM    830  N   SER A 106      13.640   8.871  16.438  1.00 57.30           N  
ATOM    831  CA  SER A 106      13.262   8.294  17.736  1.00 57.30           C  
ATOM    832  C   SER A 106      13.000   6.787  17.644  1.00 57.30           C  
ATOM    833  CB  SER A 106      12.060   9.026  18.349  1.00 57.30           C  
ATOM    834  O   SER A 106      12.495   6.322  16.616  1.00 57.30           O  
ATOM    835  OG  SER A 106      10.934   9.024  17.491  1.00 57.30           O  
ATOM    836  N   PRO A 107      13.304   6.015  18.708  1.00 60.88           N  
ATOM    837  CA  PRO A 107      12.955   4.603  18.774  1.00 60.88           C  
ATOM    838  C   PRO A 107      11.435   4.425  18.722  1.00 60.88           C  
ATOM    839  CB  PRO A 107      13.562   4.074  20.079  1.00 60.88           C  
ATOM    840  O   PRO A 107      10.676   5.160  19.364  1.00 60.88           O  
ATOM    841  CG  PRO A 107      13.639   5.318  20.962  1.00 60.88           C  
ATOM    842  CD  PRO A 107      13.930   6.432  19.957  1.00 60.88           C  
ATOM    843  N   TRP A 108      11.002   3.417  17.964  1.00 62.36           N  
ATOM    844  CA  TRP A 108       9.596   3.146  17.658  1.00 62.36           C  
ATOM    845  C   TRP A 108       8.709   3.043  18.909  1.00 62.36           C  
ATOM    846  CB  TRP A 108       9.526   1.866  16.814  1.00 62.36           C  
ATOM    847  O   TRP A 108       7.599   3.563  18.895  1.00 62.36           O  
ATOM    848  CG  TRP A 108       9.924   0.609  17.529  1.00 62.36           C  
ATOM    849  CD1 TRP A 108      11.186   0.161  17.727  1.00 62.36           C  
ATOM    850  CD2 TRP A 108       9.050  -0.367  18.177  1.00 62.36           C  
ATOM    851  CE2 TRP A 108       9.861  -1.401  18.733  1.00 62.36           C  
ATOM    852  CE3 TRP A 108       7.653  -0.473  18.360  1.00 62.36           C  
ATOM    853  NE1 TRP A 108      11.151  -1.030  18.427  1.00 62.36           N  
ATOM    854  CH2 TRP A 108       7.925  -2.568  19.592  1.00 62.36           C  
ATOM    855  CZ2 TRP A 108       9.318  -2.488  19.431  1.00 62.36           C  
ATOM    856  CZ3 TRP A 108       7.097  -1.563  19.058  1.00 62.36           C  
ATOM    857  N   THR A 109       9.221   2.480  20.008  1.00 69.98           N  
ATOM    858  CA  THR A 109       8.524   2.338  21.301  1.00 69.98           C  
ATOM    859  C   THR A 109       8.131   3.673  21.940  1.00 69.98           C  
ATOM    860  CB  THR A 109       9.408   1.580  22.304  1.00 69.98           C  
ATOM    861  O   THR A 109       7.049   3.806  22.510  1.00 69.98           O  
ATOM    862  CG2 THR A 109       9.668   0.137  21.884  1.00 69.98           C  
ATOM    863  OG1 THR A 109      10.673   2.202  22.406  1.00 69.98           O  
ATOM    864  N   SER A 110       8.978   4.701  21.830  1.00 74.13           N  
ATOM    865  CA  SER A 110       8.667   6.038  22.354  1.00 74.13           C  
ATOM    866  C   SER A 110       7.569   6.710  21.522  1.00 74.13           C  
ATOM    867  CB  SER A 110       9.940   6.886  22.378  1.00 74.13           C  
ATOM    868  O   SER A 110       6.691   7.394  22.057  1.00 74.13           O  
ATOM    869  OG  SER A 110       9.740   8.063  23.142  1.00 74.13           O  
ATOM    870  N   LEU A 111       7.581   6.459  20.209  1.00 73.22           N  
ATOM    871  CA  LEU A 111       6.599   6.981  19.267  1.00 73.22           C  
ATOM    872  C   LEU A 111       5.240   6.274  19.384  1.00 73.22           C  
ATOM    873  CB  LEU A 111       7.212   6.911  17.858  1.00 73.22           C  
ATOM    874  O   LEU A 111       4.217   6.959  19.400  1.00 73.22           O  
ATOM    875  CG  LEU A 111       6.320   7.453  16.729  1.00 73.22           C  
ATOM    876  CD1 LEU A 111       5.796   8.864  16.995  1.00 73.22           C  
ATOM    877  CD2 LEU A 111       7.143   7.483  15.438  1.00 73.22           C  
ATOM    878  N   THR A 112       5.203   4.946  19.540  1.00 75.55           N  
ATOM    879  CA  THR A 112       3.955   4.206  19.798  1.00 75.55           C  
ATOM    880  C   THR A 112       3.352   4.601  21.140  1.00 75.55           C  
ATOM    881  CB  THR A 112       4.127   2.681  19.743  1.00 75.55           C  
ATOM    882  O   THR A 112       2.176   4.949  21.169  1.00 75.55           O  
ATOM    883  CG2 THR A 112       4.429   2.183  18.332  1.00 75.55           C  
ATOM    884  OG1 THR A 112       5.176   2.271  20.581  1.00 75.55           O  
ATOM    885  N   ARG A 113       4.145   4.690  22.220  1.00 84.22           N  
ATOM    886  CA  ARG A 113       3.681   5.183  23.532  1.00 84.22           C  
ATOM    887  C   ARG A 113       3.052   6.576  23.437  1.00 84.22           C  
ATOM    888  CB  ARG A 113       4.854   5.143  24.526  1.00 84.22           C  
ATOM    889  O   ARG A 113       1.951   6.790  23.937  1.00 84.22           O  
ATOM    890  CG  ARG A 113       4.454   5.589  25.945  1.00 84.22           C  
ATOM    891  CD  ARG A 113       5.623   5.473  26.934  1.00 84.22           C  
ATOM    892  NE  ARG A 113       6.752   6.354  26.565  1.00 84.22           N  
ATOM    893  NH1 ARG A 113       8.255   5.586  28.124  1.00 84.22           N  
ATOM    894  NH2 ARG A 113       8.881   7.158  26.671  1.00 84.22           N  
ATOM    895  CZ  ARG A 113       7.951   6.363  27.123  1.00 84.22           C  
ATOM    896  N   LYS A 114       3.711   7.521  22.754  1.00 82.92           N  
ATOM    897  CA  LYS A 114       3.165   8.874  22.536  1.00 82.92           C  
ATOM    898  C   LYS A 114       1.920   8.868  21.638  1.00 82.92           C  
ATOM    899  CB  LYS A 114       4.275   9.786  21.991  1.00 82.92           C  
ATOM    900  O   LYS A 114       1.056   9.725  21.804  1.00 82.92           O  
ATOM    901  CG  LYS A 114       3.877  11.271  22.046  1.00 82.92           C  
ATOM    902  CD  LYS A 114       5.071  12.177  21.717  1.00 82.92           C  
ATOM    903  CE  LYS A 114       4.714  13.640  22.010  1.00 82.92           C  
ATOM    904  NZ  LYS A 114       5.903  14.528  21.930  1.00 82.92           N  
ATOM    905  N   GLY A 115       1.828   7.923  20.703  1.00 84.75           N  
ATOM    906  CA  GLY A 115       0.644   7.685  19.880  1.00 84.75           C  
ATOM    907  C   GLY A 115      -0.548   7.191  20.699  1.00 84.75           C  
ATOM    908  O   GLY A 115      -1.595   7.822  20.657  1.00 84.75           O  
ATOM    909  N   ILE A 116      -0.369   6.138  21.502  1.00 88.05           N  
ATOM    910  CA  ILE A 116      -1.411   5.551  22.363  1.00 88.05           C  
ATOM    911  C   ILE A 116      -2.035   6.625  23.261  1.00 88.05           C  
ATOM    912  CB  ILE A 116      -0.823   4.374  23.181  1.00 88.05           C  
ATOM    913  O   ILE A 116      -3.246   6.820  23.225  1.00 88.05           O  
ATOM    914  CG1 ILE A 116      -0.476   3.186  22.253  1.00 88.05           C  
ATOM    915  CG2 ILE A 116      -1.794   3.902  24.280  1.00 88.05           C  
ATOM    916  CD1 ILE A 116       0.544   2.212  22.857  1.00 88.05           C  
ATOM    917  N   VAL A 117      -1.215   7.406  23.975  1.00 89.10           N  
ATOM    918  CA  VAL A 117      -1.696   8.497  24.848  1.00 89.10           C  
ATOM    919  C   VAL A 117      -2.529   9.532  24.073  1.00 89.10           C  
ATOM    920  CB  VAL A 117      -0.502   9.157  25.572  1.00 89.10           C  
ATOM    921  O   VAL A 117      -3.548   9.999  24.572  1.00 89.10           O  
ATOM    922  CG1 VAL A 117      -0.889  10.391  26.396  1.00 89.10           C  
ATOM    923  CG2 VAL A 117       0.163   8.167  26.539  1.00 89.10           C  
ATOM    924  N   ARG A 118      -2.157   9.868  22.830  1.00 88.06           N  
ATOM    925  CA  ARG A 118      -2.911  10.816  21.983  1.00 88.06           C  
ATOM    926  C   ARG A 118      -4.233  10.276  21.444  1.00 88.06           C  
ATOM    927  CB  ARG A 118      -2.056  11.238  20.791  1.00 88.06           C  
ATOM    928  O   ARG A 118      -5.057  11.082  21.019  1.00 88.06           O  
ATOM    929  CG  ARG A 118      -0.977  12.249  21.169  1.00 88.06           C  
ATOM    930  CD  ARG A 118      -0.057  12.341  19.955  1.00 88.06           C  
ATOM    931  NE  ARG A 118       0.892  13.456  20.058  1.00 88.06           N  
ATOM    932  NH1 ARG A 118       2.297  12.693  18.417  1.00 88.06           N  
ATOM    933  NH2 ARG A 118       2.595  14.737  19.281  1.00 88.06           N  
ATOM    934  CZ  ARG A 118       1.924  13.620  19.257  1.00 88.06           C  
ATOM    935  N   VAL A 119      -4.401   8.955  21.402  1.00 89.11           N  
ATOM    936  CA  VAL A 119      -5.626   8.288  20.939  1.00 89.11           C  
ATOM    937  C   VAL A 119      -6.571   8.050  22.111  1.00 89.11           C  
ATOM    938  CB  VAL A 119      -5.298   6.976  20.209  1.00 89.11           C  
ATOM    939  O   VAL A 119      -7.736   8.413  22.018  1.00 89.11           O  
ATOM    940  CG1 VAL A 119      -6.569   6.251  19.756  1.00 89.11           C  
ATOM    941  CG2 VAL A 119      -4.460   7.246  18.957  1.00 89.11           C  
ATOM    942  N   VAL A 120      -6.063   7.538  23.236  1.00 89.54           N  
ATOM    943  CA  VAL A 120      -6.844   7.365  24.475  1.00 89.54           C  
ATOM    944  C   VAL A 120      -7.372   8.708  24.991  1.00 89.54           C  
ATOM    945  CB  VAL A 120      -5.996   6.657  25.551  1.00 89.54           C  
ATOM    946  O   VAL A 120      -8.499   8.789  25.453  1.00 89.54           O  
ATOM    947  CG1 VAL A 120      -6.716   6.542  26.899  1.00 89.54           C  
ATOM    948  CG2 VAL A 120      -5.633   5.232  25.106  1.00 89.54           C  
ATOM    949  N   PHE A 121      -6.596   9.787  24.853  1.00 88.59           N  
ATOM    950  CA  PHE A 121      -7.014  11.144  25.218  1.00 88.59           C  
ATOM    951  C   PHE A 121      -7.284  12.028  23.985  1.00 88.59           C  
ATOM    952  CB  PHE A 121      -6.009  11.733  26.218  1.00 88.59           C  
ATOM    953  O   PHE A 121      -6.959  13.218  23.986  1.00 88.59           O  
ATOM    954  CG  PHE A 121      -5.895  10.956  27.517  1.00 88.59           C  
ATOM    955  CD1 PHE A 121      -6.923  11.033  28.476  1.00 88.59           C  
ATOM    956  CD2 PHE A 121      -4.768  10.153  27.770  1.00 88.59           C  
ATOM    957  CE1 PHE A 121      -6.821  10.314  29.680  1.00 88.59           C  
ATOM    958  CE2 PHE A 121      -4.665   9.435  28.974  1.00 88.59           C  
ATOM    959  CZ  PHE A 121      -5.692   9.517  29.930  1.00 88.59           C  
ATOM    960  N   PHE A 122      -7.876  11.463  22.922  1.00 88.13           N  
ATOM    961  CA  PHE A 122      -8.186  12.174  21.670  1.00 88.13           C  
ATOM    962  C   PHE A 122      -8.803  13.579  21.858  1.00 88.13           C  
ATOM    963  CB  PHE A 122      -9.062  11.292  20.766  1.00 88.13           C  
ATOM    964  O   PHE A 122      -8.226  14.533  21.319  1.00 88.13           O  
ATOM    965  CG  PHE A 122      -9.338  11.892  19.400  1.00 88.13           C  
ATOM    966  CD1 PHE A 122     -10.462  12.714  19.194  1.00 88.13           C  
ATOM    967  CD2 PHE A 122      -8.461  11.632  18.330  1.00 88.13           C  
ATOM    968  CE1 PHE A 122     -10.686  13.291  17.932  1.00 88.13           C  
ATOM    969  CE2 PHE A 122      -8.700  12.194  17.063  1.00 88.13           C  
ATOM    970  CZ  PHE A 122      -9.812  13.030  16.865  1.00 88.13           C  
ATOM    971  N   PRO A 123      -9.894  13.774  22.638  1.00 88.38           N  
ATOM    972  CA  PRO A 123     -10.506  15.096  22.802  1.00 88.38           C  
ATOM    973  C   PRO A 123      -9.581  16.110  23.492  1.00 88.38           C  
ATOM    974  CB  PRO A 123     -11.800  14.862  23.593  1.00 88.38           C  
ATOM    975  O   PRO A 123      -9.575  17.281  23.120  1.00 88.38           O  
ATOM    976  CG  PRO A 123     -11.543  13.558  24.344  1.00 88.38           C  
ATOM    977  CD  PRO A 123     -10.691  12.776  23.349  1.00 88.38           C  
ATOM    978  N   PHE A 124      -8.733  15.684  24.434  1.00 88.10           N  
ATOM    979  CA  PHE A 124      -7.796  16.579  25.127  1.00 88.10           C  
ATOM    980  C   PHE A 124      -6.669  17.072  24.205  1.00 88.10           C  
ATOM    981  CB  PHE A 124      -7.229  15.867  26.361  1.00 88.10           C  
ATOM    982  O   PHE A 124      -6.209  18.208  24.323  1.00 88.10           O  
ATOM    983  CG  PHE A 124      -8.282  15.497  27.389  1.00 88.10           C  
ATOM    984  CD1 PHE A 124      -8.728  16.464  28.310  1.00 88.10           C  
ATOM    985  CD2 PHE A 124      -8.833  14.201  27.417  1.00 88.10           C  
ATOM    986  CE1 PHE A 124      -9.711  16.134  29.260  1.00 88.10           C  
ATOM    987  CE2 PHE A 124      -9.815  13.871  28.369  1.00 88.10           C  
ATOM    988  CZ  PHE A 124     -10.252  14.838  29.291  1.00 88.10           C  
ATOM    989  N   PHE A 125      -6.258  16.257  23.228  1.00 87.03           N  
ATOM    990  CA  PHE A 125      -5.218  16.608  22.257  1.00 87.03           C  
ATOM    991  C   PHE A 125      -5.750  17.280  20.975  1.00 87.03           C  
ATOM    992  CB  PHE A 125      -4.301  15.396  22.013  1.00 87.03           C  
ATOM    993  O   PHE A 125      -5.017  17.358  19.982  1.00 87.03           O  
ATOM    994  CG  PHE A 125      -3.418  15.072  23.205  1.00 87.03           C  
ATOM    995  CD1 PHE A 125      -2.371  15.946  23.564  1.00 87.03           C  
ATOM    996  CD2 PHE A 125      -3.656  13.923  23.981  1.00 87.03           C  
ATOM    997  CE1 PHE A 125      -1.576  15.676  24.693  1.00 87.03           C  
ATOM    998  CE2 PHE A 125      -2.855  13.650  25.104  1.00 87.03           C  
ATOM    999  CZ  PHE A 125      -1.820  14.527  25.465  1.00 87.03           C  
ATOM   1000  N   PHE A 126      -6.977  17.823  20.983  1.00 85.55           N  
ATOM   1001  CA  PHE A 126      -7.626  18.427  19.807  1.00 85.55           C  
ATOM   1002  C   PHE A 126      -6.746  19.435  19.052  1.00 85.55           C  
ATOM   1003  CB  PHE A 126      -8.950  19.098  20.208  1.00 85.55           C  
ATOM   1004  O   PHE A 126      -6.705  19.408  17.826  1.00 85.55           O  
ATOM   1005  CG  PHE A 126      -8.830  20.429  20.937  1.00 85.55           C  
ATOM   1006  CD1 PHE A 126      -8.632  20.469  22.330  1.00 85.55           C  
ATOM   1007  CD2 PHE A 126      -8.935  21.636  20.216  1.00 85.55           C  
ATOM   1008  CE1 PHE A 126      -8.570  21.704  23.000  1.00 85.55           C  
ATOM   1009  CE2 PHE A 126      -8.870  22.872  20.886  1.00 85.55           C  
ATOM   1010  CZ  PHE A 126      -8.702  22.905  22.282  1.00 85.55           C  
ATOM   1011  N   ARG A 127      -5.980  20.287  19.756  1.00 85.44           N  
ATOM   1012  CA  ARG A 127      -5.081  21.281  19.131  1.00 85.44           C  
ATOM   1013  C   ARG A 127      -4.029  20.632  18.230  1.00 85.44           C  
ATOM   1014  CB  ARG A 127      -4.370  22.131  20.199  1.00 85.44           C  
ATOM   1015  O   ARG A 127      -3.747  21.142  17.151  1.00 85.44           O  
ATOM   1016  CG  ARG A 127      -5.319  23.029  21.004  1.00 85.44           C  
ATOM   1017  CD  ARG A 127      -4.517  23.934  21.950  1.00 85.44           C  
ATOM   1018  NE  ARG A 127      -5.395  24.835  22.721  1.00 85.44           N  
ATOM   1019  NH1 ARG A 127      -3.768  25.862  23.985  1.00 85.44           N  
ATOM   1020  NH2 ARG A 127      -5.899  26.442  24.261  1.00 85.44           N  
ATOM   1021  CZ  ARG A 127      -5.018  25.705  23.646  1.00 85.44           C  
ATOM   1022  N   TRP A 128      -3.462  19.506  18.668  1.00 85.57           N  
ATOM   1023  CA  TRP A 128      -2.478  18.758  17.888  1.00 85.57           C  
ATOM   1024  C   TRP A 128      -3.150  18.038  16.720  1.00 85.57           C  
ATOM   1025  CB  TRP A 128      -1.721  17.779  18.797  1.00 85.57           C  
ATOM   1026  O   TRP A 128      -2.695  18.161  15.586  1.00 85.57           O  
ATOM   1027  CG  TRP A 128      -0.677  16.978  18.081  1.00 85.57           C  
ATOM   1028  CD1 TRP A 128       0.539  17.441  17.714  1.00 85.57           C  
ATOM   1029  CD2 TRP A 128      -0.796  15.647  17.487  1.00 85.57           C  
ATOM   1030  CE2 TRP A 128       0.413  15.362  16.782  1.00 85.57           C  
ATOM   1031  CE3 TRP A 128      -1.821  14.677  17.418  1.00 85.57           C  
ATOM   1032  NE1 TRP A 128       1.189  16.491  16.950  1.00 85.57           N  
ATOM   1033  CH2 TRP A 128      -0.445  13.241  15.996  1.00 85.57           C  
ATOM   1034  CZ2 TRP A 128       0.599  14.179  16.050  1.00 85.57           C  
ATOM   1035  CZ3 TRP A 128      -1.647  13.491  16.678  1.00 85.57           C  
ATOM   1036  N   TRP A 129      -4.269  17.352  16.972  1.00 83.40           N  
ATOM   1037  CA  TRP A 129      -5.017  16.649  15.931  1.00 83.40           C  
ATOM   1038  C   TRP A 129      -5.512  17.590  14.821  1.00 83.40           C  
ATOM   1039  CB  TRP A 129      -6.160  15.858  16.574  1.00 83.40           C  
ATOM   1040  O   TRP A 129      -5.380  17.245  13.651  1.00 83.40           O  
ATOM   1041  CG  TRP A 129      -5.744  14.572  17.222  1.00 83.40           C  
ATOM   1042  CD1 TRP A 129      -5.682  14.309  18.549  1.00 83.40           C  
ATOM   1043  CD2 TRP A 129      -5.433  13.310  16.557  1.00 83.40           C  
ATOM   1044  CE2 TRP A 129      -5.128  12.334  17.553  1.00 83.40           C  
ATOM   1045  CE3 TRP A 129      -5.461  12.873  15.214  1.00 83.40           C  
ATOM   1046  NE1 TRP A 129      -5.290  12.997  18.750  1.00 83.40           N  
ATOM   1047  CH2 TRP A 129      -4.866  10.598  15.886  1.00 83.40           C  
ATOM   1048  CZ2 TRP A 129      -4.815  11.006  17.230  1.00 83.40           C  
ATOM   1049  CZ3 TRP A 129      -5.218  11.526  14.888  1.00 83.40           C  
ATOM   1050  N   LEU A 130      -5.976  18.798  15.157  1.00 85.58           N  
ATOM   1051  CA  LEU A 130      -6.440  19.820  14.208  1.00 85.58           C  
ATOM   1052  C   LEU A 130      -5.302  20.475  13.399  1.00 85.58           C  
ATOM   1053  CB  LEU A 130      -7.221  20.877  15.013  1.00 85.58           C  
ATOM   1054  O   LEU A 130      -5.524  20.918  12.278  1.00 85.58           O  
ATOM   1055  CG  LEU A 130      -8.074  21.838  14.166  1.00 85.58           C  
ATOM   1056  CD1 LEU A 130      -9.298  21.126  13.587  1.00 85.58           C  
ATOM   1057  CD2 LEU A 130      -8.568  22.993  15.040  1.00 85.58           C  
ATOM   1058  N   GLN A 131      -4.080  20.532  13.942  1.00 82.07           N  
ATOM   1059  CA  GLN A 131      -2.884  20.961  13.199  1.00 82.07           C  
ATOM   1060  C   GLN A 131      -2.412  19.884  12.206  1.00 82.07           C  
ATOM   1061  CB  GLN A 131      -1.776  21.282  14.219  1.00 82.07           C  
ATOM   1062  O   GLN A 131      -1.802  20.180  11.179  1.00 82.07           O  
ATOM   1063  CG  GLN A 131      -0.500  21.841  13.569  1.00 82.07           C  
ATOM   1064  CD  GLN A 131       0.634  22.089  14.560  1.00 82.07           C  
ATOM   1065  NE2 GLN A 131       1.696  22.736  14.132  1.00 82.07           N  
ATOM   1066  OE1 GLN A 131       0.622  21.692  15.713  1.00 82.07           O  
ATOM   1067  N   VAL A 132      -2.658  18.622  12.551  1.00 78.13           N  
ATOM   1068  CA  VAL A 132      -2.140  17.429  11.875  1.00 78.13           C  
ATOM   1069  C   VAL A 132      -3.142  16.813  10.895  1.00 78.13           C  
ATOM   1070  CB  VAL A 132      -1.703  16.454  12.981  1.00 78.13           C  
ATOM   1071  O   VAL A 132      -2.765  15.997  10.059  1.00 78.13           O  
ATOM   1072  CG1 VAL A 132      -1.486  15.030  12.506  1.00 78.13           C  
ATOM   1073  CG2 VAL A 132      -0.390  16.956  13.597  1.00 78.13           C  
ATOM   1074  N   THR A 133      -4.406  17.206  10.954  1.00 78.65           N  
ATOM   1075  CA  THR A 133      -5.513  16.603  10.204  1.00 78.65           C  
ATOM   1076  C   THR A 133      -6.339  17.718   9.565  1.00 78.65           C  
ATOM   1077  CB  THR A 133      -6.382  15.751  11.148  1.00 78.65           C  
ATOM   1078  O   THR A 133      -6.362  18.838  10.072  1.00 78.65           O  
ATOM   1079  CG2 THR A 133      -7.303  14.790  10.418  1.00 78.65           C  
ATOM   1080  OG1 THR A 133      -5.583  14.984  12.018  1.00 78.65           O  
ATOM   1081  N   SER A 134      -7.046  17.453   8.462  1.00 80.37           N  
ATOM   1082  CA  SER A 134      -8.014  18.439   7.959  1.00 80.37           C  
ATOM   1083  C   SER A 134      -9.164  18.615   8.960  1.00 80.37           C  
ATOM   1084  CB  SER A 134      -8.527  18.074   6.560  1.00 80.37           C  
ATOM   1085  O   SER A 134      -9.511  17.679   9.682  1.00 80.37           O  
ATOM   1086  OG  SER A 134      -9.511  17.061   6.617  1.00 80.37           O  
ATOM   1087  N   LYS A 135      -9.796  19.797   8.988  1.00 83.84           N  
ATOM   1088  CA  LYS A 135     -10.922  20.080   9.900  1.00 83.84           C  
ATOM   1089  C   LYS A 135     -12.045  19.042   9.771  1.00 83.84           C  
ATOM   1090  CB  LYS A 135     -11.481  21.495   9.663  1.00 83.84           C  
ATOM   1091  O   LYS A 135     -12.549  18.567  10.780  1.00 83.84           O  
ATOM   1092  CG  LYS A 135     -10.467  22.614   9.954  1.00 83.84           C  
ATOM   1093  CD  LYS A 135     -11.113  23.996   9.773  1.00 83.84           C  
ATOM   1094  CE  LYS A 135     -10.111  25.108  10.107  1.00 83.84           C  
ATOM   1095  NZ  LYS A 135     -10.687  26.455   9.860  1.00 83.84           N  
ATOM   1096  N   VAL A 136     -12.392  18.663   8.538  1.00 85.60           N  
ATOM   1097  CA  VAL A 136     -13.457  17.687   8.241  1.00 85.60           C  
ATOM   1098  C   VAL A 136     -13.120  16.306   8.807  1.00 85.60           C  
ATOM   1099  CB  VAL A 136     -13.717  17.599   6.722  1.00 85.60           C  
ATOM   1100  O   VAL A 136     -13.933  15.727   9.520  1.00 85.60           O  
ATOM   1101  CG1 VAL A 136     -14.839  16.611   6.384  1.00 85.60           C  
ATOM   1102  CG2 VAL A 136     -14.107  18.967   6.146  1.00 85.60           C  
ATOM   1103  N   ILE A 137     -11.908  15.802   8.547  1.00 85.66           N  
ATOM   1104  CA  ILE A 137     -11.482  14.485   9.042  1.00 85.66           C  
ATOM   1105  C   ILE A 137     -11.341  14.514  10.573  1.00 85.66           C  
ATOM   1106  CB  ILE A 137     -10.195  14.022   8.318  1.00 85.66           C  
ATOM   1107  O   ILE A 137     -11.715  13.548  11.227  1.00 85.66           O  
ATOM   1108  CG1 ILE A 137     -10.418  13.851   6.797  1.00 85.66           C  
ATOM   1109  CG2 ILE A 137      -9.661  12.703   8.912  1.00 85.66           C  
ATOM   1110  CD1 ILE A 137      -9.115  13.691   5.996  1.00 85.66           C  
ATOM   1111  N   PHE A 138     -10.883  15.625  11.166  1.00 87.78           N  
ATOM   1112  CA  PHE A 138     -10.847  15.784  12.623  1.00 87.78           C  
ATOM   1113  C   PHE A 138     -12.243  15.679  13.254  1.00 87.78           C  
ATOM   1114  CB  PHE A 138     -10.178  17.111  13.013  1.00 87.78           C  
ATOM   1115  O   PHE A 138     -12.418  14.897  14.184  1.00 87.78           O  
ATOM   1116  CG  PHE A 138     -10.293  17.385  14.502  1.00 87.78           C  
ATOM   1117  CD1 PHE A 138     -11.244  18.302  14.990  1.00 87.78           C  
ATOM   1118  CD2 PHE A 138      -9.553  16.603  15.406  1.00 87.78           C  
ATOM   1119  CE1 PHE A 138     -11.446  18.437  16.376  1.00 87.78           C  
ATOM   1120  CE2 PHE A 138      -9.754  16.735  16.791  1.00 87.78           C  
ATOM   1121  CZ  PHE A 138     -10.707  17.648  17.275  1.00 87.78           C  
ATOM   1122  N   PHE A 139     -13.237  16.417  12.744  1.00 89.30           N  
ATOM   1123  CA  PHE A 139     -14.607  16.331  13.260  1.00 89.30           C  
ATOM   1124  C   PHE A 139     -15.208  14.937  13.066  1.00 89.30           C  
ATOM   1125  CB  PHE A 139     -15.503  17.397  12.613  1.00 89.30           C  
ATOM   1126  O   PHE A 139     -15.863  14.433  13.970  1.00 89.30           O  
ATOM   1127  CG  PHE A 139     -15.319  18.791  13.183  1.00 89.30           C  
ATOM   1128  CD1 PHE A 139     -15.611  19.034  14.538  1.00 89.30           C  
ATOM   1129  CD2 PHE A 139     -14.896  19.854  12.363  1.00 89.30           C  
ATOM   1130  CE1 PHE A 139     -15.456  20.323  15.076  1.00 89.30           C  
ATOM   1131  CE2 PHE A 139     -14.732  21.143  12.901  1.00 89.30           C  
ATOM   1132  CZ  PHE A 139     -15.010  21.377  14.260  1.00 89.30           C  
ATOM   1133  N   TRP A 140     -14.951  14.283  11.933  1.00 90.40           N  
ATOM   1134  CA  TRP A 140     -15.451  12.931  11.688  1.00 90.40           C  
ATOM   1135  C   TRP A 140     -14.820  11.887  12.629  1.00 90.40           C  
ATOM   1136  CB  TRP A 140     -15.251  12.609  10.209  1.00 90.40           C  
ATOM   1137  O   TRP A 140     -15.540  11.089  13.224  1.00 90.40           O  
ATOM   1138  CG  TRP A 140     -15.834  11.306   9.782  1.00 90.40           C  
ATOM   1139  CD1 TRP A 140     -17.151  10.999   9.747  1.00 90.40           C  
ATOM   1140  CD2 TRP A 140     -15.132  10.106   9.354  1.00 90.40           C  
ATOM   1141  CE2 TRP A 140     -16.098   9.098   9.062  1.00 90.40           C  
ATOM   1142  CE3 TRP A 140     -13.772   9.776   9.179  1.00 90.40           C  
ATOM   1143  NE1 TRP A 140     -17.310   9.693   9.328  1.00 90.40           N  
ATOM   1144  CH2 TRP A 140     -14.379   7.530   8.434  1.00 90.40           C  
ATOM   1145  CZ2 TRP A 140     -15.739   7.822   8.614  1.00 90.40           C  
ATOM   1146  CZ3 TRP A 140     -13.401   8.506   8.708  1.00 90.40           C  
ATOM   1147  N   LEU A 141     -13.504  11.952  12.869  1.00 90.95           N  
ATOM   1148  CA  LEU A 141     -12.833  11.119  13.878  1.00 90.95           C  
ATOM   1149  C   LEU A 141     -13.313  11.426  15.306  1.00 90.95           C  
ATOM   1150  CB  LEU A 141     -11.307  11.304  13.780  1.00 90.95           C  
ATOM   1151  O   LEU A 141     -13.447  10.505  16.106  1.00 90.95           O  
ATOM   1152  CG  LEU A 141     -10.650  10.702  12.524  1.00 90.95           C  
ATOM   1153  CD1 LEU A 141      -9.167  11.082  12.509  1.00 90.95           C  
ATOM   1154  CD2 LEU A 141     -10.748   9.176  12.475  1.00 90.95           C  
ATOM   1155  N   LEU A 142     -13.612  12.691  15.624  1.00 92.18           N  
ATOM   1156  CA  LEU A 142     -14.196  13.078  16.912  1.00 92.18           C  
ATOM   1157  C   LEU A 142     -15.594  12.475  17.101  1.00 92.18           C  
ATOM   1158  CB  LEU A 142     -14.229  14.616  17.021  1.00 92.18           C  
ATOM   1159  O   LEU A 142     -15.888  11.970  18.179  1.00 92.18           O  
ATOM   1160  CG  LEU A 142     -14.753  15.149  18.369  1.00 92.18           C  
ATOM   1161  CD1 LEU A 142     -13.873  14.749  19.556  1.00 92.18           C  
ATOM   1162  CD2 LEU A 142     -14.807  16.676  18.311  1.00 92.18           C  
ATOM   1163  N   VAL A 143     -16.433  12.485  16.061  1.00 93.88           N  
ATOM   1164  CA  VAL A 143     -17.755  11.839  16.084  1.00 93.88           C  
ATOM   1165  C   VAL A 143     -17.612  10.334  16.308  1.00 93.88           C  
ATOM   1166  CB  VAL A 143     -18.557  12.168  14.808  1.00 93.88           C  
ATOM   1167  O   VAL A 143     -18.261   9.809  17.204  1.00 93.88           O  
ATOM   1168  CG1 VAL A 143     -19.823  11.317  14.649  1.00 93.88           C  
ATOM   1169  CG2 VAL A 143     -19.005  13.635  14.823  1.00 93.88           C  
ATOM   1170  N   LEU A 144     -16.718   9.647  15.586  1.00 93.86           N  
ATOM   1171  CA  LEU A 144     -16.463   8.214  15.799  1.00 93.86           C  
ATOM   1172  C   LEU A 144     -15.952   7.909  17.217  1.00 93.86           C  
ATOM   1173  CB  LEU A 144     -15.469   7.697  14.744  1.00 93.86           C  
ATOM   1174  O   LEU A 144     -16.392   6.938  17.825  1.00 93.86           O  
ATOM   1175  CG  LEU A 144     -16.008   7.674  13.302  1.00 93.86           C  
ATOM   1176  CD1 LEU A 144     -14.884   7.253  12.355  1.00 93.86           C  
ATOM   1177  CD2 LEU A 144     -17.169   6.695  13.128  1.00 93.86           C  
ATOM   1178  N   TYR A 145     -15.076   8.753  17.770  1.00 93.82           N  
ATOM   1179  CA  TYR A 145     -14.594   8.624  19.148  1.00 93.82           C  
ATOM   1180  C   TYR A 145     -15.730   8.786  20.172  1.00 93.82           C  
ATOM   1181  CB  TYR A 145     -13.472   9.651  19.382  1.00 93.82           C  
ATOM   1182  O   TYR A 145     -15.849   7.988  21.099  1.00 93.82           O  
ATOM   1183  CG  TYR A 145     -12.862   9.583  20.769  1.00 93.82           C  
ATOM   1184  CD1 TYR A 145     -13.498  10.224  21.851  1.00 93.82           C  
ATOM   1185  CD2 TYR A 145     -11.692   8.831  20.986  1.00 93.82           C  
ATOM   1186  CE1 TYR A 145     -12.998  10.066  23.157  1.00 93.82           C  
ATOM   1187  CE2 TYR A 145     -11.175   8.691  22.287  1.00 93.82           C  
ATOM   1188  OH  TYR A 145     -11.367   9.115  24.631  1.00 93.82           O  
ATOM   1189  CZ  TYR A 145     -11.842   9.288  23.375  1.00 93.82           C  
ATOM   1190  N   LEU A 146     -16.587   9.800  20.009  1.00 94.71           N  
ATOM   1191  CA  LEU A 146     -17.724  10.038  20.906  1.00 94.71           C  
ATOM   1192  C   LEU A 146     -18.781   8.933  20.798  1.00 94.71           C  
ATOM   1193  CB  LEU A 146     -18.338  11.417  20.613  1.00 94.71           C  
ATOM   1194  O   LEU A 146     -19.297   8.500  21.823  1.00 94.71           O  
ATOM   1195  CG  LEU A 146     -17.457  12.612  21.024  1.00 94.71           C  
ATOM   1196  CD1 LEU A 146     -18.101  13.909  20.532  1.00 94.71           C  
ATOM   1197  CD2 LEU A 146     -17.269  12.716  22.540  1.00 94.71           C  
ATOM   1198  N   LEU A 147     -19.054   8.437  19.589  1.00 94.87           N  
ATOM   1199  CA  LEU A 147     -19.922   7.281  19.355  1.00 94.87           C  
ATOM   1200  C   LEU A 147     -19.369   6.013  20.021  1.00 94.87           C  
ATOM   1201  CB  LEU A 147     -20.086   7.079  17.838  1.00 94.87           C  
ATOM   1202  O   LEU A 147     -20.125   5.280  20.650  1.00 94.87           O  
ATOM   1203  CG  LEU A 147     -21.020   8.082  17.135  1.00 94.87           C  
ATOM   1204  CD1 LEU A 147     -20.966   7.833  15.626  1.00 94.87           C  
ATOM   1205  CD2 LEU A 147     -22.480   7.964  17.574  1.00 94.87           C  
ATOM   1206  N   GLN A 148     -18.053   5.786  19.965  1.00 94.35           N  
ATOM   1207  CA  GLN A 148     -17.420   4.661  20.653  1.00 94.35           C  
ATOM   1208  C   GLN A 148     -17.558   4.758  22.180  1.00 94.35           C  
ATOM   1209  CB  GLN A 148     -15.943   4.581  20.233  1.00 94.35           C  
ATOM   1210  O   GLN A 148     -17.863   3.765  22.837  1.00 94.35           O  
ATOM   1211  CG  GLN A 148     -15.221   3.386  20.870  1.00 94.35           C  
ATOM   1212  CD  GLN A 148     -15.897   2.059  20.548  1.00 94.35           C  
ATOM   1213  NE2 GLN A 148     -15.912   1.133  21.475  1.00 94.35           N  
ATOM   1214  OE1 GLN A 148     -16.389   1.844  19.455  1.00 94.35           O  
ATOM   1215  N   VAL A 149     -17.355   5.947  22.758  1.00 93.63           N  
ATOM   1216  CA  VAL A 149     -17.574   6.170  24.198  1.00 93.63           C  
ATOM   1217  C   VAL A 149     -19.052   5.991  24.554  1.00 93.63           C  
ATOM   1218  CB  VAL A 149     -17.040   7.547  24.638  1.00 93.63           C  
ATOM   1219  O   VAL A 149     -19.350   5.352  25.558  1.00 93.63           O  
ATOM   1220  CG1 VAL A 149     -17.377   7.875  26.100  1.00 93.63           C  
ATOM   1221  CG2 VAL A 149     -15.509   7.596  24.515  1.00 93.63           C  
ATOM   1222  N   ALA A 150     -19.974   6.480  23.720  1.00 93.26           N  
ATOM   1223  CA  ALA A 150     -21.408   6.289  23.915  1.00 93.26           C  
ATOM   1224  C   ALA A 150     -21.798   4.803  23.902  1.00 93.26           C  
ATOM   1225  CB  ALA A 150     -22.179   7.096  22.864  1.00 93.26           C  
ATOM   1226  O   ALA A 150     -22.509   4.378  24.802  1.00 93.26           O  
ATOM   1227  N   ALA A 151     -21.286   3.995  22.967  1.00 92.39           N  
ATOM   1228  CA  ALA A 151     -21.540   2.551  22.938  1.00 92.39           C  
ATOM   1229  C   ALA A 151     -21.082   1.844  24.228  1.00 92.39           C  
ATOM   1230  CB  ALA A 151     -20.851   1.949  21.709  1.00 92.39           C  
ATOM   1231  O   ALA A 151     -21.817   1.022  24.766  1.00 92.39           O  
ATOM   1232  N   ILE A 152     -19.909   2.205  24.765  1.00 91.66           N  
ATOM   1233  CA  ILE A 152     -19.406   1.662  26.039  1.00 91.66           C  
ATOM   1234  C   ILE A 152     -20.295   2.099  27.211  1.00 91.66           C  
ATOM   1235  CB  ILE A 152     -17.936   2.081  26.268  1.00 91.66           C  
ATOM   1236  O   ILE A 152     -20.635   1.281  28.060  1.00 91.66           O  
ATOM   1237  CG1 ILE A 152     -17.004   1.528  25.164  1.00 91.66           C  
ATOM   1238  CG2 ILE A 152     -17.427   1.604  27.644  1.00 91.66           C  
ATOM   1239  CD1 ILE A 152     -15.676   2.291  25.075  1.00 91.66           C  
ATOM   1240  N   VAL A 153     -20.697   3.374  27.262  1.00 91.53           N  
ATOM   1241  CA  VAL A 153     -21.584   3.883  28.321  1.00 91.53           C  
ATOM   1242  C   VAL A 153     -22.956   3.210  28.259  1.00 91.53           C  
ATOM   1243  CB  VAL A 153     -21.695   5.419  28.268  1.00 91.53           C  
ATOM   1244  O   VAL A 153     -23.466   2.815  29.303  1.00 91.53           O  
ATOM   1245  CG1 VAL A 153     -22.767   5.974  29.216  1.00 91.53           C  
ATOM   1246  CG2 VAL A 153     -20.365   6.063  28.685  1.00 91.53           C  
ATOM   1247  N   LEU A 154     -23.530   3.023  27.066  1.00 90.52           N  
ATOM   1248  CA  LEU A 154     -24.792   2.301  26.868  1.00 90.52           C  
ATOM   1249  C   LEU A 154     -24.667   0.838  27.316  1.00 90.52           C  
ATOM   1250  CB  LEU A 154     -25.245   2.404  25.398  1.00 90.52           C  
ATOM   1251  O   LEU A 154     -25.529   0.376  28.056  1.00 90.52           O  
ATOM   1252  CG  LEU A 154     -25.665   3.821  24.956  1.00 90.52           C  
ATOM   1253  CD1 LEU A 154     -25.748   3.884  23.429  1.00 90.52           C  
ATOM   1254  CD2 LEU A 154     -27.022   4.243  25.517  1.00 90.52           C  
ATOM   1255  N   PHE A 155     -23.570   0.153  26.977  1.00 88.68           N  
ATOM   1256  CA  PHE A 155     -23.293  -1.211  27.444  1.00 88.68           C  
ATOM   1257  C   PHE A 155     -23.240  -1.288  28.977  1.00 88.68           C  
ATOM   1258  CB  PHE A 155     -21.983  -1.709  26.809  1.00 88.68           C  
ATOM   1259  O   PHE A 155     -23.909  -2.116  29.579  1.00 88.68           O  
ATOM   1260  CG  PHE A 155     -21.685  -3.171  27.082  1.00 88.68           C  
ATOM   1261  CD1 PHE A 155     -20.921  -3.536  28.206  1.00 88.68           C  
ATOM   1262  CD2 PHE A 155     -22.200  -4.170  26.235  1.00 88.68           C  
ATOM   1263  CE1 PHE A 155     -20.691  -4.894  28.490  1.00 88.68           C  
ATOM   1264  CE2 PHE A 155     -21.948  -5.527  26.503  1.00 88.68           C  
ATOM   1265  CZ  PHE A 155     -21.198  -5.889  27.635  1.00 88.68           C  
ATOM   1266  N   CYS A 156     -22.513  -0.378  29.632  1.00 87.94           N  
ATOM   1267  CA  CYS A 156     -22.441  -0.328  31.096  1.00 87.94           C  
ATOM   1268  C   CYS A 156     -23.732   0.158  31.783  1.00 87.94           C  
ATOM   1269  CB  CYS A 156     -21.261   0.564  31.507  1.00 87.94           C  
ATOM   1270  O   CYS A 156     -23.896  -0.086  32.974  1.00 87.94           O  
ATOM   1271  SG  CYS A 156     -19.675  -0.144  30.971  1.00 87.94           S  
ATOM   1272  N   SER A 157     -24.616   0.870  31.076  1.00 87.54           N  
ATOM   1273  CA  SER A 157     -25.896   1.358  31.625  1.00 87.54           C  
ATOM   1274  C   SER A 157     -27.048   0.377  31.417  1.00 87.54           C  
ATOM   1275  CB  SER A 157     -26.299   2.698  31.002  1.00 87.54           C  
ATOM   1276  O   SER A 157     -28.113   0.551  32.008  1.00 87.54           O  
ATOM   1277  OG  SER A 157     -25.247   3.635  31.103  1.00 87.54           O  
ATOM   1278  N   THR A 158     -26.868  -0.622  30.551  1.00 83.06           N  
ATOM   1279  CA  THR A 158     -27.909  -1.596  30.240  1.00 83.06           C  
ATOM   1280  C   THR A 158     -27.869  -2.722  31.264  1.00 83.06           C  
ATOM   1281  CB  THR A 158     -27.771  -2.135  28.812  1.00 83.06           C  
ATOM   1282  O   THR A 158     -26.900  -3.471  31.334  1.00 83.06           O  
ATOM   1283  CG2 THR A 158     -28.966  -3.006  28.451  1.00 83.06           C  
ATOM   1284  OG1 THR A 158     -27.781  -1.067  27.891  1.00 83.06           O  
ATOM   1285  N   SER A 159     -28.939  -2.847  32.049  1.00 74.77           N  
ATOM   1286  CA  SER A 159     -29.114  -3.942  33.016  1.00 74.77           C  
ATOM   1287  C   SER A 159     -30.010  -5.072  32.497  1.00 74.77           C  
ATOM   1288  CB  SER A 159     -29.667  -3.411  34.343  1.00 74.77           C  
ATOM   1289  O   SER A 159     -30.252  -6.032  33.227  1.00 74.77           O  
ATOM   1290  OG  SER A 159     -28.840  -2.390  34.869  1.00 74.77           O  
ATOM   1291  N   SER A 160     -30.550  -4.963  31.277  1.00 72.18           N  
ATOM   1292  CA  SER A 160     -31.377  -6.011  30.675  1.00 72.18           C  
ATOM   1293  C   SER A 160     -30.515  -7.166  30.140  1.00 72.18           C  
ATOM   1294  CB  SER A 160     -32.317  -5.451  29.596  1.00 72.18           C  
ATOM   1295  O   SER A 160     -29.396  -6.945  29.668  1.00 72.18           O  
ATOM   1296  OG  SER A 160     -31.637  -4.724  28.598  1.00 72.18           O  
ATOM   1297  N   PRO A 161     -31.003  -8.419  30.210  1.00 72.33           N  
ATOM   1298  CA  PRO A 161     -30.291  -9.567  29.663  1.00 72.33           C  
ATOM   1299  C   PRO A 161     -30.273  -9.494  28.129  1.00 72.33           C  
ATOM   1300  CB  PRO A 161     -31.037 -10.795  30.200  1.00 72.33           C  
ATOM   1301  O   PRO A 161     -31.275  -9.766  27.474  1.00 72.33           O  
ATOM   1302  CG  PRO A 161     -32.468 -10.292  30.400  1.00 72.33           C  
ATOM   1303  CD  PRO A 161     -32.266  -8.834  30.807  1.00 72.33           C  
ATOM   1304  N   HIS A 162     -29.120  -9.139  27.559  1.00 74.86           N  
ATOM   1305  CA  HIS A 162     -28.915  -9.022  26.114  1.00 74.86           C  
ATOM   1306  C   HIS A 162     -27.904 -10.047  25.580  1.00 74.86           C  
ATOM   1307  CB  HIS A 162     -28.505  -7.581  25.773  1.00 74.86           C  
ATOM   1308  O   HIS A 162     -26.873 -10.317  26.200  1.00 74.86           O  
ATOM   1309  CG  HIS A 162     -27.250  -7.079  26.457  1.00 74.86           C  
ATOM   1310  CD2 HIS A 162     -27.138  -5.921  27.174  1.00 74.86           C  
ATOM   1311  ND1 HIS A 162     -26.011  -7.684  26.487  1.00 74.86           N  
ATOM   1312  CE1 HIS A 162     -25.178  -6.901  27.189  1.00 74.86           C  
ATOM   1313  NE2 HIS A 162     -25.815  -5.802  27.611  1.00 74.86           N  
ATOM   1314  N   SER A 163     -28.126 -10.550  24.366  1.00 74.98           N  
ATOM   1315  CA  SER A 163     -27.248 -11.542  23.715  1.00 74.98           C  
ATOM   1316  C   SER A 163     -25.987 -10.945  23.060  1.00 74.98           C  
ATOM   1317  CB  SER A 163     -28.053 -12.364  22.702  1.00 74.98           C  
ATOM   1318  O   SER A 163     -25.363 -11.584  22.214  1.00 74.98           O  
ATOM   1319  OG  SER A 163     -29.208 -12.896  23.321  1.00 74.98           O  
ATOM   1320  N   ILE A 164     -25.615  -9.704  23.396  1.00 80.22           N  
ATOM   1321  CA  ILE A 164     -24.516  -8.974  22.744  1.00 80.22           C  
ATOM   1322  C   ILE A 164     -23.192  -9.216  23.483  1.00 80.22           C  
ATOM   1323  CB  ILE A 164     -24.836  -7.473  22.624  1.00 80.22           C  
ATOM   1324  O   ILE A 164     -23.077  -8.866  24.662  1.00 80.22           O  
ATOM   1325  CG1 ILE A 164     -26.092  -7.288  21.746  1.00 80.22           C  
ATOM   1326  CG2 ILE A 164     -23.649  -6.699  22.011  1.00 80.22           C  
ATOM   1327  CD1 ILE A 164     -26.724  -5.922  21.961  1.00 80.22           C  
ATOM   1328  N   PRO A 165     -22.161  -9.760  22.812  1.00 83.09           N  
ATOM   1329  CA  PRO A 165     -20.866 -10.001  23.424  1.00 83.09           C  
ATOM   1330  C   PRO A 165     -20.053  -8.706  23.571  1.00 83.09           C  
ATOM   1331  CB  PRO A 165     -20.183 -11.019  22.508  1.00 83.09           C  
ATOM   1332  O   PRO A 165     -20.005  -7.855  22.681  1.00 83.09           O  
ATOM   1333  CG  PRO A 165     -20.725 -10.653  21.125  1.00 83.09           C  
ATOM   1334  CD  PRO A 165     -22.162 -10.239  21.436  1.00 83.09           C  
ATOM   1335  N   LEU A 166     -19.300  -8.607  24.670  1.00 85.09           N  
ATOM   1336  CA  LEU A 166     -18.390  -7.488  24.959  1.00 85.09           C  
ATOM   1337  C   LEU A 166     -17.355  -7.232  23.837  1.00 85.09           C  
ATOM   1338  CB  LEU A 166     -17.707  -7.813  26.304  1.00 85.09           C  
ATOM   1339  O   LEU A 166     -16.864  -6.113  23.672  1.00 85.09           O  
ATOM   1340  CG  LEU A 166     -16.717  -6.753  26.814  1.00 85.09           C  
ATOM   1341  CD1 LEU A 166     -17.394  -5.415  27.107  1.00 85.09           C  
ATOM   1342  CD2 LEU A 166     -16.047  -7.246  28.096  1.00 85.09           C  
ATOM   1343  N   THR A 167     -17.030  -8.255  23.040  1.00 85.00           N  
ATOM   1344  CA  THR A 167     -16.114  -8.170  21.893  1.00 85.00           C  
ATOM   1345  C   THR A 167     -16.600  -7.220  20.797  1.00 85.00           C  
ATOM   1346  CB  THR A 167     -15.891  -9.555  21.266  1.00 85.00           C  
ATOM   1347  O   THR A 167     -15.765  -6.555  20.183  1.00 85.00           O  
ATOM   1348  CG2 THR A 167     -15.109 -10.484  22.194  1.00 85.00           C  
ATOM   1349  OG1 THR A 167     -17.134 -10.165  21.017  1.00 85.00           O  
ATOM   1350  N   GLU A 168     -17.913  -7.086  20.575  1.00 85.44           N  
ATOM   1351  CA  GLU A 168     -18.465  -6.148  19.584  1.00 85.44           C  
ATOM   1352  C   GLU A 168     -18.226  -4.689  19.981  1.00 85.44           C  
ATOM   1353  CB  GLU A 168     -19.965  -6.411  19.362  1.00 85.44           C  
ATOM   1354  O   GLU A 168     -17.898  -3.865  19.126  1.00 85.44           O  
ATOM   1355  CG  GLU A 168     -20.155  -7.556  18.364  1.00 85.44           C  
ATOM   1356  CD  GLU A 168     -21.624  -7.956  18.197  1.00 85.44           C  
ATOM   1357  OE1 GLU A 168     -21.908  -9.157  18.354  1.00 85.44           O  
ATOM   1358  OE2 GLU A 168     -22.481  -7.119  17.831  1.00 85.44           O  
ATOM   1359  N   VAL A 169     -18.308  -4.389  21.281  1.00 87.19           N  
ATOM   1360  CA  VAL A 169     -18.083  -3.046  21.830  1.00 87.19           C  
ATOM   1361  C   VAL A 169     -16.585  -2.741  21.963  1.00 87.19           C  
ATOM   1362  CB  VAL A 169     -18.829  -2.877  23.172  1.00 87.19           C  
ATOM   1363  O   VAL A 169     -16.157  -1.630  21.656  1.00 87.19           O  
ATOM   1364  CG1 VAL A 169     -18.716  -1.444  23.704  1.00 87.19           C  
ATOM   1365  CG2 VAL A 169     -20.324  -3.197  23.031  1.00 87.19           C  
ATOM   1366  N   ILE A 170     -15.755  -3.711  22.373  1.00 87.62           N  
ATOM   1367  CA  ILE A 170     -14.306  -3.503  22.572  1.00 87.62           C  
ATOM   1368  C   ILE A 170     -13.496  -3.573  21.263  1.00 87.62           C  
ATOM   1369  CB  ILE A 170     -13.765  -4.449  23.677  1.00 87.62           C  
ATOM   1370  O   ILE A 170     -12.499  -2.860  21.131  1.00 87.62           O  
ATOM   1371  CG1 ILE A 170     -14.361  -4.026  25.043  1.00 87.62           C  
ATOM   1372  CG2 ILE A 170     -12.222  -4.457  23.735  1.00 87.62           C  
ATOM   1373  CD1 ILE A 170     -13.784  -4.758  26.264  1.00 87.62           C  
ATOM   1374  N   GLY A 171     -13.893  -4.382  20.275  1.00 87.52           N  
ATOM   1375  CA  GLY A 171     -13.163  -4.561  19.007  1.00 87.52           C  
ATOM   1376  C   GLY A 171     -12.776  -3.249  18.294  1.00 87.52           C  
ATOM   1377  O   GLY A 171     -11.597  -3.054  17.972  1.00 87.52           O  
ATOM   1378  N   PRO A 172     -13.709  -2.293  18.118  1.00 92.18           N  
ATOM   1379  CA  PRO A 172     -13.419  -0.959  17.590  1.00 92.18           C  
ATOM   1380  C   PRO A 172     -12.319  -0.179  18.333  1.00 92.18           C  
ATOM   1381  CB  PRO A 172     -14.751  -0.224  17.706  1.00 92.18           C  
ATOM   1382  O   PRO A 172     -11.583   0.578  17.700  1.00 92.18           O  
ATOM   1383  CG  PRO A 172     -15.795  -1.316  17.507  1.00 92.18           C  
ATOM   1384  CD  PRO A 172     -15.151  -2.469  18.267  1.00 92.18           C  
ATOM   1385  N   ILE A 173     -12.148  -0.373  19.647  1.00 91.57           N  
ATOM   1386  CA  ILE A 173     -11.117   0.317  20.445  1.00 91.57           C  
ATOM   1387  C   ILE A 173      -9.718  -0.099  19.973  1.00 91.57           C  
ATOM   1388  CB  ILE A 173     -11.286   0.042  21.962  1.00 91.57           C  
ATOM   1389  O   ILE A 173      -8.848   0.754  19.771  1.00 91.57           O  
ATOM   1390  CG1 ILE A 173     -12.730   0.321  22.444  1.00 91.57           C  
ATOM   1391  CG2 ILE A 173     -10.274   0.884  22.767  1.00 91.57           C  
ATOM   1392  CD1 ILE A 173     -12.970  -0.029  23.918  1.00 91.57           C  
ATOM   1393  N   TRP A 174      -9.506  -1.394  19.723  1.00 90.79           N  
ATOM   1394  CA  TRP A 174      -8.240  -1.915  19.200  1.00 90.79           C  
ATOM   1395  C   TRP A 174      -7.935  -1.376  17.797  1.00 90.79           C  
ATOM   1396  CB  TRP A 174      -8.270  -3.447  19.218  1.00 90.79           C  
ATOM   1397  O   TRP A 174      -6.805  -0.955  17.532  1.00 90.79           O  
ATOM   1398  CG  TRP A 174      -8.288  -4.043  20.591  1.00 90.79           C  
ATOM   1399  CD1 TRP A 174      -9.337  -4.665  21.174  1.00 90.79           C  
ATOM   1400  CD2 TRP A 174      -7.211  -4.067  21.578  1.00 90.79           C  
ATOM   1401  CE2 TRP A 174      -7.680  -4.740  22.745  1.00 90.79           C  
ATOM   1402  CE3 TRP A 174      -5.882  -3.584  21.603  1.00 90.79           C  
ATOM   1403  NE1 TRP A 174      -8.979  -5.087  22.441  1.00 90.79           N  
ATOM   1404  CH2 TRP A 174      -5.557  -4.440  23.869  1.00 90.79           C  
ATOM   1405  CZ2 TRP A 174      -6.875  -4.930  23.877  1.00 90.79           C  
ATOM   1406  CZ3 TRP A 174      -5.064  -3.768  22.735  1.00 90.79           C  
ATOM   1407  N   LEU A 175      -8.946  -1.293  16.925  1.00 92.05           N  
ATOM   1408  CA  LEU A 175      -8.810  -0.681  15.598  1.00 92.05           C  
ATOM   1409  C   LEU A 175      -8.504   0.822  15.681  1.00 92.05           C  
ATOM   1410  CB  LEU A 175     -10.086  -0.926  14.773  1.00 92.05           C  
ATOM   1411  O   LEU A 175      -7.654   1.317  14.940  1.00 92.05           O  
ATOM   1412  CG  LEU A 175     -10.341  -2.399  14.406  1.00 92.05           C  
ATOM   1413  CD1 LEU A 175     -11.686  -2.498  13.688  1.00 92.05           C  
ATOM   1414  CD2 LEU A 175      -9.255  -2.959  13.481  1.00 92.05           C  
ATOM   1415  N   MET A 176      -9.136   1.549  16.605  1.00 92.07           N  
ATOM   1416  CA  MET A 176      -8.882   2.974  16.829  1.00 92.07           C  
ATOM   1417  C   MET A 176      -7.450   3.223  17.332  1.00 92.07           C  
ATOM   1418  CB  MET A 176      -9.936   3.523  17.802  1.00 92.07           C  
ATOM   1419  O   MET A 176      -6.768   4.122  16.831  1.00 92.07           O  
ATOM   1420  CG  MET A 176      -9.850   5.047  17.920  1.00 92.07           C  
ATOM   1421  SD  MET A 176     -11.104   5.798  18.989  1.00 92.07           S  
ATOM   1422  CE  MET A 176     -10.522   5.289  20.631  1.00 92.07           C  
ATOM   1423  N   LEU A 177      -6.957   2.400  18.266  1.00 91.69           N  
ATOM   1424  CA  LEU A 177      -5.571   2.438  18.749  1.00 91.69           C  
ATOM   1425  C   LEU A 177      -4.565   2.139  17.629  1.00 91.69           C  
ATOM   1426  CB  LEU A 177      -5.410   1.445  19.917  1.00 91.69           C  
ATOM   1427  O   LEU A 177      -3.579   2.867  17.472  1.00 91.69           O  
ATOM   1428  CG  LEU A 177      -6.059   1.899  21.238  1.00 91.69           C  
ATOM   1429  CD1 LEU A 177      -6.038   0.744  22.239  1.00 91.69           C  
ATOM   1430  CD2 LEU A 177      -5.309   3.078  21.866  1.00 91.69           C  
ATOM   1431  N   LEU A 178      -4.822   1.118  16.809  1.00 90.69           N  
ATOM   1432  CA  LEU A 178      -4.001   0.791  15.644  1.00 90.69           C  
ATOM   1433  C   LEU A 178      -3.953   1.962  14.650  1.00 90.69           C  
ATOM   1434  CB  LEU A 178      -4.577  -0.471  14.989  1.00 90.69           C  
ATOM   1435  O   LEU A 178      -2.878   2.474  14.342  1.00 90.69           O  
ATOM   1436  CG  LEU A 178      -3.782  -0.934  13.756  1.00 90.69           C  
ATOM   1437  CD1 LEU A 178      -2.555  -1.756  14.153  1.00 90.69           C  
ATOM   1438  CD2 LEU A 178      -4.709  -1.751  12.869  1.00 90.69           C  
ATOM   1439  N   LEU A 179      -5.110   2.429  14.178  1.00 91.53           N  
ATOM   1440  CA  LEU A 179      -5.212   3.512  13.197  1.00 91.53           C  
ATOM   1441  C   LEU A 179      -4.571   4.805  13.701  1.00 91.53           C  
ATOM   1442  CB  LEU A 179      -6.697   3.752  12.880  1.00 91.53           C  
ATOM   1443  O   LEU A 179      -3.806   5.454  12.984  1.00 91.53           O  
ATOM   1444  CG  LEU A 179      -7.297   2.697  11.939  1.00 91.53           C  
ATOM   1445  CD1 LEU A 179      -8.810   2.876  11.879  1.00 91.53           C  
ATOM   1446  CD2 LEU A 179      -6.726   2.858  10.528  1.00 91.53           C  
ATOM   1447  N   GLY A 180      -4.835   5.167  14.955  1.00 89.45           N  
ATOM   1448  CA  GLY A 180      -4.291   6.370  15.562  1.00 89.45           C  
ATOM   1449  C   GLY A 180      -2.781   6.296  15.817  1.00 89.45           C  
ATOM   1450  O   GLY A 180      -2.085   7.299  15.631  1.00 89.45           O  
ATOM   1451  N   THR A 181      -2.231   5.122  16.158  1.00 87.94           N  
ATOM   1452  CA  THR A 181      -0.769   4.941  16.260  1.00 87.94           C  
ATOM   1453  C   THR A 181      -0.092   4.941  14.889  1.00 87.94           C  
ATOM   1454  CB  THR A 181      -0.347   3.694  17.050  1.00 87.94           C  
ATOM   1455  O   THR A 181       0.953   5.580  14.752  1.00 87.94           O  
ATOM   1456  CG2 THR A 181      -0.660   3.789  18.540  1.00 87.94           C  
ATOM   1457  OG1 THR A 181      -0.925   2.527  16.544  1.00 87.94           O  
ATOM   1458  N   VAL A 182      -0.691   4.329  13.861  1.00 87.36           N  
ATOM   1459  CA  VAL A 182      -0.231   4.408  12.459  1.00 87.36           C  
ATOM   1460  C   VAL A 182      -0.216   5.860  11.976  1.00 87.36           C  
ATOM   1461  CB  VAL A 182      -1.109   3.516  11.553  1.00 87.36           C  
ATOM   1462  O   VAL A 182       0.802   6.333  11.470  1.00 87.36           O  
ATOM   1463  CG1 VAL A 182      -0.894   3.757  10.051  1.00 87.36           C  
ATOM   1464  CG2 VAL A 182      -0.786   2.045  11.825  1.00 87.36           C  
ATOM   1465  N   HIS A 183      -1.290   6.615  12.216  1.00 85.51           N  
ATOM   1466  CA  HIS A 183      -1.355   8.035  11.874  1.00 85.51           C  
ATOM   1467  C   HIS A 183      -0.289   8.861  12.613  1.00 85.51           C  
ATOM   1468  CB  HIS A 183      -2.765   8.552  12.162  1.00 85.51           C  
ATOM   1469  O   HIS A 183       0.438   9.639  11.993  1.00 85.51           O  
ATOM   1470  CG  HIS A 183      -2.954   9.977  11.720  1.00 85.51           C  
ATOM   1471  CD2 HIS A 183      -3.004  10.423  10.427  1.00 85.51           C  
ATOM   1472  ND1 HIS A 183      -3.186  11.060  12.534  1.00 85.51           N  
ATOM   1473  CE1 HIS A 183      -3.436  12.118  11.745  1.00 85.51           C  
ATOM   1474  NE2 HIS A 183      -3.299  11.787  10.453  1.00 85.51           N  
ATOM   1475  N   CYS A 184      -0.103   8.642  13.920  1.00 84.97           N  
ATOM   1476  CA  CYS A 184       0.969   9.293  14.679  1.00 84.97           C  
ATOM   1477  C   CYS A 184       2.365   8.978  14.113  1.00 84.97           C  
ATOM   1478  CB  CYS A 184       0.881   8.891  16.157  1.00 84.97           C  
ATOM   1479  O   CYS A 184       3.205   9.877  14.047  1.00 84.97           O  
ATOM   1480  SG  CYS A 184      -0.515   9.737  16.949  1.00 84.97           S  
ATOM   1481  N   GLN A 185       2.612   7.742  13.667  1.00 82.30           N  
ATOM   1482  CA  GLN A 185       3.876   7.349  13.037  1.00 82.30           C  
ATOM   1483  C   GLN A 185       4.100   8.028  11.677  1.00 82.30           C  
ATOM   1484  CB  GLN A 185       3.944   5.823  12.892  1.00 82.30           C  
ATOM   1485  O   GLN A 185       5.214   8.479  11.402  1.00 82.30           O  
ATOM   1486  CG  GLN A 185       4.198   5.100  14.219  1.00 82.30           C  
ATOM   1487  CD  GLN A 185       4.201   3.589  14.021  1.00 82.30           C  
ATOM   1488  NE2 GLN A 185       3.375   2.848  14.723  1.00 82.30           N  
ATOM   1489  OE1 GLN A 185       4.954   3.056  13.225  1.00 82.30           O  
ATOM   1490  N   ILE A 186       3.050   8.160  10.856  1.00 80.54           N  
ATOM   1491  CA  ILE A 186       3.081   8.890   9.575  1.00 80.54           C  
ATOM   1492  C   ILE A 186       3.403  10.377   9.795  1.00 80.54           C  
ATOM   1493  CB  ILE A 186       1.732   8.700   8.832  1.00 80.54           C  
ATOM   1494  O   ILE A 186       4.164  10.971   9.031  1.00 80.54           O  
ATOM   1495  CG1 ILE A 186       1.578   7.236   8.356  1.00 80.54           C  
ATOM   1496  CG2 ILE A 186       1.593   9.662   7.633  1.00 80.54           C  
ATOM   1497  CD1 ILE A 186       0.142   6.866   7.962  1.00 80.54           C  
ATOM   1498  N   VAL A 187       2.859  10.981  10.853  1.00 79.70           N  
ATOM   1499  CA  VAL A 187       2.953  12.426  11.113  1.00 79.70           C  
ATOM   1500  C   VAL A 187       4.257  12.824  11.801  1.00 79.70           C  
ATOM   1501  CB  VAL A 187       1.739  12.862  11.943  1.00 79.70           C  
ATOM   1502  O   VAL A 187       4.847  13.843  11.448  1.00 79.70           O  
ATOM   1503  CG1 VAL A 187       1.869  14.303  12.460  1.00 79.70           C  
ATOM   1504  CG2 VAL A 187       0.472  12.722  11.087  1.00 79.70           C  
ATOM   1505  N   SER A 188       4.753  12.027  12.752  1.00 68.53           N  
ATOM   1506  CA  SER A 188       6.007  12.309  13.476  1.00 68.53           C  
ATOM   1507  C   SER A 188       7.269  12.255  12.601  1.00 68.53           C  
ATOM   1508  CB  SER A 188       6.137  11.383  14.689  1.00 68.53           C  
ATOM   1509  O   SER A 188       8.371  12.478  13.090  1.00 68.53           O  
ATOM   1510  OG  SER A 188       5.515  11.990  15.811  1.00 68.53           O  
ATOM   1511  N   THR A 189       7.116  12.009  11.301  1.00 61.45           N  
ATOM   1512  CA  THR A 189       8.124  12.258  10.262  1.00 61.45           C  
ATOM   1513  C   THR A 189       8.424  13.753  10.078  1.00 61.45           C  
ATOM   1514  CB  THR A 189       7.630  11.683   8.926  1.00 61.45           C  
ATOM   1515  O   THR A 189       9.551  14.114   9.746  1.00 61.45           O  
ATOM   1516  CG2 THR A 189       7.258  10.204   9.027  1.00 61.45           C  
ATOM   1517  OG1 THR A 189       6.472  12.366   8.514  1.00 61.45           O  
ATOM   1518  N   ARG A 190       7.441  14.623  10.352  1.00 46.82           N  
ATOM   1519  CA  ARG A 190       7.547  16.086  10.350  1.00 46.82           C  
ATOM   1520  C   ARG A 190       7.679  16.641  11.771  1.00 46.82           C  
ATOM   1521  CB  ARG A 190       6.331  16.716   9.657  1.00 46.82           C  
ATOM   1522  O   ARG A 190       6.851  17.435  12.215  1.00 46.82           O  
ATOM   1523  CG  ARG A 190       6.156  16.473   8.154  1.00 46.82           C  
ATOM   1524  CD  ARG A 190       4.908  17.288   7.789  1.00 46.82           C  
ATOM   1525  NE  ARG A 190       4.631  17.387   6.346  1.00 46.82           N  
ATOM   1526  NH1 ARG A 190       2.926  18.917   6.583  1.00 46.82           N  
ATOM   1527  NH2 ARG A 190       3.598  18.366   4.554  1.00 46.82           N  
ATOM   1528  CZ  ARG A 190       3.725  18.208   5.835  1.00 46.82           C  
ATOM   1529  N   THR A 191       8.738  16.279  12.483  1.00 39.47           N  
ATOM   1530  CA  THR A 191       9.274  17.187  13.504  1.00 39.47           C  
ATOM   1531  C   THR A 191      10.333  18.056  12.834  1.00 39.47           C  
ATOM   1532  CB  THR A 191       9.836  16.448  14.729  1.00 39.47           C  
ATOM   1533  O   THR A 191      11.462  17.591  12.670  1.00 39.47           O  
ATOM   1534  CG2 THR A 191       8.710  15.815  15.549  1.00 39.47           C  
ATOM   1535  OG1 THR A 191      10.704  15.405  14.362  1.00 39.47           O  
ATOM   1536  N   PRO A 192      10.033  19.318  12.453  1.00 37.30           N  
ATOM   1537  CA  PRO A 192      11.090  20.315  12.457  1.00 37.30           C  
ATOM   1538  C   PRO A 192      11.749  20.215  13.829  1.00 37.30           C  
ATOM   1539  CB  PRO A 192      10.428  21.689  12.263  1.00 37.30           C  
ATOM   1540  O   PRO A 192      11.042  20.214  14.844  1.00 37.30           O  
ATOM   1541  CG  PRO A 192       9.006  21.364  11.814  1.00 37.30           C  
ATOM   1542  CD  PRO A 192       8.739  19.982  12.404  1.00 37.30           C  
ATOM   1543  N   LYS A 193      13.079  20.105  13.874  1.00 31.65           N  
ATOM   1544  CA  LYS A 193      13.791  20.380  15.122  1.00 31.65           C  
ATOM   1545  C   LYS A 193      13.296  21.757  15.565  1.00 31.65           C  
ATOM   1546  CB  LYS A 193      15.315  20.350  14.907  1.00 31.65           C  
ATOM   1547  O   LYS A 193      13.345  22.667  14.731  1.00 31.65           O  
ATOM   1548  CG  LYS A 193      15.756  18.893  14.729  1.00 31.65           C  
ATOM   1549  CD  LYS A 193      17.237  18.692  14.381  1.00 31.65           C  
ATOM   1550  CE  LYS A 193      17.385  17.167  14.300  1.00 31.65           C  
ATOM   1551  NZ  LYS A 193      18.630  16.676  13.674  1.00 31.65           N  
ATOM   1552  N   PRO A 194      12.737  21.914  16.783  1.00 29.21           N  
ATOM   1553  CA  PRO A 194      12.392  23.246  17.248  1.00 29.21           C  
ATOM   1554  C   PRO A 194      13.665  24.084  17.092  1.00 29.21           C  
ATOM   1555  CB  PRO A 194      11.940  23.089  18.703  1.00 29.21           C  
ATOM   1556  O   PRO A 194      14.734  23.581  17.465  1.00 29.21           O  
ATOM   1557  CG  PRO A 194      12.594  21.780  19.149  1.00 29.21           C  
ATOM   1558  CD  PRO A 194      12.635  20.949  17.866  1.00 29.21           C  
ATOM   1559  N   PRO A 195      13.597  25.280  16.471  1.00 31.06           N  
ATOM   1560  CA  PRO A 195      14.778  26.122  16.349  1.00 31.06           C  
ATOM   1561  C   PRO A 195      15.371  26.240  17.748  1.00 31.06           C  
ATOM   1562  CB  PRO A 195      14.290  27.462  15.788  1.00 31.06           C  
ATOM   1563  O   PRO A 195      14.608  26.448  18.698  1.00 31.06           O  
ATOM   1564  CG  PRO A 195      12.809  27.497  16.169  1.00 31.06           C  
ATOM   1565  CD  PRO A 195      12.402  26.026  16.105  1.00 31.06           C  
ATOM   1566  N   LEU A 196      16.681  25.986  17.885  1.00 36.28           N  
ATOM   1567  CA  LEU A 196      17.347  25.989  19.189  1.00 36.28           C  
ATOM   1568  C   LEU A 196      16.914  27.261  19.905  1.00 36.28           C  
ATOM   1569  CB  LEU A 196      18.885  25.973  19.051  1.00 36.28           C  
ATOM   1570  O   LEU A 196      17.188  28.349  19.409  1.00 36.28           O  
ATOM   1571  CG  LEU A 196      19.522  24.584  19.206  1.00 36.28           C  
ATOM   1572  CD1 LEU A 196      19.239  23.682  18.006  1.00 36.28           C  
ATOM   1573  CD2 LEU A 196      21.035  24.728  19.369  1.00 36.28           C  
ATOM   1574  N   SER A 197      16.179  27.109  21.009  1.00 39.27           N  
ATOM   1575  CA  SER A 197      15.586  28.255  21.686  1.00 39.27           C  
ATOM   1576  C   SER A 197      16.719  29.189  22.091  1.00 39.27           C  
ATOM   1577  CB  SER A 197      14.761  27.813  22.895  1.00 39.27           C  
ATOM   1578  O   SER A 197      17.536  28.833  22.947  1.00 39.27           O  
ATOM   1579  OG  SER A 197      14.156  28.941  23.492  1.00 39.27           O  
ATOM   1580  N   THR A 198      16.794  30.349  21.432  1.00 42.57           N  
ATOM   1581  CA  THR A 198      17.788  31.404  21.655  1.00 42.57           C  
ATOM   1582  C   THR A 198      17.502  32.058  23.006  1.00 42.57           C  
ATOM   1583  CB  THR A 198      17.786  32.423  20.500  1.00 42.57           C  
ATOM   1584  O   THR A 198      16.967  33.154  23.108  1.00 42.57           O  
ATOM   1585  CG2 THR A 198      19.014  33.331  20.534  1.00 42.57           C  
ATOM   1586  OG1 THR A 198      17.832  31.746  19.267  1.00 42.57           O  
ATOM   1587  N   GLY A 199      17.770  31.300  24.064  1.00 36.79           N  
ATOM   1588  CA  GLY A 199      17.184  31.490  25.388  1.00 36.79           C  
ATOM   1589  C   GLY A 199      17.771  30.519  26.410  1.00 36.79           C  
ATOM   1590  O   GLY A 199      17.109  30.119  27.361  1.00 36.79           O  
ATOM   1591  N   GLY A 200      19.023  30.113  26.203  1.00 34.83           N  
ATOM   1592  CA  GLY A 200      19.761  29.268  27.124  1.00 34.83           C  
ATOM   1593  C   GLY A 200      21.241  29.580  27.028  1.00 34.83           C  
ATOM   1594  O   GLY A 200      21.932  29.013  26.184  1.00 34.83           O  
ATOM   1595  N   LYS A 201      21.741  30.439  27.927  1.00 34.63           N  
ATOM   1596  CA  LYS A 201      23.180  30.626  28.178  1.00 34.63           C  
ATOM   1597  C   LYS A 201      23.760  29.348  28.803  1.00 34.63           C  
ATOM   1598  CB  LYS A 201      23.445  31.872  29.059  1.00 34.63           C  
ATOM   1599  O   LYS A 201      24.232  29.351  29.938  1.00 34.63           O  
ATOM   1600  CG  LYS A 201      23.204  33.225  28.366  1.00 34.63           C  
ATOM   1601  CD  LYS A 201      23.490  34.395  29.331  1.00 34.63           C  
ATOM   1602  CE  LYS A 201      23.304  35.757  28.641  1.00 34.63           C  
ATOM   1603  NZ  LYS A 201      23.507  36.904  29.570  1.00 34.63           N  
ATOM   1604  N   ARG A 202      23.751  28.232  28.061  1.00 33.34           N  
ATOM   1605  CA  ARG A 202      24.605  27.080  28.348  1.00 33.34           C  
ATOM   1606  C   ARG A 202      26.030  27.535  28.093  1.00 33.34           C  
ATOM   1607  CB  ARG A 202      24.211  25.827  27.539  1.00 33.34           C  
ATOM   1608  O   ARG A 202      26.565  27.380  27.000  1.00 33.34           O  
ATOM   1609  CG  ARG A 202      23.206  24.968  28.323  1.00 33.34           C  
ATOM   1610  CD  ARG A 202      22.935  23.625  27.632  1.00 33.34           C  
ATOM   1611  NE  ARG A 202      22.172  22.717  28.514  1.00 33.34           N  
ATOM   1612  NH1 ARG A 202      22.166  20.855  27.163  1.00 33.34           N  
ATOM   1613  NH2 ARG A 202      21.252  20.744  29.193  1.00 33.34           N  
ATOM   1614  CZ  ARG A 202      21.868  21.448  28.286  1.00 33.34           C  
ATOM   1615  N   ARG A 203      26.616  28.095  29.153  1.00 31.31           N  
ATOM   1616  CA  ARG A 203      28.043  28.315  29.368  1.00 31.31           C  
ATOM   1617  C   ARG A 203      28.744  26.957  29.300  1.00 31.31           C  
ATOM   1618  CB  ARG A 203      28.202  29.033  30.729  1.00 31.31           C  
ATOM   1619  O   ARG A 203      29.193  26.426  30.311  1.00 31.31           O  
ATOM   1620  CG  ARG A 203      29.618  29.537  31.071  1.00 31.31           C  
ATOM   1621  CD  ARG A 203      29.610  30.133  32.492  1.00 31.31           C  
ATOM   1622  NE  ARG A 203      30.864  30.838  32.837  1.00 31.31           N  
ATOM   1623  NH1 ARG A 203      30.330  31.370  35.019  1.00 31.31           N  
ATOM   1624  NH2 ARG A 203      32.250  32.088  34.159  1.00 31.31           N  
ATOM   1625  CZ  ARG A 203      31.139  31.425  33.997  1.00 31.31           C  
ATOM   1626  N   ARG A 204      28.828  26.384  28.094  1.00 34.65           N  
ATOM   1627  CA  ARG A 204      29.871  25.428  27.752  1.00 34.65           C  
ATOM   1628  C   ARG A 204      31.155  26.216  27.943  1.00 34.65           C  
ATOM   1629  CB  ARG A 204      29.716  24.900  26.310  1.00 34.65           C  
ATOM   1630  O   ARG A 204      31.534  27.001  27.081  1.00 34.65           O  
ATOM   1631  CG  ARG A 204      28.662  23.785  26.210  1.00 34.65           C  
ATOM   1632  CD  ARG A 204      28.586  23.214  24.785  1.00 34.65           C  
ATOM   1633  NE  ARG A 204      27.750  21.995  24.721  1.00 34.65           N  
ATOM   1634  NH1 ARG A 204      27.684  21.790  22.428  1.00 34.65           N  
ATOM   1635  NH2 ARG A 204      26.734  20.227  23.697  1.00 34.65           N  
ATOM   1636  CZ  ARG A 204      27.391  21.351  23.620  1.00 34.65           C  
ATOM   1637  N   LYS A 205      31.758  26.068  29.127  1.00 31.43           N  
ATOM   1638  CA  LYS A 205      33.167  26.373  29.325  1.00 31.43           C  
ATOM   1639  C   LYS A 205      33.872  25.566  28.246  1.00 31.43           C  
ATOM   1640  CB  LYS A 205      33.650  25.941  30.726  1.00 31.43           C  
ATOM   1641  O   LYS A 205      33.982  24.349  28.375  1.00 31.43           O  
ATOM   1642  CG  LYS A 205      33.239  26.875  31.879  1.00 31.43           C  
ATOM   1643  CD  LYS A 205      33.828  26.357  33.207  1.00 31.43           C  
ATOM   1644  CE  LYS A 205      33.598  27.318  34.387  1.00 31.43           C  
ATOM   1645  NZ  LYS A 205      34.233  26.823  35.643  1.00 31.43           N  
ATOM   1646  N   LEU A 206      34.263  26.235  27.165  1.00 28.98           N  
ATOM   1647  CA  LEU A 206      35.263  25.701  26.270  1.00 28.98           C  
ATOM   1648  C   LEU A 206      36.462  25.468  27.188  1.00 28.98           C  
ATOM   1649  CB  LEU A 206      35.536  26.723  25.142  1.00 28.98           C  
ATOM   1650  O   LEU A 206      37.054  26.430  27.681  1.00 28.98           O  
ATOM   1651  CG  LEU A 206      36.165  26.088  23.887  1.00 28.98           C  
ATOM   1652  CD1 LEU A 206      35.078  25.487  22.991  1.00 28.98           C  
ATOM   1653  CD2 LEU A 206      36.929  27.133  23.078  1.00 28.98           C  
ATOM   1654  N   ARG A 207      36.760  24.205  27.515  1.00 31.08           N  
ATOM   1655  CA  ARG A 207      38.091  23.866  28.004  1.00 31.08           C  
ATOM   1656  C   ARG A 207      38.985  24.109  26.802  1.00 31.08           C  
ATOM   1657  CB  ARG A 207      38.183  22.427  28.547  1.00 31.08           C  
ATOM   1658  O   ARG A 207      39.164  23.234  25.967  1.00 31.08           O  
ATOM   1659  CG  ARG A 207      37.855  22.356  30.047  1.00 31.08           C  
ATOM   1660  CD  ARG A 207      38.059  20.927  30.572  1.00 31.08           C  
ATOM   1661  NE  ARG A 207      37.974  20.855  32.049  1.00 31.08           N  
ATOM   1662  NH1 ARG A 207      36.914  18.817  32.232  1.00 31.08           N  
ATOM   1663  NH2 ARG A 207      37.578  19.875  34.072  1.00 31.08           N  
ATOM   1664  CZ  ARG A 207      37.487  19.857  32.771  1.00 31.08           C  
ATOM   1665  N   LYS A 208      39.433  25.360  26.690  1.00 28.17           N  
ATOM   1666  CA  LYS A 208      40.549  25.760  25.855  1.00 28.17           C  
ATOM   1667  C   LYS A 208      41.685  24.854  26.313  1.00 28.17           C  
ATOM   1668  CB  LYS A 208      40.805  27.267  26.085  1.00 28.17           C  
ATOM   1669  O   LYS A 208      42.193  25.043  27.416  1.00 28.17           O  
ATOM   1670  CG  LYS A 208      41.869  27.873  25.155  1.00 28.17           C  
ATOM   1671  CD  LYS A 208      42.027  29.389  25.387  1.00 28.17           C  
ATOM   1672  CE  LYS A 208      43.046  29.970  24.393  1.00 28.17           C  
ATOM   1673  NZ  LYS A 208      43.263  31.433  24.561  1.00 28.17           N  
ATOM   1674  N   ALA A 209      41.984  23.827  25.520  1.00 28.38           N  
ATOM   1675  CA  ALA A 209      43.237  23.103  25.613  1.00 28.38           C  
ATOM   1676  C   ALA A 209      44.305  24.118  25.207  1.00 28.38           C  
ATOM   1677  CB  ALA A 209      43.175  21.857  24.721  1.00 28.38           C  
ATOM   1678  O   ALA A 209      44.624  24.293  24.036  1.00 28.38           O  
ATOM   1679  N   ALA A 210      44.698  24.935  26.178  1.00 28.86           N  
ATOM   1680  CA  ALA A 210      45.715  25.933  25.985  1.00 28.86           C  
ATOM   1681  C   ALA A 210      47.050  25.200  25.986  1.00 28.86           C  
ATOM   1682  CB  ALA A 210      45.608  26.992  27.091  1.00 28.86           C  
ATOM   1683  O   ALA A 210      47.408  24.598  26.993  1.00 28.86           O  
ATOM   1684  N   HIS A 211      47.766  25.322  24.872  1.00 29.54           N  
ATOM   1685  CA  HIS A 211      49.218  25.391  24.891  1.00 29.54           C  
ATOM   1686  C   HIS A 211      49.921  24.168  25.505  1.00 29.54           C  
ATOM   1687  CB  HIS A 211      49.586  26.733  25.542  1.00 29.54           C  
ATOM   1688  O   HIS A 211      50.633  24.275  26.504  1.00 29.54           O  
ATOM   1689  CG  HIS A 211      50.907  27.269  25.089  1.00 29.54           C  
ATOM   1690  CD2 HIS A 211      51.089  28.249  24.153  1.00 29.54           C  
ATOM   1691  ND1 HIS A 211      52.147  26.916  25.565  1.00 29.54           N  
ATOM   1692  CE1 HIS A 211      53.055  27.682  24.937  1.00 29.54           C  
ATOM   1693  NE2 HIS A 211      52.449  28.527  24.088  1.00 29.54           N  
ATOM   1694  N   LEU A 212      49.774  23.010  24.852  1.00 30.62           N  
ATOM   1695  CA  LEU A 212      50.801  21.972  24.931  1.00 30.62           C  
ATOM   1696  C   LEU A 212      52.008  22.439  24.104  1.00 30.62           C  
ATOM   1697  CB  LEU A 212      50.240  20.613  24.464  1.00 30.62           C  
ATOM   1698  O   LEU A 212      52.211  21.993  22.980  1.00 30.62           O  
ATOM   1699  CG  LEU A 212      51.254  19.453  24.597  1.00 30.62           C  
ATOM   1700  CD1 LEU A 212      51.522  19.092  26.061  1.00 30.62           C  
ATOM   1701  CD2 LEU A 212      50.720  18.209  23.890  1.00 30.62           C  
ATOM   1702  N   GLU A 213      52.785  23.367  24.654  1.00 29.32           N  
ATOM   1703  CA  GLU A 213      54.086  23.723  24.099  1.00 29.32           C  
ATOM   1704  C   GLU A 213      55.080  24.045  25.217  1.00 29.32           C  
ATOM   1705  CB  GLU A 213      53.989  24.857  23.059  1.00 29.32           C  
ATOM   1706  O   GLU A 213      54.764  24.764  26.166  1.00 29.32           O  
ATOM   1707  CG  GLU A 213      54.876  24.525  21.848  1.00 29.32           C  
ATOM   1708  CD  GLU A 213      54.937  25.635  20.788  1.00 29.32           C  
ATOM   1709  OE1 GLU A 213      55.898  25.588  19.989  1.00 29.32           O  
ATOM   1710  OE2 GLU A 213      54.041  26.509  20.782  1.00 29.32           O  
ATOM   1711  N   VAL A 214      56.288  23.507  25.042  1.00 29.30           N  
ATOM   1712  CA  VAL A 214      57.519  23.755  25.808  1.00 29.30           C  
ATOM   1713  C   VAL A 214      57.532  23.286  27.270  1.00 29.30           C  
ATOM   1714  CB  VAL A 214      58.056  25.184  25.607  1.00 29.30           C  
ATOM   1715  O   VAL A 214      57.392  24.037  28.231  1.00 29.30           O  
ATOM   1716  CG1 VAL A 214      59.522  25.269  26.058  1.00 29.30           C  
ATOM   1717  CG2 VAL A 214      58.024  25.595  24.125  1.00 29.30           C  
ATOM   1718  N   HIS A 215      57.880  22.007  27.389  1.00 23.64           N  
ATOM   1719  CA  HIS A 215      58.761  21.437  28.410  1.00 23.64           C  
ATOM   1720  C   HIS A 215      59.773  22.456  28.986  1.00 23.64           C  
ATOM   1721  CB  HIS A 215      59.505  20.305  27.665  1.00 23.64           C  
ATOM   1722  O   HIS A 215      60.730  22.842  28.307  1.00 23.64           O  
ATOM   1723  CG  HIS A 215      60.200  19.266  28.504  1.00 23.64           C  
ATOM   1724  CD2 HIS A 215      59.884  17.934  28.514  1.00 23.64           C  
ATOM   1725  ND1 HIS A 215      61.334  19.416  29.274  1.00 23.64           N  
ATOM   1726  CE1 HIS A 215      61.675  18.205  29.753  1.00 23.64           C  
ATOM   1727  NE2 HIS A 215      60.817  17.271  29.309  1.00 23.64           N  
ATOM   1728  N   ARG A 216      59.613  22.857  30.253  1.00 30.21           N  
ATOM   1729  CA  ARG A 216      60.685  23.498  31.028  1.00 30.21           C  
ATOM   1730  C   ARG A 216      60.545  23.186  32.516  1.00 30.21           C  
ATOM   1731  CB  ARG A 216      60.752  25.012  30.735  1.00 30.21           C  
ATOM   1732  O   ARG A 216      59.455  23.267  33.071  1.00 30.21           O  
ATOM   1733  CG  ARG A 216      62.208  25.405  30.450  1.00 30.21           C  
ATOM   1734  CD  ARG A 216      62.361  26.888  30.099  1.00 30.21           C  
ATOM   1735  NE  ARG A 216      63.790  27.253  30.005  1.00 30.21           N  
ATOM   1736  NH1 ARG A 216      64.119  26.881  27.757  1.00 30.21           N  
ATOM   1737  NH2 ARG A 216      65.840  27.474  29.047  1.00 30.21           N  
ATOM   1738  CZ  ARG A 216      64.570  27.204  28.938  1.00 30.21           C  
ATOM   1739  N   GLU A 217      61.658  22.778  33.110  1.00 22.00           N  
ATOM   1740  CA  GLU A 217      61.779  22.331  34.500  1.00 22.00           C  
ATOM   1741  C   GLU A 217      61.695  23.518  35.479  1.00 22.00           C  
ATOM   1742  CB  GLU A 217      63.123  21.589  34.638  1.00 22.00           C  
ATOM   1743  O   GLU A 217      62.054  24.645  35.124  1.00 22.00           O  
ATOM   1744  CG  GLU A 217      63.200  20.317  33.758  1.00 22.00           C  
ATOM   1745  CD  GLU A 217      64.599  19.986  33.205  1.00 22.00           C  
ATOM   1746  OE1 GLU A 217      64.783  18.812  32.815  1.00 22.00           O  
ATOM   1747  OE2 GLU A 217      65.420  20.918  33.045  1.00 22.00           O  
ATOM   1748  N   GLY A 218      61.232  23.270  36.708  1.00 31.39           N  
ATOM   1749  CA  GLY A 218      61.151  24.274  37.773  1.00 31.39           C  
ATOM   1750  C   GLY A 218      60.453  23.745  39.031  1.00 31.39           C  
ATOM   1751  O   GLY A 218      59.274  23.400  38.984  1.00 31.39           O  
ATOM   1752  N   ASP A 219      61.193  23.667  40.137  1.00 23.22           N  
ATOM   1753  CA  ASP A 219      60.788  23.042  41.405  1.00 23.22           C  
ATOM   1754  C   ASP A 219      59.820  23.870  42.284  1.00 23.22           C  
ATOM   1755  CB  ASP A 219      62.058  22.735  42.213  1.00 23.22           C  
ATOM   1756  O   ASP A 219      59.739  25.093  42.180  1.00 23.22           O  
ATOM   1757  CG  ASP A 219      62.994  21.791  41.465  1.00 23.22           C  
ATOM   1758  OD1 ASP A 219      62.673  20.583  41.446  1.00 23.22           O  
ATOM   1759  OD2 ASP A 219      63.989  22.300  40.904  1.00 23.22           O  
ATOM   1760  N   GLY A 220      59.150  23.188  43.230  1.00 27.91           N  
ATOM   1761  CA  GLY A 220      58.325  23.765  44.315  1.00 27.91           C  
ATOM   1762  C   GLY A 220      56.968  23.045  44.459  1.00 27.91           C  
ATOM   1763  O   GLY A 220      56.154  23.114  43.549  1.00 27.91           O  
ATOM   1764  N   SER A 221      56.667  22.228  45.485  1.00 24.84           N  
ATOM   1765  CA  SER A 221      56.636  22.498  46.945  1.00 24.84           C  
ATOM   1766  C   SER A 221      55.610  23.594  47.307  1.00 24.84           C  
ATOM   1767  CB  SER A 221      58.033  22.822  47.493  1.00 24.84           C  
ATOM   1768  O   SER A 221      55.704  24.680  46.749  1.00 24.84           O  
ATOM   1769  OG  SER A 221      58.107  22.535  48.870  1.00 24.84           O  
ATOM   1770  N   SER A 222      54.623  23.441  48.207  1.00 29.24           N  
ATOM   1771  CA  SER A 222      54.185  22.341  49.105  1.00 29.24           C  
ATOM   1772  C   SER A 222      52.806  22.683  49.743  1.00 29.24           C  
ATOM   1773  CB  SER A 222      55.203  22.165  50.246  1.00 29.24           C  
ATOM   1774  O   SER A 222      52.288  23.758  49.464  1.00 29.24           O  
ATOM   1775  OG  SER A 222      55.550  23.402  50.843  1.00 29.24           O  
ATOM   1776  N   THR A 223      52.276  21.822  50.641  1.00 25.80           N  
ATOM   1777  CA  THR A 223      51.204  22.063  51.669  1.00 25.80           C  
ATOM   1778  C   THR A 223      49.809  22.499  51.162  1.00 25.80           C  
ATOM   1779  CB  THR A 223      51.690  23.011  52.782  1.00 25.80           C  
ATOM   1780  O   THR A 223      49.695  23.500  50.469  1.00 25.80           O  
ATOM   1781  CG2 THR A 223      52.927  22.473  53.505  1.00 25.80           C  
ATOM   1782  OG1 THR A 223      52.063  24.261  52.261  1.00 25.80           O  
ATOM   1783  N   THR A 224      48.699  21.761  51.324  1.00 25.25           N  
ATOM   1784  CA  THR A 224      47.974  21.261  52.531  1.00 25.25           C  
ATOM   1785  C   THR A 224      47.217  22.320  53.351  1.00 25.25           C  
ATOM   1786  CB  THR A 224      48.686  20.244  53.449  1.00 25.25           C  
ATOM   1787  O   THR A 224      47.526  23.503  53.290  1.00 25.25           O  
ATOM   1788  CG2 THR A 224      49.201  19.013  52.707  1.00 25.25           C  
ATOM   1789  OG1 THR A 224      49.717  20.814  54.208  1.00 25.25           O  
ATOM   1790  N   ASP A 225      46.233  21.817  54.112  1.00 23.92           N  
ATOM   1791  CA  ASP A 225      45.461  22.441  55.202  1.00 23.92           C  
ATOM   1792  C   ASP A 225      44.231  23.281  54.781  1.00 23.92           C  
ATOM   1793  CB  ASP A 225      46.412  23.073  56.236  1.00 23.92           C  
ATOM   1794  O   ASP A 225      44.337  24.281  54.083  1.00 23.92           O  
ATOM   1795  CG  ASP A 225      47.264  22.024  56.972  1.00 23.92           C  
ATOM   1796  OD1 ASP A 225      47.482  20.910  56.434  1.00 23.92           O  
ATOM   1797  OD2 ASP A 225      47.635  22.317  58.125  1.00 23.92           O  
ATOM   1798  N   ASN A 226      43.007  22.769  55.000  1.00 23.39           N  
ATOM   1799  CA  ASN A 226      42.162  22.860  56.221  1.00 23.39           C  
ATOM   1800  C   ASN A 226      41.172  24.059  56.086  1.00 23.39           C  
ATOM   1801  CB  ASN A 226      42.984  22.769  57.530  1.00 23.39           C  
ATOM   1802  O   ASN A 226      41.334  24.877  55.189  1.00 23.39           O  
ATOM   1803  CG  ASN A 226      43.613  21.405  57.785  1.00 23.39           C  
ATOM   1804  ND2 ASN A 226      44.708  21.334  58.505  1.00 23.39           N  
ATOM   1805  OD1 ASN A 226      43.118  20.382  57.341  1.00 23.39           O  
ATOM   1806  N   THR A 227      40.046  24.198  56.801  1.00 30.03           N  
ATOM   1807  CA  THR A 227      39.616  23.643  58.100  1.00 30.03           C  
ATOM   1808  C   THR A 227      38.071  23.700  58.233  1.00 30.03           C  
ATOM   1809  CB  THR A 227      40.171  24.518  59.260  1.00 30.03           C  
ATOM   1810  O   THR A 227      37.448  24.513  57.560  1.00 30.03           O  
ATOM   1811  CG2 THR A 227      40.593  23.694  60.476  1.00 30.03           C  
ATOM   1812  OG1 THR A 227      41.316  25.259  58.903  1.00 30.03           O  
ATOM   1813  N   GLN A 228      37.497  22.906  59.157  1.00 23.84           N  
ATOM   1814  CA  GLN A 228      36.310  23.187  60.015  1.00 23.84           C  
ATOM   1815  C   GLN A 228      34.940  23.589  59.394  1.00 23.84           C  
ATOM   1816  CB  GLN A 228      36.773  24.134  61.137  1.00 23.84           C  
ATOM   1817  O   GLN A 228      34.823  24.523  58.616  1.00 23.84           O  
ATOM   1818  CG  GLN A 228      37.468  23.306  62.230  1.00 23.84           C  
ATOM   1819  CD  GLN A 228      37.928  24.137  63.412  1.00 23.84           C  
ATOM   1820  NE2 GLN A 228      37.419  23.879  64.593  1.00 23.84           N  
ATOM   1821  OE1 GLN A 228      38.760  25.020  63.285  1.00 23.84           O  
ATOM   1822  N   GLU A 229      33.857  22.822  59.606  1.00 22.64           N  
ATOM   1823  CA  GLU A 229      32.993  22.662  60.814  1.00 22.64           C  
ATOM   1824  C   GLU A 229      31.841  23.687  60.915  1.00 22.64           C  
ATOM   1825  CB  GLU A 229      33.701  22.573  62.181  1.00 22.64           C  
ATOM   1826  O   GLU A 229      32.029  24.880  60.701  1.00 22.64           O  
ATOM   1827  CG  GLU A 229      34.295  21.201  62.523  1.00 22.64           C  
ATOM   1828  CD  GLU A 229      35.010  21.182  63.889  1.00 22.64           C  
ATOM   1829  OE1 GLU A 229      35.466  20.085  64.265  1.00 22.64           O  
ATOM   1830  OE2 GLU A 229      35.149  22.256  64.521  1.00 22.64           O  
ATOM   1831  N   GLY A 230      30.637  23.221  61.293  1.00 29.78           N  
ATOM   1832  CA  GLY A 230      29.495  24.100  61.592  1.00 29.78           C  
ATOM   1833  C   GLY A 230      28.110  23.428  61.613  1.00 29.78           C  
ATOM   1834  O   GLY A 230      27.455  23.385  60.583  1.00 29.78           O  
ATOM   1835  N   ALA A 231      27.681  22.975  62.803  1.00 29.12           N  
ATOM   1836  CA  ALA A 231      26.301  22.713  63.286  1.00 29.12           C  
ATOM   1837  C   ALA A 231      25.288  21.937  62.380  1.00 29.12           C  
ATOM   1838  CB  ALA A 231      25.724  24.048  63.770  1.00 29.12           C  
ATOM   1839  O   ALA A 231      24.908  22.407  61.317  1.00 29.12           O  
ATOM   1840  N   VAL A 232      24.799  20.718  62.685  1.00 24.81           N  
ATOM   1841  CA  VAL A 232      24.095  20.159  63.881  1.00 24.81           C  
ATOM   1842  C   VAL A 232      22.556  20.354  63.875  1.00 24.81           C  
ATOM   1843  CB  VAL A 232      24.735  20.500  65.250  1.00 24.81           C  
ATOM   1844  O   VAL A 232      22.073  21.477  63.847  1.00 24.81           O  
ATOM   1845  CG1 VAL A 232      23.926  20.033  66.464  1.00 24.81           C  
ATOM   1846  CG2 VAL A 232      26.106  19.815  65.386  1.00 24.81           C  
ATOM   1847  N   GLN A 233      21.831  19.221  64.010  1.00 23.89           N  
ATOM   1848  CA  GLN A 233      20.390  19.019  64.332  1.00 23.89           C  
ATOM   1849  C   GLN A 233      19.341  19.534  63.310  1.00 23.89           C  
ATOM   1850  CB  GLN A 233      20.117  19.481  65.777  1.00 23.89           C  
ATOM   1851  O   GLN A 233      19.227  20.714  63.025  1.00 23.89           O  
ATOM   1852  CG  GLN A 233      20.728  18.511  66.809  1.00 23.89           C  
ATOM   1853  CD  GLN A 233      20.920  19.127  68.195  1.00 23.89           C  
ATOM   1854  NE2 GLN A 233      21.769  18.562  69.027  1.00 23.89           N  
ATOM   1855  OE1 GLN A 233      20.322  20.117  68.569  1.00 23.89           O  
ATOM   1856  N   ASN A 234      18.495  18.676  62.721  1.00 24.75           N  
ATOM   1857  CA  ASN A 234      17.500  17.865  63.437  1.00 24.75           C  
ATOM   1858  C   ASN A 234      17.194  16.506  62.774  1.00 24.75           C  
ATOM   1859  CB  ASN A 234      16.186  18.686  63.502  1.00 24.75           C  
ATOM   1860  O   ASN A 234      16.930  16.429  61.574  1.00 24.75           O  
ATOM   1861  CG  ASN A 234      16.009  19.439  64.805  1.00 24.75           C  
ATOM   1862  ND2 ASN A 234      15.319  20.553  64.802  1.00 24.75           N  
ATOM   1863  OD1 ASN A 234      16.456  19.005  65.849  1.00 24.75           O  
ATOM   1864  N   HIS A 235      17.104  15.449  63.589  1.00 24.41           N  
ATOM   1865  CA  HIS A 235      16.508  14.170  63.193  1.00 24.41           C  
ATOM   1866  C   HIS A 235      14.980  14.227  63.343  1.00 24.41           C  
ATOM   1867  CB  HIS A 235      17.089  13.014  64.029  1.00 24.41           C  
ATOM   1868  O   HIS A 235      14.464  14.201  64.456  1.00 24.41           O  
ATOM   1869  CG  HIS A 235      18.339  12.400  63.452  1.00 24.41           C  
ATOM   1870  CD2 HIS A 235      19.602  12.450  63.979  1.00 24.41           C  
ATOM   1871  ND1 HIS A 235      18.402  11.606  62.327  1.00 24.41           N  
ATOM   1872  CE1 HIS A 235      19.673  11.197  62.177  1.00 24.41           C  
ATOM   1873  NE2 HIS A 235      20.441  11.692  63.157  1.00 24.41           N  
ATOM   1874  N   GLY A 236      14.263  14.247  62.218  1.00 30.17           N  
ATOM   1875  CA  GLY A 236      12.839  13.914  62.145  1.00 30.17           C  
ATOM   1876  C   GLY A 236      12.663  12.593  61.400  1.00 30.17           C  
ATOM   1877  O   GLY A 236      12.931  12.519  60.202  1.00 30.17           O  
ATOM   1878  N   THR A 237      12.268  11.535  62.103  1.00 26.82           N  
ATOM   1879  CA  THR A 237      12.060  10.199  61.531  1.00 26.82           C  
ATOM   1880  C   THR A 237      10.785  10.117  60.685  1.00 26.82           C  
ATOM   1881  CB  THR A 237      12.023   9.111  62.628  1.00 26.82           C  
ATOM   1882  O   THR A 237       9.752  10.670  61.039  1.00 26.82           O  
ATOM   1883  CG2 THR A 237      13.373   8.407  62.757  1.00 26.82           C  
ATOM   1884  OG1 THR A 237      11.740   9.654  63.900  1.00 26.82           O  
ATOM   1885  N   SER A 238      10.857   9.323  59.612  1.00 26.90           N  
ATOM   1886  CA  SER A 238       9.719   8.678  58.936  1.00 26.90           C  
ATOM   1887  C   SER A 238       8.611   9.561  58.334  1.00 26.90           C  
ATOM   1888  CB  SER A 238       9.084   7.655  59.889  1.00 26.90           C  
ATOM   1889  O   SER A 238       7.633   9.893  58.992  1.00 26.90           O  
ATOM   1890  OG  SER A 238      10.051   6.710  60.307  1.00 26.90           O  
ATOM   1891  N   THR A 239       8.616   9.714  57.005  1.00 31.90           N  
ATOM   1892  CA  THR A 239       7.455   9.331  56.166  1.00 31.90           C  
ATOM   1893  C   THR A 239       7.949   8.946  54.767  1.00 31.90           C  
ATOM   1894  CB  THR A 239       6.352  10.403  56.057  1.00 31.90           C  
ATOM   1895  O   THR A 239       8.853   9.571  54.218  1.00 31.90           O  
ATOM   1896  CG2 THR A 239       5.153   9.920  55.233  1.00 31.90           C  
ATOM   1897  OG1 THR A 239       5.782  10.695  57.305  1.00 31.90           O  
ATOM   1898  N   SER A 240       7.377   7.885  54.200  1.00 32.84           N  
ATOM   1899  CA  SER A 240       7.748   7.305  52.907  1.00 32.84           C  
ATOM   1900  C   SER A 240       7.578   8.264  51.719  1.00 32.84           C  
ATOM   1901  CB  SER A 240       6.922   6.030  52.685  1.00 32.84           C  
ATOM   1902  O   SER A 240       6.627   9.042  51.636  1.00 32.84           O  
ATOM   1903  OG  SER A 240       5.559   6.256  53.001  1.00 32.84           O  
ATOM   1904  N   HIS A 241       8.487   8.158  50.742  1.00 34.98           N  
ATOM   1905  CA  HIS A 241       8.429   8.898  49.479  1.00 34.98           C  
ATOM   1906  C   HIS A 241       7.182   8.518  48.661  1.00 34.98           C  
ATOM   1907  CB  HIS A 241       9.712   8.642  48.669  1.00 34.98           C  
ATOM   1908  O   HIS A 241       7.184   7.545  47.908  1.00 34.98           O  
ATOM   1909  CG  HIS A 241      10.953   9.254  49.268  1.00 34.98           C  
ATOM   1910  CD2 HIS A 241      11.839   8.648  50.118  1.00 34.98           C  
ATOM   1911  ND1 HIS A 241      11.428  10.525  49.028  1.00 34.98           N  
ATOM   1912  CE1 HIS A 241      12.568  10.681  49.724  1.00 34.98           C  
ATOM   1913  NE2 HIS A 241      12.857   9.562  50.399  1.00 34.98           N  
ATOM   1914  N   SER A 242       6.110   9.301  48.793  1.00 39.97           N  
ATOM   1915  CA  SER A 242       4.882   9.112  48.017  1.00 39.97           C  
ATOM   1916  C   SER A 242       5.054   9.541  46.555  1.00 39.97           C  
ATOM   1917  CB  SER A 242       3.711   9.843  48.673  1.00 39.97           C  
ATOM   1918  O   SER A 242       5.540  10.633  46.254  1.00 39.97           O  
ATOM   1919  OG  SER A 242       2.539   9.666  47.898  1.00 39.97           O  
ATOM   1920  N   VAL A 243       4.568   8.691  45.646  1.00 45.75           N  
ATOM   1921  CA  VAL A 243       4.621   8.811  44.172  1.00 45.75           C  
ATOM   1922  C   VAL A 243       4.057  10.144  43.640  1.00 45.75           C  
ATOM   1923  CB  VAL A 243       3.861   7.602  43.569  1.00 45.75           C  
ATOM   1924  O   VAL A 243       4.395  10.574  42.533  1.00 45.75           O  
ATOM   1925  CG1 VAL A 243       3.835   7.583  42.036  1.00 45.75           C  
ATOM   1926  CG2 VAL A 243       4.482   6.269  44.021  1.00 45.75           C  
ATOM   1927  N   GLY A 244       3.234  10.837  44.434  1.00 42.95           N  
ATOM   1928  CA  GLY A 244       2.613  12.112  44.073  1.00 42.95           C  
ATOM   1929  C   GLY A 244       3.592  13.249  43.752  1.00 42.95           C  
ATOM   1930  O   GLY A 244       3.267  14.085  42.911  1.00 42.95           O  
ATOM   1931  N   THR A 245       4.794  13.290  44.342  1.00 55.71           N  
ATOM   1932  CA  THR A 245       5.781  14.352  44.041  1.00 55.71           C  
ATOM   1933  C   THR A 245       6.337  14.226  42.624  1.00 55.71           C  
ATOM   1934  CB  THR A 245       6.938  14.372  45.049  1.00 55.71           C  
ATOM   1935  O   THR A 245       6.314  15.195  41.870  1.00 55.71           O  
ATOM   1936  CG2 THR A 245       6.469  14.810  46.436  1.00 55.71           C  
ATOM   1937  OG1 THR A 245       7.485  13.082  45.173  1.00 55.71           O  
ATOM   1938  N   VAL A 246       6.722  13.014  42.215  1.00 60.59           N  
ATOM   1939  CA  VAL A 246       7.214  12.722  40.858  1.00 60.59           C  
ATOM   1940  C   VAL A 246       6.137  13.013  39.809  1.00 60.59           C  
ATOM   1941  CB  VAL A 246       7.695  11.259  40.761  1.00 60.59           C  
ATOM   1942  O   VAL A 246       6.429  13.603  38.768  1.00 60.59           O  
ATOM   1943  CG1 VAL A 246       8.228  10.916  39.363  1.00 60.59           C  
ATOM   1944  CG2 VAL A 246       8.816  10.973  41.769  1.00 60.59           C  
ATOM   1945  N   PHE A 247       4.878  12.660  40.092  1.00 53.06           N  
ATOM   1946  CA  PHE A 247       3.750  12.987  39.215  1.00 53.06           C  
ATOM   1947  C   PHE A 247       3.512  14.497  39.107  1.00 53.06           C  
ATOM   1948  CB  PHE A 247       2.480  12.260  39.686  1.00 53.06           C  
ATOM   1949  O   PHE A 247       3.286  15.002  38.007  1.00 53.06           O  
ATOM   1950  CG  PHE A 247       2.025  11.207  38.701  1.00 53.06           C  
ATOM   1951  CD1 PHE A 247       1.180  11.559  37.631  1.00 53.06           C  
ATOM   1952  CD2 PHE A 247       2.474   9.881  38.832  1.00 53.06           C  
ATOM   1953  CE1 PHE A 247       0.771  10.583  36.706  1.00 53.06           C  
ATOM   1954  CE2 PHE A 247       2.063   8.903  37.908  1.00 53.06           C  
ATOM   1955  CZ  PHE A 247       1.210   9.254  36.847  1.00 53.06           C  
ATOM   1956  N   ARG A 248       3.600  15.226  40.226  1.00 53.66           N  
ATOM   1957  CA  ARG A 248       3.441  16.684  40.270  1.00 53.66           C  
ATOM   1958  C   ARG A 248       4.537  17.398  39.473  1.00 53.66           C  
ATOM   1959  CB  ARG A 248       3.379  17.116  41.744  1.00 53.66           C  
ATOM   1960  O   ARG A 248       4.225  18.294  38.693  1.00 53.66           O  
ATOM   1961  CG  ARG A 248       3.043  18.602  41.887  1.00 53.66           C  
ATOM   1962  CD  ARG A 248       2.948  19.053  43.346  1.00 53.66           C  
ATOM   1963  NE  ARG A 248       4.276  19.069  43.984  1.00 53.66           N  
ATOM   1964  NH1 ARG A 248       3.627  19.842  46.049  1.00 53.66           N  
ATOM   1965  NH2 ARG A 248       5.789  19.447  45.629  1.00 53.66           N  
ATOM   1966  CZ  ARG A 248       4.554  19.452  45.216  1.00 53.66           C  
ATOM   1967  N   ASP A 249       5.789  16.964  39.583  1.00 59.02           N  
ATOM   1968  CA  ASP A 249       6.909  17.577  38.860  1.00 59.02           C  
ATOM   1969  C   ASP A 249       6.839  17.298  37.345  1.00 59.02           C  
ATOM   1970  CB  ASP A 249       8.236  17.114  39.482  1.00 59.02           C  
ATOM   1971  O   ASP A 249       7.045  18.204  36.532  1.00 59.02           O  
ATOM   1972  CG  ASP A 249       8.448  17.611  40.924  1.00 59.02           C  
ATOM   1973  OD1 ASP A 249       7.695  18.510  41.376  1.00 59.02           O  
ATOM   1974  OD2 ASP A 249       9.385  17.088  41.564  1.00 59.02           O  
ATOM   1975  N   LEU A 250       6.430  16.085  36.944  1.00 56.71           N  
ATOM   1976  CA  LEU A 250       6.093  15.756  35.550  1.00 56.71           C  
ATOM   1977  C   LEU A 250       4.929  16.606  35.014  1.00 56.71           C  
ATOM   1978  CB  LEU A 250       5.773  14.249  35.449  1.00 56.71           C  
ATOM   1979  O   LEU A 250       4.968  17.048  33.862  1.00 56.71           O  
ATOM   1980  CG  LEU A 250       6.978  13.427  34.954  1.00 56.71           C  
ATOM   1981  CD1 LEU A 250       6.991  12.024  35.556  1.00 56.71           C  
ATOM   1982  CD2 LEU A 250       6.933  13.281  33.429  1.00 56.71           C  
ATOM   1983  N   TRP A 251       3.912  16.866  35.838  1.00 50.55           N  
ATOM   1984  CA  TRP A 251       2.754  17.684  35.472  1.00 50.55           C  
ATOM   1985  C   TRP A 251       3.121  19.167  35.304  1.00 50.55           C  
ATOM   1986  CB  TRP A 251       1.649  17.479  36.515  1.00 50.55           C  
ATOM   1987  O   TRP A 251       2.750  19.790  34.307  1.00 50.55           O  
ATOM   1988  CG  TRP A 251       0.288  17.915  36.083  1.00 50.55           C  
ATOM   1989  CD1 TRP A 251      -0.214  19.166  36.186  1.00 50.55           C  
ATOM   1990  CD2 TRP A 251      -0.771  17.104  35.486  1.00 50.55           C  
ATOM   1991  CE2 TRP A 251      -1.900  17.942  35.249  1.00 50.55           C  
ATOM   1992  CE3 TRP A 251      -0.893  15.742  35.132  1.00 50.55           C  
ATOM   1993  NE1 TRP A 251      -1.504  19.187  35.690  1.00 50.55           N  
ATOM   1994  CH2 TRP A 251      -3.183  16.096  34.351  1.00 50.55           C  
ATOM   1995  CZ2 TRP A 251      -3.091  17.458  34.688  1.00 50.55           C  
ATOM   1996  CZ3 TRP A 251      -2.086  15.242  34.572  1.00 50.55           C  
ATOM   1997  N   HIS A 252       3.917  19.732  36.218  1.00 42.47           N  
ATOM   1998  CA  HIS A 252       4.402  21.111  36.102  1.00 42.47           C  
ATOM   1999  C   HIS A 252       5.329  21.301  34.893  1.00 42.47           C  
ATOM   2000  CB  HIS A 252       5.084  21.546  37.406  1.00 42.47           C  
ATOM   2001  O   HIS A 252       5.180  22.287  34.165  1.00 42.47           O  
ATOM   2002  CG  HIS A 252       4.119  21.746  38.548  1.00 42.47           C  
ATOM   2003  CD2 HIS A 252       4.207  21.178  39.787  1.00 42.47           C  
ATOM   2004  ND1 HIS A 252       3.012  22.566  38.559  1.00 42.47           N  
ATOM   2005  CE1 HIS A 252       2.435  22.473  39.769  1.00 42.47           C  
ATOM   2006  NE2 HIS A 252       3.125  21.633  40.553  1.00 42.47           N  
ATOM   2007  N   ALA A 253       6.218  20.339  34.616  1.00 55.64           N  
ATOM   2008  CA  ALA A 253       7.074  20.361  33.429  1.00 55.64           C  
ATOM   2009  C   ALA A 253       6.275  20.291  32.111  1.00 55.64           C  
ATOM   2010  CB  ALA A 253       8.074  19.204  33.536  1.00 55.64           C  
ATOM   2011  O   ALA A 253       6.672  20.902  31.116  1.00 55.64           O  
ATOM   2012  N   ALA A 254       5.142  19.580  32.095  1.00 46.72           N  
ATOM   2013  CA  ALA A 254       4.286  19.459  30.917  1.00 46.72           C  
ATOM   2014  C   ALA A 254       3.493  20.741  30.594  1.00 46.72           C  
ATOM   2015  CB  ALA A 254       3.353  18.259  31.118  1.00 46.72           C  
ATOM   2016  O   ALA A 254       3.278  21.033  29.416  1.00 46.72           O  
ATOM   2017  N   PHE A 255       3.068  21.507  31.607  1.00 45.44           N  
ATOM   2018  CA  PHE A 255       2.182  22.664  31.415  1.00 45.44           C  
ATOM   2019  C   PHE A 255       2.891  24.027  31.335  1.00 45.44           C  
ATOM   2020  CB  PHE A 255       1.066  22.638  32.472  1.00 45.44           C  
ATOM   2021  O   PHE A 255       2.442  24.887  30.576  1.00 45.44           O  
ATOM   2022  CG  PHE A 255      -0.120  21.784  32.056  1.00 45.44           C  
ATOM   2023  CD1 PHE A 255      -1.133  22.347  31.255  1.00 45.44           C  
ATOM   2024  CD2 PHE A 255      -0.211  20.431  32.438  1.00 45.44           C  
ATOM   2025  CE1 PHE A 255      -2.230  21.568  30.842  1.00 45.44           C  
ATOM   2026  CE2 PHE A 255      -1.306  19.651  32.025  1.00 45.44           C  
ATOM   2027  CZ  PHE A 255      -2.316  20.218  31.228  1.00 45.44           C  
ATOM   2028  N   PHE A 256       4.004  24.255  32.046  1.00 36.01           N  
ATOM   2029  CA  PHE A 256       4.593  25.605  32.149  1.00 36.01           C  
ATOM   2030  C   PHE A 256       5.614  25.995  31.062  1.00 36.01           C  
ATOM   2031  CB  PHE A 256       5.038  25.887  33.591  1.00 36.01           C  
ATOM   2032  O   PHE A 256       6.097  27.126  31.047  1.00 36.01           O  
ATOM   2033  CG  PHE A 256       3.857  26.283  34.458  1.00 36.01           C  
ATOM   2034  CD1 PHE A 256       3.348  27.595  34.377  1.00 36.01           C  
ATOM   2035  CD2 PHE A 256       3.220  25.337  35.283  1.00 36.01           C  
ATOM   2036  CE1 PHE A 256       2.211  27.961  35.117  1.00 36.01           C  
ATOM   2037  CE2 PHE A 256       2.082  25.705  36.026  1.00 36.01           C  
ATOM   2038  CZ  PHE A 256       1.579  27.016  35.943  1.00 36.01           C  
ATOM   2039  N   LEU A 257       5.860  25.141  30.063  1.00 35.55           N  
ATOM   2040  CA  LEU A 257       6.646  25.488  28.862  1.00 35.55           C  
ATOM   2041  C   LEU A 257       5.833  26.193  27.751  1.00 35.55           C  
ATOM   2042  CB  LEU A 257       7.436  24.253  28.381  1.00 35.55           C  
ATOM   2043  O   LEU A 257       6.243  26.229  26.592  1.00 35.55           O  
ATOM   2044  CG  LEU A 257       8.754  24.051  29.153  1.00 35.55           C  
ATOM   2045  CD1 LEU A 257       9.316  22.663  28.849  1.00 35.55           C  
ATOM   2046  CD2 LEU A 257       9.820  25.079  28.749  1.00 35.55           C  
ATOM   2047  N   SER A 258       4.673  26.772  28.068  1.00 30.41           N  
ATOM   2048  CA  SER A 258       3.887  27.593  27.128  1.00 30.41           C  
ATOM   2049  C   SER A 258       3.188  28.763  27.826  1.00 30.41           C  
ATOM   2050  CB  SER A 258       2.923  26.719  26.315  1.00 30.41           C  
ATOM   2051  O   SER A 258       1.981  28.951  27.699  1.00 30.41           O  
ATOM   2052  OG  SER A 258       3.665  25.991  25.354  1.00 30.41           O  
ATOM   2053  N   GLY A 259       3.963  29.561  28.569  1.00 22.88           N  
ATOM   2054  CA  GLY A 259       3.419  30.666  29.360  1.00 22.88           C  
ATOM   2055  C   GLY A 259       4.424  31.735  29.789  1.00 22.88           C  
ATOM   2056  O   GLY A 259       4.495  32.040  30.973  1.00 22.88           O  
ATOM   2057  N   SER A 260       5.183  32.352  28.871  1.00 26.03           N  
ATOM   2058  CA  SER A 260       5.811  33.645  29.197  1.00 26.03           C  
ATOM   2059  C   SER A 260       6.091  34.551  27.986  1.00 26.03           C  
ATOM   2060  CB  SER A 260       7.041  33.449  30.113  1.00 26.03           C  
ATOM   2061  O   SER A 260       6.907  34.225  27.130  1.00 26.03           O  
ATOM   2062  OG  SER A 260       8.228  34.043  29.629  1.00 26.03           O  
ATOM   2063  N   LYS A 261       5.469  35.738  28.048  1.00 27.62           N  
ATOM   2064  CA  LYS A 261       5.956  37.059  27.602  1.00 27.62           C  
ATOM   2065  C   LYS A 261       6.077  37.330  26.090  1.00 27.62           C  
ATOM   2066  CB  LYS A 261       7.233  37.421  28.393  1.00 27.62           C  
ATOM   2067  O   LYS A 261       7.014  36.914  25.419  1.00 27.62           O  
ATOM   2068  CG  LYS A 261       6.933  37.500  29.906  1.00 27.62           C  
ATOM   2069  CD  LYS A 261       8.174  37.689  30.784  1.00 27.62           C  
ATOM   2070  CE  LYS A 261       7.723  37.702  32.254  1.00 27.62           C  
ATOM   2071  NZ  LYS A 261       8.853  37.896  33.197  1.00 27.62           N  
ATOM   2072  N   LYS A 262       5.171  38.203  25.614  1.00 22.79           N  
ATOM   2073  CA  LYS A 262       5.397  39.100  24.465  1.00 22.79           C  
ATOM   2074  C   LYS A 262       6.760  39.790  24.641  1.00 22.79           C  
ATOM   2075  CB  LYS A 262       4.318  40.213  24.435  1.00 22.79           C  
ATOM   2076  O   LYS A 262       6.918  40.556  25.589  1.00 22.79           O  
ATOM   2077  CG  LYS A 262       2.897  39.825  23.986  1.00 22.79           C  
ATOM   2078  CD  LYS A 262       1.962  41.046  24.129  1.00 22.79           C  
ATOM   2079  CE  LYS A 262       0.561  40.808  23.542  1.00 22.79           C  
ATOM   2080  NZ  LYS A 262      -0.341  41.975  23.756  1.00 22.79           N  
ATOM   2081  N   ALA A 263       7.701  39.562  23.730  1.00 26.06           N  
ATOM   2082  CA  ALA A 263       8.928  40.347  23.621  1.00 26.06           C  
ATOM   2083  C   ALA A 263       8.850  41.202  22.349  1.00 26.06           C  
ATOM   2084  CB  ALA A 263      10.146  39.420  23.670  1.00 26.06           C  
ATOM   2085  O   ALA A 263       8.531  40.700  21.273  1.00 26.06           O  
ATOM   2086  N   LYS A 264       9.056  42.510  22.514  1.00 23.68           N  
ATOM   2087  CA  LYS A 264       8.926  43.543  21.478  1.00 23.68           C  
ATOM   2088  C   LYS A 264      10.089  43.439  20.484  1.00 23.68           C  
ATOM   2089  CB  LYS A 264       8.861  44.894  22.219  1.00 23.68           C  
ATOM   2090  O   LYS A 264      11.208  43.140  20.889  1.00 23.68           O  
ATOM   2091  CG  LYS A 264       8.535  46.142  21.383  1.00 23.68           C  
ATOM   2092  CD  LYS A 264       8.339  47.350  22.325  1.00 23.68           C  
ATOM   2093  CE  LYS A 264       8.071  48.655  21.558  1.00 23.68           C  
ATOM   2094  NZ  LYS A 264       7.862  49.820  22.463  1.00 23.68           N  
ATOM   2095  N   ASN A 265       9.822  43.690  19.202  1.00 24.63           N  
ATOM   2096  CA  ASN A 265      10.832  43.629  18.143  1.00 24.63           C  
ATOM   2097  C   ASN A 265      12.002  44.585  18.432  1.00 24.63           C  
ATOM   2098  CB  ASN A 265      10.199  44.018  16.788  1.00 24.63           C  
ATOM   2099  O   ASN A 265      11.783  45.788  18.558  1.00 24.63           O  
ATOM   2100  CG  ASN A 265       9.080  43.118  16.299  1.00 24.63           C  
ATOM   2101  ND2 ASN A 265       8.411  43.507  15.240  1.00 24.63           N  
ATOM   2102  OD1 ASN A 265       8.770  42.081  16.857  1.00 24.63           O  
ATOM   2103  N   SER A 266      13.228  44.066  18.423  1.00 27.61           N  
ATOM   2104  CA  SER A 266      14.442  44.851  18.195  1.00 27.61           C  
ATOM   2105  C   SER A 266      15.177  44.263  16.994  1.00 27.61           C  
ATOM   2106  CB  SER A 266      15.333  44.915  19.442  1.00 27.61           C  
ATOM   2107  O   SER A 266      15.764  43.183  17.074  1.00 27.61           O  
ATOM   2108  OG  SER A 266      15.738  43.621  19.842  1.00 27.61           O  
ATOM   2109  N   ILE A 267      15.112  44.977  15.873  1.00 27.92           N  
ATOM   2110  CA  ILE A 267      16.132  44.891  14.828  1.00 27.92           C  
ATOM   2111  C   ILE A 267      17.455  45.276  15.485  1.00 27.92           C  
ATOM   2112  CB  ILE A 267      15.753  45.879  13.690  1.00 27.92           C  
ATOM   2113  O   ILE A 267      17.504  46.348  16.076  1.00 27.92           O  
ATOM   2114  CG1 ILE A 267      14.680  45.217  12.796  1.00 27.92           C  
ATOM   2115  CG2 ILE A 267      16.950  46.359  12.847  1.00 27.92           C  
ATOM   2116  CD1 ILE A 267      13.974  46.183  11.835  1.00 27.92           C  
ATOM   2117  N   ASP A 268      18.488  44.435  15.383  1.00 28.72           N  
ATOM   2118  CA  ASP A 268      19.820  44.938  15.044  1.00 28.72           C  
ATOM   2119  C   ASP A 268      20.863  43.860  14.719  1.00 28.72           C  
ATOM   2120  CB  ASP A 268      20.398  45.908  16.104  1.00 28.72           C  
ATOM   2121  O   ASP A 268      20.846  42.747  15.238  1.00 28.72           O  
ATOM   2122  CG  ASP A 268      20.434  47.352  15.586  1.00 28.72           C  
ATOM   2123  OD1 ASP A 268      20.628  47.504  14.354  1.00 28.72           O  
ATOM   2124  OD2 ASP A 268      20.376  48.273  16.426  1.00 28.72           O  
ATOM   2125  N   LYS A 269      21.804  44.294  13.874  1.00 32.25           N  
ATOM   2126  CA  LYS A 269      23.148  43.760  13.601  1.00 32.25           C  
ATOM   2127  C   LYS A 269      23.294  42.304  13.123  1.00 32.25           C  
ATOM   2128  CB  LYS A 269      24.071  44.120  14.778  1.00 32.25           C  
ATOM   2129  O   LYS A 269      23.322  41.336  13.876  1.00 32.25           O  
ATOM   2130  CG  LYS A 269      25.509  44.424  14.316  1.00 32.25           C  
ATOM   2131  CD  LYS A 269      26.081  45.609  15.107  1.00 32.25           C  
ATOM   2132  CE  LYS A 269      27.437  46.042  14.542  1.00 32.25           C  
ATOM   2133  NZ  LYS A 269      27.893  47.317  15.153  1.00 32.25           N  
ATOM   2134  N   SER A 270      23.553  42.209  11.822  1.00 26.96           N  
ATOM   2135  CA  SER A 270      24.126  41.063  11.117  1.00 26.96           C  
ATOM   2136  C   SER A 270      25.371  40.483  11.799  1.00 26.96           C  
ATOM   2137  CB  SER A 270      24.539  41.554   9.720  1.00 26.96           C  
ATOM   2138  O   SER A 270      26.366  41.191  11.972  1.00 26.96           O  
ATOM   2139  OG  SER A 270      25.267  42.769   9.828  1.00 26.96           O  
ATOM   2140  N   THR A 271      25.354  39.176  12.057  1.00 29.95           N  
ATOM   2141  CA  THR A 271      26.558  38.358  12.225  1.00 29.95           C  
ATOM   2142  C   THR A 271      26.610  37.280  11.152  1.00 29.95           C  
ATOM   2143  CB  THR A 271      26.700  37.747  13.626  1.00 29.95           C  
ATOM   2144  O   THR A 271      25.618  36.631  10.815  1.00 29.95           O  
ATOM   2145  CG2 THR A 271      27.162  38.796  14.636  1.00 29.95           C  
ATOM   2146  OG1 THR A 271      25.483  37.221  14.102  1.00 29.95           O  
ATOM   2147  N   GLU A 272      27.799  37.146  10.584  1.00 27.64           N  
ATOM   2148  CA  GLU A 272      28.176  36.159   9.586  1.00 27.64           C  
ATOM   2149  C   GLU A 272      27.955  34.742  10.134  1.00 27.64           C  
ATOM   2150  CB  GLU A 272      29.641  36.482   9.279  1.00 27.64           C  
ATOM   2151  O   GLU A 272      28.351  34.427  11.257  1.00 27.64           O  
ATOM   2152  CG  GLU A 272      30.284  35.764   8.094  1.00 27.64           C  
ATOM   2153  CD  GLU A 272      31.593  36.474   7.691  1.00 27.64           C  
ATOM   2154  OE1 GLU A 272      31.962  36.340   6.506  1.00 27.64           O  
ATOM   2155  OE2 GLU A 272      32.155  37.201   8.543  1.00 27.64           O  
ATOM   2156  N   THR A 273      27.275  33.887   9.366  1.00 35.93           N  
ATOM   2157  CA  THR A 273      27.147  32.464   9.698  1.00 35.93           C  
ATOM   2158  C   THR A 273      27.608  31.636   8.514  1.00 35.93           C  
ATOM   2159  CB  THR A 273      25.744  32.046  10.175  1.00 35.93           C  
ATOM   2160  O   THR A 273      27.204  31.882   7.377  1.00 35.93           O  
ATOM   2161  CG2 THR A 273      25.402  32.631  11.544  1.00 35.93           C  
ATOM   2162  OG1 THR A 273      24.724  32.460   9.301  1.00 35.93           O  
ATOM   2163  N   ASP A 274      28.458  30.654   8.808  1.00 33.85           N  
ATOM   2164  CA  ASP A 274      29.248  29.856   7.863  1.00 33.85           C  
ATOM   2165  C   ASP A 274      28.417  28.790   7.116  1.00 33.85           C  
ATOM   2166  CB  ASP A 274      30.434  29.285   8.651  1.00 33.85           C  
ATOM   2167  O   ASP A 274      28.723  27.606   7.045  1.00 33.85           O  
ATOM   2168  CG  ASP A 274      31.505  28.663   7.758  1.00 33.85           C  
ATOM   2169  OD1 ASP A 274      31.562  29.053   6.569  1.00 33.85           O  
ATOM   2170  OD2 ASP A 274      32.243  27.817   8.303  1.00 33.85           O  
ATOM   2171  N   ASN A 275      27.247  29.201   6.636  1.00 32.37           N  
ATOM   2172  CA  ASN A 275      26.333  28.419   5.820  1.00 32.37           C  
ATOM   2173  C   ASN A 275      25.714  29.390   4.815  1.00 32.37           C  
ATOM   2174  CB  ASN A 275      25.280  27.741   6.714  1.00 32.37           C  
ATOM   2175  O   ASN A 275      24.720  30.044   5.121  1.00 32.37           O  
ATOM   2176  CG  ASN A 275      25.825  26.509   7.409  1.00 32.37           C  
ATOM   2177  ND2 ASN A 275      26.274  26.620   8.633  1.00 32.37           N  
ATOM   2178  OD1 ASN A 275      25.818  25.421   6.861  1.00 32.37           O  
ATOM   2179  N   GLY A 276      26.341  29.509   3.639  1.00 27.93           N  
ATOM   2180  CA  GLY A 276      26.141  30.584   2.656  1.00 27.93           C  
ATOM   2181  C   GLY A 276      24.712  30.778   2.131  1.00 27.93           C  
ATOM   2182  O   GLY A 276      24.409  30.457   0.981  1.00 27.93           O  
ATOM   2183  N   TYR A 277      23.846  31.372   2.951  1.00 25.01           N  
ATOM   2184  CA  TYR A 277      22.475  31.735   2.621  1.00 25.01           C  
ATOM   2185  C   TYR A 277      22.351  33.255   2.482  1.00 25.01           C  
ATOM   2186  CB  TYR A 277      21.497  31.111   3.627  1.00 25.01           C  
ATOM   2187  O   TYR A 277      21.861  33.960   3.363  1.00 25.01           O  
ATOM   2188  CG  TYR A 277      20.113  30.930   3.033  1.00 25.01           C  
ATOM   2189  CD1 TYR A 277      19.173  31.978   3.073  1.00 25.01           C  
ATOM   2190  CD2 TYR A 277      19.794  29.723   2.381  1.00 25.01           C  
ATOM   2191  CE1 TYR A 277      17.909  31.816   2.473  1.00 25.01           C  
ATOM   2192  CE2 TYR A 277      18.532  29.555   1.779  1.00 25.01           C  
ATOM   2193  OH  TYR A 277      16.372  30.439   1.241  1.00 25.01           O  
ATOM   2194  CZ  TYR A 277      17.588  30.601   1.827  1.00 25.01           C  
ATOM   2195  N   VAL A 278      22.807  33.776   1.341  1.00 27.78           N  
ATOM   2196  CA  VAL A 278      22.627  35.193   1.002  1.00 27.78           C  
ATOM   2197  C   VAL A 278      21.168  35.426   0.602  1.00 27.78           C  
ATOM   2198  CB  VAL A 278      23.611  35.667  -0.087  1.00 27.78           C  
ATOM   2199  O   VAL A 278      20.779  35.199  -0.548  1.00 27.78           O  
ATOM   2200  CG1 VAL A 278      23.492  37.182  -0.307  1.00 27.78           C  
ATOM   2201  CG2 VAL A 278      25.067  35.373   0.297  1.00 27.78           C  
ATOM   2202  N   SER A 279      20.356  35.902   1.547  1.00 28.54           N  
ATOM   2203  CA  SER A 279      19.033  36.462   1.255  1.00 28.54           C  
ATOM   2204  C   SER A 279      19.186  37.738   0.426  1.00 28.54           C  
ATOM   2205  CB  SER A 279      18.240  36.749   2.535  1.00 28.54           C  
ATOM   2206  O   SER A 279      19.348  38.834   0.955  1.00 28.54           O  
ATOM   2207  OG  SER A 279      17.794  35.533   3.107  1.00 28.54           O  
ATOM   2208  N   LEU A 280      19.132  37.587  -0.899  1.00 28.20           N  
ATOM   2209  CA  LEU A 280      19.034  38.691  -1.854  1.00 28.20           C  
ATOM   2210  C   LEU A 280      17.613  39.278  -1.866  1.00 28.20           C  
ATOM   2211  CB  LEU A 280      19.489  38.226  -3.255  1.00 28.20           C  
ATOM   2212  O   LEU A 280      16.929  39.237  -2.891  1.00 28.20           O  
ATOM   2213  CG  LEU A 280      21.003  38.015  -3.414  1.00 28.20           C  
ATOM   2214  CD1 LEU A 280      21.278  37.339  -4.760  1.00 28.20           C  
ATOM   2215  CD2 LEU A 280      21.774  39.337  -3.394  1.00 28.20           C  
ATOM   2216  N   ASP A 281      17.180  39.844  -0.740  1.00 32.50           N  
ATOM   2217  CA  ASP A 281      16.074  40.797  -0.757  1.00 32.50           C  
ATOM   2218  C   ASP A 281      16.590  42.109  -1.351  1.00 32.50           C  
ATOM   2219  CB  ASP A 281      15.412  40.953   0.620  1.00 32.50           C  
ATOM   2220  O   ASP A 281      17.451  42.800  -0.802  1.00 32.50           O  
ATOM   2221  CG  ASP A 281      14.380  39.845   0.865  1.00 32.50           C  
ATOM   2222  OD1 ASP A 281      13.580  39.582  -0.066  1.00 32.50           O  
ATOM   2223  OD2 ASP A 281      14.399  39.258   1.968  1.00 32.50           O  
ATOM   2224  N   GLY A 282      16.113  42.406  -2.560  1.00 29.92           N  
ATOM   2225  CA  GLY A 282      16.576  43.539  -3.348  1.00 29.92           C  
ATOM   2226  C   GLY A 282      16.229  44.861  -2.675  1.00 29.92           C  
ATOM   2227  O   GLY A 282      15.081  45.302  -2.737  1.00 29.92           O  
ATOM   2228  N   LYS A 283      17.241  45.513  -2.091  1.00 27.46           N  
ATOM   2229  CA  LYS A 283      17.186  46.883  -1.567  1.00 27.46           C  
ATOM   2230  C   LYS A 283      16.681  47.841  -2.654  1.00 27.46           C  
ATOM   2231  CB  LYS A 283      18.593  47.255  -1.044  1.00 27.46           C  
ATOM   2232  O   LYS A 283      17.462  48.337  -3.463  1.00 27.46           O  
ATOM   2233  CG  LYS A 283      18.691  48.643  -0.381  1.00 27.46           C  
ATOM   2234  CD  LYS A 283      20.110  48.891   0.167  1.00 27.46           C  
ATOM   2235  CE  LYS A 283      20.218  50.269   0.841  1.00 27.46           C  
ATOM   2236  NZ  LYS A 283      21.559  50.506   1.441  1.00 27.46           N  
ATOM   2237  N   LYS A 284      15.374  48.125  -2.662  1.00 26.97           N  
ATOM   2238  CA  LYS A 284      14.820  49.277  -3.381  1.00 26.97           C  
ATOM   2239  C   LYS A 284      15.309  50.535  -2.674  1.00 26.97           C  
ATOM   2240  CB  LYS A 284      13.283  49.237  -3.443  1.00 26.97           C  
ATOM   2241  O   LYS A 284      14.867  50.850  -1.574  1.00 26.97           O  
ATOM   2242  CG  LYS A 284      12.757  48.352  -4.584  1.00 26.97           C  
ATOM   2243  CD  LYS A 284      11.235  48.513  -4.712  1.00 26.97           C  
ATOM   2244  CE  LYS A 284      10.694  47.761  -5.933  1.00 26.97           C  
ATOM   2245  NZ  LYS A 284       9.237  47.995  -6.102  1.00 26.97           N  
ATOM   2246  N   THR A 285      16.236  51.234  -3.310  1.00 25.58           N  
ATOM   2247  CA  THR A 285      16.713  52.555  -2.907  1.00 25.58           C  
ATOM   2248  C   THR A 285      15.605  53.592  -3.075  1.00 25.58           C  
ATOM   2249  CB  THR A 285      17.956  52.942  -3.733  1.00 25.58           C  
ATOM   2250  O   THR A 285      15.465  54.205  -4.130  1.00 25.58           O  
ATOM   2251  CG2 THR A 285      19.231  52.399  -3.093  1.00 25.58           C  
ATOM   2252  OG1 THR A 285      17.900  52.387  -5.034  1.00 25.58           O  
ATOM   2253  N   VAL A 286      14.822  53.811  -2.018  1.00 31.37           N  
ATOM   2254  CA  VAL A 286      14.119  55.085  -1.825  1.00 31.37           C  
ATOM   2255  C   VAL A 286      15.102  56.029  -1.134  1.00 31.37           C  
ATOM   2256  CB  VAL A 286      12.795  54.911  -1.060  1.00 31.37           C  
ATOM   2257  O   VAL A 286      15.806  55.619  -0.210  1.00 31.37           O  
ATOM   2258  CG1 VAL A 286      12.061  56.248  -0.910  1.00 31.37           C  
ATOM   2259  CG2 VAL A 286      11.866  53.952  -1.821  1.00 31.37           C  
ATOM   2260  N   LYS A 287      15.237  57.248  -1.665  1.00 30.66           N  
ATOM   2261  CA  LYS A 287      16.237  58.226  -1.218  1.00 30.66           C  
ATOM   2262  C   LYS A 287      15.967  58.677   0.219  1.00 30.66           C  
ATOM   2263  CB  LYS A 287      16.262  59.439  -2.161  1.00 30.66           C  
ATOM   2264  O   LYS A 287      14.812  58.788   0.620  1.00 30.66           O  
ATOM   2265  CG  LYS A 287      16.934  59.131  -3.509  1.00 30.66           C  
ATOM   2266  CD  LYS A 287      16.900  60.376  -4.407  1.00 30.66           C  
ATOM   2267  CE  LYS A 287      17.726  60.177  -5.684  1.00 30.66           C  
ATOM   2268  NZ  LYS A 287      17.717  61.402  -6.524  1.00 30.66           N  
ATOM   2269  N   SER A 288      17.052  58.957   0.942  1.00 24.53           N  
ATOM   2270  CA  SER A 288      17.005  59.610   2.250  1.00 24.53           C  
ATOM   2271  C   SER A 288      16.337  60.977   2.127  1.00 24.53           C  
ATOM   2272  CB  SER A 288      18.422  59.798   2.812  1.00 24.53           C  
ATOM   2273  O   SER A 288      16.667  61.739   1.217  1.00 24.53           O  
ATOM   2274  OG  SER A 288      18.355  59.973   4.207  1.00 24.53           O  
ATOM   2275  N   GLY A 289      15.421  61.260   3.045  1.00 27.16           N  
ATOM   2276  CA  GLY A 289      14.974  62.600   3.390  1.00 27.16           C  
ATOM   2277  C   GLY A 289      15.066  62.690   4.904  1.00 27.16           C  
ATOM   2278  O   GLY A 289      14.245  62.098   5.602  1.00 27.16           O  
ATOM   2279  N   GLU A 290      16.121  63.330   5.393  1.00 25.96           N  
ATOM   2280  CA  GLU A 290      16.238  63.705   6.798  1.00 25.96           C  
ATOM   2281  C   GLU A 290      15.226  64.816   7.080  1.00 25.96           C  
ATOM   2282  CB  GLU A 290      17.677  64.182   7.078  1.00 25.96           C  
ATOM   2283  O   GLU A 290      15.215  65.812   6.365  1.00 25.96           O  
ATOM   2284  CG  GLU A 290      18.656  62.999   7.151  1.00 25.96           C  
ATOM   2285  CD  GLU A 290      20.086  63.386   6.754  1.00 25.96           C  
ATOM   2286  OE1 GLU A 290      20.908  63.634   7.663  1.00 25.96           O  
ATOM   2287  OE2 GLU A 290      20.361  63.312   5.530  1.00 25.96           O  
ATOM   2288  N   ASP A 291      14.344  64.614   8.061  1.00 30.69           N  
ATOM   2289  CA  ASP A 291      14.209  65.530   9.201  1.00 30.69           C  
ATOM   2290  C   ASP A 291      13.098  65.099  10.175  1.00 30.69           C  
ATOM   2291  CB  ASP A 291      13.976  67.006   8.791  1.00 30.69           C  
ATOM   2292  O   ASP A 291      12.011  64.681   9.787  1.00 30.69           O  
ATOM   2293  CG  ASP A 291      15.276  67.825   8.736  1.00 30.69           C  
ATOM   2294  OD1 ASP A 291      16.192  67.488   9.526  1.00 30.69           O  
ATOM   2295  OD2 ASP A 291      15.301  68.837   8.002  1.00 30.69           O  
ATOM   2296  N   GLY A 292      13.378  65.288  11.467  1.00 25.63           N  
ATOM   2297  CA  GLY A 292      12.405  65.897  12.377  1.00 25.63           C  
ATOM   2298  C   GLY A 292      11.264  65.059  12.978  1.00 25.63           C  
ATOM   2299  O   GLY A 292      10.153  65.046  12.470  1.00 25.63           O  
ATOM   2300  N   ILE A 293      11.501  64.600  14.214  1.00 30.57           N  
ATOM   2301  CA  ILE A 293      10.528  64.603  15.333  1.00 30.57           C  
ATOM   2302  C   ILE A 293       9.370  63.579  15.285  1.00 30.57           C  
ATOM   2303  CB  ILE A 293      10.067  66.052  15.655  1.00 30.57           C  
ATOM   2304  O   ILE A 293       8.341  63.727  14.633  1.00 30.57           O  
ATOM   2305  CG1 ILE A 293      11.292  66.962  15.944  1.00 30.57           C  
ATOM   2306  CG2 ILE A 293       9.117  66.080  16.868  1.00 30.57           C  
ATOM   2307  CD1 ILE A 293      10.969  68.456  16.057  1.00 30.57           C  
ATOM   2308  N   GLN A 294       9.507  62.574  16.153  1.00 21.80           N  
ATOM   2309  CA  GLN A 294       8.407  61.763  16.682  1.00 21.80           C  
ATOM   2310  C   GLN A 294       7.521  62.607  17.612  1.00 21.80           C  
ATOM   2311  CB  GLN A 294       9.004  60.634  17.551  1.00 21.80           C  
ATOM   2312  O   GLN A 294       8.068  63.345  18.428  1.00 21.80           O  
ATOM   2313  CG  GLN A 294       9.951  59.667  16.821  1.00 21.80           C  
ATOM   2314  CD  GLN A 294      10.781  58.795  17.767  1.00 21.80           C  
ATOM   2315  NE2 GLN A 294      11.611  57.924  17.238  1.00 21.80           N  
ATOM   2316  OE1 GLN A 294      10.732  58.866  18.982  1.00 21.80           O  
ATOM   2317  N   ASN A 295       6.197  62.401  17.607  1.00 26.68           N  
ATOM   2318  CA  ASN A 295       5.426  62.238  18.849  1.00 26.68           C  
ATOM   2319  C   ASN A 295       4.017  61.660  18.617  1.00 26.68           C  
ATOM   2320  CB  ASN A 295       5.424  63.522  19.712  1.00 26.68           C  
ATOM   2321  O   ASN A 295       3.553  61.539  17.486  1.00 26.68           O  
ATOM   2322  CG  ASN A 295       6.442  63.427  20.847  1.00 26.68           C  
ATOM   2323  ND2 ASN A 295       7.004  64.530  21.274  1.00 26.68           N  
ATOM   2324  OD1 ASN A 295       6.719  62.364  21.385  1.00 26.68           O  
ATOM   2325  N   HIS A 296       3.413  61.183  19.708  1.00 26.07           N  
ATOM   2326  CA  HIS A 296       2.362  60.160  19.724  1.00 26.07           C  
ATOM   2327  C   HIS A 296       0.913  60.675  19.591  1.00 26.07           C  
ATOM   2328  CB  HIS A 296       2.531  59.324  21.010  1.00 26.07           C  
ATOM   2329  O   HIS A 296       0.577  61.783  19.996  1.00 26.07           O  
ATOM   2330  CG  HIS A 296       2.845  57.869  20.768  1.00 26.07           C  
ATOM   2331  CD2 HIS A 296       4.086  57.293  20.687  1.00 26.07           C  
ATOM   2332  ND1 HIS A 296       1.920  56.859  20.665  1.00 26.07           N  
ATOM   2333  CE1 HIS A 296       2.586  55.702  20.525  1.00 26.07           C  
ATOM   2334  NE2 HIS A 296       3.915  55.908  20.537  1.00 26.07           N  
ATOM   2335  N   GLU A 297       0.052  59.787  19.089  1.00 22.59           N  
ATOM   2336  CA  GLU A 297      -1.415  59.902  19.000  1.00 22.59           C  
ATOM   2337  C   GLU A 297      -2.091  59.866  20.406  1.00 22.59           C  
ATOM   2338  CB  GLU A 297      -1.851  58.736  18.087  1.00 22.59           C  
ATOM   2339  O   GLU A 297      -1.555  59.190  21.293  1.00 22.59           O  
ATOM   2340  CG  GLU A 297      -3.187  58.888  17.348  1.00 22.59           C  
ATOM   2341  CD  GLU A 297      -3.434  57.734  16.351  1.00 22.59           C  
ATOM   2342  OE1 GLU A 297      -4.619  57.469  16.052  1.00 22.59           O  
ATOM   2343  OE2 GLU A 297      -2.447  57.105  15.895  1.00 22.59           O  
ATOM   2344  N   PRO A 298      -3.220  60.577  20.654  1.00 30.70           N  
ATOM   2345  CA  PRO A 298      -3.661  60.950  22.011  1.00 30.70           C  
ATOM   2346  C   PRO A 298      -4.815  60.111  22.610  1.00 30.70           C  
ATOM   2347  CB  PRO A 298      -4.091  62.412  21.856  1.00 30.70           C  
ATOM   2348  O   PRO A 298      -5.536  59.413  21.901  1.00 30.70           O  
ATOM   2349  CG  PRO A 298      -4.782  62.396  20.492  1.00 30.70           C  
ATOM   2350  CD  PRO A 298      -3.939  61.406  19.687  1.00 30.70           C  
ATOM   2351  N   GLN A 299      -5.044  60.246  23.927  1.00 20.21           N  
ATOM   2352  CA  GLN A 299      -6.143  59.610  24.678  1.00 20.21           C  
ATOM   2353  C   GLN A 299      -6.602  60.500  25.859  1.00 20.21           C  
ATOM   2354  CB  GLN A 299      -5.634  58.244  25.192  1.00 20.21           C  
ATOM   2355  O   GLN A 299      -5.775  60.802  26.714  1.00 20.21           O  
ATOM   2356  CG  GLN A 299      -6.638  57.417  26.016  1.00 20.21           C  
ATOM   2357  CD  GLN A 299      -7.732  56.756  25.182  1.00 20.21           C  
ATOM   2358  NE2 GLN A 299      -8.982  56.891  25.564  1.00 20.21           N  
ATOM   2359  OE1 GLN A 299      -7.488  56.074  24.202  1.00 20.21           O  
ATOM   2360  N   CYS A 300      -7.914  60.800  25.940  1.00 18.94           N  
ATOM   2361  CA  CYS A 300      -8.630  61.517  27.030  1.00 18.94           C  
ATOM   2362  C   CYS A 300      -8.200  62.997  27.285  1.00 18.94           C  
ATOM   2363  CB  CYS A 300      -8.609  60.626  28.288  1.00 18.94           C  
ATOM   2364  O   CYS A 300      -7.044  63.346  27.101  1.00 18.94           O  
ATOM   2365  SG  CYS A 300      -9.684  59.172  28.069  1.00 18.94           S  
ATOM   2366  N   GLU A 301      -9.058  63.951  27.692  1.00 22.09           N  
ATOM   2367  CA  GLU A 301     -10.483  63.926  28.085  1.00 22.09           C  
ATOM   2368  C   GLU A 301     -11.122  65.352  28.037  1.00 22.09           C  
ATOM   2369  CB  GLU A 301     -10.577  63.383  29.532  1.00 22.09           C  
ATOM   2370  O   GLU A 301     -10.412  66.343  28.149  1.00 22.09           O  
ATOM   2371  CG  GLU A 301     -11.558  62.208  29.665  1.00 22.09           C  
ATOM   2372  CD  GLU A 301     -11.330  61.417  30.962  1.00 22.09           C  
ATOM   2373  OE1 GLU A 301     -11.312  60.168  30.859  1.00 22.09           O  
ATOM   2374  OE2 GLU A 301     -11.147  62.061  32.018  1.00 22.09           O  
ATOM   2375  N   THR A 302     -12.464  65.436  27.969  1.00 24.39           N  
ATOM   2376  CA  THR A 302     -13.316  66.469  28.637  1.00 24.39           C  
ATOM   2377  C   THR A 302     -13.393  67.953  28.141  1.00 24.39           C  
ATOM   2378  CB  THR A 302     -13.075  66.349  30.160  1.00 24.39           C  
ATOM   2379  O   THR A 302     -12.619  68.805  28.549  1.00 24.39           O  
ATOM   2380  CG2 THR A 302     -13.988  67.159  31.074  1.00 24.39           C  
ATOM   2381  OG1 THR A 302     -13.348  65.007  30.515  1.00 24.39           O  
ATOM   2382  N   ILE A 303     -14.500  68.262  27.422  1.00 22.40           N  
ATOM   2383  CA  ILE A 303     -15.396  69.472  27.483  1.00 22.40           C  
ATOM   2384  C   ILE A 303     -14.928  70.880  26.973  1.00 22.40           C  
ATOM   2385  CB  ILE A 303     -16.072  69.551  28.890  1.00 22.40           C  
ATOM   2386  O   ILE A 303     -14.221  71.580  27.679  1.00 22.40           O  
ATOM   2387  CG1 ILE A 303     -16.842  68.240  29.216  1.00 22.40           C  
ATOM   2388  CG2 ILE A 303     -17.063  70.725  29.040  1.00 22.40           C  
ATOM   2389  CD1 ILE A 303     -17.440  68.173  30.629  1.00 22.40           C  
ATOM   2390  N   ARG A 304     -15.500  71.301  25.808  1.00 21.16           N  
ATOM   2391  CA  ARG A 304     -16.241  72.564  25.408  1.00 21.16           C  
ATOM   2392  C   ARG A 304     -15.799  73.989  25.891  1.00 21.16           C  
ATOM   2393  CB  ARG A 304     -17.719  72.365  25.838  1.00 21.16           C  
ATOM   2394  O   ARG A 304     -15.276  74.074  26.992  1.00 21.16           O  
ATOM   2395  CG  ARG A 304     -18.757  72.391  24.706  1.00 21.16           C  
ATOM   2396  CD  ARG A 304     -20.138  72.780  25.265  1.00 21.16           C  
ATOM   2397  NE  ARG A 304     -21.054  73.249  24.205  1.00 21.16           N  
ATOM   2398  NH1 ARG A 304     -22.771  71.738  24.476  1.00 21.16           N  
ATOM   2399  NH2 ARG A 304     -22.963  73.390  22.986  1.00 21.16           N  
ATOM   2400  CZ  ARG A 304     -22.252  72.786  23.897  1.00 21.16           C  
ATOM   2401  N   PRO A 305     -16.215  75.126  25.247  1.00 31.39           N  
ATOM   2402  CA  PRO A 305     -16.792  75.399  23.899  1.00 31.39           C  
ATOM   2403  C   PRO A 305     -16.083  76.534  23.083  1.00 31.39           C  
ATOM   2404  CB  PRO A 305     -18.192  75.932  24.241  1.00 31.39           C  
ATOM   2405  O   PRO A 305     -15.297  77.265  23.663  1.00 31.39           O  
ATOM   2406  CG  PRO A 305     -17.919  76.833  25.446  1.00 31.39           C  
ATOM   2407  CD  PRO A 305     -16.650  76.252  26.086  1.00 31.39           C  
ATOM   2408  N   GLU A 306     -16.479  76.729  21.803  1.00 20.76           N  
ATOM   2409  CA  GLU A 306     -16.363  77.978  20.974  1.00 20.76           C  
ATOM   2410  C   GLU A 306     -14.939  78.585  20.748  1.00 20.76           C  
ATOM   2411  CB  GLU A 306     -17.464  78.961  21.450  1.00 20.76           C  
ATOM   2412  O   GLU A 306     -14.016  78.336  21.506  1.00 20.76           O  
ATOM   2413  CG  GLU A 306     -18.814  78.568  20.802  1.00 20.76           C  
ATOM   2414  CD  GLU A 306     -20.080  79.011  21.557  1.00 20.76           C  
ATOM   2415  OE1 GLU A 306     -21.012  79.498  20.880  1.00 20.76           O  
ATOM   2416  OE2 GLU A 306     -20.198  78.647  22.752  1.00 20.76           O  
ATOM   2417  N   GLU A 307     -14.578  79.306  19.673  1.00 24.36           N  
ATOM   2418  CA  GLU A 307     -15.294  80.029  18.603  1.00 24.36           C  
ATOM   2419  C   GLU A 307     -14.385  80.169  17.330  1.00 24.36           C  
ATOM   2420  CB  GLU A 307     -15.627  81.439  19.151  1.00 24.36           C  
ATOM   2421  O   GLU A 307     -13.170  80.018  17.414  1.00 24.36           O  
ATOM   2422  CG  GLU A 307     -17.086  81.884  18.958  1.00 24.36           C  
ATOM   2423  CD  GLU A 307     -17.391  83.239  19.630  1.00 24.36           C  
ATOM   2424  OE1 GLU A 307     -18.568  83.653  19.559  1.00 24.36           O  
ATOM   2425  OE2 GLU A 307     -16.448  83.886  20.137  1.00 24.36           O  
ATOM   2426  N   THR A 308     -14.973  80.460  16.157  1.00 25.53           N  
ATOM   2427  CA  THR A 308     -14.453  81.275  15.010  1.00 25.53           C  
ATOM   2428  C   THR A 308     -12.917  81.347  14.746  1.00 25.53           C  
ATOM   2429  CB  THR A 308     -15.015  82.697  15.228  1.00 25.53           C  
ATOM   2430  O   THR A 308     -12.209  82.064  15.436  1.00 25.53           O  
ATOM   2431  CG2 THR A 308     -14.978  83.586  13.989  1.00 25.53           C  
ATOM   2432  OG1 THR A 308     -16.386  82.608  15.563  1.00 25.53           O  
ATOM   2433  N   ALA A 309     -12.318  80.617  13.785  1.00 20.82           N  
ATOM   2434  CA  ALA A 309     -12.187  80.896  12.326  1.00 20.82           C  
ATOM   2435  C   ALA A 309     -11.220  82.051  11.893  1.00 20.82           C  
ATOM   2436  CB  ALA A 309     -13.568  80.965  11.653  1.00 20.82           C  
ATOM   2437  O   ALA A 309     -11.009  82.988  12.649  1.00 20.82           O  
ATOM   2438  N   TRP A 310     -10.744  82.022  10.624  1.00 23.07           N  
ATOM   2439  CA  TRP A 310      -9.886  83.028   9.917  1.00 23.07           C  
ATOM   2440  C   TRP A 310      -8.385  83.067  10.360  1.00 23.07           C  
ATOM   2441  CB  TRP A 310     -10.569  84.425   9.966  1.00 23.07           C  
ATOM   2442  O   TRP A 310      -8.092  82.830  11.521  1.00 23.07           O  
ATOM   2443  CG  TRP A 310     -12.020  84.514   9.553  1.00 23.07           C  
ATOM   2444  CD1 TRP A 310     -13.075  84.126  10.305  1.00 23.07           C  
ATOM   2445  CD2 TRP A 310     -12.625  85.132   8.370  1.00 23.07           C  
ATOM   2446  CE2 TRP A 310     -14.030  84.876   8.384  1.00 23.07           C  
ATOM   2447  CE3 TRP A 310     -12.151  85.949   7.323  1.00 23.07           C  
ATOM   2448  NE1 TRP A 310     -14.249  84.265   9.596  1.00 23.07           N  
ATOM   2449  CH2 TRP A 310     -14.361  86.037   6.287  1.00 23.07           C  
ATOM   2450  CZ2 TRP A 310     -14.887  85.291   7.355  1.00 23.07           C  
ATOM   2451  CZ3 TRP A 310     -12.999  86.388   6.286  1.00 23.07           C  
ATOM   2452  N   ASN A 311      -7.348  83.366   9.544  1.00 24.26           N  
ATOM   2453  CA  ASN A 311      -7.172  83.380   8.076  1.00 24.26           C  
ATOM   2454  C   ASN A 311      -5.671  83.435   7.643  1.00 24.26           C  
ATOM   2455  CB  ASN A 311      -7.869  84.617   7.460  1.00 24.26           C  
ATOM   2456  O   ASN A 311      -4.829  83.958   8.359  1.00 24.26           O  
ATOM   2457  CG  ASN A 311      -9.011  84.282   6.517  1.00 24.26           C  
ATOM   2458  ND2 ASN A 311      -9.489  85.251   5.775  1.00 24.26           N  
ATOM   2459  OD1 ASN A 311      -9.481  83.164   6.413  1.00 24.26           O  
ATOM   2460  N   THR A 312      -5.399  82.977   6.412  1.00 21.49           N  
ATOM   2461  CA  THR A 312      -4.541  83.559   5.337  1.00 21.49           C  
ATOM   2462  C   THR A 312      -3.188  84.273   5.602  1.00 21.49           C  
ATOM   2463  CB  THR A 312      -5.415  84.521   4.505  1.00 21.49           C  
ATOM   2464  O   THR A 312      -3.142  85.354   6.179  1.00 21.49           O  
ATOM   2465  CG2 THR A 312      -4.859  84.802   3.108  1.00 21.49           C  
ATOM   2466  OG1 THR A 312      -6.690  83.952   4.297  1.00 21.49           O  
ATOM   2467  N   GLY A 313      -2.132  83.809   4.904  1.00 30.93           N  
ATOM   2468  CA  GLY A 313      -0.953  84.594   4.463  1.00 30.93           C  
ATOM   2469  C   GLY A 313      -0.003  83.740   3.582  1.00 30.93           C  
ATOM   2470  O   GLY A 313       0.480  82.730   4.073  1.00 30.93           O  
ATOM   2471  N   THR A 314       0.170  83.908   2.255  1.00 23.86           N  
ATOM   2472  CA  THR A 314       0.711  85.057   1.465  1.00 23.86           C  
ATOM   2473  C   THR A 314       2.243  85.189   1.637  1.00 23.86           C  
ATOM   2474  CB  THR A 314      -0.018  86.378   1.807  1.00 23.86           C  
ATOM   2475  O   THR A 314       2.675  85.282   2.774  1.00 23.86           O  
ATOM   2476  CG2 THR A 314       0.373  87.630   1.022  1.00 23.86           C  
ATOM   2477  OG1 THR A 314      -1.396  86.224   1.559  1.00 23.86           O  
ATOM   2478  N   LEU A 315       3.150  85.277   0.639  1.00 23.71           N  
ATOM   2479  CA  LEU A 315       3.173  85.168  -0.845  1.00 23.71           C  
ATOM   2480  C   LEU A 315       4.666  85.302  -1.311  1.00 23.71           C  
ATOM   2481  CB  LEU A 315       2.347  86.350  -1.418  1.00 23.71           C  
ATOM   2482  O   LEU A 315       5.475  85.832  -0.558  1.00 23.71           O  
ATOM   2483  CG  LEU A 315       2.156  86.531  -2.941  1.00 23.71           C  
ATOM   2484  CD1 LEU A 315       1.120  85.560  -3.503  1.00 23.71           C  
ATOM   2485  CD2 LEU A 315       1.697  87.960  -3.241  1.00 23.71           C  
ATOM   2486  N   ARG A 316       4.972  85.020  -2.597  1.00 26.26           N  
ATOM   2487  CA  ARG A 316       5.839  85.848  -3.502  1.00 26.26           C  
ATOM   2488  C   ARG A 316       7.304  85.442  -3.833  1.00 26.26           C  
ATOM   2489  CB  ARG A 316       5.757  87.350  -3.121  1.00 26.26           C  
ATOM   2490  O   ARG A 316       8.235  85.679  -3.082  1.00 26.26           O  
ATOM   2491  CG  ARG A 316       5.607  88.274  -4.331  1.00 26.26           C  
ATOM   2492  CD  ARG A 316       5.414  89.718  -3.846  1.00 26.26           C  
ATOM   2493  NE  ARG A 316       4.670  90.529  -4.831  1.00 26.26           N  
ATOM   2494  NH1 ARG A 316       6.039  92.379  -4.885  1.00 26.26           N  
ATOM   2495  NH2 ARG A 316       4.144  92.370  -6.057  1.00 26.26           N  
ATOM   2496  CZ  ARG A 316       4.958  91.750  -5.250  1.00 26.26           C  
ATOM   2497  N   ASN A 317       7.458  84.971  -5.078  1.00 22.92           N  
ATOM   2498  CA  ASN A 317       8.448  85.256  -6.149  1.00 22.92           C  
ATOM   2499  C   ASN A 317       9.783  86.002  -5.874  1.00 22.92           C  
ATOM   2500  CB  ASN A 317       7.726  86.106  -7.227  1.00 22.92           C  
ATOM   2501  O   ASN A 317       9.777  87.093  -5.312  1.00 22.92           O  
ATOM   2502  CG  ASN A 317       6.381  85.596  -7.712  1.00 22.92           C  
ATOM   2503  ND2 ASN A 317       5.683  86.372  -8.506  1.00 22.92           N  
ATOM   2504  OD1 ASN A 317       5.917  84.524  -7.371  1.00 22.92           O  
ATOM   2505  N   GLY A 318      10.857  85.568  -6.565  1.00 25.63           N  
ATOM   2506  CA  GLY A 318      12.012  86.418  -6.938  1.00 25.63           C  
ATOM   2507  C   GLY A 318      13.216  85.664  -7.560  1.00 25.63           C  
ATOM   2508  O   GLY A 318      13.767  84.806  -6.878  1.00 25.63           O  
ATOM   2509  N   PRO A 319      13.646  85.939  -8.817  1.00 39.54           N  
ATOM   2510  CA  PRO A 319      14.787  85.260  -9.467  1.00 39.54           C  
ATOM   2511  C   PRO A 319      15.979  86.185  -9.823  1.00 39.54           C  
ATOM   2512  CB  PRO A 319      14.160  84.728 -10.760  1.00 39.54           C  
ATOM   2513  O   PRO A 319      15.768  87.381 -10.020  1.00 39.54           O  
ATOM   2514  CG  PRO A 319      13.237  85.878 -11.183  1.00 39.54           C  
ATOM   2515  CD  PRO A 319      12.809  86.529  -9.859  1.00 39.54           C  
ATOM   2516  N   SER A 320      17.176  85.607 -10.062  1.00 25.07           N  
ATOM   2517  CA  SER A 320      18.096  85.873 -11.215  1.00 25.07           C  
ATOM   2518  C   SER A 320      19.616  85.901 -10.918  1.00 25.07           C  
ATOM   2519  CB  SER A 320      17.820  87.179 -11.985  1.00 25.07           C  
ATOM   2520  O   SER A 320      20.061  86.599 -10.019  1.00 25.07           O  
ATOM   2521  OG  SER A 320      16.545  87.158 -12.587  1.00 25.07           O  
ATOM   2522  N   LYS A 321      20.368  85.299 -11.862  1.00 23.30           N  
ATOM   2523  CA  LYS A 321      21.608  85.782 -12.529  1.00 23.30           C  
ATOM   2524  C   LYS A 321      23.035  85.688 -11.931  1.00 23.30           C  
ATOM   2525  CB  LYS A 321      21.381  87.190 -13.116  1.00 23.30           C  
ATOM   2526  O   LYS A 321      23.293  85.967 -10.773  1.00 23.30           O  
ATOM   2527  CG  LYS A 321      20.858  87.119 -14.556  1.00 23.30           C  
ATOM   2528  CD  LYS A 321      20.686  88.525 -15.146  1.00 23.30           C  
ATOM   2529  CE  LYS A 321      21.144  88.564 -16.608  1.00 23.30           C  
ATOM   2530  NZ  LYS A 321      22.249  89.535 -16.755  1.00 23.30           N  
ATOM   2531  N   ASP A 322      23.929  85.423 -12.901  1.00 24.07           N  
ATOM   2532  CA  ASP A 322      25.331  85.841 -13.109  1.00 24.07           C  
ATOM   2533  C   ASP A 322      26.455  85.400 -12.139  1.00 24.07           C  
ATOM   2534  CB  ASP A 322      25.377  87.357 -13.430  1.00 24.07           C  
ATOM   2535  O   ASP A 322      26.453  85.730 -10.959  1.00 24.07           O  
ATOM   2536  CG  ASP A 322      24.514  87.765 -14.646  1.00 24.07           C  
ATOM   2537  OD1 ASP A 322      24.193  86.893 -15.485  1.00 24.07           O  
ATOM   2538  OD2 ASP A 322      24.094  88.941 -14.772  1.00 24.07           O  
ATOM   2539  N   THR A 323      27.518  84.774 -12.684  1.00 36.10           N  
ATOM   2540  CA  THR A 323      28.893  85.348 -12.804  1.00 36.10           C  
ATOM   2541  C   THR A 323      29.852  84.362 -13.526  1.00 36.10           C  
ATOM   2542  CB  THR A 323      29.448  85.896 -11.468  1.00 36.10           C  
ATOM   2543  O   THR A 323      29.496  83.216 -13.793  1.00 36.10           O  
ATOM   2544  CG2 THR A 323      30.890  86.415 -11.477  1.00 36.10           C  
ATOM   2545  OG1 THR A 323      28.717  87.058 -11.168  1.00 36.10           O  
ATOM   2546  N   GLN A 324      31.024  84.838 -13.970  1.00 23.10           N  
ATOM   2547  CA  GLN A 324      31.793  84.380 -15.140  1.00 23.10           C  
ATOM   2548  C   GLN A 324      33.302  84.157 -14.828  1.00 23.10           C  
ATOM   2549  CB  GLN A 324      31.644  85.528 -16.173  1.00 23.10           C  
ATOM   2550  O   GLN A 324      33.832  84.882 -14.000  1.00 23.10           O  
ATOM   2551  CG  GLN A 324      31.629  85.127 -17.653  1.00 23.10           C  
ATOM   2552  CD  GLN A 324      31.738  86.333 -18.595  1.00 23.10           C  
ATOM   2553  NE2 GLN A 324      31.298  86.220 -19.826  1.00 23.10           N  
ATOM   2554  OE1 GLN A 324      32.277  87.382 -18.295  1.00 23.10           O  
ATOM   2555  N   ARG A 325      33.988  83.283 -15.603  1.00 23.35           N  
ATOM   2556  CA  ARG A 325      35.431  83.308 -16.031  1.00 23.35           C  
ATOM   2557  C   ARG A 325      36.611  83.368 -15.024  1.00 23.35           C  
ATOM   2558  CB  ARG A 325      35.624  84.496 -16.995  1.00 23.35           C  
ATOM   2559  O   ARG A 325      36.570  84.113 -14.059  1.00 23.35           O  
ATOM   2560  CG  ARG A 325      35.313  84.169 -18.457  1.00 23.35           C  
ATOM   2561  CD  ARG A 325      35.287  85.486 -19.236  1.00 23.35           C  
ATOM   2562  NE  ARG A 325      35.025  85.274 -20.670  1.00 23.35           N  
ATOM   2563  NH1 ARG A 325      34.272  87.398 -21.131  1.00 23.35           N  
ATOM   2564  NH2 ARG A 325      34.570  85.940 -22.797  1.00 23.35           N  
ATOM   2565  CZ  ARG A 325      34.623  86.203 -21.521  1.00 23.35           C  
ATOM   2566  N   THR A 326      37.735  82.713 -15.403  1.00 30.25           N  
ATOM   2567  CA  THR A 326      39.188  83.087 -15.243  1.00 30.25           C  
ATOM   2568  C   THR A 326      40.055  81.930 -15.840  1.00 30.25           C  
ATOM   2569  CB  THR A 326      39.511  83.366 -13.754  1.00 30.25           C  
ATOM   2570  O   THR A 326      39.838  80.798 -15.429  1.00 30.25           O  
ATOM   2571  CG2 THR A 326      40.973  83.418 -13.318  1.00 30.25           C  
ATOM   2572  OG1 THR A 326      39.038  84.661 -13.462  1.00 30.25           O  
ATOM   2573  N   ILE A 327      40.739  82.047 -17.008  1.00 29.43           N  
ATOM   2574  CA  ILE A 327      42.140  82.521 -17.307  1.00 29.43           C  
ATOM   2575  C   ILE A 327      43.250  81.479 -16.958  1.00 29.43           C  
ATOM   2576  CB  ILE A 327      42.404  83.911 -16.656  1.00 29.43           C  
ATOM   2577  O   ILE A 327      43.199  80.973 -15.846  1.00 29.43           O  
ATOM   2578  CG1 ILE A 327      41.584  85.032 -17.338  1.00 29.43           C  
ATOM   2579  CG2 ILE A 327      43.878  84.346 -16.538  1.00 29.43           C  
ATOM   2580  CD1 ILE A 327      41.530  86.333 -16.524  1.00 29.43           C  
ATOM   2581  N   THR A 328      44.303  81.132 -17.745  1.00 25.00           N  
ATOM   2582  CA  THR A 328      44.659  81.144 -19.210  1.00 25.00           C  
ATOM   2583  C   THR A 328      45.952  80.310 -19.485  1.00 25.00           C  
ATOM   2584  CB  THR A 328      45.043  82.526 -19.788  1.00 25.00           C  
ATOM   2585  O   THR A 328      46.758  80.186 -18.575  1.00 25.00           O  
ATOM   2586  CG2 THR A 328      43.877  83.377 -20.282  1.00 25.00           C  
ATOM   2587  OG1 THR A 328      45.810  83.268 -18.877  1.00 25.00           O  
ATOM   2588  N   ASN A 329      46.160  79.855 -20.741  1.00 22.03           N  
ATOM   2589  CA  ASN A 329      47.403  79.704 -21.566  1.00 22.03           C  
ATOM   2590  C   ASN A 329      48.792  79.313 -20.983  1.00 22.03           C  
ATOM   2591  CB  ASN A 329      47.621  81.023 -22.342  1.00 22.03           C  
ATOM   2592  O   ASN A 329      49.231  79.889 -19.997  1.00 22.03           O  
ATOM   2593  CG  ASN A 329      46.458  81.496 -23.193  1.00 22.03           C  
ATOM   2594  ND2 ASN A 329      46.609  82.625 -23.842  1.00 22.03           N  
ATOM   2595  OD1 ASN A 329      45.396  80.897 -23.261  1.00 22.03           O  
ATOM   2596  N   VAL A 330      49.567  78.516 -21.752  1.00 31.58           N  
ATOM   2597  CA  VAL A 330      50.860  78.860 -22.434  1.00 31.58           C  
ATOM   2598  C   VAL A 330      51.324  77.661 -23.306  1.00 31.58           C  
ATOM   2599  CB  VAL A 330      51.961  79.366 -21.459  1.00 31.58           C  
ATOM   2600  O   VAL A 330      50.896  76.535 -23.054  1.00 31.58           O  
ATOM   2601  CG1 VAL A 330      53.419  79.076 -21.852  1.00 31.58           C  
ATOM   2602  CG2 VAL A 330      51.896  80.903 -21.364  1.00 31.58           C  
ATOM   2603  N   SER A 331      52.134  77.906 -24.349  1.00 22.34           N  
ATOM   2604  CA  SER A 331      52.450  76.978 -25.457  1.00 22.34           C  
ATOM   2605  C   SER A 331      53.966  76.779 -25.717  1.00 22.34           C  
ATOM   2606  CB  SER A 331      51.853  77.535 -26.762  1.00 22.34           C  
ATOM   2607  O   SER A 331      54.771  77.552 -25.208  1.00 22.34           O  
ATOM   2608  OG  SER A 331      50.519  78.004 -26.668  1.00 22.34           O  
ATOM   2609  N   ASP A 332      54.274  75.820 -26.609  1.00 25.06           N  
ATOM   2610  CA  ASP A 332      55.297  75.860 -27.690  1.00 25.06           C  
ATOM   2611  C   ASP A 332      56.808  75.507 -27.499  1.00 25.06           C  
ATOM   2612  CB  ASP A 332      55.083  77.130 -28.550  1.00 25.06           C  
ATOM   2613  O   ASP A 332      57.491  75.993 -26.605  1.00 25.06           O  
ATOM   2614  CG  ASP A 332      53.749  77.129 -29.314  1.00 25.06           C  
ATOM   2615  OD1 ASP A 332      53.207  76.028 -29.570  1.00 25.06           O  
ATOM   2616  OD2 ASP A 332      53.196  78.231 -29.532  1.00 25.06           O  
ATOM   2617  N   GLU A 333      57.291  74.732 -28.502  1.00 26.11           N  
ATOM   2618  CA  GLU A 333      58.598  74.762 -29.227  1.00 26.11           C  
ATOM   2619  C   GLU A 333      59.911  74.068 -28.727  1.00 26.11           C  
ATOM   2620  CB  GLU A 333      58.863  76.194 -29.738  1.00 26.11           C  
ATOM   2621  O   GLU A 333      60.436  74.386 -27.667  1.00 26.11           O  
ATOM   2622  CG  GLU A 333      57.971  76.595 -30.931  1.00 26.11           C  
ATOM   2623  CD  GLU A 333      58.498  76.097 -32.282  1.00 26.11           C  
ATOM   2624  OE1 GLU A 333      57.722  75.418 -32.992  1.00 26.11           O  
ATOM   2625  OE2 GLU A 333      59.675  76.378 -32.595  1.00 26.11           O  
ATOM   2626  N   VAL A 334      60.504  73.253 -29.645  1.00 25.31           N  
ATOM   2627  CA  VAL A 334      61.965  73.066 -29.967  1.00 25.31           C  
ATOM   2628  C   VAL A 334      62.928  72.443 -28.908  1.00 25.31           C  
ATOM   2629  CB  VAL A 334      62.468  74.426 -30.541  1.00 25.31           C  
ATOM   2630  O   VAL A 334      62.723  72.605 -27.715  1.00 25.31           O  
ATOM   2631  CG1 VAL A 334      63.828  74.937 -30.057  1.00 25.31           C  
ATOM   2632  CG2 VAL A 334      62.417  74.466 -32.075  1.00 25.31           C  
ATOM   2633  N   SER A 335      64.074  71.785 -29.204  1.00 22.97           N  
ATOM   2634  CA  SER A 335      64.630  70.948 -30.310  1.00 22.97           C  
ATOM   2635  C   SER A 335      66.042  70.444 -29.892  1.00 22.97           C  
ATOM   2636  CB  SER A 335      64.803  71.728 -31.623  1.00 22.97           C  
ATOM   2637  O   SER A 335      66.648  71.072 -29.029  1.00 22.97           O  
ATOM   2638  OG  SER A 335      65.353  70.935 -32.664  1.00 22.97           O  
ATOM   2639  N   SER A 336      66.597  69.423 -30.578  1.00 23.84           N  
ATOM   2640  CA  SER A 336      68.051  69.091 -30.668  1.00 23.84           C  
ATOM   2641  C   SER A 336      68.778  68.583 -29.396  1.00 23.84           C  
ATOM   2642  CB  SER A 336      68.784  70.318 -31.248  1.00 23.84           C  
ATOM   2643  O   SER A 336      68.317  68.812 -28.287  1.00 23.84           O  
ATOM   2644  OG  SER A 336      68.338  70.560 -32.576  1.00 23.84           O  
ATOM   2645  N   GLU A 337      69.952  67.930 -29.445  1.00 20.64           N  
ATOM   2646  CA  GLU A 337      70.558  66.925 -30.361  1.00 20.64           C  
ATOM   2647  C   GLU A 337      71.786  66.295 -29.620  1.00 20.64           C  
ATOM   2648  CB  GLU A 337      70.968  67.529 -31.731  1.00 20.64           C  
ATOM   2649  O   GLU A 337      72.000  66.599 -28.450  1.00 20.64           O  
ATOM   2650  CG  GLU A 337      70.960  66.500 -32.880  1.00 20.64           C  
ATOM   2651  CD  GLU A 337      71.273  67.108 -34.259  1.00 20.64           C  
ATOM   2652  OE1 GLU A 337      71.826  66.353 -35.091  1.00 20.64           O  
ATOM   2653  OE2 GLU A 337      70.882  68.276 -34.492  1.00 20.64           O  
ATOM   2654  N   GLU A 338      72.594  65.467 -30.300  1.00 25.15           N  
ATOM   2655  CA  GLU A 338      73.954  64.991 -29.932  1.00 25.15           C  
ATOM   2656  C   GLU A 338      74.138  63.845 -28.897  1.00 25.15           C  
ATOM   2657  CB  GLU A 338      74.935  66.164 -29.705  1.00 25.15           C  
ATOM   2658  O   GLU A 338      73.421  63.690 -27.910  1.00 25.15           O  
ATOM   2659  CG  GLU A 338      75.061  67.051 -30.959  1.00 25.15           C  
ATOM   2660  CD  GLU A 338      76.102  68.175 -30.831  1.00 25.15           C  
ATOM   2661  OE1 GLU A 338      76.736  68.484 -31.866  1.00 25.15           O  
ATOM   2662  OE2 GLU A 338      76.265  68.724 -29.718  1.00 25.15           O  
ATOM   2663  N   GLY A 339      75.142  62.993 -29.182  1.00 23.88           N  
ATOM   2664  CA  GLY A 339      75.718  61.974 -28.280  1.00 23.88           C  
ATOM   2665  C   GLY A 339      76.914  62.533 -27.473  1.00 23.88           C  
ATOM   2666  O   GLY A 339      76.885  63.729 -27.198  1.00 23.88           O  
ATOM   2667  N   PRO A 340      77.977  61.762 -27.109  1.00 30.24           N  
ATOM   2668  CA  PRO A 340      78.555  60.663 -27.905  1.00 30.24           C  
ATOM   2669  C   PRO A 340      79.181  59.463 -27.118  1.00 30.24           C  
ATOM   2670  CB  PRO A 340      79.662  61.442 -28.638  1.00 30.24           C  
ATOM   2671  O   PRO A 340      79.110  59.356 -25.899  1.00 30.24           O  
ATOM   2672  CG  PRO A 340      80.244  62.352 -27.548  1.00 30.24           C  
ATOM   2673  CD  PRO A 340      79.140  62.403 -26.489  1.00 30.24           C  
ATOM   2674  N   GLU A 341      79.843  58.583 -27.884  1.00 22.74           N  
ATOM   2675  CA  GLU A 341      81.081  57.828 -27.567  1.00 22.74           C  
ATOM   2676  C   GLU A 341      81.145  56.654 -26.553  1.00 22.74           C  
ATOM   2677  CB  GLU A 341      82.278  58.788 -27.458  1.00 22.74           C  
ATOM   2678  O   GLU A 341      81.348  56.774 -25.349  1.00 22.74           O  
ATOM   2679  CG  GLU A 341      82.787  59.121 -28.871  1.00 22.74           C  
ATOM   2680  CD  GLU A 341      83.618  60.404 -28.919  1.00 22.74           C  
ATOM   2681  OE1 GLU A 341      83.344  61.214 -29.831  1.00 22.74           O  
ATOM   2682  OE2 GLU A 341      84.532  60.538 -28.076  1.00 22.74           O  
ATOM   2683  N   THR A 342      81.172  55.459 -27.158  1.00 22.13           N  
ATOM   2684  CA  THR A 342      82.122  54.343 -26.942  1.00 22.13           C  
ATOM   2685  C   THR A 342      83.256  54.497 -25.912  1.00 22.13           C  
ATOM   2686  CB  THR A 342      82.830  54.033 -28.283  1.00 22.13           C  
ATOM   2687  O   THR A 342      84.191  55.268 -26.111  1.00 22.13           O  
ATOM   2688  CG2 THR A 342      82.030  53.053 -29.134  1.00 22.13           C  
ATOM   2689  OG1 THR A 342      83.005  55.193 -29.069  1.00 22.13           O  
ATOM   2690  N   GLY A 343      83.300  53.563 -24.950  1.00 26.30           N  
ATOM   2691  CA  GLY A 343      84.468  53.270 -24.108  1.00 26.30           C  
ATOM   2692  C   GLY A 343      84.732  51.761 -23.992  1.00 26.30           C  
ATOM   2693  O   GLY A 343      83.895  50.999 -23.517  1.00 26.30           O  
ATOM   2694  N   TYR A 344      85.906  51.321 -24.439  1.00 20.62           N  
ATOM   2695  CA  TYR A 344      86.363  49.925 -24.475  1.00 20.62           C  
ATOM   2696  C   TYR A 344      87.151  49.557 -23.205  1.00 20.62           C  
ATOM   2697  CB  TYR A 344      87.240  49.744 -25.738  1.00 20.62           C  
ATOM   2698  O   TYR A 344      88.017  50.318 -22.779  1.00 20.62           O  
ATOM   2699  CG  TYR A 344      88.154  50.936 -26.011  1.00 20.62           C  
ATOM   2700  CD1 TYR A 344      87.684  51.992 -26.818  1.00 20.62           C  
ATOM   2701  CD2 TYR A 344      89.375  51.077 -25.320  1.00 20.62           C  
ATOM   2702  CE1 TYR A 344      88.394  53.205 -26.880  1.00 20.62           C  
ATOM   2703  CE2 TYR A 344      90.088  52.291 -25.379  1.00 20.62           C  
ATOM   2704  OH  TYR A 344      90.232  54.558 -26.165  1.00 20.62           O  
ATOM   2705  CZ  TYR A 344      89.585  53.366 -26.144  1.00 20.62           C  
ATOM   2706  N   SER A 345      86.970  48.349 -22.649  1.00 29.37           N  
ATOM   2707  CA  SER A 345      88.067  47.700 -21.910  1.00 29.37           C  
ATOM   2708  C   SER A 345      87.965  46.175 -21.807  1.00 29.37           C  
ATOM   2709  CB  SER A 345      88.294  48.289 -20.516  1.00 29.37           C  
ATOM   2710  O   SER A 345      86.932  45.584 -21.510  1.00 29.37           O  
ATOM   2711  OG  SER A 345      89.650  48.062 -20.164  1.00 29.37           O  
ATOM   2712  N   LEU A 346      89.113  45.559 -22.056  1.00 22.39           N  
ATOM   2713  CA  LEU A 346      89.426  44.139 -22.172  1.00 22.39           C  
ATOM   2714  C   LEU A 346      89.749  43.506 -20.803  1.00 22.39           C  
ATOM   2715  CB  LEU A 346      90.688  44.162 -23.069  1.00 22.39           C  
ATOM   2716  O   LEU A 346      90.611  44.045 -20.111  1.00 22.39           O  
ATOM   2717  CG  LEU A 346      91.496  42.868 -23.238  1.00 22.39           C  
ATOM   2718  CD1 LEU A 346      90.800  41.903 -24.191  1.00 22.39           C  
ATOM   2719  CD2 LEU A 346      92.881  43.201 -23.794  1.00 22.39           C  
ATOM   2720  N   ARG A 347      89.243  42.294 -20.484  1.00 29.78           N  
ATOM   2721  CA  ARG A 347      90.039  41.272 -19.745  1.00 29.78           C  
ATOM   2722  C   ARG A 347      89.474  39.829 -19.709  1.00 29.78           C  
ATOM   2723  CB  ARG A 347      90.374  41.741 -18.301  1.00 29.78           C  
ATOM   2724  O   ARG A 347      88.526  39.533 -19.000  1.00 29.78           O  
ATOM   2725  CG  ARG A 347      91.885  42.023 -18.153  1.00 29.78           C  
ATOM   2726  CD  ARG A 347      92.232  42.702 -16.825  1.00 29.78           C  
ATOM   2727  NE  ARG A 347      93.637  43.165 -16.821  1.00 29.78           N  
ATOM   2728  NH1 ARG A 347      93.896  43.411 -14.550  1.00 29.78           N  
ATOM   2729  NH2 ARG A 347      95.554  44.006 -15.918  1.00 29.78           N  
ATOM   2730  CZ  ARG A 347      94.352  43.521 -15.767  1.00 29.78           C  
ATOM   2731  N   ARG A 348      90.262  38.921 -20.310  1.00 27.13           N  
ATOM   2732  CA  ARG A 348      90.767  37.652 -19.719  1.00 27.13           C  
ATOM   2733  C   ARG A 348      89.817  36.442 -19.519  1.00 27.13           C  
ATOM   2734  CB  ARG A 348      91.572  38.015 -18.455  1.00 27.13           C  
ATOM   2735  O   ARG A 348      89.485  36.073 -18.403  1.00 27.13           O  
ATOM   2736  CG  ARG A 348      92.562  36.927 -18.010  1.00 27.13           C  
ATOM   2737  CD  ARG A 348      93.318  37.354 -16.744  1.00 27.13           C  
ATOM   2738  NE  ARG A 348      94.314  38.423 -16.992  1.00 27.13           N  
ATOM   2739  NH1 ARG A 348      94.732  38.930 -14.792  1.00 27.13           N  
ATOM   2740  NH2 ARG A 348      95.956  39.891 -16.390  1.00 27.13           N  
ATOM   2741  CZ  ARG A 348      94.990  39.078 -16.062  1.00 27.13           C  
ATOM   2742  N   HIS A 349      89.561  35.738 -20.624  1.00 23.42           N  
ATOM   2743  CA  HIS A 349      89.956  34.331 -20.876  1.00 23.42           C  
ATOM   2744  C   HIS A 349      90.136  33.354 -19.683  1.00 23.42           C  
ATOM   2745  CB  HIS A 349      91.280  34.404 -21.677  1.00 23.42           C  
ATOM   2746  O   HIS A 349      91.176  33.411 -19.029  1.00 23.42           O  
ATOM   2747  CG  HIS A 349      91.677  33.155 -22.429  1.00 23.42           C  
ATOM   2748  CD2 HIS A 349      91.790  33.058 -23.790  1.00 23.42           C  
ATOM   2749  ND1 HIS A 349      92.045  31.931 -21.908  1.00 23.42           N  
ATOM   2750  CE1 HIS A 349      92.334  31.110 -22.938  1.00 23.42           C  
ATOM   2751  NE2 HIS A 349      92.212  31.767 -24.101  1.00 23.42           N  
ATOM   2752  N   VAL A 350      89.249  32.348 -19.561  1.00 35.61           N  
ATOM   2753  CA  VAL A 350      89.568  30.924 -19.265  1.00 35.61           C  
ATOM   2754  C   VAL A 350      88.515  30.015 -19.941  1.00 35.61           C  
ATOM   2755  CB  VAL A 350      89.656  30.575 -17.749  1.00 35.61           C  
ATOM   2756  O   VAL A 350      87.349  30.043 -19.570  1.00 35.61           O  
ATOM   2757  CG1 VAL A 350      89.916  29.077 -17.520  1.00 35.61           C  
ATOM   2758  CG2 VAL A 350      90.809  31.277 -17.017  1.00 35.61           C  
ATOM   2759  N   ASP A 351      88.944  29.269 -20.966  1.00 26.38           N  
ATOM   2760  CA  ASP A 351      88.660  27.849 -21.291  1.00 26.38           C  
ATOM   2761  C   ASP A 351      87.596  27.057 -20.472  1.00 26.38           C  
ATOM   2762  CB  ASP A 351      90.025  27.155 -21.113  1.00 26.38           C  
ATOM   2763  O   ASP A 351      87.518  27.189 -19.259  1.00 26.38           O  
ATOM   2764  CG  ASP A 351      91.052  27.498 -22.192  1.00 26.38           C  
ATOM   2765  OD1 ASP A 351      90.678  28.060 -23.239  1.00 26.38           O  
ATOM   2766  OD2 ASP A 351      92.224  27.110 -22.010  1.00 26.38           O  
ATOM   2767  N   ARG A 352      86.840  26.079 -21.009  1.00 28.99           N  
ATOM   2768  CA  ARG A 352      86.812  25.423 -22.340  1.00 28.99           C  
ATOM   2769  C   ARG A 352      85.531  24.558 -22.491  1.00 28.99           C  
ATOM   2770  CB  ARG A 352      88.041  24.483 -22.457  1.00 28.99           C  
ATOM   2771  O   ARG A 352      84.992  24.108 -21.490  1.00 28.99           O  
ATOM   2772  CG  ARG A 352      88.988  24.828 -23.619  1.00 28.99           C  
ATOM   2773  CD  ARG A 352      90.347  24.130 -23.442  1.00 28.99           C  
ATOM   2774  NE  ARG A 352      91.157  24.176 -24.675  1.00 28.99           N  
ATOM   2775  NH1 ARG A 352      92.987  25.422 -23.956  1.00 28.99           N  
ATOM   2776  NH2 ARG A 352      92.981  24.539 -25.976  1.00 28.99           N  
ATOM   2777  CZ  ARG A 352      92.356  24.717 -24.847  1.00 28.99           C  
ATOM   2778  N   THR A 353      85.113  24.311 -23.742  1.00 26.71           N  
ATOM   2779  CA  THR A 353      84.443  23.102 -24.330  1.00 26.71           C  
ATOM   2780  C   THR A 353      83.921  21.973 -23.403  1.00 26.71           C  
ATOM   2781  CB  THR A 353      85.465  22.429 -25.268  1.00 26.71           C  
ATOM   2782  O   THR A 353      84.640  21.547 -22.510  1.00 26.71           O  
ATOM   2783  CG2 THR A 353      85.777  23.272 -26.505  1.00 26.71           C  
ATOM   2784  OG1 THR A 353      86.684  22.219 -24.588  1.00 26.71           O  
ATOM   2785  N   SER A 354      82.801  21.274 -23.658  1.00 27.66           N  
ATOM   2786  CA  SER A 354      81.913  21.234 -24.838  1.00 27.66           C  
ATOM   2787  C   SER A 354      80.611  20.456 -24.551  1.00 27.66           C  
ATOM   2788  CB  SER A 354      82.609  20.474 -25.983  1.00 27.66           C  
ATOM   2789  O   SER A 354      80.630  19.476 -23.816  1.00 27.66           O  
ATOM   2790  OG  SER A 354      82.936  21.369 -27.028  1.00 27.66           O  
ATOM   2791  N   GLU A 355      79.516  20.881 -25.193  1.00 23.03           N  
ATOM   2792  CA  GLU A 355      78.637  20.088 -26.086  1.00 23.03           C  
ATOM   2793  C   GLU A 355      78.421  18.568 -25.866  1.00 23.03           C  
ATOM   2794  CB  GLU A 355      79.167  20.271 -27.525  1.00 23.03           C  
ATOM   2795  O   GLU A 355      79.360  17.777 -25.835  1.00 23.03           O  
ATOM   2796  CG  GLU A 355      78.863  21.644 -28.145  1.00 23.03           C  
ATOM   2797  CD  GLU A 355      77.397  21.782 -28.581  1.00 23.03           C  
ATOM   2798  OE1 GLU A 355      76.884  22.916 -28.507  1.00 23.03           O  
ATOM   2799  OE2 GLU A 355      76.791  20.745 -28.939  1.00 23.03           O  
ATOM   2800  N   GLY A 356      77.160  18.134 -26.035  1.00 25.24           N  
ATOM   2801  CA  GLY A 356      76.915  17.119 -27.079  1.00 25.24           C  
ATOM   2802  C   GLY A 356      76.559  15.669 -26.697  1.00 25.24           C  
ATOM   2803  O   GLY A 356      77.267  14.739 -27.057  1.00 25.24           O  
ATOM   2804  N   VAL A 357      75.372  15.459 -26.116  1.00 24.25           N  
ATOM   2805  CA  VAL A 357      74.272  14.709 -26.782  1.00 24.25           C  
ATOM   2806  C   VAL A 357      74.547  13.301 -27.401  1.00 24.25           C  
ATOM   2807  CB  VAL A 357      73.626  15.677 -27.811  1.00 24.25           C  
ATOM   2808  O   VAL A 357      75.134  13.158 -28.465  1.00 24.25           O  
ATOM   2809  CG1 VAL A 357      72.504  15.101 -28.676  1.00 24.25           C  
ATOM   2810  CG2 VAL A 357      73.001  16.885 -27.089  1.00 24.25           C  
ATOM   2811  N   LEU A 358      73.858  12.288 -26.836  1.00 25.96           N  
ATOM   2812  CA  LEU A 358      73.344  11.028 -27.445  1.00 25.96           C  
ATOM   2813  C   LEU A 358      74.289   9.951 -28.043  1.00 25.96           C  
ATOM   2814  CB  LEU A 358      72.285  11.354 -28.523  1.00 25.96           C  
ATOM   2815  O   LEU A 358      74.861  10.125 -29.115  1.00 25.96           O  
ATOM   2816  CG  LEU A 358      70.973  11.987 -28.039  1.00 25.96           C  
ATOM   2817  CD1 LEU A 358      70.177  12.498 -29.244  1.00 25.96           C  
ATOM   2818  CD2 LEU A 358      70.091  10.974 -27.307  1.00 25.96           C  
ATOM   2819  N   ARG A 359      74.182   8.725 -27.484  1.00 29.14           N  
ATOM   2820  CA  ARG A 359      73.924   7.400 -28.141  1.00 29.14           C  
ATOM   2821  C   ARG A 359      74.082   6.299 -27.074  1.00 29.14           C  
ATOM   2822  CB  ARG A 359      74.910   7.129 -29.301  1.00 29.14           C  
ATOM   2823  O   ARG A 359      75.171   6.077 -26.577  1.00 29.14           O  
ATOM   2824  CG  ARG A 359      74.385   7.621 -30.667  1.00 29.14           C  
ATOM   2825  CD  ARG A 359      75.548   8.007 -31.592  1.00 29.14           C  
ATOM   2826  NE  ARG A 359      75.079   8.620 -32.852  1.00 29.14           N  
ATOM   2827  NH1 ARG A 359      77.122   8.723 -33.899  1.00 29.14           N  
ATOM   2828  NH2 ARG A 359      75.332   9.582 -34.908  1.00 29.14           N  
ATOM   2829  CZ  ARG A 359      75.842   8.967 -33.877  1.00 29.14           C  
ATOM   2830  N   ASN A 360      73.028   5.711 -26.508  1.00 22.98           N  
ATOM   2831  CA  ASN A 360      72.165   4.647 -27.047  1.00 22.98           C  
ATOM   2832  C   ASN A 360      72.895   3.445 -27.707  1.00 22.98           C  
ATOM   2833  CB  ASN A 360      71.010   5.201 -27.911  1.00 22.98           C  
ATOM   2834  O   ASN A 360      73.513   3.598 -28.757  1.00 22.98           O  
ATOM   2835  CG  ASN A 360      69.829   4.235 -28.007  1.00 22.98           C  
ATOM   2836  ND2 ASN A 360      68.818   4.560 -28.777  1.00 22.98           N  
ATOM   2837  OD1 ASN A 360      69.781   3.185 -27.387  1.00 22.98           O  
ATOM   2838  N   ARG A 361      72.626   2.242 -27.158  1.00 22.99           N  
ATOM   2839  CA  ARG A 361      72.654   0.901 -27.794  1.00 22.99           C  
ATOM   2840  C   ARG A 361      74.005   0.177 -28.004  1.00 22.99           C  
ATOM   2841  CB  ARG A 361      71.848   1.000 -29.113  1.00 22.99           C  
ATOM   2842  O   ARG A 361      74.544   0.232 -29.105  1.00 22.99           O  
ATOM   2843  CG  ARG A 361      71.331  -0.328 -29.672  1.00 22.99           C  
ATOM   2844  CD  ARG A 361      70.682  -0.061 -31.038  1.00 22.99           C  
ATOM   2845  NE  ARG A 361      69.842  -1.187 -31.490  1.00 22.99           N  
ATOM   2846  NH1 ARG A 361      69.115  -0.236 -33.454  1.00 22.99           N  
ATOM   2847  NH2 ARG A 361      68.306  -2.215 -32.825  1.00 22.99           N  
ATOM   2848  CZ  ARG A 361      69.097  -1.207 -32.583  1.00 22.99           C  
ATOM   2849  N   LYS A 362      74.355  -0.758 -27.093  1.00 23.39           N  
ATOM   2850  CA  LYS A 362      74.387  -2.215 -27.417  1.00 23.39           C  
ATOM   2851  C   LYS A 362      74.612  -3.185 -26.233  1.00 23.39           C  
ATOM   2852  CB  LYS A 362      75.428  -2.553 -28.513  1.00 23.39           C  
ATOM   2853  O   LYS A 362      75.512  -3.008 -25.430  1.00 23.39           O  
ATOM   2854  CG  LYS A 362      74.714  -3.067 -29.776  1.00 23.39           C  
ATOM   2855  CD  LYS A 362      75.684  -3.264 -30.944  1.00 23.39           C  
ATOM   2856  CE  LYS A 362      74.940  -3.792 -32.178  1.00 23.39           C  
ATOM   2857  NZ  LYS A 362      75.850  -3.913 -33.346  1.00 23.39           N  
ATOM   2858  N   SER A 363      73.794  -4.244 -26.234  1.00 26.12           N  
ATOM   2859  CA  SER A 363      74.052  -5.645 -25.829  1.00 26.12           C  
ATOM   2860  C   SER A 363      75.106  -5.980 -24.757  1.00 26.12           C  
ATOM   2861  CB  SER A 363      74.388  -6.461 -27.088  1.00 26.12           C  
ATOM   2862  O   SER A 363      76.302  -6.007 -25.042  1.00 26.12           O  
ATOM   2863  OG  SER A 363      75.499  -5.899 -27.761  1.00 26.12           O  
ATOM   2864  N   HIS A 364      74.633  -6.500 -23.620  1.00 29.06           N  
ATOM   2865  CA  HIS A 364      75.400  -7.457 -22.819  1.00 29.06           C  
ATOM   2866  C   HIS A 364      75.509  -8.803 -23.556  1.00 29.06           C  
ATOM   2867  CB  HIS A 364      74.714  -7.689 -21.460  1.00 29.06           C  
ATOM   2868  O   HIS A 364      74.491  -9.439 -23.827  1.00 29.06           O  
ATOM   2869  CG  HIS A 364      74.861  -6.551 -20.488  1.00 29.06           C  
ATOM   2870  CD2 HIS A 364      73.956  -5.552 -20.252  1.00 29.06           C  
ATOM   2871  ND1 HIS A 364      75.923  -6.346 -19.634  1.00 29.06           N  
ATOM   2872  CE1 HIS A 364      75.665  -5.244 -18.909  1.00 29.06           C  
ATOM   2873  NE2 HIS A 364      74.477  -4.727 -19.255  1.00 29.06           N  
ATOM   2874  N   HIS A 365      76.733  -9.272 -23.804  1.00 28.29           N  
ATOM   2875  CA  HIS A 365      77.017 -10.702 -23.927  1.00 28.29           C  
ATOM   2876  C   HIS A 365      78.157 -11.075 -22.973  1.00 28.29           C  
ATOM   2877  CB  HIS A 365      77.261 -11.150 -25.379  1.00 28.29           C  
ATOM   2878  O   HIS A 365      79.015 -10.265 -22.633  1.00 28.29           O  
ATOM   2879  CG  HIS A 365      76.467 -12.388 -25.746  1.00 28.29           C  
ATOM   2880  CD2 HIS A 365      75.423 -12.434 -26.631  1.00 28.29           C  
ATOM   2881  ND1 HIS A 365      76.604 -13.661 -25.226  1.00 28.29           N  
ATOM   2882  CE1 HIS A 365      75.657 -14.441 -25.780  1.00 28.29           C  
ATOM   2883  NE2 HIS A 365      74.919 -13.736 -26.647  1.00 28.29           N  
ATOM   2884  N   TYR A 366      78.092 -12.302 -22.478  1.00 21.55           N  
ATOM   2885  CA  TYR A 366      78.710 -12.752 -21.235  1.00 21.55           C  
ATOM   2886  C   TYR A 366      80.123 -13.331 -21.450  1.00 21.55           C  
ATOM   2887  CB  TYR A 366      77.712 -13.809 -20.718  1.00 21.55           C  
ATOM   2888  O   TYR A 366      80.233 -14.408 -22.036  1.00 21.55           O  
ATOM   2889  CG  TYR A 366      77.807 -14.273 -19.281  1.00 21.55           C  
ATOM   2890  CD1 TYR A 366      78.598 -15.389 -18.945  1.00 21.55           C  
ATOM   2891  CD2 TYR A 366      76.952 -13.698 -18.320  1.00 21.55           C  
ATOM   2892  CE1 TYR A 366      78.518 -15.938 -17.649  1.00 21.55           C  
ATOM   2893  CE2 TYR A 366      76.865 -14.248 -17.029  1.00 21.55           C  
ATOM   2894  OH  TYR A 366      77.544 -15.934 -15.460  1.00 21.55           O  
ATOM   2895  CZ  TYR A 366      77.642 -15.377 -16.695  1.00 21.55           C  
ATOM   2896  N   LYS A 367      81.194 -12.709 -20.918  1.00 26.08           N  
ATOM   2897  CA  LYS A 367      82.392 -13.464 -20.484  1.00 26.08           C  
ATOM   2898  C   LYS A 367      83.233 -12.756 -19.408  1.00 26.08           C  
ATOM   2899  CB  LYS A 367      83.272 -13.938 -21.664  1.00 26.08           C  
ATOM   2900  O   LYS A 367      83.444 -11.553 -19.423  1.00 26.08           O  
ATOM   2901  CG  LYS A 367      83.920 -15.298 -21.326  1.00 26.08           C  
ATOM   2902  CD  LYS A 367      84.561 -15.976 -22.544  1.00 26.08           C  
ATOM   2903  CE  LYS A 367      85.145 -17.339 -22.139  1.00 26.08           C  
ATOM   2904  NZ  LYS A 367      85.758 -18.048 -23.292  1.00 26.08           N  
ATOM   2905  N   LYS A 368      83.681 -13.588 -18.472  1.00 20.59           N  
ATOM   2906  CA  LYS A 368      84.346 -13.360 -17.181  1.00 20.59           C  
ATOM   2907  C   LYS A 368      85.875 -13.289 -17.341  1.00 20.59           C  
ATOM   2908  CB  LYS A 368      83.906 -14.627 -16.406  1.00 20.59           C  
ATOM   2909  O   LYS A 368      86.393 -14.209 -17.963  1.00 20.59           O  
ATOM   2910  CG  LYS A 368      84.331 -14.879 -14.954  1.00 20.59           C  
ATOM   2911  CD  LYS A 368      83.827 -16.292 -14.577  1.00 20.59           C  
ATOM   2912  CE  LYS A 368      83.959 -16.605 -13.083  1.00 20.59           C  
ATOM   2913  NZ  LYS A 368      83.489 -17.981 -12.763  1.00 20.59           N  
ATOM   2914  N   HIS A 369      86.569 -12.303 -16.748  1.00 29.18           N  
ATOM   2915  CA  HIS A 369      87.890 -12.451 -16.085  1.00 29.18           C  
ATOM   2916  C   HIS A 369      88.346 -11.163 -15.339  1.00 29.18           C  
ATOM   2917  CB  HIS A 369      89.001 -12.965 -17.032  1.00 29.18           C  
ATOM   2918  O   HIS A 369      88.002 -10.058 -15.742  1.00 29.18           O  
ATOM   2919  CG  HIS A 369      89.487 -14.340 -16.614  1.00 29.18           C  
ATOM   2920  CD2 HIS A 369      88.939 -15.553 -16.944  1.00 29.18           C  
ATOM   2921  ND1 HIS A 369      90.528 -14.599 -15.750  1.00 29.18           N  
ATOM   2922  CE1 HIS A 369      90.593 -15.930 -15.561  1.00 29.18           C  
ATOM   2923  NE2 HIS A 369      89.623 -16.552 -16.250  1.00 29.18           N  
ATOM   2924  N   TYR A 370      89.086 -11.351 -14.238  1.00 21.53           N  
ATOM   2925  CA  TYR A 370      89.779 -10.373 -13.356  1.00 21.53           C  
ATOM   2926  C   TYR A 370      91.269 -10.208 -13.780  1.00 21.53           C  
ATOM   2927  CB  TYR A 370      89.753 -11.017 -11.948  1.00 21.53           C  
ATOM   2928  O   TYR A 370      91.676 -10.985 -14.651  1.00 21.53           O  
ATOM   2929  CG  TYR A 370      88.545 -10.783 -11.062  1.00 21.53           C  
ATOM   2930  CD1 TYR A 370      88.563  -9.725 -10.131  1.00 21.53           C  
ATOM   2931  CD2 TYR A 370      87.479 -11.705 -11.051  1.00 21.53           C  
ATOM   2932  CE1 TYR A 370      87.542  -9.601  -9.171  1.00 21.53           C  
ATOM   2933  CE2 TYR A 370      86.447 -11.577 -10.100  1.00 21.53           C  
ATOM   2934  OH  TYR A 370      85.508 -10.440  -8.212  1.00 21.53           O  
ATOM   2935  CZ  TYR A 370      86.486 -10.535  -9.149  1.00 21.53           C  
ATOM   2936  N   PRO A 371      92.153  -9.439 -13.083  1.00 40.83           N  
ATOM   2937  CA  PRO A 371      92.029  -8.176 -12.306  1.00 40.83           C  
ATOM   2938  C   PRO A 371      93.083  -7.096 -12.726  1.00 40.83           C  
ATOM   2939  CB  PRO A 371      92.393  -8.607 -10.876  1.00 40.83           C  
ATOM   2940  O   PRO A 371      94.028  -7.434 -13.426  1.00 40.83           O  
ATOM   2941  CG  PRO A 371      93.493  -9.654 -11.095  1.00 40.83           C  
ATOM   2942  CD  PRO A 371      93.317 -10.140 -12.540  1.00 40.83           C  
ATOM   2943  N   ASN A 372      93.004  -5.841 -12.241  1.00 29.71           N  
ATOM   2944  CA  ASN A 372      94.052  -5.254 -11.367  1.00 29.71           C  
ATOM   2945  C   ASN A 372      93.639  -3.916 -10.711  1.00 29.71           C  
ATOM   2946  CB  ASN A 372      95.467  -5.093 -12.000  1.00 29.71           C  
ATOM   2947  O   ASN A 372      92.722  -3.234 -11.158  1.00 29.71           O  
ATOM   2948  CG  ASN A 372      96.540  -5.361 -10.942  1.00 29.71           C  
ATOM   2949  ND2 ASN A 372      97.542  -4.532 -10.794  1.00 29.71           N  
ATOM   2950  OD1 ASN A 372      96.416  -6.300 -10.174  1.00 29.71           O  
ATOM   2951  N   GLU A 373      94.346  -3.630  -9.624  1.00 27.01           N  
ATOM   2952  CA  GLU A 373      94.407  -2.469  -8.729  1.00 27.01           C  
ATOM   2953  C   GLU A 373      94.252  -1.065  -9.348  1.00 27.01           C  
ATOM   2954  CB  GLU A 373      95.811  -2.539  -8.094  1.00 27.01           C  
ATOM   2955  O   GLU A 373      94.828  -0.772 -10.390  1.00 27.01           O  
ATOM   2956  CG  GLU A 373      96.058  -3.835  -7.299  1.00 27.01           C  
ATOM   2957  CD  GLU A 373      97.545  -4.067  -7.013  1.00 27.01           C  
ATOM   2958  OE1 GLU A 373      97.878  -4.163  -5.810  1.00 27.01           O  
ATOM   2959  OE2 GLU A 373      98.303  -4.221  -8.001  1.00 27.01           O  
ATOM   2960  N   ASP A 374      93.553  -0.169  -8.634  1.00 36.65           N  
ATOM   2961  CA  ASP A 374      94.222   0.949  -7.942  1.00 36.65           C  
ATOM   2962  C   ASP A 374      93.307   1.634  -6.901  1.00 36.65           C  
ATOM   2963  CB  ASP A 374      94.816   1.995  -8.916  1.00 36.65           C  
ATOM   2964  O   ASP A 374      92.088   1.740  -7.057  1.00 36.65           O  
ATOM   2965  CG  ASP A 374      96.341   1.875  -9.082  1.00 36.65           C  
ATOM   2966  OD1 ASP A 374      96.996   1.461  -8.097  1.00 36.65           O  
ATOM   2967  OD2 ASP A 374      96.841   2.298 -10.149  1.00 36.65           O  
ATOM   2968  N   ALA A 375      93.917   2.108  -5.816  1.00 24.09           N  
ATOM   2969  CA  ALA A 375      93.334   2.953  -4.762  1.00 24.09           C  
ATOM   2970  C   ALA A 375      94.237   4.208  -4.603  1.00 24.09           C  
ATOM   2971  CB  ALA A 375      93.246   2.080  -3.495  1.00 24.09           C  
ATOM   2972  O   ALA A 375      95.238   4.290  -5.312  1.00 24.09           O  
ATOM   2973  N   PRO A 376      94.019   5.173  -3.676  1.00 39.97           N  
ATOM   2974  CA  PRO A 376      92.895   5.401  -2.757  1.00 39.97           C  
ATOM   2975  C   PRO A 376      92.369   6.866  -2.750  1.00 39.97           C  
ATOM   2976  CB  PRO A 376      93.564   5.129  -1.402  1.00 39.97           C  
ATOM   2977  O   PRO A 376      93.036   7.772  -3.247  1.00 39.97           O  
ATOM   2978  CG  PRO A 376      94.946   5.782  -1.561  1.00 39.97           C  
ATOM   2979  CD  PRO A 376      95.200   5.787  -3.069  1.00 39.97           C  
ATOM   2980  N   LYS A 377      91.247   7.134  -2.049  1.00 32.67           N  
ATOM   2981  CA  LYS A 377      91.141   8.159  -0.966  1.00 32.67           C  
ATOM   2982  C   LYS A 377      89.712   8.331  -0.415  1.00 32.67           C  
ATOM   2983  CB  LYS A 377      91.684   9.551  -1.380  1.00 32.67           C  
ATOM   2984  O   LYS A 377      88.766   8.451  -1.178  1.00 32.67           O  
ATOM   2985  CG  LYS A 377      93.125   9.736  -0.862  1.00 32.67           C  
ATOM   2986  CD  LYS A 377      93.849  10.913  -1.523  1.00 32.67           C  
ATOM   2987  CE  LYS A 377      95.293  10.976  -1.006  1.00 32.67           C  
ATOM   2988  NZ  LYS A 377      96.076  12.036  -1.688  1.00 32.67           N  
ATOM   2989  N   SER A 378      89.625   8.357   0.923  1.00 29.19           N  
ATOM   2990  CA  SER A 378      88.644   9.027   1.816  1.00 29.19           C  
ATOM   2991  C   SER A 378      87.240   9.398   1.277  1.00 29.19           C  
ATOM   2992  CB  SER A 378      89.287  10.322   2.330  1.00 29.19           C  
ATOM   2993  O   SER A 378      87.130  10.169   0.335  1.00 29.19           O  
ATOM   2994  OG  SER A 378      89.699  11.118   1.235  1.00 29.19           O  
ATOM   2995  N   GLY A 379      86.113   9.045   1.903  1.00 25.61           N  
ATOM   2996  CA  GLY A 379      85.899   8.435   3.220  1.00 25.61           C  
ATOM   2997  C   GLY A 379      85.250   9.394   4.225  1.00 25.61           C  
ATOM   2998  O   GLY A 379      85.955  10.037   4.992  1.00 25.61           O  
ATOM   2999  N   THR A 380      83.915   9.383   4.281  1.00 32.43           N  
ATOM   3000  CA  THR A 380      83.134   9.744   5.477  1.00 32.43           C  
ATOM   3001  C   THR A 380      82.072   8.664   5.655  1.00 32.43           C  
ATOM   3002  CB  THR A 380      82.496  11.140   5.398  1.00 32.43           C  
ATOM   3003  O   THR A 380      81.306   8.380   4.736  1.00 32.43           O  
ATOM   3004  CG2 THR A 380      81.774  11.516   6.694  1.00 32.43           C  
ATOM   3005  OG1 THR A 380      83.501  12.105   5.224  1.00 32.43           O  
ATOM   3006  N   SER A 381      82.087   8.001   6.808  1.00 24.76           N  
ATOM   3007  CA  SER A 381      81.285   6.809   7.092  1.00 24.76           C  
ATOM   3008  C   SER A 381      80.082   7.154   7.961  1.00 24.76           C  
ATOM   3009  CB  SER A 381      82.158   5.780   7.818  1.00 24.76           C  
ATOM   3010  O   SER A 381      80.234   7.907   8.914  1.00 24.76           O  
ATOM   3011  OG  SER A 381      81.458   4.567   8.017  1.00 24.76           O  
ATOM   3012  N   CYS A 382      78.929   6.547   7.670  1.00 28.51           N  
ATOM   3013  CA  CYS A 382      77.855   6.294   8.635  1.00 28.51           C  
ATOM   3014  C   CYS A 382      76.953   5.167   8.102  1.00 28.51           C  
ATOM   3015  CB  CYS A 382      77.078   7.584   8.957  1.00 28.51           C  
ATOM   3016  O   CYS A 382      75.906   5.398   7.505  1.00 28.51           O  
ATOM   3017  SG  CYS A 382      77.577   8.166  10.607  1.00 28.51           S  
ATOM   3018  N   SER A 383      77.396   3.921   8.290  1.00 28.21           N  
ATOM   3019  CA  SER A 383      76.609   2.714   8.016  1.00 28.21           C  
ATOM   3020  C   SER A 383      76.172   2.079   9.335  1.00 28.21           C  
ATOM   3021  CB  SER A 383      77.442   1.730   7.172  1.00 28.21           C  
ATOM   3022  O   SER A 383      76.989   1.432   9.989  1.00 28.21           O  
ATOM   3023  OG  SER A 383      77.000   0.389   7.324  1.00 28.21           O  
ATOM   3024  N   SER A 384      74.883   2.150   9.674  1.00 33.62           N  
ATOM   3025  CA  SER A 384      74.259   1.234  10.636  1.00 33.62           C  
ATOM   3026  C   SER A 384      73.353   0.250   9.892  1.00 33.62           C  
ATOM   3027  CB  SER A 384      73.566   1.973  11.785  1.00 33.62           C  
ATOM   3028  O   SER A 384      72.291   0.572   9.364  1.00 33.62           O  
ATOM   3029  OG  SER A 384      72.715   2.987  11.303  1.00 33.62           O  
ATOM   3030  N   ARG A 385      73.839  -0.988   9.804  1.00 28.84           N  
ATOM   3031  CA  ARG A 385      73.198  -2.116   9.131  1.00 28.84           C  
ATOM   3032  C   ARG A 385      72.440  -2.926  10.180  1.00 28.84           C  
ATOM   3033  CB  ARG A 385      74.325  -2.923   8.452  1.00 28.84           C  
ATOM   3034  O   ARG A 385      73.085  -3.532  11.027  1.00 28.84           O  
ATOM   3035  CG  ARG A 385      73.878  -4.188   7.701  1.00 28.84           C  
ATOM   3036  CD  ARG A 385      75.083  -5.060   7.303  1.00 28.84           C  
ATOM   3037  NE  ARG A 385      75.970  -4.409   6.312  1.00 28.84           N  
ATOM   3038  NH1 ARG A 385      77.640  -5.992   6.305  1.00 28.84           N  
ATOM   3039  NH2 ARG A 385      77.784  -4.236   4.939  1.00 28.84           N  
ATOM   3040  CZ  ARG A 385      77.122  -4.880   5.859  1.00 28.84           C  
ATOM   3041  N   CYS A 386      71.116  -3.013  10.076  1.00 29.76           N  
ATOM   3042  CA  CYS A 386      70.332  -4.022  10.792  1.00 29.76           C  
ATOM   3043  C   CYS A 386      69.568  -4.877   9.784  1.00 29.76           C  
ATOM   3044  CB  CYS A 386      69.432  -3.380  11.853  1.00 29.76           C  
ATOM   3045  O   CYS A 386      68.698  -4.406   9.056  1.00 29.76           O  
ATOM   3046  SG  CYS A 386      70.436  -3.087  13.337  1.00 29.76           S  
ATOM   3047  N   SER A 387      69.936  -6.151   9.723  1.00 25.71           N  
ATOM   3048  CA  SER A 387      69.279  -7.167   8.911  1.00 25.71           C  
ATOM   3049  C   SER A 387      69.004  -8.384   9.780  1.00 25.71           C  
ATOM   3050  CB  SER A 387      70.159  -7.590   7.725  1.00 25.71           C  
ATOM   3051  O   SER A 387      69.823  -8.720  10.630  1.00 25.71           O  
ATOM   3052  OG  SER A 387      70.497  -6.481   6.915  1.00 25.71           O  
ATOM   3053  N   SER A 388      67.932  -9.100   9.433  1.00 27.99           N  
ATOM   3054  CA  SER A 388      67.593 -10.451   9.892  1.00 27.99           C  
ATOM   3055  C   SER A 388      66.799 -10.598  11.198  1.00 27.99           C  
ATOM   3056  CB  SER A 388      68.835 -11.356   9.931  1.00 27.99           C  
ATOM   3057  O   SER A 388      67.071  -9.963  12.208  1.00 27.99           O  
ATOM   3058  OG  SER A 388      68.456 -12.712   9.817  1.00 27.99           O  
ATOM   3059  N   SER A 389      65.929 -11.614  11.144  1.00 26.31           N  
ATOM   3060  CA  SER A 389      65.665 -12.589  12.210  1.00 26.31           C  
ATOM   3061  C   SER A 389      64.439 -12.419  13.127  1.00 26.31           C  
ATOM   3062  CB  SER A 389      66.945 -12.914  12.993  1.00 26.31           C  
ATOM   3063  O   SER A 389      64.548 -11.936  14.244  1.00 26.31           O  
ATOM   3064  OG  SER A 389      66.712 -13.976  13.886  1.00 26.31           O  
ATOM   3065  N   ARG A 390      63.374 -13.117  12.697  1.00 27.53           N  
ATOM   3066  CA  ARG A 390      62.617 -14.145  13.454  1.00 27.53           C  
ATOM   3067  C   ARG A 390      61.548 -13.753  14.495  1.00 27.53           C  
ATOM   3068  CB  ARG A 390      63.576 -15.172  14.093  1.00 27.53           C  
ATOM   3069  O   ARG A 390      61.824 -13.120  15.498  1.00 27.53           O  
ATOM   3070  CG  ARG A 390      64.258 -16.095  13.076  1.00 27.53           C  
ATOM   3071  CD  ARG A 390      65.183 -17.071  13.805  1.00 27.53           C  
ATOM   3072  NE  ARG A 390      65.695 -18.112  12.894  1.00 27.53           N  
ATOM   3073  NH1 ARG A 390      66.713 -19.389  14.505  1.00 27.53           N  
ATOM   3074  NH2 ARG A 390      66.712 -20.087  12.386  1.00 27.53           N  
ATOM   3075  CZ  ARG A 390      66.370 -19.186  13.264  1.00 27.53           C  
ATOM   3076  N   GLN A 391      60.410 -14.422  14.277  1.00 26.70           N  
ATOM   3077  CA  GLN A 391      59.557 -15.135  15.239  1.00 26.70           C  
ATOM   3078  C   GLN A 391      58.615 -14.367  16.181  1.00 26.70           C  
ATOM   3079  CB  GLN A 391      60.346 -16.243  15.962  1.00 26.70           C  
ATOM   3080  O   GLN A 391      59.009 -13.547  16.996  1.00 26.70           O  
ATOM   3081  CG  GLN A 391      60.585 -17.433  15.018  1.00 26.70           C  
ATOM   3082  CD  GLN A 391      61.313 -18.574  15.707  1.00 26.70           C  
ATOM   3083  NE2 GLN A 391      60.589 -19.431  16.388  1.00 26.70           N  
ATOM   3084  OE1 GLN A 391      62.528 -18.707  15.613  1.00 26.70           O  
ATOM   3085  N   ASP A 392      57.353 -14.792  16.069  1.00 24.65           N  
ATOM   3086  CA  ASP A 392      56.429 -15.128  17.151  1.00 24.65           C  
ATOM   3087  C   ASP A 392      56.083 -14.032  18.170  1.00 24.65           C  
ATOM   3088  CB  ASP A 392      56.847 -16.478  17.778  1.00 24.65           C  
ATOM   3089  O   ASP A 392      56.697 -13.883  19.224  1.00 24.65           O  
ATOM   3090  CG  ASP A 392      57.132 -17.566  16.721  1.00 24.65           C  
ATOM   3091  OD1 ASP A 392      56.602 -17.446  15.590  1.00 24.65           O  
ATOM   3092  OD2 ASP A 392      57.985 -18.448  16.979  1.00 24.65           O  
ATOM   3093  N   SER A 393      54.968 -13.347  17.903  1.00 32.22           N  
ATOM   3094  CA  SER A 393      54.042 -12.888  18.944  1.00 32.22           C  
ATOM   3095  C   SER A 393      52.639 -12.711  18.367  1.00 32.22           C  
ATOM   3096  CB  SER A 393      54.509 -11.584  19.597  1.00 32.22           C  
ATOM   3097  O   SER A 393      52.366 -11.764  17.628  1.00 32.22           O  
ATOM   3098  OG  SER A 393      55.512 -11.872  20.547  1.00 32.22           O  
ATOM   3099  N   GLU A 394      51.733 -13.616  18.734  1.00 24.17           N  
ATOM   3100  CA  GLU A 394      50.299 -13.339  18.699  1.00 24.17           C  
ATOM   3101  C   GLU A 394      49.989 -12.244  19.726  1.00 24.17           C  
ATOM   3102  CB  GLU A 394      49.490 -14.603  19.039  1.00 24.17           C  
ATOM   3103  O   GLU A 394      50.001 -12.477  20.933  1.00 24.17           O  
ATOM   3104  CG  GLU A 394      49.426 -15.611  17.889  1.00 24.17           C  
ATOM   3105  CD  GLU A 394      48.735 -16.899  18.354  1.00 24.17           C  
ATOM   3106  OE1 GLU A 394      47.492 -16.972  18.226  1.00 24.17           O  
ATOM   3107  OE2 GLU A 394      49.465 -17.793  18.835  1.00 24.17           O  
ATOM   3108  N   SER A 395      49.674 -11.041  19.256  1.00 30.56           N  
ATOM   3109  CA  SER A 395      48.918 -10.074  20.045  1.00 30.56           C  
ATOM   3110  C   SER A 395      47.898  -9.377  19.151  1.00 30.56           C  
ATOM   3111  CB  SER A 395      49.829  -9.113  20.818  1.00 30.56           C  
ATOM   3112  O   SER A 395      48.115  -9.172  17.952  1.00 30.56           O  
ATOM   3113  OG  SER A 395      50.460  -8.174  19.974  1.00 30.56           O  
ATOM   3114  N   ALA A 396      46.723  -9.102  19.716  1.00 26.20           N  
ATOM   3115  CA  ALA A 396      45.597  -8.567  18.969  1.00 26.20           C  
ATOM   3116  C   ALA A 396      45.955  -7.196  18.375  1.00 26.20           C  
ATOM   3117  CB  ALA A 396      44.382  -8.497  19.902  1.00 26.20           C  
ATOM   3118  O   ALA A 396      46.209  -6.247  19.115  1.00 26.20           O  
ATOM   3119  N   ARG A 397      45.948  -7.087  17.039  1.00 26.09           N  
ATOM   3120  CA  ARG A 397      46.037  -5.789  16.358  1.00 26.09           C  
ATOM   3121  C   ARG A 397      44.856  -4.916  16.803  1.00 26.09           C  
ATOM   3122  CB  ARG A 397      46.004  -5.945  14.827  1.00 26.09           C  
ATOM   3123  O   ARG A 397      43.720  -5.340  16.580  1.00 26.09           O  
ATOM   3124  CG  ARG A 397      47.406  -6.013  14.211  1.00 26.09           C  
ATOM   3125  CD  ARG A 397      47.296  -6.008  12.680  1.00 26.09           C  
ATOM   3126  NE  ARG A 397      48.615  -5.820  12.043  1.00 26.09           N  
ATOM   3127  NH1 ARG A 397      48.756  -7.796  10.869  1.00 26.09           N  
ATOM   3128  NH2 ARG A 397      50.410  -6.306  10.737  1.00 26.09           N  
ATOM   3129  CZ  ARG A 397      49.247  -6.640  11.222  1.00 26.09           C  
ATOM   3130  N   PRO A 398      45.094  -3.716  17.360  1.00 31.49           N  
ATOM   3131  CA  PRO A 398      44.048  -2.715  17.500  1.00 31.49           C  
ATOM   3132  C   PRO A 398      43.471  -2.368  16.124  1.00 31.49           C  
ATOM   3133  CB  PRO A 398      44.702  -1.501  18.176  1.00 31.49           C  
ATOM   3134  O   PRO A 398      44.185  -2.398  15.115  1.00 31.49           O  
ATOM   3135  CG  PRO A 398      45.956  -2.082  18.829  1.00 31.49           C  
ATOM   3136  CD  PRO A 398      46.354  -3.185  17.854  1.00 31.49           C  
ATOM   3137  N   GLU A 399      42.179  -2.055  16.087  1.00 29.05           N  
ATOM   3138  CA  GLU A 399      41.508  -1.565  14.884  1.00 29.05           C  
ATOM   3139  C   GLU A 399      42.202  -0.279  14.403  1.00 29.05           C  
ATOM   3140  CB  GLU A 399      40.006  -1.365  15.165  1.00 29.05           C  
ATOM   3141  O   GLU A 399      42.554   0.589  15.199  1.00 29.05           O  
ATOM   3142  CG  GLU A 399      39.316  -2.707  15.478  1.00 29.05           C  
ATOM   3143  CD  GLU A 399      37.829  -2.567  15.845  1.00 29.05           C  
ATOM   3144  OE1 GLU A 399      37.014  -3.321  15.262  1.00 29.05           O  
ATOM   3145  OE2 GLU A 399      37.514  -1.750  16.738  1.00 29.05           O  
ATOM   3146  N   SER A 400      42.484  -0.183  13.103  1.00 31.23           N  
ATOM   3147  CA  SER A 400      43.370   0.852  12.571  1.00 31.23           C  
ATOM   3148  C   SER A 400      42.707   2.232  12.551  1.00 31.23           C  
ATOM   3149  CB  SER A 400      43.846   0.454  11.169  1.00 31.23           C  
ATOM   3150  O   SER A 400      41.841   2.482  11.714  1.00 31.23           O  
ATOM   3151  OG  SER A 400      42.740   0.141  10.342  1.00 31.23           O  
ATOM   3152  N   GLU A 401      43.210   3.154  13.376  1.00 32.73           N  
ATOM   3153  CA  GLU A 401      42.850   4.589  13.454  1.00 32.73           C  
ATOM   3154  C   GLU A 401      43.231   5.407  12.188  1.00 32.73           C  
ATOM   3155  CB  GLU A 401      43.473   5.195  14.732  1.00 32.73           C  
ATOM   3156  O   GLU A 401      43.334   6.630  12.204  1.00 32.73           O  
ATOM   3157  CG  GLU A 401      42.986   4.513  16.026  1.00 32.73           C  
ATOM   3158  CD  GLU A 401      43.660   5.067  17.294  1.00 32.73           C  
ATOM   3159  OE1 GLU A 401      42.955   5.200  18.322  1.00 32.73           O  
ATOM   3160  OE2 GLU A 401      44.892   5.288  17.252  1.00 32.73           O  
ATOM   3161  N   THR A 402      43.437   4.743  11.047  1.00 37.37           N  
ATOM   3162  CA  THR A 402      43.875   5.343   9.775  1.00 37.37           C  
ATOM   3163  C   THR A 402      42.785   6.107   9.019  1.00 37.37           C  
ATOM   3164  CB  THR A 402      44.490   4.274   8.853  1.00 37.37           C  
ATOM   3165  O   THR A 402      43.068   6.645   7.951  1.00 37.37           O  
ATOM   3166  CG2 THR A 402      45.870   3.841   9.340  1.00 37.37           C  
ATOM   3167  OG1 THR A 402      43.689   3.110   8.809  1.00 37.37           O  
ATOM   3168  N   GLU A 403      41.547   6.147   9.523  1.00 32.80           N  
ATOM   3169  CA  GLU A 403      40.484   6.967   8.924  1.00 32.80           C  
ATOM   3170  C   GLU A 403      40.498   8.416   9.433  1.00 32.80           C  
ATOM   3171  CB  GLU A 403      39.097   6.308   9.073  1.00 32.80           C  
ATOM   3172  O   GLU A 403      40.196   9.308   8.644  1.00 32.80           O  
ATOM   3173  CG  GLU A 403      39.015   4.976   8.295  1.00 32.80           C  
ATOM   3174  CD  GLU A 403      37.590   4.435   8.037  1.00 32.80           C  
ATOM   3175  OE1 GLU A 403      37.500   3.346   7.419  1.00 32.80           O  
ATOM   3176  OE2 GLU A 403      36.586   5.108   8.370  1.00 32.80           O  
ATOM   3177  N   ASP A 404      40.904   8.670  10.684  1.00 38.40           N  
ATOM   3178  CA  ASP A 404      40.894  10.021  11.268  1.00 38.40           C  
ATOM   3179  C   ASP A 404      42.118  10.849  10.832  1.00 38.40           C  
ATOM   3180  CB  ASP A 404      40.710   9.942  12.794  1.00 38.40           C  
ATOM   3181  O   ASP A 404      41.949  11.941  10.294  1.00 38.40           O  
ATOM   3182  CG  ASP A 404      39.290   9.500  13.203  1.00 38.40           C  
ATOM   3183  OD1 ASP A 404      38.313   9.908  12.529  1.00 38.40           O  
ATOM   3184  OD2 ASP A 404      39.169   8.758  14.204  1.00 38.40           O  
ATOM   3185  N   VAL A 405      43.331  10.276  10.889  1.00 43.33           N  
ATOM   3186  CA  VAL A 405      44.592  10.950  10.486  1.00 43.33           C  
ATOM   3187  C   VAL A 405      44.559  11.471   9.038  1.00 43.33           C  
ATOM   3188  CB  VAL A 405      45.792   9.992  10.680  1.00 43.33           C  
ATOM   3189  O   VAL A 405      45.190  12.477   8.711  1.00 43.33           O  
ATOM   3190  CG1 VAL A 405      47.143  10.618  10.303  1.00 43.33           C  
ATOM   3191  CG2 VAL A 405      45.908   9.522  12.138  1.00 43.33           C  
ATOM   3192  N   LEU A 406      43.791  10.825   8.152  1.00 32.78           N  
ATOM   3193  CA  LEU A 406      43.633  11.265   6.763  1.00 32.78           C  
ATOM   3194  C   LEU A 406      42.849  12.589   6.642  1.00 32.78           C  
ATOM   3195  CB  LEU A 406      42.957  10.134   5.966  1.00 32.78           C  
ATOM   3196  O   LEU A 406      43.023  13.318   5.663  1.00 32.78           O  
ATOM   3197  CG  LEU A 406      43.181  10.274   4.444  1.00 32.78           C  
ATOM   3198  CD1 LEU A 406      44.111   9.175   3.924  1.00 32.78           C  
ATOM   3199  CD2 LEU A 406      41.863  10.183   3.674  1.00 32.78           C  
ATOM   3200  N   TRP A 407      41.991  12.913   7.616  1.00 28.59           N  
ATOM   3201  CA  TRP A 407      41.275  14.189   7.673  1.00 28.59           C  
ATOM   3202  C   TRP A 407      42.151  15.321   8.213  1.00 28.59           C  
ATOM   3203  CB  TRP A 407      39.980  14.051   8.483  1.00 28.59           C  
ATOM   3204  O   TRP A 407      42.034  16.437   7.707  1.00 28.59           O  
ATOM   3205  CG  TRP A 407      38.956  13.142   7.874  1.00 28.59           C  
ATOM   3206  CD1 TRP A 407      38.646  11.909   8.323  1.00 28.59           C  
ATOM   3207  CD2 TRP A 407      38.127  13.350   6.691  1.00 28.59           C  
ATOM   3208  CE2 TRP A 407      37.346  12.174   6.470  1.00 28.59           C  
ATOM   3209  CE3 TRP A 407      37.966  14.413   5.776  1.00 28.59           C  
ATOM   3210  NE1 TRP A 407      37.715  11.323   7.491  1.00 28.59           N  
ATOM   3211  CH2 TRP A 407      36.311  13.142   4.503  1.00 28.59           C  
ATOM   3212  CZ2 TRP A 407      36.451  12.062   5.393  1.00 28.59           C  
ATOM   3213  CZ3 TRP A 407      37.066  14.314   4.695  1.00 28.59           C  
ATOM   3214  N   GLU A 408      43.057  15.055   9.162  1.00 36.71           N  
ATOM   3215  CA  GLU A 408      44.039  16.050   9.614  1.00 36.71           C  
ATOM   3216  C   GLU A 408      44.948  16.530   8.463  1.00 36.71           C  
ATOM   3217  CB  GLU A 408      44.888  15.508  10.783  1.00 36.71           C  
ATOM   3218  O   GLU A 408      45.095  17.742   8.274  1.00 36.71           O  
ATOM   3219  CG  GLU A 408      44.357  15.875  12.181  1.00 36.71           C  
ATOM   3220  CD  GLU A 408      43.177  15.023  12.671  1.00 36.71           C  
ATOM   3221  OE1 GLU A 408      42.198  15.632  13.168  1.00 36.71           O  
ATOM   3222  OE2 GLU A 408      43.291  13.781  12.600  1.00 36.71           O  
ATOM   3223  N   ASP A 409      45.498  15.616   7.653  1.00 36.04           N  
ATOM   3224  CA  ASP A 409      46.387  15.952   6.523  1.00 36.04           C  
ATOM   3225  C   ASP A 409      45.658  16.738   5.414  1.00 36.04           C  
ATOM   3226  CB  ASP A 409      46.997  14.655   5.938  1.00 36.04           C  
ATOM   3227  O   ASP A 409      46.163  17.737   4.890  1.00 36.04           O  
ATOM   3228  CG  ASP A 409      48.466  14.388   6.304  1.00 36.04           C  
ATOM   3229  OD1 ASP A 409      49.028  15.114   7.152  1.00 36.04           O  
ATOM   3230  OD2 ASP A 409      49.027  13.452   5.687  1.00 36.04           O  
ATOM   3231  N   LEU A 410      44.428  16.331   5.073  1.00 32.46           N  
ATOM   3232  CA  LEU A 410      43.620  16.997   4.042  1.00 32.46           C  
ATOM   3233  C   LEU A 410      43.208  18.428   4.416  1.00 32.46           C  
ATOM   3234  CB  LEU A 410      42.379  16.138   3.727  1.00 32.46           C  
ATOM   3235  O   LEU A 410      42.935  19.227   3.517  1.00 32.46           O  
ATOM   3236  CG  LEU A 410      42.627  15.121   2.601  1.00 32.46           C  
ATOM   3237  CD1 LEU A 410      41.514  14.072   2.573  1.00 32.46           C  
ATOM   3238  CD2 LEU A 410      42.635  15.802   1.225  1.00 32.46           C  
ATOM   3239  N   LEU A 411      43.153  18.755   5.710  1.00 34.38           N  
ATOM   3240  CA  LEU A 411      42.801  20.091   6.192  1.00 34.38           C  
ATOM   3241  C   LEU A 411      44.002  21.048   6.248  1.00 34.38           C  
ATOM   3242  CB  LEU A 411      42.081  19.962   7.547  1.00 34.38           C  
ATOM   3243  O   LEU A 411      43.802  22.248   6.076  1.00 34.38           O  
ATOM   3244  CG  LEU A 411      40.652  19.392   7.434  1.00 34.38           C  
ATOM   3245  CD1 LEU A 411      40.102  19.070   8.824  1.00 34.38           C  
ATOM   3246  CD2 LEU A 411      39.679  20.377   6.774  1.00 34.38           C  
ATOM   3247  N   HIS A 412      45.233  20.552   6.420  1.00 36.92           N  
ATOM   3248  CA  HIS A 412      46.425  21.407   6.544  1.00 36.92           C  
ATOM   3249  C   HIS A 412      47.157  21.681   5.216  1.00 36.92           C  
ATOM   3250  CB  HIS A 412      47.356  20.837   7.622  1.00 36.92           C  
ATOM   3251  O   HIS A 412      47.842  22.694   5.096  1.00 36.92           O  
ATOM   3252  CG  HIS A 412      46.775  20.980   9.007  1.00 36.92           C  
ATOM   3253  CD2 HIS A 412      46.905  22.055   9.845  1.00 36.92           C  
ATOM   3254  ND1 HIS A 412      45.962  20.071   9.640  1.00 36.92           N  
ATOM   3255  CE1 HIS A 412      45.617  20.580  10.834  1.00 36.92           C  
ATOM   3256  NE2 HIS A 412      46.166  21.795  11.007  1.00 36.92           N  
ATOM   3257  N   CYS A 413      46.988  20.855   4.177  1.00 32.24           N  
ATOM   3258  CA  CYS A 413      47.663  21.065   2.883  1.00 32.24           C  
ATOM   3259  C   CYS A 413      47.013  22.108   1.942  1.00 32.24           C  
ATOM   3260  CB  CYS A 413      47.868  19.711   2.188  1.00 32.24           C  
ATOM   3261  O   CYS A 413      47.438  22.230   0.792  1.00 32.24           O  
ATOM   3262  SG  CYS A 413      49.253  18.826   2.955  1.00 32.24           S  
ATOM   3263  N   ALA A 414      45.989  22.851   2.376  1.00 34.03           N  
ATOM   3264  CA  ALA A 414      45.261  23.802   1.522  1.00 34.03           C  
ATOM   3265  C   ALA A 414      45.742  25.267   1.617  1.00 34.03           C  
ATOM   3266  CB  ALA A 414      43.762  23.658   1.806  1.00 34.03           C  
ATOM   3267  O   ALA A 414      45.254  26.110   0.864  1.00 34.03           O  
ATOM   3268  N   GLU A 415      46.695  25.578   2.501  1.00 25.54           N  
ATOM   3269  CA  GLU A 415      47.113  26.953   2.814  1.00 25.54           C  
ATOM   3270  C   GLU A 415      48.549  27.239   2.327  1.00 25.54           C  
ATOM   3271  CB  GLU A 415      46.819  27.237   4.301  1.00 25.54           C  
ATOM   3272  O   GLU A 415      49.466  27.530   3.093  1.00 25.54           O  
ATOM   3273  CG  GLU A 415      46.593  28.729   4.611  1.00 25.54           C  
ATOM   3274  CD  GLU A 415      45.399  28.952   5.562  1.00 25.54           C  
ATOM   3275  OE1 GLU A 415      44.542  29.804   5.226  1.00 25.54           O  
ATOM   3276  OE2 GLU A 415      45.333  28.267   6.607  1.00 25.54           O  
ATOM   3277  N   CYS A 416      48.764  27.134   1.009  1.00 27.53           N  
ATOM   3278  CA  CYS A 416      50.026  27.519   0.370  1.00 27.53           C  
ATOM   3279  C   CYS A 416      49.922  28.905  -0.279  1.00 27.53           C  
ATOM   3280  CB  CYS A 416      50.504  26.442  -0.610  1.00 27.53           C  
ATOM   3281  O   CYS A 416      49.173  29.121  -1.233  1.00 27.53           O  
ATOM   3282  SG  CYS A 416      51.067  24.986   0.319  1.00 27.53           S  
ATOM   3283  N   HIS A 417      50.710  29.838   0.254  1.00 28.23           N  
ATOM   3284  CA  HIS A 417      50.750  31.242  -0.139  1.00 28.23           C  
ATOM   3285  C   HIS A 417      51.222  31.448  -1.589  1.00 28.23           C  
ATOM   3286  CB  HIS A 417      51.674  31.991   0.834  1.00 28.23           C  
ATOM   3287  O   HIS A 417      52.147  30.788  -2.062  1.00 28.23           O  
ATOM   3288  CG  HIS A 417      51.117  32.130   2.230  1.00 28.23           C  
ATOM   3289  CD2 HIS A 417      50.964  31.149   3.178  1.00 28.23           C  
ATOM   3290  ND1 HIS A 417      50.672  33.305   2.795  1.00 28.23           N  
ATOM   3291  CE1 HIS A 417      50.259  33.038   4.045  1.00 28.23           C  
ATOM   3292  NE2 HIS A 417      50.426  31.740   4.322  1.00 28.23           N  
ATOM   3293  N   SER A 418      50.627  32.424  -2.279  1.00 25.06           N  
ATOM   3294  CA  SER A 418      51.099  32.886  -3.586  1.00 25.06           C  
ATOM   3295  C   SER A 418      52.342  33.767  -3.440  1.00 25.06           C  
ATOM   3296  CB  SER A 418      49.995  33.674  -4.304  1.00 25.06           C  
ATOM   3297  O   SER A 418      52.260  34.840  -2.838  1.00 25.06           O  
ATOM   3298  OG  SER A 418      49.586  34.783  -3.525  1.00 25.06           O  
ATOM   3299  N   SER A 419      53.445  33.369  -4.069  1.00 23.59           N  
ATOM   3300  CA  SER A 419      54.636  34.208  -4.242  1.00 23.59           C  
ATOM   3301  C   SER A 419      54.786  34.559  -5.718  1.00 23.59           C  
ATOM   3302  CB  SER A 419      55.884  33.499  -3.709  1.00 23.59           C  
ATOM   3303  O   SER A 419      55.099  33.698  -6.538  1.00 23.59           O  
ATOM   3304  OG  SER A 419      55.728  33.242  -2.327  1.00 23.59           O  
ATOM   3305  N   CYS A 420      54.523  35.820  -6.056  1.00 24.51           N  
ATOM   3306  CA  CYS A 420      54.592  36.346  -7.416  1.00 24.51           C  
ATOM   3307  C   CYS A 420      55.855  37.202  -7.557  1.00 24.51           C  
ATOM   3308  CB  CYS A 420      53.342  37.204  -7.707  1.00 24.51           C  
ATOM   3309  O   CYS A 420      55.968  38.212  -6.865  1.00 24.51           O  
ATOM   3310  SG  CYS A 420      51.801  36.462  -7.087  1.00 24.51           S  
ATOM   3311  N   THR A 421      56.763  36.855  -8.468  1.00 26.60           N  
ATOM   3312  CA  THR A 421      57.885  37.723  -8.864  1.00 26.60           C  
ATOM   3313  C   THR A 421      58.038  37.719 -10.381  1.00 26.60           C  
ATOM   3314  CB  THR A 421      59.212  37.351  -8.184  1.00 26.60           C  
ATOM   3315  O   THR A 421      58.033  36.665 -11.014  1.00 26.60           O  
ATOM   3316  CG2 THR A 421      59.202  37.689  -6.693  1.00 26.60           C  
ATOM   3317  OG1 THR A 421      59.469  35.972  -8.309  1.00 26.60           O  
ATOM   3318  N   SER A 422      58.118  38.922 -10.934  1.00 26.12           N  
ATOM   3319  CA  SER A 422      58.146  39.288 -12.353  1.00 26.12           C  
ATOM   3320  C   SER A 422      59.566  39.484 -12.883  1.00 26.12           C  
ATOM   3321  CB  SER A 422      57.449  40.651 -12.460  1.00 26.12           C  
ATOM   3322  O   SER A 422      60.392  39.987 -12.131  1.00 26.12           O  
ATOM   3323  OG  SER A 422      57.990  41.536 -11.484  1.00 26.12           O  
ATOM   3324  N   GLU A 423      59.800  39.247 -14.177  1.00 29.10           N  
ATOM   3325  CA  GLU A 423      60.890  39.870 -14.954  1.00 29.10           C  
ATOM   3326  C   GLU A 423      60.590  39.805 -16.472  1.00 29.10           C  
ATOM   3327  CB  GLU A 423      62.265  39.293 -14.552  1.00 29.10           C  
ATOM   3328  O   GLU A 423      59.604  39.189 -16.872  1.00 29.10           O  
ATOM   3329  CG  GLU A 423      63.121  40.393 -13.888  1.00 29.10           C  
ATOM   3330  CD  GLU A 423      64.272  39.840 -13.033  1.00 29.10           C  
ATOM   3331  OE1 GLU A 423      64.545  40.442 -11.968  1.00 29.10           O  
ATOM   3332  OE2 GLU A 423      64.880  38.829 -13.451  1.00 29.10           O  
ATOM   3333  N   THR A 424      61.348  40.550 -17.286  1.00 29.34           N  
ATOM   3334  CA  THR A 424      60.852  41.269 -18.487  1.00 29.34           C  
ATOM   3335  C   THR A 424      61.269  40.726 -19.862  1.00 29.34           C  
ATOM   3336  CB  THR A 424      61.359  42.720 -18.431  1.00 29.34           C  
ATOM   3337  O   THR A 424      62.381  40.226 -20.024  1.00 29.34           O  
ATOM   3338  CG2 THR A 424      60.692  43.536 -17.324  1.00 29.34           C  
ATOM   3339  OG1 THR A 424      62.746  42.720 -18.165  1.00 29.34           O  
ATOM   3340  N   ASP A 425      60.426  40.968 -20.875  1.00 24.85           N  
ATOM   3341  CA  ASP A 425      60.689  40.718 -22.304  1.00 24.85           C  
ATOM   3342  C   ASP A 425      61.570  41.776 -23.000  1.00 24.85           C  
ATOM   3343  CB  ASP A 425      59.355  40.637 -23.067  1.00 24.85           C  
ATOM   3344  O   ASP A 425      61.602  42.946 -22.616  1.00 24.85           O  
ATOM   3345  CG  ASP A 425      58.653  39.298 -22.872  1.00 24.85           C  
ATOM   3346  OD1 ASP A 425      59.296  38.269 -23.181  1.00 24.85           O  
ATOM   3347  OD2 ASP A 425      57.487  39.325 -22.431  1.00 24.85           O  
ATOM   3348  N   VAL A 426      62.218  41.357 -24.098  1.00 33.16           N  
ATOM   3349  CA  VAL A 426      62.883  42.212 -25.100  1.00 33.16           C  
ATOM   3350  C   VAL A 426      62.509  41.729 -26.508  1.00 33.16           C  
ATOM   3351  CB  VAL A 426      64.418  42.230 -24.917  1.00 33.16           C  
ATOM   3352  O   VAL A 426      62.537  40.534 -26.800  1.00 33.16           O  
ATOM   3353  CG1 VAL A 426      65.143  43.013 -26.023  1.00 33.16           C  
ATOM   3354  CG2 VAL A 426      64.814  42.875 -23.582  1.00 33.16           C  
ATOM   3355  N   GLU A 427      62.169  42.664 -27.394  1.00 24.28           N  
ATOM   3356  CA  GLU A 427      61.754  42.404 -28.778  1.00 24.28           C  
ATOM   3357  C   GLU A 427      62.951  42.124 -29.722  1.00 24.28           C  
ATOM   3358  CB  GLU A 427      60.979  43.630 -29.307  1.00 24.28           C  
ATOM   3359  O   GLU A 427      63.998  42.756 -29.607  1.00 24.28           O  
ATOM   3360  CG  GLU A 427      59.755  44.066 -28.483  1.00 24.28           C  
ATOM   3361  CD  GLU A 427      59.169  45.377 -29.034  1.00 24.28           C  
ATOM   3362  OE1 GLU A 427      58.010  45.350 -29.507  1.00 24.28           O  
ATOM   3363  OE2 GLU A 427      59.907  46.388 -29.021  1.00 24.28           O  
ATOM   3364  N   ASN A 428      62.765  41.299 -30.767  1.00 24.79           N  
ATOM   3365  CA  ASN A 428      62.458  41.771 -32.140  1.00 24.79           C  
ATOM   3366  C   ASN A 428      63.026  40.909 -33.313  1.00 24.79           C  
ATOM   3367  CB  ASN A 428      62.811  43.269 -32.384  1.00 24.79           C  
ATOM   3368  O   ASN A 428      64.167  40.467 -33.306  1.00 24.79           O  
ATOM   3369  CG  ASN A 428      61.807  43.979 -33.268  1.00 24.79           C  
ATOM   3370  ND2 ASN A 428      62.002  45.250 -33.518  1.00 24.79           N  
ATOM   3371  OD1 ASN A 428      60.842  43.403 -33.753  1.00 24.79           O  
ATOM   3372  N   HIS A 429      62.218  40.815 -34.381  1.00 26.76           N  
ATOM   3373  CA  HIS A 429      62.532  40.547 -35.806  1.00 26.76           C  
ATOM   3374  C   HIS A 429      63.028  39.172 -36.356  1.00 26.76           C  
ATOM   3375  CB  HIS A 429      63.294  41.739 -36.420  1.00 26.76           C  
ATOM   3376  O   HIS A 429      64.172  38.763 -36.224  1.00 26.76           O  
ATOM   3377  CG  HIS A 429      62.363  42.760 -37.034  1.00 26.76           C  
ATOM   3378  CD2 HIS A 429      62.406  43.241 -38.314  1.00 26.76           C  
ATOM   3379  ND1 HIS A 429      61.246  43.309 -36.449  1.00 26.76           N  
ATOM   3380  CE1 HIS A 429      60.634  44.098 -37.339  1.00 26.76           C  
ATOM   3381  NE2 HIS A 429      61.282  44.056 -38.512  1.00 26.76           N  
ATOM   3382  N   GLN A 430      62.142  38.594 -37.191  1.00 25.98           N  
ATOM   3383  CA  GLN A 430      62.366  37.962 -38.515  1.00 25.98           C  
ATOM   3384  C   GLN A 430      63.371  36.794 -38.696  1.00 25.98           C  
ATOM   3385  CB  GLN A 430      62.665  39.059 -39.562  1.00 25.98           C  
ATOM   3386  O   GLN A 430      64.565  37.009 -38.852  1.00 25.98           O  
ATOM   3387  CG  GLN A 430      61.544  40.100 -39.750  1.00 25.98           C  
ATOM   3388  CD  GLN A 430      61.858  41.122 -40.847  1.00 25.98           C  
ATOM   3389  NE2 GLN A 430      61.057  42.149 -41.009  1.00 25.98           N  
ATOM   3390  OE1 GLN A 430      62.819  41.026 -41.586  1.00 25.98           O  
ATOM   3391  N   ILE A 431      62.841  35.575 -38.919  1.00 28.96           N  
ATOM   3392  CA  ILE A 431      62.973  34.750 -40.157  1.00 28.96           C  
ATOM   3393  C   ILE A 431      62.239  33.401 -39.961  1.00 28.96           C  
ATOM   3394  CB  ILE A 431      64.448  34.561 -40.632  1.00 28.96           C  
ATOM   3395  O   ILE A 431      62.274  32.802 -38.892  1.00 28.96           O  
ATOM   3396  CG1 ILE A 431      64.847  35.717 -41.589  1.00 28.96           C  
ATOM   3397  CG2 ILE A 431      64.713  33.237 -41.385  1.00 28.96           C  
ATOM   3398  CD1 ILE A 431      66.357  35.991 -41.617  1.00 28.96           C  
ATOM   3399  N   ASN A 432      61.557  32.914 -41.005  1.00 21.92           N  
ATOM   3400  CA  ASN A 432      60.851  31.622 -41.043  1.00 21.92           C  
ATOM   3401  C   ASN A 432      61.756  30.579 -41.736  1.00 21.92           C  
ATOM   3402  CB  ASN A 432      59.527  31.887 -41.795  1.00 21.92           C  
ATOM   3403  O   ASN A 432      62.217  30.851 -42.847  1.00 21.92           O  
ATOM   3404  CG  ASN A 432      58.509  30.757 -41.828  1.00 21.92           C  
ATOM   3405  ND2 ASN A 432      57.489  30.905 -42.641  1.00 21.92           N  
ATOM   3406  OD1 ASN A 432      58.577  29.750 -41.142  1.00 21.92           O  
ATOM   3407  N   PRO A 433      62.016  29.403 -41.131  1.00 28.54           N  
ATOM   3408  CA  PRO A 433      61.256  28.230 -41.571  1.00 28.54           C  
ATOM   3409  C   PRO A 433      60.874  27.243 -40.448  1.00 28.54           C  
ATOM   3410  CB  PRO A 433      62.149  27.541 -42.604  1.00 28.54           C  
ATOM   3411  O   PRO A 433      61.714  26.731 -39.718  1.00 28.54           O  
ATOM   3412  CG  PRO A 433      63.560  27.789 -42.074  1.00 28.54           C  
ATOM   3413  CD  PRO A 433      63.410  28.959 -41.094  1.00 28.54           C  
ATOM   3414  N   CYS A 434      59.585  26.897 -40.405  1.00 21.03           N  
ATOM   3415  CA  CYS A 434      59.028  25.571 -40.085  1.00 21.03           C  
ATOM   3416  C   CYS A 434      59.947  24.537 -39.374  1.00 21.03           C  
ATOM   3417  CB  CYS A 434      58.546  24.995 -41.432  1.00 21.03           C  
ATOM   3418  O   CYS A 434      60.696  23.829 -40.042  1.00 21.03           O  
ATOM   3419  SG  CYS A 434      57.623  23.442 -41.214  1.00 21.03           S  
ATOM   3420  N   VAL A 435      59.761  24.332 -38.057  1.00 27.66           N  
ATOM   3421  CA  VAL A 435      59.498  23.014 -37.416  1.00 27.66           C  
ATOM   3422  C   VAL A 435      59.268  23.168 -35.897  1.00 27.66           C  
ATOM   3423  CB  VAL A 435      60.582  21.931 -37.715  1.00 27.66           C  
ATOM   3424  O   VAL A 435      60.117  23.646 -35.159  1.00 27.66           O  
ATOM   3425  CG1 VAL A 435      60.849  20.911 -36.592  1.00 27.66           C  
ATOM   3426  CG2 VAL A 435      60.136  21.036 -38.891  1.00 27.66           C  
ATOM   3427  N   LYS A 436      58.100  22.694 -35.442  1.00 22.63           N  
ATOM   3428  CA  LYS A 436      57.740  22.210 -34.088  1.00 22.63           C  
ATOM   3429  C   LYS A 436      58.671  22.553 -32.893  1.00 22.63           C  
ATOM   3430  CB  LYS A 436      57.654  20.667 -34.151  1.00 22.63           C  
ATOM   3431  O   LYS A 436      59.530  21.734 -32.563  1.00 22.63           O  
ATOM   3432  CG  LYS A 436      56.703  20.047 -35.182  1.00 22.63           C  
ATOM   3433  CD  LYS A 436      56.941  18.530 -35.194  1.00 22.63           C  
ATOM   3434  CE  LYS A 436      56.009  17.837 -36.189  1.00 22.63           C  
ATOM   3435  NZ  LYS A 436      56.335  16.395 -36.306  1.00 22.63           N  
ATOM   3436  N   LYS A 437      58.302  23.552 -32.074  1.00 24.24           N  
ATOM   3437  CA  LYS A 437      58.237  23.367 -30.605  1.00 24.24           C  
ATOM   3438  C   LYS A 437      57.385  24.425 -29.876  1.00 24.24           C  
ATOM   3439  CB  LYS A 437      59.651  23.285 -29.971  1.00 24.24           C  
ATOM   3440  O   LYS A 437      57.654  25.609 -29.980  1.00 24.24           O  
ATOM   3441  CG  LYS A 437      59.692  22.121 -28.968  1.00 24.24           C  
ATOM   3442  CD  LYS A 437      61.069  21.862 -28.357  1.00 24.24           C  
ATOM   3443  CE  LYS A 437      60.874  20.883 -27.192  1.00 24.24           C  
ATOM   3444  NZ  LYS A 437      62.085  20.767 -26.353  1.00 24.24           N  
ATOM   3445  N   GLU A 438      56.380  23.939 -29.141  1.00 24.04           N  
ATOM   3446  CA  GLU A 438      56.016  24.381 -27.777  1.00 24.04           C  
ATOM   3447  C   GLU A 438      55.818  25.895 -27.544  1.00 24.04           C  
ATOM   3448  CB  GLU A 438      57.014  23.676 -26.845  1.00 24.04           C  
ATOM   3449  O   GLU A 438      56.701  26.601 -27.070  1.00 24.04           O  
ATOM   3450  CG  GLU A 438      56.616  23.410 -25.391  1.00 24.04           C  
ATOM   3451  CD  GLU A 438      57.355  22.151 -24.877  1.00 24.04           C  
ATOM   3452  OE1 GLU A 438      56.715  21.349 -24.165  1.00 24.04           O  
ATOM   3453  OE2 GLU A 438      58.530  21.926 -25.272  1.00 24.04           O  
ATOM   3454  N   TYR A 439      54.598  26.361 -27.836  1.00 25.37           N  
ATOM   3455  CA  TYR A 439      54.108  27.695 -27.474  1.00 25.37           C  
ATOM   3456  C   TYR A 439      54.013  27.806 -25.941  1.00 25.37           C  
ATOM   3457  CB  TYR A 439      52.734  27.920 -28.150  1.00 25.37           C  
ATOM   3458  O   TYR A 439      53.297  27.026 -25.311  1.00 25.37           O  
ATOM   3459  CG  TYR A 439      52.535  29.268 -28.819  1.00 25.37           C  
ATOM   3460  CD1 TYR A 439      51.679  30.231 -28.247  1.00 25.37           C  
ATOM   3461  CD2 TYR A 439      53.166  29.533 -30.052  1.00 25.37           C  
ATOM   3462  CE1 TYR A 439      51.452  31.454 -28.910  1.00 25.37           C  
ATOM   3463  CE2 TYR A 439      52.948  30.759 -30.712  1.00 25.37           C  
ATOM   3464  OH  TYR A 439      51.865  32.898 -30.779  1.00 25.37           O  
ATOM   3465  CZ  TYR A 439      52.086  31.720 -30.141  1.00 25.37           C  
ATOM   3466  N   ARG A 440      54.744  28.751 -25.343  1.00 30.42           N  
ATOM   3467  CA  ARG A 440      54.581  29.158 -23.941  1.00 30.42           C  
ATOM   3468  C   ARG A 440      53.547  30.280 -23.904  1.00 30.42           C  
ATOM   3469  CB  ARG A 440      55.941  29.600 -23.355  1.00 30.42           C  
ATOM   3470  O   ARG A 440      53.756  31.311 -24.532  1.00 30.42           O  
ATOM   3471  CG  ARG A 440      56.563  28.570 -22.400  1.00 30.42           C  
ATOM   3472  CD  ARG A 440      55.894  28.617 -21.018  1.00 30.42           C  
ATOM   3473  NE  ARG A 440      56.554  27.701 -20.062  1.00 30.42           N  
ATOM   3474  NH1 ARG A 440      56.402  29.024 -18.184  1.00 30.42           N  
ATOM   3475  NH2 ARG A 440      57.385  27.027 -18.051  1.00 30.42           N  
ATOM   3476  CZ  ARG A 440      56.774  27.923 -18.776  1.00 30.42           C  
ATOM   3477  N   ASP A 441      52.439  30.053 -23.206  1.00 29.26           N  
ATOM   3478  CA  ASP A 441      51.350  31.024 -23.094  1.00 29.26           C  
ATOM   3479  C   ASP A 441      51.782  32.255 -22.278  1.00 29.26           C  
ATOM   3480  CB  ASP A 441      50.129  30.362 -22.430  1.00 29.26           C  
ATOM   3481  O   ASP A 441      52.106  32.120 -21.095  1.00 29.26           O  
ATOM   3482  CG  ASP A 441      49.598  29.149 -23.197  1.00 29.26           C  
ATOM   3483  OD1 ASP A 441      49.107  29.338 -24.332  1.00 29.26           O  
ATOM   3484  OD2 ASP A 441      49.673  28.032 -22.632  1.00 29.26           O  
ATOM   3485  N   ASP A 442      51.730  33.445 -22.885  1.00 31.83           N  
ATOM   3486  CA  ASP A 442      51.782  34.718 -22.158  1.00 31.83           C  
ATOM   3487  C   ASP A 442      50.343  35.210 -21.854  1.00 31.83           C  
ATOM   3488  CB  ASP A 442      52.614  35.768 -22.905  1.00 31.83           C  
ATOM   3489  O   ASP A 442      49.553  35.384 -22.792  1.00 31.83           O  
ATOM   3490  CG  ASP A 442      52.684  37.065 -22.088  1.00 31.83           C  
ATOM   3491  OD1 ASP A 442      52.589  36.976 -20.839  1.00 31.83           O  
ATOM   3492  OD2 ASP A 442      52.685  38.137 -22.723  1.00 31.83           O  
ATOM   3493  N   PRO A 443      49.916  35.376 -20.582  1.00 45.34           N  
ATOM   3494  CA  PRO A 443      48.483  35.394 -20.263  1.00 45.34           C  
ATOM   3495  C   PRO A 443      47.699  36.692 -20.524  1.00 45.34           C  
ATOM   3496  CB  PRO A 443      48.376  34.986 -18.785  1.00 45.34           C  
ATOM   3497  O   PRO A 443      46.498  36.702 -20.235  1.00 45.34           O  
ATOM   3498  CG  PRO A 443      49.702  34.300 -18.486  1.00 45.34           C  
ATOM   3499  CD  PRO A 443      50.660  35.096 -19.356  1.00 45.34           C  
ATOM   3500  N   PHE A 444      48.312  37.789 -20.997  1.00 34.22           N  
ATOM   3501  CA  PHE A 444      47.725  39.132 -20.807  1.00 34.22           C  
ATOM   3502  C   PHE A 444      47.341  39.970 -22.038  1.00 34.22           C  
ATOM   3503  CB  PHE A 444      48.515  39.899 -19.736  1.00 34.22           C  
ATOM   3504  O   PHE A 444      46.783  41.048 -21.840  1.00 34.22           O  
ATOM   3505  CG  PHE A 444      48.237  39.355 -18.345  1.00 34.22           C  
ATOM   3506  CD1 PHE A 444      46.974  39.560 -17.753  1.00 34.22           C  
ATOM   3507  CD2 PHE A 444      49.206  38.593 -17.670  1.00 34.22           C  
ATOM   3508  CE1 PHE A 444      46.678  39.000 -16.497  1.00 34.22           C  
ATOM   3509  CE2 PHE A 444      48.915  38.040 -16.409  1.00 34.22           C  
ATOM   3510  CZ  PHE A 444      47.650  38.239 -15.825  1.00 34.22           C  
ATOM   3511  N   HIS A 445      47.460  39.486 -23.282  1.00 25.88           N  
ATOM   3512  CA  HIS A 445      46.867  40.190 -24.437  1.00 25.88           C  
ATOM   3513  C   HIS A 445      46.296  39.279 -25.542  1.00 25.88           C  
ATOM   3514  CB  HIS A 445      47.863  41.228 -25.006  1.00 25.88           C  
ATOM   3515  O   HIS A 445      46.936  39.051 -26.561  1.00 25.88           O  
ATOM   3516  CG  HIS A 445      47.762  42.588 -24.358  1.00 25.88           C  
ATOM   3517  CD2 HIS A 445      48.584  43.104 -23.390  1.00 25.88           C  
ATOM   3518  ND1 HIS A 445      46.822  43.556 -24.645  1.00 25.88           N  
ATOM   3519  CE1 HIS A 445      47.071  44.622 -23.865  1.00 25.88           C  
ATOM   3520  NE2 HIS A 445      48.131  44.393 -23.082  1.00 25.88           N  
ATOM   3521  N   GLN A 446      45.010  38.901 -25.433  1.00 27.82           N  
ATOM   3522  CA  GLN A 446      44.094  39.056 -26.581  1.00 27.82           C  
ATOM   3523  C   GLN A 446      42.602  39.023 -26.216  1.00 27.82           C  
ATOM   3524  CB  GLN A 446      44.404  38.107 -27.767  1.00 27.82           C  
ATOM   3525  O   GLN A 446      41.937  37.989 -26.128  1.00 27.82           O  
ATOM   3526  CG  GLN A 446      44.772  38.966 -28.994  1.00 27.82           C  
ATOM   3527  CD  GLN A 446      45.193  38.172 -30.225  1.00 27.82           C  
ATOM   3528  NE2 GLN A 446      45.642  38.839 -31.264  1.00 27.82           N  
ATOM   3529  OE1 GLN A 446      45.092  36.962 -30.309  1.00 27.82           O  
ATOM   3530  N   SER A 447      42.025  40.217 -26.126  1.00 26.99           N  
ATOM   3531  CA  SER A 447      40.611  40.429 -26.399  1.00 26.99           C  
ATOM   3532  C   SER A 447      40.338  40.248 -27.897  1.00 26.99           C  
ATOM   3533  CB  SER A 447      40.252  41.864 -25.980  1.00 26.99           C  
ATOM   3534  O   SER A 447      40.680  41.139 -28.660  1.00 26.99           O  
ATOM   3535  OG  SER A 447      41.158  42.793 -26.550  1.00 26.99           O  
ATOM   3536  N   HIS A 448      39.681  39.163 -28.319  1.00 29.33           N  
ATOM   3537  CA  HIS A 448      38.760  39.169 -29.471  1.00 29.33           C  
ATOM   3538  C   HIS A 448      37.833  37.941 -29.428  1.00 29.33           C  
ATOM   3539  CB  HIS A 448      39.481  39.312 -30.833  1.00 29.33           C  
ATOM   3540  O   HIS A 448      38.185  36.832 -29.824  1.00 29.33           O  
ATOM   3541  CG  HIS A 448      39.494  40.743 -31.337  1.00 29.33           C  
ATOM   3542  CD2 HIS A 448      40.586  41.566 -31.449  1.00 29.33           C  
ATOM   3543  ND1 HIS A 448      38.392  41.501 -31.682  1.00 29.33           N  
ATOM   3544  CE1 HIS A 448      38.811  42.747 -31.963  1.00 29.33           C  
ATOM   3545  NE2 HIS A 448      40.139  42.834 -31.834  1.00 29.33           N  
ATOM   3546  N   LEU A 449      36.609  38.148 -28.928  1.00 26.88           N  
ATOM   3547  CA  LEU A 449      35.541  37.144 -28.944  1.00 26.88           C  
ATOM   3548  C   LEU A 449      35.183  36.784 -30.395  1.00 26.88           C  
ATOM   3549  CB  LEU A 449      34.287  37.695 -28.231  1.00 26.88           C  
ATOM   3550  O   LEU A 449      34.915  37.676 -31.198  1.00 26.88           O  
ATOM   3551  CG  LEU A 449      34.276  37.618 -26.694  1.00 26.88           C  
ATOM   3552  CD1 LEU A 449      35.353  38.465 -26.018  1.00 26.88           C  
ATOM   3553  CD2 LEU A 449      32.913  38.102 -26.193  1.00 26.88           C  
ATOM   3554  N   PRO A 450      35.034  35.482 -30.690  1.00 29.22           N  
ATOM   3555  CA  PRO A 450      33.681  34.991 -30.956  1.00 29.22           C  
ATOM   3556  C   PRO A 450      33.384  33.659 -30.237  1.00 29.22           C  
ATOM   3557  CB  PRO A 450      33.554  34.942 -32.486  1.00 29.22           C  
ATOM   3558  O   PRO A 450      33.060  32.649 -30.854  1.00 29.22           O  
ATOM   3559  CG  PRO A 450      34.986  34.769 -32.993  1.00 29.22           C  
ATOM   3560  CD  PRO A 450      35.870  34.943 -31.756  1.00 29.22           C  
ATOM   3561  N   TRP A 451      33.439  33.657 -28.899  1.00 25.67           N  
ATOM   3562  CA  TRP A 451      33.112  32.479 -28.065  1.00 25.67           C  
ATOM   3563  C   TRP A 451      31.671  32.439 -27.514  1.00 25.67           C  
ATOM   3564  CB  TRP A 451      34.193  32.267 -26.993  1.00 25.67           C  
ATOM   3565  O   TRP A 451      31.318  31.561 -26.727  1.00 25.67           O  
ATOM   3566  CG  TRP A 451      35.036  31.053 -27.240  1.00 25.67           C  
ATOM   3567  CD1 TRP A 451      35.945  30.925 -28.234  1.00 25.67           C  
ATOM   3568  CD2 TRP A 451      35.059  29.783 -26.515  1.00 25.67           C  
ATOM   3569  CE2 TRP A 451      36.020  28.927 -27.132  1.00 25.67           C  
ATOM   3570  CE3 TRP A 451      34.374  29.269 -25.392  1.00 25.67           C  
ATOM   3571  NE1 TRP A 451      36.529  29.675 -28.171  1.00 25.67           N  
ATOM   3572  CH2 TRP A 451      35.601  27.159 -25.531  1.00 25.67           C  
ATOM   3573  CZ2 TRP A 451      36.293  27.635 -26.658  1.00 25.67           C  
ATOM   3574  CZ3 TRP A 451      34.643  27.974 -24.903  1.00 25.67           C  
ATOM   3575  N   LEU A 452      30.786  33.339 -27.962  1.00 26.43           N  
ATOM   3576  CA  LEU A 452      29.393  33.440 -27.484  1.00 26.43           C  
ATOM   3577  C   LEU A 452      28.457  32.286 -27.909  1.00 26.43           C  
ATOM   3578  CB  LEU A 452      28.822  34.833 -27.833  1.00 26.43           C  
ATOM   3579  O   LEU A 452      27.255  32.358 -27.659  1.00 26.43           O  
ATOM   3580  CG  LEU A 452      29.282  35.950 -26.878  1.00 26.43           C  
ATOM   3581  CD1 LEU A 452      28.832  37.308 -27.415  1.00 26.43           C  
ATOM   3582  CD2 LEU A 452      28.697  35.796 -25.468  1.00 26.43           C  
ATOM   3583  N   HIS A 453      28.985  31.202 -28.489  1.00 23.61           N  
ATOM   3584  CA  HIS A 453      28.208  30.019 -28.874  1.00 23.61           C  
ATOM   3585  C   HIS A 453      28.618  28.694 -28.203  1.00 23.61           C  
ATOM   3586  CB  HIS A 453      28.070  29.948 -30.406  1.00 23.61           C  
ATOM   3587  O   HIS A 453      28.030  27.657 -28.514  1.00 23.61           O  
ATOM   3588  CG  HIS A 453      26.678  30.341 -30.830  1.00 23.61           C  
ATOM   3589  CD2 HIS A 453      26.263  31.571 -31.266  1.00 23.61           C  
ATOM   3590  ND1 HIS A 453      25.558  29.548 -30.727  1.00 23.61           N  
ATOM   3591  CE1 HIS A 453      24.495  30.278 -31.106  1.00 23.61           C  
ATOM   3592  NE2 HIS A 453      24.875  31.518 -31.438  1.00 23.61           N  
ATOM   3593  N   SER A 454      29.530  28.696 -27.219  1.00 25.28           N  
ATOM   3594  CA  SER A 454      29.729  27.513 -26.365  1.00 25.28           C  
ATOM   3595  C   SER A 454      28.637  27.432 -25.286  1.00 25.28           C  
ATOM   3596  CB  SER A 454      31.140  27.462 -25.769  1.00 25.28           C  
ATOM   3597  O   SER A 454      28.575  28.247 -24.362  1.00 25.28           O  
ATOM   3598  OG  SER A 454      31.308  28.463 -24.792  1.00 25.28           O  
ATOM   3599  N   SER A 455      27.759  26.437 -25.392  1.00 27.51           N  
ATOM   3600  CA  SER A 455      26.657  26.190 -24.456  1.00 27.51           C  
ATOM   3601  C   SER A 455      27.146  25.958 -23.016  1.00 27.51           C  
ATOM   3602  CB  SER A 455      25.862  24.974 -24.946  1.00 27.51           C  
ATOM   3603  O   SER A 455      27.768  24.935 -22.731  1.00 27.51           O  
ATOM   3604  OG  SER A 455      26.737  23.897 -25.219  1.00 27.51           O  
ATOM   3605  N   HIS A 456      26.823  26.882 -22.103  1.00 28.90           N  
ATOM   3606  CA  HIS A 456      27.241  26.820 -20.695  1.00 28.90           C  
ATOM   3607  C   HIS A 456      26.853  25.493 -20.001  1.00 28.90           C  
ATOM   3608  CB  HIS A 456      26.596  27.951 -19.881  1.00 28.90           C  
ATOM   3609  O   HIS A 456      25.675  25.114 -20.041  1.00 28.90           O  
ATOM   3610  CG  HIS A 456      26.917  29.353 -20.317  1.00 28.90           C  
ATOM   3611  CD2 HIS A 456      26.239  30.067 -21.261  1.00 28.90           C  
ATOM   3612  ND1 HIS A 456      27.834  30.206 -19.744  1.00 28.90           N  
ATOM   3613  CE1 HIS A 456      27.700  31.411 -20.323  1.00 28.90           C  
ATOM   3614  NE2 HIS A 456      26.687  31.388 -21.210  1.00 28.90           N  
ATOM   3615  N   PRO A 457      27.773  24.847 -19.258  1.00 38.14           N  
ATOM   3616  CA  PRO A 457      27.492  23.638 -18.486  1.00 38.14           C  
ATOM   3617  C   PRO A 457      26.750  23.968 -17.174  1.00 38.14           C  
ATOM   3618  CB  PRO A 457      28.865  22.982 -18.285  1.00 38.14           C  
ATOM   3619  O   PRO A 457      27.324  23.948 -16.092  1.00 38.14           O  
ATOM   3620  CG  PRO A 457      29.810  24.179 -18.190  1.00 38.14           C  
ATOM   3621  CD  PRO A 457      29.192  25.178 -19.168  1.00 38.14           C  
ATOM   3622  N   GLY A 458      25.460  24.313 -17.272  1.00 43.99           N  
ATOM   3623  CA  GLY A 458      24.581  24.571 -16.113  1.00 43.99           C  
ATOM   3624  C   GLY A 458      23.588  23.441 -15.805  1.00 43.99           C  
ATOM   3625  O   GLY A 458      23.195  23.241 -14.658  1.00 43.99           O  
ATOM   3626  N   LEU A 459      23.187  22.686 -16.829  1.00 49.96           N  
ATOM   3627  CA  LEU A 459      22.549  21.377 -16.713  1.00 49.96           C  
ATOM   3628  C   LEU A 459      23.202  20.488 -17.772  1.00 49.96           C  
ATOM   3629  CB  LEU A 459      21.019  21.435 -16.946  1.00 49.96           C  
ATOM   3630  O   LEU A 459      23.238  20.873 -18.941  1.00 49.96           O  
ATOM   3631  CG  LEU A 459      20.162  21.984 -15.784  1.00 49.96           C  
ATOM   3632  CD1 LEU A 459      19.996  23.505 -15.810  1.00 49.96           C  
ATOM   3633  CD2 LEU A 459      18.745  21.406 -15.861  1.00 49.96           C  
ATOM   3634  N   GLU A 460      23.683  19.302 -17.398  1.00 65.58           N  
ATOM   3635  CA  GLU A 460      24.078  18.293 -18.384  1.00 65.58           C  
ATOM   3636  C   GLU A 460      22.849  17.941 -19.238  1.00 65.58           C  
ATOM   3637  CB  GLU A 460      24.643  17.032 -17.704  1.00 65.58           C  
ATOM   3638  O   GLU A 460      21.910  17.299 -18.761  1.00 65.58           O  
ATOM   3639  CG  GLU A 460      26.037  17.227 -17.082  1.00 65.58           C  
ATOM   3640  CD  GLU A 460      26.590  15.941 -16.435  1.00 65.58           C  
ATOM   3641  OE1 GLU A 460      27.733  15.972 -15.927  1.00 65.58           O  
ATOM   3642  OE2 GLU A 460      25.886  14.905 -16.441  1.00 65.58           O  
ATOM   3643  N   LYS A 461      22.836  18.394 -20.495  1.00 78.88           N  
ATOM   3644  CA  LYS A 461      21.800  18.063 -21.479  1.00 78.88           C  
ATOM   3645  C   LYS A 461      22.281  16.956 -22.405  1.00 78.88           C  
ATOM   3646  CB  LYS A 461      21.352  19.308 -22.266  1.00 78.88           C  
ATOM   3647  O   LYS A 461      23.451  16.910 -22.784  1.00 78.88           O  
ATOM   3648  CG  LYS A 461      20.469  20.240 -21.420  1.00 78.88           C  
ATOM   3649  CD  LYS A 461      19.843  21.370 -22.257  1.00 78.88           C  
ATOM   3650  CE  LYS A 461      18.659  21.997 -21.494  1.00 78.88           C  
ATOM   3651  NZ  LYS A 461      17.416  22.059 -22.312  1.00 78.88           N  
ATOM   3652  N   ILE A 462      21.364  16.071 -22.778  1.00 80.97           N  
ATOM   3653  CA  ILE A 462      21.595  14.970 -23.709  1.00 80.97           C  
ATOM   3654  C   ILE A 462      20.589  15.033 -24.838  1.00 80.97           C  
ATOM   3655  CB  ILE A 462      21.544  13.621 -22.968  1.00 80.97           C  
ATOM   3656  O   ILE A 462      19.387  15.165 -24.618  1.00 80.97           O  
ATOM   3657  CG1 ILE A 462      22.892  13.449 -22.247  1.00 80.97           C  
ATOM   3658  CG2 ILE A 462      21.292  12.399 -23.881  1.00 80.97           C  
ATOM   3659  CD1 ILE A 462      22.728  12.574 -21.025  1.00 80.97           C  
ATOM   3660  N   SER A 463      21.111  14.835 -26.044  1.00 77.19           N  
ATOM   3661  CA  SER A 463      20.330  14.602 -27.250  1.00 77.19           C  
ATOM   3662  C   SER A 463      19.541  13.304 -27.134  1.00 77.19           C  
ATOM   3663  CB  SER A 463      21.263  14.588 -28.462  1.00 77.19           C  
ATOM   3664  O   SER A 463      20.063  12.206 -27.378  1.00 77.19           O  
ATOM   3665  OG  SER A 463      20.910  15.619 -29.341  1.00 77.19           O  
ATOM   3666  N   ALA A 464      18.280  13.450 -26.751  1.00 85.14           N  
ATOM   3667  CA  ALA A 464      17.276  12.409 -26.788  1.00 85.14           C  
ATOM   3668  C   ALA A 464      16.374  12.607 -28.008  1.00 85.14           C  
ATOM   3669  CB  ALA A 464      16.488  12.434 -25.482  1.00 85.14           C  
ATOM   3670  O   ALA A 464      16.431  13.614 -28.716  1.00 85.14           O  
ATOM   3671  N   ILE A 465      15.552  11.603 -28.269  1.00 83.86           N  
ATOM   3672  CA  ILE A 465      14.661  11.566 -29.414  1.00 83.86           C  
ATOM   3673  C   ILE A 465      13.227  11.568 -28.886  1.00 83.86           C  
ATOM   3674  CB  ILE A 465      15.010  10.365 -30.314  1.00 83.86           C  
ATOM   3675  O   ILE A 465      12.844  10.672 -28.133  1.00 83.86           O  
ATOM   3676  CG1 ILE A 465      16.524  10.276 -30.639  1.00 83.86           C  
ATOM   3677  CG2 ILE A 465      14.207  10.539 -31.599  1.00 83.86           C  
ATOM   3678  CD1 ILE A 465      16.934   9.094 -31.528  1.00 83.86           C  
ATOM   3679  N   VAL A 466      12.469  12.600 -29.242  1.00 84.39           N  
ATOM   3680  CA  VAL A 466      11.090  12.845 -28.815  1.00 84.39           C  
ATOM   3681  C   VAL A 466      10.170  12.670 -30.012  1.00 84.39           C  
ATOM   3682  CB  VAL A 466      10.919  14.250 -28.204  1.00 84.39           C  
ATOM   3683  O   VAL A 466      10.462  13.133 -31.114  1.00 84.39           O  
ATOM   3684  CG1 VAL A 466       9.484  14.485 -27.713  1.00 84.39           C  
ATOM   3685  CG2 VAL A 466      11.844  14.435 -26.999  1.00 84.39           C  
ATOM   3686  N   TRP A 467       9.055  11.991 -29.775  1.00 80.12           N  
ATOM   3687  CA  TRP A 467       8.020  11.760 -30.768  1.00 80.12           C  
ATOM   3688  C   TRP A 467       6.874  12.735 -30.535  1.00 80.12           C  
ATOM   3689  CB  TRP A 467       7.583  10.297 -30.690  1.00 80.12           C  
ATOM   3690  O   TRP A 467       6.324  12.782 -29.435  1.00 80.12           O  
ATOM   3691  CG  TRP A 467       8.684   9.272 -30.716  1.00 80.12           C  
ATOM   3692  CD1 TRP A 467       8.831   8.268 -29.830  1.00 80.12           C  
ATOM   3693  CD2 TRP A 467       9.861   9.180 -31.574  1.00 80.12           C  
ATOM   3694  CE2 TRP A 467      10.537   7.953 -31.303  1.00 80.12           C  
ATOM   3695  CE3 TRP A 467      10.475  10.038 -32.497  1.00 80.12           C  
ATOM   3696  NE1 TRP A 467       9.869   7.440 -30.215  1.00 80.12           N  
ATOM   3697  CH2 TRP A 467      12.203   8.378 -32.994  1.00 80.12           C  
ATOM   3698  CZ2 TRP A 467      11.662   7.525 -32.023  1.00 80.12           C  
ATOM   3699  CZ3 TRP A 467      11.645   9.652 -33.172  1.00 80.12           C  
ATOM   3700  N   GLU A 468       6.535  13.503 -31.564  1.00 75.29           N  
ATOM   3701  CA  GLU A 468       5.436  14.465 -31.546  1.00 75.29           C  
ATOM   3702  C   GLU A 468       4.488  14.098 -32.691  1.00 75.29           C  
ATOM   3703  CB  GLU A 468       6.014  15.884 -31.625  1.00 75.29           C  
ATOM   3704  O   GLU A 468       4.810  14.272 -33.865  1.00 75.29           O  
ATOM   3705  CG  GLU A 468       4.955  16.967 -31.373  1.00 75.29           C  
ATOM   3706  CD  GLU A 468       5.590  18.357 -31.208  1.00 75.29           C  
ATOM   3707  OE1 GLU A 468       4.994  19.201 -30.512  1.00 75.29           O  
ATOM   3708  OE2 GLU A 468       6.686  18.585 -31.777  1.00 75.29           O  
ATOM   3709  N   GLY A 469       3.365  13.456 -32.353  1.00 77.28           N  
ATOM   3710  CA  GLY A 469       2.507  12.800 -33.340  1.00 77.28           C  
ATOM   3711  C   GLY A 469       3.263  11.709 -34.109  1.00 77.28           C  
ATOM   3712  O   GLY A 469       3.646  10.682 -33.542  1.00 77.28           O  
ATOM   3713  N   ASN A 470       3.479  11.931 -35.407  1.00 80.06           N  
ATOM   3714  CA  ASN A 470       4.238  11.021 -36.266  1.00 80.06           C  
ATOM   3715  C   ASN A 470       5.716  11.433 -36.445  1.00 80.06           C  
ATOM   3716  CB  ASN A 470       3.488  10.880 -37.604  1.00 80.06           C  
ATOM   3717  O   ASN A 470       6.505  10.623 -36.932  1.00 80.06           O  
ATOM   3718  CG  ASN A 470       3.812   9.592 -38.348  1.00 80.06           C  
ATOM   3719  ND2 ASN A 470       3.784   9.630 -39.659  1.00 80.06           N  
ATOM   3720  OD1 ASN A 470       4.035   8.528 -37.774  1.00 80.06           O  
ATOM   3721  N   ASP A 471       6.101  12.647 -36.032  1.00 83.17           N  
ATOM   3722  CA  ASP A 471       7.401  13.237 -36.360  1.00 83.17           C  
ATOM   3723  C   ASP A 471       8.527  12.875 -35.388  1.00 83.17           C  
ATOM   3724  CB  ASP A 471       7.304  14.764 -36.501  1.00 83.17           C  
ATOM   3725  O   ASP A 471       8.360  12.752 -34.168  1.00 83.17           O  
ATOM   3726  CG  ASP A 471       6.676  15.213 -37.821  1.00 83.17           C  
ATOM   3727  OD1 ASP A 471       6.788  14.451 -38.807  1.00 83.17           O  
ATOM   3728  OD2 ASP A 471       6.150  16.344 -37.820  1.00 83.17           O  
ATOM   3729  N   CYS A 472       9.726  12.750 -35.962  1.00 81.12           N  
ATOM   3730  CA  CYS A 472      10.941  12.325 -35.286  1.00 81.12           C  
ATOM   3731  C   CYS A 472      11.871  13.489 -34.911  1.00 81.12           C  
ATOM   3732  CB  CYS A 472      11.610  11.216 -36.123  1.00 81.12           C  
ATOM   3733  O   CYS A 472      12.838  13.773 -35.620  1.00 81.12           O  
ATOM   3734  SG  CYS A 472      11.957  11.731 -37.820  1.00 81.12           S  
ATOM   3735  N   LYS A 473      11.632  14.144 -33.767  1.00 84.98           N  
ATOM   3736  CA  LYS A 473      12.440  15.291 -33.317  1.00 84.98           C  
ATOM   3737  C   LYS A 473      13.566  14.862 -32.373  1.00 84.98           C  
ATOM   3738  CB  LYS A 473      11.536  16.395 -32.738  1.00 84.98           C  
ATOM   3739  O   LYS A 473      13.384  14.060 -31.460  1.00 84.98           O  
ATOM   3740  CG  LYS A 473      10.629  16.981 -33.839  1.00 84.98           C  
ATOM   3741  CD  LYS A 473       9.715  18.107 -33.338  1.00 84.98           C  
ATOM   3742  CE  LYS A 473       8.772  18.538 -34.474  1.00 84.98           C  
ATOM   3743  NZ  LYS A 473       7.763  19.524 -34.021  1.00 84.98           N  
ATOM   3744  N   LYS A 474      14.761  15.414 -32.578  1.00 85.82           N  
ATOM   3745  CA  LYS A 474      15.930  15.216 -31.710  1.00 85.82           C  
ATOM   3746  C   LYS A 474      16.134  16.485 -30.885  1.00 85.82           C  
ATOM   3747  CB  LYS A 474      17.127  14.848 -32.592  1.00 85.82           C  
ATOM   3748  O   LYS A 474      16.340  17.547 -31.461  1.00 85.82           O  
ATOM   3749  CG  LYS A 474      18.425  14.642 -31.803  1.00 85.82           C  
ATOM   3750  CD  LYS A 474      19.563  14.358 -32.792  1.00 85.82           C  
ATOM   3751  CE  LYS A 474      20.907  14.619 -32.116  1.00 85.82           C  
ATOM   3752  NZ  LYS A 474      21.978  14.881 -33.104  1.00 85.82           N  
ATOM   3753  N   ALA A 475      16.065  16.368 -29.563  1.00 84.68           N  
ATOM   3754  CA  ALA A 475      16.070  17.498 -28.638  1.00 84.68           C  
ATOM   3755  C   ALA A 475      17.077  17.282 -27.501  1.00 84.68           C  
ATOM   3756  CB  ALA A 475      14.645  17.702 -28.106  1.00 84.68           C  
ATOM   3757  O   ALA A 475      17.178  16.184 -26.945  1.00 84.68           O  
ATOM   3758  N   ASP A 476      17.799  18.341 -27.136  1.00 85.60           N  
ATOM   3759  CA  ASP A 476      18.750  18.323 -26.026  1.00 85.60           C  
ATOM   3760  C   ASP A 476      18.037  18.621 -24.702  1.00 85.60           C  
ATOM   3761  CB  ASP A 476      19.922  19.278 -26.296  1.00 85.60           C  
ATOM   3762  O   ASP A 476      17.628  19.750 -24.409  1.00 85.60           O  
ATOM   3763  CG  ASP A 476      20.885  18.775 -27.379  1.00 85.60           C  
ATOM   3764  OD1 ASP A 476      20.908  17.552 -27.659  1.00 85.60           O  
ATOM   3765  OD2 ASP A 476      21.639  19.606 -27.913  1.00 85.60           O  
ATOM   3766  N   MET A 477      17.900  17.578 -23.885  1.00 81.96           N  
ATOM   3767  CA  MET A 477      17.118  17.593 -22.652  1.00 81.96           C  
ATOM   3768  C   MET A 477      17.926  17.175 -21.426  1.00 81.96           C  
ATOM   3769  CB  MET A 477      15.844  16.758 -22.816  1.00 81.96           C  
ATOM   3770  O   MET A 477      18.850  16.366 -21.485  1.00 81.96           O  
ATOM   3771  CG  MET A 477      16.097  15.328 -23.306  1.00 81.96           C  
ATOM   3772  SD  MET A 477      14.621  14.277 -23.297  1.00 81.96           S  
ATOM   3773  CE  MET A 477      13.445  15.282 -24.231  1.00 81.96           C  
ATOM   3774  N   SER A 478      17.564  17.772 -20.303  1.00 84.75           N  
ATOM   3775  CA  SER A 478      18.129  17.574 -18.974  1.00 84.75           C  
ATOM   3776  C   SER A 478      17.407  16.471 -18.196  1.00 84.75           C  
ATOM   3777  CB  SER A 478      18.041  18.895 -18.205  1.00 84.75           C  
ATOM   3778  O   SER A 478      16.307  16.047 -18.558  1.00 84.75           O  
ATOM   3779  OG  SER A 478      16.692  19.288 -18.033  1.00 84.75           O  
ATOM   3780  N   VAL A 479      17.996  16.068 -17.060  1.00 81.35           N  
ATOM   3781  CA  VAL A 479      17.386  15.124 -16.100  1.00 81.35           C  
ATOM   3782  C   VAL A 479      15.964  15.562 -15.738  1.00 81.35           C  
ATOM   3783  CB  VAL A 479      18.183  15.028 -14.771  1.00 81.35           C  
ATOM   3784  O   VAL A 479      15.047  14.743 -15.714  1.00 81.35           O  
ATOM   3785  CG1 VAL A 479      17.745  13.790 -13.976  1.00 81.35           C  
ATOM   3786  CG2 VAL A 479      19.714  14.972 -14.876  1.00 81.35           C  
ATOM   3787  N   LEU A 480      15.785  16.863 -15.474  1.00 80.98           N  
ATOM   3788  CA  LEU A 480      14.525  17.431 -15.003  1.00 80.98           C  
ATOM   3789  C   LEU A 480      13.461  17.417 -16.101  1.00 80.98           C  
ATOM   3790  CB  LEU A 480      14.754  18.844 -14.435  1.00 80.98           C  
ATOM   3791  O   LEU A 480      12.373  16.914 -15.843  1.00 80.98           O  
ATOM   3792  CG  LEU A 480      15.633  18.892 -13.170  1.00 80.98           C  
ATOM   3793  CD1 LEU A 480      15.831  20.344 -12.734  1.00 80.98           C  
ATOM   3794  CD2 LEU A 480      15.032  18.122 -11.990  1.00 80.98           C  
ATOM   3795  N   GLU A 481      13.788  17.856 -17.323  1.00 84.32           N  
ATOM   3796  CA  GLU A 481      12.871  17.827 -18.478  1.00 84.32           C  
ATOM   3797  C   GLU A 481      12.403  16.387 -18.785  1.00 84.32           C  
ATOM   3798  CB  GLU A 481      13.554  18.477 -19.706  1.00 84.32           C  
ATOM   3799  O   GLU A 481      11.199  16.143 -18.889  1.00 84.32           O  
ATOM   3800  CG  GLU A 481      13.711  20.019 -19.612  1.00 84.32           C  
ATOM   3801  CD  GLU A 481      14.882  20.587 -20.451  1.00 84.32           C  
ATOM   3802  OE1 GLU A 481      14.838  21.710 -20.998  1.00 84.32           O  
ATOM   3803  OE2 GLU A 481      15.956  19.948 -20.479  1.00 84.32           O  
ATOM   3804  N   ILE A 482      13.323  15.407 -18.820  1.00 86.62           N  
ATOM   3805  CA  ILE A 482      12.973  13.979 -18.976  1.00 86.62           C  
ATOM   3806  C   ILE A 482      12.042  13.528 -17.847  1.00 86.62           C  
ATOM   3807  CB  ILE A 482      14.233  13.076 -18.986  1.00 86.62           C  
ATOM   3808  O   ILE A 482      11.022  12.877 -18.087  1.00 86.62           O  
ATOM   3809  CG1 ILE A 482      15.137  13.347 -20.200  1.00 86.62           C  
ATOM   3810  CG2 ILE A 482      13.817  11.590 -19.014  1.00 86.62           C  
ATOM   3811  CD1 ILE A 482      16.582  12.861 -20.029  1.00 86.62           C  
ATOM   3812  N   SER A 483      12.391  13.861 -16.602  1.00 85.28           N  
ATOM   3813  CA  SER A 483      11.611  13.443 -15.443  1.00 85.28           C  
ATOM   3814  C   SER A 483      10.217  14.074 -15.421  1.00 85.28           C  
ATOM   3815  CB  SER A 483      12.385  13.697 -14.150  1.00 85.28           C  
ATOM   3816  O   SER A 483       9.264  13.382 -15.083  1.00 85.28           O  
ATOM   3817  OG  SER A 483      12.252  15.022 -13.669  1.00 85.28           O  
ATOM   3818  N   GLY A 484      10.074  15.329 -15.859  1.00 84.20           N  
ATOM   3819  CA  GLY A 484       8.801  16.039 -15.984  1.00 84.20           C  
ATOM   3820  C   GLY A 484       7.875  15.383 -17.003  1.00 84.20           C  
ATOM   3821  O   GLY A 484       6.714  15.122 -16.694  1.00 84.20           O  
ATOM   3822  N   MET A 485       8.403  15.000 -18.173  1.00 85.47           N  
ATOM   3823  CA  MET A 485       7.638  14.218 -19.155  1.00 85.47           C  
ATOM   3824  C   MET A 485       7.135  12.898 -18.554  1.00 85.47           C  
ATOM   3825  CB  MET A 485       8.480  13.930 -20.407  1.00 85.47           C  
ATOM   3826  O   MET A 485       5.959  12.567 -18.696  1.00 85.47           O  
ATOM   3827  CG  MET A 485       8.800  15.185 -21.225  1.00 85.47           C  
ATOM   3828  SD  MET A 485       9.696  14.841 -22.765  1.00 85.47           S  
ATOM   3829  CE  MET A 485       8.343  14.207 -23.797  1.00 85.47           C  
ATOM   3830  N   ILE A 486       7.998  12.163 -17.840  1.00 87.92           N  
ATOM   3831  CA  ILE A 486       7.626  10.903 -17.176  1.00 87.92           C  
ATOM   3832  C   ILE A 486       6.577  11.144 -16.081  1.00 87.92           C  
ATOM   3833  CB  ILE A 486       8.880  10.186 -16.620  1.00 87.92           C  
ATOM   3834  O   ILE A 486       5.598  10.405 -16.020  1.00 87.92           O  
ATOM   3835  CG1 ILE A 486       9.828   9.766 -17.766  1.00 87.92           C  
ATOM   3836  CG2 ILE A 486       8.508   8.941 -15.788  1.00 87.92           C  
ATOM   3837  CD1 ILE A 486      11.220   9.371 -17.263  1.00 87.92           C  
ATOM   3838  N   MET A 487       6.742  12.171 -15.240  1.00 83.57           N  
ATOM   3839  CA  MET A 487       5.784  12.525 -14.185  1.00 83.57           C  
ATOM   3840  C   MET A 487       4.409  12.846 -14.775  1.00 83.57           C  
ATOM   3841  CB  MET A 487       6.313  13.691 -13.327  1.00 83.57           C  
ATOM   3842  O   MET A 487       3.417  12.294 -14.307  1.00 83.57           O  
ATOM   3843  CG  MET A 487       7.435  13.225 -12.384  1.00 83.57           C  
ATOM   3844  SD  MET A 487       8.094  14.440 -11.198  1.00 83.57           S  
ATOM   3845  CE  MET A 487       8.683  15.777 -12.280  1.00 83.57           C  
ATOM   3846  N   ASN A 488       4.347  13.618 -15.863  1.00 84.89           N  
ATOM   3847  CA  ASN A 488       3.092  13.892 -16.562  1.00 84.89           C  
ATOM   3848  C   ASN A 488       2.436  12.605 -17.091  1.00 84.89           C  
ATOM   3849  CB  ASN A 488       3.339  14.934 -17.669  1.00 84.89           C  
ATOM   3850  O   ASN A 488       1.231  12.443 -16.923  1.00 84.89           O  
ATOM   3851  CG  ASN A 488       3.617  16.328 -17.121  1.00 84.89           C  
ATOM   3852  ND2 ASN A 488       3.913  17.279 -17.976  1.00 84.89           N  
ATOM   3853  OD1 ASN A 488       3.548  16.593 -15.934  1.00 84.89           O  
ATOM   3854  N   ARG A 489       3.211  11.647 -17.633  1.00 87.40           N  
ATOM   3855  CA  ARG A 489       2.674  10.344 -18.091  1.00 87.40           C  
ATOM   3856  C   ARG A 489       2.175   9.449 -16.957  1.00 87.40           C  
ATOM   3857  CB  ARG A 489       3.703   9.565 -18.935  1.00 87.40           C  
ATOM   3858  O   ARG A 489       1.236   8.682 -17.162  1.00 87.40           O  
ATOM   3859  CG  ARG A 489       4.160  10.205 -20.257  1.00 87.40           C  
ATOM   3860  CD  ARG A 489       3.101  11.107 -20.893  1.00 87.40           C  
ATOM   3861  NE  ARG A 489       3.528  11.599 -22.211  1.00 87.40           N  
ATOM   3862  NH1 ARG A 489       1.894  10.599 -23.495  1.00 87.40           N  
ATOM   3863  NH2 ARG A 489       3.256  12.043 -24.424  1.00 87.40           N  
ATOM   3864  CZ  ARG A 489       2.901  11.407 -23.354  1.00 87.40           C  
ATOM   3865  N   VAL A 490       2.792   9.516 -15.777  1.00 86.81           N  
ATOM   3866  CA  VAL A 490       2.316   8.783 -14.594  1.00 86.81           C  
ATOM   3867  C   VAL A 490       1.064   9.440 -14.013  1.00 86.81           C  
ATOM   3868  CB  VAL A 490       3.422   8.636 -13.533  1.00 86.81           C  
ATOM   3869  O   VAL A 490       0.129   8.733 -13.653  1.00 86.81           O  
ATOM   3870  CG1 VAL A 490       2.914   7.939 -12.268  1.00 86.81           C  
ATOM   3871  CG2 VAL A 490       4.571   7.772 -14.062  1.00 86.81           C  
ATOM   3872  N   ASN A 491       1.016  10.772 -13.960  1.00 80.84           N  
ATOM   3873  CA  ASN A 491      -0.115  11.518 -13.405  1.00 80.84           C  
ATOM   3874  C   ASN A 491      -1.359  11.469 -14.310  1.00 80.84           C  
ATOM   3875  CB  ASN A 491       0.337  12.961 -13.128  1.00 80.84           C  
ATOM   3876  O   ASN A 491      -2.474  11.511 -13.802  1.00 80.84           O  
ATOM   3877  CG  ASN A 491       1.381  13.082 -12.027  1.00 80.84           C  
ATOM   3878  ND2 ASN A 491       1.989  14.239 -11.904  1.00 80.84           N  
ATOM   3879  OD1 ASN A 491       1.660  12.170 -11.258  1.00 80.84           O  
ATOM   3880  N   SER A 492      -1.191  11.317 -15.629  1.00 78.27           N  
ATOM   3881  CA  SER A 492      -2.299  11.080 -16.566  1.00 78.27           C  
ATOM   3882  C   SER A 492      -2.842   9.642 -16.544  1.00 78.27           C  
ATOM   3883  CB  SER A 492      -1.877  11.474 -17.989  1.00 78.27           C  
ATOM   3884  O   SER A 492      -3.807   9.344 -17.245  1.00 78.27           O  
ATOM   3885  OG  SER A 492      -0.768  10.709 -18.436  1.00 78.27           O  
ATOM   3886  N   HIS A 493      -2.229   8.717 -15.795  1.00 78.88           N  
ATOM   3887  CA  HIS A 493      -2.712   7.340 -15.708  1.00 78.88           C  
ATOM   3888  C   HIS A 493      -3.823   7.203 -14.660  1.00 78.88           C  
ATOM   3889  CB  HIS A 493      -1.553   6.380 -15.432  1.00 78.88           C  
ATOM   3890  O   HIS A 493      -3.581   7.322 -13.459  1.00 78.88           O  
ATOM   3891  CG  HIS A 493      -1.991   4.938 -15.467  1.00 78.88           C  
ATOM   3892  CD2 HIS A 493      -2.134   4.101 -14.393  1.00 78.88           C  
ATOM   3893  ND1 HIS A 493      -2.333   4.218 -16.589  1.00 78.88           N  
ATOM   3894  CE1 HIS A 493      -2.657   2.974 -16.198  1.00 78.88           C  
ATOM   3895  NE2 HIS A 493      -2.511   2.839 -14.870  1.00 78.88           N  
ATOM   3896  N   ILE A 494      -5.036   6.891 -15.121  1.00 76.77           N  
ATOM   3897  CA  ILE A 494      -6.212   6.699 -14.263  1.00 76.77           C  
ATOM   3898  C   ILE A 494      -5.978   5.506 -13.309  1.00 76.77           C  
ATOM   3899  CB  ILE A 494      -7.488   6.512 -15.118  1.00 76.77           C  
ATOM   3900  O   ILE A 494      -5.695   4.398 -13.774  1.00 76.77           O  
ATOM   3901  CG1 ILE A 494      -7.701   7.722 -16.063  1.00 76.77           C  
ATOM   3902  CG2 ILE A 494      -8.718   6.314 -14.210  1.00 76.77           C  
ATOM   3903  CD1 ILE A 494      -8.860   7.557 -17.053  1.00 76.77           C  
ATOM   3904  N   PRO A 495      -6.096   5.682 -11.978  1.00 74.68           N  
ATOM   3905  CA  PRO A 495      -5.876   4.604 -11.020  1.00 74.68           C  
ATOM   3906  C   PRO A 495      -7.016   3.576 -11.057  1.00 74.68           C  
ATOM   3907  CB  PRO A 495      -5.750   5.295  -9.657  1.00 74.68           C  
ATOM   3908  O   PRO A 495      -8.174   3.897 -10.809  1.00 74.68           O  
ATOM   3909  CG  PRO A 495      -6.592   6.562  -9.818  1.00 74.68           C  
ATOM   3910  CD  PRO A 495      -6.385   6.932 -11.285  1.00 74.68           C  
ATOM   3911  N   GLY A 496      -6.686   2.305 -11.306  1.00 77.48           N  
ATOM   3912  CA  GLY A 496      -7.677   1.221 -11.334  1.00 77.48           C  
ATOM   3913  C   GLY A 496      -8.350   0.980  -9.974  1.00 77.48           C  
ATOM   3914  O   GLY A 496      -7.662   0.701  -8.987  1.00 77.48           O  
ATOM   3915  N   ILE A 497      -9.687   1.029  -9.956  1.00 84.82           N  
ATOM   3916  CA  ILE A 497     -10.532   1.096  -8.749  1.00 84.82           C  
ATOM   3917  C   ILE A 497     -10.781  -0.250  -8.037  1.00 84.82           C  
ATOM   3918  CB  ILE A 497     -11.842   1.841  -9.117  1.00 84.82           C  
ATOM   3919  O   ILE A 497     -11.231  -0.256  -6.896  1.00 84.82           O  
ATOM   3920  CG1 ILE A 497     -12.548   2.422  -7.873  1.00 84.82           C  
ATOM   3921  CG2 ILE A 497     -12.783   0.955  -9.954  1.00 84.82           C  
ATOM   3922  CD1 ILE A 497     -13.578   3.508  -8.213  1.00 84.82           C  
ATOM   3923  N   GLY A 498     -10.450  -1.393  -8.651  1.00 89.46           N  
ATOM   3924  CA  GLY A 498     -10.836  -2.727  -8.152  1.00 89.46           C  
ATOM   3925  C   GLY A 498     -10.455  -3.033  -6.694  1.00 89.46           C  
ATOM   3926  O   GLY A 498     -11.288  -3.525  -5.941  1.00 89.46           O  
ATOM   3927  N   TYR A 499      -9.245  -2.667  -6.250  1.00 91.03           N  
ATOM   3928  CA  TYR A 499      -8.839  -2.866  -4.847  1.00 91.03           C  
ATOM   3929  C   TYR A 499      -9.597  -1.958  -3.866  1.00 91.03           C  
ATOM   3930  CB  TYR A 499      -7.317  -2.723  -4.681  1.00 91.03           C  
ATOM   3931  O   TYR A 499      -9.794  -2.357  -2.725  1.00 91.03           O  
ATOM   3932  CG  TYR A 499      -6.559  -3.980  -5.068  1.00 91.03           C  
ATOM   3933  CD1 TYR A 499      -6.281  -4.960  -4.092  1.00 91.03           C  
ATOM   3934  CD2 TYR A 499      -6.193  -4.205  -6.409  1.00 91.03           C  
ATOM   3935  CE1 TYR A 499      -5.649  -6.165  -4.455  1.00 91.03           C  
ATOM   3936  CE2 TYR A 499      -5.555  -5.406  -6.776  1.00 91.03           C  
ATOM   3937  OH  TYR A 499      -4.696  -7.554  -6.172  1.00 91.03           O  
ATOM   3938  CZ  TYR A 499      -5.292  -6.391  -5.801  1.00 91.03           C  
ATOM   3939  N   GLN A 500     -10.077  -0.787  -4.307  1.00 89.43           N  
ATOM   3940  CA  GLN A 500     -10.954   0.064  -3.495  1.00 89.43           C  
ATOM   3941  C   GLN A 500     -12.327  -0.581  -3.309  1.00 89.43           C  
ATOM   3942  CB  GLN A 500     -11.104   1.453  -4.142  1.00 89.43           C  
ATOM   3943  O   GLN A 500     -12.853  -0.568  -2.203  1.00 89.43           O  
ATOM   3944  CG  GLN A 500     -11.854   2.445  -3.238  1.00 89.43           C  
ATOM   3945  CD  GLN A 500     -11.047   2.788  -1.995  1.00 89.43           C  
ATOM   3946  NE2 GLN A 500     -11.559   2.556  -0.806  1.00 89.43           N  
ATOM   3947  OE1 GLN A 500      -9.924   3.261  -2.112  1.00 89.43           O  
ATOM   3948  N   ILE A 501     -12.890  -1.165  -4.373  1.00 92.75           N  
ATOM   3949  CA  ILE A 501     -14.158  -1.903  -4.296  1.00 92.75           C  
ATOM   3950  C   ILE A 501     -13.995  -3.111  -3.368  1.00 92.75           C  
ATOM   3951  CB  ILE A 501     -14.662  -2.300  -5.704  1.00 92.75           C  
ATOM   3952  O   ILE A 501     -14.818  -3.298  -2.481  1.00 92.75           O  
ATOM   3953  CG1 ILE A 501     -14.924  -1.028  -6.546  1.00 92.75           C  
ATOM   3954  CG2 ILE A 501     -15.938  -3.157  -5.603  1.00 92.75           C  
ATOM   3955  CD1 ILE A 501     -15.316  -1.298  -8.004  1.00 92.75           C  
ATOM   3956  N   PHE A 502     -12.899  -3.866  -3.501  1.00 94.31           N  
ATOM   3957  CA  PHE A 502     -12.579  -4.981  -2.606  1.00 94.31           C  
ATOM   3958  C   PHE A 502     -12.450  -4.539  -1.138  1.00 94.31           C  
ATOM   3959  CB  PHE A 502     -11.304  -5.676  -3.106  1.00 94.31           C  
ATOM   3960  O   PHE A 502     -13.104  -5.112  -0.275  1.00 94.31           O  
ATOM   3961  CG  PHE A 502     -10.859  -6.832  -2.232  1.00 94.31           C  
ATOM   3962  CD1 PHE A 502      -9.679  -6.733  -1.468  1.00 94.31           C  
ATOM   3963  CD2 PHE A 502     -11.651  -7.992  -2.147  1.00 94.31           C  
ATOM   3964  CE1 PHE A 502      -9.304  -7.783  -0.609  1.00 94.31           C  
ATOM   3965  CE2 PHE A 502     -11.277  -9.039  -1.287  1.00 94.31           C  
ATOM   3966  CZ  PHE A 502     -10.110  -8.930  -0.512  1.00 94.31           C  
ATOM   3967  N   GLY A 503     -11.682  -3.482  -0.849  1.00 93.81           N  
ATOM   3968  CA  GLY A 503     -11.546  -2.945   0.511  1.00 93.81           C  
ATOM   3969  C   GLY A 503     -12.870  -2.442   1.100  1.00 93.81           C  
ATOM   3970  O   GLY A 503     -13.160  -2.705   2.265  1.00 93.81           O  
ATOM   3971  N   ASN A 504     -13.707  -1.785   0.289  1.00 93.71           N  
ATOM   3972  CA  ASN A 504     -15.051  -1.370   0.693  1.00 93.71           C  
ATOM   3973  C   ASN A 504     -15.947  -2.593   0.990  1.00 93.71           C  
ATOM   3974  CB  ASN A 504     -15.685  -0.491  -0.402  1.00 93.71           C  
ATOM   3975  O   ASN A 504     -16.601  -2.628   2.031  1.00 93.71           O  
ATOM   3976  CG  ASN A 504     -15.079   0.891  -0.621  1.00 93.71           C  
ATOM   3977  ND2 ASN A 504     -15.647   1.635  -1.540  1.00 93.71           N  
ATOM   3978  OD1 ASN A 504     -14.129   1.354  -0.003  1.00 93.71           O  
ATOM   3979  N   ALA A 505     -15.948  -3.609   0.120  1.00 95.58           N  
ATOM   3980  CA  ALA A 505     -16.731  -4.832   0.303  1.00 95.58           C  
ATOM   3981  C   ALA A 505     -16.315  -5.589   1.573  1.00 95.58           C  
ATOM   3982  CB  ALA A 505     -16.595  -5.703  -0.953  1.00 95.58           C  
ATOM   3983  O   ALA A 505     -17.168  -5.920   2.390  1.00 95.58           O  
ATOM   3984  N   VAL A 506     -15.010  -5.769   1.801  1.00 95.59           N  
ATOM   3985  CA  VAL A 506     -14.479  -6.369   3.036  1.00 95.59           C  
ATOM   3986  C   VAL A 506     -14.887  -5.560   4.272  1.00 95.59           C  
ATOM   3987  CB  VAL A 506     -12.950  -6.531   2.947  1.00 95.59           C  
ATOM   3988  O   VAL A 506     -15.273  -6.154   5.275  1.00 95.59           O  
ATOM   3989  CG1 VAL A 506     -12.332  -6.952   4.281  1.00 95.59           C  
ATOM   3990  CG2 VAL A 506     -12.572  -7.603   1.915  1.00 95.59           C  
ATOM   3991  N   SER A 507     -14.876  -4.221   4.210  1.00 94.95           N  
ATOM   3992  CA  SER A 507     -15.320  -3.395   5.345  1.00 94.95           C  
ATOM   3993  C   SER A 507     -16.808  -3.544   5.674  1.00 94.95           C  
ATOM   3994  CB  SER A 507     -14.925  -1.924   5.163  1.00 94.95           C  
ATOM   3995  O   SER A 507     -17.173  -3.521   6.848  1.00 94.95           O  
ATOM   3996  OG  SER A 507     -15.618  -1.259   4.123  1.00 94.95           O  
ATOM   3997  N   LEU A 508     -17.653  -3.774   4.663  1.00 94.84           N  
ATOM   3998  CA  LEU A 508     -19.070  -4.073   4.861  1.00 94.84           C  
ATOM   3999  C   LEU A 508     -19.268  -5.492   5.417  1.00 94.84           C  
ATOM   4000  CB  LEU A 508     -19.815  -3.844   3.534  1.00 94.84           C  
ATOM   4001  O   LEU A 508     -20.007  -5.661   6.379  1.00 94.84           O  
ATOM   4002  CG  LEU A 508     -21.339  -4.042   3.625  1.00 94.84           C  
ATOM   4003  CD1 LEU A 508     -22.003  -3.053   4.586  1.00 94.84           C  
ATOM   4004  CD2 LEU A 508     -21.956  -3.853   2.240  1.00 94.84           C  
ATOM   4005  N   ILE A 509     -18.562  -6.492   4.877  1.00 94.57           N  
ATOM   4006  CA  ILE A 509     -18.614  -7.889   5.344  1.00 94.57           C  
ATOM   4007  C   ILE A 509     -18.190  -7.988   6.817  1.00 94.57           C  
ATOM   4008  CB  ILE A 509     -17.757  -8.790   4.420  1.00 94.57           C  
ATOM   4009  O   ILE A 509     -18.924  -8.554   7.625  1.00 94.57           O  
ATOM   4010  CG1 ILE A 509     -18.404  -8.897   3.018  1.00 94.57           C  
ATOM   4011  CG2 ILE A 509     -17.567 -10.201   5.010  1.00 94.57           C  
ATOM   4012  CD1 ILE A 509     -17.449  -9.415   1.934  1.00 94.57           C  
ATOM   4013  N   LEU A 510     -17.061  -7.376   7.198  1.00 93.84           N  
ATOM   4014  CA  LEU A 510     -16.587  -7.329   8.590  1.00 93.84           C  
ATOM   4015  C   LEU A 510     -17.537  -6.558   9.519  1.00 93.84           C  
ATOM   4016  CB  LEU A 510     -15.180  -6.707   8.629  1.00 93.84           C  
ATOM   4017  O   LEU A 510     -17.647  -6.890  10.700  1.00 93.84           O  
ATOM   4018  CG  LEU A 510     -14.055  -7.679   8.230  1.00 93.84           C  
ATOM   4019  CD1 LEU A 510     -12.749  -6.907   8.061  1.00 93.84           C  
ATOM   4020  CD2 LEU A 510     -13.827  -8.752   9.298  1.00 93.84           C  
ATOM   4021  N   GLY A 511     -18.243  -5.547   9.005  1.00 92.80           N  
ATOM   4022  CA  GLY A 511     -19.302  -4.848   9.733  1.00 92.80           C  
ATOM   4023  C   GLY A 511     -20.551  -5.702   9.957  1.00 92.80           C  
ATOM   4024  O   GLY A 511     -21.108  -5.680  11.049  1.00 92.80           O  
ATOM   4025  N   LEU A 512     -20.960  -6.478   8.949  1.00 92.05           N  
ATOM   4026  CA  LEU A 512     -22.145  -7.341   8.985  1.00 92.05           C  
ATOM   4027  C   LEU A 512     -21.912  -8.691   9.686  1.00 92.05           C  
ATOM   4028  CB  LEU A 512     -22.666  -7.547   7.550  1.00 92.05           C  
ATOM   4029  O   LEU A 512     -22.878  -9.319  10.106  1.00 92.05           O  
ATOM   4030  CG  LEU A 512     -23.276  -6.291   6.897  1.00 92.05           C  
ATOM   4031  CD1 LEU A 512     -23.621  -6.600   5.440  1.00 92.05           C  
ATOM   4032  CD2 LEU A 512     -24.555  -5.822   7.594  1.00 92.05           C  
ATOM   4033  N   THR A 513     -20.657  -9.122   9.858  1.00 90.64           N  
ATOM   4034  CA  THR A 513     -20.288 -10.415  10.476  1.00 90.64           C  
ATOM   4035  C   THR A 513     -21.055 -10.746  11.774  1.00 90.64           C  
ATOM   4036  CB  THR A 513     -18.772 -10.511  10.732  1.00 90.64           C  
ATOM   4037  O   THR A 513     -21.575 -11.855  11.842  1.00 90.64           O  
ATOM   4038  CG2 THR A 513     -18.311 -11.902  11.168  1.00 90.64           C  
ATOM   4039  OG1 THR A 513     -18.024 -10.227   9.573  1.00 90.64           O  
ATOM   4040  N   PRO A 514     -21.186  -9.859  12.791  1.00 88.44           N  
ATOM   4041  CA  PRO A 514     -21.960 -10.176  14.004  1.00 88.44           C  
ATOM   4042  C   PRO A 514     -23.450 -10.436  13.752  1.00 88.44           C  
ATOM   4043  CB  PRO A 514     -21.743  -8.996  14.958  1.00 88.44           C  
ATOM   4044  O   PRO A 514     -24.022 -11.333  14.363  1.00 88.44           O  
ATOM   4045  CG  PRO A 514     -21.343  -7.840  14.047  1.00 88.44           C  
ATOM   4046  CD  PRO A 514     -20.568  -8.545  12.937  1.00 88.44           C  
ATOM   4047  N   PHE A 515     -24.070  -9.713  12.818  1.00 87.31           N  
ATOM   4048  CA  PHE A 515     -25.479  -9.904  12.458  1.00 87.31           C  
ATOM   4049  C   PHE A 515     -25.694 -11.224  11.717  1.00 87.31           C  
ATOM   4050  CB  PHE A 515     -25.953  -8.725  11.598  1.00 87.31           C  
ATOM   4051  O   PHE A 515     -26.610 -11.972  12.041  1.00 87.31           O  
ATOM   4052  CG  PHE A 515     -25.786  -7.381  12.271  1.00 87.31           C  
ATOM   4053  CD1 PHE A 515     -26.807  -6.884  13.098  1.00 87.31           C  
ATOM   4054  CD2 PHE A 515     -24.599  -6.643  12.107  1.00 87.31           C  
ATOM   4055  CE1 PHE A 515     -26.651  -5.651  13.748  1.00 87.31           C  
ATOM   4056  CE2 PHE A 515     -24.434  -5.417  12.773  1.00 87.31           C  
ATOM   4057  CZ  PHE A 515     -25.463  -4.918  13.590  1.00 87.31           C  
ATOM   4058  N   VAL A 516     -24.814 -11.529  10.755  1.00 86.82           N  
ATOM   4059  CA  VAL A 516     -24.848 -12.792  10.002  1.00 86.82           C  
ATOM   4060  C   VAL A 516     -24.631 -13.981  10.937  1.00 86.82           C  
ATOM   4061  CB  VAL A 516     -23.812 -12.782   8.859  1.00 86.82           C  
ATOM   4062  O   VAL A 516     -25.359 -14.959  10.834  1.00 86.82           O  
ATOM   4063  CG1 VAL A 516     -23.753 -14.115   8.101  1.00 86.82           C  
ATOM   4064  CG2 VAL A 516     -24.145 -11.691   7.829  1.00 86.82           C  
ATOM   4065  N   PHE A 517     -23.689 -13.876  11.881  1.00 85.43           N  
ATOM   4066  CA  PHE A 517     -23.410 -14.940  12.844  1.00 85.43           C  
ATOM   4067  C   PHE A 517     -24.575 -15.176  13.820  1.00 85.43           C  
ATOM   4068  CB  PHE A 517     -22.101 -14.636  13.578  1.00 85.43           C  
ATOM   4069  O   PHE A 517     -24.961 -16.324  14.034  1.00 85.43           O  
ATOM   4070  CG  PHE A 517     -21.676 -15.773  14.482  1.00 85.43           C  
ATOM   4071  CD1 PHE A 517     -22.167 -15.839  15.800  1.00 85.43           C  
ATOM   4072  CD2 PHE A 517     -20.888 -16.824  13.972  1.00 85.43           C  
ATOM   4073  CE1 PHE A 517     -21.891 -16.961  16.598  1.00 85.43           C  
ATOM   4074  CE2 PHE A 517     -20.609 -17.944  14.773  1.00 85.43           C  
ATOM   4075  CZ  PHE A 517     -21.126 -18.016  16.077  1.00 85.43           C  
ATOM   4076  N   ARG A 518     -25.180 -14.106  14.370  1.00 83.21           N  
ATOM   4077  CA  ARG A 518     -26.399 -14.213  15.198  1.00 83.21           C  
ATOM   4078  C   ARG A 518     -27.529 -14.918  14.446  1.00 83.21           C  
ATOM   4079  CB  ARG A 518     -26.879 -12.828  15.676  1.00 83.21           C  
ATOM   4080  O   ARG A 518     -28.148 -15.822  14.996  1.00 83.21           O  
ATOM   4081  CG  ARG A 518     -26.178 -12.367  16.962  1.00 83.21           C  
ATOM   4082  CD  ARG A 518     -26.868 -11.137  17.582  1.00 83.21           C  
ATOM   4083  NE  ARG A 518     -26.413  -9.850  17.011  1.00 83.21           N  
ATOM   4084  NH1 ARG A 518     -24.535  -9.665  18.284  1.00 83.21           N  
ATOM   4085  NH2 ARG A 518     -24.988  -8.057  16.836  1.00 83.21           N  
ATOM   4086  CZ  ARG A 518     -25.324  -9.194  17.371  1.00 83.21           C  
ATOM   4087  N   LEU A 519     -27.753 -14.543  13.186  1.00 82.21           N  
ATOM   4088  CA  LEU A 519     -28.777 -15.161  12.347  1.00 82.21           C  
ATOM   4089  C   LEU A 519     -28.484 -16.647  12.077  1.00 82.21           C  
ATOM   4090  CB  LEU A 519     -28.919 -14.335  11.056  1.00 82.21           C  
ATOM   4091  O   LEU A 519     -29.381 -17.467  12.209  1.00 82.21           O  
ATOM   4092  CG  LEU A 519     -30.051 -14.809  10.127  1.00 82.21           C  
ATOM   4093  CD1 LEU A 519     -31.430 -14.687  10.774  1.00 82.21           C  
ATOM   4094  CD2 LEU A 519     -30.043 -13.955   8.856  1.00 82.21           C  
ATOM   4095  N   SER A 520     -27.235 -17.018  11.770  1.00 81.67           N  
ATOM   4096  CA  SER A 520     -26.871 -18.425  11.537  1.00 81.67           C  
ATOM   4097  C   SER A 520     -26.890 -19.298  12.794  1.00 81.67           C  
ATOM   4098  CB  SER A 520     -25.498 -18.538  10.867  1.00 81.67           C  
ATOM   4099  O   SER A 520     -27.034 -20.507  12.675  1.00 81.67           O  
ATOM   4100  OG  SER A 520     -24.470 -17.911  11.614  1.00 81.67           O  
ATOM   4101  N   GLN A 521     -26.724 -18.720  13.988  1.00 79.39           N  
ATOM   4102  CA  GLN A 521     -26.793 -19.472  15.246  1.00 79.39           C  
ATOM   4103  C   GLN A 521     -28.239 -19.705  15.707  1.00 79.39           C  
ATOM   4104  CB  GLN A 521     -25.972 -18.732  16.316  1.00 79.39           C  
ATOM   4105  O   GLN A 521     -28.524 -20.712  16.347  1.00 79.39           O  
ATOM   4106  CG  GLN A 521     -25.896 -19.532  17.626  1.00 79.39           C  
ATOM   4107  CD  GLN A 521     -24.954 -18.907  18.647  1.00 79.39           C  
ATOM   4108  NE2 GLN A 521     -24.135 -19.699  19.303  1.00 79.39           N  
ATOM   4109  OE1 GLN A 521     -24.927 -17.707  18.879  1.00 79.39           O  
ATOM   4110  N   ALA A 522     -29.145 -18.773  15.405  1.00 73.51           N  
ATOM   4111  CA  ALA A 522     -30.549 -18.855  15.801  1.00 73.51           C  
ATOM   4112  C   ALA A 522     -31.443 -19.572  14.776  1.00 73.51           C  
ATOM   4113  CB  ALA A 522     -31.036 -17.427  16.044  1.00 73.51           C  
ATOM   4114  O   ALA A 522     -32.605 -19.835  15.074  1.00 73.51           O  
ATOM   4115  N   THR A 523     -30.956 -19.828  13.558  1.00 67.41           N  
ATOM   4116  CA  THR A 523     -31.788 -20.329  12.460  1.00 67.41           C  
ATOM   4117  C   THR A 523     -31.048 -21.385  11.644  1.00 67.41           C  
ATOM   4118  CB  THR A 523     -32.252 -19.174  11.546  1.00 67.41           C  
ATOM   4119  O   THR A 523     -30.121 -21.066  10.899  1.00 67.41           O  
ATOM   4120  CG2 THR A 523     -33.538 -19.544  10.816  1.00 67.41           C  
ATOM   4121  OG1 THR A 523     -32.574 -18.006  12.270  1.00 67.41           O  
ATOM   4122  N   ASP A 524     -31.502 -22.639  11.736  1.00 67.44           N  
ATOM   4123  CA  ASP A 524     -31.074 -23.698  10.817  1.00 67.44           C  
ATOM   4124  C   ASP A 524     -31.437 -23.331   9.371  1.00 67.44           C  
ATOM   4125  CB  ASP A 524     -31.713 -25.047  11.189  1.00 67.44           C  
ATOM   4126  O   ASP A 524     -32.465 -22.699   9.115  1.00 67.44           O  
ATOM   4127  CG  ASP A 524     -30.967 -25.777  12.308  1.00 67.44           C  
ATOM   4128  OD1 ASP A 524     -29.718 -25.785  12.247  1.00 67.44           O  
ATOM   4129  OD2 ASP A 524     -31.661 -26.357  13.171  1.00 67.44           O  
ATOM   4130  N   LEU A 525     -30.612 -23.757   8.408  1.00 61.63           N  
ATOM   4131  CA  LEU A 525     -30.703 -23.330   7.003  1.00 61.63           C  
ATOM   4132  C   LEU A 525     -32.100 -23.523   6.380  1.00 61.63           C  
ATOM   4133  CB  LEU A 525     -29.614 -24.072   6.204  1.00 61.63           C  
ATOM   4134  O   LEU A 525     -32.524 -22.712   5.556  1.00 61.63           O  
ATOM   4135  CG  LEU A 525     -29.518 -23.686   4.714  1.00 61.63           C  
ATOM   4136  CD1 LEU A 525     -29.191 -22.204   4.505  1.00 61.63           C  
ATOM   4137  CD2 LEU A 525     -28.415 -24.507   4.044  1.00 61.63           C  
ATOM   4138  N   GLU A 526     -32.828 -24.562   6.792  1.00 63.36           N  
ATOM   4139  CA  GLU A 526     -34.191 -24.848   6.326  1.00 63.36           C  
ATOM   4140  C   GLU A 526     -35.236 -23.878   6.916  1.00 63.36           C  
ATOM   4141  CB  GLU A 526     -34.539 -26.315   6.643  1.00 63.36           C  
ATOM   4142  O   GLU A 526     -36.188 -23.487   6.236  1.00 63.36           O  
ATOM   4143  CG  GLU A 526     -33.545 -27.294   5.988  1.00 63.36           C  
ATOM   4144  CD  GLU A 526     -34.003 -28.762   6.015  1.00 63.36           C  
ATOM   4145  OE1 GLU A 526     -33.494 -29.522   5.159  1.00 63.36           O  
ATOM   4146  OE2 GLU A 526     -34.849 -29.110   6.867  1.00 63.36           O  
ATOM   4147  N   GLN A 527     -35.029 -23.409   8.150  1.00 62.61           N  
ATOM   4148  CA  GLN A 527     -35.958 -22.531   8.868  1.00 62.61           C  
ATOM   4149  C   GLN A 527     -35.877 -21.057   8.439  1.00 62.61           C  
ATOM   4150  CB  GLN A 527     -35.722 -22.641  10.379  1.00 62.61           C  
ATOM   4151  O   GLN A 527     -36.816 -20.303   8.708  1.00 62.61           O  
ATOM   4152  CG  GLN A 527     -36.003 -24.030  10.974  1.00 62.61           C  
ATOM   4153  CD  GLN A 527     -35.796 -24.049  12.488  1.00 62.61           C  
ATOM   4154  NE2 GLN A 527     -36.048 -25.156  13.146  1.00 62.61           N  
ATOM   4155  OE1 GLN A 527     -35.404 -23.074  13.107  1.00 62.61           O  
ATOM   4156  N   LEU A 528     -34.812 -20.621   7.745  1.00 59.50           N  
ATOM   4157  CA  LEU A 528     -34.681 -19.228   7.273  1.00 59.50           C  
ATOM   4158  C   LEU A 528     -35.848 -18.778   6.379  1.00 59.50           C  
ATOM   4159  CB  LEU A 528     -33.358 -19.018   6.499  1.00 59.50           C  
ATOM   4160  O   LEU A 528     -36.135 -17.587   6.309  1.00 59.50           O  
ATOM   4161  CG  LEU A 528     -32.194 -18.477   7.354  1.00 59.50           C  
ATOM   4162  CD1 LEU A 528     -31.327 -19.602   7.903  1.00 59.50           C  
ATOM   4163  CD2 LEU A 528     -31.279 -17.583   6.511  1.00 59.50           C  
ATOM   4164  N   THR A 529     -36.509 -19.711   5.690  1.00 66.31           N  
ATOM   4165  CA  THR A 529     -37.629 -19.402   4.783  1.00 66.31           C  
ATOM   4166  C   THR A 529     -38.986 -19.300   5.486  1.00 66.31           C  
ATOM   4167  CB  THR A 529     -37.713 -20.411   3.628  1.00 66.31           C  
ATOM   4168  O   THR A 529     -39.921 -18.755   4.903  1.00 66.31           O  
ATOM   4169  CG2 THR A 529     -36.432 -20.470   2.796  1.00 66.31           C  
ATOM   4170  OG1 THR A 529     -37.983 -21.716   4.088  1.00 66.31           O  
ATOM   4171  N   ALA A 530     -39.095 -19.796   6.724  1.00 68.35           N  
ATOM   4172  CA  ALA A 530     -40.342 -19.842   7.490  1.00 68.35           C  
ATOM   4173  C   ALA A 530     -40.520 -18.656   8.458  1.00 68.35           C  
ATOM   4174  CB  ALA A 530     -40.375 -21.182   8.234  1.00 68.35           C  
ATOM   4175  O   ALA A 530     -41.649 -18.340   8.828  1.00 68.35           O  
ATOM   4176  N   HIS A 531     -39.427 -18.005   8.865  1.00 68.93           N  
ATOM   4177  CA  HIS A 531     -39.458 -16.903   9.828  1.00 68.93           C  
ATOM   4178  C   HIS A 531     -39.946 -15.584   9.210  1.00 68.93           C  
ATOM   4179  CB  HIS A 531     -38.078 -16.736  10.473  1.00 68.93           C  
ATOM   4180  O   HIS A 531     -39.616 -15.226   8.077  1.00 68.93           O  
ATOM   4181  CG  HIS A 531     -37.758 -17.799  11.491  1.00 68.93           C  
ATOM   4182  CD2 HIS A 531     -37.997 -17.714  12.836  1.00 68.93           C  
ATOM   4183  ND1 HIS A 531     -37.169 -19.023  11.260  1.00 68.93           N  
ATOM   4184  CE1 HIS A 531     -37.037 -19.647  12.445  1.00 68.93           C  
ATOM   4185  NE2 HIS A 531     -37.526 -18.885  13.432  1.00 68.93           N  
ATOM   4186  N   SER A 532     -40.699 -14.815   9.993  1.00 75.84           N  
ATOM   4187  CA  SER A 532     -41.144 -13.470   9.634  1.00 75.84           C  
ATOM   4188  C   SER A 532     -39.986 -12.463   9.646  1.00 75.84           C  
ATOM   4189  CB  SER A 532     -42.276 -13.018  10.565  1.00 75.84           C  
ATOM   4190  O   SER A 532     -39.025 -12.576  10.410  1.00 75.84           O  
ATOM   4191  OG  SER A 532     -41.790 -12.801  11.872  1.00 75.84           O  
ATOM   4192  N   ALA A 533     -40.092 -11.405   8.836  1.00 75.47           N  
ATOM   4193  CA  ALA A 533     -39.074 -10.349   8.782  1.00 75.47           C  
ATOM   4194  C   ALA A 533     -38.857  -9.641  10.140  1.00 75.47           C  
ATOM   4195  CB  ALA A 533     -39.473  -9.353   7.687  1.00 75.47           C  
ATOM   4196  O   ALA A 533     -37.760  -9.155  10.414  1.00 75.47           O  
ATOM   4197  N   SER A 534     -39.886  -9.612  10.992  1.00 75.00           N  
ATOM   4198  CA  SER A 534     -39.824  -9.149  12.383  1.00 75.00           C  
ATOM   4199  C   SER A 534     -38.953 -10.046  13.266  1.00 75.00           C  
ATOM   4200  CB  SER A 534     -41.242  -9.057  12.973  1.00 75.00           C  
ATOM   4201  O   SER A 534     -38.126  -9.532  14.013  1.00 75.00           O  
ATOM   4202  OG  SER A 534     -42.149  -9.962  12.356  1.00 75.00           O  
ATOM   4203  N   GLU A 535     -39.074 -11.370  13.158  1.00 76.58           N  
ATOM   4204  CA  GLU A 535     -38.264 -12.308  13.949  1.00 76.58           C  
ATOM   4205  C   GLU A 535     -36.788 -12.237  13.544  1.00 76.58           C  
ATOM   4206  CB  GLU A 535     -38.814 -13.733  13.795  1.00 76.58           C  
ATOM   4207  O   GLU A 535     -35.926 -12.116  14.414  1.00 76.58           O  
ATOM   4208  CG  GLU A 535     -40.159 -13.894  14.530  1.00 76.58           C  
ATOM   4209  CD  GLU A 535     -41.039 -15.013  13.957  1.00 76.58           C  
ATOM   4210  OE1 GLU A 535     -41.797 -15.621  14.734  1.00 76.58           O  
ATOM   4211  OE2 GLU A 535     -41.045 -15.158  12.710  1.00 76.58           O  
ATOM   4212  N   LEU A 536     -36.486 -12.184  12.236  1.00 76.12           N  
ATOM   4213  CA  LEU A 536     -35.113 -11.958  11.760  1.00 76.12           C  
ATOM   4214  C   LEU A 536     -34.514 -10.651  12.302  1.00 76.12           C  
ATOM   4215  CB  LEU A 536     -35.045 -11.931  10.220  1.00 76.12           C  
ATOM   4216  O   LEU A 536     -33.329 -10.614  12.634  1.00 76.12           O  
ATOM   4217  CG  LEU A 536     -34.858 -13.316   9.573  1.00 76.12           C  
ATOM   4218  CD1 LEU A 536     -36.187 -13.905   9.113  1.00 76.12           C  
ATOM   4219  CD2 LEU A 536     -33.942 -13.206   8.351  1.00 76.12           C  
ATOM   4220  N   TYR A 537     -35.309  -9.581  12.394  1.00 78.50           N  
ATOM   4221  CA  TYR A 537     -34.863  -8.308  12.961  1.00 78.50           C  
ATOM   4222  C   TYR A 537     -34.504  -8.458  14.448  1.00 78.50           C  
ATOM   4223  CB  TYR A 537     -35.942  -7.242  12.719  1.00 78.50           C  
ATOM   4224  O   TYR A 537     -33.392  -8.115  14.849  1.00 78.50           O  
ATOM   4225  CG  TYR A 537     -35.580  -5.859  13.216  1.00 78.50           C  
ATOM   4226  CD1 TYR A 537     -35.882  -5.483  14.540  1.00 78.50           C  
ATOM   4227  CD2 TYR A 537     -34.955  -4.944  12.348  1.00 78.50           C  
ATOM   4228  CE1 TYR A 537     -35.554  -4.194  15.000  1.00 78.50           C  
ATOM   4229  CE2 TYR A 537     -34.635  -3.650  12.800  1.00 78.50           C  
ATOM   4230  OH  TYR A 537     -34.631  -2.025  14.557  1.00 78.50           O  
ATOM   4231  CZ  TYR A 537     -34.931  -3.277  14.130  1.00 78.50           C  
ATOM   4232  N   VAL A 538     -35.402  -9.035  15.251  1.00 76.83           N  
ATOM   4233  CA  VAL A 538     -35.192  -9.259  16.692  1.00 76.83           C  
ATOM   4234  C   VAL A 538     -33.958 -10.133  16.949  1.00 76.83           C  
ATOM   4235  CB  VAL A 538     -36.464  -9.872  17.309  1.00 76.83           C  
ATOM   4236  O   VAL A 538     -33.118  -9.781  17.779  1.00 76.83           O  
ATOM   4237  CG1 VAL A 538     -36.266 -10.312  18.765  1.00 76.83           C  
ATOM   4238  CG2 VAL A 538     -37.607  -8.849  17.268  1.00 76.83           C  
ATOM   4239  N   ILE A 539     -33.789 -11.215  16.181  1.00 77.01           N  
ATOM   4240  CA  ILE A 539     -32.617 -12.103  16.235  1.00 77.01           C  
ATOM   4241  C   ILE A 539     -31.326 -11.345  15.887  1.00 77.01           C  
ATOM   4242  CB  ILE A 539     -32.855 -13.311  15.295  1.00 77.01           C  
ATOM   4243  O   ILE A 539     -30.331 -11.440  16.608  1.00 77.01           O  
ATOM   4244  CG1 ILE A 539     -33.938 -14.245  15.887  1.00 77.01           C  
ATOM   4245  CG2 ILE A 539     -31.561 -14.102  15.025  1.00 77.01           C  
ATOM   4246  CD1 ILE A 539     -34.482 -15.280  14.891  1.00 77.01           C  
ATOM   4247  N   ALA A 540     -31.322 -10.562  14.804  1.00 78.29           N  
ATOM   4248  CA  ALA A 540     -30.128  -9.858  14.338  1.00 78.29           C  
ATOM   4249  C   ALA A 540     -29.657  -8.758  15.310  1.00 78.29           C  
ATOM   4250  CB  ALA A 540     -30.417  -9.293  12.943  1.00 78.29           C  
ATOM   4251  O   ALA A 540     -28.446  -8.552  15.462  1.00 78.29           O  
ATOM   4252  N   PHE A 541     -30.590  -8.064  15.972  1.00 80.14           N  
ATOM   4253  CA  PHE A 541     -30.289  -7.013  16.952  1.00 80.14           C  
ATOM   4254  C   PHE A 541     -30.132  -7.528  18.395  1.00 80.14           C  
ATOM   4255  CB  PHE A 541     -31.312  -5.872  16.814  1.00 80.14           C  
ATOM   4256  O   PHE A 541     -29.500  -6.850  19.201  1.00 80.14           O  
ATOM   4257  CG  PHE A 541     -31.068  -5.027  15.573  1.00 80.14           C  
ATOM   4258  CD1 PHE A 541     -30.046  -4.060  15.581  1.00 80.14           C  
ATOM   4259  CD2 PHE A 541     -31.807  -5.230  14.394  1.00 80.14           C  
ATOM   4260  CE1 PHE A 541     -29.754  -3.317  14.422  1.00 80.14           C  
ATOM   4261  CE2 PHE A 541     -31.502  -4.510  13.227  1.00 80.14           C  
ATOM   4262  CZ  PHE A 541     -30.477  -3.550  13.239  1.00 80.14           C  
ATOM   4263  N   GLY A 542     -30.614  -8.735  18.712  1.00 75.20           N  
ATOM   4264  CA  GLY A 542     -30.396  -9.401  20.002  1.00 75.20           C  
ATOM   4265  C   GLY A 542     -31.277  -8.905  21.157  1.00 75.20           C  
ATOM   4266  O   GLY A 542     -30.969  -9.186  22.314  1.00 75.20           O  
ATOM   4267  N   SER A 543     -32.348  -8.162  20.859  1.00 74.81           N  
ATOM   4268  CA  SER A 543     -33.356  -7.695  21.823  1.00 74.81           C  
ATOM   4269  C   SER A 543     -34.672  -7.380  21.113  1.00 74.81           C  
ATOM   4270  CB  SER A 543     -32.882  -6.435  22.557  1.00 74.81           C  
ATOM   4271  O   SER A 543     -34.645  -6.946  19.962  1.00 74.81           O  
ATOM   4272  OG  SER A 543     -32.711  -5.355  21.656  1.00 74.81           O  
ATOM   4273  N   ASN A 544     -35.803  -7.538  21.806  1.00 68.64           N  
ATOM   4274  CA  ASN A 544     -37.132  -7.365  21.210  1.00 68.64           C  
ATOM   4275  C   ASN A 544     -37.518  -5.879  21.037  1.00 68.64           C  
ATOM   4276  CB  ASN A 544     -38.150  -8.199  22.028  1.00 68.64           C  
ATOM   4277  O   ASN A 544     -37.828  -5.455  19.930  1.00 68.64           O  
ATOM   4278  CG  ASN A 544     -39.146  -8.974  21.175  1.00 68.64           C  
ATOM   4279  ND2 ASN A 544     -39.881  -9.887  21.764  1.00 68.64           N  
ATOM   4280  OD1 ASN A 544     -39.262  -8.819  19.978  1.00 68.64           O  
ATOM   4281  N   GLU A 545     -37.433  -5.071  22.107  1.00 69.96           N  
ATOM   4282  CA  GLU A 545     -37.899  -3.664  22.096  1.00 69.96           C  
ATOM   4283  C   GLU A 545     -36.988  -2.662  22.847  1.00 69.96           C  
ATOM   4284  CB  GLU A 545     -39.346  -3.587  22.625  1.00 69.96           C  
ATOM   4285  O   GLU A 545     -37.292  -1.469  22.913  1.00 69.96           O  
ATOM   4286  CG  GLU A 545     -40.343  -4.383  21.761  1.00 69.96           C  
ATOM   4287  CD  GLU A 545     -41.813  -4.105  22.108  1.00 69.96           C  
ATOM   4288  OE1 GLU A 545     -42.666  -4.355  21.227  1.00 69.96           O  
ATOM   4289  OE2 GLU A 545     -42.083  -3.650  23.244  1.00 69.96           O  
ATOM   4290  N   ASP A 546     -35.840  -3.095  23.387  1.00 80.32           N  
ATOM   4291  CA  ASP A 546     -34.931  -2.213  24.133  1.00 80.32           C  
ATOM   4292  C   ASP A 546     -34.260  -1.177  23.211  1.00 80.32           C  
ATOM   4293  CB  ASP A 546     -33.867  -3.020  24.905  1.00 80.32           C  
ATOM   4294  O   ASP A 546     -33.215  -1.419  22.604  1.00 80.32           O  
ATOM   4295  CG  ASP A 546     -34.284  -3.501  26.297  1.00 80.32           C  
ATOM   4296  OD1 ASP A 546     -35.286  -2.989  26.835  1.00 80.32           O  
ATOM   4297  OD2 ASP A 546     -33.524  -4.327  26.852  1.00 80.32           O  
ATOM   4298  N   VAL A 547     -34.820   0.037  23.162  1.00 84.07           N  
ATOM   4299  CA  VAL A 547     -34.287   1.174  22.382  1.00 84.07           C  
ATOM   4300  C   VAL A 547     -32.816   1.461  22.719  1.00 84.07           C  
ATOM   4301  CB  VAL A 547     -35.143   2.438  22.619  1.00 84.07           C  
ATOM   4302  O   VAL A 547     -32.032   1.820  21.838  1.00 84.07           O  
ATOM   4303  CG1 VAL A 547     -34.649   3.644  21.806  1.00 84.07           C  
ATOM   4304  CG2 VAL A 547     -36.611   2.206  22.235  1.00 84.07           C  
ATOM   4305  N   ILE A 548     -32.419   1.263  23.982  1.00 86.67           N  
ATOM   4306  CA  ILE A 548     -31.032   1.406  24.449  1.00 86.67           C  
ATOM   4307  C   ILE A 548     -30.127   0.390  23.737  1.00 86.67           C  
ATOM   4308  CB  ILE A 548     -30.962   1.271  25.992  1.00 86.67           C  
ATOM   4309  O   ILE A 548     -29.136   0.788  23.120  1.00 86.67           O  
ATOM   4310  CG1 ILE A 548     -31.840   2.356  26.664  1.00 86.67           C  
ATOM   4311  CG2 ILE A 548     -29.512   1.377  26.498  1.00 86.67           C  
ATOM   4312  CD1 ILE A 548     -31.848   2.315  28.198  1.00 86.67           C  
ATOM   4313  N   VAL A 549     -30.507  -0.891  23.743  1.00 86.54           N  
ATOM   4314  CA  VAL A 549     -29.766  -1.987  23.102  1.00 86.54           C  
ATOM   4315  C   VAL A 549     -29.697  -1.787  21.587  1.00 86.54           C  
ATOM   4316  CB  VAL A 549     -30.405  -3.347  23.452  1.00 86.54           C  
ATOM   4317  O   VAL A 549     -28.607  -1.805  21.013  1.00 86.54           O  
ATOM   4318  CG1 VAL A 549     -29.683  -4.481  22.730  1.00 86.54           C  
ATOM   4319  CG2 VAL A 549     -30.290  -3.640  24.952  1.00 86.54           C  
ATOM   4320  N   LEU A 550     -30.828  -1.483  20.945  1.00 86.83           N  
ATOM   4321  CA  LEU A 550     -30.884  -1.183  19.514  1.00 86.83           C  
ATOM   4322  C   LEU A 550     -29.953  -0.017  19.142  1.00 86.83           C  
ATOM   4323  CB  LEU A 550     -32.350  -0.898  19.139  1.00 86.83           C  
ATOM   4324  O   LEU A 550     -29.182  -0.112  18.183  1.00 86.83           O  
ATOM   4325  CG  LEU A 550     -32.561  -0.515  17.663  1.00 86.83           C  
ATOM   4326  CD1 LEU A 550     -32.090  -1.613  16.711  1.00 86.83           C  
ATOM   4327  CD2 LEU A 550     -34.037  -0.228  17.402  1.00 86.83           C  
ATOM   4328  N   SER A 551     -29.969   1.070  19.923  1.00 88.37           N  
ATOM   4329  CA  SER A 551     -29.085   2.216  19.691  1.00 88.37           C  
ATOM   4330  C   SER A 551     -27.606   1.840  19.837  1.00 88.37           C  
ATOM   4331  CB  SER A 551     -29.469   3.404  20.584  1.00 88.37           C  
ATOM   4332  O   SER A 551     -26.797   2.209  18.987  1.00 88.37           O  
ATOM   4333  OG  SER A 551     -29.032   3.263  21.921  1.00 88.37           O  
ATOM   4334  N   MET A 552     -27.254   1.032  20.843  1.00 89.75           N  
ATOM   4335  CA  MET A 552     -25.895   0.539  21.068  1.00 89.75           C  
ATOM   4336  C   MET A 552     -25.393  -0.315  19.896  1.00 89.75           C  
ATOM   4337  CB  MET A 552     -25.878  -0.251  22.383  1.00 89.75           C  
ATOM   4338  O   MET A 552     -24.259  -0.127  19.449  1.00 89.75           O  
ATOM   4339  CG  MET A 552     -24.493  -0.805  22.722  1.00 89.75           C  
ATOM   4340  SD  MET A 552     -24.455  -1.754  24.258  1.00 89.75           S  
ATOM   4341  CE  MET A 552     -25.374  -3.251  23.810  1.00 89.75           C  
ATOM   4342  N   VAL A 553     -26.228  -1.211  19.359  1.00 89.69           N  
ATOM   4343  CA  VAL A 553     -25.882  -2.062  18.207  1.00 89.69           C  
ATOM   4344  C   VAL A 553     -25.706  -1.235  16.934  1.00 89.69           C  
ATOM   4345  CB  VAL A 553     -26.932  -3.172  18.009  1.00 89.69           C  
ATOM   4346  O   VAL A 553     -24.701  -1.393  16.240  1.00 89.69           O  
ATOM   4347  CG1 VAL A 553     -26.657  -4.004  16.753  1.00 89.69           C  
ATOM   4348  CG2 VAL A 553     -26.909  -4.145  19.184  1.00 89.69           C  
ATOM   4349  N   ILE A 554     -26.622  -0.302  16.644  1.00 90.53           N  
ATOM   4350  CA  ILE A 554     -26.518   0.590  15.475  1.00 90.53           C  
ATOM   4351  C   ILE A 554     -25.254   1.458  15.564  1.00 90.53           C  
ATOM   4352  CB  ILE A 554     -27.799   1.448  15.330  1.00 90.53           C  
ATOM   4353  O   ILE A 554     -24.510   1.569  14.587  1.00 90.53           O  
ATOM   4354  CG1 ILE A 554     -29.000   0.552  14.948  1.00 90.53           C  
ATOM   4355  CG2 ILE A 554     -27.616   2.557  14.270  1.00 90.53           C  
ATOM   4356  CD1 ILE A 554     -30.356   1.265  15.038  1.00 90.53           C  
ATOM   4357  N   ILE A 555     -24.972   2.043  16.733  1.00 92.53           N  
ATOM   4358  CA  ILE A 555     -23.765   2.846  16.963  1.00 92.53           C  
ATOM   4359  C   ILE A 555     -22.509   1.990  16.756  1.00 92.53           C  
ATOM   4360  CB  ILE A 555     -23.819   3.497  18.367  1.00 92.53           C  
ATOM   4361  O   ILE A 555     -21.607   2.394  16.017  1.00 92.53           O  
ATOM   4362  CG1 ILE A 555     -24.894   4.611  18.397  1.00 92.53           C  
ATOM   4363  CG2 ILE A 555     -22.459   4.104  18.744  1.00 92.53           C  
ATOM   4364  CD1 ILE A 555     -25.241   5.103  19.810  1.00 92.53           C  
ATOM   4365  N   SER A 556     -22.467   0.792  17.345  1.00 91.44           N  
ATOM   4366  CA  SER A 556     -21.328  -0.127  17.234  1.00 91.44           C  
ATOM   4367  C   SER A 556     -21.090  -0.561  15.786  1.00 91.44           C  
ATOM   4368  CB  SER A 556     -21.526  -1.350  18.137  1.00 91.44           C  
ATOM   4369  O   SER A 556     -19.951  -0.536  15.323  1.00 91.44           O  
ATOM   4370  OG  SER A 556     -21.676  -0.933  19.479  1.00 91.44           O  
ATOM   4371  N   PHE A 557     -22.150  -0.858  15.026  1.00 92.43           N  
ATOM   4372  CA  PHE A 557     -22.076  -1.154  13.592  1.00 92.43           C  
ATOM   4373  C   PHE A 557     -21.502   0.016  12.783  1.00 92.43           C  
ATOM   4374  CB  PHE A 557     -23.472  -1.536  13.085  1.00 92.43           C  
ATOM   4375  O   PHE A 557     -20.552  -0.173  12.020  1.00 92.43           O  
ATOM   4376  CG  PHE A 557     -23.578  -1.680  11.576  1.00 92.43           C  
ATOM   4377  CD1 PHE A 557     -24.347  -0.767  10.829  1.00 92.43           C  
ATOM   4378  CD2 PHE A 557     -22.908  -2.727  10.916  1.00 92.43           C  
ATOM   4379  CE1 PHE A 557     -24.458  -0.912   9.434  1.00 92.43           C  
ATOM   4380  CE2 PHE A 557     -23.032  -2.882   9.524  1.00 92.43           C  
ATOM   4381  CZ  PHE A 557     -23.808  -1.975   8.782  1.00 92.43           C  
ATOM   4382  N   VAL A 558     -22.017   1.236  12.980  1.00 93.72           N  
ATOM   4383  CA  VAL A 558     -21.545   2.437  12.269  1.00 93.72           C  
ATOM   4384  C   VAL A 558     -20.072   2.719  12.572  1.00 93.72           C  
ATOM   4385  CB  VAL A 558     -22.433   3.654  12.601  1.00 93.72           C  
ATOM   4386  O   VAL A 558     -19.301   2.992  11.646  1.00 93.72           O  
ATOM   4387  CG1 VAL A 558     -21.849   4.982  12.091  1.00 93.72           C  
ATOM   4388  CG2 VAL A 558     -23.814   3.497  11.952  1.00 93.72           C  
ATOM   4389  N   VAL A 559     -19.650   2.622  13.838  1.00 94.95           N  
ATOM   4390  CA  VAL A 559     -18.244   2.821  14.225  1.00 94.95           C  
ATOM   4391  C   VAL A 559     -17.356   1.714  13.651  1.00 94.95           C  
ATOM   4392  CB  VAL A 559     -18.085   2.942  15.755  1.00 94.95           C  
ATOM   4393  O   VAL A 559     -16.321   2.018  13.057  1.00 94.95           O  
ATOM   4394  CG1 VAL A 559     -16.611   3.068  16.157  1.00 94.95           C  
ATOM   4395  CG2 VAL A 559     -18.781   4.202  16.287  1.00 94.95           C  
ATOM   4396  N   ARG A 560     -17.771   0.445  13.751  1.00 93.53           N  
ATOM   4397  CA  ARG A 560     -17.040  -0.723  13.235  1.00 93.53           C  
ATOM   4398  C   ARG A 560     -16.836  -0.636  11.723  1.00 93.53           C  
ATOM   4399  CB  ARG A 560     -17.785  -1.990  13.690  1.00 93.53           C  
ATOM   4400  O   ARG A 560     -15.689  -0.652  11.281  1.00 93.53           O  
ATOM   4401  CG  ARG A 560     -17.154  -3.326  13.278  1.00 93.53           C  
ATOM   4402  CD  ARG A 560     -17.944  -4.466  13.943  1.00 93.53           C  
ATOM   4403  NE  ARG A 560     -17.614  -5.777  13.360  1.00 93.53           N  
ATOM   4404  NH1 ARG A 560     -16.729  -6.898  15.192  1.00 93.53           N  
ATOM   4405  NH2 ARG A 560     -16.887  -7.898  13.240  1.00 93.53           N  
ATOM   4406  CZ  ARG A 560     -17.085  -6.833  13.944  1.00 93.53           C  
ATOM   4407  N   VAL A 561     -17.902  -0.443  10.937  1.00 94.48           N  
ATOM   4408  CA  VAL A 561     -17.805  -0.244   9.476  1.00 94.48           C  
ATOM   4409  C   VAL A 561     -16.889   0.934   9.155  1.00 94.48           C  
ATOM   4410  CB  VAL A 561     -19.193  -0.030   8.834  1.00 94.48           C  
ATOM   4411  O   VAL A 561     -15.998   0.797   8.320  1.00 94.48           O  
ATOM   4412  CG1 VAL A 561     -19.110   0.374   7.352  1.00 94.48           C  
ATOM   4413  CG2 VAL A 561     -20.015  -1.318   8.877  1.00 94.48           C  
ATOM   4414  N   SER A 562     -17.042   2.069   9.846  1.00 93.72           N  
ATOM   4415  CA  SER A 562     -16.234   3.267   9.588  1.00 93.72           C  
ATOM   4416  C   SER A 562     -14.743   3.048   9.859  1.00 93.72           C  
ATOM   4417  CB  SER A 562     -16.725   4.452  10.419  1.00 93.72           C  
ATOM   4418  O   SER A 562     -13.918   3.392   9.017  1.00 93.72           O  
ATOM   4419  OG  SER A 562     -18.053   4.785  10.077  1.00 93.72           O  
ATOM   4420  N   LEU A 563     -14.368   2.456  10.999  1.00 93.40           N  
ATOM   4421  CA  LEU A 563     -12.962   2.209  11.340  1.00 93.40           C  
ATOM   4422  C   LEU A 563     -12.326   1.161  10.419  1.00 93.40           C  
ATOM   4423  CB  LEU A 563     -12.838   1.787  12.814  1.00 93.40           C  
ATOM   4424  O   LEU A 563     -11.218   1.374   9.919  1.00 93.40           O  
ATOM   4425  CG  LEU A 563     -13.161   2.883  13.849  1.00 93.40           C  
ATOM   4426  CD1 LEU A 563     -13.010   2.285  15.243  1.00 93.40           C  
ATOM   4427  CD2 LEU A 563     -12.231   4.096  13.764  1.00 93.40           C  
ATOM   4428  N   VAL A 564     -13.030   0.062  10.134  1.00 94.61           N  
ATOM   4429  CA  VAL A 564     -12.556  -0.959   9.188  1.00 94.61           C  
ATOM   4430  C   VAL A 564     -12.399  -0.356   7.788  1.00 94.61           C  
ATOM   4431  CB  VAL A 564     -13.495  -2.181   9.187  1.00 94.61           C  
ATOM   4432  O   VAL A 564     -11.381  -0.581   7.130  1.00 94.61           O  
ATOM   4433  CG1 VAL A 564     -13.030  -3.236   8.184  1.00 94.61           C  
ATOM   4434  CG2 VAL A 564     -13.498  -2.879  10.552  1.00 94.61           C  
ATOM   4435  N   TRP A 565     -13.341   0.486   7.355  1.00 93.85           N  
ATOM   4436  CA  TRP A 565     -13.256   1.208   6.088  1.00 93.85           C  
ATOM   4437  C   TRP A 565     -12.037   2.138   6.022  1.00 93.85           C  
ATOM   4438  CB  TRP A 565     -14.559   1.968   5.832  1.00 93.85           C  
ATOM   4439  O   TRP A 565     -11.311   2.083   5.032  1.00 93.85           O  
ATOM   4440  CG  TRP A 565     -14.542   2.782   4.581  1.00 93.85           C  
ATOM   4441  CD1 TRP A 565     -14.645   2.284   3.332  1.00 93.85           C  
ATOM   4442  CD2 TRP A 565     -14.363   4.222   4.430  1.00 93.85           C  
ATOM   4443  CE2 TRP A 565     -14.370   4.533   3.037  1.00 93.85           C  
ATOM   4444  CE3 TRP A 565     -14.195   5.294   5.333  1.00 93.85           C  
ATOM   4445  NE1 TRP A 565     -14.533   3.309   2.414  1.00 93.85           N  
ATOM   4446  CH2 TRP A 565     -14.083   6.897   3.492  1.00 93.85           C  
ATOM   4447  CZ2 TRP A 565     -14.231   5.848   2.566  1.00 93.85           C  
ATOM   4448  CZ3 TRP A 565     -14.059   6.619   4.872  1.00 93.85           C  
ATOM   4449  N   ILE A 566     -11.729   2.919   7.072  1.00 91.57           N  
ATOM   4450  CA  ILE A 566     -10.495   3.735   7.128  1.00 91.57           C  
ATOM   4451  C   ILE A 566      -9.257   2.852   6.953  1.00 91.57           C  
ATOM   4452  CB  ILE A 566     -10.362   4.512   8.461  1.00 91.57           C  
ATOM   4453  O   ILE A 566      -8.349   3.199   6.195  1.00 91.57           O  
ATOM   4454  CG1 ILE A 566     -11.486   5.543   8.646  1.00 91.57           C  
ATOM   4455  CG2 ILE A 566      -9.017   5.267   8.556  1.00 91.57           C  
ATOM   4456  CD1 ILE A 566     -11.622   5.995  10.109  1.00 91.57           C  
ATOM   4457  N   PHE A 567      -9.204   1.713   7.647  1.00 93.19           N  
ATOM   4458  CA  PHE A 567      -8.058   0.813   7.589  1.00 93.19           C  
ATOM   4459  C   PHE A 567      -7.846   0.249   6.177  1.00 93.19           C  
ATOM   4460  CB  PHE A 567      -8.218  -0.283   8.648  1.00 93.19           C  
ATOM   4461  O   PHE A 567      -6.765   0.414   5.603  1.00 93.19           O  
ATOM   4462  CG  PHE A 567      -7.045  -1.234   8.657  1.00 93.19           C  
ATOM   4463  CD1 PHE A 567      -7.120  -2.423   7.914  1.00 93.19           C  
ATOM   4464  CD2 PHE A 567      -5.860  -0.905   9.342  1.00 93.19           C  
ATOM   4465  CE1 PHE A 567      -6.018  -3.288   7.868  1.00 93.19           C  
ATOM   4466  CE2 PHE A 567      -4.752  -1.770   9.286  1.00 93.19           C  
ATOM   4467  CZ  PHE A 567      -4.834  -2.968   8.554  1.00 93.19           C  
ATOM   4468  N   PHE A 568      -8.882  -0.327   5.563  1.00 93.68           N  
ATOM   4469  CA  PHE A 568      -8.786  -0.826   4.189  1.00 93.68           C  
ATOM   4470  C   PHE A 568      -8.573   0.295   3.169  1.00 93.68           C  
ATOM   4471  CB  PHE A 568      -9.999  -1.696   3.847  1.00 93.68           C  
ATOM   4472  O   PHE A 568      -7.842   0.102   2.198  1.00 93.68           O  
ATOM   4473  CG  PHE A 568      -9.840  -3.100   4.388  1.00 93.68           C  
ATOM   4474  CD1 PHE A 568      -8.984  -4.005   3.733  1.00 93.68           C  
ATOM   4475  CD2 PHE A 568     -10.472  -3.483   5.581  1.00 93.68           C  
ATOM   4476  CE1 PHE A 568      -8.755  -5.283   4.274  1.00 93.68           C  
ATOM   4477  CE2 PHE A 568     -10.240  -4.756   6.128  1.00 93.68           C  
ATOM   4478  CZ  PHE A 568      -9.377  -5.654   5.478  1.00 93.68           C  
ATOM   4479  N   PHE A 569      -9.107   1.494   3.401  1.00 90.68           N  
ATOM   4480  CA  PHE A 569      -8.820   2.670   2.588  1.00 90.68           C  
ATOM   4481  C   PHE A 569      -7.327   3.050   2.633  1.00 90.68           C  
ATOM   4482  CB  PHE A 569      -9.740   3.813   3.032  1.00 90.68           C  
ATOM   4483  O   PHE A 569      -6.735   3.305   1.582  1.00 90.68           O  
ATOM   4484  CG  PHE A 569      -9.466   5.110   2.316  1.00 90.68           C  
ATOM   4485  CD1 PHE A 569      -8.448   5.952   2.791  1.00 90.68           C  
ATOM   4486  CD2 PHE A 569     -10.189   5.457   1.161  1.00 90.68           C  
ATOM   4487  CE1 PHE A 569      -8.133   7.123   2.092  1.00 90.68           C  
ATOM   4488  CE2 PHE A 569      -9.892   6.648   0.478  1.00 90.68           C  
ATOM   4489  CZ  PHE A 569      -8.860   7.480   0.945  1.00 90.68           C  
ATOM   4490  N   LEU A 570      -6.671   3.013   3.801  1.00 89.70           N  
ATOM   4491  CA  LEU A 570      -5.219   3.229   3.905  1.00 89.70           C  
ATOM   4492  C   LEU A 570      -4.422   2.158   3.137  1.00 89.70           C  
ATOM   4493  CB  LEU A 570      -4.785   3.289   5.385  1.00 89.70           C  
ATOM   4494  O   LEU A 570      -3.464   2.505   2.438  1.00 89.70           O  
ATOM   4495  CG  LEU A 570      -5.234   4.550   6.150  1.00 89.70           C  
ATOM   4496  CD1 LEU A 570      -4.872   4.410   7.631  1.00 89.70           C  
ATOM   4497  CD2 LEU A 570      -4.560   5.822   5.625  1.00 89.70           C  
ATOM   4498  N   LEU A 571      -4.845   0.887   3.180  1.00 91.98           N  
ATOM   4499  CA  LEU A 571      -4.261  -0.179   2.349  1.00 91.98           C  
ATOM   4500  C   LEU A 571      -4.480   0.066   0.846  1.00 91.98           C  
ATOM   4501  CB  LEU A 571      -4.826  -1.558   2.744  1.00 91.98           C  
ATOM   4502  O   LEU A 571      -3.575  -0.161   0.041  1.00 91.98           O  
ATOM   4503  CG  LEU A 571      -4.579  -2.012   4.193  1.00 91.98           C  
ATOM   4504  CD1 LEU A 571      -5.104  -3.435   4.373  1.00 91.98           C  
ATOM   4505  CD2 LEU A 571      -3.101  -2.008   4.572  1.00 91.98           C  
ATOM   4506  N   CYS A 572      -5.641   0.590   0.449  1.00 92.06           N  
ATOM   4507  CA  CYS A 572      -5.933   0.951  -0.939  1.00 92.06           C  
ATOM   4508  C   CYS A 572      -5.071   2.123  -1.429  1.00 92.06           C  
ATOM   4509  CB  CYS A 572      -7.425   1.267  -1.083  1.00 92.06           C  
ATOM   4510  O   CYS A 572      -4.571   2.088  -2.556  1.00 92.06           O  
ATOM   4511  SG  CYS A 572      -8.382  -0.246  -0.830  1.00 92.06           S  
ATOM   4512  N   VAL A 573      -4.833   3.141  -0.593  1.00 86.75           N  
ATOM   4513  CA  VAL A 573      -3.891   4.224  -0.921  1.00 86.75           C  
ATOM   4514  C   VAL A 573      -2.465   3.678  -1.039  1.00 86.75           C  
ATOM   4515  CB  VAL A 573      -3.979   5.398   0.075  1.00 86.75           C  
ATOM   4516  O   VAL A 573      -1.765   4.021  -1.995  1.00 86.75           O  
ATOM   4517  CG1 VAL A 573      -2.933   6.471  -0.263  1.00 86.75           C  
ATOM   4518  CG2 VAL A 573      -5.351   6.085   0.010  1.00 86.75           C  
ATOM   4519  N   ALA A 574      -2.044   2.767  -0.154  1.00 88.52           N  
ATOM   4520  CA  ALA A 574      -0.768   2.070  -0.303  1.00 88.52           C  
ATOM   4521  C   ALA A 574      -0.684   1.332  -1.660  1.00 88.52           C  
ATOM   4522  CB  ALA A 574      -0.542   1.148   0.903  1.00 88.52           C  
ATOM   4523  O   ALA A 574       0.277   1.542  -2.402  1.00 88.52           O  
ATOM   4524  N   GLU A 575      -1.709   0.570  -2.059  1.00 90.22           N  
ATOM   4525  CA  GLU A 575      -1.738  -0.183  -3.332  1.00 90.22           C  
ATOM   4526  C   GLU A 575      -1.595   0.739  -4.552  1.00 90.22           C  
ATOM   4527  CB  GLU A 575      -3.016  -1.049  -3.393  1.00 90.22           C  
ATOM   4528  O   GLU A 575      -0.772   0.478  -5.438  1.00 90.22           O  
ATOM   4529  CG  GLU A 575      -2.965  -2.223  -4.399  1.00 90.22           C  
ATOM   4530  CD  GLU A 575      -3.406  -1.915  -5.842  1.00 90.22           C  
ATOM   4531  OE1 GLU A 575      -3.137  -2.741  -6.760  1.00 90.22           O  
ATOM   4532  OE2 GLU A 575      -4.053  -0.871  -6.089  1.00 90.22           O  
ATOM   4533  N   ARG A 576      -2.290   1.887  -4.543  1.00 87.21           N  
ATOM   4534  CA  ARG A 576      -2.156   2.935  -5.569  1.00 87.21           C  
ATOM   4535  C   ARG A 576      -0.728   3.480  -5.657  1.00 87.21           C  
ATOM   4536  CB  ARG A 576      -3.157   4.072  -5.302  1.00 87.21           C  
ATOM   4537  O   ARG A 576      -0.203   3.620  -6.761  1.00 87.21           O  
ATOM   4538  CG  ARG A 576      -4.619   3.655  -5.532  1.00 87.21           C  
ATOM   4539  CD  ARG A 576      -5.556   4.797  -5.116  1.00 87.21           C  
ATOM   4540  NE  ARG A 576      -6.974   4.380  -5.121  1.00 87.21           N  
ATOM   4541  NH1 ARG A 576      -7.924   6.408  -5.663  1.00 87.21           N  
ATOM   4542  NH2 ARG A 576      -9.232   4.654  -5.253  1.00 87.21           N  
ATOM   4543  CZ  ARG A 576      -8.030   5.146  -5.348  1.00 87.21           C  
ATOM   4544  N   THR A 577      -0.056   3.734  -4.532  1.00 84.34           N  
ATOM   4545  CA  THR A 577       1.339   4.223  -4.551  1.00 84.34           C  
ATOM   4546  C   THR A 577       2.336   3.171  -5.057  1.00 84.34           C  
ATOM   4547  CB  THR A 577       1.804   4.757  -3.192  1.00 84.34           C  
ATOM   4548  O   THR A 577       3.267   3.518  -5.788  1.00 84.34           O  
ATOM   4549  CG2 THR A 577       0.956   5.913  -2.661  1.00 84.34           C  
ATOM   4550  OG1 THR A 577       1.873   3.729  -2.238  1.00 84.34           O  
ATOM   4551  N   TYR A 578       2.132   1.880  -4.759  1.00 87.36           N  
ATOM   4552  CA  TYR A 578       2.940   0.794  -5.332  1.00 87.36           C  
ATOM   4553  C   TYR A 578       2.709   0.648  -6.844  1.00 87.36           C  
ATOM   4554  CB  TYR A 578       2.681  -0.531  -4.602  1.00 87.36           C  
ATOM   4555  O   TYR A 578       3.680   0.540  -7.596  1.00 87.36           O  
ATOM   4556  CG  TYR A 578       3.565  -0.762  -3.392  1.00 87.36           C  
ATOM   4557  CD1 TYR A 578       4.792  -1.453  -3.514  1.00 87.36           C  
ATOM   4558  CD2 TYR A 578       3.142  -0.313  -2.132  1.00 87.36           C  
ATOM   4559  CE1 TYR A 578       5.598  -1.678  -2.376  1.00 87.36           C  
ATOM   4560  CE2 TYR A 578       3.948  -0.522  -1.004  1.00 87.36           C  
ATOM   4561  OH  TYR A 578       5.933  -1.321   0.001  1.00 87.36           O  
ATOM   4562  CZ  TYR A 578       5.177  -1.194  -1.117  1.00 87.36           C  
ATOM   4563  N   LYS A 579       1.457   0.738  -7.320  1.00 88.64           N  
ATOM   4564  CA  LYS A 579       1.145   0.833  -8.760  1.00 88.64           C  
ATOM   4565  C   LYS A 579       1.859   2.018  -9.418  1.00 88.64           C  
ATOM   4566  CB  LYS A 579      -0.370   0.981  -8.971  1.00 88.64           C  
ATOM   4567  O   LYS A 579       2.458   1.849 -10.478  1.00 88.64           O  
ATOM   4568  CG  LYS A 579      -1.153  -0.336  -8.955  1.00 88.64           C  
ATOM   4569  CD  LYS A 579      -2.651   0.006  -9.006  1.00 88.64           C  
ATOM   4570  CE  LYS A 579      -3.523  -1.221  -9.284  1.00 88.64           C  
ATOM   4571  NZ  LYS A 579      -4.850  -1.086  -8.635  1.00 88.64           N  
ATOM   4572  N   GLN A 580       1.843   3.191  -8.782  1.00 88.07           N  
ATOM   4573  CA  GLN A 580       2.497   4.398  -9.292  1.00 88.07           C  
ATOM   4574  C   GLN A 580       4.019   4.197  -9.434  1.00 88.07           C  
ATOM   4575  CB  GLN A 580       2.139   5.582  -8.376  1.00 88.07           C  
ATOM   4576  O   GLN A 580       4.585   4.494 -10.487  1.00 88.07           O  
ATOM   4577  CG  GLN A 580       2.380   6.935  -9.059  1.00 88.07           C  
ATOM   4578  CD  GLN A 580       2.086   8.142  -8.169  1.00 88.07           C  
ATOM   4579  NE2 GLN A 580       2.183   9.344  -8.695  1.00 88.07           N  
ATOM   4580  OE1 GLN A 580       1.778   8.034  -6.990  1.00 88.07           O  
ATOM   4581  N   ARG A 581       4.681   3.598  -8.430  1.00 87.69           N  
ATOM   4582  CA  ARG A 581       6.107   3.210  -8.499  1.00 87.69           C  
ATOM   4583  C   ARG A 581       6.412   2.224  -9.618  1.00 87.69           C  
ATOM   4584  CB  ARG A 581       6.554   2.561  -7.189  1.00 87.69           C  
ATOM   4585  O   ARG A 581       7.402   2.394 -10.330  1.00 87.69           O  
ATOM   4586  CG  ARG A 581       6.754   3.588  -6.088  1.00 87.69           C  
ATOM   4587  CD  ARG A 581       7.341   2.879  -4.869  1.00 87.69           C  
ATOM   4588  NE  ARG A 581       7.652   3.888  -3.863  1.00 87.69           N  
ATOM   4589  NH1 ARG A 581       6.197   3.267  -2.174  1.00 87.69           N  
ATOM   4590  NH2 ARG A 581       6.933   5.362  -2.375  1.00 87.69           N  
ATOM   4591  CZ  ARG A 581       6.939   4.143  -2.795  1.00 87.69           C  
ATOM   4592  N   LEU A 582       5.565   1.211  -9.786  1.00 89.52           N  
ATOM   4593  CA  LEU A 582       5.702   0.238 -10.863  1.00 89.52           C  
ATOM   4594  C   LEU A 582       5.576   0.912 -12.238  1.00 89.52           C  
ATOM   4595  CB  LEU A 582       4.653  -0.865 -10.646  1.00 89.52           C  
ATOM   4596  O   LEU A 582       6.276   0.527 -13.175  1.00 89.52           O  
ATOM   4597  CG  LEU A 582       4.662  -1.963 -11.719  1.00 89.52           C  
ATOM   4598  CD1 LEU A 582       6.005  -2.689 -11.817  1.00 89.52           C  
ATOM   4599  CD2 LEU A 582       3.571  -2.981 -11.405  1.00 89.52           C  
ATOM   4600  N   LEU A 583       4.727   1.935 -12.365  1.00 90.99           N  
ATOM   4601  CA  LEU A 583       4.562   2.708 -13.597  1.00 90.99           C  
ATOM   4602  C   LEU A 583       5.791   3.584 -13.888  1.00 90.99           C  
ATOM   4603  CB  LEU A 583       3.231   3.485 -13.533  1.00 90.99           C  
ATOM   4604  O   LEU A 583       6.309   3.524 -15.003  1.00 90.99           O  
ATOM   4605  CG  LEU A 583       2.500   3.513 -14.888  1.00 90.99           C  
ATOM   4606  CD1 LEU A 583       1.014   3.749 -14.673  1.00 90.99           C  
ATOM   4607  CD2 LEU A 583       3.003   4.599 -15.832  1.00 90.99           C  
ATOM   4608  N   PHE A 584       6.346   4.274 -12.882  1.00 90.84           N  
ATOM   4609  CA  PHE A 584       7.651   4.945 -12.996  1.00 90.84           C  
ATOM   4610  C   PHE A 584       8.753   3.978 -13.462  1.00 90.84           C  
ATOM   4611  CB  PHE A 584       8.054   5.591 -11.656  1.00 90.84           C  
ATOM   4612  O   PHE A 584       9.489   4.289 -14.397  1.00 90.84           O  
ATOM   4613  CG  PHE A 584       7.374   6.910 -11.339  1.00 90.84           C  
ATOM   4614  CD1 PHE A 584       7.623   8.028 -12.155  1.00 90.84           C  
ATOM   4615  CD2 PHE A 584       6.537   7.046 -10.214  1.00 90.84           C  
ATOM   4616  CE1 PHE A 584       7.013   9.263 -11.875  1.00 90.84           C  
ATOM   4617  CE2 PHE A 584       5.939   8.286  -9.923  1.00 90.84           C  
ATOM   4618  CZ  PHE A 584       6.164   9.391 -10.762  1.00 90.84           C  
ATOM   4619  N   ALA A 585       8.832   2.778 -12.877  1.00 90.13           N  
ATOM   4620  CA  ALA A 585       9.823   1.768 -13.255  1.00 90.13           C  
ATOM   4621  C   ALA A 585       9.614   1.224 -14.685  1.00 90.13           C  
ATOM   4622  CB  ALA A 585       9.784   0.646 -12.211  1.00 90.13           C  
ATOM   4623  O   ALA A 585      10.583   0.984 -15.409  1.00 90.13           O  
ATOM   4624  N   LYS A 586       8.355   1.057 -15.121  1.00 91.76           N  
ATOM   4625  CA  LYS A 586       8.002   0.667 -16.498  1.00 91.76           C  
ATOM   4626  C   LYS A 586       8.426   1.742 -17.505  1.00 91.76           C  
ATOM   4627  CB  LYS A 586       6.496   0.339 -16.599  1.00 91.76           C  
ATOM   4628  O   LYS A 586       9.123   1.410 -18.461  1.00 91.76           O  
ATOM   4629  CG  LYS A 586       6.154  -1.053 -16.030  1.00 91.76           C  
ATOM   4630  CD  LYS A 586       4.638  -1.279 -15.857  1.00 91.76           C  
ATOM   4631  CE  LYS A 586       4.379  -2.694 -15.304  1.00 91.76           C  
ATOM   4632  NZ  LYS A 586       2.962  -2.942 -14.925  1.00 91.76           N  
ATOM   4633  N   LEU A 587       8.084   3.012 -17.267  1.00 91.01           N  
ATOM   4634  CA  LEU A 587       8.464   4.130 -18.143  1.00 91.01           C  
ATOM   4635  C   LEU A 587       9.979   4.361 -18.172  1.00 91.01           C  
ATOM   4636  CB  LEU A 587       7.732   5.412 -17.715  1.00 91.01           C  
ATOM   4637  O   LEU A 587      10.537   4.555 -19.248  1.00 91.01           O  
ATOM   4638  CG  LEU A 587       6.209   5.386 -17.933  1.00 91.01           C  
ATOM   4639  CD1 LEU A 587       5.617   6.675 -17.376  1.00 91.01           C  
ATOM   4640  CD2 LEU A 587       5.807   5.268 -19.404  1.00 91.01           C  
ATOM   4641  N   PHE A 588      10.670   4.242 -17.035  1.00 90.83           N  
ATOM   4642  CA  PHE A 588      12.135   4.274 -16.990  1.00 90.83           C  
ATOM   4643  C   PHE A 588      12.760   3.195 -17.895  1.00 90.83           C  
ATOM   4644  CB  PHE A 588      12.591   4.121 -15.534  1.00 90.83           C  
ATOM   4645  O   PHE A 588      13.673   3.479 -18.672  1.00 90.83           O  
ATOM   4646  CG  PHE A 588      14.096   4.059 -15.390  1.00 90.83           C  
ATOM   4647  CD1 PHE A 588      14.732   2.824 -15.154  1.00 90.83           C  
ATOM   4648  CD2 PHE A 588      14.864   5.227 -15.557  1.00 90.83           C  
ATOM   4649  CE1 PHE A 588      16.135   2.760 -15.087  1.00 90.83           C  
ATOM   4650  CE2 PHE A 588      16.264   5.162 -15.484  1.00 90.83           C  
ATOM   4651  CZ  PHE A 588      16.895   3.929 -15.254  1.00 90.83           C  
ATOM   4652  N   GLY A 589      12.211   1.975 -17.878  1.00 88.66           N  
ATOM   4653  CA  GLY A 589      12.608   0.893 -18.784  1.00 88.66           C  
ATOM   4654  C   GLY A 589      12.228   1.102 -20.259  1.00 88.66           C  
ATOM   4655  O   GLY A 589      12.684   0.343 -21.114  1.00 88.66           O  
ATOM   4656  N   HIS A 590      11.398   2.096 -20.591  1.00 90.69           N  
ATOM   4657  CA  HIS A 590      11.054   2.434 -21.976  1.00 90.69           C  
ATOM   4658  C   HIS A 590      12.059   3.405 -22.613  1.00 90.69           C  
ATOM   4659  CB  HIS A 590       9.617   2.972 -22.052  1.00 90.69           C  
ATOM   4660  O   HIS A 590      12.278   3.319 -23.821  1.00 90.69           O  
ATOM   4661  CG  HIS A 590       8.529   1.975 -21.725  1.00 90.69           C  
ATOM   4662  CD2 HIS A 590       8.659   0.657 -21.375  1.00 90.69           C  
ATOM   4663  ND1 HIS A 590       7.185   2.228 -21.809  1.00 90.69           N  
ATOM   4664  CE1 HIS A 590       6.520   1.096 -21.537  1.00 90.69           C  
ATOM   4665  NE2 HIS A 590       7.380   0.091 -21.288  1.00 90.69           N  
ATOM   4666  N   LEU A 591      12.727   4.254 -21.820  1.00 89.79           N  
ATOM   4667  CA  LEU A 591      13.674   5.280 -22.291  1.00 89.79           C  
ATOM   4668  C   LEU A 591      14.799   4.713 -23.171  1.00 89.79           C  
ATOM   4669  CB  LEU A 591      14.310   5.972 -21.071  1.00 89.79           C  
ATOM   4670  O   LEU A 591      15.192   5.321 -24.165  1.00 89.79           O  
ATOM   4671  CG  LEU A 591      13.322   6.679 -20.129  1.00 89.79           C  
ATOM   4672  CD1 LEU A 591      14.067   7.126 -18.876  1.00 89.79           C  
ATOM   4673  CD2 LEU A 591      12.665   7.892 -20.783  1.00 89.79           C  
ATOM   4674  N   THR A 592      15.296   3.518 -22.854  1.00 87.90           N  
ATOM   4675  CA  THR A 592      16.381   2.849 -23.594  1.00 87.90           C  
ATOM   4676  C   THR A 592      15.907   2.070 -24.827  1.00 87.90           C  
ATOM   4677  CB  THR A 592      17.190   1.940 -22.661  1.00 87.90           C  
ATOM   4678  O   THR A 592      16.729   1.547 -25.578  1.00 87.90           O  
ATOM   4679  CG2 THR A 592      17.927   2.736 -21.582  1.00 87.90           C  
ATOM   4680  OG1 THR A 592      16.311   1.052 -22.009  1.00 87.90           O  
ATOM   4681  N   SER A 593      14.597   2.010 -25.103  1.00 88.05           N  
ATOM   4682  CA  SER A 593      14.020   1.218 -26.197  1.00 88.05           C  
ATOM   4683  C   SER A 593      13.103   2.054 -27.093  1.00 88.05           C  
ATOM   4684  CB  SER A 593      13.258   0.031 -25.599  1.00 88.05           C  
ATOM   4685  O   SER A 593      11.942   2.275 -26.759  1.00 88.05           O  
ATOM   4686  OG  SER A 593      12.766  -0.821 -26.623  1.00 88.05           O  
ATOM   4687  N   ALA A 594      13.585   2.445 -28.280  1.00 87.32           N  
ATOM   4688  CA  ALA A 594      12.865   3.297 -29.240  1.00 87.32           C  
ATOM   4689  C   ALA A 594      11.393   2.897 -29.479  1.00 87.32           C  
ATOM   4690  CB  ALA A 594      13.630   3.266 -30.571  1.00 87.32           C  
ATOM   4691  O   ALA A 594      10.507   3.750 -29.469  1.00 87.32           O  
ATOM   4692  N   ARG A 595      11.114   1.593 -29.639  1.00 90.20           N  
ATOM   4693  CA  ARG A 595       9.755   1.064 -29.868  1.00 90.20           C  
ATOM   4694  C   ARG A 595       8.838   1.250 -28.652  1.00 90.20           C  
ATOM   4695  CB  ARG A 595       9.855  -0.415 -30.298  1.00 90.20           C  
ATOM   4696  O   ARG A 595       7.666   1.577 -28.816  1.00 90.20           O  
ATOM   4697  CG  ARG A 595       8.502  -1.024 -30.716  1.00 90.20           C  
ATOM   4698  CD  ARG A 595       8.664  -2.475 -31.202  1.00 90.20           C  
ATOM   4699  NE  ARG A 595       7.375  -3.065 -31.625  1.00 90.20           N  
ATOM   4700  NH1 ARG A 595       8.123  -5.188 -32.135  1.00 90.20           N  
ATOM   4701  NH2 ARG A 595       5.978  -4.685 -32.427  1.00 90.20           N  
ATOM   4702  CZ  ARG A 595       7.167  -4.303 -32.055  1.00 90.20           C  
ATOM   4703  N   ARG A 596       9.358   1.052 -27.435  1.00 89.77           N  
ATOM   4704  CA  ARG A 596       8.594   1.236 -26.185  1.00 89.77           C  
ATOM   4705  C   ARG A 596       8.427   2.719 -25.854  1.00 89.77           C  
ATOM   4706  CB  ARG A 596       9.269   0.505 -25.017  1.00 89.77           C  
ATOM   4707  O   ARG A 596       7.337   3.136 -25.472  1.00 89.77           O  
ATOM   4708  CG  ARG A 596       9.428  -1.004 -25.240  1.00 89.77           C  
ATOM   4709  CD  ARG A 596      10.041  -1.653 -23.994  1.00 89.77           C  
ATOM   4710  NE  ARG A 596      10.287  -3.095 -24.204  1.00 89.77           N  
ATOM   4711  NH1 ARG A 596       9.414  -3.887 -22.228  1.00 89.77           N  
ATOM   4712  NH2 ARG A 596      10.278  -5.318 -23.702  1.00 89.77           N  
ATOM   4713  CZ  ARG A 596       9.995  -4.087 -23.378  1.00 89.77           C  
ATOM   4714  N   ALA A 597       9.482   3.500 -26.078  1.00 89.38           N  
ATOM   4715  CA  ALA A 597       9.477   4.953 -26.013  1.00 89.38           C  
ATOM   4716  C   ALA A 597       8.402   5.552 -26.933  1.00 89.38           C  
ATOM   4717  CB  ALA A 597      10.885   5.443 -26.357  1.00 89.38           C  
ATOM   4718  O   ALA A 597       7.615   6.362 -26.465  1.00 89.38           O  
ATOM   4719  N   ARG A 598       8.260   5.062 -28.180  1.00 88.31           N  
ATOM   4720  CA  ARG A 598       7.153   5.444 -29.081  1.00 88.31           C  
ATOM   4721  C   ARG A 598       5.781   5.075 -28.528  1.00 88.31           C  
ATOM   4722  CB  ARG A 598       7.390   4.937 -30.518  1.00 88.31           C  
ATOM   4723  O   ARG A 598       4.930   5.944 -28.431  1.00 88.31           O  
ATOM   4724  CG  ARG A 598       6.483   5.674 -31.523  1.00 88.31           C  
ATOM   4725  CD  ARG A 598       6.747   5.266 -32.983  1.00 88.31           C  
ATOM   4726  NE  ARG A 598       5.852   6.000 -33.899  1.00 88.31           N  
ATOM   4727  NH1 ARG A 598       6.451   5.057 -35.923  1.00 88.31           N  
ATOM   4728  NH2 ARG A 598       4.924   6.681 -35.847  1.00 88.31           N  
ATOM   4729  CZ  ARG A 598       5.751   5.902 -35.217  1.00 88.31           C  
ATOM   4730  N   LYS A 599       5.576   3.829 -28.083  1.00 88.84           N  
ATOM   4731  CA  LYS A 599       4.271   3.382 -27.551  1.00 88.84           C  
ATOM   4732  C   LYS A 599       3.827   4.106 -26.264  1.00 88.84           C  
ATOM   4733  CB  LYS A 599       4.273   1.846 -27.392  1.00 88.84           C  
ATOM   4734  O   LYS A 599       2.646   4.088 -25.945  1.00 88.84           O  
ATOM   4735  CG  LYS A 599       2.889   1.333 -26.950  1.00 88.84           C  
ATOM   4736  CD  LYS A 599       2.675  -0.181 -27.048  1.00 88.84           C  
ATOM   4737  CE  LYS A 599       1.227  -0.443 -26.599  1.00 88.84           C  
ATOM   4738  NZ  LYS A 599       0.799  -1.857 -26.759  1.00 88.84           N  
ATOM   4739  N   SER A 600       4.752   4.692 -25.505  1.00 86.01           N  
ATOM   4740  CA  SER A 600       4.442   5.449 -24.277  1.00 86.01           C  
ATOM   4741  C   SER A 600       4.779   6.937 -24.367  1.00 86.01           C  
ATOM   4742  CB  SER A 600       5.076   4.782 -23.053  1.00 86.01           C  
ATOM   4743  O   SER A 600       4.711   7.626 -23.354  1.00 86.01           O  
ATOM   4744  OG  SER A 600       6.465   4.560 -23.224  1.00 86.01           O  
ATOM   4745  N   GLU A 601       5.140   7.411 -25.564  1.00 86.35           N  
ATOM   4746  CA  GLU A 601       5.482   8.804 -25.876  1.00 86.35           C  
ATOM   4747  C   GLU A 601       6.449   9.453 -24.856  1.00 86.35           C  
ATOM   4748  CB  GLU A 601       4.195   9.594 -26.071  1.00 86.35           C  
ATOM   4749  O   GLU A 601       6.299  10.607 -24.447  1.00 86.35           O  
ATOM   4750  CG  GLU A 601       3.237   9.085 -27.159  1.00 86.35           C  
ATOM   4751  CD  GLU A 601       1.863   9.767 -27.061  1.00 86.35           C  
ATOM   4752  OE1 GLU A 601       0.963   9.347 -27.810  1.00 86.35           O  
ATOM   4753  OE2 GLU A 601       1.696  10.654 -26.185  1.00 86.35           O  
ATOM   4754  N   VAL A 602       7.457   8.683 -24.432  1.00 89.01           N  
ATOM   4755  CA  VAL A 602       8.575   9.151 -23.595  1.00 89.01           C  
ATOM   4756  C   VAL A 602       9.837   9.311 -24.448  1.00 89.01           C  
ATOM   4757  CB  VAL A 602       8.835   8.243 -22.374  1.00 89.01           C  
ATOM   4758  O   VAL A 602       9.976   8.610 -25.454  1.00 89.01           O  
ATOM   4759  CG1 VAL A 602       7.652   8.253 -21.402  1.00 89.01           C  
ATOM   4760  CG2 VAL A 602       9.178   6.795 -22.737  1.00 89.01           C  
ATOM   4761  N   PRO A 603      10.784  10.190 -24.072  1.00 88.61           N  
ATOM   4762  CA  PRO A 603      12.018  10.372 -24.830  1.00 88.61           C  
ATOM   4763  C   PRO A 603      12.852   9.088 -24.915  1.00 88.61           C  
ATOM   4764  CB  PRO A 603      12.781  11.493 -24.121  1.00 88.61           C  
ATOM   4765  O   PRO A 603      13.102   8.418 -23.913  1.00 88.61           O  
ATOM   4766  CG  PRO A 603      12.204  11.507 -22.707  1.00 88.61           C  
ATOM   4767  CD  PRO A 603      10.753  11.102 -22.936  1.00 88.61           C  
ATOM   4768  N   HIS A 604      13.346   8.773 -26.112  1.00 90.14           N  
ATOM   4769  CA  HIS A 604      14.309   7.698 -26.322  1.00 90.14           C  
ATOM   4770  C   HIS A 604      15.750   8.219 -26.288  1.00 90.14           C  
ATOM   4771  CB  HIS A 604      14.036   6.961 -27.640  1.00 90.14           C  
ATOM   4772  O   HIS A 604      16.106   9.125 -27.040  1.00 90.14           O  
ATOM   4773  CG  HIS A 604      15.017   5.835 -27.880  1.00 90.14           C  
ATOM   4774  CD2 HIS A 604      15.724   5.587 -29.026  1.00 90.14           C  
ATOM   4775  ND1 HIS A 604      15.474   4.951 -26.932  1.00 90.14           N  
ATOM   4776  CE1 HIS A 604      16.445   4.211 -27.479  1.00 90.14           C  
ATOM   4777  NE2 HIS A 604      16.616   4.529 -28.773  1.00 90.14           N  
ATOM   4778  N   PHE A 605      16.624   7.579 -25.511  1.00 89.83           N  
ATOM   4779  CA  PHE A 605      18.071   7.739 -25.660  1.00 89.83           C  
ATOM   4780  C   PHE A 605      18.822   6.412 -25.468  1.00 89.83           C  
ATOM   4781  CB  PHE A 605      18.585   8.873 -24.758  1.00 89.83           C  
ATOM   4782  O   PHE A 605      18.312   5.458 -24.884  1.00 89.83           O  
ATOM   4783  CG  PHE A 605      18.576   8.585 -23.271  1.00 89.83           C  
ATOM   4784  CD1 PHE A 605      17.418   8.820 -22.504  1.00 89.83           C  
ATOM   4785  CD2 PHE A 605      19.749   8.126 -22.642  1.00 89.83           C  
ATOM   4786  CE1 PHE A 605      17.438   8.605 -21.115  1.00 89.83           C  
ATOM   4787  CE2 PHE A 605      19.769   7.916 -21.254  1.00 89.83           C  
ATOM   4788  CZ  PHE A 605      18.615   8.158 -20.488  1.00 89.83           C  
ATOM   4789  N   ARG A 606      20.045   6.339 -26.005  1.00 86.30           N  
ATOM   4790  CA  ARG A 606      20.936   5.161 -25.946  1.00 86.30           C  
ATOM   4791  C   ARG A 606      22.155   5.438 -25.076  1.00 86.30           C  
ATOM   4792  CB  ARG A 606      21.364   4.738 -27.362  1.00 86.30           C  
ATOM   4793  O   ARG A 606      22.641   6.571 -25.057  1.00 86.30           O  
ATOM   4794  CG  ARG A 606      20.221   4.167 -28.213  1.00 86.30           C  
ATOM   4795  CD  ARG A 606      19.751   2.800 -27.704  1.00 86.30           C  
ATOM   4796  NE  ARG A 606      18.767   2.216 -28.631  1.00 86.30           N  
ATOM   4797  NH1 ARG A 606      19.227   0.000 -28.198  1.00 86.30           N  
ATOM   4798  NH2 ARG A 606      17.856   0.538 -29.861  1.00 86.30           N  
ATOM   4799  CZ  ARG A 606      18.619   0.926 -28.879  1.00 86.30           C  
ATOM   4800  N   LEU A 607      22.705   4.413 -24.433  1.00 86.61           N  
ATOM   4801  CA  LEU A 607      23.844   4.496 -23.507  1.00 86.61           C  
ATOM   4802  C   LEU A 607      25.195   4.495 -24.249  1.00 86.61           C  
ATOM   4803  CB  LEU A 607      23.715   3.395 -22.434  1.00 86.61           C  
ATOM   4804  O   LEU A 607      26.116   3.754 -23.933  1.00 86.61           O  
ATOM   4805  CG  LEU A 607      22.407   3.430 -21.618  1.00 86.61           C  
ATOM   4806  CD1 LEU A 607      22.447   2.369 -20.518  1.00 86.61           C  
ATOM   4807  CD2 LEU A 607      22.157   4.786 -20.953  1.00 86.61           C  
ATOM   4808  N   LYS A 608      25.305   5.349 -25.275  1.00 84.24           N  
ATOM   4809  CA  LYS A 608      26.438   5.407 -26.221  1.00 84.24           C  
ATOM   4810  C   LYS A 608      27.570   6.376 -25.839  1.00 84.24           C  
ATOM   4811  CB  LYS A 608      25.900   5.671 -27.640  1.00 84.24           C  
ATOM   4812  O   LYS A 608      28.469   6.569 -26.651  1.00 84.24           O  
ATOM   4813  CG  LYS A 608      25.330   7.094 -27.792  1.00 84.24           C  
ATOM   4814  CD  LYS A 608      24.780   7.363 -29.199  1.00 84.24           C  
ATOM   4815  CE  LYS A 608      24.179   8.776 -29.227  1.00 84.24           C  
ATOM   4816  NZ  LYS A 608      23.494   9.082 -30.510  1.00 84.24           N  
ATOM   4817  N   LYS A 609      27.462   7.037 -24.682  1.00 87.34           N  
ATOM   4818  CA  LYS A 609      28.386   8.042 -24.124  1.00 87.34           C  
ATOM   4819  C   LYS A 609      28.385   7.924 -22.597  1.00 87.34           C  
ATOM   4820  CB  LYS A 609      27.949   9.477 -24.491  1.00 87.34           C  
ATOM   4821  O   LYS A 609      27.339   7.613 -22.030  1.00 87.34           O  
ATOM   4822  CG  LYS A 609      28.277   9.932 -25.924  1.00 87.34           C  
ATOM   4823  CD  LYS A 609      28.057  11.453 -26.041  1.00 87.34           C  
ATOM   4824  CE  LYS A 609      28.586  12.033 -27.361  1.00 87.34           C  
ATOM   4825  NZ  LYS A 609      28.709  13.515 -27.283  1.00 87.34           N  
ATOM   4826  N   VAL A 610      29.495   8.266 -21.938  1.00 86.28           N  
ATOM   4827  CA  VAL A 610      29.603   8.288 -20.462  1.00 86.28           C  
ATOM   4828  C   VAL A 610      28.566   9.236 -19.847  1.00 86.28           C  
ATOM   4829  CB  VAL A 610      31.036   8.662 -20.023  1.00 86.28           C  
ATOM   4830  O   VAL A 610      27.840   8.840 -18.941  1.00 86.28           O  
ATOM   4831  CG1 VAL A 610      31.177   8.751 -18.501  1.00 86.28           C  
ATOM   4832  CG2 VAL A 610      32.043   7.620 -20.533  1.00 86.28           C
[truncated: 115,425 more chars]
