# Supplementary material for: Structural screens identify candidate human homologs of insect chemoreceptors and cryptic Drosophila gustatory receptor-like proteins
Source: eLife. 2023 Feb 20;12:e85537. doi: 10.7554/eLife.85537 (PMC9998090; doi:10.7554/eLife.85537)
Supplement: Source data 1. — Models of proteins analyzed in this work, either downloaded from the AlphaFold Protein Structure Database or, where not already available, predicted using the AlphaFold2 algorithm implemented in ColabFold (Mirdita et al., 2022). The four-letter code in the filename represents the first letter of the genus and the first three letters of the species (e.g., ‘Dmel’ = D. melanogaster); species names are given in full in the figures. [file elife-85537-data1.zip › LinfGRL1_AF-A4HWQ9-F1-model_v3.pdb]

HEADER                                            01-JUN-22                     
TITLE     ALPHAFOLD MONOMER V2.0 PREDICTION FOR MORN_REPEAT_-_PUTATIVE (A4HWQ9) 
COMPND    MOL_ID: 1;                                                            
COMPND   2 MOLECULE: MORN_REPEAT_-_PUTATIVE;                                    
COMPND   3 CHAIN: A                                                             
SOURCE    MOL_ID: 1;                                                            
SOURCE   2 ORGANISM_SCIENTIFIC: LEISHMANIA INFANTUM;                            
SOURCE   3 ORGANISM_TAXID: 5671                                                 
REMARK   1                                                                      
REMARK   1 REFERENCE 1                                                          
REMARK   1  AUTH   JOHN JUMPER, RICHARD EVANS, ALEXANDER PRITZEL, TIM GREEN,    
REMARK   1  AUTH 2 MICHAEL FIGURNOV, OLAF RONNEBERGER, KATHRYN TUNYASUVUNAKOOL, 
REMARK   1  AUTH 3 RUSS BATES, AUGUSTIN ZIDEK, ANNA POTAPENKO, ALEX BRIDGLAND,  
REMARK   1  AUTH 4 CLEMENS MEYER, SIMON A A KOHL, ANDREW J BALLARD,             
REMARK   1  AUTH 5 ANDREW COWIE, BERNARDINO ROMERA-PAREDES, STANISLAV NIKOLOV,  
REMARK   1  AUTH 6 RISHUB JAIN, JONAS ADLER, TREVOR BACK, STIG PETERSEN,        
REMARK   1  AUTH 7 DAVID REIMAN, ELLEN CLANCY, MICHAL ZIELINSKI,                
REMARK   1  AUTH 8 MARTIN STEINEGGER, MICHALINA PACHOLSKA, TAMAS BERGHAMMER,    
REMARK   1  AUTH 9 DAVID SILVER, ORIOL VINYALS, ANDREW W SENIOR,                
REMARK   1  AUTH10 KORAY KAVUKCUOGLU, PUSHMEET KOHLI, DEMIS HASSABIS            
REMARK   1  TITL   HIGHLY ACCURATE PROTEIN STRUCTURE PREDICTION WITH ALPHAFOLD  
REMARK   1  REF    NATURE                        V. 596   583 2021              
REMARK   1  REFN                   ISSN 0028-0836                               
REMARK   1  PMID   34265844                                                     
REMARK   1  DOI    10.1038/s41586-021-03819-2                                   
REMARK   1                                                                      
REMARK   1 DISCLAIMERS                                                          
REMARK   1 ALPHAFOLD DATA, COPYRIGHT (2021) DEEPMIND TECHNOLOGIES LIMITED. THE  
REMARK   1 INFORMATION PROVIDED IS THEORETICAL MODELLING ONLY AND CAUTION SHOULD
REMARK   1 BE EXERCISED IN ITS USE. IT IS PROVIDED "AS-IS" WITHOUT ANY WARRANTY 
REMARK   1 OF ANY KIND, WHETHER EXPRESSED OR IMPLIED. NO WARRANTY IS GIVEN THAT 
REMARK   1 USE OF THE INFORMATION SHALL NOT INFRINGE THE RIGHTS OF ANY THIRD    
REMARK   1 PARTY. THE INFORMATION IS NOT INTENDED TO BE A SUBSTITUTE FOR        
REMARK   1 PROFESSIONAL MEDICAL ADVICE, DIAGNOSIS, OR TREATMENT, AND DOES NOT   
REMARK   1 CONSTITUTE MEDICAL OR OTHER PROFESSIONAL ADVICE. IT IS AVAILABLE FOR 
REMARK   1 ACADEMIC AND COMMERCIAL PURPOSES, UNDER CC-BY 4.0 LICENCE.           
DBREF  XXXX A    1   698  UNP    A4HWQ9   A4HWQ9_LEIIN     1    698             
SEQRES   1 A  698  MET PRO ILE GLU SER ALA MET SER GLU VAL ASN THR ASP          
SEQRES   2 A  698  PHE ARG GLY CYS SER LEU LEU PRO ASP PHE ALA ALA VAL          
SEQRES   3 A  698  ALA ASP VAL SER GLU ARG THR GLY VAL GLY TYR LEU GLN          
SEQRES   4 A  698  TYR SER ASN GLY ALA ILE TYR GLU GLY GLU TRP LEU ASN          
SEQRES   5 A  698  GLY GLU ARG HIS GLY LEU GLY VAL CYS TYR TYR PRO SER          
SEQRES   6 A  698  GLY ASN ILE PHE VAL GLY GLN PHE ARG SER GLY LEU MET          
SEQRES   7 A  698  GLU GLY PRO GLY THR MET PHE PHE ALA THR GLY GLU CYS          
SEQRES   8 A  698  PHE SER GLY GLU PHE ARG ASP SER THR ILE TYR LYS GLY          
SEQRES   9 A  698  VAL TYR SER ARG GLN GLY ARG GLU ILE CYS GLY VAL TRP          
SEQRES  10 A  698  LYS ASP GLY ASN ARG VAL SER GLU MET PRO THR LYS ALA          
SEQRES  11 A  698  PRO GLU VAL LEU GLN ARG ALA ARG ALA ALA LEU PHE ALA          
SEQRES  12 A  698  THR ILE VAL GLU GLN VAL ASN GLU TYR LEU TRP GLY ALA          
SEQRES  13 A  698  ALA ASN ASN PRO THR LYS LEU VAL LEU SER ALA PRO PRO          
SEQRES  14 A  698  GLU GLY ALA ALA LEU LYS ALA PRO LEU ASP ILE LEU SER          
SEQRES  15 A  698  SER SER THR ASP ALA HIS GLY THR PRO LYS THR PRO PRO          
SEQRES  16 A  698  GLN HIS LEU THR VAL ILE PRO THR PHE ASP ALA GLY ASN          
SEQRES  17 A  698  GLN SER PHE THR SER VAL ARG PHE ARG PRO ASN ALA SER          
SEQRES  18 A  698  LEU ALA ASP GLY ASP ALA LYS SER SER THR HIS GLY THR          
SEQRES  19 A  698  VAL THR GLN TYR GLY SER PRO ALA THR VAL PHE ALA CYS          
SEQRES  20 A  698  ALA ALA PRO ALA PRO ASN GLU ILE PHE SER VAL TRP ARG          
SEQRES  21 A  698  PHE THR LEU ARG CYS PHE VAL PHE LEU PHE PRO PHE LEU          
SEQRES  22 A  698  SER LEU PRO TRP VAL PRO VAL ALA PRO LEU ARG ILE THR          
SEQRES  23 A  698  SER LEU HIS GLU GLU ARG GLU PHE VAL VAL SER GLY ALA          
SEQRES  24 A  698  ALA LEU ARG SER ASP PHE ASP ALA PRO SER PHE SER MET          
SEQRES  25 A  698  CYS VAL ILE ALA VAL GLY MET LEU CYS GLN ILE VAL ALA          
SEQRES  26 A  698  ILE ILE LEU VAL ALA SER ARG VAL PRO LEU GLY LYS VAL          
SEQRES  27 A  698  GLN ASP GLY LYS LEU THR LEU PRO GLU MET VAL VAL PRO          
SEQRES  28 A  698  CYS VAL LEU TRP LEU LEU VAL ALA LEU VAL LYS ALA SER          
SEQRES  29 A  698  TYR ILE SER PHE PHE ARG PHE PRO HIS GLY LEU GLU ARG          
SEQRES  30 A  698  VAL ASP ARG ARG LEU THR PRO LYS LEU SER ALA LEU ALA          
SEQRES  31 A  698  ALA SER LEU VAL ASP ALA LYS SER SER VAL CYS ILE PHE          
SEQRES  32 A  698  THR TYR ASP ASP ASP GLY LYS GLY LYS VAL MET ASN ARG          
SEQRES  33 A  698  HIS TYR LYS TYR ARG TRP LEU LEU PHE GLY VAL VAL LEU          
SEQRES  34 A  698  GLY LEU LEU MET SER LEU SER ALA PRO ALA THR ARG GLY          
SEQRES  35 A  698  GLY TYR GLY HIS ASN MET PHE GLY SER ASN GLY PHE GLN          
SEQRES  36 A  698  LEU THR ALA ALA LEU LEU ALA PHE PHE ALA THR PHE LEU          
SEQRES  37 A  698  PHE ALA ALA THR LEU THR PHE SER VAL LEU LYS ILE THR          
SEQRES  38 A  698  ASP MET GLN ARG GLU ILE ARG ALA LYS LEU HIS VAL LEU          
SEQRES  39 A  698  THR ASN LEU ALA PHE LEU GLU ARG ARG CYS LEU MET SER          
SEQRES  40 A  698  PRO SER LYS HIS ALA SER ILE ALA PHE ASP LEU ASP GLU          
SEQRES  41 A  698  SER PHE ASN ALA LYS ASN VAL PHE SER GLY PHE PRO GLY          
SEQRES  42 A  698  TRP TYR SER LEU ARG SER LEU ILE LEU TYR ALA SER ALA          
SEQRES  43 A  698  CYS ALA ASN HIS ARG ALA ARG THR THR ALA MET ARG VAL          
SEQRES  44 A  698  PHE TRP PHE ALA LEU VAL CYS ALA PHE ILE VAL GLY ILE          
SEQRES  45 A  698  ALA ASP THR LEU LEU MET ILE GLN ASN ASN ARG PRO GLY          
SEQRES  46 A  698  ASP GLN TYR TYR SER THR ALA HIS SER TYR ALA PHE PHE          
SEQRES  47 A  698  THR PHE LEU PHE TRP GLY ALA LEU LEU HIS ARG TYR LEU          
SEQRES  48 A  698  TYR VAL CYS ILE SER THR ARG ARG GLU LEU GLN HIS HIS          
SEQRES  49 A  698  LEU TYR ILE MET ASP ILE ALA GLY LEU TYR HIS ARG VAL          
SEQRES  50 A  698  LYS LEU SER ASP SER GLU ALA GLY ASP ILE ILE GLN GLN          
SEQRES  51 A  698  CYS ARG CYS ILE SER GLU SER ASN ASP ALA GLU PRO GLU          
SEQRES  52 A  698  ILE PHE PRO VAL MET ILE TYR CYS PHE VAL VAL PHE LEU          
SEQRES  53 A  698  THR VAL ILE LEU ASN LEU ALA ALA MET THR ALA ILE CYS          
SEQRES  54 A  698  TYR GLN LEU GLY ARG ALA ILE TYR ARG                          
CRYST1    1.000    1.000    1.000  90.00  90.00  90.00 P 1           1          
ORIGX1      1.000000  0.000000  0.000000        0.00000                         
ORIGX2      0.000000  1.000000  0.000000        0.00000                         
ORIGX3      0.000000  0.000000  1.000000        0.00000                         
SCALE1      1.000000  0.000000  0.000000        0.00000                         
SCALE2      0.000000  1.000000  0.000000        0.00000                         
SCALE3      0.000000  0.000000  1.000000        0.00000                         
MODEL        1                                                                  
ATOM      1  N   MET A   1      39.267  74.149 -30.935  1.00 30.20           N  
ATOM      2  CA  MET A   1      38.980  72.709 -30.803  1.00 30.20           C  
ATOM      3  C   MET A   1      38.605  72.162 -32.167  1.00 30.20           C  
ATOM      4  CB  MET A   1      37.798  72.451 -29.848  1.00 30.20           C  
ATOM      5  O   MET A   1      37.547  72.534 -32.659  1.00 30.20           O  
ATOM      6  CG  MET A   1      38.115  72.662 -28.368  1.00 30.20           C  
ATOM      7  SD  MET A   1      36.732  72.137 -27.325  1.00 30.20           S  
ATOM      8  CE  MET A   1      37.447  72.334 -25.673  1.00 30.20           C  
ATOM      9  N   PRO A   2      39.426  71.317 -32.791  1.00 32.15           N  
ATOM     10  CA  PRO A   2      38.920  70.221 -33.591  1.00 32.15           C  
ATOM     11  C   PRO A   2      38.846  68.985 -32.689  1.00 32.15           C  
ATOM     12  CB  PRO A   2      39.908  70.092 -34.743  1.00 32.15           C  
ATOM     13  O   PRO A   2      39.800  68.657 -31.988  1.00 32.15           O  
ATOM     14  CG  PRO A   2      41.238  70.566 -34.143  1.00 32.15           C  
ATOM     15  CD  PRO A   2      40.880  71.338 -32.863  1.00 32.15           C  
ATOM     16  N   ILE A   3      37.671  68.368 -32.649  1.00 32.60           N  
ATOM     17  CA  ILE A   3      37.434  67.088 -31.988  1.00 32.60           C  
ATOM     18  C   ILE A   3      38.279  66.066 -32.746  1.00 32.60           C  
ATOM     19  CB  ILE A   3      35.916  66.789 -32.014  1.00 32.60           C  
ATOM     20  O   ILE A   3      38.033  65.814 -33.926  1.00 32.60           O  
ATOM     21  CG1 ILE A   3      35.181  67.800 -31.098  1.00 32.60           C  
ATOM     22  CG2 ILE A   3      35.596  65.347 -31.588  1.00 32.60           C  
ATOM     23  CD1 ILE A   3      33.671  67.876 -31.344  1.00 32.60           C  
ATOM     24  N   GLU A   4      39.323  65.563 -32.089  1.00 28.60           N  
ATOM     25  CA  GLU A   4      40.102  64.441 -32.587  1.00 28.60           C  
ATOM     26  C   GLU A   4      39.157  63.271 -32.841  1.00 28.60           C  
ATOM     27  CB  GLU A   4      41.224  64.057 -31.609  1.00 28.60           C  
ATOM     28  O   GLU A   4      38.359  62.865 -31.994  1.00 28.60           O  
ATOM     29  CG  GLU A   4      42.447  64.968 -31.798  1.00 28.60           C  
ATOM     30  CD  GLU A   4      43.577  64.705 -30.789  1.00 28.60           C  
ATOM     31  OE1 GLU A   4      44.734  65.037 -31.134  1.00 28.60           O  
ATOM     32  OE2 GLU A   4      43.273  64.246 -29.666  1.00 28.60           O  
ATOM     33  N   SER A   5      39.244  62.777 -34.067  1.00 28.13           N  
ATOM     34  CA  SER A   5      38.642  61.553 -34.545  1.00 28.13           C  
ATOM     35  C   SER A   5      39.002  60.399 -33.611  1.00 28.13           C  
ATOM     36  CB  SER A   5      39.197  61.296 -35.953  1.00 28.13           C  
ATOM     37  O   SER A   5      40.095  59.838 -33.706  1.00 28.13           O  
ATOM     38  OG  SER A   5      40.613  61.397 -35.947  1.00 28.13           O  
ATOM     39  N   ALA A   6      38.063  60.012 -32.749  1.00 28.88           N  
ATOM     40  CA  ALA A   6      37.995  58.651 -32.249  1.00 28.88           C  
ATOM     41  C   ALA A   6      37.749  57.758 -33.472  1.00 28.88           C  
ATOM     42  CB  ALA A   6      36.895  58.555 -31.183  1.00 28.88           C  
ATOM     43  O   ALA A   6      36.617  57.593 -33.928  1.00 28.88           O  
ATOM     44  N   MET A   7      38.836  57.280 -34.082  1.00 26.80           N  
ATOM     45  CA  MET A   7      38.770  56.208 -35.060  1.00 26.80           C  
ATOM     46  C   MET A   7      38.094  55.037 -34.355  1.00 26.80           C  
ATOM     47  CB  MET A   7      40.166  55.825 -35.578  1.00 26.80           C  
ATOM     48  O   MET A   7      38.617  54.509 -33.378  1.00 26.80           O  
ATOM     49  CG  MET A   7      40.802  56.941 -36.416  1.00 26.80           C  
ATOM     50  SD  MET A   7      42.285  56.440 -37.340  1.00 26.80           S  
ATOM     51  CE  MET A   7      41.533  55.729 -38.828  1.00 26.80           C  
ATOM     52  N   SER A   8      36.897  54.697 -34.820  1.00 32.15           N  
ATOM     53  CA  SER A   8      36.175  53.499 -34.434  1.00 32.15           C  
ATOM     54  C   SER A   8      37.070  52.295 -34.720  1.00 32.15           C  
ATOM     55  CB  SER A   8      34.875  53.428 -35.248  1.00 32.15           C  
ATOM     56  O   SER A   8      37.208  51.885 -35.877  1.00 32.15           O  
ATOM     57  OG  SER A   8      35.166  53.514 -36.634  1.00 32.15           O  
ATOM     58  N   GLU A   9      37.708  51.755 -33.687  1.00 32.31           N  
ATOM     59  CA  GLU A   9      38.265  50.412 -33.739  1.00 32.31           C  
ATOM     60  C   GLU A   9      37.119  49.475 -34.134  1.00 32.31           C  
ATOM     61  CB  GLU A   9      38.909  50.027 -32.398  1.00 32.31           C  
ATOM     62  O   GLU A   9      36.084  49.386 -33.471  1.00 32.31           O  
ATOM     63  CG  GLU A   9      40.273  50.716 -32.223  1.00 32.31           C  
ATOM     64  CD  GLU A   9      40.973  50.381 -30.894  1.00 32.31           C  
ATOM     65  OE1 GLU A   9      42.214  50.553 -30.846  1.00 32.31           O  
ATOM     66  OE2 GLU A   9      40.274  49.990 -29.935  1.00 32.31           O  
ATOM     67  N   VAL A  10      37.257  48.857 -35.303  1.00 31.68           N  
ATOM     68  CA  VAL A  10      36.331  47.842 -35.795  1.00 31.68           C  
ATOM     69  C   VAL A  10      36.441  46.666 -34.830  1.00 31.68           C  
ATOM     70  CB  VAL A  10      36.698  47.451 -37.243  1.00 31.68           C  
ATOM     71  O   VAL A  10      37.414  45.920 -34.891  1.00 31.68           O  
ATOM     72  CG1 VAL A  10      35.840  46.297 -37.780  1.00 31.68           C  
ATOM     73  CG2 VAL A  10      36.522  48.649 -38.191  1.00 31.68           C  
ATOM     74  N   ASN A  11      35.474  46.518 -33.921  1.00 35.96           N  
ATOM     75  CA  ASN A  11      35.408  45.364 -33.029  1.00 35.96           C  
ATOM     76  C   ASN A  11      35.254  44.099 -33.881  1.00 35.96           C  
ATOM     77  CB  ASN A  11      34.268  45.536 -32.001  1.00 35.96           C  
ATOM     78  O   ASN A  11      34.206  43.841 -34.473  1.00 35.96           O  
ATOM     79  CG  ASN A  11      34.676  46.348 -30.781  1.00 35.96           C  
ATOM     80  ND2 ASN A  11      33.732  46.846 -30.017  1.00 35.96           N  
ATOM     81  OD1 ASN A  11      35.836  46.514 -30.465  1.00 35.96           O  
ATOM     82  N   THR A  12      36.329  43.330 -33.988  1.00 34.79           N  
ATOM     83  CA  THR A  12      36.343  42.014 -34.619  1.00 34.79           C  
ATOM     84  C   THR A  12      36.055  40.945 -33.578  1.00 34.79           C  
ATOM     85  CB  THR A  12      37.689  41.737 -35.295  1.00 34.79           C  
ATOM     86  O   THR A  12      36.468  41.068 -32.425  1.00 34.79           O  
ATOM     87  CG2 THR A  12      37.910  42.620 -36.524  1.00 34.79           C  
ATOM     88  OG1 THR A  12      38.761  41.967 -34.409  1.00 34.79           O  
ATOM     89  N   ASP A  13      35.396  39.860 -33.977  1.00 42.47           N  
ATOM     90  CA  ASP A  13      35.411  38.653 -33.153  1.00 42.47           C  
ATOM     91  C   ASP A  13      36.836  38.059 -33.074  1.00 42.47           C  
ATOM     92  CB  ASP A  13      34.353  37.648 -33.656  1.00 42.47           C  
ATOM     93  O   ASP A  13      37.773  38.504 -33.743  1.00 42.47           O  
ATOM     94  CG  ASP A  13      34.725  36.883 -34.935  1.00 42.47           C  
ATOM     95  OD1 ASP A  13      35.753  37.212 -35.568  1.00 42.47           O  
ATOM     96  OD2 ASP A  13      34.018  35.898 -35.246  1.00 42.47           O  
ATOM     97  N   PHE A  14      37.007  36.991 -32.296  1.00 46.75           N  
ATOM     98  CA  PHE A  14      38.286  36.276 -32.187  1.00 46.75           C  
ATOM     99  C   PHE A  14      38.791  35.658 -33.512  1.00 46.75           C  
ATOM    100  CB  PHE A  14      38.157  35.203 -31.096  1.00 46.75           C  
ATOM    101  O   PHE A  14      39.874  35.074 -33.526  1.00 46.75           O  
ATOM    102  CG  PHE A  14      37.194  34.082 -31.452  1.00 46.75           C  
ATOM    103  CD1 PHE A  14      35.834  34.183 -31.107  1.00 46.75           C  
ATOM    104  CD2 PHE A  14      37.653  32.950 -32.152  1.00 46.75           C  
ATOM    105  CE1 PHE A  14      34.937  33.162 -31.466  1.00 46.75           C  
ATOM    106  CE2 PHE A  14      36.758  31.923 -32.506  1.00 46.75           C  
ATOM    107  CZ  PHE A  14      35.399  32.032 -32.164  1.00 46.75           C  
ATOM    108  N   ARG A  15      38.029  35.732 -34.615  1.00 40.19           N  
ATOM    109  CA  ARG A  15      38.434  35.281 -35.957  1.00 40.19           C  
ATOM    110  C   ARG A  15      38.897  36.428 -36.853  1.00 40.19           C  
ATOM    111  CB  ARG A  15      37.293  34.531 -36.654  1.00 40.19           C  
ATOM    112  O   ARG A  15      39.205  36.176 -38.017  1.00 40.19           O  
ATOM    113  CG  ARG A  15      36.734  33.386 -35.818  1.00 40.19           C  
ATOM    114  CD  ARG A  15      35.701  32.652 -36.661  1.00 40.19           C  
ATOM    115  NE  ARG A  15      34.962  31.713 -35.819  1.00 40.19           N  
ATOM    116  NH1 ARG A  15      33.476  31.037 -37.426  1.00 40.19           N  
ATOM    117  NH2 ARG A  15      33.219  30.397 -35.291  1.00 40.19           N  
ATOM    118  CZ  ARG A  15      33.893  31.050 -36.189  1.00 40.19           C  
ATOM    119  N   GLY A  16      38.918  37.668 -36.360  1.00 37.15           N  
ATOM    120  CA  GLY A  16      39.173  38.834 -37.202  1.00 37.15           C  
ATOM    121  C   GLY A  16      38.034  39.108 -38.189  1.00 37.15           C  
ATOM    122  O   GLY A  16      38.218  39.882 -39.129  1.00 37.15           O  
ATOM    123  N   CYS A  17      36.862  38.477 -38.021  1.00 34.90           N  
ATOM    124  CA  CYS A  17      35.702  38.818 -38.825  1.00 34.90           C  
ATOM    125  C   CYS A  17      35.242  40.202 -38.378  1.00 34.90           C  
ATOM    126  CB  CYS A  17      34.598  37.755 -38.696  1.00 34.90           C  
ATOM    127  O   CYS A  17      34.870  40.395 -37.219  1.00 34.90           O  
ATOM    128  SG  CYS A  17      35.042  36.260 -39.634  1.00 34.90           S  
ATOM    129  N   SER A  18      35.278  41.161 -39.306  1.00 30.64           N  
ATOM    130  CA  SER A  18      34.601  42.439 -39.142  1.00 30.64           C  
ATOM    131  C   SER A  18      33.157  42.127 -38.780  1.00 30.64           C  
ATOM    132  CB  SER A  18      34.670  43.256 -40.441  1.00 30.64           C  
ATOM    133  O   SER A  18      32.417  41.599 -39.619  1.00 30.64           O  
ATOM    134  OG  SER A  18      34.196  42.491 -41.537  1.00 30.64           O  
ATOM    135  N   LEU A  19      32.762  42.406 -37.539  1.00 33.08           N  
ATOM    136  CA  LEU A  19      31.350  42.506 -37.231  1.00 33.08           C  
ATOM    137  C   LEU A  19      30.838  43.578 -38.197  1.00 33.08           C  
ATOM    138  CB  LEU A  19      31.152  42.867 -35.743  1.00 33.08           C  
ATOM    139  O   LEU A  19      31.266  44.732 -38.130  1.00 33.08           O  
ATOM    140  CG  LEU A  19      31.623  41.784 -34.746  1.00 33.08           C  
ATOM    141  CD1 LEU A  19      31.560  42.302 -33.308  1.00 33.08           C  
ATOM    142  CD2 LEU A  19      30.743  40.531 -34.800  1.00 33.08           C  
ATOM    143  N   LEU A  20      29.998  43.188 -39.164  1.00 28.51           N  
ATOM    144  CA  LEU A  20      29.160  44.162 -39.861  1.00 28.51           C  
ATOM    145  C   LEU A  20      28.552  45.049 -38.769  1.00 28.51           C  
ATOM    146  CB  LEU A  20      28.057  43.439 -40.653  1.00 28.51           C  
ATOM    147  O   LEU A  20      28.225  44.502 -37.712  1.00 28.51           O  
ATOM    148  CG  LEU A  20      28.541  42.888 -42.004  1.00 28.51           C  
ATOM    149  CD1 LEU A  20      27.605  41.782 -42.489  1.00 28.51           C  
ATOM    150  CD2 LEU A  20      28.575  43.989 -43.068  1.00 28.51           C  
ATOM    151  N   PRO A  21      28.462  46.377 -38.956  1.00 26.52           N  
ATOM    152  CA  PRO A  21      27.967  47.271 -37.922  1.00 26.52           C  
ATOM    153  C   PRO A  21      26.489  46.960 -37.655  1.00 26.52           C  
ATOM    154  CB  PRO A  21      28.245  48.689 -38.434  1.00 26.52           C  
ATOM    155  O   PRO A  21      25.589  47.584 -38.196  1.00 26.52           O  
ATOM    156  CG  PRO A  21      28.238  48.523 -39.953  1.00 26.52           C  
ATOM    157  CD  PRO A  21      28.794  47.115 -40.161  1.00 26.52           C  
ATOM    158  N   ASP A  22      26.264  45.974 -36.797  1.00 35.43           N  
ATOM    159  CA  ASP A  22      25.010  45.590 -36.167  1.00 35.43           C  
ATOM    160  C   ASP A  22      24.991  46.179 -34.752  1.00 35.43           C  
ATOM    161  CB  ASP A  22      24.836  44.056 -36.208  1.00 35.43           C  
ATOM    162  O   ASP A  22      24.504  45.595 -33.790  1.00 35.43           O  
ATOM    163  CG  ASP A  22      23.838  43.531 -37.242  1.00 35.43           C  
ATOM    164  OD1 ASP A  22      23.264  44.313 -38.032  1.00 35.43           O  
ATOM    165  OD2 ASP A  22      23.622  42.297 -37.191  1.00 35.43           O  
ATOM    166  N   PHE A  23      25.510  47.394 -34.617  1.00 42.01           N  
ATOM    167  CA  PHE A  23      24.864  48.335 -33.731  1.00 42.01           C  
ATOM    168  C   PHE A  23      24.178  49.314 -34.666  1.00 42.01           C  
ATOM    169  CB  PHE A  23      25.847  48.945 -32.725  1.00 42.01           C  
ATOM    170  O   PHE A  23      24.650  50.428 -34.888  1.00 42.01           O  
ATOM    171  CG  PHE A  23      26.726  47.923 -32.027  1.00 42.01           C  
ATOM    172  CD1 PHE A  23      26.180  46.987 -31.127  1.00 42.01           C  
ATOM    173  CD2 PHE A  23      28.101  47.886 -32.321  1.00 42.01           C  
ATOM    174  CE1 PHE A  23      27.011  46.025 -30.522  1.00 42.01           C  
ATOM    175  CE2 PHE A  23      28.930  46.925 -31.720  1.00 42.01           C  
ATOM    176  CZ  PHE A  23      28.386  45.995 -30.818  1.00 42.01           C  
ATOM    177  N   ALA A  24      23.030  48.911 -35.225  1.00 33.31           N  
ATOM    178  CA  ALA A  24      21.985  49.912 -35.333  1.00 33.31           C  
ATOM    179  C   ALA A  24      21.916  50.472 -33.919  1.00 33.31           C  
ATOM    180  CB  ALA A  24      20.660  49.278 -35.778  1.00 33.31           C  
ATOM    181  O   ALA A  24      21.557  49.735 -32.997  1.00 33.31           O  
ATOM    182  N   ALA A  25      22.414  51.698 -33.730  1.00 31.48           N  
ATOM    183  CA  ALA A  25      22.101  52.462 -32.551  1.00 31.48           C  
ATOM    184  C   ALA A  25      20.621  52.179 -32.335  1.00 31.48           C  
ATOM    185  CB  ALA A  25      22.384  53.945 -32.828  1.00 31.48           C  
ATOM    186  O   ALA A  25      19.805  52.466 -33.219  1.00 31.48           O  
ATOM    187  N   VAL A  26      20.279  51.490 -31.245  1.00 38.02           N  
ATOM    188  CA  VAL A  26      18.925  51.618 -30.744  1.00 38.02           C  
ATOM    189  C   VAL A  26      18.877  53.118 -30.509  1.00 38.02           C  
ATOM    190  CB  VAL A  26      18.675  50.773 -29.483  1.00 38.02           C  
ATOM    191  O   VAL A  26      19.570  53.634 -29.638  1.00 38.02           O  
ATOM    192  CG1 VAL A  26      17.202  50.869 -29.075  1.00 38.02           C  
ATOM    193  CG2 VAL A  26      18.972  49.286 -29.736  1.00 38.02           C  
ATOM    194  N   ALA A  27      18.288  53.833 -31.471  1.00 40.54           N  
ATOM    195  CA  ALA A  27      18.383  55.284 -31.545  1.00 40.54           C  
ATOM    196  C   ALA A  27      17.740  55.905 -30.299  1.00 40.54           C  
ATOM    197  CB  ALA A  27      17.743  55.742 -32.860  1.00 40.54           C  
ATOM    198  O   ALA A  27      18.046  57.035 -29.936  1.00 40.54           O  
ATOM    199  N   ASP A  28      16.934  55.107 -29.601  1.00 40.19           N  
ATOM    200  CA  ASP A  28      16.577  55.310 -28.217  1.00 40.19           C  
ATOM    201  C   ASP A  28      17.620  54.685 -27.293  1.00 40.19           C  
ATOM    202  CB  ASP A  28      15.187  54.719 -27.975  1.00 40.19           C  
ATOM    203  O   ASP A  28      17.830  53.470 -27.288  1.00 40.19           O  
ATOM    204  CG  ASP A  28      14.097  55.530 -28.677  1.00 40.19           C  
ATOM    205  OD1 ASP A  28      14.264  56.763 -28.802  1.00 40.19           O  
ATOM    206  OD2 ASP A  28      13.090  54.901 -29.069  1.00 40.19           O  
ATOM    207  N   VAL A  29      18.230  55.530 -26.463  1.00 42.46           N  
ATOM    208  CA  VAL A  29      18.978  55.129 -25.270  1.00 42.46           C  
ATOM    209  C   VAL A  29      18.091  54.183 -24.461  1.00 42.46           C  
ATOM    210  CB  VAL A  29      19.365  56.371 -24.439  1.00 42.46           C  
ATOM    211  O   VAL A  29      17.200  54.593 -23.724  1.00 42.46           O  
ATOM    212  CG1 VAL A  29      20.185  55.990 -23.200  1.00 42.46           C  
ATOM    213  CG2 VAL A  29      20.198  57.358 -25.271  1.00 42.46           C  
ATOM    214  N   SER A  30      18.269  52.885 -24.664  1.00 52.78           N  
ATOM    215  CA  SER A  30      17.476  51.873 -23.990  1.00 52.78           C  
ATOM    216  C   SER A  30      17.947  51.812 -22.538  1.00 52.78           C  
ATOM    217  CB  SER A  30      17.624  50.551 -24.758  1.00 52.78           C  
ATOM    218  O   SER A  30      19.000  51.253 -22.269  1.00 52.78           O  
ATOM    219  OG  SER A  30      17.430  49.434 -23.919  1.00 52.78           O  
ATOM    220  N   GLU A  31      17.161  52.303 -21.579  1.00 63.32           N  
ATOM    221  CA  GLU A  31      17.457  52.224 -20.132  1.00 63.32           C  
ATOM    222  C   GLU A  31      17.270  50.806 -19.539  1.00 63.32           C  
ATOM    223  CB  GLU A  31      16.623  53.257 -19.354  1.00 63.32           C  
ATOM    224  O   GLU A  31      17.003  50.636 -18.347  1.00 63.32           O  
ATOM    225  CG  GLU A  31      16.916  54.715 -19.740  1.00 63.32           C  
ATOM    226  CD  GLU A  31      16.147  55.724 -18.865  1.00 63.32           C  
ATOM    227  OE1 GLU A  31      16.474  56.928 -18.957  1.00 63.32           O  
ATOM    228  OE2 GLU A  31      15.241  55.299 -18.110  1.00 63.32           O  
ATOM    229  N   ARG A  32      17.381  49.749 -20.360  1.00 69.27           N  
ATOM    230  CA  ARG A  32      17.198  48.360 -19.911  1.00 69.27           C  
ATOM    231  C   ARG A  32      18.205  48.040 -18.809  1.00 69.27           C  
ATOM    232  CB  ARG A  32      17.317  47.356 -21.065  1.00 69.27           C  
ATOM    233  O   ARG A  32      19.415  48.044 -19.036  1.00 69.27           O  
ATOM    234  CG  ARG A  32      16.071  47.345 -21.958  1.00 69.27           C  
ATOM    235  CD  ARG A  32      16.329  46.447 -23.172  1.00 69.27           C  
ATOM    236  NE  ARG A  32      15.231  46.524 -24.152  1.00 69.27           N  
ATOM    237  NH1 ARG A  32      16.362  45.522 -25.870  1.00 69.27           N  
ATOM    238  NH2 ARG A  32      14.279  46.257 -26.207  1.00 69.27           N  
ATOM    239  CZ  ARG A  32      15.293  46.101 -25.401  1.00 69.27           C  
ATOM    240  N   THR A  33      17.671  47.752 -17.631  1.00 75.05           N  
ATOM    241  CA  THR A  33      18.397  47.344 -16.431  1.00 75.05           C  
ATOM    242  C   THR A  33      17.722  46.105 -15.841  1.00 75.05           C  
ATOM    243  CB  THR A  33      18.481  48.484 -15.400  1.00 75.05           C  
ATOM    244  O   THR A  33      16.497  45.981 -15.890  1.00 75.05           O  
ATOM    245  CG2 THR A  33      19.432  49.596 -15.841  1.00 75.05           C  
ATOM    246  OG1 THR A  33      17.230  49.092 -15.191  1.00 75.05           O  
ATOM    247  N   GLY A  34      18.506  45.165 -15.311  1.00 73.64           N  
ATOM    248  CA  GLY A  34      17.999  43.893 -14.772  1.00 73.64           C  
ATOM    249  C   GLY A  34      18.060  42.740 -15.779  1.00 73.64           C  
ATOM    250  O   GLY A  34      18.810  42.804 -16.742  1.00 73.64           O  
ATOM    251  N   VAL A  35      17.312  41.659 -15.553  1.00 73.94           N  
ATOM    252  CA  VAL A  35      17.359  40.449 -16.400  1.00 73.94           C  
ATOM    253  C   VAL A  35      16.363  40.563 -17.554  1.00 73.94           C  
ATOM    254  CB  VAL A  35      17.120  39.167 -15.580  1.00 73.94           C  
ATOM    255  O   VAL A  35      15.222  40.975 -17.350  1.00 73.94           O  
ATOM    256  CG1 VAL A  35      17.316  37.903 -16.427  1.00 73.94           C  
ATOM    257  CG2 VAL A  35      18.088  39.079 -14.392  1.00 73.94           C  
ATOM    258  N   GLY A  36      16.766  40.185 -18.766  1.00 70.66           N  
ATOM    259  CA  GLY A  36      15.890  40.249 -19.930  1.00 70.66           C  
ATOM    260  C   GLY A  36      16.382  39.464 -21.140  1.00 70.66           C  
ATOM    261  O   GLY A  36      17.527  39.019 -21.201  1.00 70.66           O  
ATOM    262  N   TYR A  37      15.492  39.358 -22.123  1.00 80.81           N  
ATOM    263  CA  TYR A  37      15.678  38.647 -23.385  1.00 80.81           C  
ATOM    264  C   TYR A  37      15.686  39.637 -24.557  1.00 80.81           C  
ATOM    265  CB  TYR A  37      14.546  37.617 -23.520  1.00 80.81           C  
ATOM    266  O   TYR A  37      14.799  40.489 -24.661  1.00 80.81           O  
ATOM    267  CG  TYR A  37      14.476  36.900 -24.855  1.00 80.81           C  
ATOM    268  CD1 TYR A  37      13.818  37.501 -25.949  1.00 80.81           C  
ATOM    269  CD2 TYR A  37      15.032  35.616 -24.993  1.00 80.81           C  
ATOM    270  CE1 TYR A  37      13.751  36.840 -27.192  1.00 80.81           C  
ATOM    271  CE2 TYR A  37      14.925  34.935 -26.219  1.00 80.81           C  
ATOM    272  OH  TYR A  37      14.252  34.902 -28.524  1.00 80.81           O  
ATOM    273  CZ  TYR A  37      14.312  35.552 -27.330  1.00 80.81           C  
ATOM    274  N   LEU A  38      16.646  39.503 -25.471  1.00 72.42           N  
ATOM    275  CA  LEU A  38      16.663  40.218 -26.744  1.00 72.42           C  
ATOM    276  C   LEU A  38      17.076  39.286 -27.877  1.00 72.42           C  
ATOM    277  CB  LEU A  38      17.602  41.435 -26.668  1.00 72.42           C  
ATOM    278  O   LEU A  38      18.139  38.674 -27.839  1.00 72.42           O  
ATOM    279  CG  LEU A  38      17.573  42.323 -27.928  1.00 72.42           C  
ATOM    280  CD1 LEU A  38      16.194  42.962 -28.126  1.00 72.42           C  
ATOM    281  CD2 LEU A  38      18.614  43.434 -27.828  1.00 72.42           C  
ATOM    282  N   GLN A  39      16.261  39.260 -28.925  1.00 69.42           N  
ATOM    283  CA  GLN A  39      16.631  38.686 -30.209  1.00 69.42           C  
ATOM    284  C   GLN A  39      17.080  39.811 -31.144  1.00 69.42           C  
ATOM    285  CB  GLN A  39      15.446  37.884 -30.742  1.00 69.42           C  
ATOM    286  O   GLN A  39      16.334  40.759 -31.391  1.00 69.42           O  
ATOM    287  CG  GLN A  39      15.776  37.152 -32.048  1.00 69.42           C  
ATOM    288  CD  GLN A  39      14.668  36.185 -32.449  1.00 69.42           C  
ATOM    289  NE2 GLN A  39      14.912  35.335 -33.420  1.00 69.42           N  
ATOM    290  OE1 GLN A  39      13.577  36.161 -31.896  1.00 69.42           O  
ATOM    291  N   TYR A  40      18.306  39.710 -31.636  1.00 64.80           N  
ATOM    292  CA  TYR A  40      18.907  40.638 -32.583  1.00 64.80           C  
ATOM    293  C   TYR A  40      18.434  40.344 -34.012  1.00 64.80           C  
ATOM    294  CB  TYR A  40      20.435  40.556 -32.460  1.00 64.80           C  
ATOM    295  O   TYR A  40      18.021  39.228 -34.336  1.00 64.80           O  
ATOM    296  CG  TYR A  40      20.983  41.000 -31.113  1.00 64.80           C  
ATOM    297  CD1 TYR A  40      21.282  42.358 -30.888  1.00 64.80           C  
ATOM    298  CD2 TYR A  40      21.202  40.062 -30.084  1.00 64.80           C  
ATOM    299  CE1 TYR A  40      21.800  42.774 -29.645  1.00 64.80           C  
ATOM    300  CE2 TYR A  40      21.717  40.472 -28.843  1.00 64.80           C  
ATOM    301  OH  TYR A  40      22.518  42.223 -27.419  1.00 64.80           O  
ATOM    302  CZ  TYR A  40      22.021  41.828 -28.620  1.00 64.80           C  
ATOM    303  N   SER A  41      18.535  41.342 -34.891  1.00 62.21           N  
ATOM    304  CA  SER A  41      18.184  41.244 -36.317  1.00 62.21           C  
ATOM    305  C   SER A  41      18.957  40.150 -37.056  1.00 62.21           C  
ATOM    306  CB  SER A  41      18.471  42.586 -37.004  1.00 62.21           C  
ATOM    307  O   SER A  41      18.403  39.494 -37.933  1.00 62.21           O  
ATOM    308  OG  SER A  41      19.727  43.083 -36.571  1.00 62.21           O  
ATOM    309  N   ASN A  42      20.214  39.914 -36.676  1.00 59.03           N  
ATOM    310  CA  ASN A  42      21.039  38.836 -37.224  1.00 59.03           C  
ATOM    311  C   ASN A  42      20.651  37.432 -36.731  1.00 59.03           C  
ATOM    312  CB  ASN A  42      22.517  39.157 -36.963  1.00 59.03           C  
ATOM    313  O   ASN A  42      21.248  36.450 -37.164  1.00 59.03           O  
ATOM    314  CG  ASN A  42      22.870  39.334 -35.498  1.00 59.03           C  
ATOM    315  ND2 ASN A  42      23.835  40.167 -35.214  1.00 59.03           N  
ATOM    316  OD1 ASN A  42      22.275  38.754 -34.604  1.00 59.03           O  
ATOM    317  N   GLY A  43      19.666  37.321 -35.836  1.00 62.33           N  
ATOM    318  CA  GLY A  43      19.219  36.063 -35.248  1.00 62.33           C  
ATOM    319  C   GLY A  43      19.963  35.664 -33.975  1.00 62.33           C  
ATOM    320  O   GLY A  43      19.625  34.634 -33.397  1.00 62.33           O  
ATOM    321  N   ALA A  44      20.943  36.450 -33.510  1.00 72.10           N  
ATOM    322  CA  ALA A  44      21.535  36.225 -32.200  1.00 72.10           C  
ATOM    323  C   ALA A  44      20.470  36.429 -31.120  1.00 72.10           C  
ATOM    324  CB  ALA A  44      22.756  37.130 -31.975  1.00 72.10           C  
ATOM    325  O   ALA A  44      19.604  37.294 -31.241  1.00 72.10           O  
ATOM    326  N   ILE A  45      20.539  35.654 -30.049  1.00 72.65           N  
ATOM    327  CA  ILE A  45      19.634  35.779 -28.912  1.00 72.65           C  
ATOM    328  C   ILE A  45      20.491  35.960 -27.674  1.00 72.65           C  
ATOM    329  CB  ILE A  45      18.689  34.565 -28.813  1.00 72.65           C  
ATOM    330  O   ILE A  45      21.367  35.144 -27.410  1.00 72.65           O  
ATOM    331  CG1 ILE A  45      17.806  34.424 -30.074  1.00 72.65           C  
ATOM    332  CG2 ILE A  45      17.821  34.681 -27.555  1.00 72.65           C  
ATOM    333  CD1 ILE A  45      17.074  33.081 -30.175  1.00 72.65           C  
ATOM    334  N   TYR A  46      20.242  37.019 -26.916  1.00 72.44           N  
ATOM    335  CA  TYR A  46      20.820  37.201 -25.596  1.00 72.44           C  
ATOM    336  C   TYR A  46      19.739  37.115 -24.530  1.00 72.44           C  
ATOM    337  CB  TYR A  46      21.583  38.519 -25.509  1.00 72.44           C  
ATOM    338  O   TYR A  46      18.693  37.752 -24.638  1.00 72.44           O  
ATOM    339  CG  TYR A  46      22.121  38.789 -24.119  1.00 72.44           C  
ATOM    340  CD1 TYR A  46      21.441  39.665 -23.257  1.00 72.44           C  
ATOM    341  CD2 TYR A  46      23.265  38.118 -23.661  1.00 72.44           C  
ATOM    342  CE1 TYR A  46      21.943  39.963 -21.976  1.00 72.44           C  
ATOM    343  CE2 TYR A  46      23.761  38.397 -22.375  1.00 72.44           C  
ATOM    344  OH  TYR A  46      23.669  39.612 -20.328  1.00 72.44           O  
ATOM    345  CZ  TYR A  46      23.124  39.334 -21.538  1.00 72.44           C  
ATOM    346  N   GLU A  47      20.037  36.368 -23.481  1.00 68.41           N  
ATOM    347  CA  GLU A  47      19.230  36.257 -22.281  1.00 68.41           C  
ATOM    348  C   GLU A  47      20.139  36.425 -21.069  1.00 68.41           C  
ATOM    349  CB  GLU A  47      18.531  34.900 -22.298  1.00 68.41           C  
ATOM    350  O   GLU A  47      21.087  35.665 -20.889  1.00 68.41           O  
ATOM    351  CG  GLU A  47      17.638  34.721 -21.070  1.00 68.41           C  
ATOM    352  CD  GLU A  47      16.797  33.447 -21.165  1.00 68.41           C  
ATOM    353  OE1 GLU A  47      15.746  33.432 -20.502  1.00 68.41           O  
ATOM    354  OE2 GLU A  47      17.174  32.525 -21.931  1.00 68.41           O  
ATOM    355  N   GLY A  48      19.893  37.437 -20.247  1.00 77.95           N  
ATOM    356  CA  GLY A  48      20.751  37.706 -19.101  1.00 77.95           C  
ATOM    357  C   GLY A  48      20.575  39.102 -18.544  1.00 77.95           C  
ATOM    358  O   GLY A  48      19.589  39.783 -18.828  1.00 77.95           O  
ATOM    359  N   GLU A  49      21.539  39.517 -17.736  1.00 76.67           N  
ATOM    360  CA  GLU A  49      21.556  40.831 -17.111  1.00 76.67           C  
ATOM    361  C   GLU A  49      21.863  41.952 -18.129  1.00 76.67           C  
ATOM    362  CB  GLU A  49      22.513  40.810 -15.907  1.00 76.67           C  
ATOM    363  O   GLU A  49      22.613  41.798 -19.100  1.00 76.67           O  
ATOM    364  CG  GLU A  49      21.973  40.050 -14.689  1.00 76.67           C  
ATOM    365  CD  GLU A  49      23.054  39.876 -13.606  1.00 76.67           C  
ATOM    366  OE1 GLU A  49      23.044  38.830 -12.920  1.00 76.67           O  
ATOM    367  OE2 GLU A  49      23.910  40.778 -13.459  1.00 76.67           O  
ATOM    368  N   TRP A  50      21.238  43.101 -17.906  1.00 76.86           N  
ATOM    369  CA  TRP A  50      21.348  44.330 -18.678  1.00 76.86           C  
ATOM    370  C   TRP A  50      21.691  45.478 -17.736  1.00 76.86           C  
ATOM    371  CB  TRP A  50      20.034  44.633 -19.414  1.00 76.86           C  
ATOM    372  O   TRP A  50      21.171  45.559 -16.618  1.00 76.86           O  
ATOM    373  CG  TRP A  50      19.625  43.643 -20.457  1.00 76.86           C  
ATOM    374  CD1 TRP A  50      18.985  42.476 -20.227  1.00 76.86           C  
ATOM    375  CD2 TRP A  50      19.868  43.687 -21.891  1.00 76.86           C  
ATOM    376  CE2 TRP A  50      19.310  42.513 -22.476  1.00 76.86           C  
ATOM    377  CE3 TRP A  50      20.521  44.595 -22.752  1.00 76.86           C  
ATOM    378  NE1 TRP A  50      18.812  41.791 -21.412  1.00 76.86           N  
ATOM    379  CH2 TRP A  50      20.087  43.159 -24.673  1.00 76.86           C  
ATOM    380  CZ2 TRP A  50      19.379  42.267 -23.851  1.00 76.86           C  
ATOM    381  CZ3 TRP A  50      20.639  44.330 -24.128  1.00 76.86           C  
ATOM    382  N   LEU A  51      22.532  46.392 -18.206  1.00 78.53           N  
ATOM    383  CA  LEU A  51      22.833  47.651 -17.541  1.00 78.53           C  
ATOM    384  C   LEU A  51      22.872  48.755 -18.596  1.00 78.53           C  
ATOM    385  CB  LEU A  51      24.169  47.512 -16.790  1.00 78.53           C  
ATOM    386  O   LEU A  51      23.686  48.697 -19.512  1.00 78.53           O  
ATOM    387  CG  LEU A  51      24.562  48.748 -15.965  1.00 78.53           C  
ATOM    388  CD1 LEU A  51      23.603  48.989 -14.796  1.00 78.53           C  
ATOM    389  CD2 LEU A  51      25.968  48.554 -15.398  1.00 78.53           C  
ATOM    390  N   ASN A  52      22.000  49.757 -18.469  1.00 80.11           N  
ATOM    391  CA  ASN A  52      21.917  50.903 -19.383  1.00 80.11           C  
ATOM    392  C   ASN A  52      21.824  50.504 -20.869  1.00 80.11           C  
ATOM    393  CB  ASN A  52      23.067  51.880 -19.082  1.00 80.11           C  
ATOM    394  O   ASN A  52      22.434  51.134 -21.728  1.00 80.11           O  
ATOM    395  CG  ASN A  52      23.074  52.368 -17.648  1.00 80.11           C  
ATOM    396  ND2 ASN A  52      24.224  52.741 -17.139  1.00 80.11           N  
ATOM    397  OD1 ASN A  52      22.069  52.415 -16.960  1.00 80.11           O  
ATOM    398  N   GLY A  53      21.089  49.428 -21.169  1.00 76.02           N  
ATOM    399  CA  GLY A  53      20.907  48.954 -22.546  1.00 76.02           C  
ATOM    400  C   GLY A  53      22.032  48.074 -23.079  1.00 76.02           C  
ATOM    401  O   GLY A  53      21.891  47.516 -24.166  1.00 76.02           O  
ATOM    402  N   GLU A  54      23.099  47.877 -22.310  1.00 80.98           N  
ATOM    403  CA  GLU A  54      24.201  46.987 -22.652  1.00 80.98           C  
ATOM    404  C   GLU A  54      24.093  45.667 -21.888  1.00 80.98           C  
ATOM    405  CB  GLU A  54      25.548  47.673 -22.393  1.00 80.98           C  
ATOM    406  O   GLU A  54      23.625  45.616 -20.748  1.00 80.98           O  
ATOM    407  CG  GLU A  54      25.731  48.921 -23.272  1.00 80.98           C  
ATOM    408  CD  GLU A  54      27.103  49.591 -23.098  1.00 80.98           C  
ATOM    409  OE1 GLU A  54      27.461  50.386 -23.992  1.00 80.98           O  
ATOM    410  OE2 GLU A  54      27.795  49.307 -22.089  1.00 80.98           O  
ATOM    411  N   ARG A  55      24.556  44.578 -22.511  1.00 82.12           N  
ATOM    412  CA  ARG A  55      24.684  43.280 -21.834  1.00 82.12           C  
ATOM    413  C   ARG A  55      25.688  43.424 -20.695  1.00 82.12           C  
ATOM    414  CB  ARG A  55      25.122  42.168 -22.796  1.00 82.12           C  
ATOM    415  O   ARG A  55      26.807  43.902 -20.911  1.00 82.12           O  
ATOM    416  CG  ARG A  55      24.185  42.024 -24.002  1.00 82.12           C  
ATOM    417  CD  ARG A  55      24.674  40.912 -24.931  1.00 82.12           C  
ATOM    418  NE  ARG A  55      25.906  41.280 -25.658  1.00 82.12           N  
ATOM    419  NH1 ARG A  55      26.050  39.366 -26.903  1.00 82.12           N  
ATOM    420  NH2 ARG A  55      27.580  40.952 -27.170  1.00 82.12           N  
ATOM    421  CZ  ARG A  55      26.504  40.540 -26.572  1.00 82.12           C  
ATOM    422  N   HIS A  56      25.293  43.010 -19.503  1.00 83.06           N  
ATOM    423  CA  HIS A  56      26.104  43.103 -18.298  1.00 83.06           C  
ATOM    424  C   HIS A  56      25.926  41.845 -17.453  1.00 83.06           C  
ATOM    425  CB  HIS A  56      25.709  44.369 -17.529  1.00 83.06           C  
ATOM    426  O   HIS A  56      24.991  41.093 -17.685  1.00 83.06           O  
ATOM    427  CG  HIS A  56      26.746  44.759 -16.511  1.00 83.06           C  
ATOM    428  CD2 HIS A  56      26.707  44.556 -15.157  1.00 83.06           C  
ATOM    429  ND1 HIS A  56      27.960  45.330 -16.803  1.00 83.06           N  
ATOM    430  CE1 HIS A  56      28.643  45.469 -15.657  1.00 83.06           C  
ATOM    431  NE2 HIS A  56      27.923  45.009 -14.624  1.00 83.06           N  
ATOM    432  N   GLY A  57      26.804  41.612 -16.479  1.00 85.67           N  
ATOM    433  CA  GLY A  57      26.629  40.539 -15.503  1.00 85.67           C  
ATOM    434  C   GLY A  57      26.587  39.152 -16.141  1.00 85.67           C  
ATOM    435  O   GLY A  57      27.310  38.891 -17.098  1.00 85.67           O  
ATOM    436  N   LEU A  58      25.792  38.237 -15.590  1.00 80.84           N  
ATOM    437  CA  LEU A  58      25.662  36.880 -16.127  1.00 80.84           C  
ATOM    438  C   LEU A  58      24.630  36.821 -17.257  1.00 80.84           C  
ATOM    439  CB  LEU A  58      25.309  35.905 -14.993  1.00 80.84           C  
ATOM    440  O   LEU A  58      23.529  37.361 -17.146  1.00 80.84           O  
ATOM    441  CG  LEU A  58      26.474  35.633 -14.025  1.00 80.84           C  
ATOM    442  CD1 LEU A  58      25.953  34.937 -12.768  1.00 80.84           C  
ATOM    443  CD2 LEU A  58      27.546  34.732 -14.653  1.00 80.84           C  
ATOM    444  N   GLY A  59      24.964  36.096 -18.323  1.00 78.94           N  
ATOM    445  CA  GLY A  59      24.030  35.852 -19.411  1.00 78.94           C  
ATOM    446  C   GLY A  59      24.425  34.710 -20.336  1.00 78.94           C  
ATOM    447  O   GLY A  59      25.524  34.147 -20.266  1.00 78.94           O  
ATOM    448  N   VAL A  60      23.496  34.393 -21.229  1.00 78.25           N  
ATOM    449  CA  VAL A  60      23.622  33.407 -22.292  1.00 78.25           C  
ATOM    450  C   VAL A  60      23.420  34.098 -23.632  1.00 78.25           C  
ATOM    451  CB  VAL A  60      22.645  32.232 -22.120  1.00 78.25           C  
ATOM    452  O   VAL A  60      22.441  34.808 -23.839  1.00 78.25           O  
ATOM    453  CG1 VAL A  60      22.949  31.149 -23.165  1.00 78.25           C  
ATOM    454  CG2 VAL A  60      22.763  31.608 -20.724  1.00 78.25           C  
ATOM    455  N   CYS A  61      24.352  33.894 -24.556  1.00 75.67           N  
ATOM    456  CA  CYS A  61      24.248  34.391 -25.920  1.00 75.67           C  
ATOM    457  C   CYS A  61      24.256  33.222 -26.903  1.00 75.67           C  
ATOM    458  CB  CYS A  61      25.367  35.402 -26.184  1.00 75.67           C  
ATOM    459  O   CYS A  61      25.255  32.513 -27.026  1.00 75.67           O  
ATOM    460  SG  CYS A  61      25.053  36.295 -27.734  1.00 75.67           S  
ATOM    461  N   TYR A  62      23.158  33.060 -27.629  1.00 73.77           N  
ATOM    462  CA  TYR A  62      23.022  32.169 -28.770  1.00 73.77           C  
ATOM    463  C   TYR A  62      23.411  32.937 -30.020  1.00 73.77           C  
ATOM    464  CB  TYR A  62      21.582  31.662 -28.881  1.00 73.77           C  
ATOM    465  O   TYR A  62      22.822  33.968 -30.339  1.00 73.77           O  
ATOM    466  CG  TYR A  62      21.079  31.013 -27.611  1.00 73.77           C  
ATOM    467  CD1 TYR A  62      21.312  29.642 -27.419  1.00 73.77           C  
ATOM    468  CD2 TYR A  62      20.462  31.779 -26.598  1.00 73.77           C  
ATOM    469  CE1 TYR A  62      20.981  29.044 -26.193  1.00 73.77           C  
ATOM    470  CE2 TYR A  62      20.108  31.177 -25.375  1.00 73.77           C  
ATOM    471  OH  TYR A  62      20.184  29.213 -23.974  1.00 73.77           O  
ATOM    472  CZ  TYR A  62      20.399  29.811 -25.168  1.00 73.77           C  
ATOM    473  N   TYR A  63      24.418  32.451 -30.727  1.00 73.64           N  
ATOM    474  CA  TYR A  63      24.860  33.057 -31.970  1.00 73.64           C  
ATOM    475  C   TYR A  63      24.192  32.364 -33.164  1.00 73.64           C  
ATOM    476  CB  TYR A  63      26.385  33.022 -32.048  1.00 73.64           C  
ATOM    477  O   TYR A  63      23.980  31.151 -33.122  1.00 73.64           O  
ATOM    478  CG  TYR A  63      27.054  33.882 -30.992  1.00 73.64           C  
ATOM    479  CD1 TYR A  63      27.226  35.261 -31.221  1.00 73.64           C  
ATOM    480  CD2 TYR A  63      27.466  33.321 -29.768  1.00 73.64           C  
ATOM    481  CE1 TYR A  63      27.827  36.071 -30.239  1.00 73.64           C  
ATOM    482  CE2 TYR A  63      28.069  34.129 -28.785  1.00 73.64           C  
ATOM    483  OH  TYR A  63      28.836  36.301 -28.079  1.00 73.64           O  
ATOM    484  CZ  TYR A  63      28.257  35.507 -29.020  1.00 73.64           C  
ATOM    485  N   PRO A  64      23.951  33.082 -34.275  1.00 60.00           N  
ATOM    486  CA  PRO A  64      23.394  32.503 -35.504  1.00 60.00           C  
ATOM    487  C   PRO A  64      24.239  31.356 -36.066  1.00 60.00           C  
ATOM    488  CB  PRO A  64      23.346  33.656 -36.511  1.00 60.00           C  
ATOM    489  O   PRO A  64      23.739  30.477 -36.758  1.00 60.00           O  
ATOM    490  CG  PRO A  64      23.314  34.900 -35.633  1.00 60.00           C  
ATOM    491  CD  PRO A  64      24.150  34.511 -34.429  1.00 60.00           C  
ATOM    492  N   SER A  65      25.533  31.346 -35.736  1.00 61.74           N  
ATOM    493  CA  SER A  65      26.475  30.281 -36.077  1.00 61.74           C  
ATOM    494  C   SER A  65      26.220  28.955 -35.348  1.00 61.74           C  
ATOM    495  CB  SER A  65      27.894  30.772 -35.776  1.00 61.74           C  
ATOM    496  O   SER A  65      26.909  27.980 -35.633  1.00 61.74           O  
ATOM    497  OG  SER A  65      28.022  31.165 -34.416  1.00 61.74           O  
ATOM    498  N   GLY A  66      25.287  28.915 -34.391  1.00 58.87           N  
ATOM    499  CA  GLY A  66      25.051  27.779 -33.498  1.00 58.87           C  
ATOM    500  C   GLY A  66      25.981  27.745 -32.282  1.00 58.87           C  
ATOM    501  O   GLY A  66      25.895  26.824 -31.472  1.00 58.87           O  
ATOM    502  N   ASN A  67      26.872  28.730 -32.131  1.00 71.66           N  
ATOM    503  CA  ASN A  67      27.681  28.854 -30.924  1.00 71.66           C  
ATOM    504  C   ASN A  67      26.823  29.357 -29.760  1.00 71.66           C  
ATOM    505  CB  ASN A  67      28.883  29.783 -31.147  1.00 71.66           C  
ATOM    506  O   ASN A  67      25.926  30.177 -29.947  1.00 71.66           O  
ATOM    507  CG  ASN A  67      29.847  29.323 -32.218  1.00 71.66           C  
ATOM    508  ND2 ASN A  67      30.710  30.212 -32.653  1.00 71.66           N  
ATOM    509  OD1 ASN A  67      29.894  28.188 -32.666  1.00 71.66           O  
ATOM    510  N   ILE A  68      27.155  28.925 -28.550  1.00 73.33           N  
ATOM    511  CA  ILE A  68      26.487  29.359 -27.324  1.00 73.33           C  
ATOM    512  C   ILE A  68      27.558  29.852 -26.364  1.00 73.33           C  
ATOM    513  CB  ILE A  68      25.625  28.232 -26.711  1.00 73.33           C  
ATOM    514  O   ILE A  68      28.514  29.138 -26.080  1.00 73.33           O  
ATOM    515  CG1 ILE A  68      24.649  27.649 -27.760  1.00 73.33           C  
ATOM    516  CG2 ILE A  68      24.867  28.774 -25.484  1.00 73.33           C  
ATOM    517  CD1 ILE A  68      23.838  26.446 -27.268  1.00 73.33           C  
ATOM    518  N   PHE A  69      27.414  31.067 -25.857  1.00 77.28           N  
ATOM    519  CA  PHE A  69      28.223  31.557 -24.749  1.00 77.28           C  
ATOM    520  C   PHE A  69      27.391  31.596 -23.480  1.00 77.28           C  
ATOM    521  CB  PHE A  69      28.763  32.943 -25.063  1.00 77.28           C  
ATOM    522  O   PHE A  69      26.290  32.126 -23.512  1.00 77.28           O  
ATOM    523  CG  PHE A  69      29.613  33.512 -23.951  1.00 77.28           C  
ATOM    524  CD1 PHE A  69      29.057  34.454 -23.073  1.00 77.28           C  
ATOM    525  CD2 PHE A  69      30.941  33.091 -23.764  1.00 77.28           C  
ATOM    526  CE1 PHE A  69      29.841  35.055 -22.076  1.00 77.28           C  
ATOM    527  CE2 PHE A  69      31.717  33.675 -22.749  1.00 77.28           C  
ATOM    528  CZ  PHE A  69      31.178  34.668 -21.917  1.00 77.28           C  
ATOM    529  N   VAL A  70      27.937  31.097 -22.377  1.00 77.40           N  
ATOM    530  CA  VAL A  70      27.367  31.213 -21.031  1.00 77.40           C  
ATOM    531  C   VAL A  70      28.439  31.827 -20.142  1.00 77.40           C  
ATOM    532  CB  VAL A  70      26.941  29.832 -20.489  1.00 77.40           C  
ATOM    533  O   VAL A  70      29.474  31.197 -19.920  1.00 77.40           O  
ATOM    534  CG1 VAL A  70      26.317  29.957 -19.093  1.00 77.40           C  
ATOM    535  CG2 VAL A  70      25.941  29.118 -21.406  1.00 77.40           C  
ATOM    536  N   GLY A  71      28.242  33.041 -19.637  1.00 82.45           N  
ATOM    537  CA  GLY A  71      29.282  33.691 -18.842  1.00 82.45           C  
ATOM    538  C   GLY A  71      29.016  35.147 -18.510  1.00 82.45           C  
ATOM    539  O   GLY A  71      27.889  35.626 -18.615  1.00 82.45           O  
ATOM    540  N   GLN A  72      30.077  35.824 -18.075  1.00 81.10           N  
ATOM    541  CA  GLN A  72      30.026  37.234 -17.716  1.00 81.10           C  
ATOM    542  C   GLN A  72      30.149  38.162 -18.931  1.00 81.10           C  
ATOM    543  CB  GLN A  72      31.065  37.564 -16.638  1.00 81.10           C  
ATOM    544  O   GLN A  72      30.925  37.922 -19.861  1.00 81.10           O  
ATOM    545  CG  GLN A  72      30.652  37.038 -15.260  1.00 81.10           C  
ATOM    546  CD  GLN A  72      31.595  37.475 -14.142  1.00 81.10           C  
ATOM    547  NE2 GLN A  72      31.533  36.829 -12.999  1.00 81.10           N  
ATOM    548  OE1 GLN A  72      32.405  38.382 -14.234  1.00 81.10           O  
ATOM    549  N   PHE A  73      29.379  39.244 -18.880  1.00 83.55           N  
ATOM    550  CA  PHE A  73      29.380  40.350 -19.818  1.00 83.55           C  
ATOM    551  C   PHE A  73      29.702  41.659 -19.096  1.00 83.55           C  
ATOM    552  CB  PHE A  73      28.030  40.439 -20.541  1.00 83.55           C  
ATOM    553  O   PHE A  73      29.242  41.913 -17.980  1.00 83.55           O  
ATOM    554  CG  PHE A  73      27.770  39.297 -21.500  1.00 83.55           C  
ATOM    555  CD1 PHE A  73      28.107  39.436 -22.860  1.00 83.55           C  
ATOM    556  CD2 PHE A  73      27.211  38.094 -21.033  1.00 83.55           C  
ATOM    557  CE1 PHE A  73      27.850  38.389 -23.760  1.00 83.55           C  
ATOM    558  CE2 PHE A  73      26.977  37.038 -21.930  1.00 83.55           C  
ATOM    559  CZ  PHE A  73      27.267  37.200 -23.296  1.00 83.55           C  
ATOM    560  N   ARG A  74      30.456  42.533 -19.757  1.00 84.29           N  
ATOM    561  CA  ARG A  74      30.683  43.912 -19.326  1.00 84.29           C  
ATOM    562  C   ARG A  74      30.633  44.813 -20.549  1.00 84.29           C  
ATOM    563  CB  ARG A  74      32.029  44.004 -18.599  1.00 84.29           C  
ATOM    564  O   ARG A  74      31.290  44.537 -21.545  1.00 84.29           O  
ATOM    565  CG  ARG A  74      32.298  45.421 -18.070  1.00 84.29           C  
ATOM    566  CD  ARG A  74      33.668  45.516 -17.399  1.00 84.29           C  
ATOM    567  NE  ARG A  74      33.731  44.737 -16.148  1.00 84.29           N  
ATOM    568  NH1 ARG A  74      36.012  44.793 -15.940  1.00 84.29           N  
ATOM    569  NH2 ARG A  74      34.769  43.917 -14.302  1.00 84.29           N  
ATOM    570  CZ  ARG A  74      34.836  44.491 -15.472  1.00 84.29           C  
ATOM    571  N   SER A  75      29.816  45.860 -20.476  1.00 82.22           N  
ATOM    572  CA  SER A  75      29.615  46.823 -21.564  1.00 82.22           C  
ATOM    573  C   SER A  75      29.391  46.175 -22.931  1.00 82.22           C  
ATOM    574  CB  SER A  75      30.729  47.870 -21.565  1.00 82.22           C  
ATOM    575  O   SER A  75      30.011  46.518 -23.933  1.00 82.22           O  
ATOM    576  OG  SER A  75      30.575  48.649 -20.395  1.00 82.22           O  
ATOM    577  N   GLY A  76      28.545  45.142 -22.961  1.00 81.39           N  
ATOM    578  CA  GLY A  76      28.229  44.419 -24.186  1.00 81.39           C  
ATOM    579  C   GLY A  76      29.271  43.391 -24.639  1.00 81.39           C  
ATOM    580  O   GLY A  76      28.948  42.617 -25.539  1.00 81.39           O  
ATOM    581  N   LEU A  77      30.461  43.319 -24.039  1.00 85.67           N  
ATOM    582  CA  LEU A  77      31.531  42.379 -24.399  1.00 85.67           C  
ATOM    583  C   LEU A  77      31.562  41.176 -23.449  1.00 85.67           C  
ATOM    584  CB  LEU A  77      32.881  43.122 -24.409  1.00 85.67           C  
ATOM    585  O   LEU A  77      31.187  41.295 -22.284  1.00 85.67           O  
ATOM    586  CG  LEU A  77      32.971  44.272 -25.432  1.00 85.67           C  
ATOM    587  CD1 LEU A  77      34.260  45.059 -25.218  1.00 85.67           C  
ATOM    588  CD2 LEU A  77      32.966  43.768 -26.880  1.00 85.67           C  
ATOM    589  N   MET A  78      32.014  40.013 -23.934  1.00 85.58           N  
ATOM    590  CA  MET A  78      32.282  38.867 -23.054  1.00 85.58           C  
ATOM    591  C   MET A  78      33.535  39.178 -22.237  1.00 85.58           C  
ATOM    592  CB  MET A  78      32.474  37.548 -23.823  1.00 85.58           C  
ATOM    593  O   MET A  78      34.618  39.355 -22.804  1.00 85.58           O  
ATOM    594  CG  MET A  78      31.326  37.207 -24.778  1.00 85.58           C  
ATOM    595  SD  MET A  78      31.600  35.742 -25.823  1.00 85.58           S  
ATOM    596  CE  MET A  78      32.894  36.351 -26.931  1.00 85.58           C  
ATOM    597  N   GLU A  79      33.392  39.240 -20.919  1.00 85.72           N  
ATOM    598  CA  GLU A  79      34.475  39.656 -20.035  1.00 85.72           C  
ATOM    599  C   GLU A  79      34.406  38.907 -18.708  1.00 85.72           C  
ATOM    600  CB  GLU A  79      34.434  41.178 -19.837  1.00 85.72           C  
ATOM    601  O   GLU A  79      33.367  38.865 -18.060  1.00 85.72           O  
ATOM    602  CG  GLU A  79      35.793  41.688 -19.330  1.00 85.72           C  
ATOM    603  CD  GLU A  79      35.891  43.218 -19.297  1.00 85.72           C  
ATOM    604  OE1 GLU A  79      36.621  43.729 -18.411  1.00 85.72           O  
ATOM    605  OE2 GLU A  79      35.184  43.884 -20.074  1.00 85.72           O  
ATOM    606  N   GLY A  80      35.527  38.317 -18.293  1.00 88.33           N  
ATOM    607  CA  GLY A  80      35.593  37.481 -17.097  1.00 88.33           C  
ATOM    608  C   GLY A  80      35.268  36.006 -17.376  1.00 88.33           C  
ATOM    609  O   GLY A  80      35.484  35.527 -18.491  1.00 88.33           O  
ATOM    610  N   PRO A  81      34.842  35.228 -16.364  1.00 83.71           N  
ATOM    611  CA  PRO A  81      34.620  33.795 -16.505  1.00 83.71           C  
ATOM    612  C   PRO A  81      33.427  33.490 -17.415  1.00 83.71           C  
ATOM    613  CB  PRO A  81      34.404  33.267 -15.085  1.00 83.71           C  
ATOM    614  O   PRO A  81      32.343  34.061 -17.279  1.00 83.71           O  
ATOM    615  CG  PRO A  81      33.813  34.476 -14.360  1.00 83.71           C  
ATOM    616  CD  PRO A  81      34.542  35.652 -15.009  1.00 83.71           C  
ATOM    617  N   GLY A  82      33.608  32.518 -18.298  1.00 82.70           N  
ATOM    618  CA  GLY A  82      32.558  32.029 -19.169  1.00 82.70           C  
ATOM    619  C   GLY A  82      32.913  30.708 -19.827  1.00 82.70           C  
ATOM    620  O   GLY A  82      34.014  30.169 -19.688  1.00 82.70           O  
ATOM    621  N   THR A  83      31.947  30.178 -20.558  1.00 78.45           N  
ATOM    622  CA  THR A  83      32.116  29.018 -21.417  1.00 78.45           C  
ATOM    623  C   THR A  83      31.532  29.313 -22.781  1.00 78.45           C  
ATOM    624  CB  THR A  83      31.460  27.768 -20.836  1.00 78.45           C  
ATOM    625  O   THR A  83      30.364  29.670 -22.901  1.00 78.45           O  
ATOM    626  CG2 THR A  83      31.845  26.540 -21.662  1.00 78.45           C  
ATOM    627  OG1 THR A  83      31.924  27.571 -19.522  1.00 78.45           O  
ATOM    628  N   MET A  84      32.343  29.120 -23.814  1.00 78.58           N  
ATOM    629  CA  MET A  84      31.893  29.123 -25.194  1.00 78.58           C  
ATOM    630  C   MET A  84      31.772  27.690 -25.700  1.00 78.58           C  
ATOM    631  CB  MET A  84      32.825  29.980 -26.052  1.00 78.58           C  
ATOM    632  O   MET A  84      32.728  26.920 -25.660  1.00 78.58           O  
ATOM    633  CG  MET A  84      32.318  30.042 -27.495  1.00 78.58           C  
ATOM    634  SD  MET A  84      32.628  31.613 -28.338  1.00 78.58           S  
ATOM    635  CE  MET A  84      31.258  32.578 -27.661  1.00 78.58           C  
ATOM    636  N   PHE A  85      30.597  27.355 -26.207  1.00 72.06           N  
ATOM    637  CA  PHE A  85      30.286  26.128 -26.915  1.00 72.06           C  
ATOM    638  C   PHE A  85      30.240  26.438 -28.394  1.00 72.06           C  
ATOM    639  CB  PHE A  85      28.949  25.571 -26.434  1.00 72.06           C  
ATOM    640  O   PHE A  85      29.518  27.333 -28.834  1.00 72.06           O  
ATOM    641  CG  PHE A  85      28.977  25.265 -24.960  1.00 72.06           C  
ATOM    642  CD1 PHE A  85      29.388  23.992 -24.526  1.00 72.06           C  
ATOM    643  CD2 PHE A  85      28.659  26.269 -24.026  1.00 72.06           C  
ATOM    644  CE1 PHE A  85      29.468  23.713 -23.153  1.00 72.06           C  
ATOM    645  CE2 PHE A  85      28.737  25.989 -22.655  1.00 72.06           C  
ATOM    646  CZ  PHE A  85      29.138  24.711 -22.223  1.00 72.06           C  
ATOM    647  N   PHE A  86      31.024  25.702 -29.158  1.00 71.11           N  
ATOM    648  CA  PHE A  86      31.056  25.843 -30.597  1.00 71.11           C  
ATOM    649  C   PHE A  86      30.059  24.871 -31.220  1.00 71.11           C  
ATOM    650  CB  PHE A  86      32.493  25.652 -31.086  1.00 71.11           C  
ATOM    651  O   PHE A  86      29.908  23.741 -30.750  1.00 71.11           O  
ATOM    652  CG  PHE A  86      33.476  26.631 -30.460  1.00 71.11           C  
ATOM    653  CD1 PHE A  86      33.478  27.978 -30.865  1.00 71.11           C  
ATOM    654  CD2 PHE A  86      34.357  26.215 -29.443  1.00 71.11           C  
ATOM    655  CE1 PHE A  86      34.363  28.893 -30.265  1.00 71.11           C  
ATOM    656  CE2 PHE A  86      35.237  27.129 -28.839  1.00 71.11           C  
ATOM    657  CZ  PHE A  86      35.244  28.470 -29.256  1.00 71.11           C  
ATOM    658  N   ALA A  87      29.426  25.276 -32.320  1.00 56.90           N  
ATOM    659  CA  ALA A  87      28.518  24.413 -33.082  1.00 56.90           C  
ATOM    660  C   ALA A  87      29.181  23.099 -33.548  1.00 56.90           C  
ATOM    661  CB  ALA A  87      28.014  25.221 -34.278  1.00 56.90           C  
ATOM    662  O   ALA A  87      28.512  22.101 -33.792  1.00 56.90           O  
ATOM    663  N   THR A  88      30.515  23.077 -33.624  1.00 55.07           N  
ATOM    664  CA  THR A  88      31.339  21.903 -33.950  1.00 55.07           C  
ATOM    665  C   THR A  88      31.405  20.854 -32.831  1.00 55.07           C  
ATOM    666  CB  THR A  88      32.767  22.357 -34.299  1.00 55.07           C  
ATOM    667  O   THR A  88      31.975  19.784 -33.035  1.00 55.07           O  
ATOM    668  CG2 THR A  88      32.793  23.234 -35.554  1.00 55.07           C  
ATOM    669  OG1 THR A  88      33.298  23.124 -33.236  1.00 55.07           O  
ATOM    670  N   GLY A  89      30.855  21.140 -31.646  1.00 55.45           N  
ATOM    671  CA  GLY A  89      30.914  20.278 -30.459  1.00 55.45           C  
ATOM    672  C   GLY A  89      32.128  20.526 -29.557  1.00 55.45           C  
ATOM    673  O   GLY A  89      32.247  19.911 -28.496  1.00 55.45           O  
ATOM    674  N   GLU A  90      33.015  21.435 -29.956  1.00 69.98           N  
ATOM    675  CA  GLU A  90      34.135  21.914 -29.147  1.00 69.98           C  
ATOM    676  C   GLU A  90      33.649  22.897 -28.081  1.00 69.98           C  
ATOM    677  CB  GLU A  90      35.164  22.586 -30.064  1.00 69.98           C  
ATOM    678  O   GLU A  90      32.585  23.508 -28.206  1.00 69.98           O  
ATOM    679  CG  GLU A  90      35.811  21.573 -31.015  1.00 69.98           C  
ATOM    680  CD  GLU A  90      36.476  22.209 -32.239  1.00 69.98           C  
ATOM    681  OE1 GLU A  90      36.932  21.425 -33.105  1.00 69.98           O  
ATOM    682  OE2 GLU A  90      36.519  23.457 -32.334  1.00 69.98           O  
ATOM    683  N   CYS A  91      34.445  23.103 -27.038  1.00 71.70           N  
ATOM    684  CA  CYS A  91      34.164  24.165 -26.080  1.00 71.70           C  
ATOM    685  C   CYS A  91      35.434  24.757 -25.483  1.00 71.70           C  
ATOM    686  CB  CYS A  91      33.169  23.679 -25.013  1.00 71.70           C  
ATOM    687  O   CYS A  91      36.462  24.094 -25.368  1.00 71.70           O  
ATOM    688  SG  CYS A  91      33.737  22.140 -24.247  1.00 71.70           S  
ATOM    689  N   PHE A  92      35.341  26.021 -25.097  1.00 80.69           N  
ATOM    690  CA  PHE A  92      36.335  26.714 -24.300  1.00 80.69           C  
ATOM    691  C   PHE A  92      35.697  27.125 -22.980  1.00 80.69           C  
ATOM    692  CB  PHE A  92      36.856  27.932 -25.064  1.00 80.69           C  
ATOM    693  O   PHE A  92      34.648  27.759 -22.988  1.00 80.69           O  
ATOM    694  CG  PHE A  92      37.801  28.776 -24.236  1.00 80.69           C  
ATOM    695  CD1 PHE A  92      37.295  29.798 -23.413  1.00 80.69           C  
ATOM    696  CD2 PHE A  92      39.182  28.531 -24.263  1.00 80.69           C  
ATOM    697  CE1 PHE A  92      38.159  30.607 -22.658  1.00 80.69           C  
ATOM    698  CE2 PHE A  92      40.045  29.331 -23.499  1.00 80.69           C  
ATOM    699  CZ  PHE A  92      39.541  30.375 -22.704  1.00 80.69           C  
ATOM    700  N   SER A  93      36.341  26.814 -21.861  1.00 80.27           N  
ATOM    701  CA  SER A  93      35.943  27.292 -20.538  1.00 80.27           C  
ATOM    702  C   SER A  93      37.094  28.041 -19.890  1.00 80.27           C  
ATOM    703  CB  SER A  93      35.513  26.123 -19.662  1.00 80.27           C  
ATOM    704  O   SER A  93      38.178  27.480 -19.717  1.00 80.27           O  
ATOM    705  OG  SER A  93      35.225  26.599 -18.363  1.00 80.27           O  
ATOM    706  N   GLY A  94      36.861  29.282 -19.475  1.00 83.60           N  
ATOM    707  CA  GLY A  94      37.908  30.117 -18.902  1.00 83.60           C  
ATOM    708  C   GLY A  94      37.519  31.580 -18.761  1.00 83.60           C  
ATOM    709  O   GLY A  94      36.346  31.931 -18.767  1.00 83.60           O  
ATOM    710  N   GLU A  95      38.528  32.427 -18.626  1.00 85.45           N  
ATOM    711  CA  GLU A  95      38.404  33.877 -18.653  1.00 85.45           C  
ATOM    712  C   GLU A  95      38.432  34.399 -20.093  1.00 85.45           C  
ATOM    713  CB  GLU A  95      39.525  34.530 -17.835  1.00 85.45           C  
ATOM    714  O   GLU A  95      39.255  33.970 -20.913  1.00 85.45           O  
ATOM    715  CG  GLU A  95      39.429  34.236 -16.329  1.00 85.45           C  
ATOM    716  CD  GLU A  95      40.600  34.828 -15.522  1.00 85.45           C  
ATOM    717  OE1 GLU A  95      40.719  34.458 -14.332  1.00 85.45           O  
ATOM    718  OE2 GLU A  95      41.426  35.583 -16.092  1.00 85.45           O  
ATOM    719  N   PHE A  96      37.556  35.362 -20.357  1.00 85.75           N  
ATOM    720  CA  PHE A  96      37.437  36.129 -21.587  1.00 85.75           C  
ATOM    721  C   PHE A  96      37.852  37.583 -21.334  1.00 85.75           C  
ATOM    722  CB  PHE A  96      35.995  36.041 -22.109  1.00 85.75           C  
ATOM    723  O   PHE A  96      37.619  38.120 -20.247  1.00 85.75           O  
ATOM    724  CG  PHE A  96      35.604  34.668 -22.623  1.00 85.75           C  
ATOM    725  CD1 PHE A  96      35.523  34.437 -24.009  1.00 85.75           C  
ATOM    726  CD2 PHE A  96      35.335  33.615 -21.725  1.00 85.75           C  
ATOM    727  CE1 PHE A  96      35.142  33.176 -24.497  1.00 85.75           C  
ATOM    728  CE2 PHE A  96      35.004  32.341 -22.216  1.00 85.75           C  
ATOM    729  CZ  PHE A  96      34.872  32.131 -23.599  1.00 85.75           C  
ATOM    730  N   ARG A  97      38.475  38.214 -22.330  1.00 84.44           N  
ATOM    731  CA  ARG A  97      38.798  39.649 -22.351  1.00 84.44           C  
ATOM    732  C   ARG A  97      38.472  40.203 -23.725  1.00 84.44           C  
ATOM    733  CB  ARG A  97      40.280  39.898 -22.047  1.00 84.44           C  
ATOM    734  O   ARG A  97      38.835  39.573 -24.714  1.00 84.44           O  
ATOM    735  CG  ARG A  97      40.637  39.566 -20.598  1.00 84.44           C  
ATOM    736  CD  ARG A  97      42.088  39.962 -20.334  1.00 84.44           C  
ATOM    737  NE  ARG A  97      42.492  39.594 -18.968  1.00 84.44           N  
ATOM    738  NH1 ARG A  97      44.608  40.462 -19.061  1.00 84.44           N  
ATOM    739  NH2 ARG A  97      43.904  39.434 -17.199  1.00 84.44           N  
ATOM    740  CZ  ARG A  97      43.663  39.832 -18.417  1.00 84.44           C  
ATOM    741  N   ASP A  98      37.782  41.335 -23.786  1.00 82.46           N  
ATOM    742  CA  ASP A  98      37.416  42.001 -25.042  1.00 82.46           C  
ATOM    743  C   ASP A  98      36.729  41.056 -26.043  1.00 82.46           C  
ATOM    744  CB  ASP A  98      38.632  42.749 -25.617  1.00 82.46           C  
ATOM    745  O   ASP A  98      37.005  41.059 -27.237  1.00 82.46           O  
ATOM    746  CG  ASP A  98      39.271  43.658 -24.565  1.00 82.46           C  
ATOM    747  OD1 ASP A  98      38.498  44.330 -23.849  1.00 82.46           O  
ATOM    748  OD2 ASP A  98      40.510  43.577 -24.393  1.00 82.46           O  
ATOM    749  N   SER A  99      35.851  40.173 -25.552  1.00 82.76           N  
ATOM    750  CA  SER A  99      35.204  39.131 -26.366  1.00 82.76           C  
ATOM    751  C   SER A  99      36.145  38.099 -27.014  1.00 82.76           C  
ATOM    752  CB  SER A  99      34.223  39.746 -27.372  1.00 82.76           C  
ATOM    753  O   SER A  99      35.726  37.324 -27.877  1.00 82.76           O  
ATOM    754  OG  SER A  99      33.240  40.491 -26.678  1.00 82.76           O  
ATOM    755  N   THR A 100      37.391  38.014 -26.549  1.00 80.64           N  
ATOM    756  CA  THR A 100      38.376  37.002 -26.945  1.00 80.64           C  
ATOM    757  C   THR A 100      38.697  36.050 -25.794  1.00 80.64           C  
ATOM    758  CB  THR A 100      39.660  37.627 -27.512  1.00 80.64           C  
ATOM    759  O   THR A 100      38.555  36.380 -24.613  1.00 80.64           O  
ATOM    760  CG2 THR A 100      39.393  38.599 -28.658  1.00 80.64           C  
ATOM    761  OG1 THR A 100      40.408  38.280 -26.519  1.00 80.64           O  
ATOM    762  N   ILE A 101      39.117  34.829 -26.132  1.00 82.98           N  
ATOM    763  CA  ILE A 101      39.596  33.858 -25.145  1.00 82.98           C  
ATOM    764  C   ILE A 101      40.922  34.343 -24.551  1.00 82.98           C  
ATOM    765  CB  ILE A 101      39.707  32.439 -25.749  1.00 82.98           C  
ATOM    766  O   ILE A 101      41.858  34.641 -25.286  1.00 82.98           O  
ATOM    767  CG1 ILE A 101      40.565  32.360 -27.036  1.00 82.98           C  
ATOM    768  CG2 ILE A 101      38.290  31.900 -26.016  1.00 82.98           C  
ATOM    769  CD1 ILE A 101      40.866  30.926 -27.485  1.00 82.98           C  
ATOM    770  N   TYR A 102      41.015  34.404 -23.222  1.00 83.24           N  
ATOM    771  CA  TYR A 102      42.224  34.859 -22.536  1.00 83.24           C  
ATOM    772  C   TYR A 102      42.933  33.714 -21.819  1.00 83.24           C  
ATOM    773  CB  TYR A 102      41.877  36.011 -21.583  1.00 83.24           C  
ATOM    774  O   TYR A 102      44.104  33.444 -22.065  1.00 83.24           O  
ATOM    775  CG  TYR A 102      43.040  36.436 -20.709  1.00 83.24           C  
ATOM    776  CD1 TYR A 102      42.977  36.280 -19.310  1.00 83.24           C  
ATOM    777  CD2 TYR A 102      44.206  36.943 -21.311  1.00 83.24           C  
ATOM    778  CE1 TYR A 102      44.083  36.629 -18.514  1.00 83.24           C  
ATOM    779  CE2 TYR A 102      45.308  37.310 -20.518  1.00 83.24           C  
ATOM    780  OH  TYR A 102      46.297  37.550 -18.348  1.00 83.24           O  
ATOM    781  CZ  TYR A 102      45.246  37.156 -19.117  1.00 83.24           C  
ATOM    782  N   LYS A 103      42.243  33.003 -20.926  1.00 85.11           N  
ATOM    783  CA  LYS A 103      42.884  32.011 -20.054  1.00 85.11           C  
ATOM    784  C   LYS A 103      41.913  30.895 -19.715  1.00 85.11           C  
ATOM    785  CB  LYS A 103      43.367  32.758 -18.798  1.00 85.11           C  
ATOM    786  O   LYS A 103      40.921  31.142 -19.046  1.00 85.11           O  
ATOM    787  CG  LYS A 103      44.094  31.847 -17.815  1.00 85.11           C  
ATOM    788  CD  LYS A 103      44.461  32.578 -16.527  1.00 85.11           C  
ATOM    789  CE  LYS A 103      45.185  31.619 -15.581  1.00 85.11           C  
ATOM    790  NZ  LYS A 103      45.371  32.216 -14.246  1.00 85.11           N  
ATOM    791  N   GLY A 104      42.189  29.660 -20.117  1.00 86.13           N  
ATOM    792  CA  GLY A 104      41.231  28.577 -19.899  1.00 86.13           C  
ATOM    793  C   GLY A 104      41.635  27.199 -20.401  1.00 86.13           C  
ATOM    794  O   GLY A 104      42.815  26.856 -20.502  1.00 86.13           O  
ATOM    795  N   VAL A 105      40.609  26.407 -20.685  1.00 81.61           N  
ATOM    796  CA  VAL A 105      40.688  25.035 -21.173  1.00 81.61           C  
ATOM    797  C   VAL A 105      39.868  24.946 -22.449  1.00 81.61           C  
ATOM    798  CB  VAL A 105      40.153  24.040 -20.127  1.00 81.61           C  
ATOM    799  O   VAL A 105      38.659  25.171 -22.429  1.00 81.61           O  
ATOM    800  CG1 VAL A 105      40.356  22.596 -20.599  1.00 81.61           C  
ATOM    801  CG2 VAL A 105      40.840  24.221 -18.767  1.00 81.61           C  
ATOM    802  N   TYR A 106      40.526  24.600 -23.547  1.00 79.10           N  
ATOM    803  CA  TYR A 106      39.885  24.271 -24.812  1.00 79.10           C  
ATOM    804  C   TYR A 106      39.757  22.749 -24.938  1.00 79.10           C  
ATOM    805  CB  TYR A 106      40.691  24.896 -25.950  1.00 79.10           C  
ATOM    806  O   TYR A 106      40.736  22.026 -24.756  1.00 79.10           O  
ATOM    807  CG  TYR A 106      40.145  24.569 -27.321  1.00 79.10           C  
ATOM    808  CD1 TYR A 106      40.752  23.545 -28.068  1.00 79.10           C  
ATOM    809  CD2 TYR A 106      39.041  25.273 -27.846  1.00 79.10           C  
ATOM    810  CE1 TYR A 106      40.288  23.259 -29.360  1.00 79.10           C  
ATOM    811  CE2 TYR A 106      38.558  24.970 -29.138  1.00 79.10           C  
ATOM    812  OH  TYR A 106      38.847  23.663 -31.171  1.00 79.10           O  
ATOM    813  CZ  TYR A 106      39.203  23.972 -29.901  1.00 79.10           C  
ATOM    814  N   SER A 107      38.558  22.253 -25.232  1.00 67.52           N  
ATOM    815  CA  SER A 107      38.238  20.827 -25.306  1.00 67.52           C  
ATOM    816  C   SER A 107      37.665  20.466 -26.673  1.00 67.52           C  
ATOM    817  CB  SER A 107      37.257  20.453 -24.195  1.00 67.52           C  
ATOM    818  O   SER A 107      36.669  21.044 -27.118  1.00 67.52           O  
ATOM    819  OG  SER A 107      37.045  19.050 -24.165  1.00 67.52           O  
ATOM    820  N   ARG A 108      38.283  19.473 -27.322  1.00 67.32           N  
ATOM    821  CA  ARG A 108      37.903  18.943 -28.636  1.00 67.32           C  
ATOM    822  C   ARG A 108      37.996  17.422 -28.628  1.00 67.32           C  
ATOM    823  CB  ARG A 108      38.834  19.555 -29.695  1.00 67.32           C  
ATOM    824  O   ARG A 108      39.089  16.881 -28.493  1.00 67.32           O  
ATOM    825  CG  ARG A 108      38.524  19.052 -31.113  1.00 67.32           C  
ATOM    826  CD  ARG A 108      39.387  19.792 -32.138  1.00 67.32           C  
ATOM    827  NE  ARG A 108      38.869  19.575 -33.495  1.00 67.32           N  
ATOM    828  NH1 ARG A 108      40.763  20.099 -34.671  1.00 67.32           N  
ATOM    829  NH2 ARG A 108      38.945  19.368 -35.748  1.00 67.32           N  
ATOM    830  CZ  ARG A 108      39.530  19.677 -34.627  1.00 67.32           C  
ATOM    831  N   GLN A 109      36.865  16.733 -28.803  1.00 56.69           N  
ATOM    832  CA  GLN A 109      36.809  15.263 -28.927  1.00 56.69           C  
ATOM    833  C   GLN A 109      37.629  14.525 -27.843  1.00 56.69           C  
ATOM    834  CB  GLN A 109      37.200  14.837 -30.356  1.00 56.69           C  
ATOM    835  O   GLN A 109      38.407  13.620 -28.133  1.00 56.69           O  
ATOM    836  CG  GLN A 109      36.256  15.383 -31.440  1.00 56.69           C  
ATOM    837  CD  GLN A 109      36.660  14.942 -32.846  1.00 56.69           C  
ATOM    838  NE2 GLN A 109      35.850  15.222 -33.842  1.00 56.69           N  
ATOM    839  OE1 GLN A 109      37.707  14.365 -33.087  1.00 56.69           O  
ATOM    840  N   GLY A 110      37.509  14.964 -26.585  1.00 52.17           N  
ATOM    841  CA  GLY A 110      38.215  14.374 -25.440  1.00 52.17           C  
ATOM    842  C   GLY A 110      39.683  14.789 -25.277  1.00 52.17           C  
ATOM    843  O   GLY A 110      40.291  14.450 -24.267  1.00 52.17           O  
ATOM    844  N   ARG A 111      40.264  15.545 -26.218  1.00 62.53           N  
ATOM    845  CA  ARG A 111      41.572  16.189 -26.034  1.00 62.53           C  
ATOM    846  C   ARG A 111      41.386  17.577 -25.439  1.00 62.53           C  
ATOM    847  CB  ARG A 111      42.360  16.243 -27.347  1.00 62.53           C  
ATOM    848  O   ARG A 111      40.608  18.380 -25.952  1.00 62.53           O  
ATOM    849  CG  ARG A 111      42.766  14.842 -27.816  1.00 62.53           C  
ATOM    850  CD  ARG A 111      43.675  14.948 -29.043  1.00 62.53           C  
ATOM    851  NE  ARG A 111      44.044  13.617 -29.555  1.00 62.53           N  
ATOM    852  NH1 ARG A 111      45.397  14.331 -31.268  1.00 62.53           N  
ATOM    853  NH2 ARG A 111      45.061  12.145 -30.965  1.00 62.53           N  
ATOM    854  CZ  ARG A 111      44.830  13.372 -30.589  1.00 62.53           C  
ATOM    855  N   GLU A 112      42.123  17.847 -24.370  1.00 68.06           N  
ATOM    856  CA  GLU A 112      42.033  19.080 -23.594  1.00 68.06           C  
ATOM    857  C   GLU A 112      43.357  19.836 -23.663  1.00 68.06           C  
ATOM    858  CB  GLU A 112      41.643  18.771 -22.143  1.00 68.06           C  
ATOM    859  O   GLU A 112      44.432  19.263 -23.489  1.00 68.06           O  
ATOM    860  CG  GLU A 112      40.245  18.137 -22.062  1.00 68.06           C  
ATOM    861  CD  GLU A 112      39.834  17.722 -20.644  1.00 68.06           C  
ATOM    862  OE1 GLU A 112      38.613  17.554 -20.451  1.00 68.06           O  
ATOM    863  OE2 GLU A 112      40.715  17.567 -19.770  1.00 68.06           O  
ATOM    864  N   ILE A 113      43.270  21.132 -23.936  1.00 78.26           N  
ATOM    865  CA  ILE A 113      44.412  22.025 -24.074  1.00 78.26           C  
ATOM    866  C   ILE A 113      44.208  23.169 -23.087  1.00 78.26           C  
ATOM    867  CB  ILE A 113      44.556  22.510 -25.536  1.00 78.26           C  
ATOM    868  O   ILE A 113      43.298  23.978 -23.252  1.00 78.26           O  
ATOM    869  CG1 ILE A 113      44.629  21.317 -26.521  1.00 78.26           C  
ATOM    870  CG2 ILE A 113      45.817  23.384 -25.653  1.00 78.26           C  
ATOM    871  CD1 ILE A 113      44.733  21.715 -27.998  1.00 78.26           C  
ATOM    872  N   CYS A 114      45.057  23.234 -22.063  1.00 82.41           N  
ATOM    873  CA  CYS A 114      45.095  24.332 -21.100  1.00 82.41           C  
ATOM    874  C   CYS A 114      46.121  25.376 -21.540  1.00 82.41           C  
ATOM    875  CB  CYS A 114      45.458  23.801 -19.708  1.00 82.41           C  
ATOM    876  O   CYS A 114      47.241  25.023 -21.919  1.00 82.41           O  
ATOM    877  SG  CYS A 114      44.226  22.614 -19.133  1.00 82.41           S  
ATOM    878  N   GLY A 115      45.786  26.657 -21.438  1.00 84.96           N  
ATOM    879  CA  GLY A 115      46.738  27.699 -21.798  1.00 84.96           C  
ATOM    880  C   GLY A 115      46.261  29.125 -21.586  1.00 84.96           C  
ATOM    881  O   GLY A 115      45.169  29.382 -21.090  1.00 84.96           O  
ATOM    882  N   VAL A 116      47.116  30.066 -21.951  1.00 86.08           N  
ATOM    883  CA  VAL A 116      46.757  31.472 -22.123  1.00 86.08           C  
ATOM    884  C   VAL A 116      46.746  31.747 -23.617  1.00 86.08           C  
ATOM    885  CB  VAL A 116      47.723  32.403 -21.375  1.00 86.08           C  
ATOM    886  O   VAL A 116      47.691  31.384 -24.320  1.00 86.08           O  
ATOM    887  CG1 VAL A 116      47.328  33.880 -21.489  1.00 86.08           C  
ATOM    888  CG2 VAL A 116      47.767  32.064 -19.876  1.00 86.08           C  
ATOM    889  N   TRP A 117      45.680  32.371 -24.093  1.00 84.03           N  
ATOM    890  CA  TRP A 117      45.497  32.763 -25.479  1.00 84.03           C  
ATOM    891  C   TRP A 117      45.583  34.278 -25.600  1.00 84.03           C  
ATOM    892  CB  TRP A 117      44.185  32.207 -26.035  1.00 84.03           C  
ATOM    893  O   TRP A 117      45.152  35.021 -24.718  1.00 84.03           O  
ATOM    894  CG  TRP A 117      44.169  30.722 -26.220  1.00 84.03           C  
ATOM    895  CD1 TRP A 117      44.342  30.063 -27.388  1.00 84.03           C  
ATOM    896  CD2 TRP A 117      43.960  29.691 -25.217  1.00 84.03           C  
ATOM    897  CE2 TRP A 117      44.034  28.412 -25.846  1.00 84.03           C  
ATOM    898  CE3 TRP A 117      43.686  29.715 -23.839  1.00 84.03           C  
ATOM    899  NE1 TRP A 117      44.261  28.701 -27.172  1.00 84.03           N  
ATOM    900  CH2 TRP A 117      43.580  27.269 -23.775  1.00 84.03           C  
ATOM    901  CZ2 TRP A 117      43.867  27.209 -25.144  1.00 84.03           C  
ATOM    902  CZ3 TRP A 117      43.478  28.514 -23.149  1.00 84.03           C  
ATOM    903  N   LYS A 118      46.178  34.726 -26.700  1.00 80.31           N  
ATOM    904  CA  LYS A 118      46.205  36.125 -27.111  1.00 80.31           C  
ATOM    905  C   LYS A 118      46.043  36.161 -28.622  1.00 80.31           C  
ATOM    906  CB  LYS A 118      47.519  36.774 -26.660  1.00 80.31           C  
ATOM    907  O   LYS A 118      46.722  35.406 -29.315  1.00 80.31           O  
ATOM    908  CG  LYS A 118      47.430  38.294 -26.778  1.00 80.31           C  
ATOM    909  CD  LYS A 118      48.762  38.976 -26.463  1.00 80.31           C  
ATOM    910  CE  LYS A 118      48.580  40.453 -26.813  1.00 80.31           C  
ATOM    911  NZ  LYS A 118      49.822  41.234 -26.622  1.00 80.31           N  
ATOM    912  N   ASP A 119      45.124  36.987 -29.112  1.00 74.49           N  
ATOM    913  CA  ASP A 119      44.867  37.167 -30.548  1.00 74.49           C  
ATOM    914  C   ASP A 119      44.631  35.828 -31.287  1.00 74.49           C  
ATOM    915  CB  ASP A 119      45.962  38.068 -31.159  1.00 74.49           C  
ATOM    916  O   ASP A 119      45.104  35.605 -32.398  1.00 74.49           O  
ATOM    917  CG  ASP A 119      46.193  39.344 -30.333  1.00 74.49           C  
ATOM    918  OD1 ASP A 119      45.192  39.896 -29.832  1.00 74.49           O  
ATOM    919  OD2 ASP A 119      47.375  39.697 -30.089  1.00 74.49           O  
ATOM    920  N   GLY A 120      43.946  34.885 -30.623  1.00 70.48           N  
ATOM    921  CA  GLY A 120      43.631  33.550 -31.150  1.00 70.48           C  
ATOM    922  C   GLY A 120      44.737  32.490 -31.015  1.00 70.48           C  
ATOM    923  O   GLY A 120      44.438  31.300 -31.125  1.00 70.48           O  
ATOM    924  N   ASN A 121      45.976  32.877 -30.700  1.00 76.36           N  
ATOM    925  CA  ASN A 121      47.116  31.959 -30.584  1.00 76.36           C  
ATOM    926  C   ASN A 121      47.412  31.593 -29.124  1.00 76.36           C  
ATOM    927  CB  ASN A 121      48.335  32.576 -31.283  1.00 76.36           C  
ATOM    928  O   ASN A 121      47.237  32.411 -28.216  1.00 76.36           O  
ATOM    929  CG  ASN A 121      48.110  32.758 -32.775  1.00 76.36           C  
ATOM    930  ND2 ASN A 121      48.647  33.807 -33.350  1.00 76.36           N  
ATOM    931  OD1 ASN A 121      47.441  31.983 -33.439  1.00 76.36           O  
ATOM    932  N   ARG A 122      47.881  30.361 -28.876  1.00 79.80           N  
ATOM    933  CA  ARG A 122      48.223  29.901 -27.519  1.00 79.80           C  
ATOM    934  C   ARG A 122      49.627  30.388 -27.145  1.00 79.80           C  
ATOM    935  CB  ARG A 122      48.079  28.372 -27.414  1.00 79.80           C  
ATOM    936  O   ARG A 122      50.617  29.863 -27.639  1.00 79.80           O  
ATOM    937  CG  ARG A 122      48.144  27.913 -25.946  1.00 79.80           C  
ATOM    938  CD  ARG A 122      48.063  26.387 -25.793  1.00 79.80           C  
ATOM    939  NE  ARG A 122      49.323  25.735 -26.195  1.00 79.80           N  
ATOM    940  NH1 ARG A 122      49.084  23.714 -25.105  1.00 79.80           N  
ATOM    941  NH2 ARG A 122      50.971  24.177 -26.134  1.00 79.80           N  
ATOM    942  CZ  ARG A 122      49.771  24.549 -25.823  1.00 79.80           C  
ATOM    943  N   VAL A 123      49.711  31.359 -26.238  1.00 83.02           N  
ATOM    944  CA  VAL A 123      50.967  32.008 -25.820  1.00 83.02           C  
ATOM    945  C   VAL A 123      51.675  31.246 -24.701  1.00 83.02           C  
ATOM    946  CB  VAL A 123      50.707  33.462 -25.379  1.00 83.02           C  
ATOM    947  O   VAL A 123      52.902  31.222 -24.650  1.00 83.02           O  
ATOM    948  CG1 VAL A 123      52.004  34.216 -25.051  1.00 83.02           C  
ATOM    949  CG2 VAL A 123      49.991  34.258 -26.474  1.00 83.02           C  
ATOM    950  N   SER A 124      50.929  30.622 -23.788  1.00 83.52           N  
ATOM    951  CA  SER A 124      51.520  29.836 -22.700  1.00 83.52           C  
ATOM    952  C   SER A 124      50.673  28.629 -22.325  1.00 83.52           C  
ATOM    953  CB  SER A 124      51.810  30.713 -21.476  1.00 83.52           C  
ATOM    954  O   SER A 124      49.465  28.599 -22.559  1.00 83.52           O  
ATOM    955  OG  SER A 124      50.633  31.064 -20.780  1.00 83.52           O  
ATOM    956  N   GLU A 125      51.312  27.617 -21.743  1.00 82.84           N  
ATOM    957  CA  GLU A 125      50.635  26.460 -21.160  1.00 82.84           C  
ATOM    958  C   GLU A 125      50.290  26.720 -19.696  1.00 82.84           C  
ATOM    959  CB  GLU A 125      51.492  25.197 -21.296  1.00 82.84           C  
ATOM    960  O   GLU A 125      51.026  27.391 -18.970  1.00 82.84           O  
ATOM    961  CG  GLU A 125      51.667  24.817 -22.770  1.00 82.84           C  
ATOM    962  CD  GLU A 125      52.282  23.428 -22.971  1.00 82.84           C  
ATOM    963  OE1 GLU A 125      52.033  22.871 -24.069  1.00 82.84           O  
ATOM    964  OE2 GLU A 125      52.946  22.922 -22.045  1.00 82.84           O  
ATOM    965  N   MET A 126      49.163  26.167 -19.249  1.00 74.65           N  
ATOM    966  CA  MET A 126      48.738  26.259 -17.857  1.00 74.65           C  
ATOM    967  C   MET A 126      48.690  24.890 -17.178  1.00 74.65           C  
ATOM    968  CB  MET A 126      47.372  26.920 -17.755  1.00 74.65           C  
ATOM    969  O   MET A 126      48.175  23.944 -17.770  1.00 74.65           O  
ATOM    970  CG  MET A 126      47.448  28.422 -17.993  1.00 74.65           C  
ATOM    971  SD  MET A 126      46.053  29.203 -17.186  1.00 74.65           S  
ATOM    972  CE  MET A 126      44.699  28.708 -18.272  1.00 74.65           C  
ATOM    973  N   PRO A 127      49.110  24.793 -15.901  1.00 64.44           N  
ATOM    974  CA  PRO A 127      49.096  23.545 -15.135  1.00 64.44           C  
ATOM    975  C   PRO A 127      47.706  23.168 -14.588  1.00 64.44           C  
ATOM    976  CB  PRO A 127      50.112  23.780 -14.011  1.00 64.44           C  
ATOM    977  O   PRO A 127      47.582  22.205 -13.831  1.00 64.44           O  
ATOM    978  CG  PRO A 127      49.986  25.277 -13.732  1.00 64.44           C  
ATOM    979  CD  PRO A 127      49.731  25.857 -15.120  1.00 64.44           C  
ATOM    980  N   THR A 128      46.652  23.932 -14.894  1.00 58.30           N  
ATOM    981  CA  THR A 128      45.309  23.687 -14.353  1.00 58.30           C  
ATOM    982  C   THR A 128      44.781  22.321 -14.782  1.00 58.30           C  
ATOM    983  CB  THR A 128      44.309  24.777 -14.773  1.00 58.30           C  
ATOM    984  O   THR A 128      44.763  22.005 -15.971  1.00 58.30           O  
ATOM    985  CG2 THR A 128      44.476  26.032 -13.919  1.00 58.30           C  
ATOM    986  OG1 THR A 128      44.505  25.153 -16.118  1.00 58.30           O  
ATOM    987  N   LYS A 129      44.292  21.534 -13.814  1.00 52.58           N  
ATOM    988  CA  LYS A 129      43.573  20.279 -14.061  1.00 52.58           C  
ATOM    989  C   LYS A 129      42.282  20.580 -14.834  1.00 52.58           C  
ATOM    990  CB  LYS A 129      43.285  19.554 -12.731  1.00 52.58           C  
ATOM    991  O   LYS A 129      41.279  20.981 -14.247  1.00 52.58           O  
ATOM    992  CG  LYS A 129      44.524  18.869 -12.132  1.00 52.58           C  
ATOM    993  CD  LYS A 129      44.137  18.098 -10.861  1.00 52.58           C  
ATOM    994  CE  LYS A 129      45.346  17.371 -10.263  1.00 52.58           C  
ATOM    995  NZ  LYS A 129      44.968  16.642  -9.026  1.00 52.58           N  
ATOM    996  N   ALA A 130      42.323  20.359 -16.143  1.00 50.83           N  
ATOM    997  CA  ALA A 130      41.208  20.492 -17.074  1.00 50.83           C  
ATOM    998  C   ALA A 130      39.880  19.806 -16.664  1.00 50.83           C  
ATOM    999  CB  ALA A 130      41.709  19.975 -18.420  1.00 50.83           C  
ATOM   1000  O   ALA A 130      38.836  20.421 -16.914  1.00 50.83           O  
ATOM   1001  N   PRO A 131      39.865  18.650 -15.952  1.00 50.70           N  
ATOM   1002  CA  PRO A 131      38.615  17.968 -15.619  1.00 50.70           C  
ATOM   1003  C   PRO A 131      37.646  18.823 -14.797  1.00 50.70           C  
ATOM   1004  CB  PRO A 131      39.009  16.701 -14.851  1.00 50.70           C  
ATOM   1005  O   PRO A 131      36.456  18.843 -15.084  1.00 50.70           O  
ATOM   1006  CG  PRO A 131      40.423  16.410 -15.333  1.00 50.70           C  
ATOM   1007  CD  PRO A 131      40.992  17.794 -15.603  1.00 50.70           C  
ATOM   1008  N   GLU A 132      38.127  19.571 -13.796  1.00 50.20           N  
ATOM   1009  CA  GLU A 132      37.230  20.320 -12.900  1.00 50.20           C  
ATOM   1010  C   GLU A 132      36.614  21.553 -13.568  1.00 50.20           C  
ATOM   1011  CB  GLU A 132      37.968  20.786 -11.638  1.00 50.20           C  
ATOM   1012  O   GLU A 132      35.438  21.853 -13.360  1.00 50.20           O  
ATOM   1013  CG  GLU A 132      38.257  19.659 -10.639  1.00 50.20           C  
ATOM   1014  CD  GLU A 132      38.782  20.187  -9.291  1.00 50.20           C  
ATOM   1015  OE1 GLU A 132      39.213  19.338  -8.478  1.00 50.20           O  
ATOM   1016  OE2 GLU A 132      38.719  21.420  -9.053  1.00 50.20           O  
ATOM   1017  N   VAL A 133      37.407  22.287 -14.354  1.00 49.80           N  
ATOM   1018  CA  VAL A 133      36.960  23.522 -15.018  1.00 49.80           C  
ATOM   1019  C   VAL A 133      35.933  23.186 -16.097  1.00 49.80           C  
ATOM   1020  CB  VAL A 133      38.163  24.296 -15.596  1.00 49.80           C  
ATOM   1021  O   VAL A 133      34.880  23.818 -16.169  1.00 49.80           O  
ATOM   1022  CG1 VAL A 133      37.732  25.565 -16.339  1.00 49.80           C  
ATOM   1023  CG2 VAL A 133      39.136  24.710 -14.482  1.00 49.80           C  
ATOM   1024  N   LEU A 134      36.197  22.138 -16.880  1.00 47.86           N  
ATOM   1025  CA  LEU A 134      35.316  21.707 -17.955  1.00 47.86           C  
ATOM   1026  C   LEU A 134      34.044  21.018 -17.443  1.00 47.86           C  
ATOM   1027  CB  LEU A 134      36.121  20.788 -18.877  1.00 47.86           C  
ATOM   1028  O   LEU A 134      32.968  21.251 -17.993  1.00 47.86           O  
ATOM   1029  CG  LEU A 134      35.407  20.521 -20.205  1.00 47.86           C  
ATOM   1030  CD1 LEU A 134      35.314  21.790 -21.051  1.00 47.86           C  
ATOM   1031  CD2 LEU A 134      36.195  19.485 -20.986  1.00 47.86           C  
ATOM   1032  N   GLN A 135      34.128  20.227 -16.367  1.00 47.81           N  
ATOM   1033  CA  GLN A 135      32.937  19.672 -15.716  1.00 47.81           C  
ATOM   1034  C   GLN A 135      32.014  20.782 -15.207  1.00 47.81           C  
ATOM   1035  CB  GLN A 135      33.322  18.745 -14.556  1.00 47.81           C  
ATOM   1036  O   GLN A 135      30.809  20.704 -15.425  1.00 47.81           O  
ATOM   1037  CG  GLN A 135      33.720  17.343 -15.041  1.00 47.81           C  
ATOM   1038  CD  GLN A 135      34.181  16.430 -13.907  1.00 47.81           C  
ATOM   1039  NE2 GLN A 135      34.419  15.169 -14.194  1.00 47.81           N  
ATOM   1040  OE1 GLN A 135      34.315  16.812 -12.751  1.00 47.81           O  
ATOM   1041  N   ARG A 136      32.553  21.849 -14.593  1.00 46.22           N  
ATOM   1042  CA  ARG A 136      31.753  23.012 -14.160  1.00 46.22           C  
ATOM   1043  C   ARG A 136      31.078  23.720 -15.334  1.00 46.22           C  
ATOM   1044  CB  ARG A 136      32.625  24.011 -13.387  1.00 46.22           C  
ATOM   1045  O   ARG A 136      29.906  24.062 -15.238  1.00 46.22           O  
ATOM   1046  CG  ARG A 136      32.965  23.520 -11.976  1.00 46.22           C  
ATOM   1047  CD  ARG A 136      33.908  24.517 -11.293  1.00 46.22           C  
ATOM   1048  NE  ARG A 136      34.499  23.941 -10.069  1.00 46.22           N  
ATOM   1049  NH1 ARG A 136      36.366  25.275  -9.968  1.00 46.22           N  
ATOM   1050  NH2 ARG A 136      36.235  23.462  -8.675  1.00 46.22           N  
ATOM   1051  CZ  ARG A 136      35.687  24.235  -9.570  1.00 46.22           C  
ATOM   1052  N   ALA A 137      31.794  23.892 -16.438  1.00 47.93           N  
ATOM   1053  CA  ALA A 137      31.286  24.506 -17.659  1.00 47.93           C  
ATOM   1054  C   ALA A 137      30.157  23.698 -18.319  1.00 47.93           C  
ATOM   1055  CB  ALA A 137      32.495  24.626 -18.573  1.00 47.93           C  
ATOM   1056  O   ALA A 137      29.093  24.235 -18.628  1.00 47.93           O  
ATOM   1057  N   ARG A 138      30.354  22.382 -18.475  1.00 50.09           N  
ATOM   1058  CA  ARG A 138      29.331  21.453 -18.983  1.00 50.09           C  
ATOM   1059  C   ARG A 138      28.121  21.389 -18.052  1.00 50.09           C  
ATOM   1060  CB  ARG A 138      29.937  20.052 -19.180  1.00 50.09           C  
ATOM   1061  O   ARG A 138      26.996  21.376 -18.537  1.00 50.09           O  
ATOM   1062  CG  ARG A 138      30.904  19.992 -20.371  1.00 50.09           C  
ATOM   1063  CD  ARG A 138      31.512  18.591 -20.515  1.00 50.09           C  
ATOM   1064  NE  ARG A 138      32.462  18.541 -21.641  1.00 50.09           N  
ATOM   1065  NH1 ARG A 138      33.207  16.371 -21.346  1.00 50.09           N  
ATOM   1066  NH2 ARG A 138      34.088  17.608 -22.935  1.00 50.09           N  
ATOM   1067  CZ  ARG A 138      33.229  17.511 -21.960  1.00 50.09           C  
ATOM   1068  N   ALA A 139      28.342  21.403 -16.737  1.00 42.78           N  
ATOM   1069  CA  ALA A 139      27.283  21.455 -15.735  1.00 42.78           C  
ATOM   1070  C   ALA A 139      26.464  22.746 -15.807  1.00 42.78           C  
ATOM   1071  CB  ALA A 139      27.915  21.332 -14.351  1.00 42.78           C  
ATOM   1072  O   ALA A 139      25.245  22.686 -15.707  1.00 42.78           O  
ATOM   1073  N   ALA A 140      27.121  23.894 -15.996  1.00 44.90           N  
ATOM   1074  CA  ALA A 140      26.462  25.188 -16.130  1.00 44.90           C  
ATOM   1075  C   ALA A 140      25.608  25.261 -17.403  1.00 44.90           C  
ATOM   1076  CB  ALA A 140      27.525  26.292 -16.092  1.00 44.90           C  
ATOM   1077  O   ALA A 140      24.458  25.685 -17.322  1.00 44.90           O  
ATOM   1078  N   LEU A 141      26.120  24.780 -18.546  1.00 48.86           N  
ATOM   1079  CA  LEU A 141      25.334  24.652 -19.781  1.00 48.86           C  
ATOM   1080  C   LEU A 141      24.171  23.682 -19.606  1.00 48.86           C  
ATOM   1081  CB  LEU A 141      26.233  24.208 -20.936  1.00 48.86           C  
ATOM   1082  O   LEU A 141      23.057  23.966 -20.018  1.00 48.86           O  
ATOM   1083  CG  LEU A 141      25.473  23.987 -22.270  1.00 48.86           C  
ATOM   1084  CD1 LEU A 141      25.740  25.050 -23.326  1.00 48.86           C  
ATOM   1085  CD2 LEU A 141      25.817  22.621 -22.870  1.00 48.86           C  
ATOM   1086  N   PHE A 142      24.408  22.528 -18.992  1.00 44.98           N  
ATOM   1087  CA  PHE A 142      23.337  21.573 -18.771  1.00 44.98           C  
ATOM   1088  C   PHE A 142      22.259  22.148 -17.834  1.00 44.98           C  
ATOM   1089  CB  PHE A 142      23.940  20.260 -18.273  1.00 44.98           C  
ATOM   1090  O   PHE A 142      21.076  21.965 -18.096  1.00 44.98           O  
ATOM   1091  CG  PHE A 142      22.883  19.199 -18.141  1.00 44.98           C  
ATOM   1092  CD1 PHE A 142      22.079  19.202 -16.999  1.00 44.98           C  
ATOM   1093  CD2 PHE A 142      22.602  18.316 -19.200  1.00 44.98           C  
ATOM   1094  CE1 PHE A 142      20.982  18.345 -16.930  1.00 44.98           C  
ATOM   1095  CE2 PHE A 142      21.522  17.421 -19.103  1.00 44.98           C  
ATOM   1096  CZ  PHE A 142      20.708  17.443 -17.964  1.00 44.98           C  
ATOM   1097  N   ALA A 143      22.641  22.877 -16.781  1.00 43.47           N  
ATOM   1098  CA  ALA A 143      21.704  23.560 -15.892  1.00 43.47           C  
ATOM   1099  C   ALA A 143      20.893  24.634 -16.630  1.00 43.47           C  
ATOM   1100  CB  ALA A 143      22.472  24.148 -14.702  1.00 43.47           C  
ATOM   1101  O   ALA A 143      19.678  24.653 -16.480  1.00 43.47           O  
ATOM   1102  N   THR A 144      21.529  25.445 -17.484  1.00 43.91           N  
ATOM   1103  CA  THR A 144      20.827  26.441 -18.320  1.00 43.91           C  
ATOM   1104  C   THR A 144      19.927  25.785 -19.364  1.00 43.91           C  
ATOM   1105  CB  THR A 144      21.778  27.431 -19.022  1.00 43.91           C  
ATOM   1106  O   THR A 144      18.795  26.217 -19.535  1.00 43.91           O  
ATOM   1107  CG2 THR A 144      22.014  28.682 -18.189  1.00 43.91           C  
ATOM   1108  OG1 THR A 144      23.052  26.890 -19.269  1.00 43.91           O  
ATOM   1109  N   ILE A 145      20.361  24.697 -20.010  1.00 46.38           N  
ATOM   1110  CA  ILE A 145      19.513  23.910 -20.918  1.00 46.38           C  
ATOM   1111  C   ILE A 145      18.328  23.316 -20.157  1.00 46.38           C  
ATOM   1112  CB  ILE A 145      20.322  22.808 -21.646  1.00 46.38           C  
ATOM   1113  O   ILE A 145      17.221  23.337 -20.674  1.00 46.38           O  
ATOM   1114  CG1 ILE A 145      21.277  23.447 -22.678  1.00 46.38           C  
ATOM   1115  CG2 ILE A 145      19.400  21.796 -22.363  1.00 46.38           C  
ATOM   1116  CD1 ILE A 145      22.298  22.465 -23.269  1.00 46.38           C  
ATOM   1117  N   VAL A 146      18.518  22.790 -18.945  1.00 42.18           N  
ATOM   1118  CA  VAL A 146      17.416  22.238 -18.146  1.00 42.18           C  
ATOM   1119  C   VAL A 146      16.478  23.324 -17.647  1.00 42.18           C  
ATOM   1120  CB  VAL A 146      17.919  21.352 -16.995  1.00 42.18           C  
ATOM   1121  O   VAL A 146      15.275  23.106 -17.705  1.00 42.18           O  
ATOM   1122  CG1 VAL A 146      16.846  21.022 -15.944  1.00 42.18           C  
ATOM   1123  CG2 VAL A 146      18.360  20.016 -17.593  1.00 42.18           C  
ATOM   1124  N   GLU A 147      16.975  24.476 -17.200  1.00 44.97           N  
ATOM   1125  CA  GLU A 147      16.129  25.627 -16.871  1.00 44.97           C  
ATOM   1126  C   GLU A 147      15.328  26.071 -18.087  1.00 44.97           C  
ATOM   1127  CB  GLU A 147      16.953  26.797 -16.315  1.00 44.97           C  
ATOM   1128  O   GLU A 147      14.111  26.159 -17.985  1.00 44.97           O  
ATOM   1129  CG  GLU A 147      17.139  26.650 -14.800  1.00 44.97           C  
ATOM   1130  CD  GLU A 147      17.954  27.786 -14.163  1.00 44.97           C  
ATOM   1131  OE1 GLU A 147      17.844  27.921 -12.921  1.00 44.97           O  
ATOM   1132  OE2 GLU A 147      18.740  28.440 -14.883  1.00 44.97           O  
ATOM   1133  N   GLN A 148      15.958  26.219 -19.253  1.00 41.68           N  
ATOM   1134  CA  GLN A 148      15.257  26.596 -20.477  1.00 41.68           C  
ATOM   1135  C   GLN A 148      14.289  25.525 -20.967  1.00 41.68           C  
ATOM   1136  CB  GLN A 148      16.246  26.906 -21.596  1.00 41.68           C  
ATOM   1137  O   GLN A 148      13.196  25.862 -21.395  1.00 41.68           O  
ATOM   1138  CG  GLN A 148      16.889  28.292 -21.450  1.00 41.68           C  
ATOM   1139  CD  GLN A 148      17.420  28.776 -22.790  1.00 41.68           C  
ATOM   1140  NE2 GLN A 148      17.683  30.053 -22.965  1.00 41.68           N  
ATOM   1141  OE1 GLN A 148      17.590  28.024 -23.739  1.00 41.68           O  
ATOM   1142  N   VAL A 149      14.630  24.236 -20.901  1.00 44.18           N  
ATOM   1143  CA  VAL A 149      13.699  23.146 -21.232  1.00 44.18           C  
ATOM   1144  C   VAL A 149      12.540  23.143 -20.243  1.00 44.18           C  
ATOM   1145  CB  VAL A 149      14.415  21.780 -21.271  1.00 44.18           C  
ATOM   1146  O   VAL A 149      11.403  22.935 -20.648  1.00 44.18           O  
ATOM   1147  CG1 VAL A 149      13.446  20.588 -21.314  1.00 44.18           C  
ATOM   1148  CG2 VAL A 149      15.294  21.664 -22.524  1.00 44.18           C  
ATOM   1149  N   ASN A 150      12.787  23.412 -18.962  1.00 41.21           N  
ATOM   1150  CA  ASN A 150      11.746  23.483 -17.948  1.00 41.21           C  
ATOM   1151  C   ASN A 150      10.851  24.717 -18.166  1.00 41.21           C  
ATOM   1152  CB  ASN A 150      12.417  23.418 -16.568  1.00 41.21           C  
ATOM   1153  O   ASN A 150       9.636  24.574 -18.218  1.00 41.21           O  
ATOM   1154  CG  ASN A 150      11.466  23.074 -15.443  1.00 41.21           C  
ATOM   1155  ND2 ASN A 150      11.624  23.705 -14.304  1.00 41.21           N  
ATOM   1156  OD1 ASN A 150      10.608  22.209 -15.540  1.00 41.21           O  
ATOM   1157  N   GLU A 151      11.405  25.903 -18.410  1.00 44.67           N  
ATOM   1158  CA  GLU A 151      10.634  27.095 -18.783  1.00 44.67           C  
ATOM   1159  C   GLU A 151       9.897  26.921 -20.115  1.00 44.67           C  
ATOM   1160  CB  GLU A 151      11.540  28.326 -18.875  1.00 44.67           C  
ATOM   1161  O   GLU A 151       8.749  27.338 -20.240  1.00 44.67           O  
ATOM   1162  CG  GLU A 151      11.944  28.860 -17.494  1.00 44.67           C  
ATOM   1163  CD  GLU A 151      12.571  30.259 -17.572  1.00 44.67           C  
ATOM   1164  OE1 GLU A 151      12.636  30.899 -16.498  1.00 44.67           O  
ATOM   1165  OE2 GLU A 151      12.894  30.691 -18.699  1.00 44.67           O  
ATOM   1166  N   TYR A 152      10.503  26.248 -21.093  1.00 40.00           N  
ATOM   1167  CA  TYR A 152       9.901  25.939 -22.388  1.00 40.00           C  
ATOM   1168  C   TYR A 152       8.755  24.933 -22.253  1.00 40.00           C  
ATOM   1169  CB  TYR A 152      10.984  25.427 -23.347  1.00 40.00           C  
ATOM   1170  O   TYR A 152       7.702  25.136 -22.848  1.00 40.00           O  
ATOM   1171  CG  TYR A 152      10.503  25.156 -24.754  1.00 40.00           C  
ATOM   1172  CD1 TYR A 152      10.121  23.856 -25.139  1.00 40.00           C  
ATOM   1173  CD2 TYR A 152      10.452  26.213 -25.681  1.00 40.00           C  
ATOM   1174  CE1 TYR A 152       9.684  23.615 -26.456  1.00 40.00           C  
ATOM   1175  CE2 TYR A 152      10.019  25.977 -26.998  1.00 40.00           C  
ATOM   1176  OH  TYR A 152       9.228  24.446 -28.661  1.00 40.00           O  
ATOM   1177  CZ  TYR A 152       9.636  24.675 -27.385  1.00 40.00           C  
ATOM   1178  N   LEU A 153       8.904  23.882 -21.439  1.00 39.39           N  
ATOM   1179  CA  LEU A 153       7.854  22.891 -21.177  1.00 39.39           C  
ATOM   1180  C   LEU A 153       6.703  23.485 -20.353  1.00 39.39           C  
ATOM   1181  CB  LEU A 153       8.456  21.663 -20.465  1.00 39.39           C  
ATOM   1182  O   LEU A 153       5.539  23.264 -20.688  1.00 39.39           O  
ATOM   1183  CG  LEU A 153       9.311  20.739 -21.356  1.00 39.39           C  
ATOM   1184  CD1 LEU A 153      10.023  19.710 -20.475  1.00 39.39           C  
ATOM   1185  CD2 LEU A 153       8.470  19.978 -22.382  1.00 39.39           C  
ATOM   1186  N   TRP A 154       6.999  24.274 -19.316  1.00 42.31           N  
ATOM   1187  CA  TRP A 154       5.978  24.963 -18.516  1.00 42.31           C  
ATOM   1188  C   TRP A 154       5.314  26.110 -19.294  1.00 42.31           C  
ATOM   1189  CB  TRP A 154       6.593  25.453 -17.198  1.00 42.31           C  
ATOM   1190  O   TRP A 154       4.108  26.325 -19.178  1.00 42.31           O  
ATOM   1191  CG  TRP A 154       6.745  24.404 -16.132  1.00 42.31           C  
ATOM   1192  CD1 TRP A 154       7.693  23.442 -16.072  1.00 42.31           C  
ATOM   1193  CD2 TRP A 154       5.902  24.179 -14.963  1.00 42.31           C  
ATOM   1194  CE2 TRP A 154       6.427  23.074 -14.224  1.00 42.31           C  
ATOM   1195  CE3 TRP A 154       4.734  24.792 -14.460  1.00 42.31           C  
ATOM   1196  NE1 TRP A 154       7.534  22.679 -14.939  1.00 42.31           N  
ATOM   1197  CH2 TRP A 154       4.666  23.238 -12.575  1.00 42.31           C  
ATOM   1198  CZ2 TRP A 154       5.829  22.605 -13.046  1.00 42.31           C  
ATOM   1199  CZ3 TRP A 154       4.122  24.328 -13.281  1.00 42.31           C  
ATOM   1200  N   GLY A 155       6.066  26.809 -20.143  1.00 37.79           N  
ATOM   1201  CA  GLY A 155       5.559  27.820 -21.067  1.00 37.79           C  
ATOM   1202  C   GLY A 155       4.680  27.222 -22.166  1.00 37.79           C  
ATOM   1203  O   GLY A 155       3.615  27.764 -22.453  1.00 37.79           O  
ATOM   1204  N   ALA A 156       5.064  26.071 -22.727  1.00 38.65           N  
ATOM   1205  CA  ALA A 156       4.288  25.338 -23.730  1.00 38.65           C  
ATOM   1206  C   ALA A 156       3.004  24.727 -23.150  1.00 38.65           C  
ATOM   1207  CB  ALA A 156       5.172  24.253 -24.356  1.00 38.65           C  
ATOM   1208  O   ALA A 156       1.976  24.729 -23.827  1.00 38.65           O  
ATOM   1209  N   ALA A 157       3.028  24.271 -21.891  1.00 43.22           N  
ATOM   1210  CA  ALA A 157       1.823  23.849 -21.176  1.00 43.22           C  
ATOM   1211  C   ALA A 157       0.808  24.997 -21.017  1.00 43.22           C  
ATOM   1212  CB  ALA A 157       2.236  23.274 -19.815  1.00 43.22           C  
ATOM   1213  O   ALA A 157      -0.398  24.757 -21.026  1.00 43.22           O  
ATOM   1214  N   ASN A 158       1.291  26.241 -20.925  1.00 44.29           N  
ATOM   1215  CA  ASN A 158       0.454  27.431 -20.783  1.00 44.29           C  
ATOM   1216  C   ASN A 158       0.081  28.094 -22.124  1.00 44.29           C  
ATOM   1217  CB  ASN A 158       1.163  28.401 -19.822  1.00 44.29           C  
ATOM   1218  O   ASN A 158      -0.904  28.828 -22.169  1.00 44.29           O  
ATOM   1219  CG  ASN A 158       1.195  27.906 -18.382  1.00 44.29           C  
ATOM   1220  ND2 ASN A 158       2.076  28.443 -17.573  1.00 44.29           N  
ATOM   1221  OD1 ASN A 158       0.420  27.073 -17.943  1.00 44.29           O  
ATOM   1222  N   ASN A 159       0.831  27.864 -23.212  1.00 38.98           N  
ATOM   1223  CA  ASN A 159       0.542  28.424 -24.538  1.00 38.98           C  
ATOM   1224  C   ASN A 159       1.092  27.536 -25.688  1.00 38.98           C  
ATOM   1225  CB  ASN A 159       1.071  29.879 -24.597  1.00 38.98           C  
ATOM   1226  O   ASN A 159       2.235  27.709 -26.122  1.00 38.98           O  
ATOM   1227  CG  ASN A 159      -0.035  30.916 -24.707  1.00 38.98           C  
ATOM   1228  ND2 ASN A 159       0.250  32.147 -24.352  1.00 38.98           N  
ATOM   1229  OD1 ASN A 159      -1.141  30.674 -25.160  1.00 38.98           O  
ATOM   1230  N   PRO A 160       0.289  26.602 -26.235  1.00 42.21           N  
ATOM   1231  CA  PRO A 160       0.752  25.591 -27.198  1.00 42.21           C  
ATOM   1232  C   PRO A 160       1.039  26.111 -28.622  1.00 42.21           C  
ATOM   1233  CB  PRO A 160      -0.333  24.506 -27.180  1.00 42.21           C  
ATOM   1234  O   PRO A 160       1.519  25.358 -29.466  1.00 42.21           O  
ATOM   1235  CG  PRO A 160      -1.598  25.252 -26.763  1.00 42.21           C  
ATOM   1236  CD  PRO A 160      -1.072  26.315 -25.808  1.00 42.21           C  
ATOM   1237  N   THR A 161       0.773  27.383 -28.932  1.00 39.50           N  
ATOM   1238  CA  THR A 161       0.900  27.947 -30.293  1.00 39.50           C  
ATOM   1239  C   THR A 161       2.312  28.390 -30.689  1.00 39.50           C  
ATOM   1240  CB  THR A 161      -0.087  29.108 -30.500  1.00 39.50           C  
ATOM   1241  O   THR A 161       2.527  28.737 -31.847  1.00 39.50           O  
ATOM   1242  CG2 THR A 161      -1.492  28.594 -30.804  1.00 39.50           C  
ATOM   1243  OG1 THR A 161      -0.170  29.893 -29.329  1.00 39.50           O  
ATOM   1244  N   LYS A 162       3.300  28.364 -29.785  1.00 33.59           N  
ATOM   1245  CA  LYS A 162       4.668  28.857 -30.062  1.00 33.59           C  
ATOM   1246  C   LYS A 162       5.631  27.801 -30.642  1.00 33.59           C  
ATOM   1247  CB  LYS A 162       5.216  29.587 -28.818  1.00 33.59           C  
ATOM   1248  O   LYS A 162       6.838  28.023 -30.689  1.00 33.59           O  
ATOM   1249  CG  LYS A 162       5.768  30.976 -29.178  1.00 33.59           C  
ATOM   1250  CD  LYS A 162       6.310  31.691 -27.933  1.00 33.59           C  
ATOM   1251  CE  LYS A 162       6.792  33.104 -28.284  1.00 33.59           C  
ATOM   1252  NZ  LYS A 162       7.435  33.768 -27.120  1.00 33.59           N  
ATOM   1253  N   LEU A 163       5.114  26.651 -31.074  1.00 31.90           N  
ATOM   1254  CA  LEU A 163       5.895  25.469 -31.452  1.00 31.90           C  
ATOM   1255  C   LEU A 163       6.206  25.452 -32.964  1.00 31.90           C  
ATOM   1256  CB  LEU A 163       5.156  24.223 -30.897  1.00 31.90           C  
ATOM   1257  O   LEU A 163       5.609  24.697 -33.723  1.00 31.90           O  
ATOM   1258  CG  LEU A 163       6.071  23.176 -30.234  1.00 31.90           C  
ATOM   1259  CD1 LEU A 163       5.294  22.415 -29.159  1.00 31.90           C  
ATOM   1260  CD2 LEU A 163       6.630  22.166 -31.235  1.00 31.90           C  
ATOM   1261  N   VAL A 164       7.138  26.298 -33.418  1.00 30.22           N  
ATOM   1262  CA  VAL A 164       7.735  26.195 -34.765  1.00 30.22           C  
ATOM   1263  C   VAL A 164       9.256  26.290 -34.639  1.00 30.22           C  
ATOM   1264  CB  VAL A 164       7.176  27.247 -35.754  1.00 30.22           C  
ATOM   1265  O   VAL A 164       9.794  27.366 -34.392  1.00 30.22           O  
ATOM   1266  CG1 VAL A 164       7.771  27.054 -37.158  1.00 30.22           C  
ATOM   1267  CG2 VAL A 164       5.650  27.153 -35.897  1.00 30.22           C  
ATOM   1268  N   LEU A 165       9.954  25.159 -34.794  1.00 27.79           N  
ATOM   1269  CA  LEU A 165      11.411  25.140 -34.946  1.00 27.79           C  
ATOM   1270  C   LEU A 165      11.768  25.581 -36.373  1.00 27.79           C  
ATOM   1271  CB  LEU A 165      11.999  23.737 -34.663  1.00 27.79           C  
ATOM   1272  O   LEU A 165      11.429  24.895 -37.336  1.00 27.79           O  
ATOM   1273  CG  LEU A 165      12.429  23.482 -33.204  1.00 27.79           C  
ATOM   1274  CD1 LEU A 165      11.331  22.796 -32.391  1.00 27.79           C  
ATOM   1275  CD2 LEU A 165      13.670  22.588 -33.175  1.00 27.79           C  
ATOM   1276  N   SER A 166      12.466  26.706 -36.518  1.00 27.32           N  
ATOM   1277  CA  SER A 166      13.083  27.105 -37.787  1.00 27.32           C  
ATOM   1278  C   SER A 166      14.351  26.287 -38.055  1.00 27.32           C  
ATOM   1279  CB  SER A 166      13.390  28.605 -37.785  1.00 27.32           C  
ATOM   1280  O   SER A 166      15.176  26.107 -37.159  1.00 27.32           O  
ATOM   1281  OG  SER A 166      14.116  28.963 -36.626  1.00 27.32           O  
ATOM   1282  N   ALA A 167      14.506  25.808 -39.292  1.00 27.59           N  
ATOM   1283  CA  ALA A 167      15.674  25.059 -39.751  1.00 27.59           C  
ATOM   1284  C   ALA A 167      16.968  25.907 -39.699  1.00 27.59           C  
ATOM   1285  CB  ALA A 167      15.387  24.549 -41.171  1.00 27.59           C  
ATOM   1286  O   ALA A 167      16.905  27.121 -39.909  1.00 27.59           O  
ATOM   1287  N   PRO A 168      18.134  25.293 -39.423  1.00 25.79           N  
ATOM   1288  CA  PRO A 168      19.400  26.012 -39.290  1.00 25.79           C  
ATOM   1289  C   PRO A 168      19.890  26.556 -40.647  1.00 25.79           C  
ATOM   1290  CB  PRO A 168      20.378  25.001 -38.682  1.00 25.79           C  
ATOM   1291  O   PRO A 168      19.798  25.841 -41.647  1.00 25.79           O  
ATOM   1292  CG  PRO A 168      19.834  23.649 -39.144  1.00 25.79           C  
ATOM   1293  CD  PRO A 168      18.325  23.869 -39.197  1.00 25.79           C  
ATOM   1294  N   PRO A 169      20.430  27.789 -40.709  1.00 27.72           N  
ATOM   1295  CA  PRO A 169      20.965  28.351 -41.944  1.00 27.72           C  
ATOM   1296  C   PRO A 169      22.268  27.652 -42.365  1.00 27.72           C  
ATOM   1297  CB  PRO A 169      21.137  29.850 -41.682  1.00 27.72           C  
ATOM   1298  O   PRO A 169      23.190  27.458 -41.571  1.00 27.72           O  
ATOM   1299  CG  PRO A 169      21.336  29.932 -40.168  1.00 27.72           C  
ATOM   1300  CD  PRO A 169      20.526  28.755 -39.625  1.00 27.72           C  
ATOM   1301  N   GLU A 170      22.332  27.283 -43.644  1.00 24.81           N  
ATOM   1302  CA  GLU A 170      23.492  26.691 -44.309  1.00 24.81           C  
ATOM   1303  C   GLU A 170      24.626  27.723 -44.476  1.00 24.81           C  
ATOM   1304  CB  GLU A 170      23.070  26.157 -45.696  1.00 24.81           C  
ATOM   1305  O   GLU A 170      24.385  28.857 -44.886  1.00 24.81           O  
ATOM   1306  CG  GLU A 170      22.088  24.971 -45.642  1.00 24.81           C  
ATOM   1307  CD  GLU A 170      21.639  24.479 -47.033  1.00 24.81           C  
ATOM   1308  OE1 GLU A 170      21.285  23.282 -47.133  1.00 24.81           O  
ATOM   1309  OE2 GLU A 170      21.649  25.292 -47.985  1.00 24.81           O  
ATOM   1310  N   GLY A 171      25.883  27.320 -44.243  1.00 28.06           N  
ATOM   1311  CA  GLY A 171      27.009  27.927 -44.973  1.00 28.06           C  
ATOM   1312  C   GLY A 171      28.142  28.632 -44.214  1.00 28.06           C  
ATOM   1313  O   GLY A 171      28.964  29.256 -44.878  1.00 28.06           O  
ATOM   1314  N   ALA A 172      28.293  28.515 -42.890  1.00 24.95           N  
ATOM   1315  CA  ALA A 172      29.470  29.062 -42.186  1.00 24.95           C  
ATOM   1316  C   ALA A 172      30.406  27.960 -41.644  1.00 24.95           C  
ATOM   1317  CB  ALA A 172      29.011  30.078 -41.134  1.00 24.95           C  
ATOM   1318  O   ALA A 172      30.493  27.723 -40.439  1.00 24.95           O  
ATOM   1319  N   ALA A 173      31.118  27.265 -42.537  1.00 25.36           N  
ATOM   1320  CA  ALA A 173      32.130  26.278 -42.154  1.00 25.36           C  
ATOM   1321  C   ALA A 173      33.421  26.955 -41.631  1.00 25.36           C  
ATOM   1322  CB  ALA A 173      32.390  25.343 -43.343  1.00 25.36           C  
ATOM   1323  O   ALA A 173      34.060  27.736 -42.334  1.00 25.36           O  
ATOM   1324  N   LEU A 174      33.804  26.641 -40.387  1.00 31.17           N  
ATOM   1325  CA  LEU A 174      35.028  27.089 -39.697  1.00 31.17           C  
ATOM   1326  C   LEU A 174      36.312  26.409 -40.196  1.00 31.17           C  
ATOM   1327  CB  LEU A 174      34.915  26.733 -38.198  1.00 31.17           C  
ATOM   1328  O   LEU A 174      36.312  25.221 -40.513  1.00 31.17           O  
ATOM   1329  CG  LEU A 174      34.667  27.910 -37.243  1.00 31.17           C  
ATOM   1330  CD1 LEU A 174      33.349  27.696 -36.485  1.00 31.17           C  
ATOM   1331  CD2 LEU A 174      35.823  28.058 -36.247  1.00 31.17           C  
ATOM   1332  N   LYS A 175      37.441  27.121 -40.050  1.00 26.39           N  
ATOM   1333  CA  LYS A 175      38.793  26.553 -39.898  1.00 26.39           C  
ATOM   1334  C   LYS A 175      39.285  26.770 -38.457  1.00 26.39           C  
ATOM   1335  CB  LYS A 175      39.761  27.169 -40.924  1.00 26.39           C  
ATOM   1336  O   LYS A 175      39.096  27.847 -37.902  1.00 26.39           O  
ATOM   1337  CG  LYS A 175      39.530  26.617 -42.341  1.00 26.39           C  
ATOM   1338  CD  LYS A 175      40.474  27.281 -43.353  1.00 26.39           C  
ATOM   1339  CE  LYS A 175      40.256  26.690 -44.751  1.00 26.39           C  
ATOM   1340  NZ  LYS A 175      41.075  27.391 -45.772  1.00 26.39           N  
ATOM   1341  N   ALA A 176      39.869  25.727 -37.864  1.00 31.03           N  
ATOM   1342  CA  ALA A 176      40.424  25.703 -36.505  1.00 31.03           C  
ATOM   1343  C   ALA A 176      41.653  26.634 -36.353  1.00 31.03           C  
ATOM   1344  CB  ALA A 176      40.777  24.236 -36.198  1.00 31.03           C  
ATOM   1345  O   ALA A 176      42.267  26.968 -37.370  1.00 31.03           O  
ATOM   1346  N   PRO A 177      42.032  27.034 -35.119  1.00 27.71           N  
ATOM   1347  CA  PRO A 177      43.224  27.852 -34.873  1.00 27.71           C  
ATOM   1348  C   PRO A 177      44.488  27.248 -35.510  1.00 27.71           C  
ATOM   1349  CB  PRO A 177      43.333  28.013 -33.349  1.00 27.71           C  
ATOM   1350  O   PRO A 177      44.701  26.033 -35.476  1.00 27.71           O  
ATOM   1351  CG  PRO A 177      42.438  26.910 -32.785  1.00 27.71           C  
ATOM   1352  CD  PRO A 177      41.368  26.740 -33.857  1.00 27.71           C  
ATOM   1353  N   LEU A 178      45.300  28.124 -36.114  1.00 36.46           N  
ATOM   1354  CA  LEU A 178      46.385  27.804 -37.056  1.00 36.46           C  
ATOM   1355  C   LEU A 178      47.528  26.960 -36.474  1.00 36.46           C  
ATOM   1356  CB  LEU A 178      46.929  29.127 -37.637  1.00 36.46           C  
ATOM   1357  O   LEU A 178      48.236  26.309 -37.239  1.00 36.46           O  
ATOM   1358  CG  LEU A 178      46.056  29.712 -38.763  1.00 36.46           C  
ATOM   1359  CD1 LEU A 178      46.362  31.195 -38.966  1.00 36.46           C  
ATOM   1360  CD2 LEU A 178      46.304  28.993 -40.094  1.00 36.46           C  
ATOM   1361  N   ASP A 179      47.661  26.877 -35.150  1.00 35.14           N  
ATOM   1362  CA  ASP A 179      48.692  26.045 -34.514  1.00 35.14           C  
ATOM   1363  C   ASP A 179      48.394  24.533 -34.592  1.00 35.14           C  
ATOM   1364  CB  ASP A 179      48.932  26.522 -33.073  1.00 35.14           C  
ATOM   1365  O   ASP A 179      49.187  23.708 -34.140  1.00 35.14           O  
ATOM   1366  CG  ASP A 179      49.585  27.908 -32.986  1.00 35.14           C  
ATOM   1367  OD1 ASP A 179      50.193  28.344 -33.988  1.00 35.14           O  
ATOM   1368  OD2 ASP A 179      49.465  28.507 -31.891  1.00 35.14           O  
ATOM   1369  N   ILE A 180      47.270  24.130 -35.197  1.00 34.29           N  
ATOM   1370  CA  ILE A 180      46.883  22.724 -35.372  1.00 34.29           C  
ATOM   1371  C   ILE A 180      47.154  22.267 -36.816  1.00 34.29           C  
ATOM   1372  CB  ILE A 180      45.446  22.451 -34.861  1.00 34.29           C  
ATOM   1373  O   ILE A 180      46.266  21.796 -37.526  1.00 34.29           O  
ATOM   1374  CG1 ILE A 180      45.181  23.122 -33.488  1.00 34.29           C  
ATOM   1375  CG2 ILE A 180      45.226  20.925 -34.730  1.00 34.29           C  
ATOM   1376  CD1 ILE A 180      43.743  22.974 -32.978  1.00 34.29           C  
ATOM   1377  N   LEU A 181      48.405  22.371 -37.266  1.00 25.90           N  
ATOM   1378  CA  LEU A 181      48.899  21.598 -38.409  1.00 25.90           C  
ATOM   1379  C   LEU A 181      49.385  20.237 -37.892  1.00 25.90           C  
ATOM   1380  CB  LEU A 181      49.962  22.410 -39.186  1.00 25.90           C  
ATOM   1381  O   LEU A 181      50.576  20.016 -37.693  1.00 25.90           O  
ATOM   1382  CG  LEU A 181      49.370  23.154 -40.400  1.00 25.90           C  
ATOM   1383  CD1 LEU A 181      50.271  24.313 -40.821  1.00 25.90           C  
ATOM   1384  CD2 LEU A 181      49.214  22.227 -41.613  1.00 25.90           C  
ATOM   1385  N   SER A 182      48.465  19.296 -37.651  1.00 32.06           N  
ATOM   1386  CA  SER A 182      48.870  17.897 -37.504  1.00 32.06           C  
ATOM   1387  C   SER A 182      49.139  17.321 -38.893  1.00 32.06           C  
ATOM   1388  CB  SER A 182      47.867  17.067 -36.696  1.00 32.06           C  
ATOM   1389  O   SER A 182      48.207  17.041 -39.653  1.00 32.06           O  
ATOM   1390  OG  SER A 182      46.617  17.013 -37.343  1.00 32.06           O  
ATOM   1391  N   SER A 183      50.425  17.148 -39.192  1.00 26.35           N  
ATOM   1392  CA  SER A 183      50.957  16.231 -40.197  1.00 26.35           C  
ATOM   1393  C   SER A 183      50.203  14.899 -40.146  1.00 26.35           C  
ATOM   1394  CB  SER A 183      52.457  16.009 -39.928  1.00 26.35           C  
ATOM   1395  O   SER A 183      50.430  14.065 -39.274  1.00 26.35           O  
ATOM   1396  OG  SER A 183      52.716  15.744 -38.559  1.00 26.35           O  
ATOM   1397  N   SER A 184      49.279  14.708 -41.083  1.00 27.00           N  
ATOM   1398  CA  SER A 184      48.672  13.410 -41.383  1.00 27.00           C  
ATOM   1399  C   SER A 184      49.052  13.035 -42.810  1.00 27.00           C  
ATOM   1400  CB  SER A 184      47.165  13.377 -41.103  1.00 27.00           C  
ATOM   1401  O   SER A 184      48.252  13.048 -43.736  1.00 27.00           O  
ATOM   1402  OG  SER A 184      46.482  14.458 -41.701  1.00 27.00           O  
ATOM   1403  N   THR A 185      50.335  12.745 -42.989  1.00 23.97           N  
ATOM   1404  CA  THR A 185      50.864  12.093 -44.186  1.00 23.97           C  
ATOM   1405  C   THR A 185      51.629  10.867 -43.723  1.00 23.97           C  
ATOM   1406  CB  THR A 185      51.767  13.021 -45.019  1.00 23.97           C  
ATOM   1407  O   THR A 185      52.771  10.984 -43.285  1.00 23.97           O  
ATOM   1408  CG2 THR A 185      50.963  14.074 -45.778  1.00 23.97           C  
ATOM   1409  OG1 THR A 185      52.697  13.686 -44.194  1.00 23.97           O  
ATOM   1410  N   ASP A 186      50.995   9.700 -43.802  1.00 28.43           N  
ATOM   1411  CA  ASP A 186      51.728   8.436 -43.796  1.00 28.43           C  
ATOM   1412  C   ASP A 186      52.342   8.217 -45.187  1.00 28.43           C  
ATOM   1413  CB  ASP A 186      50.830   7.265 -43.363  1.00 28.43           C  
ATOM   1414  O   ASP A 186      51.765   8.602 -46.207  1.00 28.43           O  
ATOM   1415  CG  ASP A 186      50.548   7.217 -41.853  1.00 28.43           C  
ATOM   1416  OD1 ASP A 186      51.358   7.773 -41.081  1.00 28.43           O  
ATOM   1417  OD2 ASP A 186      49.531   6.585 -41.482  1.00 28.43           O  
ATOM   1418  N   ALA A 187      53.526   7.600 -45.223  1.00 42.49           N  
ATOM   1419  CA  ALA A 187      54.449   7.566 -46.363  1.00 42.49           C  
ATOM   1420  C   ALA A 187      53.952   6.861 -47.645  1.00 42.49           C  
ATOM   1421  CB  ALA A 187      55.775   6.972 -45.866  1.00 42.49           C  
ATOM   1422  O   ALA A 187      54.685   6.816 -48.628  1.00 42.49           O  
ATOM   1423  N   HIS A 188      52.717   6.361 -47.697  1.00 37.52           N  
ATOM   1424  CA  HIS A 188      52.113   5.848 -48.927  1.00 37.52           C  
ATOM   1425  C   HIS A 188      50.627   6.218 -48.978  1.00 37.52           C  
ATOM   1426  CB  HIS A 188      52.385   4.340 -49.053  1.00 37.52           C  
ATOM   1427  O   HIS A 188      49.775   5.540 -48.404  1.00 37.52           O  
ATOM   1428  CG  HIS A 188      53.818   4.035 -49.429  1.00 37.52           C  
ATOM   1429  CD2 HIS A 188      54.758   3.399 -48.661  1.00 37.52           C  
ATOM   1430  ND1 HIS A 188      54.449   4.418 -50.593  1.00 37.52           N  
ATOM   1431  CE1 HIS A 188      55.733   4.031 -50.522  1.00 37.52           C  
ATOM   1432  NE2 HIS A 188      55.965   3.387 -49.369  1.00 37.52           N  
ATOM   1433  N   GLY A 189      50.336   7.331 -49.660  1.00 27.89           N  
ATOM   1434  CA  GLY A 189      49.023   7.969 -49.768  1.00 27.89           C  
ATOM   1435  C   GLY A 189      47.934   7.093 -50.386  1.00 27.89           C  
ATOM   1436  O   GLY A 189      47.636   7.206 -51.572  1.00 27.89           O  
ATOM   1437  N   THR A 190      47.287   6.273 -49.560  1.00 27.90           N  
ATOM   1438  CA  THR A 190      46.043   5.579 -49.909  1.00 27.90           C  
ATOM   1439  C   THR A 190      44.954   5.873 -48.867  1.00 27.90           C  
ATOM   1440  CB  THR A 190      46.239   4.074 -50.128  1.00 27.90           C  
ATOM   1441  O   THR A 190      45.224   5.802 -47.665  1.00 27.90           O  
ATOM   1442  CG2 THR A 190      46.999   3.797 -51.426  1.00 27.90           C  
ATOM   1443  OG1 THR A 190      46.968   3.485 -49.079  1.00 27.90           O  
ATOM   1444  N   PRO A 191      43.724   6.242 -49.284  1.00 28.36           N  
ATOM   1445  CA  PRO A 191      42.640   6.578 -48.364  1.00 28.36           C  
ATOM   1446  C   PRO A 191      42.101   5.313 -47.687  1.00 28.36           C  
ATOM   1447  CB  PRO A 191      41.550   7.266 -49.203  1.00 28.36           C  
ATOM   1448  O   PRO A 191      41.744   4.352 -48.369  1.00 28.36           O  
ATOM   1449  CG  PRO A 191      42.149   7.425 -50.600  1.00 28.36           C  
ATOM   1450  CD  PRO A 191      43.259   6.388 -50.655  1.00 28.36           C  
ATOM   1451  N   LYS A 192      41.986   5.312 -46.353  1.00 25.53           N  
ATOM   1452  CA  LYS A 192      41.276   4.249 -45.625  1.00 25.53           C  
ATOM   1453  C   LYS A 192      39.784   4.311 -45.966  1.00 25.53           C  
ATOM   1454  CB  LYS A 192      41.506   4.353 -44.105  1.00 25.53           C  
ATOM   1455  O   LYS A 192      39.095   5.250 -45.575  1.00 25.53           O  
ATOM   1456  CG  LYS A 192      42.858   3.762 -43.678  1.00 25.53           C  
ATOM   1457  CD  LYS A 192      43.066   3.874 -42.160  1.00 25.53           C  
ATOM   1458  CE  LYS A 192      44.398   3.219 -41.772  1.00 25.53           C  
ATOM   1459  NZ  LYS A 192      44.754   3.471 -40.353  1.00 25.53           N  
ATOM   1460  N   THR A 193      39.292   3.304 -46.680  1.00 23.56           N  
ATOM   1461  CA  THR A 193      37.863   3.047 -46.874  1.00 23.56           C  
ATOM   1462  C   THR A 193      37.191   2.714 -45.531  1.00 23.56           C  
ATOM   1463  CB  THR A 193      37.628   1.907 -47.884  1.00 23.56           C  
ATOM   1464  O   THR A 193      37.767   1.976 -44.726  1.00 23.56           O  
ATOM   1465  CG2 THR A 193      37.394   2.453 -49.291  1.00 23.56           C  
ATOM   1466  OG1 THR A 193      38.748   1.050 -47.972  1.00 23.56           O  
ATOM   1467  N   PRO A 194      35.991   3.259 -45.255  1.00 25.54           N  
ATOM   1468  CA  PRO A 194      35.286   3.048 -43.995  1.00 25.54           C  
ATOM   1469  C   PRO A 194      34.775   1.600 -43.871  1.00 25.54           C  
ATOM   1470  CB  PRO A 194      34.156   4.083 -43.977  1.00 25.54           C  
ATOM   1471  O   PRO A 194      34.447   0.975 -44.884  1.00 25.54           O  
ATOM   1472  CG  PRO A 194      33.866   4.319 -45.458  1.00 25.54           C  
ATOM   1473  CD  PRO A 194      35.225   4.135 -46.126  1.00 25.54           C  
ATOM   1474  N   PRO A 195      34.709   1.044 -42.647  1.00 27.28           N  
ATOM   1475  CA  PRO A 195      34.350  -0.352 -42.425  1.00 27.28           C  
ATOM   1476  C   PRO A 195      32.912  -0.642 -42.874  1.00 27.28           C  
ATOM   1477  CB  PRO A 195      34.581  -0.613 -40.932  1.00 27.28           C  
ATOM   1478  O   PRO A 195      31.970   0.061 -42.514  1.00 27.28           O  
ATOM   1479  CG  PRO A 195      34.454   0.772 -40.299  1.00 27.28           C  
ATOM   1480  CD  PRO A 195      34.977   1.710 -41.383  1.00 27.28           C  
ATOM   1481  N   GLN A 196      32.763  -1.705 -43.666  1.00 24.18           N  
ATOM   1482  CA  GLN A 196      31.491  -2.201 -44.181  1.00 24.18           C  
ATOM   1483  C   GLN A 196      30.562  -2.609 -43.025  1.00 24.18           C  
ATOM   1484  CB  GLN A 196      31.761  -3.389 -45.125  1.00 24.18           C  
ATOM   1485  O   GLN A 196      30.884  -3.494 -42.230  1.00 24.18           O  
ATOM   1486  CG  GLN A 196      32.461  -2.965 -46.431  1.00 24.18           C  
ATOM   1487  CD  GLN A 196      32.839  -4.144 -47.328  1.00 24.18           C  
ATOM   1488  NE2 GLN A 196      33.186  -3.900 -48.573  1.00 24.18           N  
ATOM   1489  OE1 GLN A 196      32.852  -5.298 -46.937  1.00 24.18           O  
ATOM   1490  N   HIS A 197      29.397  -1.963 -42.949  1.00 23.76           N  
ATOM   1491  CA  HIS A 197      28.294  -2.334 -42.064  1.00 23.76           C  
ATOM   1492  C   HIS A 197      27.776  -3.735 -42.437  1.00 23.76           C  
ATOM   1493  CB  HIS A 197      27.171  -1.277 -42.165  1.00 23.76           C  
ATOM   1494  O   HIS A 197      27.043  -3.902 -43.411  1.00 23.76           O  
ATOM   1495  CG  HIS A 197      27.118  -0.309 -41.011  1.00 23.76           C  
ATOM   1496  CD2 HIS A 197      27.731   0.912 -40.923  1.00 23.76           C  
ATOM   1497  ND1 HIS A 197      26.369  -0.469 -39.865  1.00 23.76           N  
ATOM   1498  CE1 HIS A 197      26.525   0.629 -39.107  1.00 23.76           C  
ATOM   1499  NE2 HIS A 197      27.355   1.493 -39.709  1.00 23.76           N  
ATOM   1500  N   LEU A 198      28.133  -4.744 -41.641  1.00 23.19           N  
ATOM   1501  CA  LEU A 198      27.468  -6.048 -41.634  1.00 23.19           C  
ATOM   1502  C   LEU A 198      26.031  -5.864 -41.123  1.00 23.19           C  
ATOM   1503  CB  LEU A 198      28.288  -7.039 -40.781  1.00 23.19           C  
ATOM   1504  O   LEU A 198      25.777  -5.773 -39.923  1.00 23.19           O  
ATOM   1505  CG  LEU A 198      29.245  -7.901 -41.629  1.00 23.19           C  
ATOM   1506  CD1 LEU A 198      30.535  -8.200 -40.867  1.00 23.19           C  
ATOM   1507  CD2 LEU A 198      28.587  -9.233 -41.997  1.00 23.19           C  
ATOM   1508  N   THR A 199      25.091  -5.779 -42.059  1.00 21.91           N  
ATOM   1509  CA  THR A 199      23.645  -5.803 -41.826  1.00 21.91           C  
ATOM   1510  C   THR A 199      23.218  -7.246 -41.569  1.00 21.91           C  
ATOM   1511  CB  THR A 199      22.874  -5.200 -43.025  1.00 21.91           C  
ATOM   1512  O   THR A 199      22.935  -8.001 -42.492  1.00 21.91           O  
ATOM   1513  CG2 THR A 199      22.465  -3.753 -42.761  1.00 21.91           C  
ATOM   1514  OG1 THR A 199      23.656  -5.174 -44.203  1.00 21.91           O  
ATOM   1515  N   VAL A 200      23.184  -7.659 -40.301  1.00 23.43           N  
ATOM   1516  CA  VAL A 200      22.503  -8.899 -39.904  1.00 23.43           C  
ATOM   1517  C   VAL A 200      21.100  -8.520 -39.443  1.00 23.43           C  
ATOM   1518  CB  VAL A 200      23.291  -9.698 -38.850  1.00 23.43           C  
ATOM   1519  O   VAL A 200      20.916  -8.027 -38.334  1.00 23.43           O  
ATOM   1520  CG1 VAL A 200      22.563 -11.003 -38.495  1.00 23.43           C  
ATOM   1521  CG2 VAL A 200      24.685 -10.070 -39.378  1.00 23.43           C  
ATOM   1522  N   ILE A 201      20.119  -8.711 -40.325  1.00 19.82           N  
ATOM   1523  CA  ILE A 201      18.690  -8.606 -40.009  1.00 19.82           C  
ATOM   1524  C   ILE A 201      18.291  -9.913 -39.300  1.00 19.82           C  
ATOM   1525  CB  ILE A 201      17.864  -8.379 -41.301  1.00 19.82           C  
ATOM   1526  O   ILE A 201      18.412 -10.974 -39.913  1.00 19.82           O  
ATOM   1527  CG1 ILE A 201      18.301  -7.078 -42.021  1.00 19.82           C  
ATOM   1528  CG2 ILE A 201      16.356  -8.344 -40.981  1.00 19.82           C  
ATOM   1529  CD1 ILE A 201      17.709  -6.914 -43.428  1.00 19.82           C  
ATOM   1530  N   PRO A 202      17.843  -9.893 -38.031  1.00 24.39           N  
ATOM   1531  CA  PRO A 202      17.413 -11.105 -37.349  1.00 24.39           C  
ATOM   1532  C   PRO A 202      16.006 -11.499 -37.817  1.00 24.39           C  
ATOM   1533  CB  PRO A 202      17.502 -10.781 -35.855  1.00 24.39           C  
ATOM   1534  O   PRO A 202      15.025 -10.798 -37.566  1.00 24.39           O  
ATOM   1535  CG  PRO A 202      17.267  -9.272 -35.795  1.00 24.39           C  
ATOM   1536  CD  PRO A 202      17.781  -8.747 -37.137  1.00 24.39           C  
ATOM   1537  N   THR A 203      15.906 -12.638 -38.499  1.00 21.11           N  
ATOM   1538  CA  THR A 203      14.641 -13.309 -38.815  1.00 21.11           C  
ATOM   1539  C   THR A 203      14.058 -13.931 -37.545  1.00 21.11           C  
ATOM   1540  CB  THR A 203      14.850 -14.383 -39.897  1.00 21.11           C  
ATOM   1541  O   THR A 203      14.664 -14.813 -36.937  1.00 21.11           O  
ATOM   1542  CG2 THR A 203      15.055 -13.750 -41.274  1.00 21.11           C  
ATOM   1543  OG1 THR A 203      16.001 -15.147 -39.612  1.00 21.11           O  
ATOM   1544  N   PHE A 204      12.887 -13.449 -37.130  1.00 24.93           N  
ATOM   1545  CA  PHE A 204      12.110 -13.998 -36.020  1.00 24.93           C  
ATOM   1546  C   PHE A 204      11.404 -15.286 -36.461  1.00 24.93           C  
ATOM   1547  CB  PHE A 204      11.076 -12.955 -35.551  1.00 24.93           C  
ATOM   1548  O   PHE A 204      10.310 -15.225 -37.020  1.00 24.93           O  
ATOM   1549  CG  PHE A 204      11.604 -11.877 -34.627  1.00 24.93           C  
ATOM   1550  CD1 PHE A 204      11.473 -12.033 -33.234  1.00 24.93           C  
ATOM   1551  CD2 PHE A 204      12.189 -10.706 -35.146  1.00 24.93           C  
ATOM   1552  CE1 PHE A 204      11.917 -11.023 -32.363  1.00 24.93           C  
ATOM   1553  CE2 PHE A 204      12.632  -9.695 -34.275  1.00 24.93           C  
ATOM   1554  CZ  PHE A 204      12.494  -9.852 -32.884  1.00 24.93           C  
ATOM   1555  N   ASP A 205      11.992 -16.450 -36.184  1.00 24.06           N  
ATOM   1556  CA  ASP A 205      11.251 -17.709 -36.284  1.00 24.06           C  
ATOM   1557  C   ASP A 205      10.356 -17.886 -35.051  1.00 24.06           C  
ATOM   1558  CB  ASP A 205      12.171 -18.914 -36.545  1.00 24.06           C  
ATOM   1559  O   ASP A 205      10.802 -18.122 -33.925  1.00 24.06           O  
ATOM   1560  CG  ASP A 205      12.409 -19.197 -38.038  1.00 24.06           C  
ATOM   1561  OD1 ASP A 205      11.591 -18.748 -38.873  1.00 24.06           O  
ATOM   1562  OD2 ASP A 205      13.396 -19.907 -38.324  1.00 24.06           O  
ATOM   1563  N   ALA A 206       9.052 -17.744 -35.286  1.00 26.71           N  
ATOM   1564  CA  ALA A 206       7.984 -18.022 -34.340  1.00 26.71           C  
ATOM   1565  C   ALA A 206       7.863 -19.540 -34.117  1.00 26.71           C  
ATOM   1566  CB  ALA A 206       6.695 -17.388 -34.884  1.00 26.71           C  
ATOM   1567  O   ALA A 206       7.084 -20.224 -34.775  1.00 26.71           O  
ATOM   1568  N   GLY A 207       8.640 -20.080 -33.179  1.00 24.49           N  
ATOM   1569  CA  GLY A 207       8.584 -21.494 -32.819  1.00 24.49           C  
ATOM   1570  C   GLY A 207       8.947 -21.730 -31.359  1.00 24.49           C  
ATOM   1571  O   GLY A 207      10.107 -21.626 -30.982  1.00 24.49           O  
ATOM   1572  N   ASN A 208       7.934 -22.052 -30.552  1.00 25.32           N  
ATOM   1573  CA  ASN A 208       7.982 -22.572 -29.181  1.00 25.32           C  
ATOM   1574  C   ASN A 208       9.333 -23.182 -28.750  1.00 25.32           C  
ATOM   1575  CB  ASN A 208       6.895 -23.666 -29.089  1.00 25.32           C  
ATOM   1576  O   ASN A 208       9.558 -24.380 -28.910  1.00 25.32           O  
ATOM   1577  CG  ASN A 208       5.476 -23.143 -29.090  1.00 25.32           C  
ATOM   1578  ND2 ASN A 208       4.531 -23.934 -29.539  1.00 25.32           N  
ATOM   1579  OD1 ASN A 208       5.193 -22.038 -28.668  1.00 25.32           O  
ATOM   1580  N   GLN A 209      10.190 -22.396 -28.099  1.00 25.57           N  
ATOM   1581  CA  GLN A 209      11.274 -22.935 -27.279  1.00 25.57           C  
ATOM   1582  C   GLN A 209      11.078 -22.471 -25.840  1.00 25.57           C  
ATOM   1583  CB  GLN A 209      12.656 -22.617 -27.865  1.00 25.57           C  
ATOM   1584  O   GLN A 209      11.342 -21.329 -25.467  1.00 25.57           O  
ATOM   1585  CG  GLN A 209      12.890 -23.402 -29.169  1.00 25.57           C  
ATOM   1586  CD  GLN A 209      14.329 -23.338 -29.673  1.00 25.57           C  
ATOM   1587  NE2 GLN A 209      14.608 -23.898 -30.829  1.00 25.57           N  
ATOM   1588  OE1 GLN A 209      15.231 -22.818 -29.039  1.00 25.57           O  
ATOM   1589  N   SER A 210      10.561 -23.386 -25.019  1.00 23.09           N  
ATOM   1590  CA  SER A 210      10.577 -23.267 -23.567  1.00 23.09           C  
ATOM   1591  C   SER A 210      12.031 -23.150 -23.104  1.00 23.09           C  
ATOM   1592  CB  SER A 210       9.912 -24.503 -22.948  1.00 23.09           C  
ATOM   1593  O   SER A 210      12.806 -24.093 -23.260  1.00 23.09           O  
ATOM   1594  OG  SER A 210      10.543 -25.689 -23.393  1.00 23.09           O  
ATOM   1595  N   PHE A 211      12.407 -22.001 -22.546  1.00 24.44           N  
ATOM   1596  CA  PHE A 211      13.765 -21.729 -22.076  1.00 24.44           C  
ATOM   1597  C   PHE A 211      14.138 -22.629 -20.886  1.00 24.44           C  
ATOM   1598  CB  PHE A 211      13.897 -20.236 -21.726  1.00 24.44           C  
ATOM   1599  O   PHE A 211      13.883 -22.309 -19.724  1.00 24.44           O  
ATOM   1600  CG  PHE A 211      14.375 -19.363 -22.869  1.00 24.44           C  
ATOM   1601  CD1 PHE A 211      15.741 -19.028 -22.961  1.00 24.44           C  
ATOM   1602  CD2 PHE A 211      13.472 -18.876 -23.833  1.00 24.44           C  
ATOM   1603  CE1 PHE A 211      16.199 -18.202 -24.002  1.00 24.44           C  
ATOM   1604  CE2 PHE A 211      13.932 -18.049 -24.873  1.00 24.44           C  
ATOM   1605  CZ  PHE A 211      15.293 -17.710 -24.957  1.00 24.44           C  
ATOM   1606  N   THR A 212      14.787 -23.758 -21.159  1.00 21.78           N  
ATOM   1607  CA  THR A 212      15.536 -24.515 -20.153  1.00 21.78           C  
ATOM   1608  C   THR A 212      16.942 -23.931 -20.057  1.00 21.78           C  
ATOM   1609  CB  THR A 212      15.581 -26.015 -20.476  1.00 21.78           C  
ATOM   1610  O   THR A 212      17.740 -24.062 -20.982  1.00 21.78           O  
ATOM   1611  CG2 THR A 212      14.214 -26.669 -20.273  1.00 21.78           C  
ATOM   1612  OG1 THR A 212      15.967 -26.229 -21.811  1.00 21.78           O  
ATOM   1613  N   SER A 213      17.258 -23.268 -18.943  1.00 23.80           N  
ATOM   1614  CA  SER A 213      18.591 -22.721 -18.680  1.00 23.80           C  
ATOM   1615  C   SER A 213      19.643 -23.838 -18.658  1.00 23.80           C  
ATOM   1616  CB  SER A 213      18.590 -21.963 -17.345  1.00 23.80           C  
ATOM   1617  O   SER A 213      19.640 -24.676 -17.751  1.00 23.80           O  
ATOM   1618  OG  SER A 213      18.229 -22.836 -16.287  1.00 23.80           O  
ATOM   1619  N   VAL A 214      20.555 -23.843 -19.628  1.00 21.03           N  
ATOM   1620  CA  VAL A 214      21.697 -24.764 -19.671  1.00 21.03           C  
ATOM   1621  C   VAL A 214      22.701 -24.356 -18.586  1.00 21.03           C  
ATOM   1622  CB  VAL A 214      22.327 -24.785 -21.082  1.00 21.03           C  
ATOM   1623  O   VAL A 214      23.288 -23.277 -18.638  1.00 21.03           O  
ATOM   1624  CG1 VAL A 214      23.537 -25.724 -21.152  1.00 21.03           C  
ATOM   1625  CG2 VAL A 214      21.304 -25.254 -22.127  1.00 21.03           C  
ATOM   1626  N   ARG A 215      22.893 -25.208 -17.570  1.00 20.78           N  
ATOM   1627  CA  ARG A 215      23.978 -25.065 -16.583  1.00 20.78           C  
ATOM   1628  C   ARG A 215      25.289 -25.530 -17.212  1.00 20.78           C  
ATOM   1629  CB  ARG A 215      23.707 -25.901 -15.315  1.00 20.78           C  
ATOM   1630  O   ARG A 215      25.471 -26.727 -17.405  1.00 20.78           O  
ATOM   1631  CG  ARG A 215      22.969 -25.150 -14.203  1.00 20.78           C  
ATOM   1632  CD  ARG A 215      22.865 -26.058 -12.969  1.00 20.78           C  
ATOM   1633  NE  ARG A 215      22.069 -25.436 -11.895  1.00 20.78           N  
ATOM   1634  NH1 ARG A 215      21.978 -27.251 -10.488  1.00 20.78           N  
ATOM   1635  NH2 ARG A 215      20.926 -25.368  -9.925  1.00 20.78           N  
ATOM   1636  CZ  ARG A 215      21.666 -26.018 -10.778  1.00 20.78           C  
ATOM   1637  N   PHE A 216      26.229 -24.617 -17.432  1.00 21.09           N  
ATOM   1638  CA  PHE A 216      27.622 -24.993 -17.673  1.00 21.09           C  
ATOM   1639  C   PHE A 216      28.288 -25.375 -16.342  1.00 21.09           C  
ATOM   1640  CB  PHE A 216      28.362 -23.866 -18.417  1.00 21.09           C  
ATOM   1641  O   PHE A 216      28.403 -24.547 -15.437  1.00 21.09           O  
ATOM   1642  CG  PHE A 216      28.745 -24.250 -19.832  1.00 21.09           C  
ATOM   1643  CD1 PHE A 216      30.000 -24.838 -20.083  1.00 21.09           C  
ATOM   1644  CD2 PHE A 216      27.841 -24.053 -20.895  1.00 21.09           C  
ATOM   1645  CE1 PHE A 216      30.355 -25.214 -21.390  1.00 21.09           C  
ATOM   1646  CE2 PHE A 216      28.198 -24.431 -22.202  1.00 21.09           C  
ATOM   1647  CZ  PHE A 216      29.456 -25.009 -22.450  1.00 21.09           C  
ATOM   1648  N   ARG A 217      28.710 -26.639 -16.205  1.00 20.75           N  
ATOM   1649  CA  ARG A 217      29.700 -27.059 -15.201  1.00 20.75           C  
ATOM   1650  C   ARG A 217      31.088 -26.943 -15.845  1.00 20.75           C  
ATOM   1651  CB  ARG A 217      29.451 -28.501 -14.721  1.00 20.75           C  
ATOM   1652  O   ARG A 217      31.265 -27.515 -16.917  1.00 20.75           O  
ATOM   1653  CG  ARG A 217      28.510 -28.574 -13.510  1.00 20.75           C  
ATOM   1654  CD  ARG A 217      28.416 -30.024 -13.014  1.00 20.75           C  
ATOM   1655  NE  ARG A 217      27.648 -30.138 -11.756  1.00 20.75           N  
ATOM   1656  NH1 ARG A 217      27.445 -32.429 -11.760  1.00 20.75           N  
ATOM   1657  NH2 ARG A 217      26.603 -31.259 -10.062  1.00 20.75           N  
ATOM   1658  CZ  ARG A 217      27.235 -31.268 -11.203  1.00 20.75           C  
ATOM   1659  N   PRO A 218      32.060 -26.238 -15.243  1.00 25.81           N  
ATOM   1660  CA  PRO A 218      33.421 -26.211 -15.767  1.00 25.81           C  
ATOM   1661  C   PRO A 218      34.056 -27.589 -15.555  1.00 25.81           C  
ATOM   1662  CB  PRO A 218      34.162 -25.106 -14.999  1.00 25.81           C  
ATOM   1663  O   PRO A 218      34.061 -28.090 -14.429  1.00 25.81           O  
ATOM   1664  CG  PRO A 218      33.098 -24.432 -14.131  1.00 25.81           C  
ATOM   1665  CD  PRO A 218      31.984 -25.464 -14.017  1.00 25.81           C  
ATOM   1666  N   ASN A 219      34.565 -28.210 -16.620  1.00 23.50           N  
ATOM   1667  CA  ASN A 219      35.309 -29.463 -16.516  1.00 23.50           C  
ATOM   1668  C   ASN A 219      36.612 -29.220 -15.747  1.00 23.50           C  
ATOM   1669  CB  ASN A 219      35.565 -30.060 -17.914  1.00 23.50           C  
ATOM   1670  O   ASN A 219      37.498 -28.500 -16.201  1.00 23.50           O  
ATOM   1671  CG  ASN A 219      34.396 -30.866 -18.458  1.00 23.50           C  
ATOM   1672  ND2 ASN A 219      34.448 -31.237 -19.715  1.00 23.50           N  
ATOM   1673  OD1 ASN A 219      33.441 -31.190 -17.772  1.00 23.50           O  
ATOM   1674  N   ALA A 220      36.710 -29.829 -14.568  1.00 23.92           N  
ATOM   1675  CA  ALA A 220      37.912 -29.870 -13.758  1.00 23.92           C  
ATOM   1676  C   ALA A 220      38.842 -30.975 -14.278  1.00 23.92           C  
ATOM   1677  CB  ALA A 220      37.491 -30.086 -12.296  1.00 23.92           C  
ATOM   1678  O   ALA A 220      38.738 -32.109 -13.828  1.00 23.92           O  
ATOM   1679  N   SER A 221      39.716 -30.646 -15.231  1.00 23.63           N  
ATOM   1680  CA  SER A 221      40.995 -31.337 -15.466  1.00 23.63           C  
ATOM   1681  C   SER A 221      41.715 -30.708 -16.661  1.00 23.63           C  
ATOM   1682  CB  SER A 221      40.837 -32.849 -15.745  1.00 23.63           C  
ATOM   1683  O   SER A 221      41.356 -30.990 -17.800  1.00 23.63           O  
ATOM   1684  OG  SER A 221      39.960 -33.091 -16.827  1.00 23.63           O  
ATOM   1685  N   LEU A 222      42.726 -29.880 -16.412  1.00 26.81           N  
ATOM   1686  CA  LEU A 222      44.044 -30.043 -17.031  1.00 26.81           C  
ATOM   1687  C   LEU A 222      45.038 -29.142 -16.288  1.00 26.81           C  
ATOM   1688  CB  LEU A 222      44.079 -29.779 -18.556  1.00 26.81           C  
ATOM   1689  O   LEU A 222      44.936 -27.917 -16.309  1.00 26.81           O  
ATOM   1690  CG  LEU A 222      44.654 -30.990 -19.328  1.00 26.81           C  
ATOM   1691  CD1 LEU A 222      43.582 -32.032 -19.668  1.00 26.81           C  
ATOM   1692  CD2 LEU A 222      45.303 -30.545 -20.634  1.00 26.81           C  
ATOM   1693  N   ALA A 223      45.938 -29.804 -15.569  1.00 25.13           N  
ATOM   1694  CA  ALA A 223      47.193 -29.260 -15.088  1.00 25.13           C  
ATOM   1695  C   ALA A 223      48.244 -29.331 -16.214  1.00 25.13           C  
ATOM   1696  CB  ALA A 223      47.608 -30.079 -13.856  1.00 25.13           C  
ATOM   1697  O   ALA A 223      48.088 -30.123 -17.143  1.00 25.13           O  
ATOM   1698  N   ASP A 224      49.303 -28.541 -16.042  1.00 25.66           N  
ATOM   1699  CA  ASP A 224      50.549 -28.445 -16.817  1.00 25.66           C  
ATOM   1700  C   ASP A 224      50.525 -27.758 -18.191  1.00 25.66           C  
ATOM   1701  CB  ASP A 224      51.315 -29.781 -16.850  1.00 25.66           C  
ATOM   1702  O   ASP A 224      49.834 -28.165 -19.121  1.00 25.66           O  
ATOM   1703  CG  ASP A 224      51.988 -30.129 -15.519  1.00 25.66           C  
ATOM   1704  OD1 ASP A 224      52.086 -29.228 -14.652  1.00 25.66           O  
ATOM   1705  OD2 ASP A 224      52.411 -31.297 -15.382  1.00 25.66           O  
ATOM   1706  N   GLY A 225      51.392 -26.742 -18.324  1.00 26.34           N  
ATOM   1707  CA  GLY A 225      51.867 -26.239 -19.616  1.00 26.34           C  
ATOM   1708  C   GLY A 225      51.970 -24.719 -19.743  1.00 26.34           C  
ATOM   1709  O   GLY A 225      51.075 -24.081 -20.280  1.00 26.34           O  
ATOM   1710  N   ASP A 226      53.078 -24.178 -19.245  1.00 24.89           N  
ATOM   1711  CA  ASP A 226      53.778 -22.927 -19.570  1.00 24.89           C  
ATOM   1712  C   ASP A 226      53.181 -21.836 -20.499  1.00 24.89           C  
ATOM   1713  CB  ASP A 226      55.171 -23.313 -20.100  1.00 24.89           C  
ATOM   1714  O   ASP A 226      52.878 -22.029 -21.671  1.00 24.89           O  
ATOM   1715  CG  ASP A 226      56.073 -23.880 -19.003  1.00 24.89           C  
ATOM   1716  OD1 ASP A 226      56.006 -23.333 -17.878  1.00 24.89           O  
ATOM   1717  OD2 ASP A 226      56.824 -24.830 -19.302  1.00 24.89           O  
ATOM   1718  N   ALA A 227      53.313 -20.611 -19.969  1.00 26.08           N  
ATOM   1719  CA  ALA A 227      53.725 -19.365 -20.627  1.00 26.08           C  
ATOM   1720  C   ALA A 227      52.750 -18.571 -21.535  1.00 26.08           C  
ATOM   1721  CB  ALA A 227      55.113 -19.552 -21.258  1.00 26.08           C  
ATOM   1722  O   ALA A 227      52.376 -18.953 -22.636  1.00 26.08           O  
ATOM   1723  N   LYS A 228      52.582 -17.308 -21.103  1.00 27.17           N  
ATOM   1724  CA  LYS A 228      52.119 -16.093 -21.807  1.00 27.17           C  
ATOM   1725  C   LYS A 228      50.605 -15.865 -21.866  1.00 27.17           C  
ATOM   1726  CB  LYS A 228      52.859 -15.861 -23.134  1.00 27.17           C  
ATOM   1727  O   LYS A 228      49.881 -16.263 -22.770  1.00 27.17           O  
ATOM   1728  CG  LYS A 228      54.356 -15.625 -22.870  1.00 27.17           C  
ATOM   1729  CD  LYS A 228      55.129 -15.358 -24.162  1.00 27.17           C  
ATOM   1730  CE  LYS A 228      56.612 -15.162 -23.827  1.00 27.17           C  
ATOM   1731  NZ  LYS A 228      57.424 -14.962 -25.052  1.00 27.17           N  
ATOM   1732  N   SER A 229      50.202 -15.075 -20.872  1.00 24.18           N  
ATOM   1733  CA  SER A 229      48.955 -14.345 -20.671  1.00 24.18           C  
ATOM   1734  C   SER A 229      48.381 -13.698 -21.939  1.00 24.18           C  
ATOM   1735  CB  SER A 229      49.258 -13.255 -19.628  1.00 24.18           C  
ATOM   1736  O   SER A 229      48.550 -12.506 -22.189  1.00 24.18           O  
ATOM   1737  OG  SER A 229      50.310 -12.425 -20.093  1.00 24.18           O  
ATOM   1738  N   SER A 230      47.614 -14.468 -22.699  1.00 25.17           N  
ATOM   1739  CA  SER A 230      46.398 -13.957 -23.321  1.00 25.17           C  
ATOM   1740  C   SER A 230      45.247 -14.424 -22.440  1.00 25.17           C  
ATOM   1741  CB  SER A 230      46.283 -14.365 -24.794  1.00 25.17           C  
ATOM   1742  O   SER A 230      44.685 -15.503 -22.601  1.00 25.17           O  
ATOM   1743  OG  SER A 230      46.399 -15.758 -24.977  1.00 25.17           O  
ATOM   1744  N   THR A 231      44.936 -13.634 -21.412  1.00 29.16           N  
ATOM   1745  CA  THR A 231      43.667 -13.773 -20.700  1.00 29.16           C  
ATOM   1746  C   THR A 231      42.571 -13.495 -21.718  1.00 29.16           C  
ATOM   1747  CB  THR A 231      43.569 -12.810 -19.505  1.00 29.16           C  
ATOM   1748  O   THR A 231      42.199 -12.342 -21.938  1.00 29.16           O  
ATOM   1749  CG2 THR A 231      44.425 -13.276 -18.330  1.00 29.16           C  
ATOM   1750  OG1 THR A 231      44.017 -11.528 -19.877  1.00 29.16           O  
ATOM   1751  N   HIS A 232      42.093 -14.552 -22.379  1.00 25.65           N  
ATOM   1752  CA  HIS A 232      40.787 -14.586 -23.008  1.00 25.65           C  
ATOM   1753  C   HIS A 232      39.798 -14.175 -21.924  1.00 25.65           C  
ATOM   1754  CB  HIS A 232      40.480 -15.990 -23.560  1.00 25.65           C  
ATOM   1755  O   HIS A 232      39.367 -14.986 -21.105  1.00 25.65           O  
ATOM   1756  CG  HIS A 232      40.849 -16.158 -25.009  1.00 25.65           C  
ATOM   1757  CD2 HIS A 232      41.974 -16.751 -25.520  1.00 25.65           C  
ATOM   1758  ND1 HIS A 232      40.081 -15.754 -26.080  1.00 25.65           N  
ATOM   1759  CE1 HIS A 232      40.725 -16.096 -27.207  1.00 25.65           C  
ATOM   1760  NE2 HIS A 232      41.880 -16.706 -26.915  1.00 25.65           N  
ATOM   1761  N   GLY A 233      39.498 -12.878 -21.881  1.00 24.16           N  
ATOM   1762  CA  GLY A 233      38.362 -12.369 -21.153  1.00 24.16           C  
ATOM   1763  C   GLY A 233      37.178 -13.140 -21.696  1.00 24.16           C  
ATOM   1764  O   GLY A 233      36.804 -12.974 -22.855  1.00 24.16           O  
ATOM   1765  N   THR A 234      36.642 -14.050 -20.892  1.00 24.49           N  
ATOM   1766  CA  THR A 234      35.330 -14.630 -21.124  1.00 24.49           C  
ATOM   1767  C   THR A 234      34.363 -13.459 -21.185  1.00 24.49           C  
ATOM   1768  CB  THR A 234      34.945 -15.611 -20.003  1.00 24.49           C  
ATOM   1769  O   THR A 234      33.905 -12.967 -20.153  1.00 24.49           O  
ATOM   1770  CG2 THR A 234      35.467 -17.017 -20.279  1.00 24.49           C  
ATOM   1771  OG1 THR A 234      35.473 -15.186 -18.765  1.00 24.49           O  
ATOM   1772  N   VAL A 235      34.113 -12.967 -22.400  1.00 23.37           N  
ATOM   1773  CA  VAL A 235      33.016 -12.063 -22.708  1.00 23.37           C  
ATOM   1774  C   VAL A 235      31.781 -12.878 -22.387  1.00 23.37           C  
ATOM   1775  CB  VAL A 235      33.043 -11.590 -24.177  1.00 23.37           C  
ATOM   1776  O   VAL A 235      31.346 -13.724 -23.164  1.00 23.37           O  
ATOM   1777  CG1 VAL A 235      31.850 -10.674 -24.485  1.00 23.37           C  
ATOM   1778  CG2 VAL A 235      34.326 -10.806 -24.483  1.00 23.37           C  
ATOM   1779  N   THR A 236      31.271 -12.701 -21.174  1.00 26.94           N  
ATOM   1780  CA  THR A 236      29.926 -13.147 -20.852  1.00 26.94           C  
ATOM   1781  C   THR A 236      29.030 -12.405 -21.834  1.00 26.94           C  
ATOM   1782  CB  THR A 236      29.566 -12.889 -19.377  1.00 26.94           C  
ATOM   1783  O   THR A 236      28.898 -11.187 -21.766  1.00 26.94           O  
ATOM   1784  CG2 THR A 236      30.200 -13.947 -18.472  1.00 26.94           C  
ATOM   1785  OG1 THR A 236      30.036 -11.656 -18.884  1.00 26.94           O  
ATOM   1786  N   GLN A 237      28.524 -13.114 -22.845  1.00 28.61           N  
ATOM   1787  CA  GLN A 237      27.511 -12.570 -23.736  1.00 28.61           C  
ATOM   1788  C   GLN A 237      26.283 -12.319 -22.863  1.00 28.61           C  
ATOM   1789  CB  GLN A 237      27.221 -13.535 -24.898  1.00 28.61           C  
ATOM   1790  O   GLN A 237      25.545 -13.241 -22.518  1.00 28.61           O  
ATOM   1791  CG  GLN A 237      28.275 -13.457 -26.016  1.00 28.61           C  
ATOM   1792  CD  GLN A 237      27.976 -14.411 -27.173  1.00 28.61           C  
ATOM   1793  NE2 GLN A 237      28.565 -14.209 -28.331  1.00 28.61           N  
ATOM   1794  OE1 GLN A 237      27.225 -15.364 -27.064  1.00 28.61           O  
ATOM   1795  N   TYR A 238      26.130 -11.077 -22.410  1.00 40.73           N  
ATOM   1796  CA  TYR A 238      24.908 -10.625 -21.771  1.00 40.73           C  
ATOM   1797  C   TYR A 238      23.772 -10.828 -22.780  1.00 40.73           C  
ATOM   1798  CB  TYR A 238      25.076  -9.169 -21.310  1.00 40.73           C  
ATOM   1799  O   TYR A 238      23.937 -10.547 -23.968  1.00 40.73           O  
ATOM   1800  CG  TYR A 238      26.139  -8.990 -20.234  1.00 40.73           C  
ATOM   1801  CD1 TYR A 238      25.818  -9.233 -18.884  1.00 40.73           C  
ATOM   1802  CD2 TYR A 238      27.450  -8.604 -20.578  1.00 40.73           C  
ATOM   1803  CE1 TYR A 238      26.790  -9.066 -17.879  1.00 40.73           C  
ATOM   1804  CE2 TYR A 238      28.434  -8.460 -19.579  1.00 40.73           C  
ATOM   1805  OH  TYR A 238      29.039  -8.508 -17.257  1.00 40.73           O  
ATOM   1806  CZ  TYR A 238      28.103  -8.681 -18.228  1.00 40.73           C  
ATOM   1807  N   GLY A 239      22.647 -11.390 -22.327  1.00 44.44           N  
ATOM   1808  CA  GLY A 239      21.466 -11.539 -23.178  1.00 44.44           C  
ATOM   1809  C   GLY A 239      21.065 -10.188 -23.773  1.00 44.44           C  
ATOM   1810  O   GLY A 239      21.360  -9.145 -23.188  1.00 44.44           O  
ATOM   1811  N   SER A 240      20.399 -10.200 -24.931  1.00 49.15           N  
ATOM   1812  CA  SER A 240      19.912  -8.968 -25.566  1.00 49.15           C  
ATOM   1813  C   SER A 240      19.117  -8.109 -24.566  1.00 49.15           C  
ATOM   1814  CB  SER A 240      19.048  -9.305 -26.788  1.00 49.15           C  
ATOM   1815  O   SER A 240      18.493  -8.677 -23.661  1.00 49.15           O  
ATOM   1816  OG  SER A 240      17.878 -10.020 -26.417  1.00 49.15           O  
ATOM   1817  N   PRO A 241      19.066  -6.770 -24.719  1.00 46.59           N  
ATOM   1818  CA  PRO A 241      18.230  -5.909 -23.877  1.00 46.59           C  
ATOM   1819  C   PRO A 241      16.804  -6.452 -23.741  1.00 46.59           C  
ATOM   1820  CB  PRO A 241      18.264  -4.529 -24.545  1.00 46.59           C  
ATOM   1821  O   PRO A 241      16.291  -6.572 -22.634  1.00 46.59           O  
ATOM   1822  CG  PRO A 241      19.641  -4.520 -25.199  1.00 46.59           C  
ATOM   1823  CD  PRO A 241      19.829  -5.964 -25.661  1.00 46.59           C  
ATOM   1824  N   ALA A 242      16.223  -6.938 -24.845  1.00 50.05           N  
ATOM   1825  CA  ALA A 242      14.923  -7.608 -24.869  1.00 50.05           C  
ATOM   1826  C   ALA A 242      14.827  -8.829 -23.933  1.00 50.05           C  
ATOM   1827  CB  ALA A 242      14.630  -8.009 -26.319  1.00 50.05           C  
ATOM   1828  O   ALA A 242      13.791  -9.036 -23.311  1.00 50.05           O  
ATOM   1829  N   THR A 243      15.895  -9.617 -23.787  1.00 50.50           N  
ATOM   1830  CA  THR A 243      15.949 -10.759 -22.856  1.00 50.50           C  
ATOM   1831  C   THR A 243      15.987 -10.290 -21.403  1.00 50.50           C  
ATOM   1832  CB  THR A 243      17.179 -11.643 -23.115  1.00 50.50           C  
ATOM   1833  O   THR A 243      15.297 -10.855 -20.557  1.00 50.50           O  
ATOM   1834  CG2 THR A 243      17.110 -12.963 -22.344  1.00 50.50           C  
ATOM   1835  OG1 THR A 243      17.290 -11.989 -24.475  1.00 50.50           O  
ATOM   1836  N   VAL A 244      16.761  -9.242 -21.097  1.00 48.39           N  
ATOM   1837  CA  VAL A 244      16.774  -8.625 -19.758  1.00 48.39           C  
ATOM   1838  C   VAL A 244      15.387  -8.067 -19.427  1.00 48.39           C  
ATOM   1839  CB  VAL A 244      17.861  -7.533 -19.649  1.00 48.39           C  
ATOM   1840  O   VAL A 244      14.880  -8.311 -18.334  1.00 48.39           O  
ATOM   1841  CG1 VAL A 244      17.872  -6.875 -18.263  1.00 48.39           C  
ATOM   1842  CG2 VAL A 244      19.259  -8.120 -19.896  1.00 48.39           C  
ATOM   1843  N   PHE A 245      14.734  -7.409 -20.390  1.00 50.05           N  
ATOM   1844  CA  PHE A 245      13.371  -6.893 -20.252  1.00 50.05           C  
ATOM   1845  C   PHE A 245      12.327  -7.996 -20.088  1.00 50.05           C  
ATOM   1846  CB  PHE A 245      13.020  -6.001 -21.453  1.00 50.05           C  
ATOM   1847  O   PHE A 245      11.469  -7.880 -19.219  1.00 50.05           O  
ATOM   1848  CG  PHE A 245      13.811  -4.713 -21.522  1.00 50.05           C  
ATOM   1849  CD1 PHE A 245      13.861  -3.874 -20.398  1.00 50.05           C  
ATOM   1850  CD2 PHE A 245      14.471  -4.330 -22.704  1.00 50.05           C  
ATOM   1851  CE1 PHE A 245      14.620  -2.701 -20.435  1.00 50.05           C  
ATOM   1852  CE2 PHE A 245      15.242  -3.158 -22.740  1.00 50.05           C  
ATOM   1853  CZ  PHE A 245      15.324  -2.349 -21.599  1.00 50.05           C  
ATOM   1854  N   ALA A 246      12.414  -9.085 -20.855  1.00 48.11           N  
ATOM   1855  CA  ALA A 246      11.519 -10.233 -20.724  1.00 48.11           C  
ATOM   1856  C   ALA A 246      11.682 -10.946 -19.372  1.00 48.11           C  
ATOM   1857  CB  ALA A 246      11.777 -11.190 -21.893  1.00 48.11           C  
ATOM   1858  O   ALA A 246      10.700 -11.424 -18.814  1.00 48.11           O  
ATOM   1859  N   CYS A 247      12.902 -10.988 -18.826  1.00 45.69           N  
ATOM   1860  CA  CYS A 247      13.172 -11.518 -17.488  1.00 45.69           C  
ATOM   1861  C   CYS A 247      12.713 -10.577 -16.362  1.00 45.69           C  
ATOM   1862  CB  CYS A 247      14.678 -11.781 -17.351  1.00 45.69           C  
ATOM   1863  O   CYS A 247      12.413 -11.048 -15.266  1.00 45.69           O  
ATOM   1864  SG  CYS A 247      15.201 -13.195 -18.363  1.00 45.69           S  
ATOM   1865  N   ALA A 248      12.705  -9.260 -16.602  1.00 46.40           N  
ATOM   1866  CA  ALA A 248      12.262  -8.271 -15.623  1.00 46.40           C  
ATOM   1867  C   ALA A 248      10.736  -8.084 -15.610  1.00 46.40           C  
ATOM   1868  CB  ALA A 248      12.992  -6.947 -15.886  1.00 46.40           C  
ATOM   1869  O   ALA A 248      10.154  -7.787 -14.566  1.00 46.40           O  
ATOM   1870  N   ALA A 249      10.086  -8.253 -16.763  1.00 45.15           N  
ATOM   1871  CA  ALA A 249       8.642  -8.172 -16.899  1.00 45.15           C  
ATOM   1872  C   ALA A 249       7.957  -9.369 -16.219  1.00 45.15           C  
ATOM   1873  CB  ALA A 249       8.280  -8.087 -18.386  1.00 45.15           C  
ATOM   1874  O   ALA A 249       8.440 -10.501 -16.319  1.00 45.15           O  
ATOM   1875  N   PRO A 250       6.815  -9.161 -15.542  1.00 44.60           N  
ATOM   1876  CA  PRO A 250       6.105 -10.260 -14.930  1.00 44.60           C  
ATOM   1877  C   PRO A 250       5.583 -11.270 -15.937  1.00 44.60           C  
ATOM   1878  CB  PRO A 250       5.042  -9.658 -14.007  1.00 44.60           C  
ATOM   1879  O   PRO A 250       4.878 -10.914 -16.881  1.00 44.60           O  
ATOM   1880  CG  PRO A 250       4.852  -8.247 -14.566  1.00 44.60           C  
ATOM   1881  CD  PRO A 250       6.198  -7.894 -15.198  1.00 44.60           C  
ATOM   1882  N   ALA A 251       5.902 -12.548 -15.713  1.00 44.98           N  
ATOM   1883  CA  ALA A 251       5.389 -13.611 -16.553  1.00 44.98           C  
ATOM   1884  C   ALA A 251       3.848 -13.636 -16.454  1.00 44.98           C  
ATOM   1885  CB  ALA A 251       6.046 -14.937 -16.160  1.00 44.98           C  
ATOM   1886  O   ALA A 251       3.291 -13.537 -15.353  1.00 44.98           O  
ATOM   1887  N   PRO A 252       3.116 -13.784 -17.573  1.00 37.64           N  
ATOM   1888  CA  PRO A 252       1.653 -13.694 -17.584  1.00 37.64           C  
ATOM   1889  C   PRO A 252       0.959 -14.740 -16.689  1.00 37.64           C  
ATOM   1890  CB  PRO A 252       1.253 -13.808 -19.062  1.00 37.64           C  
ATOM   1891  O   PRO A 252      -0.137 -14.512 -16.183  1.00 37.64           O  
ATOM   1892  CG  PRO A 252       2.476 -14.404 -19.762  1.00 37.64           C  
ATOM   1893  CD  PRO A 252       3.644 -13.917 -18.918  1.00 37.64           C  
ATOM   1894  N   ASN A 253       1.615 -15.873 -16.429  1.00 40.73           N  
ATOM   1895  CA  ASN A 253       1.181 -16.947 -15.525  1.00 40.73           C  
ATOM   1896  C   ASN A 253       1.530 -16.711 -14.033  1.00 40.73           C  
ATOM   1897  CB  ASN A 253       1.754 -18.279 -16.056  1.00 40.73           C  
ATOM   1898  O   ASN A 253       1.109 -17.489 -13.166  1.00 40.73           O  
ATOM   1899  CG  ASN A 253       3.272 -18.296 -16.195  1.00 40.73           C  
ATOM   1900  ND2 ASN A 253       3.869 -19.436 -16.442  1.00 40.73           N  
ATOM   1901  OD1 ASN A 253       3.946 -17.289 -16.123  1.00 40.73           O  
ATOM   1902  N   GLU A 254       2.277 -15.652 -13.717  1.00 46.15           N  
ATOM   1903  CA  GLU A 254       2.671 -15.240 -12.359  1.00 46.15           C  
ATOM   1904  C   GLU A 254       1.865 -14.037 -11.840  1.00 46.15           C  
ATOM   1905  CB  GLU A 254       4.187 -15.000 -12.298  1.00 46.15           C  
ATOM   1906  O   GLU A 254       1.970 -13.668 -10.670  1.00 46.15           O  
ATOM   1907  CG  GLU A 254       4.940 -16.319 -12.541  1.00 46.15           C  
ATOM   1908  CD  GLU A 254       6.465 -16.194 -12.454  1.00 46.15           C  
ATOM   1909  OE1 GLU A 254       7.084 -17.225 -12.108  1.00 46.15           O  
ATOM   1910  OE2 GLU A 254       6.993 -15.098 -12.719  1.00 46.15           O  
ATOM   1911  N   ILE A 255       0.980 -13.494 -12.677  1.00 49.69           N  
ATOM   1912  CA  ILE A 255      -0.025 -12.494 -12.316  1.00 49.69           C  
ATOM   1913  C   ILE A 255      -0.972 -13.065 -11.246  1.00 49.69           C  
ATOM   1914  CB  ILE A 255      -0.763 -12.022 -13.597  1.00 49.69           C  
ATOM   1915  O   ILE A 255      -1.224 -14.273 -11.183  1.00 49.69           O  
ATOM   1916  CG1 ILE A 255       0.248 -11.382 -14.582  1.00 49.69           C  
ATOM   1917  CG2 ILE A 255      -1.892 -11.022 -13.275  1.00 49.69           C  
ATOM   1918  CD1 ILE A 255      -0.335 -11.001 -15.948  1.00 49.69           C  
ATOM   1919  N   PHE A 256      -1.521 -12.182 -10.399  1.00 56.22           N  
ATOM   1920  CA  PHE A 256      -2.620 -12.498  -9.484  1.00 56.22           C  
ATOM   1921  C   PHE A 256      -3.681 -13.348 -10.198  1.00 56.22           C  
ATOM   1922  CB  PHE A 256      -3.249 -11.200  -8.954  1.00 56.22           C  
ATOM   1923  O   PHE A 256      -4.447 -12.856 -11.026  1.00 56.22           O  
ATOM   1924  CG  PHE A 256      -4.393 -11.410  -7.975  1.00 56.22           C  
ATOM   1925  CD1 PHE A 256      -5.722 -11.479  -8.439  1.00 56.22           C  
ATOM   1926  CD2 PHE A 256      -4.133 -11.515  -6.594  1.00 56.22           C  
ATOM   1927  CE1 PHE A 256      -6.784 -11.632  -7.530  1.00 56.22           C  
ATOM   1928  CE2 PHE A 256      -5.196 -11.657  -5.685  1.00 56.22           C  
ATOM   1929  CZ  PHE A 256      -6.521 -11.701  -6.153  1.00 56.22           C  
ATOM   1930  N   SER A 257      -3.711 -14.637  -9.873  1.00 67.70           N  
ATOM   1931  CA  SER A 257      -4.693 -15.569 -10.403  1.00 67.70           C  
ATOM   1932  C   SER A 257      -5.871 -15.612  -9.445  1.00 67.70           C  
ATOM   1933  CB  SER A 257      -4.061 -16.946 -10.596  1.00 67.70           C  
ATOM   1934  O   SER A 257      -5.713 -15.981  -8.278  1.00 67.70           O  
ATOM   1935  OG  SER A 257      -5.047 -17.904 -10.930  1.00 67.70           O  
ATOM   1936  N   VAL A 258      -7.060 -15.283  -9.953  1.00 75.97           N  
ATOM   1937  CA  VAL A 258      -8.319 -15.373  -9.197  1.00 75.97           C  
ATOM   1938  C   VAL A 258      -8.508 -16.782  -8.624  1.00 75.97           C  
ATOM   1939  CB  VAL A 258      -9.513 -14.982 -10.091  1.00 75.97           C  
ATOM   1940  O   VAL A 258      -8.930 -16.932  -7.481  1.00 75.97           O  
ATOM   1941  CG1 VAL A 258     -10.844 -15.078  -9.339  1.00 75.97           C  
ATOM   1942  CG2 VAL A 258      -9.363 -13.542 -10.606  1.00 75.97           C  
ATOM   1943  N   TRP A 259      -8.101 -17.819  -9.363  1.00 77.75           N  
ATOM   1944  CA  TRP A 259      -8.119 -19.207  -8.898  1.00 77.75           C  
ATOM   1945  C   TRP A 259      -7.203 -19.450  -7.686  1.00 77.75           C  
ATOM   1946  CB  TRP A 259      -7.723 -20.123 -10.057  1.00 77.75           C  
ATOM   1947  O   TRP A 259      -7.608 -20.053  -6.696  1.00 77.75           O  
ATOM   1948  CG  TRP A 259      -7.637 -21.557  -9.659  1.00 77.75           C  
ATOM   1949  CD1 TRP A 259      -6.500 -22.271  -9.494  1.00 77.75           C  
ATOM   1950  CD2 TRP A 259      -8.734 -22.456  -9.322  1.00 77.75           C  
ATOM   1951  CE2 TRP A 259      -8.180 -23.717  -8.954  1.00 77.75           C  
ATOM   1952  CE3 TRP A 259     -10.140 -22.334  -9.295  1.00 77.75           C  
ATOM   1953  NE1 TRP A 259      -6.818 -23.550  -9.080  1.00 77.75           N  
ATOM   1954  CH2 TRP A 259     -10.373 -24.658  -8.573  1.00 77.75           C  
ATOM   1955  CZ2 TRP A 259      -8.976 -24.808  -8.583  1.00 77.75           C  
ATOM   1956  CZ3 TRP A 259     -10.950 -23.425  -8.928  1.00 77.75           C  
ATOM   1957  N   ARG A 260      -5.963 -18.944  -7.705  1.00 74.78           N  
ATOM   1958  CA  ARG A 260      -5.051 -19.082  -6.550  1.00 74.78           C  
ATOM   1959  C   ARG A 260      -5.546 -18.294  -5.343  1.00 74.78           C  
ATOM   1960  CB  ARG A 260      -3.630 -18.634  -6.904  1.00 74.78           C  
ATOM   1961  O   ARG A 260      -5.428 -18.773  -4.217  1.00 74.78           O  
ATOM   1962  CG  ARG A 260      -2.942 -19.585  -7.890  1.00 74.78           C  
ATOM   1963  CD  ARG A 260      -1.500 -19.115  -8.117  1.00 74.78           C  
ATOM   1964  NE  ARG A 260      -0.785 -19.972  -9.081  1.00 74.78           N  
ATOM   1965  NH1 ARG A 260       0.958 -18.529  -9.539  1.00 74.78           N  
ATOM   1966  NH2 ARG A 260       0.803 -20.440 -10.653  1.00 74.78           N  
ATOM   1967  CZ  ARG A 260       0.315 -19.645  -9.744  1.00 74.78           C  
ATOM   1968  N   PHE A 261      -6.091 -17.105  -5.584  1.00 81.16           N  
ATOM   1969  CA  PHE A 261      -6.688 -16.278  -4.545  1.00 81.16           C  
ATOM   1970  C   PHE A 261      -7.876 -16.970  -3.880  1.00 81.16           C  
ATOM   1971  CB  PHE A 261      -7.079 -14.924  -5.138  1.00 81.16           C  
ATOM   1972  O   PHE A 261      -7.900 -17.074  -2.656  1.00 81.16           O  
ATOM   1973  CG  PHE A 261      -7.917 -14.099  -4.188  1.00 81.16           C  
ATOM   1974  CD1 PHE A 261      -9.309 -14.003  -4.376  1.00 81.16           C  
ATOM   1975  CD2 PHE A 261      -7.313 -13.482  -3.077  1.00 81.16           C  
ATOM   1976  CE1 PHE A 261     -10.094 -13.281  -3.461  1.00 81.16           C  
ATOM   1977  CE2 PHE A 261      -8.103 -12.770  -2.160  1.00 81.16           C  
ATOM   1978  CZ  PHE A 261      -9.490 -12.660  -2.356  1.00 81.16           C  
ATOM   1979  N   THR A 262      -8.813 -17.499  -4.668  1.00 83.39           N  
ATOM   1980  CA  THR A 262      -9.986 -18.228  -4.160  1.00 83.39           C  
ATOM   1981  C   THR A 262      -9.583 -19.485  -3.396  1.00 83.39           C  
ATOM   1982  CB  THR A 262     -10.978 -18.588  -5.277  1.00 83.39           C  
ATOM   1983  O   THR A 262     -10.041 -19.669  -2.270  1.00 83.39           O  
ATOM   1984  CG2 THR A 262     -11.767 -17.372  -5.753  1.00 83.39           C  
ATOM   1985  OG1 THR A 262     -10.314 -19.093  -6.403  1.00 83.39           O  
ATOM   1986  N   LEU A 263      -8.649 -20.285  -3.924  1.00 82.48           N  
ATOM   1987  CA  LEU A 263      -8.114 -21.457  -3.224  1.00 82.48           C  
ATOM   1988  C   LEU A 263      -7.489 -21.080  -1.871  1.00 82.48           C  
ATOM   1989  CB  LEU A 263      -7.079 -22.144  -4.135  1.00 82.48           C  
ATOM   1990  O   LEU A 263      -7.747 -21.724  -0.858  1.00 82.48           O  
ATOM   1991  CG  LEU A 263      -6.532 -23.467  -3.565  1.00 82.48           C  
ATOM   1992  CD1 LEU A 263      -7.573 -24.584  -3.636  1.00 82.48           C  
ATOM   1993  CD2 LEU A 263      -5.297 -23.900  -4.355  1.00 82.48           C  
ATOM   1994  N   ARG A 264      -6.675 -20.019  -1.828  1.00 81.13           N  
ATOM   1995  CA  ARG A 264      -6.038 -19.559  -0.584  1.00 81.13           C  
ATOM   1996  C   ARG A 264      -7.064 -18.997   0.389  1.00 81.13           C  
ATOM   1997  CB  ARG A 264      -4.916 -18.560  -0.897  1.00 81.13           C  
ATOM   1998  O   ARG A 264      -7.012 -19.344   1.561  1.00 81.13           O  
ATOM   1999  CG  ARG A 264      -3.726 -19.318  -1.497  1.00 81.13           C  
ATOM   2000  CD  ARG A 264      -2.640 -18.390  -2.032  1.00 81.13           C  
ATOM   2001  NE  ARG A 264      -1.545 -19.199  -2.610  1.00 81.13           N  
ATOM   2002  NH1 ARG A 264       0.036 -17.606  -2.630  1.00 81.13           N  
ATOM   2003  NH2 ARG A 264       0.623 -19.593  -3.287  1.00 81.13           N  
ATOM   2004  CZ  ARG A 264      -0.309 -18.810  -2.845  1.00 81.13           C  
ATOM   2005  N   CYS A 265      -8.017 -18.199  -0.086  1.00 84.85           N  
ATOM   2006  CA  CYS A 265      -9.120 -17.687   0.724  1.00 84.85           C  
ATOM   2007  C   CYS A 265      -9.905 -18.832   1.373  1.00 84.85           C  
ATOM   2008  CB  CYS A 265     -10.019 -16.816  -0.159  1.00 84.85           C  
ATOM   2009  O   CYS A 265     -10.144 -18.795   2.576  1.00 84.85           O  
ATOM   2010  SG  CYS A 265     -11.240 -15.979   0.888  1.00 84.85           S  
ATOM   2011  N   PHE A 266     -10.222 -19.880   0.609  1.00 84.58           N  
ATOM   2012  CA  PHE A 266     -10.878 -21.080   1.125  1.00 84.58           C  
ATOM   2013  C   PHE A 266     -10.058 -21.759   2.230  1.00 84.58           C  
ATOM   2014  CB  PHE A 266     -11.142 -22.037  -0.041  1.00 84.58           C  
ATOM   2015  O   PHE A 266     -10.595 -22.135   3.265  1.00 84.58           O  
ATOM   2016  CG  PHE A 266     -11.873 -23.290   0.384  1.00 84.58           C  
ATOM   2017  CD1 PHE A 266     -11.160 -24.474   0.655  1.00 84.58           C  
ATOM   2018  CD2 PHE A 266     -13.269 -23.258   0.548  1.00 84.58           C  
ATOM   2019  CE1 PHE A 266     -11.845 -25.622   1.089  1.00 84.58           C  
ATOM   2020  CE2 PHE A 266     -13.954 -24.409   0.973  1.00 84.58           C  
ATOM   2021  CZ  PHE A 266     -13.241 -25.589   1.247  1.00 84.58           C  
ATOM   2022  N   VAL A 267      -8.738 -21.845   2.072  1.00 79.73           N  
ATOM   2023  CA  VAL A 267      -7.861 -22.411   3.108  1.00 79.73           C  
ATOM   2024  C   VAL A 267      -7.818 -21.560   4.377  1.00 79.73           C  
ATOM   2025  CB  VAL A 267      -6.471 -22.674   2.512  1.00 79.73           C  
ATOM   2026  O   VAL A 267      -7.792 -22.106   5.476  1.00 79.73           O  
ATOM   2027  CG1 VAL A 267      -5.414 -23.026   3.560  1.00 79.73           C  
ATOM   2028  CG2 VAL A 267      -6.600 -23.826   1.502  1.00 79.73           C  
ATOM   2029  N   PHE A 268      -7.880 -20.233   4.269  1.00 80.71           N  
ATOM   2030  CA  PHE A 268      -7.985 -19.366   5.446  1.00 80.71           C  
ATOM   2031  C   PHE A 268      -9.355 -19.435   6.143  1.00 80.71           C  
ATOM   2032  CB  PHE A 268      -7.636 -17.928   5.067  1.00 80.71           C  
ATOM   2033  O   PHE A 268      -9.445 -19.110   7.332  1.00 80.71           O  
ATOM   2034  CG  PHE A 268      -6.153 -17.663   4.984  1.00 80.71           C  
ATOM   2035  CD1 PHE A 268      -5.436 -17.438   6.168  1.00 80.71           C  
ATOM   2036  CD2 PHE A 268      -5.483 -17.631   3.749  1.00 80.71           C  
ATOM   2037  CE1 PHE A 268      -4.051 -17.249   6.114  1.00 80.71           C  
ATOM   2038  CE2 PHE A 268      -4.084 -17.525   3.701  1.00 80.71           C  
ATOM   2039  CZ  PHE A 268      -3.367 -17.374   4.898  1.00 80.71           C  
ATOM   2040  N   LEU A 269     -10.396 -19.906   5.446  1.00 85.15           N  
ATOM   2041  CA  LEU A 269     -11.676 -20.259   6.064  1.00 85.15           C  
ATOM   2042  C   LEU A 269     -11.607 -21.579   6.865  1.00 85.15           C  
ATOM   2043  CB  LEU A 269     -12.808 -20.310   5.023  1.00 85.15           C  
ATOM   2044  O   LEU A 269     -12.515 -21.905   7.621  1.00 85.15           O  
ATOM   2045  CG  LEU A 269     -13.162 -18.965   4.368  1.00 85.15           C  
ATOM   2046  CD1 LEU A 269     -14.163 -19.204   3.237  1.00 85.15           C  
ATOM   2047  CD2 LEU A 269     -13.782 -17.976   5.357  1.00 85.15           C  
ATOM   2048  N   PHE A 270     -10.521 -22.342   6.757  1.00 84.58           N  
ATOM   2049  CA  PHE A 270     -10.317 -23.557   7.543  1.00 84.58           C  
ATOM   2050  C   PHE A 270      -8.854 -23.636   8.004  1.00 84.58           C  
ATOM   2051  CB  PHE A 270     -10.762 -24.775   6.725  1.00 84.58           C  
ATOM   2052  O   PHE A 270      -8.085 -24.453   7.495  1.00 84.58           O  
ATOM   2053  CG  PHE A 270     -12.236 -24.771   6.361  1.00 84.58           C  
ATOM   2054  CD1 PHE A 270     -13.210 -25.105   7.323  1.00 84.58           C  
ATOM   2055  CD2 PHE A 270     -12.637 -24.398   5.065  1.00 84.58           C  
ATOM   2056  CE1 PHE A 270     -14.575 -25.072   6.986  1.00 84.58           C  
ATOM   2057  CE2 PHE A 270     -14.001 -24.362   4.730  1.00 84.58           C  
ATOM   2058  CZ  PHE A 270     -14.970 -24.701   5.689  1.00 84.58           C  
ATOM   2059  N   PRO A 271      -8.432 -22.810   8.983  1.00 77.43           N  
ATOM   2060  CA  PRO A 271      -7.043 -22.706   9.412  1.00 77.43           C  
ATOM   2061  C   PRO A 271      -6.463 -24.051   9.860  1.00 77.43           C  
ATOM   2062  CB  PRO A 271      -7.021 -21.660  10.532  1.00 77.43           C  
ATOM   2063  O   PRO A 271      -5.280 -24.282   9.638  1.00 77.43           O  
ATOM   2064  CG  PRO A 271      -8.447 -21.683  11.070  1.00 77.43           C  
ATOM   2065  CD  PRO A 271      -9.260 -21.964   9.806  1.00 77.43           C  
ATOM   2066  N   PHE A 272      -7.264 -24.985  10.379  1.00 79.70           N  
ATOM   2067  CA  PHE A 272      -6.792 -26.336  10.707  1.00 79.70           C  
ATOM   2068  C   PHE A 272      -6.261 -27.114   9.493  1.00 79.70           C  
ATOM   2069  CB  PHE A 272      -7.906 -27.119  11.409  1.00 79.70           C  
ATOM   2070  O   PHE A 272      -5.296 -27.857   9.632  1.00 79.70           O  
ATOM   2071  CG  PHE A 272      -8.447 -26.425  12.642  1.00 79.70           C  
ATOM   2072  CD1 PHE A 272      -7.693 -26.406  13.832  1.00 79.70           C  
ATOM   2073  CD2 PHE A 272      -9.693 -25.771  12.592  1.00 79.70           C  
ATOM   2074  CE1 PHE A 272      -8.183 -25.730  14.965  1.00 79.70           C  
ATOM   2075  CE2 PHE A 272     -10.180 -25.097  13.724  1.00 79.70           C  
ATOM   2076  CZ  PHE A 272      -9.424 -25.073  14.908  1.00 79.70           C  
ATOM   2077  N   LEU A 273      -6.823 -26.897   8.297  1.00 78.54           N  
ATOM   2078  CA  LEU A 273      -6.343 -27.493   7.040  1.00 78.54           C  
ATOM   2079  C   LEU A 273      -5.073 -26.815   6.510  1.00 78.54           C  
ATOM   2080  CB  LEU A 273      -7.448 -27.406   5.970  1.00 78.54           C  
ATOM   2081  O   LEU A 273      -4.376 -27.363   5.660  1.00 78.54           O  
ATOM   2082  CG  LEU A 273      -8.762 -28.129   6.311  1.00 78.54           C  
ATOM   2083  CD1 LEU A 273      -9.756 -27.957   5.162  1.00 78.54           C  
ATOM   2084  CD2 LEU A 273      -8.548 -29.627   6.532  1.00 78.54           C  
ATOM   2085  N   SER A 274      -4.786 -25.609   6.995  1.00 74.91           N  
ATOM   2086  CA  SER A 274      -3.643 -24.797   6.579  1.00 74.91           C  
ATOM   2087  C   SER A 274      -2.396 -25.003   7.440  1.00 74.91           C  
ATOM   2088  CB  SER A 274      -4.065 -23.333   6.607  1.00 74.91           C  
ATOM   2089  O   SER A 274      -1.340 -24.458   7.116  1.00 74.91           O  
ATOM   2090  OG  SER A 274      -3.995 -22.834   7.919  1.00 74.91           O  
ATOM   2091  N   LEU A 275      -2.523 -25.739   8.553  1.00 79.23           N  
ATOM   2092  CA  LEU A 275      -1.429 -25.941   9.495  1.00 79.23           C  
ATOM   2093  C   LEU A 275      -0.261 -26.646   8.792  1.00 79.23           C  
ATOM   2094  CB  LEU A 275      -1.920 -26.693  10.751  1.00 79.23           C  
ATOM   2095  O   LEU A 275      -0.484 -27.545   7.981  1.00 79.23           O  
ATOM   2096  CG  LEU A 275      -2.809 -25.803  11.642  1.00 79.23           C  
ATOM   2097  CD1 LEU A 275      -3.625 -26.571  12.679  1.00 79.23           C  
ATOM   2098  CD2 LEU A 275      -2.000 -24.741  12.395  1.00 79.23           C  
ATOM   2099  N   PRO A 276       0.991 -26.265   9.095  1.00 69.08           N  
ATOM   2100  CA  PRO A 276       2.166 -26.699   8.337  1.00 69.08           C  
ATOM   2101  C   PRO A 276       2.401 -28.218   8.354  1.00 69.08           C  
ATOM   2102  CB  PRO A 276       3.342 -25.922   8.945  1.00 69.08           C  
ATOM   2103  O   PRO A 276       3.080 -28.742   7.474  1.00 69.08           O  
ATOM   2104  CG  PRO A 276       2.854 -25.544  10.343  1.00 69.08           C  
ATOM   2105  CD  PRO A 276       1.366 -25.316  10.130  1.00 69.08           C  
ATOM   2106  N   TRP A 277       1.828 -28.942   9.321  1.00 74.09           N  
ATOM   2107  CA  TRP A 277       1.878 -30.405   9.376  1.00 74.09           C  
ATOM   2108  C   TRP A 277       0.880 -31.103   8.437  1.00 74.09           C  
ATOM   2109  CB  TRP A 277       1.668 -30.850  10.825  1.00 74.09           C  
ATOM   2110  O   TRP A 277       0.980 -32.312   8.237  1.00 74.09           O  
ATOM   2111  CG  TRP A 277       0.373 -30.435  11.453  1.00 74.09           C  
ATOM   2112  CD1 TRP A 277      -0.840 -30.975  11.192  1.00 74.09           C  
ATOM   2113  CD2 TRP A 277       0.151 -29.438  12.494  1.00 74.09           C  
ATOM   2114  CE2 TRP A 277      -1.221 -29.494  12.876  1.00 74.09           C  
ATOM   2115  CE3 TRP A 277       0.978 -28.524  13.184  1.00 74.09           C  
ATOM   2116  NE1 TRP A 277      -1.792 -30.396  12.006  1.00 74.09           N  
ATOM   2117  CH2 TRP A 277      -0.882 -27.843  14.611  1.00 74.09           C  
ATOM   2118  CZ2 TRP A 277      -1.725 -28.750  13.946  1.00 74.09           C  
ATOM   2119  CZ3 TRP A 277       0.462 -27.719  14.218  1.00 74.09           C  
ATOM   2120  N   VAL A 278      -0.089 -30.384   7.860  1.00 76.84           N  
ATOM   2121  CA  VAL A 278      -1.107 -30.963   6.975  1.00 76.84           C  
ATOM   2122  C   VAL A 278      -0.544 -31.094   5.552  1.00 76.84           C  
ATOM   2123  CB  VAL A 278      -2.418 -30.153   7.000  1.00 76.84           C  
ATOM   2124  O   VAL A 278      -0.144 -30.095   4.952  1.00 76.84           O  
ATOM   2125  CG1 VAL A 278      -3.487 -30.776   6.092  1.00 76.84           C  
ATOM   2126  CG2 VAL A 278      -2.991 -30.110   8.421  1.00 76.84           C  
ATOM   2127  N   PRO A 279      -0.532 -32.300   4.950  1.00 70.17           N  
ATOM   2128  CA  PRO A 279       0.117 -32.531   3.656  1.00 70.17           C  
ATOM   2129  C   PRO A 279      -0.553 -31.797   2.486  1.00 70.17           C  
ATOM   2130  CB  PRO A 279       0.104 -34.053   3.463  1.00 70.17           C  
ATOM   2131  O   PRO A 279       0.119 -31.495   1.504  1.00 70.17           O  
ATOM   2132  CG  PRO A 279      -1.054 -34.533   4.335  1.00 70.17           C  
ATOM   2133  CD  PRO A 279      -1.041 -33.548   5.498  1.00 70.17           C  
ATOM   2134  N   VAL A 280      -1.848 -31.486   2.602  1.00 68.83           N  
ATOM   2135  CA  VAL A 280      -2.667 -30.822   1.569  1.00 68.83           C  
ATOM   2136  C   VAL A 280      -2.613 -29.287   1.684  1.00 68.83           C  
ATOM   2137  CB  VAL A 280      -4.119 -31.367   1.598  1.00 68.83           C  
ATOM   2138  O   VAL A 280      -3.205 -28.582   0.871  1.00 68.83           O  
ATOM   2139  CG1 VAL A 280      -4.938 -30.999   0.350  1.00 68.83           C  
ATOM   2140  CG2 VAL A 280      -4.147 -32.903   1.685  1.00 68.83           C  
ATOM   2141  N   ALA A 281      -1.897 -28.734   2.672  1.00 67.48           N  
ATOM   2142  CA  ALA A 281      -1.848 -27.292   2.884  1.00 67.48           C  
ATOM   2143  C   ALA A 281      -1.189 -26.582   1.680  1.00 67.48           C  
ATOM   2144  CB  ALA A 281      -1.113 -26.992   4.196  1.00 67.48           C  
ATOM   2145  O   ALA A 281       0.009 -26.764   1.439  1.00 67.48           O  
ATOM   2146  N   PRO A 282      -1.896 -25.696   0.950  1.00 64.03           N  
ATOM   2147  CA  PRO A 282      -1.309 -24.971  -0.179  1.00 64.03           C  
ATOM   2148  C   PRO A 282      -0.199 -24.007   0.257  1.00 64.03           C  
ATOM   2149  CB  PRO A 282      -2.470 -24.220  -0.829  1.00 64.03           C  
ATOM   2150  O   PRO A 282       0.598 -23.582  -0.574  1.00 64.03           O  
ATOM   2151  CG  PRO A 282      -3.445 -24.017   0.321  1.00 64.03           C  
ATOM   2152  CD  PRO A 282      -3.275 -25.291   1.151  1.00 64.03           C  
ATOM   2153  N   LEU A 283      -0.128 -23.668   1.549  1.00 61.84           N  
ATOM   2154  CA  LEU A 283       0.945 -22.865   2.139  1.00 61.84           C  
ATOM   2155  C   LEU A 283       2.268 -23.632   2.247  1.00 61.84           C  
ATOM   2156  CB  LEU A 283       0.501 -22.367   3.524  1.00 61.84           C  
ATOM   2157  O   LEU A 283       3.320 -23.008   2.240  1.00 61.84           O  
ATOM   2158  CG  LEU A 283      -0.666 -21.368   3.489  1.00 61.84           C  
ATOM   2159  CD1 LEU A 283      -1.146 -21.073   4.907  1.00 61.84           C  
ATOM   2160  CD2 LEU A 283      -0.260 -20.048   2.837  1.00 61.84           C  
ATOM   2161  N   ARG A 284       2.249 -24.973   2.250  1.00 58.20           N  
ATOM   2162  CA  ARG A 284       3.476 -25.783   2.173  1.00 58.20           C  
ATOM   2163  C   ARG A 284       4.236 -25.539   0.865  1.00 58.20           C  
ATOM   2164  CB  ARG A 284       3.101 -27.264   2.346  1.00 58.20           C  
ATOM   2165  O   ARG A 284       5.449 -25.705   0.814  1.00 58.20           O  
ATOM   2166  CG  ARG A 284       4.328 -28.147   2.602  1.00 58.20           C  
ATOM   2167  CD  ARG A 284       3.897 -29.599   2.821  1.00 58.20           C  
ATOM   2168  NE  ARG A 284       5.055 -30.448   3.157  1.00 58.20           N  
ATOM   2169  NH1 ARG A 284       3.977 -32.467   3.017  1.00 58.20           N  
ATOM   2170  NH2 ARG A 284       6.124 -32.403   3.633  1.00 58.20           N  
ATOM   2171  CZ  ARG A 284       5.046 -31.764   3.269  1.00 58.20           C  
ATOM   2172  N   ILE A 285       3.515 -25.130  -0.182  1.00 55.13           N  
ATOM   2173  CA  ILE A 285       4.071 -24.809  -1.499  1.00 55.13           C  
ATOM   2174  C   ILE A 285       4.832 -23.473  -1.472  1.00 55.13           C  
ATOM   2175  CB  ILE A 285       2.942 -24.811  -2.560  1.00 55.13           C  
ATOM   2176  O   ILE A 285       5.762 -23.302  -2.250  1.00 55.13           O  
ATOM   2177  CG1 ILE A 285       2.182 -26.159  -2.591  1.00 55.13           C  
ATOM   2178  CG2 ILE A 285       3.503 -24.487  -3.947  1.00 55.13           C  
ATOM   2179  CD1 ILE A 285       0.941 -26.163  -3.494  1.00 55.13           C  
ATOM   2180  N   THR A 286       4.456 -22.540  -0.593  1.00 53.40           N  
ATOM   2181  CA  THR A 286       5.202 -21.296  -0.354  1.00 53.40           C  
ATOM   2182  C   THR A 286       6.196 -21.547   0.771  1.00 53.40           C  
ATOM   2183  CB  THR A 286       4.263 -20.123  -0.020  1.00 53.40           C  
ATOM   2184  O   THR A 286       5.889 -21.314   1.940  1.00 53.40           O  
ATOM   2185  CG2 THR A 286       3.415 -19.724  -1.229  1.00 53.40           C  
ATOM   2186  OG1 THR A 286       3.345 -20.455   0.999  1.00 53.40           O  
ATOM   2187  N   SER A 287       7.359 -22.117   0.453  1.00 51.47           N  
ATOM   2188  CA  SER A 287       8.371 -22.361   1.482  1.00 51.47           C  
ATOM   2189  C   SER A 287       8.866 -21.026   2.049  1.00 51.47           C  
ATOM   2190  CB  SER A 287       9.512 -23.242   0.960  1.00 51.47           C  
ATOM   2191  O   SER A 287       9.053 -20.059   1.318  1.00 51.47           O  
ATOM   2192  OG  SER A 287      10.445 -22.515   0.189  1.00 51.47           O  
ATOM   2193  N   LEU A 288       9.115 -20.961   3.357  1.00 43.17           N  
ATOM   2194  CA  LEU A 288       9.616 -19.759   4.032  1.00 43.17           C  
ATOM   2195  C   LEU A 288      10.957 -19.249   3.465  1.00 43.17           C  
ATOM   2196  CB  LEU A 288       9.685 -20.108   5.525  1.00 43.17           C  
ATOM   2197  O   LEU A 288      11.317 -18.094   3.684  1.00 43.17           O  
ATOM   2198  CG  LEU A 288      10.015 -18.900   6.414  1.00 43.17           C  
ATOM   2199  CD1 LEU A 288       9.128 -18.888   7.634  1.00 43.17           C  
ATOM   2200  CD2 LEU A 288      11.441 -18.979   6.936  1.00 43.17           C  
ATOM   2201  N   HIS A 289      11.686 -20.083   2.716  1.00 46.80           N  
ATOM   2202  CA  HIS A 289      12.856 -19.646   1.955  1.00 46.80           C  
ATOM   2203  C   HIS A 289      12.495 -18.539   0.947  1.00 46.80           C  
ATOM   2204  CB  HIS A 289      13.491 -20.867   1.275  1.00 46.80           C  
ATOM   2205  O   HIS A 289      13.230 -17.565   0.853  1.00 46.80           O  
ATOM   2206  CG  HIS A 289      14.921 -20.666   0.834  1.00 46.80           C  
ATOM   2207  CD2 HIS A 289      15.509 -21.224  -0.268  1.00 46.80           C  
ATOM   2208  ND1 HIS A 289      15.889 -19.921   1.473  1.00 46.80           N  
ATOM   2209  CE1 HIS A 289      17.029 -20.038   0.769  1.00 46.80           C  
ATOM   2210  NE2 HIS A 289      16.859 -20.863  -0.271  1.00 46.80           N  
ATOM   2211  N   GLU A 290      11.310 -18.618   0.330  1.00 47.39           N  
ATOM   2212  CA  GLU A 290      10.800 -17.641  -0.644  1.00 47.39           C  
ATOM   2213  C   GLU A 290      10.384 -16.309   0.021  1.00 47.39           C  
ATOM   2214  CB  GLU A 290       9.597 -18.247  -1.406  1.00 47.39           C  
ATOM   2215  O   GLU A 290      10.604 -15.238  -0.539  1.00 47.39           O  
ATOM   2216  CG  GLU A 290       9.891 -19.576  -2.135  1.00 47.39           C  
ATOM   2217  CD  GLU A 290       8.666 -20.207  -2.836  1.00 47.39           C  
ATOM   2218  OE1 GLU A 290       8.868 -21.180  -3.598  1.00 47.39           O  
ATOM   2219  OE2 GLU A 290       7.507 -19.803  -2.572  1.00 47.39           O  
ATOM   2220  N   GLU A 291       9.822 -16.329   1.244  1.00 47.09           N  
ATOM   2221  CA  GLU A 291       9.550 -15.083   1.993  1.00 47.09           C  
ATOM   2222  C   GLU A 291      10.846 -14.421   2.506  1.00 47.09           C  
ATOM   2223  CB  GLU A 291       8.582 -15.292   3.185  1.00 47.09           C  
ATOM   2224  O   GLU A 291      10.919 -13.189   2.559  1.00 47.09           O  
ATOM   2225  CG  GLU A 291       7.076 -15.281   2.839  1.00 47.09           C  
ATOM   2226  CD  GLU A 291       6.147 -14.983   4.048  1.00 47.09           C  
ATOM   2227  OE1 GLU A 291       4.930 -14.762   3.840  1.00 47.09           O  
ATOM   2228  OE2 GLU A 291       6.624 -14.860   5.205  1.00 47.09           O  
ATOM   2229  N   ARG A 292      11.859 -15.221   2.889  1.00 44.16           N  
ATOM   2230  CA  ARG A 292      13.163 -14.749   3.403  1.00 44.16           C  
ATOM   2231  C   ARG A 292      13.937 -13.915   2.386  1.00 44.16           C  
ATOM   2232  CB  ARG A 292      14.058 -15.933   3.813  1.00 44.16           C  
ATOM   2233  O   ARG A 292      14.590 -12.963   2.800  1.00 44.16           O  
ATOM   2234  CG  ARG A 292      13.759 -16.503   5.200  1.00 44.16           C  
ATOM   2235  CD  ARG A 292      14.677 -17.708   5.460  1.00 44.16           C  
ATOM   2236  NE  ARG A 292      14.388 -18.313   6.768  1.00 44.16           N  
ATOM   2237  NH1 ARG A 292      15.807 -20.121   6.699  1.00 44.16           N  
ATOM   2238  NH2 ARG A 292      14.229 -19.971   8.278  1.00 44.16           N  
ATOM   2239  CZ  ARG A 292      14.819 -19.466   7.238  1.00 44.16           C  
ATOM   2240  N   GLU A 293      13.885 -14.283   1.108  1.00 38.73           N  
ATOM   2241  CA  GLU A 293      14.651 -13.618   0.044  1.00 38.73           C  
ATOM   2242  C   GLU A 293      14.006 -12.278  -0.391  1.00 38.73           C  
ATOM   2243  CB  GLU A 293      14.893 -14.610  -1.122  1.00 38.73           C  
ATOM   2244  O   GLU A 293      14.712 -11.372  -0.831  1.00 38.73           O  
ATOM   2245  CG  GLU A 293      15.913 -15.732  -0.776  1.00 38.73           C  
ATOM   2246  CD  GLU A 293      16.152 -16.825  -1.861  1.00 38.73           C  
ATOM   2247  OE1 GLU A 293      17.294 -17.368  -1.937  1.00 38.73           O  
ATOM   2248  OE2 GLU A 293      15.178 -17.280  -2.495  1.00 38.73           O  
ATOM   2249  N   PHE A 294      12.693 -12.078  -0.177  1.00 40.69           N  
ATOM   2250  CA  PHE A 294      11.977 -10.885  -0.663  1.00 40.69           C  
ATOM   2251  C   PHE A 294      11.636  -9.820   0.381  1.00 40.69           C  
ATOM   2252  CB  PHE A 294      10.695 -11.325  -1.370  1.00 40.69           C  
ATOM   2253  O   PHE A 294      11.483  -8.640   0.045  1.00 40.69           O  
ATOM   2254  CG  PHE A 294      10.186 -10.281  -2.340  1.00 40.69           C  
ATOM   2255  CD1 PHE A 294       8.923  -9.684  -2.188  1.00 40.69           C  
ATOM   2256  CD2 PHE A 294      10.981  -9.944  -3.447  1.00 40.69           C  
ATOM   2257  CE1 PHE A 294       8.434  -8.825  -3.189  1.00 40.69           C  
ATOM   2258  CE2 PHE A 294      10.474  -9.132  -4.472  1.00 40.69           C  
ATOM   2259  CZ  PHE A 294       9.194  -8.576  -4.342  1.00 40.69           C  
ATOM   2260  N   VAL A 295      11.488 -10.194   1.656  1.00 38.19           N  
ATOM   2261  CA  VAL A 295      11.289  -9.210   2.722  1.00 38.19           C  
ATOM   2262  C   VAL A 295      12.646  -8.590   3.041  1.00 38.19           C  
ATOM   2263  CB  VAL A 295      10.547  -9.801   3.932  1.00 38.19           C  
ATOM   2264  O   VAL A 295      13.308  -8.920   4.015  1.00 38.19           O  
ATOM   2265  CG1 VAL A 295      10.300  -8.732   4.991  1.00 38.19           C  
ATOM   2266  CG2 VAL A 295       9.155 -10.318   3.541  1.00 38.19           C  
ATOM   2267  N   VAL A 296      13.064  -7.666   2.185  1.00 35.43           N  
ATOM   2268  CA  VAL A 296      14.249  -6.839   2.401  1.00 35.43           C  
ATOM   2269  C   VAL A 296      14.066  -5.901   3.616  1.00 35.43           C  
ATOM   2270  CB  VAL A 296      14.575  -6.127   1.089  1.00 35.43           C  
ATOM   2271  O   VAL A 296      15.037  -5.351   4.143  1.00 35.43           O  
ATOM   2272  CG1 VAL A 296      15.754  -5.175   1.259  1.00 35.43           C  
ATOM   2273  CG2 VAL A 296      14.915  -7.066  -0.072  1.00 35.43           C  
ATOM   2274  N   SER A 297      12.848  -5.818   4.170  1.00 34.45           N  
ATOM   2275  CA  SER A 297      12.611  -5.308   5.516  1.00 34.45           C  
ATOM   2276  C   SER A 297      13.415  -6.184   6.474  1.00 34.45           C  
ATOM   2277  CB  SER A 297      11.101  -5.247   5.853  1.00 34.45           C  
ATOM   2278  O   SER A 297      13.160  -7.382   6.571  1.00 34.45           O  
ATOM   2279  OG  SER A 297      10.629  -6.357   6.595  1.00 34.45           O  
ATOM   2280  N   GLY A 298      14.381  -5.611   7.191  1.00 34.65           N  
ATOM   2281  CA  GLY A 298      15.287  -6.308   8.115  1.00 34.65           C  
ATOM   2282  C   GLY A 298      14.632  -7.049   9.299  1.00 34.65           C  
ATOM   2283  O   GLY A 298      15.284  -7.281  10.315  1.00 34.65           O  
ATOM   2284  N   ALA A 299      13.358  -7.428   9.212  1.00 33.14           N  
ATOM   2285  CA  ALA A 299      12.676  -8.364  10.087  1.00 33.14           C  
ATOM   2286  C   ALA A 299      12.892  -9.816   9.617  1.00 33.14           C  
ATOM   2287  CB  ALA A 299      11.196  -7.958  10.172  1.00 33.14           C  
ATOM   2288  O   ALA A 299      11.928 -10.568   9.456  1.00 33.14           O  
ATOM   2289  N   ALA A 300      14.146 -10.243   9.427  1.00 36.41           N  
ATOM   2290  CA  ALA A 300      14.411 -11.672   9.360  1.00 36.41           C  
ATOM   2291  C   ALA A 300      13.997 -12.296  10.698  1.00 36.41           C  
ATOM   2292  CB  ALA A 300      15.849 -11.980   8.948  1.00 36.41           C  
ATOM   2293  O   ALA A 300      14.463 -11.945  11.788  1.00 36.41           O  
ATOM   2294  N   LEU A 301      13.022 -13.189  10.615  1.00 36.66           N  
ATOM   2295  CA  LEU A 301      12.661 -14.045  11.724  1.00 36.66           C  
ATOM   2296  C   LEU A 301      13.793 -15.063  11.889  1.00 36.66           C  
ATOM   2297  CB  LEU A 301      11.270 -14.631  11.449  1.00 36.66           C  
ATOM   2298  O   LEU A 301      14.450 -15.421  10.911  1.00 36.66           O  
ATOM   2299  CG  LEU A 301      10.223 -13.493  11.391  1.00 36.66           C  
ATOM   2300  CD1 LEU A 301       9.527 -13.415  10.040  1.00 36.66           C  
ATOM   2301  CD2 LEU A 301       9.145 -13.646  12.441  1.00 36.66           C  
ATOM   2302  N   ARG A 302      14.055 -15.484  13.134  1.00 40.00           N  
ATOM   2303  CA  ARG A 302      15.020 -16.550  13.457  1.00 40.00           C  
ATOM   2304  C   ARG A 302      14.876 -17.686  12.434  1.00 40.00           C  
ATOM   2305  CB  ARG A 302      14.734 -17.012  14.900  1.00 40.00           C  
ATOM   2306  O   ARG A 302      13.755 -17.956  12.010  1.00 40.00           O  
ATOM   2307  CG  ARG A 302      15.737 -18.018  15.478  1.00 40.00           C  
ATOM   2308  CD  ARG A 302      15.401 -18.311  16.948  1.00 40.00           C  
ATOM   2309  NE  ARG A 302      16.189 -19.444  17.443  1.00 40.00           N  
ATOM   2310  NH1 ARG A 302      15.766 -19.316  19.705  1.00 40.00           N  
ATOM   2311  NH2 ARG A 302      17.034 -20.957  18.864  1.00 40.00           N  
ATOM   2312  CZ  ARG A 302      16.329 -19.885  18.675  1.00 40.00           C  
ATOM   2313  N   SER A 303      15.964 -18.370  12.077  1.00 47.58           N  
ATOM   2314  CA  SER A 303      15.933 -19.557  11.197  1.00 47.58           C  
ATOM   2315  C   SER A 303      14.824 -20.553  11.560  1.00 47.58           C  
ATOM   2316  CB  SER A 303      17.269 -20.301  11.290  1.00 47.58           C  
ATOM   2317  O   SER A 303      14.282 -21.226  10.689  1.00 47.58           O  
ATOM   2318  OG  SER A 303      17.617 -20.501  12.650  1.00 47.58           O  
ATOM   2319  N   ASP A 304      14.472 -20.585  12.840  1.00 52.19           N  
ATOM   2320  CA  ASP A 304      13.534 -21.525  13.439  1.00 52.19           C  
ATOM   2321  C   ASP A 304      12.103 -20.958  13.534  1.00 52.19           C  
ATOM   2322  CB  ASP A 304      14.060 -21.913  14.838  1.00 52.19           C  
ATOM   2323  O   ASP A 304      11.179 -21.678  13.895  1.00 52.19           O  
ATOM   2324  CG  ASP A 304      15.583 -22.125  14.938  1.00 52.19           C  
ATOM   2325  OD1 ASP A 304      16.225 -22.462  13.918  1.00 52.19           O  
ATOM   2326  OD2 ASP A 304      16.132 -21.771  16.011  1.00 52.19           O  
ATOM   2327  N   PHE A 305      11.897 -19.661  13.269  1.00 50.79           N  
ATOM   2328  CA  PHE A 305      10.603 -19.006  13.447  1.00 50.79           C  
ATOM   2329  C   PHE A 305       9.908 -18.775  12.108  1.00 50.79           C  
ATOM   2330  CB  PHE A 305      10.741 -17.720  14.267  1.00 50.79           C  
ATOM   2331  O   PHE A 305      10.316 -17.936  11.302  1.00 50.79           O  
ATOM   2332  CG  PHE A 305       9.404 -17.103  14.656  1.00 50.79           C  
ATOM   2333  CD1 PHE A 305       8.668 -16.348  13.733  1.00 50.79           C  
ATOM   2334  CD2 PHE A 305       8.851 -17.333  15.927  1.00 50.79           C  
ATOM   2335  CE1 PHE A 305       7.458 -15.728  14.102  1.00 50.79           C  
ATOM   2336  CE2 PHE A 305       7.621 -16.752  16.286  1.00 50.79           C  
ATOM   2337  CZ  PHE A 305       6.939 -15.920  15.386  1.00 50.79           C  
ATOM   2338  N   ASP A 306       8.788 -19.464  11.936  1.00 60.11           N  
ATOM   2339  CA  ASP A 306       7.922 -19.337  10.778  1.00 60.11           C  
ATOM   2340  C   ASP A 306       6.775 -18.354  11.063  1.00 60.11           C  
ATOM   2341  CB  ASP A 306       7.524 -20.755  10.348  1.00 60.11           C  
ATOM   2342  O   ASP A 306       5.843 -18.662  11.805  1.00 60.11           O  
ATOM   2343  CG  ASP A 306       6.672 -20.815   9.083  1.00 60.11           C  
ATOM   2344  OD1 ASP A 306       6.164 -19.761   8.654  1.00 60.11           O  
ATOM   2345  OD2 ASP A 306       6.430 -21.941   8.610  1.00 60.11           O  
ATOM   2346  N   ALA A 307       6.872 -17.127  10.530  1.00 63.62           N  
ATOM   2347  CA  ALA A 307       5.851 -16.088  10.722  1.00 63.62           C  
ATOM   2348  C   ALA A 307       4.477 -16.476  10.161  1.00 63.62           C  
ATOM   2349  CB  ALA A 307       6.296 -14.740  10.133  1.00 63.62           C  
ATOM   2350  O   ALA A 307       3.495 -16.297  10.890  1.00 63.62           O  
ATOM   2351  N   PRO A 308       4.369 -16.959   8.907  1.00 68.28           N  
ATOM   2352  CA  PRO A 308       3.136 -17.539   8.392  1.00 68.28           C  
ATOM   2353  C   PRO A 308       2.562 -18.596   9.332  1.00 68.28           C  
ATOM   2354  CB  PRO A 308       3.489 -18.121   7.021  1.00 68.28           C  
ATOM   2355  O   PRO A 308       1.422 -18.444   9.768  1.00 68.28           O  
ATOM   2356  CG  PRO A 308       4.626 -17.224   6.547  1.00 68.28           C  
ATOM   2357  CD  PRO A 308       5.353 -16.843   7.833  1.00 68.28           C  
ATOM   2358  N   SER A 309       3.359 -19.587   9.736  1.00 71.68           N  
ATOM   2359  CA  SER A 309       2.885 -20.656  10.624  1.00 71.68           C  
ATOM   2360  C   SER A 309       2.459 -20.141  11.998  1.00 71.68           C  
ATOM   2361  CB  SER A 309       3.947 -21.737  10.782  1.00 71.68           C  
ATOM   2362  O   SER A 309       1.391 -20.504  12.480  1.00 71.68           O  
ATOM   2363  OG  SER A 309       4.079 -22.426   9.558  1.00 71.68           O  
ATOM   2364  N   PHE A 310       3.221 -19.232  12.613  1.00 76.69           N  
ATOM   2365  CA  PHE A 310       2.838 -18.602  13.879  1.00 76.69           C  
ATOM   2366  C   PHE A 310       1.521 -17.831  13.745  1.00 76.69           C  
ATOM   2367  CB  PHE A 310       3.959 -17.672  14.357  1.00 76.69           C  
ATOM   2368  O   PHE A 310       0.626 -17.974  14.577  1.00 76.69           O  
ATOM   2369  CG  PHE A 310       3.617 -16.948  15.646  1.00 76.69           C  
ATOM   2370  CD1 PHE A 310       3.143 -15.621  15.617  1.00 76.69           C  
ATOM   2371  CD2 PHE A 310       3.733 -17.620  16.876  1.00 76.69           C  
ATOM   2372  CE1 PHE A 310       2.794 -14.970  16.814  1.00 76.69           C  
ATOM   2373  CE2 PHE A 310       3.379 -16.970  18.072  1.00 76.69           C  
ATOM   2374  CZ  PHE A 310       2.910 -15.646  18.041  1.00 76.69           C  
ATOM   2375  N   SER A 311       1.372 -17.049  12.672  1.00 79.12           N  
ATOM   2376  CA  SER A 311       0.128 -16.342  12.376  1.00 79.12           C  
ATOM   2377  C   SER A 311      -1.034 -17.319  12.193  1.00 79.12           C  
ATOM   2378  CB  SER A 311       0.296 -15.478  11.123  1.00 79.12           C  
ATOM   2379  O   SER A 311      -2.127 -17.014  12.659  1.00 79.12           O  
ATOM   2380  OG  SER A 311      -0.817 -14.613  10.937  1.00 79.12           O  
ATOM   2381  N   MET A 312      -0.818 -18.479  11.562  1.00 80.87           N  
ATOM   2382  CA  MET A 312      -1.848 -19.511  11.406  1.00 80.87           C  
ATOM   2383  C   MET A 312      -2.224 -20.161  12.728  1.00 80.87           C  
ATOM   2384  CB  MET A 312      -1.434 -20.604  10.405  1.00 80.87           C  
ATOM   2385  O   MET A 312      -3.411 -20.327  12.984  1.00 80.87           O  
ATOM   2386  CG  MET A 312      -1.336 -20.125   8.955  1.00 80.87           C  
ATOM   2387  SD  MET A 312      -2.609 -18.944   8.456  1.00 80.87           S  
ATOM   2388  CE  MET A 312      -4.078 -19.987   8.357  1.00 80.87           C  
ATOM   2389  N   CYS A 313      -1.258 -20.470  13.593  1.00 86.46           N  
ATOM   2390  CA  CYS A 313      -1.541 -20.992  14.927  1.00 86.46           C  
ATOM   2391  C   CYS A 313      -2.387 -20.001  15.739  1.00 86.46           C  
ATOM   2392  CB  CYS A 313      -0.223 -21.312  15.642  1.00 86.46           C  
ATOM   2393  O   CYS A 313      -3.377 -20.397  16.346  1.00 86.46           O  
ATOM   2394  SG  CYS A 313       0.599 -22.708  14.821  1.00 86.46           S  
ATOM   2395  N   VAL A 314      -2.058 -18.706  15.693  1.00 88.55           N  
ATOM   2396  CA  VAL A 314      -2.845 -17.651  16.356  1.00 88.55           C  
ATOM   2397  C   VAL A 314      -4.270 -17.573  15.793  1.00 88.55           C  
ATOM   2398  CB  VAL A 314      -2.116 -16.296  16.245  1.00 88.55           C  
ATOM   2399  O   VAL A 314      -5.227 -17.491  16.561  1.00 88.55           O  
ATOM   2400  CG1 VAL A 314      -2.970 -15.131  16.747  1.00 88.55           C  
ATOM   2401  CG2 VAL A 314      -0.829 -16.297  17.082  1.00 88.55           C  
ATOM   2402  N   ILE A 315      -4.429 -17.646  14.467  1.00 89.58           N  
ATOM   2403  CA  ILE A 315      -5.746 -17.651  13.806  1.00 89.58           C  
ATOM   2404  C   ILE A 315      -6.541 -18.917  14.169  1.00 89.58           C  
ATOM   2405  CB  ILE A 315      -5.577 -17.487  12.275  1.00 89.58           C  
ATOM   2406  O   ILE A 315      -7.734 -18.823  14.440  1.00 89.58           O  
ATOM   2407  CG1 ILE A 315      -5.053 -16.072  11.935  1.00 89.58           C  
ATOM   2408  CG2 ILE A 315      -6.897 -17.720  11.512  1.00 89.58           C  
ATOM   2409  CD1 ILE A 315      -4.469 -15.955  10.519  1.00 89.58           C  
ATOM   2410  N   ALA A 316      -5.898 -20.087  14.213  1.00 89.98           N  
ATOM   2411  CA  ALA A 316      -6.530 -21.355  14.573  1.00 89.98           C  
ATOM   2412  C   ALA A 316      -7.018 -21.356  16.029  1.00 89.98           C  
ATOM   2413  CB  ALA A 316      -5.537 -22.497  14.317  1.00 89.98           C  
ATOM   2414  O   ALA A 316      -8.144 -21.771  16.296  1.00 89.98           O  
ATOM   2415  N   VAL A 317      -6.212 -20.832  16.960  1.00 92.52           N  
ATOM   2416  CA  VAL A 317      -6.612 -20.656  18.365  1.00 92.52           C  
ATOM   2417  C   VAL A 317      -7.779 -19.675  18.475  1.00 92.52           C  
ATOM   2418  CB  VAL A 317      -5.417 -20.210  19.231  1.00 92.52           C  
ATOM   2419  O   VAL A 317      -8.770 -19.988  19.128  1.00 92.52           O  
ATOM   2420  CG1 VAL A 317      -5.832 -19.845  20.663  1.00 92.52           C  
ATOM   2421  CG2 VAL A 317      -4.378 -21.335  19.344  1.00 92.52           C  
ATOM   2422  N   GLY A 318      -7.718 -18.531  17.784  1.00 93.43           N  
ATOM   2423  CA  GLY A 318      -8.824 -17.566  17.755  1.00 93.43           C  
ATOM   2424  C   GLY A 318     -10.119 -18.163  17.204  1.00 93.43           C  
ATOM   2425  O   GLY A 318     -11.191 -17.938  17.762  1.00 93.43           O  
ATOM   2426  N   MET A 319     -10.023 -18.992  16.161  1.00 92.57           N  
ATOM   2427  CA  MET A 319     -11.169 -19.707  15.604  1.00 92.57           C  
ATOM   2428  C   MET A 319     -11.739 -20.726  16.586  1.00 92.57           C  
ATOM   2429  CB  MET A 319     -10.771 -20.380  14.288  1.00 92.57           C  
ATOM   2430  O   MET A 319     -12.955 -20.784  16.748  1.00 92.57           O  
ATOM   2431  CG  MET A 319     -11.957 -21.169  13.729  1.00 92.57           C  
ATOM   2432  SD  MET A 319     -11.637 -22.012  12.178  1.00 92.57           S  
ATOM   2433  CE  MET A 319     -11.683 -20.558  11.118  1.00 92.57           C  
ATOM   2434  N   LEU A 320     -10.890 -21.512  17.250  1.00 93.63           N  
ATOM   2435  CA  LEU A 320     -11.344 -22.466  18.256  1.00 93.63           C  
ATOM   2436  C   LEU A 320     -12.090 -21.746  19.386  1.00 93.63           C  
ATOM   2437  CB  LEU A 320     -10.137 -23.258  18.781  1.00 93.63           C  
ATOM   2438  O   LEU A 320     -13.187 -22.165  19.748  1.00 93.63           O  
ATOM   2439  CG  LEU A 320     -10.512 -24.355  19.792  1.00 93.63           C  
ATOM   2440  CD1 LEU A 320     -11.378 -25.450  19.164  1.00 93.63           C  
ATOM   2441  CD2 LEU A 320      -9.235 -24.996  20.332  1.00 93.63           C  
ATOM   2442  N   CYS A 321     -11.546 -20.628  19.882  1.00 95.00           N  
ATOM   2443  CA  CYS A 321     -12.224 -19.798  20.876  1.00 95.00           C  
ATOM   2444  C   CYS A 321     -13.601 -19.338  20.383  1.00 95.00           C  
ATOM   2445  CB  CYS A 321     -11.348 -18.590  21.241  1.00 95.00           C  
ATOM   2446  O   CYS A 321     -14.583 -19.470  21.112  1.00 95.00           O  
ATOM   2447  SG  CYS A 321      -9.874 -19.110  22.164  1.00 95.00           S  
ATOM   2448  N   GLN A 322     -13.695 -18.866  19.137  1.00 94.86           N  
ATOM   2449  CA  GLN A 322     -14.955 -18.391  18.571  1.00 94.86           C  
ATOM   2450  C   GLN A 322     -15.991 -19.507  18.400  1.00 94.86           C  
ATOM   2451  CB  GLN A 322     -14.676 -17.686  17.233  1.00 94.86           C  
ATOM   2452  O   GLN A 322     -17.152 -19.323  18.757  1.00 94.86           O  
ATOM   2453  CG  GLN A 322     -15.920 -17.006  16.641  1.00 94.86           C  
ATOM   2454  CD  GLN A 322     -16.515 -15.913  17.527  1.00 94.86           C  
ATOM   2455  NE2 GLN A 322     -17.653 -15.373  17.162  1.00 94.86           N  
ATOM   2456  OE1 GLN A 322     -15.950 -15.481  18.520  1.00 94.86           O  
ATOM   2457  N   ILE A 323     -15.590 -20.672  17.884  1.00 93.87           N  
ATOM   2458  CA  ILE A 323     -16.490 -21.819  17.702  1.00 93.87           C  
ATOM   2459  C   ILE A 323     -17.039 -22.273  19.057  1.00 93.87           C  
ATOM   2460  CB  ILE A 323     -15.765 -22.962  16.954  1.00 93.87           C  
ATOM   2461  O   ILE A 323     -18.246 -22.458  19.201  1.00 93.87           O  
ATOM   2462  CG1 ILE A 323     -15.500 -22.551  15.486  1.00 93.87           C  
ATOM   2463  CG2 ILE A 323     -16.588 -24.265  16.996  1.00 93.87           C  
ATOM   2464  CD1 ILE A 323     -14.569 -23.510  14.733  1.00 93.87           C  
ATOM   2465  N   VAL A 324     -16.175 -22.399  20.071  1.00 95.39           N  
ATOM   2466  CA  VAL A 324     -16.600 -22.787  21.423  1.00 95.39           C  
ATOM   2467  C   VAL A 324     -17.535 -21.732  22.026  1.00 95.39           C  
ATOM   2468  CB  VAL A 324     -15.382 -23.063  22.326  1.00 95.39           C  
ATOM   2469  O   VAL A 324     -18.550 -22.099  22.616  1.00 95.39           O  
ATOM   2470  CG1 VAL A 324     -15.799 -23.430  23.758  1.00 95.39           C  
ATOM   2471  CG2 VAL A 324     -14.563 -24.256  21.807  1.00 95.39           C  
ATOM   2472  N   ALA A 325     -17.261 -20.437  21.831  1.00 94.77           N  
ATOM   2473  CA  ALA A 325     -18.153 -19.364  22.277  1.00 94.77           C  
ATOM   2474  C   ALA A 325     -19.549 -19.476  21.641  1.00 94.77           C  
ATOM   2475  CB  ALA A 325     -17.516 -18.003  21.966  1.00 94.77           C  
ATOM   2476  O   ALA A 325     -20.550 -19.442  22.355  1.00 94.77           O  
ATOM   2477  N   ILE A 326     -19.625 -19.680  20.322  1.00 94.56           N  
ATOM   2478  CA  ILE A 326     -20.895 -19.828  19.594  1.00 94.56           C  
ATOM   2479  C   ILE A 326     -21.673 -21.052  20.090  1.00 94.56           C  
ATOM   2480  CB  ILE A 326     -20.641 -19.886  18.069  1.00 94.56           C  
ATOM   2481  O   ILE A 326     -22.877 -20.954  20.316  1.00 94.56           O  
ATOM   2482  CG1 ILE A 326     -20.136 -18.515  17.560  1.00 94.56           C  
ATOM   2483  CG2 ILE A 326     -21.917 -20.286  17.300  1.00 94.56           C  
ATOM   2484  CD1 ILE A 326     -19.555 -18.563  16.141  1.00 94.56           C  
ATOM   2485  N   ILE A 327     -21.002 -22.188  20.313  1.00 94.86           N  
ATOM   2486  CA  ILE A 327     -21.639 -23.408  20.836  1.00 94.86           C  
ATOM   2487  C   ILE A 327     -22.212 -23.169  22.240  1.00 94.86           C  
ATOM   2488  CB  ILE A 327     -20.638 -24.588  20.812  1.00 94.86           C  
ATOM   2489  O   ILE A 327     -23.334 -23.586  22.533  1.00 94.86           O  
ATOM   2490  CG1 ILE A 327     -20.328 -24.996  19.353  1.00 94.86           C  
ATOM   2491  CG2 ILE A 327     -21.184 -25.808  21.583  1.00 94.86           C  
ATOM   2492  CD1 ILE A 327     -19.124 -25.937  19.219  1.00 94.86           C  
ATOM   2493  N   LEU A 328     -21.480 -22.475  23.116  1.00 93.89           N  
ATOM   2494  CA  LEU A 328     -21.960 -22.136  24.460  1.00 93.89           C  
ATOM   2495  C   LEU A 328     -23.180 -21.209  24.420  1.00 93.89           C  
ATOM   2496  CB  LEU A 328     -20.824 -21.486  25.263  1.00 93.89           C  
ATOM   2497  O   LEU A 328     -24.133 -21.413  25.173  1.00 93.89           O  
ATOM   2498  CG  LEU A 328     -19.734 -22.470  25.717  1.00 93.89           C  
ATOM   2499  CD1 LEU A 328     -18.574 -21.672  26.308  1.00 93.89           C  
ATOM   2500  CD2 LEU A 328     -20.247 -23.442  26.782  1.00 93.89           C  
ATOM   2501  N   VAL A 329     -23.179 -20.227  23.519  1.00 93.18           N  
ATOM   2502  CA  VAL A 329     -24.316 -19.319  23.330  1.00 93.18           C  
ATOM   2503  C   VAL A 329     -25.530 -20.050  22.782  1.00 93.18           C  
ATOM   2504  CB  VAL A 329     -23.914 -18.102  22.483  1.00 93.18           C  
ATOM   2505  O   VAL A 329     -26.605 -19.960  23.366  1.00 93.18           O  
ATOM   2506  CG1 VAL A 329     -25.103 -17.205  22.126  1.00 93.18           C  
ATOM   2507  CG2 VAL A 329     -22.923 -17.242  23.272  1.00 93.18           C  
ATOM   2508  N   ALA A 330     -25.351 -20.852  21.734  1.00 92.66           N  
ATOM   2509  CA  ALA A 330     -26.431 -21.632  21.142  1.00 92.66           C  
ATOM   2510  C   ALA A 330     -27.039 -22.656  22.118  1.00 92.66           C  
ATOM   2511  CB  ALA A 330     -25.877 -22.321  19.890  1.00 92.66           C  
ATOM   2512  O   ALA A 330     -28.217 -22.983  22.005  1.00 92.66           O  
ATOM   2513  N   SER A 331     -26.253 -23.165  23.072  1.00 93.32           N  
ATOM   2514  CA  SER A 331     -26.701 -24.210  23.999  1.00 93.32           C  
ATOM   2515  C   SER A 331     -27.257 -23.693  25.326  1.00 93.32           C  
ATOM   2516  CB  SER A 331     -25.574 -25.212  24.261  1.00 93.32           C  
ATOM   2517  O   SER A 331     -28.203 -24.283  25.846  1.00 93.32           O  
ATOM   2518  OG  SER A 331     -24.434 -24.578  24.803  1.00 93.32           O  
ATOM   2519  N   ARG A 332     -26.649 -22.662  25.933  1.00 91.58           N  
ATOM   2520  CA  ARG A 332     -26.898 -22.315  27.347  1.00 91.58           C  
ATOM   2521  C   ARG A 332     -26.972 -20.822  27.662  1.00 91.58           C  
ATOM   2522  CB  ARG A 332     -25.810 -22.970  28.229  1.00 91.58           C  
ATOM   2523  O   ARG A 332     -27.394 -20.494  28.770  1.00 91.58           O  
ATOM   2524  CG  ARG A 332     -25.829 -24.508  28.280  1.00 91.58           C  
ATOM   2525  CD  ARG A 332     -27.119 -25.067  28.899  1.00 91.58           C  
ATOM   2526  NE  ARG A 332     -27.093 -26.541  28.975  1.00 91.58           N  
ATOM   2527  NH1 ARG A 332     -26.279 -26.761  31.113  1.00 91.58           N  
ATOM   2528  NH2 ARG A 332     -26.782 -28.584  29.932  1.00 91.58           N  
ATOM   2529  CZ  ARG A 332     -26.720 -27.284  30.002  1.00 91.58           C  
ATOM   2530  N   VAL A 333     -26.566 -19.920  26.765  1.00 90.09           N  
ATOM   2531  CA  VAL A 333     -26.500 -18.478  27.074  1.00 90.09           C  
ATOM   2532  C   VAL A 333     -27.488 -17.694  26.205  1.00 90.09           C  
ATOM   2533  CB  VAL A 333     -25.072 -17.907  26.967  1.00 90.09           C  
ATOM   2534  O   VAL A 333     -27.258 -17.555  25.007  1.00 90.09           O  
ATOM   2535  CG1 VAL A 333     -25.016 -16.447  27.431  1.00 90.09           C  
ATOM   2536  CG2 VAL A 333     -24.068 -18.717  27.800  1.00 90.09           C  
ATOM   2537  N   PRO A 334     -28.566 -17.131  26.783  1.00 89.21           N  
ATOM   2538  CA  PRO A 334     -29.497 -16.311  26.022  1.00 89.21           C  
ATOM   2539  C   PRO A 334     -28.851 -14.977  25.631  1.00 89.21           C  
ATOM   2540  CB  PRO A 334     -30.718 -16.131  26.926  1.00 89.21           C  
ATOM   2541  O   PRO A 334     -28.300 -14.264  26.476  1.00 89.21           O  
ATOM   2542  CG  PRO A 334     -30.131 -16.218  28.335  1.00 89.21           C  
ATOM   2543  CD  PRO A 334     -28.979 -17.210  28.179  1.00 89.21           C  
ATOM   2544  N   LEU A 335     -28.963 -14.624  24.351  1.00 89.49           N  
ATOM   2545  CA  LEU A 335     -28.578 -13.307  23.847  1.00 89.49           C  
ATOM   2546  C   LEU A 335     -29.597 -12.248  24.291  1.00 89.49           C  
ATOM   2547  CB  LEU A 335     -28.423 -13.353  22.316  1.00 89.49           C  
ATOM   2548  O   LEU A 335     -30.798 -12.513  24.359  1.00 89.49           O  
ATOM   2549  CG  LEU A 335     -27.241 -14.211  21.823  1.00 89.49           C  
ATOM   2550  CD1 LEU A 335     -27.291 -14.328  20.300  1.00 89.49           C  
ATOM   2551  CD2 LEU A 335     -25.895 -13.593  22.212  1.00 89.49           C  
ATOM   2552  N   GLY A 336     -29.122 -11.041  24.594  1.00 86.77           N  
ATOM   2553  CA  GLY A 336     -29.968  -9.931  25.034  1.00 86.77           C  
ATOM   2554  C   GLY A 336     -29.358  -8.560  24.755  1.00 86.77           C  
ATOM   2555  O   GLY A 336     -28.428  -8.432  23.957  1.00 86.77           O  
ATOM   2556  N   LYS A 337     -29.904  -7.525  25.403  1.00 85.33           N  
ATOM   2557  CA  LYS A 337     -29.425  -6.141  25.284  1.00 85.33           C  
ATOM   2558  C   LYS A 337     -28.297  -5.852  26.280  1.00 85.33           C  
ATOM   2559  CB  LYS A 337     -30.597  -5.167  25.491  1.00 85.33           C  
ATOM   2560  O   LYS A 337     -28.200  -6.493  27.326  1.00 85.33           O  
ATOM   2561  CG  LYS A 337     -31.702  -5.259  24.420  1.00 85.33           C  
ATOM   2562  CD  LYS A 337     -32.773  -4.207  24.747  1.00 85.33           C  
ATOM   2563  CE  LYS A 337     -33.941  -4.148  23.756  1.00 85.33           C  
ATOM   2564  NZ  LYS A 337     -34.913  -3.104  24.190  1.00 85.33           N  
ATOM   2565  N   VAL A 338     -27.486  -4.830  25.980  1.00 83.49           N  
ATOM   2566  CA  VAL A 338     -26.416  -4.344  26.879  1.00 83.49           C  
ATOM   2567  C   VAL A 338     -26.988  -3.868  28.215  1.00 83.49           C  
ATOM   2568  CB  VAL A 338     -25.616  -3.181  26.250  1.00 83.49           C  
ATOM   2569  O   VAL A 338     -26.411  -4.149  29.262  1.00 83.49           O  
ATOM   2570  CG1 VAL A 338     -24.414  -2.782  27.116  1.00 83.49           C  
ATOM   2571  CG2 VAL A 338     -25.050  -3.543  24.881  1.00 83.49           C  
ATOM   2572  N   GLN A 339     -28.143  -3.196  28.174  1.00 80.13           N  
ATOM   2573  CA  GLN A 339     -28.845  -2.670  29.350  1.00 80.13           C  
ATOM   2574  C   GLN A 339     -29.198  -3.762  30.372  1.00 80.13           C  
ATOM   2575  CB  GLN A 339     -30.165  -2.039  28.896  1.00 80.13           C  
ATOM   2576  O   GLN A 339     -29.215  -3.495  31.569  1.00 80.13           O  
ATOM   2577  CG  GLN A 339     -30.079  -0.861  27.905  1.00 80.13           C  
ATOM   2578  CD  GLN A 339     -31.461  -0.622  27.293  1.00 80.13           C  
ATOM   2579  NE2 GLN A 339     -31.913   0.577  27.060  1.00 80.13           N  
ATOM   2580  OE1 GLN A 339     -32.176  -1.546  26.958  1.00 80.13           O  
ATOM   2581  N   ASP A 340     -29.441  -4.991  29.906  1.00 83.20           N  
ATOM   2582  CA  ASP A 340     -29.811  -6.132  30.749  1.00 83.20           C  
ATOM   2583  C   ASP A 340     -28.582  -6.863  31.326  1.00 83.20           C  
ATOM   2584  CB  ASP A 340     -30.653  -7.133  29.936  1.00 83.20           C  
ATOM   2585  O   ASP A 340     -28.726  -7.916  31.946  1.00 83.20           O  
ATOM   2586  CG  ASP A 340     -31.923  -6.575  29.295  1.00 83.20           C  
ATOM   2587  OD1 ASP A 340     -32.541  -5.661  29.873  1.00 83.20           O  
ATOM   2588  OD2 ASP A 340     -32.274  -7.131  28.224  1.00 83.20           O  
ATOM   2589  N   GLY A 341     -27.358  -6.398  31.037  1.00 81.29           N  
ATOM   2590  CA  GLY A 341     -26.120  -7.099  31.397  1.00 81.29           C  
ATOM   2591  C   GLY A 341     -25.907  -8.418  30.637  1.00 81.29           C  
ATOM   2592  O   GLY A 341     -25.044  -9.224  30.999  1.00 81.29           O  
ATOM   2593  N   LYS A 342     -26.688  -8.664  29.577  1.00 87.19           N  
ATOM   2594  CA  LYS A 342     -26.631  -9.890  28.770  1.00 87.19           C  
ATOM   2595  C   LYS A 342     -25.567  -9.805  27.674  1.00 87.19           C  
ATOM   2596  CB  LYS A 342     -28.026 -10.234  28.227  1.00 87.19           C  
ATOM   2597  O   LYS A 342     -25.096  -8.727  27.303  1.00 87.19           O  
ATOM   2598  CG  LYS A 342     -28.951 -10.709  29.360  1.00 87.19           C  
ATOM   2599  CD  LYS A 342     -30.351 -11.026  28.829  1.00 87.19           C  
ATOM   2600  CE  LYS A 342     -31.263 -11.448  29.984  1.00 87.19           C  
ATOM   2601  NZ  LYS A 342     -32.674 -11.545  29.538  1.00 87.19           N  
ATOM   2602  N   LEU A 343     -25.169 -10.973  27.167  1.00 89.22           N  
ATOM   2603  CA  LEU A 343     -24.288 -11.073  26.005  1.00 89.22           C  
ATOM   2604  C   LEU A 343     -25.044 -10.609  24.756  1.00 89.22           C  
ATOM   2605  CB  LEU A 343     -23.768 -12.515  25.870  1.00 89.22           C  
ATOM   2606  O   LEU A 343     -26.180 -11.031  24.533  1.00 89.22           O  
ATOM   2607  CG  LEU A 343     -22.620 -12.653  24.850  1.00 89.22           C  
ATOM   2608  CD1 LEU A 343     -21.304 -12.138  25.420  1.00 89.22           C  
ATOM   2609  CD2 LEU A 343     -22.406 -14.120  24.504  1.00 89.22           C  
ATOM   2610  N   THR A 344     -24.431  -9.741  23.953  1.00 90.02           N  
ATOM   2611  CA  THR A 344     -25.093  -9.157  22.782  1.00 90.02           C  
ATOM   2612  C   THR A 344     -24.774  -9.899  21.487  1.00 90.02           C  
ATOM   2613  CB  THR A 344     -24.780  -7.667  22.643  1.00 90.02           C  
ATOM   2614  O   THR A 344     -23.733 -10.540  21.355  1.00 90.02           O  
ATOM   2615  CG2 THR A 344     -25.188  -6.870  23.870  1.00 90.02           C  
ATOM   2616  OG1 THR A 344     -23.413  -7.431  22.389  1.00 90.02           O  
ATOM   2617  N   LEU A 345     -25.666  -9.796  20.495  1.00 91.10           N  
ATOM   2618  CA  LEU A 345     -25.446 -10.383  19.169  1.00 91.10           C  
ATOM   2619  C   LEU A 345     -24.177  -9.840  18.469  1.00 91.10           C  
ATOM   2620  CB  LEU A 345     -26.717 -10.201  18.313  1.00 91.10           C  
ATOM   2621  O   LEU A 345     -23.429 -10.656  17.926  1.00 91.10           O  
ATOM   2622  CG  LEU A 345     -26.637 -10.847  16.915  1.00 91.10           C  
ATOM   2623  CD1 LEU A 345     -26.712 -12.372  16.991  1.00 91.10           C  
ATOM   2624  CD2 LEU A 345     -27.786 -10.347  16.043  1.00 91.10           C  
ATOM   2625  N   PRO A 346     -23.862  -8.524  18.482  1.00 90.66           N  
ATOM   2626  CA  PRO A 346     -22.665  -8.025  17.805  1.00 90.66           C  
ATOM   2627  C   PRO A 346     -21.354  -8.576  18.385  1.00 90.66           C  
ATOM   2628  CB  PRO A 346     -22.729  -6.496  17.870  1.00 90.66           C  
ATOM   2629  O   PRO A 346     -20.427  -8.814  17.618  1.00 90.66           O  
ATOM   2630  CG  PRO A 346     -24.206  -6.199  18.124  1.00 90.66           C  
ATOM   2631  CD  PRO A 346     -24.644  -7.393  18.963  1.00 90.66           C  
ATOM   2632  N   GLU A 347     -21.287  -8.884  19.687  1.00 91.22           N  
ATOM   2633  CA  GLU A 347     -20.123  -9.558  20.301  1.00 91.22           C  
ATOM   2634  C   GLU A 347     -19.835 -10.934  19.680  1.00 91.22           C  
ATOM   2635  CB  GLU A 347     -20.355  -9.739  21.811  1.00 91.22           C  
ATOM   2636  O   GLU A 347     -18.696 -11.396  19.690  1.00 91.22           O  
ATOM   2637  CG  GLU A 347     -20.172  -8.432  22.582  1.00 91.22           C  
ATOM   2638  CD  GLU A 347     -20.675  -8.562  24.024  1.00 91.22           C  
ATOM   2639  OE1 GLU A 347     -21.710  -7.934  24.353  1.00 91.22           O  
ATOM   2640  OE2 GLU A 347     -20.087  -9.311  24.834  1.00 91.22           O  
ATOM   2641  N   MET A 348     -20.854 -11.581  19.109  1.00 93.02           N  
ATOM   2642  CA  MET A 348     -20.724 -12.855  18.401  1.00 93.02           C  
ATOM   2643  C   MET A 348     -20.469 -12.689  16.907  1.00 93.02           C  
ATOM   2644  CB  MET A 348     -21.970 -13.710  18.655  1.00 93.02           C  
ATOM   2645  O   MET A 348     -19.763 -13.502  16.315  1.00 93.02           O  
ATOM   2646  CG  MET A 348     -22.146 -14.089  20.127  1.00 93.02           C  
ATOM   2647  SD  MET A 348     -20.955 -15.308  20.736  1.00 93.02           S  
ATOM   2648  CE  MET A 348     -19.503 -14.307  21.103  1.00 93.02           C  
ATOM   2649  N   VAL A 349     -21.007 -11.637  16.293  1.00 92.46           N  
ATOM   2650  CA  VAL A 349     -20.879 -11.400  14.849  1.00 92.46           C  
ATOM   2651  C   VAL A 349     -19.530 -10.773  14.489  1.00 92.46           C  
ATOM   2652  CB  VAL A 349     -22.058 -10.547  14.345  1.00 92.46           C  
ATOM   2653  O   VAL A 349     -18.910 -11.177  13.506  1.00 92.46           O  
ATOM   2654  CG1 VAL A 349     -21.916 -10.172  12.864  1.00 92.46           C  
ATOM   2655  CG2 VAL A 349     -23.383 -11.308  14.500  1.00 92.46           C  
ATOM   2656  N   VAL A 350     -19.039  -9.814  15.279  1.00 92.27           N  
ATOM   2657  CA  VAL A 350     -17.805  -9.070  14.975  1.00 92.27           C  
ATOM   2658  C   VAL A 350     -16.577  -9.977  14.812  1.00 92.27           C  
ATOM   2659  CB  VAL A 350     -17.565  -7.943  15.999  1.00 92.27           C  
ATOM   2660  O   VAL A 350     -15.884  -9.821  13.805  1.00 92.27           O  
ATOM   2661  CG1 VAL A 350     -16.170  -7.320  15.861  1.00 92.27           C  
ATOM   2662  CG2 VAL A 350     -18.596  -6.829  15.784  1.00 92.27           C  
ATOM   2663  N   PRO A 351     -16.297 -10.960  15.690  1.00 93.31           N  
ATOM   2664  CA  PRO A 351     -15.160 -11.859  15.494  1.00 93.31           C  
ATOM   2665  C   PRO A 351     -15.252 -12.662  14.189  1.00 93.31           C  
ATOM   2666  CB  PRO A 351     -15.141 -12.795  16.702  1.00 93.31           C  
ATOM   2667  O   PRO A 351     -14.230 -12.895  13.547  1.00 93.31           O  
ATOM   2668  CG  PRO A 351     -16.026 -12.119  17.745  1.00 93.31           C  
ATOM   2669  CD  PRO A 351     -16.986 -11.264  16.935  1.00 93.31           C  
ATOM   2670  N   CYS A 352     -16.460 -13.045  13.759  1.00 93.15           N  
ATOM   2671  CA  CYS A 352     -16.675 -13.749  12.491  1.00 93.15           C  
ATOM   2672  C   CYS A 352     -16.335 -12.858  11.288  1.00 93.15           C  
ATOM   2673  CB  CYS A 352     -18.131 -14.232  12.412  1.00 93.15           C  
ATOM   2674  O   CYS A 352     -15.664 -13.303  10.357  1.00 93.15           O  
ATOM   2675  SG  CYS A 352     -18.487 -15.391  13.764  1.00 93.15           S  
ATOM   2676  N   VAL A 353     -16.744 -11.586  11.331  1.00 93.02           N  
ATOM   2677  CA  VAL A 353     -16.383 -10.593  10.308  1.00 93.02           C  
ATOM   2678  C   VAL A 353     -14.870 -10.369  10.296  1.00 93.02           C  
ATOM   2679  CB  VAL A 353     -17.136  -9.264  10.525  1.00 93.02           C  
ATOM   2680  O   VAL A 353     -14.249 -10.426   9.237  1.00 93.02           O  
ATOM   2681  CG1 VAL A 353     -16.719  -8.198   9.503  1.00 93.02           C  
ATOM   2682  CG2 VAL A 353     -18.652  -9.462  10.394  1.00 93.02           C  
ATOM   2683  N   LEU A 354     -14.252 -10.178  11.465  1.00 93.69           N  
ATOM   2684  CA  LEU A 354     -12.803 -10.000  11.593  1.00 93.69           C  
ATOM   2685  C   LEU A 354     -12.026 -11.190  11.029  1.00 93.69           C  
ATOM   2686  CB  LEU A 354     -12.430  -9.804  13.072  1.00 93.69           C  
ATOM   2687  O   LEU A 354     -11.033 -11.002  10.328  1.00 93.69           O  
ATOM   2688  CG  LEU A 354     -12.859  -8.466  13.689  1.00 93.69           C  
ATOM   2689  CD1 LEU A 354     -12.512  -8.457  15.176  1.00 93.69           C  
ATOM   2690  CD2 LEU A 354     -12.120  -7.308  13.041  1.00 93.69           C  
ATOM   2691  N   TRP A 355     -12.485 -12.408  11.296  1.00 93.79           N  
ATOM   2692  CA  TRP A 355     -11.885 -13.615  10.749  1.00 93.79           C  
ATOM   2693  C   TRP A 355     -11.962 -13.661   9.216  1.00 93.79           C  
ATOM   2694  CB  TRP A 355     -12.561 -14.821  11.391  1.00 93.79           C  
ATOM   2695  O   TRP A 355     -10.939 -13.903   8.569  1.00 93.79           O  
ATOM   2696  CG  TRP A 355     -12.315 -16.098  10.673  1.00 93.79           C  
ATOM   2697  CD1 TRP A 355     -11.109 -16.582  10.289  1.00 93.79           C  
ATOM   2698  CD2 TRP A 355     -13.318 -17.015  10.162  1.00 93.79           C  
ATOM   2699  CE2 TRP A 355     -12.634 -18.049   9.477  1.00 93.79           C  
ATOM   2700  CE3 TRP A 355     -14.729 -17.085  10.198  1.00 93.79           C  
ATOM   2701  NE1 TRP A 355     -11.294 -17.731   9.549  1.00 93.79           N  
ATOM   2702  CH2 TRP A 355     -14.718 -19.201   8.994  1.00 93.79           C  
ATOM   2703  CZ2 TRP A 355     -13.325 -19.119   8.929  1.00 93.79           C  
ATOM   2704  CZ3 TRP A 355     -15.425 -18.165   9.620  1.00 93.79           C  
ATOM   2705  N   LEU A 356     -13.122 -13.354   8.623  1.00 92.44           N  
ATOM   2706  CA  LEU A 356     -13.266 -13.263   7.166  1.00 92.44           C  
ATOM   2707  C   LEU A 356     -12.304 -12.221   6.569  1.00 92.44           C  
ATOM   2708  CB  LEU A 356     -14.733 -12.933   6.831  1.00 92.44           C  
ATOM   2709  O   LEU A 356     -11.662 -12.471   5.548  1.00 92.44           O  
ATOM   2710  CG  LEU A 356     -15.027 -12.831   5.322  1.00 92.44           C  
ATOM   2711  CD1 LEU A 356     -14.867 -14.177   4.613  1.00 92.44           C  
ATOM   2712  CD2 LEU A 356     -16.454 -12.331   5.104  1.00 92.44           C  
ATOM   2713  N   LEU A 357     -12.148 -11.070   7.227  1.00 91.66           N  
ATOM   2714  CA  LEU A 357     -11.212 -10.027   6.798  1.00 91.66           C  
ATOM   2715  C   LEU A 357      -9.755 -10.484   6.879  1.00 91.66           C  
ATOM   2716  CB  LEU A 357     -11.419  -8.764   7.645  1.00 91.66           C  
ATOM   2717  O   LEU A 357      -8.993 -10.265   5.935  1.00 91.66           O  
ATOM   2718  CG  LEU A 357     -12.770  -8.069   7.424  1.00 91.66           C  
ATOM   2719  CD1 LEU A 357     -12.880  -6.899   8.401  1.00 91.66           C  
ATOM   2720  CD2 LEU A 357     -12.920  -7.576   5.987  1.00 91.66           C  
ATOM   2721  N   VAL A 358      -9.363 -11.154   7.967  1.00 91.82           N  
ATOM   2722  CA  VAL A 358      -8.029 -11.761   8.097  1.00 91.82           C  
ATOM   2723  C   VAL A 358      -7.787 -12.747   6.957  1.00 91.82           C  
ATOM   2724  CB  VAL A 358      -7.856 -12.452   9.465  1.00 91.82           C  
ATOM   2725  O   VAL A 358      -6.728 -12.693   6.329  1.00 91.82           O  
ATOM   2726  CG1 VAL A 358      -6.577 -13.299   9.534  1.00 91.82           C  
ATOM   2727  CG2 VAL A 358      -7.744 -11.423  10.591  1.00 91.82           C  
ATOM   2728  N   ALA A 359      -8.766 -13.602   6.653  1.00 89.54           N  
ATOM   2729  CA  ALA A 359      -8.672 -14.582   5.580  1.00 89.54           C  
ATOM   2730  C   ALA A 359      -8.447 -13.925   4.213  1.00 89.54           C  
ATOM   2731  CB  ALA A 359      -9.938 -15.453   5.599  1.00 89.54           C  
ATOM   2732  O   ALA A 359      -7.513 -14.291   3.499  1.00 89.54           O  
ATOM   2733  N   LEU A 360      -9.238 -12.906   3.875  1.00 89.95           N  
ATOM   2734  CA  LEU A 360      -9.132 -12.181   2.608  1.00 89.95           C  
ATOM   2735  C   LEU A 360      -7.811 -11.409   2.476  1.00 89.95           C  
ATOM   2736  CB  LEU A 360     -10.323 -11.217   2.501  1.00 89.95           C  
ATOM   2737  O   LEU A 360      -7.159 -11.468   1.428  1.00 89.95           O  
ATOM   2738  CG  LEU A 360     -11.684 -11.885   2.243  1.00 89.95           C  
ATOM   2739  CD1 LEU A 360     -12.794 -10.855   2.447  1.00 89.95           C  
ATOM   2740  CD2 LEU A 360     -11.784 -12.405   0.809  1.00 89.95           C  
ATOM   2741  N   VAL A 361      -7.379 -10.712   3.532  1.00 88.28           N  
ATOM   2742  CA  VAL A 361      -6.120  -9.947   3.539  1.00 88.28           C  
ATOM   2743  C   VAL A 361      -4.919 -10.883   3.421  1.00 88.28           C  
ATOM   2744  CB  VAL A 361      -6.030  -9.054   4.795  1.00 88.28           C  
ATOM   2745  O   VAL A 361      -4.021 -10.631   2.615  1.00 88.28           O  
ATOM   2746  CG1 VAL A 361      -4.636  -8.448   5.019  1.00 88.28           C  
ATOM   2747  CG2 VAL A 361      -7.024  -7.893   4.670  1.00 88.28           C  
ATOM   2748  N   LYS A 362      -4.903 -11.994   4.168  1.00 83.62           N  
ATOM   2749  CA  LYS A 362      -3.823 -12.986   4.094  1.00 83.62           C  
ATOM   2750  C   LYS A 362      -3.810 -13.734   2.766  1.00 83.62           C  
ATOM   2751  CB  LYS A 362      -3.948 -13.997   5.233  1.00 83.62           C  
ATOM   2752  O   LYS A 362      -2.737 -13.915   2.197  1.00 83.62           O  
ATOM   2753  CG  LYS A 362      -3.590 -13.462   6.622  1.00 83.62           C  
ATOM   2754  CD  LYS A 362      -2.099 -13.123   6.750  1.00 83.62           C  
ATOM   2755  CE  LYS A 362      -1.773 -13.082   8.241  1.00 83.62           C  
ATOM   2756  NZ  LYS A 362      -0.393 -12.630   8.505  1.00 83.62           N  
ATOM   2757  N   ALA A 363      -4.970 -14.123   2.241  1.00 82.39           N  
ATOM   2758  CA  ALA A 363      -5.063 -14.747   0.927  1.00 82.39           C  
ATOM   2759  C   ALA A 363      -4.528 -13.812  -0.159  1.00 82.39           C  
ATOM   2760  CB  ALA A 363      -6.513 -15.147   0.652  1.00 82.39           C  
ATOM   2761  O   ALA A 363      -3.713 -14.245  -0.972  1.00 82.39           O  
ATOM   2762  N   SER A 364      -4.916 -12.532  -0.135  1.00 79.23           N  
ATOM   2763  CA  SER A 364      -4.414 -11.507  -1.062  1.00 79.23           C  
ATOM   2764  C   SER A 364      -2.900 -11.359  -0.965  1.00 79.23           C  
ATOM   2765  CB  SER A 364      -5.038 -10.139  -0.770  1.00 79.23           C  
ATOM   2766  O   SER A 364      -2.215 -11.424  -1.983  1.00 79.23           O  
ATOM   2767  OG  SER A 364      -6.439 -10.183  -0.880  1.00 79.23           O  
ATOM   2768  N   TYR A 365      -2.386 -11.225   0.263  1.00 75.09           N  
ATOM   2769  CA  TYR A 365      -0.959 -11.104   0.540  1.00 75.09           C  
ATOM   2770  C   TYR A 365      -0.192 -12.292  -0.035  1.00 75.09           C  
ATOM   2771  CB  TYR A 365      -0.744 -10.977   2.057  1.00 75.09           C  
ATOM   2772  O   TYR A 365       0.678 -12.112  -0.877  1.00 75.09           O  
ATOM   2773  CG  TYR A 365       0.707 -10.853   2.477  1.00 75.09           C  
ATOM   2774  CD1 TYR A 365       1.403 -11.958   3.010  1.00 75.09           C  
ATOM   2775  CD2 TYR A 365       1.364  -9.619   2.324  1.00 75.09           C  
ATOM   2776  CE1 TYR A 365       2.754 -11.832   3.390  1.00 75.09           C  
ATOM   2777  CE2 TYR A 365       2.708  -9.481   2.714  1.00 75.09           C  
ATOM   2778  OH  TYR A 365       4.706 -10.442   3.589  1.00 75.09           O  
ATOM   2779  CZ  TYR A 365       3.403 -10.589   3.241  1.00 75.09           C  
ATOM   2780  N   ILE A 366      -0.563 -13.515   0.347  1.00 72.62           N  
ATOM   2781  CA  ILE A 366       0.193 -14.708  -0.026  1.00 72.62           C  
ATOM   2782  C   ILE A 366       0.080 -14.951  -1.529  1.00 72.62           C  
ATOM   2783  CB  ILE A 366      -0.216 -15.915   0.853  1.00 72.62           C  
ATOM   2784  O   ILE A 366       1.087 -15.300  -2.139  1.00 72.62           O  
ATOM   2785  CG1 ILE A 366       0.125 -15.575   2.321  1.00 72.62           C  
ATOM   2786  CG2 ILE A 366       0.482 -17.228   0.438  1.00 72.62           C  
ATOM   2787  CD1 ILE A 366      -0.344 -16.613   3.332  1.00 72.62           C  
ATOM   2788  N   SER A 367      -1.104 -14.773  -2.148  1.00 67.00           N  
ATOM   2789  CA  SER A 367      -1.404 -15.065  -3.577  1.00 67.00           C  
ATOM   2790  C   SER A 367      -0.366 -14.572  -4.583  1.00 67.00           C  
ATOM   2791  CB  SER A 367      -2.772 -14.520  -3.980  1.00 67.00           C  
ATOM   2792  O   SER A 367      -0.246 -15.170  -5.649  1.00 67.00           O  
ATOM   2793  OG  SER A 367      -3.744 -15.306  -3.334  1.00 67.00           O  
ATOM   2794  N   PHE A 368       0.400 -13.541  -4.237  1.00 61.72           N  
ATOM   2795  CA  PHE A 368       1.378 -12.919  -5.121  1.00 61.72           C  
ATOM   2796  C   PHE A 368       2.850 -13.260  -4.792  1.00 61.72           C  
ATOM   2797  CB  PHE A 368       1.080 -11.423  -5.089  1.00 61.72           C  
ATOM   2798  O   PHE A 368       3.738 -12.945  -5.574  1.00 61.72           O  
ATOM   2799  CG  PHE A 368       1.350 -10.710  -6.392  1.00 61.72           C  
ATOM   2800  CD1 PHE A 368       2.655 -10.342  -6.715  1.00 61.72           C  
ATOM   2801  CD2 PHE A 368       0.321 -10.476  -7.321  1.00 61.72           C  
ATOM   2802  CE1 PHE A 368       2.940  -9.772  -7.966  1.00 61.72           C  
ATOM   2803  CE2 PHE A 368       0.605  -9.856  -8.553  1.00 61.72           C  
ATOM   2804  CZ  PHE A 368       1.918  -9.487  -8.872  1.00 61.72           C  
ATOM   2805  N   PHE A 369       3.147 -13.969  -3.696  1.00 55.99           N  
ATOM   2806  CA  PHE A 369       4.522 -14.181  -3.194  1.00 55.99           C  
ATOM   2807  C   PHE A 369       5.457 -15.091  -4.028  1.00 55.99           C  
ATOM   2808  CB  PHE A 369       4.490 -14.576  -1.699  1.00 55.99           C  
ATOM   2809  O   PHE A 369       6.505 -15.481  -3.534  1.00 55.99           O  
ATOM   2810  CG  PHE A 369       4.891 -13.427  -0.802  1.00 55.99           C  
ATOM   2811  CD1 PHE A 369       6.241 -13.199  -0.482  1.00 55.99           C  
ATOM   2812  CD2 PHE A 369       3.914 -12.521  -0.375  1.00 55.99           C  
ATOM   2813  CE1 PHE A 369       6.603 -12.069   0.272  1.00 55.99           C  
ATOM   2814  CE2 PHE A 369       4.274 -11.371   0.338  1.00 55.99           C  
ATOM   2815  CZ  PHE A 369       5.621 -11.150   0.676  1.00 55.99           C  
ATOM   2816  N   ARG A 370       5.140 -15.421  -5.289  1.00 48.12           N  
ATOM   2817  CA  ARG A 370       6.013 -16.245  -6.162  1.00 48.12           C  
ATOM   2818  C   ARG A 370       6.864 -15.461  -7.160  1.00 48.12           C  
ATOM   2819  CB  ARG A 370       5.186 -17.303  -6.902  1.00 48.12           C  
ATOM   2820  O   ARG A 370       7.936 -15.923  -7.530  1.00 48.12           O  
ATOM   2821  CG  ARG A 370       5.201 -18.626  -6.134  1.00 48.12           C  
ATOM   2822  CD  ARG A 370       4.474 -19.688  -6.957  1.00 48.12           C  
ATOM   2823  NE  ARG A 370       4.689 -21.025  -6.390  1.00 48.12           N  
ATOM   2824  NH1 ARG A 370       3.386 -22.184  -7.884  1.00 48.12           N  
ATOM   2825  NH2 ARG A 370       4.665 -23.286  -6.425  1.00 48.12           N  
ATOM   2826  CZ  ARG A 370       4.238 -22.155  -6.895  1.00 48.12           C  
ATOM   2827  N   PHE A 371       6.401 -14.287  -7.573  1.00 44.06           N  
ATOM   2828  CA  PHE A 371       7.048 -13.487  -8.611  1.00 44.06           C  
ATOM   2829  C   PHE A 371       8.480 -12.969  -8.292  1.00 44.06           C  
ATOM   2830  CB  PHE A 371       6.070 -12.364  -8.978  1.00 44.06           C  
ATOM   2831  O   PHE A 371       9.304 -12.900  -9.204  1.00 44.06           O  
ATOM   2832  CG  PHE A 371       6.553 -11.594 -10.177  1.00 44.06           C  
ATOM   2833  CD1 PHE A 371       6.955 -10.272 -10.044  1.00 44.06           C  
ATOM   2834  CD2 PHE A 371       6.779 -12.256 -11.376  1.00 44.06           C  
ATOM   2835  CE1 PHE A 371       7.613  -9.588 -11.078  1.00 44.06           C  
ATOM   2836  CE2 PHE A 371       7.547 -11.642 -12.367  1.00 44.06           C  
ATOM   2837  CZ  PHE A 371       7.950 -10.298 -12.237  1.00 44.06           C  
ATOM   2838  N   PRO A 372       8.858 -12.693  -7.025  1.00 46.78           N  
ATOM   2839  CA  PRO A 372      10.234 -12.335  -6.661  1.00 46.78           C  
ATOM   2840  C   PRO A 372      11.318 -13.263  -7.193  1.00 46.78           C  
ATOM   2841  CB  PRO A 372      10.246 -12.483  -5.149  1.00 46.78           C  
ATOM   2842  O   PRO A 372      12.397 -12.820  -7.574  1.00 46.78           O  
ATOM   2843  CG  PRO A 372       8.848 -12.025  -4.752  1.00 46.78           C  
ATOM   2844  CD  PRO A 372       8.022 -12.687  -5.830  1.00 46.78           C  
ATOM   2845  N   HIS A 373      11.008 -14.557  -7.236  1.00 37.66           N  
ATOM   2846  CA  HIS A 373      11.972 -15.617  -7.473  1.00 37.66           C  
ATOM   2847  C   HIS A 373      12.549 -15.579  -8.905  1.00 37.66           C  
ATOM   2848  CB  HIS A 373      11.252 -16.939  -7.147  1.00 37.66           C  
ATOM   2849  O   HIS A 373      13.644 -16.100  -9.145  1.00 37.66           O  
ATOM   2850  CG  HIS A 373      12.178 -18.072  -6.797  1.00 37.66           C  
ATOM   2851  CD2 HIS A 373      12.022 -18.975  -5.780  1.00 37.66           C  
ATOM   2852  ND1 HIS A 373      13.392 -18.322  -7.383  1.00 37.66           N  
ATOM   2853  CE1 HIS A 373      13.964 -19.339  -6.719  1.00 37.66           C  
ATOM   2854  NE2 HIS A 373      13.144 -19.812  -5.776  1.00 37.66           N  
ATOM   2855  N   GLY A 374      11.829 -14.970  -9.859  1.00 39.75           N  
ATOM   2856  CA  GLY A 374      12.277 -14.762 -11.241  1.00 39.75           C  
ATOM   2857  C   GLY A 374      13.294 -13.624 -11.367  1.00 39.75           C  
ATOM   2858  O   GLY A 374      14.377 -13.823 -11.918  1.00 39.75           O  
ATOM   2859  N   LEU A 375      12.989 -12.469 -10.768  1.00 42.62           N  
ATOM   2860  CA  LEU A 375      13.865 -11.290 -10.728  1.00 42.62           C  
ATOM   2861  C   LEU A 375      15.106 -11.513  -9.855  1.00 42.62           C  
ATOM   2862  CB  LEU A 375      13.039 -10.106 -10.203  1.00 42.62           C  
ATOM   2863  O   LEU A 375      16.199 -11.065 -10.191  1.00 42.62           O  
ATOM   2864  CG  LEU A 375      12.198  -9.449 -11.311  1.00 42.62           C  
ATOM   2865  CD1 LEU A 375      10.959  -8.803 -10.701  1.00 42.62           C  
ATOM   2866  CD2 LEU A 375      13.025  -8.378 -12.023  1.00 42.62           C  
ATOM   2867  N   GLU A 376      14.974 -12.276  -8.773  1.00 40.37           N  
ATOM   2868  CA  GLU A 376      16.073 -12.589  -7.859  1.00 40.37           C  
ATOM   2869  C   GLU A 376      17.196 -13.411  -8.519  1.00 40.37           C  
ATOM   2870  CB  GLU A 376      15.489 -13.339  -6.667  1.00 40.37           C  
ATOM   2871  O   GLU A 376      18.370 -13.262  -8.176  1.00 40.37           O  
ATOM   2872  CG  GLU A 376      16.471 -13.368  -5.499  1.00 40.37           C  
ATOM   2873  CD  GLU A 376      16.063 -14.409  -4.471  1.00 40.37           C  
ATOM   2874  OE1 GLU A 376      17.022 -14.935  -3.859  1.00 40.37           O  
ATOM   2875  OE2 GLU A 376      14.846 -14.688  -4.380  1.00 40.37           O  
ATOM   2876  N   ARG A 377      16.890 -14.231  -9.539  1.00 40.54           N  
ATOM   2877  CA  ARG A 377      17.942 -14.916 -10.318  1.00 40.54           C  
ATOM   2878  C   ARG A 377      18.834 -13.934 -11.078  1.00 40.54           C  
ATOM   2879  CB  ARG A 377      17.342 -15.938 -11.288  1.00 40.54           C  
ATOM   2880  O   ARG A 377      20.001 -14.251 -11.303  1.00 40.54           O  
ATOM   2881  CG  ARG A 377      16.787 -17.162 -10.555  1.00 40.54           C  
ATOM   2882  CD  ARG A 377      16.266 -18.168 -11.582  1.00 40.54           C  
ATOM   2883  NE  ARG A 377      15.505 -19.251 -10.935  1.00 40.54           N  
ATOM   2884  NH1 ARG A 377      14.725 -20.219 -12.864  1.00 40.54           N  
ATOM   2885  NH2 ARG A 377      14.023 -20.976 -10.882  1.00 40.54           N  
ATOM   2886  CZ  ARG A 377      14.761 -20.144 -11.562  1.00 40.54           C  
ATOM   2887  N   VAL A 378      18.308 -12.763 -11.432  1.00 42.92           N  
ATOM   2888  CA  VAL A 378      19.072 -11.657 -12.026  1.00 42.92           C  
ATOM   2889  C   VAL A 378      19.787 -10.844 -10.930  1.00 42.92           C  
ATOM   2890  CB  VAL A 378      18.144 -10.784 -12.906  1.00 42.92           C  
ATOM   2891  O   VAL A 378      20.893 -10.355 -11.151  1.00 42.92           O  
ATOM   2892  CG1 VAL A 378      18.921  -9.699 -13.660  1.00 42.92           C  
ATOM   2893  CG2 VAL A 378      17.396 -11.627 -13.956  1.00 42.92           C  
ATOM   2894  N   ASP A 379      19.206 -10.770  -9.726  1.00 45.18           N  
ATOM   2895  CA  ASP A 379      19.585  -9.842  -8.648  1.00 45.18           C  
ATOM   2896  C   ASP A 379      20.516 -10.417  -7.551  1.00 45.18           C  
ATOM   2897  CB  ASP A 379      18.285  -9.265  -8.054  1.00 45.18           C  
ATOM   2898  O   ASP A 379      21.100  -9.646  -6.792  1.00 45.18           O  
ATOM   2899  CG  ASP A 379      18.447  -7.917  -7.346  1.00 45.18           C  
ATOM   2900  OD1 ASP A 379      19.406  -7.179  -7.644  1.00 45.18           O  
ATOM   2901  OD2 ASP A 379      17.614  -7.613  -6.463  1.00 45.18           O  
ATOM   2902  N   ARG A 380      20.763 -11.740  -7.480  1.00 38.97           N  
ATOM   2903  CA  ARG A 380      21.619 -12.396  -6.446  1.00 38.97           C  
ATOM   2904  C   ARG A 380      23.028 -11.806  -6.250  1.00 38.97           C  
ATOM   2905  CB  ARG A 380      21.714 -13.916  -6.711  1.00 38.97           C  
ATOM   2906  O   ARG A 380      23.695 -12.134  -5.273  1.00 38.97           O  
ATOM   2907  CG  ARG A 380      20.630 -14.681  -5.940  1.00 38.97           C  
ATOM   2908  CD  ARG A 380      20.719 -16.194  -6.149  1.00 38.97           C  
ATOM   2909  NE  ARG A 380      19.692 -16.876  -5.340  1.00 38.97           N  
ATOM   2910  NH1 ARG A 380      20.172 -19.041  -5.908  1.00 38.97           N  
ATOM   2911  NH2 ARG A 380      18.571 -18.590  -4.382  1.00 38.97           N  
ATOM   2912  CZ  ARG A 380      19.479 -18.168  -5.217  1.00 38.97           C  
ATOM   2913  N   ARG A 381      23.510 -10.947  -7.152  1.00 38.65           N  
ATOM   2914  CA  ARG A 381      24.789 -10.224  -7.011  1.00 38.65           C  
ATOM   2915  C   ARG A 381      24.648  -8.754  -6.597  1.00 38.65           C  
ATOM   2916  CB  ARG A 381      25.587 -10.348  -8.318  1.00 38.65           C  
ATOM   2917  O   ARG A 381      25.650  -8.161  -6.196  1.00 38.65           O  
ATOM   2918  CG  ARG A 381      26.102 -11.776  -8.546  1.00 38.65           C  
ATOM   2919  CD  ARG A 381      26.973 -11.819  -9.806  1.00 38.65           C  
ATOM   2920  NE  ARG A 381      27.585 -13.146 -10.004  1.00 38.65           N  
ATOM   2921  NH1 ARG A 381      28.851 -12.609 -11.847  1.00 38.65           N  
ATOM   2922  NH2 ARG A 381      28.945 -14.674 -11.012  1.00 38.65           N  
ATOM   2923  CZ  ARG A 381      28.452 -13.469 -10.950  1.00 38.65           C  
ATOM   2924  N   LEU A 382      23.463  -8.157  -6.717  1.00 42.99           N  
ATOM   2925  CA  LEU A 382      23.270  -6.707  -6.721  1.00 42.99           C  
ATOM   2926  C   LEU A 382      22.468  -6.215  -5.504  1.00 42.99           C  
ATOM   2927  CB  LEU A 382      22.647  -6.329  -8.075  1.00 42.99           C  
ATOM   2928  O   LEU A 382      22.928  -5.268  -4.862  1.00 42.99           O  
ATOM   2929  CG  LEU A 382      22.690  -4.834  -8.425  1.00 42.99           C  
ATOM   2930  CD1 LEU A 382      24.070  -4.450  -8.969  1.00 42.99           C  
ATOM   2931  CD2 LEU A 382      21.650  -4.514  -9.496  1.00 42.99           C  
ATOM   2932  N   THR A 383      21.371  -6.880  -5.108  1.00 45.19           N  
ATOM   2933  CA  THR A 383      20.567  -6.495  -3.924  1.00 45.19           C  
ATOM   2934  C   THR A 383      21.381  -6.410  -2.635  1.00 45.19           C  
ATOM   2935  CB  THR A 383      19.387  -7.432  -3.596  1.00 45.19           C  
ATOM   2936  O   THR A 383      21.264  -5.387  -1.965  1.00 45.19           O  
ATOM   2937  CG2 THR A 383      18.107  -6.678  -3.260  1.00 45.19           C  
ATOM   2938  OG1 THR A 383      19.146  -8.363  -4.597  1.00 45.19           O  
ATOM   2939  N   PRO A 384      22.225  -7.406  -2.277  1.00 42.72           N  
ATOM   2940  CA  PRO A 384      23.006  -7.378  -1.036  1.00 42.72           C  
ATOM   2941  C   PRO A 384      23.979  -6.199  -0.962  1.00 42.72           C  
ATOM   2942  CB  PRO A 384      23.782  -8.700  -1.025  1.00 42.72           C  
ATOM   2943  O   PRO A 384      24.186  -5.611   0.096  1.00 42.72           O  
ATOM   2944  CG  PRO A 384      22.898  -9.642  -1.832  1.00 42.72           C  
ATOM   2945  CD  PRO A 384      22.376  -8.710  -2.919  1.00 42.72           C  
ATOM   2946  N   LYS A 385      24.581  -5.838  -2.103  1.00 41.36           N  
ATOM   2947  CA  LYS A 385      25.536  -4.727  -2.200  1.00 41.36           C  
ATOM   2948  C   LYS A 385      24.822  -3.381  -2.135  1.00 41.36           C  
ATOM   2949  CB  LYS A 385      26.370  -4.850  -3.483  1.00 41.36           C  
ATOM   2950  O   LYS A 385      25.284  -2.477  -1.451  1.00 41.36           O  
ATOM   2951  CG  LYS A 385      27.290  -6.079  -3.458  1.00 41.36           C  
ATOM   2952  CD  LYS A 385      28.242  -6.065  -4.660  1.00 41.36           C  
ATOM   2953  CE  LYS A 385      29.207  -7.250  -4.563  1.00 41.36           C  
ATOM   2954  NZ  LYS A 385      30.285  -7.164  -5.579  1.00 41.36           N  
ATOM   2955  N   LEU A 386      23.677  -3.266  -2.808  1.00 42.86           N  
ATOM   2956  CA  LEU A 386      22.786  -2.108  -2.724  1.00 42.86           C  
ATOM   2957  C   LEU A 386      22.241  -1.911  -1.314  1.00 42.86           C  
ATOM   2958  CB  LEU A 386      21.611  -2.311  -3.695  1.00 42.86           C  
ATOM   2959  O   LEU A 386      22.210  -0.785  -0.839  1.00 42.86           O  
ATOM   2960  CG  LEU A 386      21.807  -1.585  -5.026  1.00 42.86           C  
ATOM   2961  CD1 LEU A 386      20.881  -2.180  -6.082  1.00 42.86           C  
ATOM   2962  CD2 LEU A 386      21.470  -0.095  -4.860  1.00 42.86           C  
ATOM   2963  N   SER A 387      21.817  -2.985  -0.647  1.00 44.32           N  
ATOM   2964  CA  SER A 387      21.273  -2.924   0.705  1.00 44.32           C  
ATOM   2965  C   SER A 387      22.336  -2.567   1.730  1.00 44.32           C  
ATOM   2966  CB  SER A 387      20.597  -4.241   1.092  1.00 44.32           C  
ATOM   2967  O   SER A 387      22.089  -1.700   2.563  1.00 44.32           O  
ATOM   2968  OG  SER A 387      21.469  -5.342   1.114  1.00 44.32           O  
ATOM   2969  N   ALA A 388      23.523  -3.172   1.628  1.00 42.38           N  
ATOM   2970  CA  ALA A 388      24.641  -2.867   2.509  1.00 42.38           C  
ATOM   2971  C   ALA A 388      25.100  -1.412   2.350  1.00 42.38           C  
ATOM   2972  CB  ALA A 388      25.777  -3.858   2.227  1.00 42.38           C  
ATOM   2973  O   ALA A 388      25.363  -0.737   3.342  1.00 42.38           O  
ATOM   2974  N   LEU A 389      25.122  -0.903   1.116  1.00 39.18           N  
ATOM   2975  CA  LEU A 389      25.542   0.463   0.823  1.00 39.18           C  
ATOM   2976  C   LEU A 389      24.443   1.503   1.108  1.00 39.18           C  
ATOM   2977  CB  LEU A 389      26.085   0.466  -0.607  1.00 39.18           C  
ATOM   2978  O   LEU A 389      24.723   2.596   1.594  1.00 39.18           O  
ATOM   2979  CG  LEU A 389      26.711   1.808  -1.012  1.00 39.18           C  
ATOM   2980  CD1 LEU A 389      27.957   1.589  -1.866  1.00 39.18           C  
ATOM   2981  CD2 LEU A 389      25.711   2.571  -1.855  1.00 39.18           C  
ATOM   2982  N   ALA A 390      23.172   1.154   0.897  1.00 40.67           N  
ATOM   2983  CA  ALA A 390      22.042   1.932   1.393  1.00 40.67           C  
ATOM   2984  C   ALA A 390      22.098   2.047   2.918  1.00 40.67           C  
ATOM   2985  CB  ALA A 390      20.728   1.270   0.951  1.00 40.67           C  
ATOM   2986  O   ALA A 390      21.929   3.136   3.449  1.00 40.67           O  
ATOM   2987  N   ALA A 391      22.387   0.950   3.620  1.00 38.85           N  
ATOM   2988  CA  ALA A 391      22.535   0.938   5.069  1.00 38.85           C  
ATOM   2989  C   ALA A 391      23.753   1.734   5.560  1.00 38.85           C  
ATOM   2990  CB  ALA A 391      22.596  -0.518   5.532  1.00 38.85           C  
ATOM   2991  O   ALA A 391      23.677   2.316   6.638  1.00 38.85           O  
ATOM   2992  N   SER A 392      24.845   1.799   4.788  1.00 39.77           N  
ATOM   2993  CA  SER A 392      26.010   2.624   5.133  1.00 39.77           C  
ATOM   2994  C   SER A 392      25.807   4.117   4.847  1.00 39.77           C  
ATOM   2995  CB  SER A 392      27.271   2.108   4.432  1.00 39.77           C  
ATOM   2996  O   SER A 392      26.402   4.944   5.527  1.00 39.77           O  
ATOM   2997  OG  SER A 392      27.228   2.305   3.033  1.00 39.77           O  
ATOM   2998  N   LEU A 393      24.993   4.474   3.843  1.00 37.28           N  
ATOM   2999  CA  LEU A 393      24.699   5.866   3.458  1.00 37.28           C  
ATOM   3000  C   LEU A 393      23.534   6.480   4.239  1.00 37.28           C  
ATOM   3001  CB  LEU A 393      24.367   5.905   1.957  1.00 37.28           C  
ATOM   3002  O   LEU A 393      23.493   7.687   4.475  1.00 37.28           O  
ATOM   3003  CG  LEU A 393      25.594   5.827   1.036  1.00 37.28           C  
ATOM   3004  CD1 LEU A 393      25.121   5.730  -0.412  1.00 37.28           C  
ATOM   3005  CD2 LEU A 393      26.462   7.076   1.184  1.00 37.28           C  
ATOM   3006  N   VAL A 394      22.566   5.652   4.627  1.00 38.18           N  
ATOM   3007  CA  VAL A 394      21.445   6.017   5.491  1.00 38.18           C  
ATOM   3008  C   VAL A 394      21.957   6.018   6.934  1.00 38.18           C  
ATOM   3009  CB  VAL A 394      20.250   5.091   5.202  1.00 38.18           C  
ATOM   3010  O   VAL A 394      21.687   5.124   7.728  1.00 38.18           O  
ATOM   3011  CG1 VAL A 394      19.044   5.384   6.072  1.00 38.18           C  
ATOM   3012  CG2 VAL A 394      19.725   5.306   3.772  1.00 38.18           C  
ATOM   3013  N   ASP A 395      22.761   7.038   7.218  1.00 36.31           N  
ATOM   3014  CA  ASP A 395      23.467   7.305   8.467  1.00 36.31           C  
ATOM   3015  C   ASP A 395      22.560   7.228   9.717  1.00 36.31           C  
ATOM   3016  CB  ASP A 395      24.135   8.685   8.294  1.00 36.31           C  
ATOM   3017  O   ASP A 395      21.330   7.342   9.636  1.00 36.31           O  
ATOM   3018  CG  ASP A 395      25.160   9.031   9.374  1.00 36.31           C  
ATOM   3019  OD1 ASP A 395      25.701   8.080   9.982  1.00 36.31           O  
ATOM   3020  OD2 ASP A 395      25.314  10.241   9.644  1.00 36.31           O  
ATOM   3021  N   ALA A 396      23.206   7.059  10.876  1.00 40.96           N  
ATOM   3022  CA  ALA A 396      22.778   6.707  12.238  1.00 40.96           C  
ATOM   3023  C   ALA A 396      21.485   7.319  12.849  1.00 40.96           C  
ATOM   3024  CB  ALA A 396      23.997   7.011  13.122  1.00 40.96           C  
ATOM   3025  O   ALA A 396      21.227   7.151  14.041  1.00 40.96           O  
ATOM   3026  N   LYS A 397      20.615   7.992  12.092  1.00 35.12           N  
ATOM   3027  CA  LYS A 397      19.286   8.461  12.536  1.00 35.12           C  
ATOM   3028  C   LYS A 397      18.109   7.962  11.706  1.00 35.12           C  
ATOM   3029  CB  LYS A 397      19.293   9.990  12.625  1.00 35.12           C  
ATOM   3030  O   LYS A 397      16.960   8.105  12.132  1.00 35.12           O  
ATOM   3031  CG  LYS A 397      19.859  10.428  13.979  1.00 35.12           C  
ATOM   3032  CD  LYS A 397      19.851  11.952  14.098  1.00 35.12           C  
ATOM   3033  CE  LYS A 397      20.317  12.350  15.501  1.00 35.12           C  
ATOM   3034  NZ  LYS A 397      20.460  13.821  15.630  1.00 35.12           N  
ATOM   3035  N   SER A 398      18.341   7.356  10.549  1.00 33.23           N  
ATOM   3036  CA  SER A 398      17.251   6.858   9.720  1.00 33.23           C  
ATOM   3037  C   SER A 398      16.971   5.391  10.040  1.00 33.23           C  
ATOM   3038  CB  SER A 398      17.574   7.142   8.271  1.00 33.23           C  
ATOM   3039  O   SER A 398      17.691   4.474   9.669  1.00 33.23           O  
ATOM   3040  OG  SER A 398      16.756   6.343   7.455  1.00 33.23           O  
ATOM   3041  N   SER A 399      15.874   5.170  10.757  1.00 35.63           N  
ATOM   3042  CA  SER A 399      15.411   3.861  11.228  1.00 35.63           C  
ATOM   3043  C   SER A 399      15.146   2.805  10.138  1.00 35.63           C  
ATOM   3044  CB  SER A 399      14.171   4.058  12.121  1.00 35.63           C  
ATOM   3045  O   SER A 399      14.660   1.737  10.479  1.00 35.63           O  
ATOM   3046  OG  SER A 399      13.186   4.886  11.504  1.00 35.63           O  
ATOM   3047  N   VAL A 400      15.424   3.022   8.851  1.00 36.11           N  
ATOM   3048  CA  VAL A 400      15.193   2.029   7.784  1.00 36.11           C  
ATOM   3049  C   VAL A 400      16.496   1.271   7.504  1.00 36.11           C  
ATOM   3050  CB  VAL A 400      14.573   2.680   6.528  1.00 36.11           C  
ATOM   3051  O   VAL A 400      17.208   1.567   6.555  1.00 36.11           O  
ATOM   3052  CG1 VAL A 400      14.138   1.608   5.518  1.00 36.11           C  
ATOM   3053  CG2 VAL A 400      13.316   3.496   6.883  1.00 36.11           C  
ATOM   3054  N   CYS A 401      16.843   0.316   8.371  1.00 38.88           N  
ATOM   3055  CA  CYS A 401      18.044  -0.508   8.201  1.00 38.88           C  
ATOM   3056  C   CYS A 401      17.713  -1.730   7.329  1.00 38.88           C  
ATOM   3057  CB  CYS A 401      18.629  -0.863   9.575  1.00 38.88           C  
ATOM   3058  O   CYS A 401      16.935  -2.601   7.732  1.00 38.88           O  
ATOM   3059  SG  CYS A 401      20.440  -0.833   9.528  1.00 38.88           S  
ATOM   3060  N   ILE A 402      18.275  -1.728   6.124  1.00 38.05           N  
ATOM   3061  CA  ILE A 402      18.185  -2.757   5.087  1.00 38.05           C  
ATOM   3062  C   ILE A 402      19.450  -3.629   5.231  1.00 38.05           C  
ATOM   3063  CB  ILE A 402      18.046  -2.038   3.720  1.00 38.05           C  
ATOM   3064  O   ILE A 402      20.505  -3.110   5.572  1.00 38.05           O  
ATOM   3065  CG1 ILE A 402      16.794  -1.116   3.688  1.00 38.05           C  
ATOM   3066  CG2 ILE A 402      17.950  -3.003   2.536  1.00 38.05           C  
ATOM   3067  CD1 ILE A 402      16.627  -0.299   2.397  1.00 38.05           C  
ATOM   3068  N   PHE A 403      19.343  -4.949   5.069  1.00 38.06           N  
ATOM   3069  CA  PHE A 403      20.412  -5.934   5.320  1.00 38.06           C  
ATOM   3070  C   PHE A 403      21.847  -5.496   4.956  1.00 38.06           C  
ATOM   3071  CB  PHE A 403      20.100  -7.197   4.500  1.00 38.06           C  
ATOM   3072  O   PHE A 403      22.119  -5.133   3.811  1.00 38.06           O  
ATOM   3073  CG  PHE A 403      19.107  -8.144   5.135  1.00 38.06           C  
ATOM   3074  CD1 PHE A 403      19.583  -9.206   5.927  1.00 38.06           C  
ATOM   3075  CD2 PHE A 403      17.727  -8.009   4.891  1.00 38.06           C  
ATOM   3076  CE1 PHE A 403      18.683 -10.146   6.457  1.00 38.06           C  
ATOM   3077  CE2 PHE A 403      16.827  -8.946   5.424  1.00 38.06           C  
ATOM   3078  CZ  PHE A 403      17.308 -10.018   6.193  1.00 38.06           C  
ATOM   3079  N   THR A 404      22.787  -5.699   5.887  1.00 34.27           N  
ATOM   3080  CA  THR A 404      24.216  -5.873   5.590  1.00 34.27           C  
ATOM   3081  C   THR A 404      24.555  -7.368   5.625  1.00 34.27           C  
ATOM   3082  CB  THR A 404      25.121  -5.078   6.548  1.00 34.27           C  
ATOM   3083  O   THR A 404      24.284  -8.070   6.608  1.00 34.27           O  
ATOM   3084  CG2 THR A 404      24.966  -3.565   6.394  1.00 34.27           C  
ATOM   3085  OG1 THR A 404      24.826  -5.368   7.893  1.00 34.27           O  
ATOM   3086  N   TYR A 405      25.113  -7.870   4.524  1.00 37.82           N  
ATOM   3087  CA  TYR A 405      25.882  -9.111   4.527  1.00 37.82           C  
ATOM   3088  C   TYR A 405      27.313  -8.748   4.926  1.00 37.82           C  
ATOM   3089  CB  TYR A 405      25.825  -9.783   3.147  1.00 37.82           C  
ATOM   3090  O   TYR A 405      27.837  -7.750   4.439  1.00 37.82           O  
ATOM   3091  CG  TYR A 405      24.496 -10.449   2.831  1.00 37.82           C  
ATOM   3092  CD1 TYR A 405      24.354 -11.839   2.995  1.00 37.82           C  
ATOM   3093  CD2 TYR A 405      23.402  -9.688   2.375  1.00 37.82           C  
ATOM   3094  CE1 TYR A 405      23.140 -12.478   2.681  1.00 37.82           C  
ATOM   3095  CE2 TYR A 405      22.187 -10.321   2.048  1.00 37.82           C  
ATOM   3096  OH  TYR A 405      20.880 -12.317   1.877  1.00 37.82           O  
ATOM   3097  CZ  TYR A 405      22.055 -11.717   2.197  1.00 37.82           C  
ATOM   3098  N   ASP A 406      27.909  -9.523   5.829  1.00 36.38           N  
ATOM   3099  CA  ASP A 406      29.362  -9.497   6.038  1.00 36.38           C  
ATOM   3100  C   ASP A 406      30.071 -10.032   4.775  1.00 36.38           C  
ATOM   3101  CB  ASP A 406      29.676 -10.339   7.292  1.00 36.38           C  
ATOM   3102  O   ASP A 406      29.425 -10.699   3.956  1.00 36.38           O  
ATOM   3103  CG  ASP A 406      30.926  -9.896   8.058  1.00 36.38           C  
ATOM   3104  OD1 ASP A 406      31.762  -9.198   7.451  1.00 36.38           O  
ATOM   3105  OD2 ASP A 406      30.974 -10.219   9.275  1.00 36.38           O  
ATOM   3106  N   ASP A 407      31.379  -9.808   4.631  1.00 34.95           N  
ATOM   3107  CA  ASP A 407      32.171 -10.317   3.492  1.00 34.95           C  
ATOM   3108  C   ASP A 407      32.083 -11.857   3.365  1.00 34.95           C  
ATOM   3109  CB  ASP A 407      33.634  -9.847   3.621  1.00 34.95           C  
ATOM   3110  O   ASP A 407      32.152 -12.412   2.268  1.00 34.95           O  
ATOM   3111  CG  ASP A 407      33.834  -8.353   3.317  1.00 34.95           C  
ATOM   3112  OD1 ASP A 407      33.104  -7.824   2.444  1.00 34.95           O  
ATOM   3113  OD2 ASP A 407      34.752  -7.755   3.921  1.00 34.95           O  
ATOM   3114  N   ASP A 408      31.791 -12.542   4.477  1.00 37.48           N  
ATOM   3115  CA  ASP A 408      31.554 -13.990   4.565  1.00 37.48           C  
ATOM   3116  C   ASP A 408      30.118 -14.434   4.199  1.00 37.48           C  
ATOM   3117  CB  ASP A 408      31.887 -14.453   5.991  1.00 37.48           C  
ATOM   3118  O   ASP A 408      29.744 -15.596   4.385  1.00 37.48           O  
ATOM   3119  CG  ASP A 408      33.371 -14.406   6.351  1.00 37.48           C  
ATOM   3120  OD1 ASP A 408      34.213 -14.494   5.434  1.00 37.48           O  
ATOM   3121  OD2 ASP A 408      33.620 -14.415   7.579  1.00 37.48           O  
ATOM   3122  N   GLY A 409      29.248 -13.523   3.753  1.00 36.18           N  
ATOM   3123  CA  GLY A 409      27.863 -13.836   3.380  1.00 36.18           C  
ATOM   3124  C   GLY A 409      26.934 -14.170   4.558  1.00 36.18           C  
ATOM   3125  O   GLY A 409      25.820 -14.658   4.353  1.00 36.18           O  
ATOM   3126  N   LYS A 410      27.343 -13.896   5.803  1.00 33.03           N  
ATOM   3127  CA  LYS A 410      26.496 -14.066   6.997  1.00 33.03           C  
ATOM   3128  C   LYS A 410      25.770 -12.754   7.321  1.00 33.03           C  
ATOM   3129  CB  LYS A 410      27.333 -14.604   8.171  1.00 33.03           C  
ATOM   3130  O   LYS A 410      26.399 -11.742   7.610  1.00 33.03           O  
ATOM   3131  CG  LYS A 410      27.791 -16.053   7.924  1.00 33.03           C  
ATOM   3132  CD  LYS A 410      28.639 -16.582   9.087  1.00 33.03           C  
ATOM   3133  CE  LYS A 410      29.136 -17.998   8.768  1.00 33.03           C  
ATOM   3134  NZ  LYS A 410      30.166 -18.447   9.736  1.00 33.03           N  
ATOM   3135  N   GLY A 411      24.434 -12.764   7.280  1.00 41.54           N  
ATOM   3136  CA  GLY A 411      23.607 -11.586   7.580  1.00 41.54           C  
ATOM   3137  C   GLY A 411      23.609 -11.248   9.074  1.00 41.54           C  
ATOM   3138  O   GLY A 411      23.136 -12.053   9.879  1.00 41.54           O  
ATOM   3139  N   LYS A 412      24.133 -10.075   9.462  1.00 38.34           N  
ATOM   3140  CA  LYS A 412      24.360  -9.738  10.886  1.00 38.34           C  
ATOM   3141  C   LYS A 412      23.415  -8.682  11.471  1.00 38.34           C  
ATOM   3142  CB  LYS A 412      25.850  -9.407  11.109  1.00 38.34           C  
ATOM   3143  O   LYS A 412      23.230  -8.666  12.686  1.00 38.34           O  
ATOM   3144  CG  LYS A 412      26.441 -10.123  12.340  1.00 38.34           C  
ATOM   3145  CD  LYS A 412      27.942  -9.813  12.438  1.00 38.34           C  
ATOM   3146  CE  LYS A 412      28.679 -10.626  13.509  1.00 38.34           C  
ATOM   3147  NZ  LYS A 412      30.145 -10.410  13.374  1.00 38.34           N  
ATOM   3148  N   VAL A 413      22.752  -7.847  10.666  1.00 40.52           N  
ATOM   3149  CA  VAL A 413      21.870  -6.787  11.200  1.00 40.52           C  
ATOM   3150  C   VAL A 413      20.401  -7.208  11.146  1.00 40.52           C  
ATOM   3151  CB  VAL A 413      22.160  -5.413  10.570  1.00 40.52           C  
ATOM   3152  O   VAL A 413      19.691  -7.004  10.167  1.00 40.52           O  
ATOM   3153  CG1 VAL A 413      21.306  -4.319  11.228  1.00 40.52           C  
ATOM   3154  CG2 VAL A 413      23.627  -5.026  10.806  1.00 40.52           C  
ATOM   3155  N   MET A 414      19.939  -7.817  12.240  1.00 43.02           N  
ATOM   3156  CA  MET A 414      18.531  -8.153  12.475  1.00 43.02           C  
ATOM   3157  C   MET A 414      17.846  -6.976  13.165  1.00 43.02           C  
ATOM   3158  CB  MET A 414      18.438  -9.405  13.363  1.00 43.02           C  
ATOM   3159  O   MET A 414      18.070  -6.741  14.355  1.00 43.02           O  
ATOM   3160  CG  MET A 414      18.970 -10.661  12.676  1.00 43.02           C  
ATOM   3161  SD  MET A 414      17.806 -11.405  11.519  1.00 43.02           S  
ATOM   3162  CE  MET A 414      18.960 -11.807  10.175  1.00 43.02           C  
ATOM   3163  N   ASN A 415      16.964  -6.257  12.472  1.00 47.82           N  
ATOM   3164  CA  ASN A 415      16.265  -5.124  13.069  1.00 47.82           C  
ATOM   3165  C   ASN A 415      15.024  -5.608  13.837  1.00 47.82           C  
ATOM   3166  CB  ASN A 415      16.046  -4.020  12.019  1.00 47.82           C  
ATOM   3167  O   ASN A 415      13.871  -5.395  13.453  1.00 47.82           O  
ATOM   3168  CG  ASN A 415      16.329  -2.631  12.564  1.00 47.82           C  
ATOM   3169  ND2 ASN A 415      16.336  -1.641  11.706  1.00 47.82           N  
ATOM   3170  OD1 ASN A 415      16.530  -2.414  13.747  1.00 47.82           O  
ATOM   3171  N   ARG A 416      15.276  -6.283  14.969  1.00 52.40           N  
ATOM   3172  CA  ARG A 416      14.259  -6.797  15.906  1.00 52.40           C  
ATOM   3173  C   ARG A 416      13.208  -5.738  16.278  1.00 52.40           C  
ATOM   3174  CB  ARG A 416      14.973  -7.315  17.167  1.00 52.40           C  
ATOM   3175  O   ARG A 416      12.061  -6.089  16.554  1.00 52.40           O  
ATOM   3176  CG  ARG A 416      15.657  -8.682  16.976  1.00 52.40           C  
ATOM   3177  CD  ARG A 416      16.267  -9.188  18.295  1.00 52.40           C  
ATOM   3178  NE  ARG A 416      17.023 -10.445  18.114  1.00 52.40           N  
ATOM   3179  NH1 ARG A 416      17.525 -10.827  20.331  1.00 52.40           N  
ATOM   3180  NH2 ARG A 416      18.318 -12.206  18.772  1.00 52.40           N  
ATOM   3181  CZ  ARG A 416      17.612 -11.151  19.069  1.00 52.40           C  
ATOM   3182  N   HIS A 417      13.580  -4.457  16.238  1.00 59.10           N  
ATOM   3183  CA  HIS A 417      12.731  -3.327  16.599  1.00 59.10           C  
ATOM   3184  C   HIS A 417      11.406  -3.280  15.821  1.00 59.10           C  
ATOM   3185  CB  HIS A 417      13.535  -2.032  16.420  1.00 59.10           C  
ATOM   3186  O   HIS A 417      10.359  -3.113  16.440  1.00 59.10           O  
ATOM   3187  CG  HIS A 417      12.808  -0.833  16.969  1.00 59.10           C  
ATOM   3188  CD2 HIS A 417      12.189   0.151  16.246  1.00 59.10           C  
ATOM   3189  ND1 HIS A 417      12.600  -0.549  18.300  1.00 59.10           N  
ATOM   3190  CE1 HIS A 417      11.872   0.578  18.376  1.00 59.10           C  
ATOM   3191  NE2 HIS A 417      11.576   1.032  17.145  1.00 59.10           N  
ATOM   3192  N   TYR A 418      11.401  -3.495  14.500  1.00 64.23           N  
ATOM   3193  CA  TYR A 418      10.162  -3.424  13.709  1.00 64.23           C  
ATOM   3194  C   TYR A 418       9.202  -4.564  14.009  1.00 64.23           C  
ATOM   3195  CB  TYR A 418      10.471  -3.391  12.215  1.00 64.23           C  
ATOM   3196  O   TYR A 418       8.013  -4.324  14.197  1.00 64.23           O  
ATOM   3197  CG  TYR A 418      10.926  -2.025  11.785  1.00 64.23           C  
ATOM   3198  CD1 TYR A 418       9.967  -1.019  11.574  1.00 64.23           C  
ATOM   3199  CD2 TYR A 418      12.293  -1.758  11.619  1.00 64.23           C  
ATOM   3200  CE1 TYR A 418      10.371   0.266  11.181  1.00 64.23           C  
ATOM   3201  CE2 TYR A 418      12.700  -0.477  11.221  1.00 64.23           C  
ATOM   3202  OH  TYR A 418      12.092   1.786  10.601  1.00 64.23           O  
ATOM   3203  CZ  TYR A 418      11.737   0.538  10.995  1.00 64.23           C  
ATOM   3204  N   LYS A 419       9.721  -5.791  14.138  1.00 63.09           N  
ATOM   3205  CA  LYS A 419       8.910  -6.959  14.496  1.00 63.09           C  
ATOM   3206  C   LYS A 419       8.231  -6.753  15.846  1.00 63.09           C  
ATOM   3207  CB  LYS A 419       9.782  -8.225  14.499  1.00 63.09           C  
ATOM   3208  O   LYS A 419       7.019  -6.929  15.950  1.00 63.09           O  
ATOM   3209  CG  LYS A 419       8.948  -9.473  14.835  1.00 63.09           C  
ATOM   3210  CD  LYS A 419       9.815 -10.727  14.999  1.00 63.09           C  
ATOM   3211  CE  LYS A 419       8.909 -11.886  15.440  1.00 63.09           C  
ATOM   3212  NZ  LYS A 419       9.672 -13.117  15.769  1.00 63.09           N  
ATOM   3213  N   TYR A 420       9.000  -6.373  16.868  1.00 76.43           N  
ATOM   3214  CA  TYR A 420       8.441  -6.122  18.195  1.00 76.43           C  
ATOM   3215  C   TYR A 420       7.505  -4.924  18.191  1.00 76.43           C  
ATOM   3216  CB  TYR A 420       9.550  -5.942  19.232  1.00 76.43           C  
ATOM   3217  O   TYR A 420       6.492  -4.966  18.870  1.00 76.43           O  
ATOM   3218  CG  TYR A 420      10.294  -7.226  19.531  1.00 76.43           C  
ATOM   3219  CD1 TYR A 420       9.605  -8.334  20.062  1.00 76.43           C  
ATOM   3220  CD2 TYR A 420      11.680  -7.306  19.311  1.00 76.43           C  
ATOM   3221  CE1 TYR A 420      10.290  -9.533  20.335  1.00 76.43           C  
ATOM   3222  CE2 TYR A 420      12.363  -8.507  19.574  1.00 76.43           C  
ATOM   3223  OH  TYR A 420      12.362 -10.765  20.324  1.00 76.43           O  
ATOM   3224  CZ  TYR A 420      11.673  -9.622  20.074  1.00 76.43           C  
ATOM   3225  N   ARG A 421       7.772  -3.903  17.374  1.00 80.28           N  
ATOM   3226  CA  ARG A 421       6.873  -2.767  17.196  1.00 80.28           C  
ATOM   3227  C   ARG A 421       5.544  -3.192  16.570  1.00 80.28           C  
ATOM   3228  CB  ARG A 421       7.613  -1.682  16.404  1.00 80.28           C  
ATOM   3229  O   ARG A 421       4.504  -2.841  17.109  1.00 80.28           O  
ATOM   3230  CG  ARG A 421       6.771  -0.423  16.252  1.00 80.28           C  
ATOM   3231  CD  ARG A 421       7.562   0.692  15.570  1.00 80.28           C  
ATOM   3232  NE  ARG A 421       6.696   1.858  15.313  1.00 80.28           N  
ATOM   3233  NH1 ARG A 421       8.341   3.282  14.595  1.00 80.28           N  
ATOM   3234  NH2 ARG A 421       6.238   4.023  14.791  1.00 80.28           N  
ATOM   3235  CZ  ARG A 421       7.096   3.045  14.899  1.00 80.28           C  
ATOM   3236  N   TRP A 422       5.539  -3.952  15.475  1.00 83.24           N  
ATOM   3237  CA  TRP A 422       4.297  -4.435  14.859  1.00 83.24           C  
ATOM   3238  C   TRP A 422       3.529  -5.363  15.788  1.00 83.24           C  
ATOM   3239  CB  TRP A 422       4.580  -5.199  13.566  1.00 83.24           C  
ATOM   3240  O   TRP A 422       2.310  -5.264  15.863  1.00 83.24           O  
ATOM   3241  CG  TRP A 422       5.348  -4.500  12.497  1.00 83.24           C  
ATOM   3242  CD1 TRP A 422       5.453  -3.164  12.295  1.00 83.24           C  
ATOM   3243  CD2 TRP A 422       6.134  -5.132  11.448  1.00 83.24           C  
ATOM   3244  CE2 TRP A 422       6.718  -4.110  10.650  1.00 83.24           C  
ATOM   3245  CE3 TRP A 422       6.410  -6.471  11.093  1.00 83.24           C  
ATOM   3246  NE1 TRP A 422       6.266  -2.932  11.200  1.00 83.24           N  
ATOM   3247  CH2 TRP A 422       7.815  -5.741   9.237  1.00 83.24           C  
ATOM   3248  CZ2 TRP A 422       7.550  -4.405   9.566  1.00 83.24           C  
ATOM   3249  CZ3 TRP A 422       7.242  -6.774   9.998  1.00 83.24           C  
ATOM   3250  N   LEU A 423       4.235  -6.242  16.503  1.00 85.80           N  
ATOM   3251  CA  LEU A 423       3.630  -7.130  17.486  1.00 85.80           C  
ATOM   3252  C   LEU A 423       3.046  -6.331  18.654  1.00 85.80           C  
ATOM   3253  CB  LEU A 423       4.669  -8.178  17.912  1.00 85.80           C  
ATOM   3254  O   LEU A 423       1.911  -6.578  19.030  1.00 85.80           O  
ATOM   3255  CG  LEU A 423       4.085  -9.276  18.824  1.00 85.80           C  
ATOM   3256  CD1 LEU A 423       4.737 -10.621  18.497  1.00 85.80           C  
ATOM   3257  CD2 LEU A 423       4.329  -8.982  20.305  1.00 85.80           C  
ATOM   3258  N   LEU A 424       3.766  -5.332  19.166  1.00 89.15           N  
ATOM   3259  CA  LEU A 424       3.294  -4.436  20.219  1.00 89.15           C  
ATOM   3260  C   LEU A 424       2.049  -3.668  19.771  1.00 89.15           C  
ATOM   3261  CB  LEU A 424       4.434  -3.479  20.619  1.00 89.15           C  
ATOM   3262  O   LEU A 424       1.034  -3.725  20.451  1.00 89.15           O  
ATOM   3263  CG  LEU A 424       4.063  -2.470  21.720  1.00 89.15           C  
ATOM   3264  CD1 LEU A 424       3.864  -3.164  23.066  1.00 89.15           C  
ATOM   3265  CD2 LEU A 424       5.179  -1.436  21.854  1.00 89.15           C  
ATOM   3266  N   PHE A 425       2.088  -2.997  18.616  1.00 90.20           N  
ATOM   3267  CA  PHE A 425       0.923  -2.280  18.088  1.00 90.20           C  
ATOM   3268  C   PHE A 425      -0.238  -3.228  17.779  1.00 90.20           C  
ATOM   3269  CB  PHE A 425       1.299  -1.461  16.843  1.00 90.20           C  
ATOM   3270  O   PHE A 425      -1.381  -2.882  18.050  1.00 90.20           O  
ATOM   3271  CG  PHE A 425       1.937  -0.121  17.157  1.00 90.20           C  
ATOM   3272  CD1 PHE A 425       1.153   0.910  17.703  1.00 90.20           C  
ATOM   3273  CD2 PHE A 425       3.306   0.104  16.933  1.00 90.20           C  
ATOM   3274  CE1 PHE A 425       1.738   2.140  18.047  1.00 90.20           C  
ATOM   3275  CE2 PHE A 425       3.900   1.322  17.313  1.00 90.20           C  
ATOM   3276  CZ  PHE A 425       3.115   2.343  17.866  1.00 90.20           C  
ATOM   3277  N   GLY A 426       0.039  -4.425  17.259  1.00 91.76           N  
ATOM   3278  CA  GLY A 426      -0.966  -5.459  17.029  1.00 91.76           C  
ATOM   3279  C   GLY A 426      -1.634  -5.913  18.325  1.00 91.76           C  
ATOM   3280  O   GLY A 426      -2.855  -5.955  18.389  1.00 91.76           O  
ATOM   3281  N   VAL A 427      -0.854  -6.186  19.373  1.00 93.82           N  
ATOM   3282  CA  VAL A 427      -1.362  -6.577  20.697  1.00 93.82           C  
ATOM   3283  C   VAL A 427      -2.146  -5.437  21.342  1.00 93.82           C  
ATOM   3284  CB  VAL A 427      -0.205  -7.051  21.603  1.00 93.82           C  
ATOM   3285  O   VAL A 427      -3.261  -5.658  21.796  1.00 93.82           O  
ATOM   3286  CG1 VAL A 427      -0.613  -7.205  23.075  1.00 93.82           C  
ATOM   3287  CG2 VAL A 427       0.317  -8.417  21.136  1.00 93.82           C  
ATOM   3288  N   VAL A 428      -1.612  -4.214  21.348  1.00 94.16           N  
ATOM   3289  CA  VAL A 428      -2.277  -3.048  21.951  1.00 94.16           C  
ATOM   3290  C   VAL A 428      -3.597  -2.746  21.243  1.00 94.16           C  
ATOM   3291  CB  VAL A 428      -1.339  -1.823  21.951  1.00 94.16           C  
ATOM   3292  O   VAL A 428      -4.628  -2.625  21.898  1.00 94.16           O  
ATOM   3293  CG1 VAL A 428      -2.053  -0.527  22.356  1.00 94.16           C  
ATOM   3294  CG2 VAL A 428      -0.178  -2.027  22.936  1.00 94.16           C  
ATOM   3295  N   LEU A 429      -3.602  -2.679  19.909  1.00 92.13           N  
ATOM   3296  CA  LEU A 429      -4.823  -2.416  19.143  1.00 92.13           C  
ATOM   3297  C   LEU A 429      -5.808  -3.586  19.200  1.00 92.13           C  
ATOM   3298  CB  LEU A 429      -4.460  -2.066  17.690  1.00 92.13           C  
ATOM   3299  O   LEU A 429      -7.014  -3.359  19.260  1.00 92.13           O  
ATOM   3300  CG  LEU A 429      -3.743  -0.710  17.538  1.00 92.13           C  
ATOM   3301  CD1 LEU A 429      -3.371  -0.442  16.078  1.00 92.13           C  
ATOM   3302  CD2 LEU A 429      -4.633   0.427  18.022  1.00 92.13           C  
ATOM   3303  N   GLY A 430      -5.313  -4.824  19.236  1.00 94.08           N  
ATOM   3304  CA  GLY A 430      -6.141  -6.005  19.454  1.00 94.08           C  
ATOM   3305  C   GLY A 430      -6.845  -5.970  20.810  1.00 94.08           C  
ATOM   3306  O   GLY A 430      -8.040  -6.243  20.874  1.00 94.08           O  
ATOM   3307  N   LEU A 431      -6.128  -5.585  21.873  1.00 94.51           N  
ATOM   3308  CA  LEU A 431      -6.670  -5.473  23.231  1.00 94.51           C  
ATOM   3309  C   LEU A 431      -7.730  -4.370  23.316  1.00 94.51           C  
ATOM   3310  CB  LEU A 431      -5.509  -5.192  24.203  1.00 94.51           C  
ATOM   3311  O   LEU A 431      -8.788  -4.558  23.905  1.00 94.51           O  
ATOM   3312  CG  LEU A 431      -5.931  -5.204  25.684  1.00 94.51           C  
ATOM   3313  CD1 LEU A 431      -6.042  -6.635  26.211  1.00 94.51           C  
ATOM   3314  CD2 LEU A 431      -4.909  -4.448  26.531  1.00 94.51           C  
ATOM   3315  N   LEU A 432      -7.457  -3.222  22.698  1.00 91.77           N  
ATOM   3316  CA  LEU A 432      -8.396  -2.106  22.639  1.00 91.77           C  
ATOM   3317  C   LEU A 432      -9.686  -2.503  21.904  1.00 91.77           C  
ATOM   3318  CB  LEU A 432      -7.672  -0.915  21.986  1.00 91.77           C  
ATOM   3319  O   LEU A 432     -10.778  -2.244  22.404  1.00 91.77           O  
ATOM   3320  CG  LEU A 432      -6.634  -0.255  22.917  1.00 91.77           C  
ATOM   3321  CD1 LEU A 432      -5.787   0.733  22.120  1.00 91.77           C  
ATOM   3322  CD2 LEU A 432      -7.280   0.506  24.076  1.00 91.77           C  
ATOM   3323  N   MET A 433      -9.573  -3.208  20.774  1.00 92.03           N  
ATOM   3324  CA  MET A 433     -10.735  -3.737  20.050  1.00 92.03           C  
ATOM   3325  C   MET A 433     -11.544  -4.730  20.875  1.00 92.03           C  
ATOM   3326  CB  MET A 433     -10.292  -4.448  18.765  1.00 92.03           C  
ATOM   3327  O   MET A 433     -12.771  -4.646  20.897  1.00 92.03           O  
ATOM   3328  CG  MET A 433      -9.906  -3.440  17.702  1.00 92.03           C  
ATOM   3329  SD  MET A 433     -11.293  -2.481  17.077  1.00 92.03           S  
ATOM   3330  CE  MET A 433     -10.227  -1.204  16.399  1.00 92.03           C  
ATOM   3331  N   SER A 434     -10.883  -5.670  21.552  1.00 93.53           N  
ATOM   3332  CA  SER A 434     -11.576  -6.690  22.335  1.00 93.53           C  
ATOM   3333  C   SER A 434     -12.234  -6.118  23.592  1.00 93.53           C  
ATOM   3334  CB  SER A 434     -10.628  -7.846  22.656  1.00 93.53           C  
ATOM   3335  O   SER A 434     -13.277  -6.617  24.000  1.00 93.53           O  
ATOM   3336  OG  SER A 434      -9.558  -7.445  23.484  1.00 93.53           O  
ATOM   3337  N   LEU A 435     -11.680  -5.050  24.176  1.00 92.09           N  
ATOM   3338  CA  LEU A 435     -12.258  -4.359  25.334  1.00 92.09           C  
ATOM   3339  C   LEU A 435     -13.474  -3.489  25.001  1.00 92.09           C  
ATOM   3340  CB  LEU A 435     -11.175  -3.509  26.023  1.00 92.09           C  
ATOM   3341  O   LEU A 435     -14.206  -3.142  25.923  1.00 92.09           O  
ATOM   3342  CG  LEU A 435     -10.179  -4.315  26.873  1.00 92.09           C  
ATOM   3343  CD1 LEU A 435      -9.042  -3.400  27.326  1.00 92.09           C  
ATOM   3344  CD2 LEU A 435     -10.832  -4.904  28.129  1.00 92.09           C  
ATOM   3345  N   SER A 436     -13.726  -3.165  23.730  1.00 89.16           N  
ATOM   3346  CA  SER A 436     -14.822  -2.267  23.336  1.00 89.16           C  
ATOM   3347  C   SER A 436     -16.189  -2.703  23.890  1.00 89.16           C  
ATOM   3348  CB  SER A 436     -14.862  -2.116  21.813  1.00 89.16           C  
ATOM   3349  O   SER A 436     -16.836  -1.930  24.595  1.00 89.16           O  
ATOM   3350  OG  SER A 436     -15.121  -3.360  21.202  1.00 89.16           O  
ATOM   3351  N   ALA A 437     -16.607  -3.952  23.668  1.00 88.06           N  
ATOM   3352  CA  ALA A 437     -17.881  -4.458  24.176  1.00 88.06           C  
ATOM   3353  C   ALA A 437     -17.912  -4.644  25.711  1.00 88.06           C  
ATOM   3354  CB  ALA A 437     -18.288  -5.709  23.399  1.00 88.06           C  
ATOM   3355  O   ALA A 437     -18.830  -4.107  26.339  1.00 88.06           O  
ATOM   3356  N   PRO A 438     -16.929  -5.305  26.362  1.00 90.33           N  
ATOM   3357  CA  PRO A 438     -16.886  -5.401  27.824  1.00 90.33           C  
ATOM   3358  C   PRO A 438     -16.901  -4.040  28.533  1.00 90.33           C  
ATOM   3359  CB  PRO A 438     -15.605  -6.172  28.150  1.00 90.33           C  
ATOM   3360  O   PRO A 438     -17.599  -3.884  29.535  1.00 90.33           O  
ATOM   3361  CG  PRO A 438     -15.362  -7.013  26.906  1.00 90.33           C  
ATOM   3362  CD  PRO A 438     -15.878  -6.127  25.779  1.00 90.33           C  
ATOM   3363  N   ALA A 439     -16.189  -3.043  27.995  1.00 86.64           N  
ATOM   3364  CA  ALA A 439     -16.165  -1.690  28.544  1.00 86.64           C  
ATOM   3365  C   ALA A 439     -17.540  -1.019  28.459  1.00 86.64           C  
ATOM   3366  CB  ALA A 439     -15.103  -0.865  27.808  1.00 86.64           C  
ATOM   3367  O   ALA A 439     -17.967  -0.380  29.417  1.00 86.64           O  
ATOM   3368  N   THR A 440     -18.272  -1.207  27.356  1.00 84.58           N  
ATOM   3369  CA  THR A 440     -19.628  -0.646  27.241  1.00 84.58           C  
ATOM   3370  C   THR A 440     -20.604  -1.266  28.223  1.00 84.58           C  
ATOM   3371  CB  THR A 440     -20.198  -0.745  25.829  1.00 84.58           C  
ATOM   3372  O   THR A 440     -21.377  -0.538  28.834  1.00 84.58           O  
ATOM   3373  CG2 THR A 440     -19.322   0.038  24.863  1.00 84.58           C  
ATOM   3374  OG1 THR A 440     -20.341  -2.079  25.393  1.00 84.58           O  
ATOM   3375  N   ARG A 441     -20.527  -2.582  28.456  1.00 85.23           N  
ATOM   3376  CA  ARG A 441     -21.324  -3.256  29.488  1.00 85.23           C  
ATOM   3377  C   ARG A 441     -20.966  -2.756  30.891  1.00 85.23           C  
ATOM   3378  CB  ARG A 441     -21.140  -4.772  29.339  1.00 85.23           C  
ATOM   3379  O   ARG A 441     -21.867  -2.482  31.679  1.00 85.23           O  
ATOM   3380  CG  ARG A 441     -22.072  -5.554  30.275  1.00 85.23           C  
ATOM   3381  CD  ARG A 441     -21.840  -7.063  30.184  1.00 85.23           C  
ATOM   3382  NE  ARG A 441     -22.128  -7.607  28.848  1.00 85.23           N  
ATOM   3383  NH1 ARG A 441     -20.333  -9.059  28.660  1.00 85.23           N  
ATOM   3384  NH2 ARG A 441     -21.711  -8.783  26.974  1.00 85.23           N  
ATOM   3385  CZ  ARG A 441     -21.396  -8.482  28.187  1.00 85.23           C  
ATOM   3386  N   GLY A 442     -19.672  -2.579  31.170  1.00 82.44           N  
ATOM   3387  CA  GLY A 442     -19.184  -1.981  32.417  1.00 82.44           C  
ATOM   3388  C   GLY A 442     -19.702  -0.559  32.644  1.00 82.44           C  
ATOM   3389  O   GLY A 442     -20.077  -0.218  33.761  1.00 82.44           O  
ATOM   3390  N   GLY A 443     -19.815   0.243  31.581  1.00 79.20           N  
ATOM   3391  CA  GLY A 443     -20.404   1.585  31.636  1.00 79.20           C  
ATOM   3392  C   GLY A 443     -21.879   1.612  32.063  1.00 79.20           C  
ATOM   3393  O   GLY A 443     -22.332   2.621  32.589  1.00 79.20           O  
ATOM   3394  N   TYR A 444     -22.611   0.504  31.902  1.00 80.98           N  
ATOM   3395  CA  TYR A 444     -23.980   0.332  32.414  1.00 80.98           C  
ATOM   3396  C   TYR A 444     -24.043  -0.206  33.852  1.00 80.98           C  
ATOM   3397  CB  TYR A 444     -24.802  -0.530  31.437  1.00 80.98           C  
ATOM   3398  O   TYR A 444     -25.125  -0.531  34.331  1.00 80.98           O  
ATOM   3399  CG  TYR A 444     -25.268   0.270  30.249  1.00 80.98           C  
ATOM   3400  CD1 TYR A 444     -26.360   1.139  30.414  1.00 80.98           C  
ATOM   3401  CD2 TYR A 444     -24.544   0.243  29.045  1.00 80.98           C  
ATOM   3402  CE1 TYR A 444     -26.662   2.064  29.408  1.00 80.98           C  
ATOM   3403  CE2 TYR A 444     -24.834   1.170  28.033  1.00 80.98           C  
ATOM   3404  OH  TYR A 444     -25.997   3.170  27.455  1.00 80.98           O  
ATOM   3405  CZ  TYR A 444     -25.855   2.112  28.262  1.00 80.98           C  
ATOM   3406  N   GLY A 445     -22.906  -0.334  34.543  1.00 80.61           N  
ATOM   3407  CA  GLY A 445     -22.844  -0.870  35.906  1.00 80.61           C  
ATOM   3408  C   GLY A 445     -22.946  -2.397  35.993  1.00 80.61           C  
ATOM   3409  O   GLY A 445     -23.057  -2.941  37.088  1.00 80.61           O  
ATOM   3410  N   HIS A 446     -22.891  -3.105  34.861  1.00 85.81           N  
ATOM   3411  CA  HIS A 446     -22.904  -4.569  34.816  1.00 85.81           C  
ATOM   3412  C   HIS A 446     -21.488  -5.152  34.794  1.00 85.81           C  
ATOM   3413  CB  HIS A 446     -23.713  -5.035  33.602  1.00 85.81           C  
ATOM   3414  O   HIS A 446     -20.531  -4.509  34.362  1.00 85.81           O  
ATOM   3415  CG  HIS A 446     -25.184  -4.767  33.733  1.00 85.81           C  
ATOM   3416  CD2 HIS A 446     -25.902  -3.885  32.984  1.00 85.81           C  
ATOM   3417  ND1 HIS A 446     -26.038  -5.429  34.612  1.00 85.81           N  
ATOM   3418  CE1 HIS A 446     -27.254  -4.903  34.396  1.00 85.81           C  
ATOM   3419  NE2 HIS A 446     -27.201  -3.982  33.420  1.00 85.81           N  
ATOM   3420  N   ASN A 447     -21.348  -6.423  35.179  1.00 86.76           N  
ATOM   3421  CA  ASN A 447     -20.074  -7.136  35.070  1.00 86.76           C  
ATOM   3422  C   ASN A 447     -19.582  -7.164  33.617  1.00 86.76           C  
ATOM   3423  CB  ASN A 447     -20.229  -8.579  35.578  1.00 86.76           C  
ATOM   3424  O   ASN A 447     -20.301  -7.624  32.730  1.00 86.76           O  
ATOM   3425  CG  ASN A 447     -20.382  -8.692  37.079  1.00 86.76           C  
ATOM   3426  ND2 ASN A 447     -20.660  -9.879  37.558  1.00 86.76           N  
ATOM   3427  OD1 ASN A 447     -20.231  -7.747  37.827  1.00 86.76           O  
ATOM   3428  N   MET A 448     -18.321  -6.782  33.385  1.00 86.86           N  
ATOM   3429  CA  MET A 448     -17.719  -6.708  32.044  1.00 86.86           C  
ATOM   3430  C   MET A 448     -17.886  -7.994  31.224  1.00 86.86           C  
ATOM   3431  CB  MET A 448     -16.222  -6.396  32.171  1.00 86.86           C  
ATOM   3432  O   MET A 448     -18.186  -7.934  30.034  1.00 86.86           O  
ATOM   3433  CG  MET A 448     -15.953  -4.959  32.622  1.00 86.86           C  
ATOM   3434  SD  MET A 448     -14.219  -4.457  32.434  1.00 86.86           S  
ATOM   3435  CE  MET A 448     -13.415  -5.500  33.680  1.00 86.86           C  
ATOM   3436  N   PHE A 449     -17.762  -9.161  31.858  1.00 87.46           N  
ATOM   3437  CA  PHE A 449     -17.841 -10.465  31.192  1.00 87.46           C  
ATOM   3438  C   PHE A 449     -19.110 -11.260  31.540  1.00 87.46           C  
ATOM   3439  CB  PHE A 449     -16.536 -11.231  31.428  1.00 87.46           C  
ATOM   3440  O   PHE A 449     -19.207 -12.434  31.215  1.00 87.46           O  
ATOM   3441  CG  PHE A 449     -15.307 -10.522  30.896  1.00 87.46           C  
ATOM   3442  CD1 PHE A 449     -15.029 -10.554  29.517  1.00 87.46           C  
ATOM   3443  CD2 PHE A 449     -14.454  -9.813  31.765  1.00 87.46           C  
ATOM   3444  CE1 PHE A 449     -13.909  -9.877  29.007  1.00 87.46           C  
ATOM   3445  CE2 PHE A 449     -13.334  -9.135  31.253  1.00 87.46           C  
ATOM   3446  CZ  PHE A 449     -13.061  -9.167  29.874  1.00 87.46           C  
ATOM   3447  N   GLY A 450     -20.119 -10.627  32.141  1.00 82.40           N  
ATOM   3448  CA  GLY A 450     -21.360 -11.291  32.546  1.00 82.40           C  
ATOM   3449  C   GLY A 450     -21.327 -11.847  33.972  1.00 82.40           C  
ATOM   3450  O   GLY A 450     -20.318 -11.775  34.674  1.00 82.40           O  
ATOM   3451  N   SER A 451     -22.477 -12.345  34.425  1.00 82.36           N  
ATOM   3452  CA  SER A 451     -22.701 -12.805  35.804  1.00 82.36           C  
ATOM   3453  C   SER A 451     -22.675 -14.328  35.941  1.00 82.36           C  
ATOM   3454  CB  SER A 451     -24.044 -12.256  36.296  1.00 82.36           C  
ATOM   3455  O   SER A 451     -22.130 -14.855  36.907  1.00 82.36           O  
ATOM   3456  OG  SER A 451     -25.063 -12.579  35.365  1.00 82.36           O  
ATOM   3457  N   ASN A 452     -23.232 -15.047  34.964  1.00 86.66           N  
ATOM   3458  CA  ASN A 452     -23.318 -16.507  34.987  1.00 86.66           C  
ATOM   3459  C   ASN A 452     -22.008 -17.158  34.533  1.00 86.66           C  
ATOM   3460  CB  ASN A 452     -24.497 -16.948  34.101  1.00 86.66           C  
ATOM   3461  O   ASN A 452     -21.385 -16.681  33.589  1.00 86.66           O  
ATOM   3462  CG  ASN A 452     -25.846 -16.560  34.679  1.00 86.66           C  
ATOM   3463  ND2 ASN A 452     -26.885 -16.571  33.880  1.00 86.66           N  
ATOM   3464  OD1 ASN A 452     -25.997 -16.280  35.851  1.00 86.66           O  
ATOM   3465  N   GLY A 453     -21.646 -18.314  35.103  1.00 89.11           N  
ATOM   3466  CA  GLY A 453     -20.426 -19.045  34.724  1.00 89.11           C  
ATOM   3467  C   GLY A 453     -20.323 -19.344  33.220  1.00 89.11           C  
ATOM   3468  O   GLY A 453     -19.296 -19.070  32.606  1.00 89.11           O  
ATOM   3469  N   PHE A 454     -21.408 -19.808  32.585  1.00 92.59           N  
ATOM   3470  CA  PHE A 454     -21.427 -20.044  31.132  1.00 92.59           C  
ATOM   3471  C   PHE A 454     -21.314 -18.748  30.317  1.00 92.59           C  
ATOM   3472  CB  PHE A 454     -22.696 -20.808  30.731  1.00 92.59           C  
ATOM   3473  O   PHE A 454     -20.574 -18.700  29.334  1.00 92.59           O  
ATOM   3474  CG  PHE A 454     -22.731 -22.240  31.222  1.00 92.59           C  
ATOM   3475  CD1 PHE A 454     -21.860 -23.189  30.654  1.00 92.59           C  
ATOM   3476  CD2 PHE A 454     -23.615 -22.627  32.246  1.00 92.59           C  
ATOM   3477  CE1 PHE A 454     -21.871 -24.519  31.108  1.00 92.59           C  
ATOM   3478  CE2 PHE A 454     -23.620 -23.957  32.706  1.00 92.59           C  
ATOM   3479  CZ  PHE A 454     -22.747 -24.902  32.138  1.00 92.59           C  
ATOM   3480  N   GLN A 455     -21.998 -17.682  30.742  1.00 90.89           N  
ATOM   3481  CA  GLN A 455     -21.925 -16.378  30.078  1.00 90.89           C  
ATOM   3482  C   GLN A 455     -20.514 -15.788  30.178  1.00 90.89           C  
ATOM   3483  CB  GLN A 455     -22.970 -15.440  30.693  1.00 90.89           C  
ATOM   3484  O   GLN A 455     -19.994 -15.309  29.176  1.00 90.89           O  
ATOM   3485  CG  GLN A 455     -23.085 -14.109  29.932  1.00 90.89           C  
ATOM   3486  CD  GLN A 455     -24.043 -13.133  30.607  1.00 90.89           C  
ATOM   3487  NE2 GLN A 455     -24.167 -11.933  30.084  1.00 90.89           N  
ATOM   3488  OE1 GLN A 455     -24.649 -13.415  31.627  1.00 90.89           O  
ATOM   3489  N   LEU A 456     -19.879 -15.913  31.347  1.00 92.27           N  
ATOM   3490  CA  LEU A 456     -18.489 -15.545  31.597  1.00 92.27           C  
ATOM   3491  C   LEU A 456     -17.543 -16.265  30.643  1.00 92.27           C  
ATOM   3492  CB  LEU A 456     -18.176 -15.808  33.082  1.00 92.27           C  
ATOM   3493  O   LEU A 456     -16.743 -15.622  29.966  1.00 92.27           O  
ATOM   3494  CG  LEU A 456     -16.722 -15.525  33.495  1.00 92.27           C  
ATOM   3495  CD1 LEU A 456     -16.356 -14.059  33.302  1.00 92.27           C  
ATOM   3496  CD2 LEU A 456     -16.516 -15.886  34.962  1.00 92.27           C  
ATOM   3497  N   THR A 457     -17.666 -17.589  30.531  1.00 94.17           N  
ATOM   3498  CA  THR A 457     -16.822 -18.364  29.613  1.00 94.17           C  
ATOM   3499  C   THR A 457     -17.036 -17.972  28.151  1.00 94.17           C  
ATOM   3500  CB  THR A 457     -17.007 -19.876  29.789  1.00 94.17           C  
ATOM   3501  O   THR A 457     -16.060 -17.765  27.433  1.00 94.17           O  
ATOM   3502  CG2 THR A 457     -16.491 -20.352  31.146  1.00 94.17           C  
ATOM   3503  OG1 THR A 457     -18.349 -20.289  29.674  1.00 94.17           O  
ATOM   3504  N   ALA A 458     -18.286 -17.794  27.713  1.00 93.81           N  
ATOM   3505  CA  ALA A 458     -18.593 -17.392  26.344  1.00 93.81           C  
ATOM   3506  C   ALA A 458     -18.061 -15.982  26.029  1.00 93.81           C  
ATOM   3507  CB  ALA A 458     -20.108 -17.493  26.133  1.00 93.81           C  
ATOM   3508  O   ALA A 458     -17.432 -15.785  24.991  1.00 93.81           O  
ATOM   3509  N   ALA A 459     -18.246 -15.023  26.942  1.00 92.93           N  
ATOM   3510  CA  ALA A 459     -17.766 -13.652  26.789  1.00 92.93           C  
ATOM   3511  C   ALA A 459     -16.232 -13.577  26.747  1.00 92.93           C  
ATOM   3512  CB  ALA A 459     -18.322 -12.806  27.941  1.00 92.93           C  
ATOM   3513  O   ALA A 459     -15.674 -12.867  25.912  1.00 92.93           O  
ATOM   3514  N   LEU A 460     -15.537 -14.332  27.606  1.00 94.81           N  
ATOM   3515  CA  LEU A 460     -14.073 -14.405  27.595  1.00 94.81           C  
ATOM   3516  C   LEU A 460     -13.544 -15.025  26.297  1.00 94.81           C  
ATOM   3517  CB  LEU A 460     -13.581 -15.208  28.813  1.00 94.81           C  
ATOM   3518  O   LEU A 460     -12.591 -14.514  25.715  1.00 94.81           O  
ATOM   3519  CG  LEU A 460     -13.672 -14.452  30.151  1.00 94.81           C  
ATOM   3520  CD1 LEU A 460     -13.356 -15.418  31.294  1.00 94.81           C  
ATOM   3521  CD2 LEU A 460     -12.677 -13.292  30.228  1.00 94.81           C  
ATOM   3522  N   LEU A 461     -14.171 -16.093  25.803  1.00 95.59           N  
ATOM   3523  CA  LEU A 461     -13.776 -16.720  24.539  1.00 95.59           C  
ATOM   3524  C   LEU A 461     -13.994 -15.784  23.340  1.00 95.59           C  
ATOM   3525  CB  LEU A 461     -14.555 -18.028  24.370  1.00 95.59           C  
ATOM   3526  O   LEU A 461     -13.110 -15.674  22.491  1.00 95.59           O  
ATOM   3527  CG  LEU A 461     -14.095 -19.171  25.289  1.00 95.59           C  
ATOM   3528  CD1 LEU A 461     -15.144 -20.278  25.240  1.00 95.59           C  
ATOM   3529  CD2 LEU A 461     -12.755 -19.761  24.846  1.00 95.59           C  
ATOM   3530  N   ALA A 462     -15.115 -15.058  23.308  1.00 93.93           N  
ATOM   3531  CA  ALA A 462     -15.397 -14.024  22.309  1.00 93.93           C  
ATOM   3532  C   ALA A 462     -14.365 -12.891  22.345  1.00 93.93           C  
ATOM   3533  CB  ALA A 462     -16.773 -13.434  22.617  1.00 93.93           C  
ATOM   3534  O   ALA A 462     -13.871 -12.433  21.310  1.00 93.93           O  
ATOM   3535  N   PHE A 463     -14.013 -12.457  23.557  1.00 95.20           N  
ATOM   3536  CA  PHE A 463     -12.991 -11.452  23.803  1.00 95.20           C  
ATOM   3537  C   PHE A 463     -11.638 -11.899  23.242  1.00 95.20           C  
ATOM   3538  CB  PHE A 463     -12.929 -11.177  25.311  1.00 95.20           C  
ATOM   3539  O   PHE A 463     -11.025 -11.165  22.466  1.00 95.20           O  
ATOM   3540  CG  PHE A 463     -11.763 -10.312  25.724  1.00 95.20           C  
ATOM   3541  CD1 PHE A 463     -10.519 -10.886  26.051  1.00 95.20           C  
ATOM   3542  CD2 PHE A 463     -11.924  -8.921  25.767  1.00 95.20           C  
ATOM   3543  CE1 PHE A 463      -9.436 -10.061  26.398  1.00 95.20           C  
ATOM   3544  CE2 PHE A 463     -10.847  -8.098  26.127  1.00 95.20           C  
ATOM   3545  CZ  PHE A 463      -9.600  -8.665  26.438  1.00 95.20           C  
ATOM   3546  N   PHE A 464     -11.195 -13.119  23.563  1.00 96.29           N  
ATOM   3547  CA  PHE A 464      -9.935 -13.658  23.051  1.00 96.29           C  
ATOM   3548  C   PHE A 464      -9.961 -13.853  21.532  1.00 96.29           C  
ATOM   3549  CB  PHE A 464      -9.573 -14.964  23.770  1.00 96.29           C  
ATOM   3550  O   PHE A 464      -8.987 -13.511  20.866  1.00 96.29           O  
ATOM   3551  CG  PHE A 464      -8.972 -14.757  25.148  1.00 96.29           C  
ATOM   3552  CD1 PHE A 464      -7.731 -14.105  25.282  1.00 96.29           C  
ATOM   3553  CD2 PHE A 464      -9.634 -15.228  26.297  1.00 96.29           C  
ATOM   3554  CE1 PHE A 464      -7.169 -13.906  26.556  1.00 96.29           C  
ATOM   3555  CE2 PHE A 464      -9.082 -15.015  27.572  1.00 96.29           C  
ATOM   3556  CZ  PHE A 464      -7.849 -14.355  27.702  1.00 96.29           C  
ATOM   3557  N   ALA A 465     -11.068 -14.326  20.956  1.00 96.06           N  
ATOM   3558  CA  ALA A 465     -11.210 -14.438  19.506  1.00 96.06           C  
ATOM   3559  C   ALA A 465     -11.076 -13.069  18.819  1.00 96.06           C  
ATOM   3560  CB  ALA A 465     -12.555 -15.098  19.194  1.00 96.06           C  
ATOM   3561  O   ALA A 465     -10.260 -12.904  17.909  1.00 96.06           O  
ATOM   3562  N   THR A 466     -11.807 -12.062  19.311  1.00 95.60           N  
ATOM   3563  CA  THR A 466     -11.721 -10.675  18.823  1.00 95.60           C  
ATOM   3564  C   THR A 466     -10.293 -10.149  18.913  1.00 95.60           C  
ATOM   3565  CB  THR A 466     -12.611  -9.726  19.639  1.00 95.60           C  
ATOM   3566  O   THR A 466      -9.777  -9.606  17.938  1.00 95.60           O  
ATOM   3567  CG2 THR A 466     -12.703  -8.340  19.005  1.00 95.60           C  
ATOM   3568  OG1 THR A 466     -13.929 -10.189  19.716  1.00 95.60           O  
ATOM   3569  N   PHE A 467      -9.639 -10.346  20.061  1.00 96.44           N  
ATOM   3570  CA  PHE A 467      -8.262  -9.929  20.309  1.00 96.44           C  
ATOM   3571  C   PHE A 467      -7.299 -10.531  19.281  1.00 96.44           C  
ATOM   3572  CB  PHE A 467      -7.872 -10.338  21.738  1.00 96.44           C  
ATOM   3573  O   PHE A 467      -6.545  -9.798  18.638  1.00 96.44           O  
ATOM   3574  CG  PHE A 467      -6.387 -10.249  22.020  1.00 96.44           C  
ATOM   3575  CD1 PHE A 467      -5.595 -11.409  22.080  1.00 96.44           C  
ATOM   3576  CD2 PHE A 467      -5.793  -8.994  22.199  1.00 96.44           C  
ATOM   3577  CE1 PHE A 467      -4.209 -11.306  22.293  1.00 96.44           C  
ATOM   3578  CE2 PHE A 467      -4.409  -8.884  22.408  1.00 96.44           C  
ATOM   3579  CZ  PHE A 467      -3.614 -10.042  22.450  1.00 96.44           C  
ATOM   3580  N   LEU A 468      -7.342 -11.852  19.081  1.00 95.68           N  
ATOM   3581  CA  LEU A 468      -6.419 -12.552  18.185  1.00 95.68           C  
ATOM   3582  C   LEU A 468      -6.655 -12.167  16.716  1.00 95.68           C  
ATOM   3583  CB  LEU A 468      -6.527 -14.076  18.406  1.00 95.68           C  
ATOM   3584  O   LEU A 468      -5.691 -11.911  15.986  1.00 95.68           O  
ATOM   3585  CG  LEU A 468      -6.109 -14.563  19.812  1.00 95.68           C  
ATOM   3586  CD1 LEU A 468      -6.440 -16.044  19.976  1.00 95.68           C  
ATOM   3587  CD2 LEU A 468      -4.630 -14.377  20.154  1.00 95.68           C  
ATOM   3588  N   PHE A 469      -7.910 -12.058  16.269  1.00 95.37           N  
ATOM   3589  CA  PHE A 469      -8.211 -11.642  14.895  1.00 95.37           C  
ATOM   3590  C   PHE A 469      -7.865 -10.171  14.641  1.00 95.37           C  
ATOM   3591  CB  PHE A 469      -9.672 -11.940  14.546  1.00 95.37           C  
ATOM   3592  O   PHE A 469      -7.217  -9.854  13.642  1.00 95.37           O  
ATOM   3593  CG  PHE A 469     -10.069 -13.405  14.586  1.00 95.37           C  
ATOM   3594  CD1 PHE A 469      -9.222 -14.403  14.057  1.00 95.37           C  
ATOM   3595  CD2 PHE A 469     -11.321 -13.768  15.117  1.00 95.37           C  
ATOM   3596  CE1 PHE A 469      -9.624 -15.749  14.071  1.00 95.37           C  
ATOM   3597  CE2 PHE A 469     -11.723 -15.113  15.127  1.00 95.37           C  
ATOM   3598  CZ  PHE A 469     -10.879 -16.098  14.592  1.00 95.37           C  
ATOM   3599  N   ALA A 470      -8.203  -9.268  15.562  1.00 94.71           N  
ATOM   3600  CA  ALA A 470      -7.854  -7.857  15.435  1.00 94.71           C  
ATOM   3601  C   ALA A 470      -6.332  -7.636  15.473  1.00 94.71           C  
ATOM   3602  CB  ALA A 470      -8.570  -7.069  16.536  1.00 94.71           C  
ATOM   3603  O   ALA A 470      -5.803  -6.862  14.668  1.00 94.71           O  
ATOM   3604  N   ALA A 471      -5.608  -8.347  16.344  1.00 94.34           N  
ATOM   3605  CA  ALA A 471      -4.152  -8.266  16.430  1.00 94.34           C  
ATOM   3606  C   ALA A 471      -3.469  -8.783  15.156  1.00 94.34           C  
ATOM   3607  CB  ALA A 471      -3.675  -9.039  17.666  1.00 94.34           C  
ATOM   3608  O   ALA A 471      -2.559  -8.137  14.633  1.00 94.34           O  
ATOM   3609  N   THR A 472      -3.923  -9.919  14.617  1.00 91.73           N  
ATOM   3610  CA  THR A 472      -3.359 -10.504  13.386  1.00 91.73           C  
ATOM   3611  C   THR A 472      -3.656  -9.669  12.143  1.00 91.73           C  
ATOM   3612  CB  THR A 472      -3.843 -11.938  13.140  1.00 91.73           C  
ATOM   3613  O   THR A 472      -2.776  -9.514  11.285  1.00 91.73           O  
ATOM   3614  CG2 THR A 472      -3.238 -12.927  14.128  1.00 91.73           C  
ATOM   3615  OG1 THR A 472      -5.236 -12.042  13.229  1.00 91.73           O  
ATOM   3616  N   LEU A 473      -4.854  -9.088  12.047  1.00 92.47           N  
ATOM   3617  CA  LEU A 473      -5.208  -8.165  10.971  1.00 92.47           C  
ATOM   3618  C   LEU A 473      -4.356  -6.895  11.039  1.00 92.47           C  
ATOM   3619  CB  LEU A 473      -6.706  -7.851  11.059  1.00 92.47           C  
ATOM   3620  O   LEU A 473      -3.702  -6.544  10.058  1.00 92.47           O  
ATOM   3621  CG  LEU A 473      -7.252  -6.980   9.915  1.00 92.47           C  
ATOM   3622  CD1 LEU A 473      -6.903  -7.493   8.518  1.00 92.47           C  
ATOM   3623  CD2 LEU A 473      -8.769  -6.982  10.013  1.00 92.47           C  
ATOM   3624  N   THR A 474      -4.272  -6.274  12.217  1.00 92.25           N  
ATOM   3625  CA  THR A 474      -3.454  -5.077  12.462  1.00 92.25           C  
ATOM   3626  C   THR A 474      -1.983  -5.328  12.134  1.00 92.25           C  
ATOM   3627  CB  THR A 474      -3.582  -4.641  13.926  1.00 92.25           C  
ATOM   3628  O   THR A 474      -1.358  -4.535  11.430  1.00 92.25           O  
ATOM   3629  CG2 THR A 474      -2.758  -3.398  14.234  1.00 92.25           C  
ATOM   3630  OG1 THR A 474      -4.926  -4.335  14.221  1.00 92.25           O  
ATOM   3631  N   PHE A 475      -1.430  -6.458  12.582  1.00 89.80           N  
ATOM   3632  CA  PHE A 475      -0.069  -6.871  12.247  1.00 89.80           C  
ATOM   3633  C   PHE A 475       0.136  -6.979  10.730  1.00 89.80           C  
ATOM   3634  CB  PHE A 475       0.222  -8.213  12.933  1.00 89.80           C  
ATOM   3635  O   PHE A 475       1.144  -6.511  10.205  1.00 89.80           O  
ATOM   3636  CG  PHE A 475       1.565  -8.806  12.559  1.00 89.80           C  
ATOM   3637  CD1 PHE A 475       1.663  -9.729  11.500  1.00 89.80           C  
ATOM   3638  CD2 PHE A 475       2.722  -8.410  13.252  1.00 89.80           C  
ATOM   3639  CE1 PHE A 475       2.917 -10.248  11.130  1.00 89.80           C  
ATOM   3640  CE2 PHE A 475       3.975  -8.931  12.886  1.00 89.80           C  
ATOM   3641  CZ  PHE A 475       4.074  -9.846  11.822  1.00 89.80           C  
ATOM   3642  N   SER A 476      -0.829  -7.560  10.011  1.00 85.16           N  
ATOM   3643  CA  SER A 476      -0.744  -7.741   8.557  1.00 85.16           C  
ATOM   3644  C   SER A 476      -0.820  -6.408   7.805  1.00 85.16           C  
ATOM   3645  CB  SER A 476      -1.831  -8.708   8.074  1.00 85.16           C  
ATOM   3646  O   SER A 476      -0.022  -6.173   6.899  1.00 85.16           O  
ATOM   3647  OG  SER A 476      -1.714  -9.944   8.769  1.00 85.16           O  
ATOM   3648  N   VAL A 477      -1.711  -5.505   8.221  1.00 89.01           N  
ATOM   3649  CA  VAL A 477      -1.831  -4.141   7.674  1.00 89.01           C  
ATOM   3650  C   VAL A 477      -0.546  -3.345   7.919  1.00 89.01           C  
ATOM   3651  CB  VAL A 477      -3.060  -3.444   8.295  1.00 89.01           C  
ATOM   3652  O   VAL A 477      -0.015  -2.734   6.994  1.00 89.01           O  
ATOM   3653  CG1 VAL A 477      -3.183  -1.946   7.986  1.00 89.01           C  
ATOM   3654  CG2 VAL A 477      -4.348  -4.114   7.801  1.00 89.01           C  
ATOM   3655  N   LEU A 478       0.012  -3.398   9.133  1.00 86.39           N  
ATOM   3656  CA  LEU A 478       1.285  -2.747   9.460  1.00 86.39           C  
ATOM   3657  C   LEU A 478       2.451  -3.304   8.640  1.00 86.39           C  
ATOM   3658  CB  LEU A 478       1.576  -2.897  10.962  1.00 86.39           C  
ATOM   3659  O   LEU A 478       3.247  -2.514   8.131  1.00 86.39           O  
ATOM   3660  CG  LEU A 478       0.743  -1.967  11.860  1.00 86.39           C  
ATOM   3661  CD1 LEU A 478       0.978  -2.338  13.323  1.00 86.39           C  
ATOM   3662  CD2 LEU A 478       1.153  -0.501  11.682  1.00 86.39           C  
ATOM   3663  N   LYS A 479       2.524  -4.632   8.468  1.00 79.70           N  
ATOM   3664  CA  LYS A 479       3.530  -5.291   7.622  1.00 79.70           C  
ATOM   3665  C   LYS A 479       3.457  -4.756   6.188  1.00 79.70           C  
ATOM   3666  CB  LYS A 479       3.355  -6.826   7.688  1.00 79.70           C  
ATOM   3667  O   LYS A 479       4.472  -4.342   5.642  1.00 79.70           O  
ATOM   3668  CG  LYS A 479       4.518  -7.600   7.033  1.00 79.70           C  
ATOM   3669  CD  LYS A 479       4.289  -9.129   6.987  1.00 79.70           C  
ATOM   3670  CE  LYS A 479       5.567  -9.860   6.515  1.00 79.70           C  
ATOM   3671  NZ  LYS A 479       5.372 -11.303   6.164  1.00 79.70           N  
ATOM   3672  N   ILE A 480       2.261  -4.698   5.596  1.00 78.64           N  
ATOM   3673  CA  ILE A 480       2.061  -4.190   4.226  1.00 78.64           C  
ATOM   3674  C   ILE A 480       2.464  -2.710   4.105  1.00 78.64           C  
ATOM   3675  CB  ILE A 480       0.595  -4.414   3.790  1.00 78.64           C  
ATOM   3676  O   ILE A 480       3.130  -2.333   3.139  1.00 78.64           O  
ATOM   3677  CG1 ILE A 480       0.285  -5.918   3.616  1.00 78.64           C  
ATOM   3678  CG2 ILE A 480       0.291  -3.664   2.475  1.00 78.64           C  
ATOM   3679  CD1 ILE A 480      -1.218  -6.231   3.578  1.00 78.64           C  
ATOM   3680  N   THR A 481       2.083  -1.874   5.073  1.00 79.60           N  
ATOM   3681  CA  THR A 481       2.425  -0.442   5.082  1.00 79.60           C  
ATOM   3682  C   THR A 481       3.929  -0.207   5.195  1.00 79.60           C  
ATOM   3683  CB  THR A 481       1.694   0.268   6.230  1.00 79.60           C  
ATOM   3684  O   THR A 481       4.465   0.676   4.527  1.00 79.60           O  
ATOM   3685  CG2 THR A 481       1.997   1.765   6.325  1.00 79.60           C  
ATOM   3686  OG1 THR A 481       0.312   0.159   6.005  1.00 79.60           O  
ATOM   3687  N   ASP A 482       4.632  -0.991   6.011  1.00 75.36           N  
ATOM   3688  CA  ASP A 482       6.080  -0.841   6.159  1.00 75.36           C  
ATOM   3689  C   ASP A 482       6.839  -1.327   4.917  1.00 75.36           C  
ATOM   3690  CB  ASP A 482       6.551  -1.529   7.441  1.00 75.36           C  
ATOM   3691  O   ASP A 482       7.768  -0.658   4.477  1.00 75.36           O  
ATOM   3692  CG  ASP A 482       7.834  -0.881   7.971  1.00 75.36           C  
ATOM   3693  OD1 ASP A 482       7.775   0.335   8.301  1.00 75.36           O  
ATOM   3694  OD2 ASP A 482       8.823  -1.610   8.159  1.00 75.36           O  
ATOM   3695  N   MET A 483       6.363  -2.392   4.260  1.00 71.16           N  
ATOM   3696  CA  MET A 483       6.896  -2.810   2.956  1.00 71.16           C  
ATOM   3697  C   MET A 483       6.787  -1.697   1.901  1.00 71.16           C  
ATOM   3698  CB  MET A 483       6.160  -4.059   2.450  1.00 71.16           C  
ATOM   3699  O   MET A 483       7.688  -1.534   1.086  1.00 71.16           O  
ATOM   3700  CG  MET A 483       6.498  -5.322   3.248  1.00 71.16           C  
ATOM   3701  SD  MET A 483       5.628  -6.810   2.674  1.00 71.16           S  
ATOM   3702  CE  MET A 483       6.591  -7.099   1.167  1.00 71.16           C  
ATOM   3703  N   GLN A 484       5.707  -0.904   1.897  1.00 72.66           N  
ATOM   3704  CA  GLN A 484       5.615   0.265   1.006  1.00 72.66           C  
ATOM   3705  C   GLN A 484       6.632   1.352   1.371  1.00 72.66           C  
ATOM   3706  CB  GLN A 484       4.200   0.869   1.029  1.00 72.66           C  
ATOM   3707  O   GLN A 484       7.290   1.918   0.499  1.00 72.66           O  
ATOM   3708  CG  GLN A 484       3.125   0.054   0.304  1.00 72.66           C  
ATOM   3709  CD  GLN A 484       3.300   0.030  -1.212  1.00 72.66           C  
ATOM   3710  NE2 GLN A 484       2.349  -0.493  -1.948  1.00 72.66           N  
ATOM   3711  OE1 GLN A 484       4.309   0.409  -1.778  1.00 72.66           O  
ATOM   3712  N   ARG A 485       6.799   1.625   2.668  1.00 72.65           N  
ATOM   3713  CA  ARG A 485       7.767   2.616   3.155  1.00 72.65           C  
ATOM   3714  C   ARG A 485       9.196   2.243   2.771  1.00 72.65           C  
ATOM   3715  CB  ARG A 485       7.613   2.737   4.674  1.00 72.65           C  
ATOM   3716  O   ARG A 485       9.990   3.120   2.448  1.00 72.65           O  
ATOM   3717  CG  ARG A 485       8.537   3.807   5.264  1.00 72.65           C  
ATOM   3718  CD  ARG A 485       8.403   3.792   6.783  1.00 72.65           C  
ATOM   3719  NE  ARG A 485       9.288   4.795   7.405  1.00 72.65           N  
ATOM   3720  NH1 ARG A 485       9.618   3.675   9.377  1.00 72.65           N  
ATOM   3721  NH2 ARG A 485      10.686   5.600   9.017  1.00 72.65           N  
ATOM   3722  CZ  ARG A 485       9.849   4.694   8.596  1.00 72.65           C  
ATOM   3723  N   GLU A 486       9.517   0.960   2.815  1.00 66.99           N  
ATOM   3724  CA  GLU A 486      10.826   0.446   2.441  1.00 66.99           C  
ATOM   3725  C   GLU A 486      11.114   0.619   0.945  1.00 66.99           C  
ATOM   3726  CB  GLU A 486      10.859  -1.025   2.826  1.00 66.99           C  
ATOM   3727  O   GLU A 486      12.202   1.061   0.585  1.00 66.99           O  
ATOM   3728  CG  GLU A 486      12.277  -1.589   2.780  1.00 66.99           C  
ATOM   3729  CD  GLU A 486      12.212  -3.091   2.567  1.00 66.99           C  
ATOM   3730  OE1 GLU A 486      13.040  -3.571   1.766  1.00 66.99           O  
ATOM   3731  OE2 GLU A 486      11.296  -3.742   3.115  1.00 66.99           O  
ATOM   3732  N   ILE A 487      10.136   0.351   0.073  1.00 67.65           N  
ATOM   3733  CA  ILE A 487      10.272   0.603  -1.372  1.00 67.65           C  
ATOM   3734  C   ILE A 487      10.575   2.074  -1.627  1.00 67.65           C  
ATOM   3735  CB  ILE A 487       9.003   0.172  -2.127  1.00 67.65           C  
ATOM   3736  O   ILE A 487      11.533   2.387  -2.331  1.00 67.65           O  
ATOM   3737  CG1 ILE A 487       8.912  -1.365  -2.089  1.00 67.65           C  
ATOM   3738  CG2 ILE A 487       8.992   0.682  -3.582  1.00 67.65           C  
ATOM   3739  CD1 ILE A 487       7.609  -1.857  -2.701  1.00 67.65           C  
ATOM   3740  N   ARG A 488       9.814   2.979  -0.999  1.00 69.03           N  
ATOM   3741  CA  ARG A 488      10.097   4.415  -1.067  1.00 69.03           C  
ATOM   3742  C   ARG A 488      11.525   4.725  -0.629  1.00 69.03           C  
ATOM   3743  CB  ARG A 488       9.091   5.177  -0.201  1.00 69.03           C  
ATOM   3744  O   ARG A 488      12.199   5.500  -1.292  1.00 69.03           O  
ATOM   3745  CG  ARG A 488       9.349   6.688  -0.235  1.00 69.03           C  
ATOM   3746  CD  ARG A 488       8.485   7.403   0.796  1.00 69.03           C  
ATOM   3747  NE  ARG A 488       9.008   8.758   1.026  1.00 69.03           N  
ATOM   3748  NH1 ARG A 488       7.465   9.442   2.579  1.00 69.03           N  
ATOM   3749  NH2 ARG A 488       9.023  10.875   1.845  1.00 69.03           N  
ATOM   3750  CZ  ARG A 488       8.510   9.677   1.829  1.00 69.03           C  
ATOM   3751  N   ALA A 489      11.975   4.157   0.489  1.00 66.12           N  
ATOM   3752  CA  ALA A 489      13.318   4.405   1.001  1.00 66.12           C  
ATOM   3753  C   ALA A 489      14.399   3.914   0.029  1.00 66.12           C  
ATOM   3754  CB  ALA A 489      13.458   3.759   2.382  1.00 66.12           C  
ATOM   3755  O   ALA A 489      15.376   4.619  -0.177  1.00 66.12           O  
ATOM   3756  N   LYS A 490      14.214   2.754  -0.607  1.00 64.16           N  
ATOM   3757  CA  LYS A 490      15.147   2.237  -1.618  1.00 64.16           C  
ATOM   3758  C   LYS A 490      15.203   3.098  -2.870  1.00 64.16           C  
ATOM   3759  CB  LYS A 490      14.743   0.832  -2.035  1.00 64.16           C  
ATOM   3760  O   LYS A 490      16.301   3.391  -3.324  1.00 64.16           O  
ATOM   3761  CG  LYS A 490      15.058  -0.200  -0.960  1.00 64.16           C  
ATOM   3762  CD  LYS A 490      14.459  -1.510  -1.446  1.00 64.16           C  
ATOM   3763  CE  LYS A 490      14.879  -2.648  -0.543  1.00 64.16           C  
ATOM   3764  NZ  LYS A 490      14.070  -3.833  -0.871  1.00 64.16           N  
ATOM   3765  N   LEU A 491      14.045   3.508  -3.391  1.00 66.72           N  
ATOM   3766  CA  LEU A 491      13.965   4.450  -4.508  1.00 66.72           C  
ATOM   3767  C   LEU A 491      14.700   5.742  -4.141  1.00 66.72           C  
ATOM   3768  CB  LEU A 491      12.487   4.713  -4.854  1.00 66.72           C  
ATOM   3769  O   LEU A 491      15.643   6.133  -4.810  1.00 66.72           O  
ATOM   3770  CG  LEU A 491      11.775   3.558  -5.578  1.00 66.72           C  
ATOM   3771  CD1 LEU A 491      10.273   3.849  -5.635  1.00 66.72           C  
ATOM   3772  CD2 LEU A 491      12.284   3.372  -7.008  1.00 66.72           C  
ATOM   3773  N   HIS A 492      14.370   6.328  -2.993  1.00 66.68           N  
ATOM   3774  CA  HIS A 492      15.014   7.547  -2.513  1.00 66.68           C  
ATOM   3775  C   HIS A 492      16.530   7.393  -2.311  1.00 66.68           C  
ATOM   3776  CB  HIS A 492      14.321   7.937  -1.209  1.00 66.68           C  
ATOM   3777  O   HIS A 492      17.295   8.313  -2.589  1.00 66.68           O  
ATOM   3778  CG  HIS A 492      14.781   9.250  -0.649  1.00 66.68           C  
ATOM   3779  CD2 HIS A 492      14.126  10.446  -0.758  1.00 66.68           C  
ATOM   3780  ND1 HIS A 492      15.918   9.468   0.092  1.00 66.68           N  
ATOM   3781  CE1 HIS A 492      15.921  10.760   0.455  1.00 66.68           C  
ATOM   3782  NE2 HIS A 492      14.832  11.389  -0.006  1.00 66.68           N  
ATOM   3783  N   VAL A 493      16.996   6.241  -1.820  1.00 61.71           N  
ATOM   3784  CA  VAL A 493      18.432   5.958  -1.711  1.00 61.71           C  
ATOM   3785  C   VAL A 493      19.072   5.830  -3.084  1.00 61.71           C  
ATOM   3786  CB  VAL A 493      18.723   4.709  -0.867  1.00 61.71           C  
ATOM   3787  O   VAL A 493      20.167   6.346  -3.250  1.00 61.71           O  
ATOM   3788  CG1 VAL A 493      20.193   4.286  -0.979  1.00 61.71           C  
ATOM   3789  CG2 VAL A 493      18.464   4.999   0.615  1.00 61.71           C  
ATOM   3790  N   LEU A 494      18.426   5.193  -4.063  1.00 62.62           N  
ATOM   3791  CA  LEU A 494      18.952   5.133  -5.425  1.00 62.62           C  
ATOM   3792  C   LEU A 494      19.111   6.544  -6.006  1.00 62.62           C  
ATOM   3793  CB  LEU A 494      18.038   4.261  -6.302  1.00 62.62           C  
ATOM   3794  O   LEU A 494      20.180   6.859  -6.529  1.00 62.62           O  
ATOM   3795  CG  LEU A 494      18.650   3.977  -7.687  1.00 62.62           C  
ATOM   3796  CD1 LEU A 494      19.762   2.925  -7.602  1.00 62.62           C  
ATOM   3797  CD2 LEU A 494      17.570   3.508  -8.658  1.00 62.62           C  
ATOM   3798  N   THR A 495      18.107   7.411  -5.832  1.00 60.91           N  
ATOM   3799  CA  THR A 495      18.181   8.825  -6.230  1.00 60.91           C  
ATOM   3800  C   THR A 495      19.322   9.555  -5.522  1.00 60.91           C  
ATOM   3801  CB  THR A 495      16.877   9.587  -5.919  1.00 60.91           C  
ATOM   3802  O   THR A 495      20.107  10.263  -6.150  1.00 60.91           O  
ATOM   3803  CG2 THR A 495      16.770  10.839  -6.782  1.00 60.91           C  
ATOM   3804  OG1 THR A 495      15.739   8.826  -6.194  1.00 60.91           O  
ATOM   3805  N   ASN A 496      19.459   9.360  -4.208  1.00 56.91           N  
ATOM   3806  CA  ASN A 496      20.504  10.006  -3.417  1.00 56.91           C  
ATOM   3807  C   ASN A 496      21.904   9.463  -3.700  1.00 56.91           C  
ATOM   3808  CB  ASN A 496      20.201   9.829  -1.927  1.00 56.91           C  
ATOM   3809  O   ASN A 496      22.867  10.208  -3.601  1.00 56.91           O  
ATOM   3810  CG  ASN A 496      19.194  10.817  -1.390  1.00 56.91           C  
ATOM   3811  ND2 ASN A 496      18.941  10.743  -0.107  1.00 56.91           N  
ATOM   3812  OD1 ASN A 496      18.697  11.717  -2.042  1.00 56.91           O  
ATOM   3813  N   LEU A 497      22.042   8.181  -4.015  1.00 53.64           N  
ATOM   3814  CA  LEU A 497      23.312   7.561  -4.369  1.00 53.64           C  
ATOM   3815  C   LEU A 497      23.784   8.093  -5.718  1.00 53.64           C  
ATOM   3816  CB  LEU A 497      23.102   6.047  -4.348  1.00 53.64           C  
ATOM   3817  O   LEU A 497      24.935   8.498  -5.838  1.00 53.64           O  
ATOM   3818  CG  LEU A 497      24.373   5.216  -4.553  1.00 53.64           C  
ATOM   3819  CD1 LEU A 497      24.015   3.787  -4.179  1.00 53.64           C  
ATOM   3820  CD2 LEU A 497      24.868   5.214  -5.994  1.00 53.64           C  
ATOM   3821  N   ALA A 498      22.864   8.199  -6.681  1.00 50.59           N  
ATOM   3822  CA  ALA A 498      23.112   8.887  -7.940  1.00 50.59           C  
ATOM   3823  C   ALA A 498      23.610  10.328  -7.698  1.00 50.59           C  
ATOM   3824  CB  ALA A 498      21.808   8.822  -8.754  1.00 50.59           C  
ATOM   3825  O   ALA A 498      24.540  10.786  -8.355  1.00 50.59           O  
ATOM   3826  N   PHE A 499      23.055  11.025  -6.699  1.00 48.38           N  
ATOM   3827  CA  PHE A 499      23.506  12.359  -6.289  1.00 48.38           C  
ATOM   3828  C   PHE A 499      24.873  12.365  -5.572  1.00 48.38           C  
ATOM   3829  CB  PHE A 499      22.400  13.002  -5.440  1.00 48.38           C  
ATOM   3830  O   PHE A 499      25.733  13.176  -5.908  1.00 48.38           O  
ATOM   3831  CG  PHE A 499      22.739  14.388  -4.939  1.00 48.38           C  
ATOM   3832  CD1 PHE A 499      23.227  14.572  -3.630  1.00 48.38           C  
ATOM   3833  CD2 PHE A 499      22.596  15.493  -5.797  1.00 48.38           C  
ATOM   3834  CE1 PHE A 499      23.568  15.861  -3.182  1.00 48.38           C  
ATOM   3835  CE2 PHE A 499      22.937  16.779  -5.349  1.00 48.38           C  
ATOM   3836  CZ  PHE A 499      23.423  16.964  -4.043  1.00 48.38           C  
ATOM   3837  N   LEU A 500      25.109  11.466  -4.609  1.00 45.51           N  
ATOM   3838  CA  LEU A 500      26.344  11.397  -3.811  1.00 45.51           C  
ATOM   3839  C   LEU A 500      27.557  10.939  -4.619  1.00 45.51           C  
ATOM   3840  CB  LEU A 500      26.150  10.455  -2.612  1.00 45.51           C  
ATOM   3841  O   LEU A 500      28.662  11.416  -4.368  1.00 45.51           O  
ATOM   3842  CG  LEU A 500      25.336  11.054  -1.454  1.00 45.51           C  
ATOM   3843  CD1 LEU A 500      25.122   9.972  -0.402  1.00 45.51           C  
ATOM   3844  CD2 LEU A 500      26.057  12.219  -0.768  1.00 45.51           C  
ATOM   3845  N   GLU A 501      27.360  10.088  -5.627  1.00 51.31           N  
ATOM   3846  CA  GLU A 501      28.405   9.793  -6.612  1.00 51.31           C  
ATOM   3847  C   GLU A 501      28.744  11.008  -7.496  1.00 51.31           C  
ATOM   3848  CB  GLU A 501      28.036   8.556  -7.454  1.00 51.31           C  
ATOM   3849  O   GLU A 501      29.663  10.915  -8.306  1.00 51.31           O  
ATOM   3850  CG  GLU A 501      28.191   7.253  -6.649  1.00 51.31           C  
ATOM   3851  CD  GLU A 501      28.026   5.973  -7.492  1.00 51.31           C  
ATOM   3852  OE1 GLU A 501      28.179   4.875  -6.904  1.00 51.31           O  
ATOM   3853  OE2 GLU A 501      27.756   6.078  -8.710  1.00 51.31           O  
ATOM   3854  N   ARG A 502      28.063  12.156  -7.319  1.00 43.82           N  
ATOM   3855  CA  ARG A 502      28.137  13.351  -8.179  1.00 43.82           C  
ATOM   3856  C   ARG A 502      27.738  13.030  -9.622  1.00 43.82           C  
ATOM   3857  CB  ARG A 502      29.514  14.032  -8.091  1.00 43.82           C  
ATOM   3858  O   ARG A 502      28.388  13.467 -10.565  1.00 43.82           O  
ATOM   3859  CG  ARG A 502      29.960  14.402  -6.673  1.00 43.82           C  
ATOM   3860  CD  ARG A 502      31.358  15.017  -6.771  1.00 43.82           C  
ATOM   3861  NE  ARG A 502      31.856  15.469  -5.460  1.00 43.82           N  
ATOM   3862  NH1 ARG A 502      33.853  16.313  -6.214  1.00 43.82           N  
ATOM   3863  NH2 ARG A 502      33.338  16.460  -4.044  1.00 43.82           N  
ATOM   3864  CZ  ARG A 502      33.009  16.076  -5.246  1.00 43.82           C  
ATOM   3865  N   ARG A 503      26.695  12.208  -9.779  1.00 42.20           N  
ATOM   3866  CA  ARG A 503      26.199  11.695 -11.064  1.00 42.20           C  
ATOM   3867  C   ARG A 503      24.689  11.929 -11.245  1.00 42.20           C  
ATOM   3868  CB  ARG A 503      26.578  10.207 -11.229  1.00 42.20           C  
ATOM   3869  O   ARG A 503      24.059  11.227 -12.018  1.00 42.20           O  
ATOM   3870  CG  ARG A 503      28.089   9.933 -11.277  1.00 42.20           C  
ATOM   3871  CD  ARG A 503      28.341   8.438 -11.510  1.00 42.20           C  
ATOM   3872  NE  ARG A 503      29.776   8.086 -11.468  1.00 42.20           N  
ATOM   3873  NH1 ARG A 503      29.950   7.014 -13.507  1.00 42.20           N  
ATOM   3874  NH2 ARG A 503      31.698   7.060 -12.147  1.00 42.20           N  
ATOM   3875  CZ  ARG A 503      30.459   7.389 -12.367  1.00 42.20           C  
ATOM   3876  N   CYS A 504      24.072  12.876 -10.532  1.00 38.15           N  
ATOM   3877  CA  CYS A 504      22.649  13.219 -10.676  1.00 38.15           C  
ATOM   3878  C   CYS A 504      22.398  14.704 -10.399  1.00 38.15           C  
ATOM   3879  CB  CYS A 504      21.796  12.353  -9.742  1.00 38.15           C  
ATOM   3880  O   CYS A 504      23.023  15.287  -9.517  1.00 38.15           O  
ATOM   3881  SG  CYS A 504      20.019  12.599 -10.045  1.00 38.15           S  
ATOM   3882  N   LEU A 505      21.441  15.272 -11.137  1.00 40.88           N  
ATOM   3883  CA  LEU A 505      21.153  16.708 -11.238  1.00 40.88           C  
ATOM   3884  C   LEU A 505      20.312  17.296 -10.109  1.00 40.88           C  
ATOM   3885  CB  LEU A 505      20.432  16.914 -12.573  1.00 40.88           C  
ATOM   3886  O   LEU A 505      20.347  18.501  -9.871  1.00 40.88           O  
ATOM   3887  CG  LEU A 505      21.451  16.832 -13.713  1.00 40.88           C  
ATOM   3888  CD1 LEU A 505      20.808  16.121 -14.900  1.00 40.88           C  
ATOM   3889  CD2 LEU A 505      22.025  18.229 -13.952  1.00 40.88           C  
ATOM   3890  N   MET A 506      19.528  16.470  -9.421  1.00 39.74           N  
ATOM   3891  CA  MET A 506      18.586  16.935  -8.410  1.00 39.74           C  
ATOM   3892  C   MET A 506      18.760  16.140  -7.123  1.00 39.74           C  
ATOM   3893  CB  MET A 506      17.146  16.838  -8.946  1.00 39.74           C  
ATOM   3894  O   MET A 506      18.622  14.920  -7.117  1.00 39.74           O  
ATOM   3895  CG  MET A 506      16.792  17.991  -9.894  1.00 39.74           C  
ATOM   3896  SD  MET A 506      15.083  17.912 -10.501  1.00 39.74           S  
ATOM   3897  CE  MET A 506      14.826  19.638 -10.997  1.00 39.74           C  
ATOM   3898  N   SER A 507      18.980  16.841  -6.008  1.00 37.73           N  
ATOM   3899  CA  SER A 507      18.511  16.353  -4.712  1.00 37.73           C  
ATOM   3900  C   SER A 507      17.004  16.609  -4.668  1.00 37.73           C  
ATOM   3901  CB  SER A 507      19.204  17.100  -3.567  1.00 37.73           C  
ATOM   3902  O   SER A 507      16.614  17.778  -4.589  1.00 37.73           O  
ATOM   3903  OG  SER A 507      18.613  16.748  -2.322  1.00 37.73           O  
ATOM   3904  N   PRO A 508      16.127  15.585  -4.672  1.00 44.35           N  
ATOM   3905  CA  PRO A 508      14.688  15.838  -4.653  1.00 44.35           C  
ATOM   3906  C   PRO A 508      14.223  16.514  -3.361  1.00 44.35           C  
ATOM   3907  CB  PRO A 508      14.003  14.480  -4.827  1.00 44.35           C  
ATOM   3908  O   PRO A 508      13.097  17.002  -3.293  1.00 44.35           O  
ATOM   3909  CG  PRO A 508      15.102  13.561  -5.348  1.00 44.35           C  
ATOM   3910  CD  PRO A 508      16.386  14.156  -4.774  1.00 44.35           C  
ATOM   3911  N   SER A 509      15.054  16.527  -2.311  1.00 44.17           N  
ATOM   3912  CA  SER A 509      14.628  17.001  -1.002  1.00 44.17           C  
ATOM   3913  C   SER A 509      15.174  18.348  -0.563  1.00 44.17           C  
ATOM   3914  CB  SER A 509      14.823  15.926   0.069  1.00 44.17           C  
ATOM   3915  O   SER A 509      14.662  18.800   0.460  1.00 44.17           O  
ATOM   3916  OG  SER A 509      16.189  15.650   0.306  1.00 44.17           O  
ATOM   3917  N   LYS A 510      16.146  19.004  -1.234  1.00 41.38           N  
ATOM   3918  CA  LYS A 510      16.450  20.405  -0.858  1.00 41.38           C  
ATOM   3919  C   LYS A 510      17.363  21.293  -1.708  1.00 41.38           C  
ATOM   3920  CB  LYS A 510      16.908  20.480   0.623  1.00 41.38           C  
ATOM   3921  O   LYS A 510      17.295  22.485  -1.458  1.00 41.38           O  
ATOM   3922  CG  LYS A 510      15.901  21.305   1.449  1.00 41.38           C  
ATOM   3923  CD  LYS A 510      15.979  20.978   2.940  1.00 41.38           C  
ATOM   3924  CE  LYS A 510      14.789  21.639   3.638  1.00 41.38           C  
ATOM   3925  NZ  LYS A 510      14.913  21.569   5.112  1.00 41.38           N  
ATOM   3926  N   HIS A 511      18.181  20.837  -2.653  1.00 32.93           N  
ATOM   3927  CA  HIS A 511      19.069  21.771  -3.373  1.00 32.93           C  
ATOM   3928  C   HIS A 511      19.349  21.302  -4.806  1.00 32.93           C  
ATOM   3929  CB  HIS A 511      20.368  22.011  -2.571  1.00 32.93           C  
ATOM   3930  O   HIS A 511      19.846  20.196  -5.020  1.00 32.93           O  
ATOM   3931  CG  HIS A 511      20.162  22.705  -1.236  1.00 32.93           C  
ATOM   3932  CD2 HIS A 511      19.973  24.046  -1.015  1.00 32.93           C  
ATOM   3933  ND1 HIS A 511      20.027  22.084  -0.016  1.00 32.93           N  
ATOM   3934  CE1 HIS A 511      19.735  23.018   0.905  1.00 32.93           C  
ATOM   3935  NE2 HIS A 511      19.705  24.232   0.349  1.00 32.93           N  
ATOM   3936  N   ALA A 512      19.013  22.159  -5.773  1.00 33.00           N  
ATOM   3937  CA  ALA A 512      19.397  22.052  -7.173  1.00 33.00           C  
ATOM   3938  C   ALA A 512      20.775  22.704  -7.345  1.00 33.00           C  
ATOM   3939  CB  ALA A 512      18.323  22.741  -8.029  1.00 33.00           C  
ATOM   3940  O   ALA A 512      20.900  23.923  -7.327  1.00 33.00           O  
ATOM   3941  N   SER A 513      21.824  21.892  -7.384  1.00 27.64           N  
ATOM   3942  CA  SER A 513      23.120  22.215  -7.998  1.00 27.64           C  
ATOM   3943  C   SER A 513      24.072  21.061  -7.710  1.00 27.64           C  
ATOM   3944  CB  SER A 513      23.767  23.531  -7.505  1.00 27.64           C  
ATOM   3945  O   SER A 513      24.522  20.917  -6.582  1.00 27.64           O  
ATOM   3946  OG  SER A 513      23.550  23.785  -6.135  1.00 27.64           O  
ATOM   3947  N   ILE A 514      24.317  20.208  -8.709  1.00 34.51           N  
ATOM   3948  CA  ILE A 514      25.549  19.432  -8.970  1.00 34.51           C  
ATOM   3949  C   ILE A 514      25.301  18.559 -10.220  1.00 34.51           C  
ATOM   3950  CB  ILE A 514      26.051  18.626  -7.738  1.00 34.51           C  
ATOM   3951  O   ILE A 514      24.178  18.152 -10.496  1.00 34.51           O  
ATOM   3952  CG1 ILE A 514      27.003  19.485  -6.858  1.00 34.51           C  
ATOM   3953  CG2 ILE A 514      26.851  17.358  -8.099  1.00 34.51           C  
ATOM   3954  CD1 ILE A 514      26.920  19.132  -5.367  1.00 34.51           C  
ATOM   3955  N   ALA A 515      26.359  18.351 -11.007  1.00 37.95           N  
ATOM   3956  CA  ALA A 515      26.363  17.821 -12.370  1.00 37.95           C  
ATOM   3957  C   ALA A 515      26.275  16.287 -12.464  1.00 37.95           C  
ATOM   3958  CB  ALA A 515      27.672  18.295 -13.005  1.00 37.95           C  
ATOM   3959  O   ALA A 515      26.663  15.584 -11.536  1.00 37.95           O  
ATOM   3960  N   PHE A 516      25.836  15.779 -13.617  1.00 39.53           N  
ATOM   3961  CA  PHE A 516      25.959  14.375 -14.026  1.00 39.53           C  
ATOM   3962  C   PHE A 516      27.207  14.231 -14.922  1.00 39.53           C  
ATOM   3963  CB  PHE A 516      24.644  13.987 -14.734  1.00 39.53           C  
ATOM   3964  O   PHE A 516      27.416  15.072 -15.795  1.00 39.53           O  
ATOM   3965  CG  PHE A 516      24.282  12.511 -14.907  1.00 39.53           C  
ATOM   3966  CD1 PHE A 516      25.135  11.594 -15.542  1.00 39.53           C  
ATOM   3967  CD2 PHE A 516      23.008  12.064 -14.521  1.00 39.53           C  
ATOM   3968  CE1 PHE A 516      24.721  10.295 -15.865  1.00 39.53           C  
ATOM   3969  CE2 PHE A 516      22.602  10.744 -14.782  1.00 39.53           C  
ATOM   3970  CZ  PHE A 516      23.437   9.874 -15.498  1.00 39.53           C  
ATOM   3971  N   ASP A 517      28.012  13.177 -14.754  1.00 42.78           N  
ATOM   3972  CA  ASP A 517      29.006  12.756 -15.761  1.00 42.78           C  
ATOM   3973  C   ASP A 517      28.322  11.916 -16.855  1.00 42.78           C  
ATOM   3974  CB  ASP A 517      30.174  12.015 -15.087  1.00 42.78           C  
ATOM   3975  O   ASP A 517      28.307  10.685 -16.811  1.00 42.78           O  
ATOM   3976  CG  ASP A 517      31.327  11.723 -16.057  1.00 42.78           C  
ATOM   3977  OD1 ASP A 517      31.251  12.195 -17.212  1.00 42.78           O  
ATOM   3978  OD2 ASP A 517      32.299  11.080 -15.599  1.00 42.78           O  
ATOM   3979  N   LEU A 518      27.596  12.591 -17.754  1.00 50.93           N  
ATOM   3980  CA  LEU A 518      26.874  11.937 -18.856  1.00 50.93           C  
ATOM   3981  C   LEU A 518      27.816  11.594 -20.025  1.00 50.93           C  
ATOM   3982  CB  LEU A 518      25.705  12.816 -19.338  1.00 50.93           C  
ATOM   3983  O   LEU A 518      27.366  11.059 -21.036  1.00 50.93           O  
ATOM   3984  CG  LEU A 518      24.489  12.965 -18.424  1.00 50.93           C  
ATOM   3985  CD1 LEU A 518      23.628  14.195 -18.705  1.00 50.93           C  
ATOM   3986  CD2 LEU A 518      23.571  11.740 -18.516  1.00 50.93           C  
ATOM   3987  N   ASP A 519      29.112  11.896 -19.902  1.00 51.19           N  
ATOM   3988  CA  ASP A 519      30.095  11.601 -20.943  1.00 51.19           C  
ATOM   3989  C   ASP A 519      30.349  10.083 -21.070  1.00 51.19           C  
ATOM   3990  CB  ASP A 519      31.396  12.378 -20.666  1.00 51.19           C  
ATOM   3991  O   ASP A 519      30.835   9.614 -22.101  1.00 51.19           O  
ATOM   3992  CG  ASP A 519      31.241  13.909 -20.706  1.00 51.19           C  
ATOM   3993  OD1 ASP A 519      30.607  14.445 -21.644  1.00 51.19           O  
ATOM   3994  OD2 ASP A 519      31.873  14.619 -19.890  1.00 51.19           O  
ATOM   3995  N   GLU A 520      29.985   9.289 -20.054  1.00 55.77           N  
ATOM   3996  CA  GLU A 520      30.065   7.829 -20.100  1.00 55.77           C  
ATOM   3997  C   GLU A 520      28.954   7.250 -21.000  1.00 55.77           C  
ATOM   3998  CB  GLU A 520      30.073   7.254 -18.667  1.00 55.77           C  
ATOM   3999  O   GLU A 520      27.776   7.205 -20.638  1.00 55.77           O  
ATOM   4000  CG  GLU A 520      30.675   5.841 -18.618  1.00 55.77           C  
ATOM   4001  CD  GLU A 520      30.845   5.276 -17.191  1.00 55.77           C  
ATOM   4002  OE1 GLU A 520      31.554   4.251 -17.065  1.00 55.77           O  
ATOM   4003  OE2 GLU A 520      30.183   5.749 -16.228  1.00 55.77           O  
ATOM   4004  N   SER A 521      29.332   6.792 -22.198  1.00 57.42           N  
ATOM   4005  CA  SER A 521      28.404   6.218 -23.177  1.00 57.42           C  
ATOM   4006  C   SER A 521      27.684   4.983 -22.625  1.00 57.42           C  
ATOM   4007  CB  SER A 521      29.143   5.851 -24.471  1.00 57.42           C  
ATOM   4008  O   SER A 521      28.328   4.028 -22.183  1.00 57.42           O  
ATOM   4009  OG  SER A 521      30.149   4.891 -24.198  1.00 57.42           O  
ATOM   4010  N   PHE A 522      26.355   4.961 -22.721  1.00 62.07           N  
ATOM   4011  CA  PHE A 522      25.554   3.769 -22.470  1.00 62.07           C  
ATOM   4012  C   PHE A 522      25.744   2.794 -23.626  1.00 62.07           C  
ATOM   4013  CB  PHE A 522      24.076   4.152 -22.354  1.00 62.07           C  
ATOM   4014  O   PHE A 522      25.413   3.113 -24.761  1.00 62.07           O  
ATOM   4015  CG  PHE A 522      23.138   2.966 -22.224  1.00 62.07           C  
ATOM   4016  CD1 PHE A 522      22.369   2.544 -23.317  1.00 62.07           C  
ATOM   4017  CD2 PHE A 522      23.077   2.233 -21.033  1.00 62.07           C  
ATOM   4018  CE1 PHE A 522      21.454   1.489 -23.201  1.00 62.07           C  
ATOM   4019  CE2 PHE A 522      22.196   1.139 -20.923  1.00 62.07           C  
ATOM   4020  CZ  PHE A 522      21.356   0.792 -21.990  1.00 62.07           C  
ATOM   4021  N   ASN A 523      26.249   1.592 -23.358  1.00 64.36           N  
ATOM   4022  CA  ASN A 523      26.328   0.572 -24.395  1.00 64.36           C  
ATOM   4023  C   ASN A 523      25.015  -0.215 -24.455  1.00 64.36           C  
ATOM   4024  CB  ASN A 523      27.538  -0.327 -24.123  1.00 64.36           C  
ATOM   4025  O   ASN A 523      24.746  -1.038 -23.580  1.00 64.36           O  
ATOM   4026  CG  ASN A 523      27.918  -1.225 -25.271  1.00 64.36           C  
ATOM   4027  ND2 ASN A 523      29.117  -1.756 -25.233  1.00 64.36           N  
ATOM   4028  OD1 ASN A 523      27.156  -1.517 -26.177  1.00 64.36           O  
ATOM   4029  N   ALA A 524      24.244  -0.050 -25.528  1.00 62.76           N  
ATOM   4030  CA  ALA A 524      23.035  -0.834 -25.784  1.00 62.76           C  
ATOM   4031  C   ALA A 524      23.265  -2.359 -25.717  1.00 62.76           C  
ATOM   4032  CB  ALA A 524      22.528  -0.424 -27.167  1.00 62.76           C  
ATOM   4033  O   ALA A 524      22.413  -3.104 -25.238  1.00 62.76           O  
ATOM   4034  N   LYS A 525      24.451  -2.841 -26.119  1.00 63.65           N  
ATOM   4035  CA  LYS A 525      24.812  -4.271 -26.061  1.00 63.65           C  
ATOM   4036  C   LYS A 525      25.150  -4.750 -24.650  1.00 63.65           C  
ATOM   4037  CB  LYS A 525      25.990  -4.564 -27.001  1.00 63.65           C  
ATOM   4038  O   LYS A 525      25.127  -5.950 -24.389  1.00 63.65           O  
ATOM   4039  CG  LYS A 525      25.661  -4.226 -28.459  1.00 63.65           C  
ATOM   4040  CD  LYS A 525      26.848  -4.526 -29.377  1.00 63.65           C  
ATOM   4041  CE  LYS A 525      26.440  -4.153 -30.804  1.00 63.65           C  
ATOM   4042  NZ  LYS A 525      27.557  -4.305 -31.766  1.00 63.65           N  
ATOM   4043  N   ASN A 526      25.496  -3.834 -23.749  1.00 60.30           N  
ATOM   4044  CA  ASN A 526      25.814  -4.131 -22.362  1.00 60.30           C  
ATOM   4045  C   ASN A 526      25.163  -3.093 -21.444  1.00 60.30           C  
ATOM   4046  CB  ASN A 526      27.341  -4.224 -22.183  1.00 60.30           C  
ATOM   4047  O   ASN A 526      25.803  -2.128 -21.025  1.00 60.30           O  
ATOM   4048  CG  ASN A 526      27.710  -4.698 -20.788  1.00 60.30           C  
ATOM   4049  ND2 ASN A 526      28.982  -4.776 -20.478  1.00 60.30           N  
ATOM   4050  OD1 ASN A 526      26.870  -5.019 -19.962  1.00 60.30           O  
ATOM   4051  N   VAL A 527      23.902  -3.343 -21.082  1.00 57.87           N  
ATOM   4052  CA  VAL A 527      23.108  -2.487 -20.183  1.00 57.87           C  
ATOM   4053  C   VAL A 527      23.788  -2.292 -18.814  1.00 57.87           C  
ATOM   4054  CB  VAL A 527      21.679  -3.064 -20.020  1.00 57.87           C  
ATOM   4055  O   VAL A 527      23.473  -1.351 -18.100  1.00 57.87           O  
ATOM   4056  CG1 VAL A 527      20.726  -2.149 -19.239  1.00 57.87           C  
ATOM   4057  CG2 VAL A 527      21.010  -3.329 -21.381  1.00 57.87           C  
ATOM   4058  N   PHE A 528      24.756  -3.136 -18.439  1.00 52.39           N  
ATOM   4059  CA  PHE A 528      25.536  -2.984 -17.204  1.00 52.39           C  
ATOM   4060  C   PHE A 528      26.703  -1.994 -17.316  1.00 52.39           C  
ATOM   4061  CB  PHE A 528      26.070  -4.351 -16.760  1.00 52.39           C  
ATOM   4062  O   PHE A 528      27.381  -1.749 -16.318  1.00 52.39           O  
ATOM   4063  CG  PHE A 528      25.003  -5.395 -16.525  1.00 52.39           C  
ATOM   4064  CD1 PHE A 528      24.429  -5.522 -15.250  1.00 52.39           C  
ATOM   4065  CD2 PHE A 528      24.593  -6.249 -17.566  1.00 52.39           C  
ATOM   4066  CE1 PHE A 528      23.463  -6.513 -15.011  1.00 52.39           C  
ATOM   4067  CE2 PHE A 528      23.580  -7.197 -17.339  1.00 52.39           C  
ATOM   4068  CZ  PHE A 528      23.013  -7.329 -16.061  1.00 52.39           C  
ATOM   4069  N   SER A 529      26.987  -1.477 -18.511  1.00 54.58           N  
ATOM   4070  CA  SER A 529      28.101  -0.560 -18.736  1.00 54.58           C  
ATOM   4071  C   SER A 529      27.678   0.894 -18.579  1.00 54.58           C  
ATOM   4072  CB  SER A 529      28.764  -0.799 -20.086  1.00 54.58           C  
ATOM   4073  O   SER A 529      26.592   1.304 -18.997  1.00 54.58           O  
ATOM   4074  OG  SER A 529      27.910  -0.413 -21.127  1.00 54.58           O  
ATOM   4075  N   GLY A 530      28.571   1.658 -17.962  1.00 54.40           N  
ATOM   4076  CA  GLY A 530      28.355   3.052 -17.646  1.00 54.40           C  
ATOM   4077  C   GLY A 530      27.282   3.295 -16.594  1.00 54.40           C  
ATOM   4078  O   GLY A 530      26.419   2.460 -16.297  1.00 54.40           O  
ATOM   4079  N   PHE A 531      27.333   4.481 -16.008  1.00 56.64           N  
ATOM   4080  CA  PHE A 531      26.339   4.888 -15.028  1.00 56.64           C  
ATOM   4081  C   PHE A 531      24.896   4.963 -15.567  1.00 56.64           C  
ATOM   4082  CB  PHE A 531      26.803   6.179 -14.381  1.00 56.64           C  
ATOM   4083  O   PHE A 531      24.004   4.502 -14.852  1.00 56.64           O  
ATOM   4084  CG  PHE A 531      25.859   6.670 -13.319  1.00 56.64           C  
ATOM   4085  CD1 PHE A 531      24.861   7.587 -13.665  1.00 56.64           C  
ATOM   4086  CD2 PHE A 531      25.966   6.203 -11.998  1.00 56.64           C  
ATOM   4087  CE1 PHE A 531      23.968   8.057 -12.693  1.00 56.64           C  
ATOM   4088  CE2 PHE A 531      25.081   6.677 -11.019  1.00 56.64           C  
ATOM   4089  CZ  PHE A 531      24.083   7.598 -11.374  1.00 56.64           C  
ATOM   4090  N   PRO A 532      24.611   5.436 -16.803  1.00 60.74           N  
ATOM   4091  CA  PRO A 532      23.240   5.443 -17.324  1.00 60.74           C  
ATOM   4092  C   PRO A 532      22.630   4.039 -17.400  1.00 60.74           C  
ATOM   4093  CB  PRO A 532      23.324   6.079 -18.715  1.00 60.74           C  
ATOM   4094  O   PRO A 532      21.447   3.854 -17.102  1.00 60.74           O  
ATOM   4095  CG  PRO A 532      24.602   6.915 -18.664  1.00 60.74           C  
ATOM   4096  CD  PRO A 532      25.506   6.103 -17.744  1.00 60.74           C  
ATOM   4097  N   GLY A 533      23.443   3.033 -17.734  1.00 60.95           N  
ATOM   4098  CA  GLY A 533      23.000   1.646 -17.799  1.00 60.95           C  
ATOM   4099  C   GLY A 533      22.828   1.016 -16.432  1.00 60.95           C  
ATOM   4100  O   GLY A 533      21.792   0.415 -16.143  1.00 60.95           O  
ATOM   4101  N   TRP A 534      23.784   1.262 -15.539  1.00 61.96           N  
ATOM   4102  CA  TRP A 534      23.672   0.908 -14.130  1.00 61.96           C  
ATOM   4103  C   TRP A 534      22.414   1.506 -13.482  1.00 61.96           C  
ATOM   4104  CB  TRP A 534      24.949   1.388 -13.446  1.00 61.96           C  
ATOM   4105  O   TRP A 534      21.710   0.798 -12.758  1.00 61.96           O  
ATOM   4106  CG  TRP A 534      25.038   1.179 -11.974  1.00 61.96           C  
ATOM   4107  CD1 TRP A 534      25.802   0.244 -11.370  1.00 61.96           C  
ATOM   4108  CD2 TRP A 534      24.475   2.005 -10.914  1.00 61.96           C  
ATOM   4109  CE2 TRP A 534      25.029   1.566  -9.684  1.00 61.96           C  
ATOM   4110  CE3 TRP A 534      23.639   3.141 -10.859  1.00 61.96           C  
ATOM   4111  NE1 TRP A 534      25.836   0.497 -10.016  1.00 61.96           N  
ATOM   4112  CH2 TRP A 534      23.748   3.194  -8.437  1.00 61.96           C  
ATOM   4113  CZ2 TRP A 534      24.761   2.227  -8.480  1.00 61.96           C  
ATOM   4114  CZ3 TRP A 534      23.218   3.684  -9.634  1.00 61.96           C  
ATOM   4115  N   TYR A 535      22.096   2.774 -13.767  1.00 64.52           N  
ATOM   4116  CA  TYR A 535      20.930   3.467 -13.218  1.00 64.52           C  
ATOM   4117  C   TYR A 535      19.643   2.916 -13.821  1.00 64.52           C  
ATOM   4118  CB  TYR A 535      21.037   4.986 -13.431  1.00 64.52           C  
ATOM   4119  O   TYR A 535      18.751   2.525 -13.076  1.00 64.52           O  
ATOM   4120  CG  TYR A 535      19.859   5.750 -12.846  1.00 64.52           C  
ATOM   4121  CD1 TYR A 535      18.750   6.080 -13.654  1.00 64.52           C  
ATOM   4122  CD2 TYR A 535      19.856   6.099 -11.481  1.00 64.52           C  
ATOM   4123  CE1 TYR A 535      17.643   6.749 -13.096  1.00 64.52           C  
ATOM   4124  CE2 TYR A 535      18.749   6.766 -10.918  1.00 64.52           C  
ATOM   4125  OH  TYR A 535      16.560   7.722 -11.194  1.00 64.52           O  
ATOM   4126  CZ  TYR A 535      17.638   7.091 -11.728  1.00 64.52           C  
ATOM   4127  N   SER A 536      19.561   2.807 -15.151  1.00 65.01           N  
ATOM   4128  CA  SER A 536      18.375   2.293 -15.852  1.00 65.01           C  
ATOM   4129  C   SER A 536      18.043   0.864 -15.431  1.00 65.01           C  
ATOM   4130  CB  SER A 536      18.579   2.340 -17.368  1.00 65.01           C  
ATOM   4131  O   SER A 536      16.889   0.554 -15.141  1.00 65.01           O  
ATOM   4132  OG  SER A 536      18.800   3.673 -17.771  1.00 65.01           O  
ATOM   4133  N   LEU A 537      19.058   0.005 -15.308  1.00 61.49           N  
ATOM   4134  CA  LEU A 537      18.885  -1.363 -14.839  1.00 61.49           C  
ATOM   4135  C   LEU A 537      18.448  -1.415 -13.373  1.00 61.49           C  
ATOM   4136  CB  LEU A 537      20.203  -2.118 -15.034  1.00 61.49           C  
ATOM   4137  O   LEU A 537      17.553  -2.184 -13.033  1.00 61.49           O  
ATOM   4138  CG  LEU A 537      20.087  -3.597 -14.647  1.00 61.49           C  
ATOM   4139  CD1 LEU A 537      19.240  -4.404 -15.633  1.00 61.49           C  
ATOM   4140  CD2 LEU A 537      21.470  -4.209 -14.580  1.00 61.49           C  
ATOM   4141  N   ARG A 538      19.063  -0.622 -12.486  1.00 61.26           N  
ATOM   4142  CA  ARG A 538      18.689  -0.601 -11.064  1.00 61.26           C  
ATOM   4143  C   ARG A 538      17.298  -0.040 -10.851  1.00 61.26           C  
ATOM   4144  CB  ARG A 538      19.699   0.197 -10.241  1.00 61.26           C  
ATOM   4145  O   ARG A 538      16.559  -0.614 -10.058  1.00 61.26           O  
ATOM   4146  CG  ARG A 538      20.933  -0.658  -9.967  1.00 61.26           C  
ATOM   4147  CD  ARG A 538      21.927   0.117  -9.110  1.00 61.26           C  
ATOM   4148  NE  ARG A 538      23.106  -0.717  -8.810  1.00 61.26           N  
ATOM   4149  NH1 ARG A 538      23.712   0.271  -6.828  1.00 61.26           N  
ATOM   4150  NH2 ARG A 538      24.961  -1.362  -7.643  1.00 61.26           N  
ATOM   4151  CZ  ARG A 538      23.908  -0.606  -7.766  1.00 61.26           C  
ATOM   4152  N   SER A 539      16.938   1.014 -11.576  1.00 65.65           N  
ATOM   4153  CA  SER A 539      15.579   1.540 -11.628  1.00 65.65           C  
ATOM   4154  C   SER A 539      14.627   0.439 -12.075  1.00 65.65           C  
ATOM   4155  CB  SER A 539      15.507   2.766 -12.545  1.00 65.65           C  
ATOM   4156  O   SER A 539      13.714   0.123 -11.327  1.00 65.65           O  
ATOM   4157  OG  SER A 539      16.223   3.820 -11.930  1.00 65.65           O  
ATOM   4158  N   LEU A 540      14.902  -0.257 -13.185  1.00 62.76           N  
ATOM   4159  CA  LEU A 540      14.076  -1.368 -13.665  1.00 62.76           C  
ATOM   4160  C   LEU A 540      13.965  -2.523 -12.652  1.00 62.76           C  
ATOM   4161  CB  LEU A 540      14.643  -1.868 -15.005  1.00 62.76           C  
ATOM   4162  O   LEU A 540      12.869  -3.025 -12.444  1.00 62.76           O  
ATOM   4163  CG  LEU A 540      13.750  -2.907 -15.708  1.00 62.76           C  
ATOM   4164  CD1 LEU A 540      12.541  -2.251 -16.379  1.00 62.76           C  
ATOM   4165  CD2 LEU A 540      14.566  -3.645 -16.767  1.00 62.76           C  
ATOM   4166  N   ILE A 541      15.053  -2.946 -11.998  1.00 58.89           N  
ATOM   4167  CA  ILE A 541      15.046  -4.050 -11.015  1.00 58.89           C  
ATOM   4168  C   ILE A 541      14.296  -3.647  -9.741  1.00 58.89           C  
ATOM   4169  CB  ILE A 541      16.488  -4.511 -10.686  1.00 58.89           C  
ATOM   4170  O   ILE A 541      13.436  -4.389  -9.259  1.00 58.89           O  
ATOM   4171  CG1 ILE A 541      17.121  -5.227 -11.900  1.00 58.89           C  
ATOM   4172  CG2 ILE A 541      16.517  -5.456  -9.464  1.00 58.89           C  
ATOM   4173  CD1 ILE A 541      18.626  -5.486 -11.741  1.00 58.89           C  
ATOM   4174  N   LEU A 542      14.595  -2.469  -9.183  1.00 59.64           N  
ATOM   4175  CA  LEU A 542      13.889  -1.933  -8.014  1.00 59.64           C  
ATOM   4176  C   LEU A 542      12.408  -1.745  -8.316  1.00 59.64           C  
ATOM   4177  CB  LEU A 542      14.516  -0.595  -7.588  1.00 59.64           C  
ATOM   4178  O   LEU A 542      11.557  -1.990  -7.464  1.00 59.64           O  
ATOM   4179  CG  LEU A 542      15.811  -0.788  -6.783  1.00 59.64           C  
ATOM   4180  CD1 LEU A 542      16.585   0.520  -6.700  1.00 59.64           C  
ATOM   4181  CD2 LEU A 542      15.507  -1.247  -5.353  1.00 59.64           C  
ATOM   4182  N   TYR A 543      12.100  -1.372  -9.548  1.00 62.19           N  
ATOM   4183  CA  TYR A 543      10.750  -1.170 -10.003  1.00 62.19           C  
ATOM   4184  C   TYR A 543       9.990  -2.475 -10.236  1.00 62.19           C  
ATOM   4185  CB  TYR A 543      10.823  -0.335 -11.268  1.00 62.19           C  
ATOM   4186  O   TYR A 543       8.890  -2.660  -9.717  1.00 62.19           O  
ATOM   4187  CG  TYR A 543       9.463   0.119 -11.579  1.00 62.19           C  
ATOM   4188  CD1 TYR A 543       8.665  -0.615 -12.465  1.00 62.19           C  
ATOM   4189  CD2 TYR A 543       8.971   1.180 -10.805  1.00 62.19           C  
ATOM   4190  CE1 TYR A 543       7.336  -0.224 -12.595  1.00 62.19           C  
ATOM   4191  CE2 TYR A 543       7.643   1.546 -10.933  1.00 62.19           C  
ATOM   4192  OH  TYR A 543       5.633   1.302 -11.983  1.00 62.19           O  
ATOM   4193  CZ  TYR A 543       6.863   0.866 -11.854  1.00 62.19           C  
ATOM   4194  N   ALA A 544      10.593  -3.420 -10.948  1.00 54.78           N  
ATOM   4195  CA  ALA A 544      10.030  -4.737 -11.186  1.00 54.78           C  
ATOM   4196  C   ALA A 544       9.810  -5.475  -9.859  1.00 54.78           C  
ATOM   4197  CB  ALA A 544      10.959  -5.485 -12.140  1.00 54.78           C  
ATOM   4198  O   ALA A 544       8.735  -6.028  -9.644  1.00 54.78           O  
ATOM   4199  N   SER A 545      10.756  -5.383  -8.914  1.00 53.74           N  
ATOM   4200  CA  SER A 545      10.604  -5.908  -7.547  1.00 53.74           C  
ATOM   4201  C   SER A 545       9.586  -5.132  -6.693  1.00 53.74           C  
ATOM   4202  CB  SER A 545      11.956  -5.973  -6.829  1.00 53.74           C  
ATOM   4203  O   SER A 545       8.989  -5.700  -5.779  1.00 53.74           O  
ATOM   4204  OG  SER A 545      12.507  -4.688  -6.656  1.00 53.74           O  
ATOM   4205  N   ALA A 546       9.307  -3.860  -6.982  1.00 55.51           N  
ATOM   4206  CA  ALA A 546       8.243  -3.106  -6.316  1.00 55.51           C  
ATOM   4207  C   ALA A 546       6.839  -3.445  -6.861  1.00 55.51           C  
ATOM   4208  CB  ALA A 546       8.556  -1.610  -6.439  1.00 55.51           C  
ATOM   4209  O   ALA A 546       5.882  -3.622  -6.089  1.00 55.51           O  
ATOM   4210  N   CYS A 547       6.718  -3.578  -8.184  1.00 53.93           N  
ATOM   4211  CA  CYS A 547       5.479  -3.867  -8.917  1.00 53.93           C  
ATOM   4212  C   CYS A 547       5.039  -5.317  -8.761  1.00 53.93           C  
ATOM   4213  CB  CYS A 547       5.678  -3.501 -10.383  1.00 53.93           C  
ATOM   4214  O   CYS A 547       3.848  -5.592  -8.593  1.00 53.93           O  
ATOM   4215  SG  CYS A 547       5.833  -1.713 -10.378  1.00 53.93           S  
ATOM   4216  N   ALA A 548       6.025  -6.202  -8.611  1.00 54.00           N  
ATOM   4217  CA  ALA A 548       5.931  -7.556  -8.089  1.00 54.00           C  
ATOM   4218  C   ALA A 548       5.150  -7.714  -6.783  1.00 54.00           C  
ATOM   4219  CB  ALA A 548       7.361  -7.998  -7.760  1.00 54.00           C  
ATOM   4220  O   ALA A 548       4.983  -8.823  -6.306  1.00 54.00           O  
ATOM   4221  N   ASN A 549       4.744  -6.647  -6.111  1.00 60.43           N  
ATOM   4222  CA  ASN A 549       3.918  -6.763  -4.919  1.00 60.43           C  
ATOM   4223  C   ASN A 549       2.798  -5.725  -4.899  1.00 60.43           C  
ATOM   4224  CB  ASN A 549       4.858  -6.691  -3.708  1.00 60.43           C  
ATOM   4225  O   ASN A 549       2.012  -5.665  -3.955  1.00 60.43           O  
ATOM   4226  CG  ASN A 549       4.376  -7.515  -2.532  1.00 60.43           C  
ATOM   4227  ND2 ASN A 549       5.238  -7.742  -1.577  1.00 60.43           N  
ATOM   4228  OD1 ASN A 549       3.250  -7.967  -2.430  1.00 60.43           O  
ATOM   4229  N   HIS A 550       2.716  -4.860  -5.912  1.00 66.70           N  
ATOM   4230  CA  HIS A 550       1.754  -3.768  -5.923  1.00 66.70           C  
ATOM   4231  C   HIS A 550       0.324  -4.315  -5.933  1.00 66.70           C  
ATOM   4232  CB  HIS A 550       2.052  -2.814  -7.086  1.00 66.70           C  
ATOM   4233  O   HIS A 550      -0.447  -4.011  -5.027  1.00 66.70           O  
ATOM   4234  CG  HIS A 550       1.282  -1.533  -6.933  1.00 66.70           C  
ATOM   4235  CD2 HIS A 550      -0.052  -1.359  -7.165  1.00 66.70           C  
ATOM   4236  ND1 HIS A 550       1.780  -0.334  -6.476  1.00 66.70           N  
ATOM   4237  CE1 HIS A 550       0.750   0.528  -6.410  1.00 66.70           C  
ATOM   4238  NE2 HIS A 550      -0.391  -0.075  -6.752  1.00 66.70           N  
ATOM   4239  N   ARG A 551       0.004  -5.225  -6.862  1.00 67.36           N  
ATOM   4240  CA  ARG A 551      -1.348  -5.790  -7.019  1.00 67.36           C  
ATOM   4241  C   ARG A 551      -1.840  -6.567  -5.794  1.00 67.36           C  
ATOM   4242  CB  ARG A 551      -1.372  -6.639  -8.296  1.00 67.36           C  
ATOM   4243  O   ARG A 551      -3.016  -6.497  -5.442  1.00 67.36           O  
ATOM   4244  CG  ARG A 551      -2.798  -6.989  -8.745  1.00 67.36           C  
ATOM   4245  CD  ARG A 551      -2.756  -7.601 -10.150  1.00 67.36           C  
ATOM   4246  NE  ARG A 551      -4.107  -7.865 -10.679  1.00 67.36           N  
ATOM   4247  NH1 ARG A 551      -3.496  -8.198 -12.872  1.00 67.36           N  
ATOM   4248  NH2 ARG A 551      -5.645  -8.302 -12.306  1.00 67.36           N  
ATOM   4249  CZ  ARG A 551      -4.406  -8.122 -11.943  1.00 67.36           C  
ATOM   4250  N   ALA A 552      -0.951  -7.294  -5.120  1.00 70.21           N  
ATOM   4251  CA  ALA A 552      -1.276  -8.021  -3.891  1.00 70.21           C  
ATOM   4252  C   ALA A 552      -1.630  -7.063  -2.752  1.00 70.21           C  
ATOM   4253  CB  ALA A 552      -0.057  -8.853  -3.487  1.00 70.21           C  
ATOM   4254  O   ALA A 552      -2.646  -7.221  -2.072  1.00 70.21           O  
ATOM   4255  N   ARG A 553      -0.782  -6.043  -2.569  1.00 75.37           N  
ATOM   4256  CA  ARG A 553      -0.926  -5.037  -1.518  1.00 75.37           C  
ATOM   4257  C   ARG A 553      -2.147  -4.164  -1.750  1.00 75.37           C  
ATOM   4258  CB  ARG A 553       0.348  -4.190  -1.435  1.00 75.37           C  
ATOM   4259  O   ARG A 553      -2.874  -3.918  -0.793  1.00 75.37           O  
ATOM   4260  CG  ARG A 553       1.536  -5.021  -0.924  1.00 75.37           C  
ATOM   4261  CD  ARG A 553       2.818  -4.192  -0.854  1.00 75.37           C  
ATOM   4262  NE  ARG A 553       3.236  -3.695  -2.179  1.00 75.37           N  
ATOM   4263  NH1 ARG A 553       4.944  -2.449  -1.381  1.00 75.37           N  
ATOM   4264  NH2 ARG A 553       4.490  -2.361  -3.573  1.00 75.37           N  
ATOM   4265  CZ  ARG A 553       4.219  -2.839  -2.389  1.00 75.37           C  
ATOM   4266  N   THR A 554      -2.407  -3.748  -2.989  1.00 75.60           N  
ATOM   4267  CA  THR A 554      -3.619  -2.995  -3.325  1.00 75.60           C  
ATOM   4268  C   THR A 554      -4.862  -3.836  -3.117  1.00 75.60           C  
ATOM   4269  CB  THR A 554      -3.627  -2.457  -4.757  1.00 75.60           C  
ATOM   4270  O   THR A 554      -5.800  -3.352  -2.504  1.00 75.60           O  
ATOM   4271  CG2 THR A 554      -2.599  -1.356  -4.935  1.00 75.60           C  
ATOM   4272  OG1 THR A 554      -3.366  -3.464  -5.701  1.00 75.60           O  
ATOM   4273  N   THR A 555      -4.868  -5.110  -3.512  1.00 79.39           N  
ATOM   4274  CA  THR A 555      -6.017  -5.997  -3.256  1.00 79.39           C  
ATOM   4275  C   THR A 555      -6.273  -6.166  -1.755  1.00 79.39           C  
ATOM   4276  CB  THR A 555      -5.835  -7.363  -3.930  1.00 79.39           C  
ATOM   4277  O   THR A 555      -7.399  -5.982  -1.297  1.00 79.39           O  
ATOM   4278  CG2 THR A 555      -7.089  -8.228  -3.819  1.00 79.39           C  
ATOM   4279  OG1 THR A 555      -5.595  -7.184  -5.307  1.00 79.39           O  
ATOM   4280  N   ALA A 556      -5.228  -6.425  -0.963  1.00 83.56           N  
ATOM   4281  CA  ALA A 556      -5.342  -6.544   0.489  1.00 83.56           C  
ATOM   4282  C   ALA A 556      -5.856  -5.247   1.143  1.00 83.56           C  
ATOM   4283  CB  ALA A 556      -3.965  -6.932   1.039  1.00 83.56           C  
ATOM   4284  O   ALA A 556      -6.741  -5.283   1.998  1.00 83.56           O  
ATOM   4285  N   MET A 557      -5.337  -4.092   0.720  1.00 86.51           N  
ATOM   4286  CA  MET A 557      -5.746  -2.795   1.262  1.00 86.51           C  
ATOM   4287  C   MET A 557      -7.107  -2.329   0.744  1.00 86.51           C  
ATOM   4288  CB  MET A 557      -4.651  -1.751   1.023  1.00 86.51           C  
ATOM   4289  O   MET A 557      -7.797  -1.620   1.466  1.00 86.51           O  
ATOM   4290  CG  MET A 557      -3.458  -2.045   1.936  1.00 86.51           C  
ATOM   4291  SD  MET A 557      -3.759  -1.728   3.696  1.00 86.51           S  
ATOM   4292  CE  MET A 557      -2.125  -2.168   4.318  1.00 86.51           C  
ATOM   4293  N   ARG A 558      -7.555  -2.780  -0.435  1.00 84.42           N  
ATOM   4294  CA  ARG A 558      -8.935  -2.600  -0.918  1.00 84.42           C  
ATOM   4295  C   ARG A 558      -9.927  -3.329  -0.025  1.00 84.42           C  
ATOM   4296  CB  ARG A 558      -9.090  -3.113  -2.358  1.00 84.42           C  
ATOM   4297  O   ARG A 558     -10.928  -2.738   0.357  1.00 84.42           O  
ATOM   4298  CG  ARG A 558      -8.562  -2.139  -3.417  1.00 84.42           C  
ATOM   4299  CD  ARG A 558      -8.539  -2.847  -4.778  1.00 84.42           C  
ATOM   4300  NE  ARG A 558      -7.944  -2.001  -5.823  1.00 84.42           N  
ATOM   4301  NH1 ARG A 558      -8.485  -3.235  -7.693  1.00 84.42           N  
ATOM   4302  NH2 ARG A 558      -7.346  -1.333  -7.898  1.00 84.42           N  
ATOM   4303  CZ  ARG A 558      -7.927  -2.202  -7.130  1.00 84.42           C  
ATOM   4304  N   VAL A 559      -9.634  -4.579   0.345  1.00 87.47           N  
ATOM   4305  CA  VAL A 559     -10.455  -5.331   1.308  1.00 87.47           C  
ATOM   4306  C   VAL A 559     -10.506  -4.594   2.645  1.00 87.47           C  
ATOM   4307  CB  VAL A 559      -9.918  -6.762   1.500  1.00 87.47           C  
ATOM   4308  O   VAL A 559     -11.582  -4.419   3.208  1.00 87.47           O  
ATOM   4309  CG1 VAL A 559     -10.632  -7.503   2.636  1.00 87.47           C  
ATOM   4310  CG2 VAL A 559     -10.084  -7.589   0.220  1.00 87.47           C  
ATOM   4311  N   PHE A 560      -9.358  -4.121   3.133  1.00 89.78           N  
ATOM   4312  CA  PHE A 560      -9.283  -3.380   4.391  1.00 89.78           C  
ATOM   4313  C   PHE A 560     -10.052  -2.049   4.347  1.00 89.78           C  
ATOM   4314  CB  PHE A 560      -7.808  -3.161   4.735  1.00 89.78           C  
ATOM   4315  O   PHE A 560     -10.804  -1.740   5.268  1.00 89.78           O  
ATOM   4316  CG  PHE A 560      -7.595  -2.530   6.091  1.00 89.78           C  
ATOM   4317  CD1 PHE A 560      -7.110  -1.212   6.195  1.00 89.78           C  
ATOM   4318  CD2 PHE A 560      -7.888  -3.267   7.252  1.00 89.78           C  
ATOM   4319  CE1 PHE A 560      -6.871  -0.652   7.462  1.00 89.78           C  
ATOM   4320  CE2 PHE A 560      -7.656  -2.705   8.518  1.00 89.78           C  
ATOM   4321  CZ  PHE A 560      -7.116  -1.412   8.618  1.00 89.78           C  
ATOM   4322  N   TRP A 561      -9.914  -1.286   3.262  1.00 87.26           N  
ATOM   4323  CA  TRP A 561     -10.652  -0.044   3.036  1.00 87.26           C  
ATOM   4324  C   TRP A 561     -12.159  -0.293   2.953  1.00 87.26           C  
ATOM   4325  CB  TRP A 561     -10.144   0.620   1.751  1.00 87.26           C  
ATOM   4326  O   TRP A 561     -12.928   0.376   3.636  1.00 87.26           O  
ATOM   4327  CG  TRP A 561     -10.837   1.901   1.411  1.00 87.26           C  
ATOM   4328  CD1 TRP A 561     -10.421   3.130   1.778  1.00 87.26           C  
ATOM   4329  CD2 TRP A 561     -12.050   2.114   0.624  1.00 87.26           C  
ATOM   4330  CE2 TRP A 561     -12.319   3.516   0.587  1.00 87.26           C  
ATOM   4331  CE3 TRP A 561     -12.928   1.271  -0.091  1.00 87.26           C  
ATOM   4332  NE1 TRP A 561     -11.306   4.085   1.323  1.00 87.26           N  
ATOM   4333  CH2 TRP A 561     -14.256   3.189  -0.822  1.00 87.26           C  
ATOM   4334  CZ2 TRP A 561     -13.402   4.056  -0.119  1.00 87.26           C  
ATOM   4335  CZ3 TRP A 561     -14.019   1.802  -0.805  1.00 87.26           C  
ATOM   4336  N   PHE A 562     -12.578  -1.294   2.177  1.00 87.66           N  
ATOM   4337  CA  PHE A 562     -13.982  -1.672   2.043  1.00 87.66           C  
ATOM   4338  C   PHE A 562     -14.581  -2.063   3.394  1.00 87.66           C  
ATOM   4339  CB  PHE A 562     -14.095  -2.827   1.043  1.00 87.66           C  
ATOM   4340  O   PHE A 562     -15.654  -1.591   3.753  1.00 87.66           O  
ATOM   4341  CG  PHE A 562     -15.518  -3.293   0.829  1.00 87.66           C  
ATOM   4342  CD1 PHE A 562     -15.994  -4.442   1.489  1.00 87.66           C  
ATOM   4343  CD2 PHE A 562     -16.378  -2.556  -0.005  1.00 87.66           C  
ATOM   4344  CE1 PHE A 562     -17.325  -4.857   1.306  1.00 87.66           C  
ATOM   4345  CE2 PHE A 562     -17.710  -2.969  -0.183  1.00 87.66           C  
ATOM   4346  CZ  PHE A 562     -18.182  -4.120   0.471  1.00 87.66           C  
ATOM   4347  N   ALA A 563     -13.852  -2.852   4.187  1.00 88.89           N  
ATOM   4348  CA  ALA A 563     -14.261  -3.213   5.537  1.00 88.89           C  
ATOM   4349  C   ALA A 563     -14.454  -1.990   6.440  1.00 88.89           C  
ATOM   4350  CB  ALA A 563     -13.196  -4.135   6.120  1.00 88.89           C  
ATOM   4351  O   ALA A 563     -15.418  -1.936   7.199  1.00 88.89           O  
ATOM   4352  N   LEU A 564     -13.566  -0.999   6.334  1.00 88.39           N  
ATOM   4353  CA  LEU A 564     -13.664   0.247   7.086  1.00 88.39           C  
ATOM   4354  C   LEU A 564     -14.870   1.086   6.638  1.00 88.39           C  
ATOM   4355  CB  LEU A 564     -12.320   0.983   6.970  1.00 88.39           C  
ATOM   4356  O   LEU A 564     -15.584   1.616   7.481  1.00 88.39           O  
ATOM   4357  CG  LEU A 564     -12.196   2.157   7.957  1.00 88.39           C  
ATOM   4358  CD1 LEU A 564     -10.766   2.242   8.482  1.00 88.39           C  
ATOM   4359  CD2 LEU A 564     -12.535   3.502   7.310  1.00 88.39           C  
ATOM   4360  N   VAL A 565     -15.158   1.154   5.337  1.00 85.79           N  
ATOM   4361  CA  VAL A 565     -16.361   1.828   4.817  1.00 85.79           C  
ATOM   4362  C   VAL A 565     -17.640   1.110   5.258  1.00 85.79           C  
ATOM   4363  CB  VAL A 565     -16.298   1.960   3.284  1.00 85.79           C  
ATOM   4364  O   VAL A 565     -18.582   1.759   5.703  1.00 85.79           O  
ATOM   4365  CG1 VAL A 565     -17.597   2.526   2.695  1.00 85.79           C  
ATOM   4366  CG2 VAL A 565     -15.164   2.907   2.877  1.00 85.79           C  
ATOM   4367  N   CYS A 566     -17.684  -0.223   5.208  1.00 88.13           N  
ATOM   4368  CA  CYS A 566     -18.819  -0.991   5.721  1.00 88.13           C  
ATOM   4369  C   CYS A 566     -19.013  -0.773   7.222  1.00 88.13           C  
ATOM   4370  CB  CYS A 566     -18.618  -2.481   5.434  1.00 88.13           C  
ATOM   4371  O   CYS A 566     -20.135  -0.521   7.657  1.00 88.13           O  
ATOM   4372  SG  CYS A 566     -18.818  -2.805   3.665  1.00 88.13           S  
ATOM   4373  N   ALA A 567     -17.930  -0.812   8.005  1.00 86.54           N  
ATOM   4374  CA  ALA A 567     -17.983  -0.485   9.422  1.00 86.54           C  
ATOM   4375  C   ALA A 567     -18.546   0.927   9.625  1.00 86.54           C  
ATOM   4376  CB  ALA A 567     -16.589  -0.644  10.041  1.00 86.54           C  
ATOM   4377  O   ALA A 567     -19.348   1.122  10.533  1.00 86.54           O  
ATOM   4378  N   PHE A 568     -18.174   1.898   8.778  1.00 84.41           N  
ATOM   4379  CA  PHE A 568     -18.655   3.286   8.839  1.00 84.41           C  
ATOM   4380  C   PHE A 568     -20.149   3.395   8.608  1.00 84.41           C  
ATOM   4381  CB  PHE A 568     -17.848   4.161   7.877  1.00 84.41           C  
ATOM   4382  O   PHE A 568     -20.849   4.006   9.412  1.00 84.41           O  
ATOM   4383  CG  PHE A 568     -18.246   5.612   7.933  1.00 84.41           C  
ATOM   4384  CD1 PHE A 568     -19.184   6.109   7.011  1.00 84.41           C  
ATOM   4385  CD2 PHE A 568     -17.695   6.459   8.912  1.00 84.41           C  
ATOM   4386  CE1 PHE A 568     -19.538   7.465   7.041  1.00 84.41           C  
ATOM   4387  CE2 PHE A 568     -18.046   7.819   8.935  1.00 84.41           C  
ATOM   4388  CZ  PHE A 568     -18.942   8.325   7.981  1.00 84.41           C  
ATOM   4389  N   ILE A 569     -20.648   2.745   7.561  1.00 85.85           N  
ATOM   4390  CA  ILE A 569     -22.078   2.713   7.259  1.00 85.85           C  
ATOM   4391  C   ILE A 569     -22.848   2.073   8.419  1.00 85.85           C  
ATOM   4392  CB  ILE A 569     -22.309   1.983   5.920  1.00 85.85           C  
ATOM   4393  O   ILE A 569     -23.850   2.629   8.864  1.00 85.85           O  
ATOM   4394  CG1 ILE A 569     -21.681   2.790   4.758  1.00 85.85           C  
ATOM   4395  CG2 ILE A 569     -23.814   1.773   5.664  1.00 85.85           C  
ATOM   4396  CD1 ILE A 569     -21.565   1.997   3.451  1.00 85.85           C  
ATOM   4397  N   VAL A 570     -22.357   0.950   8.953  1.00 85.54           N  
ATOM   4398  CA  VAL A 570     -22.973   0.269  10.104  1.00 85.54           C  
ATOM   4399  C   VAL A 570     -22.928   1.144  11.357  1.00 85.54           C  
ATOM   4400  CB  VAL A 570     -22.305  -1.098  10.350  1.00 85.54           C  
ATOM   4401  O   VAL A 570     -23.932   1.255  12.052  1.00 85.54           O  
ATOM   4402  CG1 VAL A 570     -22.787  -1.770  11.643  1.00 85.54           C  
ATOM   4403  CG2 VAL A 570     -22.617  -2.065   9.199  1.00 85.54           C  
ATOM   4404  N   GLY A 571     -21.800   1.803  11.625  1.00 83.53           N  
ATOM   4405  CA  GLY A 571     -21.628   2.707  12.759  1.00 83.53           C  
ATOM   4406  C   GLY A 571     -22.578   3.898  12.694  1.00 83.53           C  
ATOM   4407  O   GLY A 571     -23.256   4.185  13.674  1.00 83.53           O  
ATOM   4408  N   ILE A 572     -22.697   4.549  11.532  1.00 83.50           N  
ATOM   4409  CA  ILE A 572     -23.663   5.635  11.334  1.00 83.50           C  
ATOM   4410  C   ILE A 572     -25.092   5.127  11.495  1.00 83.50           C  
ATOM   4411  CB  ILE A 572     -23.460   6.348   9.980  1.00 83.50           C  
ATOM   4412  O   ILE A 572     -25.859   5.728  12.244  1.00 83.50           O  
ATOM   4413  CG1 ILE A 572     -22.181   7.205  10.090  1.00 83.50           C  
ATOM   4414  CG2 ILE A 572     -24.686   7.213   9.604  1.00 83.50           C  
ATOM   4415  CD1 ILE A 572     -21.998   8.203   8.948  1.00 83.50           C  
ATOM   4416  N   ALA A 573     -25.454   4.028  10.833  1.00 84.93           N  
ATOM   4417  CA  ALA A 573     -26.801   3.475  10.919  1.00 84.93           C  
ATOM   4418  C   ALA A 573     -27.189   3.152  12.373  1.00 84.93           C  
ATOM   4419  CB  ALA A 573     -26.881   2.241  10.016  1.00 84.93           C  
ATOM   4420  O   ALA A 573     -28.266   3.545  12.816  1.00 84.93           O  
ATOM   4421  N   ASP A 574     -26.291   2.522  13.139  1.00 83.46           N  
ATOM   4422  CA  ASP A 574     -26.503   2.231  14.561  1.00 83.46           C  
ATOM   4423  C   ASP A 574     -26.649   3.527  15.377  1.00 83.46           C  
ATOM   4424  CB  ASP A 574     -25.360   1.332  15.071  1.00 83.46           C  
ATOM   4425  O   ASP A 574     -27.586   3.654  16.163  1.00 83.46           O  
ATOM   4426  CG  ASP A 574     -25.649   0.643  16.414  1.00 83.46           C  
ATOM   4427  OD1 ASP A 574     -26.592  -0.180  16.486  1.00 83.46           O  
ATOM   4428  OD2 ASP A 574     -24.852   0.825  17.362  1.00 83.46           O  
ATOM   4429  N   THR A 575     -25.818   4.550  15.126  1.00 78.68           N  
ATOM   4430  CA  THR A 575     -25.957   5.850  15.811  1.00 78.68           C  
ATOM   4431  C   THR A 575     -27.267   6.573  15.488  1.00 78.68           C  
ATOM   4432  CB  THR A 575     -24.788   6.810  15.545  1.00 78.68           C  
ATOM   4433  O   THR A 575     -27.863   7.171  16.384  1.00 78.68           O  
ATOM   4434  CG2 THR A 575     -23.457   6.313  16.107  1.00 78.68           C  
ATOM   4435  OG1 THR A 575     -24.622   7.134  14.188  1.00 78.68           O  
ATOM   4436  N   LEU A 576     -27.754   6.503  14.245  1.00 82.00           N  
ATOM   4437  CA  LEU A 576     -29.032   7.099  13.846  1.00 82.00           C  
ATOM   4438  C   LEU A 576     -30.211   6.377  14.509  1.00 82.00           C  
ATOM   4439  CB  LEU A 576     -29.164   7.073  12.311  1.00 82.00           C  
ATOM   4440  O   LEU A 576     -31.106   7.032  15.042  1.00 82.00           O  
ATOM   4441  CG  LEU A 576     -28.242   8.050  11.559  1.00 82.00           C  
ATOM   4442  CD1 LEU A 576     -28.398   7.826  10.054  1.00 82.00           C  
ATOM   4443  CD2 LEU A 576     -28.568   9.514  11.861  1.00 82.00           C  
ATOM   4444  N   LEU A 577     -30.173   5.041  14.555  1.00 81.68           N  
ATOM   4445  CA  LEU A 577     -31.174   4.234  15.258  1.00 81.68           C  
ATOM   4446  C   LEU A 577     -31.198   4.535  16.761  1.00 81.68           C  
ATOM   4447  CB  LEU A 577     -30.888   2.742  15.016  1.00 81.68           C  
ATOM   4448  O   LEU A 577     -32.273   4.627  17.356  1.00 81.68           O  
ATOM   4449  CG  LEU A 577     -31.207   2.250  13.593  1.00 81.68           C  
ATOM   4450  CD1 LEU A 577     -30.713   0.811  13.436  1.00 81.68           C  
ATOM   4451  CD2 LEU A 577     -32.709   2.275  13.298  1.00 81.68           C  
ATOM   4452  N   MET A 578     -30.030   4.740  17.376  1.00 76.86           N  
ATOM   4453  CA  MET A 578     -29.932   5.151  18.779  1.00 76.86           C  
ATOM   4454  C   MET A 578     -30.550   6.531  19.029  1.00 76.86           C  
ATOM   4455  CB  MET A 578     -28.467   5.172  19.227  1.00 76.86           C  
ATOM   4456  O   MET A 578     -31.252   6.711  20.022  1.00 76.86           O  
ATOM   4457  CG  MET A 578     -27.876   3.774  19.421  1.00 76.86           C  
ATOM   4458  SD  MET A 578     -26.148   3.759  19.968  1.00 76.86           S  
ATOM   4459  CE  MET A 578     -26.284   4.649  21.537  1.00 76.86           C  
ATOM   4460  N   ILE A 579     -30.314   7.505  18.142  1.00 76.72           N  
ATOM   4461  CA  ILE A 579     -30.904   8.848  18.259  1.00 76.72           C  
ATOM   4462  C   ILE A 579     -32.430   8.775  18.134  1.00 76.72           C  
ATOM   4463  CB  ILE A 579     -30.277   9.812  17.223  1.00 76.72           C  
ATOM   4464  O   ILE A 579     -33.132   9.393  18.935  1.00 76.72           O  
ATOM   4465  CG1 ILE A 579     -28.804  10.105  17.594  1.00 76.72           C  
ATOM   4466  CG2 ILE A 579     -31.058  11.140  17.139  1.00 76.72           C  
ATOM   4467  CD1 ILE A 579     -27.996  10.747  16.458  1.00 76.72           C  
ATOM   4468  N   GLN A 580     -32.942   8.002  17.173  1.00 80.92           N  
ATOM   4469  CA  GLN A 580     -34.378   7.875  16.919  1.00 80.92           C  
ATOM   4470  C   GLN A 580     -35.126   7.176  18.066  1.00 80.92           C  
ATOM   4471  CB  GLN A 580     -34.562   7.134  15.587  1.00 80.92           C  
ATOM   4472  O   GLN A 580     -36.231   7.584  18.418  1.00 80.92           O  
ATOM   4473  CG  GLN A 580     -36.027   7.126  15.125  1.00 80.92           C  
ATOM   4474  CD  GLN A 580     -36.221   6.460  13.766  1.00 80.92           C  
ATOM   4475  NE2 GLN A 580     -37.437   6.410  13.269  1.00 80.92           N  
ATOM   4476  OE1 GLN A 580     -35.307   5.977  13.121  1.00 80.92           O  
ATOM   4477  N   ASN A 581     -34.520   6.156  18.681  1.00 77.08           N  
ATOM   4478  CA  ASN A 581     -35.131   5.381  19.767  1.00 77.08           C  
ATOM   4479  C   ASN A 581     -34.854   5.945  21.169  1.00 77.08           C  
ATOM   4480  CB  ASN A 581     -34.726   3.904  19.621  1.00 77.08           C  
ATOM   4481  O   ASN A 581     -35.114   5.273  22.166  1.00 77.08           O  
ATOM   4482  CG  ASN A 581     -35.410   3.223  18.450  1.00 77.08           C  
ATOM   4483  ND2 ASN A 581     -34.876   2.114  17.998  1.00 77.08           N  
ATOM   4484  OD1 ASN A 581     -36.442   3.640  17.950  1.00 77.08           O  
ATOM   4485  N   ASN A 582     -34.344   7.172  21.278  1.00 68.31           N  
ATOM   4486  CA  ASN A 582     -34.002   7.786  22.556  1.00 68.31           C  
ATOM   4487  C   ASN A 582     -35.255   8.273  23.306  1.00 68.31           C  
ATOM   4488  CB  ASN A 582     -32.975   8.892  22.288  1.00 68.31           C  
ATOM   4489  O   ASN A 582     -35.565   9.465  23.326  1.00 68.31           O  
ATOM   4490  CG  ASN A 582     -32.282   9.386  23.540  1.00 68.31           C  
ATOM   4491  ND2 ASN A 582     -31.565  10.475  23.423  1.00 68.31           N  
ATOM   4492  OD1 ASN A 582     -32.307   8.812  24.613  1.00 68.31           O  
ATOM   4493  N   ARG A 583     -35.997   7.346  23.920  1.00 67.54           N  
ATOM   4494  CA  ARG A 583     -37.078   7.678  24.855  1.00 67.54           C  
ATOM   4495  C   ARG A 583     -36.505   7.873  26.265  1.00 67.54           C  
ATOM   4496  CB  ARG A 583     -38.173   6.602  24.833  1.00 67.54           C  
ATOM   4497  O   ARG A 583     -35.621   7.109  26.661  1.00 67.54           O  
ATOM   4498  CG  ARG A 583     -38.914   6.576  23.488  1.00 67.54           C  
ATOM   4499  CD  ARG A 583     -40.073   5.577  23.536  1.00 67.54           C  
ATOM   4500  NE  ARG A 583     -40.787   5.518  22.246  1.00 67.54           N  
ATOM   4501  NH1 ARG A 583     -42.308   3.904  22.836  1.00 67.54           N  
ATOM   4502  NH2 ARG A 583     -42.345   4.753  20.772  1.00 67.54           N  
ATOM   4503  CZ  ARG A 583     -41.807   4.729  21.959  1.00 67.54           C  
ATOM   4504  N   PRO A 584     -36.996   8.851  27.051  1.00 58.66           N  
ATOM   4505  CA  PRO A 584     -36.625   8.963  28.459  1.00 58.66           C  
ATOM   4506  C   PRO A 584     -37.014   7.663  29.186  1.00 58.66           C  
ATOM   4507  CB  PRO A 584     -37.361  10.207  28.978  1.00 58.66           C  
ATOM   4508  O   PRO A 584     -38.193   7.340  29.284  1.00 58.66           O  
ATOM   4509  CG  PRO A 584     -38.555  10.360  28.035  1.00 58.66           C  
ATOM   4510  CD  PRO A 584     -38.036   9.811  26.709  1.00 58.66           C  
ATOM   4511  N   GLY A 585     -36.013   6.890  29.625  1.00 64.31           N  
ATOM   4512  CA  GLY A 585     -36.173   5.613  30.336  1.00 64.31           C  
ATOM   4513  C   GLY A 585     -35.734   4.348  29.576  1.00 64.31           C  
ATOM   4514  O   GLY A 585     -35.331   3.394  30.228  1.00 64.31           O  
ATOM   4515  N   ASP A 586     -35.725   4.337  28.235  1.00 65.10           N  
ATOM   4516  CA  ASP A 586     -35.304   3.173  27.422  1.00 65.10           C  
ATOM   4517  C   ASP A 586     -34.272   3.593  26.369  1.00 65.10           C  
ATOM   4518  CB  ASP A 586     -36.508   2.432  26.808  1.00 65.10           C  
ATOM   4519  O   ASP A 586     -34.535   3.681  25.169  1.00 65.10           O  
ATOM   4520  CG  ASP A 586     -36.107   1.104  26.131  1.00 65.10           C  
ATOM   4521  OD1 ASP A 586     -34.988   0.597  26.399  1.00 65.10           O  
ATOM   4522  OD2 ASP A 586     -36.924   0.573  25.341  1.00 65.10           O  
ATOM   4523  N   GLN A 587     -33.077   3.942  26.836  1.00 65.33           N  
ATOM   4524  CA  GLN A 587     -32.009   4.385  25.950  1.00 65.33           C  
ATOM   4525  C   GLN A 587     -31.341   3.184  25.296  1.00 65.33           C  
ATOM   4526  CB  GLN A 587     -31.004   5.216  26.733  1.00 65.33           C  
ATOM   4527  O   GLN A 587     -30.505   2.525  25.911  1.00 65.33           O  
ATOM   4528  CG  GLN A 587     -31.612   6.559  27.134  1.00 65.33           C  
ATOM   4529  CD  GLN A 587     -30.748   7.308  28.122  1.00 65.33           C  
ATOM   4530  NE2 GLN A 587     -30.872   8.615  28.216  1.00 65.33           N  
ATOM   4531  OE1 GLN A 587     -29.972   6.732  28.857  1.00 65.33           O  
ATOM   4532  N   TYR A 588     -31.700   2.900  24.049  1.00 70.98           N  
ATOM   4533  CA  TYR A 588     -31.094   1.826  23.272  1.00 70.98           C  
ATOM   4534  C   TYR A 588     -29.594   2.080  23.051  1.00 70.98           C  
ATOM   4535  CB  TYR A 588     -31.852   1.705  21.943  1.00 70.98           C  
ATOM   4536  O   TYR A 588     -29.220   3.074  22.435  1.00 70.98           O  
ATOM   4537  CG  TYR A 588     -31.333   0.606  21.039  1.00 70.98           C  
ATOM   4538  CD1 TYR A 588     -30.474   0.921  19.969  1.00 70.98           C  
ATOM   4539  CD2 TYR A 588     -31.707  -0.730  21.273  1.00 70.98           C  
ATOM   4540  CE1 TYR A 588     -29.979  -0.097  19.132  1.00 70.98           C  
ATOM   4541  CE2 TYR A 588     -31.224  -1.752  20.432  1.00 70.98           C  
ATOM   4542  OH  TYR A 588     -29.891  -2.422  18.555  1.00 70.98           O  
ATOM   4543  CZ  TYR A 588     -30.360  -1.435  19.361  1.00 70.98           C  
ATOM   4544  N   TYR A 589     -28.742   1.169  23.528  1.00 75.04           N  
ATOM   4545  CA  TYR A 589     -27.312   1.125  23.211  1.00 75.04           C  
ATOM   4546  C   TYR A 589     -26.934  -0.270  22.713  1.00 75.04           C  
ATOM   4547  CB  TYR A 589     -26.447   1.530  24.411  1.00 75.04           C  
ATOM   4548  O   TYR A 589     -27.271  -1.285  23.325  1.00 75.04           O  
ATOM   4549  CG  TYR A 589     -26.352   3.025  24.643  1.00 75.04           C  
ATOM   4550  CD1 TYR A 589     -25.154   3.719  24.381  1.00 75.04           C  
ATOM   4551  CD2 TYR A 589     -27.433   3.715  25.219  1.00 75.04           C  
ATOM   4552  CE1 TYR A 589     -25.044   5.089  24.688  1.00 75.04           C  
ATOM   4553  CE2 TYR A 589     -27.307   5.068  25.585  1.00 75.04           C  
ATOM   4554  OH  TYR A 589     -26.012   7.073  25.627  1.00 75.04           O  
ATOM   4555  CZ  TYR A 589     -26.118   5.760  25.304  1.00 75.04           C  
ATOM   4556  N   SER A 590     -26.211  -0.302  21.599  1.00 81.72           N  
ATOM   4557  CA  SER A 590     -25.765  -1.510  20.898  1.00 81.72           C  
ATOM   4558  C   SER A 590     -24.246  -1.611  20.958  1.00 81.72           C  
ATOM   4559  CB  SER A 590     -26.248  -1.382  19.452  1.00 81.72           C  
ATOM   4560  O   SER A 590     -23.582  -0.622  20.741  1.00 81.72           O  
ATOM   4561  OG  SER A 590     -25.602  -2.264  18.563  1.00 81.72           O  
ATOM   4562  N   THR A 591     -23.628  -2.763  21.193  1.00 84.00           N  
ATOM   4563  CA  THR A 591     -22.147  -2.862  21.169  1.00 84.00           C  
ATOM   4564  C   THR A 591     -21.536  -2.577  19.787  1.00 84.00           C  
ATOM   4565  CB  THR A 591     -21.695  -4.245  21.650  1.00 84.00           C  
ATOM   4566  O   THR A 591     -20.330  -2.347  19.677  1.00 84.00           O  
ATOM   4567  CG2 THR A 591     -21.965  -4.443  23.135  1.00 84.00           C  
ATOM   4568  OG1 THR A 591     -22.445  -5.231  20.980  1.00 84.00           O  
ATOM   4569  N   ALA A 592     -22.352  -2.554  18.724  1.00 85.69           N  
ATOM   4570  CA  ALA A 592     -21.908  -2.287  17.360  1.00 85.69           C  
ATOM   4571  C   ALA A 592     -21.296  -0.885  17.196  1.00 85.69           C  
ATOM   4572  CB  ALA A 592     -23.083  -2.504  16.401  1.00 85.69           C  
ATOM   4573  O   ALA A 592     -20.235  -0.779  16.575  1.00 85.69           O  
ATOM   4574  N   HIS A 593     -21.882   0.168  17.793  1.00 80.79           N  
ATOM   4575  CA  HIS A 593     -21.287   1.513  17.746  1.00 80.79           C  
ATOM   4576  C   HIS A 593     -19.873   1.527  18.328  1.00 80.79           C  
ATOM   4577  CB  HIS A 593     -22.147   2.577  18.461  1.00 80.79           C  
ATOM   4578  O   HIS A 593     -18.989   2.191  17.796  1.00 80.79           O  
ATOM   4579  CG  HIS A 593     -22.190   2.495  19.972  1.00 80.79           C  
ATOM   4580  CD2 HIS A 593     -21.245   2.903  20.874  1.00 80.79           C  
ATOM   4581  ND1 HIS A 593     -23.176   1.905  20.698  1.00 80.79           N  
ATOM   4582  CE1 HIS A 593     -22.788   1.828  21.980  1.00 80.79           C  
ATOM   4583  NE2 HIS A 593     -21.614   2.451  22.148  1.00 80.79           N  
ATOM   4584  N   SER A 594     -19.633   0.775  19.402  1.00 83.70           N  
ATOM   4585  CA  SER A 594     -18.358   0.781  20.116  1.00 83.70           C  
ATOM   4586  C   SER A 594     -17.276   0.150  19.253  1.00 83.70           C  
ATOM   4587  CB  SER A 594     -18.479   0.045  21.450  1.00 83.70           C  
ATOM   4588  O   SER A 594     -16.217   0.742  19.064  1.00 83.70           O  
ATOM   4589  OG  SER A 594     -19.797   0.145  21.953  1.00 83.70           O  
ATOM   4590  N   TYR A 595     -17.565  -0.997  18.637  1.00 89.24           N  
ATOM   4591  CA  TYR A 595     -16.666  -1.575  17.642  1.00 89.24           C  
ATOM   4592  C   TYR A 595     -16.408  -0.607  16.489  1.00 89.24           C  
ATOM   4593  CB  TYR A 595     -17.236  -2.895  17.122  1.00 89.24           C  
ATOM   4594  O   TYR A 595     -15.250  -0.382  16.140  1.00 89.24           O  
ATOM   4595  CG  TYR A 595     -17.049  -4.036  18.093  1.00 89.24           C  
ATOM   4596  CD1 TYR A 595     -15.754  -4.535  18.325  1.00 89.24           C  
ATOM   4597  CD2 TYR A 595     -18.154  -4.604  18.753  1.00 89.24           C  
ATOM   4598  CE1 TYR A 595     -15.565  -5.611  19.209  1.00 89.24           C  
ATOM   4599  CE2 TYR A 595     -17.968  -5.683  19.635  1.00 89.24           C  
ATOM   4600  OH  TYR A 595     -16.500  -7.228  20.723  1.00 89.24           O  
ATOM   4601  CZ  TYR A 595     -16.672  -6.185  19.870  1.00 89.24           C  
ATOM   4602  N   ALA A 596     -17.455   0.021  15.948  1.00 85.61           N  
ATOM   4603  CA  ALA A 596     -17.318   0.985  14.864  1.00 85.61           C  
ATOM   4604  C   ALA A 596     -16.363   2.133  15.257  1.00 85.61           C  
ATOM   4605  CB  ALA A 596     -18.715   1.464  14.454  1.00 85.61           C  
ATOM   4606  O   ALA A 596     -15.412   2.426  14.531  1.00 85.61           O  
ATOM   4607  N   PHE A 597     -16.516   2.698  16.456  1.00 81.52           N  
ATOM   4608  CA  PHE A 597     -15.665   3.774  16.968  1.00 81.52           C  
ATOM   4609  C   PHE A 597     -14.193   3.394  17.044  1.00 81.52           C  
ATOM   4610  CB  PHE A 597     -16.162   4.188  18.357  1.00 81.52           C  
ATOM   4611  O   PHE A 597     -13.331   4.127  16.553  1.00 81.52           O  
ATOM   4612  CG  PHE A 597     -17.553   4.788  18.419  1.00 81.52           C  
ATOM   4613  CD1 PHE A 597     -18.199   5.288  17.265  1.00 81.52           C  
ATOM   4614  CD2 PHE A 597     -18.155   4.962  19.678  1.00 81.52           C  
ATOM   4615  CE1 PHE A 597     -19.425   5.959  17.375  1.00 81.52           C  
ATOM   4616  CE2 PHE A 597     -19.386   5.633  19.785  1.00 81.52           C  
ATOM   4617  CZ  PHE A 597     -20.021   6.124  18.633  1.00 81.52           C  
ATOM   4618  N   PHE A 598     -13.903   2.225  17.610  1.00 86.08           N  
ATOM   4619  CA  PHE A 598     -12.539   1.727  17.670  1.00 86.08           C  
ATOM   4620  C   PHE A 598     -11.993   1.477  16.256  1.00 86.08           C  
ATOM   4621  CB  PHE A 598     -12.494   0.482  18.563  1.00 86.08           C  
ATOM   4622  O   PHE A 598     -10.836   1.820  15.987  1.00 86.08           O  
ATOM   4623  CG  PHE A 598     -12.390   0.758  20.051  1.00 86.08           C  
ATOM   4624  CD1 PHE A 598     -11.168   0.560  20.719  1.00 86.08           C  
ATOM   4625  CD2 PHE A 598     -13.501   1.205  20.784  1.00 86.08           C  
ATOM   4626  CE1 PHE A 598     -11.064   0.831  22.096  1.00 86.08           C  
ATOM   4627  CE2 PHE A 598     -13.413   1.426  22.166  1.00 86.08           C  
ATOM   4628  CZ  PHE A 598     -12.189   1.246  22.823  1.00 86.08           C  
ATOM   4629  N   THR A 599     -12.800   0.931  15.330  1.00 87.29           N  
ATOM   4630  CA  THR A 599     -12.359   0.723  13.939  1.00 87.29           C  
ATOM   4631  C   THR A 599     -11.991   2.032  13.247  1.00 87.29           C  
ATOM   4632  CB  THR A 599     -13.312  -0.123  13.079  1.00 87.29           C  
ATOM   4633  O   THR A 599     -10.912   2.099  12.666  1.00 87.29           O  
ATOM   4634  CG2 THR A 599     -13.457  -1.564  13.573  1.00 87.29           C  
ATOM   4635  OG1 THR A 599     -14.595   0.428  12.939  1.00 87.29           O  
ATOM   4636  N   PHE A 600     -12.764   3.114  13.370  1.00 83.59           N  
ATOM   4637  CA  PHE A 600     -12.367   4.388  12.747  1.00 83.59           C  
ATOM   4638  C   PHE A 600     -11.136   4.994  13.394  1.00 83.59           C  
ATOM   4639  CB  PHE A 600     -13.500   5.417  12.750  1.00 83.59           C  
ATOM   4640  O   PHE A 600     -10.184   5.323  12.690  1.00 83.59           O  
ATOM   4641  CG  PHE A 600     -14.739   4.874  12.109  1.00 83.59           C  
ATOM   4642  CD1 PHE A 600     -14.645   4.241  10.857  1.00 83.59           C  
ATOM   4643  CD2 PHE A 600     -15.928   4.845  12.853  1.00 83.59           C  
ATOM   4644  CE1 PHE A 600     -15.674   3.385  10.467  1.00 83.59           C  
ATOM   4645  CE2 PHE A 600     -16.988   4.059  12.417  1.00 83.59           C  
ATOM   4646  CZ  PHE A 600     -16.788   3.246  11.306  1.00 83.59           C  
ATOM   4647  N   LEU A 601     -11.118   5.089  14.725  1.00 83.55           N  
ATOM   4648  CA  LEU A 601     -10.029   5.749  15.437  1.00 83.55           C  
ATOM   4649  C   LEU A 601      -8.678   5.101  15.107  1.00 83.55           C  
ATOM   4650  CB  LEU A 601     -10.335   5.699  16.944  1.00 83.55           C  
ATOM   4651  O   LEU A 601      -7.710   5.787  14.777  1.00 83.55           O  
ATOM   4652  CG  LEU A 601      -9.255   6.358  17.821  1.00 83.55           C  
ATOM   4653  CD1 LEU A 601      -9.197   7.873  17.653  1.00 83.55           C  
ATOM   4654  CD2 LEU A 601      -9.544   6.084  19.295  1.00 83.55           C  
ATOM   4655  N   PHE A 602      -8.613   3.770  15.169  1.00 87.63           N  
ATOM   4656  CA  PHE A 602      -7.347   3.059  15.035  1.00 87.63           C  
ATOM   4657  C   PHE A 602      -7.062   2.605  13.609  1.00 87.63           C  
ATOM   4658  CB  PHE A 602      -7.311   1.903  16.033  1.00 87.63           C  
ATOM   4659  O   PHE A 602      -5.967   2.845  13.096  1.00 87.63           O  
ATOM   4660  CG  PHE A 602      -7.350   2.370  17.478  1.00 87.63           C  
ATOM   4661  CD1 PHE A 602      -6.320   3.190  17.977  1.00 87.63           C  
ATOM   4662  CD2 PHE A 602      -8.423   2.019  18.318  1.00 87.63           C  
ATOM   4663  CE1 PHE A 602      -6.353   3.646  19.305  1.00 87.63           C  
ATOM   4664  CE2 PHE A 602      -8.462   2.489  19.641  1.00 87.63           C  
ATOM   4665  CZ  PHE A 602      -7.431   3.303  20.134  1.00 87.63           C  
ATOM   4666  N   TRP A 603      -8.014   1.957  12.939  1.00 90.91           N  
ATOM   4667  CA  TRP A 603      -7.782   1.471  11.579  1.00 90.91           C  
ATOM   4668  C   TRP A 603      -7.875   2.580  10.537  1.00 90.91           C  
ATOM   4669  CB  TRP A 603      -8.707   0.308  11.249  1.00 90.91           C  
ATOM   4670  O   TRP A 603      -7.147   2.521   9.546  1.00 90.91           O  
ATOM   4671  CG  TRP A 603      -8.453  -0.976  11.966  1.00 90.91           C  
ATOM   4672  CD1 TRP A 603      -7.504  -1.258  12.892  1.00 90.91           C  
ATOM   4673  CD2 TRP A 603      -9.192  -2.203  11.764  1.00 90.91           C  
ATOM   4674  CE2 TRP A 603      -8.628  -3.215  12.593  1.00 90.91           C  
ATOM   4675  CE3 TRP A 603     -10.280  -2.540  10.934  1.00 90.91           C  
ATOM   4676  NE1 TRP A 603      -7.588  -2.590  13.249  1.00 90.91           N  
ATOM   4677  CH2 TRP A 603     -10.240  -4.806  11.784  1.00 90.91           C  
ATOM   4678  CZ2 TRP A 603      -9.139  -4.516  12.609  1.00 90.91           C  
ATOM   4679  CZ3 TRP A 603     -10.801  -3.839  10.942  1.00 90.91           C  
ATOM   4680  N   GLY A 604      -8.662   3.629  10.784  1.00 88.52           N  
ATOM   4681  CA  GLY A 604      -8.678   4.826   9.943  1.00 88.52           C  
ATOM   4682  C   GLY A 604      -7.330   5.542   9.941  1.00 88.52           C  
ATOM   4683  O   GLY A 604      -6.813   5.884   8.876  1.00 88.52           O  
ATOM   4684  N   ALA A 605      -6.685   5.659  11.105  1.00 87.07           N  
ATOM   4685  CA  ALA A 605      -5.330   6.201  11.210  1.00 87.07           C  
ATOM   4686  C   ALA A 605      -4.286   5.335  10.474  1.00 87.07           C  
ATOM   4687  CB  ALA A 605      -4.985   6.353  12.696  1.00 87.07           C  
ATOM   4688  O   ALA A 605      -3.392   5.864   9.804  1.00 87.07           O  
ATOM   4689  N   LEU A 606      -4.401   4.003  10.554  1.00 89.57           N  
ATOM   4690  CA  LEU A 606      -3.532   3.083   9.807  1.00 89.57           C  
ATOM   4691  C   LEU A 606      -3.727   3.205   8.292  1.00 89.57           C  
ATOM   4692  CB  LEU A 606      -3.776   1.630  10.249  1.00 89.57           C  
ATOM   4693  O   LEU A 606      -2.741   3.207   7.553  1.00 89.57           O  
ATOM   4694  CG  LEU A 606      -3.317   1.299  11.678  1.00 89.57           C  
ATOM   4695  CD1 LEU A 606      -3.673  -0.152  11.998  1.00 89.57           C  
ATOM   4696  CD2 LEU A 606      -1.809   1.475  11.855  1.00 89.57           C  
ATOM   4697  N   LEU A 607      -4.974   3.343   7.839  1.00 88.34           N  
ATOM   4698  CA  LEU A 607      -5.312   3.558   6.437  1.00 88.34           C  
ATOM   4699  C   LEU A 607      -4.748   4.892   5.929  1.00 88.34           C  
ATOM   4700  CB  LEU A 607      -6.839   3.481   6.295  1.00 88.34           C  
ATOM   4701  O   LEU A 607      -4.099   4.917   4.888  1.00 88.34           O  
ATOM   4702  CG  LEU A 607      -7.357   3.765   4.876  1.00 88.34           C  
ATOM   4703  CD1 LEU A 607      -6.917   2.688   3.879  1.00 88.34           C  
ATOM   4704  CD2 LEU A 607      -8.882   3.851   4.921  1.00 88.34           C  
ATOM   4705  N   HIS A 608      -4.909   5.983   6.683  1.00 85.07           N  
ATOM   4706  CA  HIS A 608      -4.332   7.281   6.325  1.00 85.07           C  
ATOM   4707  C   HIS A 608      -2.804   7.206   6.203  1.00 85.07           C  
ATOM   4708  CB  HIS A 608      -4.743   8.324   7.370  1.00 85.07           C  
ATOM   4709  O   HIS A 608      -2.217   7.683   5.231  1.00 85.07           O  
ATOM   4710  CG  HIS A 608      -4.200   9.691   7.047  1.00 85.07           C  
ATOM   4711  CD2 HIS A 608      -4.705  10.566   6.123  1.00 85.07           C  
ATOM   4712  ND1 HIS A 608      -3.069  10.271   7.579  1.00 85.07           N  
ATOM   4713  CE1 HIS A 608      -2.902  11.469   6.992  1.00 85.07           C  
ATOM   4714  NE2 HIS A 608      -3.872  11.687   6.095  1.00 85.07           N  
ATOM   4715  N   ARG A 609      -2.147   6.530   7.156  1.00 85.75           N  
ATOM   4716  CA  ARG A 609      -0.703   6.285   7.098  1.00 85.75           C  
ATOM   4717  C   ARG A 609      -0.305   5.507   5.842  1.00 85.75           C  
ATOM   4718  CB  ARG A 609      -0.265   5.570   8.382  1.00 85.75           C  
ATOM   4719  O   ARG A 609       0.708   5.845   5.235  1.00 85.75           O  
ATOM   4720  CG  ARG A 609       1.244   5.301   8.389  1.00 85.75           C  
ATOM   4721  CD  ARG A 609       1.652   4.606   9.685  1.00 85.75           C  
ATOM   4722  NE  ARG A 609       3.058   4.169   9.617  1.00 85.75           N  
ATOM   4723  NH1 ARG A 609       3.181   3.305  11.731  1.00 85.75           N  
ATOM   4724  NH2 ARG A 609       4.923   3.085  10.338  1.00 85.75           N  
ATOM   4725  CZ  ARG A 609       3.717   3.531  10.562  1.00 85.75           C  
ATOM   4726  N   TYR A 610      -1.065   4.484   5.459  1.00 85.54           N  
ATOM   4727  CA  TYR A 610      -0.821   3.729   4.229  1.00 85.54           C  
ATOM   4728  C   TYR A 610      -0.952   4.617   2.983  1.00 85.54           C  
ATOM   4729  CB  TYR A 610      -1.769   2.525   4.173  1.00 85.54           C  
ATOM   4730  O   TYR A 610      -0.024   4.668   2.177  1.00 85.54           O  
ATOM   4731  CG  TYR A 610      -1.712   1.782   2.856  1.00 85.54           C  
ATOM   4732  CD1 TYR A 610      -2.698   2.014   1.877  1.00 85.54           C  
ATOM   4733  CD2 TYR A 610      -0.656   0.888   2.598  1.00 85.54           C  
ATOM   4734  CE1 TYR A 610      -2.629   1.350   0.639  1.00 85.54           C  
ATOM   4735  CE2 TYR A 610      -0.590   0.213   1.364  1.00 85.54           C  
ATOM   4736  OH  TYR A 610      -1.562  -0.249  -0.785  1.00 85.54           O  
ATOM   4737  CZ  TYR A 610      -1.577   0.450   0.380  1.00 85.54           C  
ATOM   4738  N   LEU A 611      -2.048   5.375   2.869  1.00 83.64           N  
ATOM   4739  CA  LEU A 611      -2.310   6.263   1.732  1.00 83.64           C  
ATOM   4740  C   LEU A 611      -1.213   7.326   1.565  1.00 83.64           C  
ATOM   4741  CB  LEU A 611      -3.690   6.925   1.906  1.00 83.64           C  
ATOM   4742  O   LEU A 611      -0.718   7.532   0.457  1.00 83.64           O  
ATOM   4743  CG  LEU A 611      -4.891   5.964   1.798  1.00 83.64           C  
ATOM   4744  CD1 LEU A 611      -6.185   6.675   2.200  1.00 83.64           C  
ATOM   4745  CD2 LEU A 611      -5.074   5.425   0.380  1.00 83.64           C  
ATOM   4746  N   TYR A 612      -0.760   7.938   2.663  1.00 82.51           N  
ATOM   4747  CA  TYR A 612       0.358   8.887   2.641  1.00 82.51           C  
ATOM   4748  C   TYR A 612       1.650   8.260   2.095  1.00 82.51           C  
ATOM   4749  CB  TYR A 612       0.591   9.419   4.061  1.00 82.51           C  
ATOM   4750  O   TYR A 612       2.354   8.862   1.280  1.00 82.51           O  
ATOM   4751  CG  TYR A 612       1.847  10.263   4.180  1.00 82.51           C  
ATOM   4752  CD1 TYR A 612       3.021   9.716   4.738  1.00 82.51           C  
ATOM   4753  CD2 TYR A 612       1.853  11.578   3.680  1.00 82.51           C  
ATOM   4754  CE1 TYR A 612       4.194  10.493   4.820  1.00 82.51           C  
ATOM   4755  CE2 TYR A 612       3.028  12.350   3.740  1.00 82.51           C  
ATOM   4756  OH  TYR A 612       5.322  12.570   4.398  1.00 82.51           O  
ATOM   4757  CZ  TYR A 612       4.196  11.813   4.317  1.00 82.51           C  
ATOM   4758  N   VAL A 613       1.971   7.034   2.525  1.00 79.60           N  
ATOM   4759  CA  VAL A 613       3.159   6.323   2.037  1.00 79.60           C  
ATOM   4760  C   VAL A 613       3.029   6.013   0.544  1.00 79.60           C  
ATOM   4761  CB  VAL A 613       3.438   5.060   2.872  1.00 79.60           C  
ATOM   4762  O   VAL A 613       4.007   6.197  -0.178  1.00 79.60           O  
ATOM   4763  CG1 VAL A 613       4.601   4.240   2.309  1.00 79.60           C  
ATOM   4764  CG2 VAL A 613       3.845   5.423   4.310  1.00 79.60           C  
ATOM   4765  N   CYS A 614       1.847   5.620   0.061  1.00 79.27           N  
ATOM   4766  CA  CYS A 614       1.592   5.396  -1.365  1.00 79.27           C  
ATOM   4767  C   CYS A 614       1.825   6.659  -2.201  1.00 79.27           C  
ATOM   4768  CB  CYS A 614       0.163   4.871  -1.550  1.00 79.27           C  
ATOM   4769  O   CYS A 614       2.624   6.620  -3.135  1.00 79.27           O  
ATOM   4770  SG  CYS A 614       0.082   3.150  -0.989  1.00 79.27           S  
ATOM   4771  N   ILE A 615       1.212   7.786  -1.821  1.00 78.78           N  
ATOM   4772  CA  ILE A 615       1.390   9.076  -2.513  1.00 78.78           C  
ATOM   4773  C   ILE A 615       2.867   9.449  -2.565  1.00 78.78           C  
ATOM   4774  CB  ILE A 615       0.572  10.183  -1.809  1.00 78.78           C  
ATOM   4775  O   ILE A 615       3.400   9.826  -3.607  1.00 78.78           O  
ATOM   4776  CG1 ILE A 615      -0.928   9.922  -2.048  1.00 78.78           C  
ATOM   4777  CG2 ILE A 615       0.957  11.588  -2.318  1.00 78.78           C  
ATOM   4778  CD1 ILE A 615      -1.860  10.782  -1.193  1.00 78.78           C  
ATOM   4779  N   SER A 616       3.563   9.304  -1.440  1.00 74.93           N  
ATOM   4780  CA  SER A 616       4.964   9.678  -1.404  1.00 74.93           C  
ATOM   4781  C   SER A 616       5.882   8.723  -2.168  1.00 74.93           C  
ATOM   4782  CB  SER A 616       5.424   9.799   0.028  1.00 74.93           C  
ATOM   4783  O   SER A 616       6.941   9.160  -2.605  1.00 74.93           O  
ATOM   4784  OG  SER A 616       6.663  10.458  -0.047  1.00 74.93           O  
ATOM   4785  N   THR A 617       5.512   7.449  -2.311  1.00 76.09           N  
ATOM   4786  CA  THR A 617       6.246   6.489  -3.154  1.00 76.09           C  
ATOM   4787  C   THR A 617       6.057   6.835  -4.630  1.00 76.09           C  
ATOM   4788  CB  THR A 617       5.791   5.043  -2.892  1.00 76.09           C  
ATOM   4789  O   THR A 617       7.029   6.851  -5.376  1.00 76.09           O  
ATOM   4790  CG2 THR A 617       6.693   4.016  -3.572  1.00 76.09           C  
ATOM   4791  OG1 THR A 617       5.828   4.763  -1.509  1.00 76.09           O  
ATOM   4792  N   ARG A 618       4.832   7.205  -5.033  1.00 76.27           N  
ATOM   4793  CA  ARG A 618       4.514   7.653  -6.399  1.00 76.27           C  
ATOM   4794  C   ARG A 618       5.277   8.921  -6.777  1.00 76.27           C  
ATOM   4795  CB  ARG A 618       2.994   7.859  -6.516  1.00 76.27           C  
ATOM   4796  O   ARG A 618       5.839   8.985  -7.862  1.00 76.27           O  
ATOM   4797  CG  ARG A 618       2.488   8.233  -7.922  1.00 76.27           C  
ATOM   4798  CD  ARG A 618       2.656   7.106  -8.955  1.00 76.27           C  
ATOM   4799  NE  ARG A 618       1.888   7.387 -10.187  1.00 76.27           N  
ATOM   4800  NH1 ARG A 618       3.012   5.987 -11.635  1.00 76.27           N  
ATOM   4801  NH2 ARG A 618       1.371   7.259 -12.397  1.00 76.27           N  
ATOM   4802  CZ  ARG A 618       2.101   6.878 -11.390  1.00 76.27           C  
ATOM   4803  N   ARG A 619       5.356   9.901  -5.872  1.00 74.62           N  
ATOM   4804  CA  ARG A 619       6.160  11.114  -6.095  1.00 74.62           C  
ATOM   4805  C   ARG A 619       7.636  10.780  -6.336  1.00 74.62           C  
ATOM   4806  CB  ARG A 619       5.972  12.078  -4.917  1.00 74.62           C  
ATOM   4807  O   ARG A 619       8.250  11.346  -7.230  1.00 74.62           O  
ATOM   4808  CG  ARG A 619       6.661  13.420  -5.194  1.00 74.62           C  
ATOM   4809  CD  ARG A 619       6.412  14.406  -4.053  1.00 74.62           C  
ATOM   4810  NE  ARG A 619       7.090  15.686  -4.313  1.00 74.62           N  
ATOM   4811  NH1 ARG A 619       6.229  16.866  -2.539  1.00 74.62           N  
ATOM   4812  NH2 ARG A 619       7.625  17.867  -3.968  1.00 74.62           N  
ATOM   4813  CZ  ARG A 619       6.980  16.796  -3.606  1.00 74.62           C  
ATOM   4814  N   GLU A 620       8.191   9.840  -5.571  1.00 73.48           N  
ATOM   4815  CA  GLU A 620       9.574   9.393  -5.768  1.00 73.48           C  
ATOM   4816  C   GLU A 620       9.764   8.687  -7.118  1.00 73.48           C  
ATOM   4817  CB  GLU A 620       9.993   8.485  -4.599  1.00 73.48           C  
ATOM   4818  O   GLU A 620      10.769   8.907  -7.790  1.00 73.48           O  
ATOM   4819  CG  GLU A 620      11.511   8.256  -4.536  1.00 73.48           C  
ATOM   4820  CD  GLU A 620      12.311   9.550  -4.323  1.00 73.48           C  
ATOM   4821  OE1 GLU A 620      13.448   9.625  -4.837  1.00 73.48           O  
ATOM   4822  OE2 GLU A 620      11.782  10.451  -3.627  1.00 73.48           O  
ATOM   4823  N   LEU A 621       8.786   7.887  -7.555  1.00 75.52           N  
ATOM   4824  CA  LEU A 621       8.801   7.266  -8.879  1.00 75.52           C  
ATOM   4825  C   LEU A 621       8.761   8.304 -10.006  1.00 75.52           C  
ATOM   4826  CB  LEU A 621       7.618   6.297  -9.003  1.00 75.52           C  
ATOM   4827  O   LEU A 621       9.519   8.180 -10.960  1.00 75.52           O  
ATOM   4828  CG  LEU A 621       7.521   5.647 -10.396  1.00 75.52           C  
ATOM   4829  CD1 LEU A 621       8.708   4.729 -10.672  1.00 75.52           C  
ATOM   4830  CD2 LEU A 621       6.220   4.873 -10.470  1.00 75.52           C  
ATOM   4831  N   GLN A 622       7.914   9.331  -9.903  1.00 75.23           N  
ATOM   4832  CA  GLN A 622       7.856  10.400 -10.906  1.00 75.23           C  
ATOM   4833  C   GLN A 622       9.215  11.086 -11.075  1.00 75.23           C  
ATOM   4834  CB  GLN A 622       6.791  11.431 -10.516  1.00 75.23           C  
ATOM   4835  O   GLN A 622       9.625  11.349 -12.202  1.00 75.23           O  
ATOM   4836  CG  GLN A 622       5.371  10.906 -10.757  1.00 75.23           C  
ATOM   4837  CD  GLN A 622       4.306  11.902 -10.310  1.00 75.23           C  
ATOM   4838  NE2 GLN A 622       3.174  11.944 -10.978  1.00 75.23           N  
ATOM   4839  OE1 GLN A 622       4.449  12.631  -9.339  1.00 75.23           O
[truncated: 49,329 more chars]
