# Supplementary material for: Structural screens identify candidate human homologs of insect chemoreceptors and cryptic Drosophila gustatory receptor-like proteins
Source: eLife. 2023 Feb 20;12:e85537. doi: 10.7554/eLife.85537 (PMC9998090; doi:10.7554/eLife.85537)
Supplement: Source data 1. — Models of proteins analyzed in this work, either downloaded from the AlphaFold Protein Structure Database or, where not already available, predicted using the AlphaFold2 algorithm implemented in ColabFold (Mirdita et al., 2022). The four-letter code in the filename represents the first letter of the genus and the first three letters of the species (e.g., ‘Dmel’ = D. melanogaster); species names are given in full in the figures. [file elife-85537-data1.zip › MmusPiezo_AF-E2JF22-F1-model_v4.pdb]

HEADER                                            01-JUN-22                     
TITLE     ALPHAFOLD MONOMER V2.0 PREDICTION FOR PIEZO-TYPE MECHANOSENSITIVE ION 
TITLE    2 CHANNEL COMPONENT 1 (E2JF22)                                         
COMPND    MOL_ID: 1;                                                            
COMPND   2 MOLECULE: PIEZO-TYPE MECHANOSENSITIVE ION CHANNEL COMPONENT 1;       
COMPND   3 CHAIN: A                                                             
SOURCE    MOL_ID: 1;                                                            
SOURCE   2 ORGANISM_SCIENTIFIC: MUS MUSCULUS;                                   
SOURCE   3 ORGANISM_TAXID: 10090                                                
REMARK   1                                                                      
REMARK   1 REFERENCE 1                                                          
REMARK   1  AUTH   JOHN JUMPER, RICHARD EVANS, ALEXANDER PRITZEL, TIM GREEN,    
REMARK   1  AUTH 2 MICHAEL FIGURNOV, OLAF RONNEBERGER, KATHRYN TUNYASUVUNAKOOL, 
REMARK   1  AUTH 3 RUSS BATES, AUGUSTIN ZIDEK, ANNA POTAPENKO, ALEX BRIDGLAND,  
REMARK   1  AUTH 4 CLEMENS MEYER, SIMON A A KOHL, ANDREW J BALLARD,             
REMARK   1  AUTH 5 ANDREW COWIE, BERNARDINO ROMERA-PAREDES, STANISLAV NIKOLOV,  
REMARK   1  AUTH 6 RISHUB JAIN, JONAS ADLER, TREVOR BACK, STIG PETERSEN,        
REMARK   1  AUTH 7 DAVID REIMAN, ELLEN CLANCY, MICHAL ZIELINSKI,                
REMARK   1  AUTH 8 MARTIN STEINEGGER, MICHALINA PACHOLSKA, TAMAS BERGHAMMER,    
REMARK   1  AUTH 9 DAVID SILVER, ORIOL VINYALS, ANDREW W SENIOR,                
REMARK   1  AUTH10 KORAY KAVUKCUOGLU, PUSHMEET KOHLI, DEMIS HASSABIS            
REMARK   1  TITL   HIGHLY ACCURATE PROTEIN STRUCTURE PREDICTION WITH ALPHAFOLD  
REMARK   1  REF    NATURE                        V. 596   583 2021              
REMARK   1  REFN                   ISSN 0028-0836                               
REMARK   1  PMID   34265844                                                     
REMARK   1  DOI    10.1038/s41586-021-03819-2                                   
REMARK   1                                                                      
REMARK   1 DISCLAIMERS                                                          
REMARK   1 ALPHAFOLD DATA, COPYRIGHT (2021) DEEPMIND TECHNOLOGIES LIMITED. THE  
REMARK   1 INFORMATION PROVIDED IS THEORETICAL MODELLING ONLY AND CAUTION SHOULD
REMARK   1 BE EXERCISED IN ITS USE. IT IS PROVIDED "AS-IS" WITHOUT ANY WARRANTY 
REMARK   1 OF ANY KIND, WHETHER EXPRESSED OR IMPLIED. NO WARRANTY IS GIVEN THAT 
REMARK   1 USE OF THE INFORMATION SHALL NOT INFRINGE THE RIGHTS OF ANY THIRD    
REMARK   1 PARTY. THE INFORMATION IS NOT INTENDED TO BE A SUBSTITUTE FOR        
REMARK   1 PROFESSIONAL MEDICAL ADVICE, DIAGNOSIS, OR TREATMENT, AND DOES NOT   
REMARK   1 CONSTITUTE MEDICAL OR OTHER PROFESSIONAL ADVICE. IT IS AVAILABLE FOR 
REMARK   1 ACADEMIC AND COMMERCIAL PURPOSES, UNDER CC-BY 4.0 LICENCE.           
DBREF  XXXX A    1  2547  UNP    E2JF22   PIEZ1_MOUSE      1   2547             
SEQRES   1 A 2547  MET GLU PRO HIS VAL LEU GLY ALA GLY LEU TYR TRP LEU          
SEQRES   2 A 2547  LEU LEU PRO CYS THR LEU LEU ALA ALA SER LEU LEU ARG          
SEQRES   3 A 2547  PHE ASN ALA LEU SER LEU VAL TYR LEU LEU PHE LEU LEU          
SEQRES   4 A 2547  LEU LEU PRO TRP LEU PRO GLY PRO SER ARG HIS SER ILE          
SEQRES   5 A 2547  PRO GLY HIS THR GLY ARG LEU LEU ARG ALA LEU LEU CYS          
SEQRES   6 A 2547  LEU SER LEU LEU PHE LEU VAL ALA HIS LEU ALA PHE GLN          
SEQRES   7 A 2547  ILE CYS LEU HIS THR VAL PRO HIS LEU ASP GLN PHE LEU          
SEQRES   8 A 2547  GLY GLN ASN GLY SER LEU TRP VAL LYS VAL SER GLN HIS          
SEQRES   9 A 2547  ILE GLY VAL THR ARG LEU ASP LEU LYS ASP ILE PHE ASN          
SEQRES  10 A 2547  THR THR ARG LEU VAL ALA PRO ASP LEU GLY VAL LEU LEU          
SEQRES  11 A 2547  ALA SER SER LEU CYS LEU GLY LEU CYS GLY ARG LEU THR          
SEQRES  12 A 2547  ARG LYS ALA GLY GLN SER ARG ARG THR GLN GLU LEU GLN          
SEQRES  13 A 2547  ASP ASP ASP ASP ASP ASP ASP ASP ASP ASP GLU ASP ILE          
SEQRES  14 A 2547  ASP ALA ALA PRO ALA VAL GLY LEU LYS GLY ALA PRO ALA          
SEQRES  15 A 2547  LEU ALA THR LYS ARG ARG LEU TRP LEU ALA SER ARG PHE          
SEQRES  16 A 2547  ARG VAL THR ALA HIS TRP LEU LEU MET THR SER GLY ARG          
SEQRES  17 A 2547  THR LEU VAL ILE VAL LEU LEU ALA LEU ALA GLY ILE ALA          
SEQRES  18 A 2547  HIS PRO SER ALA PHE SER SER ILE TYR LEU VAL VAL PHE          
SEQRES  19 A 2547  LEU ALA ILE CYS THR TRP TRP SER CYS HIS PHE PRO LEU          
SEQRES  20 A 2547  SER PRO LEU GLY PHE ASN THR LEU CYS VAL MET VAL SER          
SEQRES  21 A 2547  CYS PHE GLY ALA GLY HIS LEU ILE CYS LEU TYR CYS TYR          
SEQRES  22 A 2547  GLN THR PRO PHE ILE GLN ASP MET LEU PRO PRO GLY ASN          
SEQRES  23 A 2547  ILE TRP ALA ARG LEU PHE GLY LEU LYS ASN PHE VAL ASP          
SEQRES  24 A 2547  LEU PRO ASN TYR SER SER PRO ASN ALA LEU VAL LEU ASN          
SEQRES  25 A 2547  THR LYS HIS ALA TRP PRO ILE TYR VAL SER PRO GLY ILE          
SEQRES  26 A 2547  LEU LEU LEU LEU TYR TYR THR ALA THR SER LEU LEU LYS          
SEQRES  27 A 2547  LEU HIS LYS SER CYS PRO SER GLU LEU ARG LYS GLU THR          
SEQRES  28 A 2547  PRO ARG GLU ASP GLU GLU HIS GLU LEU GLU LEU ASP HIS          
SEQRES  29 A 2547  LEU GLU PRO GLU PRO GLN ALA ARG ASP ALA THR GLN GLY          
SEQRES  30 A 2547  GLU MET PRO MET THR THR GLU PRO ASP LEU ASP ASN CYS          
SEQRES  31 A 2547  THR VAL HIS VAL LEU THR SER GLN SER PRO VAL ARG GLN          
SEQRES  32 A 2547  ARG PRO VAL ARG PRO ARG LEU ALA GLU LEU LYS GLU MET          
SEQRES  33 A 2547  SER PRO LEU HIS GLY LEU GLY HIS LEU ILE MET ASP GLN          
SEQRES  34 A 2547  SER TYR VAL CYS ALA LEU ILE ALA MET MET VAL TRP SER          
SEQRES  35 A 2547  ILE MET TYR HIS SER TRP LEU THR PHE VAL LEU LEU LEU          
SEQRES  36 A 2547  TRP ALA CYS LEU ILE TRP THR VAL ARG SER ARG HIS GLN          
SEQRES  37 A 2547  LEU ALA MET LEU CYS SER PRO CYS ILE LEU LEU TYR GLY          
SEQRES  38 A 2547  LEU THR LEU CYS CYS LEU ARG TYR VAL TRP ALA MET GLU          
SEQRES  39 A 2547  LEU PRO GLU LEU PRO THR THR LEU GLY PRO VAL SER LEU          
SEQRES  40 A 2547  HIS GLN LEU GLY LEU GLU HIS THR ARG TYR PRO CYS LEU          
SEQRES  41 A 2547  ASP LEU GLY ALA MET LEU LEU TYR LEU LEU THR PHE TRP          
SEQRES  42 A 2547  LEU LEU LEU ARG GLN PHE VAL LYS GLU LYS LEU LEU LYS          
SEQRES  43 A 2547  LYS GLN LYS VAL PRO ALA ALA LEU LEU GLU VAL THR VAL          
SEQRES  44 A 2547  ALA ASP THR GLU PRO THR GLN THR GLN THR LEU LEU ARG          
SEQRES  45 A 2547  SER LEU GLY GLU LEU VAL THR GLY ILE TYR VAL LYS TYR          
SEQRES  46 A 2547  TRP ILE TYR VAL CYS ALA GLY MET PHE ILE VAL VAL SER          
SEQRES  47 A 2547  PHE ALA GLY ARG LEU VAL VAL TYR LYS ILE VAL TYR MET          
SEQRES  48 A 2547  PHE LEU PHE LEU LEU CYS LEU THR LEU PHE GLN VAL TYR          
SEQRES  49 A 2547  TYR THR LEU TRP ARG LYS LEU LEU ARG VAL PHE TRP TRP          
SEQRES  50 A 2547  LEU VAL VAL ALA TYR THR MET LEU VAL LEU ILE ALA VAL          
SEQRES  51 A 2547  TYR THR PHE GLN PHE GLN ASP PHE PRO THR TYR TRP ARG          
SEQRES  52 A 2547  ASN LEU THR GLY PHE THR ASP GLU GLN LEU GLY ASP LEU          
SEQRES  53 A 2547  GLY LEU GLU GLN PHE SER VAL SER GLU LEU PHE SER SER          
SEQRES  54 A 2547  ILE LEU ILE PRO GLY PHE PHE LEU LEU ALA CYS ILE LEU          
SEQRES  55 A 2547  GLN LEU HIS TYR PHE HIS ARG PRO PHE MET GLN LEU THR          
SEQRES  56 A 2547  ASP LEU GLU HIS VAL PRO PRO PRO GLY THR ARG HIS PRO          
SEQRES  57 A 2547  ARG TRP ALA HIS ARG GLN ASP ALA VAL SER GLU ALA PRO          
SEQRES  58 A 2547  LEU LEU GLU HIS GLN GLU GLU GLU GLU VAL PHE ARG GLU          
SEQRES  59 A 2547  ASP GLY GLN SER MET ASP GLY PRO HIS GLN ALA THR GLN          
SEQRES  60 A 2547  VAL PRO GLU GLY THR ALA SER LYS TRP GLY LEU VAL ALA          
SEQRES  61 A 2547  ASP ARG LEU LEU ASP LEU ALA ALA SER PHE SER ALA VAL          
SEQRES  62 A 2547  LEU THR ARG ILE GLN VAL PHE VAL ARG ARG LEU LEU GLU          
SEQRES  63 A 2547  LEU HIS VAL PHE LYS LEU VAL ALA LEU TYR THR VAL TRP          
SEQRES  64 A 2547  VAL ALA LEU LYS GLU VAL SER VAL MET ASN LEU LEU LEU          
SEQRES  65 A 2547  VAL VAL LEU TRP ALA PHE ALA LEU PRO TYR PRO ARG PHE          
SEQRES  66 A 2547  ARG PRO MET ALA SER CYS LEU SER THR VAL TRP THR CYS          
SEQRES  67 A 2547  ILE ILE ILE VAL CYS LYS MET LEU TYR GLN LEU LYS ILE          
SEQRES  68 A 2547  VAL ASN PRO HIS GLU TYR SER SER ASN CYS THR GLU PRO          
SEQRES  69 A 2547  PHE PRO ASN ASN THR ASN LEU GLN PRO LEU GLU ILE ASN          
SEQRES  70 A 2547  GLN SER LEU LEU TYR ARG GLY PRO VAL ASP PRO ALA ASN          
SEQRES  71 A 2547  TRP PHE GLY VAL ARG LYS GLY TYR PRO ASN LEU GLY TYR          
SEQRES  72 A 2547  ILE GLN ASN HIS LEU GLN ILE LEU LEU LEU LEU VAL PHE          
SEQRES  73 A 2547  GLU ALA VAL VAL TYR ARG ARG GLN GLU HIS TYR ARG ARG          
SEQRES  74 A 2547  GLN HIS GLN GLN ALA PRO LEU PRO ALA GLN ALA VAL CYS          
SEQRES  75 A 2547  ALA ASP GLY THR ARG GLN ARG LEU ASP GLN ASP LEU LEU          
SEQRES  76 A 2547  SER CYS LEU LYS TYR PHE ILE ASN PHE PHE PHE TYR LYS          
SEQRES  77 A 2547  PHE GLY LEU GLU ILE CYS PHE LEU MET ALA VAL ASN VAL          
SEQRES  78 A 2547  ILE GLY GLN ARG MET ASN PHE MET VAL ILE LEU HIS GLY          
SEQRES  79 A 2547  CYS TRP LEU VAL ALA ILE LEU THR ARG ARG ARG ARG GLU          
SEQRES  80 A 2547  ALA ILE ALA ARG LEU TRP PRO ASN TYR CYS LEU PHE LEU          
SEQRES  81 A 2547  THR LEU PHE LEU LEU TYR GLN TYR LEU LEU CYS LEU GLY          
SEQRES  82 A 2547  MET PRO PRO ALA LEU CYS ILE ASP TYR PRO TRP ARG TRP          
SEQRES  83 A 2547  SER LYS ALA ILE PRO MET ASN SER ALA LEU ILE LYS TRP          
SEQRES  84 A 2547  LEU TYR LEU PRO ASP PHE PHE ARG ALA PRO ASN SER THR          
SEQRES  85 A 2547  ASN LEU ILE SER ASP PHE LEU LEU LEU LEU CYS ALA SER          
SEQRES  86 A 2547  GLN GLN TRP GLN VAL PHE SER ALA GLU ARG THR GLU GLU          
SEQRES  87 A 2547  TRP GLN ARG MET ALA GLY ILE ASN THR ASP HIS LEU GLU          
SEQRES  88 A 2547  PRO LEU ARG GLY GLU PRO ASN PRO ILE PRO ASN PHE ILE          
SEQRES  89 A 2547  HIS CYS ARG SER TYR LEU ASP MET LEU LYS VAL ALA VAL          
SEQRES  90 A 2547  PHE ARG TYR LEU PHE TRP LEU VAL LEU VAL VAL VAL PHE          
SEQRES  91 A 2547  VAL ALA GLY ALA THR ARG ILE SER ILE PHE GLY LEU GLY          
SEQRES  92 A 2547  TYR LEU LEU ALA CYS PHE TYR LEU LEU LEU PHE GLY THR          
SEQRES  93 A 2547  THR LEU LEU GLN LYS ASP THR ARG ALA GLN LEU VAL LEU          
SEQRES  94 A 2547  TRP ASP CYS LEU ILE LEU TYR ASN VAL THR VAL ILE ILE          
SEQRES  95 A 2547  SER LYS ASN MET LEU SER LEU LEU SER CYS VAL PHE VAL          
SEQRES  96 A 2547  GLU GLN MET GLN SER ASN PHE CYS TRP VAL ILE GLN LEU          
SEQRES  97 A 2547  PHE SER LEU VAL CYS THR VAL LYS GLY TYR TYR ASP PRO          
SEQRES  98 A 2547  LYS GLU MET MET THR ARG ASP ARG ASP CYS LEU LEU PRO          
SEQRES  99 A 2547  VAL GLU GLU ALA GLY ILE ILE TRP ASP SER ILE CYS PHE          
SEQRES 100 A 2547  PHE PHE LEU LEU LEU GLN ARG ARG ILE PHE LEU SER HIS          
SEQRES 101 A 2547  TYR PHE LEU HIS VAL SER ALA ASP LEU LYS ALA THR ALA          
SEQRES 102 A 2547  LEU GLN ALA SER ARG GLY PHE ALA LEU TYR ASN ALA ALA          
SEQRES 103 A 2547  ASN LEU LYS SER ILE ASN PHE HIS ARG GLN ILE GLU GLU          
SEQRES 104 A 2547  LYS SER LEU ALA GLN LEU LYS ARG GLN MET LYS ARG ILE          
SEQRES 105 A 2547  ARG ALA LYS GLN GLU LYS TYR ARG GLN SER GLN ALA SER          
SEQRES 106 A 2547  ARG GLY GLN LEU GLN SER LYS ASP PRO GLN ASP PRO SER          
SEQRES 107 A 2547  GLN GLU PRO GLY PRO ASP SER PRO GLY GLY SER SER PRO          
SEQRES 108 A 2547  PRO ARG ARG GLN TRP TRP ARG PRO TRP LEU ASP HIS ALA          
SEQRES 109 A 2547  THR VAL ILE HIS SER GLY ASP TYR PHE LEU PHE GLU SER          
SEQRES 110 A 2547  ASP SER GLU GLU GLU GLU GLU ALA LEU PRO GLU ASP PRO          
SEQRES 111 A 2547  ARG PRO ALA ALA GLN SER ALA PHE GLN MET ALA TYR GLN          
SEQRES 112 A 2547  ALA TRP VAL THR ASN ALA GLN THR VAL LEU ARG GLN ARG          
SEQRES 113 A 2547  ARG GLU ARG ALA ARG GLN GLU ARG ALA GLU GLN LEU ALA          
SEQRES 114 A 2547  SER GLY GLY ASP LEU ASN PRO ASP VAL GLU PRO VAL ASP          
SEQRES 115 A 2547  VAL PRO GLU ASP GLU MET ALA GLY ARG SER HIS MET MET          
SEQRES 116 A 2547  GLN ARG VAL LEU SER THR MET GLN PHE LEU TRP VAL LEU          
SEQRES 117 A 2547  GLY GLN ALA THR VAL ASP GLY LEU THR ARG TRP LEU ARG          
SEQRES 118 A 2547  ALA PHE THR LYS HIS HIS ARG THR MET SER ASP VAL LEU          
SEQRES 119 A 2547  CYS ALA GLU ARG TYR LEU LEU THR GLN GLU LEU LEU ARG          
SEQRES 120 A 2547  VAL GLY GLU VAL ARG ARG GLY VAL LEU ASP GLN LEU TYR          
SEQRES 121 A 2547  VAL GLY GLU ASP GLU ALA THR LEU SER GLY PRO VAL GLU          
SEQRES 122 A 2547  THR ARG ASP GLY PRO SER THR ALA SER SER GLY LEU GLY          
SEQRES 123 A 2547  ALA GLU GLU PRO LEU SER SER MET THR ASP ASP THR SER          
SEQRES 124 A 2547  SER PRO LEU SER THR GLY TYR ASN THR ARG SER GLY SER          
SEQRES 125 A 2547  GLU GLU ILE VAL THR ASP ALA GLY ASP LEU GLN ALA GLY          
SEQRES 126 A 2547  THR SER LEU HIS GLY SER GLN GLU LEU LEU ALA ASN ALA          
SEQRES 127 A 2547  ARG THR ARG MET ARG THR ALA SER GLU LEU LEU LEU ASP          
SEQRES 128 A 2547  ARG ARG LEU HIS ILE PRO GLU LEU GLU GLU ALA GLU ARG          
SEQRES 129 A 2547  PHE GLU ALA GLN GLN GLY ARG THR LEU ARG LEU LEU ARG          
SEQRES 130 A 2547  ALA GLY TYR GLN CYS VAL ALA ALA HIS SER GLU LEU LEU          
SEQRES 131 A 2547  CYS TYR PHE ILE ILE ILE LEU ASN HIS MET VAL THR ALA          
SEQRES 132 A 2547  SER ALA ALA SER LEU VAL LEU PRO VAL LEU VAL PHE LEU          
SEQRES 133 A 2547  TRP ALA MET LEU THR ILE PRO ARG PRO SER LYS ARG PHE          
SEQRES 134 A 2547  TRP MET THR ALA ILE VAL PHE THR GLU VAL MET VAL VAL          
SEQRES 135 A 2547  THR LYS TYR LEU PHE GLN PHE GLY PHE PHE PRO TRP ASN          
SEQRES 136 A 2547  SER TYR VAL VAL LEU ARG ARG TYR GLU ASN LYS PRO TYR          
SEQRES 137 A 2547  PHE PRO PRO ARG ILE LEU GLY LEU GLU LYS THR ASP SER          
SEQRES 138 A 2547  TYR ILE LYS TYR ASP LEU VAL GLN LEU MET ALA LEU PHE          
SEQRES 139 A 2547  PHE HIS ARG SER GLN LEU LEU CYS TYR GLY LEU TRP ASP          
SEQRES 140 A 2547  HIS GLU GLU ASP ARG TYR PRO LYS ASP HIS CYS ARG SER          
SEQRES 141 A 2547  SER VAL LYS ASP ARG GLU ALA LYS GLU GLU PRO GLU ALA          
SEQRES 142 A 2547  LYS LEU GLU SER GLN SER GLU THR GLY THR GLY HIS PRO          
SEQRES 143 A 2547  LYS GLU PRO VAL LEU ALA GLY THR PRO ARG ASP HIS ILE          
SEQRES 144 A 2547  GLN GLY LYS GLY SER ILE ARG SER LYS ASP VAL ILE GLN          
SEQRES 145 A 2547  ASP PRO PRO GLU ASP LEU LYS PRO ARG HIS THR ARG HIS          
SEQRES 146 A 2547  ILE SER ILE ARG PHE ARG ARG ARG LYS GLU THR PRO GLY          
SEQRES 147 A 2547  PRO LYS GLY THR ALA VAL MET GLU THR GLU HIS GLU GLU          
SEQRES 148 A 2547  GLY GLU GLY LYS GLU THR THR GLU ARG LYS ARG PRO ARG          
SEQRES 149 A 2547  HIS THR GLN GLU LYS SER LYS PHE ARG GLU ARG MET LYS          
SEQRES 150 A 2547  ALA ALA GLY ARG ARG LEU GLN SER PHE CYS VAL SER LEU          
SEQRES 151 A 2547  ALA GLN SER PHE TYR GLN PRO LEU GLN ARG PHE PHE HIS          
SEQRES 152 A 2547  ASP ILE LEU HIS THR LYS TYR ARG ALA ALA THR ASP VAL          
SEQRES 153 A 2547  TYR ALA LEU MET PHE LEU ALA ASP ILE VAL ASP ILE ILE          
SEQRES 154 A 2547  ILE ILE ILE PHE GLY PHE TRP ALA PHE GLY LYS HIS SER          
SEQRES 155 A 2547  ALA ALA THR ASP ILE ALA SER SER LEU SER ASP ASP GLN          
SEQRES 156 A 2547  VAL PRO GLN ALA PHE LEU PHE MET LEU LEU VAL GLN PHE          
SEQRES 157 A 2547  GLY THR MET VAL ILE ASP ARG ALA LEU TYR LEU ARG LYS          
SEQRES 158 A 2547  THR VAL LEU GLY LYS LEU ALA PHE GLN VAL VAL LEU VAL          
SEQRES 159 A 2547  VAL ALA ILE HIS ILE TRP MET PHE PHE ILE LEU PRO ALA          
SEQRES 160 A 2547  VAL THR GLU ARG MET PHE SER GLN ASN ALA VAL ALA GLN          
SEQRES 161 A 2547  LEU TRP TYR PHE VAL LYS CYS ILE TYR PHE ALA LEU SER          
SEQRES 162 A 2547  ALA TYR GLN ILE ARG CYS GLY TYR PRO THR ARG ILE LEU          
SEQRES 163 A 2547  GLY ASN PHE LEU THR LYS LYS TYR ASN HIS LEU ASN LEU          
SEQRES 164 A 2547  PHE LEU PHE GLN GLY PHE ARG LEU VAL PRO PHE LEU VAL          
SEQRES 165 A 2547  GLU LEU ARG ALA VAL MET ASP TRP VAL TRP THR ASP THR          
SEQRES 166 A 2547  THR LEU SER LEU SER ASN TRP MET CYS VAL GLU ASP ILE          
SEQRES 167 A 2547  TYR ALA ASN ILE PHE ILE ILE LYS CYS SER ARG GLU THR          
SEQRES 168 A 2547  GLU LYS LYS TYR PRO GLN PRO LYS GLY GLN LYS LYS LYS          
SEQRES 169 A 2547  LYS ILE VAL LYS TYR GLY MET GLY GLY LEU ILE ILE LEU          
SEQRES 170 A 2547  PHE LEU ILE ALA ILE ILE TRP PHE PRO LEU LEU PHE MET          
SEQRES 171 A 2547  SER LEU ILE ARG SER VAL VAL GLY VAL VAL ASN GLN PRO          
SEQRES 172 A 2547  ILE ASP VAL THR VAL THR LEU LYS LEU GLY GLY TYR GLU          
SEQRES 173 A 2547  PRO LEU PHE THR MET SER ALA GLN GLN PRO SER ILE VAL          
SEQRES 174 A 2547  PRO PHE THR PRO GLN ALA TYR GLU GLU LEU SER GLN GLN          
SEQRES 175 A 2547  PHE ASP PRO TYR PRO LEU ALA MET GLN PHE ILE SER GLN          
SEQRES 176 A 2547  TYR SER PRO GLU ASP ILE VAL THR ALA GLN ILE GLU GLY          
SEQRES 177 A 2547  SER SER GLY ALA LEU TRP ARG ILE SER PRO PRO SER ARG          
SEQRES 178 A 2547  ALA GLN MET LYS GLN GLU LEU TYR ASN GLY THR ALA ASP          
SEQRES 179 A 2547  ILE THR LEU ARG PHE THR TRP ASN PHE GLN ARG ASP LEU          
SEQRES 180 A 2547  ALA LYS GLY GLY THR VAL GLU TYR THR ASN GLU LYS HIS          
SEQRES 181 A 2547  THR LEU GLU LEU ALA PRO ASN SER THR ALA ARG ARG GLN          
SEQRES 182 A 2547  LEU ALA GLN LEU LEU GLU GLY ARG PRO ASP GLN SER VAL          
SEQRES 183 A 2547  VAL ILE PRO HIS LEU PHE PRO LYS TYR ILE ARG ALA PRO          
SEQRES 184 A 2547  ASN GLY PRO GLU ALA ASN PRO VAL LYS GLN LEU GLN PRO          
SEQRES 185 A 2547  ASP GLU GLU GLU ASP TYR LEU GLY VAL ARG ILE GLN LEU          
SEQRES 186 A 2547  ARG ARG GLU GLN VAL GLY THR GLY ALA SER GLY GLU GLN          
SEQRES 187 A 2547  ALA GLY THR LYS ALA SER ASP PHE LEU GLU TRP TRP VAL          
SEQRES 188 A 2547  ILE GLU LEU GLN ASP CYS LYS ALA ASP CYS ASN LEU LEU          
SEQRES 189 A 2547  PRO MET VAL ILE PHE SER ASP LYS VAL SER PRO PRO SER          
SEQRES 190 A 2547  LEU GLY PHE LEU ALA GLY TYR GLY ILE VAL GLY LEU TYR          
SEQRES 191 A 2547  VAL SER ILE VAL LEU VAL VAL GLY LYS PHE VAL ARG GLY          
SEQRES 192 A 2547  PHE PHE SER GLU ILE SER HIS SER ILE MET PHE GLU GLU          
SEQRES 193 A 2547  LEU PRO CYS VAL ASP ARG ILE LEU LYS LEU CYS GLN ASP          
SEQRES 194 A 2547  ILE PHE LEU VAL ARG GLU THR ARG GLU LEU GLU LEU GLU          
SEQRES 195 A 2547  GLU GLU LEU TYR ALA LYS LEU ILE PHE LEU TYR ARG SER          
SEQRES 196 A 2547  PRO GLU THR MET ILE LYS TRP THR ARG GLU ARG GLU              
CRYST1    1.000    1.000    1.000  90.00  90.00  90.00 P 1           1          
ORIGX1      1.000000  0.000000  0.000000        0.00000                         
ORIGX2      0.000000  1.000000  0.000000        0.00000                         
ORIGX3      0.000000  0.000000  1.000000        0.00000                         
SCALE1      1.000000  0.000000  0.000000        0.00000                         
SCALE2      0.000000  1.000000  0.000000        0.00000                         
SCALE3      0.000000  0.000000  1.000000        0.00000                         
MODEL        1                                                                  
ATOM      1  N   MET A   1     -14.255  50.550 -83.682  1.00 42.81           N  
ATOM      2  CA  MET A   1     -12.997  51.287 -83.417  1.00 42.81           C  
ATOM      3  C   MET A   1     -13.161  52.692 -83.946  1.00 42.81           C  
ATOM      4  CB  MET A   1     -11.797  50.652 -84.139  1.00 42.81           C  
ATOM      5  O   MET A   1     -13.745  52.831 -85.013  1.00 42.81           O  
ATOM      6  CG  MET A   1     -11.142  49.526 -83.340  1.00 42.81           C  
ATOM      7  SD  MET A   1      -9.947  48.613 -84.341  1.00 42.81           S  
ATOM      8  CE  MET A   1      -8.962  47.784 -83.067  1.00 42.81           C  
ATOM      9  N   GLU A   2     -12.635  53.706 -83.261  1.00 49.22           N  
ATOM     10  CA  GLU A   2     -12.471  55.005 -83.913  1.00 49.22           C  
ATOM     11  C   GLU A   2     -11.473  54.894 -85.077  1.00 49.22           C  
ATOM     12  CB  GLU A   2     -11.960  56.069 -82.949  1.00 49.22           C  
ATOM     13  O   GLU A   2     -10.464  54.189 -84.957  1.00 49.22           O  
ATOM     14  CG  GLU A   2     -13.030  56.519 -81.953  1.00 49.22           C  
ATOM     15  CD  GLU A   2     -12.586  57.802 -81.246  1.00 49.22           C  
ATOM     16  OE1 GLU A   2     -13.485  58.589 -80.897  1.00 49.22           O  
ATOM     17  OE2 GLU A   2     -11.352  57.971 -81.107  1.00 49.22           O  
ATOM     18  N   PRO A   3     -11.705  55.601 -86.192  1.00 50.86           N  
ATOM     19  CA  PRO A   3     -10.835  55.524 -87.362  1.00 50.86           C  
ATOM     20  C   PRO A   3      -9.384  55.944 -87.075  1.00 50.86           C  
ATOM     21  CB  PRO A   3     -11.513  56.433 -88.385  1.00 50.86           C  
ATOM     22  O   PRO A   3      -8.443  55.334 -87.584  1.00 50.86           O  
ATOM     23  CG  PRO A   3     -12.428  57.364 -87.600  1.00 50.86           C  
ATOM     24  CD  PRO A   3     -12.836  56.490 -86.427  1.00 50.86           C  
ATOM     25  N   HIS A   4      -9.194  56.933 -86.198  1.00 54.68           N  
ATOM     26  CA  HIS A   4      -7.876  57.403 -85.764  1.00 54.68           C  
ATOM     27  C   HIS A   4      -7.113  56.355 -84.936  1.00 54.68           C  
ATOM     28  CB  HIS A   4      -8.068  58.716 -84.988  1.00 54.68           C  
ATOM     29  O   HIS A   4      -5.889  56.260 -85.029  1.00 54.68           O  
ATOM     30  CG  HIS A   4      -8.755  59.768 -85.825  1.00 54.68           C  
ATOM     31  CD2 HIS A   4     -10.027  60.253 -85.661  1.00 54.68           C  
ATOM     32  ND1 HIS A   4      -8.247  60.337 -86.971  1.00 54.68           N  
ATOM     33  CE1 HIS A   4      -9.192  61.135 -87.493  1.00 54.68           C  
ATOM     34  NE2 HIS A   4     -10.297  61.104 -86.739  1.00 54.68           N  
ATOM     35  N   VAL A   5      -7.824  55.509 -84.180  1.00 57.76           N  
ATOM     36  CA  VAL A   5      -7.232  54.395 -83.425  1.00 57.76           C  
ATOM     37  C   VAL A   5      -6.714  53.304 -84.363  1.00 57.76           C  
ATOM     38  CB  VAL A   5      -8.239  53.850 -82.388  1.00 57.76           C  
ATOM     39  O   VAL A   5      -5.609  52.811 -84.138  1.00 57.76           O  
ATOM     40  CG1 VAL A   5      -7.861  52.482 -81.801  1.00 57.76           C  
ATOM     41  CG2 VAL A   5      -8.392  54.853 -81.239  1.00 57.76           C  
ATOM     42  N   LEU A   6      -7.463  52.970 -85.421  1.00 63.12           N  
ATOM     43  CA  LEU A   6      -7.056  51.968 -86.413  1.00 63.12           C  
ATOM     44  C   LEU A   6      -5.825  52.432 -87.211  1.00 63.12           C  
ATOM     45  CB  LEU A   6      -8.251  51.654 -87.336  1.00 63.12           C  
ATOM     46  O   LEU A   6      -4.836  51.706 -87.290  1.00 63.12           O  
ATOM     47  CG  LEU A   6      -8.012  50.429 -88.244  1.00 63.12           C  
ATOM     48  CD1 LEU A   6      -8.217  49.119 -87.483  1.00 63.12           C  
ATOM     49  CD2 LEU A   6      -8.984  50.446 -89.423  1.00 63.12           C  
ATOM     50  N   GLY A   7      -5.851  53.662 -87.742  1.00 62.41           N  
ATOM     51  CA  GLY A   7      -4.727  54.227 -88.500  1.00 62.41           C  
ATOM     52  C   GLY A   7      -3.440  54.344 -87.675  1.00 62.41           C  
ATOM     53  O   GLY A   7      -2.359  54.029 -88.168  1.00 62.41           O  
ATOM     54  N   ALA A   8      -3.549  54.720 -86.395  1.00 64.40           N  
ATOM     55  CA  ALA A   8      -2.405  54.749 -85.486  1.00 64.40           C  
ATOM     56  C   ALA A   8      -1.839  53.346 -85.197  1.00 64.40           C  
ATOM     57  CB  ALA A   8      -2.821  55.468 -84.197  1.00 64.40           C  
ATOM     58  O   ALA A   8      -0.622  53.189 -85.165  1.00 64.40           O  
ATOM     59  N   GLY A   9      -2.693  52.331 -85.009  1.00 64.76           N  
ATOM     60  CA  GLY A   9      -2.254  50.951 -84.761  1.00 64.76           C  
ATOM     61  C   GLY A   9      -1.528  50.326 -85.956  1.00 64.76           C  
ATOM     62  O   GLY A   9      -0.491  49.692 -85.783  1.00 64.76           O  
ATOM     63  N   LEU A  10      -2.024  50.564 -87.174  1.00 70.28           N  
ATOM     64  CA  LEU A  10      -1.369  50.115 -88.408  1.00 70.28           C  
ATOM     65  C   LEU A  10       0.015  50.760 -88.583  1.00 70.28           C  
ATOM     66  CB  LEU A  10      -2.290  50.425 -89.601  1.00 70.28           C  
ATOM     67  O   LEU A  10       0.988  50.060 -88.852  1.00 70.28           O  
ATOM     68  CG  LEU A  10      -3.554  49.546 -89.649  1.00 70.28           C  
ATOM     69  CD1 LEU A  10      -4.562  50.153 -90.621  1.00 70.28           C  
ATOM     70  CD2 LEU A  10      -3.243  48.125 -90.119  1.00 70.28           C  
ATOM     71  N   TYR A  11       0.124  52.073 -88.359  1.00 74.14           N  
ATOM     72  CA  TYR A  11       1.398  52.785 -88.481  1.00 74.14           C  
ATOM     73  C   TYR A  11       2.437  52.346 -87.435  1.00 74.14           C  
ATOM     74  CB  TYR A  11       1.137  54.295 -88.402  1.00 74.14           C  
ATOM     75  O   TYR A  11       3.599  52.146 -87.777  1.00 74.14           O  
ATOM     76  CG  TYR A  11       2.382  55.124 -88.649  1.00 74.14           C  
ATOM     77  CD1 TYR A  11       3.156  55.583 -87.565  1.00 74.14           C  
ATOM     78  CD2 TYR A  11       2.803  55.373 -89.970  1.00 74.14           C  
ATOM     79  CE1 TYR A  11       4.351  56.289 -87.804  1.00 74.14           C  
ATOM     80  CE2 TYR A  11       4.006  56.065 -90.211  1.00 74.14           C  
ATOM     81  OH  TYR A  11       5.962  57.161 -89.345  1.00 74.14           O  
ATOM     82  CZ  TYR A  11       4.786  56.518 -89.124  1.00 74.14           C  
ATOM     83  N   TRP A  12       2.031  52.178 -86.170  1.00 74.03           N  
ATOM     84  CA  TRP A  12       2.960  51.881 -85.069  1.00 74.03           C  
ATOM     85  C   TRP A  12       3.325  50.405 -84.895  1.00 74.03           C  
ATOM     86  CB  TRP A  12       2.434  52.493 -83.758  1.00 74.03           C  
ATOM     87  O   TRP A  12       4.274  50.122 -84.170  1.00 74.03           O  
ATOM     88  CG  TRP A  12       2.671  53.967 -83.686  1.00 74.03           C  
ATOM     89  CD1 TRP A  12       1.741  54.947 -83.684  1.00 74.03           C  
ATOM     90  CD2 TRP A  12       3.961  54.637 -83.760  1.00 74.03           C  
ATOM     91  CE2 TRP A  12       3.736  56.033 -83.934  1.00 74.03           C  
ATOM     92  CE3 TRP A  12       5.293  54.176 -83.808  1.00 74.03           C  
ATOM     93  NE1 TRP A  12       2.370  56.177 -83.778  1.00 74.03           N  
ATOM     94  CH2 TRP A  12       6.074  56.391 -84.442  1.00 74.03           C  
ATOM     95  CZ2 TRP A  12       4.777  56.914 -84.271  1.00 74.03           C  
ATOM     96  CZ3 TRP A  12       6.340  55.045 -84.151  1.00 74.03           C  
ATOM     97  N   LEU A  13       2.596  49.477 -85.525  1.00 73.81           N  
ATOM     98  CA  LEU A  13       2.775  48.040 -85.292  1.00 73.81           C  
ATOM     99  C   LEU A  13       2.941  47.247 -86.596  1.00 73.81           C  
ATOM    100  CB  LEU A  13       1.627  47.562 -84.379  1.00 73.81           C  
ATOM    101  O   LEU A  13       3.948  46.565 -86.755  1.00 73.81           O  
ATOM    102  CG  LEU A  13       1.972  46.342 -83.504  1.00 73.81           C  
ATOM    103  CD1 LEU A  13       0.998  46.270 -82.324  1.00 73.81           C  
ATOM    104  CD2 LEU A  13       1.878  45.024 -84.271  1.00 73.81           C  
ATOM    105  N   LEU A  14       2.029  47.381 -87.568  1.00 81.05           N  
ATOM    106  CA  LEU A  14       2.136  46.633 -88.831  1.00 81.05           C  
ATOM    107  C   LEU A  14       3.375  47.056 -89.635  1.00 81.05           C  
ATOM    108  CB  LEU A  14       0.838  46.783 -89.652  1.00 81.05           C  
ATOM    109  O   LEU A  14       4.158  46.204 -90.050  1.00 81.05           O  
ATOM    110  CG  LEU A  14       0.842  46.011 -90.988  1.00 81.05           C  
ATOM    111  CD1 LEU A  14       0.827  44.498 -90.775  1.00 81.05           C  
ATOM    112  CD2 LEU A  14      -0.390  46.391 -91.810  1.00 81.05           C  
ATOM    113  N   LEU A  15       3.575  48.364 -89.825  1.00 82.06           N  
ATOM    114  CA  LEU A  15       4.663  48.890 -90.652  1.00 82.06           C  
ATOM    115  C   LEU A  15       6.074  48.467 -90.173  1.00 82.06           C  
ATOM    116  CB  LEU A  15       4.479  50.410 -90.814  1.00 82.06           C  
ATOM    117  O   LEU A  15       6.802  47.895 -90.992  1.00 82.06           O  
ATOM    118  CG  LEU A  15       5.421  51.071 -91.837  1.00 82.06           C  
ATOM    119  CD1 LEU A  15       5.260  50.491 -93.245  1.00 82.06           C  
ATOM    120  CD2 LEU A  15       5.100  52.565 -91.910  1.00 82.06           C  
ATOM    121  N   PRO A  16       6.477  48.642 -88.892  1.00 79.35           N  
ATOM    122  CA  PRO A  16       7.786  48.174 -88.432  1.00 79.35           C  
ATOM    123  C   PRO A  16       7.918  46.644 -88.481  1.00 79.35           C  
ATOM    124  CB  PRO A  16       7.970  48.734 -87.019  1.00 79.35           C  
ATOM    125  O   PRO A  16       8.973  46.150 -88.873  1.00 79.35           O  
ATOM    126  CG  PRO A  16       6.544  48.966 -86.525  1.00 79.35           C  
ATOM    127  CD  PRO A  16       5.774  49.309 -87.800  1.00 79.35           C  
ATOM    128  N   CYS A  17       6.860  45.875 -88.191  1.00 82.02           N  
ATOM    129  CA  CYS A  17       6.901  44.417 -88.350  1.00 82.02           C  
ATOM    130  C   CYS A  17       7.146  43.994 -89.810  1.00 82.02           C  
ATOM    131  CB  CYS A  17       5.610  43.800 -87.795  1.00 82.02           C  
ATOM    132  O   CYS A  17       7.951  43.096 -90.050  1.00 82.02           O  
ATOM    133  SG  CYS A  17       5.617  43.879 -85.979  1.00 82.02           S  
ATOM    134  N   THR A  18       6.521  44.655 -90.793  1.00 84.80           N  
ATOM    135  CA  THR A  18       6.762  44.348 -92.217  1.00 84.80           C  
ATOM    136  C   THR A  18       8.161  44.738 -92.692  1.00 84.80           C  
ATOM    137  CB  THR A  18       5.701  44.950 -93.152  1.00 84.80           C  
ATOM    138  O   THR A  18       8.762  43.984 -93.453  1.00 84.80           O  
ATOM    139  CG2 THR A  18       4.350  44.264 -92.949  1.00 84.80           C  
ATOM    140  OG1 THR A  18       5.520  46.341 -92.974  1.00 84.80           O  
ATOM    141  N   LEU A  19       8.721  45.852 -92.206  1.00 87.23           N  
ATOM    142  CA  LEU A  19      10.096  46.256 -92.527  1.00 87.23           C  
ATOM    143  C   LEU A  19      11.136  45.314 -91.895  1.00 87.23           C  
ATOM    144  CB  LEU A  19      10.309  47.719 -92.096  1.00 87.23           C  
ATOM    145  O   LEU A  19      12.111  44.965 -92.555  1.00 87.23           O  
ATOM    146  CG  LEU A  19       9.586  48.750 -92.983  1.00 87.23           C  
ATOM    147  CD1 LEU A  19       9.604  50.121 -92.305  1.00 87.23           C  
ATOM    148  CD2 LEU A  19      10.254  48.894 -94.353  1.00 87.23           C  
ATOM    149  N   LEU A  20      10.897  44.838 -90.667  1.00 85.06           N  
ATOM    150  CA  LEU A  20      11.745  43.842 -90.002  1.00 85.06           C  
ATOM    151  C   LEU A  20      11.697  42.478 -90.708  1.00 85.06           C  
ATOM    152  CB  LEU A  20      11.318  43.745 -88.526  1.00 85.06           C  
ATOM    153  O   LEU A  20      12.738  41.859 -90.923  1.00 85.06           O  
ATOM    154  CG  LEU A  20      12.091  42.698 -87.701  1.00 85.06           C  
ATOM    155  CD1 LEU A  20      13.595  42.972 -87.657  1.00 85.06           C  
ATOM    156  CD2 LEU A  20      11.555  42.687 -86.269  1.00 85.06           C  
ATOM    157  N   ALA A  21      10.511  42.022 -91.121  1.00 83.61           N  
ATOM    158  CA  ALA A  21      10.383  40.814 -91.935  1.00 83.61           C  
ATOM    159  C   ALA A  21      11.129  40.966 -93.275  1.00 83.61           C  
ATOM    160  CB  ALA A  21       8.894  40.508 -92.136  1.00 83.61           C  
ATOM    161  O   ALA A  21      11.872  40.070 -93.676  1.00 83.61           O  
ATOM    162  N   ALA A  22      11.003  42.123 -93.932  1.00 83.23           N  
ATOM    163  CA  ALA A  22      11.685  42.402 -95.191  1.00 83.23           C  
ATOM    164  C   ALA A  22      13.220  42.440 -95.061  1.00 83.23           C  
ATOM    165  CB  ALA A  22      11.124  43.708 -95.770  1.00 83.23           C  
ATOM    166  O   ALA A  22      13.910  41.994 -95.979  1.00 83.23           O  
ATOM    167  N   SER A  23      13.762  42.913 -93.931  1.00 83.70           N  
ATOM    168  CA  SER A  23      15.207  42.874 -93.674  1.00 83.70           C  
ATOM    169  C   SER A  23      15.719  41.491 -93.258  1.00 83.70           C  
ATOM    170  CB  SER A  23      15.631  43.948 -92.664  1.00 83.70           C  
ATOM    171  O   SER A  23      16.864  41.185 -93.552  1.00 83.70           O  
ATOM    172  OG  SER A  23      15.027  43.778 -91.394  1.00 83.70           O  
ATOM    173  N   LEU A  24      14.918  40.643 -92.600  1.00 79.97           N  
ATOM    174  CA  LEU A  24      15.355  39.306 -92.153  1.00 79.97           C  
ATOM    175  C   LEU A  24      15.294  38.219 -93.247  1.00 79.97           C  
ATOM    176  CB  LEU A  24      14.529  38.885 -90.922  1.00 79.97           C  
ATOM    177  O   LEU A  24      16.002  37.221 -93.151  1.00 79.97           O  
ATOM    178  CG  LEU A  24      14.844  39.656 -89.626  1.00 79.97           C  
ATOM    179  CD1 LEU A  24      13.829  39.269 -88.548  1.00 79.97           C  
ATOM    180  CD2 LEU A  24      16.243  39.356 -89.083  1.00 79.97           C  
ATOM    181  N   LEU A  25      14.459  38.385 -94.280  1.00 78.35           N  
ATOM    182  CA  LEU A  25      14.265  37.384 -95.349  1.00 78.35           C  
ATOM    183  C   LEU A  25      15.275  37.494 -96.515  1.00 78.35           C  
ATOM    184  CB  LEU A  25      12.811  37.489 -95.848  1.00 78.35           C  
ATOM    185  O   LEU A  25      15.389  36.575 -97.335  1.00 78.35           O  
ATOM    186  CG  LEU A  25      11.747  37.041 -94.824  1.00 78.35           C  
ATOM    187  CD1 LEU A  25      10.356  37.441 -95.319  1.00 78.35           C  
ATOM    188  CD2 LEU A  25      11.743  35.528 -94.598  1.00 78.35           C  
ATOM    189  N   ARG A  26      16.013  38.608 -96.593  1.00 76.84           N  
ATOM    190  CA  ARG A  26      17.044  38.923 -97.596  1.00 76.84           C  
ATOM    191  C   ARG A  26      18.247  39.564 -96.897  1.00 76.84           C  
ATOM    192  CB  ARG A  26      16.476  39.914 -98.632  1.00 76.84           C  
ATOM    193  O   ARG A  26      18.053  40.377 -96.003  1.00 76.84           O  
ATOM    194  CG  ARG A  26      15.728  39.298 -99.828  1.00 76.84           C  
ATOM    195  CD  ARG A  26      15.153  40.458-100.662  1.00 76.84           C  
ATOM    196  NE  ARG A  26      14.794  40.109-102.055  1.00 76.84           N  
ATOM    197  NH1 ARG A  26      13.817  42.130-102.525  1.00 76.84           N  
ATOM    198  NH2 ARG A  26      13.770  40.582-104.078  1.00 76.84           N  
ATOM    199  CZ  ARG A  26      14.141  40.924-102.878  1.00 76.84           C  
ATOM    200  N   PHE A  27      19.466  39.266 -97.351  1.00 78.74           N  
ATOM    201  CA  PHE A  27      20.714  39.875 -96.865  1.00 78.74           C  
ATOM    202  C   PHE A  27      21.493  40.491 -98.040  1.00 78.74           C  
ATOM    203  CB  PHE A  27      21.532  38.837 -96.073  1.00 78.74           C  
ATOM    204  O   PHE A  27      22.423  39.890 -98.572  1.00 78.74           O  
ATOM    205  CG  PHE A  27      20.862  38.367 -94.793  1.00 78.74           C  
ATOM    206  CD1 PHE A  27      20.949  39.150 -93.626  1.00 78.74           C  
ATOM    207  CD2 PHE A  27      20.140  37.157 -94.768  1.00 78.74           C  
ATOM    208  CE1 PHE A  27      20.315  38.730 -92.443  1.00 78.74           C  
ATOM    209  CE2 PHE A  27      19.496  36.744 -93.588  1.00 78.74           C  
ATOM    210  CZ  PHE A  27      19.583  37.529 -92.426  1.00 78.74           C  
ATOM    211  N   ASN A  28      21.052  41.663 -98.507  1.00 78.66           N  
ATOM    212  CA  ASN A  28      21.631  42.395 -99.639  1.00 78.66           C  
ATOM    213  C   ASN A  28      21.423  43.920 -99.503  1.00 78.66           C  
ATOM    214  CB  ASN A  28      21.036  41.820-100.938  1.00 78.66           C  
ATOM    215  O   ASN A  28      20.838  44.392 -98.525  1.00 78.66           O  
ATOM    216  CG  ASN A  28      19.529  41.970-101.069  1.00 78.66           C  
ATOM    217  ND2 ASN A  28      18.850  40.942-101.526  1.00 78.66           N  
ATOM    218  OD1 ASN A  28      18.937  43.010-100.836  1.00 78.66           O  
ATOM    219  N   ALA A  29      21.901  44.708-100.472  1.00 80.07           N  
ATOM    220  CA  ALA A  29      21.806  46.168-100.417  1.00 80.07           C  
ATOM    221  C   ALA A  29      20.360  46.707-100.506  1.00 80.07           C  
ATOM    222  CB  ALA A  29      22.716  46.773-101.493  1.00 80.07           C  
ATOM    223  O   ALA A  29      20.051  47.699 -99.847  1.00 80.07           O  
ATOM    224  N   LEU A  30      19.446  46.054-101.241  1.00 82.63           N  
ATOM    225  CA  LEU A  30      18.021  46.438-101.247  1.00 82.63           C  
ATOM    226  C   LEU A  30      17.376  46.250 -99.863  1.00 82.63           C  
ATOM    227  CB  LEU A  30      17.224  45.642-102.303  1.00 82.63           C  
ATOM    228  O   LEU A  30      16.669  47.133 -99.377  1.00 82.63           O  
ATOM    229  CG  LEU A  30      17.632  45.834-103.775  1.00 82.63           C  
ATOM    230  CD1 LEU A  30      16.695  45.028-104.679  1.00 82.63           C  
ATOM    231  CD2 LEU A  30      17.598  47.293-104.224  1.00 82.63           C  
ATOM    232  N   SER A  31      17.639  45.128 -99.189  1.00 81.31           N  
ATOM    233  CA  SER A  31      17.084  44.856 -97.857  1.00 81.31           C  
ATOM    234  C   SER A  31      17.771  45.654 -96.739  1.00 81.31           C  
ATOM    235  CB  SER A  31      17.059  43.349 -97.602  1.00 81.31           C  
ATOM    236  O   SER A  31      17.121  45.985 -95.745  1.00 81.31           O  
ATOM    237  OG  SER A  31      18.343  42.783 -97.736  1.00 81.31           O  
ATOM    238  N   LEU A  32      19.024  46.088 -96.937  1.00 83.82           N  
ATOM    239  CA  LEU A  32      19.673  47.109 -96.104  1.00 83.82           C  
ATOM    240  C   LEU A  32      18.909  48.447 -96.136  1.00 83.82           C  
ATOM    241  CB  LEU A  32      21.137  47.278 -96.560  1.00 83.82           C  
ATOM    242  O   LEU A  32      18.787  49.098 -95.101  1.00 83.82           O  
ATOM    243  CG  LEU A  32      21.957  48.322 -95.776  1.00 83.82           C  
ATOM    244  CD1 LEU A  32      22.126  47.957 -94.301  1.00 83.82           C  
ATOM    245  CD2 LEU A  32      23.348  48.450 -96.396  1.00 83.82           C  
ATOM    246  N   VAL A  33      18.322  48.845 -97.273  1.00 85.86           N  
ATOM    247  CA  VAL A  33      17.472  50.052 -97.342  1.00 85.86           C  
ATOM    248  C   VAL A  33      16.198  49.889 -96.501  1.00 85.86           C  
ATOM    249  CB  VAL A  33      17.165  50.454 -98.801  1.00 85.86           C  
ATOM    250  O   VAL A  33      15.799  50.831 -95.813  1.00 85.86           O  
ATOM    251  CG1 VAL A  33      16.192  51.635 -98.892  1.00 85.86           C  
ATOM    252  CG2 VAL A  33      18.447  50.868 -99.534  1.00 85.86           C  
ATOM    253  N   TYR A  34      15.589  48.698 -96.456  1.00 88.73           N  
ATOM    254  CA  TYR A  34      14.471  48.435 -95.538  1.00 88.73           C  
ATOM    255  C   TYR A  34      14.902  48.452 -94.061  1.00 88.73           C  
ATOM    256  CB  TYR A  34      13.757  47.123 -95.889  1.00 88.73           C  
ATOM    257  O   TYR A  34      14.158  48.978 -93.233  1.00 88.73           O  
ATOM    258  CG  TYR A  34      13.125  47.044 -97.272  1.00 88.73           C  
ATOM    259  CD1 TYR A  34      12.398  48.128 -97.813  1.00 88.73           C  
ATOM    260  CD2 TYR A  34      13.219  45.841 -97.998  1.00 88.73           C  
ATOM    261  CE1 TYR A  34      11.782  48.008 -99.077  1.00 88.73           C  
ATOM    262  CE2 TYR A  34      12.598  45.717 -99.255  1.00 88.73           C  
ATOM    263  OH  TYR A  34      11.262  46.672-101.002  1.00 88.73           O  
ATOM    264  CZ  TYR A  34      11.876  46.799 -99.797  1.00 88.73           C  
ATOM    265  N   LEU A  35      16.110  47.978 -93.729  1.00 86.30           N  
ATOM    266  CA  LEU A  35      16.682  48.112 -92.381  1.00 86.30           C  
ATOM    267  C   LEU A  35      16.911  49.590 -92.003  1.00 86.30           C  
ATOM    268  CB  LEU A  35      17.977  47.277 -92.289  1.00 86.30           C  
ATOM    269  O   LEU A  35      16.570  50.002 -90.895  1.00 86.30           O  
ATOM    270  CG  LEU A  35      18.654  47.287 -90.903  1.00 86.30           C  
ATOM    271  CD1 LEU A  35      17.757  46.696 -89.814  1.00 86.30           C  
ATOM    272  CD2 LEU A  35      19.947  46.473 -90.948  1.00 86.30           C  
ATOM    273  N   LEU A  36      17.402  50.421 -92.928  1.00 86.35           N  
ATOM    274  CA  LEU A  36      17.534  51.868 -92.713  1.00 86.35           C  
ATOM    275  C   LEU A  36      16.169  52.540 -92.482  1.00 86.35           C  
ATOM    276  CB  LEU A  36      18.287  52.508 -93.895  1.00 86.35           C  
ATOM    277  O   LEU A  36      16.047  53.384 -91.594  1.00 86.35           O  
ATOM    278  CG  LEU A  36      19.784  52.147 -93.975  1.00 86.35           C  
ATOM    279  CD1 LEU A  36      20.366  52.661 -95.293  1.00 86.35           C  
ATOM    280  CD2 LEU A  36      20.591  52.762 -92.829  1.00 86.35           C  
ATOM    281  N   PHE A  37      15.115  52.135 -93.201  1.00 87.43           N  
ATOM    282  CA  PHE A  37      13.755  52.616 -92.928  1.00 87.43           C  
ATOM    283  C   PHE A  37      13.181  52.111 -91.598  1.00 87.43           C  
ATOM    284  CB  PHE A  37      12.814  52.283 -94.089  1.00 87.43           C  
ATOM    285  O   PHE A  37      12.492  52.872 -90.917  1.00 87.43           O  
ATOM    286  CG  PHE A  37      12.989  53.176 -95.301  1.00 87.43           C  
ATOM    287  CD1 PHE A  37      12.867  54.574 -95.171  1.00 87.43           C  
ATOM    288  CD2 PHE A  37      13.243  52.615 -96.564  1.00 87.43           C  
ATOM    289  CE1 PHE A  37      13.020  55.408 -96.291  1.00 87.43           C  
ATOM    290  CE2 PHE A  37      13.382  53.448 -97.686  1.00 87.43           C  
ATOM    291  CZ  PHE A  37      13.283  54.843 -97.550  1.00 87.43           C  
ATOM    292  N   LEU A  38      13.490  50.876 -91.191  1.00 87.38           N  
ATOM    293  CA  LEU A  38      13.127  50.339 -89.877  1.00 87.38           C  
ATOM    294  C   LEU A  38      13.769  51.153 -88.742  1.00 87.38           C  
ATOM    295  CB  LEU A  38      13.550  48.859 -89.807  1.00 87.38           C  
ATOM    296  O   LEU A  38      13.119  51.396 -87.727  1.00 87.38           O  
ATOM    297  CG  LEU A  38      13.134  48.143 -88.510  1.00 87.38           C  
ATOM    298  CD1 LEU A  38      11.625  47.921 -88.440  1.00 87.38           C  
ATOM    299  CD2 LEU A  38      13.818  46.782 -88.426  1.00 87.38           C  
ATOM    300  N   LEU A  39      15.012  51.606 -88.920  1.00 85.69           N  
ATOM    301  CA  LEU A  39      15.717  52.471 -87.969  1.00 85.69           C  
ATOM    302  C   LEU A  39      15.199  53.925 -88.009  1.00 85.69           C  
ATOM    303  CB  LEU A  39      17.231  52.374 -88.247  1.00 85.69           C  
ATOM    304  O   LEU A  39      15.091  54.572 -86.972  1.00 85.69           O  
ATOM    305  CG  LEU A  39      17.846  50.984 -87.960  1.00 85.69           C  
ATOM    306  CD1 LEU A  39      19.252  50.902 -88.554  1.00 85.69           C  
ATOM    307  CD2 LEU A  39      17.941  50.689 -86.461  1.00 85.69           C  
ATOM    308  N   LEU A  40      14.795  54.443 -89.173  1.00 83.37           N  
ATOM    309  CA  LEU A  40      14.194  55.781 -89.293  1.00 83.37           C  
ATOM    310  C   LEU A  40      12.781  55.890 -88.690  1.00 83.37           C  
ATOM    311  CB  LEU A  40      14.191  56.197 -90.776  1.00 83.37           C  
ATOM    312  O   LEU A  40      12.383  56.981 -88.275  1.00 83.37           O  
ATOM    313  CG  LEU A  40      15.507  56.868 -91.209  1.00 83.37           C  
ATOM    314  CD1 LEU A  40      15.666  56.807 -92.728  1.00 83.37           C  
ATOM    315  CD2 LEU A  40      15.521  58.343 -90.793  1.00 83.37           C  
ATOM    316  N   LEU A  41      12.012  54.795 -88.630  1.00 81.64           N  
ATOM    317  CA  LEU A  41      10.585  54.835 -88.280  1.00 81.64           C  
ATOM    318  C   LEU A  41      10.255  55.482 -86.913  1.00 81.64           C  
ATOM    319  CB  LEU A  41       9.965  53.424 -88.391  1.00 81.64           C  
ATOM    320  O   LEU A  41       9.353  56.326 -86.874  1.00 81.64           O  
ATOM    321  CG  LEU A  41       8.479  53.501 -88.780  1.00 81.64           C  
ATOM    322  CD1 LEU A  41       8.342  53.666 -90.292  1.00 81.64           C  
ATOM    323  CD2 LEU A  41       7.717  52.246 -88.375  1.00 81.64           C  
ATOM    324  N   PRO A  42      10.951  55.166 -85.797  1.00 76.89           N  
ATOM    325  CA  PRO A  42      10.614  55.712 -84.480  1.00 76.89           C  
ATOM    326  C   PRO A  42      10.669  57.242 -84.411  1.00 76.89           C  
ATOM    327  CB  PRO A  42      11.616  55.082 -83.506  1.00 76.89           C  
ATOM    328  O   PRO A  42       9.866  57.854 -83.702  1.00 76.89           O  
ATOM    329  CG  PRO A  42      11.978  53.762 -84.178  1.00 76.89           C  
ATOM    330  CD  PRO A  42      12.001  54.164 -85.649  1.00 76.89           C  
ATOM    331  N   TRP A  43      11.558  57.871 -85.185  1.00 77.29           N  
ATOM    332  CA  TRP A  43      11.802  59.317 -85.180  1.00 77.29           C  
ATOM    333  C   TRP A  43      10.634  60.149 -85.738  1.00 77.29           C  
ATOM    334  CB  TRP A  43      13.096  59.595 -85.963  1.00 77.29           C  
ATOM    335  O   TRP A  43      10.544  61.343 -85.454  1.00 77.29           O  
ATOM    336  CG  TRP A  43      14.341  58.992 -85.378  1.00 77.29           C  
ATOM    337  CD1 TRP A  43      14.784  57.731 -85.587  1.00 77.29           C  
ATOM    338  CD2 TRP A  43      15.328  59.616 -84.496  1.00 77.29           C  
ATOM    339  CE2 TRP A  43      16.338  58.653 -84.191  1.00 77.29           C  
ATOM    340  CE3 TRP A  43      15.476  60.904 -83.932  1.00 77.29           C  
ATOM    341  NE1 TRP A  43      15.948  57.521 -84.877  1.00 77.29           N  
ATOM    342  CH2 TRP A  43      17.549  60.242 -82.818  1.00 77.29           C  
ATOM    343  CZ2 TRP A  43      17.432  58.951 -83.363  1.00 77.29           C  
ATOM    344  CZ3 TRP A  43      16.574  61.215 -83.104  1.00 77.29           C  
ATOM    345  N   LEU A  44       9.715  59.548 -86.503  1.00 75.68           N  
ATOM    346  CA  LEU A  44       8.676  60.271 -87.250  1.00 75.68           C  
ATOM    347  C   LEU A  44       7.321  60.319 -86.513  1.00 75.68           C  
ATOM    348  CB  LEU A  44       8.564  59.647 -88.651  1.00 75.68           C  
ATOM    349  O   LEU A  44       6.913  59.333 -85.896  1.00 75.68           O  
ATOM    350  CG  LEU A  44       9.786  59.974 -89.533  1.00 75.68           C  
ATOM    351  CD1 LEU A  44       9.831  59.039 -90.733  1.00 75.68           C  
ATOM    352  CD2 LEU A  44       9.721  61.409 -90.069  1.00 75.68           C  
ATOM    353  N   PRO A  45       6.584  61.449 -86.529  1.00 66.13           N  
ATOM    354  CA  PRO A  45       5.304  61.567 -85.828  1.00 66.13           C  
ATOM    355  C   PRO A  45       4.222  60.664 -86.444  1.00 66.13           C  
ATOM    356  CB  PRO A  45       4.936  63.053 -85.887  1.00 66.13           C  
ATOM    357  O   PRO A  45       4.177  60.460 -87.656  1.00 66.13           O  
ATOM    358  CG  PRO A  45       5.640  63.545 -87.152  1.00 66.13           C  
ATOM    359  CD  PRO A  45       6.911  62.696 -87.203  1.00 66.13           C  
ATOM    360  N   GLY A  46       3.325  60.136 -85.605  1.00 65.88           N  
ATOM    361  CA  GLY A  46       2.229  59.265 -86.049  1.00 65.88           C  
ATOM    362  C   GLY A  46       1.141  60.008 -86.844  1.00 65.88           C  
ATOM    363  O   GLY A  46       1.119  61.242 -86.842  1.00 65.88           O  
ATOM    364  N   PRO A  47       0.223  59.288 -87.516  1.00 65.55           N  
ATOM    365  CA  PRO A  47      -0.793  59.885 -88.385  1.00 65.55           C  
ATOM    366  C   PRO A  47      -1.852  60.692 -87.611  1.00 65.55           C  
ATOM    367  CB  PRO A  47      -1.404  58.710 -89.157  1.00 65.55           C  
ATOM    368  O   PRO A  47      -2.626  60.149 -86.825  1.00 65.55           O  
ATOM    369  CG  PRO A  47      -1.193  57.513 -88.230  1.00 65.55           C  
ATOM    370  CD  PRO A  47       0.147  57.835 -87.570  1.00 65.55           C  
ATOM    371  N   SER A  48      -1.920  61.993 -87.894  1.00 62.09           N  
ATOM    372  CA  SER A  48      -2.902  62.962 -87.393  1.00 62.09           C  
ATOM    373  C   SER A  48      -3.398  63.850 -88.544  1.00 62.09           C  
ATOM    374  CB  SER A  48      -2.279  63.816 -86.276  1.00 62.09           C  
ATOM    375  O   SER A  48      -2.806  63.846 -89.627  1.00 62.09           O  
ATOM    376  OG  SER A  48      -1.486  64.871 -86.800  1.00 62.09           O  
ATOM    377  N   ARG A  49      -4.449  64.660 -88.322  1.00 61.78           N  
ATOM    378  CA  ARG A  49      -4.948  65.623 -89.331  1.00 61.78           C  
ATOM    379  C   ARG A  49      -3.846  66.538 -89.893  1.00 61.78           C  
ATOM    380  CB  ARG A  49      -6.111  66.471 -88.760  1.00 61.78           C  
ATOM    381  O   ARG A  49      -3.925  66.901 -91.061  1.00 61.78           O  
ATOM    382  CG  ARG A  49      -7.499  65.925 -89.148  1.00 61.78           C  
ATOM    383  CD  ARG A  49      -8.629  66.849 -88.655  1.00 61.78           C  
ATOM    384  NE  ARG A  49      -9.943  66.488 -89.236  1.00 61.78           N  
ATOM    385  NH1 ARG A  49     -11.204  68.116 -88.202  1.00 61.78           N  
ATOM    386  NH2 ARG A  49     -12.171  66.746 -89.670  1.00 61.78           N  
ATOM    387  CZ  ARG A  49     -11.094  67.114 -89.030  1.00 61.78           C  
ATOM    388  N   HIS A  50      -2.815  66.845 -89.102  1.00 66.65           N  
ATOM    389  CA  HIS A  50      -1.723  67.747 -89.480  1.00 66.65           C  
ATOM    390  C   HIS A  50      -0.452  67.018 -89.963  1.00 66.65           C  
ATOM    391  CB  HIS A  50      -1.438  68.698 -88.305  1.00 66.65           C  
ATOM    392  O   HIS A  50       0.302  67.583 -90.749  1.00 66.65           O  
ATOM    393  CG  HIS A  50      -2.668  69.447 -87.843  1.00 66.65           C  
ATOM    394  CD2 HIS A  50      -3.552  69.037 -86.880  1.00 66.65           C  
ATOM    395  ND1 HIS A  50      -3.158  70.628 -88.358  1.00 66.65           N  
ATOM    396  CE1 HIS A  50      -4.308  70.915 -87.723  1.00 66.65           C  
ATOM    397  NE2 HIS A  50      -4.607  69.948 -86.841  1.00 66.65           N  
ATOM    398  N   SER A  51      -0.203  65.760 -89.564  1.00 66.63           N  
ATOM    399  CA  SER A  51       1.010  65.021 -89.977  1.00 66.63           C  
ATOM    400  C   SER A  51       0.860  64.225 -91.281  1.00 66.63           C  
ATOM    401  CB  SER A  51       1.497  64.101 -88.858  1.00 66.63           C  
ATOM    402  O   SER A  51       1.862  63.968 -91.951  1.00 66.63           O  
ATOM    403  OG  SER A  51       0.593  63.034 -88.696  1.00 66.63           O  
ATOM    404  N   ILE A  52      -0.369  63.881 -91.689  1.00 68.69           N  
ATOM    405  CA  ILE A  52      -0.665  63.222 -92.976  1.00 68.69           C  
ATOM    406  C   ILE A  52      -0.138  64.016 -94.198  1.00 68.69           C  
ATOM    407  CB  ILE A  52      -2.175  62.884 -93.072  1.00 68.69           C  
ATOM    408  O   ILE A  52       0.461  63.386 -95.070  1.00 68.69           O  
ATOM    409  CG1 ILE A  52      -2.530  61.746 -92.082  1.00 68.69           C  
ATOM    410  CG2 ILE A  52      -2.588  62.461 -94.497  1.00 68.69           C  
ATOM    411  CD1 ILE A  52      -4.033  61.630 -91.789  1.00 68.69           C  
ATOM    412  N   PRO A  53      -0.277  65.358 -94.297  1.00 67.67           N  
ATOM    413  CA  PRO A  53       0.391  66.141 -95.350  1.00 67.67           C  
ATOM    414  C   PRO A  53       1.901  66.365 -95.109  1.00 67.67           C  
ATOM    415  CB  PRO A  53      -0.382  67.464 -95.409  1.00 67.67           C  
ATOM    416  O   PRO A  53       2.608  66.805 -96.016  1.00 67.67           O  
ATOM    417  CG  PRO A  53      -0.891  67.644 -93.981  1.00 67.67           C  
ATOM    418  CD  PRO A  53      -1.198  66.211 -93.549  1.00 67.67           C  
ATOM    419  N   GLY A  54       2.403  66.076 -93.904  1.00 72.62           N  
ATOM    420  CA  GLY A  54       3.788  66.300 -93.486  1.00 72.62           C  
ATOM    421  C   GLY A  54       4.740  65.128 -93.761  1.00 72.62           C  
ATOM    422  O   GLY A  54       4.533  64.302 -94.652  1.00 72.62           O  
ATOM    423  N   HIS A  55       5.819  65.050 -92.974  1.00 71.76           N  
ATOM    424  CA  HIS A  55       6.895  64.060 -93.139  1.00 71.76           C  
ATOM    425  C   HIS A  55       6.405  62.604 -93.097  1.00 71.76           C  
ATOM    426  CB  HIS A  55       7.975  64.287 -92.070  1.00 71.76           C  
ATOM    427  O   HIS A  55       6.917  61.772 -93.841  1.00 71.76           O  
ATOM    428  CG  HIS A  55       8.672  65.617 -92.204  1.00 71.76           C  
ATOM    429  CD2 HIS A  55       8.254  66.815 -91.689  1.00 71.76           C  
ATOM    430  ND1 HIS A  55       9.853  65.855 -92.874  1.00 71.76           N  
ATOM    431  CE1 HIS A  55      10.134  67.165 -92.768  1.00 71.76           C  
ATOM    432  NE2 HIS A  55       9.170  67.790 -92.079  1.00 71.76           N  
ATOM    433  N   THR A  56       5.378  62.299 -92.301  1.00 72.76           N  
ATOM    434  CA  THR A  56       4.765  60.963 -92.208  1.00 72.76           C  
ATOM    435  C   THR A  56       4.155  60.527 -93.544  1.00 72.76           C  
ATOM    436  CB  THR A  56       3.681  60.963 -91.115  1.00 72.76           C  
ATOM    437  O   THR A  56       4.370  59.399 -93.990  1.00 72.76           O  
ATOM    438  CG2 THR A  56       3.343  59.560 -90.623  1.00 72.76           C  
ATOM    439  OG1 THR A  56       4.122  61.717 -90.008  1.00 72.76           O  
ATOM    440  N   GLY A  57       3.461  61.441 -94.233  1.00 75.55           N  
ATOM    441  CA  GLY A  57       2.958  61.216 -95.590  1.00 75.55           C  
ATOM    442  C   GLY A  57       4.072  61.117 -96.633  1.00 75.55           C  
ATOM    443  O   GLY A  57       3.968  60.310 -97.557  1.00 75.55           O  
ATOM    444  N   ARG A  58       5.166  61.879 -96.475  1.00 81.08           N  
ATOM    445  CA  ARG A  58       6.351  61.765 -97.347  1.00 81.08           C  
ATOM    446  C   ARG A  58       7.044  60.408 -97.197  1.00 81.08           C  
ATOM    447  CB  ARG A  58       7.350  62.915 -97.128  1.00 81.08           C  
ATOM    448  O   ARG A  58       7.367  59.814 -98.217  1.00 81.08           O  
ATOM    449  CG  ARG A  58       6.773  64.306 -97.438  1.00 81.08           C  
ATOM    450  CD  ARG A  58       7.864  65.379 -97.299  1.00 81.08           C  
ATOM    451  NE  ARG A  58       7.297  66.740 -97.217  1.00 81.08           N  
ATOM    452  NH1 ARG A  58       9.282  67.910 -97.217  1.00 81.08           N  
ATOM    453  NH2 ARG A  58       7.362  69.002 -96.941  1.00 81.08           N  
ATOM    454  CZ  ARG A  58       7.981  67.871 -97.127  1.00 81.08           C  
ATOM    455  N   LEU A  59       7.209  59.884 -95.977  1.00 80.50           N  
ATOM    456  CA  LEU A  59       7.784  58.550 -95.756  1.00 80.50           C  
ATOM    457  C   LEU A  59       6.904  57.450 -96.362  1.00 80.50           C  
ATOM    458  CB  LEU A  59       7.997  58.282 -94.255  1.00 80.50           C  
ATOM    459  O   LEU A  59       7.414  56.601 -97.082  1.00 80.50           O  
ATOM    460  CG  LEU A  59       8.739  56.942 -94.027  1.00 80.50           C  
ATOM    461  CD1 LEU A  59      10.253  57.131 -94.035  1.00 80.50           C  
ATOM    462  CD2 LEU A  59       8.307  56.275 -92.728  1.00 80.50           C  
ATOM    463  N   LEU A  60       5.590  57.467 -96.108  1.00 82.18           N  
ATOM    464  CA  LEU A  60       4.680  56.459 -96.666  1.00 82.18           C  
ATOM    465  C   LEU A  60       4.694  56.464 -98.202  1.00 82.18           C  
ATOM    466  CB  LEU A  60       3.262  56.679 -96.112  1.00 82.18           C  
ATOM    467  O   LEU A  60       4.683  55.397 -98.810  1.00 82.18           O  
ATOM    468  CG  LEU A  60       3.077  56.168 -94.671  1.00 82.18           C  
ATOM    469  CD1 LEU A  60       1.754  56.685 -94.105  1.00 82.18           C  
ATOM    470  CD2 LEU A  60       3.044  54.638 -94.614  1.00 82.18           C  
ATOM    471  N   ARG A  61       4.799  57.644 -98.829  1.00 85.05           N  
ATOM    472  CA  ARG A  61       5.022  57.766-100.279  1.00 85.05           C  
ATOM    473  C   ARG A  61       6.404  57.263-100.699  1.00 85.05           C  
ATOM    474  CB  ARG A  61       4.812  59.214-100.737  1.00 85.05           C  
ATOM    475  O   ARG A  61       6.482  56.550-101.684  1.00 85.05           O  
ATOM    476  CG  ARG A  61       3.337  59.636-100.678  1.00 85.05           C  
ATOM    477  CD  ARG A  61       3.228  61.144-100.929  1.00 85.05           C  
ATOM    478  NE  ARG A  61       1.864  61.643-100.675  1.00 85.05           N  
ATOM    479  NH1 ARG A  61       2.356  63.886-100.742  1.00 85.05           N  
ATOM    480  NH2 ARG A  61       0.282  63.231-100.259  1.00 85.05           N  
ATOM    481  CZ  ARG A  61       1.509  62.911-100.559  1.00 85.05           C  
ATOM    482  N   ALA A  62       7.473  57.578 -99.968  1.00 85.13           N  
ATOM    483  CA  ALA A  62       8.827  57.119-100.288  1.00 85.13           C  
ATOM    484  C   ALA A  62       8.962  55.588-100.202  1.00 85.13           C  
ATOM    485  CB  ALA A  62       9.828  57.827 -99.368  1.00 85.13           C  
ATOM    486  O   ALA A  62       9.541  54.986-101.098  1.00 85.13           O  
ATOM    487  N   LEU A  63       8.372  54.953 -99.184  1.00 85.55           N  
ATOM    488  CA  LEU A  63       8.309  53.494 -99.050  1.00 85.55           C  
ATOM    489  C   LEU A  63       7.486  52.846-100.169  1.00 85.55           C  
ATOM    490  CB  LEU A  63       7.719  53.132 -97.675  1.00 85.55           C  
ATOM    491  O   LEU A  63       7.910  51.835-100.723  1.00 85.55           O  
ATOM    492  CG  LEU A  63       8.727  53.248 -96.518  1.00 85.55           C  
ATOM    493  CD1 LEU A  63       7.997  53.088 -95.183  1.00 85.55           C  
ATOM    494  CD2 LEU A  63       9.793  52.155 -96.604  1.00 85.55           C  
ATOM    495  N   LEU A  64       6.347  53.440-100.539  1.00 86.95           N  
ATOM    496  CA  LEU A  64       5.533  52.979-101.666  1.00 86.95           C  
ATOM    497  C   LEU A  64       6.293  53.121-102.996  1.00 86.95           C  
ATOM    498  CB  LEU A  64       4.190  53.731-101.617  1.00 86.95           C  
ATOM    499  O   LEU A  64       6.322  52.184-103.785  1.00 86.95           O  
ATOM    500  CG  LEU A  64       3.145  53.255-102.644  1.00 86.95           C  
ATOM    501  CD1 LEU A  64       1.736  53.482-102.087  1.00 86.95           C  
ATOM    502  CD2 LEU A  64       3.239  54.014-103.971  1.00 86.95           C  
ATOM    503  N   CYS A  65       6.975  54.248-103.221  1.00 86.79           N  
ATOM    504  CA  CYS A  65       7.798  54.465-104.410  1.00 86.79           C  
ATOM    505  C   CYS A  65       9.023  53.544-104.464  1.00 86.79           C  
ATOM    506  CB  CYS A  65       8.241  55.933-104.487  1.00 86.79           C  
ATOM    507  O   CYS A  65       9.356  53.084-105.547  1.00 86.79           O  
ATOM    508  SG  CYS A  65       6.830  57.014-104.866  1.00 86.79           S  
ATOM    509  N   LEU A  66       9.694  53.260-103.341  1.00 86.65           N  
ATOM    510  CA  LEU A  66      10.897  52.416-103.320  1.00 86.65           C  
ATOM    511  C   LEU A  66      10.577  50.921-103.379  1.00 86.65           C  
ATOM    512  CB  LEU A  66      11.785  52.773-102.116  1.00 86.65           C  
ATOM    513  O   LEU A  66      11.252  50.209-104.110  1.00 86.65           O  
ATOM    514  CG  LEU A  66      12.586  54.066-102.362  1.00 86.65           C  
ATOM    515  CD1 LEU A  66      13.131  54.624-101.053  1.00 86.65           C  
ATOM    516  CD2 LEU A  66      13.783  53.827-103.286  1.00 86.65           C  
ATOM    517  N   SER A  67       9.518  50.451-102.712  1.00 85.83           N  
ATOM    518  CA  SER A  67       9.034  49.074-102.911  1.00 85.83           C  
ATOM    519  C   SER A  67       8.554  48.854-104.349  1.00 85.83           C  
ATOM    520  CB  SER A  67       7.950  48.688-101.897  1.00 85.83           C  
ATOM    521  O   SER A  67       8.899  47.841-104.954  1.00 85.83           O  
ATOM    522  OG  SER A  67       6.892  49.628-101.856  1.00 85.83           O  
ATOM    523  N   LEU A  68       7.864  49.834-104.951  1.00 87.41           N  
ATOM    524  CA  LEU A  68       7.535  49.812-106.378  1.00 87.41           C  
ATOM    525  C   LEU A  68       8.796  49.838-107.260  1.00 87.41           C  
ATOM    526  CB  LEU A  68       6.579  50.976-106.697  1.00 87.41           C  
ATOM    527  O   LEU A  68       8.889  49.037-108.181  1.00 87.41           O  
ATOM    528  CG  LEU A  68       6.059  50.995-108.147  1.00 87.41           C  
ATOM    529  CD1 LEU A  68       5.147  49.802-108.445  1.00 87.41           C  
ATOM    530  CD2 LEU A  68       5.258  52.276-108.382  1.00 87.41           C  
ATOM    531  N   LEU A  69       9.778  50.703-106.976  1.00 87.80           N  
ATOM    532  CA  LEU A  69      11.036  50.793-107.729  1.00 87.80           C  
ATOM    533  C   LEU A  69      11.823  49.480-107.674  1.00 87.80           C  
ATOM    534  CB  LEU A  69      11.898  51.946-107.173  1.00 87.80           C  
ATOM    535  O   LEU A  69      12.328  49.040-108.698  1.00 87.80           O  
ATOM    536  CG  LEU A  69      13.164  52.246-108.003  1.00 87.80           C  
ATOM    537  CD1 LEU A  69      12.831  53.091-109.234  1.00 87.80           C  
ATOM    538  CD2 LEU A  69      14.180  53.012-107.157  1.00 87.80           C  
ATOM    539  N   PHE A  70      11.924  48.846-106.505  1.00 87.42           N  
ATOM    540  CA  PHE A  70      12.661  47.594-106.329  1.00 87.42           C  
ATOM    541  C   PHE A  70      11.935  46.428-107.006  1.00 87.42           C  
ATOM    542  CB  PHE A  70      12.890  47.327-104.833  1.00 87.42           C  
ATOM    543  O   PHE A  70      12.574  45.642-107.703  1.00 87.42           O  
ATOM    544  CG  PHE A  70      13.792  48.293-104.068  1.00 87.42           C  
ATOM    545  CD1 PHE A  70      14.462  49.374-104.686  1.00 87.42           C  
ATOM    546  CD2 PHE A  70      13.976  48.076-102.690  1.00 87.42           C  
ATOM    547  CE1 PHE A  70      15.287  50.226-103.928  1.00 87.42           C  
ATOM    548  CE2 PHE A  70      14.803  48.923-101.932  1.00 87.42           C  
ATOM    549  CZ  PHE A  70      15.459  50.000-102.552  1.00 87.42           C  
ATOM    550  N   LEU A  71      10.604  46.362-106.894  1.00 83.85           N  
ATOM    551  CA  LEU A  71       9.789  45.369-107.595  1.00 83.85           C  
ATOM    552  C   LEU A  71       9.869  45.550-109.123  1.00 83.85           C  
ATOM    553  CB  LEU A  71       8.352  45.455-107.050  1.00 83.85           C  
ATOM    554  O   LEU A  71      10.035  44.569-109.843  1.00 83.85           O  
ATOM    555  CG  LEU A  71       7.470  44.257-107.463  1.00 83.85           C  
ATOM    556  CD1 LEU A  71       6.981  43.490-106.232  1.00 83.85           C  
ATOM    557  CD2 LEU A  71       6.247  44.723-108.253  1.00 83.85           C  
ATOM    558  N   VAL A  72       9.841  46.793-109.620  1.00 84.72           N  
ATOM    559  CA  VAL A  72      10.030  47.127-111.044  1.00 84.72           C  
ATOM    560  C   VAL A  72      11.458  46.845-111.510  1.00 84.72           C  
ATOM    561  CB  VAL A  72       9.620  48.588-111.335  1.00 84.72           C  
ATOM    562  O   VAL A  72      11.623  46.317-112.601  1.00 84.72           O  
ATOM    563  CG1 VAL A  72      10.056  49.092-112.719  1.00 84.72           C  
ATOM    564  CG2 VAL A  72       8.091  48.727-111.279  1.00 84.72           C  
ATOM    565  N   ALA A  73      12.491  47.125-110.712  1.00 81.56           N  
ATOM    566  CA  ALA A  73      13.879  46.815-111.058  1.00 81.56           C  
ATOM    567  C   ALA A  73      14.123  45.299-111.117  1.00 81.56           C  
ATOM    568  CB  ALA A  73      14.811  47.493-110.046  1.00 81.56           C  
ATOM    569  O   ALA A  73      14.780  44.812-112.036  1.00 81.56           O  
ATOM    570  N   HIS A  74      13.546  44.540-110.182  1.00 79.87           N  
ATOM    571  CA  HIS A  74      13.616  43.083-110.186  1.00 79.87           C  
ATOM    572  C   HIS A  74      12.843  42.497-111.381  1.00 79.87           C  
ATOM    573  CB  HIS A  74      13.127  42.558-108.827  1.00 79.87           C  
ATOM    574  O   HIS A  74      13.370  41.633-112.079  1.00 79.87           O  
ATOM    575  CG  HIS A  74      13.640  41.179-108.509  1.00 79.87           C  
ATOM    576  CD2 HIS A  74      13.055  39.992-108.852  1.00 79.87           C  
ATOM    577  ND1 HIS A  74      14.805  40.882-107.833  1.00 79.87           N  
ATOM    578  CE1 HIS A  74      14.930  39.545-107.790  1.00 79.87           C  
ATOM    579  NE2 HIS A  74      13.879  38.965-108.388  1.00 79.87           N  
ATOM    580  N   LEU A  75      11.645  43.017-111.683  1.00 81.53           N  
ATOM    581  CA  LEU A  75      10.863  42.647-112.868  1.00 81.53           C  
ATOM    582  C   LEU A  75      11.614  42.976-114.168  1.00 81.53           C  
ATOM    583  CB  LEU A  75       9.500  43.368-112.815  1.00 81.53           C  
ATOM    584  O   LEU A  75      11.735  42.116-115.033  1.00 81.53           O  
ATOM    585  CG  LEU A  75       8.497  42.875-113.876  1.00 81.53           C  
ATOM    586  CD1 LEU A  75       7.839  41.561-113.450  1.00 81.53           C  
ATOM    587  CD2 LEU A  75       7.398  43.915-114.093  1.00 81.53           C  
ATOM    588  N   ALA A  76      12.163  44.186-114.294  1.00 82.32           N  
ATOM    589  CA  ALA A  76      12.925  44.632-115.457  1.00 82.32           C  
ATOM    590  C   ALA A  76      14.207  43.811-115.661  1.00 82.32           C  
ATOM    591  CB  ALA A  76      13.240  46.125-115.303  1.00 82.32           C  
ATOM    592  O   ALA A  76      14.575  43.544-116.801  1.00 82.32           O  
ATOM    593  N   PHE A  77      14.853  43.354-114.584  1.00 80.07           N  
ATOM    594  CA  PHE A  77      15.994  42.443-114.670  1.00 80.07           C  
ATOM    595  C   PHE A  77      15.591  41.048-115.167  1.00 80.07           C  
ATOM    596  CB  PHE A  77      16.702  42.380-113.316  1.00 80.07           C  
ATOM    597  O   PHE A  77      16.238  40.543-116.083  1.00 80.07           O  
ATOM    598  CG  PHE A  77      17.953  41.523-113.321  1.00 80.07           C  
ATOM    599  CD1 PHE A  77      17.950  40.260-112.699  1.00 80.07           C  
ATOM    600  CD2 PHE A  77      19.136  42.006-113.915  1.00 80.07           C  
ATOM    601  CE1 PHE A  77      19.132  39.500-112.643  1.00 80.07           C  
ATOM    602  CE2 PHE A  77      20.312  41.236-113.875  1.00 80.07           C  
ATOM    603  CZ  PHE A  77      20.312  39.986-113.233  1.00 80.07           C  
ATOM    604  N   GLN A  78      14.501  40.452-114.655  1.00 78.26           N  
ATOM    605  CA  GLN A  78      14.007  39.178-115.206  1.00 78.26           C  
ATOM    606  C   GLN A  78      13.552  39.336-116.666  1.00 78.26           C  
ATOM    607  CB  GLN A  78      12.851  38.568-114.394  1.00 78.26           C  
ATOM    608  O   GLN A  78      13.846  38.474-117.487  1.00 78.26           O  
ATOM    609  CG  GLN A  78      13.072  38.325-112.894  1.00 78.26           C  
ATOM    610  CD  GLN A  78      14.403  37.694-112.487  1.00 78.26           C  
ATOM    611  NE2 GLN A  78      14.973  38.171-111.404  1.00 78.26           N  
ATOM    612  OE1 GLN A  78      14.919  36.752-113.069  1.00 78.26           O  
ATOM    613  N   ILE A  79      12.888  40.446-117.015  1.00 77.97           N  
ATOM    614  CA  ILE A  79      12.520  40.761-118.403  1.00 77.97           C  
ATOM    615  C   ILE A  79      13.779  40.850-119.269  1.00 77.97           C  
ATOM    616  CB  ILE A  79      11.649  42.040-118.482  1.00 77.97           C  
ATOM    617  O   ILE A  79      13.821  40.202-120.303  1.00 77.97           O  
ATOM    618  CG1 ILE A  79      10.238  41.758-117.913  1.00 77.97           C  
ATOM    619  CG2 ILE A  79      11.524  42.562-119.929  1.00 77.97           C  
ATOM    620  CD1 ILE A  79       9.407  43.021-117.645  1.00 77.97           C  
ATOM    621  N   CYS A  80      14.818  41.576-118.847  1.00 78.42           N  
ATOM    622  CA  CYS A  80      16.059  41.733-119.612  1.00 78.42           C  
ATOM    623  C   CYS A  80      16.805  40.399-119.810  1.00 78.42           C  
ATOM    624  CB  CYS A  80      16.920  42.786-118.902  1.00 78.42           C  
ATOM    625  O   CYS A  80      17.239  40.102-120.921  1.00 78.42           O  
ATOM    626  SG  CYS A  80      18.261  43.331-119.995  1.00 78.42           S  
ATOM    627  N   LEU A  81      16.877  39.553-118.772  1.00 73.73           N  
ATOM    628  CA  LEU A  81      17.381  38.176-118.883  1.00 73.73           C  
ATOM    629  C   LEU A  81      16.584  37.342-119.900  1.00 73.73           C  
ATOM    630  CB  LEU A  81      17.304  37.491-117.503  1.00 73.73           C  
ATOM    631  O   LEU A  81      17.162  36.537-120.626  1.00 73.73           O  
ATOM    632  CG  LEU A  81      18.412  37.874-116.510  1.00 73.73           C  
ATOM    633  CD1 LEU A  81      18.088  37.273-115.139  1.00 73.73           C  
ATOM    634  CD2 LEU A  81      19.768  37.324-116.949  1.00 73.73           C  
ATOM    635  N   HIS A  82      15.264  37.531-119.956  1.00 71.21           N  
ATOM    636  CA  HIS A  82      14.366  36.734-120.792  1.00 71.21           C  
ATOM    637  C   HIS A  82      14.205  37.280-122.228  1.00 71.21           C  
ATOM    638  CB  HIS A  82      13.026  36.592-120.050  1.00 71.21           C  
ATOM    639  O   HIS A  82      13.850  36.517-123.129  1.00 71.21           O  
ATOM    640  CG  HIS A  82      12.245  35.358-120.422  1.00 71.21           C  
ATOM    641  CD2 HIS A  82      11.597  34.518-119.556  1.00 71.21           C  
ATOM    642  ND1 HIS A  82      12.104  34.827-121.681  1.00 71.21           N  
ATOM    643  CE1 HIS A  82      11.390  33.695-121.579  1.00 71.21           C  
ATOM    644  NE2 HIS A  82      11.052  33.466-120.299  1.00 71.21           N  
ATOM    645  N   THR A  83      14.463  38.571-122.469  1.00 75.43           N  
ATOM    646  CA  THR A  83      14.416  39.204-123.802  1.00 75.43           C  
ATOM    647  C   THR A  83      15.778  39.278-124.485  1.00 75.43           C  
ATOM    648  CB  THR A  83      13.820  40.620-123.763  1.00 75.43           C  
ATOM    649  O   THR A  83      15.832  39.288-125.713  1.00 75.43           O  
ATOM    650  CG2 THR A  83      12.357  40.636-123.320  1.00 75.43           C  
ATOM    651  OG1 THR A  83      14.547  41.464-122.903  1.00 75.43           O  
ATOM    652  N   VAL A  84      16.878  39.291-123.724  1.00 73.21           N  
ATOM    653  CA  VAL A  84      18.249  39.294-124.250  1.00 73.21           C  
ATOM    654  C   VAL A  84      18.941  37.982-123.849  1.00 73.21           C  
ATOM    655  CB  VAL A  84      19.026  40.557-123.812  1.00 73.21           C  
ATOM    656  O   VAL A  84      19.747  37.969-122.918  1.00 73.21           O  
ATOM    657  CG1 VAL A  84      20.346  40.664-124.594  1.00 73.21           C  
ATOM    658  CG2 VAL A  84      18.241  41.849-124.085  1.00 73.21           C  
ATOM    659  N   PRO A  85      18.691  36.856-124.551  1.00 68.33           N  
ATOM    660  CA  PRO A  85      19.257  35.550-124.186  1.00 68.33           C  
ATOM    661  C   PRO A  85      20.794  35.518-124.225  1.00 68.33           C  
ATOM    662  CB  PRO A  85      18.640  34.552-125.174  1.00 68.33           C  
ATOM    663  O   PRO A  85      21.422  34.707-123.545  1.00 68.33           O  
ATOM    664  CG  PRO A  85      18.269  35.410-126.383  1.00 68.33           C  
ATOM    665  CD  PRO A  85      17.855  36.729-125.737  1.00 68.33           C  
ATOM    666  N   HIS A  86      21.426  36.437-124.962  1.00 70.55           N  
ATOM    667  CA  HIS A  86      22.880  36.592-124.939  1.00 70.55           C  
ATOM    668  C   HIS A  86      23.390  37.098-123.575  1.00 70.55           C  
ATOM    669  CB  HIS A  86      23.311  37.512-126.094  1.00 70.55           C  
ATOM    670  O   HIS A  86      24.474  36.704-123.148  1.00 70.55           O  
ATOM    671  CG  HIS A  86      24.697  37.226-126.620  1.00 70.55           C  
ATOM    672  CD2 HIS A  86      25.199  37.646-127.823  1.00 70.55           C  
ATOM    673  ND1 HIS A  86      25.651  36.410-126.051  1.00 70.55           N  
ATOM    674  CE1 HIS A  86      26.690  36.329-126.898  1.00 70.55           C  
ATOM    675  NE2 HIS A  86      26.467  37.080-127.986  1.00 70.55           N  
ATOM    676  N   LEU A  87      22.597  37.907-122.856  1.00 63.29           N  
ATOM    677  CA  LEU A  87      22.892  38.338-121.486  1.00 63.29           C  
ATOM    678  C   LEU A  87      22.811  37.162-120.506  1.00 63.29           C  
ATOM    679  CB  LEU A  87      21.928  39.469-121.057  1.00 63.29           C  
ATOM    680  O   LEU A  87      23.652  37.064-119.617  1.00 63.29           O  
ATOM    681  CG  LEU A  87      22.660  40.727-120.564  1.00 63.29           C  
ATOM    682  CD1 LEU A  87      23.213  41.529-121.745  1.00 63.29           C  
ATOM    683  CD2 LEU A  87      21.707  41.628-119.781  1.00 63.29           C  
ATOM    684  N   ASP A  88      21.855  36.246-120.698  1.00 62.16           N  
ATOM    685  CA  ASP A  88      21.752  35.034-119.877  1.00 62.16           C  
ATOM    686  C   ASP A  88      22.955  34.095-120.077  1.00 62.16           C  
ATOM    687  CB  ASP A  88      20.416  34.314-120.140  1.00 62.16           C  
ATOM    688  O   ASP A  88      23.431  33.485-119.123  1.00 62.16           O  
ATOM    689  CG  ASP A  88      20.097  33.335-119.007  1.00 62.16           C  
ATOM    690  OD1 ASP A  88      20.316  33.706-117.835  1.00 62.16           O  
ATOM    691  OD2 ASP A  88      19.631  32.197-119.240  1.00 62.16           O  
ATOM    692  N   GLN A  89      23.532  34.053-121.286  1.00 64.22           N  
ATOM    693  CA  GLN A  89      24.818  33.387-121.527  1.00 64.22           C  
ATOM    694  C   GLN A  89      26.002  34.117-120.869  1.00 64.22           C  
ATOM    695  CB  GLN A  89      25.070  33.216-123.030  1.00 64.22           C  
ATOM    696  O   GLN A  89      26.830  33.465-120.234  1.00 64.22           O  
ATOM    697  CG  GLN A  89      24.190  32.125-123.654  1.00 64.22           C  
ATOM    698  CD  GLN A  89      24.534  31.887-125.122  1.00 64.22           C  
ATOM    699  NE2 GLN A  89      24.231  30.728-125.663  1.00 64.22           N  
ATOM    700  OE1 GLN A  89      25.082  32.729-125.814  1.00 64.22           O  
ATOM    701  N   PHE A  90      26.084  35.451-120.958  1.00 60.82           N  
ATOM    702  CA  PHE A  90      27.153  36.230-120.306  1.00 60.82           C  
ATOM    703  C   PHE A  90      27.105  36.157-118.768  1.00 60.82           C  
ATOM    704  CB  PHE A  90      27.118  37.692-120.788  1.00 60.82           C  
ATOM    705  O   PHE A  90      28.146  36.197-118.113  1.00 60.82           O  
ATOM    706  CG  PHE A  90      27.986  37.962-122.005  1.00 60.82           C  
ATOM    707  CD1 PHE A  90      29.388  37.959-121.869  1.00 60.82           C  
ATOM    708  CD2 PHE A  90      27.412  38.228-123.263  1.00 60.82           C  
ATOM    709  CE1 PHE A  90      30.209  38.206-122.984  1.00 60.82           C  
ATOM    710  CE2 PHE A  90      28.232  38.466-124.380  1.00 60.82           C  
ATOM    711  CZ  PHE A  90      29.631  38.454-124.241  1.00 60.82           C  
ATOM    712  N   LEU A  91      25.913  36.006-118.185  1.00 57.02           N  
ATOM    713  CA  LEU A  91      25.710  35.757-116.754  1.00 57.02           C  
ATOM    714  C   LEU A  91      25.773  34.258-116.391  1.00 57.02           C  
ATOM    715  CB  LEU A  91      24.382  36.422-116.337  1.00 57.02           C  
ATOM    716  O   LEU A  91      25.827  33.922-115.210  1.00 57.02           O  
ATOM    717  CG  LEU A  91      24.475  37.964-116.321  1.00 57.02           C  
ATOM    718  CD1 LEU A  91      23.094  38.611-116.386  1.00 57.02           C  
ATOM    719  CD2 LEU A  91      25.157  38.467-115.043  1.00 57.02           C  
ATOM    720  N   GLY A  92      25.805  33.365-117.385  1.00 56.76           N  
ATOM    721  CA  GLY A  92      25.695  31.911-117.233  1.00 56.76           C  
ATOM    722  C   GLY A  92      26.972  31.175-116.815  1.00 56.76           C  
ATOM    723  O   GLY A  92      26.910  29.982-116.519  1.00 56.76           O  
ATOM    724  N   GLN A  93      28.131  31.842-116.754  1.00 53.78           N  
ATOM    725  CA  GLN A  93      29.343  31.239-116.188  1.00 53.78           C  
ATOM    726  C   GLN A  93      29.376  31.391-114.659  1.00 53.78           C  
ATOM    727  CB  GLN A  93      30.617  31.768-116.864  1.00 53.78           C  
ATOM    728  O   GLN A  93      29.593  32.481-114.120  1.00 53.78           O  
ATOM    729  CG  GLN A  93      30.780  31.190-118.283  1.00 53.78           C  
ATOM    730  CD  GLN A  93      32.157  31.451-118.893  1.00 53.78           C  
ATOM    731  NE2 GLN A  93      32.472  30.837-120.012  1.00 53.78           N  
ATOM    732  OE1 GLN A  93      32.980  32.192-118.385  1.00 53.78           O  
ATOM    733  N   ASN A  94      29.188  30.262-113.965  1.00 50.44           N  
ATOM    734  CA  ASN A  94      29.276  30.147-112.508  1.00 50.44           C  
ATOM    735  C   ASN A  94      30.606  30.714-111.987  1.00 50.44           C  
ATOM    736  CB  ASN A  94      29.130  28.665-112.103  1.00 50.44           C  
ATOM    737  O   ASN A  94      31.665  30.134-112.211  1.00 50.44           O  
ATOM    738  CG  ASN A  94      27.703  28.151-112.149  1.00 50.44           C  
ATOM    739  ND2 ASN A  94      27.517  26.855-112.227  1.00 50.44           N  
ATOM    740  OD1 ASN A  94      26.740  28.893-112.084  1.00 50.44           O  
ATOM    741  N   GLY A  95      30.533  31.835-111.265  1.00 56.23           N  
ATOM    742  CA  GLY A  95      31.694  32.532-110.701  1.00 56.23           C  
ATOM    743  C   GLY A  95      31.954  33.931-111.267  1.00 56.23           C  
ATOM    744  O   GLY A  95      32.839  34.612-110.751  1.00 56.23           O  
ATOM    745  N   SER A  96      31.194  34.395-112.270  1.00 64.03           N  
ATOM    746  CA  SER A  96      31.385  35.742-112.824  1.00 64.03           C  
ATOM    747  C   SER A  96      31.219  36.845-111.765  1.00 64.03           C  
ATOM    748  CB  SER A  96      30.498  35.992-114.055  1.00 64.03           C  
ATOM    749  O   SER A  96      30.344  36.795-110.891  1.00 64.03           O  
ATOM    750  OG  SER A  96      29.195  36.411-113.702  1.00 64.03           O  
ATOM    751  N   LEU A  97      32.061  37.881-111.855  1.00 66.21           N  
ATOM    752  CA  LEU A  97      32.047  39.007-110.915  1.00 66.21           C  
ATOM    753  C   LEU A  97      30.707  39.764-110.952  1.00 66.21           C  
ATOM    754  CB  LEU A  97      33.276  39.890-111.212  1.00 66.21           C  
ATOM    755  O   LEU A  97      30.239  40.229-109.917  1.00 66.21           O  
ATOM    756  CG  LEU A  97      33.515  40.997-110.162  1.00 66.21           C  
ATOM    757  CD1 LEU A  97      35.007  41.126-109.848  1.00 66.21           C  
ATOM    758  CD2 LEU A  97      33.020  42.357-110.656  1.00 66.21           C  
ATOM    759  N   TRP A  98      30.043  39.798-112.112  1.00 67.25           N  
ATOM    760  CA  TRP A  98      28.706  40.372-112.275  1.00 67.25           C  
ATOM    761  C   TRP A  98      27.623  39.628-111.488  1.00 67.25           C  
ATOM    762  CB  TRP A  98      28.356  40.429-113.764  1.00 67.25           C  
ATOM    763  O   TRP A  98      26.777  40.290-110.893  1.00 67.25           O  
ATOM    764  CG  TRP A  98      29.126  41.466-114.519  1.00 67.25           C  
ATOM    765  CD1 TRP A  98      30.088  41.236-115.441  1.00 67.25           C  
ATOM    766  CD2 TRP A  98      28.999  42.919-114.423  1.00 67.25           C  
ATOM    767  CE2 TRP A  98      29.936  43.513-115.319  1.00 67.25           C  
ATOM    768  CE3 TRP A  98      28.179  43.792-113.674  1.00 67.25           C  
ATOM    769  NE1 TRP A  98      30.574  42.442-115.910  1.00 67.25           N  
ATOM    770  CH2 TRP A  98      29.226  45.745-114.707  1.00 67.25           C  
ATOM    771  CZ2 TRP A  98      30.057  44.903-115.466  1.00 67.25           C  
ATOM    772  CZ3 TRP A  98      28.290  45.190-113.815  1.00 67.25           C  
ATOM    773  N   VAL A  99      27.661  38.291-111.414  1.00 66.40           N  
ATOM    774  CA  VAL A  99      26.703  37.520-110.597  1.00 66.40           C  
ATOM    775  C   VAL A  99      26.917  37.789-109.106  1.00 66.40           C  
ATOM    776  CB  VAL A  99      26.766  36.015-110.933  1.00 66.40           C  
ATOM    777  O   VAL A  99      25.943  38.036-108.396  1.00 66.40           O  
ATOM    778  CG1 VAL A  99      25.980  35.141-109.945  1.00 66.40           C  
ATOM    779  CG2 VAL A  99      26.170  35.767-112.326  1.00 66.40           C  
ATOM    780  N   LYS A 100      28.173  37.845-108.634  1.00 65.54           N  
ATOM    781  CA  LYS A 100      28.470  38.235-107.242  1.00 65.54           C  
ATOM    782  C   LYS A 100      27.971  39.655-106.942  1.00 65.54           C  
ATOM    783  CB  LYS A 100      29.971  38.090-106.922  1.00 65.54           C  
ATOM    784  O   LYS A 100      27.261  39.870-105.963  1.00 65.54           O  
ATOM    785  CG  LYS A 100      30.445  36.624-106.908  1.00 65.54           C  
ATOM    786  CD  LYS A 100      31.836  36.483-106.262  1.00 65.54           C  
ATOM    787  CE  LYS A 100      32.237  35.003-106.140  1.00 65.54           C  
ATOM    788  NZ  LYS A 100      33.372  34.794-105.198  1.00 65.54           N  
ATOM    789  N   VAL A 101      28.266  40.621-107.815  1.00 71.22           N  
ATOM    790  CA  VAL A 101      27.805  42.015-107.675  1.00 71.22           C  
ATOM    791  C   VAL A 101      26.275  42.117-107.687  1.00 71.22           C  
ATOM    792  CB  VAL A 101      28.466  42.912-108.743  1.00 71.22           C  
ATOM    793  O   VAL A 101      25.717  42.808-106.836  1.00 71.22           O  
ATOM    794  CG1 VAL A 101      27.827  44.302-108.860  1.00 71.22           C  
ATOM    795  CG2 VAL A 101      29.947  43.131-108.403  1.00 71.22           C  
ATOM    796  N   SER A 102      25.567  41.408-108.574  1.00 71.54           N  
ATOM    797  CA  SER A 102      24.098  41.459-108.624  1.00 71.54           C  
ATOM    798  C   SER A 102      23.455  40.823-107.382  1.00 71.54           C  
ATOM    799  CB  SER A 102      23.569  40.882-109.948  1.00 71.54           C  
ATOM    800  O   SER A 102      22.490  41.371-106.841  1.00 71.54           O  
ATOM    801  OG  SER A 102      23.119  39.548-109.836  1.00 71.54           O  
ATOM    802  N   GLN A 103      24.040  39.738-106.856  1.00 69.23           N  
ATOM    803  CA  GLN A 103      23.662  39.130-105.576  1.00 69.23           C  
ATOM    804  C   GLN A 103      23.868  40.092-104.394  1.00 69.23           C  
ATOM    805  CB  GLN A 103      24.450  37.823-105.367  1.00 69.23           C  
ATOM    806  O   GLN A 103      22.959  40.237-103.574  1.00 69.23           O  
ATOM    807  CG  GLN A 103      23.919  36.669-106.236  1.00 69.23           C  
ATOM    808  CD  GLN A 103      24.822  35.435-106.237  1.00 69.23           C  
ATOM    809  NE2 GLN A 103      24.288  34.272-106.544  1.00 69.23           N  
ATOM    810  OE1 GLN A 103      26.012  35.470-105.972  1.00 69.23           O  
ATOM    811  N   HIS A 104      25.002  40.802-104.326  1.00 71.88           N  
ATOM    812  CA  HIS A 104      25.263  41.804-103.282  1.00 71.88           C  
ATOM    813  C   HIS A 104      24.321  43.015-103.368  1.00 71.88           C  
ATOM    814  CB  HIS A 104      26.726  42.268-103.346  1.00 71.88           C  
ATOM    815  O   HIS A 104      23.834  43.485-102.338  1.00 71.88           O  
ATOM    816  CG  HIS A 104      27.740  41.189-103.059  1.00 71.88           C  
ATOM    817  CD2 HIS A 104      28.933  41.008-103.707  1.00 71.88           C  
ATOM    818  ND1 HIS A 104      27.648  40.201-102.103  1.00 71.88           N  
ATOM    819  CE1 HIS A 104      28.747  39.434-102.197  1.00 71.88           C  
ATOM    820  NE2 HIS A 104      29.564  39.889-103.157  1.00 71.88           N  
ATOM    821  N   ILE A 105      24.011  43.492-104.579  1.00 75.94           N  
ATOM    822  CA  ILE A 105      23.001  44.539-104.795  1.00 75.94           C  
ATOM    823  C   ILE A 105      21.624  44.042-104.325  1.00 75.94           C  
ATOM    824  CB  ILE A 105      23.004  44.995-106.277  1.00 75.94           C  
ATOM    825  O   ILE A 105      20.919  44.761-103.624  1.00 75.94           O  
ATOM    826  CG1 ILE A 105      24.310  45.763-106.595  1.00 75.94           C  
ATOM    827  CG2 ILE A 105      21.791  45.891-106.602  1.00 75.94           C  
ATOM    828  CD1 ILE A 105      24.563  45.966-108.095  1.00 75.94           C  
ATOM    829  N   GLY A 106      21.263  42.798-104.650  1.00 70.18           N  
ATOM    830  CA  GLY A 106      19.966  42.185-104.337  1.00 70.18           C  
ATOM    831  C   GLY A 106      19.078  41.918-105.553  1.00 70.18           C  
ATOM    832  O   GLY A 106      17.914  41.545-105.405  1.00 70.18           O  
ATOM    833  N   VAL A 107      19.627  42.091-106.756  1.00 76.31           N  
ATOM    834  CA  VAL A 107      18.971  41.811-108.034  1.00 76.31           C  
ATOM    835  C   VAL A 107      19.467  40.447-108.521  1.00 76.31           C  
ATOM    836  CB  VAL A 107      19.205  42.974-109.015  1.00 76.31           C  
ATOM    837  O   VAL A 107      20.525  40.310-109.136  1.00 76.31           O  
ATOM    838  CG1 VAL A 107      18.597  42.680-110.383  1.00 76.31           C  
ATOM    839  CG2 VAL A 107      18.542  44.261-108.499  1.00 76.31           C  
ATOM    840  N   THR A 108      18.724  39.408-108.149  1.00 71.81           N  
ATOM    841  CA  THR A 108      19.085  37.997-108.340  1.00 71.81           C  
ATOM    842  C   THR A 108      18.267  37.333-109.446  1.00 71.81           C  
ATOM    843  CB  THR A 108      18.926  37.219-107.022  1.00 71.81           C  
ATOM    844  O   THR A 108      17.107  37.677-109.664  1.00 71.81           O  
ATOM    845  CG2 THR A 108      20.015  37.600-106.023  1.00 71.81           C  
ATOM    846  OG1 THR A 108      17.691  37.493-106.394  1.00 71.81           O  
ATOM    847  N   ARG A 109      18.848  36.342-110.135  1.00 74.16           N  
ATOM    848  CA  ARG A 109      18.109  35.444-111.040  1.00 74.16           C  
ATOM    849  C   ARG A 109      17.071  34.661-110.231  1.00 74.16           C  
ATOM    850  CB  ARG A 109      19.105  34.498-111.740  1.00 74.16           C  
ATOM    851  O   ARG A 109      17.437  34.017-109.245  1.00 74.16           O  
ATOM    852  CG  ARG A 109      18.448  33.567-112.775  1.00 74.16           C  
ATOM    853  CD  ARG A 109      19.482  32.592-113.360  1.00 74.16           C  
ATOM    854  NE  ARG A 109      18.928  31.848-114.511  1.00 74.16           N  
ATOM    855  NH1 ARG A 109      20.761  31.951-115.897  1.00 74.16           N  
ATOM    856  NH2 ARG A 109      18.802  31.360-116.733  1.00 74.16           N  
ATOM    857  CZ  ARG A 109      19.502  31.708-115.696  1.00 74.16           C  
ATOM    858  N   LEU A 110      15.805  34.696-110.646  1.00 73.10           N  
ATOM    859  CA  LEU A 110      14.773  33.836-110.066  1.00 73.10           C  
ATOM    860  C   LEU A 110      14.824  32.460-110.738  1.00 73.10           C  
ATOM    861  CB  LEU A 110      13.383  34.486-110.213  1.00 73.10           C  
ATOM    862  O   LEU A 110      14.600  32.353-111.942  1.00 73.10           O  
ATOM    863  CG  LEU A 110      13.154  35.752-109.364  1.00 73.10           C  
ATOM    864  CD1 LEU A 110      11.741  36.285-109.612  1.00 73.10           C  
ATOM    865  CD2 LEU A 110      13.305  35.515-107.858  1.00 73.10           C  
ATOM    866  N   ASP A 111      15.091  31.407-109.964  1.00 70.02           N  
ATOM    867  CA  ASP A 111      14.756  30.051-110.403  1.00 70.02           C  
ATOM    868  C   ASP A 111      13.262  29.815-110.133  1.00 70.02           C  
ATOM    869  CB  ASP A 111      15.664  28.987-109.760  1.00 70.02           C  
ATOM    870  O   ASP A 111      12.774  30.039-109.021  1.00 70.02           O  
ATOM    871  CG  ASP A 111      15.588  27.636-110.496  1.00 70.02           C  
ATOM    872  OD1 ASP A 111      14.586  27.401-111.214  1.00 70.02           O  
ATOM    873  OD2 ASP A 111      16.542  26.842-110.374  1.00 70.02           O  
ATOM    874  N   LEU A 112      12.535  29.403-111.170  1.00 68.48           N  
ATOM    875  CA  LEU A 112      11.106  29.087-111.119  1.00 68.48           C  
ATOM    876  C   LEU A 112      10.837  27.667-110.594  1.00 68.48           C  
ATOM    877  CB  LEU A 112      10.506  29.299-112.522  1.00 68.48           C  
ATOM    878  O   LEU A 112       9.697  27.351-110.265  1.00 68.48           O  
ATOM    879  CG  LEU A 112      10.380  30.781-112.927  1.00 68.48           C  
ATOM    880  CD1 LEU A 112      10.111  30.893-114.428  1.00 68.48           C  
ATOM    881  CD2 LEU A 112       9.230  31.474-112.190  1.00 68.48           C  
ATOM    882  N   LYS A 113      11.866  26.813-110.495  1.00 73.65           N  
ATOM    883  CA  LYS A 113      11.758  25.457-109.931  1.00 73.65           C  
ATOM    884  C   LYS A 113      11.673  25.458-108.405  1.00 73.65           C  
ATOM    885  CB  LYS A 113      12.971  24.625-110.369  1.00 73.65           C  
ATOM    886  O   LYS A 113      11.090  24.548-107.826  1.00 73.65           O  
ATOM    887  CG  LYS A 113      13.036  24.429-111.890  1.00 73.65           C  
ATOM    888  CD  LYS A 113      14.340  23.726-112.264  1.00 73.65           C  
ATOM    889  CE  LYS A 113      14.407  23.538-113.780  1.00 73.65           C  
ATOM    890  NZ  LYS A 113      15.707  22.951-114.177  1.00 73.65           N  
ATOM    891  N   ASP A 114      12.256  26.463-107.757  1.00 68.53           N  
ATOM    892  CA  ASP A 114      12.481  26.494-106.310  1.00 68.53           C  
ATOM    893  C   ASP A 114      11.601  27.552-105.628  1.00 68.53           C  
ATOM    894  CB  ASP A 114      13.983  26.641-106.053  1.00 68.53           C  
ATOM    895  O   ASP A 114      12.067  28.560-105.089  1.00 68.53           O  
ATOM    896  CG  ASP A 114      14.364  26.366-104.601  1.00 68.53           C  
ATOM    897  OD1 ASP A 114      13.469  26.211-103.738  1.00 68.53           O  
ATOM    898  OD2 ASP A 114      15.586  26.388-104.341  1.00 68.53           O  
ATOM    899  N   ILE A 115      10.286  27.316-105.701  1.00 75.08           N  
ATOM    900  CA  ILE A 115       9.211  28.276-105.388  1.00 75.08           C  
ATOM    901  C   ILE A 115       9.363  28.913-103.995  1.00 75.08           C  
ATOM    902  CB  ILE A 115       7.831  27.586-105.554  1.00 75.08           C  
ATOM    903  O   ILE A 115       9.005  30.079-103.807  1.00 75.08           O  
ATOM    904  CG1 ILE A 115       7.655  27.049-106.998  1.00 75.08           C  
ATOM    905  CG2 ILE A 115       6.672  28.544-105.203  1.00 75.08           C  
ATOM    906  CD1 ILE A 115       6.386  26.214-107.222  1.00 75.08           C  
ATOM    907  N   PHE A 116       9.914  28.197-103.010  1.00 76.92           N  
ATOM    908  CA  PHE A 116      10.145  28.751-101.672  1.00 76.92           C  
ATOM    909  C   PHE A 116      11.271  29.796-101.669  1.00 76.92           C  
ATOM    910  CB  PHE A 116      10.417  27.623-100.672  1.00 76.92           C  
ATOM    911  O   PHE A 116      11.124  30.862-101.072  1.00 76.92           O  
ATOM    912  CG  PHE A 116      10.458  28.120 -99.239  1.00 76.92           C  
ATOM    913  CD1 PHE A 116      11.692  28.372 -98.608  1.00 76.92           C  
ATOM    914  CD2 PHE A 116       9.257  28.367 -98.547  1.00 76.92           C  
ATOM    915  CE1 PHE A 116      11.722  28.862 -97.289  1.00 76.92           C  
ATOM    916  CE2 PHE A 116       9.287  28.858 -97.229  1.00 76.92           C  
ATOM    917  CZ  PHE A 116      10.520  29.106 -96.600  1.00 76.92           C  
ATOM    918  N   ASN A 117      12.364  29.556-102.399  1.00 71.19           N  
ATOM    919  CA  ASN A 117      13.409  30.558-102.602  1.00 71.19           C  
ATOM    920  C   ASN A 117      12.907  31.721-103.482  1.00 71.19           C  
ATOM    921  CB  ASN A 117      14.678  29.857-103.131  1.00 71.19           C  
ATOM    922  O   ASN A 117      13.172  32.881-103.154  1.00 71.19           O  
ATOM    923  CG  ASN A 117      15.457  29.154-102.025  1.00 71.19           C  
ATOM    924  ND2 ASN A 117      16.061  28.021-102.253  1.00 71.19           N  
ATOM    925  OD1 ASN A 117      15.585  29.646-100.919  1.00 71.19           O  
ATOM    926  N   THR A 118      12.105  31.455-104.522  1.00 75.29           N  
ATOM    927  CA  THR A 118      11.447  32.494-105.344  1.00 75.29           C  
ATOM    928  C   THR A 118      10.553  33.410-104.495  1.00 75.29           C  
ATOM    929  CB  THR A 118      10.578  31.877-106.463  1.00 75.29           C  
ATOM    930  O   THR A 118      10.634  34.636-104.589  1.00 75.29           O  
ATOM    931  CG2 THR A 118      10.468  32.773-107.691  1.00 75.29           C  
ATOM    932  OG1 THR A 118      11.043  30.626-106.900  1.00 75.29           O  
ATOM    933  N   THR A 119       9.720  32.837-103.620  1.00 79.66           N  
ATOM    934  CA  THR A 119       8.787  33.596-102.768  1.00 79.66           C  
ATOM    935  C   THR A 119       9.478  34.282-101.592  1.00 79.66           C  
ATOM    936  CB  THR A 119       7.605  32.752-102.269  1.00 79.66           C  
ATOM    937  O   THR A 119       9.150  35.438-101.326  1.00 79.66           O  
ATOM    938  CG2 THR A 119       6.611  32.441-103.386  1.00 79.66           C  
ATOM    939  OG1 THR A 119       8.041  31.536-101.724  1.00 79.66           O  
ATOM    940  N   ARG A 120      10.489  33.669-100.951  1.00 79.15           N  
ATOM    941  CA  ARG A 120      11.328  34.349 -99.940  1.00 79.15           C  
ATOM    942  C   ARG A 120      11.983  35.607-100.512  1.00 79.15           C  
ATOM    943  CB  ARG A 120      12.406  33.396 -99.381  1.00 79.15           C  
ATOM    944  O   ARG A 120      12.104  36.607 -99.810  1.00 79.15           O  
ATOM    945  CG  ARG A 120      13.051  33.984 -98.108  1.00 79.15           C  
ATOM    946  CD  ARG A 120      14.285  33.227 -97.604  1.00 79.15           C  
ATOM    947  NE  ARG A 120      15.480  33.509 -98.432  1.00 79.15           N  
ATOM    948  NH1 ARG A 120      16.014  31.350 -98.939  1.00 79.15           N  
ATOM    949  NH2 ARG A 120      17.181  32.974 -99.877  1.00 79.15           N  
ATOM    950  CZ  ARG A 120      16.219  32.621 -99.076  1.00 79.15           C  
ATOM    951  N   LEU A 121      12.386  35.567-101.785  1.00 74.96           N  
ATOM    952  CA  LEU A 121      12.931  36.730-102.476  1.00 74.96           C  
ATOM    953  C   LEU A 121      11.856  37.790-102.761  1.00 74.96           C  
ATOM    954  CB  LEU A 121      13.683  36.285-103.746  1.00 74.96           C  
ATOM    955  O   LEU A 121      12.076  38.940-102.408  1.00 74.96           O  
ATOM    956  CG  LEU A 121      15.026  35.578-103.466  1.00 74.96           C  
ATOM    957  CD1 LEU A 121      15.552  34.934-104.748  1.00 74.96           C  
ATOM    958  CD2 LEU A 121      16.092  36.557-102.961  1.00 74.96           C  
ATOM    959  N   VAL A 122      10.721  37.457-103.383  1.00 80.21           N  
ATOM    960  CA  VAL A 122       9.765  38.479-103.875  1.00 80.21           C  
ATOM    961  C   VAL A 122       8.803  39.014-102.795  1.00 80.21           C  
ATOM    962  CB  VAL A 122       9.016  37.950-105.119  1.00 80.21           C  
ATOM    963  O   VAL A 122       8.408  40.180-102.845  1.00 80.21           O  
ATOM    964  CG1 VAL A 122       7.988  38.946-105.675  1.00 80.21           C  
ATOM    965  CG2 VAL A 122      10.001  37.648-106.262  1.00 80.21           C  
ATOM    966  N   ALA A 123       8.433  38.211-101.792  1.00 82.24           N  
ATOM    967  CA  ALA A 123       7.430  38.593-100.789  1.00 82.24           C  
ATOM    968  C   ALA A 123       7.771  39.842 -99.933  1.00 82.24           C  
ATOM    969  CB  ALA A 123       7.096  37.373 -99.922  1.00 82.24           C  
ATOM    970  O   ALA A 123       6.845  40.614 -99.665  1.00 82.24           O  
ATOM    971  N   PRO A 124       9.035  40.105 -99.527  1.00 79.02           N  
ATOM    972  CA  PRO A 124       9.437  41.343 -98.849  1.00 79.02           C  
ATOM    973  C   PRO A 124       8.963  42.636 -99.524  1.00 79.02           C  
ATOM    974  CB  PRO A 124      10.970  41.277 -98.809  1.00 79.02           C  
ATOM    975  O   PRO A 124       8.350  43.482 -98.871  1.00 79.02           O  
ATOM    976  CG  PRO A 124      11.217  39.786 -98.611  1.00 79.02           C  
ATOM    977  CD  PRO A 124      10.159  39.176 -99.525  1.00 79.02           C  
ATOM    978  N   ASP A 125       9.200  42.775-100.832  1.00 83.61           N  
ATOM    979  CA  ASP A 125       8.894  44.002-101.580  1.00 83.61           C  
ATOM    980  C   ASP A 125       7.374  44.219-101.666  1.00 83.61           C  
ATOM    981  CB  ASP A 125       9.531  43.927-102.984  1.00 83.61           C  
ATOM    982  O   ASP A 125       6.867  45.318-101.422  1.00 83.61           O  
ATOM    983  CG  ASP A 125      11.053  43.729-102.964  1.00 83.61           C  
ATOM    984  OD1 ASP A 125      11.725  44.297-102.072  1.00 83.61           O  
ATOM    985  OD2 ASP A 125      11.584  42.974-103.812  1.00 83.61           O  
ATOM    986  N   LEU A 126       6.633  43.134-101.916  1.00 86.30           N  
ATOM    987  CA  LEU A 126       5.171  43.121-101.942  1.00 86.30           C  
ATOM    988  C   LEU A 126       4.564  43.459-100.566  1.00 86.30           C  
ATOM    989  CB  LEU A 126       4.728  41.734-102.446  1.00 86.30           C  
ATOM    990  O   LEU A 126       3.588  44.206-100.488  1.00 86.30           O  
ATOM    991  CG  LEU A 126       3.214  41.597-102.688  1.00 86.30           C  
ATOM    992  CD1 LEU A 126       2.733  42.478-103.843  1.00 86.30           C  
ATOM    993  CD2 LEU A 126       2.877  40.143-103.019  1.00 86.30           C  
ATOM    994  N   GLY A 127       5.151  42.957 -99.476  1.00 83.37           N  
ATOM    995  CA  GLY A 127       4.702  43.232 -98.108  1.00 83.37           C  
ATOM    996  C   GLY A 127       4.820  44.711 -97.725  1.00 83.37           C  
ATOM    997  O   GLY A 127       3.881  45.279 -97.162  1.00 83.37           O  
ATOM    998  N   VAL A 128       5.930  45.365 -98.088  1.00 85.36           N  
ATOM    999  CA  VAL A 128       6.137  46.807 -97.855  1.00 85.36           C  
ATOM   1000  C   VAL A 128       5.195  47.655 -98.725  1.00 85.36           C  
ATOM   1001  CB  VAL A 128       7.621  47.180 -98.066  1.00 85.36           C  
ATOM   1002  O   VAL A 128       4.626  48.640 -98.239  1.00 85.36           O  
ATOM   1003  CG1 VAL A 128       7.874  48.688 -97.916  1.00 85.36           C  
ATOM   1004  CG2 VAL A 128       8.511  46.475 -97.030  1.00 85.36           C  
ATOM   1005  N   LEU A 129       4.948  47.251 -99.976  1.00 88.53           N  
ATOM   1006  CA  LEU A 129       3.985  47.900-100.874  1.00 88.53           C  
ATOM   1007  C   LEU A 129       2.543  47.829-100.326  1.00 88.53           C  
ATOM   1008  CB  LEU A 129       4.116  47.231-102.257  1.00 88.53           C  
ATOM   1009  O   LEU A 129       1.817  48.830-100.305  1.00 88.53           O  
ATOM   1010  CG  LEU A 129       3.295  47.892-103.377  1.00 88.53           C  
ATOM   1011  CD1 LEU A 129       3.817  49.286-103.727  1.00 88.53           C  
ATOM   1012  CD2 LEU A 129       3.356  47.027-104.636  1.00 88.53           C  
ATOM   1013  N   LEU A 130       2.133  46.667 -99.809  1.00 87.48           N  
ATOM   1014  CA  LEU A 130       0.820  46.467 -99.186  1.00 87.48           C  
ATOM   1015  C   LEU A 130       0.673  47.258 -97.876  1.00 87.48           C  
ATOM   1016  CB  LEU A 130       0.582  44.961 -98.969  1.00 87.48           C  
ATOM   1017  O   LEU A 130      -0.324  47.956 -97.693  1.00 87.48           O  
ATOM   1018  CG  LEU A 130       0.301  44.173-100.264  1.00 87.48           C  
ATOM   1019  CD1 LEU A 130       0.324  42.674 -99.965  1.00 87.48           C  
ATOM   1020  CD2 LEU A 130      -1.070  44.512-100.856  1.00 87.48           C  
ATOM   1021  N   ALA A 131       1.663  47.215 -96.979  1.00 83.38           N  
ATOM   1022  CA  ALA A 131       1.591  47.930 -95.702  1.00 83.38           C  
ATOM   1023  C   ALA A 131       1.578  49.460 -95.878  1.00 83.38           C  
ATOM   1024  CB  ALA A 131       2.749  47.467 -94.813  1.00 83.38           C  
ATOM   1025  O   ALA A 131       0.795  50.155 -95.220  1.00 83.38           O  
ATOM   1026  N   SER A 132       2.399  49.994 -96.789  1.00 83.26           N  
ATOM   1027  CA  SER A 132       2.454  51.435 -97.071  1.00 83.26           C  
ATOM   1028  C   SER A 132       1.163  51.951 -97.722  1.00 83.26           C  
ATOM   1029  CB  SER A 132       3.690  51.781 -97.913  1.00 83.26           C  
ATOM   1030  O   SER A 132       0.625  52.973 -97.283  1.00 83.26           O  
ATOM   1031  OG  SER A 132       3.704  51.069 -99.131  1.00 83.26           O  
ATOM   1032  N   SER A 133       0.606  51.221 -98.696  1.00 85.18           N  
ATOM   1033  CA  SER A 133      -0.664  51.584 -99.346  1.00 85.18           C  
ATOM   1034  C   SER A 133      -1.873  51.520 -98.400  1.00 85.18           C  
ATOM   1035  CB  SER A 133      -0.902  50.741-100.604  1.00 85.18           C  
ATOM   1036  O   SER A 133      -2.673  52.460 -98.384  1.00 85.18           O  
ATOM   1037  OG  SER A 133      -0.908  49.364-100.311  1.00 85.18           O  
ATOM   1038  N   LEU A 134      -1.978  50.489 -97.548  1.00 82.97           N  
ATOM   1039  CA  LEU A 134      -3.025  50.376 -96.518  1.00 82.97           C  
ATOM   1040  C   LEU A 134      -3.005  51.555 -95.537  1.00 82.97           C  
ATOM   1041  CB  LEU A 134      -2.863  49.043 -95.756  1.00 82.97           C  
ATOM   1042  O   LEU A 134      -4.048  52.167 -95.284  1.00 82.97           O  
ATOM   1043  CG  LEU A 134      -3.789  47.940 -96.292  1.00 82.97           C  
ATOM   1044  CD1 LEU A 134      -3.273  46.559 -95.893  1.00 82.97           C  
ATOM   1045  CD2 LEU A 134      -5.200  48.107 -95.713  1.00 82.97           C  
ATOM   1046  N   CYS A 135      -1.823  51.903 -95.017  1.00 77.68           N  
ATOM   1047  CA  CYS A 135      -1.657  53.037 -94.107  1.00 77.68           C  
ATOM   1048  C   CYS A 135      -2.083  54.359 -94.767  1.00 77.68           C  
ATOM   1049  CB  CYS A 135      -0.198  53.104 -93.635  1.00 77.68           C  
ATOM   1050  O   CYS A 135      -2.828  55.138 -94.170  1.00 77.68           O  
ATOM   1051  SG  CYS A 135       0.175  51.713 -92.530  1.00 77.68           S  
ATOM   1052  N   LEU A 136      -1.659  54.601 -96.013  1.00 81.09           N  
ATOM   1053  CA  LEU A 136      -1.980  55.830 -96.742  1.00 81.09           C  
ATOM   1054  C   LEU A 136      -3.487  55.939 -97.059  1.00 81.09           C  
ATOM   1055  CB  LEU A 136      -1.123  55.869 -98.023  1.00 81.09           C  
ATOM   1056  O   LEU A 136      -4.107  56.978 -96.814  1.00 81.09           O  
ATOM   1057  CG  LEU A 136      -0.990  57.290 -98.604  1.00 81.09           C  
ATOM   1058  CD1 LEU A 136       0.309  57.953 -98.134  1.00 81.09           C  
ATOM   1059  CD2 LEU A 136      -0.984  57.264-100.131  1.00 81.09           C  
ATOM   1060  N   GLY A 137      -4.087  54.862 -97.578  1.00 78.00           N  
ATOM   1061  CA  GLY A 137      -5.477  54.835 -98.041  1.00 78.00           C  
ATOM   1062  C   GLY A 137      -6.505  54.978 -96.916  1.00 78.00           C  
ATOM   1063  O   GLY A 137      -7.485  55.716 -97.061  1.00 78.00           O  
ATOM   1064  N   LEU A 138      -6.271  54.329 -95.770  1.00 72.60           N  
ATOM   1065  CA  LEU A 138      -7.144  54.460 -94.602  1.00 72.60           C  
ATOM   1066  C   LEU A 138      -7.057  55.869 -94.003  1.00 72.60           C  
ATOM   1067  CB  LEU A 138      -6.820  53.356 -93.579  1.00 72.60           C  
ATOM   1068  O   LEU A 138      -8.091  56.508 -93.812  1.00 72.60           O  
ATOM   1069  CG  LEU A 138      -7.342  51.970 -94.010  1.00 72.60           C  
ATOM   1070  CD1 LEU A 138      -6.717  50.881 -93.146  1.00 72.60           C  
ATOM   1071  CD2 LEU A 138      -8.865  51.864 -93.861  1.00 72.60           C  
ATOM   1072  N   CYS A 139      -5.853  56.409 -93.796  1.00 68.57           N  
ATOM   1073  CA  CYS A 139      -5.684  57.774 -93.294  1.00 68.57           C  
ATOM   1074  C   CYS A 139      -6.354  58.833 -94.194  1.00 68.57           C  
ATOM   1075  CB  CYS A 139      -4.184  58.037 -93.109  1.00 68.57           C  
ATOM   1076  O   CYS A 139      -6.939  59.784 -93.675  1.00 68.57           O  
ATOM   1077  SG  CYS A 139      -3.593  57.151 -91.637  1.00 68.57           S  
ATOM   1078  N   GLY A 140      -6.336  58.650 -95.521  1.00 68.84           N  
ATOM   1079  CA  GLY A 140      -6.975  59.563 -96.477  1.00 68.84           C  
ATOM   1080  C   GLY A 140      -8.511  59.523 -96.497  1.00 68.84           C  
ATOM   1081  O   GLY A 140      -9.146  60.566 -96.644  1.00 68.84           O  
ATOM   1082  N   ARG A 141      -9.143  58.351 -96.324  1.00 69.96           N  
ATOM   1083  CA  ARG A 141     -10.620  58.231 -96.358  1.00 69.96           C  
ATOM   1084  C   ARG A 141     -11.312  58.824 -95.129  1.00 69.96           C  
ATOM   1085  CB  ARG A 141     -11.032  56.758 -96.541  1.00 69.96           C  
ATOM   1086  O   ARG A 141     -12.475  59.217 -95.206  1.00 69.96           O  
ATOM   1087  CG  ARG A 141     -10.872  56.289 -97.995  1.00 69.96           C  
ATOM   1088  CD  ARG A 141     -11.392  54.855 -98.176  1.00 69.96           C  
ATOM   1089  NE  ARG A 141     -11.372  54.444 -99.595  1.00 69.96           N  
ATOM   1090  NH1 ARG A 141     -12.585  52.494 -99.404  1.00 69.96           N  
ATOM   1091  NH2 ARG A 141     -11.858  53.141-101.405  1.00 69.96           N  
ATOM   1092  CZ  ARG A 141     -11.936  53.367-100.124  1.00 69.96           C  
ATOM   1093  N   LEU A 142     -10.623  58.861 -93.992  1.00 62.98           N  
ATOM   1094  CA  LEU A 142     -11.255  59.043 -92.684  1.00 62.98           C  
ATOM   1095  C   LEU A 142     -11.333  60.513 -92.239  1.00 62.98           C  
ATOM   1096  CB  LEU A 142     -10.546  58.104 -91.691  1.00 62.98           C  
ATOM   1097  O   LEU A 142     -12.177  60.859 -91.419  1.00 62.98           O  
ATOM   1098  CG  LEU A 142     -10.723  56.610 -92.073  1.00 62.98           C  
ATOM   1099  CD1 LEU A 142      -9.779  55.667 -91.320  1.00 62.98           C  
ATOM   1100  CD2 LEU A 142     -12.177  56.149 -91.928  1.00 62.98           C  
ATOM   1101  N   THR A 143     -10.538  61.406 -92.835  1.00 61.76           N  
ATOM   1102  CA  THR A 143     -10.594  62.856 -92.571  1.00 61.76           C  
ATOM   1103  C   THR A 143     -11.843  63.538 -93.140  1.00 61.76           C  
ATOM   1104  CB  THR A 143      -9.348  63.555 -93.132  1.00 61.76           C  
ATOM   1105  O   THR A 143     -12.304  64.516 -92.549  1.00 61.76           O  
ATOM   1106  CG2 THR A 143      -8.083  63.186 -92.357  1.00 61.76           C  
ATOM   1107  OG1 THR A 143      -9.167  63.158 -94.469  1.00 61.76           O  
ATOM   1108  N   ARG A 144     -12.413  63.017 -94.243  1.00 61.67           N  
ATOM   1109  CA  ARG A 144     -13.605  63.568 -94.923  1.00 61.67           C  
ATOM   1110  C   ARG A 144     -14.928  63.340 -94.179  1.00 61.67           C  
ATOM   1111  CB  ARG A 144     -13.721  63.003 -96.358  1.00 61.67           C  
ATOM   1112  O   ARG A 144     -15.843  64.136 -94.344  1.00 61.67           O  
ATOM   1113  CG  ARG A 144     -12.916  63.799 -97.402  1.00 61.67           C  
ATOM   1114  CD  ARG A 144     -13.193  63.282 -98.827  1.00 61.67           C  
ATOM   1115  NE  ARG A 144     -12.625  64.172 -99.864  1.00 61.67           N  
ATOM   1116  NH1 ARG A 144     -13.313  63.001-101.727  1.00 61.67           N  
ATOM   1117  NH2 ARG A 144     -12.231  64.928-101.982  1.00 61.67           N  
ATOM   1118  CZ  ARG A 144     -12.724  64.028-101.179  1.00 61.67           C  
ATOM   1119  N   LYS A 145     -15.066  62.271 -93.385  1.00 59.49           N  
ATOM   1120  CA  LYS A 145     -16.388  61.785 -92.924  1.00 59.49           C  
ATOM   1121  C   LYS A 145     -16.941  62.458 -91.652  1.00 59.49           C  
ATOM   1122  CB  LYS A 145     -16.382  60.241 -92.841  1.00 59.49           C  
ATOM   1123  O   LYS A 145     -17.978  62.042 -91.155  1.00 59.49           O  
ATOM   1124  CG  LYS A 145     -17.705  59.661 -93.375  1.00 59.49           C  
ATOM   1125  CD  LYS A 145     -17.788  58.130 -93.283  1.00 59.49           C  
ATOM   1126  CE  LYS A 145     -19.108  57.684 -93.933  1.00 59.49           C  
ATOM   1127  NZ  LYS A 145     -19.382  56.233 -93.770  1.00 59.49           N  
ATOM   1128  N   ALA A 146     -16.255  63.470 -91.116  1.00 53.06           N  
ATOM   1129  CA  ALA A 146     -16.527  64.044 -89.790  1.00 53.06           C  
ATOM   1130  C   ALA A 146     -17.206  65.435 -89.803  1.00 53.06           C  
ATOM   1131  CB  ALA A 146     -15.207  64.033 -89.002  1.00 53.06           C  
ATOM   1132  O   ALA A 146     -17.200  66.114 -88.783  1.00 53.06           O  
ATOM   1133  N   GLY A 147     -17.735  65.896 -90.946  1.00 50.15           N  
ATOM   1134  CA  GLY A 147     -18.184  67.290 -91.126  1.00 50.15           C  
ATOM   1135  C   GLY A 147     -19.697  67.556 -91.176  1.00 50.15           C  
ATOM   1136  O   GLY A 147     -20.071  68.709 -91.341  1.00 50.15           O  
ATOM   1137  N   GLN A 148     -20.567  66.540 -91.096  1.00 52.73           N  
ATOM   1138  CA  GLN A 148     -21.979  66.660 -91.534  1.00 52.73           C  
ATOM   1139  C   GLN A 148     -23.059  66.362 -90.466  1.00 52.73           C  
ATOM   1140  CB  GLN A 148     -22.180  65.782 -92.792  1.00 52.73           C  
ATOM   1141  O   GLN A 148     -24.229  66.292 -90.818  1.00 52.73           O  
ATOM   1142  CG  GLN A 148     -21.552  66.391 -94.056  1.00 52.73           C  
ATOM   1143  CD  GLN A 148     -21.724  65.483 -95.272  1.00 52.73           C  
ATOM   1144  NE2 GLN A 148     -22.476  65.883 -96.274  1.00 52.73           N  
ATOM   1145  OE1 GLN A 148     -21.167  64.398 -95.341  1.00 52.73           O  
ATOM   1146  N   SER A 149     -22.716  66.137 -89.189  1.00 50.56           N  
ATOM   1147  CA  SER A 149     -23.526  65.234 -88.337  1.00 50.56           C  
ATOM   1148  C   SER A 149     -24.108  65.777 -87.011  1.00 50.56           C  
ATOM   1149  CB  SER A 149     -22.696  63.967 -88.074  1.00 50.56           C  
ATOM   1150  O   SER A 149     -24.554  64.954 -86.213  1.00 50.56           O  
ATOM   1151  OG  SER A 149     -23.500  62.897 -87.631  1.00 50.56           O  
ATOM   1152  N   ARG A 150     -24.068  67.084 -86.692  1.00 41.14           N  
ATOM   1153  CA  ARG A 150     -24.430  67.545 -85.323  1.00 41.14           C  
ATOM   1154  C   ARG A 150     -25.008  68.971 -85.196  1.00 41.14           C  
ATOM   1155  CB  ARG A 150     -23.228  67.303 -84.374  1.00 41.14           C  
ATOM   1156  O   ARG A 150     -24.592  69.711 -84.316  1.00 41.14           O  
ATOM   1157  CG  ARG A 150     -23.700  66.995 -82.943  1.00 41.14           C  
ATOM   1158  CD  ARG A 150     -22.524  66.754 -81.990  1.00 41.14           C  
ATOM   1159  NE  ARG A 150     -23.009  66.297 -80.674  1.00 41.14           N  
ATOM   1160  NH1 ARG A 150     -21.025  66.389 -79.514  1.00 41.14           N  
ATOM   1161  NH2 ARG A 150     -22.897  65.762 -78.469  1.00 41.14           N  
ATOM   1162  CZ  ARG A 150     -22.307  66.148 -79.564  1.00 41.14           C  
ATOM   1163  N   ARG A 151     -25.940  69.370 -86.069  1.00 41.24           N  
ATOM   1164  CA  ARG A 151     -26.544  70.726 -86.099  1.00 41.24           C  
ATOM   1165  C   ARG A 151     -28.051  70.687 -85.782  1.00 41.24           C  
ATOM   1166  CB  ARG A 151     -26.219  71.388 -87.456  1.00 41.24           C  
ATOM   1167  O   ARG A 151     -28.842  71.287 -86.502  1.00 41.24           O  
ATOM   1168  CG  ARG A 151     -26.335  72.922 -87.433  1.00 41.24           C  
ATOM   1169  CD  ARG A 151     -26.176  73.490 -88.850  1.00 41.24           C  
ATOM   1170  NE  ARG A 151     -26.000  74.954 -88.829  1.00 41.24           N  
ATOM   1171  NH1 ARG A 151     -25.795  75.290 -91.093  1.00 41.24           N  
ATOM   1172  NH2 ARG A 151     -25.584  77.018 -89.695  1.00 41.24           N  
ATOM   1173  CZ  ARG A 151     -25.793  75.744 -89.869  1.00 41.24           C  
ATOM   1174  N   THR A 152     -28.446  69.855 -84.813  1.00 47.29           N  
ATOM   1175  CA  THR A 152     -29.810  69.285 -84.775  1.00 47.29           C  
ATOM   1176  C   THR A 152     -30.318  68.938 -83.363  1.00 47.29           C  
ATOM   1177  CB  THR A 152     -29.913  68.029 -85.688  1.00 47.29           C  
ATOM   1178  O   THR A 152     -31.093  67.998 -83.221  1.00 47.29           O  
ATOM   1179  CG2 THR A 152     -31.254  67.978 -86.420  1.00 47.29           C  
ATOM   1180  OG1 THR A 152     -28.928  67.966 -86.707  1.00 47.29           O  
ATOM   1181  N   GLN A 153     -29.835  69.602 -82.303  1.00 40.80           N  
ATOM   1182  CA  GLN A 153     -30.171  69.214 -80.919  1.00 40.80           C  
ATOM   1183  C   GLN A 153     -30.119  70.385 -79.912  1.00 40.80           C  
ATOM   1184  CB  GLN A 153     -29.308  67.996 -80.511  1.00 40.80           C  
ATOM   1185  O   GLN A 153     -29.539  70.256 -78.838  1.00 40.80           O  
ATOM   1186  CG  GLN A 153     -29.998  67.157 -79.424  1.00 40.80           C  
ATOM   1187  CD  GLN A 153     -29.321  65.817 -79.141  1.00 40.80           C  
ATOM   1188  NE2 GLN A 153     -29.941  64.993 -78.325  1.00 40.80           N  
ATOM   1189  OE1 GLN A 153     -28.248  65.472 -79.630  1.00 40.80           O  
ATOM   1190  N   GLU A 154     -30.703  71.525 -80.283  1.00 35.53           N  
ATOM   1191  CA  GLU A 154     -30.854  72.733 -79.453  1.00 35.53           C  
ATOM   1192  C   GLU A 154     -32.306  73.237 -79.613  1.00 35.53           C  
ATOM   1193  CB  GLU A 154     -29.857  73.824 -79.931  1.00 35.53           C  
ATOM   1194  O   GLU A 154     -32.602  73.747 -80.692  1.00 35.53           O  
ATOM   1195  CG  GLU A 154     -28.367  73.481 -79.739  1.00 35.53           C  
ATOM   1196  CD  GLU A 154     -27.406  74.450 -80.462  1.00 35.53           C  
ATOM   1197  OE1 GLU A 154     -26.383  74.830 -79.847  1.00 35.53           O  
ATOM   1198  OE2 GLU A 154     -27.606  74.694 -81.678  1.00 35.53           O  
ATOM   1199  N   LEU A 155     -33.198  73.019 -78.623  1.00 40.68           N  
ATOM   1200  CA  LEU A 155     -34.520  73.673 -78.399  1.00 40.68           C  
ATOM   1201  C   LEU A 155     -35.377  72.943 -77.323  1.00 40.68           C  
ATOM   1202  CB  LEU A 155     -35.352  73.760 -79.707  1.00 40.68           C  
ATOM   1203  O   LEU A 155     -35.242  71.728 -77.180  1.00 40.68           O  
ATOM   1204  CG  LEU A 155     -35.258  75.147 -80.381  1.00 40.68           C  
ATOM   1205  CD1 LEU A 155     -35.575  75.053 -81.875  1.00 40.68           C  
ATOM   1206  CD2 LEU A 155     -36.230  76.141 -79.745  1.00 40.68           C  
ATOM   1207  N   GLN A 156     -36.317  73.695 -76.719  1.00 39.89           N  
ATOM   1208  CA  GLN A 156     -37.496  73.312 -75.898  1.00 39.89           C  
ATOM   1209  C   GLN A 156     -37.341  73.040 -74.375  1.00 39.89           C  
ATOM   1210  CB  GLN A 156     -38.344  72.229 -76.604  1.00 39.89           C  
ATOM   1211  O   GLN A 156     -36.433  72.323 -73.956  1.00 39.89           O  
ATOM   1212  CG  GLN A 156     -39.801  72.658 -76.835  1.00 39.89           C  
ATOM   1213  CD  GLN A 156     -39.983  73.666 -77.971  1.00 39.89           C  
ATOM   1214  NE2 GLN A 156     -41.007  74.486 -77.901  1.00 39.89           N  
ATOM   1215  OE1 GLN A 156     -39.243  73.729 -78.946  1.00 39.89           O  
ATOM   1216  N   ASP A 157     -38.313  73.564 -73.605  1.00 33.58           N  
ATOM   1217  CA  ASP A 157     -38.516  73.535 -72.136  1.00 33.58           C  
ATOM   1218  C   ASP A 157     -40.026  73.256 -71.793  1.00 33.58           C  
ATOM   1219  CB  ASP A 157     -38.071  74.902 -71.550  1.00 33.58           C  
ATOM   1220  O   ASP A 157     -40.816  73.090 -72.728  1.00 33.58           O  
ATOM   1221  CG  ASP A 157     -36.575  75.225 -71.712  1.00 33.58           C  
ATOM   1222  OD1 ASP A 157     -35.760  74.664 -70.940  1.00 33.58           O  
ATOM   1223  OD2 ASP A 157     -36.227  76.039 -72.607  1.00 33.58           O  
ATOM   1224  N   ASP A 158     -40.387  73.266 -70.490  1.00 33.63           N  
ATOM   1225  CA  ASP A 158     -41.730  73.412 -69.833  1.00 33.63           C  
ATOM   1226  C   ASP A 158     -42.693  72.196 -69.533  1.00 33.63           C  
ATOM   1227  CB  ASP A 158     -42.462  74.666 -70.373  1.00 33.63           C  
ATOM   1228  O   ASP A 158     -42.757  71.220 -70.281  1.00 33.63           O  
ATOM   1229  CG  ASP A 158     -41.661  75.977 -70.225  1.00 33.63           C  
ATOM   1230  OD1 ASP A 158     -40.857  76.087 -69.266  1.00 33.63           O  
ATOM   1231  OD2 ASP A 158     -41.818  76.870 -71.095  1.00 33.63           O  
ATOM   1232  N   ASP A 159     -43.431  72.352 -68.402  1.00 39.60           N  
ATOM   1233  CA  ASP A 159     -44.715  71.802 -67.838  1.00 39.60           C  
ATOM   1234  C   ASP A 159     -44.965  70.340 -67.290  1.00 39.60           C  
ATOM   1235  CB  ASP A 159     -45.906  72.333 -68.661  1.00 39.60           C  
ATOM   1236  O   ASP A 159     -45.053  69.370 -68.041  1.00 39.60           O  
ATOM   1237  CG  ASP A 159     -45.984  73.873 -68.758  1.00 39.60           C  
ATOM   1238  OD1 ASP A 159     -45.281  74.574 -67.990  1.00 39.60           O  
ATOM   1239  OD2 ASP A 159     -46.749  74.356 -69.630  1.00 39.60           O  
ATOM   1240  N   ASP A 160     -45.158  70.268 -65.948  1.00 34.51           N  
ATOM   1241  CA  ASP A 160     -46.178  69.671 -65.009  1.00 34.51           C  
ATOM   1242  C   ASP A 160     -46.803  68.220 -65.002  1.00 34.51           C  
ATOM   1243  CB  ASP A 160     -47.282  70.728 -64.769  1.00 34.51           C  
ATOM   1244  O   ASP A 160     -47.257  67.684 -66.010  1.00 34.51           O  
ATOM   1245  CG  ASP A 160     -46.780  72.056 -64.162  1.00 34.51           C  
ATOM   1246  OD1 ASP A 160     -45.559  72.172 -63.884  1.00 34.51           O  
ATOM   1247  OD2 ASP A 160     -47.619  72.973 -63.996  1.00 34.51           O  
ATOM   1248  N   ASP A 161     -46.875  67.680 -63.758  1.00 34.76           N  
ATOM   1249  CA  ASP A 161     -47.742  66.721 -62.985  1.00 34.76           C  
ATOM   1250  C   ASP A 161     -48.774  65.702 -63.579  1.00 34.76           C  
ATOM   1251  CB  ASP A 161     -48.507  67.553 -61.923  1.00 34.76           C  
ATOM   1252  O   ASP A 161     -49.647  66.070 -64.361  1.00 34.76           O  
ATOM   1253  CG  ASP A 161     -47.626  68.316 -60.918  1.00 34.76           C  
ATOM   1254  OD1 ASP A 161     -46.410  68.015 -60.839  1.00 34.76           O  
ATOM   1255  OD2 ASP A 161     -48.167  69.204 -60.218  1.00 34.76           O  
ATOM   1256  N   ASP A 162     -48.775  64.454 -63.039  1.00 38.21           N  
ATOM   1257  CA  ASP A 162     -49.946  63.666 -62.519  1.00 38.21           C  
ATOM   1258  C   ASP A 162     -49.498  62.332 -61.807  1.00 38.21           C  
ATOM   1259  CB  ASP A 162     -51.020  63.382 -63.607  1.00 38.21           C  
ATOM   1260  O   ASP A 162     -48.350  61.914 -61.971  1.00 38.21           O  
ATOM   1261  CG  ASP A 162     -52.385  64.077 -63.381  1.00 38.21           C  
ATOM   1262  OD1 ASP A 162     -52.711  64.434 -62.224  1.00 38.21           O  
ATOM   1263  OD2 ASP A 162     -53.172  64.156 -64.359  1.00 38.21           O  
ATOM   1264  N   ASP A 163     -50.367  61.683 -61.001  1.00 31.57           N  
ATOM   1265  CA  ASP A 163     -50.053  60.637 -59.971  1.00 31.57           C  
ATOM   1266  C   ASP A 163     -49.994  59.126 -60.389  1.00 31.57           C  
ATOM   1267  CB  ASP A 163     -51.106  60.721 -58.835  1.00 31.57           C  
ATOM   1268  O   ASP A 163     -50.686  58.700 -61.314  1.00 31.57           O  
ATOM   1269  CG  ASP A 163     -50.967  61.894 -57.857  1.00 31.57           C  
ATOM   1270  OD1 ASP A 163     -49.843  62.121 -57.353  1.00 31.57           O  
ATOM   1271  OD2 ASP A 163     -52.014  62.515 -57.545  1.00 31.57           O  
ATOM   1272  N   ASP A 164     -49.282  58.327 -59.557  1.00 30.13           N  
ATOM   1273  CA  ASP A 164     -49.359  56.860 -59.262  1.00 30.13           C  
ATOM   1274  C   ASP A 164     -49.206  55.816 -60.414  1.00 30.13           C  
ATOM   1275  CB  ASP A 164     -50.572  56.586 -58.339  1.00 30.13           C  
ATOM   1276  O   ASP A 164     -49.514  56.049 -61.577  1.00 30.13           O  
ATOM   1277  CG  ASP A 164     -50.395  57.069 -56.884  1.00 30.13           C  
ATOM   1278  OD1 ASP A 164     -49.234  57.161 -56.414  1.00 30.13           O  
ATOM   1279  OD2 ASP A 164     -51.434  57.292 -56.214  1.00 30.13           O  
ATOM   1280  N   ASP A 165     -48.714  54.581 -60.214  1.00 36.00           N  
ATOM   1281  CA  ASP A 165     -48.700  53.689 -59.023  1.00 36.00           C  
ATOM   1282  C   ASP A 165     -47.429  52.769 -59.012  1.00 36.00           C  
ATOM   1283  CB  ASP A 165     -50.007  52.852 -59.104  1.00 36.00           C  
ATOM   1284  O   ASP A 165     -47.374  51.715 -58.376  1.00 36.00           O  
ATOM   1285  CG  ASP A 165     -50.752  52.550 -57.792  1.00 36.00           C  
ATOM   1286  OD1 ASP A 165     -50.173  52.675 -56.690  1.00 36.00           O  
ATOM   1287  OD2 ASP A 165     -51.930  52.122 -57.910  1.00 36.00           O  
ATOM   1288  N   ASP A 166     -46.422  53.133 -59.818  1.00 34.86           N  
ATOM   1289  CA  ASP A 166     -45.168  52.426 -60.155  1.00 34.86           C  
ATOM   1290  C   ASP A 166     -44.177  53.488 -60.720  1.00 34.86           C  
ATOM   1291  CB  ASP A 166     -45.455  51.331 -61.222  1.00 34.86           C  
ATOM   1292  O   ASP A 166     -44.629  54.540 -61.160  1.00 34.86           O  
ATOM   1293  CG  ASP A 166     -45.129  49.880 -60.813  1.00 34.86           C  
ATOM   1294  OD1 ASP A 166     -44.082  49.658 -60.156  1.00 34.86           O  
ATOM   1295  OD2 ASP A 166     -45.859  48.958 -61.260  1.00 34.86           O  
ATOM   1296  N   GLU A 167     -42.862  53.211 -60.785  1.00 31.08           N  
ATOM   1297  CA  GLU A 167     -41.789  54.122 -61.295  1.00 31.08           C  
ATOM   1298  C   GLU A 167     -41.550  55.409 -60.433  1.00 31.08           C  
ATOM   1299  CB  GLU A 167     -41.939  54.358 -62.829  1.00 31.08           C  
ATOM   1300  O   GLU A 167     -42.447  56.165 -60.094  1.00 31.08           O  
ATOM   1301  CG  GLU A 167     -41.934  53.029 -63.627  1.00 31.08           C  
ATOM   1302  CD  GLU A 167     -41.649  53.133 -65.146  1.00 31.08           C  
ATOM   1303  OE1 GLU A 167     -41.129  52.132 -65.710  1.00 31.08           O  
ATOM   1304  OE2 GLU A 167     -41.923  54.176 -65.783  1.00 31.08           O  
ATOM   1305  N   ASP A 168     -40.387  55.565 -59.780  1.00 37.26           N  
ATOM   1306  CA  ASP A 168     -39.170  56.290 -60.233  1.00 37.26           C  
ATOM   1307  C   ASP A 168     -39.326  57.817 -60.472  1.00 37.26           C  
ATOM   1308  CB  ASP A 168     -38.497  55.646 -61.470  1.00 37.26           C  
ATOM   1309  O   ASP A 168     -40.167  58.221 -61.262  1.00 37.26           O  
ATOM   1310  CG  ASP A 168     -37.573  54.450 -61.208  1.00 37.26           C  
ATOM   1311  OD1 ASP A 168     -37.005  54.360 -60.094  1.00 37.26           O  
ATOM   1312  OD2 ASP A 168     -37.307  53.693 -62.172  1.00 37.26           O  
ATOM   1313  N   ILE A 169     -38.420  58.649 -59.902  1.00 29.12           N  
ATOM   1314  CA  ILE A 169     -37.633  59.730 -60.582  1.00 29.12           C  
ATOM   1315  C   ILE A 169     -36.836  60.643 -59.605  1.00 29.12           C  
ATOM   1316  CB  ILE A 169     -38.454  60.539 -61.637  1.00 29.12           C  
ATOM   1317  O   ILE A 169     -37.222  60.906 -58.468  1.00 29.12           O  
ATOM   1318  CG1 ILE A 169     -38.326  59.811 -63.005  1.00 29.12           C  
ATOM   1319  CG2 ILE A 169     -38.021  62.005 -61.851  1.00 29.12           C  
ATOM   1320  CD1 ILE A 169     -39.446  60.135 -63.999  1.00 29.12           C  
ATOM   1321  N   ASP A 170     -35.666  61.111 -60.070  1.00 38.10           N  
ATOM   1322  CA  ASP A 170     -34.689  61.971 -59.374  1.00 38.10           C  
ATOM   1323  C   ASP A 170     -35.077  63.463 -59.235  1.00 38.10           C  
ATOM   1324  CB  ASP A 170     -33.386  62.006 -60.195  1.00 38.10           C  
ATOM   1325  O   ASP A 170     -35.637  64.052 -60.156  1.00 38.10           O  
ATOM   1326  CG  ASP A 170     -32.690  60.668 -60.419  1.00 38.10           C  
ATOM   1327  OD1 ASP A 170     -32.004  60.223 -59.472  1.00 38.10           O  
ATOM   1328  OD2 ASP A 170     -32.716  60.191 -61.577  1.00 38.10           O  
ATOM   1329  N   ALA A 171     -34.553  64.147 -58.199  1.00 29.15           N  
ATOM   1330  CA  ALA A 171     -34.471  65.622 -58.164  1.00 29.15           C  
ATOM   1331  C   ALA A 171     -33.262  66.207 -57.377  1.00 29.15           C  
ATOM   1332  CB  ALA A 171     -35.815  66.192 -57.687  1.00 29.15           C  
ATOM   1333  O   ALA A 171     -33.420  66.982 -56.434  1.00 29.15           O  
ATOM   1334  N   ALA A 172     -32.018  65.884 -57.768  1.00 32.44           N  
ATOM   1335  CA  ALA A 172     -30.816  66.635 -57.343  1.00 32.44           C  
ATOM   1336  C   ALA A 172     -29.676  66.515 -58.389  1.00 32.44           C  
ATOM   1337  CB  ALA A 172     -30.368  66.149 -55.954  1.00 32.44           C  
ATOM   1338  O   ALA A 172     -28.904  65.554 -58.354  1.00 32.44           O  
ATOM   1339  N   PRO A 173     -29.556  67.442 -59.361  1.00 32.91           N  
ATOM   1340  CA  PRO A 173     -28.950  67.114 -60.655  1.00 32.91           C  
ATOM   1341  C   PRO A 173     -27.415  67.214 -60.698  1.00 32.91           C  
ATOM   1342  CB  PRO A 173     -29.624  68.060 -61.655  1.00 32.91           C  
ATOM   1343  O   PRO A 173     -26.838  68.296 -60.592  1.00 32.91           O  
ATOM   1344  CG  PRO A 173     -29.943  69.295 -60.814  1.00 32.91           C  
ATOM   1345  CD  PRO A 173     -30.299  68.693 -59.456  1.00 32.91           C  
ATOM   1346  N   ALA A 174     -26.745  66.086 -60.970  1.00 28.31           N  
ATOM   1347  CA  ALA A 174     -25.305  66.029 -61.246  1.00 28.31           C  
ATOM   1348  C   ALA A 174     -24.927  64.972 -62.317  1.00 28.31           C  
ATOM   1349  CB  ALA A 174     -24.551  65.850 -59.921  1.00 28.31           C  
ATOM   1350  O   ALA A 174     -24.309  63.954 -62.027  1.00 28.31           O  
ATOM   1351  N   VAL A 175     -25.216  65.287 -63.589  1.00 29.56           N  
ATOM   1352  CA  VAL A 175     -24.601  64.680 -64.801  1.00 29.56           C  
ATOM   1353  C   VAL A 175     -25.014  63.232 -65.177  1.00 29.56           C  
ATOM   1354  CB  VAL A 175     -23.065  64.927 -64.869  1.00 29.56           C  
ATOM   1355  O   VAL A 175     -24.170  62.401 -65.490  1.00 29.56           O  
ATOM   1356  CG1 VAL A 175     -22.532  64.854 -66.313  1.00 29.56           C  
ATOM   1357  CG2 VAL A 175     -22.651  66.322 -64.366  1.00 29.56           C  
ATOM   1358  N   GLY A 176     -26.326  62.977 -65.253  1.00 27.14           N  
ATOM   1359  CA  GLY A 176     -27.053  62.608 -66.493  1.00 27.14           C  
ATOM   1360  C   GLY A 176     -26.731  61.354 -67.352  1.00 27.14           C  
ATOM   1361  O   GLY A 176     -25.682  60.728 -67.279  1.00 27.14           O  
ATOM   1362  N   LEU A 177     -27.669  61.086 -68.283  1.00 29.00           N  
ATOM   1363  CA  LEU A 177     -27.743  59.992 -69.283  1.00 29.00           C  
ATOM   1364  C   LEU A 177     -27.962  58.575 -68.705  1.00 29.00           C  
ATOM   1365  CB  LEU A 177     -26.585  60.067 -70.308  1.00 29.00           C  
ATOM   1366  O   LEU A 177     -27.027  57.892 -68.299  1.00 29.00           O  
ATOM   1367  CG  LEU A 177     -26.965  60.741 -71.637  1.00 29.00           C  
ATOM   1368  CD1 LEU A 177     -27.369  62.206 -71.469  1.00 29.00           C  
ATOM   1369  CD2 LEU A 177     -25.778  60.683 -72.603  1.00 29.00           C  
ATOM   1370  N   LYS A 178     -29.207  58.073 -68.666  1.00 27.38           N  
ATOM   1371  CA  LYS A 178     -29.995  57.552 -69.818  1.00 27.38           C  
ATOM   1372  C   LYS A 178     -29.173  56.645 -70.754  1.00 27.38           C  
ATOM   1373  CB  LYS A 178     -30.762  58.635 -70.630  1.00 27.38           C  
ATOM   1374  O   LYS A 178     -28.329  57.140 -71.500  1.00 27.38           O  
ATOM   1375  CG  LYS A 178     -31.810  59.423 -69.817  1.00 27.38           C  
ATOM   1376  CD  LYS A 178     -32.735  60.323 -70.672  1.00 27.38           C  
ATOM   1377  CE  LYS A 178     -33.825  60.942 -69.769  1.00 27.38           C  
ATOM   1378  NZ  LYS A 178     -34.840  61.770 -70.484  1.00 27.38           N  
ATOM   1379  N   GLY A 179     -29.483  55.339 -70.795  1.00 27.24           N  
ATOM   1380  CA  GLY A 179     -29.041  54.477 -71.905  1.00 27.24           C  
ATOM   1381  C   GLY A 179     -28.847  52.974 -71.652  1.00 27.24           C  
ATOM   1382  O   GLY A 179     -27.722  52.479 -71.743  1.00 27.24           O  
ATOM   1383  N   ALA A 180     -29.941  52.213 -71.543  1.00 31.92           N  
ATOM   1384  CA  ALA A 180     -30.017  50.976 -72.334  1.00 31.92           C  
ATOM   1385  C   ALA A 180     -30.000  51.361 -73.841  1.00 31.92           C  
ATOM   1386  CB  ALA A 180     -31.288  50.216 -71.920  1.00 31.92           C  
ATOM   1387  O   ALA A 180     -30.450  52.466 -74.156  1.00 31.92           O  
ATOM   1388  N   PRO A 181     -29.485  50.537 -74.786  1.00 28.73           N  
ATOM   1389  CA  PRO A 181     -29.352  49.080 -74.699  1.00 28.73           C  
ATOM   1390  C   PRO A 181     -27.960  48.497 -75.071  1.00 28.73           C  
ATOM   1391  CB  PRO A 181     -30.411  48.641 -75.722  1.00 28.73           C  
ATOM   1392  O   PRO A 181     -27.014  49.194 -75.435  1.00 28.73           O  
ATOM   1393  CG  PRO A 181     -30.223  49.636 -76.875  1.00 28.73           C  
ATOM   1394  CD  PRO A 181     -29.608  50.866 -76.206  1.00 28.73           C  
ATOM   1395  N   ALA A 182     -27.877  47.159 -75.035  1.00 27.39           N  
ATOM   1396  CA  ALA A 182     -26.994  46.319 -75.865  1.00 27.39           C  
ATOM   1397  C   ALA A 182     -25.469  46.608 -75.849  1.00 27.39           C  
ATOM   1398  CB  ALA A 182     -27.589  46.266 -77.283  1.00 27.39           C  
ATOM   1399  O   ALA A 182     -24.839  46.739 -76.901  1.00 27.39           O  
ATOM   1400  N   LEU A 183     -24.830  46.640 -74.667  1.00 27.35           N  
ATOM   1401  CA  LEU A 183     -23.417  47.050 -74.535  1.00 27.35           C  
ATOM   1402  C   LEU A 183     -22.419  46.048 -73.920  1.00 27.35           C  
ATOM   1403  CB  LEU A 183     -23.357  48.494 -74.002  1.00 27.35           C  
ATOM   1404  O   LEU A 183     -21.381  46.438 -73.377  1.00 27.35           O  
ATOM   1405  CG  LEU A 183     -23.305  49.507 -75.163  1.00 27.35           C  
ATOM   1406  CD1 LEU A 183     -23.477  50.920 -74.611  1.00 27.35           C  
ATOM   1407  CD2 LEU A 183     -21.965  49.431 -75.910  1.00 27.35           C  
ATOM   1408  N   ALA A 184     -22.609  44.753 -74.196  1.00 31.91           N  
ATOM   1409  CA  ALA A 184     -21.599  43.694 -73.997  1.00 31.91           C  
ATOM   1410  C   ALA A 184     -20.276  43.891 -74.797  1.00 31.91           C  
ATOM   1411  CB  ALA A 184     -22.264  42.349 -74.323  1.00 31.91           C  
ATOM   1412  O   ALA A 184     -19.376  43.051 -74.766  1.00 31.91           O  
ATOM   1413  N   THR A 185     -20.129  45.006 -75.522  1.00 35.31           N  
ATOM   1414  CA  THR A 185     -19.056  45.289 -76.490  1.00 35.31           C  
ATOM   1415  C   THR A 185     -18.140  46.471 -76.126  1.00 35.31           C  
ATOM   1416  CB  THR A 185     -19.681  45.504 -77.879  1.00 35.31           C  
ATOM   1417  O   THR A 185     -17.022  46.536 -76.644  1.00 35.31           O  
ATOM   1418  CG2 THR A 185     -20.189  44.196 -78.484  1.00 35.31           C  
ATOM   1419  OG1 THR A 185     -20.777  46.381 -77.759  1.00 35.31           O  
ATOM   1420  N   LYS A 186     -18.508  47.374 -75.195  1.00 33.77           N  
ATOM   1421  CA  LYS A 186     -17.653  48.535 -74.818  1.00 33.77           C  
ATOM   1422  C   LYS A 186     -16.372  48.149 -74.059  1.00 33.77           C  
ATOM   1423  CB  LYS A 186     -18.457  49.609 -74.044  1.00 33.77           C  
ATOM   1424  O   LYS A 186     -15.360  48.841 -74.197  1.00 33.77           O  
ATOM   1425  CG  LYS A 186     -18.839  50.831 -74.912  1.00 33.77           C  
ATOM   1426  CD  LYS A 186     -19.780  51.795 -74.156  1.00 33.77           C  
ATOM   1427  CE  LYS A 186     -20.452  52.836 -75.076  1.00 33.77           C  
ATOM   1428  NZ  LYS A 186     -21.508  53.624 -74.375  1.00 33.77           N  
ATOM   1429  N   ARG A 187     -16.362  47.030 -73.315  1.00 35.96           N  
ATOM   1430  CA  ARG A 187     -15.227  46.601 -72.456  1.00 35.96           C  
ATOM   1431  C   ARG A 187     -13.892  46.475 -73.215  1.00 35.96           C  
ATOM   1432  CB  ARG A 187     -15.589  45.297 -71.694  1.00 35.96           C  
ATOM   1433  O   ARG A 187     -12.841  46.754 -72.645  1.00 35.96           O  
ATOM   1434  CG  ARG A 187     -15.414  45.424 -70.165  1.00 35.96           C  
ATOM   1435  CD  ARG A 187     -15.835  44.144 -69.412  1.00 35.96           C  
ATOM   1436  NE  ARG A 187     -15.926  44.359 -67.949  1.00 35.96           N  
ATOM   1437  NH1 ARG A 187     -16.673  42.263 -67.328  1.00 35.96           N  
ATOM   1438  NH2 ARG A 187     -16.476  43.853 -65.788  1.00 35.96           N  
ATOM   1439  CZ  ARG A 187     -16.353  43.494 -67.036  1.00 35.96           C  
ATOM   1440  N   ARG A 188     -13.922  46.133 -74.513  1.00 41.06           N  
ATOM   1441  CA  ARG A 188     -12.718  46.029 -75.367  1.00 41.06           C  
ATOM   1442  C   ARG A 188     -12.160  47.390 -75.823  1.00 41.06           C  
ATOM   1443  CB  ARG A 188     -12.975  45.104 -76.576  1.00 41.06           C  
ATOM   1444  O   ARG A 188     -10.960  47.488 -76.058  1.00 41.06           O  
ATOM   1445  CG  ARG A 188     -13.415  43.676 -76.195  1.00 41.06           C  
ATOM   1446  CD  ARG A 188     -13.454  42.743 -77.420  1.00 41.06           C  
ATOM   1447  NE  ARG A 188     -14.191  41.490 -77.142  1.00 41.06           N  
ATOM   1448  NH1 ARG A 188     -13.519  40.256 -78.972  1.00 41.06           N  
ATOM   1449  NH2 ARG A 188     -15.023  39.409 -77.570  1.00 41.06           N  
ATOM   1450  CZ  ARG A 188     -14.237  40.397 -77.893  1.00 41.06           C  
ATOM   1451  N   LEU A 189     -12.983  48.442 -75.928  1.00 41.39           N  
ATOM   1452  CA  LEU A 189     -12.508  49.787 -76.303  1.00 41.39           C  
ATOM   1453  C   LEU A 189     -11.785  50.477 -75.142  1.00 41.39           C  
ATOM   1454  CB  LEU A 189     -13.662  50.673 -76.822  1.00 41.39           C  
ATOM   1455  O   LEU A 189     -10.705  51.027 -75.344  1.00 41.39           O  
ATOM   1456  CG  LEU A 189     -13.732  50.750 -78.357  1.00 41.39           C  
ATOM   1457  CD1 LEU A 189     -14.252  49.450 -78.973  1.00 41.39           C  
ATOM   1458  CD2 LEU A 189     -14.651  51.890 -78.793  1.00 41.39           C  
ATOM   1459  N   TRP A 190     -12.350  50.401 -73.934  1.00 43.27           N  
ATOM   1460  CA  TRP A 190     -11.747  50.977 -72.725  1.00 43.27           C  
ATOM   1461  C   TRP A 190     -10.408  50.317 -72.380  1.00 43.27           C  
ATOM   1462  CB  TRP A 190     -12.747  50.844 -71.576  1.00 43.27           C  
ATOM   1463  O   TRP A 190      -9.469  51.004 -71.994  1.00 43.27           O  
ATOM   1464  CG  TRP A 190     -12.376  51.498 -70.280  1.00 43.27           C  
ATOM   1465  CD1 TRP A 190     -12.614  52.790 -69.958  1.00 43.27           C  
ATOM   1466  CD2 TRP A 190     -11.837  50.881 -69.068  1.00 43.27           C  
ATOM   1467  CE2 TRP A 190     -11.894  51.843 -68.014  1.00 43.27           C  
ATOM   1468  CE3 TRP A 190     -11.383  49.585 -68.732  1.00 43.27           C  
ATOM   1469  NE1 TRP A 190     -12.313  53.004 -68.627  1.00 43.27           N  
ATOM   1470  CH2 TRP A 190     -11.200  50.203 -66.374  1.00 43.27           C  
ATOM   1471  CZ2 TRP A 190     -11.605  51.513 -66.682  1.00 43.27           C  
ATOM   1472  CZ3 TRP A 190     -11.061  49.251 -67.401  1.00 43.27           C  
ATOM   1473  N   LEU A 191     -10.275  49.004 -72.611  1.00 48.83           N  
ATOM   1474  CA  LEU A 191      -8.983  48.321 -72.519  1.00 48.83           C  
ATOM   1475  C   LEU A 191      -7.966  48.851 -73.537  1.00 48.83           C  
ATOM   1476  CB  LEU A 191      -9.175  46.800 -72.666  1.00 48.83           C  
ATOM   1477  O   LEU A 191      -6.814  49.023 -73.170  1.00 48.83           O  
ATOM   1478  CG  LEU A 191      -9.568  46.103 -71.350  1.00 48.83           C  
ATOM   1479  CD1 LEU A 191     -10.018  44.672 -71.642  1.00 48.83           C  
ATOM   1480  CD2 LEU A 191      -8.396  46.034 -70.366  1.00 48.83           C  
ATOM   1481  N   ALA A 192      -8.348  49.164 -74.778  1.00 44.92           N  
ATOM   1482  CA  ALA A 192      -7.406  49.673 -75.781  1.00 44.92           C  
ATOM   1483  C   ALA A 192      -6.976  51.136 -75.541  1.00 44.92           C  
ATOM   1484  CB  ALA A 192      -8.026  49.482 -77.169  1.00 44.92           C  
ATOM   1485  O   ALA A 192      -5.835  51.496 -75.848  1.00 44.92           O  
ATOM   1486  N   SER A 193      -7.854  51.984 -74.988  1.00 51.32           N  
ATOM   1487  CA  SER A 193      -7.485  53.345 -74.576  1.00 51.32           C  
ATOM   1488  C   SER A 193      -6.670  53.334 -73.284  1.00 51.32           C  
ATOM   1489  CB  SER A 193      -8.703  54.267 -74.468  1.00 51.32           C  
ATOM   1490  O   SER A 193      -5.590  53.927 -73.273  1.00 51.32           O  
ATOM   1491  OG  SER A 193      -9.638  53.776 -73.532  1.00 51.32           O  
ATOM   1492  N   ARG A 194      -7.092  52.587 -72.246  1.00 53.43           N  
ATOM   1493  CA  ARG A 194      -6.272  52.382 -71.041  1.00 53.43           C  
ATOM   1494  C   ARG A 194      -4.925  51.778 -71.397  1.00 53.43           C  
ATOM   1495  CB  ARG A 194      -6.956  51.558 -69.932  1.00 53.43           C  
ATOM   1496  O   ARG A 194      -3.944  52.400 -71.048  1.00 53.43           O  
ATOM   1497  CG  ARG A 194      -7.757  52.437 -68.954  1.00 53.43           C  
ATOM   1498  CD  ARG A 194      -8.093  51.664 -67.667  1.00 53.43           C  
ATOM   1499  NE  ARG A 194      -8.549  52.561 -66.583  1.00 53.43           N  
ATOM   1500  NH1 ARG A 194      -8.382  51.074 -64.830  1.00 53.43           N  
ATOM   1501  NH2 ARG A 194      -9.064  53.154 -64.438  1.00 53.43           N  
ATOM   1502  CZ  ARG A 194      -8.663  52.259 -65.297  1.00 53.43           C  
ATOM   1503  N   PHE A 195      -4.837  50.674 -72.142  1.00 56.58           N  
ATOM   1504  CA  PHE A 195      -3.548  50.045 -72.463  1.00 56.58           C  
ATOM   1505  C   PHE A 195      -2.604  51.000 -73.201  1.00 56.58           C  
ATOM   1506  CB  PHE A 195      -3.752  48.742 -73.251  1.00 56.58           C  
ATOM   1507  O   PHE A 195      -1.408  50.977 -72.940  1.00 56.58           O  
ATOM   1508  CG  PHE A 195      -2.538  47.829 -73.284  1.00 56.58           C  
ATOM   1509  CD1 PHE A 195      -1.519  48.007 -74.240  1.00 56.58           C  
ATOM   1510  CD2 PHE A 195      -2.435  46.782 -72.347  1.00 56.58           C  
ATOM   1511  CE1 PHE A 195      -0.408  47.144 -74.258  1.00 56.58           C  
ATOM   1512  CE2 PHE A 195      -1.328  45.916 -72.368  1.00 56.58           C  
ATOM   1513  CZ  PHE A 195      -0.314  46.097 -73.324  1.00 56.58           C  
ATOM   1514  N   ARG A 196      -3.108  51.900 -74.060  1.00 56.78           N  
ATOM   1515  CA  ARG A 196      -2.262  52.943 -74.661  1.00 56.78           C  
ATOM   1516  C   ARG A 196      -1.822  53.987 -73.638  1.00 56.78           C  
ATOM   1517  CB  ARG A 196      -2.964  53.594 -75.853  1.00 56.78           C  
ATOM   1518  O   ARG A 196      -0.640  54.297 -73.597  1.00 56.78           O  
ATOM   1519  CG  ARG A 196      -1.964  54.397 -76.709  1.00 56.78           C  
ATOM   1520  CD  ARG A 196      -2.663  55.223 -77.793  1.00 56.78           C  
ATOM   1521  NE  ARG A 196      -3.598  54.393 -78.573  1.00 56.78           N  
ATOM   1522  NH1 ARG A 196      -3.835  55.746 -80.415  1.00 56.78           N  
ATOM   1523  NH2 ARG A 196      -4.892  53.783 -80.319  1.00 56.78           N  
ATOM   1524  CZ  ARG A 196      -4.103  54.652 -79.761  1.00 56.78           C  
ATOM   1525  N   VAL A 197      -2.732  54.514 -72.817  1.00 60.34           N  
ATOM   1526  CA  VAL A 197      -2.402  55.517 -71.789  1.00 60.34           C  
ATOM   1527  C   VAL A 197      -1.474  54.928 -70.724  1.00 60.34           C  
ATOM   1528  CB  VAL A 197      -3.680  56.125 -71.174  1.00 60.34           C  
ATOM   1529  O   VAL A 197      -0.484  55.559 -70.386  1.00 60.34           O  
ATOM   1530  CG1 VAL A 197      -3.387  57.054 -69.989  1.00 60.34           C  
ATOM   1531  CG2 VAL A 197      -4.430  56.959 -72.224  1.00 60.34           C  
ATOM   1532  N   THR A 198      -1.707  53.699 -70.259  1.00 61.67           N  
ATOM   1533  CA  THR A 198      -0.864  53.001 -69.282  1.00 61.67           C  
ATOM   1534  C   THR A 198       0.450  52.529 -69.885  1.00 61.67           C  
ATOM   1535  CB  THR A 198      -1.562  51.813 -68.600  1.00 61.67           C  
ATOM   1536  O   THR A 198       1.445  52.590 -69.184  1.00 61.67           O  
ATOM   1537  CG2 THR A 198      -2.810  52.233 -67.824  1.00 61.67           C  
ATOM   1538  OG1 THR A 198      -1.940  50.819 -69.526  1.00 61.67           O  
ATOM   1539  N   ALA A 199       0.518  52.116 -71.158  1.00 61.40           N  
ATOM   1540  CA  ALA A 199       1.798  51.814 -71.809  1.00 61.40           C  
ATOM   1541  C   ALA A 199       2.613  53.086 -72.089  1.00 61.40           C  
ATOM   1542  CB  ALA A 199       1.574  51.008 -73.093  1.00 61.40           C  
ATOM   1543  O   ALA A 199       3.826  53.070 -71.935  1.00 61.40           O  
ATOM   1544  N   HIS A 200       1.969  54.201 -72.441  1.00 65.88           N  
ATOM   1545  CA  HIS A 200       2.616  55.507 -72.614  1.00 65.88           C  
ATOM   1546  C   HIS A 200       3.085  56.079 -71.265  1.00 65.88           C  
ATOM   1547  CB  HIS A 200       1.610  56.424 -73.325  1.00 65.88           C  
ATOM   1548  O   HIS A 200       4.197  56.584 -71.157  1.00 65.88           O  
ATOM   1549  CG  HIS A 200       2.144  57.711 -73.894  1.00 65.88           C  
ATOM   1550  CD2 HIS A 200       2.309  57.966 -75.228  1.00 65.88           C  
ATOM   1551  ND1 HIS A 200       2.317  58.906 -73.231  1.00 65.88           N  
ATOM   1552  CE1 HIS A 200       2.563  59.856 -74.151  1.00 65.88           C  
ATOM   1553  NE2 HIS A 200       2.565  59.328 -75.386  1.00 65.88           N  
ATOM   1554  N   TRP A 201       2.276  55.924 -70.213  1.00 68.71           N  
ATOM   1555  CA  TRP A 201       2.614  56.280 -68.834  1.00 68.71           C  
ATOM   1556  C   TRP A 201       3.703  55.370 -68.249  1.00 68.71           C  
ATOM   1557  CB  TRP A 201       1.335  56.256 -67.991  1.00 68.71           C  
ATOM   1558  O   TRP A 201       4.620  55.879 -67.617  1.00 68.71           O  
ATOM   1559  CG  TRP A 201       1.490  56.610 -66.548  1.00 68.71           C  
ATOM   1560  CD1 TRP A 201       1.422  57.857 -66.030  1.00 68.71           C  
ATOM   1561  CD2 TRP A 201       1.707  55.716 -65.414  1.00 68.71           C  
ATOM   1562  CE2 TRP A 201       1.747  56.501 -64.223  1.00 68.71           C  
ATOM   1563  CE3 TRP A 201       1.868  54.320 -65.272  1.00 68.71           C  
ATOM   1564  NE1 TRP A 201       1.573  57.797 -64.659  1.00 68.71           N  
ATOM   1565  CH2 TRP A 201       2.089  54.539 -62.848  1.00 68.71           C  
ATOM   1566  CZ2 TRP A 201       1.930  55.931 -62.954  1.00 68.71           C  
ATOM   1567  CZ3 TRP A 201       2.060  53.738 -64.004  1.00 68.71           C  
ATOM   1568  N   LEU A 202       3.686  54.058 -68.514  1.00 63.26           N  
ATOM   1569  CA  LEU A 202       4.791  53.140 -68.193  1.00 63.26           C  
ATOM   1570  C   LEU A 202       6.053  53.503 -68.984  1.00 63.26           C  
ATOM   1571  CB  LEU A 202       4.387  51.676 -68.470  1.00 63.26           C  
ATOM   1572  O   LEU A 202       7.137  53.553 -68.421  1.00 63.26           O  
ATOM   1573  CG  LEU A 202       3.550  51.022 -67.353  1.00 63.26           C  
ATOM   1574  CD1 LEU A 202       2.867  49.751 -67.864  1.00 63.26           C  
ATOM   1575  CD2 LEU A 202       4.424  50.634 -66.158  1.00 63.26           C  
ATOM   1576  N   LEU A 203       5.954  53.837 -70.271  1.00 68.81           N  
ATOM   1577  CA  LEU A 203       7.122  54.239 -71.060  1.00 68.81           C  
ATOM   1578  C   LEU A 203       7.659  55.630 -70.658  1.00 68.81           C  
ATOM   1579  CB  LEU A 203       6.793  54.099 -72.558  1.00 68.81           C  
ATOM   1580  O   LEU A 203       8.831  55.913 -70.882  1.00 68.81           O  
ATOM   1581  CG  LEU A 203       8.016  54.080 -73.496  1.00 68.81           C  
ATOM   1582  CD1 LEU A 203       8.944  52.886 -73.242  1.00 68.81           C  
ATOM   1583  CD2 LEU A 203       7.537  53.972 -74.944  1.00 68.81           C  
ATOM   1584  N   MET A 204       6.859  56.468 -69.991  1.00 69.97           N  
ATOM   1585  CA  MET A 204       7.338  57.675 -69.304  1.00 69.97           C  
ATOM   1586  C   MET A 204       7.960  57.366 -67.929  1.00 69.97           C  
ATOM   1587  CB  MET A 204       6.204  58.704 -69.166  1.00 69.97           C  
ATOM   1588  O   MET A 204       9.083  57.792 -67.664  1.00 69.97           O  
ATOM   1589  CG  MET A 204       5.927  59.465 -70.466  1.00 69.97           C  
ATOM   1590  SD  MET A 204       4.616  60.705 -70.277  1.00 69.97           S  
ATOM   1591  CE  MET A 204       4.905  61.748 -71.732  1.00 69.97           C  
ATOM   1592  N   THR A 205       7.263  56.630 -67.056  1.00 69.02           N  
ATOM   1593  CA  THR A 205       7.669  56.401 -65.654  1.00 69.02           C  
ATOM   1594  C   THR A 205       8.752  55.330 -65.507  1.00 69.02           C  
ATOM   1595  CB  THR A 205       6.474  56.039 -64.751  1.00 69.02           C  
ATOM   1596  O   THR A 205       9.729  55.539 -64.792  1.00 69.02           O  
ATOM   1597  CG2 THR A 205       5.450  57.166 -64.628  1.00 69.02           C  
ATOM   1598  OG1 THR A 205       5.788  54.909 -65.229  1.00 69.02           O  
ATOM   1599  N   SER A 206       8.625  54.209 -66.221  1.00 69.21           N  
ATOM   1600  CA  SER A 206       9.569  53.085 -66.238  1.00 69.21           C  
ATOM   1601  C   SER A 206      10.353  52.946 -67.548  1.00 69.21           C  
ATOM   1602  CB  SER A 206       8.866  51.770 -65.867  1.00 69.21           C  
ATOM   1603  O   SER A 206      11.190  52.060 -67.661  1.00 69.21           O  
ATOM   1604  OG  SER A 206       7.975  51.312 -66.866  1.00 69.21           O  
ATOM   1605  N   GLY A 207      10.154  53.803 -68.555  1.00 70.38           N  
ATOM   1606  CA  GLY A 207      10.954  53.735 -69.787  1.00 70.38           C  
ATOM   1607  C   GLY A 207      12.447  53.980 -69.547  1.00 70.38           C  
ATOM   1608  O   GLY A 207      13.286  53.334 -70.172  1.00 70.38           O  
ATOM   1609  N   ARG A 208      12.792  54.851 -68.583  1.00 78.42           N  
ATOM   1610  CA  ARG A 208      14.190  55.073 -68.172  1.00 78.42           C  
ATOM   1611  C   ARG A 208      14.809  53.794 -67.596  1.00 78.42           C  
ATOM   1612  CB  ARG A 208      14.304  56.248 -67.180  1.00 78.42           C  
ATOM   1613  O   ARG A 208      15.927  53.449 -67.964  1.00 78.42           O  
ATOM   1614  CG  ARG A 208      14.007  57.623 -67.809  1.00 78.42           C  
ATOM   1615  CD  ARG A 208      14.289  58.760 -66.812  1.00 78.42           C  
ATOM   1616  NE  ARG A 208      14.122  60.103 -67.418  1.00 78.42           N  
ATOM   1617  NH1 ARG A 208      13.976  61.315 -65.467  1.00 78.42           N  
ATOM   1618  NH2 ARG A 208      13.816  62.378 -67.412  1.00 78.42           N  
ATOM   1619  CZ  ARG A 208      13.976  61.252 -66.770  1.00 78.42           C  
ATOM   1620  N   THR A 209      14.080  53.059 -66.751  1.00 77.25           N  
ATOM   1621  CA  THR A 209      14.546  51.770 -66.213  1.00 77.25           C  
ATOM   1622  C   THR A 209      14.525  50.656 -67.262  1.00 77.25           C  
ATOM   1623  CB  THR A 209      13.770  51.346 -64.954  1.00 77.25           C  
ATOM   1624  O   THR A 209      15.420  49.820 -67.252  1.00 77.25           O  
ATOM   1625  CG2 THR A 209      14.133  52.215 -63.752  1.00 77.25           C  
ATOM   1626  OG1 THR A 209      12.381  51.486 -65.117  1.00 77.25           O  
ATOM   1627  N   LEU A 210      13.592  50.675 -68.219  1.00 83.51           N  
ATOM   1628  CA  LEU A 210      13.547  49.725 -69.336  1.00 83.51           C  
ATOM   1629  C   LEU A 210      14.781  49.843 -70.244  1.00 83.51           C  
ATOM   1630  CB  LEU A 210      12.233  49.931 -70.112  1.00 83.51           C  
ATOM   1631  O   LEU A 210      15.398  48.829 -70.551  1.00 83.51           O  
ATOM   1632  CG  LEU A 210      12.027  48.978 -71.304  1.00 83.51           C  
ATOM   1633  CD1 LEU A 210      11.982  47.508 -70.882  1.00 83.51           C  
ATOM   1634  CD2 LEU A 210      10.709  49.320 -72.001  1.00 83.51           C  
ATOM   1635  N   VAL A 211      15.191  51.062 -70.617  1.00 84.31           N  
ATOM   1636  CA  VAL A 211      16.429  51.295 -71.391  1.00 84.31           C  
ATOM   1637  C   VAL A 211      17.665  50.808 -70.620  1.00 84.31           C  
ATOM   1638  CB  VAL A 211      16.546  52.784 -71.784  1.00 84.31           C  
ATOM   1639  O   VAL A 211      18.542  50.180 -71.207  1.00 84.31           O  
ATOM   1640  CG1 VAL A 211      17.908  53.161 -72.382  1.00 84.31           C  
ATOM   1641  CG2 VAL A 211      15.481  53.150 -72.829  1.00 84.31           C  
ATOM   1642  N   ILE A 212      17.711  51.020 -69.300  1.00 84.48           N  
ATOM   1643  CA  ILE A 212      18.793  50.530 -68.427  1.00 84.48           C  
ATOM   1644  C   ILE A 212      18.831  48.989 -68.378  1.00 84.48           C  
ATOM   1645  CB  ILE A 212      18.663  51.192 -67.033  1.00 84.48           C  
ATOM   1646  O   ILE A 212      19.900  48.400 -68.515  1.00 84.48           O  
ATOM   1647  CG1 ILE A 212      19.020  52.693 -67.138  1.00 84.48           C  
ATOM   1648  CG2 ILE A 212      19.550  50.518 -65.974  1.00 84.48           C  
ATOM   1649  CD1 ILE A 212      18.644  53.522 -65.901  1.00 84.48           C  
ATOM   1650  N   VAL A 213      17.681  48.319 -68.253  1.00 84.99           N  
ATOM   1651  CA  VAL A 213      17.593  46.845 -68.290  1.00 84.99           C  
ATOM   1652  C   VAL A 213      17.977  46.291 -69.667  1.00 84.99           C  
ATOM   1653  CB  VAL A 213      16.185  46.380 -67.858  1.00 84.99           C  
ATOM   1654  O   VAL A 213      18.679  45.285 -69.750  1.00 84.99           O  
ATOM   1655  CG1 VAL A 213      15.924  44.890 -68.118  1.00 84.99           C  
ATOM   1656  CG2 VAL A 213      15.988  46.614 -66.354  1.00 84.99           C  
ATOM   1657  N   LEU A 214      17.580  46.951 -70.756  1.00 88.94           N  
ATOM   1658  CA  LEU A 214      17.935  46.532 -72.114  1.00 88.94           C  
ATOM   1659  C   LEU A 214      19.429  46.725 -72.420  1.00 88.94           C  
ATOM   1660  CB  LEU A 214      17.035  47.263 -73.122  1.00 88.94           C  
ATOM   1661  O   LEU A 214      20.005  45.889 -73.111  1.00 88.94           O  
ATOM   1662  CG  LEU A 214      15.574  46.781 -73.099  1.00 88.94           C  
ATOM   1663  CD1 LEU A 214      14.703  47.754 -73.888  1.00 88.94           C  
ATOM   1664  CD2 LEU A 214      15.409  45.393 -73.722  1.00 88.94           C  
ATOM   1665  N   LEU A 215      20.077  47.752 -71.857  1.00 90.53           N  
ATOM   1666  CA  LEU A 215      21.538  47.897 -71.882  1.00 90.53           C  
ATOM   1667  C   LEU A 215      22.243  46.739 -71.155  1.00 90.53           C  
ATOM   1668  CB  LEU A 215      21.932  49.244 -71.250  1.00 90.53           C  
ATOM   1669  O   LEU A 215      23.208  46.191 -71.684  1.00 90.53           O  
ATOM   1670  CG  LEU A 215      21.793  50.456 -72.179  1.00 90.53           C  
ATOM   1671  CD1 LEU A 215      21.777  51.743 -71.355  1.00 90.53           C  
ATOM   1672  CD2 LEU A 215      22.984  50.516 -73.138  1.00 90.53           C  
ATOM   1673  N   ALA A 216      21.738  46.323 -69.987  1.00 87.31           N  
ATOM   1674  CA  ALA A 216      22.270  45.170 -69.256  1.00 87.31           C  
ATOM   1675  C   ALA A 216      22.191  43.882 -70.090  1.00 87.31           C  
ATOM   1676  CB  ALA A 216      21.492  45.003 -67.944  1.00 87.31           C  
ATOM   1677  O   ALA A 216      23.189  43.183 -70.263  1.00 87.31           O  
ATOM   1678  N   LEU A 217      21.008  43.604 -70.651  1.00 88.51           N  
ATOM   1679  CA  LEU A 217      20.747  42.427 -71.481  1.00 88.51           C  
ATOM   1680  C   LEU A 217      21.596  42.430 -72.763  1.00 88.51           C  
ATOM   1681  CB  LEU A 217      19.238  42.355 -71.782  1.00 88.51           C  
ATOM   1682  O   LEU A 217      22.184  41.405 -73.100  1.00 88.51           O  
ATOM   1683  CG  LEU A 217      18.354  42.026 -70.562  1.00 88.51           C  
ATOM   1684  CD1 LEU A 217      16.882  42.205 -70.936  1.00 88.51           C  
ATOM   1685  CD2 LEU A 217      18.549  40.588 -70.075  1.00 88.51           C  
ATOM   1686  N   ALA A 218      21.732  43.579 -73.435  1.00 87.93           N  
ATOM   1687  CA  ALA A 218      22.608  43.740 -74.600  1.00 87.93           C  
ATOM   1688  C   ALA A 218      24.096  43.544 -74.255  1.00 87.93           C  
ATOM   1689  CB  ALA A 218      22.372  45.133 -75.196  1.00 87.93           C  
ATOM   1690  O   ALA A 218      24.871  43.094 -75.097  1.00 87.93           O  
ATOM   1691  N   GLY A 219      24.492  43.855 -73.017  1.00 86.18           N  
ATOM   1692  CA  GLY A 219      25.831  43.593 -72.502  1.00 86.18           C  
ATOM   1693  C   GLY A 219      26.117  42.103 -72.296  1.00 86.18           C  
ATOM   1694  O   GLY A 219      27.171  41.633 -72.718  1.00 86.18           O  
ATOM   1695  N   ILE A 220      25.205  41.353 -71.665  1.00 88.65           N  
ATOM   1696  CA  ILE A 220      25.459  39.961 -71.229  1.00 88.65           C  
ATOM   1697  C   ILE A 220      25.046  38.865 -72.223  1.00 88.65           C  
ATOM   1698  CB  ILE A 220      24.851  39.677 -69.836  1.00 88.65           C  
ATOM   1699  O   ILE A 220      25.514  37.736 -72.085  1.00 88.65           O  
ATOM   1700  CG1 ILE A 220      23.305  39.686 -69.861  1.00 88.65           C  
ATOM   1701  CG2 ILE A 220      25.433  40.651 -68.799  1.00 88.65           C  
ATOM   1702  CD1 ILE A 220      22.652  39.320 -68.524  1.00 88.65           C  
ATOM   1703  N   ALA A 221      24.180  39.155 -73.204  1.00 84.98           N  
ATOM   1704  CA  ALA A 221      23.616  38.124 -74.085  1.00 84.98           C  
ATOM   1705  C   ALA A 221      24.672  37.394 -74.937  1.00 84.98           C  
ATOM   1706  CB  ALA A 221      22.535  38.758 -74.967  1.00 84.98           C  
ATOM   1707  O   ALA A 221      24.583  36.182 -75.116  1.00 84.98           O  
ATOM   1708  N   HIS A 222      25.688  38.104 -75.434  1.00 84.70           N  
ATOM   1709  CA  HIS A 222      26.838  37.503 -76.115  1.00 84.70           C  
ATOM   1710  C   HIS A 222      28.109  38.313 -75.796  1.00 84.70           C  
ATOM   1711  CB  HIS A 222      26.564  37.426 -77.628  1.00 84.70           C  
ATOM   1712  O   HIS A 222      28.285  39.376 -76.387  1.00 84.70           O  
ATOM   1713  CG  HIS A 222      27.666  36.734 -78.396  1.00 84.70           C  
ATOM   1714  CD2 HIS A 222      28.227  37.141 -79.579  1.00 84.70           C  
ATOM   1715  ND1 HIS A 222      28.307  35.569 -78.031  1.00 84.70           N  
ATOM   1716  CE1 HIS A 222      29.232  35.285 -78.960  1.00 84.70           C  
ATOM   1717  NE2 HIS A 222      29.207  36.206 -79.936  1.00 84.70           N  
ATOM   1718  N   PRO A 223      28.960  37.876 -74.845  1.00 86.02           N  
ATOM   1719  CA  PRO A 223      30.126  38.642 -74.398  1.00 86.02           C  
ATOM   1720  C   PRO A 223      31.182  38.784 -75.505  1.00 86.02           C  
ATOM   1721  CB  PRO A 223      30.668  37.905 -73.168  1.00 86.02           C  
ATOM   1722  O   PRO A 223      31.724  37.804 -76.008  1.00 86.02           O  
ATOM   1723  CG  PRO A 223      30.218  36.469 -73.416  1.00 86.02           C  
ATOM   1724  CD  PRO A 223      28.859  36.641 -74.082  1.00 86.02           C  
ATOM   1725  N   SER A 224      31.463  40.032 -75.875  1.00 86.23           N  
ATOM   1726  CA  SER A 224      32.326  40.434 -76.988  1.00 86.23           C  
ATOM   1727  C   SER A 224      32.794  41.885 -76.820  1.00 86.23           C  
ATOM   1728  CB  SER A 224      31.540  40.320 -78.299  1.00 86.23           C  
ATOM   1729  O   SER A 224      32.289  42.620 -75.966  1.00 86.23           O  
ATOM   1730  OG  SER A 224      30.487  41.269 -78.340  1.00 86.23           O  
ATOM   1731  N   ALA A 225      33.717  42.346 -77.665  1.00 86.52           N  
ATOM   1732  CA  ALA A 225      34.171  43.734 -77.667  1.00 86.52           C  
ATOM   1733  C   ALA A 225      33.047  44.736 -78.010  1.00 86.52           C  
ATOM   1734  CB  ALA A 225      35.366  43.855 -78.619  1.00 86.52           C  
ATOM   1735  O   ALA A 225      32.966  45.784 -77.371  1.00 86.52           O  
ATOM   1736  N   PHE A 226      32.136  44.430 -78.945  1.00 89.37           N  
ATOM   1737  CA  PHE A 226      31.021  45.337 -79.265  1.00 89.37           C  
ATOM   1738  C   PHE A 226      29.944  45.357 -78.176  1.00 89.37           C  
ATOM   1739  CB  PHE A 226      30.397  44.991 -80.626  1.00 89.37           C  
ATOM   1740  O   PHE A 226      29.479  46.432 -77.795  1.00 89.37           O  
ATOM   1741  CG  PHE A 226      31.206  45.298 -81.878  1.00 89.37           C  
ATOM   1742  CD1 PHE A 226      32.203  46.298 -81.910  1.00 89.37           C  
ATOM   1743  CD2 PHE A 226      30.893  44.604 -83.063  1.00 89.37           C  
ATOM   1744  CE1 PHE A 226      32.886  46.581 -83.106  1.00 89.37           C  
ATOM   1745  CE2 PHE A 226      31.568  44.896 -84.261  1.00 89.37           C  
ATOM   1746  CZ  PHE A 226      32.572  45.878 -84.281  1.00 89.37           C  
ATOM   1747  N   SER A 227      29.577  44.201 -77.615  1.00 87.48           N  
ATOM   1748  CA  SER A 227      28.620  44.153 -76.502  1.00 87.48           C  
ATOM   1749  C   SER A 227      29.172  44.780 -75.215  1.00 87.48           C  
ATOM   1750  CB  SER A 227      28.171  42.721 -76.241  1.00 87.48           C  
ATOM   1751  O   SER A 227      28.398  45.310 -74.414  1.00 87.48           O  
ATOM   1752  OG  SER A 227      29.311  41.966 -75.915  1.00 87.48           O  
ATOM   1753  N   SER A 228      30.504  44.788 -75.039  1.00 87.46           N  
ATOM   1754  CA  SER A 228      31.164  45.412 -73.885  1.00 87.46           C  
ATOM   1755  C   SER A 228      30.780  46.882 -73.713  1.00 87.46           C  
ATOM   1756  CB  SER A 228      32.694  45.285 -73.956  1.00 87.46           C  
ATOM   1757  O   SER A 228      30.692  47.351 -72.585  1.00 87.46           O  
ATOM   1758  OG  SER A 228      33.286  46.266 -74.786  1.00 87.46           O  
ATOM   1759  N   ILE A 229      30.464  47.598 -74.798  1.00 89.34           N  
ATOM   1760  CA  ILE A 229      30.070  49.010 -74.744  1.00 89.34           C  
ATOM   1761  C   ILE A 229      28.690  49.179 -74.089  1.00 89.34           C  
ATOM   1762  CB  ILE A 229      30.191  49.635 -76.154  1.00 89.34           C  
ATOM   1763  O   ILE A 229      28.527  50.086 -73.274  1.00 89.34           O  
ATOM   1764  CG1 ILE A 229      31.691  49.744 -76.527  1.00 89.34           C  
ATOM   1765  CG2 ILE A 229      29.513  51.017 -76.235  1.00 89.34           C  
ATOM   1766  CD1 ILE A 229      31.968  50.010 -78.011  1.00 89.34           C  
ATOM   1767  N   TYR A 230      27.713  48.294 -74.338  1.00 91.02           N  
ATOM   1768  CA  TYR A 230      26.433  48.348 -73.607  1.00 91.02           C  
ATOM   1769  C   TYR A 230      26.607  47.963 -72.144  1.00 91.02           C  
ATOM   1770  CB  TYR A 230      25.359  47.444 -74.216  1.00 91.02           C  
ATOM   1771  O   TYR A 230      25.977  48.582 -71.289  1.00 91.02           O  
ATOM   1772  CG  TYR A 230      25.222  47.577 -75.709  1.00 91.02           C  
ATOM   1773  CD1 TYR A 230      24.700  48.747 -76.295  1.00 91.02           C  
ATOM   1774  CD2 TYR A 230      25.693  46.528 -76.507  1.00 91.02           C  
ATOM   1775  CE1 TYR A 230      24.666  48.869 -77.698  1.00 91.02           C  
ATOM   1776  CE2 TYR A 230      25.711  46.665 -77.900  1.00 91.02           C  
ATOM   1777  OH  TYR A 230      25.232  47.952 -79.848  1.00 91.02           O  
ATOM   1778  CZ  TYR A 230      25.197  47.834 -78.499  1.00 91.02           C  
ATOM   1779  N   LEU A 231      27.488  46.996 -71.846  1.00 87.96           N  
ATOM   1780  CA  LEU A 231      27.821  46.658 -70.465  1.00 87.96           C  
ATOM   1781  C   LEU A 231      28.471  47.859 -69.765  1.00 87.96           C  
ATOM   1782  CB  LEU A 231      28.696  45.392 -70.404  1.00 87.96           C  
ATOM   1783  O   LEU A 231      27.968  48.293 -68.740  1.00 87.96           O  
ATOM   1784  CG  LEU A 231      28.957  44.921 -68.957  1.00 87.96           C  
ATOM   1785  CD1 LEU A 231      27.686  44.418 -68.265  1.00 87.96           C  
ATOM   1786  CD2 LEU A 231      29.967  43.781 -68.940  1.00 87.96           C  
ATOM   1787  N   VAL A 232      29.518  48.464 -70.328  1.00 87.93           N  
ATOM   1788  CA  VAL A 232      30.189  49.643 -69.753  1.00 87.93           C  
ATOM   1789  C   VAL A 232      29.214  50.809 -69.576  1.00 87.93           C  
ATOM   1790  CB  VAL A 232      31.420  50.039 -70.596  1.00 87.93           C  
ATOM   1791  O   VAL A 232      29.217  51.425 -68.515  1.00 87.93           O  
ATOM   1792  CG1 VAL A 232      32.005  51.406 -70.211  1.00 87.93           C  
ATOM   1793  CG2 VAL A 232      32.541  49.007 -70.409  1.00 87.93           C  
ATOM   1794  N   VAL A 233      28.322  51.079 -70.537  1.00 87.87           N  
ATOM   1795  CA  VAL A 233      27.289  52.122 -70.396  1.00 87.87           C  
ATOM   1796  C   VAL A 233      26.241  51.756 -69.335  1.00 87.87           C  
ATOM   1797  CB  VAL A 233      26.654  52.457 -71.762  1.00 87.87           C  
ATOM   1798  O   VAL A 233      25.836  52.627 -68.568  1.00 87.87           O  
ATOM   1799  CG1 VAL A 233      25.453  53.405 -71.642  1.00 87.87           C  
ATOM   1800  CG2 VAL A 233      27.668  53.166 -72.673  1.00 87.87           C  
ATOM   1801  N   PHE A 234      25.835  50.489 -69.216  1.00 89.96           N  
ATOM   1802  CA  PHE A 234      24.963  50.014 -68.134  1.00 89.96           C  
ATOM   1803  C   PHE A 234      25.621  50.187 -66.760  1.00 89.96           C  
ATOM   1804  CB  PHE A 234      24.594  48.540 -68.369  1.00 89.96           C  
ATOM   1805  O   PHE A 234      25.040  50.809 -65.871  1.00 89.96           O  
ATOM   1806  CG  PHE A 234      23.893  47.882 -67.202  1.00 89.96           C  
ATOM   1807  CD1 PHE A 234      24.517  46.830 -66.509  1.00 89.96           C  
ATOM   1808  CD2 PHE A 234      22.626  48.332 -66.793  1.00 89.96           C  
ATOM   1809  CE1 PHE A 234      23.870  46.230 -65.419  1.00 89.96           C  
ATOM   1810  CE2 PHE A 234      21.982  47.730 -65.697  1.00 89.96           C  
ATOM   1811  CZ  PHE A 234      22.605  46.677 -65.008  1.00 89.96           C  
ATOM   1812  N   LEU A 235      26.852  49.695 -66.596  1.00 88.27           N  
ATOM   1813  CA  LEU A 235      27.624  49.808 -65.360  1.00 88.27           C  
ATOM   1814  C   LEU A 235      27.888  51.286 -65.013  1.00 88.27           C  
ATOM   1815  CB  LEU A 235      28.934  48.994 -65.473  1.00 88.27           C  
ATOM   1816  O   LEU A 235      27.776  51.656 -63.846  1.00 88.27           O  
ATOM   1817  CG  LEU A 235      28.802  47.470 -65.717  1.00 88.27           C  
ATOM   1818  CD1 LEU A 235      30.181  46.809 -65.752  1.00 88.27           C  
ATOM   1819  CD2 LEU A 235      27.924  46.738 -64.710  1.00 88.27           C  
ATOM   1820  N   ALA A 236      28.147  52.150 -66.001  1.00 86.01           N  
ATOM   1821  CA  ALA A 236      28.293  53.597 -65.824  1.00 86.01           C  
ATOM   1822  C   ALA A 236      26.981  54.282 -65.394  1.00 86.01           C  
ATOM   1823  CB  ALA A 236      28.839  54.211 -67.119  1.00 86.01           C  
ATOM   1824  O   ALA A 236      26.982  55.068 -64.451  1.00 86.01           O  
ATOM   1825  N   ILE A 237      25.840  53.974 -66.020  1.00 85.95           N  
ATOM   1826  CA  ILE A 237      24.549  54.576 -65.641  1.00 85.95           C  
ATOM   1827  C   ILE A 237      24.101  54.085 -64.258  1.00 85.95           C  
ATOM   1828  CB  ILE A 237      23.481  54.339 -66.735  1.00 85.95           C  
ATOM   1829  O   ILE A 237      23.625  54.883 -63.450  1.00 85.95           O  
ATOM   1830  CG1 ILE A 237      23.833  55.154 -68.002  1.00 85.95           C  
ATOM   1831  CG2 ILE A 237      22.080  54.750 -66.236  1.00 85.95           C  
ATOM   1832  CD1 ILE A 237      23.008  54.766 -69.237  1.00 85.95           C  
ATOM   1833  N   CYS A 238      24.287  52.802 -63.943  1.00 85.92           N  
ATOM   1834  CA  CYS A 238      23.929  52.247 -62.640  1.00 85.92           C  
ATOM   1835  C   CYS A 238      24.870  52.717 -61.521  1.00 85.92           C  
ATOM   1836  CB  CYS A 238      23.851  50.725 -62.749  1.00 85.92           C  
ATOM   1837  O   CYS A 238      24.389  53.045 -60.435  1.00 85.92           O  
ATOM   1838  SG  CYS A 238      22.399  50.294 -63.742  1.00 85.92           S  
ATOM   1839  N   THR A 239      26.178  52.859 -61.781  1.00 86.88           N  
ATOM   1840  CA  THR A 239      27.086  53.530 -60.832  1.00 86.88           C  
ATOM   1841  C   THR A 239      26.676  54.988 -60.626  1.00 86.88           C  
ATOM   1842  CB  THR A 239      28.575  53.455 -61.199  1.00 86.88           C  
ATOM   1843  O   THR A 239      26.466  55.375 -59.481  1.00 86.88           O  
ATOM   1844  CG2 THR A 239      29.184  52.077 -60.959  1.00 86.88           C  
ATOM   1845  OG1 THR A 239      28.792  53.771 -62.540  1.00 86.88           O  
ATOM   1846  N   TRP A 240      26.433  55.770 -61.683  1.00 86.08           N  
ATOM   1847  CA  TRP A 240      25.976  57.168 -61.588  1.00 86.08           C  
ATOM   1848  C   TRP A 240      24.677  57.320 -60.776  1.00 86.08           C  
ATOM   1849  CB  TRP A 240      25.799  57.717 -63.010  1.00 86.08           C  
ATOM   1850  O   TRP A 240      24.582  58.162 -59.881  1.00 86.08           O  
ATOM   1851  CG  TRP A 240      25.731  59.204 -63.132  1.00 86.08           C  
ATOM   1852  CD1 TRP A 240      24.652  59.986 -62.900  1.00 86.08           C  
ATOM   1853  CD2 TRP A 240      26.812  60.111 -63.502  1.00 86.08           C  
ATOM   1854  CE2 TRP A 240      26.310  61.445 -63.481  1.00 86.08           C  
ATOM   1855  CE3 TRP A 240      28.175  59.936 -63.830  1.00 86.08           C  
ATOM   1856  NE1 TRP A 240      24.980  61.307 -63.138  1.00 86.08           N  
ATOM   1857  CH2 TRP A 240      28.476  62.347 -64.074  1.00 86.08           C  
ATOM   1858  CZ2 TRP A 240      27.122  62.554 -63.757  1.00 86.08           C  
ATOM   1859  CZ3 TRP A 240      28.998  61.042 -64.114  1.00 86.08           C  
ATOM   1860  N   TRP A 241      23.699  56.446 -61.033  1.00 84.61           N  
ATOM   1861  CA  TRP A 241      22.431  56.350 -60.301  1.00 84.61           C  
ATOM   1862  C   TRP A 241      22.627  56.002 -58.819  1.00 84.61           C  
ATOM   1863  CB  TRP A 241      21.574  55.290 -61.005  1.00 84.61           C  
ATOM   1864  O   TRP A 241      21.952  56.575 -57.956  1.00 84.61           O  
ATOM   1865  CG  TRP A 241      20.265  54.936 -60.370  1.00 84.61           C  
ATOM   1866  CD1 TRP A 241      19.088  55.556 -60.609  1.00 84.61           C  
ATOM   1867  CD2 TRP A 241      19.962  53.833 -59.459  1.00 84.61           C  
ATOM   1868  CE2 TRP A 241      18.556  53.835 -59.207  1.00 84.61           C  
ATOM   1869  CE3 TRP A 241      20.723  52.818 -58.834  1.00 84.61           C  
ATOM   1870  NE1 TRP A 241      18.076  54.907 -59.929  1.00 84.61           N  
ATOM   1871  CH2 TRP A 241      18.720  51.884 -57.786  1.00 84.61           C  
ATOM   1872  CZ2 TRP A 241      17.932  52.877 -58.393  1.00 84.61           C  
ATOM   1873  CZ3 TRP A 241      20.110  51.864 -57.997  1.00 84.61           C  
ATOM   1874  N   SER A 242      23.569  55.104 -58.513  1.00 83.62           N  
ATOM   1875  CA  SER A 242      23.936  54.751 -57.137  1.00 83.62           C  
ATOM   1876  C   SER A 242      24.752  55.836 -56.427  1.00 83.62           C  
ATOM   1877  CB  SER A 242      24.632  53.393 -57.092  1.00 83.62           C  
ATOM   1878  O   SER A 242      24.575  56.046 -55.234  1.00 83.62           O  
ATOM   1879  OG  SER A 242      25.919  53.425 -57.669  1.00 83.62           O  
ATOM   1880  N   CYS A 243      25.532  56.633 -57.155  1.00 83.25           N  
ATOM   1881  CA  CYS A 243      26.183  57.833 -56.631  1.00 83.25           C  
ATOM   1882  C   CYS A 243      25.201  58.995 -56.380  1.00 83.25           C  
ATOM   1883  CB  CYS A 243      27.319  58.241 -57.576  1.00 83.25           C  
ATOM   1884  O   CYS A 243      25.634  60.083 -56.018  1.00 83.25           O  
ATOM   1885  SG  CYS A 243      28.634  56.989 -57.537  1.00 83.25           S  
ATOM   1886  N   HIS A 244      23.890  58.792 -56.588  1.00 75.81           N  
ATOM   1887  CA  HIS A 244      22.830  59.801 -56.451  1.00 75.81           C  
ATOM   1888  C   HIS A 244      23.078  61.085 -57.274  1.00 75.81           C  
ATOM   1889  CB  HIS A 244      22.535  60.046 -54.958  1.00 75.81           C  
ATOM   1890  O   HIS A 244      22.455  62.122 -57.035  1.00 75.81           O  
ATOM   1891  CG  HIS A 244      21.162  60.600 -54.652  1.00 75.81           C  
ATOM   1892  CD2 HIS A 244      20.146  59.951 -54.007  1.00 75.81           C  
ATOM   1893  ND1 HIS A 244      20.714  61.871 -54.919  1.00 75.81           N  
ATOM   1894  CE1 HIS A 244      19.461  61.990 -54.454  1.00 75.81           C  
ATOM   1895  NE2 HIS A 244      19.060  60.828 -53.905  1.00 75.81           N  
ATOM   1896  N   PHE A 245      23.957  61.034 -58.277  1.00 76.29           N  
ATOM   1897  CA  PHE A 245      24.182  62.170 -59.155  1.00 76.29           C  
ATOM   1898  C   PHE A 245      22.954  62.347 -60.060  1.00 76.29           C  
ATOM   1899  CB  PHE A 245      25.475  61.984 -59.958  1.00 76.29           C  
ATOM   1900  O   PHE A 245      22.505  61.371 -60.675  1.00 76.29           O  
ATOM   1901  CG  PHE A 245      26.769  61.989 -59.164  1.00 76.29           C  
ATOM   1902  CD1 PHE A 245      26.987  62.921 -58.128  1.00 76.29           C  
ATOM   1903  CD2 PHE A 245      27.793  61.084 -59.506  1.00 76.29           C  
ATOM   1904  CE1 PHE A 245      28.204  62.928 -57.425  1.00 76.29           C  
ATOM   1905  CE2 PHE A 245      29.013  61.095 -58.805  1.00 76.29           C  
ATOM   1906  CZ  PHE A 245      29.216  62.013 -57.760  1.00 76.29           C  
ATOM   1907  N   PRO A 246      22.385  63.563 -60.164  1.00 69.86           N  
ATOM   1908  CA  PRO A 246      21.258  63.811 -61.047  1.00 69.86           C  
ATOM   1909  C   PRO A 246      21.725  63.632 -62.493  1.00 69.86           C  
ATOM   1910  CB  PRO A 246      20.778  65.230 -60.725  1.00 69.86           C  
ATOM   1911  O   PRO A 246      22.413  64.479 -63.060  1.00 69.86           O  
ATOM   1912  CG  PRO A 246      22.034  65.924 -60.197  1.00 69.86           C  
ATOM   1913  CD  PRO A 246      22.785  64.794 -59.494  1.00 69.86           C  
ATOM   1914  N   LEU A 247      21.368  62.499 -63.097  1.00 66.15           N  
ATOM   1915  CA  LEU A 247      21.573  62.274 -64.521  1.00 66.15           C  
ATOM   1916  C   LEU A 247      20.612  63.211 -65.259  1.00 66.15           C  
ATOM   1917  CB  LEU A 247      21.374  60.781 -64.835  1.00 66.15           C  
ATOM   1918  O   LEU A 247      19.414  62.933 -65.348  1.00 66.15           O  
ATOM   1919  CG  LEU A 247      21.893  60.370 -66.224  1.00 66.15           C  
ATOM   1920  CD1 LEU A 247      23.420  60.414 -66.319  1.00 66.15           C  
ATOM   1921  CD2 LEU A 247      21.471  58.930 -66.506  1.00 66.15           C  
ATOM   1922  N   SER A 248      21.129  64.367 -65.687  1.00 72.01           N  
ATOM   1923  CA  SER A 248      20.315  65.451 -66.240  1.00 72.01           C  
ATOM   1924  C   SER A 248      19.458  64.940 -67.406  1.00 72.01           C  
ATOM   1925  CB  SER A 248      21.197  66.645 -66.644  1.00 72.01           C  
ATOM   1926  O   SER A 248      19.887  64.036 -68.129  1.00 72.01           O  
ATOM   1927  OG  SER A 248      22.023  66.346 -67.755  1.00 72.01           O  
ATOM   1928  N   PRO A 249      18.246  65.484 -67.633  1.00 71.14           N  
ATOM   1929  CA  PRO A 249      17.409  65.031 -68.744  1.00 71.14           C  
ATOM   1930  C   PRO A 249      18.137  65.197 -70.085  1.00 71.14           C  
ATOM   1931  CB  PRO A 249      16.121  65.857 -68.652  1.00 71.14           C  
ATOM   1932  O   PRO A 249      18.014  64.340 -70.955  1.00 71.14           O  
ATOM   1933  CG  PRO A 249      16.538  67.108 -67.875  1.00 71.14           C  
ATOM   1934  CD  PRO A 249      17.613  66.585 -66.923  1.00 71.14           C  
ATOM   1935  N   LEU A 250      18.978  66.231 -70.212  1.00 78.18           N  
ATOM   1936  CA  LEU A 250      19.898  66.408 -71.332  1.00 78.18           C  
ATOM   1937  C   LEU A 250      20.915  65.254 -71.431  1.00 78.18           C  
ATOM   1938  CB  LEU A 250      20.595  67.774 -71.178  1.00 78.18           C  
ATOM   1939  O   LEU A 250      21.036  64.661 -72.496  1.00 78.18           O  
ATOM   1940  CG  LEU A 250      21.261  68.264 -72.478  1.00 78.18           C  
ATOM   1941  CD1 LEU A 250      20.222  68.814 -73.459  1.00 78.18           C  
ATOM   1942  CD2 LEU A 250      22.259  69.377 -72.168  1.00 78.18           C  
ATOM   1943  N   GLY A 251      21.590  64.894 -70.333  1.00 77.34           N  
ATOM   1944  CA  GLY A 251      22.597  63.827 -70.279  1.00 77.34           C  
ATOM   1945  C   GLY A 251      22.043  62.417 -70.511  1.00 77.34           C  
ATOM   1946  O   GLY A 251      22.658  61.618 -71.212  1.00 77.34           O  
ATOM   1947  N   PHE A 252      20.851  62.100 -69.994  1.00 79.61           N  
ATOM   1948  CA  PHE A 252      20.184  60.836 -70.330  1.00 79.61           C  
ATOM   1949  C   PHE A 252      19.732  60.815 -71.795  1.00 79.61           C  
ATOM   1950  CB  PHE A 252      19.010  60.561 -69.382  1.00 79.61           C  
ATOM   1951  O   PHE A 252      19.836  59.780 -72.449  1.00 79.61           O  
ATOM   1952  CG  PHE A 252      18.379  59.192 -69.598  1.00 79.61           C  
ATOM   1953  CD1 PHE A 252      17.169  59.063 -70.307  1.00 79.61           C  
ATOM   1954  CD2 PHE A 252      19.034  58.031 -69.140  1.00 79.61           C  
ATOM   1955  CE1 PHE A 252      16.616  57.787 -70.531  1.00 79.61           C  
ATOM   1956  CE2 PHE A 252      18.476  56.759 -69.353  1.00 79.61           C  
ATOM   1957  CZ  PHE A 252      17.263  56.637 -70.049  1.00 79.61           C  
ATOM   1958  N   ASN A 253      19.286  61.952 -72.341  1.00 80.92           N  
ATOM   1959  CA  ASN A 253      18.926  62.057 -73.753  1.00 80.92           C  
ATOM   1960  C   ASN A 253      20.157  61.934 -74.671  1.00 80.92           C  
ATOM   1961  CB  ASN A 253      18.129  63.353 -73.990  1.00 80.92           C  
ATOM   1962  O   ASN A 253      20.084  61.205 -75.658  1.00 80.92           O  
ATOM   1963  CG  ASN A 253      16.695  63.290 -73.475  1.00 80.92           C  
ATOM   1964  ND2 ASN A 253      16.031  64.417 -73.371  1.00 80.92           N  
ATOM   1965  OD1 ASN A 253      16.125  62.244 -73.209  1.00 80.92           O  
ATOM   1966  N   THR A 254      21.301  62.554 -74.357  1.00 83.74           N  
ATOM   1967  CA  THR A 254      22.535  62.374 -75.145  1.00 83.74           C  
ATOM   1968  C   THR A 254      23.064  60.946 -75.044  1.00 83.74           C  
ATOM   1969  CB  THR A 254      23.651  63.364 -74.781  1.00 83.74           C  
ATOM   1970  O   THR A 254      23.409  60.373 -76.074  1.00 83.74           O  
ATOM   1971  CG2 THR A 254      23.301  64.805 -75.149  1.00 83.74           C  
ATOM   1972  OG1 THR A 254      23.928  63.329 -73.407  1.00 83.74           O  
ATOM   1973  N   LEU A 255      23.029  60.314 -73.864  1.00 82.31           N  
ATOM   1974  CA  LEU A 255      23.320  58.881 -73.724  1.00 82.31           C  
ATOM   1975  C   LEU A 255      22.363  58.020 -74.561  1.00 82.31           C  
ATOM   1976  CB  LEU A 255      23.278  58.469 -72.241  1.00 82.31           C  
ATOM   1977  O   LEU A 255      22.825  57.136 -75.275  1.00 82.31           O  
ATOM   1978  CG  LEU A 255      24.526  58.886 -71.442  1.00 82.31           C  
ATOM   1979  CD1 LEU A 255      24.257  58.701 -69.949  1.00 82.31           C  
ATOM   1980  CD2 LEU A 255      25.748  58.038 -71.807  1.00 82.31           C  
ATOM   1981  N   CYS A 256      21.056  58.304 -74.561  1.00 84.12           N  
ATOM   1982  CA  CYS A 256      20.094  57.605 -75.417  1.00 84.12           C  
ATOM   1983  C   CYS A 256      20.382  57.806 -76.911  1.00 84.12           C  
ATOM   1984  CB  CYS A 256      18.661  58.041 -75.085  1.00 84.12           C  
ATOM   1985  O   CYS A 256      20.217  56.858 -77.676  1.00 84.12           O  
ATOM   1986  SG  CYS A 256      18.148  57.320 -73.504  1.00 84.12           S  
ATOM   1987  N   VAL A 257      20.839  58.988 -77.343  1.00 84.87           N  
ATOM   1988  CA  VAL A 257      21.274  59.223 -78.733  1.00 84.87           C  
ATOM   1989  C   VAL A 257      22.529  58.410 -79.044  1.00 84.87           C  
ATOM   1990  CB  VAL A 257      21.482  60.723 -79.038  1.00 84.87           C  
ATOM   1991  O   VAL A 257      22.526  57.678 -80.027  1.00 84.87           O  
ATOM   1992  CG1 VAL A 257      22.146  60.967 -80.401  1.00 84.87           C  
ATOM   1993  CG2 VAL A 257      20.139  61.462 -79.073  1.00 84.87           C  
ATOM   1994  N   MET A 258      23.563  58.458 -78.200  1.00 86.07           N  
ATOM   1995  CA  MET A 258      24.810  57.707 -78.405  1.00 86.07           C  
ATOM   1996  C   MET A 258      24.569  56.191 -78.435  1.00 86.07           C  
ATOM   1997  CB  MET A 258      25.831  58.074 -77.315  1.00 86.07           C  
ATOM   1998  O   MET A 258      25.050  55.509 -79.338  1.00 86.07           O  
ATOM   1999  CG  MET A 258      26.329  59.522 -77.429  1.00 86.07           C  
ATOM   2000  SD  MET A 258      27.247  59.926 -78.941  1.00 86.07           S  
ATOM   2001  CE  MET A 258      28.831  59.112 -78.596  1.00 86.07           C  
ATOM   2002  N   VAL A 259      23.753  55.670 -77.513  1.00 85.61           N  
ATOM   2003  CA  VAL A 259      23.320  54.263 -77.478  1.00 85.61           C  
ATOM   2004  C   VAL A 259      22.459  53.906 -78.689  1.00 85.61           C  
ATOM   2005  CB  VAL A 259      22.574  53.964 -76.161  1.00 85.61           C  
ATOM   2006  O   VAL A 259      22.613  52.814 -79.225  1.00 85.61           O  
ATOM   2007  CG1 VAL A 259      21.863  52.604 -76.147  1.00 85.61           C  
ATOM   2008  CG2 VAL A 259      23.558  53.973 -74.983  1.00 85.61           C  
ATOM   2009  N   SER A 260      21.596  54.806 -79.173  1.00 83.43           N  
ATOM   2010  CA  SER A 260      20.816  54.569 -80.397  1.00 83.43           C  
ATOM   2011  C   SER A 260      21.716  54.539 -81.635  1.00 83.43           C  
ATOM   2012  CB  SER A 260      19.715  55.618 -80.589  1.00 83.43           C  
ATOM   2013  O   SER A 260      21.586  53.641 -82.460  1.00 83.43           O  
ATOM   2014  OG  SER A 260      18.801  55.593 -79.514  1.00 83.43           O  
ATOM   2015  N   CYS A 261      22.669  55.465 -81.762  1.00 87.37           N  
ATOM   2016  CA  CYS A 261      23.628  55.492 -82.867  1.00 87.37           C  
ATOM   2017  C   CYS A 261      24.538  54.256 -82.857  1.00 87.37           C  
ATOM   2018  CB  CYS A 261      24.438  56.793 -82.797  1.00 87.37           C  
ATOM   2019  O   CYS A 261      24.704  53.616 -83.894  1.00 87.37           O  
ATOM   2020  SG  CYS A 261      23.361  58.203 -83.189  1.00 87.37           S  
ATOM   2021  N   PHE A 262      25.071  53.866 -81.695  1.00 89.59           N  
ATOM   2022  CA  PHE A 262      25.890  52.659 -81.567  1.00 89.59           C  
ATOM   2023  C   PHE A 262      25.065  51.369 -81.719  1.00 89.59           C  
ATOM   2024  CB  PHE A 262      26.666  52.702 -80.242  1.00 89.59           C  
ATOM   2025  O   PHE A 262      25.528  50.413 -82.331  1.00 89.59           O  
ATOM   2026  CG  PHE A 262      27.617  51.531 -80.092  1.00 89.59           C  
ATOM   2027  CD1 PHE A 262      27.348  50.515 -79.159  1.00 89.59           C  
ATOM   2028  CD2 PHE A 262      28.731  51.415 -80.947  1.00 89.59           C  
ATOM   2029  CE1 PHE A 262      28.149  49.361 -79.123  1.00 89.59           C  
ATOM   2030  CE2 PHE A 262      29.540  50.267 -80.901  1.00 89.59           C  
ATOM   2031  CZ  PHE A 262      29.234  49.229 -80.004  1.00 89.59           C  
ATOM   2032  N   GLY A 263      23.818  51.338 -81.241  1.00 86.27           N  
ATOM   2033  CA  GLY A 263      22.872  50.239 -81.464  1.00 86.27           C  
ATOM   2034  C   GLY A 263      22.525  50.050 -82.942  1.00 86.27           C  
ATOM   2035  O   GLY A 263      22.594  48.933 -83.444  1.00 86.27           O  
ATOM   2036  N   ALA A 264      22.238  51.137 -83.665  1.00 86.55           N  
ATOM   2037  CA  ALA A 264      22.047  51.111 -85.115  1.00 86.55           C  
ATOM   2038  C   ALA A 264      23.320  50.666 -85.848  1.00 86.55           C  
ATOM   2039  CB  ALA A 264      21.599  52.497 -85.589  1.00 86.55           C  
ATOM   2040  O   ALA A 264      23.248  49.788 -86.702  1.00 86.55           O  
ATOM   2041  N   GLY A 265      24.483  51.220 -85.489  1.00 86.74           N  
ATOM   2042  CA  GLY A 265      25.772  50.836 -86.065  1.00 86.74           C  
ATOM   2043  C   GLY A 265      26.086  49.353 -85.862  1.00 86.74           C  
ATOM   2044  O   GLY A 265      26.446  48.670 -86.813  1.00 86.74           O  
ATOM   2045  N   HIS A 266      25.870  48.821 -84.659  1.00 89.87           N  
ATOM   2046  CA  HIS A 266      26.100  47.411 -84.351  1.00 89.87           C  
ATOM   2047  C   HIS A 266      25.089  46.483 -85.043  1.00 89.87           C  
ATOM   2048  CB  HIS A 266      26.082  47.247 -82.832  1.00 89.87           C  
ATOM   2049  O   HIS A 266      25.494  45.454 -85.577  1.00 89.87           O  
ATOM   2050  CG  HIS A 266      26.446  45.878 -82.315  1.00 89.87           C  
ATOM   2051  CD2 HIS A 266      27.193  44.904 -82.922  1.00 89.87           C  
ATOM   2052  ND1 HIS A 266      26.131  45.417 -81.064  1.00 89.87           N  
ATOM   2053  CE1 HIS A 266      26.664  44.194 -80.913  1.00 89.87           C  
ATOM   2054  NE2 HIS A 266      27.318  43.838 -82.026  1.00 89.87           N  
ATOM   2055  N   LEU A 267      23.806  46.862 -85.126  1.00 87.50           N  
ATOM   2056  CA  LEU A 267      22.814  46.145 -85.940  1.00 87.50           C  
ATOM   2057  C   LEU A 267      23.219  46.114 -87.421  1.00 87.50           C  
ATOM   2058  CB  LEU A 267      21.427  46.795 -85.775  1.00 87.50           C  
ATOM   2059  O   LEU A 267      23.122  45.064 -88.049  1.00 87.50           O  
ATOM   2060  CG  LEU A 267      20.721  46.451 -84.452  1.00 87.50           C  
ATOM   2061  CD1 LEU A 267      19.516  47.373 -84.259  1.00 87.50           C  
ATOM   2062  CD2 LEU A 267      20.217  45.005 -84.434  1.00 87.50           C  
ATOM   2063  N   ILE A 268      23.725  47.226 -87.964  1.00 87.07           N  
ATOM   2064  CA  ILE A 268      24.250  47.297 -89.335  1.00 87.07           C  
ATOM   2065  C   ILE A 268      25.501  46.416 -89.485  1.00 87.07           C  
ATOM   2066  CB  ILE A 268      24.473  48.773 -89.751  1.00 87.07           C  
ATOM   2067  O   ILE A 268      25.575  45.655 -90.443  1.00 87.07           O  
ATOM   2068  CG1 ILE A 268      23.107  49.485 -89.922  1.00 87.07           C  
ATOM   2069  CG2 ILE A 268      25.280  48.882 -91.060  1.00 87.07           C  
ATOM   2070  CD1 ILE A 268      23.201  51.017 -89.947  1.00 87.07           C  
ATOM   2071  N   CYS A 269      26.448  46.426 -88.541  1.00 86.35           N  
ATOM   2072  CA  CYS A 269      27.626  45.551 -88.578  1.00 86.35           C  
ATOM   2073  C   CYS A 269      27.252  44.060 -88.537  1.00 86.35           C  
ATOM   2074  CB  CYS A 269      28.575  45.902 -87.424  1.00 86.35           C  
ATOM   2075  O   CYS A 269      27.741  43.289 -89.361  1.00 86.35           O  
ATOM   2076  SG  CYS A 269      29.376  47.500 -87.740  1.00 86.35           S  
ATOM   2077  N   LEU A 270      26.355  43.656 -87.629  1.00 84.64           N  
ATOM   2078  CA  LEU A 270      25.848  42.281 -87.535  1.00 84.64           C  
ATOM   2079  C   LEU A 270      25.130  41.852 -88.820  1.00 84.64           C  
ATOM   2080  CB  LEU A 270      24.883  42.171 -86.338  1.00 84.64           C  
ATOM   2081  O   LEU A 270      25.306  40.719 -89.266  1.00 84.64           O  
ATOM   2082  CG  LEU A 270      25.570  42.163 -84.961  1.00 84.64           C  
ATOM   2083  CD1 LEU A 270      24.516  42.363 -83.870  1.00 84.64           C  
ATOM   2084  CD2 LEU A 270      26.291  40.839 -84.694  1.00 84.64           C  
ATOM   2085  N   TYR A 271      24.356  42.760 -89.421  1.00 86.06           N  
ATOM   2086  CA  TYR A 271      23.644  42.542 -90.678  1.00 86.06           C  
ATOM   2087  C   TYR A 271      24.598  42.382 -91.866  1.00 86.06           C  
ATOM   2088  CB  TYR A 271      22.682  43.714 -90.901  1.00 86.06           C  
ATOM   2089  O   TYR A 271      24.506  41.412 -92.616  1.00 86.06           O  
ATOM   2090  CG  TYR A 271      21.738  43.486 -92.051  1.00 86.06           C  
ATOM   2091  CD1 TYR A 271      21.923  44.130 -93.290  1.00 86.06           C  
ATOM   2092  CD2 TYR A 271      20.682  42.582 -91.866  1.00 86.06           C  
ATOM   2093  CE1 TYR A 271      21.017  43.887 -94.342  1.00 86.06           C  
ATOM   2094  CE2 TYR A 271      19.802  42.315 -92.920  1.00 86.06           C  
ATOM   2095  OH  TYR A 271      19.084  42.726 -95.154  1.00 86.06           O  
ATOM   2096  CZ  TYR A 271      19.954  42.981 -94.150  1.00 86.06           C  
ATOM   2097  N   CYS A 272      25.567  43.289 -92.000  1.00 83.74           N  
ATOM   2098  CA  CYS A 272      26.590  43.233 -93.036  1.00 83.74           C  
ATOM   2099  C   CYS A 272      27.484  41.987 -92.890  1.00 83.74           C  
ATOM   2100  CB  CYS A 272      27.381  44.548 -93.012  1.00 83.74           C  
ATOM   2101  O   CYS A 272      27.865  41.406 -93.904  1.00 83.74           O  
ATOM   2102  SG  CYS A 272      26.318  45.918 -93.563  1.00 83.74           S  
ATOM   2103  N   TYR A 273      27.744  41.505 -91.668  1.00 85.97           N  
ATOM   2104  CA  TYR A 273      28.457  40.240 -91.430  1.00 85.97           C  
ATOM   2105  C   TYR A 273      27.675  38.984 -91.877  1.00 85.97           C  
ATOM   2106  CB  TYR A 273      28.877  40.146 -89.953  1.00 85.97           C  
ATOM   2107  O   TYR A 273      28.266  37.923 -92.056  1.00 85.97           O  
ATOM   2108  CG  TYR A 273      29.893  39.047 -89.702  1.00 85.97           C  
ATOM   2109  CD1 TYR A 273      29.492  37.786 -89.216  1.00 85.97           C  
ATOM   2110  CD2 TYR A 273      31.241  39.265 -90.042  1.00 85.97           C  
ATOM   2111  CE1 TYR A 273      30.428  36.737 -89.119  1.00 85.97           C  
ATOM   2112  CE2 TYR A 273      32.174  38.215 -89.957  1.00 85.97           C  
ATOM   2113  OH  TYR A 273      32.647  35.906 -89.493  1.00 85.97           O  
ATOM   2114  CZ  TYR A 273      31.766  36.941 -89.509  1.00 85.97           C  
ATOM   2115  N   GLN A 274      26.363  39.081 -92.130  1.00 84.73           N  
ATOM   2116  CA  GLN A 274      25.611  37.996 -92.783  1.00 84.73           C  
ATOM   2117  C   GLN A 274      25.706  38.041 -94.317  1.00 84.73           C  
ATOM   2118  CB  GLN A 274      24.144  37.957 -92.326  1.00 84.73           C  
ATOM   2119  O   GLN A 274      25.170  37.161 -94.988  1.00 84.73           O  
ATOM   2120  CG  GLN A 274      23.928  38.000 -90.807  1.00 84.73           C  
ATOM   2121  CD  GLN A 274      24.898  37.134 -90.005  1.00 84.73           C  
ATOM   2122  NE2 GLN A 274      25.641  37.717 -89.088  1.00 84.73           N  
ATOM   2123  OE1 GLN A 274      24.973  35.924 -90.161  1.00 84.73           O  
ATOM   2124  N   THR A 275      26.375  39.045 -94.899  1.00 78.00           N  
ATOM   2125  CA  THR A 275      26.667  39.050 -96.339  1.00 78.00           C  
ATOM   2126  C   THR A 275      27.925  38.220 -96.619  1.00 78.00           C  
ATOM   2127  CB  THR A 275      26.778  40.454 -96.955  1.00 78.00           C  
ATOM   2128  O   THR A 275      28.927  38.371 -95.911  1.00 78.00           O  
ATOM   2129  CG2 THR A 275      25.580  41.347 -96.633  1.00 78.00           C  
ATOM   2130  OG1 THR A 275      27.951  41.129 -96.576  1.00 78.00           O  
ATOM   2131  N   PRO A 276      27.928  37.366 -97.661  1.00 71.55           N  
ATOM   2132  CA  PRO A 276      29.027  36.426 -97.892  1.00 71.55           C  
ATOM   2133  C   PRO A 276      30.371  37.119 -98.157  1.00 71.55           C  
ATOM   2134  CB  PRO A 276      28.566  35.538 -99.053  1.00 71.55           C  
ATOM   2135  O   PRO A 276      31.405  36.600 -97.764  1.00 71.55           O  
ATOM   2136  CG  PRO A 276      27.485  36.351 -99.760  1.00 71.55           C  
ATOM   2137  CD  PRO A 276      26.853  37.139 -98.616  1.00 71.55           C  
ATOM   2138  N   PHE A 277      30.368  38.338 -98.712  1.00 75.27           N  
ATOM   2139  CA  PHE A 277      31.584  39.136 -98.920  1.00 75.27           C  
ATOM   2140  C   PHE A 277      32.347  39.428 -97.616  1.00 75.27           C  
ATOM   2141  CB  PHE A 277      31.184  40.451 -99.605  1.00 75.27           C  
ATOM   2142  O   PHE A 277      33.575  39.385 -97.595  1.00 75.27           O  
ATOM   2143  CG  PHE A 277      32.344  41.387 -99.883  1.00 75.27           C  
ATOM   2144  CD1 PHE A 277      32.595  42.483 -99.034  1.00 75.27           C  
ATOM   2145  CD2 PHE A 277      33.190  41.147-100.981  1.00 75.27           C  
ATOM   2146  CE1 PHE A 277      33.691  43.328 -99.279  1.00 75.27           C  
ATOM   2147  CE2 PHE A 277      34.285  41.995-101.228  1.00 75.27           C  
ATOM   2148  CZ  PHE A 277      34.537  43.084-100.375  1.00 75.27           C  
ATOM   2149  N   ILE A 278      31.638  39.707 -96.516  1.00 77.85           N  
ATOM   2150  CA  ILE A 278      32.287  39.981 -95.227  1.00 77.85           C  
ATOM   2151  C   ILE A 278      32.657  38.676 -94.513  1.00 77.85           C  
ATOM   2152  CB  ILE A 278      31.455  40.962 -94.369  1.00 77.85           C  
ATOM   2153  O   ILE A 278      33.677  38.646 -93.831  1.00 77.85           O  
ATOM   2154  CG1 ILE A 278      31.225  42.264 -95.177  1.00 77.85           C  
ATOM   2155  CG2 ILE A 278      32.172  41.264 -93.039  1.00 77.85           C  
ATOM   2156  CD1 ILE A 278      30.692  43.452 -94.372  1.00 77.85           C  
ATOM   2157  N   GLN A 279      31.917  37.583 -94.721  1.00 77.53           N  
ATOM   2158  CA  GLN A 279      32.322  36.260 -94.225  1.00 77.53           C  
ATOM   2159  C   GLN A 279      33.590  35.740 -94.926  1.00 77.53           C  
ATOM   2160  CB  GLN A 279      31.170  35.253 -94.353  1.00 77.53           C  
ATOM   2161  O   GLN A 279      34.467  35.208 -94.251  1.00 77.53           O  
ATOM   2162  CG  GLN A 279      29.947  35.655 -93.512  1.00 77.53           C  
ATOM   2163  CD  GLN A 279      28.881  34.565 -93.436  1.00 77.53           C  
ATOM   2164  NE2 GLN A 279      27.863  34.749 -92.625  1.00 77.53           N  
ATOM   2165  OE1 GLN A 279      28.939  33.535 -94.086  1.00 77.53           O  
ATOM   2166  N   ASP A 280      33.739  35.964 -96.237  1.00 76.19           N  
ATOM   2167  CA  ASP A 280      34.967  35.662 -96.991  1.00 76.19           C  
ATOM   2168  C   ASP A 280      36.167  36.490 -96.475  1.00 76.19           C  
ATOM   2169  CB  ASP A 280      34.752  35.948 -98.498  1.00 76.19           C  
ATOM   2170  O   ASP A 280      37.283  35.981 -96.367  1.00 76.19           O  
ATOM   2171  CG  ASP A 280      33.952  34.899 -99.294  1.00 76.19           C  
ATOM   2172  OD1 ASP A 280      33.746  33.776 -98.785  1.00 76.19           O  
ATOM   2173  OD2 ASP A 280      33.608  35.209-100.466  1.00 76.19           O  
ATOM   2174  N   MET A 281      35.950  37.767 -96.130  1.00 80.47           N  
ATOM   2175  CA  MET A 281      37.008  38.690 -95.683  1.00 80.47           C  
ATOM   2176  C   MET A 281      37.361  38.557 -94.186  1.00 80.47           C  
ATOM   2177  CB  MET A 281      36.574  40.121 -96.038  1.00 80.47           C  
ATOM   2178  O   MET A 281      38.496  38.809 -93.779  1.00 80.47           O  
ATOM   2179  CG  MET A 281      37.734  41.117 -95.963  1.00 80.47           C  
ATOM   2180  SD  MET A 281      37.291  42.804 -96.461  1.00 80.47           S  
ATOM   2181  CE  MET A 281      38.940  43.553 -96.460  1.00 80.47           C  
ATOM   2182  N   LEU A 282      36.397  38.161 -93.353  1.00 79.30           N  
ATOM   2183  CA  LEU A 282      36.518  37.965 -91.907  1.00 79.30           C  
ATOM   2184  C   LEU A 282      35.905  36.603 -91.518  1.00 79.30           C  
ATOM   2185  CB  LEU A 282      35.851  39.148 -91.168  1.00 79.30           C  
ATOM   2186  O   LEU A 282      34.863  36.568 -90.857  1.00 79.30           O  
ATOM   2187  CG  LEU A 282      36.607  40.485 -91.234  1.00 79.30           C  
ATOM   2188  CD1 LEU A 282      35.719  41.597 -90.672  1.00 79.30           C  
ATOM   2189  CD2 LEU A 282      37.893  40.446 -90.401  1.00 79.30           C  
ATOM   2190  N   PRO A 283      36.530  35.472 -91.901  1.00 78.41           N  
ATOM   2191  CA  PRO A 283      35.977  34.140 -91.652  1.00 78.41           C  
ATOM   2192  C   PRO A 283      35.753  33.884 -90.153  1.00 78.41           C  
ATOM   2193  CB  PRO A 283      36.967  33.154 -92.287  1.00 78.41           C  
ATOM   2194  O   PRO A 283      36.518  34.391 -89.331  1.00 78.41           O  
ATOM   2195  CG  PRO A 283      38.275  33.941 -92.368  1.00 78.41           C  
ATOM   2196  CD  PRO A 283      37.791  35.365 -92.620  1.00 78.41           C  
ATOM   2197  N   PRO A 284      34.760  33.064 -89.757  1.00 74.21           N  
ATOM   2198  CA  PRO A 284      34.348  32.917 -88.353  1.00 74.21           C  
ATOM   2199  C   PRO A 284      35.432  32.331 -87.426  1.00 74.21           C  
ATOM   2200  CB  PRO A 284      33.076  32.058 -88.397  1.00 74.21           C  
ATOM   2201  O   PRO A 284      35.355  32.488 -86.210  1.00 74.21           O  
ATOM   2202  CG  PRO A 284      33.176  31.301 -89.722  1.00 74.21           C  
ATOM   2203  CD  PRO A 284      33.871  32.312 -90.630  1.00 74.21           C  
ATOM   2204  N   GLY A 285      36.476  31.697 -87.976  1.00 75.33           N  
ATOM   2205  CA  GLY A 285      37.664  31.279 -87.219  1.00 75.33           C  
ATOM   2206  C   GLY A 285      38.660  32.410 -86.904  1.00 75.33           C  
ATOM   2207  O   GLY A 285      39.562  32.222 -86.087  1.00 75.33           O  
ATOM   2208  N   ASN A 286      38.524  33.586 -87.520  1.00 81.05           N  
ATOM   2209  CA  ASN A 286      39.421  34.727 -87.338  1.00 81.05           C  
ATOM   2210  C   ASN A 286      39.301  35.298 -85.911  1.00 81.05           C  
ATOM   2211  CB  ASN A 286      39.119  35.757 -88.449  1.00 81.05           C  
ATOM   2212  O   ASN A 286      38.206  35.386 -85.352  1.00 81.05           O  
ATOM   2213  CG  ASN A 286      40.146  36.865 -88.600  1.00 81.05           C  
ATOM   2214  ND2 ASN A 286      40.211  37.485 -89.754  1.00 81.05           N  
ATOM   2215  OD1 ASN A 286      40.887  37.202 -87.692  1.00 81.05           O  
ATOM   2216  N   ILE A 287      40.428  35.719 -85.329  1.00 78.60           N  
ATOM   2217  CA  ILE A 287      40.484  36.366 -84.010  1.00 78.60           C  
ATOM   2218  C   ILE A 287      39.593  37.615 -83.996  1.00 78.60           C  
ATOM   2219  CB  ILE A 287      41.948  36.705 -83.635  1.00 78.60           C  
ATOM   2220  O   ILE A 287      38.867  37.825 -83.031  1.00 78.60           O  
ATOM   2221  CG1 ILE A 287      42.793  35.411 -83.544  1.00 78.60           C  
ATOM   2222  CG2 ILE A 287      42.013  37.480 -82.304  1.00 78.60           C  
ATOM   2223  CD1 ILE A 287      44.299  35.651 -83.379  1.00 78.60           C  
ATOM   2224  N   TRP A 288      39.568  38.401 -85.078  1.00 83.01           N  
ATOM   2225  CA  TRP A 288      38.733  39.605 -85.163  1.00 83.01           C  
ATOM   2226  C   TRP A 288      37.229  39.300 -85.136  1.00 83.01           C  
ATOM   2227  CB  TRP A 288      39.117  40.397 -86.417  1.00 83.01           C  
ATOM   2228  O   TRP A 288      36.483  40.002 -84.457  1.00 83.01           O  
ATOM   2229  CG  TRP A 288      40.531  40.888 -86.417  1.00 83.01           C  
ATOM   2230  CD1 TRP A 288      41.527  40.437 -87.212  1.00 83.01           C  
ATOM   2231  CD2 TRP A 288      41.139  41.898 -85.552  1.00 83.01           C  
ATOM   2232  CE2 TRP A 288      42.522  42.006 -85.887  1.00 83.01           C  
ATOM   2233  CE3 TRP A 288      40.665  42.724 -84.509  1.00 83.01           C  
ATOM   2234  NE1 TRP A 288      42.702  41.097 -86.907  1.00 83.01           N  
ATOM   2235  CH2 TRP A 288      42.887  43.694 -84.193  1.00 83.01           C  
ATOM   2236  CZ2 TRP A 288      43.391  42.886 -85.227  1.00 83.01           C  
ATOM   2237  CZ3 TRP A 288      41.529  43.611 -83.837  1.00 83.01           C  
ATOM   2238  N   ALA A 289      36.779  38.236 -85.811  1.00 82.12           N  
ATOM   2239  CA  ALA A 289      35.373  37.827 -85.786  1.00 82.12           C  
ATOM   2240  C   ALA A 289      34.955  37.378 -84.372  1.00 82.12           C  
ATOM   2241  CB  ALA A 289      35.148  36.735 -86.841  1.00 82.12           C  
ATOM   2242  O   ALA A 289      33.953  37.860 -83.839  1.00 82.12           O  
ATOM   2243  N   ARG A 290      35.788  36.544 -83.728  1.00 78.66           N  
ATOM   2244  CA  ARG A 290      35.613  36.098 -82.334  1.00 78.66           C  
ATOM   2245  C   ARG A 290      35.600  37.273 -81.345  1.00 78.66           C  
ATOM   2246  CB  ARG A 290      36.705  35.066 -81.977  1.00 78.66           C  
ATOM   2247  O   ARG A 290      34.683  37.379 -80.537  1.00 78.66           O  
ATOM   2248  CG  ARG A 290      36.509  33.716 -82.694  1.00 78.66           C  
ATOM   2249  CD  ARG A 290      37.555  32.663 -82.276  1.00 78.66           C  
ATOM   2250  NE  ARG A 290      38.779  32.670 -83.114  1.00 78.66           N  
ATOM   2251  NH1 ARG A 290      40.343  32.033 -81.532  1.00 78.66           N  
ATOM   2252  NH2 ARG A 290      40.947  32.169 -83.633  1.00 78.66           N  
ATOM   2253  CZ  ARG A 290      40.002  32.298 -82.756  1.00 78.66           C  
ATOM   2254  N   LEU A 291      36.566  38.189 -81.448  1.00 83.58           N  
ATOM   2255  CA  LEU A 291      36.714  39.355 -80.570  1.00 83.58           C  
ATOM   2256  C   LEU A 291      35.514  40.311 -80.652  1.00 83.58           C  
ATOM   2257  CB  LEU A 291      38.027  40.074 -80.944  1.00 83.58           C  
ATOM   2258  O   LEU A 291      35.022  40.770 -79.623  1.00 83.58           O  
ATOM   2259  CG  LEU A 291      38.356  41.319 -80.098  1.00 83.58           C  
ATOM   2260  CD1 LEU A 291      38.629  40.962 -78.636  1.00 83.58           C  
ATOM   2261  CD2 LEU A 291      39.593  42.013 -80.667  1.00 83.58           C  
ATOM   2262  N   PHE A 292      35.023  40.606 -81.858  1.00 86.29           N  
ATOM   2263  CA  PHE A 292      33.891  41.517 -82.058  1.00 86.29           C  
ATOM   2264  C   PHE A 292      32.510  40.867 -81.847  1.00 86.29           C  
ATOM   2265  CB  PHE A 292      34.015  42.201 -83.430  1.00 86.29           C  
ATOM   2266  O   PHE A 292      31.509  41.575 -81.910  1.00 86.29           O  
ATOM   2267  CG  PHE A 292      35.176  43.176 -83.575  1.00 86.29           C  
ATOM   2268  CD1 PHE A 292      35.355  44.217 -82.643  1.00 86.29           C  
ATOM   2269  CD2 PHE A 292      36.059  43.071 -84.667  1.00 86.29           C  
ATOM   2270  CE1 PHE A 292      36.434  45.111 -82.774  1.00 86.29           C  
ATOM   2271  CE2 PHE A 292      37.133  43.969 -84.805  1.00 86.29           C  
ATOM   2272  CZ  PHE A 292      37.327  44.983 -83.851  1.00 86.29           C  
ATOM   2273  N   GLY A 293      32.429  39.557 -81.571  1.00 79.22           N  
ATOM   2274  CA  GLY A 293      31.149  38.844 -81.424  1.00 79.22           C  
ATOM   2275  C   GLY A 293      30.409  38.650 -82.752  1.00 79.22           C  
ATOM   2276  O   GLY A 293      29.187  38.499 -82.782  1.00 79.22           O  
ATOM   2277  N   LEU A 294      31.142  38.693 -83.868  1.00 84.56           N  
ATOM   2278  CA  LEU A 294      30.601  38.568 -85.216  1.00 84.56           C  
ATOM   2279  C   LEU A 294      30.402  37.089 -85.551  1.00 84.56           C  
ATOM   2280  CB  LEU A 294      31.511  39.302 -86.213  1.00 84.56           C  
ATOM   2281  O   LEU A 294      31.296  36.401 -86.041  1.00 84.56           O  
ATOM   2282  CG  LEU A 294      31.538  40.832 -86.037  1.00 84.56           C  
ATOM   2283  CD1 LEU A 294      32.535  41.440 -87.024  1.00 84.56           C  
ATOM   2284  CD2 LEU A 294      30.170  41.480 -86.275  1.00 84.56           C  
ATOM   2285  N   LYS A 295      29.203  36.599 -85.239  1.00 83.69           N  
ATOM   2286  CA  LYS A 295      28.766  35.228 -85.503  1.00 83.69           C  
ATOM   2287  C   LYS A 295      28.063  35.114 -86.857  1.00 83.69           C  
ATOM   2288  CB  LYS A 295      27.874  34.752 -84.347  1.00 83.69           C  
ATOM   2289  O   LYS A 295      27.249  35.959 -87.238  1.00 83.69           O  
ATOM   2290  CG  LYS A 295      28.649  34.559 -83.031  1.00 83.69           C  
ATOM   2291  CD  LYS A 295      29.493  33.278 -83.037  1.00 83.69           C  
ATOM   2292  CE  LYS A 295      29.913  32.943 -81.606  1.00 83.69           C  
ATOM   2293  NZ  LYS A 295      30.176  31.499 -81.423  1.00 83.69           N  
ATOM   2294  N   ASN A 296      28.351  34.025 -87.560  1.00 83.48           N  
ATOM   2295  CA  ASN A 296      27.616  33.572 -88.734  1.00 83.48           C  
ATOM   2296  C   ASN A 296      26.289  32.936 -88.287  1.00 83.48           C  
ATOM   2297  CB  ASN A 296      28.503  32.614 -89.561  1.00 83.48           C  
ATOM   2298  O   ASN A 296      26.267  31.812 -87.785  1.00 83.48           O  
ATOM   2299  CG  ASN A 296      29.043  31.406 -88.799  1.00 83.48           C  
ATOM   2300  ND2 ASN A 296      29.101  30.249 -89.404  1.00 83.48           N  
ATOM   2301  OD1 ASN A 296      29.452  31.474 -87.646  1.00 83.48           O  
ATOM   2302  N   PHE A 297      25.184  33.664 -88.456  1.00 82.28           N  
ATOM   2303  CA  PHE A 297      23.831  33.112 -88.334  1.00 82.28           C  
ATOM   2304  C   PHE A 297      23.432  32.372 -89.609  1.00 82.28           C  
ATOM   2305  CB  PHE A 297      22.819  34.231 -88.054  1.00 82.28           C  
ATOM   2306  O   PHE A 297      22.772  31.338 -89.535  1.00 82.28           O  
ATOM   2307  CG  PHE A 297      23.030  34.960 -86.745  1.00 82.28           C  
ATOM   2308  CD1 PHE A 297      22.859  34.271 -85.532  1.00 82.28           C  
ATOM   2309  CD2 PHE A 297      23.377  36.324 -86.730  1.00 82.28           C  
ATOM   2310  CE1 PHE A 297      23.030  34.943 -84.312  1.00 82.28           C  
ATOM   2311  CE2 PHE A 297      23.567  36.993 -85.508  1.00 82.28           C  
ATOM   2312  CZ  PHE A 297      23.391  36.301 -84.297  1.00 82.28           C  
ATOM   2313  N   VAL A 298      23.854  32.892 -90.765  1.00 76.89           N  
ATOM   2314  CA  VAL A 298      23.746  32.224 -92.064  1.00 76.89           C  
ATOM   2315  C   VAL A 298      25.087  31.568 -92.387  1.00 76.89           C  
ATOM   2316  CB  VAL A 298      23.309  33.205 -93.170  1.00 76.89           C  
ATOM   2317  O   VAL A 298      26.116  32.246 -92.365  1.00 76.89           O  
ATOM   2318  CG1 VAL A 298      23.066  32.472 -94.496  1.00 76.89           C  
ATOM   2319  CG2 VAL A 298      22.010  33.933 -92.790  1.00 76.89           C  
ATOM   2320  N   ASP A 299      25.067  30.267 -92.673  1.00 72.02           N  
ATOM   2321  CA  ASP A 299      26.215  29.522 -93.198  1.00 72.02           C  
ATOM   2322  C   ASP A 299      26.290  29.643 -94.724  1.00 72.02           C  
ATOM   2323  CB  ASP A 299      26.150  28.035 -92.789  1.00 72.02           C  
ATOM   2324  O   ASP A 299      25.269  29.644 -95.414  1.00 72.02           O  
ATOM   2325  CG  ASP A 299      26.706  27.746 -91.393  1.00 72.02           C  
ATOM   2326  OD1 ASP A 299      27.601  28.492 -90.926  1.00 72.02           O  
ATOM   2327  OD2 ASP A 299      26.275  26.754 -90.764  1.00 72.02           O  
ATOM   2328  N   LEU A 300      27.514  29.702 -95.253  1.00 65.92           N  
ATOM   2329  CA  LEU A 300      27.781  29.771 -96.687  1.00 65.92           C  
ATOM   2330  C   LEU A 300      27.435  28.421 -97.360  1.00 65.92           C  
ATOM   2331  CB  LEU A 300      29.262  30.163 -96.875  1.00 65.92           C  
ATOM   2332  O   LEU A 300      28.099  27.420 -97.071  1.00 65.92           O  
ATOM   2333  CG  LEU A 300      29.594  30.662 -98.292  1.00 65.92           C  
ATOM   2334  CD1 LEU A 300      29.096  32.093 -98.500  1.00 65.92           C  
ATOM   2335  CD2 LEU A 300      31.104  30.657 -98.525  1.00 65.92           C  
ATOM   2336  N   PRO A 301      26.422  28.342 -98.247  1.00 62.84           N  
ATOM   2337  CA  PRO A 301      26.096  27.100 -98.939  1.00 62.84           C  
ATOM   2338  C   PRO A 301      27.157  26.761 -99.996  1.00 62.84           C  
ATOM   2339  CB  PRO A 301      24.714  27.333 -99.559  1.00 62.84           C  
ATOM   2340  O   PRO A 301      27.824  27.642-100.542  1.00 62.84           O  
ATOM   2341  CG  PRO A 301      24.725  28.832 -99.853  1.00 62.84           C  
ATOM   2342  CD  PRO A 301      25.525  29.406 -98.682  1.00 62.84           C  
ATOM   2343  N   ASN A 302      27.272  25.476-100.347  1.00 62.67           N  
ATOM   2344  CA  ASN A 302      28.105  25.042-101.472  1.00 62.67           C  
ATOM   2345  C   ASN A 302      27.732  25.798-102.762  1.00 62.67           C  
ATOM   2346  CB  ASN A 302      27.964  23.518-101.680  1.00 62.67           C  
ATOM   2347  O   ASN A 302      26.552  26.057-103.015  1.00 62.67           O  
ATOM   2348  CG  ASN A 302      28.872  22.683-100.793  1.00 62.67           C  
ATOM   2349  ND2 ASN A 302      28.572  21.418-100.617  1.00 62.67           N  
ATOM   2350  OD1 ASN A 302      29.882  23.130-100.285  1.00 62.67           O  
ATOM   2351  N   TYR A 303      28.735  26.055-103.614  1.00 60.10           N  
ATOM   2352  CA  TYR A 303      28.634  26.786-104.894  1.00 60.10           C  
ATOM   2353  C   TYR A 303      27.494  26.329-105.831  1.00 60.10           C  
ATOM   2354  CB  TYR A 303      29.982  26.664-105.635  1.00 60.10           C  
ATOM   2355  O   TYR A 303      27.084  27.084-106.707  1.00 60.10           O  
ATOM   2356  CG  TYR A 303      30.993  27.755-105.323  1.00 60.10           C  
ATOM   2357  CD1 TYR A 303      31.021  28.915-106.122  1.00 60.10           C  
ATOM   2358  CD2 TYR A 303      31.916  27.613-104.266  1.00 60.10           C  
ATOM   2359  CE1 TYR A 303      31.960  29.932-105.866  1.00 60.10           C  
ATOM   2360  CE2 TYR A 303      32.851  28.635-103.999  1.00 60.10           C  
ATOM   2361  OH  TYR A 303      33.752  30.807-104.539  1.00 60.10           O  
ATOM   2362  CZ  TYR A 303      32.871  29.801-104.799  1.00 60.10           C  
ATOM   2363  N   SER A 304      26.967  25.117-105.647  1.00 61.10           N  
ATOM   2364  CA  SER A 304      25.801  24.569-106.349  1.00 61.10           C  
ATOM   2365  C   SER A 304      24.456  25.218-105.989  1.00 61.10           C  
ATOM   2366  CB  SER A 304      25.712  23.071-106.028  1.00 61.10           C  
ATOM   2367  O   SER A 304      23.503  25.070-106.747  1.00 61.10           O  
ATOM   2368  OG  SER A 304      25.788  22.852-104.624  1.00 61.10           O  
ATOM   2369  N   SER A 305      24.341  25.901-104.844  1.00 63.30           N  
ATOM   2370  CA  SER A 305      23.058  26.376-104.291  1.00 63.30           C  
ATOM   2371  C   SER A 305      23.134  27.779-103.649  1.00 63.30           C  
ATOM   2372  CB  SER A 305      22.488  25.310-103.339  1.00 63.30           C  
ATOM   2373  O   SER A 305      22.703  27.968-102.512  1.00 63.30           O  
ATOM   2374  OG  SER A 305      23.403  24.981-102.309  1.00 63.30           O  
ATOM   2375  N   PRO A 306      23.639  28.808-104.362  1.00 59.97           N  
ATOM   2376  CA  PRO A 306      23.953  30.124-103.785  1.00 59.97           C  
ATOM   2377  C   PRO A 306      22.741  30.919-103.259  1.00 59.97           C  
ATOM   2378  CB  PRO A 306      24.663  30.884-104.912  1.00 59.97           C  
ATOM   2379  O   PRO A 306      22.921  31.916-102.567  1.00 59.97           O  
ATOM   2380  CG  PRO A 306      24.068  30.275-106.181  1.00 59.97           C  
ATOM   2381  CD  PRO A 306      23.932  28.806-105.790  1.00 59.97           C  
ATOM   2382  N   ASN A 307      21.510  30.501-103.576  1.00 64.36           N  
ATOM   2383  CA  ASN A 307      20.275  31.148-103.116  1.00 64.36           C  
ATOM   2384  C   ASN A 307      19.682  30.510-101.835  1.00 64.36           C  
ATOM   2385  CB  ASN A 307      19.265  31.154-104.281  1.00 64.36           C  
ATOM   2386  O   ASN A 307      18.703  31.037-101.292  1.00 64.36           O  
ATOM   2387  CG  ASN A 307      19.633  32.068-105.445  1.00 64.36           C  
ATOM   2388  ND2 ASN A 307      18.996  31.880-106.578  1.00 64.36           N  
ATOM   2389  OD1 ASN A 307      20.446  32.974-105.360  1.00 64.36           O  
ATOM   2390  N   ALA A 308      20.235  29.390-101.353  1.00 69.78           N  
ATOM   2391  CA  ALA A 308      19.730  28.668-100.186  1.00 69.78           C  
ATOM   2392  C   ALA A 308      20.117  29.365 -98.867  1.00 69.78           C  
ATOM   2393  CB  ALA A 308      20.236  27.221-100.240  1.00 69.78           C  
ATOM   2394  O   ALA A 308      21.278  29.694 -98.643  1.00 69.78           O  
ATOM   2395  N   LEU A 309      19.142  29.566 -97.975  1.00 70.97           N  
ATOM   2396  CA  LEU A 309      19.359  30.148 -96.646  1.00 70.97           C  
ATOM   2397  C   LEU A 309      19.563  29.026 -95.619  1.00 70.97           C  
ATOM   2398  CB  LEU A 309      18.163  31.060 -96.306  1.00 70.97           C  
ATOM   2399  O   LEU A 309      18.589  28.448 -95.139  1.00 70.97           O  
ATOM   2400  CG  LEU A 309      18.285  31.800 -94.960  1.00 70.97           C  
ATOM   2401  CD1 LEU A 309      19.280  32.958 -95.049  1.00 70.97           C  
ATOM   2402  CD2 LEU A 309      16.930  32.388 -94.564  1.00 70.97           C  
ATOM   2403  N   VAL A 310      20.818  28.723 -95.283  1.00 74.94           N  
ATOM   2404  CA  VAL A 310      21.172  27.736 -94.251  1.00 74.94           C  
ATOM   2405  C   VAL A 310      21.462  28.464 -92.940  1.00 74.94           C  
ATOM   2406  CB  VAL A 310      22.367  26.864 -94.689  1.00 74.94           C  
ATOM   2407  O   VAL A 310      22.350  29.309 -92.889  1.00 74.94           O  
ATOM   2408  CG1 VAL A 310      22.671  25.781 -93.645  1.00 74.94           C  
ATOM   2409  CG2 VAL A 310      22.077  26.158 -96.023  1.00 74.94           C  
ATOM   2410  N   LEU A 311      20.715  28.152 -91.879  1.00 74.57           N  
ATOM   2411  CA  LEU A 311      20.930  28.721 -90.545  1.00 74.57           C  
ATOM   2412  C   LEU A 311      21.918  27.857 -89.751  1.00 74.57           C  
ATOM   2413  CB  LEU A 311      19.582  28.864 -89.814  1.00 74.57           C  
ATOM   2414  O   LEU A 311      21.703  26.653 -89.608  1.00 74.57           O  
ATOM   2415  CG  LEU A 311      18.694  29.998 -90.360  1.00 74.57           C  
ATOM   2416  CD1 LEU A 311      17.255  29.820 -89.873  1.00 74.57           C  
ATOM   2417  CD2 LEU A 311      19.177  31.376 -89.897  1.00 74.57           C  
ATOM   2418  N   ASN A 312      22.970  28.465 -89.199  1.00 76.19           N  
ATOM   2419  CA  ASN A 312      23.957  27.754 -88.388  1.00 76.19           C  
ATOM   2420  C   ASN A 312      23.377  27.428 -87.004  1.00 76.19           C  
ATOM   2421  CB  ASN A 312      25.246  28.581 -88.278  1.00 76.19           C  
ATOM   2422  O   ASN A 312      23.257  28.307 -86.153  1.00 76.19           O  
ATOM   2423  CG  ASN A 312      26.382  27.767 -87.674  1.00 76.19           C  
ATOM   2424  ND2 ASN A 312      27.568  27.858 -88.216  1.00 76.19           N  
ATOM   2425  OD1 ASN A 312      26.235  27.015 -86.719  1.00 76.19           O  
ATOM   2426  N   THR A 313      23.044  26.159 -86.763  1.00 81.88           N  
ATOM   2427  CA  THR A 313      22.414  25.695 -85.513  1.00 81.88           C  
ATOM   2428  C   THR A 313      23.395  25.393 -84.374  1.00 81.88           C  
ATOM   2429  CB  THR A 313      21.542  24.456 -85.765  1.00 81.88           C  
ATOM   2430  O   THR A 313      22.964  24.980 -83.298  1.00 81.88           O  
ATOM   2431  CG2 THR A 313      20.390  24.731 -86.730  1.00 81.88           C  
ATOM   2432  OG1 THR A 313      22.323  23.420 -86.320  1.00 81.88           O  
ATOM   2433  N   LYS A 314      24.710  25.571 -84.571  1.00 77.61           N  
ATOM   2434  CA  LYS A 314      25.743  25.180 -83.589  1.00 77.61           C  
ATOM   2435  C   LYS A 314      25.897  26.180 -82.437  1.00 77.61           C  
ATOM   2436  CB  LYS A 314      27.091  24.956 -84.296  1.00 77.61           C  
ATOM   2437  O   LYS A 314      26.522  25.856 -81.430  1.00 77.61           O  
ATOM   2438  CG  LYS A 314      27.018  23.873 -85.386  1.00 77.61           C  
ATOM   2439  CD  LYS A 314      28.340  23.769 -86.155  1.00 77.61           C  
ATOM   2440  CE  LYS A 314      28.191  22.732 -87.273  1.00 77.61           C  
ATOM   2441  NZ  LYS A 314      29.361  22.732 -88.185  1.00 77.61           N  
ATOM   2442  N   HIS A 315      25.349  27.387 -82.579  1.00 78.37           N  
ATOM   2443  CA  HIS A 315      25.448  28.458 -81.585  1.00 78.37           C  
ATOM   2444  C   HIS A 315      24.385  28.310 -80.483  1.00 78.37           C  
ATOM   2445  CB  HIS A 315      25.368  29.816 -82.298  1.00 78.37           C  
ATOM   2446  O   HIS A 315      23.269  27.855 -80.737  1.00 78.37           O  
ATOM   2447  CG  HIS A 315      26.407  29.999 -83.380  1.00 78.37           C  
ATOM   2448  CD2 HIS A 315      26.126  30.185 -84.701  1.00 78.37           C  
ATOM   2449  ND1 HIS A 315      27.800  29.975 -83.208  1.00 78.37           N  
ATOM   2450  CE1 HIS A 315      28.310  30.121 -84.447  1.00 78.37           C  
ATOM   2451  NE2 HIS A 315      27.331  30.281 -85.353  1.00 78.37           N  
ATOM   2452  N   ALA A 316      24.715  28.714 -79.252  1.00 78.81           N  
ATOM   2453  CA  ALA A 316      23.802  28.655 -78.107  1.00 78.81           C  
ATOM   2454  C   ALA A 316      22.687  29.720 -78.178  1.00 78.81           C  
ATOM   2455  CB  ALA A 316      24.622  28.774 -76.816  1.00 78.81           C  
ATOM   2456  O   ALA A 316      22.869  30.792 -78.757  1.00 78.81           O  
ATOM   2457  N   TRP A 317      21.545  29.459 -77.524  1.00 83.84           N  
ATOM   2458  CA  TRP A 317      20.341  30.302 -77.622  1.00 83.84           C  
ATOM   2459  C   TRP A 317      20.542  31.818 -77.376  1.00 83.84           C  
ATOM   2460  CB  TRP A 317      19.190  29.735 -76.771  1.00 83.84           C  
ATOM   2461  O   TRP A 317      19.909  32.587 -78.104  1.00 83.84           O  
ATOM   2462  CG  TRP A 317      19.258  29.965 -75.290  1.00 83.84           C  
ATOM   2463  CD1 TRP A 317      19.666  29.064 -74.367  1.00 83.84           C  
ATOM   2464  CD2 TRP A 317      18.927  31.179 -74.541  1.00 83.84           C  
ATOM   2465  CE2 TRP A 317      19.216  30.952 -73.162  1.00 83.84           C  
ATOM   2466  CE3 TRP A 317      18.443  32.460 -74.891  1.00 83.84           C  
ATOM   2467  NE1 TRP A 317      19.646  29.643 -73.112  1.00 83.84           N  
ATOM   2468  CH2 TRP A 317      18.594  33.217 -72.573  1.00 83.84           C  
ATOM   2469  CZ2 TRP A 317      19.057  31.947 -72.186  1.00 83.84           C  
ATOM   2470  CZ3 TRP A 317      18.285  33.469 -73.922  1.00 83.84           C  
ATOM   2471  N   PRO A 318      21.413  32.300 -76.455  1.00 82.17           N  
ATOM   2472  CA  PRO A 318      21.576  33.741 -76.219  1.00 82.17           C  
ATOM   2473  C   PRO A 318      22.094  34.507 -77.446  1.00 82.17           C  
ATOM   2474  CB  PRO A 318      22.559  33.850 -75.047  1.00 82.17           C  
ATOM   2475  O   PRO A 318      21.778  35.684 -77.631  1.00 82.17           O  
ATOM   2476  CG  PRO A 318      22.405  32.526 -74.310  1.00 82.17           C  
ATOM   2477  CD  PRO A 318      22.208  31.565 -75.477  1.00 82.17           C  
ATOM   2478  N   ILE A 319      22.839  33.822 -78.320  1.00 82.05           N  
ATOM   2479  CA  ILE A 319      23.499  34.410 -79.489  1.00 82.05           C  
ATOM   2480  C   ILE A 319      22.455  34.868 -80.523  1.00 82.05           C  
ATOM   2481  CB  ILE A 319      24.564  33.422 -80.040  1.00 82.05           C  
ATOM   2482  O   ILE A 319      22.558  35.984 -81.029  1.00 82.05           O  
ATOM   2483  CG1 ILE A 319      25.580  33.057 -78.922  1.00 82.05           C  
ATOM   2484  CG2 ILE A 319      25.310  34.034 -81.237  1.00 82.05           C  
ATOM   2485  CD1 ILE A 319      26.689  32.065 -79.297  1.00 82.05           C  
ATOM   2486  N   TYR A 320      21.390  34.090 -80.766  1.00 83.89           N  
ATOM   2487  CA  TYR A 320      20.289  34.498 -81.662  1.00 83.89           C  
ATOM   2488  C   TYR A 320      19.375  35.578 -81.058  1.00 83.89           C  
ATOM   2489  CB  TYR A 320      19.418  33.298 -82.069  1.00 83.89           C  
ATOM   2490  O   TYR A 320      18.686  36.282 -81.794  1.00 83.89           O  
ATOM   2491  CG  TYR A 320      20.153  32.033 -82.461  1.00 83.89           C  
ATOM   2492  CD1 TYR A 320      20.595  31.809 -83.781  1.00 83.89           C  
ATOM   2493  CD2 TYR A 320      20.361  31.054 -81.477  1.00 83.89           C  
ATOM   2494  CE1 TYR A 320      21.258  30.603 -84.105  1.00 83.89           C  
ATOM   2495  CE2 TYR A 320      21.017  29.855 -81.793  1.00 83.89           C  
ATOM   2496  OH  TYR A 320      22.134  28.471 -83.375  1.00 83.89           O  
ATOM   2497  CZ  TYR A 320      21.475  29.627 -83.106  1.00 83.89           C  
ATOM   2498  N   VAL A 321      19.341  35.717 -79.727  1.00 84.83           N  
ATOM   2499  CA  VAL A 321      18.483  36.699 -79.034  1.00 84.83           C  
ATOM   2500  C   VAL A 321      19.132  38.091 -78.990  1.00 84.83           C  
ATOM   2501  CB  VAL A 321      18.084  36.175 -77.637  1.00 84.83           C  
ATOM   2502  O   VAL A 321      18.419  39.097 -79.004  1.00 84.83           O  
ATOM   2503  CG1 VAL A 321      17.216  37.163 -76.850  1.00 84.83           C  
ATOM   2504  CG2 VAL A 321      17.257  34.887 -77.759  1.00 84.83           C  
ATOM   2505  N   SER A 322      20.469  38.168 -79.013  1.00 84.70           N  
ATOM   2506  CA  SER A 322      21.234  39.426 -78.972  1.00 84.70           C  
ATOM   2507  C   SER A 322      20.760  40.494 -79.988  1.00 84.70           C  
ATOM   2508  CB  SER A 322      22.737  39.117 -79.067  1.00 84.70           C  
ATOM   2509  O   SER A 322      20.415  41.597 -79.548  1.00 84.70           O  
ATOM   2510  OG  SER A 322      23.488  40.311 -79.106  1.00 84.70           O  
ATOM   2511  N   PRO A 323      20.589  40.210 -81.302  1.00 85.72           N  
ATOM   2512  CA  PRO A 323      20.080  41.202 -82.262  1.00 85.72           C  
ATOM   2513  C   PRO A 323      18.675  41.734 -81.928  1.00 85.72           C  
ATOM   2514  CB  PRO A 323      20.093  40.504 -83.629  1.00 85.72           C  
ATOM   2515  O   PRO A 323      18.380  42.907 -82.162  1.00 85.72           O  
ATOM   2516  CG  PRO A 323      21.132  39.397 -83.468  1.00 85.72           C  
ATOM   2517  CD  PRO A 323      20.955  38.989 -82.010  1.00 85.72           C  
ATOM   2518  N   GLY A 324      17.811  40.899 -81.341  1.00 85.92           N  
ATOM   2519  CA  GLY A 324      16.468  41.297 -80.911  1.00 85.92           C  
ATOM   2520  C   GLY A 324      16.489  42.270 -79.729  1.00 85.92           C  
ATOM   2521  O   GLY A 324      15.741  43.250 -79.723  1.00 85.92           O  
ATOM   2522  N   ILE A 325      17.390  42.053 -78.764  1.00 87.98           N  
ATOM   2523  CA  ILE A 325      17.594  42.972 -77.632  1.00 87.98           C  
ATOM   2524  C   ILE A 325      18.114  44.325 -78.135  1.00 87.98           C  
ATOM   2525  CB  ILE A 325      18.546  42.361 -76.576  1.00 87.98           C  
ATOM   2526  O   ILE A 325      17.613  45.365 -77.710  1.00 87.98           O  
ATOM   2527  CG1 ILE A 325      17.990  41.044 -75.985  1.00 87.98           C  
ATOM   2528  CG2 ILE A 325      18.766  43.364 -75.426  1.00 87.98           C  
ATOM   2529  CD1 ILE A 325      19.073  40.179 -75.323  1.00 87.98           C  
ATOM   2530  N   LEU A 326      19.063  44.326 -79.079  1.00 88.29           N  
ATOM   2531  CA  LEU A 326      19.618  45.548 -79.673  1.00 88.29           C  
ATOM   2532  C   LEU A 326      18.558  46.373 -80.418  1.00 88.29           C  
ATOM   2533  CB  LEU A 326      20.774  45.170 -80.616  1.00 88.29           C  
ATOM   2534  O   LEU A 326      18.500  47.594 -80.257  1.00 88.29           O  
ATOM   2535  CG  LEU A 326      22.006  44.579 -79.909  1.00 88.29           C  
ATOM   2536  CD1 LEU A 326      23.001  44.074 -80.951  1.00 88.29           C  
ATOM   2537  CD2 LEU A 326      22.707  45.617 -79.039  1.00 88.29           C  
ATOM   2538  N   LEU A 327      17.677  45.721 -81.183  1.00 87.98           N  
ATOM   2539  CA  LEU A 327      16.566  46.394 -81.862  1.00 87.98           C  
ATOM   2540  C   LEU A 327      15.553  46.978 -80.864  1.00 87.98           C  
ATOM   2541  CB  LEU A 327      15.915  45.402 -82.841  1.00 87.98           C  
ATOM   2542  O   LEU A 327      15.090  48.105 -81.044  1.00 87.98           O  
ATOM   2543  CG  LEU A 327      14.800  46.018 -83.708  1.00 87.98           C  
ATOM   2544  CD1 LEU A 327      15.325  47.086 -84.672  1.00 87.98           C  
ATOM   2545  CD2 LEU A 327      14.136  44.920 -84.535  1.00 87.98           C  
ATOM   2546  N   LEU A 328      15.242  46.252 -79.786  1.00 87.03           N  
ATOM   2547  CA  LEU A 328      14.333  46.723 -78.738  1.00 87.03           C  
ATOM   2548  C   LEU A 328      14.937  47.883 -77.924  1.00 87.03           C  
ATOM   2549  CB  LEU A 328      13.941  45.517 -77.868  1.00 87.03           C  
ATOM   2550  O   LEU A 328      14.231  48.840 -77.596  1.00 87.03           O  
ATOM   2551  CG  LEU A 328      12.895  45.819 -76.780  1.00 87.03           C  
ATOM   2552  CD1 LEU A 328      11.585  46.380 -77.340  1.00 87.03           C  
ATOM   2553  CD2 LEU A 328      12.568  44.532 -76.023  1.00 87.03           C  
ATOM   2554  N   LEU A 329      16.245  47.852 -77.653  1.00 89.03           N  
ATOM   2555  CA  LEU A 329      16.994  48.957 -77.048  1.00 89.03           C  
ATOM   2556  C   LEU A 329      16.941  50.212 -77.934  1.00 89.03           C  
ATOM   2557  CB  LEU A 329      18.438  48.484 -76.786  1.00 89.03           C  
ATOM   2558  O   LEU A 329      16.622  51.295 -77.446  1.00 89.03           O  
ATOM   2559  CG  LEU A 329      19.384  49.554 -76.211  1.00 89.03           C  
ATOM   2560  CD1 LEU A 329      18.885  50.154 -74.895  1.00 89.03           C  
ATOM   2561  CD2 LEU A 329      20.760  48.935 -75.964  1.00 89.03           C  
ATOM   2562  N   TYR A 330      17.162  50.061 -79.245  1.00 88.78           N  
ATOM   2563  CA  TYR A 330      17.037  51.158 -80.207  1.00 88.78           C  
ATOM   2564  C   TYR A 330      15.621  51.757 -80.217  1.00 88.78           C  
ATOM   2565  CB  TYR A 330      17.427  50.658 -81.606  1.00 88.78           C  
ATOM   2566  O   TYR A 330      15.447  52.971 -80.089  1.00 88.78           O  
ATOM   2567  CG  TYR A 330      17.440  51.768 -82.635  1.00 88.78           C  
ATOM   2568  CD1 TYR A 330      16.281  52.091 -83.369  1.00 88.78           C  
ATOM   2569  CD2 TYR A 330      18.608  52.530 -82.798  1.00 88.78           C  
ATOM   2570  CE1 TYR A 330      16.292  53.185 -84.256  1.00 88.78           C  
ATOM   2571  CE2 TYR A 330      18.623  53.619 -83.685  1.00 88.78           C  
ATOM   2572  OH  TYR A 330      17.509  55.011 -85.261  1.00 88.78           O  
ATOM   2573  CZ  TYR A 330      17.468  53.947 -84.419  1.00 88.78           C  
ATOM   2574  N   TYR A 331      14.591  50.911 -80.325  1.00 86.05           N  
ATOM   2575  CA  TYR A 331      13.191  51.346 -80.386  1.00 86.05           C  
ATOM   2576  C   TYR A 331      12.720  52.024 -79.091  1.00 86.05           C  
ATOM   2577  CB  TYR A 331      12.290  50.154 -80.758  1.00 86.05           C  
ATOM   2578  O   TYR A 331      11.978  53.007 -79.147  1.00 86.05           O  
ATOM   2579  CG  TYR A 331      11.957  50.097 -82.239  1.00 86.05           C  
ATOM   2580  CD1 TYR A 331      10.629  50.302 -82.664  1.00 86.05           C  
ATOM   2581  CD2 TYR A 331      12.977  49.911 -83.194  1.00 86.05           C  
ATOM   2582  CE1 TYR A 331      10.328  50.361 -84.038  1.00 86.05           C  
ATOM   2583  CE2 TYR A 331      12.687  50.017 -84.570  1.00 86.05           C  
ATOM   2584  OH  TYR A 331      11.068  50.449 -86.300  1.00 86.05           O  
ATOM   2585  CZ  TYR A 331      11.360  50.255 -84.990  1.00 86.05           C  
ATOM   2586  N   THR A 332      13.157  51.549 -77.922  1.00 84.57           N  
ATOM   2587  CA  THR A 332      12.788  52.151 -76.629  1.00 84.57           C  
ATOM   2588  C   THR A 332      13.509  53.477 -76.379  1.00 84.57           C  
ATOM   2589  CB  THR A 332      13.001  51.191 -75.450  1.00 84.57           C  
ATOM   2590  O   THR A 332      12.848  54.455 -76.025  1.00 84.57           O  
ATOM   2591  CG2 THR A 332      11.986  50.049 -75.449  1.00 84.57           C  
ATOM   2592  OG1 THR A 332      14.284  50.624 -75.476  1.00 84.57           O  
ATOM   2593  N   ALA A 333      14.819  53.559 -76.637  1.00 83.78           N  
ATOM   2594  CA  ALA A 333      15.596  54.790 -76.470  1.00 83.78           C  
ATOM   2595  C   ALA A 333      15.106  55.920 -77.398  1.00 83.78           C  
ATOM   2596  CB  ALA A 333      17.077  54.460 -76.694  1.00 83.78           C  
ATOM   2597  O   ALA A 333      14.850  57.037 -76.940  1.00 83.78           O  
ATOM   2598  N   THR A 334      14.886  55.625 -78.685  1.00 82.67           N  
ATOM   2599  CA  THR A 334      14.347  56.596 -79.658  1.00 82.67           C  
ATOM   2600  C   THR A 334      12.910  57.024 -79.339  1.00 82.67           C  
ATOM   2601  CB  THR A 334      14.413  56.066 -81.097  1.00 82.67           C  
ATOM   2602  O   THR A 334      12.581  58.207 -79.454  1.00 82.67           O  
ATOM   2603  CG2 THR A 334      15.844  55.934 -81.608  1.00 82.67           C  
ATOM   2604  OG1 THR A 334      13.806  54.801 -81.191  1.00 82.67           O  
ATOM   2605  N   SER A 335      12.059  56.108 -78.858  1.00 76.40           N  
ATOM   2606  CA  SER A 335      10.703  56.451 -78.400  1.00 76.40           C  
ATOM   2607  C   SER A 335      10.716  57.396 -77.195  1.00 76.40           C  
ATOM   2608  CB  SER A 335       9.901  55.197 -78.042  1.00 76.40           C  
ATOM   2609  O   SER A 335       9.931  58.343 -77.152  1.00 76.40           O  
ATOM   2610  OG  SER A 335       9.698  54.404 -79.191  1.00 76.40           O  
ATOM   2611  N   LEU A 336      11.622  57.189 -76.233  1.00 78.79           N  
ATOM   2612  CA  LEU A 336      11.715  58.009 -75.020  1.00 78.79           C  
ATOM   2613  C   LEU A 336      12.262  59.417 -75.314  1.00 78.79           C  
ATOM   2614  CB  LEU A 336      12.525  57.221 -73.975  1.00 78.79           C  
ATOM   2615  O   LEU A 336      11.706  60.408 -74.834  1.00 78.79           O  
ATOM   2616  CG  LEU A 336      12.239  57.638 -72.520  1.00 78.79           C  
ATOM   2617  CD1 LEU A 336      12.644  56.503 -71.586  1.00 78.79           C  
ATOM   2618  CD2 LEU A 336      13.002  58.889 -72.074  1.00 78.79           C  
ATOM   2619  N   LEU A 337      13.267  59.516 -76.192  1.00 77.99           N  
ATOM   2620  CA  LEU A 337      13.762  60.780 -76.756  1.00 77.99           C  
ATOM   2621  C   LEU A 337      12.641  61.615 -77.394  1.00 77.99           C  
ATOM   2622  CB  LEU A 337      14.824  60.439 -77.821  1.00 77.99           C  
ATOM   2623  O   LEU A 337      12.557  62.827 -77.200  1.00 77.99           O  
ATOM   2624  CG  LEU A 337      16.238  60.333 -77.237  1.00 77.99           C  
ATOM   2625  CD1 LEU A 337      17.144  59.542 -78.179  1.00 77.99           C  
ATOM   2626  CD2 LEU A 337      16.822  61.735 -77.058  1.00 77.99           C  
ATOM   2627  N   LYS A 338      11.755  60.958 -78.143  1.00 74.52           N  
ATOM   2628  CA  LYS A 338      10.616  61.590 -78.814  1.00 74.52           C  
ATOM   2629  C   LYS A 338       9.485  61.968 -77.858  1.00 74.52           C  
ATOM   2630  CB  LYS A 338      10.170  60.614 -79.890  1.00 74.52           C  
ATOM   2631  O   LYS A 338       8.892  63.033 -78.028  1.00 74.52           O  
ATOM   2632  CG  LYS A 338       8.957  61.092 -80.689  1.00 74.52           C  
ATOM   2633  CD  LYS A 338       8.755  60.007 -81.732  1.00 74.52           C  
ATOM   2634  CE  LYS A 338       7.486  60.166 -82.544  1.00 74.52           C  
ATOM   2635  NZ  LYS A 338       7.314  58.904 -83.279  1.00 74.52           N  
ATOM   2636  N   LEU A 339       9.222  61.149 -76.838  1.00 68.58           N  
ATOM   2637  CA  LEU A 339       8.293  61.469 -75.748  1.00 68.58           C  
ATOM   2638  C   LEU A 339       8.703  62.767 -75.033  1.00 68.58           C  
ATOM   2639  CB  LEU A 339       8.219  60.276 -74.773  1.00 68.58           C  
ATOM   2640  O   LEU A 339       7.865  63.646 -74.863  1.00 68.58           O  
ATOM   2641  CG  LEU A 339       7.269  59.163 -75.252  1.00 68.58           C  
ATOM   2642  CD1 LEU A 339       7.583  57.825 -74.582  1.00 68.58           C  
ATOM   2643  CD2 LEU A 339       5.827  59.503 -74.896  1.00 68.58           C  
ATOM   2644  N   HIS A 340       9.993  62.942 -74.715  1.00 67.54           N  
ATOM   2645  CA  HIS A 340      10.506  64.196 -74.136  1.00 67.54           C  
ATOM   2646  C   HIS A 340      10.405  65.407 -75.082  1.00 67.54           C  
ATOM   2647  CB  HIS A 340      11.963  64.015 -73.666  1.00 67.54           C  
ATOM   2648  O   HIS A 340      10.339  66.536 -74.610  1.00 67.54           O  
ATOM   2649  CG  HIS A 340      12.073  63.664 -72.204  1.00 67.54           C  
ATOM   2650  CD2 HIS A 340      12.516  64.473 -71.189  1.00 67.54           C  
ATOM   2651  ND1 HIS A 340      11.691  62.475 -71.634  1.00 67.54           N  
ATOM   2652  CE1 HIS A 340      11.883  62.567 -70.309  1.00 67.54           C  
ATOM   2653  NE2 HIS A 340      12.429  63.751 -69.987  1.00 67.54           N  
ATOM   2654  N   LYS A 341      10.381  65.200 -76.405  1.00 62.81           N  
ATOM   2655  CA  LYS A 341      10.318  66.280 -77.408  1.00 62.81           C  
ATOM   2656  C   LYS A 341       8.905  66.771 -77.753  1.00 62.81           C  
ATOM   2657  CB  LYS A 341      11.097  65.858 -78.673  1.00 62.81           C  
ATOM   2658  O   LYS A 341       8.780  67.668 -78.579  1.00 62.81           O  
ATOM   2659  CG  LYS A 341      12.389  66.672 -78.809  1.00 62.81           C  
ATOM   2660  CD  LYS A 341      13.122  66.365 -80.121  1.00 62.81           C  
ATOM   2661  CE  LYS A 341      14.361  67.264 -80.215  1.00 62.81           C  
ATOM   2662  NZ  LYS A 341      15.079  67.101 -81.503  1.00 62.81           N  
ATOM   2663  N   SER A 342       7.857  66.176 -77.180  1.00 54.31           N  
ATOM   2664  CA  SER A 342       6.469  66.336 -77.654  1.00 54.31           C  
ATOM   2665  C   SER A 342       5.548  67.121 -76.702  1.00 54.31           C  
ATOM   2666  CB  SER A 342       5.871  64.968 -78.017  1.00 54.31           C  
ATOM   2667  O   SER A 342       4.333  66.951 -76.772  1.00 54.31           O  
ATOM   2668  OG  SER A 342       6.657  64.294 -78.989  1.00 54.31           O  
ATOM   2669  N   CYS A 343       6.096  67.956 -75.812  1.00 37.91           N  
ATOM   2670  CA  CYS A 343       5.334  68.731 -74.823  1.00 37.91           C  
ATOM   2671  C   CYS A 343       5.499  70.250 -75.061  1.00 37.91           C  
ATOM   2672  CB  CYS A 343       5.795  68.295 -73.423  1.00 37.91           C  
ATOM   2673  O   CYS A 343       6.556  70.786 -74.725  1.00 37.91           O  
ATOM   2674  SG  CYS A 343       4.532  68.738 -72.199  1.00 37.91           S  
ATOM   2675  N   PRO A 344       4.512  70.944 -75.665  1.00 35.88           N  
ATOM   2676  CA  PRO A 344       4.546  72.397 -75.867  1.00 35.88           C  
ATOM   2677  C   PRO A 344       4.255  73.179 -74.578  1.00 35.88           C  
ATOM   2678  CB  PRO A 344       3.499  72.708 -76.947  1.00 35.88           C  
ATOM   2679  O   PRO A 344       3.611  72.669 -73.664  1.00 35.88           O  
ATOM   2680  CG  PRO A 344       3.153  71.346 -77.546  1.00 35.88           C  
ATOM   2681  CD  PRO A 344       3.364  70.400 -76.369  1.00 35.88           C  
ATOM   2682  N   SER A 345       4.704  74.433 -74.522  1.00 29.42           N  
ATOM   2683  CA  SER A 345       4.653  75.299 -73.338  1.00 29.42           C  
ATOM   2684  C   SER A 345       3.473  76.285 -73.350  1.00 29.42           C  
ATOM   2685  CB  SER A 345       6.003  76.017 -73.205  1.00 29.42           C  
ATOM   2686  O   SER A 345       3.683  77.495 -73.370  1.00 29.42           O  
ATOM   2687  OG  SER A 345       6.266  76.761 -74.380  1.00 29.42           O  
ATOM   2688  N   GLU A 346       2.238  75.780 -73.319  1.00 35.15           N  
ATOM   2689  CA  GLU A 346       1.023  76.599 -73.151  1.00 35.15           C  
ATOM   2690  C   GLU A 346       0.264  76.220 -71.870  1.00 35.15           C  
ATOM   2691  CB  GLU A 346       0.101  76.526 -74.385  1.00 35.15           C  
ATOM   2692  O   GLU A 346      -0.659  75.413 -71.918  1.00 35.15           O  
ATOM   2693  CG  GLU A 346       0.630  77.334 -75.579  1.00 35.15           C  
ATOM   2694  CD  GLU A 346      -0.400  77.473 -76.717  1.00 35.15           C  
ATOM   2695  OE1 GLU A 346      -0.220  78.402 -77.536  1.00 35.15           O  
ATOM   2696  OE2 GLU A 346      -1.318  76.626 -76.807  1.00 35.15           O  
ATOM   2697  N   LEU A 347       0.689  76.791 -70.731  1.00 35.42           N  
ATOM   2698  CA  LEU A 347      -0.167  77.407 -69.694  1.00 35.42           C  
ATOM   2699  C   LEU A 347       0.725  77.988 -68.567  1.00 35.42           C  
ATOM   2700  CB  LEU A 347      -1.225  76.431 -69.109  1.00 35.42           C  
ATOM   2701  O   LEU A 347       1.055  77.295 -67.608  1.00 35.42           O  
ATOM   2702  CG  LEU A 347      -2.319  77.130 -68.276  1.00 35.42           C  
ATOM   2703  CD1 LEU A 347      -3.212  78.034 -69.136  1.00 35.42           C  
ATOM   2704  CD2 LEU A 347      -3.224  76.080 -67.631  1.00 35.42           C  
ATOM   2705  N   ARG A 348       1.153  79.253 -68.693  1.00 38.79           N  
ATOM   2706  CA  ARG A 348       1.861  80.012 -67.637  1.00 38.79           C  
ATOM   2707  C   ARG A 348       1.474  81.492 -67.711  1.00 38.79           C  
ATOM   2708  CB  ARG A 348       3.402  79.835 -67.757  1.00 38.79           C  
ATOM   2709  O   ARG A 348       1.980  82.183 -68.593  1.00 38.79           O  
ATOM   2710  CG  ARG A 348       4.192  80.584 -66.653  1.00 38.79           C  
ATOM   2711  CD  ARG A 348       5.726  80.491 -66.796  1.00 38.79           C  
ATOM   2712  NE  ARG A 348       6.424  81.193 -65.688  1.00 38.79           N  
ATOM   2713  NH1 ARG A 348       8.624  80.875 -66.309  1.00 38.79           N  
ATOM   2714  NH2 ARG A 348       8.162  81.975 -64.426  1.00 38.79           N  
ATOM   2715  CZ  ARG A 348       7.728  81.341 -65.481  1.00 38.79           C  
ATOM   2716  N   LYS A 349       0.605  81.952 -66.803  1.00 41.97           N  
ATOM   2717  CA  LYS A 349       0.455  83.344 -66.323  1.00 41.97           C  
ATOM   2718  C   LYS A 349      -0.627  83.425 -65.235  1.00 41.97           C  
ATOM   2719  CB  LYS A 349       0.153  84.327 -67.477  1.00 41.97           C  
ATOM   2720  O   LYS A 349      -1.433  82.507 -65.146  1.00 41.97           O  
ATOM   2721  CG  LYS A 349       1.407  85.184 -67.711  1.00 41.97           C  
ATOM   2722  CD  LYS A 349       1.310  86.090 -68.939  1.00 41.97           C  
ATOM   2723  CE  LYS A 349       2.644  86.837 -69.045  1.00 41.97           C  
ATOM   2724  NZ  LYS A 349       2.603  87.916 -70.058  1.00 41.97           N  
ATOM   2725  N   GLU A 350      -0.606  84.537 -64.493  1.00 39.85           N  
ATOM   2726  CA  GLU A 350      -1.326  84.834 -63.234  1.00 39.85           C  
ATOM   2727  C   GLU A 350      -0.717  84.176 -61.975  1.00 39.85           C  
ATOM   2728  CB  GLU A 350      -2.854  84.639 -63.341  1.00 39.85           C  
ATOM   2729  O   GLU A 350      -0.644  82.954 -61.887  1.00 39.85           O  
ATOM   2730  CG  GLU A 350      -3.461  85.621 -64.357  1.00 39.85           C  
ATOM   2731  CD  GLU A 350      -4.997  85.600 -64.432  1.00 39.85           C  
ATOM   2732  OE1 GLU A 350      -5.514  86.380 -65.265  1.00 39.85           O  
ATOM   2733  OE2 GLU A 350      -5.642  84.818 -63.699  1.00 39.85           O  
ATOM   2734  N   THR A 351      -0.235  84.937 -60.979  1.00 37.05           N  
ATOM   2735  CA  THR A 351       0.141  86.378 -60.977  1.00 37.05           C  
ATOM   2736  C   THR A 351       1.181  86.642 -59.862  1.00 37.05           C  
ATOM   2737  CB  THR A 351      -1.048  87.356 -60.774  1.00 37.05           C  
ATOM   2738  O   THR A 351       1.194  85.876 -58.898  1.00 37.05           O  
ATOM   2739  CG2 THR A 351      -1.134  88.448 -61.855  1.00 37.05           C  
ATOM   2740  OG1 THR A 351      -2.291  86.700 -60.796  1.00 37.05           O  
ATOM   2741  N   PRO A 352       2.061  87.665 -59.959  1.00 39.98           N  
ATOM   2742  CA  PRO A 352       3.333  87.654 -59.223  1.00 39.98           C  
ATOM   2743  C   PRO A 352       3.506  88.735 -58.143  1.00 39.98           C  
ATOM   2744  CB  PRO A 352       4.350  87.883 -60.333  1.00 39.98           C  
ATOM   2745  O   PRO A 352       2.831  89.768 -58.175  1.00 39.98           O  
ATOM   2746  CG  PRO A 352       3.682  88.965 -61.177  1.00 39.98           C  
ATOM   2747  CD  PRO A 352       2.197  88.600 -61.079  1.00 39.98           C  
ATOM   2748  N   ARG A 353       4.491  88.522 -57.255  1.00 29.70           N  
ATOM   2749  CA  ARG A 353       5.277  89.584 -56.605  1.00 29.70           C  
ATOM   2750  C   ARG A 353       6.599  89.053 -56.024  1.00 29.70           C  
ATOM   2751  CB  ARG A 353       4.460  90.268 -55.496  1.00 29.70           C  
ATOM   2752  O   ARG A 353       6.628  87.947 -55.499  1.00 29.70           O  
ATOM   2753  CG  ARG A 353       5.110  91.604 -55.132  1.00 29.70           C  
ATOM   2754  CD  ARG A 353       4.326  92.356 -54.068  1.00 29.70           C  
ATOM   2755  NE  ARG A 353       5.122  93.511 -53.653  1.00 29.70           N  
ATOM   2756  NH1 ARG A 353       3.537  94.717 -52.524  1.00 29.70           N  
ATOM   2757  NH2 ARG A 353       5.645  95.485 -52.773  1.00 29.70           N  
ATOM   2758  CZ  ARG A 353       4.749  94.573 -52.989  1.00 29.70           C  
ATOM   2759  N   GLU A 354       7.633  89.888 -56.105  1.00 28.24           N  
ATOM   2760  CA  GLU A 354       8.963  89.856 -55.471  1.00 28.24           C  
ATOM   2761  C   GLU A 354       9.622  88.470 -55.273  1.00 28.24           C  
ATOM   2762  CB  GLU A 354       9.034  90.876 -54.308  1.00 28.24           C  
ATOM   2763  O   GLU A 354       9.852  88.030 -54.151  1.00 28.24           O  
ATOM   2764  CG  GLU A 354       9.158  92.290 -54.942  1.00 28.24           C  
ATOM   2765  CD  GLU A 354       8.867  93.506 -54.044  1.00 28.24           C  
ATOM   2766  OE1 GLU A 354       9.473  94.573 -54.282  1.00 28.24           O  
ATOM   2767  OE2 GLU A 354       7.902  93.475 -53.239  1.00 28.24           O  
ATOM   2768  N   ASP A 355      10.014  87.774 -56.352  1.00 32.11           N  
ATOM   2769  CA  ASP A 355       9.472  87.866 -57.725  1.00 32.11           C  
ATOM   2770  C   ASP A 355       9.785  86.628 -58.580  1.00 32.11           C  
ATOM   2771  CB  ASP A 355       9.889  89.148 -58.493  1.00 32.11           C  
ATOM   2772  O   ASP A 355      10.583  85.783 -58.194  1.00 32.11           O  
ATOM   2773  CG  ASP A 355       8.638  89.973 -58.832  1.00 32.11           C  
ATOM   2774  OD1 ASP A 355       7.667  89.358 -59.332  1.00 32.11           O  
ATOM   2775  OD2 ASP A 355       8.582  91.170 -58.472  1.00 32.11           O  
ATOM   2776  N   GLU A 356       9.137  86.546 -59.751  1.00 33.19           N  
ATOM   2777  CA  GLU A 356       9.036  85.418 -60.710  1.00 33.19           C  
ATOM   2778  C   GLU A 356      10.324  84.691 -61.166  1.00 33.19           C  
ATOM   2779  CB  GLU A 356       8.380  85.941 -62.005  1.00 33.19           C  
ATOM   2780  O   GLU A 356      10.261  83.764 -61.991  1.00 33.19           O  
ATOM   2781  CG  GLU A 356       7.039  86.645 -61.811  1.00 33.19           C  
ATOM   2782  CD  GLU A 356       6.280  86.745 -63.145  1.00 33.19           C  
ATOM   2783  OE1 GLU A 356       5.412  85.869 -63.392  1.00 33.19           O  
ATOM   2784  OE2 GLU A 356       6.582  87.641 -63.966  1.00 33.19           O  
ATOM   2785  N   GLU A 357      11.482  85.143 -60.706  1.00 20.27           N  
ATOM   2786  CA  GLU A 357      12.800  84.703 -61.126  1.00 20.27           C  
ATOM   2787  C   GLU A 357      13.204  83.341 -60.534  1.00 20.27           C  
ATOM   2788  CB  GLU A 357      13.829  85.811 -60.823  1.00 20.27           C  
ATOM   2789  O   GLU A 357      12.967  83.037 -59.374  1.00 20.27           O  
ATOM   2790  CG  GLU A 357      13.811  86.881 -61.936  1.00 20.27           C  
ATOM   2791  CD  GLU A 357      14.986  87.879 -61.923  1.00 20.27           C  
ATOM   2792  OE1 GLU A 357      14.955  88.796 -62.779  1.00 20.27           O  
ATOM   2793  OE2 GLU A 357      15.931  87.706 -61.119  1.00 20.27           O  
ATOM   2794  N   HIS A 358      13.846  82.546 -61.397  1.00 23.68           N  
ATOM   2795  CA  HIS A 358      14.998  81.681 -61.110  1.00 23.68           C  
ATOM   2796  C   HIS A 358      14.894  80.672 -59.934  1.00 23.68           C  
ATOM   2797  CB  HIS A 358      16.227  82.611 -61.131  1.00 23.68           C  
ATOM   2798  O   HIS A 358      14.776  80.978 -58.763  1.00 23.68           O  
ATOM   2799  CG  HIS A 358      16.338  83.332 -62.466  1.00 23.68           C  
ATOM   2800  CD2 HIS A 358      16.486  84.679 -62.679  1.00 23.68           C  
ATOM   2801  ND1 HIS A 358      16.207  82.751 -63.712  1.00 23.68           N  
ATOM   2802  CE1 HIS A 358      16.247  83.719 -64.636  1.00 23.68           C  
ATOM   2803  NE2 HIS A 358      16.411  84.912 -64.060  1.00 23.68           N  
ATOM   2804  N   GLU A 359      14.882  79.369 -60.220  1.00 31.65           N  
ATOM   2805  CA  GLU A 359      16.117  78.561 -60.162  1.00 31.65           C  
ATOM   2806  C   GLU A 359      16.730  78.454 -58.741  1.00 31.65           C  
ATOM   2807  CB  GLU A 359      17.162  78.965 -61.231  1.00 31.65           C  
ATOM   2808  O   GLU A 359      17.709  79.122 -58.437  1.00 31.65           O  
ATOM   2809  CG  GLU A 359      16.686  78.779 -62.681  1.00 31.65           C  
ATOM   2810  CD  GLU A 359      17.509  79.590 -63.696  1.00 31.65           C  
ATOM   2811  OE1 GLU A 359      16.860  80.213 -64.570  1.00 31.65           O  
ATOM   2812  OE2 GLU A 359      18.756  79.522 -63.654  1.00 31.65           O  
ATOM   2813  N   LEU A 360      16.238  77.458 -57.976  1.00 35.82           N  
ATOM   2814  CA  LEU A 360      16.718  76.933 -56.672  1.00 35.82           C  
ATOM   2815  C   LEU A 360      16.157  77.581 -55.370  1.00 35.82           C  
ATOM   2816  CB  LEU A 360      18.264  76.783 -56.598  1.00 35.82           C  
ATOM   2817  O   LEU A 360      15.937  78.773 -55.287  1.00 35.82           O  
ATOM   2818  CG  LEU A 360      18.961  75.772 -57.534  1.00 35.82           C  
ATOM   2819  CD1 LEU A 360      19.061  76.183 -59.006  1.00 35.82           C  
ATOM   2820  CD2 LEU A 360      20.395  75.532 -57.050  1.00 35.82           C  
ATOM   2821  N   GLU A 361      15.994  76.711 -54.356  1.00 37.09           N  
ATOM   2822  CA  GLU A 361      16.153  76.911 -52.888  1.00 37.09           C  
ATOM   2823  C   GLU A 361      15.263  77.873 -52.030  1.00 37.09           C  
ATOM   2824  CB  GLU A 361      17.665  77.047 -52.573  1.00 37.09           C  
ATOM   2825  O   GLU A 361      15.429  79.079 -52.053  1.00 37.09           O  
ATOM   2826  CG  GLU A 361      18.366  75.681 -52.755  1.00 37.09           C  
ATOM   2827  CD  GLU A 361      19.907  75.678 -52.769  1.00 37.09           C  
ATOM   2828  OE1 GLU A 361      20.444  74.576 -53.051  1.00 37.09           O  
ATOM   2829  OE2 GLU A 361      20.546  76.712 -52.489  1.00 37.09           O  
ATOM   2830  N   LEU A 362      14.497  77.244 -51.104  1.00 37.78           N  
ATOM   2831  CA  LEU A 362      14.198  77.602 -49.683  1.00 37.78           C  
ATOM   2832  C   LEU A 362      13.307  78.825 -49.281  1.00 37.78           C  
ATOM   2833  CB  LEU A 362      15.537  77.605 -48.900  1.00 37.78           C  
ATOM   2834  O   LEU A 362      13.411  79.890 -49.863  1.00 37.78           O  
ATOM   2835  CG  LEU A 362      15.467  77.019 -47.477  1.00 37.78           C  
ATOM   2836  CD1 LEU A 362      15.396  75.487 -47.496  1.00 37.78           C  
ATOM   2837  CD2 LEU A 362      16.704  77.414 -46.672  1.00 37.78           C  
ATOM   2838  N   ASP A 363      12.554  78.656 -48.166  1.00 44.01           N  
ATOM   2839  CA  ASP A 363      12.059  79.690 -47.204  1.00 44.01           C  
ATOM   2840  C   ASP A 363      11.042  80.773 -47.695  1.00 44.01           C  
ATOM   2841  CB  ASP A 363      13.321  80.215 -46.469  1.00 44.01           C  
ATOM   2842  O   ASP A 363      10.854  80.928 -48.893  1.00 44.01           O  
ATOM   2843  CG  ASP A 363      13.803  79.276 -45.350  1.00 44.01           C  
ATOM   2844  OD1 ASP A 363      13.065  78.308 -45.028  1.00 44.01           O  
ATOM   2845  OD2 ASP A 363      14.898  79.515 -44.802  1.00 44.01           O  
ATOM   2846  N   HIS A 364      10.255  81.524 -46.884  1.00 45.15           N  
ATOM   2847  CA  HIS A 364       9.813  81.496 -45.457  1.00 45.15           C  
ATOM   2848  C   HIS A 364       8.517  82.375 -45.280  1.00 45.15           C  
ATOM   2849  CB  HIS A 364      10.912  82.080 -44.534  1.00 45.15           C  
ATOM   2850  O   HIS A 364       8.151  83.060 -46.226  1.00 45.15           O  
ATOM   2851  CG  HIS A 364      11.300  81.229 -43.338  1.00 45.15           C  
ATOM   2852  CD2 HIS A 364      11.576  81.687 -42.074  1.00 45.15           C  
ATOM   2853  ND1 HIS A 364      11.580  79.878 -43.325  1.00 45.15           N  
ATOM   2854  CE1 HIS A 364      12.009  79.548 -42.098  1.00 45.15           C  
ATOM   2855  NE2 HIS A 364      11.994  80.611 -41.286  1.00 45.15           N  
ATOM   2856  N   LEU A 365       7.918  82.437 -44.063  1.00 42.01           N  
ATOM   2857  CA  LEU A 365       7.129  83.571 -43.458  1.00 42.01           C  
ATOM   2858  C   LEU A 365       5.782  84.046 -44.118  1.00 42.01           C  
ATOM   2859  CB  LEU A 365       8.137  84.725 -43.219  1.00 42.01           C  
ATOM   2860  O   LEU A 365       5.711  84.222 -45.322  1.00 42.01           O  
ATOM   2861  CG  LEU A 365       9.171  84.412 -42.114  1.00 42.01           C  
ATOM   2862  CD1 LEU A 365      10.345  85.389 -42.182  1.00 42.01           C  
ATOM   2863  CD2 LEU A 365       8.623  84.436 -40.691  1.00 42.01           C  
ATOM   2864  N   GLU A 366       4.611  84.155 -43.442  1.00 41.45           N  
ATOM   2865  CA  GLU A 366       4.088  85.056 -42.352  1.00 41.45           C  
ATOM   2866  C   GLU A 366       3.084  86.125 -42.923  1.00 41.45           C  
ATOM   2867  CB  GLU A 366       5.186  85.599 -41.422  1.00 41.45           C  
ATOM   2868  O   GLU A 366       2.583  85.865 -44.018  1.00 41.45           O  
ATOM   2869  CG  GLU A 366       4.918  85.296 -39.942  1.00 41.45           C  
ATOM   2870  CD  GLU A 366       5.893  86.015 -38.989  1.00 41.45           C  
ATOM   2871  OE1 GLU A 366       5.929  85.611 -37.807  1.00 41.45           O  
ATOM   2872  OE2 GLU A 366       6.569  86.971 -39.429  1.00 41.45           O  
ATOM   2873  N   PRO A 367       2.748  87.300 -42.318  1.00 35.07           N  
ATOM   2874  CA  PRO A 367       2.173  87.606 -40.982  1.00 35.07           C  
ATOM   2875  C   PRO A 367       0.903  88.535 -40.990  1.00 35.07           C  
ATOM   2876  CB  PRO A 367       3.306  88.400 -40.315  1.00 35.07           C  
ATOM   2877  O   PRO A 367       0.436  88.952 -42.044  1.00 35.07           O  
ATOM   2878  CG  PRO A 367       3.844  89.260 -41.459  1.00 35.07           C  
ATOM   2879  CD  PRO A 367       3.477  88.491 -42.735  1.00 35.07           C  
ATOM   2880  N   GLU A 368       0.456  88.959 -39.785  1.00 34.19           N  
ATOM   2881  CA  GLU A 368      -0.244  90.245 -39.461  1.00 34.19           C  
ATOM   2882  C   GLU A 368      -1.706  90.498 -39.962  1.00 34.19           C  
ATOM   2883  CB  GLU A 368       0.722  91.410 -39.793  1.00 34.19           C  
ATOM   2884  O   GLU A 368      -2.193  89.759 -40.817  1.00 34.19           O  
ATOM   2885  CG  GLU A 368       1.867  91.561 -38.772  1.00 34.19           C  
ATOM   2886  CD  GLU A 368       1.966  92.999 -38.251  1.00 34.19           C  
ATOM   2887  OE1 GLU A 368       1.338  93.280 -37.201  1.00 34.19           O  
ATOM   2888  OE2 GLU A 368       2.619  93.834 -38.909  1.00 34.19           O  
ATOM   2889  N   PRO A 369      -2.462  91.509 -39.434  1.00 26.42           N  
ATOM   2890  CA  PRO A 369      -2.111  92.520 -38.419  1.00 26.42           C  
ATOM   2891  C   PRO A 369      -3.040  92.650 -37.180  1.00 26.42           C  
ATOM   2892  CB  PRO A 369      -2.192  93.835 -39.202  1.00 26.42           C  
ATOM   2893  O   PRO A 369      -4.244  92.417 -37.206  1.00 26.42           O  
ATOM   2894  CG  PRO A 369      -3.432  93.618 -40.072  1.00 26.42           C  
ATOM   2895  CD  PRO A 369      -3.552  92.093 -40.215  1.00 26.42           C  
ATOM   2896  N   GLN A 370      -2.417  93.126 -36.102  1.00 28.94           N  
ATOM   2897  CA  GLN A 370      -2.865  94.124 -35.111  1.00 28.94           C  
ATOM   2898  C   GLN A 370      -4.351  94.593 -35.012  1.00 28.94           C  
ATOM   2899  CB  GLN A 370      -1.977  95.364 -35.356  1.00 28.94           C  
ATOM   2900  O   GLN A 370      -4.868  95.276 -35.889  1.00 28.94           O  
ATOM   2901  CG  GLN A 370      -0.498  95.129 -35.008  1.00 28.94           C  
ATOM   2902  CD  GLN A 370       0.396  96.239 -35.548  1.00 28.94           C  
ATOM   2903  NE2 GLN A 370       1.431  95.906 -36.282  1.00 28.94           N  
ATOM   2904  OE1 GLN A 370       0.173  97.417 -35.310  1.00 28.94           O  
ATOM   2905  N   ALA A 371      -4.866  94.485 -33.773  1.00 31.85           N  
ATOM   2906  CA  ALA A 371      -5.336  95.605 -32.923  1.00 31.85           C  
ATOM   2907  C   ALA A 371      -6.809  96.114 -32.904  1.00 31.85           C  
ATOM   2908  CB  ALA A 371      -4.348  96.780 -33.041  1.00 31.85           C  
ATOM   2909  O   ALA A 371      -7.330  96.647 -33.877  1.00 31.85           O  
ATOM   2910  N   ARG A 372      -7.299  96.192 -31.647  1.00 32.31           N  
ATOM   2911  CA  ARG A 372      -7.978  97.328 -30.966  1.00 32.31           C  
ATOM   2912  C   ARG A 372      -9.515  97.498 -30.943  1.00 32.31           C  
ATOM   2913  CB  ARG A 372      -7.293  98.669 -31.292  1.00 32.31           C  
ATOM   2914  O   ARG A 372     -10.182  97.640 -31.956  1.00 32.31           O  
ATOM   2915  CG  ARG A 372      -6.101  98.950 -30.369  1.00 32.31           C  
ATOM   2916  CD  ARG A 372      -5.538 100.336 -30.683  1.00 32.31           C  
ATOM   2917  NE  ARG A 372      -4.731 100.818 -29.554  1.00 32.31           N  
ATOM   2918  NH1 ARG A 372      -2.894 101.556 -30.716  1.00 32.31           N  
ATOM   2919  NH2 ARG A 372      -2.915 101.660 -28.484  1.00 32.31           N  
ATOM   2920  CZ  ARG A 372      -3.522 101.341 -29.592  1.00 32.31           C  
ATOM   2921  N   ASP A 373      -9.971  97.669 -29.696  1.00 32.64           N  
ATOM   2922  CA  ASP A 373     -10.852  98.729 -29.173  1.00 32.64           C  
ATOM   2923  C   ASP A 373     -12.329  98.807 -29.628  1.00 32.64           C  
ATOM   2924  CB  ASP A 373     -10.106 100.085 -29.162  1.00 32.64           C  
ATOM   2925  O   ASP A 373     -12.716  99.591 -30.488  1.00 32.64           O  
ATOM   2926  CG  ASP A 373      -8.723 100.036 -28.475  1.00 32.64           C  
ATOM   2927  OD1 ASP A 373      -8.423  99.026 -27.794  1.00 32.64           O  
ATOM   2928  OD2 ASP A 373      -7.906 100.964 -28.690  1.00 32.64           O  
ATOM   2929  N   ALA A 374     -13.161  98.033 -28.920  1.00 40.09           N  
ATOM   2930  CA  ALA A 374     -14.306  98.473 -28.098  1.00 40.09           C  
ATOM   2931  C   ALA A 374     -15.122  99.742 -28.458  1.00 40.09           C  
ATOM   2932  CB  ALA A 374     -13.767  98.646 -26.667  1.00 40.09           C  
ATOM   2933  O   ALA A 374     -14.574 100.831 -28.606  1.00 40.09           O  
ATOM   2934  N   THR A 375     -16.460  99.660 -28.328  1.00 36.38           N  
ATOM   2935  CA  THR A 375     -17.280 100.631 -27.547  1.00 36.38           C  
ATOM   2936  C   THR A 375     -18.757 100.207 -27.378  1.00 36.38           C  
ATOM   2937  CB  THR A 375     -17.275 102.084 -28.092  1.00 36.38           C  
ATOM   2938  O   THR A 375     -19.288  99.484 -28.212  1.00 36.38           O  
ATOM   2939  CG2 THR A 375     -16.451 103.011 -27.196  1.00 36.38           C  
ATOM   2940  OG1 THR A 375     -16.785 102.216 -29.400  1.00 36.38           O  
ATOM   2941  N   GLN A 376     -19.411 100.774 -26.344  1.00 44.42           N  
ATOM   2942  CA  GLN A 376     -20.848 100.722 -25.961  1.00 44.42           C  
ATOM   2943  C   GLN A 376     -21.320  99.482 -25.163  1.00 44.42           C  
ATOM   2944  CB  GLN A 376     -21.795 101.016 -27.141  1.00 44.42           C  
ATOM   2945  O   GLN A 376     -20.985  98.358 -25.509  1.00 44.42           O  
ATOM   2946  CG  GLN A 376     -21.492 102.361 -27.817  1.00 44.42           C  
ATOM   2947  CD  GLN A 376     -22.390 102.677 -29.008  1.00 44.42           C  
ATOM   2948  NE2 GLN A 376     -22.072 103.711 -29.755  1.00 44.42           N  
ATOM   2949  OE1 GLN A 376     -23.379 102.034 -29.310  1.00 44.42           O  
ATOM   2950  N   GLY A 377     -22.117  99.602 -24.088  1.00 38.82           N  
ATOM   2951  CA  GLY A 377     -22.521 100.795 -23.313  1.00 38.82           C  
ATOM   2952  C   GLY A 377     -23.992 101.233 -23.447  1.00 38.82           C  
ATOM   2953  O   GLY A 377     -24.365 101.857 -24.432  1.00 38.82           O  
ATOM   2954  N   GLU A 378     -24.769 100.964 -22.391  1.00 34.53           N  
ATOM   2955  CA  GLU A 378     -25.975 101.689 -21.929  1.00 34.53           C  
ATOM   2956  C   GLU A 378     -27.130 102.002 -22.914  1.00 34.53           C  
ATOM   2957  CB  GLU A 378     -25.558 102.956 -21.155  1.00 34.53           C  
ATOM   2958  O   GLU A 378     -27.346 103.146 -23.303  1.00 34.53           O  
ATOM   2959  CG  GLU A 378     -24.674 102.663 -19.935  1.00 34.53           C  
ATOM   2960  CD  GLU A 378     -24.454 103.933 -19.102  1.00 34.53           C  
ATOM   2961  OE1 GLU A 378     -24.880 103.933 -17.925  1.00 34.53           O  
ATOM   2962  OE2 GLU A 378     -23.871 104.895 -19.650  1.00 34.53           O  
ATOM   2963  N   MET A 379     -28.021 101.027 -23.142  1.00 35.07           N  
ATOM   2964  CA  MET A 379     -29.452 101.144 -22.773  1.00 35.07           C  
ATOM   2965  C   MET A 379     -30.116  99.742 -22.737  1.00 35.07           C  
ATOM   2966  CB  MET A 379     -30.212 102.206 -23.610  1.00 35.07           C  
ATOM   2967  O   MET A 379     -29.467  98.770 -23.119  1.00 35.07           O  
ATOM   2968  CG  MET A 379     -30.462 103.464 -22.748  1.00 35.07           C  
ATOM   2969  SD  MET A 379     -31.877 104.507 -23.198  1.00 35.07           S  
ATOM   2970  CE  MET A 379     -31.731 105.746 -21.879  1.00 35.07           C  
ATOM   2971  N   PRO A 380     -31.299  99.568 -22.111  1.00 30.61           N  
ATOM   2972  CA  PRO A 380     -31.460  98.492 -21.126  1.00 30.61           C  
ATOM   2973  C   PRO A 380     -31.907  97.121 -21.668  1.00 30.61           C  
ATOM   2974  CB  PRO A 380     -32.470  99.055 -20.114  1.00 30.61           C  
ATOM   2975  O   PRO A 380     -32.393  96.991 -22.787  1.00 30.61           O  
ATOM   2976  CG  PRO A 380     -33.381  99.907 -20.992  1.00 30.61           C  
ATOM   2977  CD  PRO A 380     -32.366 100.548 -21.934  1.00 30.61           C  
ATOM   2978  N   MET A 381     -31.881  96.151 -20.743  1.00 34.60           N  
ATOM   2979  CA  MET A 381     -32.500  94.812 -20.771  1.00 34.60           C  
ATOM   2980  C   MET A 381     -31.691  93.684 -21.451  1.00 34.60           C  
ATOM   2981  CB  MET A 381     -33.976  94.860 -21.238  1.00 34.60           C  
ATOM   2982  O   MET A 381     -32.029  93.272 -22.555  1.00 34.60           O  
ATOM   2983  CG  MET A 381     -34.830  95.982 -20.625  1.00 34.60           C  
ATOM   2984  SD  MET A 381     -34.852  96.095 -18.811  1.00 34.60           S  
ATOM   2985  CE  MET A 381     -36.419  95.261 -18.457  1.00 34.60           C  
ATOM   2986  N   THR A 382     -30.688  93.039 -20.832  1.00 39.82           N  
ATOM   2987  CA  THR A 382     -29.803  93.336 -19.668  1.00 39.82           C  
ATOM   2988  C   THR A 382     -28.803  92.172 -19.536  1.00 39.82           C  
ATOM   2989  CB  THR A 382     -30.496  93.380 -18.279  1.00 39.82           C  
ATOM   2990  O   THR A 382     -29.255  91.033 -19.622  1.00 39.82           O  
ATOM   2991  CG2 THR A 382     -30.638  94.792 -17.708  1.00 39.82           C  
ATOM   2992  OG1 THR A 382     -31.756  92.753 -18.288  1.00 39.82           O  
ATOM   2993  N   THR A 383     -27.525  92.444 -19.210  1.00 42.94           N  
ATOM   2994  CA  THR A 383     -26.444  91.484 -18.826  1.00 42.94           C  
ATOM   2995  C   THR A 383     -26.080  90.386 -19.863  1.00 42.94           C  
ATOM   2996  CB  THR A 383     -26.668  90.897 -17.412  1.00 42.94           C  
ATOM   2997  O   THR A 383     -26.944  89.629 -20.286  1.00 42.94           O  
ATOM   2998  CG2 THR A 383     -26.315  91.898 -16.312  1.00 42.94           C  
ATOM   2999  OG1 THR A 383     -28.018  90.552 -17.191  1.00 42.94           O  
ATOM   3000  N   GLU A 384     -24.868  90.298 -20.441  1.00 38.77           N  
ATOM   3001  CA  GLU A 384     -23.495  90.143 -19.873  1.00 38.77           C  
ATOM   3002  C   GLU A 384     -23.108  88.676 -19.556  1.00 38.77           C  
ATOM   3003  CB  GLU A 384     -23.211  91.024 -18.642  1.00 38.77           C  
ATOM   3004  O   GLU A 384     -23.982  87.913 -19.143  1.00 38.77           O  
ATOM   3005  CG  GLU A 384     -22.969  92.502 -18.980  1.00 38.77           C  
ATOM   3006  CD  GLU A 384     -23.033  93.394 -17.731  1.00 38.77           C  
ATOM   3007  OE1 GLU A 384     -23.495  94.546 -17.887  1.00 38.77           O  
ATOM   3008  OE2 GLU A 384     -22.695  92.905 -16.630  1.00 38.77           O  
ATOM   3009  N   PRO A 385     -21.811  88.282 -19.611  1.00 34.83           N  
ATOM   3010  CA  PRO A 385     -20.705  88.842 -20.417  1.00 34.83           C  
ATOM   3011  C   PRO A 385     -19.736  87.777 -21.024  1.00 34.83           C  
ATOM   3012  CB  PRO A 385     -19.953  89.686 -19.385  1.00 34.83           C  
ATOM   3013  O   PRO A 385     -19.909  86.582 -20.809  1.00 34.83           O  
ATOM   3014  CG  PRO A 385     -20.010  88.811 -18.126  1.00 34.83           C  
ATOM   3015  CD  PRO A 385     -21.204  87.870 -18.350  1.00 34.83           C  
ATOM   3016  N   ASP A 386     -18.701  88.263 -21.732  1.00 33.18           N  
ATOM   3017  CA  ASP A 386     -17.303  87.764 -21.810  1.00 33.18           C  
ATOM   3018  C   ASP A 386     -16.933  86.319 -22.238  1.00 33.18           C  
ATOM   3019  CB  ASP A 386     -16.620  88.093 -20.464  1.00 33.18           C  
ATOM   3020  O   ASP A 386     -17.620  85.343 -21.958  1.00 33.18           O  
ATOM   3021  CG  ASP A 386     -16.445  89.597 -20.222  1.00 33.18           C  
ATOM   3022  OD1 ASP A 386     -16.637  90.377 -21.184  1.00 33.18           O  
ATOM   3023  OD2 ASP A 386     -16.154  89.956 -19.061  1.00 33.18           O  
ATOM   3024  N   LEU A 387     -15.741  86.055 -22.802  1.00 36.83           N  
ATOM   3025  CA  LEU A 387     -14.855  86.771 -23.756  1.00 36.83           C  
ATOM   3026  C   LEU A 387     -13.853  85.680 -24.232  1.00 36.83           C  
ATOM   3027  CB  LEU A 387     -14.113  87.963 -23.093  1.00 36.83           C  
ATOM   3028  O   LEU A 387     -13.328  84.941 -23.404  1.00 36.83           O  
ATOM   3029  CG  LEU A 387     -13.813  89.174 -24.000  1.00 36.83           C  
ATOM   3030  CD1 LEU A 387     -15.069  89.824 -24.594  1.00 36.83           C  
ATOM   3031  CD2 LEU A 387     -13.093  90.258 -23.195  1.00 36.83           C  
ATOM   3032  N   ASP A 388     -13.709  85.301 -25.503  1.00 36.54           N  
ATOM   3033  CA  ASP A 388     -13.204  86.034 -26.677  1.00 36.54           C  
ATOM   3034  C   ASP A 388     -11.711  86.439 -26.564  1.00 36.54           C  
ATOM   3035  CB  ASP A 388     -14.154  87.166 -27.129  1.00 36.54           C  
ATOM   3036  O   ASP A 388     -11.333  87.111 -25.614  1.00 36.54           O  
ATOM   3037  CG  ASP A 388     -14.275  87.298 -28.651  1.00 36.54           C  
ATOM   3038  OD1 ASP A 388     -14.416  86.244 -29.313  1.00 36.54           O  
ATOM   3039  OD2 ASP A 388     -14.238  88.446 -29.150  1.00 36.54           O  
ATOM   3040  N   ASN A 389     -10.898  86.076 -27.577  1.00 34.16           N  
ATOM   3041  CA  ASN A 389      -9.505  86.525 -27.857  1.00 34.16           C  
ATOM   3042  C   ASN A 389      -8.421  86.187 -26.787  1.00 34.16           C  
ATOM   3043  CB  ASN A 389      -9.568  88.017 -28.237  1.00 34.16           C  
ATOM   3044  O   ASN A 389      -8.643  86.300 -25.593  1.00 34.16           O  
ATOM   3045  CG  ASN A 389     -10.688  88.295 -29.224  1.00 34.16           C  
ATOM   3046  ND2 ASN A 389     -11.607  89.163 -28.876  1.00 34.16           N  
ATOM   3047  OD1 ASN A 389     -10.753  87.682 -30.278  1.00 34.16           O  
ATOM   3048  N   CYS A 390      -7.190  85.740 -27.075  1.00 26.41           N  
ATOM   3049  CA  CYS A 390      -6.270  85.841 -28.225  1.00 26.41           C  
ATOM   3050  C   CYS A 390      -5.542  84.479 -28.427  1.00 26.41           C  
ATOM   3051  CB  CYS A 390      -5.258  86.938 -27.852  1.00 26.41           C  
ATOM   3052  O   CYS A 390      -5.513  83.673 -27.503  1.00 26.41           O  
ATOM   3053  SG  CYS A 390      -6.005  88.587 -28.000  1.00 26.41           S  
ATOM   3054  N   THR A 391      -5.003  84.049 -29.579  1.00 30.91           N  
ATOM   3055  CA  THR A 391      -4.133  84.685 -30.605  1.00 30.91           C  
ATOM   3056  C   THR A 391      -2.727  85.074 -30.102  1.00 30.91           C  
ATOM   3057  CB  THR A 391      -4.792  85.733 -31.523  1.00 30.91           C  
ATOM   3058  O   THR A 391      -2.525  85.242 -28.906  1.00 30.91           O  
ATOM   3059  CG2 THR A 391      -6.134  85.278 -32.093  1.00 30.91           C  
ATOM   3060  OG1 THR A 391      -4.987  86.958 -30.882  1.00 30.91           O  
ATOM   3061  N   VAL A 392      -1.742  85.150 -31.020  1.00 32.29           N  
ATOM   3062  CA  VAL A 392      -0.276  85.044 -30.770  1.00 32.29           C  
ATOM   3063  C   VAL A 392       0.113  83.618 -30.328  1.00 32.29           C  
ATOM   3064  CB  VAL A 392       0.263  86.148 -29.825  1.00 32.29           C  
ATOM   3065  O   VAL A 392       0.261  83.334 -29.148  1.00 32.29           O  
ATOM   3066  CG1 VAL A 392       1.797  86.183 -29.865  1.00 32.29           C  
ATOM   3067  CG2 VAL A 392      -0.233  87.546 -30.231  1.00 32.29           C  
ATOM   3068  N   HIS A 393       0.196  82.609 -31.205  1.00 30.41           N  
ATOM   3069  CA  HIS A 393       0.662  82.571 -32.606  1.00 30.41           C  
ATOM   3070  C   HIS A 393       2.123  83.002 -32.804  1.00 30.41           C  
ATOM   3071  CB  HIS A 393      -0.297  83.209 -33.635  1.00 30.41           C  
ATOM   3072  O   HIS A 393       2.398  84.153 -33.122  1.00 30.41           O  
ATOM   3073  CG  HIS A 393      -1.467  82.337 -33.999  1.00 30.41           C  
ATOM   3074  CD2 HIS A 393      -2.795  82.650 -33.915  1.00 30.41           C  
ATOM   3075  ND1 HIS A 393      -1.386  81.089 -34.565  1.00 30.41           N  
ATOM   3076  CE1 HIS A 393      -2.628  80.648 -34.798  1.00 30.41           C  
ATOM   3077  NE2 HIS A 393      -3.527  81.568 -34.418  1.00 30.41           N  
ATOM   3078  N   VAL A 394       3.026  82.020 -32.688  1.00 28.38           N  
ATOM   3079  CA  VAL A 394       4.403  82.015 -33.217  1.00 28.38           C  
ATOM   3080  C   VAL A 394       4.739  80.560 -33.632  1.00 28.38           C  
ATOM   3081  CB  VAL A 394       5.434  82.551 -32.176  1.00 28.38           C  
ATOM   3082  O   VAL A 394       5.476  79.891 -32.925  1.00 28.38           O  
ATOM   3083  CG1 VAL A 394       6.841  82.681 -32.785  1.00 28.38           C  
ATOM   3084  CG2 VAL A 394       5.091  83.934 -31.605  1.00 28.38           C  
ATOM   3085  N   LEU A 395       4.159  79.932 -34.669  1.00 27.63           N  
ATOM   3086  CA  LEU A 395       3.201  80.381 -35.692  1.00 27.63           C  
ATOM   3087  C   LEU A 395       1.943  79.466 -35.791  1.00 27.63           C  
ATOM   3088  CB  LEU A 395       3.938  80.627 -37.024  1.00 27.63           C  
ATOM   3089  O   LEU A 395       0.977  79.780 -35.105  1.00 27.63           O  
ATOM   3090  CG  LEU A 395       4.648  81.990 -37.079  1.00 27.63           C  
ATOM   3091  CD1 LEU A 395       5.684  81.989 -38.201  1.00 27.63           C  
ATOM   3092  CD2 LEU A 395       3.620  83.100 -37.324  1.00 27.63           C  
ATOM   3093  N   THR A 396       1.787  78.366 -36.557  1.00 38.35           N  
ATOM   3094  CA  THR A 396       2.702  77.636 -37.471  1.00 38.35           C  
ATOM   3095  C   THR A 396       1.972  76.706 -38.481  1.00 38.35           C  
ATOM   3096  CB  THR A 396       3.701  76.737 -36.694  1.00 38.35           C  
ATOM   3097  O   THR A 396       2.607  75.886 -39.134  1.00 38.35           O  
ATOM   3098  CG2 THR A 396       5.081  76.660 -37.350  1.00 38.35           C  
ATOM   3099  OG1 THR A 396       3.951  77.195 -35.394  1.00 38.35           O  
ATOM   3100  N   SER A 397       0.651  76.730 -38.712  1.00 35.09           N  
ATOM   3101  CA  SER A 397      -0.020  77.795 -39.483  1.00 35.09           C  
ATOM   3102  C   SER A 397      -1.521  77.482 -39.765  1.00 35.09           C  
ATOM   3103  CB  SER A 397       0.696  77.971 -40.846  1.00 35.09           C  
ATOM   3104  O   SER A 397      -1.892  76.328 -39.940  1.00 35.09           O  
ATOM   3105  OG  SER A 397       1.078  76.739 -41.436  1.00 35.09           O  
ATOM   3106  N   GLN A 398      -2.349  78.542 -39.837  1.00 35.44           N  
ATOM   3107  CA  GLN A 398      -3.565  78.749 -40.679  1.00 35.44           C  
ATOM   3108  C   GLN A 398      -4.837  77.834 -40.591  1.00 35.44           C  
ATOM   3109  CB  GLN A 398      -3.104  78.995 -42.133  1.00 35.44           C  
ATOM   3110  O   GLN A 398      -4.987  76.887 -41.350  1.00 35.44           O  
ATOM   3111  CG  GLN A 398      -2.273  80.294 -42.259  1.00 35.44           C  
ATOM   3112  CD  GLN A 398      -1.685  80.540 -43.648  1.00 35.44           C  
ATOM   3113  NE2 GLN A 398      -0.977  81.632 -43.841  1.00 35.44           N  
ATOM   3114  OE1 GLN A 398      -1.833  79.770 -44.578  1.00 35.44           O  
ATOM   3115  N   SER A 399      -5.788  78.236 -39.715  1.00 33.66           N  
ATOM   3116  CA  SER A 399      -7.222  78.630 -39.955  1.00 33.66           C  
ATOM   3117  C   SER A 399      -8.238  77.782 -40.800  1.00 33.66           C  
ATOM   3118  CB  SER A 399      -7.207  80.091 -40.450  1.00 33.66           C  
ATOM   3119  O   SER A 399      -7.855  77.046 -41.699  1.00 33.66           O  
ATOM   3120  OG  SER A 399      -6.643  80.207 -41.740  1.00 33.66           O  
ATOM   3121  N   PRO A 400      -9.581  77.998 -40.673  1.00 34.59           N  
ATOM   3122  CA  PRO A 400     -10.435  78.069 -39.461  1.00 34.59           C  
ATOM   3123  C   PRO A 400     -11.841  77.379 -39.622  1.00 34.59           C  
ATOM   3124  CB  PRO A 400     -10.648  79.580 -39.313  1.00 34.59           C  
ATOM   3125  O   PRO A 400     -12.165  76.878 -40.692  1.00 34.59           O  
ATOM   3126  CG  PRO A 400     -10.882  80.019 -40.766  1.00 34.59           C  
ATOM   3127  CD  PRO A 400     -10.166  78.954 -41.613  1.00 34.59           C  
ATOM   3128  N   VAL A 401     -12.744  77.524 -38.619  1.00 29.38           N  
ATOM   3129  CA  VAL A 401     -14.245  77.474 -38.743  1.00 29.38           C  
ATOM   3130  C   VAL A 401     -14.910  76.094 -39.033  1.00 29.38           C  
ATOM   3131  CB  VAL A 401     -14.674  78.584 -39.758  1.00 29.38           C  
ATOM   3132  O   VAL A 401     -14.339  75.260 -39.716  1.00 29.38           O  
ATOM   3133  CG1 VAL A 401     -15.946  78.365 -40.589  1.00 29.38           C  
ATOM   3134  CG2 VAL A 401     -14.775  79.946 -39.055  1.00 29.38           C  
ATOM   3135  N   ARG A 402     -16.160  75.758 -38.633  1.00 24.11           N  
ATOM   3136  CA  ARG A 402     -17.061  76.076 -37.478  1.00 24.11           C  
ATOM   3137  C   ARG A 402     -18.253  75.076 -37.501  1.00 24.11           C  
ATOM   3138  CB  ARG A 402     -17.607  77.520 -37.556  1.00 24.11           C  
ATOM   3139  O   ARG A 402     -18.602  74.579 -38.567  1.00 24.11           O  
ATOM   3140  CG  ARG A 402     -18.358  78.034 -36.311  1.00 24.11           C  
ATOM   3141  CD  ARG A 402     -18.674  79.535 -36.452  1.00 24.11           C  
ATOM   3142  NE  ARG A 402     -19.281  80.102 -35.228  1.00 24.11           N  
ATOM   3143  NH1 ARG A 402     -19.103  82.336 -35.774  1.00 24.11           N  
ATOM   3144  NH2 ARG A 402     -19.933  81.759 -33.794  1.00 24.11           N  
ATOM   3145  CZ  ARG A 402     -19.434  81.389 -34.940  1.00 24.11           C  
ATOM   3146  N   GLN A 403     -18.935  74.807 -36.378  1.00 34.65           N  
ATOM   3147  CA  GLN A 403     -20.182  74.005 -36.353  1.00 34.65           C  
ATOM   3148  C   GLN A 403     -21.359  74.689 -37.101  1.00 34.65           C  
ATOM   3149  CB  GLN A 403     -20.630  73.757 -34.893  1.00 34.65           C  
ATOM   3150  O   GLN A 403     -21.997  75.582 -36.546  1.00 34.65           O  
ATOM   3151  CG  GLN A 403     -19.845  72.713 -34.078  1.00 34.65           C  
ATOM   3152  CD  GLN A 403     -20.367  72.618 -32.637  1.00 34.65           C  
ATOM   3153  NE2 GLN A 403     -20.150  71.527 -31.939  1.00 34.65           N  
ATOM   3154  OE1 GLN A 403     -20.977  73.530 -32.108  1.00 34.65           O  
ATOM   3155  N   ARG A 404     -21.691  74.245 -38.325  1.00 25.60           N  
ATOM   3156  CA  ARG A 404     -23.044  74.270 -38.951  1.00 25.60           C  
ATOM   3157  C   ARG A 404     -23.046  73.422 -40.253  1.00 25.60           C  
ATOM   3158  CB  ARG A 404     -23.556  75.717 -39.186  1.00 25.60           C  
ATOM   3159  O   ARG A 404     -21.970  73.139 -40.774  1.00 25.60           O  
ATOM   3160  CG  ARG A 404     -24.741  76.045 -38.247  1.00 25.60           C  
ATOM   3161  CD  ARG A 404     -25.329  77.449 -38.456  1.00 25.60           C  
ATOM   3162  NE  ARG A 404     -26.582  77.625 -37.683  1.00 25.60           N  
ATOM   3163  NH1 ARG A 404     -26.842  79.900 -37.926  1.00 25.60           N  
ATOM   3164  NH2 ARG A 404     -28.370  78.738 -36.800  1.00 25.60           N  
ATOM   3165  CZ  ARG A 404     -27.253  78.748 -37.474  1.00 25.60           C  
ATOM   3166  N   PRO A 405     -24.204  72.956 -40.767  1.00 27.36           N  
ATOM   3167  CA  PRO A 405     -24.249  71.855 -41.741  1.00 27.36           C  
ATOM   3168  C   PRO A 405     -24.135  72.320 -43.206  1.00 27.36           C  
ATOM   3169  CB  PRO A 405     -25.586  71.159 -41.451  1.00 27.36           C  
ATOM   3170  O   PRO A 405     -25.138  72.686 -43.815  1.00 27.36           O  
ATOM   3171  CG  PRO A 405     -26.499  72.308 -41.018  1.00 27.36           C  
ATOM   3172  CD  PRO A 405     -25.546  73.239 -40.270  1.00 27.36           C  
ATOM   3173  N   VAL A 406     -22.932  72.294 -43.800  1.00 25.67           N  
ATOM   3174  CA  VAL A 406     -22.712  72.804 -45.174  1.00 25.67           C  
ATOM   3175  C   VAL A 406     -21.729  71.927 -45.984  1.00 25.67           C  
ATOM   3176  CB  VAL A 406     -22.269  74.295 -45.157  1.00 25.67           C  
ATOM   3177  O   VAL A 406     -20.589  71.720 -45.583  1.00 25.67           O  
ATOM   3178  CG1 VAL A 406     -22.684  75.005 -46.451  1.00 25.67           C  
ATOM   3179  CG2 VAL A 406     -22.891  75.148 -44.034  1.00 25.67           C  
ATOM   3180  N   ARG A 407     -22.176  71.414 -47.146  1.00 44.06           N  
ATOM   3181  CA  ARG A 407     -21.344  70.856 -48.256  1.00 44.06           C  
ATOM   3182  C   ARG A 407     -20.501  72.003 -48.894  1.00 44.06           C  
ATOM   3183  CB  ARG A 407     -22.315  70.262 -49.308  1.00 44.06           C  
ATOM   3184  O   ARG A 407     -20.928  73.136 -48.696  1.00 44.06           O  
ATOM   3185  CG  ARG A 407     -23.254  69.110 -48.887  1.00 44.06           C  
ATOM   3186  CD  ARG A 407     -24.298  68.887 -50.005  1.00 44.06           C  
ATOM   3187  NE  ARG A 407     -25.040  67.610 -49.893  1.00 44.06           N  
ATOM   3188  NH1 ARG A 407     -26.816  68.135 -51.276  1.00 44.06           N  
ATOM   3189  NH2 ARG A 407     -26.640  66.076 -50.466  1.00 44.06           N  
ATOM   3190  CZ  ARG A 407     -26.155  67.284 -50.540  1.00 44.06           C  
ATOM   3191  N   PRO A 408     -19.456  71.829 -49.757  1.00 36.31           N  
ATOM   3192  CA  PRO A 408     -19.127  70.673 -50.619  1.00 36.31           C  
ATOM   3193  C   PRO A 408     -17.589  70.446 -50.853  1.00 36.31           C  
ATOM   3194  CB  PRO A 408     -19.821  71.125 -51.932  1.00 36.31           C  
ATOM   3195  O   PRO A 408     -16.760  70.887 -50.071  1.00 36.31           O  
ATOM   3196  CG  PRO A 408     -19.722  72.662 -51.927  1.00 36.31           C  
ATOM   3197  CD  PRO A 408     -19.064  72.971 -50.585  1.00 36.31           C  
ATOM   3198  N   ARG A 409     -17.229  69.831 -52.000  1.00 23.59           N  
ATOM   3199  CA  ARG A 409     -15.908  69.821 -52.698  1.00 23.59           C  
ATOM   3200  C   ARG A 409     -14.796  68.876 -52.213  1.00 23.59           C  
ATOM   3201  CB  ARG A 409     -15.394  71.239 -53.018  1.00 23.59           C  
ATOM   3202  O   ARG A 409     -13.701  69.276 -51.842  1.00 23.59           O  
ATOM   3203  CG  ARG A 409     -16.338  71.971 -53.979  1.00 23.59           C  
ATOM   3204  CD  ARG A 409     -15.736  73.284 -54.486  1.00 23.59           C  
ATOM   3205  NE  ARG A 409     -16.707  74.022 -55.321  1.00 23.59           N  
ATOM   3206  NH1 ARG A 409     -15.223  75.424 -56.378  1.00 23.59           N  
ATOM   3207  NH2 ARG A 409     -17.405  75.618 -56.790  1.00 23.59           N  
ATOM   3208  CZ  ARG A 409     -16.440  75.012 -56.157  1.00 23.59           C  
ATOM   3209  N   LEU A 410     -15.064  67.594 -52.457  1.00 32.28           N  
ATOM   3210  CA  LEU A 410     -14.157  66.638 -53.117  1.00 32.28           C  
ATOM   3211  C   LEU A 410     -12.956  67.287 -53.869  1.00 32.28           C  
ATOM   3212  CB  LEU A 410     -15.072  65.900 -54.128  1.00 32.28           C  
ATOM   3213  O   LEU A 410     -13.156  67.886 -54.926  1.00 32.28           O  
ATOM   3214  CG  LEU A 410     -14.465  64.652 -54.790  1.00 32.28           C  
ATOM   3215  CD1 LEU A 410     -14.694  63.425 -53.906  1.00 32.28           C  
ATOM   3216  CD2 LEU A 410     -15.126  64.389 -56.145  1.00 32.28           C  
ATOM   3217  N   ALA A 411     -11.726  67.106 -53.373  1.00 28.00           N  
ATOM   3218  CA  ALA A 411     -10.472  67.431 -54.070  1.00 28.00           C  
ATOM   3219  C   ALA A 411      -9.347  66.454 -53.654  1.00 28.00           C  
ATOM   3220  CB  ALA A 411     -10.094  68.893 -53.801  1.00 28.00           C  
ATOM   3221  O   ALA A 411      -9.298  66.000 -52.514  1.00 28.00           O  
ATOM   3222  N   GLU A 412      -8.483  66.064 -54.595  1.00 30.89           N  
ATOM   3223  CA  GLU A 412      -7.642  64.860 -54.492  1.00 30.89           C  
ATOM   3224  C   GLU A 412      -6.339  65.052 -53.682  1.00 30.89           C  
ATOM   3225  CB  GLU A 412      -7.261  64.382 -55.910  1.00 30.89           C  
ATOM   3226  O   GLU A 412      -5.489  65.851 -54.068  1.00 30.89           O  
ATOM   3227  CG  GLU A 412      -8.437  64.146 -56.875  1.00 30.89           C  
ATOM   3228  CD  GLU A 412      -7.948  63.729 -58.275  1.00 30.89           C  
ATOM   3229  OE1 GLU A 412      -8.484  62.733 -58.813  1.00 30.89           O  
ATOM   3230  OE2 GLU A 412      -7.019  64.386 -58.800  1.00 30.89           O  
ATOM   3231  N   LEU A 413      -6.088  64.211 -52.663  1.00 27.62           N  
ATOM   3232  CA  LEU A 413      -4.752  64.057 -52.049  1.00 27.62           C  
ATOM   3233  C   LEU A 413      -4.244  62.600 -52.020  1.00 27.62           C  
ATOM   3234  CB  LEU A 413      -4.640  64.797 -50.701  1.00 27.62           C  
ATOM   3235  O   LEU A 413      -3.857  62.057 -50.991  1.00 27.62           O  
ATOM   3236  CG  LEU A 413      -3.172  65.196 -50.418  1.00 27.62           C  
ATOM   3237  CD1 LEU A 413      -2.786  66.482 -51.157  1.00 27.62           C  
ATOM   3238  CD2 LEU A 413      -2.931  65.419 -48.928  1.00 27.62           C  
ATOM   3239  N   LYS A 414      -4.224  61.988 -53.210  1.00 29.62           N  
ATOM   3240  CA  LYS A 414      -3.225  61.004 -53.678  1.00 29.62           C  
ATOM   3241  C   LYS A 414      -2.635  60.046 -52.623  1.00 29.62           C  
ATOM   3242  CB  LYS A 414      -2.137  61.823 -54.387  1.00 29.62           C  
ATOM   3243  O   LYS A 414      -1.530  60.256 -52.123  1.00 29.62           O  
ATOM   3244  CG  LYS A 414      -1.219  60.991 -55.291  1.00 29.62           C  
ATOM   3245  CD  LYS A 414      -0.289  61.970 -56.011  1.00 29.62           C  
ATOM   3246  CE  LYS A 414       0.492  61.305 -57.140  1.00 29.62           C  
ATOM   3247  NZ  LYS A 414       1.164  62.349 -57.950  1.00 29.62           N  
ATOM   3248  N   GLU A 415      -3.323  58.927 -52.401  1.00 33.37           N  
ATOM   3249  CA  GLU A 415      -2.870  57.821 -51.545  1.00 33.37           C  
ATOM   3250  C   GLU A 415      -1.398  57.424 -51.792  1.00 33.37           C  
ATOM   3251  CB  GLU A 415      -3.731  56.571 -51.796  1.00 33.37           C  
ATOM   3252  O   GLU A 415      -0.985  57.122 -52.920  1.00 33.37           O  
ATOM   3253  CG  GLU A 415      -5.232  56.745 -51.522  1.00 33.37           C  
ATOM   3254  CD  GLU A 415      -5.994  55.444 -51.826  1.00 33.37           C  
ATOM   3255  OE1 GLU A 415      -6.786  55.013 -50.963  1.00 33.37           O  
ATOM   3256  OE2 GLU A 415      -5.753  54.875 -52.918  1.00 33.37           O  
ATOM   3257  N   MET A 416      -0.605  57.330 -50.718  1.00 35.73           N  
ATOM   3258  CA  MET A 416       0.712  56.690 -50.765  1.00 35.73           C  
ATOM   3259  C   MET A 416       0.549  55.182 -50.988  1.00 35.73           C  
ATOM   3260  CB  MET A 416       1.522  56.967 -49.488  1.00 35.73           C  
ATOM   3261  O   MET A 416       0.454  54.403 -50.042  1.00 35.73           O  
ATOM   3262  CG  MET A 416       2.264  58.304 -49.520  1.00 35.73           C  
ATOM   3263  SD  MET A 416       3.491  58.409 -48.190  1.00 35.73           S  
ATOM   3264  CE  MET A 416       4.522  59.770 -48.790  1.00 35.73           C  
ATOM   3265  N   SER A 417       0.529  54.768 -52.259  1.00 41.88           N  
ATOM   3266  CA  SER A 417       0.383  53.360 -52.653  1.00 41.88           C  
ATOM   3267  C   SER A 417       1.319  52.426 -51.858  1.00 41.88           C  
ATOM   3268  CB  SER A 417       0.647  53.207 -54.156  1.00 41.88           C  
ATOM   3269  O   SER A 417       2.478  52.789 -51.624  1.00 41.88           O  
ATOM   3270  OG  SER A 417       2.007  53.477 -54.446  1.00 41.88           O  
ATOM   3271  N   PRO A 418       0.895  51.196 -51.502  1.00 46.70           N  
ATOM   3272  CA  PRO A 418       1.684  50.293 -50.654  1.00 46.70           C  
ATOM   3273  C   PRO A 418       3.047  49.911 -51.255  1.00 46.70           C  
ATOM   3274  CB  PRO A 418       0.788  49.070 -50.418  1.00 46.70           C  
ATOM   3275  O   PRO A 418       3.968  49.561 -50.521  1.00 46.70           O  
ATOM   3276  CG  PRO A 418      -0.198  49.098 -51.585  1.00 46.70           C  
ATOM   3277  CD  PRO A 418      -0.388  50.592 -51.826  1.00 46.70           C  
ATOM   3278  N   LEU A 419       3.221  50.054 -52.575  1.00 48.34           N  
ATOM   3279  CA  LEU A 419       4.511  49.915 -53.259  1.00 48.34           C  
ATOM   3280  C   LEU A 419       5.553  50.954 -52.805  1.00 48.34           C  
ATOM   3281  CB  LEU A 419       4.285  50.030 -54.778  1.00 48.34           C  
ATOM   3282  O   LEU A 419       6.746  50.671 -52.859  1.00 48.34           O  
ATOM   3283  CG  LEU A 419       3.424  48.912 -55.394  1.00 48.34           C  
ATOM   3284  CD1 LEU A 419       3.187  49.210 -56.874  1.00 48.34           C  
ATOM   3285  CD2 LEU A 419       4.089  47.538 -55.282  1.00 48.34           C  
ATOM   3286  N   HIS A 420       5.132  52.133 -52.338  1.00 54.45           N  
ATOM   3287  CA  HIS A 420       6.031  53.161 -51.807  1.00 54.45           C  
ATOM   3288  C   HIS A 420       6.503  52.817 -50.386  1.00 54.45           C  
ATOM   3289  CB  HIS A 420       5.358  54.543 -51.885  1.00 54.45           C  
ATOM   3290  O   HIS A 420       7.695  52.913 -50.101  1.00 54.45           O  
ATOM   3291  CG  HIS A 420       6.267  55.585 -52.484  1.00 54.45           C  
ATOM   3292  CD2 HIS A 420       7.121  56.422 -51.817  1.00 54.45           C  
ATOM   3293  ND1 HIS A 420       6.420  55.835 -53.829  1.00 54.45           N  
ATOM   3294  CE1 HIS A 420       7.341  56.803 -53.969  1.00 54.45           C  
ATOM   3295  NE2 HIS A 420       7.806  57.185 -52.772  1.00 54.45           N  
ATOM   3296  N   GLY A 421       5.601  52.327 -49.526  1.00 56.48           N  
ATOM   3297  CA  GLY A 421       5.953  51.811 -48.196  1.00 56.48           C  
ATOM   3298  C   GLY A 421       6.844  50.567 -48.273  1.00 56.48           C  
ATOM   3299  O   GLY A 421       7.885  50.504 -47.619  1.00 56.48           O  
ATOM   3300  N   LEU A 422       6.504  49.619 -49.154  1.00 57.81           N  
ATOM   3301  CA  LEU A 422       7.341  48.455 -49.448  1.00 57.81           C  
ATOM   3302  C   LEU A 422       8.693  48.871 -50.050  1.00 57.81           C  
ATOM   3303  CB  LEU A 422       6.562  47.511 -50.385  1.00 57.81           C  
ATOM   3304  O   LEU A 422       9.720  48.317 -49.678  1.00 57.81           O  
ATOM   3305  CG  LEU A 422       7.255  46.156 -50.623  1.00 57.81           C  
ATOM   3306  CD1 LEU A 422       7.260  45.278 -49.370  1.00 57.81           C  
ATOM   3307  CD2 LEU A 422       6.539  45.395 -51.740  1.00 57.81           C  
ATOM   3308  N   GLY A 423       8.714  49.875 -50.932  1.00 60.16           N  
ATOM   3309  CA  GLY A 423       9.940  50.445 -51.493  1.00 60.16           C  
ATOM   3310  C   GLY A 423      10.847  51.089 -50.441  1.00 60.16           C  
ATOM   3311  O   GLY A 423      12.065  50.936 -50.522  1.00 60.16           O  
ATOM   3312  N   HIS A 424      10.275  51.744 -49.423  1.00 66.91           N  
ATOM   3313  CA  HIS A 424      11.041  52.258 -48.287  1.00 66.91           C  
ATOM   3314  C   HIS A 424      11.614  51.111 -47.446  1.00 66.91           C  
ATOM   3315  CB  HIS A 424      10.195  53.228 -47.445  1.00 66.91           C  
ATOM   3316  O   HIS A 424      12.815  51.082 -47.200  1.00 66.91           O  
ATOM   3317  CG  HIS A 424      11.054  54.290 -46.803  1.00 66.91           C  
ATOM   3318  CD2 HIS A 424      11.142  55.596 -47.205  1.00 66.91           C  
ATOM   3319  ND1 HIS A 424      12.016  54.111 -45.833  1.00 66.91           N  
ATOM   3320  CE1 HIS A 424      12.667  55.270 -45.667  1.00 66.91           C  
ATOM   3321  NE2 HIS A 424      12.190  56.210 -46.506  1.00 66.91           N  
ATOM   3322  N   LEU A 425      10.801  50.100 -47.116  1.00 65.71           N  
ATOM   3323  CA  LEU A 425      11.252  48.925 -46.363  1.00 65.71           C  
ATOM   3324  C   LEU A 425      12.353  48.139 -47.105  1.00 65.71           C  
ATOM   3325  CB  LEU A 425      10.037  48.024 -46.070  1.00 65.71           C  
ATOM   3326  O   LEU A 425      13.320  47.694 -46.490  1.00 65.71           O  
ATOM   3327  CG  LEU A 425      10.281  47.106 -44.856  1.00 65.71           C  
ATOM   3328  CD1 LEU A 425       9.753  47.753 -43.573  1.00 65.71           C  
ATOM   3329  CD2 LEU A 425       9.583  45.759 -45.037  1.00 65.71           C  
ATOM   3330  N   ILE A 426      12.239  47.997 -48.431  1.00 67.14           N  
ATOM   3331  CA  ILE A 426      13.257  47.369 -49.288  1.00 67.14           C  
ATOM   3332  C   ILE A 426      14.535  48.216 -49.342  1.00 67.14           C  
ATOM   3333  CB  ILE A 426      12.683  47.080 -50.699  1.00 67.14           C  
ATOM   3334  O   ILE A 426      15.621  47.641 -49.341  1.00 67.14           O  
ATOM   3335  CG1 ILE A 426      11.679  45.904 -50.623  1.00 67.14           C  
ATOM   3336  CG2 ILE A 426      13.788  46.749 -51.725  1.00 67.14           C  
ATOM   3337  CD1 ILE A 426      10.860  45.697 -51.905  1.00 67.14           C  
ATOM   3338  N   MET A 427      14.442  49.553 -49.352  1.00 67.52           N  
ATOM   3339  CA  MET A 427      15.622  50.410 -49.186  1.00 67.52           C  
ATOM   3340  C   MET A 427      16.274  50.187 -47.819  1.00 67.52           C  
ATOM   3341  CB  MET A 427      15.299  51.903 -49.381  1.00 67.52           C  
ATOM   3342  O   MET A 427      17.457  49.866 -47.771  1.00 67.52           O  
ATOM   3343  CG  MET A 427      15.338  52.335 -50.854  1.00 67.52           C  
ATOM   3344  SD  MET A 427      15.667  54.108 -51.134  1.00 67.52           S  
ATOM   3345  CE  MET A 427      17.384  54.191 -50.542  1.00 67.52           C  
ATOM   3346  N   ASP A 428      15.517  50.283 -46.726  1.00 68.90           N  
ATOM   3347  CA  ASP A 428      16.047  50.199 -45.360  1.00 68.90           C  
ATOM   3348  C   ASP A 428      16.667  48.823 -45.045  1.00 68.90           C  
ATOM   3349  CB  ASP A 428      14.935  50.545 -44.357  1.00 68.90           C  
ATOM   3350  O   ASP A 428      17.630  48.731 -44.282  1.00 68.90           O  
ATOM   3351  CG  ASP A 428      14.402  51.979 -44.502  1.00 68.90           C  
ATOM   3352  OD1 ASP A 428      15.193  52.885 -44.851  1.00 68.90           O  
ATOM   3353  OD2 ASP A 428      13.190  52.170 -44.258  1.00 68.90           O  
ATOM   3354  N   GLN A 429      16.166  47.754 -45.676  1.00 73.17           N  
ATOM   3355  CA  GLN A 429      16.722  46.397 -45.595  1.00 73.17           C  
ATOM   3356  C   GLN A 429      17.719  46.056 -46.720  1.00 73.17           C  
ATOM   3357  CB  GLN A 429      15.583  45.360 -45.531  1.00 73.17           C  
ATOM   3358  O   GLN A 429      18.254  44.946 -46.736  1.00 73.17           O  
ATOM   3359  CG  GLN A 429      14.634  45.543 -44.334  1.00 73.17           C  
ATOM   3360  CD  GLN A 429      15.314  45.451 -42.970  1.00 73.17           C  
ATOM   3361  NE2 GLN A 429      14.800  46.149 -41.982  1.00 73.17           N  
ATOM   3362  OE1 GLN A 429      16.296  44.758 -42.747  1.00 73.17           O  
ATOM   3363  N   SER A 430      18.020  46.970 -47.653  1.00 79.25           N  
ATOM   3364  CA  SER A 430      18.819  46.661 -48.856  1.00 79.25           C  
ATOM   3365  C   SER A 430      20.218  46.122 -48.531  1.00 79.25           C  
ATOM   3366  CB  SER A 430      18.928  47.882 -49.779  1.00 79.25           C  
ATOM   3367  O   SER A 430      20.721  45.220 -49.206  1.00 79.25           O  
ATOM   3368  OG  SER A 430      19.771  48.884 -49.247  1.00 79.25           O  
ATOM   3369  N   TYR A 431      20.808  46.598 -47.431  1.00 84.91           N  
ATOM   3370  CA  TYR A 431      22.095  46.129 -46.923  1.00 84.91           C  
ATOM   3371  C   TYR A 431      22.079  44.647 -46.498  1.00 84.91           C  
ATOM   3372  CB  TYR A 431      22.548  47.051 -45.776  1.00 84.91           C  
ATOM   3373  O   TYR A 431      23.099  43.974 -46.630  1.00 84.91           O  
ATOM   3374  CG  TYR A 431      21.957  46.690 -44.428  1.00 84.91           C  
ATOM   3375  CD1 TYR A 431      20.701  47.187 -44.029  1.00 84.91           C  
ATOM   3376  CD2 TYR A 431      22.627  45.745 -43.629  1.00 84.91           C  
ATOM   3377  CE1 TYR A 431      20.113  46.738 -42.831  1.00 84.91           C  
ATOM   3378  CE2 TYR A 431      22.024  45.266 -42.455  1.00 84.91           C  
ATOM   3379  OH  TYR A 431      20.196  45.288 -40.913  1.00 84.91           O  
ATOM   3380  CZ  TYR A 431      20.774  45.770 -42.043  1.00 84.91           C  
ATOM   3381  N   VAL A 432      20.944  44.109 -46.028  1.00 82.61           N  
ATOM   3382  CA  VAL A 432      20.797  42.679 -45.691  1.00 82.61           C  
ATOM   3383  C   VAL A 432      20.876  41.844 -46.964  1.00 82.61           C  
ATOM   3384  CB  VAL A 432      19.468  42.388 -44.961  1.00 82.61           C  
ATOM   3385  O   VAL A 432      21.625  40.870 -47.022  1.00 82.61           O  
ATOM   3386  CG1 VAL A 432      19.325  40.902 -44.609  1.00 82.61           C  
ATOM   3387  CG2 VAL A 432      19.359  43.185 -43.660  1.00 82.61           C  
ATOM   3388  N   CYS A 433      20.159  42.266 -48.007  1.00 82.62           N  
ATOM   3389  CA  CYS A 433      20.189  41.616 -49.313  1.00 82.62           C  
ATOM   3390  C   CYS A 433      21.599  41.648 -49.923  1.00 82.62           C  
ATOM   3391  CB  CYS A 433      19.158  42.288 -50.229  1.00 82.62           C  
ATOM   3392  O   CYS A 433      22.044  40.638 -50.458  1.00 82.62           O  
ATOM   3393  SG  CYS A 433      17.501  42.136 -49.498  1.00 82.62           S  
ATOM   3394  N   ALA A 434      22.328  42.760 -49.778  1.00 83.71           N  
ATOM   3395  CA  ALA A 434      23.715  42.874 -50.232  1.00 83.71           C  
ATOM   3396  C   ALA A 434      24.686  41.955 -49.474  1.00 83.71           C  
ATOM   3397  CB  ALA A 434      24.133  44.345 -50.147  1.00 83.71           C  
ATOM   3398  O   ALA A 434      25.557  41.332 -50.084  1.00 83.71           O  
ATOM   3399  N   LEU A 435      24.516  41.815 -48.157  1.00 85.14           N  
ATOM   3400  CA  LEU A 435      25.320  40.898 -47.347  1.00 85.14           C  
ATOM   3401  C   LEU A 435      25.078  39.432 -47.718  1.00 85.14           C  
ATOM   3402  CB  LEU A 435      25.036  41.152 -45.858  1.00 85.14           C  
ATOM   3403  O   LEU A 435      26.031  38.664 -47.832  1.00 85.14           O  
ATOM   3404  CG  LEU A 435      25.667  42.449 -45.339  1.00 85.14           C  
ATOM   3405  CD1 LEU A 435      25.083  42.828 -43.976  1.00 85.14           C  
ATOM   3406  CD2 LEU A 435      27.176  42.298 -45.174  1.00 85.14           C  
ATOM   3407  N   ILE A 436      23.821  39.052 -47.960  1.00 83.65           N  
ATOM   3408  CA  ILE A 436      23.475  37.708 -48.437  1.00 83.65           C  
ATOM   3409  C   ILE A 436      24.017  37.492 -49.858  1.00 83.65           C  
ATOM   3410  CB  ILE A 436      21.952  37.467 -48.320  1.00 83.65           C  
ATOM   3411  O   ILE A 436      24.616  36.454 -50.119  1.00 83.65           O  
ATOM   3412  CG1 ILE A 436      21.531  37.493 -46.830  1.00 83.65           C  
ATOM   3413  CG2 ILE A 436      21.552  36.122 -48.957  1.00 83.65           C  
ATOM   3414  CD1 ILE A 436      20.016  37.498 -46.596  1.00 83.65           C  
ATOM   3415  N   ALA A 437      23.892  38.473 -50.759  1.00 83.31           N  
ATOM   3416  CA  ALA A 437      24.391  38.376 -52.131  1.00 83.31           C  
ATOM   3417  C   ALA A 437      25.907  38.118 -52.200  1.00 83.31           C  
ATOM   3418  CB  ALA A 437      24.000  39.649 -52.889  1.00 83.31           C  
ATOM   3419  O   ALA A 437      26.333  37.255 -52.960  1.00 83.31           O  
ATOM   3420  N   MET A 438      26.722  38.781 -51.370  1.00 85.89           N  
ATOM   3421  CA  MET A 438      28.167  38.505 -51.292  1.00 85.89           C  
ATOM   3422  C   MET A 438      28.487  37.076 -50.802  1.00 85.89           C  
ATOM   3423  CB  MET A 438      28.836  39.522 -50.362  1.00 85.89           C  
ATOM   3424  O   MET A 438      29.405  36.434 -51.322  1.00 85.89           O  
ATOM   3425  CG  MET A 438      28.943  40.933 -50.936  1.00 85.89           C  
ATOM   3426  SD  MET A 438      29.890  42.087 -49.905  1.00 85.89           S  
ATOM   3427  CE  MET A 438      28.705  42.352 -48.566  1.00 85.89           C  
ATOM   3428  N   MET A 439      27.721  36.549 -49.837  1.00 82.84           N  
ATOM   3429  CA  MET A 439      27.874  35.159 -49.378  1.00 82.84           C  
ATOM   3430  C   MET A 439      27.428  34.147 -50.443  1.00 82.84           C  
ATOM   3431  CB  MET A 439      27.092  34.913 -48.078  1.00 82.84           C  
ATOM   3432  O   MET A 439      28.093  33.140 -50.647  1.00 82.84           O  
ATOM   3433  CG  MET A 439      27.643  35.709 -46.892  1.00 82.84           C  
ATOM   3434  SD  MET A 439      26.805  35.402 -45.310  1.00 82.84           S  
ATOM   3435  CE  MET A 439      27.430  33.741 -44.927  1.00 82.84           C  
ATOM   3436  N   VAL A 440      26.329  34.401 -51.158  1.00 83.34           N  
ATOM   3437  CA  VAL A 440      25.831  33.469 -52.185  1.00 83.34           C  
ATOM   3438  C   VAL A 440      26.699  33.503 -53.449  1.00 83.34           C  
ATOM   3439  CB  VAL A 440      24.337  33.700 -52.480  1.00 83.34           C  
ATOM   3440  O   VAL A 440      26.977  32.441 -53.999  1.00 83.34           O  
ATOM   3441  CG1 VAL A 440      23.806  32.744 -53.555  1.00 83.34           C  
ATOM   3442  CG2 VAL A 440      23.484  33.444 -51.226  1.00 83.34           C  
ATOM   3443  N   TRP A 441      27.207  34.674 -53.864  1.00 88.00           N  
ATOM   3444  CA  TRP A 441      28.156  34.807 -54.984  1.00 88.00           C  
ATOM   3445  C   TRP A 441      29.364  33.887 -54.784  1.00 88.00           C  
ATOM   3446  CB  TRP A 441      28.605  36.280 -55.111  1.00 88.00           C  
ATOM   3447  O   TRP A 441      29.740  33.149 -55.691  1.00 88.00           O  
ATOM   3448  CG  TRP A 441      29.390  36.713 -56.327  1.00 88.00           C  
ATOM   3449  CD1 TRP A 441      30.317  36.003 -57.017  1.00 88.00           C  
ATOM   3450  CD2 TRP A 441      29.340  38.014 -57.002  1.00 88.00           C  
ATOM   3451  CE2 TRP A 441      30.200  37.982 -58.140  1.00 88.00           C  
ATOM   3452  CE3 TRP A 441      28.653  39.223 -56.764  1.00 88.00           C  
ATOM   3453  NE1 TRP A 441      30.772  36.733 -58.096  1.00 88.00           N  
ATOM   3454  CH2 TRP A 441      29.605  40.240 -58.774  1.00 88.00           C  
ATOM   3455  CZ2 TRP A 441      30.335  39.065 -59.020  1.00 88.00           C  
ATOM   3456  CZ3 TRP A 441      28.773  40.319 -57.643  1.00 88.00           C  
ATOM   3457  N   SER A 442      29.948  33.898 -53.587  1.00 83.56           N  
ATOM   3458  CA  SER A 442      31.128  33.094 -53.266  1.00 83.56           C  
ATOM   3459  C   SER A 442      30.848  31.596 -53.174  1.00 83.56           C  
ATOM   3460  CB  SER A 442      31.803  33.640 -52.008  1.00 83.56           C  
ATOM   3461  O   SER A 442      31.650  30.815 -53.672  1.00 83.56           O  
ATOM   3462  OG  SER A 442      30.873  33.904 -50.974  1.00 83.56           O  
ATOM   3463  N   ILE A 443      29.700  31.180 -52.630  1.00 79.73           N  
ATOM   3464  CA  ILE A 443      29.310  29.759 -52.607  1.00 79.73           C  
ATOM   3465  C   ILE A 443      29.013  29.233 -54.024  1.00 79.73           C  
ATOM   3466  CB  ILE A 443      28.113  29.536 -51.654  1.00 79.73           C  
ATOM   3467  O   ILE A 443      29.400  28.113 -54.345  1.00 79.73           O  
ATOM   3468  CG1 ILE A 443      28.454  29.944 -50.202  1.00 79.73           C  
ATOM   3469  CG2 ILE A 443      27.669  28.058 -51.658  1.00 79.73           C  
ATOM   3470  CD1 ILE A 443      27.203  30.198 -49.348  1.00 79.73           C  
ATOM   3471  N   MET A 444      28.345  30.020 -54.878  1.00 79.03           N  
ATOM   3472  CA  MET A 444      28.018  29.607 -56.253  1.00 79.03           C  
ATOM   3473  C   MET A 444      29.227  29.610 -57.191  1.00 79.03           C  
ATOM   3474  CB  MET A 444      26.929  30.510 -56.850  1.00 79.03           C  
ATOM   3475  O   MET A 444      29.375  28.700 -58.001  1.00 79.03           O  
ATOM   3476  CG  MET A 444      25.533  30.091 -56.381  1.00 79.03           C  
ATOM   3477  SD  MET A 444      24.145  30.939 -57.192  1.00 79.03           S  
ATOM   3478  CE  MET A 444      24.476  30.604 -58.948  1.00 79.03           C  
ATOM   3479  N   TYR A 445      30.082  30.626 -57.094  1.00 78.85           N  
ATOM   3480  CA  TYR A 445      31.267  30.786 -57.934  1.00 78.85           C  
ATOM   3481  C   TYR A 445      32.518  30.600 -57.081  1.00 78.85           C  
ATOM   3482  CB  TYR A 445      31.214  32.136 -58.667  1.00 78.85           C  
ATOM   3483  O   TYR A 445      33.278  31.548 -56.886  1.00 78.85           O  
ATOM   3484  CG  TYR A 445      29.968  32.328 -59.505  1.00 78.85           C  
ATOM   3485  CD1 TYR A 445      29.770  31.536 -60.652  1.00 78.85           C  
ATOM   3486  CD2 TYR A 445      28.979  33.248 -59.103  1.00 78.85           C  
ATOM   3487  CE1 TYR A 445      28.572  31.641 -61.379  1.00 78.85           C  
ATOM   3488  CE2 TYR A 445      27.790  33.374 -59.843  1.00 78.85           C  
ATOM   3489  OH  TYR A 445      26.403  32.611 -61.635  1.00 78.85           O  
ATOM   3490  CZ  TYR A 445      27.580  32.552 -60.970  1.00 78.85           C  
ATOM   3491  N   HIS A 446      32.696  29.395 -56.533  1.00 79.34           N  
ATOM   3492  CA  HIS A 446      33.803  29.062 -55.637  1.00 79.34           C  
ATOM   3493  C   HIS A 446      35.159  29.388 -56.283  1.00 79.34           C  
ATOM   3494  CB  HIS A 446      33.715  27.583 -55.229  1.00 79.34           C  
ATOM   3495  O   HIS A 446      35.587  28.741 -57.238  1.00 79.34           O  
ATOM   3496  CG  HIS A 446      34.944  27.122 -54.486  1.00 79.34           C  
ATOM   3497  CD2 HIS A 446      35.962  26.368 -55.008  1.00 79.34           C  
ATOM   3498  ND1 HIS A 446      35.335  27.508 -53.223  1.00 79.34           N  
ATOM   3499  CE1 HIS A 446      36.562  27.009 -52.999  1.00 79.34           C  
ATOM   3500  NE2 HIS A 446      36.982  26.303 -54.058  1.00 79.34           N  
ATOM   3501  N   SER A 447      35.830  30.422 -55.770  1.00 81.20           N  
ATOM   3502  CA  SER A 447      37.160  30.819 -56.226  1.00 81.20           C  
ATOM   3503  C   SER A 447      37.936  31.620 -55.180  1.00 81.20           C  
ATOM   3504  CB  SER A 447      37.065  31.572 -57.559  1.00 81.20           C  
ATOM   3505  O   SER A 447      37.373  32.091 -54.186  1.00 81.20           O  
ATOM   3506  OG  SER A 447      37.171  32.988 -57.469  1.00 81.20           O  
ATOM   3507  N   TRP A 448      39.237  31.812 -55.413  1.00 81.64           N  
ATOM   3508  CA  TRP A 448      40.082  32.702 -54.605  1.00 81.64           C  
ATOM   3509  C   TRP A 448      39.676  34.178 -54.684  1.00 81.64           C  
ATOM   3510  CB  TRP A 448      41.541  32.542 -55.043  1.00 81.64           C  
ATOM   3511  O   TRP A 448      39.844  34.913 -53.713  1.00 81.64           O  
ATOM   3512  CG  TRP A 448      42.243  31.409 -54.377  1.00 81.64           C  
ATOM   3513  CD1 TRP A 448      42.681  30.275 -54.967  1.00 81.64           C  
ATOM   3514  CD2 TRP A 448      42.592  31.291 -52.965  1.00 81.64           C  
ATOM   3515  CE2 TRP A 448      43.277  30.056 -52.774  1.00 81.64           C  
ATOM   3516  CE3 TRP A 448      42.398  32.110 -51.829  1.00 81.64           C  
ATOM   3517  NE1 TRP A 448      43.293  29.473 -54.025  1.00 81.64           N  
ATOM   3518  CH2 TRP A 448      43.559  30.498 -50.408  1.00 81.64           C  
ATOM   3519  CZ2 TRP A 448      43.767  29.666 -51.521  1.00 81.64           C  
ATOM   3520  CZ3 TRP A 448      42.871  31.715 -50.561  1.00 81.64           C  
ATOM   3521  N   LEU A 449      39.117  34.616 -55.814  1.00 84.12           N  
ATOM   3522  CA  LEU A 449      38.641  35.989 -55.985  1.00 84.12           C  
ATOM   3523  C   LEU A 449      37.300  36.207 -55.270  1.00 84.12           C  
ATOM   3524  CB  LEU A 449      38.544  36.315 -57.486  1.00 84.12           C  
ATOM   3525  O   LEU A 449      37.093  37.226 -54.614  1.00 84.12           O  
ATOM   3526  CG  LEU A 449      39.874  36.320 -58.267  1.00 84.12           C  
ATOM   3527  CD1 LEU A 449      39.614  36.704 -59.726  1.00 84.12           C  
ATOM   3528  CD2 LEU A 449      40.880  37.324 -57.699  1.00 84.12           C  
ATOM   3529  N   THR A 450      36.390  35.235 -55.324  1.00 85.44           N  
ATOM   3530  CA  THR A 450      35.100  35.344 -54.628  1.00 85.44           C  
ATOM   3531  C   THR A 450      35.211  35.054 -53.129  1.00 85.44           C  
ATOM   3532  CB  THR A 450      34.044  34.457 -55.278  1.00 85.44           C  
ATOM   3533  O   THR A 450      34.416  35.585 -52.356  1.00 85.44           O  
ATOM   3534  CG2 THR A 450      33.839  34.786 -56.756  1.00 85.44           C  
ATOM   3535  OG1 THR A 450      34.458  33.126 -55.154  1.00 85.44           O  
ATOM   3536  N   PHE A 451      36.243  34.335 -52.673  1.00 84.96           N  
ATOM   3537  CA  PHE A 451      36.568  34.174 -51.248  1.00 84.96           C  
ATOM   3538  C   PHE A 451      36.673  35.522 -50.510  1.00 84.96           C  
ATOM   3539  CB  PHE A 451      37.892  33.408 -51.125  1.00 84.96           C  
ATOM   3540  O   PHE A 451      36.239  35.643 -49.365  1.00 84.96           O  
ATOM   3541  CG  PHE A 451      38.347  33.155 -49.699  1.00 84.96           C  
ATOM   3542  CD1 PHE A 451      39.566  33.692 -49.241  1.00 84.96           C  
ATOM   3543  CD2 PHE A 451      37.553  32.387 -48.826  1.00 84.96           C  
ATOM   3544  CE1 PHE A 451      39.985  33.465 -47.918  1.00 84.96           C  
ATOM   3545  CE2 PHE A 451      37.975  32.153 -47.506  1.00 84.96           C  
ATOM   3546  CZ  PHE A 451      39.190  32.697 -47.051  1.00 84.96           C  
ATOM   3547  N   VAL A 452      37.165  36.567 -51.188  1.00 85.96           N  
ATOM   3548  CA  VAL A 452      37.226  37.935 -50.650  1.00 85.96           C  
ATOM   3549  C   VAL A 452      35.827  38.500 -50.364  1.00 85.96           C  
ATOM   3550  CB  VAL A 452      38.014  38.852 -51.608  1.00 85.96           C  
ATOM   3551  O   VAL A 452      35.654  39.182 -49.356  1.00 85.96           O  
ATOM   3552  CG1 VAL A 452      38.111  40.295 -51.096  1.00 85.96           C  
ATOM   3553  CG2 VAL A 452      39.447  38.336 -51.811  1.00 85.96           C  
ATOM   3554  N   LEU A 453      34.814  38.180 -51.183  1.00 86.38           N  
ATOM   3555  CA  LEU A 453      33.414  38.551 -50.925  1.00 86.38           C  
ATOM   3556  C   LEU A 453      32.827  37.778 -49.738  1.00 86.38           C  
ATOM   3557  CB  LEU A 453      32.529  38.324 -52.169  1.00 86.38           C  
ATOM   3558  O   LEU A 453      32.134  38.386 -48.923  1.00 86.38           O  
ATOM   3559  CG  LEU A 453      32.806  39.231 -53.378  1.00 86.38           C  
ATOM   3560  CD1 LEU A 453      31.869  38.828 -54.519  1.00 86.38           C  
ATOM   3561  CD2 LEU A 453      32.553  40.706 -53.054  1.00 86.38           C  
ATOM   3562  N   LEU A 454      33.127  36.478 -49.600  1.00 83.58           N  
ATOM   3563  CA  LEU A 454      32.706  35.692 -48.431  1.00 83.58           C  
ATOM   3564  C   LEU A 454      33.257  36.317 -47.147  1.00 83.58           C  
ATOM   3565  CB  LEU A 454      33.182  34.228 -48.559  1.00 83.58           C  
ATOM   3566  O   LEU A 454      32.508  36.611 -46.217  1.00 83.58           O  
ATOM   3567  CG  LEU A 454      32.653  33.280 -47.463  1.00 83.58           C  
ATOM   3568  CD1 LEU A 454      31.124  33.246 -47.370  1.00 83.58           C  
ATOM   3569  CD2 LEU A 454      33.142  31.858 -47.743  1.00 83.58           C  
ATOM   3570  N   LEU A 455      34.567  36.572 -47.131  1.00 82.84           N  
ATOM   3571  CA  LEU A 455      35.282  37.125 -45.988  1.00 82.84           C  
ATOM   3572  C   LEU A 455      34.780  38.539 -45.646  1.00 82.84           C  
ATOM   3573  CB  LEU A 455      36.788  37.012 -46.296  1.00 82.84           C  
ATOM   3574  O   LEU A 455      34.512  38.814 -44.477  1.00 82.84           O  
ATOM   3575  CG  LEU A 455      37.711  37.224 -45.082  1.00 82.84           C  
ATOM   3576  CD1 LEU A 455      39.020  36.455 -45.272  1.00 82.84           C  
ATOM   3577  CD2 LEU A 455      38.069  38.697 -44.884  1.00 82.84           C  
ATOM   3578  N   TRP A 456      34.549  39.411 -46.636  1.00 86.27           N  
ATOM   3579  CA  TRP A 456      33.972  40.742 -46.400  1.00 86.27           C  
ATOM   3580  C   TRP A 456      32.526  40.709 -45.898  1.00 86.27           C  
ATOM   3581  CB  TRP A 456      34.078  41.626 -47.650  1.00 86.27           C  
ATOM   3582  O   TRP A 456      32.196  41.441 -44.963  1.00 86.27           O  
ATOM   3583  CG  TRP A 456      35.208  42.601 -47.587  1.00 86.27           C  
ATOM   3584  CD1 TRP A 456      36.323  42.592 -48.347  1.00 86.27           C  
ATOM   3585  CD2 TRP A 456      35.354  43.729 -46.674  1.00 86.27           C  
ATOM   3586  CE2 TRP A 456      36.586  44.387 -46.954  1.00 86.27           C  
ATOM   3587  CE3 TRP A 456      34.567  44.247 -45.625  1.00 86.27           C  
ATOM   3588  NE1 TRP A 456      37.137  43.651 -47.984  1.00 86.27           N  
ATOM   3589  CH2 TRP A 456      36.193  46.018 -45.204  1.00 86.27           C  
ATOM   3590  CZ2 TRP A 456      37.007  45.517 -46.236  1.00 86.27           C  
ATOM   3591  CZ3 TRP A 456      34.975  45.382 -44.899  1.00 86.27           C  
ATOM   3592  N   ALA A 457      31.664  39.863 -46.468  1.00 83.68           N  
ATOM   3593  CA  ALA A 457      30.283  39.729 -46.011  1.00 83.68           C  
ATOM   3594  C   ALA A 457      30.229  39.272 -44.553  1.00 83.68           C  
ATOM   3595  CB  ALA A 457      29.564  38.724 -46.906  1.00 83.68           C  
ATOM   3596  O   ALA A 457      29.543  39.871 -43.724  1.00 83.68           O  
ATOM   3597  N   CYS A 458      31.018  38.248 -44.235  1.00 79.29           N  
ATOM   3598  CA  CYS A 458      31.202  37.743 -42.889  1.00 79.29           C  
ATOM   3599  C   CYS A 458      31.719  38.823 -41.925  1.00 79.29           C  
ATOM   3600  CB  CYS A 458      32.151  36.554 -42.986  1.00 79.29           C  
ATOM   3601  O   CYS A 458      31.120  39.016 -40.867  1.00 79.29           O  
ATOM   3602  SG  CYS A 458      31.267  35.123 -43.679  1.00 79.29           S  
ATOM   3603  N   LEU A 459      32.755  39.590 -42.295  1.00 82.51           N  
ATOM   3604  CA  LEU A 459      33.240  40.714 -41.484  1.00 82.51           C  
ATOM   3605  C   LEU A 459      32.129  41.739 -41.210  1.00 82.51           C  
ATOM   3606  CB  LEU A 459      34.441  41.398 -42.170  1.00 82.51           C  
ATOM   3607  O   LEU A 459      31.904  42.107 -40.057  1.00 82.51           O  
ATOM   3608  CG  LEU A 459      35.794  40.673 -42.042  1.00 82.51           C  
ATOM   3609  CD1 LEU A 459      36.848  41.438 -42.847  1.00 82.51           C  
ATOM   3610  CD2 LEU A 459      36.283  40.597 -40.593  1.00 82.51           C  
ATOM   3611  N   ILE A 460      31.382  42.170 -42.227  1.00 84.74           N  
ATOM   3612  CA  ILE A 460      30.334  43.185 -42.045  1.00 84.74           C  
ATOM   3613  C   ILE A 460      29.163  42.648 -41.206  1.00 84.74           C  
ATOM   3614  CB  ILE A 460      29.878  43.739 -43.405  1.00 84.74           C  
ATOM   3615  O   ILE A 460      28.620  43.389 -40.381  1.00 84.74           O  
ATOM   3616  CG1 ILE A 460      31.033  44.423 -44.166  1.00 84.74           C  
ATOM   3617  CG2 ILE A 460      28.747  44.767 -43.213  1.00 84.74           C  
ATOM   3618  CD1 ILE A 460      30.791  44.490 -45.678  1.00 84.74           C  
ATOM   3619  N   TRP A 461      28.814  41.361 -41.324  1.00 81.65           N  
ATOM   3620  CA  TRP A 461      27.858  40.715 -40.419  1.00 81.65           C  
ATOM   3621  C   TRP A 461      28.294  40.818 -38.948  1.00 81.65           C  
ATOM   3622  CB  TRP A 461      27.643  39.244 -40.811  1.00 81.65           C  
ATOM   3623  O   TRP A 461      27.451  41.084 -38.088  1.00 81.65           O  
ATOM   3624  CG  TRP A 461      26.646  38.981 -41.898  1.00 81.65           C  
ATOM   3625  CD1 TRP A 461      26.898  38.339 -43.060  1.00 81.65           C  
ATOM   3626  CD2 TRP A 461      25.212  39.254 -41.902  1.00 81.65           C  
ATOM   3627  CE2 TRP A 461      24.653  38.728 -43.105  1.00 81.65           C  
ATOM   3628  CE3 TRP A 461      24.325  39.862 -40.986  1.00 81.65           C  
ATOM   3629  NE1 TRP A 461      25.728  38.189 -43.776  1.00 81.65           N  
ATOM   3630  CH2 TRP A 461      22.422  39.390 -42.444  1.00 81.65           C  
ATOM   3631  CZ2 TRP A 461      23.282  38.794 -43.381  1.00 81.65           C  
ATOM   3632  CZ3 TRP A 461      22.941  39.936 -41.257  1.00 81.65           C  
ATOM   3633  N   THR A 462      29.590  40.664 -38.644  1.00 79.19           N  
ATOM   3634  CA  THR A 462      30.116  40.746 -37.263  1.00 79.19           C  
ATOM   3635  C   THR A 462      30.098  42.152 -36.653  1.00 79.19           C  
ATOM   3636  CB  THR A 462      31.527  40.154 -37.112  1.00 79.19           C  
ATOM   3637  O   THR A 462      30.345  42.295 -35.456  1.00 79.19           O  
ATOM   3638  CG2 THR A 462      31.595  38.685 -37.526  1.00 79.19           C  
ATOM   3639  OG1 THR A 462      32.516  40.899 -37.780  1.00 79.19           O  
ATOM   3640  N   VAL A 463      29.756  43.198 -37.412  1.00 79.95           N  
ATOM   3641  CA  VAL A 463      29.795  44.589 -36.936  1.00 79.95           C  
ATOM   3642  C   VAL A 463      28.422  45.074 -36.458  1.00 79.95           C  
ATOM   3643  CB  VAL A 463      30.460  45.492 -37.994  1.00 79.95           C  
ATOM   3644  O   VAL A 463      27.403  44.932 -37.130  1.00 79.95           O  
ATOM   3645  CG1 VAL A 463      30.357  46.986 -37.660  1.00 79.95           C  
ATOM   3646  CG2 VAL A 463      31.950  45.123 -38.061  1.00 79.95           C  
ATOM   3647  N   ARG A 464      28.376  45.696 -35.269  1.00 78.37           N  
ATOM   3648  CA  ARG A 464      27.130  46.200 -34.649  1.00 78.37           C  
ATOM   3649  C   ARG A 464      26.380  47.167 -35.568  1.00 78.37           C  
ATOM   3650  CB  ARG A 464      27.460  46.855 -33.296  1.00 78.37           C  
ATOM   3651  O   ARG A 464      25.166  47.063 -35.718  1.00 78.37           O  
ATOM   3652  CG  ARG A 464      26.205  47.351 -32.556  1.00 78.37           C  
ATOM   3653  CD  ARG A 464      26.573  48.053 -31.239  1.00 78.37           C  
ATOM   3654  NE  ARG A 464      25.376  48.581 -30.547  1.00 78.37           N  
ATOM   3655  NH1 ARG A 464      24.700  46.628 -29.569  1.00 78.37           N  
ATOM   3656  NH2 ARG A 464      23.413  48.438 -29.383  1.00 78.37           N  
ATOM   3657  CZ  ARG A 464      24.504  47.887 -29.833  1.00 78.37           C  
ATOM   3658  N   SER A 465      27.116  48.079 -36.193  1.00 78.18           N  
ATOM   3659  CA  SER A 465      26.639  49.039 -37.186  1.00 78.18           C  
ATOM   3660  C   SER A 465      26.713  48.480 -38.618  1.00 78.18           C  
ATOM   3661  CB  SER A 465      27.396  50.363 -37.005  1.00 78.18           C  
ATOM   3662  O   SER A 465      27.041  49.211 -39.546  1.00 78.18           O  
ATOM   3663  OG  SER A 465      28.792  50.135 -36.962  1.00 78.18           O  
ATOM   3664  N   ARG A 466      26.389  47.188 -38.809  1.00 81.33           N  
ATOM   3665  CA  ARG A 466      26.396  46.461 -40.100  1.00 81.33           C  
ATOM   3666  C   ARG A 466      25.845  47.257 -41.287  1.00 81.33           C  
ATOM   3667  CB  ARG A 466      25.642  45.121 -39.959  1.00 81.33           C  
ATOM   3668  O   ARG A 466      26.440  47.221 -42.352  1.00 81.33           O  
ATOM   3669  CG  ARG A 466      24.152  45.274 -39.595  1.00 81.33           C  
ATOM   3670  CD  ARG A 466      23.459  43.926 -39.364  1.00 81.33           C  
ATOM   3671  NE  ARG A 466      23.475  43.550 -37.940  1.00 81.33           N  
ATOM   3672  NH1 ARG A 466      23.172  41.287 -38.195  1.00 81.33           N  
ATOM   3673  NH2 ARG A 466      23.180  42.181 -36.152  1.00 81.33           N  
ATOM   3674  CZ  ARG A 466      23.283  42.343 -37.442  1.00 81.33           C  
ATOM   3675  N   HIS A 467      24.758  48.006 -41.087  1.00 82.05           N  
ATOM   3676  CA  HIS A 467      24.180  48.916 -42.081  1.00 82.05           C  
ATOM   3677  C   HIS A 467      25.177  50.024 -42.436  1.00 82.05           C  
ATOM   3678  CB  HIS A 467      22.834  49.435 -41.550  1.00 82.05           C  
ATOM   3679  O   HIS A 467      25.649  50.058 -43.565  1.00 82.05           O  
ATOM   3680  CG  HIS A 467      22.334  50.691 -42.212  1.00 82.05           C  
ATOM   3681  CD2 HIS A 467      21.601  50.772 -43.359  1.00 82.05           C  
ATOM   3682  ND1 HIS A 467      22.533  51.970 -41.691  1.00 82.05           N  
ATOM   3683  CE1 HIS A 467      21.892  52.798 -42.534  1.00 82.05           C  
ATOM   3684  NE2 HIS A 467      21.335  52.110 -43.540  1.00 82.05           N  
ATOM   3685  N   GLN A 468      25.608  50.840 -41.470  1.00 82.33           N  
ATOM   3686  CA  GLN A 468      26.599  51.904 -41.687  1.00 82.33           C  
ATOM   3687  C   GLN A 468      27.918  51.393 -42.286  1.00 82.33           C  
ATOM   3688  CB  GLN A 468      26.928  52.623 -40.372  1.00 82.33           C  
ATOM   3689  O   GLN A 468      28.503  52.097 -43.102  1.00 82.33           O  
ATOM   3690  CG  GLN A 468      25.717  53.251 -39.668  1.00 82.33           C  
ATOM   3691  CD  GLN A 468      26.082  53.890 -38.329  1.00 82.33           C  
ATOM   3692  NE2 GLN A 468      25.220  54.714 -37.776  1.00 82.33           N  
ATOM   3693  OE1 GLN A 468      27.113  53.637 -37.727  1.00 82.33           O  
ATOM   3694  N   LEU A 469      28.391  50.195 -41.916  1.00 84.76           N  
ATOM   3695  CA  LEU A 469      29.616  49.629 -42.491  1.00 84.76           C  
ATOM   3696  C   LEU A 469      29.398  49.094 -43.910  1.00 84.76           C  
ATOM   3697  CB  LEU A 469      30.227  48.564 -41.567  1.00 84.76           C  
ATOM   3698  O   LEU A 469      30.202  49.402 -44.779  1.00 84.76           O  
ATOM   3699  CG  LEU A 469      31.565  48.019 -42.120  1.00 84.76           C  
ATOM   3700  CD1 LEU A 469      32.654  49.091 -42.215  1.00 84.76           C  
ATOM   3701  CD2 LEU A 469      32.092  46.921 -41.207  1.00 84.76           C  
ATOM   3702  N   ALA A 470      28.310  48.364 -44.177  1.00 84.20           N  
ATOM   3703  CA  ALA A 470      27.941  47.973 -45.539  1.00 84.20           C  
ATOM   3704  C   ALA A 470      27.838  49.217 -46.438  1.00 84.20           C  
ATOM   3705  CB  ALA A 470      26.613  47.200 -45.492  1.00 84.20           C  
ATOM   3706  O   ALA A 470      28.388  49.245 -47.532  1.00 84.20           O  
ATOM   3707  N   MET A 471      27.214  50.279 -45.929  1.00 83.55           N  
ATOM   3708  CA  MET A 471      27.064  51.572 -46.592  1.00 83.55           C  
ATOM   3709  C   MET A 471      28.416  52.277 -46.807  1.00 83.55           C  
ATOM   3710  CB  MET A 471      26.111  52.425 -45.745  1.00 83.55           C  
ATOM   3711  O   MET A 471      28.674  52.768 -47.901  1.00 83.55           O  
ATOM   3712  CG  MET A 471      24.692  51.841 -45.659  1.00 83.55           C  
ATOM   3713  SD  MET A 471      23.501  52.609 -46.760  1.00 83.55           S  
ATOM   3714  CE  MET A 471      23.234  54.115 -45.794  1.00 83.55           C  
ATOM   3715  N   LEU A 472      29.318  52.281 -45.820  1.00 86.00           N  
ATOM   3716  CA  LEU A 472      30.664  52.866 -45.935  1.00 86.00           C  
ATOM   3717  C   LEU A 472      31.561  52.091 -46.914  1.00 86.00           C  
ATOM   3718  CB  LEU A 472      31.301  52.907 -44.533  1.00 86.00           C  
ATOM   3719  O   LEU A 472      32.302  52.698 -47.682  1.00 86.00           O  
ATOM   3720  CG  LEU A 472      32.667  53.617 -44.471  1.00 86.00           C  
ATOM   3721  CD1 LEU A 472      32.518  55.131 -44.650  1.00 86.00           C  
ATOM   3722  CD2 LEU A 472      33.325  53.355 -43.117  1.00 86.00           C  
ATOM   3723  N   CYS A 473      31.482  50.760 -46.899  1.00 85.12           N  
ATOM   3724  CA  CYS A 473      32.206  49.872 -47.805  1.00 85.12           C  
ATOM   3725  C   CYS A 473      31.543  49.762 -49.185  1.00 85.12           C  
ATOM   3726  CB  CYS A 473      32.342  48.494 -47.141  1.00 85.12           C  
ATOM   3727  O   CYS A 473      32.173  49.252 -50.107  1.00 85.12           O  
ATOM   3728  SG  CYS A 473      33.418  48.595 -45.682  1.00 85.12           S  
ATOM   3729  N   SER A 474      30.311  50.253 -49.358  1.00 86.40           N  
ATOM   3730  CA  SER A 474      29.531  50.135 -50.595  1.00 86.40           C  
ATOM   3731  C   SER A 474      30.244  50.582 -51.879  1.00 86.40           C  
ATOM   3732  CB  SER A 474      28.171  50.824 -50.460  1.00 86.40           C  
ATOM   3733  O   SER A 474      30.157  49.821 -52.843  1.00 86.40           O  
ATOM   3734  OG  SER A 474      28.258  52.229 -50.431  1.00 86.40           O  
ATOM   3735  N   PRO A 475      31.010  51.699 -51.949  1.00 86.00           N  
ATOM   3736  CA  PRO A 475      31.760  52.022 -53.162  1.00 86.00           C  
ATOM   3737  C   PRO A 475      32.870  51.002 -53.448  1.00 86.00           C  
ATOM   3738  CB  PRO A 475      32.319  53.432 -52.941  1.00 86.00           C  
ATOM   3739  O   PRO A 475      33.104  50.676 -54.606  1.00 86.00           O  
ATOM   3740  CG  PRO A 475      32.450  53.529 -51.423  1.00 86.00           C  
ATOM   3741  CD  PRO A 475      31.237  52.739 -50.946  1.00 86.00           C  
ATOM   3742  N   CYS A 476      33.519  50.454 -52.417  1.00 86.74           N  
ATOM   3743  CA  CYS A 476      34.597  49.474 -52.561  1.00 86.74           C  
ATOM   3744  C   CYS A 476      34.063  48.082 -52.933  1.00 86.74           C  
ATOM   3745  CB  CYS A 476      35.411  49.417 -51.260  1.00 86.74           C  
ATOM   3746  O   CYS A 476      34.618  47.432 -53.812  1.00 86.74           O  
ATOM   3747  SG  CYS A 476      36.045  51.065 -50.829  1.00 86.74           S  
ATOM   3748  N   ILE A 477      32.968  47.644 -52.301  1.00 85.84           N  
ATOM   3749  CA  ILE A 477      32.270  46.386 -52.613  1.00 85.84           C  
ATOM   3750  C   ILE A 477      31.719  46.440 -54.037  1.00 85.84           C  
ATOM   3751  CB  ILE A 477      31.134  46.130 -51.595  1.00 85.84           C  
ATOM   3752  O   ILE A 477      31.884  45.487 -54.796  1.00 85.84           O  
ATOM   3753  CG1 ILE A 477      31.704  45.884 -50.181  1.00 85.84           C  
ATOM   3754  CG2 ILE A 477      30.257  44.934 -52.014  1.00 85.84           C  
ATOM   3755  CD1 ILE A 477      30.643  46.011 -49.081  1.00 85.84           C  
ATOM   3756  N   LEU A 478      31.112  47.568 -54.424  1.00 88.15           N  
ATOM   3757  CA  LEU A 478      30.642  47.769 -55.786  1.00 88.15           C  
ATOM   3758  C   LEU A 478      31.811  47.759 -56.775  1.00 88.15           C  
ATOM   3759  CB  LEU A 478      29.813  49.061 -55.863  1.00 88.15           C  
ATOM   3760  O   LEU A 478      31.756  47.009 -57.741  1.00 88.15           O  
ATOM   3761  CG  LEU A 478      29.274  49.349 -57.272  1.00 88.15           C  
ATOM   3762  CD1 LEU A 478      28.298  48.284 -57.766  1.00 88.15           C  
ATOM   3763  CD2 LEU A 478      28.559  50.692 -57.271  1.00 88.15           C  
ATOM   3764  N   LEU A 479      32.884  48.517 -56.526  1.00 88.50           N  
ATOM   3765  CA  LEU A 479      34.074  48.528 -57.384  1.00 88.50           C  
ATOM   3766  C   LEU A 479      34.680  47.124 -57.544  1.00 88.50           C  
ATOM   3767  CB  LEU A 479      35.092  49.532 -56.814  1.00 88.50           C  
ATOM   3768  O   LEU A 479      35.040  46.750 -58.656  1.00 88.50           O  
ATOM   3769  CG  LEU A 479      36.364  49.715 -57.664  1.00 88.50           C  
ATOM   3770  CD1 LEU A 479      36.058  50.330 -59.032  1.00 88.50           C  
ATOM   3771  CD2 LEU A 479      37.334  50.641 -56.931  1.00 88.50           C  
ATOM   3772  N   TYR A 480      34.736  46.331 -56.471  1.00 89.60           N  
ATOM   3773  CA  TYR A 480      35.229  44.954 -56.517  1.00 89.60           C  
ATOM   3774  C   TYR A 480      34.280  44.020 -57.283  1.00 89.60           C  
ATOM   3775  CB  TYR A 480      35.493  44.462 -55.087  1.00 89.60           C  
ATOM   3776  O   TYR A 480      34.715  43.274 -58.153  1.00 89.60           O  
ATOM   3777  CG  TYR A 480      36.344  43.209 -55.030  1.00 89.60           C  
ATOM   3778  CD1 TYR A 480      35.780  41.969 -54.673  1.00 89.60           C  
ATOM   3779  CD2 TYR A 480      37.713  43.294 -55.347  1.00 89.60           C  
ATOM   3780  CE1 TYR A 480      36.587  40.815 -54.635  1.00 89.60           C  
ATOM   3781  CE2 TYR A 480      38.518  42.140 -55.326  1.00 89.60           C  
ATOM   3782  OH  TYR A 480      38.727  39.783 -54.968  1.00 89.60           O  
ATOM   3783  CZ  TYR A 480      37.953  40.897 -54.976  1.00 89.60           C  
ATOM   3784  N   GLY A 481      32.967  44.102 -57.049  1.00 86.06           N  
ATOM   3785  CA  GLY A 481      31.979  43.358 -57.837  1.00 86.06           C  
ATOM   3786  C   GLY A 481      32.015  43.725 -59.327  1.00 86.06           C  
ATOM   3787  O   GLY A 481      31.841  42.855 -60.179  1.00 86.06           O  
ATOM   3788  N   LEU A 482      32.286  44.994 -59.652  1.00 88.45           N  
ATOM   3789  CA  LEU A 482      32.460  45.477 -61.021  1.00 88.45           C  
ATOM   3790  C   LEU A 482      33.738  44.917 -61.654  1.00 88.45           C  
ATOM   3791  CB  LEU A 482      32.466  47.018 -61.048  1.00 88.45           C  
ATOM   3792  O   LEU A 482      33.671  44.426 -62.777  1.00 88.45           O  
ATOM   3793  CG  LEU A 482      31.108  47.681 -60.755  1.00 88.45           C  
ATOM   3794  CD1 LEU A 482      31.298  49.183 -60.544  1.00 88.45           C  
ATOM   3795  CD2 LEU A 482      30.120  47.510 -61.899  1.00 88.45           C  
ATOM   3796  N   THR A 483      34.883  44.924 -60.958  1.00 86.97           N  
ATOM   3797  CA  THR A 483      36.113  44.324 -61.502  1.00 86.97           C  
ATOM   3798  C   THR A 483      35.981  42.812 -61.664  1.00 86.97           C  
ATOM   3799  CB  THR A 483      37.381  44.664 -60.706  1.00 86.97           C  
ATOM   3800  O   THR A 483      36.362  42.304 -62.715  1.00 86.97           O  
ATOM   3801  CG2 THR A 483      37.736  46.149 -60.780  1.00 86.97           C  
ATOM   3802  OG1 THR A 483      37.257  44.324 -59.351  1.00 86.97           O  
ATOM   3803  N   LEU A 484      35.363  42.094 -60.717  1.00 86.60           N  
ATOM   3804  CA  LEU A 484      35.062  40.664 -60.875  1.00 86.60           C  
ATOM   3805  C   LEU A 484      34.128  40.394 -62.061  1.00 86.60           C  
ATOM   3806  CB  LEU A 484      34.446  40.083 -59.589  1.00 86.60           C  
ATOM   3807  O   LEU A 484      34.395  39.487 -62.848  1.00 86.60           O  
ATOM   3808  CG  LEU A 484      35.368  40.008 -58.358  1.00 86.60           C  
ATOM   3809  CD1 LEU A 484      34.662  39.191 -57.275  1.00 86.60           C  
ATOM   3810  CD2 LEU A 484      36.720  39.363 -58.647  1.00 86.60           C  
ATOM   3811  N   CYS A 485      33.074  41.198 -62.232  1.00 86.34           N  
ATOM   3812  CA  CYS A 485      32.182  41.093 -63.385  1.00 86.34           C  
ATOM   3813  C   CYS A 485      32.937  41.339 -64.700  1.00 86.34           C  
ATOM   3814  CB  CYS A 485      31.012  42.068 -63.206  1.00 86.34           C  
ATOM   3815  O   CYS A 485      32.742  40.589 -65.650  1.00 86.34           O  
ATOM   3816  SG  CYS A 485      29.766  41.788 -64.498  1.00 86.34           S  
ATOM   3817  N   CYS A 486      33.834  42.330 -64.757  1.00 85.65           N  
ATOM   3818  CA  CYS A 486      34.662  42.604 -65.934  1.00 85.65           C  
ATOM   3819  C   CYS A 486      35.688  41.491 -66.219  1.00 85.65           C  
ATOM   3820  CB  CYS A 486      35.344  43.968 -65.767  1.00 85.65           C  
ATOM   3821  O   CYS A 486      35.849  41.116 -67.377  1.00 85.65           O  
ATOM   3822  SG  CYS A 486      34.113  45.298 -65.920  1.00 85.65           S  
ATOM   3823  N   LEU A 487      36.344  40.911 -65.204  1.00 84.03           N  
ATOM   3824  CA  LEU A 487      37.241  39.763 -65.406  1.00 84.03           C  
ATOM   3825  C   LEU A 487      36.470  38.529 -65.902  1.00 84.03           C  
ATOM   3826  CB  LEU A 487      38.038  39.427 -64.129  1.00 84.03           C  
ATOM   3827  O   LEU A 487      36.870  37.924 -66.897  1.00 84.03           O  
ATOM   3828  CG  LEU A 487      39.411  40.124 -64.030  1.00 84.03           C  
ATOM   3829  CD1 LEU A 487      39.324  41.498 -63.367  1.00 84.03           C  
ATOM   3830  CD2 LEU A 487      40.382  39.272 -63.213  1.00 84.03           C  
ATOM   3831  N   ARG A 488      35.334  38.186 -65.274  1.00 84.44           N  
ATOM   3832  CA  ARG A 488      34.464  37.089 -65.738  1.00 84.44           C  
ATOM   3833  C   ARG A 488      33.947  37.366 -67.155  1.00 84.44           C  
ATOM   3834  CB  ARG A 488      33.319  36.850 -64.731  1.00 84.44           C  
ATOM   3835  O   ARG A 488      33.855  36.433 -67.938  1.00 84.44           O  
ATOM   3836  CG  ARG A 488      32.527  35.533 -64.917  1.00 84.44           C  
ATOM   3837  CD  ARG A 488      33.251  34.267 -64.409  1.00 84.44           C  
ATOM   3838  NE  ARG A 488      32.323  33.119 -64.230  1.00 84.44           N  
ATOM   3839  NH1 ARG A 488      33.858  31.471 -63.694  1.00 84.44           N  
ATOM   3840  NH2 ARG A 488      31.722  30.958 -63.765  1.00 84.44           N  
ATOM   3841  CZ  ARG A 488      32.638  31.871 -63.905  1.00 84.44           C  
ATOM   3842  N   TYR A 489      33.683  38.626 -67.517  1.00 86.70           N  
ATOM   3843  CA  TYR A 489      33.281  39.019 -68.873  1.00 86.70           C  
ATOM   3844  C   TYR A 489      34.363  38.754 -69.926  1.00 86.70           C  
ATOM   3845  CB  TYR A 489      32.896  40.504 -68.899  1.00 86.70           C  
ATOM   3846  O   TYR A 489      34.045  38.271 -71.008  1.00 86.70           O  
ATOM   3847  CG  TYR A 489      32.101  40.896 -70.119  1.00 86.70           C  
ATOM   3848  CD1 TYR A 489      32.693  41.566 -71.208  1.00 86.70           C  
ATOM   3849  CD2 TYR A 489      30.734  40.586 -70.135  1.00 86.70           C  
ATOM   3850  CE1 TYR A 489      31.894  41.960 -72.301  1.00 86.70           C  
ATOM   3851  CE2 TYR A 489      29.935  40.975 -71.219  1.00 86.70           C  
ATOM   3852  OH  TYR A 489      29.707  42.128 -73.284  1.00 86.70           O  
ATOM   3853  CZ  TYR A 489      30.510  41.689 -72.287  1.00 86.70           C  
ATOM   3854  N   VAL A 490      35.634  39.028 -69.610  1.00 84.24           N  
ATOM   3855  CA  VAL A 490      36.767  38.759 -70.514  1.00 84.24           C  
ATOM   3856  C   VAL A 490      36.965  37.253 -70.719  1.00 84.24           C  
ATOM   3857  CB  VAL A 490      38.048  39.461 -70.019  1.00 84.24           C  
ATOM   3858  O   VAL A 490      37.051  36.815 -71.862  1.00 84.24           O  
ATOM   3859  CG1 VAL A 490      39.300  39.049 -70.804  1.00 84.24           C  
ATOM   3860  CG2 VAL A 490      37.908  40.984 -70.163  1.00 84.24           C  
ATOM   3861  N   TRP A 491      36.945  36.443 -69.653  1.00 83.29           N  
ATOM   3862  CA  TRP A 491      37.039  34.975 -69.773  1.00 83.29           C  
ATOM   3863  C   TRP A 491      35.763  34.303 -70.324  1.00 83.29           C  
ATOM   3864  CB  TRP A 491      37.512  34.361 -68.445  1.00 83.29           C  
ATOM   3865  O   TRP A 491      35.805  33.163 -70.790  1.00 83.29           O  
ATOM   3866  CG  TRP A 491      39.002  34.196 -68.332  1.00 83.29           C  
ATOM   3867  CD1 TRP A 491      39.669  33.038 -68.546  1.00 83.29           C  
ATOM   3868  CD2 TRP A 491      40.034  35.185 -68.007  1.00 83.29           C  
ATOM   3869  CE2 TRP A 491      41.307  34.536 -68.036  1.00 83.29           C  
ATOM   3870  CE3 TRP A 491      40.027  36.560 -67.682  1.00 83.29           C  
ATOM   3871  NE1 TRP A 491      41.026  33.231 -68.377  1.00 83.29           N  
ATOM   3872  CH2 TRP A 491      42.458  36.577 -67.423  1.00 83.29           C  
ATOM   3873  CZ2 TRP A 491      42.503  35.210 -67.748  1.00 83.29           C  
ATOM   3874  CZ3 TRP A 491      41.222  37.248 -67.391  1.00 83.29           C  
ATOM   3875  N   ALA A 492      34.633  35.014 -70.335  1.00 81.07           N  
ATOM   3876  CA  ALA A 492      33.403  34.582 -70.993  1.00 81.07           C  
ATOM   3877  C   ALA A 492      33.400  34.808 -72.519  1.00 81.07           C  
ATOM   3878  CB  ALA A 492      32.218  35.275 -70.311  1.00 81.07           C  
ATOM   3879  O   ALA A 492      32.539  34.247 -73.196  1.00 81.07           O  
ATOM   3880  N   MET A 493      34.336  35.590 -73.075  1.00 82.00           N  
ATOM   3881  CA  MET A 493      34.501  35.710 -74.530  1.00 82.00           C  
ATOM   3882  C   MET A 493      34.998  34.384 -75.131  1.00 82.00           C  
ATOM   3883  CB  MET A 493      35.460  36.858 -74.894  1.00 82.00           C  
ATOM   3884  O   MET A 493      35.756  33.648 -74.499  1.00 82.00           O  
ATOM   3885  CG  MET A 493      34.988  38.216 -74.363  1.00 82.00           C  
ATOM   3886  SD  MET A 493      35.932  39.643 -74.971  1.00 82.00           S  
ATOM   3887  CE  MET A 493      35.118  40.947 -74.014  1.00 82.00           C  
ATOM   3888  N   GLU A 494      34.614  34.078 -76.374  1.00 72.40           N  
ATOM   3889  CA  GLU A 494      35.043  32.863 -77.094  1.00 72.40           C  
ATOM   3890  C   GLU A 494      36.481  32.989 -77.652  1.00 72.40           C  
ATOM   3891  CB  GLU A 494      34.022  32.477 -78.180  1.00 72.40           C  
ATOM   3892  O   GLU A 494      36.727  32.938 -78.860  1.00 72.40           O  
ATOM   3893  CG  GLU A 494      32.679  31.976 -77.621  1.00 72.40           C  
ATOM   3894  CD  GLU A 494      31.730  31.542 -78.751  1.00 72.40           C  
ATOM   3895  OE1 GLU A 494      30.508  31.823 -78.693  1.00 72.40           O  
ATOM   3896  OE2 GLU A 494      32.185  30.977 -79.772  1.00 72.40           O  
ATOM   3897  N   LEU A 495      37.450  33.178 -76.753  1.00 74.56           N  
ATOM   3898  CA  LEU A 495      38.875  33.326 -77.055  1.00 74.56           C  
ATOM   3899  C   LEU A 495      39.672  32.133 -76.485  1.00 74.56           C  
ATOM   3900  CB  LEU A 495      39.364  34.690 -76.524  1.00 74.56           C  
ATOM   3901  O   LEU A 495      40.176  32.225 -75.368  1.00 74.56           O  
ATOM   3902  CG  LEU A 495      38.803  35.909 -77.283  1.00 74.56           C  
ATOM   3903  CD1 LEU A 495      39.182  37.193 -76.546  1.00 74.56           C  
ATOM   3904  CD2 LEU A 495      39.346  36.011 -78.715  1.00 74.56           C  
ATOM   3905  N   PRO A 496      39.838  31.024 -77.239  1.00 68.25           N  
ATOM   3906  CA  PRO A 496      40.638  29.865 -76.812  1.00 68.25           C  
ATOM   3907  C   PRO A 496      42.138  30.160 -76.623  1.00 68.25           C  
ATOM   3908  CB  PRO A 496      40.412  28.794 -77.888  1.00 68.25           C  
ATOM   3909  O   PRO A 496      42.857  29.310 -76.114  1.00 68.25           O  
ATOM   3910  CG  PRO A 496      40.090  29.614 -79.134  1.00 68.25           C  
ATOM   3911  CD  PRO A 496      39.269  30.762 -78.552  1.00 68.25           C  
ATOM   3912  N   GLU A 497      42.603  31.355 -77.000  1.00 71.54           N  
ATOM   3913  CA  GLU A 497      43.977  31.827 -76.764  1.00 71.54           C  
ATOM   3914  C   GLU A 497      44.210  32.298 -75.305  1.00 71.54           C  
ATOM   3915  CB  GLU A 497      44.333  32.973 -77.738  1.00 71.54           C  
ATOM   3916  O   GLU A 497      45.327  32.665 -74.941  1.00 71.54           O  
ATOM   3917  CG  GLU A 497      43.675  32.980 -79.133  1.00 71.54           C  
ATOM   3918  CD  GLU A 497      43.913  31.742 -80.011  1.00 71.54           C  
ATOM   3919  OE1 GLU A 497      43.007  31.488 -80.855  1.00 71.54           O  
ATOM   3920  OE2 GLU A 497      44.974  31.101 -79.873  1.00 71.54           O  
ATOM   3921  N   LEU A 498      43.162  32.352 -74.468  1.00 70.26           N  
ATOM   3922  CA  LEU A 498      43.270  32.732 -73.056  1.00 70.26           C  
ATOM   3923  C   LEU A 498      43.993  31.639 -72.244  1.00 70.26           C  
ATOM   3924  CB  LEU A 498      41.871  33.002 -72.470  1.00 70.26           C  
ATOM   3925  O   LEU A 498      43.648  30.462 -72.362  1.00 70.26           O  
ATOM   3926  CG  LEU A 498      41.272  34.365 -72.860  1.00 70.26           C  
ATOM   3927  CD1 LEU A 498      39.783  34.383 -72.523  1.00 70.26           C  
ATOM   3928  CD2 LEU A 498      41.930  35.512 -72.083  1.00 70.26           C  
ATOM   3929  N   PRO A 499      44.955  31.996 -71.370  1.00 71.40           N  
ATOM   3930  CA  PRO A 499      45.678  31.010 -70.576  1.00 71.40           C  
ATOM   3931  C   PRO A 499      44.757  30.301 -69.573  1.00 71.40           C  
ATOM   3932  CB  PRO A 499      46.810  31.780 -69.888  1.00 71.40           C  
ATOM   3933  O   PRO A 499      43.880  30.912 -68.959  1.00 71.40           O  
ATOM   3934  CG  PRO A 499      46.258  33.203 -69.788  1.00 71.40           C  
ATOM   3935  CD  PRO A 499      45.422  33.339 -71.060  1.00 71.40           C  
ATOM   3936  N   THR A 500      45.016  29.010 -69.362  1.00 67.73           N  
ATOM   3937  CA  THR A 500      44.351  28.152 -68.362  1.00 67.73           C  
ATOM   3938  C   THR A 500      45.198  27.937 -67.100  1.00 67.73           C  
ATOM   3939  CB  THR A 500      44.006  26.796 -68.991  1.00 67.73           C  
ATOM   3940  O   THR A 500      44.671  27.583 -66.045  1.00 67.73           O  
ATOM   3941  CG2 THR A 500      42.944  26.922 -70.084  1.00 67.73           C  
ATOM   3942  OG1 THR A 500      45.163  26.253 -69.586  1.00 67.73           O  
ATOM   3943  N   THR A 501      46.502  28.215 -67.173  1.00 70.16           N  
ATOM   3944  CA  THR A 501      47.479  28.123 -66.075  1.00 70.16           C  
ATOM   3945  C   THR A 501      48.357  29.371 -66.037  1.00 70.16           C  
ATOM   3946  CB  THR A 501      48.392  26.897 -66.241  1.00 70.16           C  
ATOM   3947  O   THR A 501      48.831  29.814 -67.083  1.00 70.16           O  
ATOM   3948  CG2 THR A 501      47.632  25.579 -66.095  1.00 70.16           C  
ATOM   3949  OG1 THR A 501      48.989  26.903 -67.521  1.00 70.16           O  
ATOM   3950  N   LEU A 502      48.622  29.912 -64.846  1.00 63.53           N  
ATOM   3951  CA  LEU A 502      49.521  31.049 -64.633  1.00 63.53           C  
ATOM   3952  C   LEU A 502      50.562  30.677 -63.564  1.00 63.53           C  
ATOM   3953  CB  LEU A 502      48.694  32.321 -64.322  1.00 63.53           C  
ATOM   3954  O   LEU A 502      50.313  30.743 -62.360  1.00 63.53           O  
ATOM   3955  CG  LEU A 502      48.981  33.471 -65.307  1.00 63.53           C  
ATOM   3956  CD1 LEU A 502      47.996  34.626 -65.115  1.00 63.53           C  
ATOM   3957  CD2 LEU A 502      50.392  34.034 -65.116  1.00 63.53           C  
ATOM   3958  N   GLY A 503      51.732  30.224 -64.021  1.00 68.20           N  
ATOM   3959  CA  GLY A 503      52.724  29.585 -63.151  1.00 68.20           C  
ATOM   3960  C   GLY A 503      52.189  28.259 -62.583  1.00 68.20           C  
ATOM   3961  O   GLY A 503      51.547  27.516 -63.325  1.00 68.20           O  
ATOM   3962  N   PRO A 504      52.412  27.946 -61.291  1.00 67.82           N  
ATOM   3963  CA  PRO A 504      51.876  26.735 -60.668  1.00 67.82           C  
ATOM   3964  C   PRO A 504      50.364  26.807 -60.380  1.00 67.82           C  
ATOM   3965  CB  PRO A 504      52.687  26.571 -59.378  1.00 67.82           C  
ATOM   3966  O   PRO A 504      49.791  25.812 -59.954  1.00 67.82           O  
ATOM   3967  CG  PRO A 504      52.978  28.015 -58.972  1.00 67.82           C  
ATOM   3968  CD  PRO A 504      53.173  28.718 -60.317  1.00 67.82           C  
ATOM   3969  N   VAL A 505      49.712  27.961 -60.576  1.00 61.21           N  
ATOM   3970  CA  VAL A 505      48.297  28.163 -60.231  1.00 61.21           C  
ATOM   3971  C   VAL A 505      47.418  27.974 -61.467  1.00 61.21           C  
ATOM   3972  CB  VAL A 505      48.063  29.540 -59.577  1.00 61.21           C  
ATOM   3973  O   VAL A 505      47.613  28.629 -62.494  1.00 61.21           O  
ATOM   3974  CG1 VAL A 505      46.637  29.643 -59.021  1.00 61.21           C  
ATOM   3975  CG2 VAL A 505      49.031  29.799 -58.412  1.00 61.21           C  
ATOM   3976  N   SER A 506      46.408  27.108 -61.375  1.00 69.15           N  
ATOM   3977  CA  SER A 506      45.389  26.980 -62.423  1.00 69.15           C  
ATOM   3978  C   SER A 506      44.399  28.151 -62.358  1.00 69.15           C  
ATOM   3979  CB  SER A 506      44.693  25.616 -62.368  1.00 69.15           C  
ATOM   3980  O   SER A 506      43.888  28.505 -61.295  1.00 69.15           O  
ATOM   3981  OG  SER A 506      44.049  25.410 -61.130  1.00 69.15           O  
ATOM   3982  N   LEU A 507      44.092  28.771 -63.500  1.00 73.06           N  
ATOM   3983  CA  LEU A 507      43.220  29.956 -63.552  1.00 73.06           C  
ATOM   3984  C   LEU A 507      41.753  29.626 -63.226  1.00 73.06           C  
ATOM   3985  CB  LEU A 507      43.422  30.667 -64.903  1.00 73.06           C  
ATOM   3986  O   LEU A 507      41.025  30.475 -62.706  1.00 73.06           O  
ATOM   3987  CG  LEU A 507      44.734  31.478 -64.895  1.00 73.06           C  
ATOM   3988  CD1 LEU A 507      45.229  31.764 -66.306  1.00 73.06           C  
ATOM   3989  CD2 LEU A 507      44.539  32.822 -64.189  1.00 73.06           C  
ATOM   3990  N   HIS A 508      41.380  28.353 -63.367  1.00 73.30           N  
ATOM   3991  CA  HIS A 508      40.172  27.760 -62.795  1.00 73.30           C  
ATOM   3992  C   HIS A 508      40.023  28.069 -61.287  1.00 73.30           C  
ATOM   3993  CB  HIS A 508      40.236  26.249 -63.072  1.00 73.30           C  
ATOM   3994  O   HIS A 508      38.951  28.485 -60.857  1.00 73.30           O  
ATOM   3995  CG  HIS A 508      39.057  25.458 -62.563  1.00 73.30           C  
ATOM   3996  CD2 HIS A 508      38.068  24.875 -63.314  1.00 73.30           C  
ATOM   3997  ND1 HIS A 508      38.814  25.125 -61.248  1.00 73.30           N  
ATOM   3998  CE1 HIS A 508      37.704  24.370 -61.207  1.00 73.30           C  
ATOM   3999  NE2 HIS A 508      37.233  24.171 -62.442  1.00 73.30           N  
ATOM   4000  N   GLN A 509      41.087  27.977 -60.475  1.00 72.21           N  
ATOM   4001  CA  GLN A 509      41.025  28.282 -59.030  1.00 72.21           C  
ATOM   4002  C   GLN A 509      40.831  29.779 -58.720  1.00 72.21           C  
ATOM   4003  CB  GLN A 509      42.299  27.792 -58.332  1.00 72.21           C  
ATOM   4004  O   GLN A 509      40.315  30.133 -57.656  1.00 72.21           O  
ATOM   4005  CG  GLN A 509      42.469  26.265 -58.325  1.00 72.21           C  
ATOM   4006  CD  GLN A 509      43.855  25.864 -57.826  1.00 72.21           C  
ATOM   4007  NE2 GLN A 509      44.265  24.633 -58.033  1.00 72.21           N  
ATOM   4008  OE1 GLN A 509      44.574  26.657 -57.239  1.00 72.21           O  
ATOM   4009  N   LEU A 510      41.189  30.678 -59.645  1.00 72.87           N  
ATOM   4010  CA  LEU A 510      40.829  32.099 -59.552  1.00 72.87           C  
ATOM   4011  C   LEU A 510      39.361  32.352 -59.951  1.00 72.87           C  
ATOM   4012  CB  LEU A 510      41.797  32.977 -60.373  1.00 72.87           C  
ATOM   4013  O   LEU A 510      38.829  33.427 -59.673  1.00 72.87           O  
ATOM   4014  CG  LEU A 510      43.154  33.238 -59.688  1.00 72.87           C  
ATOM   4015  CD1 LEU A 510      44.158  32.102 -59.887  1.00 72.87           C  
ATOM   4016  CD2 LEU A 510      43.781  34.516 -60.249  1.00 72.87           C  
ATOM   4017  N   GLY A 511      38.668  31.369 -60.534  1.00 69.33           N  
ATOM   4018  CA  GLY A 511      37.317  31.521 -61.089  1.00 69.33           C  
ATOM   4019  C   GLY A 511      37.327  32.093 -62.509  1.00 69.33           C  
ATOM   4020  O   GLY A 511      36.308  32.594 -62.992  1.00 69.33           O  
ATOM   4021  N   LEU A 512      38.483  32.036 -63.174  1.00 75.11           N  
ATOM   4022  CA  LEU A 512      38.701  32.478 -64.546  1.00 75.11           C  
ATOM   4023  C   LEU A 512      38.614  31.254 -65.466  1.00 75.11           C  
ATOM   4024  CB  LEU A 512      40.023  33.262 -64.618  1.00 75.11           C  
ATOM   4025  O   LEU A 512      39.609  30.712 -65.940  1.00 75.11           O  
ATOM   4026  CG  LEU A 512      40.073  34.497 -63.697  1.00 75.11           C  
ATOM   4027  CD1 LEU A 512      41.430  35.185 -63.817  1.00 75.11           C  
ATOM   4028  CD2 LEU A 512      38.987  35.529 -64.009  1.00 75.11           C  
ATOM   4029  N   GLU A 513      37.378  30.798 -65.647  1.00 71.55           N  
ATOM   4030  CA  GLU A 513      36.987  29.632 -66.437  1.00 71.55           C  
ATOM   4031  C   GLU A 513      35.987  30.068 -67.520  1.00 71.55           C  
ATOM   4032  CB  GLU A 513      36.367  28.582 -65.502  1.00 71.55           C  
ATOM   4033  O   GLU A 513      35.161  30.957 -67.289  1.00 71.55           O  
ATOM   4034  CG  GLU A 513      36.137  27.229 -66.199  1.00 71.55           C  
ATOM   4035  CD  GLU A 513      35.233  26.274 -65.408  1.00 71.55           C  
ATOM   4036  OE1 GLU A 513      35.248  25.076 -65.763  1.00 71.55           O  
ATOM   4037  OE2 GLU A 513      34.501  26.762 -64.513  1.00 71.55           O  
ATOM   4038  N   HIS A 514      36.048  29.440 -68.696  1.00 74.37           N  
ATOM   4039  CA  HIS A 514      35.090  29.679 -69.771  1.00 74.37           C  
ATOM   4040  C   HIS A 514      33.754  28.975 -69.480  1.00 74.37           C  
ATOM   4041  CB  HIS A 514      35.695  29.238 -71.105  1.00 74.37           C  
ATOM   4042  O   HIS A 514      33.702  27.765 -69.272  1.00 74.37           O  
ATOM   4043  CG  HIS A 514      34.820  29.636 -72.262  1.00 74.37           C  
ATOM   4044  CD2 HIS A 514      33.988  28.818 -72.976  1.00 74.37           C  
ATOM   4045  ND1 HIS A 514      34.656  30.915 -72.743  1.00 74.37           N  
ATOM   4046  CE1 HIS A 514      33.746  30.866 -73.730  1.00 74.37           C  
ATOM   4047  NE2 HIS A 514      33.314  29.606 -73.914  1.00 74.37           N  
ATOM   4048  N   THR A 515      32.656  29.732 -69.470  1.00 73.08           N  
ATOM   4049  CA  THR A 515      31.348  29.251 -68.990  1.00 73.08           C  
ATOM   4050  C   THR A 515      30.442  28.814 -70.136  1.00 73.08           C  
ATOM   4051  CB  THR A 515      30.639  30.293 -68.113  1.00 73.08           C  
ATOM   4052  O   THR A 515      30.372  29.465 -71.174  1.00 73.08           O  
ATOM   4053  CG2 THR A 515      31.475  30.671 -66.899  1.00 73.08           C  
ATOM   4054  OG1 THR A 515      30.402  31.490 -68.809  1.00 73.08           O  
ATOM   4055  N   ARG A 516      29.684  27.723 -69.951  1.00 73.70           N  
ATOM   4056  CA  ARG A 516      28.790  27.188 -71.000  1.00 73.70           C  
ATOM   4057  C   ARG A 516      27.570  28.078 -71.287  1.00 73.70           C  
ATOM   4058  CB  ARG A 516      28.397  25.746 -70.638  1.00 73.70           C  
ATOM   4059  O   ARG A 516      27.012  28.008 -72.379  1.00 73.70           O  
ATOM   4060  CG  ARG A 516      27.716  25.015 -71.805  1.00 73.70           C  
ATOM   4061  CD  ARG A 516      27.521  23.531 -71.479  1.00 73.70           C  
ATOM   4062  NE  ARG A 516      26.951  22.804 -72.629  1.00 73.70           N  
ATOM   4063  NH1 ARG A 516      27.201  20.676 -71.799  1.00 73.70           N  
ATOM   4064  NH2 ARG A 516      26.370  20.969 -73.849  1.00 73.70           N  
ATOM   4065  CZ  ARG A 516      26.844  21.492 -72.753  1.00 73.70           C  
ATOM   4066  N   TYR A 517      27.153  28.899 -70.322  1.00 76.70           N  
ATOM   4067  CA  TYR A 517      26.005  29.805 -70.435  1.00 76.70           C  
ATOM   4068  C   TYR A 517      26.325  31.188 -69.836  1.00 76.70           C  
ATOM   4069  CB  TYR A 517      24.765  29.166 -69.785  1.00 76.70           C  
ATOM   4070  O   TYR A 517      25.739  31.566 -68.820  1.00 76.70           O  
ATOM   4071  CG  TYR A 517      24.279  27.888 -70.443  1.00 76.70           C  
ATOM   4072  CD1 TYR A 517      23.826  27.913 -71.777  1.00 76.70           C  
ATOM   4073  CD2 TYR A 517      24.268  26.680 -69.719  1.00 76.70           C  
ATOM   4074  CE1 TYR A 517      23.374  26.730 -72.392  1.00 76.70           C  
ATOM   4075  CE2 TYR A 517      23.803  25.496 -70.325  1.00 76.70           C  
ATOM   4076  OH  TYR A 517      22.909  24.385 -72.259  1.00 76.70           O  
ATOM   4077  CZ  TYR A 517      23.358  25.522 -71.665  1.00 76.70           C  
ATOM   4078  N   PRO A 518      27.212  31.985 -70.462  1.00 76.47           N  
ATOM   4079  CA  PRO A 518      27.728  33.219 -69.864  1.00 76.47           C  
ATOM   4080  C   PRO A 518      26.638  34.249 -69.543  1.00 76.47           C  
ATOM   4081  CB  PRO A 518      28.750  33.755 -70.871  1.00 76.47           C  
ATOM   4082  O   PRO A 518      26.758  34.985 -68.570  1.00 76.47           O  
ATOM   4083  CG  PRO A 518      28.327  33.147 -72.206  1.00 76.47           C  
ATOM   4084  CD  PRO A 518      27.797  31.780 -71.781  1.00 76.47           C  
ATOM   4085  N   CYS A 519      25.534  34.264 -70.297  1.00 82.65           N  
ATOM   4086  CA  CYS A 519      24.375  35.116 -70.018  1.00 82.65           C  
ATOM   4087  C   CYS A 519      23.691  34.799 -68.668  1.00 82.65           C  
ATOM   4088  CB  CYS A 519      23.395  34.967 -71.191  1.00 82.65           C  
ATOM   4089  O   CYS A 519      23.109  35.699 -68.064  1.00 82.65           O  
ATOM   4090  SG  CYS A 519      21.981  36.090 -70.990  1.00 82.65           S  
ATOM   4091  N   LEU A 520      23.741  33.550 -68.184  1.00 82.44           N  
ATOM   4092  CA  LEU A 520      23.185  33.169 -66.879  1.00 82.44           C  
ATOM   4093  C   LEU A 520      24.153  33.534 -65.749  1.00 82.44           C  
ATOM   4094  CB  LEU A 520      22.831  31.669 -66.852  1.00 82.44           C  
ATOM   4095  O   LEU A 520      23.744  34.191 -64.794  1.00 82.44           O  
ATOM   4096  CG  LEU A 520      21.729  31.235 -67.837  1.00 82.44           C  
ATOM   4097  CD1 LEU A 520      21.486  29.730 -67.710  1.00 82.44           C  
ATOM   4098  CD2 LEU A 520      20.395  31.945 -67.588  1.00 82.44           C  
ATOM   4099  N   ASP A 521      25.435  33.192 -65.902  1.00 80.43           N  
ATOM   4100  CA  ASP A 521      26.492  33.522 -64.941  1.00 80.43           C  
ATOM   4101  C   ASP A 521      26.606  35.035 -64.713  1.00 80.43           C  
ATOM   4102  CB  ASP A 521      27.839  32.980 -65.443  1.00 80.43           C  
ATOM   4103  O   ASP A 521      26.479  35.526 -63.588  1.00 80.43           O  
ATOM   4104  CG  ASP A 521      28.051  31.500 -65.137  1.00 80.43           C  
ATOM   4105  OD1 ASP A 521      27.158  30.688 -65.460  1.00 80.43           O  
ATOM   4106  OD2 ASP A 521      29.150  31.204 -64.612  1.00 80.43           O  
ATOM   4107  N   LEU A 522      26.780  35.796 -65.799  1.00 84.95           N  
ATOM   4108  CA  LEU A 522      26.833  37.256 -65.760  1.00 84.95           C  
ATOM   4109  C   LEU A 522      25.493  37.842 -65.299  1.00 84.95           C  
ATOM   4110  CB  LEU A 522      27.220  37.806 -67.144  1.00 84.95           C  
ATOM   4111  O   LEU A 522      25.488  38.822 -64.565  1.00 84.95           O  
ATOM   4112  CG  LEU A 522      28.642  37.440 -67.616  1.00 84.95           C  
ATOM   4113  CD1 LEU A 522      28.765  37.732 -69.113  1.00 84.95           C  
ATOM   4114  CD2 LEU A 522      29.709  38.245 -66.868  1.00 84.95           C  
ATOM   4115  N   GLY A 523      24.359  37.232 -65.662  1.00 83.48           N  
ATOM   4116  CA  GLY A 523      23.035  37.642 -65.188  1.00 83.48           C  
ATOM   4117  C   GLY A 523      22.893  37.552 -63.664  1.00 83.48           C  
ATOM   4118  O   GLY A 523      22.414  38.496 -63.034  1.00 83.48           O  
ATOM   4119  N   ALA A 524      23.377  36.468 -63.054  1.00 83.31           N  
ATOM   4120  CA  ALA A 524      23.420  36.312 -61.602  1.00 83.31           C  
ATOM   4121  C   ALA A 524      24.393  37.309 -60.945  1.00 83.31           C  
ATOM   4122  CB  ALA A 524      23.787  34.861 -61.282  1.00 83.31           C  
ATOM   4123  O   ALA A 524      24.043  37.938 -59.948  1.00 83.31           O  
ATOM   4124  N   MET A 525      25.578  37.529 -61.529  1.00 86.73           N  
ATOM   4125  CA  MET A 525      26.529  38.537 -61.033  1.00 86.73           C  
ATOM   4126  C   MET A 525      25.970  39.967 -61.127  1.00 86.73           C  
ATOM   4127  CB  MET A 525      27.872  38.415 -61.768  1.00 86.73           C  
ATOM   4128  O   MET A 525      26.146  40.751 -60.195  1.00 86.73           O  
ATOM   4129  CG  MET A 525      28.575  37.097 -61.422  1.00 86.73           C  
ATOM   4130  SD  MET A 525      30.231  36.918 -62.136  1.00 86.73           S  
ATOM   4131  CE  MET A 525      30.547  35.199 -61.655  1.00 86.73           C  
ATOM   4132  N   LEU A 526      25.223  40.302 -62.186  1.00 86.44           N  
ATOM   4133  CA  LEU A 526      24.508  41.578 -62.299  1.00 86.44           C  
ATOM   4134  C   LEU A 526      23.357  41.701 -61.284  1.00 86.44           C  
ATOM   4135  CB  LEU A 526      23.992  41.797 -63.734  1.00 86.44           C  
ATOM   4136  O   LEU A 526      23.123  42.790 -60.758  1.00 86.44           O  
ATOM   4137  CG  LEU A 526      25.053  42.106 -64.812  1.00 86.44           C  
ATOM   4138  CD1 LEU A 526      24.335  42.593 -66.072  1.00 86.44           C  
ATOM   4139  CD2 LEU A 526      26.074  43.161 -64.382  1.00 86.44           C  
ATOM   4140  N   LEU A 527      22.665  40.603 -60.962  1.00 84.80           N  
ATOM   4141  CA  LEU A 527      21.636  40.577 -59.918  1.00 84.80           C  
ATOM   4142  C   LEU A 527      22.234  40.789 -58.517  1.00 84.80           C  
ATOM   4143  CB  LEU A 527      20.853  39.255 -60.023  1.00 84.80           C  
ATOM   4144  O   LEU A 527      21.641  41.488 -57.696  1.00 84.80           O  
ATOM   4145  CG  LEU A 527      19.674  39.131 -59.040  1.00 84.80           C  
ATOM   4146  CD1 LEU A 527      18.590  40.181 -59.296  1.00 84.80           C  
ATOM   4147  CD2 LEU A 527      19.039  37.747 -59.176  1.00 84.80           C  
ATOM   4148  N   TYR A 528      23.429  40.259 -58.245  1.00 86.51           N  
ATOM   4149  CA  TYR A 528      24.155  40.569 -57.013  1.00 86.51           C  
ATOM   4150  C   TYR A 528      24.667  42.018 -57.008  1.00 86.51           C  
ATOM   4151  CB  TYR A 528      25.280  39.551 -56.793  1.00 86.51           C  
ATOM   4152  O   TYR A 528      24.469  42.723 -56.018  1.00 86.51           O  
ATOM   4153  CG  TYR A 528      24.861  38.089 -56.719  1.00 86.51           C  
ATOM   4154  CD1 TYR A 528      23.648  37.702 -56.105  1.00 86.51           C  
ATOM   4155  CD2 TYR A 528      25.701  37.106 -57.279  1.00 86.51           C  
ATOM   4156  CE1 TYR A 528      23.258  36.350 -56.090  1.00 86.51           C  
ATOM   4157  CE2 TYR A 528      25.317  35.753 -57.261  1.00 86.51           C  
ATOM   4158  OH  TYR A 528      23.709  34.081 -56.731  1.00 86.51           O  
ATOM   4159  CZ  TYR A 528      24.089  35.379 -56.686  1.00 86.51           C  
ATOM   4160  N   LEU A 529      25.208  42.522 -58.123  1.00 87.82           N  
ATOM   4161  CA  LEU A 529      25.598  43.932 -58.281  1.00 87.82           C  
ATOM   4162  C   LEU A 529      24.438  44.913 -58.058  1.00 87.82           C  
ATOM   4163  CB  LEU A 529      26.209  44.147 -59.677  1.00 87.82           C  
ATOM   4164  O   LEU A 529      24.661  45.986 -57.499  1.00 87.82           O  
ATOM   4165  CG  LEU A 529      27.706  43.808 -59.747  1.00 87.82           C  
ATOM   4166  CD1 LEU A 529      28.163  43.654 -61.194  1.00 87.82           C  
ATOM   4167  CD2 LEU A 529      28.520  44.938 -59.123  1.00 87.82           C  
ATOM   4168  N   LEU A 530      23.195  44.542 -58.391  1.00 86.18           N  
ATOM   4169  CA  LEU A 530      22.006  45.343 -58.077  1.00 86.18           C  
ATOM   4170  C   LEU A 530      21.874  45.636 -56.579  1.00 86.18           C  
ATOM   4171  CB  LEU A 530      20.755  44.645 -58.641  1.00 86.18           C  
ATOM   4172  O   LEU A 530      21.515  46.752 -56.203  1.00 86.18           O  
ATOM   4173  CG  LEU A 530      19.438  45.417 -58.432  1.00 86.18           C  
ATOM   4174  CD1 LEU A 530      19.431  46.770 -59.147  1.00 86.18           C  
ATOM   4175  CD2 LEU A 530      18.271  44.583 -58.960  1.00 86.18           C  
ATOM   4176  N   THR A 531      22.223  44.678 -55.719  1.00 85.79           N  
ATOM   4177  CA  THR A 531      22.228  44.903 -54.268  1.00 85.79           C  
ATOM   4178  C   THR A 531      23.326  45.882 -53.842  1.00 85.79           C  
ATOM   4179  CB  THR A 531      22.328  43.593 -53.476  1.00 85.79           C  
ATOM   4180  O   THR A 531      23.099  46.696 -52.950  1.00 85.79           O  
ATOM   4181  CG2 THR A 531      21.324  42.527 -53.912  1.00 85.79           C  
ATOM   4182  OG1 THR A 531      23.612  43.031 -53.556  1.00 85.79           O  
ATOM   4183  N   PHE A 532      24.478  45.888 -54.524  1.00 88.23           N  
ATOM   4184  CA  PHE A 532      25.587  46.805 -54.236  1.00 88.23           C  
ATOM   4185  C   PHE A 532      25.283  48.226 -54.749  1.00 88.23           C  
ATOM   4186  CB  PHE A 532      26.909  46.258 -54.812  1.00 88.23           C  
ATOM   4187  O   PHE A 532      25.582  49.200 -54.058  1.00 88.23           O  
ATOM   4188  CG  PHE A 532      27.318  44.827 -54.468  1.00 88.23           C  
ATOM   4189  CD1 PHE A 532      26.679  44.072 -53.460  1.00 88.23           C  
ATOM   4190  CD2 PHE A 532      28.363  44.230 -55.202  1.00 88.23           C  
ATOM   4191  CE1 PHE A 532      27.016  42.723 -53.258  1.00 88.23           C  
ATOM   4192  CE2 PHE A 532      28.723  42.889 -54.978  1.00 88.23           C  
ATOM   4193  CZ  PHE A 532      28.032  42.127 -54.024  1.00 88.23           C  
ATOM   4194  N   TRP A 533      24.608  48.365 -55.899  1.00 88.92           N  
ATOM   4195  CA  TRP A 533      24.077  49.649 -56.379  1.00 88.92           C  
ATOM   4196  C   TRP A 533      22.989  50.210 -55.460  1.00 88.92           C  
ATOM   4197  CB  TRP A 533      23.517  49.523 -57.806  1.00 88.92           C  
ATOM   4198  O   TRP A 533      23.000  51.406 -55.182  1.00 88.92           O  
ATOM   4199  CG  TRP A 533      24.519  49.423 -58.912  1.00 88.92           C  
ATOM   4200  CD1 TRP A 533      25.598  50.221 -59.065  1.00 88.92           C  
ATOM   4201  CD2 TRP A 533      24.537  48.516 -60.057  1.00 88.92           C  
ATOM   4202  CE2 TRP A 533      25.731  48.756 -60.799  1.00 88.92           C  
ATOM   4203  CE3 TRP A 533      23.655  47.546 -60.576  1.00 88.92           C  
ATOM   4204  NE1 TRP A 533      26.311  49.838 -60.181  1.00 88.92           N  
ATOM   4205  CH2 TRP A 533      25.226  46.974 -62.348  1.00 88.92           C  
ATOM   4206  CZ2 TRP A 533      26.081  48.004 -61.924  1.00 88.92           C  
ATOM   4207  CZ3 TRP A 533      24.004  46.760 -61.689  1.00 88.92           C  
ATOM   4208  N   LEU A 534      22.064  49.379 -54.964  1.00 85.23           N  
ATOM   4209  CA  LEU A 534      21.045  49.806 -53.995  1.00 85.23           C  
ATOM   4210  C   LEU A 534      21.680  50.288 -52.686  1.00 85.23           C  
ATOM   4211  CB  LEU A 534      20.064  48.649 -53.730  1.00 85.23           C  
ATOM   4212  O   LEU A 534      21.329  51.360 -52.196  1.00 85.23           O  
ATOM   4213  CG  LEU A 534      19.017  48.457 -54.840  1.00 85.23           C  
ATOM   4214  CD1 LEU A 534      18.324  47.105 -54.676  1.00 85.23           C  
ATOM   4215  CD2 LEU A 534      17.938  49.544 -54.783  1.00 85.23           C  
ATOM   4216  N   LEU A 535      22.659  49.539 -52.177  1.00 86.97           N  
ATOM   4217  CA  LEU A 535      23.415  49.863 -50.972  1.00 86.97           C  
ATOM   4218  C   LEU A 535      24.213  51.173 -51.114  1.00 86.97           C  
ATOM   4219  CB  LEU A 535      24.308  48.645 -50.689  1.00 86.97           C  
ATOM   4220  O   LEU A 535      24.143  52.031 -50.235  1.00 86.97           O  
ATOM   4221  CG  LEU A 535      25.214  48.768 -49.462  1.00 86.97           C  
ATOM   4222  CD1 LEU A 535      24.414  48.944 -48.176  1.00 86.97           C  
ATOM   4223  CD2 LEU A 535      26.081  47.511 -49.382  1.00 86.97           C  
ATOM   4224  N   LEU A 536      24.911  51.380 -52.239  1.00 87.14           N  
ATOM   4225  CA  LEU A 536      25.596  52.649 -52.515  1.00 87.14           C  
ATOM   4226  C   LEU A 536      24.594  53.803 -52.697  1.00 87.14           C  
ATOM   4227  CB  LEU A 536      26.572  52.471 -53.700  1.00 87.14           C  
ATOM   4228  O   LEU A 536      24.823  54.901 -52.188  1.00 87.14           O  
ATOM   4229  CG  LEU A 536      27.333  53.752 -54.112  1.00 87.14           C  
ATOM   4230  CD1 LEU A 536      28.142  54.368 -52.975  1.00 87.14           C  
ATOM   4231  CD2 LEU A 536      28.336  53.457 -55.221  1.00 87.14           C  
ATOM   4232  N   ARG A 537      23.430  53.552 -53.314  1.00 85.98           N  
ATOM   4233  CA  ARG A 537      22.371  54.563 -53.439  1.00 85.98           C  
ATOM   4234  C   ARG A 537      21.777  54.965 -52.100  1.00 85.98           C  
ATOM   4235  CB  ARG A 537      21.286  54.105 -54.419  1.00 85.98           C  
ATOM   4236  O   ARG A 537      21.519  56.150 -51.893  1.00 85.98           O  
ATOM   4237  CG  ARG A 537      20.518  55.333 -54.921  1.00 85.98           C  
ATOM   4238  CD  ARG A 537      19.646  54.975 -56.119  1.00 85.98           C  
ATOM   4239  NE  ARG A 537      19.080  56.197 -56.714  1.00 85.98           N  
ATOM   4240  NH1 ARG A 537      16.854  55.636 -56.661  1.00 85.98           N  
ATOM   4241  NH2 ARG A 537      17.465  57.709 -57.227  1.00 85.98           N  
ATOM   4242  CZ  ARG A 537      17.806  56.504 -56.868  1.00 85.98           C  
ATOM   4243  N   GLN A 538      21.580  54.015 -51.188  1.00 83.07           N  
ATOM   4244  CA  GLN A 538      21.170  54.312 -49.821  1.00 83.07           C  
ATOM   4245  C   GLN A 538      22.267  55.106 -49.094  1.00 83.07           C  
ATOM   4246  CB  GLN A 538      20.773  53.015 -49.098  1.00 83.07           C  
ATOM   4247  O   GLN A 538      21.949  56.124 -48.481  1.00 83.07           O  
ATOM   4248  CG  GLN A 538      20.092  53.328 -47.754  1.00 83.07           C  
ATOM   4249  CD  GLN A 538      19.797  52.106 -46.893  1.00 83.07           C  
ATOM   4250  NE2 GLN A 538      19.265  52.319 -45.711  1.00 83.07           N  
ATOM   4251  OE1 GLN A 538      20.040  50.963 -47.244  1.00 83.07           O  
ATOM   4252  N   PHE A 539      23.548  54.734 -49.237  1.00 83.98           N  
ATOM   4253  CA  PHE A 539      24.673  55.466 -48.640  1.00 83.98           C  
ATOM   4254  C   PHE A 539      24.707  56.926 -49.075  1.00 83.98           C  
ATOM   4255  CB  PHE A 539      26.008  54.778 -48.955  1.00 83.98           C  
ATOM   4256  O   PHE A 539      24.762  57.811 -48.219  1.00 83.98           O  
ATOM   4257  CG  PHE A 539      27.250  55.546 -48.515  1.00 83.98           C  
ATOM   4258  CD1 PHE A 539      28.165  56.019 -49.476  1.00 83.98           C  
ATOM   4259  CD2 PHE A 539      27.526  55.757 -47.150  1.00 83.98           C  
ATOM   4260  CE1 PHE A 539      29.372  56.623 -49.083  1.00 83.98           C  
ATOM   4261  CE2 PHE A 539      28.735  56.356 -46.751  1.00 83.98           C  
ATOM   4262  CZ  PHE A 539      29.669  56.768 -47.717  1.00 83.98           C  
ATOM   4263  N   VAL A 540      24.630  57.208 -50.379  1.00 82.70           N  
ATOM   4264  CA  VAL A 540      24.666  58.598 -50.843  1.00 82.70           C  
ATOM   4265  C   VAL A 540      23.358  59.333 -50.531  1.00 82.70           C  
ATOM   4266  CB  VAL A 540      25.115  58.741 -52.307  1.00 82.70           C  
ATOM   4267  O   VAL A 540      23.432  60.479 -50.097  1.00 82.70           O  
ATOM   4268  CG1 VAL A 540      25.362  60.226 -52.603  1.00 82.70           C  
ATOM   4269  CG2 VAL A 540      26.444  58.014 -52.560  1.00 82.70           C  
ATOM   4270  N   LYS A 541      22.180  58.690 -50.612  1.00 78.86           N  
ATOM   4271  CA  LYS A 541      20.903  59.292 -50.168  1.00 78.86           C  
ATOM   4272  C   LYS A 541      20.968  59.713 -48.695  1.00 78.86           C  
ATOM   4273  CB  LYS A 541      19.729  58.325 -50.426  1.00 78.86           C  
ATOM   4274  O   LYS A 541      20.636  60.848 -48.374  1.00 78.86           O  
ATOM   4275  CG  LYS A 541      18.347  58.949 -50.142  1.00 78.86           C  
ATOM   4276  CD  LYS A 541      17.227  57.893 -50.143  1.00 78.86           C  
ATOM   4277  CE  LYS A 541      15.863  58.510 -49.783  1.00 78.86           C  
ATOM   4278  NZ  LYS A 541      14.840  57.477 -49.451  1.00 78.86           N  
ATOM   4279  N   GLU A 542      21.434  58.845 -47.796  1.00 77.76           N  
ATOM   4280  CA  GLU A 542      21.582  59.173 -46.371  1.00 77.76           C  
ATOM   4281  C   GLU A 542      22.675  60.217 -46.112  1.00 77.76           C  
ATOM   4282  CB  GLU A 542      21.887  57.915 -45.545  1.00 77.76           C  
ATOM   4283  O   GLU A 542      22.508  61.068 -45.239  1.00 77.76           O  
ATOM   4284  CG  GLU A 542      20.649  57.035 -45.310  1.00 77.76           C  
ATOM   4285  CD  GLU A 542      20.951  55.857 -44.368  1.00 77.76           C  
ATOM   4286  OE1 GLU A 542      20.368  54.768 -44.585  1.00 77.76           O  
ATOM   4287  OE2 GLU A 542      21.785  56.036 -43.444  1.00 77.76           O  
ATOM   4288  N   LYS A 543      23.785  60.192 -46.861  1.00 77.45           N  
ATOM   4289  CA  LYS A 543      24.880  61.163 -46.714  1.00 77.45           C  
ATOM   4290  C   LYS A 543      24.496  62.555 -47.232  1.00 77.45           C  
ATOM   4291  CB  LYS A 543      26.138  60.595 -47.389  1.00 77.45           C  
ATOM   4292  O   LYS A 543      24.913  63.545 -46.636  1.00 77.45           O  
ATOM   4293  CG  LYS A 543      27.430  61.299 -46.953  1.00 77.45           C  
ATOM   4294  CD  LYS A 543      28.643  60.611 -47.598  1.00 77.45           C  
ATOM   4295  CE  LYS A 543      29.954  61.197 -47.062  1.00 77.45           C  
ATOM   4296  NZ  LYS A 543      31.135  60.558 -47.699  1.00 77.45           N  
ATOM   4297  N   LEU A 544      23.674  62.632 -48.281  1.00 73.12           N  
ATOM   4298  CA  LEU A 544      23.059  63.871 -48.762  1.00 73.12           C  
ATOM   4299  C   LEU A 544      21.996  64.371 -47.781  1.00 73.12           C  
ATOM   4300  CB  LEU A 544      22.477  63.673 -50.174  1.00 73.12           C  
ATOM   4301  O   LEU A 544      22.108  65.499 -47.322  1.00 73.12           O  
ATOM   4302  CG  LEU A 544      23.534  63.556 -51.289  1.00 73.12           C  
ATOM   4303  CD1 LEU A 544      22.847  63.177 -52.600  1.00 73.12           C  
ATOM   4304  CD2 LEU A 544      24.297  64.863 -51.518  1.00 73.12           C  
ATOM   4305  N   LEU A 545      21.047  63.530 -47.354  1.00 68.50           N  
ATOM   4306  CA  LEU A 545      20.027  63.920 -46.368  1.00 68.50           C  
ATOM   4307  C   LEU A 545      20.634  64.351 -45.021  1.00 68.50           C  
ATOM   4308  CB  LEU A 545      19.023  62.770 -46.169  1.00 68.50           C  
ATOM   4309  O   LEU A 545      20.092  65.238 -44.372  1.00 68.50           O  
ATOM   4310  CG  LEU A 545      18.048  62.560 -47.345  1.00 68.50           C  
ATOM   4311  CD1 LEU A 545      17.257  61.268 -47.123  1.00 68.50           C  
ATOM   4312  CD2 LEU A 545      17.040  63.703 -47.478  1.00 68.50           C  
ATOM   4313  N   LYS A 546      21.774  63.784 -44.601  1.00 67.02           N  
ATOM   4314  CA  LYS A 546      22.521  64.263 -43.422  1.00 67.02           C  
ATOM   4315  C   LYS A 546      23.256  65.582 -43.654  1.00 67.02           C  
ATOM   4316  CB  LYS A 546      23.492  63.189 -42.916  1.00 67.02           C  
ATOM   4317  O   LYS A 546      23.364  66.354 -42.712  1.00 67.02           O  
ATOM   4318  CG  LYS A 546      22.743  62.156 -42.069  1.00 67.02           C  
ATOM   4319  CD  LYS A 546      23.672  61.026 -41.623  1.00 67.02           C  
ATOM   4320  CE  LYS A 546      22.892  60.109 -40.679  1.00 67.02           C  
ATOM   4321  NZ  LYS A 546      23.607  58.836 -40.432  1.00 67.02           N  
ATOM   4322  N   LYS A 547      23.734  65.858 -44.873  1.00 61.65           N  
ATOM   4323  CA  LYS A 547      24.267  67.182 -45.238  1.00 61.65           C  
ATOM   4324  C   LYS A 547      23.172  68.243 -45.371  1.00 61.65           C  
ATOM   4325  CB  LYS A 547      25.083  67.111 -46.539  1.00 61.65           C  
ATOM   4326  O   LYS A 547      23.434  69.394 -45.078  1.00 61.65           O  
ATOM   4327  CG  LYS A 547      26.568  66.807 -46.289  1.00 61.65           C  
ATOM   4328  CD  LYS A 547      27.390  67.172 -47.534  1.00 61.65           C  
ATOM   4329  CE  LYS A 547      28.887  67.254 -47.213  1.00 61.65           C  
ATOM   4330  NZ  LYS A 547      29.596  68.115 -48.196  1.00 61.65           N  
ATOM   4331  N   GLN A 548      21.968  67.861 -45.791  1.00 55.49           N  
ATOM   4332  CA  GLN A 548      20.845  68.777 -46.015  1.00 55.49           C  
ATOM   4333  C   GLN A 548      20.018  69.044 -44.742  1.00 55.49           C  
ATOM   4334  CB  GLN A 548      20.010  68.209 -47.174  1.00 55.49           C  
ATOM   4335  O   GLN A 548      19.197  69.949 -44.723  1.00 55.49           O  
ATOM   4336  CG  GLN A 548      19.176  69.274 -47.901  1.00 55.49           C  
ATOM   4337  CD  GLN A 548      18.534  68.739 -49.180  1.00 55.49           C  
ATOM   4338  NE2 GLN A 548      18.105  69.609 -50.067  1.00 55.49           N  
ATOM   4339  OE1 GLN A 548      18.418  67.541 -49.411  1.00 55.49           O  
ATOM   4340  N   LYS A 549      20.240  68.276 -43.664  1.00 49.27           N  
ATOM   4341  CA  LYS A 549      19.634  68.484 -42.333  1.00 49.27           C  
ATOM   4342  C   LYS A 549      20.545  69.218 -41.336  1.00 49.27           C  
ATOM   4343  CB  LYS A 549      19.085  67.153 -41.781  1.00 49.27           C  
ATOM   4344  O   LYS A 549      20.278  69.185 -40.138  1.00 49.27           O  
ATOM   4345  CG  LYS A 549      17.787  66.749 -42.493  1.00 49.27           C  
ATOM   4346  CD  LYS A 549      17.096  65.582 -41.775  1.00 49.27           C  
ATOM   4347  CE  LYS A 549      15.719  65.362 -42.412  1.00 49.27           C  
ATOM   4348  NZ  LYS A 549      14.795  64.626 -41.513  1.00 49.27           N  
ATOM   4349  N   VAL A 550      21.628  69.842 -41.804  1.00 38.12           N  
ATOM   4350  CA  VAL A 550      22.545  70.656 -40.988  1.00 38.12           C  
ATOM   4351  C   VAL A 550      23.082  71.805 -41.863  1.00 38.12           C  
ATOM   4352  CB  VAL A 550      23.734  69.810 -40.460  1.00 38.12           C  
ATOM   4353  O   VAL A 550      23.773  71.482 -42.828  1.00 38.12           O  
ATOM   4354  CG1 VAL A 550      24.612  70.639 -39.512  1.00 38.12           C  
ATOM   4355  CG2 VAL A 550      23.313  68.549 -39.688  1.00 38.12           C  
ATOM   4356  N   PRO A 551      22.842  73.102 -41.565  1.00 35.16           N  
ATOM   4357  CA  PRO A 551      22.280  73.672 -40.337  1.00 35.16           C  
ATOM   4358  C   PRO A 551      20.951  74.437 -40.533  1.00 35.16           C  
ATOM   4359  CB  PRO A 551      23.377  74.641 -39.889  1.00 35.16           C  
ATOM   4360  O   PRO A 551      20.882  75.398 -41.286  1.00 35.16           O  
ATOM   4361  CG  PRO A 551      23.928  75.207 -41.204  1.00 35.16           C  
ATOM   4362  CD  PRO A 551      23.524  74.184 -42.271  1.00 35.16           C  
ATOM   4363  N   ALA A 552      19.938  74.080 -39.746  1.00 33.01           N  
ATOM   4364  CA  ALA A 552      18.834  74.963 -39.365  1.00 33.01           C  
ATOM   4365  C   ALA A 552      18.430  74.569 -37.937  1.00 33.01           C  
ATOM   4366  CB  ALA A 552      17.677  74.836 -40.363  1.00 33.01           C  
ATOM   4367  O   ALA A 552      18.158  73.394 -37.678  1.00 33.01           O  
ATOM   4368  N   ALA A 553      18.492  75.506 -36.994  1.00 33.12           N  
ATOM   4369  CA  ALA A 553      18.237  75.267 -35.575  1.00 33.12           C  
ATOM   4370  C   ALA A 553      17.332  76.373 -35.025  1.00 33.12           C  
ATOM   4371  CB  ALA A 553      19.574  75.198 -34.821  1.00 33.12           C  
ATOM   4372  O   ALA A 553      17.446  77.508 -35.470  1.00 33.12           O  
ATOM   4373  N   LEU A 554      16.496  76.024 -34.039  1.00 33.36           N  
ATOM   4374  CA  LEU A 554      15.499  76.895 -33.399  1.00 33.36           C  
ATOM   4375  C   LEU A 554      14.438  77.475 -34.352  1.00 33.36           C  
ATOM   4376  CB  LEU A 554      16.189  77.989 -32.559  1.00 33.36           C  
ATOM   4377  O   LEU A 554      14.520  78.622 -34.775  1.00 33.36           O  
ATOM   4378  CG  LEU A 554      16.897  77.439 -31.307  1.00 33.36           C  
ATOM   4379  CD1 LEU A 554      18.334  77.951 -31.216  1.00 33.36           C  
ATOM   4380  CD2 LEU A 554      16.152  77.843 -30.036  1.00 33.36           C  
ATOM   4381  N   LEU A 555      13.370  76.705 -34.566  1.00 36.45           N  
ATOM   4382  CA  LEU A 555      12.018  77.268 -34.582  1.00 36.45           C  
ATOM   4383  C   LEU A 555      11.047  76.232 -33.996  1.00 36.45           C  
ATOM   4384  CB  LEU A 555      11.640  77.786 -35.987  1.00 36.45           C  
ATOM   4385  O   LEU A 555      11.226  75.027 -34.195  1.00 36.45           O  
ATOM   4386  CG  LEU A 555      10.793  79.081 -35.927  1.00 36.45           C  
ATOM   4387  CD1 LEU A 555      11.305  80.114 -36.931  1.00 36.45           C  
ATOM   4388  CD2 LEU A 555       9.318  78.809 -36.217  1.00 36.45           C  
ATOM   4389  N   GLU A 556      10.099  76.691 -33.185  1.00 30.89           N  
ATOM   4390  CA  GLU A 556       9.264  75.855 -32.313  1.00 30.89           C  
ATOM   4391  C   GLU A 556       7.799  75.793 -32.809  1.00 30.89           C  
ATOM   4392  CB  GLU A 556       9.403  76.380 -30.861  1.00 30.89           C  
ATOM   4393  O   GLU A 556       7.484  76.224 -33.914  1.00 30.89           O  
ATOM   4394  CG  GLU A 556      10.825  76.210 -30.299  1.00 30.89           C  
ATOM   4395  CD  GLU A 556      10.956  76.782 -28.880  1.00 30.89           C  
ATOM   4396  OE1 GLU A 556      11.088  75.965 -27.940  1.00 30.89           O  
ATOM   4397  OE2 GLU A 556      10.952  78.025 -28.760  1.00 30.89           O  
ATOM   4398  N   VAL A 557       6.903  75.272 -31.960  1.00 28.57           N  
ATOM   4399  CA  VAL A 557       5.432  75.427 -32.021  1.00 28.57           C  
ATOM   4400  C   VAL A 557       4.667  74.605 -33.083  1.00 28.57           C  
ATOM   4401  CB  VAL A 557       5.041  76.923 -31.990  1.00 28.57           C  
ATOM   4402  O   VAL A 557       4.638  74.888 -34.273  1.00 28.57           O  
ATOM   4403  CG1 VAL A 557       3.528  77.150 -31.933  1.00 28.57           C  
ATOM   4404  CG2 VAL A 557       5.635  77.603 -30.742  1.00 28.57           C  
ATOM   4405  N   THR A 558       3.968  73.590 -32.565  1.00 29.26           N  
ATOM   4406  CA  THR A 558       2.688  72.981 -32.997  1.00 29.26           C  
ATOM   4407  C   THR A 558       2.264  72.971 -34.481  1.00 29.26           C  
ATOM   4408  CB  THR A 558       1.516  73.571 -32.186  1.00 29.26           C  
ATOM   4409  O   THR A 558       1.724  73.950 -34.996  1.00 29.26           O  
ATOM   4410  CG2 THR A 558       1.717  73.467 -30.672  1.00 29.26           C  
ATOM   4411  OG1 THR A 558       1.325  74.930 -32.472  1.00 29.26           O  
ATOM   4412  N   VAL A 559       2.236  71.764 -35.061  1.00 27.02           N  
ATOM   4413  CA  VAL A 559       1.157  71.293 -35.957  1.00 27.02           C  
ATOM   4414  C   VAL A 559       0.708  69.908 -35.463  1.00 27.02           C  
ATOM   4415  CB  VAL A 559       1.575  71.275 -37.445  1.00 27.02           C  
ATOM   4416  O   VAL A 559       1.534  69.103 -35.030  1.00 27.02           O  
ATOM   4417  CG1 VAL A 559       0.464  70.712 -38.345  1.00 27.02           C  
ATOM   4418  CG2 VAL A 559       1.889  72.690 -37.948  1.00 27.02           C  
ATOM   4419  N   ALA A 560      -0.602  69.646 -35.446  1.00 27.25           N  
ATOM   4420  CA  ALA A 560      -1.197  68.472 -34.801  1.00 27.25           C  
ATOM   4421  C   ALA A 560      -1.419  67.301 -35.782  1.00 27.25           C  
ATOM   4422  CB  ALA A 560      -2.475  68.918 -34.073  1.00 27.25           C  
ATOM   4423  O   ALA A 560      -2.552  67.002 -36.158  1.00 27.25           O  
ATOM   4424  N   ASP A 561      -0.337  66.625 -36.184  1.00 29.74           N  
ATOM   4425  CA  ASP A 561      -0.376  65.511 -37.148  1.00 29.74           C  
ATOM   4426  C   ASP A 561      -0.984  64.212 -36.579  1.00 29.74           C  
ATOM   4427  CB  ASP A 561       1.011  65.277 -37.782  1.00 29.74           C  
ATOM   4428  O   ASP A 561      -0.299  63.218 -36.340  1.00 29.74           O  
ATOM   4429  CG  ASP A 561       1.294  66.146 -39.010  1.00 29.74           C  
ATOM   4430  OD1 ASP A 561       0.326  66.515 -39.711  1.00 29.74           O  
ATOM   4431  OD2 ASP A 561       2.497  66.365 -39.274  1.00 29.74           O  
ATOM   4432  N   THR A 562      -2.315  64.212 -36.477  1.00 32.13           N  
ATOM   4433  CA  THR A 562      -3.229  63.061 -36.345  1.00 32.13           C  
ATOM   4434  C   THR A 562      -3.081  62.173 -35.105  1.00 32.13           C  
ATOM   4435  CB  THR A 562      -3.257  62.195 -37.618  1.00 32.13           C  
ATOM   4436  O   THR A 562      -2.007  61.692 -34.748  1.00 32.13           O  
ATOM   4437  CG2 THR A 562      -3.709  62.989 -38.846  1.00 32.13           C  
ATOM   4438  OG1 THR A 562      -1.992  61.644 -37.910  1.00 32.13           O  
ATOM   4439  N   GLU A 563      -4.214  61.865 -34.467  1.00 32.61           N  
ATOM   4440  CA  GLU A 563      -4.255  60.841 -33.422  1.00 32.61           C  
ATOM   4441  C   GLU A 563      -3.682  59.510 -33.940  1.00 32.61           C  
ATOM   4442  CB  GLU A 563      -5.689  60.581 -32.948  1.00 32.61           C  
ATOM   4443  O   GLU A 563      -3.970  59.116 -35.079  1.00 32.61           O  
ATOM   4444  CG  GLU A 563      -6.366  61.802 -32.318  1.00 32.61           C  
ATOM   4445  CD  GLU A 563      -7.677  61.391 -31.633  1.00 32.61           C  
ATOM   4446  OE1 GLU A 563      -7.902  61.868 -30.500  1.00 32.61           O  
ATOM   4447  OE2 GLU A 563      -8.407  60.561 -32.222  1.00 32.61           O  
ATOM   4448  N   PRO A 564      -2.913  58.764 -33.123  1.00 35.96           N  
ATOM   4449  CA  PRO A 564      -2.465  57.439 -33.505  1.00 35.96           C  
ATOM   4450  C   PRO A 564      -3.686  56.522 -33.582  1.00 35.96           C  
ATOM   4451  CB  PRO A 564      -1.451  57.022 -32.438  1.00 35.96           C  
ATOM   4452  O   PRO A 564      -4.118  55.964 -32.571  1.00 35.96           O  
ATOM   4453  CG  PRO A 564      -1.926  57.774 -31.193  1.00 35.96           C  
ATOM   4454  CD  PRO A 564      -2.492  59.075 -31.766  1.00 35.96           C  
ATOM   4455  N   THR A 565      -4.215  56.369 -34.803  1.00 44.09           N  
ATOM   4456  CA  THR A 565      -5.227  55.369 -35.175  1.00 44.09           C  
ATOM   4457  C   THR A 565      -4.992  54.082 -34.390  1.00 44.09           C  
ATOM   4458  CB  THR A 565      -5.198  55.045 -36.682  1.00 44.09           C  
ATOM   4459  O   THR A 565      -3.848  53.662 -34.229  1.00 44.09           O  
ATOM   4460  CG2 THR A 565      -5.748  56.191 -37.527  1.00 44.09           C  
ATOM   4461  OG1 THR A 565      -3.890  54.797 -37.150  1.00 44.09           O  
ATOM   4462  N   GLN A 566      -6.054  53.461 -33.869  1.00 44.00           N  
ATOM   4463  CA  GLN A 566      -5.975  52.398 -32.849  1.00 44.00           C  
ATOM   4464  C   GLN A 566      -5.001  51.249 -33.214  1.00 44.00           C  
ATOM   4465  CB  GLN A 566      -7.417  51.903 -32.639  1.00 44.00           C  
ATOM   4466  O   GLN A 566      -4.398  50.614 -32.352  1.00 44.00           O  
ATOM   4467  CG  GLN A 566      -7.683  51.189 -31.305  1.00 44.00           C  
ATOM   4468  CD  GLN A 566      -9.167  50.847 -31.132  1.00 44.00           C  
ATOM   4469  NE2 GLN A 566      -9.600  50.464 -29.952  1.00 44.00           N  
ATOM   4470  OE1 GLN A 566      -9.961  50.901 -32.055  1.00 44.00           O  
ATOM   4471  N   THR A 567      -4.770  51.040 -34.511  1.00 52.94           N  
ATOM   4472  CA  THR A 567      -3.723  50.198 -35.106  1.00 52.94           C  
ATOM   4473  C   THR A 567      -2.278  50.565 -34.724  1.00 52.94           C  
ATOM   4474  CB  THR A 567      -3.850  50.265 -36.638  1.00 52.94           C  
ATOM   4475  O   THR A 567      -1.495  49.653 -34.471  1.00 52.94           O  
ATOM   4476  CG2 THR A 567      -5.015  49.420 -37.146  1.00 52.94           C  
ATOM   4477  OG1 THR A 567      -4.108  51.591 -37.040  1.00 52.94           O  
ATOM   4478  N   GLN A 568      -1.882  51.843 -34.662  1.00 55.17           N  
ATOM   4479  CA  GLN A 568      -0.522  52.278 -34.297  1.00 55.17           C  
ATOM   4480  C   GLN A 568      -0.188  52.030 -32.821  1.00 55.17           C  
ATOM   4481  CB  GLN A 568      -0.305  53.775 -34.592  1.00 55.17           C  
ATOM   4482  O   GLN A 568       0.914  51.571 -32.511  1.00 55.17           O  
ATOM   4483  CG  GLN A 568       0.320  54.059 -35.968  1.00 55.17           C  
ATOM   4484  CD  GLN A 568       0.872  55.484 -36.075  1.00 55.17           C  
ATOM   4485  NE2 GLN A 568       1.282  55.925 -37.242  1.00 55.17           N  
ATOM   4486  OE1 GLN A 568       0.985  56.217 -35.108  1.00 55.17           O  
ATOM   4487  N   THR A 569      -1.111  52.313 -31.900  1.00 58.31           N  
ATOM   4488  CA  THR A 569      -0.912  52.052 -30.463  1.00 58.31           C  
ATOM   4489  C   THR A 569      -0.852  50.550 -30.180  1.00 58.31           C  
ATOM   4490  CB  THR A 569      -1.994  52.742 -29.617  1.00 58.31           C  
ATOM   4491  O   THR A 569       0.025  50.113 -29.430  1.00 58.31           O  
ATOM   4492  CG2 THR A 569      -1.762  54.254 -29.514  1.00 58.31           C  
ATOM   4493  OG1 THR A 569      -3.256  52.532 -30.196  1.00 58.31           O  
ATOM   4494  N   LEU A 570      -1.674  49.746 -30.869  1.00 57.71           N  
ATOM   4495  CA  LEU A 570      -1.570  48.282 -30.883  1.00 57.71           C  
ATOM   4496  C   LEU A 570      -0.239  47.783 -31.477  1.00 57.71           C  
ATOM   4497  CB  LEU A 570      -2.771  47.692 -31.647  1.00 57.71           C  
ATOM   4498  O   LEU A 570       0.384  46.888 -30.911  1.00 57.71           O  
ATOM   4499  CG  LEU A 570      -4.116  47.779 -30.897  1.00 57.71           C  
ATOM   4500  CD1 LEU A 570      -5.254  47.376 -31.836  1.00 57.71           C  
ATOM   4501  CD2 LEU A 570      -4.158  46.846 -29.683  1.00 57.71           C  
ATOM   4502  N   LEU A 571       0.252  48.375 -32.572  1.00 64.94           N  
ATOM   4503  CA  LEU A 571       1.561  48.039 -33.156  1.00 64.94           C  
ATOM   4504  C   LEU A 571       2.724  48.347 -32.203  1.00 64.94           C  
ATOM   4505  CB  LEU A 571       1.738  48.782 -34.499  1.00 64.94           C  
ATOM   4506  O   LEU A 571       3.686  47.580 -32.134  1.00 64.94           O  
ATOM   4507  CG  LEU A 571       1.619  47.842 -35.711  1.00 64.94           C  
ATOM   4508  CD1 LEU A 571       1.239  48.619 -36.970  1.00 64.94           C  
ATOM   4509  CD2 LEU A 571       2.952  47.131 -35.966  1.00 64.94           C  
ATOM   4510  N   ARG A 572       2.636  49.444 -31.442  1.00 70.66           N  
ATOM   4511  CA  ARG A 572       3.665  49.855 -30.476  1.00 70.66           C  
ATOM   4512  C   ARG A 572       3.711  48.922 -29.262  1.00 70.66           C  
ATOM   4513  CB  ARG A 572       3.429  51.327 -30.096  1.00 70.66           C  
ATOM   4514  O   ARG A 572       4.797  48.494 -28.874  1.00 70.66           O  
ATOM   4515  CG  ARG A 572       4.712  52.056 -29.668  1.00 70.66           C  
ATOM   4516  CD  ARG A 572       4.398  53.544 -29.443  1.00 70.66           C  
ATOM   4517  NE  ARG A 572       5.608  54.391 -29.493  1.00 70.66           N  
ATOM   4518  NH1 ARG A 572       4.600  56.327 -30.243  1.00 70.66           N  
ATOM   4519  NH2 ARG A 572       6.801  56.287 -29.942  1.00 70.66           N  
ATOM   4520  CZ  ARG A 572       5.662  55.656 -29.890  1.00 70.66           C  
ATOM   4521  N   SER A 573       2.552  48.544 -28.715  1.00 67.11           N  
ATOM   4522  CA  SER A 573       2.470  47.593 -27.597  1.00 67.11           C  
ATOM   4523  C   SER A 573       2.858  46.166 -28.010  1.00 67.11           C  
ATOM   4524  CB  SER A 573       1.083  47.645 -26.949  1.00 67.11           C  
ATOM   4525  O   SER A 573       3.590  45.503 -27.271  1.00 67.11           O  
ATOM   4526  OG  SER A 573       0.085  47.250 -27.864  1.00 67.11           O  
ATOM   4527  N   LEU A 574       2.492  45.722 -29.222  1.00 71.36           N  
ATOM   4528  CA  LEU A 574       3.031  44.497 -29.829  1.00 71.36           C  
ATOM   4529  C   LEU A 574       4.555  44.559 -29.975  1.00 71.36           C  
ATOM   4530  CB  LEU A 574       2.377  44.240 -31.204  1.00 71.36           C  
ATOM   4531  O   LEU A 574       5.235  43.602 -29.615  1.00 71.36           O  
ATOM   4532  CG  LEU A 574       1.179  43.280 -31.129  1.00 71.36           C  
ATOM   4533  CD1 LEU A 574       0.336  43.380 -32.400  1.00 71.36           C  
ATOM   4534  CD2 LEU A 574       1.658  41.829 -30.991  1.00 71.36           C  
ATOM   4535  N   GLY A 575       5.100  45.679 -30.457  1.00 70.58           N  
ATOM   4536  CA  GLY A 575       6.543  45.882 -30.604  1.00 70.58           C  
ATOM   4537  C   GLY A 575       7.307  45.719 -29.287  1.00 70.58           C  
ATOM   4538  O   GLY A 575       8.312  45.006 -29.241  1.00 70.58           O  
ATOM   4539  N   GLU A 576       6.811  46.308 -28.196  1.00 76.88           N  
ATOM   4540  CA  GLU A 576       7.400  46.132 -26.862  1.00 76.88           C  
ATOM   4541  C   GLU A 576       7.260  44.696 -26.337  1.00 76.88           C  
ATOM   4542  CB  GLU A 576       6.793  47.125 -25.860  1.00 76.88           C  
ATOM   4543  O   GLU A 576       8.243  44.124 -25.857  1.00 76.88           O  
ATOM   4544  CG  GLU A 576       7.325  48.549 -26.079  1.00 76.88           C  
ATOM   4545  CD  GLU A 576       7.003  49.476 -24.900  1.00 76.88           C  
ATOM   4546  OE1 GLU A 576       6.592  50.627 -25.143  1.00 76.88           O  
ATOM   4547  OE2 GLU A 576       7.218  49.049 -23.736  1.00 76.88           O  
ATOM   4548  N   LEU A 577       6.080  44.081 -26.468  1.00 74.11           N  
ATOM   4549  CA  LEU A 577       5.822  42.713 -26.007  1.00 74.11           C  
ATOM   4550  C   LEU A 577       6.705  41.688 -26.738  1.00 74.11           C  
ATOM   4551  CB  LEU A 577       4.321  42.422 -26.178  1.00 74.11           C  
ATOM   4552  O   LEU A 577       7.365  40.865 -26.101  1.00 74.11           O  
ATOM   4553  CG  LEU A 577       3.900  41.036 -25.641  1.00 74.11           C  
ATOM   4554  CD1 LEU A 577       2.847  41.164 -24.541  1.00 74.11           C  
ATOM   4555  CD2 LEU A 577       3.327  40.165 -26.760  1.00 74.11           C  
ATOM   4556  N   VAL A 578       6.778  41.774 -28.068  1.00 75.75           N  
ATOM   4557  CA  VAL A 578       7.626  40.916 -28.911  1.00 75.75           C  
ATOM   4558  C   VAL A 578       9.109  41.126 -28.588  1.00 75.75           C  
ATOM   4559  CB  VAL A 578       7.312  41.172 -30.401  1.00 75.75           C  
ATOM   4560  O   VAL A 578       9.852  40.150 -28.461  1.00 75.75           O  
ATOM   4561  CG1 VAL A 578       8.304  40.495 -31.350  1.00 75.75           C  
ATOM   4562  CG2 VAL A 578       5.917  40.632 -30.752  1.00 75.75           C  
ATOM   4563  N   THR A 579       9.541  42.371 -28.359  1.00 76.77           N  
ATOM   4564  CA  THR A 579      10.922  42.663 -27.940  1.00 76.77           C  
ATOM   4565  C   THR A 579      11.237  42.036 -26.579  1.00 76.77           C  
ATOM   4566  CB  THR A 579      11.199  44.174 -27.925  1.00 76.77           C  
ATOM   4567  O   THR A 579      12.264  41.371 -26.438  1.00 76.77           O  
ATOM   4568  CG2 THR A 579      12.651  44.505 -27.574  1.00 76.77           C  
ATOM   4569  OG1 THR A 579      10.987  44.696 -29.213  1.00 76.77           O  
ATOM   4570  N   GLY A 580      10.341  42.165 -25.594  1.00 77.86           N  
ATOM   4571  CA  GLY A 580      10.489  41.545 -24.273  1.00 77.86           C  
ATOM   4572  C   GLY A 580      10.534  40.012 -24.319  1.00 77.86           C  
ATOM   4573  O   GLY A 580      11.312  39.391 -23.589  1.00 77.86           O  
ATOM   4574  N   ILE A 581       9.761  39.390 -25.216  1.00 80.56           N  
ATOM   4575  CA  ILE A 581       9.793  37.942 -25.462  1.00 80.56           C  
ATOM   4576  C   ILE A 581      11.142  37.524 -26.066  1.00 80.56           C  
ATOM   4577  CB  ILE A 581       8.577  37.517 -26.322  1.00 80.56           C  
ATOM   4578  O   ILE A 581      11.796  36.633 -25.518  1.00 80.56           O  
ATOM   4579  CG1 ILE A 581       7.282  37.631 -25.481  1.00 80.56           C  
ATOM   4580  CG2 ILE A 581       8.721  36.078 -26.859  1.00 80.56           C  
ATOM   4581  CD1 ILE A 581       5.995  37.588 -26.315  1.00 80.56           C  
ATOM   4582  N   TYR A 582      11.611  38.172 -27.138  1.00 83.14           N  
ATOM   4583  CA  TYR A 582      12.892  37.806 -27.754  1.00 83.14           C  
ATOM   4584  C   TYR A 582      14.075  38.014 -26.803  1.00 83.14           C  
ATOM   4585  CB  TYR A 582      13.109  38.556 -29.075  1.00 83.14           C  
ATOM   4586  O   TYR A 582      14.883  37.101 -26.642  1.00 83.14           O  
ATOM   4587  CG  TYR A 582      12.191  38.185 -30.229  1.00 83.14           C  
ATOM   4588  CD1 TYR A 582      11.802  36.845 -30.454  1.00 83.14           C  
ATOM   4589  CD2 TYR A 582      11.781  39.186 -31.132  1.00 83.14           C  
ATOM   4590  CE1 TYR A 582      10.985  36.519 -31.552  1.00 83.14           C  
ATOM   4591  CE2 TYR A 582      10.982  38.858 -32.245  1.00 83.14           C  
ATOM   4592  OH  TYR A 582       9.779  37.197 -33.501  1.00 83.14           O  
ATOM   4593  CZ  TYR A 582      10.570  37.524 -32.447  1.00 83.14           C  
ATOM   4594  N   VAL A 583      14.135  39.141 -26.085  1.00 83.49           N  
ATOM   4595  CA  VAL A 583      15.166  39.400 -25.062  1.00 83.49           C  
ATOM   4596  C   VAL A 583      15.253  38.271 -24.029  1.00 83.49           C  
ATOM   4597  CB  VAL A 583      14.889  40.754 -24.377  1.00 83.49           C  
ATOM   4598  O   VAL A 583      16.349  37.905 -23.612  1.00 83.49           O  
ATOM   4599  CG1 VAL A 583      15.645  40.935 -23.056  1.00 83.49           C  
ATOM   4600  CG2 VAL A 583      15.292  41.890 -25.328  1.00 83.49           C  
ATOM   4601  N   LYS A 584      14.115  37.694 -23.635  1.00 82.70           N  
ATOM   4602  CA  LYS A 584      14.031  36.655 -22.603  1.00 82.70           C  
ATOM   4603  C   LYS A 584      14.335  35.241 -23.107  1.00 82.70           C  
ATOM   4604  CB  LYS A 584      12.634  36.771 -21.992  1.00 82.70           C  
ATOM   4605  O   LYS A 584      14.838  34.432 -22.329  1.00 82.70           O  
ATOM   4606  CG  LYS A 584      12.400  35.868 -20.776  1.00 82.70           C  
ATOM   4607  CD  LYS A 584      11.049  36.262 -20.177  1.00 82.70           C  
ATOM   4608  CE  LYS A 584      10.655  35.367 -19.007  1.00 82.70           C  
ATOM   4609  NZ  LYS A 584       9.298  35.737 -18.538  1.00 82.70           N  
ATOM   4610  N   TYR A 585      14.027  34.930 -24.369  1.00 86.37           N  
ATOM   4611  CA  TYR A 585      14.049  33.550 -24.877  1.00 86.37           C  
ATOM   4612  C   TYR A 585      15.022  33.278 -26.042  1.00 86.37           C  
ATOM   4613  CB  TYR A 585      12.611  33.099 -25.196  1.00 86.37           C  
ATOM   4614  O   TYR A 585      15.302  32.109 -26.309  1.00 86.37           O  
ATOM   4615  CG  TYR A 585      11.689  33.016 -23.985  1.00 86.37           C  
ATOM   4616  CD1 TYR A 585      11.800  31.940 -23.081  1.00 86.37           C  
ATOM   4617  CD2 TYR A 585      10.700  33.996 -23.770  1.00 86.37           C  
ATOM   4618  CE1 TYR A 585      10.945  31.853 -21.964  1.00 86.37           C  
ATOM   4619  CE2 TYR A 585       9.846  33.922 -22.654  1.00 86.37           C  
ATOM   4620  OH  TYR A 585       9.152  32.776 -20.660  1.00 86.37           O  
ATOM   4621  CZ  TYR A 585       9.970  32.851 -21.746  1.00 86.37           C  
ATOM   4622  N   TRP A 586      15.608  34.291 -26.698  1.00 89.89           N  
ATOM   4623  CA  TRP A 586      16.482  34.083 -27.871  1.00 89.89           C  
ATOM   4624  C   TRP A 586      17.723  33.221 -27.581  1.00 89.89           C  
ATOM   4625  CB  TRP A 586      16.894  35.434 -28.470  1.00 89.89           C  
ATOM   4626  O   TRP A 586      18.168  32.457 -28.436  1.00 89.89           O  
ATOM   4627  CG  TRP A 586      17.485  35.351 -29.841  1.00 89.89           C  
ATOM   4628  CD1 TRP A 586      18.792  35.189 -30.142  1.00 89.89           C  
ATOM   4629  CD2 TRP A 586      16.784  35.382 -31.120  1.00 89.89           C  
ATOM   4630  CE2 TRP A 586      17.745  35.237 -32.166  1.00 89.89           C  
ATOM   4631  CE3 TRP A 586      15.429  35.507 -31.495  1.00 89.89           C  
ATOM   4632  NE1 TRP A 586      18.958  35.139 -31.512  1.00 89.89           N  
ATOM   4633  CH2 TRP A 586      16.015  35.325 -33.859  1.00 89.89           C  
ATOM   4634  CZ2 TRP A 586      17.375  35.207 -33.519  1.00 89.89           C  
ATOM   4635  CZ3 TRP A 586      15.047  35.477 -32.850  1.00 89.89           C  
ATOM   4636  N   ILE A 587      18.239  33.240 -26.346  1.00 87.44           N  
ATOM   4637  CA  ILE A 587      19.364  32.378 -25.949  1.00 87.44           C  
ATOM   4638  C   ILE A 587      19.049  30.875 -26.082  1.00 87.44           C  
ATOM   4639  CB  ILE A 587      19.858  32.758 -24.536  1.00 87.44           C  
ATOM   4640  O   ILE A 587      19.945  30.091 -26.393  1.00 87.44           O  
ATOM   4641  CG1 ILE A 587      21.261  32.161 -24.295  1.00 87.44           C  
ATOM   4642  CG2 ILE A 587      18.858  32.346 -23.437  1.00 87.44           C  
ATOM   4643  CD1 ILE A 587      21.988  32.757 -23.084  1.00 87.44           C  
ATOM   4644  N   TYR A 588      17.782  30.469 -25.924  1.00 85.82           N  
ATOM   4645  CA  TYR A 588      17.358  29.082 -26.141  1.00 85.82           C  
ATOM   4646  C   TYR A 588      17.298  28.722 -27.632  1.00 85.82           C  
ATOM   4647  CB  TYR A 588      16.007  28.816 -25.467  1.00 85.82           C  
ATOM   4648  O   TYR A 588      17.576  27.579 -27.983  1.00 85.82           O  
ATOM   4649  CG  TYR A 588      15.980  29.059 -23.968  1.00 85.82           C  
ATOM   4650  CD1 TYR A 588      16.723  28.237 -23.099  1.00 85.82           C  
ATOM   4651  CD2 TYR A 588      15.193  30.099 -23.443  1.00 85.82           C  
ATOM   4652  CE1 TYR A 588      16.672  28.449 -21.707  1.00 85.82           C  
ATOM   4653  CE2 TYR A 588      15.138  30.320 -22.053  1.00 85.82           C  
ATOM   4654  OH  TYR A 588      15.806  29.680 -19.837  1.00 85.82           O  
ATOM   4655  CZ  TYR A 588      15.871  29.488 -21.182  1.00 85.82           C  
ATOM   4656  N   VAL A 589      17.022  29.690 -28.516  1.00 85.76           N  
ATOM   4657  CA  VAL A 589      17.116  29.500 -29.976  1.00 85.76           C  
ATOM   4658  C   VAL A 589      18.572  29.238 -30.368  1.00 85.76           C  
ATOM   4659  CB  VAL A 589      16.540  30.705 -30.754  1.00 85.76           C  
ATOM   4660  O   VAL A 589      18.858  28.269 -31.067  1.00 85.76           O  
ATOM   4661  CG1 VAL A 589      16.536  30.447 -32.265  1.00 85.76           C  
ATOM   4662  CG2 VAL A 589      15.100  31.022 -30.326  1.00 85.76           C  
ATOM   4663  N   CYS A 590      19.518  30.021 -29.836  1.00 87.50           N  
ATOM   4664  CA  CYS A 590      20.949  29.771 -30.031  1.00 87.50           C  
ATOM   4665  C   CYS A 590      21.387  28.400 -29.479  1.00 87.50           C  
ATOM   4666  CB  CYS A 590      21.760  30.904 -29.387  1.00 87.50           C  
ATOM   4667  O   CYS A 590      22.157  27.700 -30.134  1.00 87.50           O  
ATOM   4668  SG  CYS A 590      21.364  32.505 -30.146  1.00 87.50           S  
ATOM   4669  N   ALA A 591      20.881  27.988 -28.309  1.00 83.76           N  
ATOM   4670  CA  ALA A 591      21.149  26.666 -27.732  1.00 83.76           C  
ATOM   4671  C   ALA A 591      20.584  25.512 -28.586  1.00 83.76           C  
ATOM   4672  CB  ALA A 591      20.586  26.636 -26.306  1.00 83.76           C  
ATOM   4673  O   ALA A 591      21.251  24.495 -28.763  1.00 83.76           O  
ATOM   4674  N   GLY A 592      19.391  25.680 -29.166  1.00 83.71           N  
ATOM   4675  CA  GLY A 592      18.827  24.732 -30.130  1.00 83.71           C  
ATOM   4676  C   GLY A 592      19.688  24.613 -31.389  1.00 83.71           C  
ATOM   4677  O   GLY A 592      19.999  23.503 -31.819  1.00 83.71           O  
ATOM   4678  N   MET A 593      20.159  25.741 -31.932  1.00 86.28           N  
ATOM   4679  CA  MET A 593      21.037  25.746 -33.108  1.00 86.28           C  
ATOM   4680  C   MET A 593      22.371  25.025 -32.864  1.00 86.28           C  
ATOM   4681  CB  MET A 593      21.276  27.176 -33.610  1.00 86.28           C  
ATOM   4682  O   MET A 593      22.812  24.303 -33.752  1.00 86.28           O  
ATOM   4683  CG  MET A 593      20.039  27.799 -34.269  1.00 86.28           C  
ATOM   4684  SD  MET A 593      19.396  26.936 -35.733  1.00 86.28           S  
ATOM   4685  CE  MET A 593      20.777  27.110 -36.899  1.00 86.28           C  
ATOM   4686  N   PHE A 594      22.979  25.119 -31.673  1.00 88.15           N  
ATOM   4687  CA  PHE A 594      24.163  24.311 -31.331  1.00 88.15           C  
ATOM   4688  C   PHE A 594      23.914  22.804 -31.501  1.00 88.15           C  
ATOM   4689  CB  PHE A 594      24.593  24.570 -29.880  1.00 88.15           C  
ATOM   4690  O   PHE A 594      24.747  22.098 -32.071  1.00 88.15           O  
ATOM   4691  CG  PHE A 594      25.599  25.681 -29.692  1.00 88.15           C  
ATOM   4692  CD1 PHE A 594      26.945  25.461 -30.039  1.00 88.15           C  
ATOM   4693  CD2 PHE A 594      25.217  26.891 -29.086  1.00 88.15           C  
ATOM   4694  CE1 PHE A 594      27.914  26.434 -29.751  1.00 88.15           C  
ATOM   4695  CE2 PHE A 594      26.179  27.881 -28.830  1.00 88.15           C  
ATOM   4696  CZ  PHE A 594      27.522  27.649 -29.167  1.00 88.15           C
[truncated: 1,287,495 more chars]
