# Supplementary material for: Structural screens identify candidate human homologs of insect chemoreceptors and cryptic Drosophila gustatory receptor-like proteins
Source: eLife. 2023 Feb 20;12:e85537. doi: 10.7554/eLife.85537 (PMC9998090; doi:10.7554/eLife.85537)
Supplement: Source data 1. — Models of proteins analyzed in this work, either downloaded from the AlphaFold Protein Structure Database or, where not already available, predicted using the AlphaFold2 algorithm implemented in ColabFold (Mirdita et al., 2022). The four-letter code in the filename represents the first letter of the genus and the first three letters of the species (e.g., ‘Dmel’ = D. melanogaster); species names are given in full in the figures. [file elife-85537-data1.zip › MmusTRPV3_AF-Q8K424-F1-model_v4.pdb]

HEADER                                            01-JUN-22                     
TITLE     ALPHAFOLD MONOMER V2.0 PREDICTION FOR TRANSIENT RECEPTOR POTENTIAL    
TITLE    2 CATION CHANNEL SUBFAMILY V MEMBER 3 (Q8K424)                         
COMPND    MOL_ID: 1;                                                            
COMPND   2 MOLECULE: TRANSIENT RECEPTOR POTENTIAL CATION CHANNEL SUBFAMILY V    
COMPND   3 MEMBER 3;                                                            
COMPND   4 CHAIN: A                                                             
SOURCE    MOL_ID: 1;                                                            
SOURCE   2 ORGANISM_SCIENTIFIC: MUS MUSCULUS;                                   
SOURCE   3 ORGANISM_TAXID: 10090                                                
REMARK   1                                                                      
REMARK   1 REFERENCE 1                                                          
REMARK   1  AUTH   JOHN JUMPER, RICHARD EVANS, ALEXANDER PRITZEL, TIM GREEN,    
REMARK   1  AUTH 2 MICHAEL FIGURNOV, OLAF RONNEBERGER, KATHRYN TUNYASUVUNAKOOL, 
REMARK   1  AUTH 3 RUSS BATES, AUGUSTIN ZIDEK, ANNA POTAPENKO, ALEX BRIDGLAND,  
REMARK   1  AUTH 4 CLEMENS MEYER, SIMON A A KOHL, ANDREW J BALLARD,             
REMARK   1  AUTH 5 ANDREW COWIE, BERNARDINO ROMERA-PAREDES, STANISLAV NIKOLOV,  
REMARK   1  AUTH 6 RISHUB JAIN, JONAS ADLER, TREVOR BACK, STIG PETERSEN,        
REMARK   1  AUTH 7 DAVID REIMAN, ELLEN CLANCY, MICHAL ZIELINSKI,                
REMARK   1  AUTH 8 MARTIN STEINEGGER, MICHALINA PACHOLSKA, TAMAS BERGHAMMER,    
REMARK   1  AUTH 9 DAVID SILVER, ORIOL VINYALS, ANDREW W SENIOR,                
REMARK   1  AUTH10 KORAY KAVUKCUOGLU, PUSHMEET KOHLI, DEMIS HASSABIS            
REMARK   1  TITL   HIGHLY ACCURATE PROTEIN STRUCTURE PREDICTION WITH ALPHAFOLD  
REMARK   1  REF    NATURE                        V. 596   583 2021              
REMARK   1  REFN                   ISSN 0028-0836                               
REMARK   1  PMID   34265844                                                     
REMARK   1  DOI    10.1038/s41586-021-03819-2                                   
REMARK   1                                                                      
REMARK   1 DISCLAIMERS                                                          
REMARK   1 ALPHAFOLD DATA, COPYRIGHT (2021) DEEPMIND TECHNOLOGIES LIMITED. THE  
REMARK   1 INFORMATION PROVIDED IS THEORETICAL MODELLING ONLY AND CAUTION SHOULD
REMARK   1 BE EXERCISED IN ITS USE. IT IS PROVIDED "AS-IS" WITHOUT ANY WARRANTY 
REMARK   1 OF ANY KIND, WHETHER EXPRESSED OR IMPLIED. NO WARRANTY IS GIVEN THAT 
REMARK   1 USE OF THE INFORMATION SHALL NOT INFRINGE THE RIGHTS OF ANY THIRD    
REMARK   1 PARTY. THE INFORMATION IS NOT INTENDED TO BE A SUBSTITUTE FOR        
REMARK   1 PROFESSIONAL MEDICAL ADVICE, DIAGNOSIS, OR TREATMENT, AND DOES NOT   
REMARK   1 CONSTITUTE MEDICAL OR OTHER PROFESSIONAL ADVICE. IT IS AVAILABLE FOR 
REMARK   1 ACADEMIC AND COMMERCIAL PURPOSES, UNDER CC-BY 4.0 LICENCE.           
DBREF  XXXX A    1   791  UNP    Q8K424   TRPV3_MOUSE      1    791             
SEQRES   1 A  791  MET ASN ALA HIS SER LYS GLU MET ALA PRO LEU MET GLY          
SEQRES   2 A  791  LYS ARG THR THR ALA PRO GLY GLY ASN PRO VAL VAL LEU          
SEQRES   3 A  791  THR GLU LYS ARG PRO ALA ASP LEU THR PRO THR LYS LYS          
SEQRES   4 A  791  SER ALA HIS PHE PHE LEU GLU ILE GLU GLY PHE GLU PRO          
SEQRES   5 A  791  ASN PRO THR VAL THR LYS THR SER PRO PRO ILE PHE SER          
SEQRES   6 A  791  LYS PRO MET ASP SER ASN ILE ARG GLN CYS LEU SER GLY          
SEQRES   7 A  791  ASN CYS ASP ASP MET ASP SER PRO GLN SER PRO GLN ASP          
SEQRES   8 A  791  ASP VAL THR GLU THR PRO SER ASN PRO ASN SER PRO SER          
SEQRES   9 A  791  ALA ASN LEU ALA LYS GLU GLU GLN ARG GLN LYS LYS LYS          
SEQRES  10 A  791  ARG LEU LYS LYS ARG ILE PHE ALA ALA VAL SER GLU GLY          
SEQRES  11 A  791  CYS VAL GLU GLU LEU ARG GLU LEU LEU GLN ASP LEU GLN          
SEQRES  12 A  791  ASP LEU CYS ARG ARG ARG ARG GLY LEU ASP VAL PRO ASP          
SEQRES  13 A  791  PHE LEU MET HIS LYS LEU THR ALA SER ASP THR GLY LYS          
SEQRES  14 A  791  THR CYS LEU MET LYS ALA LEU LEU ASN ILE ASN PRO ASN          
SEQRES  15 A  791  THR LYS GLU ILE VAL ARG ILE LEU LEU ALA PHE ALA GLU          
SEQRES  16 A  791  GLU ASN ASP ILE LEU ASP ARG PHE ILE ASN ALA GLU TYR          
SEQRES  17 A  791  THR GLU GLU ALA TYR GLU GLY GLN THR ALA LEU ASN ILE          
SEQRES  18 A  791  ALA ILE GLU ARG ARG GLN GLY ASP ILE THR ALA VAL LEU          
SEQRES  19 A  791  ILE ALA ALA GLY ALA ASP VAL ASN ALA HIS ALA LYS GLY          
SEQRES  20 A  791  VAL PHE PHE ASN PRO LYS TYR GLN HIS GLU GLY PHE TYR          
SEQRES  21 A  791  PHE GLY GLU THR PRO LEU ALA LEU ALA ALA CYS THR ASN          
SEQRES  22 A  791  GLN PRO GLU ILE VAL GLN LEU LEU MET GLU ASN GLU GLN          
SEQRES  23 A  791  THR ASP ILE THR SER GLN ASP SER ARG GLY ASN ASN ILE          
SEQRES  24 A  791  LEU HIS ALA LEU VAL THR VAL ALA GLU ASP PHE LYS THR          
SEQRES  25 A  791  GLN ASN ASP PHE VAL LYS ARG MET TYR ASP MET ILE LEU          
SEQRES  26 A  791  LEU ARG SER GLY ASN TRP GLU LEU GLU THR MET ARG ASN          
SEQRES  27 A  791  ASN ASP GLY LEU THR PRO LEU GLN LEU ALA ALA LYS MET          
SEQRES  28 A  791  GLY LYS ALA GLU ILE LEU LYS TYR ILE LEU SER ARG GLU          
SEQRES  29 A  791  ILE LYS GLU LYS PRO LEU ARG SER LEU SER ARG LYS PHE          
SEQRES  30 A  791  THR ASP TRP ALA TYR GLY PRO VAL SER SER SER LEU TYR          
SEQRES  31 A  791  ASP LEU THR ASN VAL ASP THR THR THR ASP ASN SER VAL          
SEQRES  32 A  791  LEU GLU ILE ILE VAL TYR ASN THR ASN ILE ASP ASN ARG          
SEQRES  33 A  791  HIS GLU MET LEU THR LEU GLU PRO LEU HIS THR LEU LEU          
SEQRES  34 A  791  HIS THR LYS TRP LYS LYS PHE ALA LYS TYR MET PHE PHE          
SEQRES  35 A  791  LEU SER PHE CYS PHE TYR PHE PHE TYR ASN ILE THR LEU          
SEQRES  36 A  791  THR LEU VAL SER TYR TYR ARG PRO ARG GLU ASP GLU ASP          
SEQRES  37 A  791  LEU PRO HIS PRO LEU ALA LEU THR HIS LYS MET SER TRP          
SEQRES  38 A  791  LEU GLN LEU LEU GLY ARG MET PHE VAL LEU ILE TRP ALA          
SEQRES  39 A  791  THR CYS ILE SER VAL LYS GLU GLY ILE ALA ILE PHE LEU          
SEQRES  40 A  791  LEU ARG PRO SER ASP LEU GLN SER ILE LEU SER ASP ALA          
SEQRES  41 A  791  TRP PHE HIS PHE VAL PHE PHE VAL GLN ALA VAL LEU VAL          
SEQRES  42 A  791  ILE LEU SER VAL PHE LEU TYR LEU PHE ALA TYR LYS GLU          
SEQRES  43 A  791  TYR LEU ALA CYS LEU VAL LEU ALA MET ALA LEU GLY TRP          
SEQRES  44 A  791  ALA ASN MET LEU TYR TYR THR ARG GLY PHE GLN SER MET          
SEQRES  45 A  791  GLY MET TYR SER VAL MET ILE GLN LYS VAL ILE LEU HIS          
SEQRES  46 A  791  ASP VAL LEU LYS PHE LEU PHE VAL TYR ILE LEU PHE LEU          
SEQRES  47 A  791  LEU GLY PHE GLY VAL ALA LEU ALA SER LEU ILE GLU LYS          
SEQRES  48 A  791  CYS SER LYS ASP LYS LYS ASP CYS SER SER TYR GLY SER          
SEQRES  49 A  791  PHE SER ASP ALA VAL LEU GLU LEU PHE LYS LEU THR ILE          
SEQRES  50 A  791  GLY LEU GLY ASP LEU ASN ILE GLN GLN ASN SER THR TYR          
SEQRES  51 A  791  PRO ILE LEU PHE LEU PHE LEU LEU ILE THR TYR VAL ILE          
SEQRES  52 A  791  LEU THR PHE VAL LEU LEU LEU ASN MET LEU ILE ALA LEU          
SEQRES  53 A  791  MET GLY GLU THR VAL GLU ASN VAL SER LYS GLU SER GLU          
SEQRES  54 A  791  ARG ILE TRP ARG LEU GLN ARG ALA ARG THR ILE LEU GLU          
SEQRES  55 A  791  PHE GLU LYS MET LEU PRO GLU TRP LEU ARG SER ARG PHE          
SEQRES  56 A  791  ARG MET GLY GLU LEU CYS LYS VAL ALA ASP GLU ASP PHE          
SEQRES  57 A  791  ARG LEU CYS LEU ARG ILE ASN GLU VAL LYS TRP THR GLU          
SEQRES  58 A  791  TRP LYS THR HIS VAL SER PHE LEU ASN GLU ASP PRO GLY          
SEQRES  59 A  791  PRO ILE ARG ARG THR ALA ASP LEU ASN LYS ILE GLN ASP          
SEQRES  60 A  791  SER SER ARG SER ASN SER LYS THR THR LEU TYR ALA PHE          
SEQRES  61 A  791  ASP GLU LEU ASP GLU PHE PRO GLU THR SER VAL                  
CRYST1    1.000    1.000    1.000  90.00  90.00  90.00 P 1           1          
ORIGX1      1.000000  0.000000  0.000000        0.00000                         
ORIGX2      0.000000  1.000000  0.000000        0.00000                         
ORIGX3      0.000000  0.000000  1.000000        0.00000                         
SCALE1      1.000000  0.000000  0.000000        0.00000                         
SCALE2      0.000000  1.000000  0.000000        0.00000                         
SCALE3      0.000000  0.000000  1.000000        0.00000                         
MODEL        1                                                                  
ATOM      1  N   MET A   1     -19.590  54.140 -10.582  1.00 37.22           N  
ATOM      2  CA  MET A   1     -19.503  54.088 -12.056  1.00 37.22           C  
ATOM      3  C   MET A   1     -20.030  52.731 -12.481  1.00 37.22           C  
ATOM      4  CB  MET A   1     -18.072  54.352 -12.547  1.00 37.22           C  
ATOM      5  O   MET A   1     -19.484  51.721 -12.063  1.00 37.22           O  
ATOM      6  CG  MET A   1     -17.820  55.857 -12.703  1.00 37.22           C  
ATOM      7  SD  MET A   1     -16.073  56.270 -12.925  1.00 37.22           S  
ATOM      8  CE  MET A   1     -16.188  57.712 -14.019  1.00 37.22           C  
ATOM      9  N   ASN A   2     -21.182  52.756 -13.148  1.00 36.46           N  
ATOM     10  CA  ASN A   2     -22.043  51.625 -13.499  1.00 36.46           C  
ATOM     11  C   ASN A   2     -21.534  50.887 -14.744  1.00 36.46           C  
ATOM     12  CB  ASN A   2     -23.433  52.209 -13.849  1.00 36.46           C  
ATOM     13  O   ASN A   2     -21.013  51.555 -15.631  1.00 36.46           O  
ATOM     14  CG  ASN A   2     -24.169  52.856 -12.694  1.00 36.46           C  
ATOM     15  ND2 ASN A   2     -25.063  53.779 -12.963  1.00 36.46           N  
ATOM     16  OD1 ASN A   2     -23.936  52.557 -11.539  1.00 36.46           O  
ATOM     17  N   ALA A   3     -21.821  49.585 -14.864  1.00 44.80           N  
ATOM     18  CA  ALA A   3     -22.604  49.035 -15.986  1.00 44.80           C  
ATOM     19  C   ALA A   3     -22.769  47.505 -15.869  1.00 44.80           C  
ATOM     20  CB  ALA A   3     -22.001  49.385 -17.354  1.00 44.80           C  
ATOM     21  O   ALA A   3     -21.821  46.745 -16.035  1.00 44.80           O  
ATOM     22  N   HIS A   4     -24.010  47.082 -15.612  1.00 37.73           N  
ATOM     23  CA  HIS A   4     -24.553  45.765 -15.949  1.00 37.73           C  
ATOM     24  C   HIS A   4     -24.970  45.763 -17.427  1.00 37.73           C  
ATOM     25  CB  HIS A   4     -25.830  45.517 -15.114  1.00 37.73           C  
ATOM     26  O   HIS A   4     -25.567  46.744 -17.871  1.00 37.73           O  
ATOM     27  CG  HIS A   4     -25.665  44.659 -13.892  1.00 37.73           C  
ATOM     28  CD2 HIS A   4     -25.875  45.033 -12.593  1.00 37.73           C  
ATOM     29  ND1 HIS A   4     -25.426  43.302 -13.890  1.00 37.73           N  
ATOM     30  CE1 HIS A   4     -25.473  42.875 -12.618  1.00 37.73           C  
ATOM     31  NE2 HIS A   4     -25.754  43.894 -11.794  1.00 37.73           N  
ATOM     32  N   SER A   5     -24.806  44.631 -18.116  1.00 47.36           N  
ATOM     33  CA  SER A   5     -25.444  44.363 -19.414  1.00 47.36           C  
ATOM     34  C   SER A   5     -26.055  42.957 -19.422  1.00 47.36           C  
ATOM     35  CB  SER A   5     -24.448  44.520 -20.568  1.00 47.36           C  
ATOM     36  O   SER A   5     -25.355  41.968 -19.221  1.00 47.36           O  
ATOM     37  OG  SER A   5     -23.831  45.793 -20.523  1.00 47.36           O  
ATOM     38  N   LYS A   6     -27.379  42.897 -19.616  1.00 35.65           N  
ATOM     39  CA  LYS A   6     -28.195  41.717 -19.958  1.00 35.65           C  
ATOM     40  C   LYS A   6     -28.323  41.628 -21.482  1.00 35.65           C  
ATOM     41  CB  LYS A   6     -29.636  41.916 -19.435  1.00 35.65           C  
ATOM     42  O   LYS A   6     -28.596  42.657 -22.080  1.00 35.65           O  
ATOM     43  CG  LYS A   6     -29.933  41.485 -17.995  1.00 35.65           C  
ATOM     44  CD  LYS A   6     -31.392  41.852 -17.667  1.00 35.65           C  
ATOM     45  CE  LYS A   6     -31.844  41.242 -16.337  1.00 35.65           C  
ATOM     46  NZ  LYS A   6     -33.227  41.659 -15.992  1.00 35.65           N  
ATOM     47  N   GLU A   7     -28.282  40.420 -22.040  1.00 40.59           N  
ATOM     48  CA  GLU A   7     -28.853  39.984 -23.337  1.00 40.59           C  
ATOM     49  C   GLU A   7     -28.540  38.477 -23.469  1.00 40.59           C  
ATOM     50  CB  GLU A   7     -28.214  40.756 -24.516  1.00 40.59           C  
ATOM     51  O   GLU A   7     -27.498  38.053 -22.987  1.00 40.59           O  
ATOM     52  CG  GLU A   7     -29.203  41.763 -25.123  1.00 40.59           C  
ATOM     53  CD  GLU A   7     -28.656  42.599 -26.288  1.00 40.59           C  
ATOM     54  OE1 GLU A   7     -29.493  43.281 -26.923  1.00 40.59           O  
ATOM     55  OE2 GLU A   7     -27.430  42.562 -26.528  1.00 40.59           O  
ATOM     56  N   MET A   8     -29.298  37.554 -24.062  1.00 41.15           N  
ATOM     57  CA  MET A   8     -30.641  37.435 -24.641  1.00 41.15           C  
ATOM     58  C   MET A   8     -30.767  35.925 -24.975  1.00 41.15           C  
ATOM     59  CB  MET A   8     -30.766  38.252 -25.946  1.00 41.15           C  
ATOM     60  O   MET A   8     -29.808  35.329 -25.459  1.00 41.15           O  
ATOM     61  CG  MET A   8     -31.881  39.305 -25.913  1.00 41.15           C  
ATOM     62  SD  MET A   8     -31.985  40.245 -27.466  1.00 41.15           S  
ATOM     63  CE  MET A   8     -32.498  41.898 -26.906  1.00 41.15           C  
ATOM     64  N   ALA A   9     -31.912  35.288 -24.722  1.00 35.63           N  
ATOM     65  CA  ALA A   9     -32.201  33.917 -25.174  1.00 35.63           C  
ATOM     66  C   ALA A   9     -32.857  33.921 -26.566  1.00 35.63           C  
ATOM     67  CB  ALA A   9     -33.141  33.257 -24.156  1.00 35.63           C  
ATOM     68  O   ALA A   9     -33.533  34.899 -26.898  1.00 35.63           O  
ATOM     69  N   PRO A  10     -32.773  32.812 -27.330  1.00 41.61           N  
ATOM     70  CA  PRO A  10     -33.876  32.514 -28.244  1.00 41.61           C  
ATOM     71  C   PRO A  10     -34.263  31.019 -28.405  1.00 41.61           C  
ATOM     72  CB  PRO A  10     -33.398  33.139 -29.558  1.00 41.61           C  
ATOM     73  O   PRO A  10     -33.426  30.125 -28.408  1.00 41.61           O  
ATOM     74  CG  PRO A  10     -31.892  32.877 -29.560  1.00 41.61           C  
ATOM     75  CD  PRO A  10     -31.544  32.606 -28.091  1.00 41.61           C  
ATOM     76  N   LEU A  11     -35.568  30.839 -28.679  1.00 38.60           N  
ATOM     77  CA  LEU A  11     -36.231  29.846 -29.555  1.00 38.60           C  
ATOM     78  C   LEU A  11     -36.818  28.531 -28.984  1.00 38.60           C  
ATOM     79  CB  LEU A  11     -35.467  29.671 -30.882  1.00 38.60           C  
ATOM     80  O   LEU A  11     -36.156  27.518 -28.790  1.00 38.60           O  
ATOM     81  CG  LEU A  11     -35.564  30.927 -31.771  1.00 38.60           C  
ATOM     82  CD1 LEU A  11     -34.355  31.042 -32.696  1.00 38.60           C  
ATOM     83  CD2 LEU A  11     -36.838  30.927 -32.617  1.00 38.60           C  
ATOM     84  N   MET A  12     -38.156  28.564 -28.875  1.00 36.90           N  
ATOM     85  CA  MET A  12     -39.108  27.446 -28.837  1.00 36.90           C  
ATOM     86  C   MET A  12     -39.118  26.611 -30.134  1.00 36.90           C  
ATOM     87  CB  MET A  12     -40.540  28.017 -28.732  1.00 36.90           C  
ATOM     88  O   MET A  12     -39.117  27.169 -31.230  1.00 36.90           O  
ATOM     89  CG  MET A  12     -41.057  28.393 -27.345  1.00 36.90           C  
ATOM     90  SD  MET A  12     -42.841  28.755 -27.414  1.00 36.90           S  
ATOM     91  CE  MET A  12     -43.245  28.757 -25.648  1.00 36.90           C  
ATOM     92  N   GLY A  13     -39.344  25.297 -29.996  1.00 40.88           N  
ATOM     93  CA  GLY A  13     -39.800  24.394 -31.061  1.00 40.88           C  
ATOM     94  C   GLY A  13     -40.924  23.461 -30.575  1.00 40.88           C  
ATOM     95  O   GLY A  13     -40.701  22.596 -29.737  1.00 40.88           O  
ATOM     96  N   LYS A  14     -42.142  23.661 -31.101  1.00 34.53           N  
ATOM     97  CA  LYS A  14     -43.375  22.861 -30.916  1.00 34.53           C  
ATOM     98  C   LYS A  14     -43.335  21.528 -31.690  1.00 34.53           C  
ATOM     99  CB  LYS A  14     -44.558  23.667 -31.510  1.00 34.53           C  
ATOM    100  O   LYS A  14     -42.961  21.549 -32.858  1.00 34.53           O  
ATOM    101  CG  LYS A  14     -45.302  24.626 -30.573  1.00 34.53           C  
ATOM    102  CD  LYS A  14     -46.266  25.504 -31.398  1.00 34.53           C  
ATOM    103  CE  LYS A  14     -47.336  26.164 -30.519  1.00 34.53           C  
ATOM    104  NZ  LYS A  14     -48.132  27.167 -31.275  1.00 34.53           N  
ATOM    105  N   ARG A  15     -43.902  20.445 -31.128  1.00 37.78           N  
ATOM    106  CA  ARG A  15     -44.628  19.343 -31.829  1.00 37.78           C  
ATOM    107  C   ARG A  15     -45.491  18.573 -30.805  1.00 37.78           C  
ATOM    108  CB  ARG A  15     -43.643  18.398 -32.559  1.00 37.78           C  
ATOM    109  O   ARG A  15     -44.952  17.980 -29.886  1.00 37.78           O  
ATOM    110  CG  ARG A  15     -43.652  18.630 -34.083  1.00 37.78           C  
ATOM    111  CD  ARG A  15     -42.643  17.732 -34.802  1.00 37.78           C  
ATOM    112  NE  ARG A  15     -42.593  18.036 -36.247  1.00 37.78           N  
ATOM    113  NH1 ARG A  15     -40.989  16.498 -36.823  1.00 37.78           N  
ATOM    114  NH2 ARG A  15     -41.843  17.837 -38.391  1.00 37.78           N  
ATOM    115  CZ  ARG A  15     -41.813  17.457 -37.144  1.00 37.78           C  
ATOM    116  N   THR A  16     -46.790  18.880 -30.716  1.00 38.22           N  
ATOM    117  CA  THR A  16     -47.963  18.152 -31.274  1.00 38.22           C  
ATOM    118  C   THR A  16     -48.356  16.861 -30.546  1.00 38.22           C  
ATOM    119  CB  THR A  16     -47.977  17.923 -32.794  1.00 38.22           C  
ATOM    120  O   THR A  16     -47.685  15.841 -30.636  1.00 38.22           O  
ATOM    121  CG2 THR A  16     -48.236  19.218 -33.561  1.00 38.22           C  
ATOM    122  OG1 THR A  16     -46.764  17.368 -33.231  1.00 38.22           O  
ATOM    123  N   THR A  17     -49.511  16.958 -29.890  1.00 32.02           N  
ATOM    124  CA  THR A  17     -50.365  15.947 -29.260  1.00 32.02           C  
ATOM    125  C   THR A  17     -51.205  15.165 -30.283  1.00 32.02           C  
ATOM    126  CB  THR A  17     -51.361  16.707 -28.350  1.00 32.02           C  
ATOM    127  O   THR A  17     -51.699  15.756 -31.239  1.00 32.02           O  
ATOM    128  CG2 THR A  17     -50.734  17.157 -27.033  1.00 32.02           C  
ATOM    129  OG1 THR A  17     -51.802  17.904 -28.976  1.00 32.02           O  
ATOM    130  N   ALA A  18     -51.454  13.873 -30.031  1.00 35.32           N  
ATOM    131  CA  ALA A  18     -52.697  13.169 -30.391  1.00 35.32           C  
ATOM    132  C   ALA A  18     -52.843  11.870 -29.549  1.00 35.32           C  
ATOM    133  CB  ALA A  18     -52.749  12.842 -31.888  1.00 35.32           C  
ATOM    134  O   ALA A  18     -51.824  11.218 -29.315  1.00 35.32           O  
ATOM    135  N   PRO A  19     -54.051  11.495 -29.068  1.00 38.27           N  
ATOM    136  CA  PRO A  19     -54.250  10.454 -28.050  1.00 38.27           C  
ATOM    137  C   PRO A  19     -54.933   9.170 -28.576  1.00 38.27           C  
ATOM    138  CB  PRO A  19     -55.157  11.159 -27.036  1.00 38.27           C  
ATOM    139  O   PRO A  19     -55.564   9.185 -29.629  1.00 38.27           O  
ATOM    140  CG  PRO A  19     -56.115  11.948 -27.933  1.00 38.27           C  
ATOM    141  CD  PRO A  19     -55.300  12.246 -29.194  1.00 38.27           C  
ATOM    142  N   GLY A  20     -54.920   8.104 -27.763  1.00 33.68           N  
ATOM    143  CA  GLY A  20     -55.969   7.069 -27.753  1.00 33.68           C  
ATOM    144  C   GLY A  20     -55.505   5.621 -27.962  1.00 33.68           C  
ATOM    145  O   GLY A  20     -54.893   5.305 -28.974  1.00 33.68           O  
ATOM    146  N   GLY A  21     -55.886   4.732 -27.034  1.00 33.74           N  
ATOM    147  CA  GLY A  21     -55.915   3.277 -27.252  1.00 33.74           C  
ATOM    148  C   GLY A  21     -55.300   2.447 -26.123  1.00 33.74           C  
ATOM    149  O   GLY A  21     -54.100   2.217 -26.102  1.00 33.74           O  
ATOM    150  N   ASN A  22     -56.145   1.979 -25.208  1.00 32.21           N  
ATOM    151  CA  ASN A  22     -55.858   1.054 -24.103  1.00 32.21           C  
ATOM    152  C   ASN A  22     -56.441  -0.350 -24.480  1.00 32.21           C  
ATOM    153  CB  ASN A  22     -56.476   1.753 -22.860  1.00 32.21           C  
ATOM    154  O   ASN A  22     -57.139  -0.438 -25.491  1.00 32.21           O  
ATOM    155  CG  ASN A  22     -55.658   1.687 -21.584  1.00 32.21           C  
ATOM    156  ND2 ASN A  22     -56.243   2.028 -20.460  1.00 32.21           N  
ATOM    157  OD1 ASN A  22     -54.480   1.392 -21.578  1.00 32.21           O  
ATOM    158  N   PRO A  23     -56.319  -1.421 -23.672  1.00 42.74           N  
ATOM    159  CA  PRO A  23     -55.211  -2.393 -23.599  1.00 42.74           C  
ATOM    160  C   PRO A  23     -55.680  -3.864 -23.795  1.00 42.74           C  
ATOM    161  CB  PRO A  23     -54.727  -2.202 -22.158  1.00 42.74           C  
ATOM    162  O   PRO A  23     -56.853  -4.145 -23.588  1.00 42.74           O  
ATOM    163  CG  PRO A  23     -56.019  -1.940 -21.368  1.00 42.74           C  
ATOM    164  CD  PRO A  23     -57.038  -1.488 -22.410  1.00 42.74           C  
ATOM    165  N   VAL A  24     -54.794  -4.838 -24.078  1.00 35.19           N  
ATOM    166  CA  VAL A  24     -55.060  -6.281 -23.822  1.00 35.19           C  
ATOM    167  C   VAL A  24     -53.763  -7.047 -23.502  1.00 35.19           C  
ATOM    168  CB  VAL A  24     -55.839  -7.009 -24.953  1.00 35.19           C  
ATOM    169  O   VAL A  24     -52.766  -6.954 -24.210  1.00 35.19           O  
ATOM    170  CG1 VAL A  24     -56.065  -8.495 -24.626  1.00 35.19           C  
ATOM    171  CG2 VAL A  24     -57.247  -6.455 -25.217  1.00 35.19           C  
ATOM    172  N   VAL A  25     -53.838  -7.801 -22.406  1.00 29.24           N  
ATOM    173  CA  VAL A  25     -52.889  -8.742 -21.787  1.00 29.24           C  
ATOM    174  C   VAL A  25     -52.671  -9.997 -22.643  1.00 29.24           C  
ATOM    175  CB  VAL A  25     -53.551  -9.166 -20.449  1.00 29.24           C  
ATOM    176  O   VAL A  25     -53.647 -10.518 -23.169  1.00 29.24           O  
ATOM    177  CG1 VAL A  25     -52.862 -10.318 -19.709  1.00 29.24           C  
ATOM    178  CG2 VAL A  25     -53.650  -7.975 -19.483  1.00 29.24           C  
ATOM    179  N   LEU A  26     -51.449 -10.550 -22.680  1.00 34.39           N  
ATOM    180  CA  LEU A  26     -51.207 -12.003 -22.766  1.00 34.39           C  
ATOM    181  C   LEU A  26     -49.774 -12.358 -22.312  1.00 34.39           C  
ATOM    182  CB  LEU A  26     -51.540 -12.565 -24.166  1.00 34.39           C  
ATOM    183  O   LEU A  26     -48.780 -11.818 -22.787  1.00 34.39           O  
ATOM    184  CG  LEU A  26     -52.881 -13.340 -24.200  1.00 34.39           C  
ATOM    185  CD1 LEU A  26     -53.453 -13.357 -25.617  1.00 34.39           C  
ATOM    186  CD2 LEU A  26     -52.725 -14.780 -23.710  1.00 34.39           C  
ATOM    187  N   THR A  27     -49.732 -13.251 -21.331  1.00 28.58           N  
ATOM    188  CA  THR A  27     -48.622 -13.879 -20.603  1.00 28.58           C  
ATOM    189  C   THR A  27     -47.922 -14.968 -21.422  1.00 28.58           C  
ATOM    190  CB  THR A  27     -49.240 -14.604 -19.370  1.00 28.58           C  
ATOM    191  O   THR A  27     -48.626 -15.823 -21.944  1.00 28.58           O  
ATOM    192  CG2 THR A  27     -48.946 -13.901 -18.051  1.00 28.58           C  
ATOM    193  OG1 THR A  27     -50.659 -14.698 -19.435  1.00 28.58           O  
ATOM    194  N   GLU A  28     -46.580 -15.067 -21.399  1.00 32.38           N  
ATOM    195  CA  GLU A  28     -45.887 -16.377 -21.393  1.00 32.38           C  
ATOM    196  C   GLU A  28     -44.385 -16.332 -20.996  1.00 32.38           C  
ATOM    197  CB  GLU A  28     -46.085 -17.185 -22.702  1.00 32.38           C  
ATOM    198  O   GLU A  28     -43.566 -15.670 -21.622  1.00 32.38           O  
ATOM    199  CG  GLU A  28     -46.765 -18.526 -22.356  1.00 32.38           C  
ATOM    200  CD  GLU A  28     -47.077 -19.440 -23.550  1.00 32.38           C  
ATOM    201  OE1 GLU A  28     -47.343 -20.633 -23.257  1.00 32.38           O  
ATOM    202  OE2 GLU A  28     -47.035 -18.974 -24.708  1.00 32.38           O  
ATOM    203  N   LYS A  29     -44.084 -17.055 -19.901  1.00 32.29           N  
ATOM    204  CA  LYS A  29     -42.906 -17.873 -19.503  1.00 32.29           C  
ATOM    205  C   LYS A  29     -41.458 -17.559 -19.974  1.00 32.29           C  
ATOM    206  CB  LYS A  29     -43.242 -19.333 -19.855  1.00 32.29           C  
ATOM    207  O   LYS A  29     -41.131 -17.623 -21.152  1.00 32.29           O  
ATOM    208  CG  LYS A  29     -44.293 -19.943 -18.911  1.00 32.29           C  
ATOM    209  CD  LYS A  29     -44.722 -21.326 -19.411  1.00 32.29           C  
ATOM    210  CE  LYS A  29     -45.679 -21.996 -18.421  1.00 32.29           C  
ATOM    211  NZ  LYS A  29     -46.267 -23.221 -19.014  1.00 32.29           N  
ATOM    212  N   ARG A  30     -40.551 -17.457 -18.978  1.00 24.14           N  
ATOM    213  CA  ARG A  30     -39.075 -17.679 -19.043  1.00 24.14           C  
ATOM    214  C   ARG A  30     -38.718 -19.094 -19.557  1.00 24.14           C  
ATOM    215  CB  ARG A  30     -38.467 -17.527 -17.627  1.00 24.14           C  
ATOM    216  O   ARG A  30     -39.482 -20.025 -19.296  1.00 24.14           O  
ATOM    217  CG  ARG A  30     -38.208 -16.095 -17.140  1.00 24.14           C  
ATOM    218  CD  ARG A  30     -37.590 -16.141 -15.728  1.00 24.14           C  
ATOM    219  NE  ARG A  30     -37.228 -14.799 -15.225  1.00 24.14           N  
ATOM    220  NH1 ARG A  30     -36.830 -15.371 -13.025  1.00 24.14           N  
ATOM    221  NH2 ARG A  30     -36.568 -13.259 -13.674  1.00 24.14           N  
ATOM    222  CZ  ARG A  30     -36.879 -14.487 -13.984  1.00 24.14           C  
ATOM    223  N   PRO A  31     -37.528 -19.287 -20.164  1.00 33.82           N  
ATOM    224  CA  PRO A  31     -36.427 -19.936 -19.429  1.00 33.82           C  
ATOM    225  C   PRO A  31     -35.024 -19.347 -19.709  1.00 33.82           C  
ATOM    226  CB  PRO A  31     -36.509 -21.414 -19.819  1.00 33.82           C  
ATOM    227  O   PRO A  31     -34.854 -18.438 -20.514  1.00 33.82           O  
ATOM    228  CG  PRO A  31     -36.971 -21.365 -21.272  1.00 33.82           C  
ATOM    229  CD  PRO A  31     -37.536 -19.954 -21.464  1.00 33.82           C  
ATOM    230  N   ALA A  32     -34.057 -19.856 -18.946  1.00 29.15           N  
ATOM    231  CA  ALA A  32     -32.670 -19.433 -18.790  1.00 29.15           C  
ATOM    232  C   ALA A  32     -31.724 -19.743 -19.974  1.00 29.15           C  
ATOM    233  CB  ALA A  32     -32.181 -20.140 -17.513  1.00 29.15           C  
ATOM    234  O   ALA A  32     -32.036 -20.547 -20.849  1.00 29.15           O  
ATOM    235  N   ASP A  33     -30.533 -19.148 -19.851  1.00 27.66           N  
ATOM    236  CA  ASP A  33     -29.241 -19.443 -20.485  1.00 27.66           C  
ATOM    237  C   ASP A  33     -28.915 -18.903 -21.888  1.00 27.66           C  
ATOM    238  CB  ASP A  33     -28.824 -20.914 -20.283  1.00 27.66           C  
ATOM    239  O   ASP A  33     -29.731 -18.842 -22.800  1.00 27.66           O  
ATOM    240  CG  ASP A  33     -28.623 -21.277 -18.807  1.00 27.66           C  
ATOM    241  OD1 ASP A  33     -28.340 -20.348 -18.014  1.00 27.66           O  
ATOM    242  OD2 ASP A  33     -28.724 -22.480 -18.490  1.00 27.66           O  
ATOM    243  N   LEU A  34     -27.617 -18.591 -22.009  1.00 31.08           N  
ATOM    244  CA  LEU A  34     -26.810 -18.163 -23.159  1.00 31.08           C  
ATOM    245  C   LEU A  34     -26.581 -16.649 -23.352  1.00 31.08           C  
ATOM    246  CB  LEU A  34     -27.111 -18.957 -24.442  1.00 31.08           C  
ATOM    247  O   LEU A  34     -27.380 -15.890 -23.894  1.00 31.08           O  
ATOM    248  CG  LEU A  34     -26.714 -20.446 -24.306  1.00 31.08           C  
ATOM    249  CD1 LEU A  34     -27.914 -21.387 -24.379  1.00 31.08           C  
ATOM    250  CD2 LEU A  34     -25.732 -20.834 -25.414  1.00 31.08           C  
ATOM    251  N   THR A  35     -25.375 -16.267 -22.923  1.00 24.64           N  
ATOM    252  CA  THR A  35     -24.495 -15.206 -23.437  1.00 24.64           C  
ATOM    253  C   THR A  35     -24.806 -14.697 -24.852  1.00 24.64           C  
ATOM    254  CB  THR A  35     -23.057 -15.779 -23.482  1.00 24.64           C  
ATOM    255  O   THR A  35     -24.994 -15.479 -25.782  1.00 24.64           O  
ATOM    256  CG2 THR A  35     -22.389 -15.792 -22.109  1.00 24.64           C  
ATOM    257  OG1 THR A  35     -23.048 -17.129 -23.908  1.00 24.64           O  
ATOM    258  N   PRO A  36     -24.643 -13.379 -25.072  1.00 33.24           N  
ATOM    259  CA  PRO A  36     -23.972 -12.966 -26.295  1.00 33.24           C  
ATOM    260  C   PRO A  36     -22.905 -11.893 -26.066  1.00 33.24           C  
ATOM    261  CB  PRO A  36     -25.071 -12.505 -27.244  1.00 33.24           C  
ATOM    262  O   PRO A  36     -23.101 -10.836 -25.470  1.00 33.24           O  
ATOM    263  CG  PRO A  36     -26.136 -11.947 -26.301  1.00 33.24           C  
ATOM    264  CD  PRO A  36     -25.776 -12.478 -24.906  1.00 33.24           C  
ATOM    265  N   THR A  37     -21.755 -12.196 -26.645  1.00 30.74           N  
ATOM    266  CA  THR A  37     -20.680 -11.296 -27.037  1.00 30.74           C  
ATOM    267  C   THR A  37     -21.153 -10.083 -27.849  1.00 30.74           C  
ATOM    268  CB  THR A  37     -19.746 -12.104 -27.953  1.00 30.74           C  
ATOM    269  O   THR A  37     -22.044 -10.203 -28.686  1.00 30.74           O  
ATOM    270  CG2 THR A  37     -18.952 -13.164 -27.190  1.00 30.74           C  
ATOM    271  OG1 THR A  37     -20.508 -12.781 -28.934  1.00 30.74           O  
ATOM    272  N   LYS A  38     -20.395  -8.984 -27.713  1.00 28.73           N  
ATOM    273  CA  LYS A  38     -20.251  -7.847 -28.646  1.00 28.73           C  
ATOM    274  C   LYS A  38     -21.497  -6.984 -28.898  1.00 28.73           C  
ATOM    275  CB  LYS A  38     -19.632  -8.315 -29.981  1.00 28.73           C  
ATOM    276  O   LYS A  38     -22.233  -7.180 -29.858  1.00 28.73           O  
ATOM    277  CG  LYS A  38     -18.143  -8.672 -29.881  1.00 28.73           C  
ATOM    278  CD  LYS A  38     -17.609  -9.112 -31.253  1.00 28.73           C  
ATOM    279  CE  LYS A  38     -16.101  -9.382 -31.182  1.00 28.73           C  
ATOM    280  NZ  LYS A  38     -15.563  -9.845 -32.487  1.00 28.73           N  
ATOM    281  N   LYS A  39     -21.564  -5.866 -28.169  1.00 31.46           N  
ATOM    282  CA  LYS A  39     -21.984  -4.577 -28.736  1.00 31.46           C  
ATOM    283  C   LYS A  39     -20.955  -3.506 -28.389  1.00 31.46           C  
ATOM    284  CB  LYS A  39     -23.405  -4.188 -28.301  1.00 31.46           C  
ATOM    285  O   LYS A  39     -20.852  -3.057 -27.257  1.00 31.46           O  
ATOM    286  CG  LYS A  39     -24.456  -4.926 -29.145  1.00 31.46           C  
ATOM    287  CD  LYS A  39     -25.872  -4.439 -28.826  1.00 31.46           C  
ATOM    288  CE  LYS A  39     -26.880  -5.156 -29.730  1.00 31.46           C  
ATOM    289  NZ  LYS A  39     -28.276  -4.771 -29.401  1.00 31.46           N  
ATOM    290  N   SER A  40     -20.185  -3.132 -29.402  1.00 26.39           N  
ATOM    291  CA  SER A  40     -19.521  -1.841 -29.519  1.00 26.39           C  
ATOM    292  C   SER A  40     -20.578  -0.735 -29.526  1.00 26.39           C  
ATOM    293  CB  SER A  40     -18.776  -1.828 -30.864  1.00 26.39           C  
ATOM    294  O   SER A  40     -21.400  -0.699 -30.442  1.00 26.39           O  
ATOM    295  OG  SER A  40     -19.640  -2.282 -31.899  1.00 26.39           O  
ATOM    296  N   ALA A  41     -20.561   0.158 -28.542  1.00 32.63           N  
ATOM    297  CA  ALA A  41     -21.249   1.440 -28.622  1.00 32.63           C  
ATOM    298  C   ALA A  41     -20.610   2.432 -27.640  1.00 32.63           C  
ATOM    299  CB  ALA A  41     -22.751   1.259 -28.353  1.00 32.63           C  
ATOM    300  O   ALA A  41     -20.695   2.256 -26.433  1.00 32.63           O  
ATOM    301  N   HIS A  42     -19.988   3.461 -28.217  1.00 29.62           N  
ATOM    302  CA  HIS A  42     -19.786   4.796 -27.651  1.00 29.62           C  
ATOM    303  C   HIS A  42     -18.992   4.924 -26.342  1.00 29.62           C  
ATOM    304  CB  HIS A  42     -21.132   5.530 -27.655  1.00 29.62           C  
ATOM    305  O   HIS A  42     -19.535   5.093 -25.257  1.00 29.62           O  
ATOM    306  CG  HIS A  42     -21.534   5.888 -29.063  1.00 29.62           C  
ATOM    307  CD2 HIS A  42     -22.231   5.118 -29.956  1.00 29.62           C  
ATOM    308  ND1 HIS A  42     -21.156   7.032 -29.724  1.00 29.62           N  
ATOM    309  CE1 HIS A  42     -21.617   6.958 -30.983  1.00 29.62           C  
ATOM    310  NE2 HIS A  42     -22.265   5.798 -31.176  1.00 29.62           N  
ATOM    311  N   PHE A  43     -17.668   4.989 -26.503  1.00 26.37           N  
ATOM    312  CA  PHE A  43     -16.770   5.670 -25.573  1.00 26.37           C  
ATOM    313  C   PHE A  43     -16.795   7.175 -25.907  1.00 26.37           C  
ATOM    314  CB  PHE A  43     -15.361   5.044 -25.682  1.00 26.37           C  
ATOM    315  O   PHE A  43     -16.122   7.626 -26.830  1.00 26.37           O  
ATOM    316  CG  PHE A  43     -14.740   4.654 -24.357  1.00 26.37           C  
ATOM    317  CD1 PHE A  43     -13.883   5.541 -23.678  1.00 26.37           C  
ATOM    318  CD2 PHE A  43     -15.006   3.384 -23.811  1.00 26.37           C  
ATOM    319  CE1 PHE A  43     -13.292   5.155 -22.462  1.00 26.37           C  
ATOM    320  CE2 PHE A  43     -14.412   2.998 -22.597  1.00 26.37           C  
ATOM    321  CZ  PHE A  43     -13.554   3.884 -21.922  1.00 26.37           C  
ATOM    322  N   PHE A  44     -17.644   7.932 -25.217  1.00 26.96           N  
ATOM    323  CA  PHE A  44     -17.589   9.394 -25.138  1.00 26.96           C  
ATOM    324  C   PHE A  44     -18.225   9.764 -23.795  1.00 26.96           C  
ATOM    325  CB  PHE A  44     -18.279  10.061 -26.352  1.00 26.96           C  
ATOM    326  O   PHE A  44     -19.440   9.893 -23.695  1.00 26.96           O  
ATOM    327  CG  PHE A  44     -17.581  11.316 -26.857  1.00 26.96           C  
ATOM    328  CD1 PHE A  44     -17.915  12.591 -26.357  1.00 26.96           C  
ATOM    329  CD2 PHE A  44     -16.585  11.201 -27.847  1.00 26.96           C  
ATOM    330  CE1 PHE A  44     -17.263  13.737 -26.851  1.00 26.96           C  
ATOM    331  CE2 PHE A  44     -15.937  12.347 -28.344  1.00 26.96           C  
ATOM    332  CZ  PHE A  44     -16.277  13.617 -27.846  1.00 26.96           C  
ATOM    333  N   LEU A  45     -17.412   9.802 -22.739  1.00 33.66           N  
ATOM    334  CA  LEU A  45     -17.797  10.421 -21.476  1.00 33.66           C  
ATOM    335  C   LEU A  45     -16.902  11.633 -21.280  1.00 33.66           C  
ATOM    336  CB  LEU A  45     -17.775   9.433 -20.297  1.00 33.66           C  
ATOM    337  O   LEU A  45     -15.674  11.547 -21.337  1.00 33.66           O  
ATOM    338  CG  LEU A  45     -19.130   8.727 -20.088  1.00 33.66           C  
ATOM    339  CD1 LEU A  45     -18.966   7.578 -19.092  1.00 33.66           C  
ATOM    340  CD2 LEU A  45     -20.208   9.667 -19.537  1.00 33.66           C  
ATOM    341  N   GLU A  46     -17.597  12.753 -21.162  1.00 29.37           N  
ATOM    342  CA  GLU A  46     -17.115  14.102 -20.957  1.00 29.37           C  
ATOM    343  C   GLU A  46     -16.145  14.163 -19.777  1.00 29.37           C  
ATOM    344  CB  GLU A  46     -18.350  14.992 -20.723  1.00 29.37           C  
ATOM    345  O   GLU A  46     -16.423  13.699 -18.673  1.00 29.37           O  
ATOM    346  CG  GLU A  46     -19.134  15.216 -22.032  1.00 29.37           C  
ATOM    347  CD  GLU A  46     -20.620  15.556 -21.836  1.00 29.37           C  
ATOM    348  OE1 GLU A  46     -21.122  16.390 -22.625  1.00 29.37           O  
ATOM    349  OE2 GLU A  46     -21.269  14.886 -21.003  1.00 29.37           O  
ATOM    350  N   ILE A  47     -14.984  14.755 -20.043  1.00 30.43           N  
ATOM    351  CA  ILE A  47     -14.076  15.262 -19.025  1.00 30.43           C  
ATOM    352  C   ILE A  47     -14.674  16.601 -18.587  1.00 30.43           C  
ATOM    353  CB  ILE A  47     -12.646  15.391 -19.612  1.00 30.43           C  
ATOM    354  O   ILE A  47     -14.444  17.620 -19.237  1.00 30.43           O  
ATOM    355  CG1 ILE A  47     -12.103  14.008 -20.052  1.00 30.43           C  
ATOM    356  CG2 ILE A  47     -11.685  16.048 -18.602  1.00 30.43           C  
ATOM    357  CD1 ILE A  47     -10.783  14.067 -20.832  1.00 30.43           C  
ATOM    358  N   GLU A  48     -15.468  16.604 -17.517  1.00 29.94           N  
ATOM    359  CA  GLU A  48     -15.704  17.835 -16.763  1.00 29.94           C  
ATOM    360  C   GLU A  48     -14.436  18.143 -15.962  1.00 29.94           C  
ATOM    361  CB  GLU A  48     -16.962  17.769 -15.882  1.00 29.94           C  
ATOM    362  O   GLU A  48     -14.053  17.426 -15.036  1.00 29.94           O  
ATOM    363  CG  GLU A  48     -18.234  18.068 -16.698  1.00 29.94           C  
ATOM    364  CD  GLU A  48     -19.487  18.266 -15.824  1.00 29.94           C  
ATOM    365  OE1 GLU A  48     -20.422  18.948 -16.305  1.00 29.94           O  
ATOM    366  OE2 GLU A  48     -19.509  17.755 -14.682  1.00 29.94           O  
ATOM    367  N   GLY A  49     -13.737  19.192 -16.396  1.00 27.49           N  
ATOM    368  CA  GLY A  49     -12.585  19.748 -15.707  1.00 27.49           C  
ATOM    369  C   GLY A  49     -12.996  20.363 -14.373  1.00 27.49           C  
ATOM    370  O   GLY A  49     -13.927  21.162 -14.308  1.00 27.49           O  
ATOM    371  N   PHE A  50     -12.269  20.010 -13.317  1.00 29.08           N  
ATOM    372  CA  PHE A  50     -12.355  20.683 -12.028  1.00 29.08           C  
ATOM    373  C   PHE A  50     -11.171  21.647 -11.889  1.00 29.08           C  
ATOM    374  CB  PHE A  50     -12.466  19.651 -10.891  1.00 29.08           C  
ATOM    375  O   PHE A  50     -10.020  21.226 -11.762  1.00 29.08           O  
ATOM    376  CG  PHE A  50     -13.722  19.828 -10.061  1.00 29.08           C  
ATOM    377  CD1 PHE A  50     -13.698  20.632  -8.906  1.00 29.08           C  
ATOM    378  CD2 PHE A  50     -14.926  19.221 -10.465  1.00 29.08           C  
ATOM    379  CE1 PHE A  50     -14.868  20.808  -8.145  1.00 29.08           C  
ATOM    380  CE2 PHE A  50     -16.096  19.400  -9.706  1.00 29.08           C  
ATOM    381  CZ  PHE A  50     -16.066  20.189  -8.543  1.00 29.08           C  
ATOM    382  N   GLU A  51     -11.469  22.946 -11.944  1.00 29.94           N  
ATOM    383  CA  GLU A  51     -10.564  24.030 -11.551  1.00 29.94           C  
ATOM    384  C   GLU A  51     -10.244  23.954 -10.043  1.00 29.94           C  
ATOM    385  CB  GLU A  51     -11.229  25.398 -11.792  1.00 29.94           C  
ATOM    386  O   GLU A  51     -11.157  23.737  -9.238  1.00 29.94           O  
ATOM    387  CG  GLU A  51     -11.395  25.820 -13.258  1.00 29.94           C  
ATOM    388  CD  GLU A  51     -11.906  27.272 -13.383  1.00 29.94           C  
ATOM    389  OE1 GLU A  51     -11.644  27.891 -14.438  1.00 29.94           O  
ATOM    390  OE2 GLU A  51     -12.555  27.765 -12.428  1.00 29.94           O  
ATOM    391  N   PRO A  52      -8.997  24.211  -9.605  1.00 31.21           N  
ATOM    392  CA  PRO A  52      -8.701  24.438  -8.203  1.00 31.21           C  
ATOM    393  C   PRO A  52      -8.772  25.942  -7.908  1.00 31.21           C  
ATOM    394  CB  PRO A  52      -7.301  23.849  -8.019  1.00 31.21           C  
ATOM    395  O   PRO A  52      -7.853  26.688  -8.237  1.00 31.21           O  
ATOM    396  CG  PRO A  52      -6.615  24.119  -9.363  1.00 31.21           C  
ATOM    397  CD  PRO A  52      -7.762  24.242 -10.377  1.00 31.21           C  
ATOM    398  N   ASN A  53      -9.830  26.397  -7.236  1.00 29.28           N  
ATOM    399  CA  ASN A  53      -9.831  27.712  -6.589  1.00 29.28           C  
ATOM    400  C   ASN A  53      -9.569  27.552  -5.082  1.00 29.28           C  
ATOM    401  CB  ASN A  53     -11.136  28.476  -6.894  1.00 29.28           C  
ATOM    402  O   ASN A  53     -10.336  26.863  -4.404  1.00 29.28           O  
ATOM    403  CG  ASN A  53     -10.959  29.529  -7.979  1.00 29.28           C  
ATOM    404  ND2 ASN A  53     -11.987  29.814  -8.739  1.00 29.28           N  
ATOM    405  OD1 ASN A  53      -9.917  30.140  -8.137  1.00 29.28           O  
ATOM    406  N   PRO A  54      -8.512  28.172  -4.522  1.00 34.18           N  
ATOM    407  CA  PRO A  54      -8.295  28.203  -3.088  1.00 34.18           C  
ATOM    408  C   PRO A  54      -9.059  29.376  -2.450  1.00 34.18           C  
ATOM    409  CB  PRO A  54      -6.774  28.313  -2.943  1.00 34.18           C  
ATOM    410  O   PRO A  54      -9.295  30.401  -3.082  1.00 34.18           O  
ATOM    411  CG  PRO A  54      -6.372  29.185  -4.136  1.00 34.18           C  
ATOM    412  CD  PRO A  54      -7.420  28.861  -5.204  1.00 34.18           C  
ATOM    413  N   THR A  55      -9.313  29.249  -1.144  1.00 28.29           N  
ATOM    414  CA  THR A  55      -9.643  30.295  -0.149  1.00 28.29           C  
ATOM    415  C   THR A  55     -11.115  30.557   0.238  1.00 28.29           C  
ATOM    416  CB  THR A  55      -8.858  31.620  -0.318  1.00 28.29           C  
ATOM    417  O   THR A  55     -12.007  30.717  -0.584  1.00 28.29           O  
ATOM    418  CG2 THR A  55      -7.346  31.435  -0.436  1.00 28.29           C  
ATOM    419  OG1 THR A  55      -9.283  32.383  -1.415  1.00 28.29           O  
ATOM    420  N   VAL A  56     -11.273  30.725   1.565  1.00 32.23           N  
ATOM    421  CA  VAL A  56     -12.306  31.477   2.316  1.00 32.23           C  
ATOM    422  C   VAL A  56     -13.460  30.681   2.965  1.00 32.23           C  
ATOM    423  CB  VAL A  56     -12.734  32.790   1.617  1.00 32.23           C  
ATOM    424  O   VAL A  56     -14.545  30.507   2.428  1.00 32.23           O  
ATOM    425  CG1 VAL A  56     -13.499  33.712   2.571  1.00 32.23           C  
ATOM    426  CG2 VAL A  56     -11.526  33.620   1.149  1.00 32.23           C  
ATOM    427  N   THR A  57     -13.199  30.289   4.221  1.00 26.45           N  
ATOM    428  CA  THR A  57     -14.065  30.374   5.420  1.00 26.45           C  
ATOM    429  C   THR A  57     -15.595  30.341   5.252  1.00 26.45           C  
ATOM    430  CB  THR A  57     -13.730  31.652   6.221  1.00 26.45           C  
ATOM    431  O   THR A  57     -16.201  31.343   4.873  1.00 26.45           O  
ATOM    432  CG2 THR A  57     -12.289  31.706   6.727  1.00 26.45           C  
ATOM    433  OG1 THR A  57     -13.914  32.793   5.429  1.00 26.45           O  
ATOM    434  N   LYS A  58     -16.222  29.267   5.756  1.00 30.02           N  
ATOM    435  CA  LYS A  58     -17.368  29.292   6.693  1.00 30.02           C  
ATOM    436  C   LYS A  58     -17.667  27.865   7.163  1.00 30.02           C  
ATOM    437  CB  LYS A  58     -18.626  29.930   6.066  1.00 30.02           C  
ATOM    438  O   LYS A  58     -17.905  26.973   6.358  1.00 30.02           O  
ATOM    439  CG  LYS A  58     -18.803  31.391   6.528  1.00 30.02           C  
ATOM    440  CD  LYS A  58     -19.781  32.148   5.624  1.00 30.02           C  
ATOM    441  CE  LYS A  58     -19.759  33.643   5.957  1.00 30.02           C  
ATOM    442  NZ  LYS A  58     -20.723  34.393   5.115  1.00 30.02           N  
ATOM    443  N   THR A  59     -17.632  27.670   8.475  1.00 26.82           N  
ATOM    444  CA  THR A  59     -18.070  26.466   9.185  1.00 26.82           C  
ATOM    445  C   THR A  59     -19.517  26.136   8.811  1.00 26.82           C  
ATOM    446  CB  THR A  59     -17.956  26.716  10.704  1.00 26.82           C  
ATOM    447  O   THR A  59     -20.446  26.827   9.224  1.00 26.82           O  
ATOM    448  CG2 THR A  59     -16.548  26.422  11.218  1.00 26.82           C  
ATOM    449  OG1 THR A  59     -18.197  28.078  11.017  1.00 26.82           O  
ATOM    450  N   SER A  60     -19.710  25.097   8.001  1.00 27.45           N  
ATOM    451  CA  SER A  60     -21.015  24.481   7.753  1.00 27.45           C  
ATOM    452  C   SER A  60     -21.231  23.330   8.750  1.00 27.45           C  
ATOM    453  CB  SER A  60     -21.153  24.024   6.293  1.00 27.45           C  
ATOM    454  O   SER A  60     -20.269  22.639   9.097  1.00 27.45           O  
ATOM    455  OG  SER A  60     -19.957  23.451   5.802  1.00 27.45           O  
ATOM    456  N   PRO A  61     -22.459  23.145   9.271  1.00 28.21           N  
ATOM    457  CA  PRO A  61     -22.785  22.030  10.158  1.00 28.21           C  
ATOM    458  C   PRO A  61     -22.653  20.705   9.388  1.00 28.21           C  
ATOM    459  CB  PRO A  61     -24.209  22.318  10.647  1.00 28.21           C  
ATOM    460  O   PRO A  61     -22.651  20.729   8.154  1.00 28.21           O  
ATOM    461  CG  PRO A  61     -24.836  23.067   9.476  1.00 28.21           C  
ATOM    462  CD  PRO A  61     -23.670  23.861   8.895  1.00 28.21           C  
ATOM    463  N   PRO A  62     -22.523  19.555  10.077  1.00 28.50           N  
ATOM    464  CA  PRO A  62     -22.276  18.282   9.415  1.00 28.50           C  
ATOM    465  C   PRO A  62     -23.373  18.042   8.382  1.00 28.50           C  
ATOM    466  CB  PRO A  62     -22.263  17.225  10.525  1.00 28.50           C  
ATOM    467  O   PRO A  62     -24.559  18.027   8.719  1.00 28.50           O  
ATOM    468  CG  PRO A  62     -23.120  17.856  11.624  1.00 28.50           C  
ATOM    469  CD  PRO A  62     -22.785  19.339  11.491  1.00 28.50           C  
ATOM    470  N   ILE A  63     -22.969  17.868   7.123  1.00 26.88           N  
ATOM    471  CA  ILE A  63     -23.823  17.325   6.072  1.00 26.88           C  
ATOM    472  C   ILE A  63     -24.004  15.847   6.431  1.00 26.88           C  
ATOM    473  CB  ILE A  63     -23.227  17.586   4.661  1.00 26.88           C  
ATOM    474  O   ILE A  63     -23.375  14.964   5.863  1.00 26.88           O  
ATOM    475  CG1 ILE A  63     -23.046  19.106   4.417  1.00 26.88           C  
ATOM    476  CG2 ILE A  63     -24.131  16.988   3.563  1.00 26.88           C  
ATOM    477  CD1 ILE A  63     -22.297  19.455   3.124  1.00 26.88           C  
ATOM    478  N   PHE A  64     -24.821  15.587   7.454  1.00 31.37           N  
ATOM    479  CA  PHE A  64     -25.502  14.315   7.567  1.00 31.37           C  
ATOM    480  C   PHE A  64     -26.399  14.237   6.343  1.00 31.37           C  
ATOM    481  CB  PHE A  64     -26.278  14.193   8.889  1.00 31.37           C  
ATOM    482  O   PHE A  64     -27.185  15.153   6.069  1.00 31.37           O  
ATOM    483  CG  PHE A  64     -25.424  13.642  10.016  1.00 31.37           C  
ATOM    484  CD1 PHE A  64     -25.269  12.251  10.158  1.00 31.37           C  
ATOM    485  CD2 PHE A  64     -24.726  14.511  10.874  1.00 31.37           C  
ATOM    486  CE1 PHE A  64     -24.405  11.731  11.138  1.00 31.37           C  
ATOM    487  CE2 PHE A  64     -23.846  13.994  11.845  1.00 31.37           C  
ATOM    488  CZ  PHE A  64     -23.680  12.601  11.970  1.00 31.37           C  
ATOM    489  N   SER A  65     -26.204  13.169   5.577  1.00 31.32           N  
ATOM    490  CA  SER A  65     -27.122  12.724   4.547  1.00 31.32           C  
ATOM    491  C   SER A  65     -28.545  12.942   5.043  1.00 31.32           C  
ATOM    492  CB  SER A  65     -26.873  11.247   4.214  1.00 31.32           C  
ATOM    493  O   SER A  65     -28.926  12.569   6.154  1.00 31.32           O  
ATOM    494  OG  SER A  65     -26.453  10.538   5.366  1.00 31.32           O  
ATOM    495  N   LYS A  66     -29.290  13.671   4.217  1.00 28.08           N  
ATOM    496  CA  LYS A  66     -30.700  13.975   4.401  1.00 28.08           C  
ATOM    497  C   LYS A  66     -31.433  12.725   4.922  1.00 28.08           C  
ATOM    498  CB  LYS A  66     -31.260  14.363   3.035  1.00 28.08           C  
ATOM    499  O   LYS A  66     -31.129  11.629   4.447  1.00 28.08           O  
ATOM    500  CG  LYS A  66     -30.672  15.643   2.416  1.00 28.08           C  
ATOM    501  CD  LYS A  66     -31.131  15.742   0.957  1.00 28.08           C  
ATOM    502  CE  LYS A  66     -30.557  16.960   0.237  1.00 28.08           C  
ATOM    503  NZ  LYS A  66     -30.857  16.884  -1.215  1.00 28.08           N  
ATOM    504  N   PRO A  67     -32.409  12.873   5.837  1.00 27.32           N  
ATOM    505  CA  PRO A  67     -33.232  11.747   6.270  1.00 27.32           C  
ATOM    506  C   PRO A  67     -33.801  11.013   5.042  1.00 27.32           C  
ATOM    507  CB  PRO A  67     -34.316  12.358   7.171  1.00 27.32           C  
ATOM    508  O   PRO A  67     -34.003  11.646   3.998  1.00 27.32           O  
ATOM    509  CG  PRO A  67     -34.394  13.818   6.721  1.00 27.32           C  
ATOM    510  CD  PRO A  67     -32.961  14.132   6.308  1.00 27.32           C  
ATOM    511  N   MET A  68     -34.050   9.703   5.179  1.00 31.97           N  
ATOM    512  CA  MET A  68     -34.575   8.758   4.165  1.00 31.97           C  
ATOM    513  C   MET A  68     -35.706   9.292   3.251  1.00 31.97           C  
ATOM    514  CB  MET A  68     -35.057   7.477   4.891  1.00 31.97           C  
ATOM    515  O   MET A  68     -35.969   8.710   2.206  1.00 31.97           O  
ATOM    516  CG  MET A  68     -34.064   6.313   4.784  1.00 31.97           C  
ATOM    517  SD  MET A  68     -34.416   4.886   5.858  1.00 31.97           S  
ATOM    518  CE  MET A  68     -35.891   4.182   5.077  1.00 31.97           C  
ATOM    519  N   ASP A  69     -36.331  10.421   3.578  1.00 31.70           N  
ATOM    520  CA  ASP A  69     -37.426  11.052   2.839  1.00 31.70           C  
ATOM    521  C   ASP A  69     -37.014  11.824   1.566  1.00 31.70           C  
ATOM    522  CB  ASP A  69     -38.175  11.973   3.816  1.00 31.70           C  
ATOM    523  O   ASP A  69     -37.877  12.206   0.780  1.00 31.70           O  
ATOM    524  CG  ASP A  69     -38.746  11.207   5.015  1.00 31.70           C  
ATOM    525  OD1 ASP A  69     -39.256  10.084   4.814  1.00 31.70           O  
ATOM    526  OD2 ASP A  69     -38.622  11.733   6.145  1.00 31.70           O  
ATOM    527  N   SER A  70     -35.723  12.077   1.313  1.00 31.93           N  
ATOM    528  CA  SER A  70     -35.311  12.975   0.208  1.00 31.93           C  
ATOM    529  C   SER A  70     -34.948  12.318  -1.133  1.00 31.93           C  
ATOM    530  CB  SER A  70     -34.222  13.926   0.672  1.00 31.93           C  
ATOM    531  O   SER A  70     -34.711  13.040  -2.101  1.00 31.93           O  
ATOM    532  OG  SER A  70     -33.033  13.218   0.920  1.00 31.93           O  
ATOM    533  N   ASN A  71     -34.951  10.982  -1.218  1.00 30.91           N  
ATOM    534  CA  ASN A  71     -34.717  10.240  -2.470  1.00 30.91           C  
ATOM    535  C   ASN A  71     -35.998   9.631  -3.071  1.00 30.91           C  
ATOM    536  CB  ASN A  71     -33.574   9.228  -2.273  1.00 30.91           C  
ATOM    537  O   ASN A  71     -35.943   8.911  -4.069  1.00 30.91           O  
ATOM    538  CG  ASN A  71     -32.194   9.871  -2.294  1.00 30.91           C  
ATOM    539  ND2 ASN A  71     -31.186   9.153  -1.858  1.00 30.91           N  
ATOM    540  OD1 ASN A  71     -31.989  10.997  -2.720  1.00 30.91           O  
ATOM    541  N   ILE A  72     -37.168   9.977  -2.531  1.00 29.50           N  
ATOM    542  CA  ILE A  72     -38.444   9.763  -3.214  1.00 29.50           C  
ATOM    543  C   ILE A  72     -38.583  10.884  -4.250  1.00 29.50           C  
ATOM    544  CB  ILE A  72     -39.609   9.699  -2.201  1.00 29.50           C  
ATOM    545  O   ILE A  72     -38.532  12.064  -3.904  1.00 29.50           O  
ATOM    546  CG1 ILE A  72     -39.372   8.541  -1.199  1.00 29.50           C  
ATOM    547  CG2 ILE A  72     -40.949   9.513  -2.941  1.00 29.50           C  
ATOM    548  CD1 ILE A  72     -40.387   8.477  -0.053  1.00 29.50           C  
ATOM    549  N   ARG A  73     -38.703  10.513  -5.533  1.00 26.67           N  
ATOM    550  CA  ARG A  73     -38.951  11.422  -6.669  1.00 26.67           C  
ATOM    551  C   ARG A  73     -39.853  12.592  -6.264  1.00 26.67           C  
ATOM    552  CB  ARG A  73     -39.664  10.657  -7.801  1.00 26.67           C  
ATOM    553  O   ARG A  73     -40.942  12.369  -5.743  1.00 26.67           O  
ATOM    554  CG  ARG A  73     -38.715   9.933  -8.757  1.00 26.67           C  
ATOM    555  CD  ARG A  73     -39.527   9.152  -9.797  1.00 26.67           C  
ATOM    556  NE  ARG A  73     -38.645   8.461 -10.756  1.00 26.67           N  
ATOM    557  NH1 ARG A  73     -40.264   7.231 -11.824  1.00 26.67           N  
ATOM    558  NH2 ARG A  73     -38.127   7.023 -12.441  1.00 26.67           N  
ATOM    559  CZ  ARG A  73     -39.016   7.579 -11.667  1.00 26.67           C  
ATOM    560  N   GLN A  74     -39.437  13.816  -6.603  1.00 23.24           N  
ATOM    561  CA  GLN A  74     -40.318  14.984  -6.653  1.00 23.24           C  
ATOM    562  C   GLN A  74     -41.522  14.663  -7.553  1.00 23.24           C  
ATOM    563  CB  GLN A  74     -39.553  16.203  -7.210  1.00 23.24           C  
ATOM    564  O   GLN A  74     -41.438  14.756  -8.778  1.00 23.24           O  
ATOM    565  CG  GLN A  74     -38.698  16.934  -6.166  1.00 23.24           C  
ATOM    566  CD  GLN A  74     -37.900  18.093  -6.768  1.00 23.24           C  
ATOM    567  NE2 GLN A  74     -37.544  19.089  -5.988  1.00 23.24           N  
ATOM    568  OE1 GLN A  74     -37.561  18.128  -7.938  1.00 23.24           O  
ATOM    569  N   CYS A  75     -42.638  14.259  -6.952  1.00 25.74           N  
ATOM    570  CA  CYS A  75     -43.923  14.227  -7.627  1.00 25.74           C  
ATOM    571  C   CYS A  75     -44.476  15.651  -7.667  1.00 25.74           C  
ATOM    572  CB  CYS A  75     -44.862  13.206  -6.977  1.00 25.74           C  
ATOM    573  O   CYS A  75     -44.501  16.369  -6.668  1.00 25.74           O  
ATOM    574  SG  CYS A  75     -44.405  11.548  -7.569  1.00 25.74           S  
ATOM    575  N   LEU A  76     -44.847  16.050  -8.879  1.00 26.98           N  
ATOM    576  CA  LEU A  76     -45.364  17.354  -9.258  1.00 26.98           C  
ATOM    577  C   LEU A  76     -46.444  17.853  -8.291  1.00 26.98           C  
ATOM    578  CB  LEU A  76     -45.926  17.215 -10.683  1.00 26.98           C  
ATOM    579  O   LEU A  76     -47.409  17.156  -7.988  1.00 26.98           O  
ATOM    580  CG  LEU A  76     -44.822  17.111 -11.757  1.00 26.98           C  
ATOM    581  CD1 LEU A  76     -45.071  15.945 -12.715  1.00 26.98           C  
ATOM    582  CD2 LEU A  76     -44.759  18.403 -12.572  1.00 26.98           C  
ATOM    583  N   SER A  77     -46.283  19.109  -7.879  1.00 26.93           N  
ATOM    584  CA  SER A  77     -47.286  19.932  -7.212  1.00 26.93           C  
ATOM    585  C   SER A  77     -48.645  19.803  -7.914  1.00 26.93           C  
ATOM    586  CB  SER A  77     -46.795  21.387  -7.295  1.00 26.93           C  
ATOM    587  O   SER A  77     -48.772  20.224  -9.066  1.00 26.93           O  
ATOM    588  OG  SER A  77     -46.582  21.757  -8.649  1.00 26.93           O  
ATOM    589  N   GLY A  78     -49.658  19.242  -7.249  1.00 27.57           N  
ATOM    590  CA  GLY A  78     -51.021  19.262  -7.788  1.00 27.57           C  
ATOM    591  C   GLY A  78     -52.035  18.334  -7.129  1.00 27.57           C  
ATOM    592  O   GLY A  78     -53.197  18.709  -7.069  1.00 27.57           O  
ATOM    593  N   ASN A  79     -51.616  17.191  -6.581  1.00 24.60           N  
ATOM    594  CA  ASN A  79     -52.497  16.243  -5.887  1.00 24.60           C  
ATOM    595  C   ASN A  79     -51.849  15.827  -4.559  1.00 24.60           C  
ATOM    596  CB  ASN A  79     -52.753  15.016  -6.786  1.00 24.60           C  
ATOM    597  O   ASN A  79     -51.015  14.928  -4.532  1.00 24.60           O  
ATOM    598  CG  ASN A  79     -53.864  15.171  -7.809  1.00 24.60           C  
ATOM    599  ND2 ASN A  79     -54.148  14.119  -8.539  1.00 24.60           N  
ATOM    600  OD1 ASN A  79     -54.505  16.192  -7.978  1.00 24.60           O  
ATOM    601  N   CYS A  80     -52.190  16.509  -3.467  1.00 25.21           N  
ATOM    602  CA  CYS A  80     -51.813  16.094  -2.114  1.00 25.21           C  
ATOM    603  C   CYS A  80     -52.928  15.228  -1.521  1.00 25.21           C  
ATOM    604  CB  CYS A  80     -51.498  17.314  -1.234  1.00 25.21           C  
ATOM    605  O   CYS A  80     -53.602  15.663  -0.602  1.00 25.21           O  
ATOM    606  SG  CYS A  80     -49.950  18.117  -1.740  1.00 25.21           S  
ATOM    607  N   ASP A  81     -53.119  14.047  -2.097  1.00 27.85           N  
ATOM    608  CA  ASP A  81     -53.834  12.886  -1.565  1.00 27.85           C  
ATOM    609  C   ASP A  81     -53.234  11.687  -2.331  1.00 27.85           C  
ATOM    610  CB  ASP A  81     -55.359  12.998  -1.780  1.00 27.85           C  
ATOM    611  O   ASP A  81     -53.011  11.805  -3.533  1.00 27.85           O  
ATOM    612  CG  ASP A  81     -56.074  13.937  -0.791  1.00 27.85           C  
ATOM    613  OD1 ASP A  81     -55.770  13.850   0.422  1.00 27.85           O  
ATOM    614  OD2 ASP A  81     -56.988  14.671  -1.241  1.00 27.85           O  
ATOM    615  N   ASP A  82     -52.931  10.581  -1.648  1.00 27.74           N  
ATOM    616  CA  ASP A  82     -52.339   9.325  -2.167  1.00 27.74           C  
ATOM    617  C   ASP A  82     -50.801   9.171  -2.084  1.00 27.74           C  
ATOM    618  CB  ASP A  82     -52.901   8.884  -3.538  1.00 27.74           C  
ATOM    619  O   ASP A  82     -50.054   9.368  -3.039  1.00 27.74           O  
ATOM    620  CG  ASP A  82     -54.431   8.801  -3.586  1.00 27.74           C  
ATOM    621  OD1 ASP A  82     -55.028   8.510  -2.522  1.00 27.74           O  
ATOM    622  OD2 ASP A  82     -54.990   8.927  -4.701  1.00 27.74           O  
ATOM    623  N   MET A  83     -50.339   8.661  -0.936  1.00 27.77           N  
ATOM    624  CA  MET A  83     -49.204   7.724  -0.853  1.00 27.77           C  
ATOM    625  C   MET A  83     -49.673   6.448  -0.129  1.00 27.77           C  
ATOM    626  CB  MET A  83     -47.946   8.361  -0.222  1.00 27.77           C  
ATOM    627  O   MET A  83     -49.074   6.008   0.849  1.00 27.77           O  
ATOM    628  CG  MET A  83     -47.239   9.359  -1.150  1.00 27.77           C  
ATOM    629  SD  MET A  83     -46.332   8.640  -2.558  1.00 27.77           S  
ATOM    630  CE  MET A  83     -44.702   8.356  -1.817  1.00 27.77           C  
ATOM    631  N   ASP A  84     -50.790   5.872  -0.584  1.00 31.69           N  
ATOM    632  CA  ASP A  84     -51.045   4.438  -0.427  1.00 31.69           C  
ATOM    633  C   ASP A  84     -50.364   3.772  -1.639  1.00 31.69           C  
ATOM    634  CB  ASP A  84     -52.567   4.130  -0.330  1.00 31.69           C  
ATOM    635  O   ASP A  84     -50.784   3.955  -2.783  1.00 31.69           O  
ATOM    636  CG  ASP A  84     -53.191   4.126   1.092  1.00 31.69           C  
ATOM    637  OD1 ASP A  84     -52.464   4.099   2.108  1.00 31.69           O  
ATOM    638  OD2 ASP A  84     -54.438   4.013   1.240  1.00 31.69           O  
ATOM    639  N   SER A  85     -49.278   3.025  -1.408  1.00 28.78           N  
ATOM    640  CA  SER A  85     -48.772   2.095  -2.426  1.00 28.78           C  
ATOM    641  C   SER A  85     -49.913   1.143  -2.810  1.00 28.78           C  
ATOM    642  CB  SER A  85     -47.566   1.294  -1.925  1.00 28.78           C  
ATOM    643  O   SER A  85     -50.646   0.710  -1.914  1.00 28.78           O  
ATOM    644  OG  SER A  85     -46.450   2.153  -1.810  1.00 28.78           O  
ATOM    645  N   PRO A  86     -50.110   0.802  -4.098  1.00 29.94           N  
ATOM    646  CA  PRO A  86     -51.212  -0.061  -4.496  1.00 29.94           C  
ATOM    647  C   PRO A  86     -50.991  -1.455  -3.902  1.00 29.94           C  
ATOM    648  CB  PRO A  86     -51.237  -0.057  -6.034  1.00 29.94           C  
ATOM    649  O   PRO A  86     -50.174  -2.226  -4.403  1.00 29.94           O  
ATOM    650  CG  PRO A  86     -50.223   1.007  -6.456  1.00 29.94           C  
ATOM    651  CD  PRO A  86     -49.305   1.167  -5.249  1.00 29.94           C  
ATOM    652  N   GLN A  87     -51.707  -1.781  -2.826  1.00 29.52           N  
ATOM    653  CA  GLN A  87     -51.767  -3.148  -2.326  1.00 29.52           C  
ATOM    654  C   GLN A  87     -52.374  -4.019  -3.427  1.00 29.52           C  
ATOM    655  CB  GLN A  87     -52.568  -3.234  -1.018  1.00 29.52           C  
ATOM    656  O   GLN A  87     -53.494  -3.787  -3.893  1.00 29.52           O  
ATOM    657  CG  GLN A  87     -51.749  -2.744   0.186  1.00 29.52           C  
ATOM    658  CD  GLN A  87     -52.506  -2.829   1.512  1.00 29.52           C  
ATOM    659  NE2 GLN A  87     -51.808  -2.874   2.617  1.00 29.52           N  
ATOM    660  OE1 GLN A  87     -53.731  -2.845   1.602  1.00 29.52           O  
ATOM    661  N   SER A  88     -51.596  -5.005  -3.867  1.00 28.10           N  
ATOM    662  CA  SER A  88     -51.994  -6.023  -4.830  1.00 28.10           C  
ATOM    663  C   SER A  88     -53.287  -6.715  -4.377  1.00 28.10           C  
ATOM    664  CB  SER A  88     -50.881  -7.070  -4.952  1.00 28.10           C  
ATOM    665  O   SER A  88     -53.350  -7.169  -3.235  1.00 28.10           O  
ATOM    666  OG  SER A  88     -50.355  -7.402  -3.682  1.00 28.10           O  
ATOM    667  N   PRO A  89     -54.292  -6.895  -5.254  1.00 31.17           N  
ATOM    668  CA  PRO A  89     -55.554  -7.577  -4.935  1.00 31.17           C  
ATOM    669  C   PRO A  89     -55.408  -9.107  -4.752  1.00 31.17           C  
ATOM    670  CB  PRO A  89     -56.510  -7.168  -6.066  1.00 31.17           C  
ATOM    671  O   PRO A  89     -56.349  -9.856  -4.992  1.00 31.17           O  
ATOM    672  CG  PRO A  89     -55.583  -6.933  -7.257  1.00 31.17           C  
ATOM    673  CD  PRO A  89     -54.312  -6.387  -6.616  1.00 31.17           C  
ATOM    674  N   GLN A  90     -54.225  -9.598  -4.367  1.00 34.99           N  
ATOM    675  CA  GLN A  90     -53.900 -11.027  -4.291  1.00 34.99           C  
ATOM    676  C   GLN A  90     -54.079 -11.660  -2.902  1.00 34.99           C  
ATOM    677  CB  GLN A  90     -52.515 -11.282  -4.913  1.00 34.99           C  
ATOM    678  O   GLN A  90     -54.112 -12.884  -2.826  1.00 34.99           O  
ATOM    679  CG  GLN A  90     -52.673 -11.521  -6.425  1.00 34.99           C  
ATOM    680  CD  GLN A  90     -51.356 -11.686  -7.175  1.00 34.99           C  
ATOM    681  NE2 GLN A  90     -51.361 -12.346  -8.313  1.00 34.99           N  
ATOM    682  OE1 GLN A  90     -50.307 -11.198  -6.805  1.00 34.99           O  
ATOM    683  N   ASP A  91     -54.337 -10.881  -1.847  1.00 34.80           N  
ATOM    684  CA  ASP A  91     -54.619 -11.424  -0.502  1.00 34.80           C  
ATOM    685  C   ASP A  91     -56.108 -11.744  -0.250  1.00 34.80           C  
ATOM    686  CB  ASP A  91     -54.044 -10.488   0.573  1.00 34.80           C  
ATOM    687  O   ASP A  91     -56.495 -12.157   0.844  1.00 34.80           O  
ATOM    688  CG  ASP A  91     -52.518 -10.552   0.687  1.00 34.80           C  
ATOM    689  OD1 ASP A  91     -51.924 -11.550   0.224  1.00 34.80           O  
ATOM    690  OD2 ASP A  91     -51.977  -9.587   1.267  1.00 34.80           O  
ATOM    691  N   ASP A  92     -56.971 -11.592  -1.260  1.00 35.75           N  
ATOM    692  CA  ASP A  92     -58.416 -11.840  -1.139  1.00 35.75           C  
ATOM    693  C   ASP A  92     -58.830 -13.318  -1.361  1.00 35.75           C  
ATOM    694  CB  ASP A  92     -59.198 -10.834  -2.017  1.00 35.75           C  
ATOM    695  O   ASP A  92     -60.024 -13.627  -1.367  1.00 35.75           O  
ATOM    696  CG  ASP A  92     -59.452  -9.469  -1.344  1.00 35.75           C  
ATOM    697  OD1 ASP A  92     -59.643  -9.417  -0.103  1.00 35.75           O  
ATOM    698  OD2 ASP A  92     -59.561  -8.464  -2.082  1.00 35.75           O  
ATOM    699  N   VAL A  93     -57.886 -14.264  -1.510  1.00 33.36           N  
ATOM    700  CA  VAL A  93     -58.185 -15.661  -1.908  1.00 33.36           C  
ATOM    701  C   VAL A  93     -57.491 -16.711  -1.027  1.00 33.36           C  
ATOM    702  CB  VAL A  93     -57.937 -15.906  -3.420  1.00 33.36           C  
ATOM    703  O   VAL A  93     -56.774 -17.574  -1.520  1.00 33.36           O  
ATOM    704  CG1 VAL A  93     -58.633 -17.191  -3.912  1.00 33.36           C  
ATOM    705  CG2 VAL A  93     -58.495 -14.777  -4.301  1.00 33.36           C  
ATOM    706  N   THR A  94     -57.753 -16.708   0.282  1.00 30.07           N  
ATOM    707  CA  THR A  94     -57.411 -17.864   1.141  1.00 30.07           C  
ATOM    708  C   THR A  94     -58.309 -17.947   2.373  1.00 30.07           C  
ATOM    709  CB  THR A  94     -55.901 -17.961   1.507  1.00 30.07           C  
ATOM    710  O   THR A  94     -57.876 -17.769   3.498  1.00 30.07           O  
ATOM    711  CG2 THR A  94     -55.300 -19.267   0.975  1.00 30.07           C  
ATOM    712  OG1 THR A  94     -55.145 -16.904   0.970  1.00 30.07           O  
ATOM    713  N   GLU A  95     -59.598 -18.217   2.167  1.00 32.17           N  
ATOM    714  CA  GLU A  95     -60.458 -18.908   3.142  1.00 32.17           C  
ATOM    715  C   GLU A  95     -61.713 -19.395   2.397  1.00 32.17           C  
ATOM    716  CB  GLU A  95     -60.803 -18.038   4.377  1.00 32.17           C  
ATOM    717  O   GLU A  95     -62.602 -18.624   2.034  1.00 32.17           O  
ATOM    718  CG  GLU A  95     -60.084 -18.531   5.655  1.00 32.17           C  
ATOM    719  CD  GLU A  95     -60.410 -17.711   6.918  1.00 32.17           C  
ATOM    720  OE1 GLU A  95     -59.624 -17.772   7.890  1.00 32.17           O  
ATOM    721  OE2 GLU A  95     -61.484 -17.058   6.956  1.00 32.17           O  
ATOM    722  N   THR A  96     -61.754 -20.693   2.096  1.00 31.88           N  
ATOM    723  CA  THR A  96     -62.884 -21.388   1.461  1.00 31.88           C  
ATOM    724  C   THR A  96     -64.193 -21.149   2.227  1.00 31.88           C  
ATOM    725  CB  THR A  96     -62.626 -22.907   1.436  1.00 31.88           C  
ATOM    726  O   THR A  96     -64.250 -21.463   3.419  1.00 31.88           O  
ATOM    727  CG2 THR A  96     -61.918 -23.350   0.159  1.00 31.88           C  
ATOM    728  OG1 THR A  96     -61.811 -23.297   2.521  1.00 31.88           O  
ATOM    729  N   PRO A  97     -65.275 -20.666   1.584  1.00 37.19           N  
ATOM    730  CA  PRO A  97     -66.551 -20.486   2.257  1.00 37.19           C  
ATOM    731  C   PRO A  97     -67.291 -21.826   2.322  1.00 37.19           C  
ATOM    732  CB  PRO A  97     -67.286 -19.418   1.440  1.00 37.19           C  
ATOM    733  O   PRO A  97     -67.848 -22.296   1.330  1.00 37.19           O  
ATOM    734  CG  PRO A  97     -66.765 -19.629   0.018  1.00 37.19           C  
ATOM    735  CD  PRO A  97     -65.352 -20.187   0.210  1.00 37.19           C  
ATOM    736  N   SER A  98     -67.339 -22.444   3.501  1.00 36.05           N  
ATOM    737  CA  SER A  98     -68.321 -23.487   3.779  1.00 36.05           C  
ATOM    738  C   SER A  98     -69.663 -22.840   4.150  1.00 36.05           C  
ATOM    739  CB  SER A  98     -67.807 -24.498   4.812  1.00 36.05           C  
ATOM    740  O   SER A  98     -69.818 -22.190   5.180  1.00 36.05           O  
ATOM    741  OG  SER A  98     -67.290 -23.860   5.960  1.00 36.05           O  
ATOM    742  N   ASN A  99     -70.640 -23.082   3.278  1.00 37.87           N  
ATOM    743  CA  ASN A  99     -72.081 -22.898   3.445  1.00 37.87           C  
ATOM    744  C   ASN A  99     -72.657 -21.459   3.300  1.00 37.87           C  
ATOM    745  CB  ASN A  99     -72.551 -23.644   4.711  1.00 37.87           C  
ATOM    746  O   ASN A  99     -72.499 -20.619   4.191  1.00 37.87           O  
ATOM    747  CG  ASN A  99     -73.832 -24.427   4.503  1.00 37.87           C  
ATOM    748  ND2 ASN A  99     -74.305 -25.092   5.528  1.00 37.87           N  
ATOM    749  OD1 ASN A  99     -74.402 -24.498   3.429  1.00 37.87           O  
ATOM    750  N   PRO A 100     -73.381 -21.169   2.196  1.00 41.90           N  
ATOM    751  CA  PRO A 100     -74.083 -19.910   1.969  1.00 41.90           C  
ATOM    752  C   PRO A 100     -75.512 -19.997   2.526  1.00 41.90           C  
ATOM    753  CB  PRO A 100     -74.084 -19.764   0.442  1.00 41.90           C  
ATOM    754  O   PRO A 100     -76.183 -20.986   2.271  1.00 41.90           O  
ATOM    755  CG  PRO A 100     -74.222 -21.204  -0.061  1.00 41.90           C  
ATOM    756  CD  PRO A 100     -73.594 -22.048   1.048  1.00 41.90           C  
ATOM    757  N   ASN A 101     -75.975 -18.989   3.278  1.00 38.21           N  
ATOM    758  CA  ASN A 101     -77.395 -18.600   3.420  1.00 38.21           C  
ATOM    759  C   ASN A 101     -77.546 -17.447   4.437  1.00 38.21           C  
ATOM    760  CB  ASN A 101     -78.318 -19.798   3.785  1.00 38.21           C  
ATOM    761  O   ASN A 101     -77.918 -17.653   5.588  1.00 38.21           O  
ATOM    762  CG  ASN A 101     -78.858 -20.541   2.565  1.00 38.21           C  
ATOM    763  ND2 ASN A 101     -79.264 -21.779   2.719  1.00 38.21           N  
ATOM    764  OD1 ASN A 101     -78.947 -20.012   1.468  1.00 38.21           O  
ATOM    765  N   SER A 102     -77.209 -16.216   4.036  1.00 45.03           N  
ATOM    766  CA  SER A 102     -77.923 -14.974   4.410  1.00 45.03           C  
ATOM    767  C   SER A 102     -77.165 -13.739   3.877  1.00 45.03           C  
ATOM    768  CB  SER A 102     -78.180 -14.776   5.915  1.00 45.03           C  
ATOM    769  O   SER A 102     -75.986 -13.560   4.191  1.00 45.03           O  
ATOM    770  OG  SER A 102     -77.016 -14.926   6.685  1.00 45.03           O  
ATOM    771  N   PRO A 103     -77.809 -12.850   3.094  1.00 52.54           N  
ATOM    772  CA  PRO A 103     -77.200 -11.594   2.630  1.00 52.54           C  
ATOM    773  C   PRO A 103     -76.739 -10.681   3.780  1.00 52.54           C  
ATOM    774  CB  PRO A 103     -78.281 -10.908   1.785  1.00 52.54           C  
ATOM    775  O   PRO A 103     -75.735  -9.981   3.667  1.00 52.54           O  
ATOM    776  CG  PRO A 103     -79.179 -12.055   1.328  1.00 52.54           C  
ATOM    777  CD  PRO A 103     -79.122 -13.030   2.497  1.00 52.54           C  
ATOM    778  N   SER A 104     -77.434 -10.734   4.918  1.00 50.86           N  
ATOM    779  CA  SER A 104     -77.120  -9.963   6.124  1.00 50.86           C  
ATOM    780  C   SER A 104     -75.819 -10.400   6.807  1.00 50.86           C  
ATOM    781  CB  SER A 104     -78.292 -10.060   7.105  1.00 50.86           C  
ATOM    782  O   SER A 104     -75.100  -9.550   7.328  1.00 50.86           O  
ATOM    783  OG  SER A 104     -78.694 -11.410   7.271  1.00 50.86           O  
ATOM    784  N   ALA A 105     -75.461 -11.690   6.773  1.00 47.44           N  
ATOM    785  CA  ALA A 105     -74.200 -12.159   7.350  1.00 47.44           C  
ATOM    786  C   ALA A 105     -72.981 -11.708   6.533  1.00 47.44           C  
ATOM    787  CB  ALA A 105     -74.239 -13.683   7.490  1.00 47.44           C  
ATOM    788  O   ALA A 105     -71.928 -11.442   7.112  1.00 47.44           O  
ATOM    789  N   ASN A 106     -73.118 -11.585   5.210  1.00 48.51           N  
ATOM    790  CA  ASN A 106     -72.046 -11.084   4.348  1.00 48.51           C  
ATOM    791  C   ASN A 106     -71.808  -9.583   4.564  1.00 48.51           C  
ATOM    792  CB  ASN A 106     -72.349 -11.445   2.886  1.00 48.51           C  
ATOM    793  O   ASN A 106     -70.665  -9.196   4.786  1.00 48.51           O  
ATOM    794  CG  ASN A 106     -72.176 -12.929   2.596  1.00 48.51           C  
ATOM    795  ND2 ASN A 106     -72.687 -13.391   1.480  1.00 48.51           N  
ATOM    796  OD1 ASN A 106     -71.578 -13.687   3.346  1.00 48.51           O  
ATOM    797  N   LEU A 107     -72.872  -8.771   4.632  1.00 52.43           N  
ATOM    798  CA  LEU A 107     -72.783  -7.342   4.973  1.00 52.43           C  
ATOM    799  C   LEU A 107     -72.178  -7.114   6.367  1.00 52.43           C  
ATOM    800  CB  LEU A 107     -74.190  -6.722   4.891  1.00 52.43           C  
ATOM    801  O   LEU A 107     -71.290  -6.283   6.528  1.00 52.43           O  
ATOM    802  CG  LEU A 107     -74.611  -6.368   3.454  1.00 52.43           C  
ATOM    803  CD1 LEU A 107     -76.135  -6.281   3.363  1.00 52.43           C  
ATOM    804  CD2 LEU A 107     -74.023  -5.023   3.022  1.00 52.43           C  
ATOM    805  N   ALA A 108     -72.587  -7.897   7.371  1.00 53.94           N  
ATOM    806  CA  ALA A 108     -72.021  -7.799   8.717  1.00 53.94           C  
ATOM    807  C   ALA A 108     -70.532  -8.194   8.758  1.00 53.94           C  
ATOM    808  CB  ALA A 108     -72.856  -8.673   9.658  1.00 53.94           C  
ATOM    809  O   ALA A 108     -69.736  -7.564   9.458  1.00 53.94           O  
ATOM    810  N   LYS A 109     -70.128  -9.222   7.998  1.00 52.62           N  
ATOM    811  CA  LYS A 109     -68.716  -9.612   7.861  1.00 52.62           C  
ATOM    812  C   LYS A 109     -67.905  -8.549   7.116  1.00 52.62           C  
ATOM    813  CB  LYS A 109     -68.604 -10.977   7.163  1.00 52.62           C  
ATOM    814  O   LYS A 109     -66.754  -8.316   7.481  1.00 52.62           O  
ATOM    815  CG  LYS A 109     -68.929 -12.153   8.099  1.00 52.62           C  
ATOM    816  CD  LYS A 109     -68.878 -13.475   7.319  1.00 52.62           C  
ATOM    817  CE  LYS A 109     -69.208 -14.674   8.217  1.00 52.62           C  
ATOM    818  NZ  LYS A 109     -69.090 -15.957   7.473  1.00 52.62           N  
ATOM    819  N   GLU A 110     -68.488  -7.884   6.124  1.00 56.52           N  
ATOM    820  CA  GLU A 110     -67.858  -6.801   5.366  1.00 56.52           C  
ATOM    821  C   GLU A 110     -67.696  -5.527   6.210  1.00 56.52           C  
ATOM    822  CB  GLU A 110     -68.657  -6.568   4.082  1.00 56.52           C  
ATOM    823  O   GLU A 110     -66.591  -4.992   6.298  1.00 56.52           O  
ATOM    824  CG  GLU A 110     -67.876  -5.728   3.066  1.00 56.52           C  
ATOM    825  CD  GLU A 110     -68.559  -5.693   1.690  1.00 56.52           C  
ATOM    826  OE1 GLU A 110     -67.850  -5.315   0.733  1.00 56.52           O  
ATOM    827  OE2 GLU A 110     -69.753  -6.062   1.608  1.00 56.52           O  
ATOM    828  N   GLU A 111     -68.722  -5.121   6.963  1.00 59.59           N  
ATOM    829  CA  GLU A 111     -68.607  -4.051   7.962  1.00 59.59           C  
ATOM    830  C   GLU A 111     -67.557  -4.381   9.026  1.00 59.59           C  
ATOM    831  CB  GLU A 111     -69.931  -3.827   8.699  1.00 59.59           C  
ATOM    832  O   GLU A 111     -66.756  -3.524   9.404  1.00 59.59           O  
ATOM    833  CG  GLU A 111     -70.907  -2.891   7.981  1.00 59.59           C  
ATOM    834  CD  GLU A 111     -71.996  -2.411   8.954  1.00 59.59           C  
ATOM    835  OE1 GLU A 111     -72.428  -1.248   8.815  1.00 59.59           O  
ATOM    836  OE2 GLU A 111     -72.305  -3.162   9.912  1.00 59.59           O  
ATOM    837  N   GLN A 112     -67.510  -5.629   9.506  1.00 61.00           N  
ATOM    838  CA  GLN A 112     -66.465  -6.060  10.432  1.00 61.00           C  
ATOM    839  C   GLN A 112     -65.075  -5.989   9.795  1.00 61.00           C  
ATOM    840  CB  GLN A 112     -66.729  -7.481  10.939  1.00 61.00           C  
ATOM    841  O   GLN A 112     -64.134  -5.554  10.460  1.00 61.00           O  
ATOM    842  CG  GLN A 112     -67.758  -7.528  12.076  1.00 61.00           C  
ATOM    843  CD  GLN A 112     -67.938  -8.942  12.620  1.00 61.00           C  
ATOM    844  NE2 GLN A 112     -68.721  -9.115  13.661  1.00 61.00           N  
ATOM    845  OE1 GLN A 112     -67.340  -9.907  12.168  1.00 61.00           O  
ATOM    846  N   ARG A 113     -64.914  -6.380   8.525  1.00 61.01           N  
ATOM    847  CA  ARG A 113     -63.650  -6.232   7.782  1.00 61.01           C  
ATOM    848  C   ARG A 113     -63.256  -4.760   7.658  1.00 61.01           C  
ATOM    849  CB  ARG A 113     -63.762  -6.886   6.391  1.00 61.01           C  
ATOM    850  O   ARG A 113     -62.102  -4.421   7.915  1.00 61.01           O  
ATOM    851  CG  ARG A 113     -63.633  -8.417   6.420  1.00 61.01           C  
ATOM    852  CD  ARG A 113     -63.922  -9.000   5.027  1.00 61.01           C  
ATOM    853  NE  ARG A 113     -63.687 -10.459   4.967  1.00 61.01           N  
ATOM    854  NH1 ARG A 113     -63.823 -10.694   2.677  1.00 61.01           N  
ATOM    855  NH2 ARG A 113     -63.332 -12.464   3.930  1.00 61.01           N  
ATOM    856  CZ  ARG A 113     -63.621 -11.194   3.864  1.00 61.01           C  
ATOM    857  N   GLN A 114     -64.204  -3.878   7.352  1.00 64.45           N  
ATOM    858  CA  GLN A 114     -63.952  -2.448   7.198  1.00 64.45           C  
ATOM    859  C   GLN A 114     -63.610  -1.780   8.536  1.00 64.45           C  
ATOM    860  CB  GLN A 114     -65.157  -1.804   6.504  1.00 64.45           C  
ATOM    861  O   GLN A 114     -62.633  -1.036   8.607  1.00 64.45           O  
ATOM    862  CG  GLN A 114     -64.761  -0.538   5.731  1.00 64.45           C  
ATOM    863  CD  GLN A 114     -65.920   0.011   4.904  1.00 64.45           C  
ATOM    864  NE2 GLN A 114     -65.677   0.901   3.968  1.00 64.45           N  
ATOM    865  OE1 GLN A 114     -67.070  -0.315   5.108  1.00 64.45           O  
ATOM    866  N   LYS A 115     -64.319  -2.116   9.625  1.00 64.75           N  
ATOM    867  CA  LYS A 115     -63.965  -1.694  10.993  1.00 64.75           C  
ATOM    868  C   LYS A 115     -62.564  -2.176  11.377  1.00 64.75           C  
ATOM    869  CB  LYS A 115     -65.017  -2.184  12.008  1.00 64.75           C  
ATOM    870  O   LYS A 115     -61.758  -1.387  11.858  1.00 64.75           O  
ATOM    871  CG  LYS A 115     -66.322  -1.374  11.936  1.00 64.75           C  
ATOM    872  CD  LYS A 115     -67.355  -1.836  12.977  1.00 64.75           C  
ATOM    873  CE  LYS A 115     -68.666  -1.062  12.766  1.00 64.75           C  
ATOM    874  NZ  LYS A 115     -69.734  -1.445  13.725  1.00 64.75           N  
ATOM    875  N   LYS A 116     -62.227  -3.436  11.075  1.00 64.07           N  
ATOM    876  CA  LYS A 116     -60.894  -4.017  11.316  1.00 64.07           C  
ATOM    877  C   LYS A 116     -59.773  -3.340  10.517  1.00 64.07           C  
ATOM    878  CB  LYS A 116     -60.923  -5.517  10.985  1.00 64.07           C  
ATOM    879  O   LYS A 116     -58.658  -3.266  11.032  1.00 64.07           O  
ATOM    880  CG  LYS A 116     -61.579  -6.391  12.064  1.00 64.07           C  
ATOM    881  CD  LYS A 116     -61.709  -7.833  11.545  1.00 64.07           C  
ATOM    882  CE  LYS A 116     -62.480  -8.710  12.537  1.00 64.07           C  
ATOM    883  NZ  LYS A 116     -62.568 -10.122  12.080  1.00 64.07           N  
ATOM    884  N   LYS A 117     -60.022  -2.912   9.270  1.00 66.51           N  
ATOM    885  CA  LYS A 117     -59.051  -2.159   8.446  1.00 66.51           C  
ATOM    886  C   LYS A 117     -58.894  -0.721   8.955  1.00 66.51           C  
ATOM    887  CB  LYS A 117     -59.437  -2.185   6.946  1.00 66.51           C  
ATOM    888  O   LYS A 117     -57.771  -0.242   9.081  1.00 66.51           O  
ATOM    889  CG  LYS A 117     -59.091  -3.508   6.226  1.00 66.51           C  
ATOM    890  CD  LYS A 117     -59.286  -3.435   4.692  1.00 66.51           C  
ATOM    891  CE  LYS A 117     -58.882  -4.757   3.998  1.00 66.51           C  
ATOM    892  NZ  LYS A 117     -58.894  -4.699   2.504  1.00 66.51           N  
ATOM    893  N   ARG A 118     -60.004  -0.065   9.316  1.00 78.75           N  
ATOM    894  CA  ARG A 118     -60.005   1.292   9.889  1.00 78.75           C  
ATOM    895  C   ARG A 118     -59.272   1.356  11.227  1.00 78.75           C  
ATOM    896  CB  ARG A 118     -61.441   1.820  10.030  1.00 78.75           C  
ATOM    897  O   ARG A 118     -58.511   2.292  11.419  1.00 78.75           O  
ATOM    898  CG  ARG A 118     -62.054   2.207   8.675  1.00 78.75           C  
ATOM    899  CD  ARG A 118     -63.489   2.713   8.868  1.00 78.75           C  
ATOM    900  NE  ARG A 118     -64.138   3.029   7.580  1.00 78.75           N  
ATOM    901  NH1 ARG A 118     -66.040   4.009   8.423  1.00 78.75           N  
ATOM    902  NH2 ARG A 118     -65.827   3.745   6.222  1.00 78.75           N  
ATOM    903  CZ  ARG A 118     -65.325   3.592   7.415  1.00 78.75           C  
ATOM    904  N   LEU A 119     -59.439   0.357  12.100  1.00 83.93           N  
ATOM    905  CA  LEU A 119     -58.743   0.307  13.391  1.00 83.93           C  
ATOM    906  C   LEU A 119     -57.219   0.311  13.212  1.00 83.93           C  
ATOM    907  CB  LEU A 119     -59.213  -0.925  14.188  1.00 83.93           C  
ATOM    908  O   LEU A 119     -56.544   1.138  13.809  1.00 83.93           O  
ATOM    909  CG  LEU A 119     -58.643  -0.981  15.622  1.00 83.93           C  
ATOM    910  CD1 LEU A 119     -59.272   0.078  16.522  1.00 83.93           C  
ATOM    911  CD2 LEU A 119     -58.935  -2.346  16.234  1.00 83.93           C  
ATOM    912  N   LYS A 120     -56.686  -0.546  12.327  1.00 83.82           N  
ATOM    913  CA  LYS A 120     -55.248  -0.576  12.013  1.00 83.82           C  
ATOM    914  C   LYS A 120     -54.772   0.792  11.516  1.00 83.82           C  
ATOM    915  CB  LYS A 120     -54.944  -1.715  11.024  1.00 83.82           C  
ATOM    916  O   LYS A 120     -53.875   1.367  12.116  1.00 83.82           O  
ATOM    917  CG  LYS A 120     -53.441  -1.884  10.730  1.00 83.82           C  
ATOM    918  CD  LYS A 120     -53.197  -3.124   9.851  1.00 83.82           C  
ATOM    919  CE  LYS A 120     -51.705  -3.380   9.612  1.00 83.82           C  
ATOM    920  NZ  LYS A 120     -51.460  -4.690   8.945  1.00 83.82           N  
ATOM    921  N   LYS A 121     -55.414   1.357  10.482  1.00 86.17           N  
ATOM    922  CA  LYS A 121     -55.036   2.681   9.948  1.00 86.17           C  
ATOM    923  C   LYS A 121     -55.079   3.780  11.024  1.00 86.17           C  
ATOM    924  CB  LYS A 121     -55.886   3.058   8.714  1.00 86.17           C  
ATOM    925  O   LYS A 121     -54.163   4.592  11.073  1.00 86.17           O  
ATOM    926  CG  LYS A 121     -55.522   2.260   7.439  1.00 86.17           C  
ATOM    927  CD  LYS A 121     -56.063   2.910   6.141  1.00 86.17           C  
ATOM    928  CE  LYS A 121     -55.520   2.228   4.859  1.00 86.17           C  
ATOM    929  NZ  LYS A 121     -55.588   3.085   3.628  1.00 86.17           N  
ATOM    930  N   ARG A 122     -56.076   3.766  11.918  1.00 88.26           N  
ATOM    931  CA  ARG A 122     -56.180   4.716  13.039  1.00 88.26           C  
ATOM    932  C   ARG A 122     -55.075   4.550  14.075  1.00 88.26           C  
ATOM    933  CB  ARG A 122     -57.544   4.615  13.723  1.00 88.26           C  
ATOM    934  O   ARG A 122     -54.512   5.553  14.477  1.00 88.26           O  
ATOM    935  CG  ARG A 122     -58.644   5.280  12.894  1.00 88.26           C  
ATOM    936  CD  ARG A 122     -59.946   5.229  13.688  1.00 88.26           C  
ATOM    937  NE  ARG A 122     -61.054   5.840  12.937  1.00 88.26           N  
ATOM    938  NH1 ARG A 122     -62.593   5.696  14.633  1.00 88.26           N  
ATOM    939  NH2 ARG A 122     -63.140   6.717  12.720  1.00 88.26           N  
ATOM    940  CZ  ARG A 122     -62.255   6.075  13.432  1.00 88.26           C  
ATOM    941  N   ILE A 123     -54.707   3.322  14.449  1.00 88.52           N  
ATOM    942  CA  ILE A 123     -53.578   3.086  15.368  1.00 88.52           C  
ATOM    943  C   ILE A 123     -52.290   3.662  14.768  1.00 88.52           C  
ATOM    944  CB  ILE A 123     -53.432   1.582  15.707  1.00 88.52           C  
ATOM    945  O   ILE A 123     -51.577   4.408  15.431  1.00 88.52           O  
ATOM    946  CG1 ILE A 123     -54.633   1.092  16.548  1.00 88.52           C  
ATOM    947  CG2 ILE A 123     -52.125   1.314  16.482  1.00 88.52           C  
ATOM    948  CD1 ILE A 123     -54.753  -0.437  16.633  1.00 88.52           C  
ATOM    949  N   PHE A 124     -52.009   3.369  13.493  1.00 88.80           N  
ATOM    950  CA  PHE A 124     -50.822   3.904  12.818  1.00 88.80           C  
ATOM    951  C   PHE A 124     -50.853   5.437  12.685  1.00 88.80           C  
ATOM    952  CB  PHE A 124     -50.641   3.218  11.453  1.00 88.80           C  
ATOM    953  O   PHE A 124     -49.797   6.060  12.798  1.00 88.80           O  
ATOM    954  CG  PHE A 124     -49.941   1.866  11.518  1.00 88.80           C  
ATOM    955  CD1 PHE A 124     -48.540   1.792  11.411  1.00 88.80           C  
ATOM    956  CD2 PHE A 124     -50.670   0.676  11.693  1.00 88.80           C  
ATOM    957  CE1 PHE A 124     -47.885   0.549  11.482  1.00 88.80           C  
ATOM    958  CE2 PHE A 124     -50.022  -0.567  11.771  1.00 88.80           C  
ATOM    959  CZ  PHE A 124     -48.625  -0.630  11.660  1.00 88.80           C  
ATOM    960  N   ALA A 125     -52.028   6.041  12.477  1.00 89.55           N  
ATOM    961  CA  ALA A 125     -52.203   7.493  12.429  1.00 89.55           C  
ATOM    962  C   ALA A 125     -51.996   8.143  13.808  1.00 89.55           C  
ATOM    963  CB  ALA A 125     -53.577   7.822  11.837  1.00 89.55           C  
ATOM    964  O   ALA A 125     -51.137   9.013  13.938  1.00 89.55           O  
ATOM    965  N   ALA A 126     -52.668   7.646  14.852  1.00 89.70           N  
ATOM    966  CA  ALA A 126     -52.562   8.151  16.223  1.00 89.70           C  
ATOM    967  C   ALA A 126     -51.118   8.093  16.749  1.00 89.70           C  
ATOM    968  CB  ALA A 126     -53.507   7.331  17.113  1.00 89.70           C  
ATOM    969  O   ALA A 126     -50.622   9.054  17.341  1.00 89.70           O  
ATOM    970  N   VAL A 127     -50.407   6.996  16.460  1.00 89.41           N  
ATOM    971  CA  VAL A 127     -48.979   6.854  16.780  1.00 89.41           C  
ATOM    972  C   VAL A 127     -48.125   7.864  16.008  1.00 89.41           C  
ATOM    973  CB  VAL A 127     -48.516   5.413  16.501  1.00 89.41           C  
ATOM    974  O   VAL A 127     -47.175   8.409  16.561  1.00 89.41           O  
ATOM    975  CG1 VAL A 127     -47.002   5.272  16.598  1.00 89.41           C  
ATOM    976  CG2 VAL A 127     -49.112   4.433  17.518  1.00 89.41           C  
ATOM    977  N   SER A 128     -48.457   8.132  14.743  1.00 88.50           N  
ATOM    978  CA  SER A 128     -47.703   9.071  13.908  1.00 88.50           C  
ATOM    979  C   SER A 128     -47.929  10.544  14.258  1.00 88.50           C  
ATOM    980  CB  SER A 128     -47.998   8.805  12.434  1.00 88.50           C  
ATOM    981  O   SER A 128     -47.008  11.341  14.104  1.00 88.50           O  
ATOM    982  OG  SER A 128     -49.277   9.200  11.993  1.00 88.50           O  
ATOM    983  N   GLU A 129     -49.122  10.899  14.737  1.00 89.04           N  
ATOM    984  CA  GLU A 129     -49.503  12.265  15.126  1.00 89.04           C  
ATOM    985  C   GLU A 129     -49.139  12.579  16.582  1.00 89.04           C  
ATOM    986  CB  GLU A 129     -51.012  12.448  14.904  1.00 89.04           C  
ATOM    987  O   GLU A 129     -48.909  13.731  16.940  1.00 89.04           O  
ATOM    988  CG  GLU A 129     -51.366  12.470  13.408  1.00 89.04           C  
ATOM    989  CD  GLU A 129     -52.875  12.562  13.135  1.00 89.04           C  
ATOM    990  OE1 GLU A 129     -53.251  12.331  11.963  1.00 89.04           O  
ATOM    991  OE2 GLU A 129     -53.638  12.863  14.077  1.00 89.04           O  
ATOM    992  N   GLY A 130     -49.000  11.552  17.424  1.00 87.33           N  
ATOM    993  CA  GLY A 130     -48.622  11.717  18.824  1.00 87.33           C  
ATOM    994  C   GLY A 130     -49.806  11.854  19.792  1.00 87.33           C  
ATOM    995  O   GLY A 130     -49.631  12.395  20.889  1.00 87.33           O  
ATOM    996  N   CYS A 131     -50.997  11.389  19.402  1.00 89.25           N  
ATOM    997  CA  CYS A 131     -52.236  11.499  20.175  1.00 89.25           C  
ATOM    998  C   CYS A 131     -52.361  10.361  21.201  1.00 89.25           C  
ATOM    999  CB  CYS A 131     -53.422  11.553  19.202  1.00 89.25           C  
ATOM   1000  O   CYS A 131     -52.807   9.259  20.887  1.00 89.25           O  
ATOM   1001  SG  CYS A 131     -53.339  13.119  18.290  1.00 89.25           S  
ATOM   1002  N   VAL A 132     -51.964  10.638  22.447  1.00 89.54           N  
ATOM   1003  CA  VAL A 132     -51.888   9.641  23.531  1.00 89.54           C  
ATOM   1004  C   VAL A 132     -53.262   9.092  23.935  1.00 89.54           C  
ATOM   1005  CB  VAL A 132     -51.162  10.235  24.757  1.00 89.54           C  
ATOM   1006  O   VAL A 132     -53.406   7.881  24.086  1.00 89.54           O  
ATOM   1007  CG1 VAL A 132     -51.062   9.223  25.901  1.00 89.54           C  
ATOM   1008  CG2 VAL A 132     -49.734  10.671  24.394  1.00 89.54           C  
ATOM   1009  N   GLU A 133     -54.266   9.958  24.091  1.00 88.74           N  
ATOM   1010  CA  GLU A 133     -55.610   9.547  24.530  1.00 88.74           C  
ATOM   1011  C   GLU A 133     -56.308   8.678  23.480  1.00 88.74           C  
ATOM   1012  CB  GLU A 133     -56.469  10.780  24.861  1.00 88.74           C  
ATOM   1013  O   GLU A 133     -56.796   7.595  23.794  1.00 88.74           O  
ATOM   1014  CG  GLU A 133     -55.907  11.644  26.002  1.00 88.74           C  
ATOM   1015  CD  GLU A 133     -55.627  10.853  27.292  1.00 88.74           C  
ATOM   1016  OE1 GLU A 133     -54.635  11.200  27.970  1.00 88.74           O  
ATOM   1017  OE2 GLU A 133     -56.362   9.883  27.576  1.00 88.74           O  
ATOM   1018  N   GLU A 134     -56.253   9.091  22.209  1.00 89.01           N  
ATOM   1019  CA  GLU A 134     -56.804   8.300  21.104  1.00 89.01           C  
ATOM   1020  C   GLU A 134     -56.098   6.943  20.992  1.00 89.01           C  
ATOM   1021  CB  GLU A 134     -56.700   9.101  19.795  1.00 89.01           C  
ATOM   1022  O   GLU A 134     -56.745   5.920  20.784  1.00 89.01           O  
ATOM   1023  CG  GLU A 134     -57.434   8.391  18.644  1.00 89.01           C  
ATOM   1024  CD  GLU A 134     -57.458   9.177  17.324  1.00 89.01           C  
ATOM   1025  OE1 GLU A 134     -58.121   8.678  16.376  1.00 89.01           O  
ATOM   1026  OE2 GLU A 134     -56.810  10.243  17.260  1.00 89.01           O  
ATOM   1027  N   LEU A 135     -54.777   6.891  21.199  1.00 89.62           N  
ATOM   1028  CA  LEU A 135     -54.050   5.624  21.212  1.00 89.62           C  
ATOM   1029  C   LEU A 135     -54.525   4.694  22.340  1.00 89.62           C  
ATOM   1030  CB  LEU A 135     -52.541   5.902  21.295  1.00 89.62           C  
ATOM   1031  O   LEU A 135     -54.698   3.503  22.091  1.00 89.62           O  
ATOM   1032  CG  LEU A 135     -51.680   4.627  21.257  1.00 89.62           C  
ATOM   1033  CD1 LEU A 135     -51.860   3.854  19.947  1.00 89.62           C  
ATOM   1034  CD2 LEU A 135     -50.212   5.010  21.406  1.00 89.62           C  
ATOM   1035  N   ARG A 136     -54.760   5.207  23.556  1.00 89.78           N  
ATOM   1036  CA  ARG A 136     -55.280   4.402  24.677  1.00 89.78           C  
ATOM   1037  C   ARG A 136     -56.666   3.839  24.365  1.00 89.78           C  
ATOM   1038  CB  ARG A 136     -55.323   5.230  25.972  1.00 89.78           C  
ATOM   1039  O   ARG A 136     -56.886   2.649  24.577  1.00 89.78           O  
ATOM   1040  CG  ARG A 136     -53.934   5.475  26.578  1.00 89.78           C  
ATOM   1041  CD  ARG A 136     -54.061   6.337  27.843  1.00 89.78           C  
ATOM   1042  NE  ARG A 136     -52.741   6.650  28.433  1.00 89.78           N  
ATOM   1043  NH1 ARG A 136     -52.750   5.157  30.181  1.00 89.78           N  
ATOM   1044  NH2 ARG A 136     -50.988   6.494  29.887  1.00 89.78           N  
ATOM   1045  CZ  ARG A 136     -52.171   6.104  29.494  1.00 89.78           C  
ATOM   1046  N   GLU A 137     -57.563   4.656  23.813  1.00 89.47           N  
ATOM   1047  CA  GLU A 137     -58.894   4.207  23.383  1.00 89.47           C  
ATOM   1048  C   GLU A 137     -58.802   3.115  22.306  1.00 89.47           C  
ATOM   1049  CB  GLU A 137     -59.721   5.393  22.857  1.00 89.47           C  
ATOM   1050  O   GLU A 137     -59.432   2.064  22.423  1.00 89.47           O  
ATOM   1051  CG  GLU A 137     -60.146   6.374  23.963  1.00 89.47           C  
ATOM   1052  CD  GLU A 137     -61.062   7.505  23.455  1.00 89.47           C  
ATOM   1053  OE1 GLU A 137     -61.523   8.298  24.308  1.00 89.47           O  
ATOM   1054  OE2 GLU A 137     -61.343   7.562  22.234  1.00 89.47           O  
ATOM   1055  N   LEU A 138     -57.953   3.308  21.291  1.00 88.41           N  
ATOM   1056  CA  LEU A 138     -57.769   2.340  20.206  1.00 88.41           C  
ATOM   1057  C   LEU A 138     -57.123   1.026  20.677  1.00 88.41           C  
ATOM   1058  CB  LEU A 138     -56.919   2.979  19.096  1.00 88.41           C  
ATOM   1059  O   LEU A 138     -57.451  -0.040  20.148  1.00 88.41           O  
ATOM   1060  CG  LEU A 138     -57.588   4.138  18.334  1.00 88.41           C  
ATOM   1061  CD1 LEU A 138     -56.532   4.810  17.456  1.00 88.41           C  
ATOM   1062  CD2 LEU A 138     -58.714   3.673  17.410  1.00 88.41           C  
ATOM   1063  N   LEU A 139     -56.209   1.076  21.653  1.00 87.05           N  
ATOM   1064  CA  LEU A 139     -55.619  -0.116  22.272  1.00 87.05           C  
ATOM   1065  C   LEU A 139     -56.642  -0.865  23.133  1.00 87.05           C  
ATOM   1066  CB  LEU A 139     -54.380   0.270  23.101  1.00 87.05           C  
ATOM   1067  O   LEU A 139     -56.687  -2.095  23.084  1.00 87.05           O  
ATOM   1068  CG  LEU A 139     -53.139   0.662  22.277  1.00 87.05           C  
ATOM   1069  CD1 LEU A 139     -52.031   1.123  23.224  1.00 87.05           C  
ATOM   1070  CD2 LEU A 139     -52.600  -0.491  21.426  1.00 87.05           C  
ATOM   1071  N   GLN A 140     -57.514  -0.147  23.845  1.00 86.88           N  
ATOM   1072  CA  GLN A 140     -58.615  -0.754  24.592  1.00 86.88           C  
ATOM   1073  C   GLN A 140     -59.617  -1.441  23.652  1.00 86.88           C  
ATOM   1074  CB  GLN A 140     -59.295   0.318  25.462  1.00 86.88           C  
ATOM   1075  O   GLN A 140     -59.993  -2.593  23.884  1.00 86.88           O  
ATOM   1076  CG  GLN A 140     -60.250  -0.291  26.501  1.00 86.88           C  
ATOM   1077  CD  GLN A 140     -59.505  -1.206  27.466  1.00 86.88           C  
ATOM   1078  NE2 GLN A 140     -59.824  -2.479  27.524  1.00 86.88           N  
ATOM   1079  OE1 GLN A 140     -58.576  -0.807  28.142  1.00 86.88           O  
ATOM   1080  N   ASP A 141     -59.972  -0.789  22.541  1.00 84.90           N  
ATOM   1081  CA  ASP A 141     -60.803  -1.366  21.478  1.00 84.90           C  
ATOM   1082  C   ASP A 141     -60.167  -2.631  20.878  1.00 84.90           C  
ATOM   1083  CB  ASP A 141     -60.995  -0.334  20.350  1.00 84.90           C  
ATOM   1084  O   ASP A 141     -60.852  -3.624  20.599  1.00 84.90           O  
ATOM   1085  CG  ASP A 141     -62.142   0.662  20.541  1.00 84.90           C  
ATOM   1086  OD1 ASP A 141     -62.961   0.466  21.465  1.00 84.90           O  
ATOM   1087  OD2 ASP A 141     -62.296   1.501  19.622  1.00 84.90           O  
ATOM   1088  N   LEU A 142     -58.844  -2.622  20.679  1.00 84.96           N  
ATOM   1089  CA  LEU A 142     -58.099  -3.783  20.197  1.00 84.96           C  
ATOM   1090  C   LEU A 142     -58.137  -4.930  21.217  1.00 84.96           C  
ATOM   1091  CB  LEU A 142     -56.659  -3.361  19.847  1.00 84.96           C  
ATOM   1092  O   LEU A 142     -58.382  -6.076  20.832  1.00 84.96           O  
ATOM   1093  CG  LEU A 142     -55.818  -4.469  19.187  1.00 84.96           C  
ATOM   1094  CD1 LEU A 142     -56.342  -4.833  17.791  1.00 84.96           C  
ATOM   1095  CD2 LEU A 142     -54.370  -4.007  19.036  1.00 84.96           C  
ATOM   1096  N   GLN A 143     -57.959  -4.636  22.506  1.00 83.83           N  
ATOM   1097  CA  GLN A 143     -58.034  -5.626  23.581  1.00 83.83           C  
ATOM   1098  C   GLN A 143     -59.439  -6.243  23.688  1.00 83.83           C  
ATOM   1099  CB  GLN A 143     -57.613  -4.958  24.898  1.00 83.83           C  
ATOM   1100  O   GLN A 143     -59.583  -7.463  23.808  1.00 83.83           O  
ATOM   1101  CG  GLN A 143     -57.195  -5.984  25.963  1.00 83.83           C  
ATOM   1102  CD  GLN A 143     -56.764  -5.313  27.265  1.00 83.83           C  
ATOM   1103  NE2 GLN A 143     -55.868  -5.901  28.026  1.00 83.83           N  
ATOM   1104  OE1 GLN A 143     -57.287  -4.281  27.644  1.00 83.83           O  
ATOM   1105  N   ASP A 144     -60.490  -5.436  23.543  1.00 82.77           N  
ATOM   1106  CA  ASP A 144     -61.878  -5.906  23.538  1.00 82.77           C  
ATOM   1107  C   ASP A 144     -62.201  -6.785  22.320  1.00 82.77           C  
ATOM   1108  CB  ASP A 144     -62.830  -4.703  23.601  1.00 82.77           C  
ATOM   1109  O   ASP A 144     -62.955  -7.761  22.426  1.00 82.77           O  
ATOM   1110  CG  ASP A 144     -63.047  -4.162  25.019  1.00 82.77           C  
ATOM   1111  OD1 ASP A 144     -62.630  -4.832  26.001  1.00 82.77           O  
ATOM   1112  OD2 ASP A 144     -63.782  -3.160  25.113  1.00 82.77           O  
ATOM   1113  N   LEU A 145     -61.600  -6.505  21.157  1.00 80.97           N  
ATOM   1114  CA  LEU A 145     -61.677  -7.399  19.998  1.00 80.97           C  
ATOM   1115  C   LEU A 145     -60.988  -8.743  20.257  1.00 80.97           C  
ATOM   1116  CB  LEU A 145     -61.067  -6.725  18.759  1.00 80.97           C  
ATOM   1117  O   LEU A 145     -61.490  -9.771  19.795  1.00 80.97           O  
ATOM   1118  CG  LEU A 145     -61.948  -5.642  18.119  1.00 80.97           C  
ATOM   1119  CD1 LEU A 145     -61.167  -4.997  16.975  1.00 80.97           C  
ATOM   1120  CD2 LEU A 145     -63.241  -6.220  17.526  1.00 80.97           C  
ATOM   1121  N   CYS A 146     -59.884  -8.748  21.003  1.00 76.80           N  
ATOM   1122  CA  CYS A 146     -59.163  -9.968  21.359  1.00 76.80           C  
ATOM   1123  C   CYS A 146     -59.962 -10.821  22.349  1.00 76.80           C  
ATOM   1124  CB  CYS A 146     -57.765  -9.606  21.866  1.00 76.80           C  
ATOM   1125  O   CYS A 146     -60.133 -12.015  22.113  1.00 76.80           O  
ATOM   1126  SG  CYS A 146     -56.890  -8.786  20.505  1.00 76.80           S  
ATOM   1127  N   ARG A 147     -60.589 -10.211  23.366  1.00 75.92           N  
ATOM   1128  CA  ARG A 147     -61.485 -10.912  24.312  1.00 75.92           C  
ATOM   1129  C   ARG A 147     -62.662 -11.617  23.631  1.00 75.92           C  
ATOM   1130  CB  ARG A 147     -62.018  -9.922  25.357  1.00 75.92           C  
ATOM   1131  O   ARG A 147     -63.146 -12.637  24.119  1.00 75.92           O  
ATOM   1132  CG  ARG A 147     -60.956  -9.519  26.388  1.00 75.92           C  
ATOM   1133  CD  ARG A 147     -61.572  -8.530  27.382  1.00 75.92           C  
ATOM   1134  NE  ARG A 147     -60.607  -8.117  28.416  1.00 75.92           N  
ATOM   1135  NH1 ARG A 147     -61.751  -6.252  29.124  1.00 75.92           N  
ATOM   1136  NH2 ARG A 147     -59.807  -6.787  30.080  1.00 75.92           N  
ATOM   1137  CZ  ARG A 147     -60.732  -7.063  29.205  1.00 75.92           C  
ATOM   1138  N   ARG A 148     -63.137 -11.106  22.489  1.00 73.16           N  
ATOM   1139  CA  ARG A 148     -64.211 -11.745  21.702  1.00 73.16           C  
ATOM   1140  C   ARG A 148     -63.744 -12.992  20.942  1.00 73.16           C  
ATOM   1141  CB  ARG A 148     -64.850 -10.719  20.754  1.00 73.16           C  
ATOM   1142  O   ARG A 148     -64.591 -13.764  20.488  1.00 73.16           O  
ATOM   1143  CG  ARG A 148     -65.681  -9.678  21.518  1.00 73.16           C  
ATOM   1144  CD  ARG A 148     -66.198  -8.598  20.564  1.00 73.16           C  
ATOM   1145  NE  ARG A 148     -66.802  -7.478  21.307  1.00 73.16           N  
ATOM   1146  NH1 ARG A 148     -67.010  -6.011  19.554  1.00 73.16           N  
ATOM   1147  NH2 ARG A 148     -67.474  -5.325  21.625  1.00 73.16           N  
ATOM   1148  CZ  ARG A 148     -67.100  -6.284  20.826  1.00 73.16           C  
ATOM   1149  N   ARG A 149     -62.434 -13.212  20.785  1.00 68.99           N  
ATOM   1150  CA  ARG A 149     -61.862 -14.319  20.009  1.00 68.99           C  
ATOM   1151  C   ARG A 149     -61.467 -15.473  20.943  1.00 68.99           C  
ATOM   1152  CB  ARG A 149     -60.698 -13.762  19.161  1.00 68.99           C  
ATOM   1153  O   ARG A 149     -60.526 -15.365  21.710  1.00 68.99           O  
ATOM   1154  CG  ARG A 149     -60.468 -14.604  17.899  1.00 68.99           C  
ATOM   1155  CD  ARG A 149     -59.575 -13.892  16.870  1.00 68.99           C  
ATOM   1156  NE  ARG A 149     -59.872 -14.373  15.500  1.00 68.99           N  
ATOM   1157  NH1 ARG A 149     -57.874 -13.824  14.513  1.00 68.99           N  
ATOM   1158  NH2 ARG A 149     -59.418 -14.867  13.316  1.00 68.99           N  
ATOM   1159  CZ  ARG A 149     -59.060 -14.345  14.456  1.00 68.99           C  
ATOM   1160  N   ARG A 150     -62.196 -16.596  20.886  1.00 58.78           N  
ATOM   1161  CA  ARG A 150     -61.999 -17.784  21.753  1.00 58.78           C  
ATOM   1162  C   ARG A 150     -61.010 -18.820  21.180  1.00 58.78           C  
ATOM   1163  CB  ARG A 150     -63.353 -18.443  22.094  1.00 58.78           C  
ATOM   1164  O   ARG A 150     -61.336 -20.002  21.142  1.00 58.78           O  
ATOM   1165  CG  ARG A 150     -64.318 -17.578  22.911  1.00 58.78           C  
ATOM   1166  CD  ARG A 150     -65.539 -18.432  23.278  1.00 58.78           C  
ATOM   1167  NE  ARG A 150     -66.578 -17.639  23.959  1.00 58.78           N  
ATOM   1168  NH1 ARG A 150     -68.000 -19.376  24.449  1.00 58.78           N  
ATOM   1169  NH2 ARG A 150     -68.550 -17.295  25.043  1.00 58.78           N  
ATOM   1170  CZ  ARG A 150     -67.701 -18.106  24.477  1.00 58.78           C  
ATOM   1171  N   GLY A 151     -59.845 -18.406  20.684  1.00 60.41           N  
ATOM   1172  CA  GLY A 151     -58.844 -19.326  20.110  1.00 60.41           C  
ATOM   1173  C   GLY A 151     -57.437 -19.067  20.646  1.00 60.41           C  
ATOM   1174  O   GLY A 151     -57.159 -17.947  21.043  1.00 60.41           O  
ATOM   1175  N   LEU A 152     -56.557 -20.078  20.623  1.00 61.38           N  
ATOM   1176  CA  LEU A 152     -55.140 -20.004  21.047  1.00 61.38           C  
ATOM   1177  C   LEU A 152     -54.273 -19.009  20.238  1.00 61.38           C  
ATOM   1178  CB  LEU A 152     -54.534 -21.426  20.976  1.00 61.38           C  
ATOM   1179  O   LEU A 152     -53.127 -18.767  20.583  1.00 61.38           O  
ATOM   1180  CG  LEU A 152     -54.832 -22.293  22.220  1.00 61.38           C  
ATOM   1181  CD1 LEU A 152     -55.501 -23.616  21.838  1.00 61.38           C  
ATOM   1182  CD2 LEU A 152     -53.546 -22.615  22.982  1.00 61.38           C  
ATOM   1183  N   ASP A 153     -54.837 -18.406  19.197  1.00 77.20           N  
ATOM   1184  CA  ASP A 153     -54.180 -17.543  18.208  1.00 77.20           C  
ATOM   1185  C   ASP A 153     -54.214 -16.043  18.591  1.00 77.20           C  
ATOM   1186  CB  ASP A 153     -54.900 -17.845  16.882  1.00 77.20           C  
ATOM   1187  O   ASP A 153     -54.159 -15.161  17.733  1.00 77.20           O  
ATOM   1188  CG  ASP A 153     -54.183 -17.354  15.629  1.00 77.20           C  
ATOM   1189  OD1 ASP A 153     -52.972 -17.600  15.528  1.00 77.20           O  
ATOM   1190  OD2 ASP A 153     -54.904 -16.819  14.749  1.00 77.20           O  
ATOM   1191  N   VAL A 154     -54.414 -15.712  19.878  1.00 79.64           N  
ATOM   1192  CA  VAL A 154     -54.519 -14.306  20.326  1.00 79.64           C  
ATOM   1193  C   VAL A 154     -53.213 -13.534  20.072  1.00 79.64           C  
ATOM   1194  CB  VAL A 154     -55.043 -14.153  21.776  1.00 79.64           C  
ATOM   1195  O   VAL A 154     -53.298 -12.499  19.410  1.00 79.64           O  
ATOM   1196  CG1 VAL A 154     -55.092 -12.689  22.222  1.00 79.64           C  
ATOM   1197  CG2 VAL A 154     -56.468 -14.697  21.904  1.00 79.64           C  
ATOM   1198  N   PRO A 155     -52.021 -14.017  20.483  1.00 81.86           N  
ATOM   1199  CA  PRO A 155     -50.753 -13.318  20.239  1.00 81.86           C  
ATOM   1200  C   PRO A 155     -50.483 -13.042  18.753  1.00 81.86           C  
ATOM   1201  CB  PRO A 155     -49.674 -14.233  20.838  1.00 81.86           C  
ATOM   1202  O   PRO A 155     -50.148 -11.920  18.370  1.00 81.86           O  
ATOM   1203  CG  PRO A 155     -50.411 -14.972  21.946  1.00 81.86           C  
ATOM   1204  CD  PRO A 155     -51.772 -15.201  21.302  1.00 81.86           C  
ATOM   1205  N   ASP A 156     -50.703 -14.040  17.896  1.00 82.31           N  
ATOM   1206  CA  ASP A 156     -50.534 -13.937  16.443  1.00 82.31           C  
ATOM   1207  C   ASP A 156     -51.515 -12.943  15.815  1.00 82.31           C  
ATOM   1208  CB  ASP A 156     -50.745 -15.327  15.837  1.00 82.31           C  
ATOM   1209  O   ASP A 156     -51.145 -12.139  14.953  1.00 82.31           O  
ATOM   1210  CG  ASP A 156     -49.543 -16.234  16.080  1.00 82.31           C  
ATOM   1211  OD1 ASP A 156     -48.432 -15.807  15.682  1.00 82.31           O  
ATOM   1212  OD2 ASP A 156     -49.683 -17.290  16.722  1.00 82.31           O  
ATOM   1213  N   PHE A 157     -52.762 -12.925  16.294  1.00 82.27           N  
ATOM   1214  CA  PHE A 157     -53.746 -11.945  15.854  1.00 82.27           C  
ATOM   1215  C   PHE A 157     -53.359 -10.512  16.235  1.00 82.27           C  
ATOM   1216  CB  PHE A 157     -55.126 -12.300  16.413  1.00 82.27           C  
ATOM   1217  O   PHE A 157     -53.526  -9.610  15.404  1.00 82.27           O  
ATOM   1218  CG  PHE A 157     -56.187 -11.276  16.058  1.00 82.27           C  
ATOM   1219  CD1 PHE A 157     -56.688 -10.403  17.040  1.00 82.27           C  
ATOM   1220  CD2 PHE A 157     -56.629 -11.151  14.729  1.00 82.27           C  
ATOM   1221  CE1 PHE A 157     -57.657  -9.442  16.702  1.00 82.27           C  
ATOM   1222  CE2 PHE A 157     -57.625 -10.217  14.393  1.00 82.27           C  
ATOM   1223  CZ  PHE A 157     -58.140  -9.360  15.384  1.00 82.27           C  
ATOM   1224  N   LEU A 158     -52.854 -10.287  17.456  1.00 84.31           N  
ATOM   1225  CA  LEU A 158     -52.350  -8.973  17.865  1.00 84.31           C  
ATOM   1226  C   LEU A 158     -51.162  -8.560  16.997  1.00 84.31           C  
ATOM   1227  CB  LEU A 158     -51.927  -8.932  19.344  1.00 84.31           C  
ATOM   1228  O   LEU A 158     -51.172  -7.447  16.472  1.00 84.31           O  
ATOM   1229  CG  LEU A 158     -53.058  -8.606  20.334  1.00 84.31           C  
ATOM   1230  CD1 LEU A 158     -53.817  -9.857  20.743  1.00 84.31           C  
ATOM   1231  CD2 LEU A 158     -52.481  -8.001  21.610  1.00 84.31           C  
ATOM   1232  N   MET A 159     -50.191  -9.454  16.788  1.00 84.53           N  
ATOM   1233  CA  MET A 159     -49.038  -9.188  15.924  1.00 84.53           C  
ATOM   1234  C   MET A 159     -49.477  -8.785  14.525  1.00 84.53           C  
ATOM   1235  CB  MET A 159     -48.074 -10.383  15.893  1.00 84.53           C  
ATOM   1236  O   MET A 159     -49.174  -7.678  14.098  1.00 84.53           O  
ATOM   1237  CG  MET A 159     -47.247 -10.517  17.175  1.00 84.53           C  
ATOM   1238  SD  MET A 159     -46.221  -9.075  17.580  1.00 84.53           S  
ATOM   1239  CE  MET A 159     -47.338  -8.225  18.720  1.00 84.53           C  
ATOM   1240  N   HIS A 160     -50.313  -9.579  13.860  1.00 84.33           N  
ATOM   1241  CA  HIS A 160     -50.825  -9.252  12.528  1.00 84.33           C  
ATOM   1242  C   HIS A 160     -51.595  -7.909  12.470  1.00 84.33           C  
ATOM   1243  CB  HIS A 160     -51.707 -10.429  12.094  1.00 84.33           C  
ATOM   1244  O   HIS A 160     -51.716  -7.268  11.416  1.00 84.33           O  
ATOM   1245  CG  HIS A 160     -52.378 -10.203  10.770  1.00 84.33           C  
ATOM   1246  CD2 HIS A 160     -51.874 -10.476   9.527  1.00 84.33           C  
ATOM   1247  ND1 HIS A 160     -53.596  -9.592  10.598  1.00 84.33           N  
ATOM   1248  CE1 HIS A 160     -53.824  -9.494   9.279  1.00 84.33           C  
ATOM   1249  NE2 HIS A 160     -52.807 -10.014   8.589  1.00 84.33           N  
ATOM   1250  N   LYS A 161     -52.175  -7.464  13.592  1.00 82.57           N  
ATOM   1251  CA  LYS A 161     -52.865  -6.169  13.678  1.00 82.57           C  
ATOM   1252  C   LYS A 161     -51.924  -4.997  13.922  1.00 82.57           C  
ATOM   1253  CB  LYS A 161     -53.982  -6.235  14.736  1.00 82.57           C  
ATOM   1254  O   LYS A 161     -52.164  -3.937  13.340  1.00 82.57           O  
ATOM   1255  CG  LYS A 161     -55.218  -6.992  14.230  1.00 82.57           C  
ATOM   1256  CD  LYS A 161     -55.962  -6.163  13.176  1.00 82.57           C  
ATOM   1257  CE  LYS A 161     -57.024  -6.994  12.469  1.00 82.57           C  
ATOM   1258  NZ  LYS A 161     -57.353  -6.346  11.177  1.00 82.57           N  
ATOM   1259  N   LEU A 162     -50.895  -5.185  14.740  1.00 86.51           N  
ATOM   1260  CA  LEU A 162     -49.905  -4.167  15.090  1.00 86.51           C  
ATOM   1261  C   LEU A 162     -48.776  -4.043  14.056  1.00 86.51           C  
ATOM   1262  CB  LEU A 162     -49.343  -4.484  16.487  1.00 86.51           C  
ATOM   1263  O   LEU A 162     -48.121  -3.002  14.005  1.00 86.51           O  
ATOM   1264  CG  LEU A 162     -50.355  -4.364  17.642  1.00 86.51           C  
ATOM   1265  CD1 LEU A 162     -49.697  -4.848  18.932  1.00 86.51           C  
ATOM   1266  CD2 LEU A 162     -50.837  -2.926  17.862  1.00 86.51           C  
ATOM   1267  N   THR A 163     -48.566  -5.055  13.213  1.00 87.86           N  
ATOM   1268  CA  THR A 163     -47.599  -5.035  12.109  1.00 87.86           C  
ATOM   1269  C   THR A 163     -48.281  -4.745  10.778  1.00 87.86           C  
ATOM   1270  CB  THR A 163     -46.775  -6.330  12.033  1.00 87.86           C  
ATOM   1271  O   THR A 163     -49.406  -5.173  10.518  1.00 87.86           O  
ATOM   1272  CG2 THR A 163     -46.087  -6.657  13.362  1.00 87.86           C  
ATOM   1273  OG1 THR A 163     -47.586  -7.426  11.680  1.00 87.86           O  
ATOM   1274  N   ALA A 164     -47.643  -3.963   9.911  1.00 86.94           N  
ATOM   1275  CA  ALA A 164     -48.056  -3.779   8.527  1.00 86.94           C  
ATOM   1276  C   ALA A 164     -47.855  -5.093   7.760  1.00 86.94           C  
ATOM   1277  CB  ALA A 164     -47.275  -2.617   7.911  1.00 86.94           C  
ATOM   1278  O   ALA A 164     -46.827  -5.742   7.913  1.00 86.94           O  
ATOM   1279  N   SER A 165     -48.840  -5.478   6.945  1.00 80.00           N  
ATOM   1280  CA  SER A 165     -48.790  -6.714   6.148  1.00 80.00           C  
ATOM   1281  C   SER A 165     -47.730  -6.651   5.050  1.00 80.00           C  
ATOM   1282  CB  SER A 165     -50.162  -6.967   5.506  1.00 80.00           C  
ATOM   1283  O   SER A 165     -47.157  -7.671   4.703  1.00 80.00           O  
ATOM   1284  OG  SER A 165     -50.749  -5.741   5.067  1.00 80.00           O  
ATOM   1285  N   ASP A 166     -47.475  -5.451   4.528  1.00 82.23           N  
ATOM   1286  CA  ASP A 166     -46.735  -5.282   3.277  1.00 82.23           C  
ATOM   1287  C   ASP A 166     -45.220  -5.302   3.513  1.00 82.23           C  
ATOM   1288  CB  ASP A 166     -47.165  -3.966   2.600  1.00 82.23           C  
ATOM   1289  O   ASP A 166     -44.478  -5.929   2.768  1.00 82.23           O  
ATOM   1290  CG  ASP A 166     -48.681  -3.731   2.514  1.00 82.23           C  
ATOM   1291  OD1 ASP A 166     -49.496  -4.635   2.815  1.00 82.23           O  
ATOM   1292  OD2 ASP A 166     -49.076  -2.567   2.298  1.00 82.23           O  
ATOM   1293  N   THR A 167     -44.764  -4.620   4.568  1.00 85.19           N  
ATOM   1294  CA  THR A 167     -43.334  -4.409   4.852  1.00 85.19           C  
ATOM   1295  C   THR A 167     -42.869  -5.018   6.174  1.00 85.19           C  
ATOM   1296  CB  THR A 167     -42.998  -2.909   4.833  1.00 85.19           C  
ATOM   1297  O   THR A 167     -41.683  -4.958   6.485  1.00 85.19           O  
ATOM   1298  CG2 THR A 167     -43.286  -2.251   3.486  1.00 85.19           C  
ATOM   1299  OG1 THR A 167     -43.770  -2.194   5.783  1.00 85.19           O  
ATOM   1300  N   GLY A 168     -43.782  -5.547   6.998  1.00 86.62           N  
ATOM   1301  CA  GLY A 168     -43.482  -6.001   8.365  1.00 86.62           C  
ATOM   1302  C   GLY A 168     -43.420  -4.876   9.409  1.00 86.62           C  
ATOM   1303  O   GLY A 168     -43.316  -5.137  10.605  1.00 86.62           O  
ATOM   1304  N   LYS A 169     -43.566  -3.610   8.995  1.00 89.56           N  
ATOM   1305  CA  LYS A 169     -43.442  -2.433   9.867  1.00 89.56           C  
ATOM   1306  C   LYS A 169     -44.384  -2.460  11.071  1.00 89.56           C  
ATOM   1307  CB  LYS A 169     -43.691  -1.181   9.028  1.00 89.56           C  
ATOM   1308  O   LYS A 169     -45.604  -2.409  10.907  1.00 89.56           O  
ATOM   1309  CG  LYS A 169     -43.526   0.104   9.845  1.00 89.56           C  
ATOM   1310  CD  LYS A 169     -43.600   1.289   8.889  1.00 89.56           C  
ATOM   1311  CE  LYS A 169     -43.345   2.582   9.649  1.00 89.56           C  
ATOM   1312  NZ  LYS A 169     -42.954   3.639   8.689  1.00 89.56           N  
ATOM   1313  N   THR A 170     -43.846  -2.419  12.284  1.00 91.54           N  
ATOM   1314  CA  THR A 170     -44.656  -2.353  13.509  1.00 91.54           C  
ATOM   1315  C   THR A 170     -45.140  -0.934  13.819  1.00 91.54           C  
ATOM   1316  CB  THR A 170     -43.922  -2.967  14.709  1.00 91.54           C  
ATOM   1317  O   THR A 170     -44.591   0.064  13.334  1.00 91.54           O  
ATOM   1318  CG2 THR A 170     -43.310  -4.326  14.394  1.00 91.54           C  
ATOM   1319  OG1 THR A 170     -42.874  -2.137  15.135  1.00 91.54           O  
ATOM   1320  N   CYS A 171     -46.168  -0.805  14.662  1.00 90.30           N  
ATOM   1321  CA  CYS A 171     -46.552   0.500  15.201  1.00 90.30           C  
ATOM   1322  C   CYS A 171     -45.415   1.139  16.022  1.00 90.30           C  
ATOM   1323  CB  CYS A 171     -47.869   0.390  15.979  1.00 90.30           C  
ATOM   1324  O   CYS A 171     -45.242   2.352  15.944  1.00 90.30           O  
ATOM   1325  SG  CYS A 171     -47.725  -0.796  17.335  1.00 90.30           S  
ATOM   1326  N   LEU A 172     -44.571   0.344  16.698  1.00 92.43           N  
ATOM   1327  CA  LEU A 172     -43.367   0.831  17.382  1.00 92.43           C  
ATOM   1328  C   LEU A 172     -42.374   1.465  16.394  1.00 92.43           C  
ATOM   1329  CB  LEU A 172     -42.738  -0.332  18.175  1.00 92.43           C  
ATOM   1330  O   LEU A 172     -41.922   2.587  16.607  1.00 92.43           O  
ATOM   1331  CG  LEU A 172     -41.486   0.039  18.989  1.00 92.43           C  
ATOM   1332  CD1 LEU A 172     -41.809   1.052  20.087  1.00 92.43           C  
ATOM   1333  CD2 LEU A 172     -40.903  -1.216  19.636  1.00 92.43           C  
ATOM   1334  N   MET A 173     -42.106   0.812  15.259  1.00 93.45           N  
ATOM   1335  CA  MET A 173     -41.269   1.386  14.197  1.00 93.45           C  
ATOM   1336  C   MET A 173     -41.876   2.669  13.619  1.00 93.45           C  
ATOM   1337  CB  MET A 173     -41.102   0.379  13.057  1.00 93.45           C  
ATOM   1338  O   MET A 173     -41.154   3.615  13.307  1.00 93.45           O  
ATOM   1339  CG  MET A 173     -40.306  -0.867  13.430  1.00 93.45           C  
ATOM   1340  SD  MET A 173     -40.464  -2.101  12.127  1.00 93.45           S  
ATOM   1341  CE  MET A 173     -39.436  -3.417  12.810  1.00 93.45           C  
ATOM   1342  N   LYS A 174     -43.207   2.739  13.471  1.00 90.85           N  
ATOM   1343  CA  LYS A 174     -43.882   3.969  13.023  1.00 90.85           C  
ATOM   1344  C   LYS A 174     -43.729   5.104  14.044  1.00 90.85           C  
ATOM   1345  CB  LYS A 174     -45.359   3.688  12.693  1.00 90.85           C  
ATOM   1346  O   LYS A 174     -43.480   6.226  13.610  1.00 90.85           O  
ATOM   1347  CG  LYS A 174     -46.095   4.887  12.059  1.00 90.85           C  
ATOM   1348  CD  LYS A 174     -45.620   5.253  10.640  1.00 90.85           C  
ATOM   1349  CE  LYS A 174     -46.466   6.423  10.115  1.00 90.85           C  
ATOM   1350  NZ  LYS A 174     -46.095   6.865   8.744  1.00 90.85           N  
ATOM   1351  N   ALA A 175     -43.828   4.809  15.344  1.00 91.35           N  
ATOM   1352  CA  ALA A 175     -43.613   5.773  16.426  1.00 91.35           C  
ATOM   1353  C   ALA A 175     -42.192   6.349  16.387  1.00 91.35           C  
ATOM   1354  CB  ALA A 175     -43.856   5.086  17.783  1.00 91.35           C  
ATOM   1355  O   ALA A 175     -42.001   7.556  16.464  1.00 91.35           O  
ATOM   1356  N   LEU A 176     -41.192   5.481  16.214  1.00 92.80           N  
ATOM   1357  CA  LEU A 176     -39.785   5.882  16.196  1.00 92.80           C  
ATOM   1358  C   LEU A 176     -39.396   6.620  14.912  1.00 92.80           C  
ATOM   1359  CB  LEU A 176     -38.911   4.639  16.406  1.00 92.80           C  
ATOM   1360  O   LEU A 176     -38.510   7.466  14.935  1.00 92.80           O  
ATOM   1361  CG  LEU A 176     -39.076   3.986  17.787  1.00 92.80           C  
ATOM   1362  CD1 LEU A 176     -38.328   2.661  17.796  1.00 92.80           C  
ATOM   1363  CD2 LEU A 176     -38.524   4.861  18.908  1.00 92.80           C  
ATOM   1364  N   LEU A 177     -40.053   6.350  13.782  1.00 92.22           N  
ATOM   1365  CA  LEU A 177     -39.782   7.086  12.545  1.00 92.22           C  
ATOM   1366  C   LEU A 177     -40.302   8.528  12.587  1.00 92.22           C  
ATOM   1367  CB  LEU A 177     -40.355   6.318  11.347  1.00 92.22           C  
ATOM   1368  O   LEU A 177     -39.638   9.403  12.027  1.00 92.22           O  
ATOM   1369  CG  LEU A 177     -39.467   5.128  10.943  1.00 92.22           C  
ATOM   1370  CD1 LEU A 177     -40.237   4.240   9.978  1.00 92.22           C  
ATOM   1371  CD2 LEU A 177     -38.177   5.558  10.246  1.00 92.22           C  
ATOM   1372  N   ASN A 178     -41.432   8.768  13.259  1.00 91.24           N  
ATOM   1373  CA  ASN A 178     -42.090  10.070  13.362  1.00 91.24           C  
ATOM   1374  C   ASN A 178     -41.959  10.621  14.791  1.00 91.24           C  
ATOM   1375  CB  ASN A 178     -43.559   9.931  12.928  1.00 91.24           C  
ATOM   1376  O   ASN A 178     -42.865  10.481  15.610  1.00 91.24           O  
ATOM   1377  CG  ASN A 178     -43.765   9.698  11.444  1.00 91.24           C  
ATOM   1378  ND2 ASN A 178     -44.989   9.791  10.992  1.00 91.24           N  
ATOM   1379  OD1 ASN A 178     -42.883   9.449  10.643  1.00 91.24           O  
ATOM   1380  N   ILE A 179     -40.812  11.234  15.091  1.00 90.05           N  
ATOM   1381  CA  ILE A 179     -40.506  11.729  16.437  1.00 90.05           C  
ATOM   1382  C   ILE A 179     -41.346  12.966  16.781  1.00 90.05           C  
ATOM   1383  CB  ILE A 179     -38.997  12.012  16.603  1.00 90.05           C  
ATOM   1384  O   ILE A 179     -41.148  14.050  16.237  1.00 90.05           O  
ATOM   1385  CG1 ILE A 179     -38.108  10.781  16.310  1.00 90.05           C  
ATOM   1386  CG2 ILE A 179     -38.694  12.552  18.016  1.00 90.05           C  
ATOM   1387  CD1 ILE A 179     -38.331   9.578  17.237  1.00 90.05           C  
ATOM   1388  N   ASN A 180     -42.211  12.796  17.776  1.00 89.53           N  
ATOM   1389  CA  ASN A 180     -43.044  13.815  18.413  1.00 89.53           C  
ATOM   1390  C   ASN A 180     -42.635  13.998  19.895  1.00 89.53           C  
ATOM   1391  CB  ASN A 180     -44.510  13.356  18.247  1.00 89.53           C  
ATOM   1392  O   ASN A 180     -42.023  13.096  20.477  1.00 89.53           O  
ATOM   1393  CG  ASN A 180     -44.929  13.227  16.788  1.00 89.53           C  
ATOM   1394  ND2 ASN A 180     -46.001  12.528  16.524  1.00 89.53           N  
ATOM   1395  OD1 ASN A 180     -44.318  13.759  15.879  1.00 89.53           O  
ATOM   1396  N   PRO A 181     -43.005  15.097  20.582  1.00 89.96           N  
ATOM   1397  CA  PRO A 181     -42.710  15.264  22.014  1.00 89.96           C  
ATOM   1398  C   PRO A 181     -43.307  14.148  22.894  1.00 89.96           C  
ATOM   1399  CB  PRO A 181     -43.268  16.645  22.382  1.00 89.96           C  
ATOM   1400  O   PRO A 181     -42.714  13.767  23.900  1.00 89.96           O  
ATOM   1401  CG  PRO A 181     -44.317  16.925  21.305  1.00 89.96           C  
ATOM   1402  CD  PRO A 181     -43.727  16.250  20.070  1.00 89.96           C  
ATOM   1403  N   ASN A 182     -44.431  13.559  22.474  1.00 90.04           N  
ATOM   1404  CA  ASN A 182     -45.108  12.471  23.188  1.00 90.04           C  
ATOM   1405  C   ASN A 182     -44.542  11.073  22.874  1.00 90.04           C  
ATOM   1406  CB  ASN A 182     -46.617  12.552  22.898  1.00 90.04           C  
ATOM   1407  O   ASN A 182     -45.045  10.086  23.405  1.00 90.04           O  
ATOM   1408  CG  ASN A 182     -47.258  13.833  23.402  1.00 90.04           C  
ATOM   1409  ND2 ASN A 182     -48.378  14.210  22.835  1.00 90.04           N  
ATOM   1410  OD1 ASN A 182     -46.761  14.514  24.283  1.00 90.04           O  
ATOM   1411  N   THR A 183     -43.507  10.953  22.032  1.00 91.29           N  
ATOM   1412  CA  THR A 183     -43.001   9.644  21.562  1.00 91.29           C  
ATOM   1413  C   THR A 183     -42.555   8.754  22.714  1.00 91.29           C  
ATOM   1414  CB  THR A 183     -41.820   9.786  20.593  1.00 91.29           C  
ATOM   1415  O   THR A 183     -42.886   7.575  22.734  1.00 91.29           O  
ATOM   1416  CG2 THR A 183     -41.443   8.479  19.900  1.00 91.29           C  
ATOM   1417  OG1 THR A 183     -42.177  10.669  19.576  1.00 91.29           O  
ATOM   1418  N   LYS A 184     -41.860   9.314  23.714  1.00 90.84           N  
ATOM   1419  CA  LYS A 184     -41.395   8.557  24.888  1.00 90.84           C  
ATOM   1420  C   LYS A 184     -42.558   7.932  25.660  1.00 90.84           C  
ATOM   1421  CB  LYS A 184     -40.558   9.488  25.780  1.00 90.84           C  
ATOM   1422  O   LYS A 184     -42.459   6.795  26.108  1.00 90.84           O  
ATOM   1423  CG  LYS A 184     -39.800   8.737  26.890  1.00 90.84           C  
ATOM   1424  CD  LYS A 184     -38.912   9.710  27.688  1.00 90.84           C  
ATOM   1425  CE  LYS A 184     -37.908   8.955  28.569  1.00 90.84           C  
ATOM   1426  NZ  LYS A 184     -36.932   9.863  29.233  1.00 90.84           N  
ATOM   1427  N   GLU A 185     -43.659   8.665  25.790  1.00 92.09           N  
ATOM   1428  CA  GLU A 185     -44.857   8.184  26.476  1.00 92.09           C  
ATOM   1429  C   GLU A 185     -45.613   7.152  25.635  1.00 92.09           C  
ATOM   1430  CB  GLU A 185     -45.729   9.396  26.845  1.00 92.09           C  
ATOM   1431  O   GLU A 185     -46.003   6.107  26.144  1.00 92.09           O  
ATOM   1432  CG  GLU A 185     -46.877   9.045  27.798  1.00 92.09           C  
ATOM   1433  CD  GLU A 185     -46.413   8.424  29.130  1.00 92.09           C  
ATOM   1434  OE1 GLU A 185     -47.279   7.794  29.775  1.00 92.09           O  
ATOM   1435  OE2 GLU A 185     -45.208   8.564  29.487  1.00 92.09           O  
ATOM   1436  N   ILE A 186     -45.731   7.386  24.326  1.00 92.44           N  
ATOM   1437  CA  ILE A 186     -46.341   6.441  23.381  1.00 92.44           C  
ATOM   1438  C   ILE A 186     -45.594   5.109  23.372  1.00 92.44           C  
ATOM   1439  CB  ILE A 186     -46.397   7.074  21.976  1.00 92.44           C  
ATOM   1440  O   ILE A 186     -46.225   4.060  23.444  1.00 92.44           O  
ATOM   1441  CG1 ILE A 186     -47.468   8.179  22.002  1.00 92.44           C  
ATOM   1442  CG2 ILE A 186     -46.689   6.040  20.872  1.00 92.44           C  
ATOM   1443  CD1 ILE A 186     -47.429   9.097  20.788  1.00 92.44           C  
ATOM   1444  N   VAL A 187     -44.259   5.138  23.327  1.00 92.35           N  
ATOM   1445  CA  VAL A 187     -43.437   3.923  23.367  1.00 92.35           C  
ATOM   1446  C   VAL A 187     -43.658   3.169  24.677  1.00 92.35           C  
ATOM   1447  CB  VAL A 187     -41.949   4.244  23.127  1.00 92.35           C  
ATOM   1448  O   VAL A 187     -43.870   1.964  24.632  1.00 92.35           O  
ATOM   1449  CG1 VAL A 187     -41.054   3.022  23.367  1.00 92.35           C  
ATOM   1450  CG2 VAL A 187     -41.723   4.698  21.677  1.00 92.35           C  
ATOM   1451  N   ARG A 188     -43.711   3.848  25.830  1.00 92.50           N  
ATOM   1452  CA  ARG A 188     -44.018   3.189  27.114  1.00 92.50           C  
ATOM   1453  C   ARG A 188     -45.404   2.554  27.140  1.00 92.50           C  
ATOM   1454  CB  ARG A 188     -43.929   4.186  28.263  1.00 92.50           C  
ATOM   1455  O   ARG A 188     -45.530   1.436  27.620  1.00 92.50           O  
ATOM   1456  CG  ARG A 188     -42.488   4.567  28.592  1.00 92.50           C  
ATOM   1457  CD  ARG A 188     -42.585   5.658  29.650  1.00 92.50           C  
ATOM   1458  NE  ARG A 188     -41.271   6.220  29.982  1.00 92.50           N  
ATOM   1459  NH1 ARG A 188     -42.000   8.398  30.189  1.00 92.50           N  
ATOM   1460  NH2 ARG A 188     -39.936   7.820  30.848  1.00 92.50           N  
ATOM   1461  CZ  ARG A 188     -41.077   7.477  30.318  1.00 92.50           C  
ATOM   1462  N   ILE A 189     -46.423   3.237  26.617  1.00 92.10           N  
ATOM   1463  CA  ILE A 189     -47.789   2.698  26.541  1.00 92.10           C  
ATOM   1464  C   ILE A 189     -47.828   1.468  25.627  1.00 92.10           C  
ATOM   1465  CB  ILE A 189     -48.777   3.794  26.080  1.00 92.10           C  
ATOM   1466  O   ILE A 189     -48.449   0.469  25.978  1.00 92.10           O  
ATOM   1467  CG1 ILE A 189     -48.903   4.886  27.167  1.00 92.10           C  
ATOM   1468  CG2 ILE A 189     -50.172   3.210  25.776  1.00 92.10           C  
ATOM   1469  CD1 ILE A 189     -49.565   6.166  26.652  1.00 92.10           C  
ATOM   1470  N   LEU A 190     -47.143   1.513  24.479  1.00 91.63           N  
ATOM   1471  CA  LEU A 190     -47.051   0.378  23.559  1.00 91.63           C  
ATOM   1472  C   LEU A 190     -46.293  -0.806  24.173  1.00 91.63           C  
ATOM   1473  CB  LEU A 190     -46.377   0.820  22.247  1.00 91.63           C  
ATOM   1474  O   LEU A 190     -46.717  -1.943  23.987  1.00 91.63           O  
ATOM   1475  CG  LEU A 190     -47.244   1.707  21.336  1.00 91.63           C  
ATOM   1476  CD1 LEU A 190     -46.402   2.194  20.153  1.00 91.63           C  
ATOM   1477  CD2 LEU A 190     -48.453   0.953  20.775  1.00 91.63           C  
ATOM   1478  N   LEU A 191     -45.207  -0.550  24.907  1.00 92.12           N  
ATOM   1479  CA  LEU A 191     -44.444  -1.587  25.605  1.00 92.12           C  
ATOM   1480  C   LEU A 191     -45.262  -2.214  26.738  1.00 92.12           C  
ATOM   1481  CB  LEU A 191     -43.114  -1.012  26.122  1.00 92.12           C  
ATOM   1482  O   LEU A 191     -45.354  -3.433  26.789  1.00 92.12           O  
ATOM   1483  CG  LEU A 191     -42.082  -0.686  25.025  1.00 92.12           C  
ATOM   1484  CD1 LEU A 191     -40.890   0.038  25.651  1.00 92.12           C  
ATOM   1485  CD2 LEU A 191     -41.549  -1.929  24.321  1.00 92.12           C  
ATOM   1486  N   ALA A 192     -45.939  -1.411  27.565  1.00 92.00           N  
ATOM   1487  CA  ALA A 192     -46.826  -1.917  28.614  1.00 92.00           C  
ATOM   1488  C   ALA A 192     -47.975  -2.757  28.030  1.00 92.00           C  
ATOM   1489  CB  ALA A 192     -47.359  -0.725  29.419  1.00 92.00           C  
ATOM   1490  O   ALA A 192     -48.270  -3.840  28.522  1.00 92.00           O  
ATOM   1491  N   PHE A 193     -48.576  -2.310  26.921  1.00 90.50           N  
ATOM   1492  CA  PHE A 193     -49.597  -3.086  26.217  1.00 90.50           C  
ATOM   1493  C   PHE A 193     -49.047  -4.408  25.660  1.00 90.50           C  
ATOM   1494  CB  PHE A 193     -50.186  -2.230  25.090  1.00 90.50           C  
ATOM   1495  O   PHE A 193     -49.742  -5.422  25.667  1.00 90.50           O  
ATOM   1496  CG  PHE A 193     -51.282  -2.931  24.313  1.00 90.50           C  
ATOM   1497  CD1 PHE A 193     -50.987  -3.614  23.117  1.00 90.50           C  
ATOM   1498  CD2 PHE A 193     -52.596  -2.930  24.811  1.00 90.50           C  
ATOM   1499  CE1 PHE A 193     -52.010  -4.284  22.422  1.00 90.50           C  
ATOM   1500  CE2 PHE A 193     -53.618  -3.592  24.110  1.00 90.50           C  
ATOM   1501  CZ  PHE A 193     -53.326  -4.274  22.917  1.00 90.50           C  
ATOM   1502  N   ALA A 194     -47.814  -4.418  25.153  1.00 90.52           N  
ATOM   1503  CA  ALA A 194     -47.183  -5.633  24.651  1.00 90.52           C  
ATOM   1504  C   ALA A 194     -46.800  -6.606  25.784  1.00 90.52           C  
ATOM   1505  CB  ALA A 194     -45.986  -5.229  23.783  1.00 90.52           C  
ATOM   1506  O   ALA A 194     -46.919  -7.819  25.611  1.00 90.52           O  
ATOM   1507  N   GLU A 195     -46.400  -6.076  26.939  1.00 91.40           N  
ATOM   1508  CA  GLU A 195     -46.102  -6.831  28.158  1.00 91.40           C  
ATOM   1509  C   GLU A 195     -47.366  -7.476  28.749  1.00 91.40           C  
ATOM   1510  CB  GLU A 195     -45.388  -5.889  29.142  1.00 91.40           C  
ATOM   1511  O   GLU A 195     -47.358  -8.665  29.044  1.00 91.40           O  
ATOM   1512  CG  GLU A 195     -44.786  -6.618  30.351  1.00 91.40           C  
ATOM   1513  CD  GLU A 195     -43.835  -5.729  31.174  1.00 91.40           C  
ATOM   1514  OE1 GLU A 195     -43.020  -6.307  31.929  1.00 91.40           O  
ATOM   1515  OE2 GLU A 195     -43.927  -4.481  31.071  1.00 91.40           O  
ATOM   1516  N   GLU A 196     -48.493  -6.756  28.804  1.00 89.04           N  
ATOM   1517  CA  GLU A 196     -49.785  -7.293  29.276  1.00 89.04           C  
ATOM   1518  C   GLU A 196     -50.331  -8.465  28.441  1.00 89.04           C  
ATOM   1519  CB  GLU A 196     -50.848  -6.180  29.253  1.00 89.04           C  
ATOM   1520  O   GLU A 196     -51.178  -9.222  28.918  1.00 89.04           O  
ATOM   1521  CG  GLU A 196     -50.743  -5.179  30.412  1.00 89.04           C  
ATOM   1522  CD  GLU A 196     -51.841  -4.098  30.358  1.00 89.04           C  
ATOM   1523  OE1 GLU A 196     -51.725  -3.113  31.124  1.00 89.04           O  
ATOM   1524  OE2 GLU A 196     -52.832  -4.266  29.599  1.00 89.04           O  
ATOM   1525  N   ASN A 197     -49.902  -8.593  27.183  1.00 84.88           N  
ATOM   1526  CA  ASN A 197     -50.399  -9.602  26.246  1.00 84.88           C  
ATOM   1527  C   ASN A 197     -49.365 -10.703  25.930  1.00 84.88           C  
ATOM   1528  CB  ASN A 197     -50.936  -8.900  24.983  1.00 84.88           C  
ATOM   1529  O   ASN A 197     -49.574 -11.446  24.971  1.00 84.88           O  
ATOM   1530  CG  ASN A 197     -52.179  -8.059  25.216  1.00 84.88           C  
ATOM   1531  ND2 ASN A 197     -52.080  -6.763  25.058  1.00 84.88           N  
ATOM   1532  OD1 ASN A 197     -53.275  -8.541  25.466  1.00 84.88           O  
ATOM   1533  N   ASP A 198     -48.262 -10.796  26.685  1.00 85.05           N  
ATOM   1534  CA  ASP A 198     -47.173 -11.772  26.487  1.00 85.05           C  
ATOM   1535  C   ASP A 198     -46.572 -11.767  25.058  1.00 85.05           C  
ATOM   1536  CB  ASP A 198     -47.596 -13.180  26.956  1.00 85.05           C  
ATOM   1537  O   ASP A 198     -46.094 -12.783  24.552  1.00 85.05           O  
ATOM   1538  CG  ASP A 198     -47.986 -13.269  28.436  1.00 85.05           C  
ATOM   1539  OD1 ASP A 198     -47.275 -12.666  29.268  1.00 85.05           O  
ATOM   1540  OD2 ASP A 198     -48.962 -14.000  28.730  1.00 85.05           O  
ATOM   1541  N   ILE A 199     -46.599 -10.614  24.375  1.00 88.98           N  
ATOM   1542  CA  ILE A 199     -46.081 -10.429  23.001  1.00 88.98           C  
ATOM   1543  C   ILE A 199     -44.817  -9.567  22.940  1.00 88.98           C  
ATOM   1544  CB  ILE A 199     -47.162  -9.874  22.041  1.00 88.98           C  
ATOM   1545  O   ILE A 199     -44.319  -9.310  21.846  1.00 88.98           O  
ATOM   1546  CG1 ILE A 199     -47.783  -8.575  22.594  1.00 88.98           C  
ATOM   1547  CG2 ILE A 199     -48.213 -10.948  21.741  1.00 88.98           C  
ATOM   1548  CD1 ILE A 199     -48.770  -7.821  21.695  1.00 88.98           C  
ATOM   1549  N   LEU A 200     -44.315  -9.102  24.087  1.00 90.18           N  
ATOM   1550  CA  LEU A 200     -43.257  -8.094  24.185  1.00 90.18           C  
ATOM   1551  C   LEU A 200     -42.004  -8.448  23.371  1.00 90.18           C  
ATOM   1552  CB  LEU A 200     -42.934  -7.883  25.675  1.00 90.18           C  
ATOM   1553  O   LEU A 200     -41.608  -7.668  22.509  1.00 90.18           O  
ATOM   1554  CG  LEU A 200     -41.976  -6.710  25.947  1.00 90.18           C  
ATOM   1555  CD1 LEU A 200     -42.635  -5.372  25.600  1.00 90.18           C  
ATOM   1556  CD2 LEU A 200     -41.592  -6.688  27.423  1.00 90.18           C  
ATOM   1557  N   ASP A 201     -41.444  -9.639  23.590  1.00 89.84           N  
ATOM   1558  CA  ASP A 201     -40.220 -10.104  22.926  1.00 89.84           C  
ATOM   1559  C   ASP A 201     -40.372 -10.118  21.394  1.00 89.84           C  
ATOM   1560  CB  ASP A 201     -39.883 -11.494  23.488  1.00 89.84           C  
ATOM   1561  O   ASP A 201     -39.639  -9.448  20.667  1.00 89.84           O  
ATOM   1562  CG  ASP A 201     -38.633 -12.090  22.841  1.00 89.84           C  
ATOM   1563  OD1 ASP A 201     -37.619 -11.368  22.780  1.00 89.84           O  
ATOM   1564  OD2 ASP A 201     -38.734 -13.244  22.374  1.00 89.84           O  
ATOM   1565  N   ARG A 202     -41.433 -10.762  20.892  1.00 90.66           N  
ATOM   1566  CA  ARG A 202     -41.733 -10.818  19.452  1.00 90.66           C  
ATOM   1567  C   ARG A 202     -42.068  -9.450  18.850  1.00 90.66           C  
ATOM   1568  CB  ARG A 202     -42.868 -11.823  19.234  1.00 90.66           C  
ATOM   1569  O   ARG A 202     -41.834  -9.233  17.665  1.00 90.66           O  
ATOM   1570  CG  ARG A 202     -43.153 -12.072  17.746  1.00 90.66           C  
ATOM   1571  CD  ARG A 202     -44.177 -13.196  17.634  1.00 90.66           C  
ATOM   1572  NE  ARG A 202     -44.589 -13.465  16.242  1.00 90.66           N  
ATOM   1573  NH1 ARG A 202     -46.213 -14.947  16.841  1.00 90.66           N  
ATOM   1574  NH2 ARG A 202     -46.006 -14.455  14.713  1.00 90.66           N  
ATOM   1575  CZ  ARG A 202     -45.581 -14.277  15.928  1.00 90.66           C  
ATOM   1576  N   PHE A 203     -42.655  -8.545  19.628  1.00 92.11           N  
ATOM   1577  CA  PHE A 203     -43.063  -7.221  19.164  1.00 92.11           C  
ATOM   1578  C   PHE A 203     -41.882  -6.255  19.027  1.00 92.11           C  
ATOM   1579  CB  PHE A 203     -44.101  -6.658  20.139  1.00 92.11           C  
ATOM   1580  O   PHE A 203     -41.817  -5.498  18.055  1.00 92.11           O  
ATOM   1581  CG  PHE A 203     -44.610  -5.284  19.759  1.00 92.11           C  
ATOM   1582  CD1 PHE A 203     -44.327  -4.188  20.594  1.00 92.11           C  
ATOM   1583  CD2 PHE A 203     -45.319  -5.090  18.557  1.00 92.11           C  
ATOM   1584  CE1 PHE A 203     -44.754  -2.902  20.234  1.00 92.11           C  
ATOM   1585  CE2 PHE A 203     -45.741  -3.799  18.192  1.00 92.11           C  
ATOM   1586  CZ  PHE A 203     -45.453  -2.709  19.034  1.00 92.11           C  
ATOM   1587  N   ILE A 204     -40.960  -6.276  19.992  1.00 92.36           N  
ATOM   1588  CA  ILE A 204     -39.752  -5.444  19.985  1.00 92.36           C  
ATOM   1589  C   ILE A 204     -38.769  -5.948  18.926  1.00 92.36           C  
ATOM   1590  CB  ILE A 204     -39.109  -5.434  21.387  1.00 92.36           C  
ATOM   1591  O   ILE A 204     -38.233  -5.141  18.163  1.00 92.36           O  
ATOM   1592  CG1 ILE A 204     -40.036  -4.739  22.408  1.00 92.36           C  
ATOM   1593  CG2 ILE A 204     -37.747  -4.718  21.361  1.00 92.36           C  
ATOM   1594  CD1 ILE A 204     -39.512  -4.876  23.840  1.00 92.36           C  
ATOM   1595  N   ASN A 205     -38.593  -7.271  18.850  1.00 92.88           N  
ATOM   1596  CA  ASN A 205     -37.655  -7.942  17.948  1.00 92.88           C  
ATOM   1597  C   ASN A 205     -38.258  -8.233  16.565  1.00 92.88           C  
ATOM   1598  CB  ASN A 205     -37.076  -9.177  18.670  1.00 92.88           C  
ATOM   1599  O   ASN A 205     -37.719  -9.015  15.790  1.00 92.88           O  
ATOM   1600  CG  ASN A 205     -36.321  -8.768  19.927  1.00 92.88           C  
ATOM   1601  ND2 ASN A 205     -36.338  -9.525  20.998  1.00 92.88           N  
ATOM   1602  OD1 ASN A 205     -35.722  -7.704  19.964  1.00 92.88           O  
ATOM   1603  N   ALA A 206     -39.384  -7.599  16.232  1.00 92.53           N  
ATOM   1604  CA  ALA A 206     -39.926  -7.648  14.885  1.00 92.53           C  
ATOM   1605  C   ALA A 206     -38.995  -6.919  13.901  1.00 92.53           C  
ATOM   1606  CB  ALA A 206     -41.332  -7.049  14.894  1.00 92.53           C  
ATOM   1607  O   ALA A 206     -38.508  -5.819  14.178  1.00 92.53           O  
ATOM   1608  N   GLU A 207     -38.813  -7.513  12.727  1.00 93.27           N  
ATOM   1609  CA  GLU A 207     -37.959  -7.015  11.648  1.00 93.27           C  
ATOM   1610  C   GLU A 207     -38.797  -6.572  10.440  1.00 93.27           C  
ATOM   1611  CB  GLU A 207     -36.968  -8.111  11.231  1.00 93.27           C  
ATOM   1612  O   GLU A 207     -39.919  -7.044  10.225  1.00 93.27           O  
ATOM   1613  CG  GLU A 207     -35.955  -8.467  12.333  1.00 93.27           C  
ATOM   1614  CD  GLU A 207     -35.079  -9.679  11.970  1.00 93.27           C  
ATOM   1615  OE1 GLU A 207     -34.402 -10.198  12.881  1.00 93.27           O  
ATOM   1616  OE2 GLU A 207     -35.089 -10.080  10.784  1.00 93.27           O  
ATOM   1617  N   TYR A 208     -38.247  -5.678   9.618  1.00 92.01           N  
ATOM   1618  CA  TYR A 208     -38.784  -5.442   8.277  1.00 92.01           C  
ATOM   1619  C   TYR A 208     -38.590  -6.679   7.391  1.00 92.01           C  
ATOM   1620  CB  TYR A 208     -38.127  -4.217   7.633  1.00 92.01           C  
ATOM   1621  O   TYR A 208     -37.509  -7.263   7.348  1.00 92.01           O  
ATOM   1622  CG  TYR A 208     -38.736  -2.893   8.043  1.00 92.01           C  
ATOM   1623  CD1 TYR A 208     -39.801  -2.339   7.309  1.00 92.01           C  
ATOM   1624  CD2 TYR A 208     -38.215  -2.194   9.139  1.00 92.01           C  
ATOM   1625  CE1 TYR A 208     -40.332  -1.084   7.668  1.00 92.01           C  
ATOM   1626  CE2 TYR A 208     -38.734  -0.945   9.504  1.00 92.01           C  
ATOM   1627  OH  TYR A 208     -40.276   0.835   9.141  1.00 92.01           O  
ATOM   1628  CZ  TYR A 208     -39.797  -0.385   8.770  1.00 92.01           C  
ATOM   1629  N   THR A 209     -39.631  -7.035   6.637  1.00 88.15           N  
ATOM   1630  CA  THR A 209     -39.641  -8.174   5.698  1.00 88.15           C  
ATOM   1631  C   THR A 209     -39.419  -7.756   4.244  1.00 88.15           C  
ATOM   1632  CB  THR A 209     -40.961  -8.954   5.805  1.00 88.15           C  
ATOM   1633  O   THR A 209     -39.365  -8.600   3.355  1.00 88.15           O  
ATOM   1634  CG2 THR A 209     -41.172  -9.549   7.197  1.00 88.15           C  
ATOM   1635  OG1 THR A 209     -42.067  -8.114   5.531  1.00 88.15           O  
ATOM   1636  N   GLU A 210     -39.353  -6.453   3.974  1.00 88.32           N  
ATOM   1637  CA  GLU A 210     -39.100  -5.907   2.641  1.00 88.32           C  
ATOM   1638  C   GLU A 210     -37.624  -6.082   2.252  1.00 88.32           C  
ATOM   1639  CB  GLU A 210     -39.512  -4.427   2.635  1.00 88.32           C  
ATOM   1640  O   GLU A 210     -36.746  -5.708   3.022  1.00 88.32           O  
ATOM   1641  CG  GLU A 210     -39.397  -3.775   1.249  1.00 88.32           C  
ATOM   1642  CD  GLU A 210     -39.815  -2.294   1.238  1.00 88.32           C  
ATOM   1643  OE1 GLU A 210     -39.725  -1.690   0.146  1.00 88.32           O  
ATOM   1644  OE2 GLU A 210     -40.218  -1.764   2.302  1.00 88.32           O  
ATOM   1645  N   GLU A 211     -37.342  -6.561   1.036  1.00 87.83           N  
ATOM   1646  CA  GLU A 211     -35.975  -6.828   0.535  1.00 87.83           C  
ATOM   1647  C   GLU A 211     -35.030  -5.612   0.666  1.00 87.83           C  
ATOM   1648  CB  GLU A 211     -36.105  -7.265  -0.941  1.00 87.83           C  
ATOM   1649  O   GLU A 211     -33.835  -5.747   0.935  1.00 87.83           O  
ATOM   1650  CG  GLU A 211     -34.801  -7.785  -1.573  1.00 87.83           C  
ATOM   1651  CD  GLU A 211     -34.940  -8.180  -3.060  1.00 87.83           C  
ATOM   1652  OE1 GLU A 211     -33.907  -8.550  -3.669  1.00 87.83           O  
ATOM   1653  OE2 GLU A 211     -36.060  -8.090  -3.618  1.00 87.83           O  
ATOM   1654  N   ALA A 212     -35.561  -4.393   0.532  1.00 88.58           N  
ATOM   1655  CA  ALA A 212     -34.775  -3.169   0.665  1.00 88.58           C  
ATOM   1656  C   ALA A 212     -34.242  -2.939   2.093  1.00 88.58           C  
ATOM   1657  CB  ALA A 212     -35.636  -1.992   0.194  1.00 88.58           C  
ATOM   1658  O   ALA A 212     -33.112  -2.472   2.246  1.00 88.58           O  
ATOM   1659  N   TYR A 213     -35.027  -3.279   3.120  1.00 89.89           N  
ATOM   1660  CA  TYR A 213     -34.760  -2.969   4.534  1.00 89.89           C  
ATOM   1661  C   TYR A 213     -34.740  -4.213   5.430  1.00 89.89           C  
ATOM   1662  CB  TYR A 213     -35.765  -1.923   5.045  1.00 89.89           C  
ATOM   1663  O   TYR A 213     -34.898  -4.101   6.646  1.00 89.89           O  
ATOM   1664  CG  TYR A 213     -35.762  -0.630   4.257  1.00 89.89           C  
ATOM   1665  CD1 TYR A 213     -34.650   0.231   4.336  1.00 89.89           C  
ATOM   1666  CD2 TYR A 213     -36.850  -0.306   3.424  1.00 89.89           C  
ATOM   1667  CE1 TYR A 213     -34.612   1.406   3.563  1.00 89.89           C  
ATOM   1668  CE2 TYR A 213     -36.818   0.870   2.652  1.00 89.89           C  
ATOM   1669  OH  TYR A 213     -35.638   2.837   1.941  1.00 89.89           O  
ATOM   1670  CZ  TYR A 213     -35.693   1.718   2.710  1.00 89.89           C  
ATOM   1671  N   GLU A 214     -34.556  -5.390   4.834  1.00 90.76           N  
ATOM   1672  CA  GLU A 214     -34.573  -6.688   5.507  1.00 90.76           C  
ATOM   1673  C   GLU A 214     -33.735  -6.675   6.796  1.00 90.76           C  
ATOM   1674  CB  GLU A 214     -34.073  -7.756   4.522  1.00 90.76           C  
ATOM   1675  O   GLU A 214     -32.589  -6.209   6.812  1.00 90.76           O  
ATOM   1676  CG  GLU A 214     -34.267  -9.187   5.045  1.00 90.76           C  
ATOM   1677  CD  GLU A 214     -33.692 -10.261   4.103  1.00 90.76           C  
ATOM   1678  OE1 GLU A 214     -33.647 -11.438   4.527  1.00 90.76           O  
ATOM   1679  OE2 GLU A 214     -33.287  -9.917   2.969  1.00 90.76           O  
ATOM   1680  N   GLY A 215     -34.324  -7.160   7.891  1.00 90.29           N  
ATOM   1681  CA  GLY A 215     -33.658  -7.267   9.194  1.00 90.29           C  
ATOM   1682  C   GLY A 215     -33.593  -5.970  10.010  1.00 90.29           C  
ATOM   1683  O   GLY A 215     -33.053  -5.953  11.114  1.00 90.29           O  
ATOM   1684  N   GLN A 216     -34.131  -4.845   9.520  1.00 93.59           N  
ATOM   1685  CA  GLN A 216     -34.161  -3.616  10.317  1.00 93.59           C  
ATOM   1686  C   GLN A 216     -35.151  -3.738  11.489  1.00 93.59           C  
ATOM   1687  CB  GLN A 216     -34.436  -2.400   9.419  1.00 93.59           C  
ATOM   1688  O   GLN A 216     -36.340  -3.981  11.291  1.00 93.59           O  
ATOM   1689  CG  GLN A 216     -34.411  -1.074  10.199  1.00 93.59           C  
ATOM   1690  CD  GLN A 216     -34.620   0.154   9.317  1.00 93.59           C  
ATOM   1691  NE2 GLN A 216     -34.147   1.311   9.728  1.00 93.59           N  
ATOM   1692  OE1 GLN A 216     -35.214   0.129   8.255  1.00 93.59           O  
ATOM   1693  N   THR A 217     -34.675  -3.497  12.712  1.00 94.10           N  
ATOM   1694  CA  THR A 217     -35.484  -3.524  13.941  1.00 94.10           C  
ATOM   1695  C   THR A 217     -35.852  -2.120  14.432  1.00 94.10           C  
ATOM   1696  CB  THR A 217     -34.756  -4.293  15.054  1.00 94.10           C  
ATOM   1697  O   THR A 217     -35.341  -1.097  13.957  1.00 94.10           O  
ATOM   1698  CG2 THR A 217     -34.459  -5.736  14.666  1.00 94.10           C  
ATOM   1699  OG1 THR A 217     -33.544  -3.642  15.368  1.00 94.10           O  
ATOM   1700  N   ALA A 218     -36.737  -2.051  15.433  1.00 94.03           N  
ATOM   1701  CA  ALA A 218     -37.057  -0.806  16.131  1.00 94.03           C  
ATOM   1702  C   ALA A 218     -35.821  -0.179  16.811  1.00 94.03           C  
ATOM   1703  CB  ALA A 218     -38.167  -1.109  17.145  1.00 94.03           C  
ATOM   1704  O   ALA A 218     -35.689   1.047  16.826  1.00 94.03           O  
ATOM   1705  N   LEU A 219     -34.893  -1.007  17.310  1.00 94.94           N  
ATOM   1706  CA  LEU A 219     -33.657  -0.557  17.954  1.00 94.94           C  
ATOM   1707  C   LEU A 219     -32.788   0.269  16.994  1.00 94.94           C  
ATOM   1708  CB  LEU A 219     -32.908  -1.790  18.499  1.00 94.94           C  
ATOM   1709  O   LEU A 219     -32.377   1.377  17.339  1.00 94.94           O  
ATOM   1710  CG  LEU A 219     -31.644  -1.454  19.312  1.00 94.94           C  
ATOM   1711  CD1 LEU A 219     -31.981  -0.673  20.584  1.00 94.94           C  
ATOM   1712  CD2 LEU A 219     -30.923  -2.734  19.722  1.00 94.94           C  
ATOM   1713  N   ASN A 220     -32.602  -0.208  15.759  1.00 94.14           N  
ATOM   1714  CA  ASN A 220     -31.843   0.511  14.730  1.00 94.14           C  
ATOM   1715  C   ASN A 220     -32.437   1.898  14.444  1.00 94.14           C  
ATOM   1716  CB  ASN A 220     -31.775  -0.361  13.458  1.00 94.14           C  
ATOM   1717  O   ASN A 220     -31.706   2.880  14.341  1.00 94.14           O  
ATOM   1718  CG  ASN A 220     -30.867  -1.566  13.641  1.00 94.14           C  
ATOM   1719  ND2 ASN A 220     -31.043  -2.619  12.879  1.00 94.14           N  
ATOM   1720  OD1 ASN A 220     -29.979  -1.562  14.470  1.00 94.14           O  
ATOM   1721  N   ILE A 221     -33.769   2.013  14.383  1.00 93.84           N  
ATOM   1722  CA  ILE A 221     -34.444   3.300  14.146  1.00 93.84           C  
ATOM   1723  C   ILE A 221     -34.272   4.249  15.341  1.00 93.84           C  
ATOM   1724  CB  ILE A 221     -35.937   3.085  13.806  1.00 93.84           C  
ATOM   1725  O   ILE A 221     -34.049   5.444  15.143  1.00 93.84           O  
ATOM   1726  CG1 ILE A 221     -36.089   2.243  12.517  1.00 93.84           C  
ATOM   1727  CG2 ILE A 221     -36.651   4.440  13.602  1.00 93.84           C  
ATOM   1728  CD1 ILE A 221     -37.502   1.701  12.292  1.00 93.84           C  
ATOM   1729  N   ALA A 222     -34.364   3.750  16.578  1.00 94.34           N  
ATOM   1730  CA  ALA A 222     -34.164   4.576  17.771  1.00 94.34           C  
ATOM   1731  C   ALA A 222     -32.745   5.173  17.820  1.00 94.34           C  
ATOM   1732  CB  ALA A 222     -34.463   3.737  19.018  1.00 94.34           C  
ATOM   1733  O   ALA A 222     -32.586   6.361  18.125  1.00 94.34           O  
ATOM   1734  N   ILE A 223     -31.735   4.372  17.454  1.00 95.07           N  
ATOM   1735  CA  ILE A 223     -30.334   4.799  17.347  1.00 95.07           C  
ATOM   1736  C   ILE A 223     -30.170   5.828  16.223  1.00 95.07           C  
ATOM   1737  CB  ILE A 223     -29.409   3.571  17.166  1.00 95.07           C  
ATOM   1738  O   ILE A 223     -29.633   6.906  16.465  1.00 95.07           O  
ATOM   1739  CG1 ILE A 223     -29.478   2.668  18.421  1.00 95.07           C  
ATOM   1740  CG2 ILE A 223     -27.954   4.009  16.905  1.00 95.07           C  
ATOM   1741  CD1 ILE A 223     -28.744   1.332  18.269  1.00 95.07           C  
ATOM   1742  N   GLU A 224     -30.701   5.564  15.027  1.00 93.42           N  
ATOM   1743  CA  GLU A 224     -30.666   6.491  13.881  1.00 93.42           C  
ATOM   1744  C   GLU A 224     -31.252   7.872  14.240  1.00 93.42           C  
ATOM   1745  CB  GLU A 224     -31.482   5.854  12.740  1.00 93.42           C  
ATOM   1746  O   GLU A 224     -30.701   8.924  13.907  1.00 93.42           O  
ATOM   1747  CG  GLU A 224     -31.444   6.614  11.405  1.00 93.42           C  
ATOM   1748  CD  GLU A 224     -30.139   6.448  10.614  1.00 93.42           C  
ATOM   1749  OE1 GLU A 224     -30.049   7.098   9.549  1.00 93.42           O  
ATOM   1750  OE2 GLU A 224     -29.257   5.697  11.076  1.00 93.42           O  
ATOM   1751  N   ARG A 225     -32.365   7.885  14.985  1.00 94.14           N  
ATOM   1752  CA  ARG A 225     -33.064   9.103  15.436  1.00 94.14           C  
ATOM   1753  C   ARG A 225     -32.477   9.736  16.703  1.00 94.14           C  
ATOM   1754  CB  ARG A 225     -34.560   8.797  15.596  1.00 94.14           C  
ATOM   1755  O   ARG A 225     -33.045  10.710  17.208  1.00 94.14           O  
ATOM   1756  CG  ARG A 225     -35.261   8.423  14.283  1.00 94.14           C  
ATOM   1757  CD  ARG A 225     -35.234   9.546  13.241  1.00 94.14           C  
ATOM   1758  NE  ARG A 225     -36.293   9.360  12.228  1.00 94.14           N  
ATOM   1759  NH1 ARG A 225     -35.405  10.673  10.568  1.00 94.14           N  
ATOM   1760  NH2 ARG A 225     -37.407   9.745  10.281  1.00 94.14           N  
ATOM   1761  CZ  ARG A 225     -36.358   9.917  11.032  1.00 94.14           C  
ATOM   1762  N   ARG A 226     -31.352   9.217  17.203  1.00 93.21           N  
ATOM   1763  CA  ARG A 226     -30.608   9.713  18.375  1.00 93.21           C  
ATOM   1764  C   ARG A 226     -31.413   9.749  19.673  1.00 93.21           C  
ATOM   1765  CB  ARG A 226     -29.923  11.056  18.073  1.00 93.21           C  
ATOM   1766  O   ARG A 226     -31.251  10.650  20.494  1.00 93.21           O  
ATOM   1767  CG  ARG A 226     -29.091  11.028  16.791  1.00 93.21           C  
ATOM   1768  CD  ARG A 226     -28.296  12.323  16.669  1.00 93.21           C  
ATOM   1769  NE  ARG A 226     -27.441  12.283  15.478  1.00 93.21           N  
ATOM   1770  NH1 ARG A 226     -26.490  14.354  15.718  1.00 93.21           N  
ATOM   1771  NH2 ARG A 226     -25.939  13.053  13.979  1.00 93.21           N  
ATOM   1772  CZ  ARG A 226     -26.626  13.230  15.067  1.00 93.21           C  
ATOM   1773  N   GLN A 227     -32.309   8.785  19.864  1.00 93.15           N  
ATOM   1774  CA  GLN A 227     -33.160   8.710  21.051  1.00 93.15           C  
ATOM   1775  C   GLN A 227     -32.528   7.833  22.138  1.00 93.15           C  
ATOM   1776  CB  GLN A 227     -34.574   8.245  20.663  1.00 93.15           C  
ATOM   1777  O   GLN A 227     -33.044   6.762  22.436  1.00 93.15           O  
ATOM   1778  CG  GLN A 227     -35.307   9.208  19.722  1.00 93.15           C  
ATOM   1779  CD  GLN A 227     -35.456  10.605  20.315  1.00 93.15           C  
ATOM   1780  NE2 GLN A 227     -35.047  11.631  19.603  1.00 93.15           N  
ATOM   1781  OE1 GLN A 227     -35.915  10.796  21.430  1.00 93.15           O  
ATOM   1782  N   GLY A 228     -31.435   8.295  22.759  1.00 92.31           N  
ATOM   1783  CA  GLY A 228     -30.701   7.528  23.782  1.00 92.31           C  
ATOM   1784  C   GLY A 228     -31.580   7.015  24.932  1.00 92.31           C  
ATOM   1785  O   GLY A 228     -31.511   5.841  25.286  1.00 92.31           O  
ATOM   1786  N   ASP A 229     -32.486   7.856  25.441  1.00 93.17           N  
ATOM   1787  CA  ASP A 229     -33.456   7.481  26.480  1.00 93.17           C  
ATOM   1788  C   ASP A 229     -34.374   6.326  26.059  1.00 93.17           C  
ATOM   1789  CB  ASP A 229     -34.388   8.669  26.761  1.00 93.17           C  
ATOM   1790  O   ASP A 229     -34.710   5.465  26.870  1.00 93.17           O  
ATOM   1791  CG  ASP A 229     -33.822   9.795  27.615  1.00 93.17           C  
ATOM   1792  OD1 ASP A 229     -32.636   9.762  27.984  1.00 93.17           O  
ATOM   1793  OD2 ASP A 229     -34.674  10.651  27.962  1.00 93.17           O  
ATOM   1794  N   ILE A 230     -34.838   6.339  24.806  1.00 94.01           N  
ATOM   1795  CA  ILE A 230     -35.749   5.315  24.288  1.00 94.01           C  
ATOM   1796  C   ILE A 230     -34.964   4.040  24.000  1.00 94.01           C  
ATOM   1797  CB  ILE A 230     -36.531   5.809  23.051  1.00 94.01           C  
ATOM   1798  O   ILE A 230     -35.430   2.960  24.340  1.00 94.01           O  
ATOM   1799  CG1 ILE A 230     -37.330   7.094  23.383  1.00 94.01           C  
ATOM   1800  CG2 ILE A 230     -37.466   4.686  22.575  1.00 94.01           C  
ATOM   1801  CD1 ILE A 230     -38.153   7.665  22.219  1.00 94.01           C  
ATOM   1802  N   THR A 231     -33.753   4.163  23.458  1.00 94.30           N  
ATOM   1803  CA  THR A 231     -32.820   3.049  23.268  1.00 94.30           C  
ATOM   1804  C   THR A 231     -32.550   2.324  24.588  1.00 94.30           C  
ATOM   1805  CB  THR A 231     -31.517   3.568  22.643  1.00 94.30           C  
ATOM   1806  O   THR A 231     -32.647   1.102  24.631  1.00 94.30           O  
ATOM   1807  CG2 THR A 231     -30.536   2.460  22.291  1.00 94.30           C  
ATOM   1808  OG1 THR A 231     -31.804   4.227  21.430  1.00 94.30           O  
ATOM   1809  N   ALA A 232     -32.325   3.054  25.687  1.00 94.21           N  
ATOM   1810  CA  ALA A 232     -32.154   2.466  27.017  1.00 94.21           C  
ATOM   1811  C   ALA A 232     -33.398   1.687  27.485  1.00 94.21           C  
ATOM   1812  CB  ALA A 232     -31.807   3.590  28.000  1.00 94.21           C  
ATOM   1813  O   ALA A 232     -33.274   0.590  28.024  1.00 94.21           O  
ATOM   1814  N   VAL A 233     -34.602   2.224  27.244  1.00 93.69           N  
ATOM   1815  CA  VAL A 233     -35.868   1.541  27.566  1.00 93.69           C  
ATOM   1816  C   VAL A 233     -36.068   0.292  26.702  1.00 93.69           C  
ATOM   1817  CB  VAL A 233     -37.065   2.505  27.438  1.00 93.69           C  
ATOM   1818  O   VAL A 233     -36.507  -0.727  27.221  1.00 93.69           O  
ATOM   1819  CG1 VAL A 233     -38.422   1.810  27.604  1.00 93.69           C  
ATOM   1820  CG2 VAL A 233     -37.009   3.602  28.511  1.00 93.69           C  
ATOM   1821  N   LEU A 234     -35.732   0.343  25.409  1.00 93.80           N  
ATOM   1822  CA  LEU A 234     -35.836  -0.805  24.503  1.00 93.80           C  
ATOM   1823  C   LEU A 234     -34.884  -1.933  24.912  1.00 93.80           C  
ATOM   1824  CB  LEU A 234     -35.555  -0.361  23.054  1.00 93.80           C  
ATOM   1825  O   LEU A 234     -35.297  -3.087  24.963  1.00 93.80           O  
ATOM   1826  CG  LEU A 234     -36.651   0.510  22.415  1.00 93.80           C  
ATOM   1827  CD1 LEU A 234     -36.175   1.008  21.048  1.00 93.80           C  
ATOM   1828  CD2 LEU A 234     -37.965  -0.248  22.216  1.00 93.80           C  
ATOM   1829  N   ILE A 235     -33.639  -1.600  25.257  1.00 93.32           N  
ATOM   1830  CA  ILE A 235     -32.646  -2.579  25.719  1.00 93.32           C  
ATOM   1831  C   ILE A 235     -33.084  -3.192  27.054  1.00 93.32           C  
ATOM   1832  CB  ILE A 235     -31.252  -1.920  25.778  1.00 93.32           C  
ATOM   1833  O   ILE A 235     -33.057  -4.410  27.202  1.00 93.32           O  
ATOM   1834  CG1 ILE A 235     -30.794  -1.606  24.335  1.00 93.32           C  
ATOM   1835  CG2 ILE A 235     -30.220  -2.831  26.468  1.00 93.32           C  
ATOM   1836  CD1 ILE A 235     -29.641  -0.613  24.270  1.00 93.32           C  
ATOM   1837  N   ALA A 236     -33.583  -2.378  27.992  1.00 92.06           N  
ATOM   1838  CA  ALA A 236     -34.125  -2.871  29.260  1.00 92.06           C  
ATOM   1839  C   ALA A 236     -35.367  -3.769  29.085  1.00 92.06           C  
ATOM   1840  CB  ALA A 236     -34.438  -1.665  30.153  1.00 92.06           C  
ATOM   1841  O   ALA A 236     -35.612  -4.635  29.919  1.00 92.06           O  
ATOM   1842  N   ALA A 237     -36.135  -3.578  28.008  1.00 91.43           N  
ATOM   1843  CA  ALA A 237     -37.313  -4.378  27.678  1.00 91.43           C  
ATOM   1844  C   ALA A 237     -36.993  -5.687  26.921  1.00 91.43           C  
ATOM   1845  CB  ALA A 237     -38.298  -3.483  26.915  1.00 91.43           C  
ATOM   1846  O   ALA A 237     -37.918  -6.423  26.588  1.00 91.43           O  
ATOM   1847  N   GLY A 238     -35.715  -5.988  26.653  1.00 90.98           N  
ATOM   1848  CA  GLY A 238     -35.295  -7.223  25.979  1.00 90.98           C  
ATOM   1849  C   GLY A 238     -35.127  -7.112  24.460  1.00 90.98           C  
ATOM   1850  O   GLY A 238     -35.259  -8.115  23.761  1.00 90.98           O  
ATOM   1851  N   ALA A 239     -34.849  -5.915  23.928  1.00 92.97           N  
ATOM   1852  CA  ALA A 239     -34.487  -5.764  22.517  1.00 92.97           C  
ATOM   1853  C   ALA A 239     -33.191  -6.521  22.176  1.00 92.97           C  
ATOM   1854  CB  ALA A 239     -34.341  -4.277  22.166  1.00 92.97           C  
ATOM   1855  O   ALA A 239     -32.195  -6.404  22.894  1.00 92.97           O  
ATOM   1856  N   ASP A 240     -33.179  -7.225  21.044  1.00 93.66           N  
ATOM   1857  CA  ASP A 240     -31.985  -7.885  20.525  1.00 93.66           C  
ATOM   1858  C   ASP A 240     -30.959  -6.846  20.049  1.00 93.66           C  
ATOM   1859  CB  ASP A 240     -32.335  -8.897  19.423  1.00 93.66           C  
ATOM   1860  O   ASP A 240     -31.149  -6.126  19.063  1.00 93.66           O  
ATOM   1861  CG  ASP A 240     -31.101  -9.691  18.961  1.00 93.66           C  
ATOM   1862  OD1 ASP A 240     -30.038  -9.592  19.627  1.00 93.66           O  
ATOM   1863  OD2 ASP A 240     -31.213 -10.383  17.930  1.00 93.66           O  
ATOM   1864  N   VAL A 241     -29.850  -6.769  20.782  1.00 92.83           N  
ATOM   1865  CA  VAL A 241     -28.722  -5.873  20.506  1.00 92.83           C  
ATOM   1866  C   VAL A 241     -27.831  -6.364  19.367  1.00 92.83           C  
ATOM   1867  CB  VAL A 241     -27.884  -5.628  21.774  1.00 92.83           C  
ATOM   1868  O   VAL A 241     -27.020  -5.587  18.866  1.00 92.83           O  
ATOM   1869  CG1 VAL A 241     -28.702  -4.853  22.815  1.00 92.83           C  
ATOM   1870  CG2 VAL A 241     -27.359  -6.924  22.407  1.00 92.83           C  
ATOM   1871  N   ASN A 242     -27.994  -7.618  18.936  1.00 93.12           N  
ATOM   1872  CA  ASN A 242     -27.190  -8.245  17.890  1.00 93.12           C  
ATOM   1873  C   ASN A 242     -27.969  -8.435  16.577  1.00 93.12           C  
ATOM   1874  CB  ASN A 242     -26.602  -9.559  18.428  1.00 93.12           C  
ATOM   1875  O   ASN A 242     -27.516  -9.178  15.712  1.00 93.12           O  
ATOM   1876  CG  ASN A 242     -25.741  -9.370  19.665  1.00 93.12           C  
ATOM   1877  ND2 ASN A 242     -25.935 -10.209  20.654  1.00 93.12           N  
ATOM   1878  OD1 ASN A 242     -24.909  -8.481  19.768  1.00 93.12           O  
ATOM   1879  N   ALA A 243     -29.110  -7.762  16.403  1.00 92.44           N  
ATOM   1880  CA  ALA A 243     -29.914  -7.863  15.187  1.00 92.44           C  
ATOM   1881  C   ALA A 243     -29.170  -7.327  13.946  1.00 92.44           C  
ATOM   1882  CB  ALA A 243     -31.233  -7.118  15.408  1.00 92.44           C  
ATOM   1883  O   ALA A 243     -28.633  -6.218  13.965  1.00 92.44           O  
ATOM   1884  N   HIS A 244     -29.192  -8.073  12.837  1.00 93.89           N  
ATOM   1885  CA  HIS A 244     -28.497  -7.698  11.599  1.00 93.89           C  
ATOM   1886  C   HIS A 244     -29.448  -7.124  10.546  1.00 93.89           C  
ATOM   1887  CB  HIS A 244     -27.733  -8.893  11.023  1.00 93.89           C  
ATOM   1888  O   HIS A 244     -30.260  -7.846   9.969  1.00 93.89           O  
ATOM   1889  CG  HIS A 244     -26.584  -9.367  11.871  1.00 93.89           C  
ATOM   1890  CD2 HIS A 244     -25.264  -9.072  11.689  1.00 93.89           C  
ATOM   1891  ND1 HIS A 244     -26.708 -10.246  12.938  1.00 93.89           N  
ATOM   1892  CE1 HIS A 244     -25.474 -10.406  13.434  1.00 93.89           C  
ATOM   1893  NE2 HIS A 244     -24.578  -9.750  12.675  1.00 93.89           N  
ATOM   1894  N   ALA A 245     -29.274  -5.849  10.205  1.00 92.69           N  
ATOM   1895  CA  ALA A 245     -29.984  -5.201   9.105  1.00 92.69           C  
ATOM   1896  C   ALA A 245     -29.298  -5.495   7.756  1.00 92.69           C  
ATOM   1897  CB  ALA A 245     -30.098  -3.707   9.424  1.00 92.69           C  
ATOM   1898  O   ALA A 245     -28.439  -4.735   7.311  1.00 92.69           O  
ATOM   1899  N   LYS A 246     -29.670  -6.610   7.116  1.00 91.05           N  
ATOM   1900  CA  LYS A 246     -29.045  -7.154   5.889  1.00 91.05           C  
ATOM   1901  C   LYS A 246     -29.624  -6.616   4.578  1.00 91.05           C  
ATOM   1902  CB  LYS A 246     -29.142  -8.687   5.906  1.00 91.05           C  
ATOM   1903  O   LYS A 246     -29.138  -6.980   3.507  1.00 91.05           O  
ATOM   1904  CG  LYS A 246     -28.344  -9.290   7.064  1.00 91.05           C  
ATOM   1905  CD  LYS A 246     -28.532 -10.806   7.122  1.00 91.05           C  
ATOM   1906  CE  LYS A 246     -27.807 -11.309   8.370  1.00 91.05           C  
ATOM   1907  NZ  LYS A 246     -28.163 -12.708   8.687  1.00 91.05           N  
ATOM   1908  N   GLY A 247     -30.661  -5.783   4.648  1.00 88.28           N  
ATOM   1909  CA  GLY A 247     -31.359  -5.255   3.477  1.00 88.28           C  
ATOM   1910  C   GLY A 247     -30.444  -4.579   2.452  1.00 88.28           C  
ATOM   1911  O   GLY A 247     -29.378  -4.047   2.774  1.00 88.28           O  
ATOM   1912  N   VAL A 248     -30.898  -4.547   1.196  1.00 89.44           N  
ATOM   1913  CA  VAL A 248     -30.141  -3.983   0.060  1.00 89.44           C  
ATOM   1914  C   VAL A 248     -29.711  -2.530   0.306  1.00 89.44           C  
ATOM   1915  CB  VAL A 248     -30.974  -4.093  -1.235  1.00 89.44           C  
ATOM   1916  O   VAL A 248     -28.642  -2.117  -0.143  1.00 89.44           O  
ATOM   1917  CG1 VAL A 248     -30.253  -3.507  -2.457  1.00 89.44           C  
ATOM   1918  CG2 VAL A 248     -31.296  -5.557  -1.565  1.00 89.44           C  
ATOM   1919  N   PHE A 249     -30.500  -1.757   1.060  1.00 89.75           N  
ATOM   1920  CA  PHE A 249     -30.167  -0.379   1.426  1.00 89.75           C  
ATOM   1921  C   PHE A 249     -28.949  -0.276   2.363  1.00 89.75           C  
ATOM   1922  CB  PHE A 249     -31.402   0.255   2.075  1.00 89.75           C  
ATOM   1923  O   PHE A 249     -28.171   0.675   2.263  1.00 89.75           O  
ATOM   1924  CG  PHE A 249     -31.207   1.712   2.435  1.00 89.75           C  
ATOM   1925  CD1 PHE A 249     -30.843   2.070   3.744  1.00 89.75           C  
ATOM   1926  CD2 PHE A 249     -31.350   2.707   1.452  1.00 89.75           C  
ATOM   1927  CE1 PHE A 249     -30.622   3.418   4.075  1.00 89.75           C  
ATOM   1928  CE2 PHE A 249     -31.136   4.057   1.782  1.00 89.75           C  
ATOM   1929  CZ  PHE A 249     -30.770   4.412   3.093  1.00 89.75           C  
ATOM   1930  N   PHE A 250     -28.767  -1.247   3.259  1.00 90.66           N  
ATOM   1931  CA  PHE A 250     -27.661  -1.282   4.223  1.00 90.66           C  
ATOM   1932  C   PHE A 250     -26.411  -1.965   3.663  1.00 90.66           C  
ATOM   1933  CB  PHE A 250     -28.144  -1.958   5.507  1.00 90.66           C  
ATOM   1934  O   PHE A 250     -25.302  -1.737   4.146  1.00 90.66           O  
ATOM   1935  CG  PHE A 250     -29.367  -1.291   6.103  1.00 90.66           C  
ATOM   1936  CD1 PHE A 250     -29.312   0.062   6.478  1.00 90.66           C  
ATOM   1937  CD2 PHE A 250     -30.574  -1.999   6.228  1.00 90.66           C  
ATOM   1938  CE1 PHE A 250     -30.434   0.689   7.050  1.00 90.66           C  
ATOM   1939  CE2 PHE A 250     -31.712  -1.360   6.749  1.00 90.66           C  
ATOM   1940  CZ  PHE A 250     -31.638  -0.023   7.177  1.00 90.66           C  
ATOM   1941  N   ASN A 251     -26.572  -2.737   2.587  1.00 88.38           N  
ATOM   1942  CA  ASN A 251     -25.490  -3.380   1.854  1.00 88.38           C  
ATOM   1943  C   ASN A 251     -25.453  -2.932   0.374  1.00 88.38           C  
ATOM   1944  CB  ASN A 251     -25.639  -4.892   2.071  1.00 88.38           C  
ATOM   1945  O   ASN A 251     -25.602  -3.760  -0.532  1.00 88.38           O  
ATOM   1946  CG  ASN A 251     -24.420  -5.692   1.664  1.00 88.38           C  
ATOM   1947  ND2 ASN A 251     -24.471  -6.978   1.885  1.00 88.38           N  
ATOM   1948  OD1 ASN A 251     -23.404  -5.193   1.192  1.00 88.38           O  
ATOM   1949  N   PRO A 252     -25.246  -1.629   0.089  1.00 86.51           N  
ATOM   1950  CA  PRO A 252     -25.286  -1.121  -1.274  1.00 86.51           C  
ATOM   1951  C   PRO A 252     -24.044  -1.540  -2.071  1.00 86.51           C  
ATOM   1952  CB  PRO A 252     -25.400   0.396  -1.127  1.00 86.51           C  
ATOM   1953  O   PRO A 252     -22.948  -1.726  -1.524  1.00 86.51           O  
ATOM   1954  CG  PRO A 252     -24.599   0.668   0.147  1.00 86.51           C  
ATOM   1955  CD  PRO A 252     -24.968  -0.536   1.016  1.00 86.51           C  
ATOM   1956  N   LYS A 253     -24.197  -1.636  -3.398  1.00 81.23           N  
ATOM   1957  CA  LYS A 253     -23.074  -1.892  -4.317  1.00 81.23           C  
ATOM   1958  C   LYS A 253     -22.210  -0.650  -4.513  1.00 81.23           C  
ATOM   1959  CB  LYS A 253     -23.601  -2.381  -5.671  1.00 81.23           C  
ATOM   1960  O   LYS A 253     -20.991  -0.766  -4.624  1.00 81.23           O  
ATOM   1961  CG  LYS A 253     -24.163  -3.802  -5.565  1.00 81.23           C  
ATOM   1962  CD  LYS A 253     -24.645  -4.282  -6.935  1.00 81.23           C  
ATOM   1963  CE  LYS A 253     -25.197  -5.701  -6.789  1.00 81.23           C  
ATOM   1964  NZ  LYS A 253     -25.785  -6.181  -8.059  1.00 81.23           N  
ATOM   1965  N   TYR A 254     -22.843   0.521  -4.534  1.00 79.49           N  
ATOM   1966  CA  TYR A 254     -22.196   1.817  -4.712  1.00 79.49           C  
ATOM   1967  C   TYR A 254     -22.500   2.741  -3.529  1.00 79.49           C  
ATOM   1968  CB  TYR A 254     -22.655   2.432  -6.039  1.00 79.49           C  
ATOM   1969  O   TYR A 254     -23.575   2.676  -2.941  1.00 79.49           O  
ATOM   1970  CG  TYR A 254     -22.406   1.552  -7.252  1.00 79.49           C  
ATOM   1971  CD1 TYR A 254     -21.102   1.405  -7.762  1.00 79.49           C  
ATOM   1972  CD2 TYR A 254     -23.477   0.872  -7.864  1.00 79.49           C  
ATOM   1973  CE1 TYR A 254     -20.870   0.592  -8.888  1.00 79.49           C  
ATOM   1974  CE2 TYR A 254     -23.251   0.059  -8.989  1.00 79.49           C  
ATOM   1975  OH  TYR A 254     -21.725  -0.863 -10.594  1.00 79.49           O  
ATOM   1976  CZ  TYR A 254     -21.948  -0.080  -9.505  1.00 79.49           C  
ATOM   1977  N   GLN A 255     -21.578   3.651  -3.204  1.00 75.69           N  
ATOM   1978  CA  GLN A 255     -21.685   4.539  -2.034  1.00 75.69           C  
ATOM   1979  C   GLN A 255     -22.923   5.460  -2.036  1.00 75.69           C  
ATOM   1980  CB  GLN A 255     -20.412   5.399  -1.952  1.00 75.69           C  
ATOM   1981  O   GLN A 255     -23.293   5.972  -0.987  1.00 75.69           O  
ATOM   1982  CG  GLN A 255     -19.153   4.598  -1.576  1.00 75.69           C  
ATOM   1983  CD  GLN A 255     -17.886   5.454  -1.600  1.00 75.69           C  
ATOM   1984  NE2 GLN A 255     -16.775   4.955  -1.108  1.00 75.69           N  
ATOM   1985  OE1 GLN A 255     -17.854   6.567  -2.088  1.00 75.69           O  
ATOM   1986  N   HIS A 256     -23.564   5.691  -3.188  1.00 76.71           N  
ATOM   1987  CA  HIS A 256     -24.673   6.647  -3.321  1.00 76.71           C  
ATOM   1988  C   HIS A 256     -26.076   6.026  -3.219  1.00 76.71           C  
ATOM   1989  CB  HIS A 256     -24.517   7.411  -4.644  1.00 76.71           C  
ATOM   1990  O   HIS A 256     -27.056   6.765  -3.148  1.00 76.71           O  
ATOM   1991  CG  HIS A 256     -23.171   8.071  -4.806  1.00 76.71           C  
ATOM   1992  CD2 HIS A 256     -22.293   7.881  -5.838  1.00 76.71           C  
ATOM   1993  ND1 HIS A 256     -22.572   8.938  -3.919  1.00 76.71           N  
ATOM   1994  CE1 HIS A 256     -21.362   9.261  -4.406  1.00 76.71           C  
ATOM   1995  NE2 HIS A 256     -21.151   8.640  -5.577  1.00 76.71           N  
ATOM   1996  N   GLU A 257     -26.199   4.696  -3.243  1.00 81.78           N  
ATOM   1997  CA  GLU A 257     -27.506   4.012  -3.269  1.00 81.78           C  
ATOM   1998  C   GLU A 257     -28.088   3.783  -1.869  1.00 81.78           C  
ATOM   1999  CB  GLU A 257     -27.366   2.671  -4.005  1.00 81.78           C  
ATOM   2000  O   GLU A 257     -29.302   3.668  -1.709  1.00 81.78           O  
ATOM   2001  CG  GLU A 257     -27.064   2.857  -5.501  1.00 81.78           C  
ATOM   2002  CD  GLU A 257     -26.823   1.531  -6.241  1.00 81.78           C  
ATOM   2003  OE1 GLU A 257     -26.971   1.535  -7.484  1.00 81.78           O  
ATOM   2004  OE2 GLU A 257     -26.394   0.538  -5.602  1.00 81.78           O  
ATOM   2005  N   GLY A 258     -27.229   3.739  -0.854  1.00 85.18           N  
ATOM   2006  CA  GLY A 258     -27.595   3.409   0.516  1.00 85.18           C  
ATOM   2007  C   GLY A 258     -26.492   3.781   1.498  1.00 85.18           C  
ATOM   2008  O   GLY A 258     -25.561   4.508   1.149  1.00 85.18           O  
ATOM   2009  N   PHE A 259     -26.587   3.279   2.726  1.00 88.59           N  
ATOM   2010  CA  PHE A 259     -25.627   3.581   3.785  1.00 88.59           C  
ATOM   2011  C   PHE A 259     -25.135   2.301   4.449  1.00 88.59           C  
ATOM   2012  CB  PHE A 259     -26.244   4.554   4.795  1.00 88.59           C  
ATOM   2013  O   PHE A 259     -25.897   1.587   5.097  1.00 88.59           O  
ATOM   2014  CG  PHE A 259     -25.301   4.921   5.926  1.00 88.59           C  
ATOM   2015  CD1 PHE A 259     -25.571   4.492   7.237  1.00 88.59           C  
ATOM   2016  CD2 PHE A 259     -24.146   5.684   5.668  1.00 88.59           C  
ATOM   2017  CE1 PHE A 259     -24.690   4.815   8.283  1.00 88.59           C  
ATOM   2018  CE2 PHE A 259     -23.257   5.997   6.713  1.00 88.59           C  
ATOM   2019  CZ  PHE A 259     -23.526   5.556   8.020  1.00 88.59           C  
ATOM   2020  N   TYR A 260     -23.841   2.030   4.293  1.00 91.28           N  
ATOM   2021  CA  TYR A 260     -23.187   0.894   4.922  1.00 91.28           C  
ATOM   2022  C   TYR A 260     -22.610   1.294   6.283  1.00 91.28           C  
ATOM   2023  CB  TYR A 260     -22.113   0.343   3.981  1.00 91.28           C  
ATOM   2024  O   TYR A 260     -21.775   2.193   6.364  1.00 91.28           O  
ATOM   2025  CG  TYR A 260     -21.320  -0.782   4.601  1.00 91.28           C  
ATOM   2026  CD1 TYR A 260     -20.040  -0.519   5.120  1.00 91.28           C  
ATOM   2027  CD2 TYR A 260     -21.894  -2.061   4.739  1.00 91.28           C  
ATOM   2028  CE1 TYR A 260     -19.328  -1.536   5.775  1.00 91.28           C  
ATOM   2029  CE2 TYR A 260     -21.191  -3.076   5.411  1.00 91.28           C  
ATOM   2030  OH  TYR A 260     -19.217  -3.741   6.606  1.00 91.28           O  
ATOM   2031  CZ  TYR A 260     -19.910  -2.803   5.933  1.00 91.28           C  
ATOM   2032  N   PHE A 261     -23.026   0.590   7.335  1.00 91.49           N  
ATOM   2033  CA  PHE A 261     -22.529   0.782   8.704  1.00 91.49           C  
ATOM   2034  C   PHE A 261     -22.119  -0.522   9.401  1.00 91.49           C  
ATOM   2035  CB  PHE A 261     -23.578   1.539   9.524  1.00 91.49           C  
ATOM   2036  O   PHE A 261     -21.807  -0.492  10.584  1.00 91.49           O  
ATOM   2037  CG  PHE A 261     -24.899   0.809   9.675  1.00 91.49           C  
ATOM   2038  CD1 PHE A 261     -25.969   1.118   8.819  1.00 91.49           C  
ATOM   2039  CD2 PHE A 261     -25.075  -0.158  10.684  1.00 91.49           C  
ATOM   2040  CE1 PHE A 261     -27.216   0.507   9.016  1.00 91.49           C  
ATOM   2041  CE2 PHE A 261     -26.309  -0.813  10.832  1.00 91.49           C  
ATOM   2042  CZ  PHE A 261     -27.386  -0.478   9.999  1.00 91.49           C  
ATOM   2043  N   GLY A 262     -22.118  -1.665   8.704  1.00 88.71           N  
ATOM   2044  CA  GLY A 262     -21.777  -2.971   9.288  1.00 88.71           C  
ATOM   2045  C   GLY A 262     -22.950  -3.738   9.907  1.00 88.71           C  
ATOM   2046  O   GLY A 262     -22.720  -4.574  10.773  1.00 88.71           O  
ATOM   2047  N   GLU A 263     -24.188  -3.437   9.492  1.00 92.24           N  
ATOM   2048  CA  GLU A 263     -25.439  -4.182   9.768  1.00 92.24           C  
ATOM   2049  C   GLU A 263     -25.851  -4.326  11.247  1.00 92.24           C  
ATOM   2050  CB  GLU A 263     -25.430  -5.549   9.049  1.00 92.24           C  
ATOM   2051  O   GLU A 263     -26.981  -4.721  11.510  1.00 92.24           O  
ATOM   2052  CG  GLU A 263     -25.139  -5.444   7.538  1.00 92.24           C  
ATOM   2053  CD  GLU A 263     -25.107  -6.799   6.811  1.00 92.24           C  
ATOM   2054  OE1 GLU A 263     -25.057  -6.793   5.558  1.00 92.24           O  
ATOM   2055  OE2 GLU A 263     -25.016  -7.868   7.460  1.00 92.24           O  
ATOM   2056  N   THR A 264     -24.998  -3.966  12.208  1.00 93.10           N  
ATOM   2057  CA  THR A 264     -25.240  -4.132  13.648  1.00 93.10           C  
ATOM   2058  C   THR A 264     -25.638  -2.818  14.336  1.00 93.10           C  
ATOM   2059  CB  THR A 264     -24.028  -4.745  14.367  1.00 93.10           C  
ATOM   2060  O   THR A 264     -25.156  -1.746  13.946  1.00 93.10           O  
ATOM   2061  CG2 THR A 264     -23.677  -6.142  13.862  1.00 93.10           C  
ATOM   2062  OG1 THR A 264     -22.881  -3.947  14.190  1.00 93.10           O  
ATOM   2063  N   PRO A 265     -26.453  -2.860  15.411  1.00 94.54           N  
ATOM   2064  CA  PRO A 265     -26.870  -1.662  16.143  1.00 94.54           C  
ATOM   2065  C   PRO A 265     -25.682  -0.944  16.800  1.00 94.54           C  
ATOM   2066  CB  PRO A 265     -27.885  -2.151  17.190  1.00 94.54           C  
ATOM   2067  O   PRO A 265     -25.620   0.288  16.819  1.00 94.54           O  
ATOM   2068  CG  PRO A 265     -28.351  -3.510  16.675  1.00 94.54           C  
ATOM   2069  CD  PRO A 265     -27.104  -4.032  15.979  1.00 94.54           C  
ATOM   2070  N   LEU A 266     -24.699  -1.710  17.292  1.00 94.92           N  
ATOM   2071  CA  LEU A 266     -23.474  -1.172  17.886  1.00 94.92           C  
ATOM   2072  C   LEU A 266     -22.637  -0.400  16.857  1.00 94.92           C  
ATOM   2073  CB  LEU A 266     -22.680  -2.326  18.530  1.00 94.92           C  
ATOM   2074  O   LEU A 266     -22.194   0.718  17.137  1.00 94.92           O  
ATOM   2075  CG  LEU A 266     -21.410  -1.865  19.272  1.00 94.92           C  
ATOM   2076  CD1 LEU A 266     -21.709  -1.059  20.532  1.00 94.92           C  
ATOM   2077  CD2 LEU A 266     -20.548  -3.067  19.659  1.00 94.92           C  
ATOM   2078  N   ALA A 267     -22.454  -0.955  15.655  1.00 94.25           N  
ATOM   2079  CA  ALA A 267     -21.722  -0.269  14.599  1.00 94.25           C  
ATOM   2080  C   ALA A 267     -22.481   0.970  14.095  1.00 94.25           C  
ATOM   2081  CB  ALA A 267     -21.386  -1.266  13.492  1.00 94.25           C  
ATOM   2082  O   ALA A 267     -21.864   2.014  13.893  1.00 94.25           O  
ATOM   2083  N   LEU A 268     -23.818   0.922  14.018  1.00 94.29           N  
ATOM   2084  CA  LEU A 268     -24.641   2.090  13.687  1.00 94.29           C  
ATOM   2085  C   LEU A 268     -24.436   3.245  14.682  1.00 94.29           C  
ATOM   2086  CB  LEU A 268     -26.121   1.670  13.639  1.00 94.29           C  
ATOM   2087  O   LEU A 268     -24.209   4.391  14.280  1.00 94.29           O  
ATOM   2088  CG  LEU A 268     -27.077   2.791  13.193  1.00 94.29           C  
ATOM   2089  CD1 LEU A 268     -26.759   3.282  11.782  1.00 94.29           C  
ATOM   2090  CD2 LEU A 268     -28.516   2.279  13.228  1.00 94.29           C  
ATOM   2091  N   ALA A 269     -24.469   2.956  15.986  1.00 94.46           N  
ATOM   2092  CA  ALA A 269     -24.232   3.956  17.028  1.00 94.46           C  
ATOM   2093  C   ALA A 269     -22.810   4.550  16.944  1.00 94.46           C  
ATOM   2094  CB  ALA A 269     -24.509   3.306  18.389  1.00 94.46           C  
ATOM   2095  O   ALA A 269     -22.619   5.758  17.120  1.00 94.46           O  
ATOM   2096  N   ALA A 270     -21.816   3.721  16.605  1.00 93.15           N  
ATOM   2097  CA  ALA A 270     -20.433   4.155  16.433  1.00 93.15           C  
ATOM   2098  C   ALA A 270     -20.239   5.050  15.196  1.00 93.15           C  
ATOM   2099  CB  ALA A 270     -19.530   2.917  16.419  1.00 93.15           C  
ATOM   2100  O   ALA A 270     -19.643   6.126  15.295  1.00 93.15           O  
ATOM   2101  N   CYS A 271     -20.794   4.653  14.050  1.00 91.92           N  
ATOM   2102  CA  CYS A 271     -20.719   5.400  12.794  1.00 91.92           C  
ATOM   2103  C   CYS A 271     -21.478   6.738  12.852  1.00 91.92           C  
ATOM   2104  CB  CYS A 271     -21.257   4.500  11.673  1.00 91.92           C  
ATOM   2105  O   CYS A 271     -21.081   7.697  12.194  1.00 91.92           O  
ATOM   2106  SG  CYS A 271     -20.117   3.111  11.386  1.00 91.92           S  
ATOM   2107  N   THR A 272     -22.533   6.838  13.667  1.00 90.01           N  
ATOM   2108  CA  THR A 272     -23.351   8.060  13.816  1.00 90.01           C  
ATOM   2109  C   THR A 272     -22.856   9.030  14.899  1.00 90.01           C  
ATOM   2110  CB  THR A 272     -24.837   7.728  14.016  1.00 90.01           C  
ATOM   2111  O   THR A 272     -23.502  10.057  15.128  1.00 90.01           O  
ATOM   2112  CG2 THR A 272     -25.460   7.047  12.798  1.00 90.01           C  
ATOM   2113  OG1 THR A 272     -25.013   6.884  15.126  1.00 90.01           O  
ATOM   2114  N   ASN A 273     -21.696   8.761  15.518  1.00 91.60           N  
ATOM   2115  CA  ASN A 273     -21.078   9.573  16.577  1.00 91.60           C  
ATOM   2116  C   ASN A 273     -21.961   9.713  17.836  1.00 91.60           C  
ATOM   2117  CB  ASN A 273     -20.594  10.911  15.978  1.00 91.60           C  
ATOM   2118  O   ASN A 273     -22.235  10.824  18.295  1.00 91.60           O  
ATOM   2119  CG  ASN A 273     -19.815  11.778  16.954  1.00 91.60           C  
ATOM   2120  ND2 ASN A 273     -19.899  13.080  16.803  1.00 91.60           N  
ATOM   2121  OD1 ASN A 273     -19.100  11.334  17.838  1.00 91.60           O  
ATOM   2122  N   GLN A 274     -22.411   8.579  18.385  1.00 93.29           N  
ATOM   2123  CA  GLN A 274     -23.213   8.507  19.615  1.00 93.29           C  
ATOM   2124  C   GLN A 274     -22.484   7.694  20.699  1.00 93.29           C  
ATOM   2125  CB  GLN A 274     -24.599   7.937  19.291  1.00 93.29           C  
ATOM   2126  O   GLN A 274     -22.829   6.532  20.939  1.00 93.29           O  
ATOM   2127  CG  GLN A 274     -25.352   8.858  18.327  1.00 93.29           C  
ATOM   2128  CD  GLN A 274     -26.755   8.354  18.072  1.00 93.29           C  
ATOM   2129  NE2 GLN A 274     -27.066   7.939  16.870  1.00 93.29           N  
ATOM   2130  OE1 GLN A 274     -27.603   8.367  18.942  1.00 93.29           O  
ATOM   2131  N   PRO A 275     -21.451   8.267  21.348  1.00 93.73           N  
ATOM   2132  CA  PRO A 275     -20.626   7.541  22.311  1.00 93.73           C  
ATOM   2133  C   PRO A 275     -21.412   7.052  23.532  1.00 93.73           C  
ATOM   2134  CB  PRO A 275     -19.513   8.513  22.711  1.00 93.73           C  
ATOM   2135  O   PRO A 275     -21.089   5.993  24.060  1.00 93.73           O  
ATOM   2136  CG  PRO A 275     -20.112   9.892  22.450  1.00 93.73           C  
ATOM   2137  CD  PRO A 275     -21.021   9.655  21.248  1.00 93.73           C  
ATOM   2138  N   GLU A 276     -22.453   7.769  23.963  1.00 94.09           N  
ATOM   2139  CA  GLU A 276     -23.289   7.378  25.103  1.00 94.09           C  
ATOM   2140  C   GLU A 276     -24.058   6.080  24.819  1.00 94.09           C  
ATOM   2141  CB  GLU A 276     -24.291   8.495  25.456  1.00 94.09           C  
ATOM   2142  O   GLU A 276     -24.103   5.190  25.663  1.00 94.09           O  
ATOM   2143  CG  GLU A 276     -23.662   9.838  25.877  1.00 94.09           C  
ATOM   2144  CD  GLU A 276     -23.114  10.696  24.721  1.00 94.09           C  
ATOM   2145  OE1 GLU A 276     -22.394  11.676  25.018  1.00 94.09           O  
ATOM   2146  OE2 GLU A 276     -23.379  10.367  23.539  1.00 94.09           O  
ATOM   2147  N   ILE A 277     -24.614   5.937  23.609  1.00 94.05           N  
ATOM   2148  CA  ILE A 277     -25.302   4.705  23.194  1.00 94.05           C  
ATOM   2149  C   ILE A 277     -24.299   3.565  23.029  1.00 94.05           C  
ATOM   2150  CB  ILE A 277     -26.119   4.921  21.901  1.00 94.05           C  
ATOM   2151  O   ILE A 277     -24.587   2.437  23.412  1.00 94.05           O  
ATOM   2152  CG1 ILE A 277     -27.206   5.993  22.145  1.00 94.05           C  
ATOM   2153  CG2 ILE A 277     -26.736   3.592  21.421  1.00 94.05           C  
ATOM   2154  CD1 ILE A 277     -28.198   6.158  20.989  1.00 94.05           C  
ATOM   2155  N   VAL A 278     -23.111   3.852  22.493  1.00 94.31           N  
ATOM   2156  CA  VAL A 278     -22.049   2.849  22.358  1.00 94.31           C  
ATOM   2157  C   VAL A 278     -21.595   2.337  23.724  1.00 94.31           C  
ATOM   2158  CB  VAL A 278     -20.892   3.409  21.512  1.00 94.31           C  
ATOM   2159  O   VAL A 278     -21.440   1.132  23.886  1.00 94.31           O  
ATOM   2160  CG1 VAL A 278     -19.624   2.552  21.547  1.00 94.31           C  
ATOM   2161  CG2 VAL A 278     -21.359   3.504  20.058  1.00 94.31           C  
ATOM   2162  N   GLN A 279     -21.449   3.210  24.724  1.00 93.82           N  
ATOM   2163  CA  GLN A 279     -21.165   2.796  26.102  1.00 93.82           C  
ATOM   2164  C   GLN A 279     -22.293   1.941  26.673  1.00 93.82           C  
ATOM   2165  CB  GLN A 279     -20.916   4.023  26.987  1.00 93.82           C  
ATOM   2166  O   GLN A 279     -22.022   0.855  27.168  1.00 93.82           O  
ATOM   2167  CG  GLN A 279     -19.547   4.636  26.678  1.00 93.82           C  
ATOM   2168  CD  GLN A 279     -19.288   5.952  27.399  1.00 93.82           C  
ATOM   2169  NE2 GLN A 279     -18.240   6.651  27.023  1.00 93.82           N  
ATOM   2170  OE1 GLN A 279     -19.964   6.385  28.313  1.00 93.82           O  
ATOM   2171  N   LEU A 280     -23.545   2.374  26.517  1.00 93.00           N  
ATOM   2172  CA  LEU A 280     -24.708   1.636  27.007  1.00 93.00           C  
ATOM   2173  C   LEU A 280     -24.834   0.242  26.367  1.00 93.00           C  
ATOM   2174  CB  LEU A 280     -25.939   2.531  26.786  1.00 93.00           C  
ATOM   2175  O   LEU A 280     -25.168  -0.718  27.053  1.00 93.00           O  
ATOM   2176  CG  LEU A 280     -27.230   1.974  27.410  1.00 93.00           C  
ATOM   2177  CD1 LEU A 280     -28.156   3.121  27.814  1.00 93.00           C  
ATOM   2178  CD2 LEU A 280     -28.014   1.113  26.426  1.00 93.00           C  
ATOM   2179  N   LEU A 281     -24.543   0.114  25.069  1.00 93.54           N  
ATOM   2180  CA  LEU A 281     -24.529  -1.177  24.379  1.00 93.54           C  
ATOM   2181  C   LEU A 281     -23.347  -2.047  24.822  1.00 93.54           C  
ATOM   2182  CB  LEU A 281     -24.511  -0.962  22.855  1.00 93.54           C  
ATOM   2183  O   LEU A 281     -23.542  -3.231  25.059  1.00 93.54           O  
ATOM   2184  CG  LEU A 281     -25.845  -0.495  22.246  1.00 93.54           C  
ATOM   2185  CD1 LEU A 281     -25.633  -0.101  20.783  1.00 93.54           C  
ATOM   2186  CD2 LEU A 281     -26.896  -1.608  22.263  1.00 93.54           C  
ATOM   2187  N   MET A 282     -22.139  -1.495  24.965  1.00 91.56           N  
ATOM   2188  CA  MET A 282     -20.966  -2.270  25.407  1.00 91.56           C  
ATOM   2189  C   MET A 282     -21.017  -2.671  26.888  1.00 91.56           C  
ATOM   2190  CB  MET A 282     -19.673  -1.489  25.148  1.00 91.56           C  
ATOM   2191  O   MET A 282     -20.378  -3.644  27.265  1.00 91.56           O  
ATOM   2192  CG  MET A 282     -19.326  -1.385  23.658  1.00 91.56           C  
ATOM   2193  SD  MET A 282     -17.721  -0.610  23.292  1.00 91.56           S  
ATOM   2194  CE  MET A 282     -17.913   0.946  24.189  1.00 91.56           C  
ATOM   2195  N   GLU A 283     -21.741  -1.929  27.730  1.00 91.71           N  
ATOM   2196  CA  GLU A 283     -21.992  -2.286  29.135  1.00 91.71           C  
ATOM   2197  C   GLU A 283     -23.042  -3.398  29.282  1.00 91.71           C  
ATOM   2198  CB  GLU A 283     -22.419  -1.028  29.919  1.00 91.71           C  
ATOM   2199  O   GLU A 283     -23.168  -3.985  30.355  1.00 91.71           O  
ATOM   2200  CG  GLU A 283     -21.229  -0.094  30.203  1.00 91.71           C  
ATOM   2201  CD  GLU A 283     -21.609   1.255  30.843  1.00 91.71           C  
ATOM   2202  OE1 GLU A 283     -20.696   2.120  30.907  1.00 91.71           O  
ATOM   2203  OE2 GLU A 283     -22.763   1.426  31.300  1.00 91.71           O  
ATOM   2204  N   ASN A 284     -23.795  -3.700  28.221  1.00 90.63           N  
ATOM   2205  CA  ASN A 284     -24.767  -4.782  28.222  1.00 90.63           C  
ATOM   2206  C   ASN A 284     -24.088  -6.134  27.942  1.00 90.63           C  
ATOM   2207  CB  ASN A 284     -25.876  -4.457  27.209  1.00 90.63           C  
ATOM   2208  O   ASN A 284     -23.468  -6.320  26.897  1.00 90.63           O  
ATOM   2209  CG  ASN A 284     -27.045  -5.417  27.303  1.00 90.63           C  
ATOM   2210  ND2 ASN A 284     -27.863  -5.488  26.282  1.00 90.63           N  
ATOM   2211  OD1 ASN A 284     -27.252  -6.111  28.284  1.00 90.63           O  
ATOM   2212  N   GLU A 285     -24.280  -7.102  28.839  1.00 88.19           N  
ATOM   2213  CA  GLU A 285     -23.658  -8.439  28.791  1.00 88.19           C  
ATOM   2214  C   GLU A 285     -24.030  -9.249  27.534  1.00 88.19           C  
ATOM   2215  CB  GLU A 285     -24.098  -9.231  30.035  1.00 88.19           C  
ATOM   2216  O   GLU A 285     -23.296 -10.146  27.127  1.00 88.19           O  
ATOM   2217  CG  GLU A 285     -23.674  -8.619  31.383  1.00 88.19           C  
ATOM   2218  CD  GLU A 285     -22.159  -8.651  31.655  1.00 88.19           C  
ATOM   2219  OE1 GLU A 285     -21.704  -7.817  32.470  1.00 88.19           O  
ATOM   2220  OE2 GLU A 285     -21.477  -9.558  31.127  1.00 88.19           O  
ATOM   2221  N   GLN A 286     -25.173  -8.948  26.905  1.00 90.02           N  
ATOM   2222  CA  GLN A 286     -25.657  -9.664  25.718  1.00 90.02           C  
ATOM   2223  C   GLN A 286     -24.975  -9.214  24.412  1.00 90.02           C  
ATOM   2224  CB  GLN A 286     -27.189  -9.505  25.657  1.00 90.02           C  
ATOM   2225  O   GLN A 286     -25.142  -9.857  23.373  1.00 90.02           O  
ATOM   2226  CG  GLN A 286     -27.897 -10.436  24.656  1.00 90.02           C  
ATOM   2227  CD  GLN A 286     -27.657 -11.921  24.921  1.00 90.02           C  
ATOM   2228  NE2 GLN A 286     -27.681 -12.752  23.903  1.00 90.02           N  
ATOM   2229  OE1 GLN A 286     -27.474 -12.377  26.039  1.00 90.02           O  
ATOM   2230  N   THR A 287     -24.244  -8.100  24.429  1.00 90.32           N  
ATOM   2231  CA  THR A 287     -23.685  -7.491  23.217  1.00 90.32           C  
ATOM   2232  C   THR A 287     -22.451  -8.244  22.735  1.00 90.32           C  
ATOM   2233  CB  THR A 287     -23.351  -6.020  23.467  1.00 90.32           C  
ATOM   2234  O   THR A 287     -21.429  -8.291  23.418  1.00 90.32           O  
ATOM   2235  CG2 THR A 287     -22.848  -5.297  22.216  1.00 90.32           C  
ATOM   2236  OG1 THR A 287     -24.516  -5.339  23.870  1.00 90.32           O  
ATOM   2237  N   ASP A 288     -22.507  -8.765  21.509  1.00 90.61           N  
ATOM   2238  CA  ASP A 288     -21.352  -9.388  20.867  1.00 90.61           C  
ATOM   2239  C   ASP A 288     -20.564  -8.358  20.044  1.00 90.61           C  
ATOM   2240  CB  ASP A 288     -21.782 -10.603  20.036  1.00 90.61           C  
ATOM   2241  O   ASP A 288     -20.919  -8.006  18.918  1.00 90.61           O  
ATOM   2242  CG  ASP A 288     -20.581 -11.311  19.393  1.00 90.61           C  
ATOM   2243  OD1 ASP A 288     -19.418 -10.988  19.750  1.00 90.61           O  
ATOM   2244  OD2 ASP A 288     -20.815 -12.152  18.502  1.00 90.61           O  
ATOM   2245  N   ILE A 289     -19.444  -7.887  20.599  1.00 90.65           N  
ATOM   2246  CA  ILE A 289     -18.535  -6.950  19.917  1.00 90.65           C  
ATOM   2247  C   ILE A 289     -17.809  -7.630  18.739  1.00 90.65           C  
ATOM   2248  CB  ILE A 289     -17.526  -6.348  20.929  1.00 90.65           C  
ATOM   2249  O   ILE A 289     -17.375  -6.962  17.796  1.00 90.65           O  
ATOM   2250  CG1 ILE A 289     -18.220  -5.657  22.130  1.00 90.65           C  
ATOM   2251  CG2 ILE A 289     -16.631  -5.309  20.220  1.00 90.65           C  
ATOM   2252  CD1 ILE A 289     -17.304  -5.480  23.352  1.00 90.65           C  
ATOM   2253  N   THR A 290     -17.666  -8.958  18.784  1.00 90.45           N  
ATOM   2254  CA  THR A 290     -16.957  -9.754  17.773  1.00 90.45           C  
ATOM   2255  C   THR A 290     -17.845 -10.195  16.611  1.00 90.45           C  
ATOM   2256  CB  THR A 290     -16.227 -10.953  18.396  1.00 90.45           C  
ATOM   2257  O   THR A 290     -17.342 -10.791  15.656  1.00 90.45           O  
ATOM   2258  CG2 THR A 290     -15.233 -10.518  19.474  1.00 90.45           C  
ATOM   2259  OG1 THR A 290     -17.076 -11.924  18.959  1.00 90.45           O  
ATOM   2260  N   SER A 291     -19.133  -9.849  16.648  1.00 92.33           N  
ATOM   2261  CA  SER A 291     -20.081 -10.142  15.578  1.00 92.33           C  
ATOM   2262  C   SER A 291     -19.628  -9.545  14.239  1.00 92.33           C  
ATOM   2263  CB  SER A 291     -21.478  -9.656  15.966  1.00 92.33           C  
ATOM   2264  O   SER A 291     -19.174  -8.398  14.146  1.00 92.33           O  
ATOM   2265  OG  SER A 291     -22.360  -9.745  14.861  1.00 92.33           O  
ATOM   2266  N   GLN A 292     -19.773 -10.348  13.186  1.00 93.31           N  
ATOM   2267  CA  GLN A 292     -19.477  -9.979  11.807  1.00 93.31           C  
ATOM   2268  C   GLN A 292     -20.765  -9.779  11.005  1.00 93.31           C  
ATOM   2269  CB  GLN A 292     -18.588 -11.041  11.147  1.00 93.31           C  
ATOM   2270  O   GLN A 292     -21.785 -10.424  11.255  1.00 93.31           O  
ATOM   2271  CG  GLN A 292     -17.196 -11.162  11.785  1.00 93.31           C  
ATOM   2272  CD  GLN A 292     -16.296 -12.120  11.005  1.00 93.31           C  
ATOM   2273  NE2 GLN A 292     -15.017 -11.844  10.916  1.00 93.31           N  
ATOM   2274  OE1 GLN A 292     -16.711 -13.110  10.427  1.00 93.31           O  
ATOM   2275  N   ASP A 293     -20.702  -8.893  10.017  1.00 92.63           N  
ATOM   2276  CA  ASP A 293     -21.782  -8.658   9.060  1.00 92.63           C  
ATOM   2277  C   ASP A 293     -21.754  -9.649   7.875  1.00 92.63           C  
ATOM   2278  CB  ASP A 293     -21.714  -7.187   8.623  1.00 92.63           C  
ATOM   2279  O   ASP A 293     -20.909 -10.546   7.791  1.00 92.63           O  
ATOM   2280  CG  ASP A 293     -20.619  -6.860   7.612  1.00 92.63           C  
ATOM   2281  OD1 ASP A 293     -19.779  -7.718   7.268  1.00 92.63           O  
ATOM   2282  OD2 ASP A 293     -20.620  -5.722   7.101  1.00 92.63           O  
ATOM   2283  N   SER A 294     -22.650  -9.466   6.901  1.00 92.31           N  
ATOM   2284  CA  SER A 294     -22.688 -10.268   5.667  1.00 92.31           C  
ATOM   2285  C   SER A 294     -21.394 -10.233   4.825  1.00 92.31           C  
ATOM   2286  CB  SER A 294     -23.871  -9.809   4.810  1.00 92.31           C  
ATOM   2287  O   SER A 294     -21.137 -11.151   4.039  1.00 92.31           O  
ATOM   2288  OG  SER A 294     -23.646  -8.515   4.288  1.00 92.31           O  
ATOM   2289  N   ARG A 295     -20.548  -9.205   4.987  1.00 91.09           N  
ATOM   2290  CA  ARG A 295     -19.234  -9.053   4.332  1.00 91.09           C  
ATOM   2291  C   ARG A 295     -18.088  -9.644   5.169  1.00 91.09           C  
ATOM   2292  CB  ARG A 295     -18.984  -7.566   4.007  1.00 91.09           C  
ATOM   2293  O   ARG A 295     -16.936  -9.616   4.725  1.00 91.09           O  
ATOM   2294  CG  ARG A 295     -20.035  -6.959   3.062  1.00 91.09           C  
ATOM   2295  CD  ARG A 295     -19.702  -5.493   2.755  1.00 91.09           C  
ATOM   2296  NE  ARG A 295     -20.666  -4.902   1.808  1.00 91.09           N  
ATOM   2297  NH1 ARG A 295     -19.698  -2.842   1.507  1.00 91.09           N  
ATOM   2298  NH2 ARG A 295     -21.546  -3.393   0.371  1.00 91.09           N  
ATOM   2299  CZ  ARG A 295     -20.624  -3.714   1.231  1.00 91.09           C  
ATOM   2300  N   GLY A 296     -18.375 -10.186   6.353  1.00 93.02           N  
ATOM   2301  CA  GLY A 296     -17.377 -10.634   7.328  1.00 93.02           C  
ATOM   2302  C   GLY A 296     -16.690  -9.475   8.064  1.00 93.02           C  
ATOM   2303  O   GLY A 296     -15.697  -9.668   8.759  1.00 93.02           O  
ATOM   2304  N   ASN A 297     -17.163  -8.246   7.883  1.00 95.19           N  
ATOM   2305  CA  ASN A 297     -16.620  -7.064   8.526  1.00 95.19           C  
ATOM   2306  C   ASN A 297     -17.116  -6.990   9.975  1.00 95.19           C  
ATOM   2307  CB  ASN A 297     -17.036  -5.827   7.719  1.00 95.19           C  
ATOM   2308  O   ASN A 297     -18.295  -7.180  10.261  1.00 95.19           O  
ATOM   2309  CG  ASN A 297     -16.330  -5.666   6.384  1.00 95.19           C  
ATOM   2310  ND2 ASN A 297     -16.915  -4.922   5.482  1.00 95.19           N  
ATOM   2311  OD1 ASN A 297     -15.226  -6.125   6.128  1.00 95.19           O  
ATOM   2312  N   ASN A 298     -16.201  -6.666  10.883  1.00 93.37           N  
ATOM   2313  CA  ASN A 298     -16.531  -6.297  12.259  1.00 93.37           C  
ATOM   2314  C   ASN A 298     -16.744  -4.777  12.391  1.00 93.37           C  
ATOM   2315  CB  ASN A 298     -15.448  -6.865  13.197  1.00 93.37           C  
ATOM   2316  O   ASN A 298     -16.579  -4.017  11.432  1.00 93.37           O  
ATOM   2317  CG  ASN A 298     -14.086  -6.202  13.107  1.00 93.37           C  
ATOM   2318  ND2 ASN A 298     -13.077  -6.877  13.590  1.00 93.37           N  
ATOM   2319  OD1 ASN A 298     -13.905  -5.111  12.585  1.00 93.37           O  
ATOM   2320  N   ILE A 299     -17.023  -4.313  13.610  1.00 94.34           N  
ATOM   2321  CA  ILE A 299     -17.223  -2.888  13.905  1.00 94.34           C  
ATOM   2322  C   ILE A 299     -16.049  -1.983  13.490  1.00 94.34           C  
ATOM   2323  CB  ILE A 299     -17.560  -2.728  15.400  1.00 94.34           C  
ATOM   2324  O   ILE A 299     -16.262  -0.868  13.013  1.00 94.34           O  
ATOM   2325  CG1 ILE A 299     -18.002  -1.277  15.668  1.00 94.34           C  
ATOM   2326  CG2 ILE A 299     -16.402  -3.146  16.331  1.00 94.34           C  
ATOM   2327  CD1 ILE A 299     -18.742  -1.147  16.995  1.00 94.34           C  
ATOM   2328  N   LEU A 300     -14.802  -2.452  13.614  1.00 94.32           N  
ATOM   2329  CA  LEU A 300     -13.627  -1.668  13.220  1.00 94.32           C  
ATOM   2330  C   LEU A 300     -13.532  -1.534  11.700  1.00 94.32           C  
ATOM   2331  CB  LEU A 300     -12.335  -2.286  13.781  1.00 94.32           C  
ATOM   2332  O   LEU A 300     -13.197  -0.460  11.204  1.00 94.32           O  
ATOM   2333  CG  LEU A 300     -12.262  -2.409  15.311  1.00 94.32           C  
ATOM   2334  CD1 LEU A 300     -10.876  -2.935  15.685  1.00 94.32           C  
ATOM   2335  CD2 LEU A 300     -12.492  -1.087  16.046  1.00 94.32           C  
ATOM   2336  N   HIS A 301     -13.865  -2.589  10.952  1.00 95.07           N  
ATOM   2337  CA  HIS A 301     -13.960  -2.506   9.495  1.00 95.07           C  
ATOM   2338  C   HIS A 301     -15.034  -1.493   9.076  1.00 95.07           C  
ATOM   2339  CB  HIS A 301     -14.263  -3.880   8.892  1.00 95.07           C  
ATOM   2340  O   HIS A 301     -14.768  -0.669   8.204  1.00 95.07           O  
ATOM   2341  CG  HIS A 301     -13.179  -4.909   9.054  1.00 95.07           C  
ATOM   2342  CD2 HIS A 301     -12.139  -5.163   8.205  1.00 95.07           C  
ATOM   2343  ND1 HIS A 301     -13.089  -5.824  10.069  1.00 95.07           N  
ATOM   2344  CE1 HIS A 301     -12.036  -6.619   9.839  1.00 95.07           C  
ATOM   2345  NE2 HIS A 301     -11.409  -6.229   8.723  1.00 95.07           N  
ATOM   2346  N   ALA A 302     -16.202  -1.490   9.730  1.00 93.22           N  
ATOM   2347  CA  ALA A 302     -17.260  -0.515   9.460  1.00 93.22           C  
ATOM   2348  C   ALA A 302     -16.790   0.931   9.704  1.00 93.22           C  
ATOM   2349  CB  ALA A 302     -18.489  -0.865  10.300  1.00 93.22           C  
ATOM   2350  O   ALA A 302     -16.940   1.785   8.828  1.00 93.22           O  
ATOM   2351  N   LEU A 303     -16.114   1.203  10.825  1.00 93.15           N  
ATOM   2352  CA  LEU A 303     -15.529   2.522  11.097  1.00 93.15           C  
ATOM   2353  C   LEU A 303     -14.500   2.948  10.042  1.00 93.15           C  
ATOM   2354  CB  LEU A 303     -14.874   2.522  12.486  1.00 93.15           C  
ATOM   2355  O   LEU A 303     -14.473   4.112   9.650  1.00 93.15           O  
ATOM   2356  CG  LEU A 303     -15.871   2.563  13.653  1.00 93.15           C  
ATOM   2357  CD1 LEU A 303     -15.084   2.448  14.955  1.00 93.15           C  
ATOM   2358  CD2 LEU A 303     -16.665   3.874  13.699  1.00 93.15           C  
ATOM   2359  N   VAL A 304     -13.683   2.014   9.548  1.00 92.98           N  
ATOM   2360  CA  VAL A 304     -12.734   2.282   8.457  1.00 92.98           C  
ATOM   2361  C   VAL A 304     -13.463   2.644   7.161  1.00 92.98           C  
ATOM   2362  CB  VAL A 304     -11.784   1.086   8.256  1.00 92.98           C  
ATOM   2363  O   VAL A 304     -13.007   3.534   6.449  1.00 92.98           O  
ATOM   2364  CG1 VAL A 304     -10.940   1.194   6.983  1.00 92.98           C  
ATOM   2365  CG2 VAL A 304     -10.800   0.970   9.429  1.00 92.98           C  
ATOM   2366  N   THR A 305     -14.598   2.003   6.861  1.00 90.98           N  
ATOM   2367  CA  THR A 305     -15.380   2.324   5.654  1.00 90.98           C  
ATOM   2368  C   THR A 305     -16.051   3.695   5.707  1.00 90.98           C  
ATOM   2369  CB  THR A 305     -16.438   1.260   5.330  1.00 90.98           C  
ATOM   2370  O   THR A 305     -16.176   4.340   4.669  1.00 90.98           O  
ATOM   2371  CG2 THR A 305     -15.868  -0.151   5.182  1.00 90.98           C  
ATOM   2372  OG1 THR A 305     -17.465   1.190   6.287  1.00 90.98           O  
ATOM   2373  N   VAL A 306     -16.444   4.144   6.903  1.00 88.87           N  
ATOM   2374  CA  VAL A 306     -17.091   5.446   7.135  1.00 88.87           C  
ATOM   2375  C   VAL A 306     -16.071   6.581   7.279  1.00 88.87           C  
ATOM   2376  CB  VAL A 306     -18.031   5.345   8.357  1.00 88.87           C  
ATOM   2377  O   VAL A 306     -16.420   7.745   7.105  1.00 88.87           O  
ATOM   2378  CG1 VAL A 306     -18.666   6.677   8.779  1.00 88.87           C  
ATOM   2379  CG2 VAL A 306     -19.184   4.380   8.043  1.00 88.87           C  
ATOM   2380  N   ALA A 307     -14.808   6.270   7.586  1.00 86.90           N  
ATOM   2381  CA  ALA A 307     -13.751   7.272   7.673  1.00 86.90           C  
ATOM   2382  C   ALA A 307     -13.601   8.036   6.349  1.00 86.90           C  
ATOM   2383  CB  ALA A 307     -12.436   6.598   8.081  1.00 86.90           C  
ATOM   2384  O   ALA A 307     -13.597   7.445   5.269  1.00 86.90           O  
ATOM   2385  N   GLU A 308     -13.411   9.347   6.427  1.00 83.29           N  
ATOM   2386  CA  GLU A 308     -13.167  10.201   5.267  1.00 83.29           C  
ATOM   2387  C   GLU A 308     -11.674  10.515   5.132  1.00 83.29           C  
ATOM   2388  CB  GLU A 308     -14.054  11.457   5.349  1.00 83.29           C  
ATOM   2389  O   GLU A 308     -10.871  10.218   6.015  1.00 83.29           O  
ATOM   2390  CG  GLU A 308     -15.538  11.151   5.054  1.00 83.29           C  
ATOM   2391  CD  GLU A 308     -15.802  10.686   3.609  1.00 83.29           C  
ATOM   2392  OE1 GLU A 308     -16.947  10.278   3.324  1.00 83.29           O  
ATOM   2393  OE2 GLU A 308     -14.848  10.728   2.791  1.00 83.29           O  
ATOM   2394  N   ASP A 309     -11.256  11.103   4.015  1.00 72.31           N  
ATOM   2395  CA  ASP A 309      -9.851  11.508   3.837  1.00 72.31           C  
ATOM   2396  C   ASP A 309      -9.565  12.910   4.402  1.00 72.31           C  
ATOM   2397  CB  ASP A 309      -9.451  11.343   2.365  1.00 72.31           C  
ATOM   2398  O   ASP A 309      -8.411  13.294   4.580  1.00 72.31           O  
ATOM   2399  CG  ASP A 309      -9.444   9.861   1.977  1.00 72.31           C  
ATOM   2400  OD1 ASP A 309      -8.852   9.064   2.740  1.00 72.31           O  
ATOM   2401  OD2 ASP A 309     -10.063   9.512   0.951  1.00 72.31           O  
ATOM   2402  N   PHE A 310     -10.608  13.676   4.742  1.00 71.37           N  
ATOM   2403  CA  PHE A 310     -10.476  15.048   5.229  1.00 71.37           C  
ATOM   2404  C   PHE A 310     -10.273  15.134   6.752  1.00 71.37           C  
ATOM   2405  CB  PHE A 310     -11.685  15.886   4.787  1.00 71.37           C  
ATOM   2406  O   PHE A 310     -11.084  14.645   7.540  1.00 71.37           O  
ATOM   2407  CG  PHE A 310     -11.884  15.967   3.284  1.00 71.37           C  
ATOM   2408  CD1 PHE A 310     -11.047  16.785   2.499  1.00 71.37           C  
ATOM   2409  CD2 PHE A 310     -12.902  15.216   2.666  1.00 71.37           C  
ATOM   2410  CE1 PHE A 310     -11.229  16.853   1.105  1.00 71.37           C  
ATOM   2411  CE2 PHE A 310     -13.082  15.283   1.274  1.00 71.37           C  
ATOM   2412  CZ  PHE A 310     -12.247  16.101   0.493  1.00 71.37           C  
ATOM   2413  N   LYS A 311      -9.253  15.903   7.158  1.00 69.50           N  
ATOM   2414  CA  LYS A 311      -8.841  16.177   8.553  1.00 69.50           C  
ATOM   2415  C   LYS A 311      -9.967  16.421   9.550  1.00 69.50           C  
ATOM   2416  CB  LYS A 311      -7.850  17.362   8.573  1.00 69.50           C  
ATOM   2417  O   LYS A 311      -9.875  15.981  10.689  1.00 69.50           O  
ATOM   2418  CG  LYS A 311      -6.490  16.987   7.966  1.00 69.50           C  
ATOM   2419  CD  LYS A 311      -5.501  18.146   7.844  1.00 69.50           C  
ATOM   2420  CE  LYS A 311      -4.246  17.583   7.166  1.00 69.50           C  
ATOM   2421  NZ  LYS A 311      -3.205  18.616   6.954  1.00 69.50           N  
ATOM   2422  N   THR A 312     -11.004  17.157   9.159  1.00 64.61           N  
ATOM   2423  CA  THR A 312     -11.979  17.714  10.107  1.00 64.61           C  
ATOM   2424  C   THR A 312     -13.065  16.733  10.540  1.00 64.61           C  
ATOM   2425  CB  THR A 312     -12.631  18.973   9.526  1.00 64.61           C  
ATOM   2426  O   THR A 312     -13.649  16.922  11.604  1.00 64.61           O  
ATOM   2427  CG2 THR A 312     -11.616  20.100   9.328  1.00 64.61           C  
ATOM   2428  OG1 THR A 312     -13.183  18.692   8.260  1.00 64.61           O  
ATOM   2429  N   GLN A 313     -13.351  15.695   9.751  1.00 64.17           N  
ATOM   2430  CA  GLN A 313     -14.425  14.741  10.057  1.00 64.17           C  
ATOM   2431  C   GLN A 313     -13.906  13.482  10.753  1.00 64.17           C  
ATOM   2432  CB  GLN A 313     -15.211  14.423   8.780  1.00 64.17           C  
ATOM   2433  O   GLN A 313     -14.647  12.825  11.472  1.00 64.17           O  
ATOM   2434  CG  GLN A 313     -15.999  15.656   8.300  1.00 64.17           C  
ATOM   2435  CD  GLN A 313     -16.820  15.386   7.045  1.00 64.17           C  
ATOM   2436  NE2 GLN A 313     -17.649  16.310   6.614  1.00 64.17           N  
ATOM   2437  OE1 GLN A 313     -16.734  14.357   6.413  1.00 64.17           O  
ATOM   2438  N   ASN A 314     -12.617  13.176  10.647  1.00 71.02           N  
ATOM   2439  CA  ASN A 314     -12.076  11.918  11.161  1.00 71.02           C  
ATOM   2440  C   ASN A 314     -11.896  11.868  12.680  1.00 71.02           C  
ATOM   2441  CB  ASN A 314     -10.766  11.660  10.425  1.00 71.02           C  
ATOM   2442  O   ASN A 314     -11.656  10.797  13.236  1.00 71.02           O  
ATOM   2443  CG  ASN A 314     -11.015  11.398   8.960  1.00 71.02           C  
ATOM   2444  ND2 ASN A 314     -10.043  11.688   8.144  1.00 71.02           N  
ATOM   2445  OD1 ASN A 314     -12.063  10.909   8.571  1.00 71.02           O  
ATOM   2446  N   ASP A 315     -12.009  12.997  13.378  1.00 81.68           N  
ATOM   2447  CA  ASP A 315     -11.736  13.058  14.815  1.00 81.68           C  
ATOM   2448  C   ASP A 315     -12.776  12.320  15.661  1.00 81.68           C  
ATOM   2449  CB  ASP A 315     -11.621  14.520  15.258  1.00 81.68           C  
ATOM   2450  O   ASP A 315     -12.447  11.848  16.750  1.00 81.68           O  
ATOM   2451  CG  ASP A 315     -10.345  15.205  14.752  1.00 81.68           C  
ATOM   2452  OD1 ASP A 315      -9.448  14.497  14.218  1.00 81.68           O  
ATOM   2453  OD2 ASP A 315     -10.277  16.435  14.953  1.00 81.68           O  
ATOM   2454  N   PHE A 316     -14.025  12.187  15.199  1.00 88.55           N  
ATOM   2455  CA  PHE A 316     -14.985  11.321  15.893  1.00 88.55           C  
ATOM   2456  C   PHE A 316     -14.676   9.846  15.636  1.00 88.55           C  
ATOM   2457  CB  PHE A 316     -16.437  11.682  15.563  1.00 88.55           C  
ATOM   2458  O   PHE A 316     -14.669   9.072  16.585  1.00 88.55           O  
ATOM   2459  CG  PHE A 316     -16.953  11.156  14.241  1.00 88.55           C  
ATOM   2460  CD1 PHE A 316     -16.872  11.951  13.087  1.00 88.55           C  
ATOM   2461  CD2 PHE A 316     -17.506   9.863  14.159  1.00 88.55           C  
ATOM   2462  CE1 PHE A 316     -17.298  11.443  11.847  1.00 88.55           C  
ATOM   2463  CE2 PHE A 316     -17.956   9.365  12.924  1.00 88.55           C  
ATOM   2464  CZ  PHE A 316     -17.839  10.149  11.765  1.00 88.55           C  
ATOM   2465  N   VAL A 317     -14.333   9.470  14.398  1.00 90.65           N  
ATOM   2466  CA  VAL A 317     -13.995   8.083  14.042  1.00 90.65           C  
ATOM   2467  C   VAL A 317     -12.786   7.607  14.841  1.00 90.65           C  
ATOM   2468  CB  VAL A 317     -13.728   7.923  12.532  1.00 90.65           C  
ATOM   2469  O   VAL A 317     -12.837   6.528  15.419  1.00 90.65           O  
ATOM   2470  CG1 VAL A 317     -13.461   6.457  12.173  1.00 90.65           C  
ATOM   2471  CG2 VAL A 317     -14.918   8.396  11.695  1.00 90.65           C  
ATOM   2472  N   LYS A 318     -11.736   8.433  14.955  1.00 90.56           N  
ATOM   2473  CA  LYS A 318     -10.547   8.139  15.778  1.00 90.56           C  
ATOM   2474  C   LYS A 318     -10.929   7.903  17.245  1.00 90.56           C  
ATOM   2475  CB  LYS A 318      -9.519   9.280  15.649  1.00 90.56           C  
ATOM   2476  O   LYS A 318     -10.565   6.879  17.813  1.00 90.56           O  
ATOM   2477  CG  LYS A 318      -8.877   9.384  14.250  1.00 90.56           C  
ATOM   2478  CD  LYS A 318      -8.154  10.732  14.064  1.00 90.56           C  
ATOM   2479  CE  LYS A 318      -7.799  10.982  12.588  1.00 90.56           C  
ATOM   2480  NZ  LYS A 318      -7.638  12.433  12.278  1.00 90.56           N  
ATOM   2481  N   ARG A 319     -11.733   8.801  17.833  1.00 90.40           N  
ATOM   2482  CA  ARG A 319     -12.204   8.675  19.226  1.00 90.40           C  
ATOM   2483  C   ARG A 319     -13.093   7.450  19.447  1.00 90.40           C  
ATOM   2484  CB  ARG A 319     -12.950   9.947  19.655  1.00 90.40           C  
ATOM   2485  O   ARG A 319     -12.965   6.800  20.479  1.00 90.40           O  
ATOM   2486  CG  ARG A 319     -11.990  11.115  19.920  1.00 90.40           C  
ATOM   2487  CD  ARG A 319     -12.740  12.364  20.400  1.00 90.40           C  
ATOM   2488  NE  ARG A 319     -13.564  12.959  19.329  1.00 90.40           N  
ATOM   2489  NH1 ARG A 319     -15.514  13.294  20.513  1.00 90.40           N  
ATOM   2490  NH2 ARG A 319     -15.369  13.980  18.397  1.00 90.40           N  
ATOM   2491  CZ  ARG A 319     -14.804  13.409  19.423  1.00 90.40           C  
ATOM   2492  N   MET A 320     -13.978   7.130  18.503  1.00 91.57           N  
ATOM   2493  CA  MET A 320     -14.836   5.944  18.579  1.00 91.57           C  
ATOM   2494  C   MET A 320     -14.026   4.658  18.432  1.00 91.57           C  
ATOM   2495  CB  MET A 320     -15.952   6.004  17.520  1.00 91.57           C  
ATOM   2496  O   MET A 320     -14.242   3.721  19.197  1.00 91.57           O  
ATOM   2497  CG  MET A 320     -17.014   7.073  17.821  1.00 91.57           C  
ATOM   2498  SD  MET A 320     -17.664   7.091  19.515  1.00 91.57           S  
ATOM   2499  CE  MET A 320     -18.533   5.511  19.552  1.00 91.57           C  
ATOM   2500  N   TYR A 321     -13.057   4.638  17.513  1.00 91.93           N  
ATOM   2501  CA  TYR A 321     -12.128   3.525  17.332  1.00 91.93           C  
ATOM   2502  C   TYR A 321     -11.381   3.223  18.637  1.00 91.93           C  
ATOM   2503  CB  TYR A 321     -11.164   3.860  16.181  1.00 91.93           C  
ATOM   2504  O   TYR A 321     -11.354   2.076  19.077  1.00 91.93           O  
ATOM   2505  CG  TYR A 321     -10.336   2.689  15.694  1.00 91.93           C  
ATOM   2506  CD1 TYR A 321      -9.243   2.227  16.452  1.00 91.93           C  
ATOM   2507  CD2 TYR A 321     -10.677   2.044  14.488  1.00 91.93           C  
ATOM   2508  CE1 TYR A 321      -8.523   1.094  16.028  1.00 91.93           C  
ATOM   2509  CE2 TYR A 321      -9.929   0.936  14.043  1.00 91.93           C  
ATOM   2510  OH  TYR A 321      -8.159  -0.651  14.419  1.00 91.93           O  
ATOM   2511  CZ  TYR A 321      -8.860   0.445  14.823  1.00 91.93           C  
ATOM   2512  N   ASP A 322     -10.843   4.254  19.298  1.00 90.08           N  
ATOM   2513  CA  ASP A 322     -10.213   4.104  20.611  1.00 90.08           C  
ATOM   2514  C   ASP A 322     -11.187   3.621  21.669  1.00 90.08           C  
ATOM   2515  CB  ASP A 322      -9.667   5.439  21.104  1.00 90.08           C  
ATOM   2516  O   ASP A 322     -10.886   2.681  22.393  1.00 90.08           O  
ATOM   2517  CG  ASP A 322      -8.445   5.882  20.347  1.00 90.08           C  
ATOM   2518  OD1 ASP A 322      -7.695   5.015  19.835  1.00 90.08           O  
ATOM   2519  OD2 ASP A 322      -8.227   7.109  20.334  1.00 90.08           O  
ATOM   2520  N   MET A 323     -12.358   4.248  21.768  1.00 90.98           N  
ATOM   2521  CA  MET A 323     -13.338   3.912  22.793  1.00 90.98           C  
ATOM   2522  C   MET A 323     -13.728   2.435  22.728  1.00 90.98           C  
ATOM   2523  CB  MET A 323     -14.557   4.826  22.639  1.00 90.98           C  
ATOM   2524  O   MET A 323     -13.739   1.768  23.759  1.00 90.98           O  
ATOM   2525  CG  MET A 323     -15.566   4.608  23.771  1.00 90.98           C  
ATOM   2526  SD  MET A 323     -16.999   5.719  23.754  1.00 90.98           S  
ATOM   2527  CE  MET A 323     -16.184   7.327  23.950  1.00 90.98           C  
ATOM   2528  N   ILE A 324     -13.991   1.914  21.530  1.00 91.91           N  
ATOM   2529  CA  ILE A 324     -14.345   0.506  21.326  1.00 91.91           C  
ATOM   2530  C   ILE A 324     -13.153  -0.400  21.644  1.00 91.91           C  
ATOM   2531  CB  ILE A 324     -14.864   0.315  19.886  1.00 91.91           C  
ATOM   2532  O   ILE A 324     -13.312  -1.409  22.332  1.00 91.91           O  
ATOM   2533  CG1 ILE A 324     -16.219   1.044  19.724  1.00 91.91           C  
ATOM   2534  CG2 ILE A 324     -15.035  -1.176  19.536  1.00 91.91           C  
ATOM   2535  CD1 ILE A 324     -16.540   1.369  18.267  1.00 91.91           C  
ATOM   2536  N   LEU A 325     -11.948  -0.032  21.203  1.00 90.39           N  
ATOM   2537  CA  LEU A 325     -10.751  -0.843  21.413  1.00 90.39           C  
ATOM   2538  C   LEU A 325     -10.334  -0.905  22.895  1.00 90.39           C  
ATOM   2539  CB  LEU A 325      -9.635  -0.294  20.508  1.00 90.39           C  
ATOM   2540  O   LEU A 325     -10.058  -1.988  23.406  1.00 90.39           O  
ATOM   2541  CG  LEU A 325      -8.395  -1.199  20.446  1.00 90.39           C  
ATOM   2542  CD1 LEU A 325      -8.679  -2.521  19.729  1.00 90.39           C  
ATOM   2543  CD2 LEU A 325      -7.268  -0.489  19.699  1.00 90.39           C  
ATOM   2544  N   LEU A 326     -10.330   0.234  23.600  1.00 89.29           N  
ATOM   2545  CA  LEU A 326     -10.017   0.312  25.032  1.00 89.29           C  
ATOM   2546  C   LEU A 326     -11.030  -0.461  25.883  1.00 89.29           C  
ATOM   2547  CB  LEU A 326      -9.967   1.782  25.506  1.00 89.29           C  
ATOM   2548  O   LEU A 326     -10.644  -1.069  26.876  1.00 89.29           O  
ATOM   2549  CG  LEU A 326      -8.595   2.473  25.329  1.00 89.29           C  
ATOM   2550  CD1 LEU A 326      -8.601   3.554  24.249  1.00 89.29           C  
ATOM   2551  CD2 LEU A 326      -8.159   3.157  26.626  1.00 89.29           C  
ATOM   2552  N   ARG A 327     -12.314  -0.443  25.505  1.00 88.19           N  
ATOM   2553  CA  ARG A 327     -13.375  -1.160  26.228  1.00 88.19           C  
ATOM   2554  C   ARG A 327     -13.354  -2.659  25.968  1.00 88.19           C  
ATOM   2555  CB  ARG A 327     -14.740  -0.565  25.863  1.00 88.19           C  
ATOM   2556  O   ARG A 327     -13.577  -3.423  26.897  1.00 88.19           O  
ATOM   2557  CG  ARG A 327     -14.925   0.848  26.434  1.00 88.19           C  
ATOM   2558  CD  ARG A 327     -15.086   0.841  27.952  1.00 88.19           C  
ATOM   2559  NE  ARG A 327     -15.492   2.171  28.437  1.00 88.19           N  
ATOM   2560  NH1 ARG A 327     -15.779   1.575  30.629  1.00 88.19           N  
ATOM   2561  NH2 ARG A 327     -16.423   3.599  29.948  1.00 88.19           N  
ATOM   2562  CZ  ARG A 327     -15.884   2.447  29.667  1.00 88.19           C  
ATOM   2563  N   SER A 328     -13.043  -3.068  24.740  1.00 84.29           N  
ATOM   2564  CA  SER A 328     -12.940  -4.486  24.386  1.00 84.29           C  
ATOM   2565  C   SER A 328     -11.749  -5.160  25.068  1.00 84.29           C  
ATOM   2566  CB  SER A 328     -12.800  -4.661  22.872  1.00 84.29           C  
ATOM   2567  O   SER A 328     -11.822  -6.341  25.378  1.00 84.29           O  
ATOM   2568  OG  SER A 328     -13.876  -4.060  22.185  1.00 84.29           O  
ATOM   2569  N   GLY A 329     -10.626  -4.450  25.247  1.00 80.87           N  
ATOM   2570  CA  GLY A 329      -9.407  -4.974  25.884  1.00 80.87           C  
ATOM   2571  C   GLY A 329      -8.670  -6.074  25.099  1.00 80.87           C  
ATOM   2572  O   GLY A 329      -7.500  -6.342  25.370  1.00 80.87           O  
ATOM   2573  N   ASN A 330      -9.319  -6.671  24.097  1.00 79.33           N  
ATOM   2574  CA  ASN A 330      -8.855  -7.849  23.377  1.00 79.33           C  
ATOM   2575  C   ASN A 330      -8.199  -7.481  22.040  1.00 79.33           C  
ATOM   2576  CB  ASN A 330     -10.040  -8.818  23.192  1.00 79.33           C  
ATOM   2577  O   ASN A 330      -8.738  -6.710  21.245  1.00 79.33           O  
ATOM   2578  CG  ASN A 330     -10.600  -9.348  24.505  1.00 79.33           C  
ATOM   2579  ND2 ASN A 330     -11.744  -9.986  24.467  1.00 79.33           N  
ATOM   2580  OD1 ASN A 330     -10.004  -9.227  25.563  1.00 79.33           O  
ATOM   2581  N   TRP A 331      -7.053  -8.102  21.750  1.00 79.81           N  
ATOM   2582  CA  TRP A 331      -6.337  -7.952  20.473  1.00 79.81           C  
ATOM   2583  C   TRP A 331      -7.077  -8.599  19.286  1.00 79.81           C  
ATOM   2584  CB  TRP A 331      -4.935  -8.549  20.651  1.00 79.81           C  
ATOM   2585  O   TRP A 331      -6.851  -8.245  18.128  1.00 79.81           O  
ATOM   2586  CG  TRP A 331      -4.026  -8.441  19.466  1.00 79.81           C  
ATOM   2587  CD1 TRP A 331      -3.694  -9.456  18.639  1.00 79.81           C  
ATOM   2588  CD2 TRP A 331      -3.330  -7.265  18.949  1.00 79.81           C  
ATOM   2589  CE2 TRP A 331      -2.593  -7.647  17.789  1.00 79.81           C  
ATOM   2590  CE3 TRP A 331      -3.246  -5.914  19.343  1.00 79.81           C  
ATOM   2591  NE1 TRP A 331      -2.843  -8.994  17.654  1.00 79.81           N  
ATOM   2592  CH2 TRP A 331      -1.751  -5.399  17.483  1.00 79.81           C  
ATOM   2593  CZ2 TRP A 331      -1.810  -6.738  17.060  1.00 79.81           C  
ATOM   2594  CZ3 TRP A 331      -2.467  -4.989  18.622  1.00 79.81           C  
ATOM   2595  N   GLU A 332      -7.995  -9.525  19.569  1.00 85.01           N  
ATOM   2596  CA  GLU A 332      -8.708 -10.334  18.573  1.00 85.01           C  
ATOM   2597  C   GLU A 332      -9.474  -9.485  17.550  1.00 85.01           C  
ATOM   2598  CB  GLU A 332      -9.660 -11.295  19.293  1.00 85.01           C  
ATOM   2599  O   GLU A 332      -9.466  -9.801  16.356  1.00 85.01           O  
ATOM   2600  CG  GLU A 332      -8.876 -12.319  20.130  1.00 85.01           C  
ATOM   2601  CD  GLU A 332      -9.775 -13.301  20.891  1.00 85.01           C  
ATOM   2602  OE1 GLU A 332      -9.200 -14.256  21.458  1.00 85.01           O  
ATOM   2603  OE2 GLU A 332     -11.002 -13.071  20.921  1.00 85.01           O  
ATOM   2604  N   LEU A 333     -10.038  -8.352  17.985  1.00 88.49           N  
ATOM   2605  CA  LEU A 333     -10.842  -7.460  17.148  1.00 88.49           C  
ATOM   2606  C   LEU A 333     -10.045  -6.858  15.975  1.00 88.49           C  
ATOM   2607  CB  LEU A 333     -11.438  -6.367  18.060  1.00 88.49           C  
ATOM   2608  O   LEU A 333     -10.596  -6.637  14.898  1.00 88.49           O  
ATOM   2609  CG  LEU A 333     -12.632  -5.613  17.446  1.00 88.49           C  
ATOM   2610  CD1 LEU A 333     -13.858  -6.512  17.275  1.00 88.49           C  
ATOM   2611  CD2 LEU A 333     -13.026  -4.442  18.348  1.00 88.49           C  
ATOM   2612  N   GLU A 334      -8.738  -6.633  16.145  1.00 88.24           N  
ATOM   2613  CA  GLU A 334      -7.865  -6.150  15.064  1.00 88.24           C  
ATOM   2614  C   GLU A 334      -7.305  -7.280  14.190  1.00 88.24           C  
ATOM   2615  CB  GLU A 334      -6.711  -5.309  15.628  1.00 88.24           C  
ATOM   2616  O   GLU A 334      -6.913  -7.042  13.046  1.00 88.24           O  
ATOM   2617  CG  GLU A 334      -7.202  -4.012  16.280  1.00 88.24           C  
ATOM   2618  CD  GLU A 334      -6.084  -2.973  16.418  1.00 88.24           C  
ATOM   2619  OE1 GLU A 334      -6.365  -1.762  16.237  1.00 88.24           O  
ATOM   2620  OE2 GLU A 334      -4.907  -3.319  16.665  1.00 88.24           O  
ATOM   2621  N   THR A 335      -7.258  -8.510  14.708  1.00 89.32           N  
ATOM   2622  CA  THR A 335      -6.758  -9.679  13.961  1.00 89.32           C  
ATOM   2623  C   THR A 335      -7.813 -10.354  13.099  1.00 89.32           C  
ATOM   2624  CB  THR A 335      -6.150 -10.733  14.883  1.00 89.32           C  
ATOM   2625  O   THR A 335      -7.466 -11.072  12.158  1.00 89.32           O  
ATOM   2626  CG2 THR A 335      -4.964 -10.179  15.658  1.00 89.32           C  
ATOM   2627  OG1 THR A 335      -7.078 -11.244  15.806  1.00 89.32           O  
ATOM   2628  N   MET A 336      -9.087 -10.124  13.413  1.00 92.02           N  
ATOM   2629  CA  MET A 336     -10.214 -10.676  12.685  1.00 92.02           C  
ATOM   2630  C   MET A 336     -10.182 -10.222  11.223  1.00 92.02           C  
ATOM   2631  CB  MET A 336     -11.493 -10.262  13.409  1.00 92.02           C  
ATOM   2632  O   MET A 336      -9.973  -9.045  10.922  1.00 92.02           O  
ATOM   2633  CG  MET A 336     -12.733 -10.885  12.781  1.00 92.02           C  
ATOM   2634  SD  MET A 336     -14.233 -10.533  13.722  1.00 92.02           S  
ATOM   2635  CE  MET A 336     -14.092 -11.774  15.038  1.00 92.02           C  
ATOM   2636  N   ARG A 337     -10.373 -11.182  10.316  1.00 93.84           N  
ATOM   2637  CA  ARG A 337     -10.375 -10.956   8.871  1.00 93.84           C  
ATOM   2638  C   ARG A 337     -11.799 -11.003   8.337  1.00 93.84           C  
ATOM   2639  CB  ARG A 337      -9.481 -11.977   8.154  1.00 93.84           C  
ATOM   2640  O   ARG A 337     -12.597 -11.815   8.801  1.00 93.84           O  
ATOM   2641  CG  ARG A 337      -8.000 -11.871   8.553  1.00 93.84           C  
ATOM   2642  CD  ARG A 337      -7.169 -12.896   7.770  1.00 93.84           C  
ATOM   2643  NE  ARG A 337      -5.739 -12.850   8.139  1.00 93.84           N  
ATOM   2644  NH1 ARG A 337      -4.898 -13.894   6.263  1.00 93.84           N  
ATOM   2645  NH2 ARG A 337      -3.500 -13.214   7.845  1.00 93.84           N  
ATOM   2646  CZ  ARG A 337      -4.728 -13.318   7.421  1.00 93.84           C  
ATOM   2647  N   ASN A 338     -12.079 -10.167   7.347  1.00 94.12           N  
ATOM   2648  CA  ASN A 338     -13.332 -10.210   6.602  1.00 94.12           C  
ATOM   2649  C   ASN A 338     -13.337 -11.289   5.503  1.00 94.12           C  
ATOM   2650  CB  ASN A 338     -13.627  -8.790   6.101  1.00 94.12           C  
ATOM   2651  O   ASN A 338     -12.361 -12.026   5.347  1.00 94.12           O  
ATOM   2652  CG  ASN A 338     -12.721  -8.301   4.988  1.00 94.12           C  
ATOM   2653  ND2 ASN A 338     -12.993  -7.116   4.503  1.00 94.12           N  
ATOM   2654  OD1 ASN A 338     -11.811  -8.964   4.514  1.00 94.12           O  
ATOM   2655  N   ASN A 339     -14.409 -11.364   4.706  1.00 94.45           N  
ATOM   2656  CA  ASN A 339     -14.527 -12.349   3.619  1.00 94.45           C  
ATOM   2657  C   ASN A 339     -13.459 -12.171   2.517  1.00 94.45           C  
ATOM   2658  CB  ASN A 339     -15.952 -12.286   3.034  1.00 94.45           C  
ATOM   2659  O   ASN A 339     -13.115 -13.135   1.836  1.00 94.45           O  
ATOM   2660  CG  ASN A 339     -17.026 -12.786   3.990  1.00 94.45           C  
ATOM   2661  ND2 ASN A 339     -18.281 -12.518   3.708  1.00 94.45           N  
ATOM   2662  OD1 ASN A 339     -16.760 -13.436   4.983  1.00 94.45           O  
ATOM   2663  N   ASP A 340     -12.887 -10.967   2.375  1.00 91.12           N  
ATOM   2664  CA  ASP A 340     -11.742 -10.678   1.494  1.00 91.12           C  
ATOM   2665  C   ASP A 340     -10.388 -11.105   2.110  1.00 91.12           C  
ATOM   2666  CB  ASP A 340     -11.693  -9.170   1.161  1.00 91.12           C  
ATOM   2667  O   ASP A 340      -9.339 -10.961   1.476  1.00 91.12           O  
ATOM   2668  CG  ASP A 340     -12.644  -8.656   0.081  1.00 91.12           C  
ATOM   2669  OD1 ASP A 340     -13.377  -9.453  -0.538  1.00 91.12           O  
ATOM   2670  OD2 ASP A 340     -12.515  -7.434  -0.205  1.00 91.12           O  
ATOM   2671  N   GLY A 341     -10.378 -11.595   3.353  1.00 92.39           N  
ATOM   2672  CA  GLY A 341      -9.169 -11.953   4.092  1.00 92.39           C  
ATOM   2673  C   GLY A 341      -8.385 -10.752   4.633  1.00 92.39           C  
ATOM   2674  O   GLY A 341      -7.194 -10.892   4.916  1.00 92.39           O  
ATOM   2675  N   LEU A 342      -9.017  -9.583   4.764  1.00 94.07           N  
ATOM   2676  CA  LEU A 342      -8.389  -8.334   5.199  1.00 94.07           C  
ATOM   2677  C   LEU A 342      -8.697  -8.050   6.667  1.00 94.07           C  
ATOM   2678  CB  LEU A 342      -8.872  -7.161   4.327  1.00 94.07           C  
ATOM   2679  O   LEU A 342      -9.827  -8.216   7.106  1.00 94.07           O  
ATOM   2680  CG  LEU A 342      -8.669  -7.367   2.819  1.00 94.07           C  
ATOM   2681  CD1 LEU A 342      -9.360  -6.240   2.059  1.00 94.07           C  
ATOM   2682  CD2 LEU A 342      -7.193  -7.377   2.413  1.00 94.07           C  
ATOM   2683  N   THR A 343      -7.687  -7.584   7.395  1.00 93.87           N  
ATOM   2684  CA  THR A 343      -7.817  -6.957   8.723  1.00 93.87           C  
ATOM   2685  C   THR A 343      -8.257  -5.490   8.598  1.00 93.87           C  
ATOM   2686  CB  THR A 343      -6.480  -7.023   9.483  1.00 93.87           C  
ATOM   2687  O   THR A 343      -8.070  -4.903   7.525  1.00 93.87           O  
ATOM   2688  CG2 THR A 343      -6.045  -8.460   9.762  1.00 93.87           C  
ATOM   2689  OG1 THR A 343      -5.444  -6.421   8.730  1.00 93.87           O  
ATOM   2690  N   PRO A 344      -8.723  -4.822   9.675  1.00 94.30           N  
ATOM   2691  CA  PRO A 344      -9.103  -3.405   9.618  1.00 94.30           C  
ATOM   2692  C   PRO A 344      -7.961  -2.505   9.123  1.00 94.30           C  
ATOM   2693  CB  PRO A 344      -9.529  -3.039  11.046  1.00 94.30           C  
ATOM   2694  O   PRO A 344      -8.173  -1.567   8.356  1.00 94.30           O  
ATOM   2695  CG  PRO A 344      -9.964  -4.372  11.651  1.00 94.30           C  
ATOM   2696  CD  PRO A 344      -9.021  -5.374  10.991  1.00 94.30           C  
ATOM   2697  N   LEU A 345      -6.720  -2.846   9.489  1.00 94.30           N  
ATOM   2698  CA  LEU A 345      -5.510  -2.171   9.021  1.00 94.30           C  
ATOM   2699  C   LEU A 345      -5.295  -2.342   7.507  1.00 94.30           C  
ATOM   2700  CB  LEU A 345      -4.324  -2.746   9.811  1.00 94.30           C  
ATOM   2701  O   LEU A 345      -5.009  -1.371   6.804  1.00 94.30           O  
ATOM   2702  CG  LEU A 345      -2.971  -2.131   9.417  1.00 94.30           C  
ATOM   2703  CD1 LEU A 345      -2.799  -0.715   9.956  1.00 94.30           C  
ATOM   2704  CD2 LEU A 345      -1.852  -3.014   9.960  1.00 94.30           C  
ATOM   2705  N   GLN A 346      -5.416  -3.571   6.999  1.00 94.60           N  
ATOM   2706  CA  GLN A 346      -5.291  -3.853   5.565  1.00 94.60           C  
ATOM   2707  C   GLN A 346      -6.449  -3.235   4.771  1.00 94.60           C  
ATOM   2708  CB  GLN A 346      -5.248  -5.368   5.339  1.00 94.60           C  
ATOM   2709  O   GLN A 346      -6.240  -2.768   3.652  1.00 94.60           O  
ATOM   2710  CG  GLN A 346      -3.918  -6.010   5.771  1.00 94.60           C  
ATOM   2711  CD  GLN A 346      -4.037  -7.524   5.912  1.00 94.60           C  
ATOM   2712  NE2 GLN A 346      -3.032  -8.289   5.567  1.00 94.60           N  
ATOM   2713  OE1 GLN A 346      -5.032  -8.033   6.399  1.00 94.60           O  
ATOM   2714  N   LEU A 347      -7.652  -3.173   5.348  1.00 94.33           N  
ATOM   2715  CA  LEU A 347      -8.800  -2.510   4.740  1.00 94.33           C  
ATOM   2716  C   LEU A 347      -8.573  -0.998   4.627  1.00 94.33           C  
ATOM   2717  CB  LEU A 347     -10.077  -2.842   5.531  1.00 94.33           C  
ATOM   2718  O   LEU A 347      -8.792  -0.439   3.555  1.00 94.33           O  
ATOM   2719  CG  LEU A 347     -11.352  -2.320   4.838  1.00 94.33           C  
ATOM   2720  CD1 LEU A 347     -11.569  -3.022   3.492  1.00 94.33           C  
ATOM   2721  CD2 LEU A 347     -12.588  -2.554   5.701  1.00 94.33           C  
ATOM   2722  N   ALA A 348      -8.052  -0.351   5.676  1.00 93.60           N  
ATOM   2723  CA  ALA A 348      -7.700   1.072   5.638  1.00 93.60           C  
ATOM   2724  C   ALA A 348      -6.664   1.365   4.541  1.00 93.60           C  
ATOM   2725  CB  ALA A 348      -7.187   1.492   7.022  1.00 93.60           C  
ATOM   2726  O   ALA A 348      -6.780   2.350   3.810  1.00 93.60           O  
ATOM   2727  N   ALA A 349      -5.695   0.459   4.369  1.00 93.10           N  
ATOM   2728  CA  ALA A 349      -4.711   0.518   3.295  1.00 93.10           C  
ATOM   2729  C   ALA A 349      -5.332   0.342   1.894  1.00 93.10           C  
ATOM   2730  CB  ALA A 349      -3.640  -0.535   3.584  1.00 93.10           C  
ATOM   2731  O   ALA A 349      -4.949   1.036   0.955  1.00 93.10           O  
ATOM   2732  N   LYS A 350      -6.307  -0.567   1.749  1.00 92.29           N  
ATOM   2733  CA  LYS A 350      -7.011  -0.848   0.485  1.00 92.29           C  
ATOM   2734  C   LYS A 350      -7.975   0.269   0.079  1.00 92.29           C  
ATOM   2735  CB  LYS A 350      -7.736  -2.201   0.609  1.00 92.29           C  
ATOM   2736  O   LYS A 350      -8.143   0.502  -1.114  1.00 92.29           O  
ATOM   2737  CG  LYS A 350      -8.427  -2.669  -0.690  1.00 92.29           C  
ATOM   2738  CD  LYS A 350      -9.064  -4.054  -0.484  1.00 92.29           C  
ATOM   2739  CE  LYS A 350      -9.856  -4.569  -1.699  1.00 92.29           C  
ATOM   2740  NZ  LYS A 350     -10.526  -5.883  -1.433  1.00 92.29           N  
ATOM   2741  N   MET A 351      -8.598   0.941   1.046  1.00 90.30           N  
ATOM   2742  CA  MET A 351      -9.534   2.046   0.806  1.00 90.30           C  
ATOM   2743  C   MET A 351      -8.854   3.412   0.659  1.00 90.30           C  
ATOM   2744  CB  MET A 351     -10.583   2.091   1.927  1.00 90.30           C  
ATOM   2745  O   MET A 351      -9.502   4.350   0.214  1.00 90.30           O  
ATOM   2746  CG  MET A 351     -11.541   0.901   1.857  1.00 90.30           C  
ATOM   2747  SD  MET A 351     -12.964   1.089   2.956  1.00 90.30           S  
ATOM   2748  CE  MET A 351     -14.070  -0.158   2.251  1.00 90.30           C  
ATOM   2749  N   GLY A 352      -7.574   3.536   1.022  1.00 89.82           N  
ATOM   2750  CA  GLY A 352      -6.835   4.798   0.920  1.00 89.82           C  
ATOM   2751  C   GLY A 352      -7.069   5.767   2.074  1.00 89.82           C  
ATOM   2752  O   GLY A 352      -6.735   6.937   1.958  1.00 89.82           O  
ATOM   2753  N   LYS A 353      -7.594   5.300   3.212  1.00 90.60           N  
ATOM   2754  CA  LYS A 353      -7.920   6.160   4.358  1.00 90.60           C  
ATOM   2755  C   LYS A 353      -6.659   6.508   5.153  1.00 90.60           C  
ATOM   2756  CB  LYS A 353      -9.059   5.532   5.181  1.00 90.60           C  
ATOM   2757  O   LYS A 353      -6.313   5.857   6.142  1.00 90.60           O  
ATOM   2758  CG  LYS A 353     -10.341   5.245   4.376  1.00 90.60           C  
ATOM   2759  CD  LYS A 353     -10.924   6.507   3.724  1.00 90.60           C  
ATOM   2760  CE  LYS A 353     -12.237   6.221   2.990  1.00 90.60           C  
ATOM   2761  NZ  LYS A 353     -12.886   7.494   2.589  1.00 90.60           N  
ATOM   2762  N   ALA A 354      -5.930   7.525   4.693  1.00 89.64           N  
ATOM   2763  CA  ALA A 354      -4.587   7.850   5.180  1.00 89.64           C  
ATOM   2764  C   ALA A 354      -4.560   8.257   6.663  1.00 89.64           C  
ATOM   2765  CB  ALA A 354      -4.002   8.954   4.290  1.00 89.64           C  
ATOM   2766  O   ALA A 354      -3.641   7.887   7.396  1.00 89.64           O  
ATOM   2767  N   GLU A 355      -5.574   8.984   7.137  1.00 88.84           N  
ATOM   2768  CA  GLU A 355      -5.598   9.487   8.512  1.00 88.84           C  
ATOM   2769  C   GLU A 355      -5.894   8.419   9.556  1.00 88.84           C  
ATOM   2770  CB  GLU A 355      -6.647  10.572   8.677  1.00 88.84           C  
ATOM   2771  O   GLU A 355      -5.240   8.392  10.601  1.00 88.84           O  
ATOM   2772  CG  GLU A 355      -6.311  11.805   7.844  1.00 88.84           C  
ATOM   2773  CD  GLU A 355      -7.072  13.027   8.334  1.00 88.84           C  
ATOM   2774  OE1 GLU A 355      -6.794  14.100   7.775  1.00 88.84           O  
ATOM   2775  OE2 GLU A 355      -7.817  12.924   9.348  1.00 88.84           O  
ATOM   2776  N   ILE A 356      -6.864   7.540   9.287  1.00 90.65           N  
ATOM   2777  CA  ILE A 356      -7.149   6.415  10.180  1.00 90.65           C  
ATOM   2778  C   ILE A 356      -5.979   5.428  10.156  1.00 90.65           C  
ATOM   2779  CB  ILE A 356      -8.516   5.768   9.858  1.00 90.65           C  
ATOM   2780  O   ILE A 356      -5.570   4.939  11.205  1.00 90.65           O  
ATOM   2781  CG1 ILE A 356      -9.017   4.823  10.968  1.00 90.65           C  
ATOM   2782  CG2 ILE A 356      -8.495   4.984   8.542  1.00 90.65           C  
ATOM   2783  CD1 ILE A 356      -9.315   5.531  12.294  1.00 90.65           C  
ATOM   2784  N   LEU A 357      -5.346   5.224   8.993  1.00 92.19           N  
ATOM   2785  CA  LEU A 357      -4.137   4.410   8.883  1.00 92.19           C  
ATOM   2786  C   LEU A 357      -2.980   4.998   9.704  1.00 92.19           C  
ATOM   2787  CB  LEU A 357      -3.765   4.272   7.397  1.00 92.19           C  
ATOM   2788  O   LEU A 357      -2.324   4.269  10.451  1.00 92.19           O  
ATOM   2789  CG  LEU A 357      -2.521   3.398   7.169  1.00 92.19           C  
ATOM   2790  CD1 LEU A 357      -2.776   1.940   7.549  1.00 92.19           C  
ATOM   2791  CD2 LEU A 357      -2.102   3.435   5.707  1.00 92.19           C  
ATOM   2792  N   LYS A 358      -2.747   6.315   9.605  1.00 91.32           N  
ATOM   2793  CA  LYS A 358      -1.771   7.034  10.436  1.00 91.32           C  
ATOM   2794  C   LYS A 358      -2.059   6.801  11.910  1.00 91.32           C  
ATOM   2795  CB  LYS A 358      -1.807   8.536  10.112  1.00 91.32           C  
ATOM   2796  O   LYS A 358      -1.148   6.451  12.653  1.00 91.32           O  
ATOM   2797  CG  LYS A 358      -0.788   9.336  10.941  1.00 91.32           C  
ATOM   2798  CD  LYS A 358      -0.747  10.797  10.483  1.00 91.32           C  
ATOM   2799  CE  LYS A 358       0.264  11.579  11.327  1.00 91.32           C  
ATOM   2800  NZ  LYS A 358       0.335  12.997  10.897  1.00 91.32           N  
ATOM   2801  N   TYR A 359      -3.320   6.966  12.300  1.00 90.05           N  
ATOM   2802  CA  TYR A 359      -3.763   6.815  13.674  1.00 90.05           C  
ATOM   2803  C   TYR A 359      -3.483   5.405  14.217  1.00 90.05           C  
ATOM   2804  CB  TYR A 359      -5.246   7.205  13.764  1.00 90.05           C  
ATOM   2805  O   TYR A 359      -2.769   5.273  15.212  1.00 90.05           O  
ATOM   2806  CG  TYR A 359      -5.696   7.202  15.195  1.00 90.05           C  
ATOM   2807  CD1 TYR A 359      -6.460   6.134  15.701  1.00 90.05           C  
ATOM   2808  CD2 TYR A 359      -5.182   8.194  16.047  1.00 90.05           C  
ATOM   2809  CE1 TYR A 359      -6.619   6.004  17.091  1.00 90.05           C  
ATOM   2810  CE2 TYR A 359      -5.320   8.051  17.431  1.00 90.05           C  
ATOM   2811  OH  TYR A 359      -5.856   6.723  19.270  1.00 90.05           O  
ATOM   2812  CZ  TYR A 359      -5.987   6.934  17.949  1.00 90.05           C  
ATOM   2813  N   ILE A 360      -3.931   4.361  13.508  1.00 92.32           N  
ATOM   2814  CA  ILE A 360      -3.727   2.952  13.882  1.00 92.32           C  
ATOM   2815  C   ILE A 360      -2.230   2.619  14.007  1.00 92.32           C  
ATOM   2816  CB  ILE A 360      -4.436   2.018  12.864  1.00 92.32           C  
ATOM   2817  O   ILE A 360      -1.823   1.938  14.947  1.00 92.32           O  
ATOM   2818  CG1 ILE A 360      -5.974   2.198  12.889  1.00 92.32           C  
ATOM   2819  CG2 ILE A 360      -4.114   0.539  13.165  1.00 92.32           C  
ATOM   2820  CD1 ILE A 360      -6.690   1.592  11.670  1.00 92.32           C  
ATOM   2821  N   LEU A 361      -1.385   3.108  13.091  1.00 91.55           N  
ATOM   2822  CA  LEU A 361       0.065   2.867  13.129  1.00 91.55           C  
ATOM   2823  C   LEU A 361       0.778   3.632  14.254  1.00 91.55           C  
ATOM   2824  CB  LEU A 361       0.680   3.227  11.763  1.00 91.55           C  
ATOM   2825  O   LEU A 361       1.751   3.126  14.809  1.00 91.55           O  
ATOM   2826  CG  LEU A 361       0.349   2.238  10.631  1.00 91.55           C  
ATOM   2827  CD1 LEU A 361       0.814   2.813   9.294  1.00 91.55           C  
ATOM   2828  CD2 LEU A 361       1.053   0.891  10.812  1.00 91.55           C  
ATOM   2829  N   SER A 362       0.315   4.838  14.592  1.00 88.85           N  
ATOM   2830  CA  SER A 362       0.916   5.684  15.633  1.00 88.85           C  
ATOM   2831  C   SER A 362       0.341   5.476  17.036  1.00 88.85           C  
ATOM   2832  CB  SER A 362       0.851   7.161  15.232  1.00 88.85           C  
ATOM   2833  O   SER A 362       0.728   6.200  17.952  1.00 88.85           O  
ATOM   2834  OG  SER A 362      -0.474   7.662  15.212  1.00 88.85           O  
ATOM   2835  N   ARG A 363      -0.585   4.525  17.211  1.00 89.76           N  
ATOM   2836  CA  ARG A 363      -1.328   4.345  18.460  1.00 89.76           C  
ATOM   2837  C   ARG A 363      -0.394   4.025  19.623  1.00 89.76           C  
ATOM   2838  CB  ARG A 363      -2.408   3.272  18.271  1.00 89.76           C  
ATOM   2839  O   ARG A 363       0.304   3.006  19.605  1.00 89.76           O  
ATOM   2840  CG  ARG A 363      -3.310   3.169  19.513  1.00 89.76           C  
ATOM   2841  CD  ARG A 363      -4.492   2.227  19.282  1.00 89.76           C  
ATOM   2842  NE  ARG A 363      -4.041   0.848  19.006  1.00 89.76           N  
ATOM   2843  NH1 ARG A 363      -5.131   0.490  17.015  1.00 89.76           N  
ATOM   2844  NH2 ARG A 363      -3.926  -1.128  17.938  1.00 89.76           N  
ATOM   2845  CZ  ARG A 363      -4.366   0.089  17.980  1.00 89.76           C  
ATOM   2846  N   GLU A 364      -0.436   4.892  20.631  1.00 86.72           N  
ATOM   2847  CA  GLU A 364       0.339   4.785  21.861  1.00 86.72           C  
ATOM   2848  C   GLU A 364      -0.586   4.845  23.086  1.00 86.72           C  
ATOM   2849  CB  GLU A 364       1.424   5.871  21.897  1.00 86.72           C  
ATOM   2850  O   GLU A 364      -1.082   5.912  23.449  1.00 86.72           O  
ATOM   2851  CG  GLU A 364       2.393   5.554  23.040  1.00 86.72           C  
ATOM   2852  CD  GLU A 364       3.447   6.623  23.298  1.00 86.72           C  
ATOM   2853  OE1 GLU A 364       4.308   6.344  24.158  1.00 86.72           O  
ATOM   2854  OE2 GLU A 364       3.313   7.790  22.868  1.00 86.72           O  
ATOM   2855  N   ILE A 365      -0.806   3.701  23.740  1.00 84.57           N  
ATOM   2856  CA  ILE A 365      -1.640   3.607  24.950  1.00 84.57           C  
ATOM   2857  C   ILE A 365      -0.739   3.649  26.187  1.00 84.57           C  
ATOM   2858  CB  ILE A 365      -2.565   2.369  24.909  1.00 84.57           C  
ATOM   2859  O   ILE A 365       0.205   2.868  26.315  1.00 84.57           O  
ATOM   2860  CG1 ILE A 365      -3.529   2.463  23.701  1.00 84.57           C  
ATOM   2861  CG2 ILE A 365      -3.368   2.254  26.220  1.00 84.57           C  
ATOM   2862  CD1 ILE A 365      -4.254   1.151  23.392  1.00 84.57           C  
ATOM   2863  N   LYS A 366      -1.019   4.585  27.102  1.00 78.96           N  
ATOM   2864  CA  LYS A 366      -0.195   4.833  28.301  1.00 78.96           C  
ATOM   2865  C   LYS A 366      -0.494   3.874  29.454  1.00 78.96           C  
ATOM   2866  CB  LYS A 366      -0.354   6.300  28.745  1.00 78.96           C  
ATOM   2867  O   LYS A 366       0.368   3.649  30.302  1.00 78.96           O  
ATOM   2868  CG  LYS A 366       0.057   7.335  27.681  1.00 78.96           C  
ATOM   2869  CD  LYS A 366       1.547   7.252  27.321  1.00 78.96           C  
ATOM   2870  CE  LYS A 366       1.911   8.251  26.219  1.00 78.96           C  
ATOM   2871  NZ  LYS A 366       3.339   8.129  25.836  1.00 78.96           N  
ATOM   2872  N   GLU A 367      -1.700   3.319  29.496  1.00 79.57           N  
ATOM   2873  CA  GLU A 367      -2.140   2.412  30.553  1.00 79.57           C  
ATOM   2874  C   GLU A 367      -1.439   1.053  30.444  1.00 79.57           C  
ATOM   2875  CB  GLU A 367      -3.663   2.254  30.512  1.00 79.57           C  
ATOM   2876  O   GLU A 367      -1.434   0.421  29.390  1.00 79.57           O  
ATOM   2877  CG  GLU A 367      -4.368   3.587  30.808  1.00 79.57           C  
ATOM   2878  CD  GLU A 367      -5.895   3.463  30.854  1.00 79.57           C  
ATOM   2879  OE1 GLU A 367      -6.530   4.520  31.057  1.00 79.57           O  
ATOM   2880  OE2 GLU A 367      -6.392   2.328  30.702  1.00 79.57           O  
ATOM   2881  N   LYS A 368      -0.849   0.585  31.553  1.00 75.99           N  
ATOM   2882  CA  LYS A 368      -0.107  -0.685  31.602  1.00 75.99           C  
ATOM   2883  C   LYS A 368      -0.916  -1.924  31.174  1.00 75.99           C  
ATOM   2884  CB  LYS A 368       0.525  -0.909  32.986  1.00 75.99           C  
ATOM   2885  O   LYS A 368      -0.358  -2.688  30.389  1.00 75.99           O  
ATOM   2886  CG  LYS A 368       1.675   0.067  33.278  1.00 75.99           C  
ATOM   2887  CD  LYS A 368       2.429  -0.344  34.552  1.00 75.99           C  
ATOM   2888  CE  LYS A 368       3.623   0.588  34.799  1.00 75.99           C  
ATOM   2889  NZ  LYS A 368       4.421   0.166  35.979  1.00 75.99           N  
ATOM   2890  N   PRO A 369      -2.166  -2.157  31.635  1.00 78.22           N  
ATOM   2891  CA  PRO A 369      -2.891  -3.382  31.279  1.00 78.22           C  
ATOM   2892  C   PRO A 369      -3.265  -3.439  29.792  1.00 78.22           C  
ATOM   2893  CB  PRO A 369      -4.131  -3.404  32.180  1.00 78.22           C  
ATOM   2894  O   PRO A 369      -3.252  -4.509  29.199  1.00 78.22           O  
ATOM   2895  CG  PRO A 369      -4.378  -1.932  32.498  1.00 78.22           C  
ATOM   2896  CD  PRO A 369      -2.966  -1.359  32.561  1.00 78.22           C  
ATOM   2897  N   LEU A 370      -3.525  -2.286  29.172  1.00 81.93           N  
ATOM   2898  CA  LEU A 370      -3.930  -2.168  27.767  1.00 81.93           C  
ATOM   2899  C   LEU A 370      -2.743  -1.924  26.820  1.00 81.93           C  
ATOM   2900  CB  LEU A 370      -5.003  -1.070  27.659  1.00 81.93           C  
ATOM   2901  O   LEU A 370      -2.925  -1.657  25.631  1.00 81.93           O  
ATOM   2902  CG  LEU A 370      -6.291  -1.347  28.461  1.00 81.93           C  
ATOM   2903  CD1 LEU A 370      -7.227  -0.152  28.327  1.00 81.93           C  
ATOM   2904  CD2 LEU A 370      -7.031  -2.590  27.967  1.00 81.93           C  
ATOM   2905  N   ARG A 371      -1.504  -2.014  27.321  1.00 81.33           N  
ATOM   2906  CA  ARG A 371      -0.293  -1.732  26.537  1.00 81.33           C  
ATOM   2907  C   ARG A 371      -0.087  -2.729  25.392  1.00 81.33           C  
ATOM   2908  CB  ARG A 371       0.913  -1.657  27.487  1.00 81.33           C  
ATOM   2909  O   ARG A 371       0.512  -2.354  24.387  1.00 81.33           O  
ATOM   2910  CG  ARG A 371       2.149  -1.034  26.818  1.00 81.33           C  
ATOM   2911  CD  ARG A 371       3.273  -0.807  27.839  1.00 81.33           C  
ATOM   2912  NE  ARG A 371       4.416  -0.087  27.234  1.00 81.33           N  
ATOM   2913  NH1 ARG A 371       5.457   0.589  29.173  1.00 81.33           N  
ATOM   2914  NH2 ARG A 371       6.293   1.228  27.225  1.00 81.33           N  
ATOM   2915  CZ  ARG A 371       5.375   0.568  27.873  1.00 81.33           C  
ATOM   2916  N   SER A 372      -0.618  -3.950  25.497  1.00 82.42           N  
ATOM   2917  CA  SER A 372      -0.614  -4.953  24.417  1.00 82.42           C  
ATOM   2918  C   SER A 372      -1.357  -4.475  23.159  1.00 82.42           C  
ATOM   2919  CB  SER A 372      -1.250  -6.256  24.922  1.00 82.42           C  
ATOM   2920  O   SER A 372      -1.008  -4.867  22.047  1.00 82.42           O  
ATOM   2921  OG  SER A 372      -2.561  -5.975  25.373  1.00 82.42           O  
ATOM   2922  N   LEU A 373      -2.331  -3.570  23.291  1.00 85.32           N  
ATOM   2923  CA  LEU A 373      -3.064  -2.985  22.163  1.00 85.32           C  
ATOM   2924  C   LEU A 373      -2.287  -1.851  21.471  1.00 85.32           C  
ATOM   2925  CB  LEU A 373      -4.430  -2.485  22.665  1.00 85.32           C  
ATOM   2926  O   LEU A 373      -2.686  -1.378  20.404  1.00 85.32           O  
ATOM   2927  CG  LEU A 373      -5.331  -3.554  23.308  1.00 85.32           C  
ATOM   2928  CD1 LEU A 373      -6.545  -2.878  23.936  1.00 85.32           C  
ATOM   2929  CD2 LEU A 373      -5.809  -4.589  22.291  1.00 85.32           C  
ATOM   2930  N   SER A 374      -1.186  -1.383  22.060  1.00 87.23           N  
ATOM   2931  CA  SER A 374      -0.357  -0.319  21.491  1.00 87.23           C  
ATOM   2932  C   SER A 374       0.440  -0.830  20.286  1.00 87.23           C  
ATOM   2933  CB  SER A 374       0.562   0.243  22.574  1.00 87.23           C  
ATOM   2934  O   SER A 374       0.874  -1.980  20.256  1.00 87.23           O  
ATOM   2935  OG  SER A 374       1.006   1.535  22.230  1.00 87.23           O  
ATOM   2936  N   ARG A 375       0.652   0.027  19.281  1.00 87.95           N  
ATOM   2937  CA  ARG A 375       1.486  -0.286  18.100  1.00 87.95           C  
ATOM   2938  C   ARG A 375       2.783   0.512  18.072  1.00 87.95           C  
ATOM   2939  CB  ARG A 375       0.677  -0.088  16.809  1.00 87.95           C  
ATOM   2940  O   ARG A 375       3.777   0.044  17.519  1.00 87.95           O  
ATOM   2941  CG  ARG A 375      -0.333  -1.228  16.616  1.00 87.95           C  
ATOM   2942  CD  ARG A 375      -1.064  -1.126  15.269  1.00 87.95           C  
ATOM   2943  NE  ARG A 375      -1.134  -2.448  14.608  1.00 87.95           N  
ATOM   2944  NH1 ARG A 375      -0.390  -1.841  12.535  1.00 87.95           N  
ATOM   2945  NH2 ARG A 375      -0.527  -4.009  13.061  1.00 87.95           N  
ATOM   2946  CZ  ARG A 375      -0.693  -2.762  13.405  1.00 87.95           C  
ATOM   2947  N   LYS A 376       2.786   1.689  18.700  1.00 89.64           N  
ATOM   2948  CA  LYS A 376       3.975   2.493  18.972  1.00 89.64           C  
ATOM   2949  C   LYS A 376       4.367   2.324  20.438  1.00 89.64           C  
ATOM   2950  CB  LYS A 376       3.682   3.952  18.582  1.00 89.64           C  
ATOM   2951  O   LYS A 376       3.528   2.451  21.328  1.00 89.64           O  
ATOM   2952  CG  LYS A 376       4.911   4.857  18.753  1.00 89.64           C  
ATOM   2953  CD  LYS A 376       4.647   6.291  18.266  1.00 89.64           C  
ATOM   2954  CE  LYS A 376       5.942   7.104  18.418  1.00 89.64           C  
ATOM   2955  NZ  LYS A 376       6.012   8.281  17.517  1.00 89.64           N  
ATOM   2956  N   PHE A 377       5.644   2.067  20.694  1.00 86.40           N  
ATOM   2957  CA  PHE A 377       6.215   2.015  22.038  1.00 86.40           C  
ATOM   2958  C   PHE A 377       7.386   2.980  22.130  1.00 86.40           C  
ATOM   2959  CB  PHE A 377       6.671   0.590  22.384  1.00 86.40           C  
ATOM   2960  O   PHE A 377       8.379   2.808  21.431  1.00 86.40           O  
ATOM   2961  CG  PHE A 377       5.612  -0.464  22.183  1.00 86.40           C  
ATOM   2962  CD1 PHE A 377       4.638  -0.654  23.175  1.00 86.40           C  
ATOM   2963  CD2 PHE A 377       5.566  -1.209  20.989  1.00 86.40           C  
ATOM   2964  CE1 PHE A 377       3.613  -1.585  22.967  1.00 86.40           C  
ATOM   2965  CE2 PHE A 377       4.532  -2.136  20.782  1.00 86.40           C  
ATOM   2966  CZ  PHE A 377       3.552  -2.315  21.769  1.00 86.40           C  
ATOM   2967  N   THR A 378       7.315   3.978  23.004  1.00 84.85           N  
ATOM   2968  CA  THR A 378       8.494   4.789  23.322  1.00 84.85           C  
ATOM   2969  C   THR A 378       9.431   3.980  24.211  1.00 84.85           C  
ATOM   2970  CB  THR A 378       8.105   6.113  23.981  1.00 84.85           C  
ATOM   2971  O   THR A 378       9.079   3.644  25.344  1.00 84.85           O  
ATOM   2972  CG2 THR A 378       7.347   7.000  22.991  1.00 84.85           C  
ATOM   2973  OG1 THR A 378       7.290   5.900  25.111  1.00 84.85           O  
ATOM   2974  N   ASP A 379      10.604   3.640  23.682  1.00 81.18           N  
ATOM   2975  CA  ASP A 379      11.623   2.876  24.396  1.00 81.18           C  
ATOM   2976  C   ASP A 379      12.267   3.754  25.472  1.00 81.18           C  
ATOM   2977  CB  ASP A 379      12.640   2.303  23.390  1.00 81.18           C  
ATOM   2978  O   ASP A 379      12.074   3.513  26.660  1.00 81.18           O  
ATOM   2979  CG  ASP A 379      13.618   1.308  24.019  1.00 81.18           C  
ATOM   2980  OD1 ASP A 379      13.391   0.880  25.161  1.00 81.18           O  
ATOM   2981  OD2 ASP A 379      14.595   0.924  23.332  1.00 81.18           O  
ATOM   2982  N   TRP A 380      12.904   4.845  25.042  1.00 79.81           N  
ATOM   2983  CA  TRP A 380      13.470   5.891  25.892  1.00 79.81           C  
ATOM   2984  C   TRP A 380      13.272   7.259  25.230  1.00 79.81           C  
ATOM   2985  CB  TRP A 380      14.957   5.602  26.159  1.00 79.81           C  
ATOM   2986  O   TRP A 380      13.208   7.367  24.000  1.00 79.81           O  
ATOM   2987  CG  TRP A 380      15.833   5.487  24.943  1.00 79.81           C  
ATOM   2988  CD1 TRP A 380      16.180   4.328  24.342  1.00 79.81           C  
ATOM   2989  CD2 TRP A 380      16.478   6.547  24.172  1.00 79.81           C  
ATOM   2990  CE2 TRP A 380      17.193   5.945  23.092  1.00 79.81           C  
ATOM   2991  CE3 TRP A 380      16.535   7.954  24.274  1.00 79.81           C  
ATOM   2992  NE1 TRP A 380      16.978   4.591  23.246  1.00 79.81           N  
ATOM   2993  CH2 TRP A 380      17.930   8.101  22.275  1.00 79.81           C  
ATOM   2994  CZ2 TRP A 380      17.908   6.702  22.150  1.00 79.81           C  
ATOM   2995  CZ3 TRP A 380      17.246   8.724  23.335  1.00 79.81           C  
ATOM   2996  N   ALA A 381      13.198   8.319  26.032  1.00 79.83           N  
ATOM   2997  CA  ALA A 381      13.267   9.692  25.543  1.00 79.83           C  
ATOM   2998  C   ALA A 381      14.172  10.528  26.448  1.00 79.83           C  
ATOM   2999  CB  ALA A 381      11.865  10.297  25.413  1.00 79.83           C  
ATOM   3000  O   ALA A 381      14.075  10.464  27.670  1.00 79.83           O  
ATOM   3001  N   TYR A 382      15.050  11.315  25.835  1.00 76.86           N  
ATOM   3002  CA  TYR A 382      15.952  12.231  26.512  1.00 76.86           C  
ATOM   3003  C   TYR A 382      15.905  13.596  25.824  1.00 76.86           C  
ATOM   3004  CB  TYR A 382      17.365  11.644  26.551  1.00 76.86           C  
ATOM   3005  O   TYR A 382      16.471  13.805  24.747  1.00 76.86           O  
ATOM   3006  CG  TYR A 382      18.291  12.472  27.415  1.00 76.86           C  
ATOM   3007  CD1 TYR A 382      19.118  13.454  26.836  1.00 76.86           C  
ATOM   3008  CD2 TYR A 382      18.279  12.294  28.812  1.00 76.86           C  
ATOM   3009  CE1 TYR A 382      19.945  14.247  27.653  1.00 76.86           C  
ATOM   3010  CE2 TYR A 382      19.103  13.086  29.632  1.00 76.86           C  
ATOM   3011  OH  TYR A 382      20.742  14.829  29.836  1.00 76.86           O  
ATOM   3012  CZ  TYR A 382      19.941  14.063  29.051  1.00 76.86           C  
ATOM   3013  N   GLY A 383      15.198  14.539  26.447  1.00 80.70           N  
ATOM   3014  CA  GLY A 383      15.000  15.868  25.877  1.00 80.70           C  
ATOM   3015  C   GLY A 383      14.228  15.804  24.546  1.00 80.70           C  
ATOM   3016  O   GLY A 383      13.150  15.212  24.517  1.00 80.70           O  
ATOM   3017  N   PRO A 384      14.739  16.405  23.455  1.00 83.60           N  
ATOM   3018  CA  PRO A 384      14.102  16.357  22.136  1.00 83.60           C  
ATOM   3019  C   PRO A 384      14.308  15.019  21.411  1.00 83.60           C  
ATOM   3020  CB  PRO A 384      14.751  17.505  21.357  1.00 83.60           C  
ATOM   3021  O   PRO A 384      13.667  14.781  20.390  1.00 83.60           O  
ATOM   3022  CG  PRO A 384      16.169  17.534  21.920  1.00 83.60           C  
ATOM   3023  CD  PRO A 384      15.971  17.179  23.391  1.00 83.60           C  
ATOM   3024  N   VAL A 385      15.217  14.162  21.892  1.00 84.24           N  
ATOM   3025  CA  VAL A 385      15.561  12.888  21.253  1.00 84.24           C  
ATOM   3026  C   VAL A 385      14.724  11.775  21.868  1.00 84.24           C  
ATOM   3027  CB  VAL A 385      17.064  12.572  21.378  1.00 84.24           C  
ATOM   3028  O   VAL A 385      14.741  11.574  23.079  1.00 84.24           O  
ATOM   3029  CG1 VAL A 385      17.428  11.335  20.546  1.00 84.24           C  
ATOM   3030  CG2 VAL A 385      17.939  13.738  20.896  1.00 84.24           C  
ATOM   3031  N   SER A 386      14.023  11.011  21.040  1.00 84.26           N  
ATOM   3032  CA  SER A 386      13.257   9.841  21.473  1.00 84.26           C  
ATOM   3033  C   SER A 386      13.517   8.648  20.563  1.00 84.26           C  
ATOM   3034  CB  SER A 386      11.766  10.178  21.576  1.00 84.26           C  
ATOM   3035  O   SER A 386      13.776   8.805  19.372  1.00 84.26           O  
ATOM   3036  OG  SER A 386      11.253  10.617  20.337  1.00 84.26           O  
ATOM   3037  N   SER A 387      13.477   7.443  21.128  1.00 86.94           N  
ATOM   3038  CA  SER A 387      13.526   6.192  20.372  1.00 86.94           C  
ATOM   3039  C   SER A 387      12.180   5.490  20.499  1.00 86.94           C  
ATOM   3040  CB  SER A 387      14.688   5.319  20.850  1.00 86.94           C  
ATOM   3041  O   SER A 387      11.758   5.133  21.599  1.00 86.94           O  
ATOM   3042  OG  SER A 387      15.021   4.319  19.895  1.00 86.94           O  
ATOM   3043  N   SER A 388      11.509   5.302  19.369  1.00 87.42           N  
ATOM   3044  CA  SER A 388      10.206   4.655  19.248  1.00 87.42           C  
ATOM   3045  C   SER A 388      10.354   3.298  18.561  1.00 87.42           C  
ATOM   3046  CB  SER A 388       9.240   5.533  18.445  1.00 87.42           C  
ATOM   3047  O   SER A 388      11.091   3.152  17.588  1.00 87.42           O  
ATOM   3048  OG  SER A 388       9.036   6.799  19.048  1.00 87.42           O  
ATOM   3049  N   LEU A 389       9.627   2.299  19.041  1.00 89.67           N  
ATOM   3050  CA  LEU A 389       9.506   0.971  18.457  1.00 89.67           C  
ATOM   3051  C   LEU A 389       8.113   0.843  17.833  1.00 89.67           C  
ATOM   3052  CB  LEU A 389       9.743  -0.077  19.557  1.00 89.67           C  
ATOM   3053  O   LEU A 389       7.112   0.998  18.529  1.00 89.67           O  
ATOM   3054  CG  LEU A 389      11.173  -0.130  20.121  1.00 89.67           C  
ATOM   3055  CD1 LEU A 389      11.190  -0.951  21.410  1.00 89.67           C  
ATOM   3056  CD2 LEU A 389      12.147  -0.781  19.137  1.00 89.67           C  
ATOM   3057  N   TYR A 390       8.055   0.572  16.532  1.00 90.76           N  
ATOM   3058  CA  TYR A 390       6.809   0.368  15.790  1.00 90.76           C  
ATOM   3059  C   TYR A 390       6.581  -1.112  15.502  1.00 90.76           C  
ATOM   3060  CB  TYR A 390       6.847   1.162  14.481  1.00 90.76           C  
ATOM   3061  O   TYR A 390       7.482  -1.779  14.995  1.00 90.76           O  
ATOM   3062  CG  TYR A 390       6.623   2.649  14.658  1.00 90.76           C  
ATOM   3063  CD1 TYR A 390       5.308   3.148  14.664  1.00 90.76           C  
ATOM   3064  CD2 TYR A 390       7.711   3.532  14.813  1.00 90.76           C  
ATOM   3065  CE1 TYR A 390       5.081   4.529  14.798  1.00 90.76           C  
ATOM   3066  CE2 TYR A 390       7.485   4.923  14.921  1.00 90.76           C  
ATOM   3067  OH  TYR A 390       5.902   6.755  15.005  1.00 90.76           O  
ATOM   3068  CZ  TYR A 390       6.166   5.423  14.902  1.00 90.76           C  
ATOM   3069  N   ASP A 391       5.378  -1.607  15.772  1.00 90.21           N  
ATOM   3070  CA  ASP A 391       4.961  -2.970  15.448  1.00 90.21           C  
ATOM   3071  C   ASP A 391       4.871  -3.182  13.922  1.00 90.21           C  
ATOM   3072  CB  ASP A 391       3.630  -3.254  16.165  1.00 90.21           C  
ATOM   3073  O   ASP A 391       4.188  -2.439  13.212  1.00 90.21           O  
ATOM   3074  CG  ASP A 391       3.184  -4.714  16.083  1.00 90.21           C  
ATOM   3075  OD1 ASP A 391       3.872  -5.528  15.429  1.00 90.21           O  
ATOM   3076  OD2 ASP A 391       2.126  -5.040  16.666  1.00 90.21           O  
ATOM   3077  N   LEU A 392       5.576  -4.197  13.410  1.00 88.19           N  
ATOM   3078  CA  LEU A 392       5.602  -4.554  11.988  1.00 88.19           C  
ATOM   3079  C   LEU A 392       4.587  -5.644  11.603  1.00 88.19           C  
ATOM   3080  CB  LEU A 392       7.033  -4.942  11.572  1.00 88.19           C  
ATOM   3081  O   LEU A 392       4.568  -6.065  10.442  1.00 88.19           O  
ATOM   3082  CG  LEU A 392       8.075  -3.810  11.630  1.00 88.19           C  
ATOM   3083  CD1 LEU A 392       9.430  -4.400  11.221  1.00 88.19           C  
ATOM   3084  CD2 LEU A 392       7.726  -2.665  10.671  1.00 88.19           C  
ATOM   3085  N   THR A 393       3.741  -6.111  12.529  1.00 85.18           N  
ATOM   3086  CA  THR A 393       2.702  -7.114  12.236  1.00 85.18           C  
ATOM   3087  C   THR A 393       1.785  -6.662  11.088  1.00 85.18           C  
ATOM   3088  CB  THR A 393       1.866  -7.474  13.478  1.00 85.18           C  
ATOM   3089  O   THR A 393       1.183  -5.585  11.128  1.00 85.18           O  
ATOM   3090  CG2 THR A 393       2.660  -8.305  14.488  1.00 85.18           C  
ATOM   3091  OG1 THR A 393       1.348  -6.332  14.122  1.00 85.18           O  
ATOM   3092  N   ASN A 394       1.709  -7.483  10.031  1.00 86.48           N  
ATOM   3093  CA  ASN A 394       1.011  -7.236   8.755  1.00 86.48           C  
ATOM   3094  C   ASN A 394       1.483  -6.003   7.950  1.00 86.48           C  
ATOM   3095  CB  ASN A 394      -0.515  -7.255   8.976  1.00 86.48           C  
ATOM   3096  O   ASN A 394       0.917  -5.702   6.899  1.00 86.48           O  
ATOM   3097  CG  ASN A 394      -1.013  -8.530   9.634  1.00 86.48           C  
ATOM   3098  ND2 ASN A 394      -2.089  -8.456  10.381  1.00 86.48           N  
ATOM   3099  OD1 ASN A 394      -0.443  -9.601   9.509  1.00 86.48           O  
ATOM   3100  N   VAL A 395       2.512  -5.280   8.408  1.00 89.42           N  
ATOM   3101  CA  VAL A 395       3.053  -4.100   7.711  1.00 89.42           C  
ATOM   3102  C   VAL A 395       4.156  -4.499   6.736  1.00 89.42           C  
ATOM   3103  CB  VAL A 395       3.548  -3.030   8.705  1.00 89.42           C  
ATOM   3104  O   VAL A 395       4.192  -4.000   5.610  1.00 89.42           O  
ATOM   3105  CG1 VAL A 395       4.060  -1.779   7.981  1.00 89.42           C  
ATOM   3106  CG2 VAL A 395       2.427  -2.571   9.647  1.00 89.42           C  
ATOM   3107  N   ASP A 396       5.040  -5.404   7.164  1.00 87.33           N  
ATOM   3108  CA  ASP A 396       6.125  -5.925   6.335  1.00 87.33           C  
ATOM   3109  C   ASP A 396       5.641  -7.052   5.403  1.00 87.33           C  
ATOM   3110  CB  ASP A 396       7.320  -6.349   7.217  1.00 87.33           C  
ATOM   3111  O   ASP A 396       4.720  -7.812   5.707  1.00 87.33           O  
ATOM   3112  CG  ASP A 396       8.645  -6.472   6.446  1.00 87.33           C  
ATOM   3113  OD1 ASP A 396       8.746  -5.880   5.344  1.00 87.33           O  
ATOM   3114  OD2 ASP A 396       9.582  -7.119   6.964  1.00 87.33           O  
ATOM   3115  N   THR A 397       6.329  -7.202   4.280  1.00 86.08           N  
ATOM   3116  CA  THR A 397       6.117  -8.173   3.181  1.00 86.08           C  
ATOM   3117  C   THR A 397       6.390  -9.632   3.556  1.00 86.08           C  
ATOM   3118  CB  THR A 397       7.043  -7.797   2.017  1.00 86.08           C  
ATOM   3119  O   THR A 397       6.514 -10.501   2.693  1.00 86.08           O  
ATOM   3120  CG2 THR A 397       6.526  -6.596   1.241  1.00 86.08           C  
ATOM   3121  OG1 THR A 397       8.260  -7.383   2.582  1.00 86.08           O  
ATOM   3122  N   THR A 398       6.523  -9.926   4.848  1.00 82.60           N  
ATOM   3123  CA  THR A 398       6.627 -11.294   5.368  1.00 82.60           C  
ATOM   3124  C   THR A 398       5.292 -12.027   5.312  1.00 82.60           C  
ATOM   3125  CB  THR A 398       7.116 -11.280   6.820  1.00 82.60           C  
ATOM   3126  O   THR A 398       5.283 -13.253   5.238  1.00 82.60           O  
ATOM   3127  CG2 THR A 398       8.537 -10.732   6.941  1.00 82.60           C  
ATOM   3128  OG1 THR A 398       6.286 -10.466   7.614  1.00 82.60           O  
ATOM   3129  N   THR A 399       4.196 -11.269   5.342  1.00 83.66           N  
ATOM   3130  CA  THR A 399       2.821 -11.760   5.251  1.00 83.66           C  
ATOM   3131  C   THR A 399       2.248 -11.498   3.866  1.00 83.66           C  
ATOM   3132  CB  THR A 399       1.920 -11.156   6.341  1.00 83.66           C  
ATOM   3133  O   THR A 399       2.599 -10.527   3.191  1.00 83.66           O  
ATOM   3134  CG2 THR A 399       2.366 -11.602   7.735  1.00 83.66           C  
ATOM   3135  OG1 THR A 399       1.958  -9.743   6.328  1.00 83.66           O  
ATOM   3136  N   ASP A 400       1.365 -12.391   3.453  1.00 82.33           N  
ATOM   3137  CA  ASP A 400       0.479 -12.230   2.316  1.00 82.33           C  
ATOM   3138  C   ASP A 400      -0.433 -11.006   2.506  1.00 82.33           C  
ATOM   3139  CB  ASP A 400      -0.296 -13.546   2.081  1.00 82.33           C  
ATOM   3140  O   ASP A 400      -0.959 -10.760   3.593  1.00 82.33           O  
ATOM   3141  CG  ASP A 400      -0.925 -14.232   3.319  1.00 82.33           C  
ATOM   3142  OD1 ASP A 400      -0.373 -14.141   4.443  1.00 82.33           O  
ATOM   3143  OD2 ASP A 400      -1.948 -14.921   3.125  1.00 82.33           O  
ATOM   3144  N   ASN A 401      -0.595 -10.209   1.444  1.00 86.59           N  
ATOM   3145  CA  ASN A 401      -1.352  -8.952   1.464  1.00 86.59           C  
ATOM   3146  C   ASN A 401      -0.885  -7.980   2.559  1.00 86.59           C  
ATOM   3147  CB  ASN A 401      -2.862  -9.253   1.494  1.00 86.59           C  
ATOM   3148  O   ASN A 401      -1.690  -7.380   3.277  1.00 86.59           O  
ATOM   3149  CG  ASN A 401      -3.358  -9.909   0.224  1.00 86.59           C  
ATOM   3150  ND2 ASN A 401      -4.460 -10.617   0.297  1.00 86.59           N  
ATOM   3151  OD1 ASN A 401      -2.797  -9.771  -0.851  1.00 86.59           O  
ATOM   3152  N   SER A 402       0.432  -7.812   2.696  1.00 91.36           N  
ATOM   3153  CA  SER A 402       0.986  -6.812   3.613  1.00 91.36           C  
ATOM   3154  C   SER A 402       0.476  -5.404   3.283  1.00 91.36           C  
ATOM   3155  CB  SER A 402       2.515  -6.849   3.618  1.00 91.36           C  
ATOM   3156  O   SER A 402       0.225  -5.069   2.123  1.00 91.36           O  
ATOM   3157  OG  SER A 402       3.046  -6.432   2.371  1.00 91.36           O  
ATOM   3158  N   VAL A 403       0.363  -4.545   4.297  1.00 92.68           N  
ATOM   3159  CA  VAL A 403      -0.058  -3.142   4.126  1.00 92.68           C  
ATOM   3160  C   VAL A 403       0.818  -2.427   3.098  1.00 92.68           C  
ATOM   3161  CB  VAL A 403       0.012  -2.406   5.473  1.00 92.68           C  
ATOM   3162  O   VAL A 403       0.304  -1.696   2.253  1.00 92.68           O  
ATOM   3163  CG1 VAL A 403      -0.190  -0.891   5.373  1.00 92.68           C  
ATOM   3164  CG2 VAL A 403      -1.033  -2.952   6.445  1.00 92.68           C  
ATOM   3165  N   LEU A 404       2.133  -2.669   3.130  1.00 92.65           N  
ATOM   3166  CA  LEU A 404       3.064  -2.074   2.178  1.00 92.65           C  
ATOM   3167  C   LEU A 404       2.804  -2.554   0.741  1.00 92.65           C  
ATOM   3168  CB  LEU A 404       4.497  -2.388   2.643  1.00 92.65           C  
ATOM   3169  O   LEU A 404       2.851  -1.750  -0.188  1.00 92.65           O  
ATOM   3170  CG  LEU A 404       5.588  -1.741   1.774  1.00 92.65           C  
ATOM   3171  CD1 LEU A 404       5.559  -0.212   1.836  1.00 92.65           C  
ATOM   3172  CD2 LEU A 404       6.970  -2.205   2.240  1.00 92.65           C  
ATOM   3173  N   GLU A 405       2.506  -3.842   0.555  1.00 91.28           N  
ATOM   3174  CA  GLU A 405       2.164  -4.400  -0.755  1.00 91.28           C  
ATOM   3175  C   GLU A 405       0.846  -3.825  -1.288  1.00 91.28           C  
ATOM   3176  CB  GLU A 405       2.132  -5.935  -0.665  1.00 91.28           C  
ATOM   3177  O   GLU A 405       0.799  -3.388  -2.439  1.00 91.28           O  
ATOM   3178  CG  GLU A 405       1.950  -6.574  -2.043  1.00 91.28           C  
ATOM   3179  CD  GLU A 405       2.092  -8.097  -2.064  1.00 91.28           C  
ATOM   3180  OE1 GLU A 405       2.283  -8.609  -3.198  1.00 91.28           O  
ATOM   3181  OE2 GLU A 405       2.117  -8.718  -0.980  1.00 91.28           O  
ATOM   3182  N   ILE A 406      -0.188  -3.749  -0.443  1.00 91.37           N  
ATOM   3183  CA  ILE A 406      -1.486  -3.170  -0.806  1.00 91.37           C  
ATOM   3184  C   ILE A 406      -1.305  -1.716  -1.250  1.00 91.37           C  
ATOM   3185  CB  ILE A 406      -2.505  -3.310   0.351  1.00 91.37           C  
ATOM   3186  O   ILE A 406      -1.734  -1.369  -2.341  1.00 91.37           O  
ATOM   3187  CG1 ILE A 406      -2.847  -4.799   0.599  1.00 91.37           C  
ATOM   3188  CG2 ILE A 406      -3.797  -2.522   0.050  1.00 91.37           C  
ATOM   3189  CD1 ILE A 406      -3.661  -5.037   1.878  1.00 91.37           C  
ATOM   3190  N   ILE A 407      -0.631  -0.869  -0.466  1.00 92.14           N  
ATOM   3191  CA  ILE A 407      -0.499   0.566  -0.784  1.00 92.14           C  
ATOM   3192  C   ILE A 407       0.250   0.795  -2.104  1.00 92.14           C  
ATOM   3193  CB  ILE A 407       0.184   1.315   0.384  1.00 92.14           C  
ATOM   3194  O   ILE A 407      -0.125   1.671  -2.882  1.00 92.14           O  
ATOM   3195  CG1 ILE A 407      -0.747   1.305   1.613  1.00 92.14           C  
ATOM   3196  CG2 ILE A 407       0.530   2.774   0.021  1.00 92.14           C  
ATOM   3197  CD1 ILE A 407      -0.064   1.742   2.913  1.00 92.14           C  
ATOM   3198  N   VAL A 408       1.312   0.025  -2.365  1.00 89.37           N  
ATOM   3199  CA  VAL A 408       2.164   0.235  -3.546  1.00 89.37           C  
ATOM   3200  C   VAL A 408       1.521  -0.297  -4.828  1.00 89.37           C  
ATOM   3201  CB  VAL A 408       3.559  -0.370  -3.320  1.00 89.37           C  
ATOM   3202  O   VAL A 408       1.659   0.340  -5.873  1.00 89.37           O  
ATOM   3203  CG1 VAL A 408       4.446  -0.297  -4.571  1.00 89.37           C  
ATOM   3204  CG2 VAL A 408       4.306   0.388  -2.211  1.00 89.37           C  
ATOM   3205  N   TYR A 409       0.834  -1.442  -4.774  1.00 86.60           N  
ATOM   3206  CA  TYR A 409       0.208  -2.041  -5.960  1.00 86.60           C  
ATOM   3207  C   TYR A 409      -1.243  -1.611  -6.189  1.00 86.60           C  
ATOM   3208  CB  TYR A 409       0.334  -3.568  -5.927  1.00 86.60           C  
ATOM   3209  O   TYR A 409      -1.770  -1.870  -7.269  1.00 86.60           O  
ATOM   3210  CG  TYR A 409       1.752  -4.077  -6.108  1.00 86.60           C  
ATOM   3211  CD1 TYR A 409       2.426  -3.897  -7.331  1.00 86.60           C  
ATOM   3212  CD2 TYR A 409       2.392  -4.743  -5.053  1.00 86.60           C  
ATOM   3213  CE1 TYR A 409       3.737  -4.388  -7.497  1.00 86.60           C  
ATOM   3214  CE2 TYR A 409       3.699  -5.239  -5.207  1.00 86.60           C  
ATOM   3215  OH  TYR A 409       5.612  -5.593  -6.595  1.00 86.60           O  
ATOM   3216  CZ  TYR A 409       4.369  -5.068  -6.434  1.00 86.60           C  
ATOM   3217  N   ASN A 410      -1.893  -0.948  -5.229  1.00 85.66           N  
ATOM   3218  CA  ASN A 410      -3.230  -0.408  -5.446  1.00 85.66           C  
ATOM   3219  C   ASN A 410      -3.177   0.730  -6.475  1.00 85.66           C  
ATOM   3220  CB  ASN A 410      -3.849  -0.011  -4.098  1.00 85.66           C  
ATOM   3221  O   ASN A 410      -2.319   1.610  -6.409  1.00 85.66           O  
ATOM   3222  CG  ASN A 410      -5.343   0.213  -4.136  1.00 85.66           C  
ATOM   3223  ND2 ASN A 410      -5.968   0.108  -2.989  1.00 85.66           N  
ATOM   3224  OD1 ASN A 410      -5.955   0.433  -5.168  1.00 85.66           O  
ATOM   3225  N   THR A 411      -4.075   0.687  -7.451  1.00 81.05           N  
ATOM   3226  CA  THR A 411      -4.154   1.630  -8.574  1.00 81.05           C  
ATOM   3227  C   THR A 411      -5.300   2.624  -8.432  1.00 81.05           C  
ATOM   3228  CB  THR A 411      -4.326   0.856  -9.886  1.00 81.05           C  
ATOM   3229  O   THR A 411      -5.252   3.674  -9.061  1.00 81.05           O  
ATOM   3230  CG2 THR A 411      -3.042   0.138 -10.300  1.00 81.05           C  
ATOM   3231  OG1 THR A 411      -5.330  -0.120  -9.728  1.00 81.05           O  
ATOM   3232  N   ASN A 412      -6.291   2.326  -7.588  1.00 81.05           N  
ATOM   3233  CA  ASN A 412      -7.528   3.103  -7.472  1.00 81.05           C  
ATOM   3234  C   ASN A 412      -7.402   4.316  -6.537  1.00 81.05           C  
ATOM   3235  CB  ASN A 412      -8.644   2.157  -6.993  1.00 81.05           C  
ATOM   3236  O   ASN A 412      -8.341   5.092  -6.417  1.00 81.05           O  
ATOM   3237  CG  ASN A 412      -8.958   1.039  -7.970  1.00 81.05           C  
ATOM   3238  ND2 ASN A 412      -9.632   0.008  -7.519  1.00 81.05           N  
ATOM   3239  OD1 ASN A 412      -8.624   1.059  -9.140  1.00 81.05           O  
ATOM   3240  N   ILE A 413      -6.275   4.443  -5.831  1.00 82.16           N  
ATOM   3241  CA  ILE A 413      -6.068   5.451  -4.792  1.00 82.16           C  
ATOM   3242  C   ILE A 413      -5.157   6.575  -5.312  1.00 82.16           C  
ATOM   3243  CB  ILE A 413      -5.496   4.788  -3.521  1.00 82.16           C  
ATOM   3244  O   ILE A 413      -4.025   6.322  -5.738  1.00 82.16           O  
ATOM   3245  CG1 ILE A 413      -6.403   3.697  -2.912  1.00 82.16           C  
ATOM   3246  CG2 ILE A 413      -5.247   5.864  -2.462  1.00 82.16           C  
ATOM   3247  CD1 ILE A 413      -5.683   2.917  -1.800  1.00 82.16           C  
ATOM   3248  N   ASP A 414      -5.592   7.824  -5.155  1.00 79.99           N  
ATOM   3249  CA  ASP A 414      -4.805   9.010  -5.522  1.00 79.99           C  
ATOM   3250  C   ASP A 414      -3.817   9.432  -4.413  1.00 79.99           C  
ATOM   3251  CB  ASP A 414      -5.766  10.155  -5.878  1.00 79.99           C  
ATOM   3252  O   ASP A 414      -2.668   9.803  -4.678  1.00 79.99           O  
ATOM   3253  CG  ASP A 414      -6.642   9.843  -7.098  1.00 79.99           C  
ATOM   3254  OD1 ASP A 414      -6.164   9.089  -7.975  1.00 79.99           O  
ATOM   3255  OD2 ASP A 414      -7.768  10.377  -7.132  1.00 79.99           O  
ATOM   3256  N   ASN A 415      -4.207   9.294  -3.140  1.00 83.91           N  
ATOM   3257  CA  ASN A 415      -3.421   9.710  -1.967  1.00 83.91           C  
ATOM   3258  C   ASN A 415      -2.341   8.693  -1.517  1.00 83.91           C  
ATOM   3259  CB  ASN A 415      -4.371  10.162  -0.838  1.00 83.91           C  
ATOM   3260  O   ASN A 415      -1.783   8.808  -0.423  1.00 83.91           O  
ATOM   3261  CG  ASN A 415      -5.148   9.031  -0.190  1.00 83.91           C  
ATOM   3262  ND2 ASN A 415      -6.003   9.330   0.753  1.00 83.91           N  
ATOM   3263  OD1 ASN A 415      -4.981   7.876  -0.527  1.00 83.91           O  
ATOM   3264  N   ARG A 416      -1.959   7.735  -2.377  1.00 84.80           N  
ATOM   3265  CA  ARG A 416      -0.928   6.706  -2.090  1.00 84.80           C  
ATOM   3266  C   ARG A 416       0.378   7.297  -1.580  1.00 84.80           C  
ATOM   3267  CB  ARG A 416      -0.611   5.900  -3.362  1.00 84.80           C  
ATOM   3268  O   ARG A 416       1.037   6.747  -0.700  1.00 84.80           O  
ATOM   3269  CG  ARG A 416      -1.773   4.981  -3.720  1.00 84.80           C  
ATOM   3270  CD  ARG A 416      -1.538   4.158  -4.988  1.00 84.80           C  
ATOM   3271  NE  ARG A 416      -1.574   4.960  -6.231  1.00 84.80           N  
ATOM   3272  NH1 ARG A 416      -0.526   3.452  -7.624  1.00 84.80           N  
ATOM   3273  NH2 ARG A 416      -1.142   5.427  -8.424  1.00 84.80           N  
ATOM   3274  CZ  ARG A 416      -1.079   4.612  -7.410  1.00 84.80           C  
ATOM   3275  N   HIS A 417       0.758   8.433  -2.150  1.00 83.17           N  
ATOM   3276  CA  HIS A 417       1.979   9.125  -1.782  1.00 83.17           C  
ATOM   3277  C   HIS A 417       1.949   9.629  -0.335  1.00 83.17           C  
ATOM   3278  CB  HIS A 417       2.203  10.264  -2.772  1.00 83.17           C  
ATOM   3279  O   HIS A 417       2.973   9.550   0.335  1.00 83.17           O  
ATOM   3280  CG  HIS A 417       1.065  11.253  -2.836  1.00 83.17           C  
ATOM   3281  CD2 HIS A 417       0.890  12.333  -2.012  1.00 83.17           C  
ATOM   3282  ND1 HIS A 417       0.013  11.257  -3.730  1.00 83.17           N  
ATOM   3283  CE1 HIS A 417      -0.750  12.329  -3.473  1.00 83.17           C  
ATOM   3284  NE2 HIS A 417      -0.221  13.042  -2.465  1.00 83.17           N  
ATOM   3285  N   GLU A 418       0.802  10.093   0.165  1.00 83.93           N  
ATOM   3286  CA  GLU A 418       0.653  10.562   1.544  1.00 83.93           C  
ATOM   3287  C   GLU A 418       0.784   9.388   2.519  1.00 83.93           C  
ATOM   3288  CB  GLU A 418      -0.687  11.300   1.685  1.00 83.93           C  
ATOM   3289  O   GLU A 418       1.539   9.460   3.489  1.00 83.93           O  
ATOM   3290  CG  GLU A 418      -0.832  11.961   3.065  1.00 83.93           C  
ATOM   3291  CD  GLU A 418      -2.032  12.917   3.169  1.00 83.93           C  
ATOM   3292  OE1 GLU A 418      -2.095  13.623   4.205  1.00 83.93           O  
ATOM   3293  OE2 GLU A 418      -2.842  12.960   2.219  1.00 83.93           O  
ATOM   3294  N   MET A 419       0.177   8.247   2.192  1.00 88.01           N  
ATOM   3295  CA  MET A 419       0.285   7.024   2.993  1.00 88.01           C  
ATOM   3296  C   MET A 419       1.732   6.510   3.086  1.00 88.01           C  
ATOM   3297  CB  MET A 419      -0.615   5.938   2.396  1.00 88.01           C  
ATOM   3298  O   MET A 419       2.161   6.050   4.142  1.00 88.01           O  
ATOM   3299  CG  MET A 419      -2.084   6.361   2.295  1.00 88.01           C  
ATOM   3300  SD  MET A 419      -3.082   5.181   1.364  1.00 88.01           S  
ATOM   3301  CE  MET A 419      -3.367   3.926   2.620  1.00 88.01           C  
ATOM   3302  N   LEU A 420       2.527   6.627   2.017  1.00 89.58           N  
ATOM   3303  CA  LEU A 420       3.939   6.214   2.023  1.00 89.58           C  
ATOM   3304  C   LEU A 420       4.859   7.152   2.821  1.00 89.58           C  
ATOM   3305  CB  LEU A 420       4.442   6.060   0.578  1.00 89.58           C  
ATOM   3306  O   LEU A 420       5.987   6.766   3.133  1.00 89.58           O  
ATOM   3307  CG  LEU A 420       3.859   4.855  -0.181  1.00 89.58           C  
ATOM   3308  CD1 LEU A 420       4.402   4.866  -1.611  1.00 89.58           C  
ATOM   3309  CD2 LEU A 420       4.237   3.519   0.464  1.00 89.58           C  
ATOM   3310  N   THR A 421       4.406   8.362   3.168  1.00 88.01           N  
ATOM   3311  CA  THR A 421       5.161   9.274   4.050  1.00 88.01           C  
ATOM   3312  C   THR A 421       5.023   8.941   5.532  1.00 88.01           C  
ATOM   3313  CB  THR A 421       4.829  10.757   3.833  1.00 88.01           C  
ATOM   3314  O   THR A 421       5.764   9.491   6.346  1.00 88.01           O  
ATOM   3315  CG2 THR A 421       5.138  11.230   2.415  1.00 88.01           C  
ATOM   3316  OG1 THR A 421       3.504  11.089   4.165  1.00 88.01           O  
ATOM   3317  N   LEU A 422       4.122   8.021   5.897  1.00 89.39           N  
ATOM   3318  CA  LEU A 422       3.971   7.571   7.277  1.00 89.39           C  
ATOM   3319  C   LEU A 422       5.290   6.982   7.798  1.00 89.39           C  
ATOM   3320  CB  LEU A 422       2.807   6.567   7.382  1.00 89.39           C  
ATOM   3321  O   LEU A 422       5.919   6.150   7.143  1.00 89.39           O  
ATOM   3322  CG  LEU A 422       1.430   7.149   7.000  1.00 89.39           C  
ATOM   3323  CD1 LEU A 422       0.357   6.060   7.033  1.00 89.39           C  
ATOM   3324  CD2 LEU A 422       0.998   8.259   7.951  1.00 89.39           C  
ATOM   3325  N   GLU A 423       5.691   7.405   8.999  1.00 86.43           N  
ATOM   3326  CA  GLU A 423       7.008   7.134   9.598  1.00 86.43           C  
ATOM   3327  C   GLU A 423       7.483   5.665   9.509  1.00 86.43           C  
ATOM   3328  CB  GLU A 423       7.025   7.599  11.067  1.00 86.43           C  
ATOM   3329  O   GLU A 423       8.614   5.452   9.044  1.00 86.43           O  
ATOM   3330  CG  GLU A 423       6.912   9.123  11.256  1.00 86.43           C  
ATOM   3331  CD  GLU A 423       6.929   9.545  12.742  1.00 86.43           C  
ATOM   3332  OE1 GLU A 423       6.805  10.762  13.017  1.00 86.43           O  
ATOM   3333  OE2 GLU A 423       7.009   8.647  13.613  1.00 86.43           O  
ATOM   3334  N   PRO A 424       6.677   4.642   9.886  1.00 89.75           N  
ATOM   3335  CA  PRO A 424       7.120   3.250   9.805  1.00 89.75           C  
ATOM   3336  C   PRO A 424       7.315   2.778   8.360  1.00 89.75           C  
ATOM   3337  CB  PRO A 424       6.063   2.427  10.552  1.00 89.75           C  
ATOM   3338  O   PRO A 424       8.305   2.108   8.072  1.00 89.75           O  
ATOM   3339  CG  PRO A 424       4.803   3.283  10.467  1.00 89.75           C  
ATOM   3340  CD  PRO A 424       5.358   4.703  10.515  1.00 89.75           C  
ATOM   3341  N   LEU A 425       6.427   3.161   7.435  1.00 91.95           N  
ATOM   3342  CA  LEU A 425       6.498   2.757   6.025  1.00 91.95           C  
ATOM   3343  C   LEU A 425       7.680   3.423   5.315  1.00 91.95           C  
ATOM   3344  CB  LEU A 425       5.174   3.101   5.315  1.00 91.95           C  
ATOM   3345  O   LEU A 425       8.456   2.750   4.631  1.00 91.95           O  
ATOM   3346  CG  LEU A 425       3.949   2.304   5.801  1.00 91.95           C  
ATOM   3347  CD1 LEU A 425       2.689   2.812   5.105  1.00 91.95           C  
ATOM   3348  CD2 LEU A 425       4.067   0.812   5.490  1.00 91.95           C  
ATOM   3349  N   HIS A 426       7.861   4.727   5.529  1.00 91.21           N  
ATOM   3350  CA  HIS A 426       8.965   5.490   4.958  1.00 91.21           C  
ATOM   3351  C   HIS A 426      10.323   4.937   5.411  1.00 91.21           C  
ATOM   3352  CB  HIS A 426       8.809   6.962   5.360  1.00 91.21           C  
ATOM   3353  O   HIS A 426      11.199   4.647   4.590  1.00 91.21           O  
ATOM   3354  CG  HIS A 426       9.927   7.810   4.816  1.00 91.21           C  
ATOM   3355  CD2 HIS A 426      10.082   8.201   3.515  1.00 91.21           C  
ATOM   3356  ND1 HIS A 426      11.020   8.270   5.514  1.00 91.21           N  
ATOM   3357  CE1 HIS A 426      11.811   8.933   4.653  1.00 91.21           C  
ATOM   3358  NE2 HIS A 426      11.287   8.905   3.415  1.00 91.21           N  
ATOM   3359  N   THR A 427      10.487   4.727   6.721  1.00 90.66           N  
ATOM   3360  CA  THR A 427      11.738   4.214   7.297  1.00 90.66           C  
ATOM   3361  C   THR A 427      12.015   2.775   6.871  1.00 90.66           C  
ATOM   3362  CB  THR A 427      11.714   4.311   8.826  1.00 90.66           C  
ATOM   3363  O   THR A 427      13.165   2.426   6.580  1.00 90.66           O  
ATOM   3364  CG2 THR A 427      13.067   3.933   9.437  1.00 90.66           C  
ATOM   3365  OG1 THR A 427      11.433   5.640   9.187  1.00 90.66           O  
ATOM   3366  N   LEU A 428      10.975   1.940   6.779  1.00 91.35           N  
ATOM   3367  CA  LEU A 428      11.091   0.567   6.293  1.00 91.35           C  
ATOM   3368  C   LEU A 428      11.587   0.538   4.840  1.00 91.35           C  
ATOM   3369  CB  LEU A 428       9.733  -0.138   6.468  1.00 91.35           C  
ATOM   3370  O   LEU A 428      12.585  -0.125   4.551  1.00 91.35           O  
ATOM   3371  CG  LEU A 428       9.715  -1.626   6.083  1.00 91.35           C  
ATOM   3372  CD1 LEU A 428      10.590  -2.464   7.020  1.00 91.35           C  
ATOM   3373  CD2 LEU A 428       8.285  -2.157   6.161  1.00 91.35           C  
ATOM   3374  N   LEU A 429      10.962   1.308   3.942  1.00 91.86           N  
ATOM   3375  CA  LEU A 429      11.374   1.413   2.537  1.00 91.86           C  
ATOM   3376  C   LEU A 429      12.803   1.945   2.389  1.00 91.86           C  
ATOM   3377  CB  LEU A 429      10.395   2.328   1.783  1.00 91.86           C  
ATOM   3378  O   LEU A 429      13.598   1.385   1.631  1.00 91.86           O  
ATOM   3379  CG  LEU A 429       9.056   1.666   1.415  1.00 91.86           C  
ATOM   3380  CD1 LEU A 429       8.135   2.733   0.829  1.00 91.86           C  
ATOM   3381  CD2 LEU A 429       9.250   0.560   0.370  1.00 91.86           C  
ATOM   3382  N   HIS A 430      13.158   2.986   3.143  1.00 91.05           N  
ATOM   3383  CA  HIS A 430      14.508   3.547   3.138  1.00 91.05           C  
ATOM   3384  C   HIS A 430      15.560   2.522   3.600  1.00 91.05           C  
ATOM   3385  CB  HIS A 430      14.512   4.798   4.022  1.00 91.05           C  
ATOM   3386  O   HIS A 430      16.617   2.360   2.983  1.00 91.05           O  
ATOM   3387  CG  HIS A 430      15.857   5.466   4.036  1.00 91.05           C  
ATOM   3388  CD2 HIS A 430      16.394   6.233   3.040  1.00 91.05           C  
ATOM   3389  ND1 HIS A 430      16.800   5.370   5.033  1.00 91.05           N  
ATOM   3390  CE1 HIS A 430      17.875   6.079   4.650  1.00 91.05           C  
ATOM   3391  NE2 HIS A 430      17.687   6.589   3.426  1.00 91.05           N  
ATOM   3392  N   THR A 431      15.250   1.757   4.649  1.00 89.73           N  
ATOM   3393  CA  THR A 431      16.142   0.716   5.175  1.00 89.73           C  
ATOM   3394  C   THR A 431      16.309  -0.441   4.185  1.00 89.73           C  
ATOM   3395  CB  THR A 431      15.632   0.204   6.529  1.00 89.73           C  
ATOM   3396  O   THR A 431      17.433  -0.899   3.960  1.00 89.73           O  
ATOM   3397  CG2 THR A 431      16.609  -0.776   7.174  1.00 89.73           C  
ATOM   3398  OG1 THR A 431      15.514   1.275   7.432  1.00 89.73           O  
ATOM   3399  N   LYS A 432      15.219  -0.888   3.543  1.00 91.83           N  
ATOM   3400  CA  LYS A 432      15.250  -1.909   2.481  1.00 91.83           C  
ATOM   3401  C   LYS A 432      16.086  -1.455   1.279  1.00 91.83           C  
ATOM   3402  CB  LYS A 432      13.812  -2.253   2.051  1.00 91.83           C  
ATOM   3403  O   LYS A 432      16.916  -2.224   0.783  1.00 91.83           O  
ATOM   3404  CG  LYS A 432      13.075  -3.123   3.084  1.00 91.83           C  
ATOM   3405  CD  LYS A 432      11.708  -3.573   2.547  1.00 91.83           C  
ATOM   3406  CE  LYS A 432      11.011  -4.489   3.558  1.00 91.83           C  
ATOM   3407  NZ  LYS A 432       9.800  -5.112   2.991  1.00 91.83           N  
ATOM   3408  N   TRP A 433      15.950  -0.187   0.879  1.00 91.65           N  
ATOM   3409  CA  TRP A 433      16.769   0.422  -0.171  1.00 91.65           C  
ATOM   3410  C   TRP A 433      18.265   0.332   0.130  1.00 91.65           C  
ATOM   3411  CB  TRP A 433      16.340   1.866  -0.428  1.00 91.65           C  
ATOM   3412  O   TRP A 433      19.032  -0.191  -0.681  1.00 91.65           O  
ATOM   3413  CG  TRP A 433      17.119   2.529  -1.521  1.00 91.65           C  
ATOM   3414  CD1 TRP A 433      18.082   3.462  -1.346  1.00 91.65           C  
ATOM   3415  CD2 TRP A 433      17.021   2.323  -2.964  1.00 91.65           C  
ATOM   3416  CE2 TRP A 433      17.961   3.180  -3.609  1.00 91.65           C  
ATOM   3417  CE3 TRP A 433      16.217   1.516  -3.796  1.00 91.65           C  
ATOM   3418  NE1 TRP A 433      18.578   3.852  -2.575  1.00 91.65           N  
ATOM   3419  CH2 TRP A 433      17.269   2.423  -5.802  1.00 91.65           C  
ATOM   3420  CZ2 TRP A 433      18.090   3.239  -5.004  1.00 91.65           C  
ATOM   3421  CZ3 TRP A 433      16.333   1.565  -5.197  1.00 91.65           C  
ATOM   3422  N   LYS A 434      18.676   0.782   1.322  1.00 90.96           N  
ATOM   3423  CA  LYS A 434      20.088   0.830   1.723  1.00 90.96           C  
ATOM   3424  C   LYS A 434      20.713  -0.559   1.889  1.00 90.96           C  
ATOM   3425  CB  LYS A 434      20.199   1.696   2.991  1.00 90.96           C  
ATOM   3426  O   LYS A 434      21.898  -0.717   1.611  1.00 90.96           O  
ATOM   3427  CG  LYS A 434      21.646   2.074   3.363  1.00 90.96           C  
ATOM   3428  CD  LYS A 434      21.650   3.250   4.358  1.00 90.96           C  
ATOM   3429  CE  LYS A 434      23.069   3.680   4.785  1.00 90.96           C  
ATOM   3430  NZ  LYS A 434      23.054   4.790   5.787  1.00 90.96           N  
ATOM   3431  N   LYS A 435      19.939  -1.561   2.324  1.00 89.08           N  
ATOM   3432  CA  LYS A 435      20.457  -2.912   2.599  1.00 89.08           C  
ATOM   3433  C   LYS A 435      20.614  -3.799   1.369  1.00 89.08           C  
ATOM   3434  CB  LYS A 435      19.597  -3.607   3.657  1.00 89.08           C  
ATOM   3435  O   LYS A 435      21.648  -4.448   1.252  1.00 89.08           O  
ATOM   3436  CG  LYS A 435      20.072  -3.226   5.065  1.00 89.08           C  
ATOM   3437  CD  LYS A 435      19.203  -3.941   6.092  1.00 89.08           C  
ATOM   3438  CE  LYS A 435      19.756  -3.863   7.507  1.00 89.08           C  
ATOM   3439  NZ  LYS A 435      18.913  -4.620   8.463  1.00 89.08           N  
ATOM   3440  N   PHE A 436      19.615  -3.870   0.488  1.00 90.12           N  
ATOM   3441  CA  PHE A 436      19.664  -4.799  -0.651  1.00 90.12           C  
ATOM   3442  C   PHE A 436      19.278  -4.153  -1.980  1.00 90.12           C  
ATOM   3443  CB  PHE A 436      18.823  -6.055  -0.361  1.00 90.12           C  
ATOM   3444  O   PHE A 436      19.959  -4.387  -2.980  1.00 90.12           O  
ATOM   3445  CG  PHE A 436      17.321  -5.856  -0.436  1.00 90.12           C  
ATOM   3446  CD1 PHE A 436      16.591  -5.524   0.720  1.00 90.12           C  
ATOM   3447  CD2 PHE A 436      16.650  -5.997  -1.669  1.00 90.12           C  
ATOM   3448  CE1 PHE A 436      15.202  -5.324   0.638  1.00 90.12           C  
ATOM   3449  CE2 PHE A 436      15.265  -5.774  -1.751  1.00 90.12           C  
ATOM   3450  CZ  PHE A 436      14.542  -5.431  -0.597  1.00 90.12           C  
ATOM   3451  N   ALA A 437      18.227  -3.327  -2.020  1.00 91.07           N  
ATOM   3452  CA  ALA A 437      17.674  -2.900  -3.303  1.00 91.07           C  
ATOM   3453  C   ALA A 437      18.625  -1.978  -4.083  1.00 91.07           C  
ATOM   3454  CB  ALA A 437      16.267  -2.331  -3.116  1.00 91.07           C  
ATOM   3455  O   ALA A 437      18.697  -2.118  -5.298  1.00 91.07           O  
ATOM   3456  N   LYS A 438      19.450  -1.145  -3.426  1.00 91.44           N  
ATOM   3457  CA  LYS A 438      20.503  -0.360  -4.103  1.00 91.44           C  
ATOM   3458  C   LYS A 438      21.492  -1.252  -4.866  1.00 91.44           C  
ATOM   3459  CB  LYS A 438      21.222   0.534  -3.073  1.00 91.44           C  
ATOM   3460  O   LYS A 438      21.830  -0.956  -6.010  1.00 91.44           O  
ATOM   3461  CG  LYS A 438      22.295   1.437  -3.713  1.00 91.44           C  
ATOM   3462  CD  LYS A 438      22.961   2.364  -2.682  1.00 91.44           C  
ATOM   3463  CE  LYS A 438      24.018   3.248  -3.367  1.00 91.44           C  
ATOM   3464  NZ  LYS A 438      24.626   4.245  -2.441  1.00 91.44           N  
ATOM   3465  N   TYR A 439      21.938  -2.351  -4.253  1.00 91.96           N  
ATOM   3466  CA  TYR A 439      22.888  -3.281  -4.871  1.00 91.96           C  
ATOM   3467  C   TYR A 439      22.241  -4.094  -5.993  1.00 91.96           C  
ATOM   3468  CB  TYR A 439      23.485  -4.212  -3.808  1.00 91.96           C  
ATOM   3469  O   TYR A 439      22.837  -4.239  -7.055  1.00 91.96           O  
ATOM   3470  CG  TYR A 439      24.242  -3.492  -2.711  1.00 91.96           C  
ATOM   3471  CD1 TYR A 439      25.461  -2.850  -3.006  1.00 91.96           C  
ATOM   3472  CD2 TYR A 439      23.732  -3.463  -1.399  1.00 91.96           C  
ATOM   3473  CE1 TYR A 439      26.175  -2.186  -1.990  1.00 91.96           C  
ATOM   3474  CE2 TYR A 439      24.439  -2.794  -0.382  1.00 91.96           C  
ATOM   3475  OH  TYR A 439      26.355  -1.531   0.312  1.00 91.96           O  
ATOM   3476  CZ  TYR A 439      25.664  -2.161  -0.674  1.00 91.96           C  
ATOM   3477  N   MET A 440      21.010  -4.572  -5.789  1.00 91.77           N  
ATOM   3478  CA  MET A 440      20.248  -5.300  -6.811  1.00 91.77           C  
ATOM   3479  C   MET A 440      19.918  -4.412  -8.016  1.00 91.77           C  
ATOM   3480  CB  MET A 440      18.951  -5.849  -6.196  1.00 91.77           C  
ATOM   3481  O   MET A 440      20.055  -4.845  -9.158  1.00 91.77           O  
ATOM   3482  CG  MET A 440      19.209  -6.964  -5.175  1.00 91.77           C  
ATOM   3483  SD  MET A 440      19.814  -8.525  -5.873  1.00 91.77           S  
ATOM   3484  CE  MET A 440      18.276  -9.169  -6.594  1.00 91.77           C  
ATOM   3485  N   PHE A 441      19.546  -3.153  -7.772  1.00 92.71           N  
ATOM   3486  CA  PHE A 441      19.284  -2.167  -8.816  1.00 92.71           C  
ATOM   3487  C   PHE A 441      20.543  -1.871  -9.632  1.00 92.71           C  
ATOM   3488  CB  PHE A 441      18.730  -0.888  -8.179  1.00 92.71           C  
ATOM   3489  O   PHE A 441      20.503  -1.932 -10.859  1.00 92.71           O  
ATOM   3490  CG  PHE A 441      18.311   0.155  -9.192  1.00 92.71           C  
ATOM   3491  CD1 PHE A 441      19.167   1.227  -9.508  1.00 92.71           C  
ATOM   3492  CD2 PHE A 441      17.063   0.046  -9.834  1.00 92.71           C  
ATOM   3493  CE1 PHE A 441      18.758   2.196 -10.441  1.00 92.71           C  
ATOM   3494  CE2 PHE A 441      16.649   1.020 -10.753  1.00 92.71           C  
ATOM   3495  CZ  PHE A 441      17.492   2.100 -11.042  1.00 92.71           C  
ATOM   3496  N   PHE A 442      21.673  -1.626  -8.960  1.00 92.85           N  
ATOM   3497  CA  PHE A 442      22.957  -1.401  -9.623  1.00 92.85           C  
ATOM   3498  C   PHE A 442      23.418  -2.629 -10.422  1.00 92.85           C  
ATOM   3499  CB  PHE A 442      23.999  -1.000  -8.573  1.00 92.85           C  
ATOM   3500  O   PHE A 442      23.841  -2.499 -11.566  1.00 92.85           O  
ATOM   3501  CG  PHE A 442      25.356  -0.693  -9.171  1.00 92.85           C  
ATOM   3502  CD1 PHE A 442      26.408  -1.623  -9.067  1.00 92.85           C  
ATOM   3503  CD2 PHE A 442      25.554   0.512  -9.872  1.00 92.85           C  
ATOM   3504  CE1 PHE A 442      27.656  -1.341  -9.649  1.00 92.85           C  
ATOM   3505  CE2 PHE A 442      26.801   0.791 -10.456  1.00 92.85           C  
ATOM   3506  CZ  PHE A 442      27.853  -0.134 -10.343  1.00 92.85           C  
ATOM   3507  N   LEU A 443      23.274  -3.831  -9.861  1.00 92.91           N  
ATOM   3508  CA  LEU A 443      23.622  -5.076 -10.541  1.00 92.91           C  
ATOM   3509  C   LEU A 443      22.747  -5.311 -11.784  1.00 92.91           C  
ATOM   3510  CB  LEU A 443      23.509  -6.221  -9.521  1.00 92.91           C  
ATOM   3511  O   LEU A 443      23.268  -5.643 -12.847  1.00 92.91           O  
ATOM   3512  CG  LEU A 443      23.943  -7.588 -10.065  1.00 92.91           C  
ATOM   3513  CD1 LEU A 443      25.428  -7.607 -10.439  1.00 92.91           C  
ATOM   3514  CD2 LEU A 443      23.689  -8.667  -9.012  1.00 92.91           C  
ATOM   3515  N   SER A 444      21.433  -5.092 -11.668  1.00 91.93           N  
ATOM   3516  CA  SER A 444      20.488  -5.160 -12.791  1.00 91.93           C  
ATOM   3517  C   SER A 444      20.849  -4.158 -13.890  1.00 91.93           C  
ATOM   3518  CB  SER A 444      19.065  -4.913 -12.277  1.00 91.93           C  
ATOM   3519  O   SER A 444      20.903  -4.528 -15.063  1.00 91.93           O  
ATOM   3520  OG  SER A 444      18.130  -4.922 -13.341  1.00 91.93           O  
ATOM   3521  N   PHE A 445      21.181  -2.920 -13.509  1.00 93.66           N  
ATOM   3522  CA  PHE A 445      21.663  -1.896 -14.432  1.00 93.66           C  
ATOM   3523  C   PHE A 445      22.930  -2.346 -15.167  1.00 93.66           C  
ATOM   3524  CB  PHE A 445      21.902  -0.589 -13.664  1.00 93.66           C  
ATOM   3525  O   PHE A 445      22.971  -2.290 -16.394  1.00 93.66           O  
ATOM   3526  CG  PHE A 445      22.634   0.457 -14.478  1.00 93.66           C  
ATOM   3527  CD1 PHE A 445      23.991   0.734 -14.221  1.00 93.66           C  
ATOM   3528  CD2 PHE A 445      21.974   1.111 -15.533  1.00 93.66           C  
ATOM   3529  CE1 PHE A 445      24.676   1.675 -15.010  1.00 93.66           C  
ATOM   3530  CE2 PHE A 445      22.655   2.057 -16.315  1.00 93.66           C  
ATOM   3531  CZ  PHE A 445      24.007   2.340 -16.053  1.00 93.66           C  
ATOM   3532  N   CYS A 446      23.940  -2.852 -14.451  1.00 94.84           N  
ATOM   3533  CA  CYS A 446      25.178  -3.331 -15.064  1.00 94.84           C  
ATOM   3534  C   CYS A 446      24.926  -4.468 -16.061  1.00 94.84           C  
ATOM   3535  CB  CYS A 446      26.160  -3.779 -13.975  1.00 94.84           C  
ATOM   3536  O   CYS A 446      25.435  -4.412 -17.179  1.00 94.84           O  
ATOM   3537  SG  CYS A 446      26.809  -2.345 -13.074  1.00 94.84           S  
ATOM   3538  N   PHE A 447      24.126  -5.478 -15.703  1.00 93.63           N  
ATOM   3539  CA  PHE A 447      23.818  -6.578 -16.621  1.00 93.63           C  
ATOM   3540  C   PHE A 447      23.080  -6.105 -17.874  1.00 93.63           C  
ATOM   3541  CB  PHE A 447      22.995  -7.660 -15.919  1.00 93.63           C  
ATOM   3542  O   PHE A 447      23.446  -6.500 -18.981  1.00 93.63           O  
ATOM   3543  CG  PHE A 447      23.789  -8.603 -15.043  1.00 93.63           C  
ATOM   3544  CD1 PHE A 447      24.789  -9.409 -15.619  1.00 93.63           C  
ATOM   3545  CD2 PHE A 447      23.489  -8.738 -13.676  1.00 93.63           C  
ATOM   3546  CE1 PHE A 447      25.511 -10.318 -14.828  1.00 93.63           C  
ATOM   3547  CE2 PHE A 447      24.195  -9.667 -12.891  1.00 93.63           C  
ATOM   3548  CZ  PHE A 447      25.217 -10.443 -13.460  1.00 93.63           C  
ATOM   3549  N   TYR A 448      22.083  -5.231 -17.723  1.00 94.17           N  
ATOM   3550  CA  TYR A 448      21.349  -4.685 -18.862  1.00 94.17           C  
ATOM   3551  C   TYR A 448      22.226  -3.762 -19.730  1.00 94.17           C  
ATOM   3552  CB  TYR A 448      20.082  -3.997 -18.346  1.00 94.17           C  
ATOM   3553  O   TYR A 448      22.120  -3.762 -20.958  1.00 94.17           O  
ATOM   3554  CG  TYR A 448      19.140  -3.608 -19.464  1.00 94.17           C  
ATOM   3555  CD1 TYR A 448      19.051  -2.265 -19.859  1.00 94.17           C  
ATOM   3556  CD2 TYR A 448      18.391  -4.591 -20.138  1.00 94.17           C  
ATOM   3557  CE1 TYR A 448      18.266  -1.897 -20.964  1.00 94.17           C  
ATOM   3558  CE2 TYR A 448      17.601  -4.233 -21.247  1.00 94.17           C  
ATOM   3559  OH  TYR A 448      16.846  -2.537 -22.763  1.00 94.17           O  
ATOM   3560  CZ  TYR A 448      17.568  -2.890 -21.677  1.00 94.17           C  
ATOM   3561  N   PHE A 449      23.170  -3.039 -19.120  1.00 95.20           N  
ATOM   3562  CA  PHE A 449      24.170  -2.239 -19.829  1.00 95.20           C  
ATOM   3563  C   PHE A 449      25.112  -3.105 -20.657  1.00 95.20           C  
ATOM   3564  CB  PHE A 449      24.893  -1.322 -18.837  1.00 95.20           C  
ATOM   3565  O   PHE A 449      25.244  -2.882 -21.860  1.00 95.20           O  
ATOM   3566  CG  PHE A 449      25.846  -0.358 -19.506  1.00 95.20           C  
ATOM   3567  CD1 PHE A 449      27.228  -0.622 -19.517  1.00 95.20           C  
ATOM   3568  CD2 PHE A 449      25.345   0.795 -20.141  1.00 95.20           C  
ATOM   3569  CE1 PHE A 449      28.108   0.271 -20.154  1.00 95.20           C  
ATOM   3570  CE2 PHE A 449      26.225   1.682 -20.784  1.00 95.20           C  
ATOM   3571  CZ  PHE A 449      27.606   1.422 -20.787  1.00 95.20           C  
ATOM   3572  N   PHE A 450      25.688  -4.155 -20.070  1.00 94.98           N  
ATOM   3573  CA  PHE A 450      26.513  -5.103 -20.817  1.00 94.98           C  
ATOM   3574  C   PHE A 450      25.726  -5.838 -21.906  1.00 94.98           C  
ATOM   3575  CB  PHE A 450      27.173  -6.097 -19.855  1.00 94.98           C  
ATOM   3576  O   PHE A 450      26.273  -6.090 -22.979  1.00 94.98           O  
ATOM   3577  CG  PHE A 450      28.253  -5.482 -18.987  1.00 94.98           C  
ATOM   3578  CD1 PHE A 450      29.356  -4.841 -19.585  1.00 94.98           C  
ATOM   3579  CD2 PHE A 450      28.175  -5.563 -17.584  1.00 94.98           C  
ATOM   3580  CE1 PHE A 450      30.355  -4.260 -18.786  1.00 94.98           C  
ATOM   3581  CE2 PHE A 450      29.171  -4.976 -16.784  1.00 94.98           C  
ATOM   3582  CZ  PHE A 450      30.260  -4.321 -17.386  1.00 94.98           C  
ATOM   3583  N   TYR A 451      24.447  -6.138 -21.676  1.00 94.76           N  
ATOM   3584  CA  TYR A 451      23.554  -6.707 -22.684  1.00 94.76           C  
ATOM   3585  C   TYR A 451      23.398  -5.787 -23.899  1.00 94.76           C  
ATOM   3586  CB  TYR A 451      22.217  -7.045 -22.026  1.00 94.76           C  
ATOM   3587  O   TYR A 451      23.659  -6.226 -25.019  1.00 94.76           O  
ATOM   3588  CG  TYR A 451      21.133  -7.413 -23.007  1.00 94.76           C  
ATOM   3589  CD1 TYR A 451      20.050  -6.539 -23.213  1.00 94.76           C  
ATOM   3590  CD2 TYR A 451      21.195  -8.642 -23.690  1.00 94.76           C  
ATOM   3591  CE1 TYR A 451      19.014  -6.912 -24.083  1.00 94.76           C  
ATOM   3592  CE2 TYR A 451      20.164  -9.003 -24.578  1.00 94.76           C  
ATOM   3593  OH  TYR A 451      18.071  -8.487 -25.619  1.00 94.76           O  
ATOM   3594  CZ  TYR A 451      19.075  -8.133 -24.781  1.00 94.76           C  
ATOM   3595  N   ASN A 452      23.085  -4.505 -23.697  1.00 94.51           N  
ATOM   3596  CA  ASN A 452      22.961  -3.550 -24.800  1.00 94.51           C  
ATOM   3597  C   ASN A 452      24.296  -3.274 -25.506  1.00 94.51           C  
ATOM   3598  CB  ASN A 452      22.341  -2.248 -24.280  1.00 94.51           C  
ATOM   3599  O   ASN A 452      24.323  -3.171 -26.733  1.00 94.51           O  
ATOM   3600  CG  ASN A 452      20.831  -2.305 -24.152  1.00 94.51           C  
ATOM   3601  ND2 ASN A 452      20.276  -1.318 -23.504  1.00 94.51           N  
ATOM   3602  OD1 ASN A 452      20.130  -3.159 -24.673  1.00 94.51           O  
ATOM   3603  N   ILE A 453      25.412  -3.200 -24.773  1.00 94.67           N  
ATOM   3604  CA  ILE A 453      26.747  -3.061 -25.376  1.00 94.67           C  
ATOM   3605  C   ILE A 453      27.077  -4.289 -26.228  1.00 94.67           C  
ATOM   3606  CB  ILE A 453      27.820  -2.810 -24.291  1.00 94.67           C  
ATOM   3607  O   ILE A 453      27.489  -4.141 -27.375  1.00 94.67           O  
ATOM   3608  CG1 ILE A 453      27.648  -1.438 -23.600  1.00 94.67           C  
ATOM   3609  CG2 ILE A 453      29.249  -2.939 -24.853  1.00 94.67           C  
ATOM   3610  CD1 ILE A 453      27.886  -0.207 -24.484  1.00 94.67           C  
ATOM   3611  N   THR A 454      26.839  -5.500 -25.719  1.00 92.62           N  
ATOM   3612  CA  THR A 454      27.087  -6.736 -26.476  1.00 92.62           C  
ATOM   3613  C   THR A 454      26.194  -6.812 -27.710  1.00 92.62           C  
ATOM   3614  CB  THR A 454      26.886  -7.990 -25.616  1.00 92.62           C  
ATOM   3615  O   THR A 454      26.685  -7.130 -28.789  1.00 92.62           O  
ATOM   3616  CG2 THR A 454      27.339  -9.256 -26.345  1.00 92.62           C  
ATOM   3617  OG1 THR A 454      27.662  -7.901 -24.445  1.00 92.62           O  
ATOM   3618  N   LEU A 455      24.911  -6.455 -27.584  1.00 92.35           N  
ATOM   3619  CA  LEU A 455      23.980  -6.371 -28.709  1.00 92.35           C  
ATOM   3620  C   LEU A 455      24.479  -5.385 -29.777  1.00 92.35           C  
ATOM   3621  CB  LEU A 455      22.592  -5.984 -28.163  1.00 92.35           C  
ATOM   3622  O   LEU A 455      24.504  -5.733 -30.955  1.00 92.35           O  
ATOM   3623  CG  LEU A 455      21.475  -5.938 -29.221  1.00 92.35           C  
ATOM   3624  CD1 LEU A 455      21.218  -7.318 -29.825  1.00 92.35           C  
ATOM   3625  CD2 LEU A 455      20.174  -5.455 -28.578  1.00 92.35           C  
ATOM   3626  N   THR A 456      24.957  -4.210 -29.356  1.00 93.08           N  
ATOM   3627  CA  THR A 456      25.512  -3.169 -30.240  1.00 93.08           C  
ATOM   3628  C   THR A 456      26.792  -3.642 -30.941  1.00 93.08           C  
ATOM   3629  CB  THR A 456      25.797  -1.876 -29.451  1.00 93.08           C  
ATOM   3630  O   THR A 456      26.970  -3.427 -32.139  1.00 93.08           O  
ATOM   3631  CG2 THR A 456      26.237  -0.723 -30.353  1.00 93.08           C  
ATOM   3632  OG1 THR A 456      24.644  -1.427 -28.767  1.00 93.08           O  
ATOM   3633  N   LEU A 457      27.687  -4.330 -30.225  1.00 90.41           N  
ATOM   3634  CA  LEU A 457      28.918  -4.881 -30.799  1.00 90.41           C  
ATOM   3635  C   LEU A 457      28.619  -5.999 -31.807  1.00 90.41           C  
ATOM   3636  CB  LEU A 457      29.830  -5.399 -29.671  1.00 90.41           C  
ATOM   3637  O   LEU A 457      29.228  -6.031 -32.875  1.00 90.41           O  
ATOM   3638  CG  LEU A 457      30.451  -4.307 -28.779  1.00 90.41           C  
ATOM   3639  CD1 LEU A 457      31.161  -4.965 -27.595  1.00 90.41           C  
ATOM   3640  CD2 LEU A 457      31.478  -3.462 -29.527  1.00 90.41           C  
ATOM   3641  N   VAL A 458      27.669  -6.887 -31.494  1.00 86.57           N  
ATOM   3642  CA  VAL A 458      27.234  -7.977 -32.383  1.00 86.57           C  
ATOM   3643  C   VAL A 458      26.564  -7.429 -33.645  1.00 86.57           C  
ATOM   3644  CB  VAL A 458      26.305  -8.960 -31.636  1.00 86.57           C  
ATOM   3645  O   VAL A 458      26.792  -7.973 -34.726  1.00 86.57           O  
ATOM   3646  CG1 VAL A 458      25.629  -9.981 -32.565  1.00 86.57           C  
ATOM   3647  CG2 VAL A 458      27.093  -9.780 -30.602  1.00 86.57           C  
ATOM   3648  N   SER A 459      25.770  -6.359 -33.538  1.00 85.90           N  
ATOM   3649  CA  SER A 459      25.144  -5.726 -34.701  1.00 85.90           C  
ATOM   3650  C   SER A 459      26.142  -4.939 -35.555  1.00 85.90           C  
ATOM   3651  CB  SER A 459      23.970  -4.837 -34.273  1.00 85.90           C  
ATOM   3652  O   SER A 459      26.030  -4.964 -36.778  1.00 85.90           O  
ATOM   3653  OG  SER A 459      24.373  -3.803 -33.403  1.00 85.90           O  
ATOM   3654  N   TYR A 460      27.117  -4.260 -34.938  1.00 85.78           N  
ATOM   3655  CA  TYR A 460      28.068  -3.393 -35.643  1.00 85.78           C  
ATOM   3656  C   TYR A 460      29.220  -4.158 -36.310  1.00 85.78           C  
ATOM   3657  CB  TYR A 460      28.601  -2.327 -34.677  1.00 85.78           C  
ATOM   3658  O   TYR A 460      29.505  -3.933 -37.482  1.00 85.78           O  
ATOM   3659  CG  TYR A 460      29.457  -1.277 -35.359  1.00 85.78           C  
ATOM   3660  CD1 TYR A 460      30.863  -1.364 -35.318  1.00 85.78           C  
ATOM   3661  CD2 TYR A 460      28.838  -0.224 -36.059  1.00 85.78           C  
ATOM   3662  CE1 TYR A 460      31.649  -0.396 -35.973  1.00 85.78           C  
ATOM   3663  CE2 TYR A 460      29.620   0.744 -36.715  1.00 85.78           C  
ATOM   3664  OH  TYR A 460      31.773   1.597 -37.314  1.00 85.78           O  
ATOM   3665  CZ  TYR A 460      31.026   0.660 -36.674  1.00 85.78           C  
ATOM   3666  N   TYR A 461      29.866  -5.097 -35.606  1.00 81.84           N  
ATOM   3667  CA  TYR A 461      31.016  -5.866 -36.125  1.00 81.84           C  
ATOM   3668  C   TYR A 461      30.621  -7.092 -36.951  1.00 81.84           C  
ATOM   3669  CB  TYR A 461      31.977  -6.233 -34.990  1.00 81.84           C  
ATOM   3670  O   TYR A 461      31.371  -8.065 -37.078  1.00 81.84           O  
ATOM   3671  CG  TYR A 461      32.740  -5.045 -34.465  1.00 81.84           C  
ATOM   3672  CD1 TYR A 461      33.677  -4.405 -35.300  1.00 81.84           C  
ATOM   3673  CD2 TYR A 461      32.523  -4.584 -33.154  1.00 81.84           C  
ATOM   3674  CE1 TYR A 461      34.411  -3.305 -34.824  1.00 81.84           C  
ATOM   3675  CE2 TYR A 461      33.261  -3.486 -32.677  1.00 81.84           C  
ATOM   3676  OH  TYR A 461      34.917  -1.802 -33.021  1.00 81.84           O  
ATOM   3677  CZ  TYR A 461      34.206  -2.851 -33.505  1.00 81.84           C  
ATOM   3678  N   ARG A 462      29.420  -7.064 -37.511  1.00 74.60           N  
ATOM   3679  CA  ARG A 462      28.940  -8.119 -38.379  1.00 74.60           C  
ATOM   3680  C   ARG A 462      29.688  -8.068 -39.722  1.00 74.60           C  
ATOM   3681  CB  ARG A 462      27.438  -7.914 -38.520  1.00 74.60           C  
ATOM   3682  O   ARG A 462      29.745  -6.990 -40.313  1.00 74.60           O  
ATOM   3683  CG  ARG A 462      26.869  -9.067 -39.319  1.00 74.60           C  
ATOM   3684  CD  ARG A 462      25.366  -8.936 -39.362  1.00 74.60           C  
ATOM   3685  NE  ARG A 462      24.889 -10.020 -40.207  1.00 74.60           N  
ATOM   3686  NH1 ARG A 462      23.376  -8.816 -41.414  1.00 74.60           N  
ATOM   3687  NH2 ARG A 462      23.999 -10.904 -42.033  1.00 74.60           N  
ATOM   3688  CZ  ARG A 462      24.074  -9.901 -41.213  1.00 74.60           C  
ATOM   3689  N   PRO A 463      30.228  -9.192 -40.237  1.00 66.78           N  
ATOM   3690  CA  PRO A 463      30.804  -9.214 -41.579  1.00 66.78           C  
ATOM   3691  C   PRO A 463      29.727  -8.807 -42.593  1.00 66.78           C  
ATOM   3692  CB  PRO A 463      31.354 -10.627 -41.792  1.00 66.78           C  
ATOM   3693  O   PRO A 463      28.618  -9.349 -42.598  1.00 66.78           O  
ATOM   3694  CG  PRO A 463      30.555 -11.480 -40.808  1.00 66.78           C  
ATOM   3695  CD  PRO A 463      30.255 -10.525 -39.653  1.00 66.78           C  
ATOM   3696  N   ARG A 464      30.036  -7.762 -43.360  1.00 62.63           N  
ATOM   3697  CA  ARG A 464      29.121  -7.052 -44.255  1.00 62.63           C  
ATOM   3698  C   ARG A 464      29.000  -7.843 -45.563  1.00 62.63           C  
ATOM   3699  CB  ARG A 464      29.688  -5.628 -44.443  1.00 62.63           C  
ATOM   3700  O   ARG A 464      30.017  -8.052 -46.199  1.00 62.63           O  
ATOM   3701  CG  ARG A 464      28.660  -4.564 -44.849  1.00 62.63           C  
ATOM   3702  CD  ARG A 464      29.346  -3.187 -44.857  1.00 62.63           C  
ATOM   3703  NE  ARG A 464      28.377  -2.080 -44.988  1.00 62.63           N  
ATOM   3704  NH1 ARG A 464      29.648  -0.429 -44.010  1.00 62.63           N  
ATOM   3705  NH2 ARG A 464      27.593   0.044 -44.738  1.00 62.63           N  
ATOM   3706  CZ  ARG A 464      28.544  -0.833 -44.579  1.00 62.63           C  
ATOM   3707  N   GLU A 465      27.779  -8.299 -45.854  1.00 56.75           N  
ATOM   3708  CA  GLU A 465      27.118  -8.751 -47.107  1.00 56.75           C  
ATOM   3709  C   GLU A 465      27.871  -9.380 -48.309  1.00 56.75           C  
ATOM   3710  CB  GLU A 465      26.131  -7.647 -47.559  1.00 56.75           C  
ATOM   3711  O   GLU A 465      27.179  -9.843 -49.212  1.00 56.75           O  
ATOM   3712  CG  GLU A 465      24.959  -7.537 -46.563  1.00 56.75           C  
ATOM   3713  CD  GLU A 465      23.906  -6.473 -46.907  1.00 56.75           C  
ATOM   3714  OE1 GLU A 465      22.812  -6.568 -46.302  1.00 56.75           O  
ATOM   3715  OE2 GLU A 465      24.204  -5.545 -47.689  1.00 56.75           O  
ATOM   3716  N   ASP A 466      29.198  -9.507 -48.340  1.00 50.59           N  
ATOM   3717  CA  ASP A 466      29.921  -9.918 -49.559  1.00 50.59           C  
ATOM   3718  C   ASP A 466      30.197 -11.426 -49.707  1.00 50.59           C  
ATOM   3719  CB  ASP A 466      31.194  -9.067 -49.730  1.00 50.59           C  
ATOM   3720  O   ASP A 466      30.643 -11.853 -50.767  1.00 50.59           O  
ATOM   3721  CG  ASP A 466      30.913  -7.644 -50.238  1.00 50.59           C  
ATOM   3722  OD1 ASP A 466      29.885  -7.429 -50.921  1.00 50.59           O  
ATOM   3723  OD2 ASP A 466      31.748  -6.755 -49.948  1.00 50.59           O  
ATOM   3724  N   GLU A 467      29.878 -12.266 -48.721  1.00 52.12           N  
ATOM   3725  CA  GLU A 467      29.934 -13.725 -48.881  1.00 52.12           C  
ATOM   3726  C   GLU A 467      28.698 -14.359 -48.249  1.00 52.12           C  
ATOM   3727  CB  GLU A 467      31.243 -14.317 -48.328  1.00 52.12           C  
ATOM   3728  O   GLU A 467      28.326 -14.004 -47.132  1.00 52.12           O  
ATOM   3729  CG  GLU A 467      32.456 -13.953 -49.209  1.00 52.12           C  
ATOM   3730  CD  GLU A 467      33.779 -14.591 -48.757  1.00 52.12           C  
ATOM   3731  OE1 GLU A 467      34.749 -14.544 -49.551  1.00 52.12           O  
ATOM   3732  OE2 GLU A 467      33.847 -15.107 -47.615  1.00 52.12           O  
ATOM   3733  N   ASP A 468      28.068 -15.228 -49.040  1.00 47.72           N  
ATOM   3734  CA  ASP A 468      26.862 -16.035 -48.872  1.00 47.72           C  
ATOM   3735  C   ASP A 468      26.274 -16.201 -47.451  1.00 47.72           C  
ATOM   3736  CB  ASP A 468      27.175 -17.400 -49.527  1.00 47.72           C  
ATOM   3737  O   ASP A 468      26.917 -16.104 -46.409  1.00 47.72           O  
ATOM   3738  CG  ASP A 468      27.498 -17.282 -51.021  1.00 47.72           C  
ATOM   3739  OD1 ASP A 468      26.832 -16.454 -51.680  1.00 47.72           O  
ATOM   3740  OD2 ASP A 468      28.384 -18.030 -51.485  1.00 47.72           O  
ATOM   3741  N   LEU A 469      25.007 -16.604 -47.389  1.00 52.20           N  
ATOM   3742  CA  LEU A 469      24.481 -17.293 -46.212  1.00 52.20           C  
ATOM   3743  C   LEU A 469      24.930 -18.781 -46.228  1.00 52.20           C  
ATOM   3744  CB  LEU A 469      22.933 -17.175 -46.203  1.00 52.20           C  
ATOM   3745  O   LEU A 469      24.143 -19.607 -46.694  1.00 52.20           O  
ATOM   3746  CG  LEU A 469      22.328 -15.918 -45.554  1.00 52.20           C  
ATOM   3747  CD1 LEU A 469      22.393 -14.658 -46.410  1.00 52.20           C  
ATOM   3748  CD2 LEU A 469      20.857 -16.179 -45.273  1.00 52.20           C  
ATOM   3749  N   PRO A 470      26.104 -19.197 -45.687  1.00 48.59           N  
ATOM   3750  CA  PRO A 470      26.284 -20.581 -45.289  1.00 48.59           C  
ATOM   3751  C   PRO A 470      26.674 -20.686 -43.810  1.00 48.59           C  
ATOM   3752  CB  PRO A 470      27.335 -21.145 -46.243  1.00 48.59           C  
ATOM   3753  O   PRO A 470      27.553 -20.011 -43.289  1.00 48.59           O  
ATOM   3754  CG  PRO A 470      28.315 -19.991 -46.363  1.00 48.59           C  
ATOM   3755  CD  PRO A 470      27.436 -18.767 -46.124  1.00 48.59           C  
ATOM   3756  N   HIS A 471      25.963 -21.588 -43.141  1.00 50.92           N  
ATOM   3757  CA  HIS A 471      26.202 -22.149 -41.811  1.00 50.92           C  
ATOM   3758  C   HIS A 471      26.498 -21.150 -40.662  1.00 50.92           C  
ATOM   3759  CB  HIS A 471      27.209 -23.294 -41.926  1.00 50.92           C  
ATOM   3760  O   HIS A 471      27.645 -20.763 -40.436  1.00 50.92           O  
ATOM   3761  CG  HIS A 471      26.725 -24.367 -42.878  1.00 50.92           C  
ATOM   3762  CD2 HIS A 471      27.514 -25.205 -43.616  1.00 50.92           C  
ATOM   3763  ND1 HIS A 471      25.414 -24.645 -43.224  1.00 50.92           N  
ATOM   3764  CE1 HIS A 471      25.421 -25.613 -44.152  1.00 50.92           C  
ATOM   3765  NE2 HIS A 471      26.677 -25.995 -44.409  1.00 50.92           N  
ATOM   3766  N   PRO A 472      25.485 -20.831 -39.823  1.00 55.33           N  
ATOM   3767  CA  PRO A 472      25.525 -19.757 -38.816  1.00 55.33           C  
ATOM   3768  C   PRO A 472      26.542 -19.934 -37.668  1.00 55.33           C  
ATOM   3769  CB  PRO A 472      24.080 -19.642 -38.299  1.00 55.33           C  
ATOM   3770  O   PRO A 472      26.630 -19.070 -36.792  1.00 55.33           O  
ATOM   3771  CG  PRO A 472      23.430 -20.986 -38.605  1.00 55.33           C  
ATOM   3772  CD  PRO A 472      24.159 -21.440 -39.855  1.00 55.33           C  
ATOM   3773  N   LEU A 473      27.304 -21.032 -37.665  1.00 58.45           N  
ATOM   3774  CA  LEU A 473      28.234 -21.444 -36.610  1.00 58.45           C  
ATOM   3775  C   LEU A 473      29.613 -21.898 -37.134  1.00 58.45           C  
ATOM   3776  CB  LEU A 473      27.562 -22.543 -35.758  1.00 58.45           C  
ATOM   3777  O   LEU A 473      30.344 -22.550 -36.391  1.00 58.45           O  
ATOM   3778  CG  LEU A 473      26.444 -22.017 -34.834  1.00 58.45           C  
ATOM   3779  CD1 LEU A 473      25.105 -22.672 -35.167  1.00 58.45           C  
ATOM   3780  CD2 LEU A 473      26.766 -22.311 -33.369  1.00 58.45           C  
ATOM   3781  N   ALA A 474      29.998 -21.592 -38.381  1.00 54.88           N  
ATOM   3782  CA  ALA A 474      31.326 -21.962 -38.883  1.00 54.88           C  
ATOM   3783  C   ALA A 474      32.441 -21.300 -38.038  1.00 54.88           C  
ATOM   3784  CB  ALA A 474      31.423 -21.637 -40.377  1.00 54.88           C  
ATOM   3785  O   ALA A 474      32.682 -20.093 -38.097  1.00 54.88           O  
ATOM   3786  N   LEU A 475      33.103 -22.103 -37.200  1.00 57.46           N  
ATOM   3787  CA  LEU A 475      34.059 -21.668 -36.179  1.00 57.46           C  
ATOM   3788  C   LEU A 475      35.486 -21.544 -36.749  1.00 57.46           C  
ATOM   3789  CB  LEU A 475      33.966 -22.633 -34.974  1.00 57.46           C  
ATOM   3790  O   LEU A 475      36.418 -22.167 -36.252  1.00 57.46           O  
ATOM   3791  CG  LEU A 475      34.400 -21.967 -33.654  1.00 57.46           C  
ATOM   3792  CD1 LEU A 475      33.168 -21.426 -32.922  1.00 57.46           C  
ATOM   3793  CD2 LEU A 475      35.121 -22.951 -32.734  1.00 57.46           C  
ATOM   3794  N   THR A 476      35.667 -20.792 -37.835  1.00 56.21           N  
ATOM   3795  CA  THR A 476      36.940 -20.774 -38.584  1.00 56.21           C  
ATOM   3796  C   THR A 476      37.963 -19.747 -38.089  1.00 56.21           C  
ATOM   3797  CB  THR A 476      36.688 -20.625 -40.093  1.00 56.21           C  
ATOM   3798  O   THR A 476      39.147 -19.898 -38.378  1.00 56.21           O  
ATOM   3799  CG2 THR A 476      36.265 -21.957 -40.711  1.00 56.21           C  
ATOM   3800  OG1 THR A 476      35.644 -19.704 -40.317  1.00 56.21           O  
ATOM   3801  N   HIS A 477      37.575 -18.741 -37.295  1.00 59.76           N  
ATOM   3802  CA  HIS A 477      38.491 -17.697 -36.812  1.00 59.76           C  
ATOM   3803  C   HIS A 477      38.473 -17.545 -35.283  1.00 59.76           C  
ATOM   3804  CB  HIS A 477      38.190 -16.368 -37.535  1.00 59.76           C  
ATOM   3805  O   HIS A 477      37.430 -17.656 -34.645  1.00 59.76           O  
ATOM   3806  CG  HIS A 477      39.346 -15.898 -38.382  1.00 59.76           C  
ATOM   3807  CD2 HIS A 477      39.622 -16.289 -39.667  1.00 59.76           C  
ATOM   3808  ND1 HIS A 477      40.339 -15.019 -38.003  1.00 59.76           N  
ATOM   3809  CE1 HIS A 477      41.189 -14.884 -39.036  1.00 59.76           C  
ATOM   3810  NE2 HIS A 477      40.797 -15.645 -40.062  1.00 59.76           N  
ATOM   3811  N   LYS A 478      39.618 -17.191 -34.670  1.00 61.23           N  
ATOM   3812  CA  LYS A 478      39.700 -16.885 -33.219  1.00 61.23           C  
ATOM   3813  C   LYS A 478      38.727 -15.775 -32.792  1.00 61.23           C  
ATOM   3814  CB  LYS A 478      41.136 -16.498 -32.812  1.00 61.23           C  
ATOM   3815  O   LYS A 478      38.200 -15.814 -31.685  1.00 61.23           O  
ATOM   3816  CG  LYS A 478      42.095 -17.697 -32.745  1.00 61.23           C  
ATOM   3817  CD  LYS A 478      43.492 -17.257 -32.276  1.00 61.23           C  
ATOM   3818  CE  LYS A 478      44.438 -18.462 -32.190  1.00 61.23           C  
ATOM   3819  NZ  LYS A 478      45.812 -18.063 -31.786  1.00 61.23           N  
ATOM   3820  N   MET A 479      38.451 -14.818 -33.682  1.00 66.62           N  
ATOM   3821  CA  MET A 479      37.467 -13.754 -33.447  1.00 66.62           C  
ATOM   3822  C   MET A 479      36.019 -14.284 -33.447  1.00 66.62           C  
ATOM   3823  CB  MET A 479      37.675 -12.642 -34.492  1.00 66.62           C  
ATOM   3824  O   MET A 479      35.161 -13.732 -32.759  1.00 66.62           O  
ATOM   3825  CG  MET A 479      36.913 -11.359 -34.139  1.00 66.62           C  
ATOM   3826  SD  MET A 479      37.445 -10.559 -32.598  1.00 66.62           S  
ATOM   3827  CE  MET A 479      38.708  -9.421 -33.231  1.00 66.62           C  
ATOM   3828  N   SER A 480      35.750 -15.400 -34.136  1.00 69.30           N  
ATOM   3829  CA  SER A 480      34.430 -16.042 -34.173  1.00 69.30           C  
ATOM   3830  C   SER A 480      34.010 -16.581 -32.804  1.00 69.30           C  
ATOM   3831  CB  SER A 480      34.390 -17.185 -35.199  1.00 69.30           C  
ATOM   3832  O   SER A 480      32.820 -16.599 -32.506  1.00 69.30           O  
ATOM   3833  OG  SER A 480      34.931 -16.776 -36.443  1.00 69.30           O  
ATOM   3834  N   TRP A 481      34.957 -16.957 -31.933  1.00 76.71           N  
ATOM   3835  CA  TRP A 481      34.631 -17.387 -30.567  1.00 76.71           C  
ATOM   3836  C   TRP A 481      34.038 -16.247 -29.732  1.00 76.71           C  
ATOM   3837  CB  TRP A 481      35.871 -17.965 -29.878  1.00 76.71           C  
ATOM   3838  O   TRP A 481      33.039 -16.440 -29.045  1.00 76.71           O  
ATOM   3839  CG  TRP A 481      35.573 -18.582 -28.546  1.00 76.71           C  
ATOM   3840  CD1 TRP A 481      35.750 -18.001 -27.337  1.00 76.71           C  
ATOM   3841  CD2 TRP A 481      34.987 -19.891 -28.274  1.00 76.71           C  
ATOM   3842  CE2 TRP A 481      34.829 -20.036 -26.864  1.00 76.71           C  
ATOM   3843  CE3 TRP A 481      34.569 -20.969 -29.081  1.00 76.71           C  
ATOM   3844  NE1 TRP A 481      35.329 -18.865 -26.343  1.00 76.71           N  
ATOM   3845  CH2 TRP A 481      33.868 -22.240 -27.116  1.00 76.71           C  
ATOM   3846  CZ2 TRP A 481      34.277 -21.186 -26.282  1.00 76.71           C  
ATOM   3847  CZ3 TRP A 481      34.016 -22.131 -28.511  1.00 76.71           C  
ATOM   3848  N   LEU A 482      34.601 -15.037 -29.837  1.00 80.76           N  
ATOM   3849  CA  LEU A 482      34.083 -13.858 -29.139  1.00 80.76           C  
ATOM   3850  C   LEU A 482      32.679 -13.485 -29.638  1.00 80.76           C  
ATOM   3851  CB  LEU A 482      35.079 -12.697 -29.317  1.00 80.76           C  
ATOM   3852  O   LEU A 482      31.797 -13.177 -28.839  1.00 80.76           O  
ATOM   3853  CG  LEU A 482      34.693 -11.415 -28.555  1.00 80.76           C  
ATOM   3854  CD1 LEU A 482      34.712 -11.621 -27.038  1.00 80.76           C  
ATOM   3855  CD2 LEU A 482      35.676 -10.299 -28.903  1.00 80.76           C  
ATOM   3856  N   GLN A 483      32.451 -13.568 -30.951  1.00 78.86           N  
ATOM   3857  CA  GLN A 483      31.130 -13.333 -31.539  1.00 78.86           C  
ATOM   3858  C   GLN A 483      30.113 -14.397 -31.115  1.00 78.86           C  
ATOM   3859  CB  GLN A 483      31.241 -13.298 -33.066  1.00 78.86           C  
ATOM   3860  O   GLN A 483      28.969 -14.060 -30.814  1.00 78.86           O  
ATOM   3861  CG  GLN A 483      32.023 -12.076 -33.573  1.00 78.86           C  
ATOM   3862  CD  GLN A 483      32.126 -12.048 -35.094  1.00 78.86           C  
ATOM   3863  NE2 GLN A 483      32.668 -10.996 -35.665  1.00 78.86           N  
ATOM   3864  OE1 GLN A 483      31.707 -12.954 -35.796  1.00 78.86           O  
ATOM   3865  N   LEU A 484      30.519 -15.669 -31.048  1.00 82.02           N  
ATOM   3866  CA  LEU A 484      29.666 -16.753 -30.570  1.00 82.02           C  
ATOM   3867  C   LEU A 484      29.295 -16.551 -29.097  1.00 82.02           C  
ATOM   3868  CB  LEU A 484      30.368 -18.100 -30.813  1.00 82.02           C  
ATOM   3869  O   LEU A 484      28.117 -16.622 -28.761  1.00 82.02           O  
ATOM   3870  CG  LEU A 484      29.503 -19.322 -30.452  1.00 82.02           C  
ATOM   3871  CD1 LEU A 484      28.277 -19.444 -31.360  1.00 82.02           C  
ATOM   3872  CD2 LEU A 484      30.334 -20.596 -30.591  1.00 82.02           C  
ATOM   3873  N   LEU A 485      30.266 -16.220 -28.237  1.00 87.79           N  
ATOM   3874  CA  LEU A 485      30.018 -15.884 -26.832  1.00 87.79           C  
ATOM   3875  C   LEU A 485      29.040 -14.712 -26.693  1.00 87.79           C  
ATOM   3876  CB  LEU A 485      31.344 -15.534 -26.136  1.00 87.79           C  
ATOM   3877  O   LEU A 485      28.093 -14.799 -25.914  1.00 87.79           O  
ATOM   3878  CG  LEU A 485      32.255 -16.725 -25.796  1.00 87.79           C  
ATOM   3879  CD1 LEU A 485      33.575 -16.168 -25.260  1.00 87.79           C  
ATOM   3880  CD2 LEU A 485      31.647 -17.631 -24.722  1.00 87.79           C  
ATOM   3881  N   GLY A 486      29.227 -13.648 -27.481  1.00 88.37           N  
ATOM   3882  CA  GLY A 486      28.323 -12.499 -27.499  1.00 88.37           C  
ATOM   3883  C   GLY A 486      26.898 -12.876 -27.915  1.00 88.37           C  
ATOM   3884  O   GLY A 486      25.941 -12.497 -27.244  1.00 88.37           O  
ATOM   3885  N   ARG A 487      26.741 -13.685 -28.972  1.00 87.42           N  
ATOM   3886  CA  ARG A 487      25.431 -14.191 -29.426  1.00 87.42           C  
ATOM   3887  C   ARG A 487      24.756 -15.075 -28.377  1.00 87.42           C  
ATOM   3888  CB  ARG A 487      25.593 -14.966 -30.742  1.00 87.42           C  
ATOM   3889  O   ARG A 487      23.561 -14.917 -28.139  1.00 87.42           O  
ATOM   3890  CG  ARG A 487      25.880 -14.057 -31.946  1.00 87.42           C  
ATOM   3891  CD  ARG A 487      26.185 -14.921 -33.176  1.00 87.42           C  
ATOM   3892  NE  ARG A 487      26.513 -14.103 -34.358  1.00 87.42           N  
ATOM   3893  NH1 ARG A 487      26.559 -15.810 -35.913  1.00 87.42           N  
ATOM   3894  NH2 ARG A 487      26.976 -13.723 -36.554  1.00 87.42           N  
ATOM   3895  CZ  ARG A 487      26.678 -14.550 -35.593  1.00 87.42           C  
ATOM   3896  N   MET A 488      25.510 -15.963 -27.727  1.00 89.38           N  
ATOM   3897  CA  MET A 488      24.990 -16.817 -26.655  1.00 89.38           C  
ATOM   3898  C   MET A 488      24.537 -15.988 -25.453  1.00 89.38           C  
ATOM   3899  CB  MET A 488      26.041 -17.852 -26.222  1.00 89.38           C  
ATOM   3900  O   MET A 488      23.442 -16.207 -24.941  1.00 89.38           O  
ATOM   3901  CG  MET A 488      26.295 -18.936 -27.277  1.00 89.38           C  
ATOM   3902  SD  MET A 488      24.835 -19.824 -27.890  1.00 89.38           S  
ATOM   3903  CE  MET A 488      24.229 -20.587 -26.361  1.00 89.38           C  
ATOM   3904  N   PHE A 489      25.334 -15.002 -25.037  1.00 92.81           N  
ATOM   3905  CA  PHE A 489      24.976 -14.096 -23.948  1.00 92.81           C  
ATOM   3906  C   PHE A 489      23.693 -13.313 -24.255  1.00 92.81           C  
ATOM   3907  CB  PHE A 489      26.157 -13.158 -23.672  1.00 92.81           C  
ATOM   3908  O   PHE A 489      22.776 -13.297 -23.435  1.00 92.81           O  
ATOM   3909  CG  PHE A 489      25.869 -12.131 -22.597  1.00 92.81           C  
ATOM   3910  CD1 PHE A 489      25.738 -10.772 -22.933  1.00 92.81           C  
ATOM   3911  CD2 PHE A 489      25.716 -12.536 -21.258  1.00 92.81           C  
ATOM   3912  CE1 PHE A 489      25.481  -9.823 -21.930  1.00 92.81           C  
ATOM   3913  CE2 PHE A 489      25.425 -11.588 -20.261  1.00 92.81           C  
ATOM   3914  CZ  PHE A 489      25.306 -10.228 -20.598  1.00 92.81           C  
ATOM   3915  N   VAL A 490      23.590 -12.734 -25.457  1.00 93.21           N  
ATOM   3916  CA  VAL A 490      22.401 -11.992 -25.903  1.00 93.21           C  
ATOM   3917  C   VAL A 490      21.162 -12.890 -25.930  1.00 93.21           C  
ATOM   3918  CB  VAL A 490      22.664 -11.331 -27.271  1.00 93.21           C  
ATOM   3919  O   VAL A 490      20.120 -12.488 -25.422  1.00 93.21           O  
ATOM   3920  CG1 VAL A 490      21.405 -10.772 -27.943  1.00 93.21           C  
ATOM   3921  CG2 VAL A 490      23.646 -10.160 -27.118  1.00 93.21           C  
ATOM   3922  N   LEU A 491      21.260 -14.115 -26.456  1.00 92.43           N  
ATOM   3923  CA  LEU A 491      20.123 -15.039 -26.530  1.00 92.43           C  
ATOM   3924  C   LEU A 491      19.641 -15.491 -25.142  1.00 92.43           C  
ATOM   3925  CB  LEU A 491      20.522 -16.239 -27.405  1.00 92.43           C  
ATOM   3926  O   LEU A 491      18.436 -15.486 -24.874  1.00 92.43           O  
ATOM   3927  CG  LEU A 491      19.400 -17.279 -27.595  1.00 92.43           C  
ATOM   3928  CD1 LEU A 491      18.195 -16.700 -28.338  1.00 92.43           C  
ATOM   3929  CD2 LEU A 491      19.939 -18.467 -28.390  1.00 92.43           C  
ATOM   3930  N   ILE A 492      20.570 -15.860 -24.253  1.00 94.57           N  
ATOM   3931  CA  ILE A 492      20.248 -16.283 -22.881  1.00 94.57           C  
ATOM   3932  C   ILE A 492      19.572 -15.133 -22.131  1.00 94.57           C  
ATOM   3933  CB  ILE A 492      21.522 -16.776 -22.152  1.00 94.57           C  
ATOM   3934  O   ILE A 492      18.531 -15.327 -21.499  1.00 94.57           O  
ATOM   3935  CG1 ILE A 492      22.023 -18.099 -22.778  1.00 94.57           C  
ATOM   3936  CG2 ILE A 492      21.261 -16.985 -20.646  1.00 94.57           C  
ATOM   3937  CD1 ILE A 492      23.451 -18.478 -22.359  1.00 94.57           C  
ATOM   3938  N   TRP A 493      20.130 -13.926 -22.235  1.00 94.50           N  
ATOM   3939  CA  TRP A 493      19.597 -12.763 -21.535  1.00 94.50           C  
ATOM   3940  C   TRP A 493      18.244 -12.311 -22.097  1.00 94.50           C  
ATOM   3941  CB  TRP A 493      20.633 -11.640 -21.548  1.00 94.50           C  
ATOM   3942  O   TRP A 493      17.322 -12.063 -21.323  1.00 94.50           O  
ATOM   3943  CG  TRP A 493      20.405 -10.635 -20.470  1.00 94.50           C  
ATOM   3944  CD1 TRP A 493      19.848  -9.414 -20.619  1.00 94.50           C  
ATOM   3945  CD2 TRP A 493      20.661 -10.789 -19.043  1.00 94.50           C  
ATOM   3946  CE2 TRP A 493      20.217  -9.610 -18.377  1.00 94.50           C  
ATOM   3947  CE3 TRP A 493      21.202 -11.820 -18.244  1.00 94.50           C  
ATOM   3948  NE1 TRP A 493      19.770  -8.792 -19.388  1.00 94.50           N  
ATOM   3949  CH2 TRP A 493      20.832 -10.506 -16.217  1.00 94.50           C  
ATOM   3950  CZ2 TRP A 493      20.278  -9.467 -16.984  1.00 94.50           C  
ATOM   3951  CZ3 TRP A 493      21.295 -11.676 -16.846  1.00 94.50           C  
ATOM   3952  N   ALA A 494      18.075 -12.294 -23.424  1.00 94.87           N  
ATOM   3953  CA  ALA A 494      16.796 -11.983 -24.064  1.00 94.87           C  
ATOM   3954  C   ALA A 494      15.699 -12.976 -23.652  1.00 94.87           C  
ATOM   3955  CB  ALA A 494      16.985 -11.970 -25.585  1.00 94.87           C  
ATOM   3956  O   ALA A 494      14.586 -12.568 -23.329  1.00 94.87           O  
ATOM   3957  N   THR A 495      16.018 -14.270 -23.577  1.00 94.53           N  
ATOM   3958  CA  THR A 495      15.068 -15.293 -23.112  1.00 94.53           C  
ATOM   3959  C   THR A 495      14.699 -15.079 -21.641  1.00 94.53           C  
ATOM   3960  CB  THR A 495      15.626 -16.707 -23.327  1.00 94.53           C  
ATOM   3961  O   THR A 495      13.523 -15.128 -21.290  1.00 94.53           O  
ATOM   3962  CG2 THR A 495      14.573 -17.783 -23.060  1.00 94.53           C  
ATOM   3963  OG1 THR A 495      16.043 -16.868 -24.664  1.00 94.53           O  
ATOM   3964  N   CYS A 496      15.677 -14.767 -20.784  1.00 94.20           N  
ATOM   3965  CA  CYS A 496      15.442 -14.460 -19.371  1.00 94.20           C  
ATOM   3966  C   CYS A 496      14.519 -13.240 -19.189  1.00 94.20           C  
ATOM   3967  CB  CYS A 496      16.805 -14.253 -18.698  1.00 94.20           C  
ATOM   3968  O   CYS A 496      13.538 -13.317 -18.448  1.00 94.20           O  
ATOM   3969  SG  CYS A 496      16.594 -14.053 -16.906  1.00 94.20           S  
ATOM   3970  N   ILE A 497      14.778 -12.143 -19.915  1.00 93.19           N  
ATOM   3971  CA  ILE A 497      13.914 -10.952 -19.912  1.00 93.19           C  
ATOM   3972  C   ILE A 497      12.516 -11.314 -20.422  1.00 93.19           C  
ATOM   3973  CB  ILE A 497      14.538  -9.791 -20.726  1.00 93.19           C  
ATOM   3974  O   ILE A 497      11.533 -10.980 -19.771  1.00 93.19           O  
ATOM   3975  CG1 ILE A 497      15.822  -9.276 -20.034  1.00 93.19           C  
ATOM   3976  CG2 ILE A 497      13.536  -8.625 -20.884  1.00 93.19           C  
ATOM   3977  CD1 ILE A 497      16.599  -8.244 -20.862  1.00 93.19           C  
ATOM   3978  N   SER A 498      12.410 -12.043 -21.537  1.00 94.15           N  
ATOM   3979  CA  SER A 498      11.118 -12.428 -22.114  1.00 94.15           C  
ATOM   3980  C   SER A 498      10.273 -13.265 -21.152  1.00 94.15           C  
ATOM   3981  CB  SER A 498      11.328 -13.215 -23.408  1.00 94.15           C  
ATOM   3982  O   SER A 498       9.063 -13.062 -21.086  1.00 94.15           O  
ATOM   3983  OG  SER A 498      10.088 -13.439 -24.047  1.00 94.15           O  
ATOM   3984  N   VAL A 499      10.882 -14.188 -20.401  1.00 94.28           N  
ATOM   3985  CA  VAL A 499      10.176 -14.991 -19.391  1.00 94.28           C  
ATOM   3986  C   VAL A 499       9.773 -14.120 -18.201  1.00 94.28           C  
ATOM   3987  CB  VAL A 499      11.025 -16.201 -18.952  1.00 94.28           C  
ATOM   3988  O   VAL A 499       8.614 -14.155 -17.792  1.00 94.28           O  
ATOM   3989  CG1 VAL A 499      10.398 -16.961 -17.775  1.00 94.28           C  
ATOM   3990  CG2 VAL A 499      11.177 -17.205 -20.104  1.00 94.28           C  
ATOM   3991  N   LYS A 500      10.691 -13.299 -17.671  1.00 91.48           N  
ATOM   3992  CA  LYS A 500      10.419 -12.414 -16.526  1.00 91.48           C  
ATOM   3993  C   LYS A 500       9.283 -11.434 -16.823  1.00 91.48           C  
ATOM   3994  CB  LYS A 500      11.707 -11.664 -16.143  1.00 91.48           C  
ATOM   3995  O   LYS A 500       8.347 -11.322 -16.037  1.00 91.48           O  
ATOM   3996  CG  LYS A 500      11.556 -10.883 -14.824  1.00 91.48           C  
ATOM   3997  CD  LYS A 500      12.764  -9.971 -14.551  1.00 91.48           C  
ATOM   3998  CE  LYS A 500      12.713  -8.661 -15.352  1.00 91.48           C  
ATOM   3999  NZ  LYS A 500      11.728  -7.687 -14.820  1.00 91.48           N  
ATOM   4000  N   GLU A 501       9.367 -10.731 -17.949  1.00 91.83           N  
ATOM   4001  CA  GLU A 501       8.360  -9.748 -18.356  1.00 91.83           C  
ATOM   4002  C   GLU A 501       7.067 -10.418 -18.830  1.00 91.83           C  
ATOM   4003  CB  GLU A 501       8.917  -8.813 -19.443  1.00 91.83           C  
ATOM   4004  O   GLU A 501       5.984  -9.917 -18.547  1.00 91.83           O  
ATOM   4005  CG  GLU A 501      10.173  -8.016 -19.046  1.00 91.83           C  
ATOM   4006  CD  GLU A 501      10.011  -7.139 -17.799  1.00 91.83           C  
ATOM   4007  OE1 GLU A 501      11.043  -6.785 -17.185  1.00 91.83           O  
ATOM   4008  OE2 GLU A 501       8.878  -6.892 -17.350  1.00 91.83           O  
ATOM   4009  N   GLY A 502       7.149 -11.592 -19.467  1.00 90.25           N  
ATOM   4010  CA  GLY A 502       5.971 -12.374 -19.847  1.00 90.25           C  
ATOM   4011  C   GLY A 502       5.134 -12.805 -18.640  1.00 90.25           C  
ATOM   4012  O   GLY A 502       3.911 -12.676 -18.665  1.00 90.25           O  
ATOM   4013  N   ILE A 503       5.781 -13.241 -17.551  1.00 89.15           N  
ATOM   4014  CA  ILE A 503       5.099 -13.560 -16.285  1.00 89.15           C  
ATOM   4015  C   ILE A 503       4.472 -12.298 -15.680  1.00 89.15           C  
ATOM   4016  CB  ILE A 503       6.069 -14.252 -15.297  1.00 89.15           C  
ATOM   4017  O   ILE A 503       3.326 -12.343 -15.236  1.00 89.15           O  
ATOM   4018  CG1 ILE A 503       6.473 -15.650 -15.822  1.00 89.15           C  
ATOM   4019  CG2 ILE A 503       5.435 -14.396 -13.898  1.00 89.15           C  
ATOM   4020  CD1 ILE A 503       7.689 -16.250 -15.103  1.00 89.15           C  
ATOM   4021  N   ALA A 504       5.187 -11.169 -15.688  1.00 85.68           N  
ATOM   4022  CA  ALA A 504       4.666  -9.909 -15.159  1.00 85.68           C  
ATOM   4023  C   ALA A 504       3.410  -9.440 -15.917  1.00 85.68           C  
ATOM   4024  CB  ALA A 504       5.781  -8.856 -15.185  1.00 85.68           C  
ATOM   4025  O   ALA A 504       2.414  -9.097 -15.287  1.00 85.68           O  
ATOM   4026  N   ILE A 505       3.426  -9.488 -17.253  1.00 84.87           N  
ATOM   4027  CA  ILE A 505       2.282  -9.104 -18.095  1.00 84.87           C  
ATOM   4028  C   ILE A 505       1.101 -10.064 -17.896  1.00 84.87           C  
ATOM   4029  CB  ILE A 505       2.715  -9.017 -19.579  1.00 84.87           C  
ATOM   4030  O   ILE A 505      -0.039  -9.615 -17.839  1.00 84.87           O  
ATOM   4031  CG1 ILE A 505       3.722  -7.859 -19.782  1.00 84.87           C  
ATOM   4032  CG2 ILE A 505       1.503  -8.805 -20.509  1.00 84.87           C  
ATOM   4033  CD1 ILE A 505       4.462  -7.911 -21.125  1.00 84.87           C  
ATOM   4034  N   PHE A 506       1.351 -11.369 -17.754  1.00 84.68           N  
ATOM   4035  CA  PHE A 506       0.288 -12.360 -17.556  1.00 84.68           C  
ATOM   4036  C   PHE A 506      -0.417 -12.226 -16.198  1.00 84.68           C  
ATOM   4037  CB  PHE A 506       0.882 -13.763 -17.724  1.00 84.68           C  
ATOM   4038  O   PHE A 506      -1.620 -12.455 -16.100  1.00 84.68           O  
ATOM   4039  CG  PHE A 506      -0.153 -14.866 -17.626  1.00 84.68           C  
ATOM   4040  CD1 PHE A 506      -0.333 -15.568 -16.419  1.00 84.68           C  
ATOM   4041  CD2 PHE A 506      -0.969 -15.160 -18.734  1.00 84.68           C  
ATOM   4042  CE1 PHE A 506      -1.319 -16.566 -16.325  1.00 84.68           C  
ATOM   4043  CE2 PHE A 506      -1.955 -16.159 -18.640  1.00 84.68           C  
ATOM   4044  CZ  PHE A 506      -2.129 -16.862 -17.435  1.00 84.68           C  
ATOM   4045  N   LEU A 507       0.319 -11.850 -15.149  1.00 82.33           N  
ATOM   4046  CA  LEU A 507      -0.246 -11.626 -13.815  1.00 82.33           C  
ATOM   4047  C   LEU A 507      -0.976 -10.279 -13.688  1.00 82.33           C  
ATOM   4048  CB  LEU A 507       0.874 -11.756 -12.768  1.00 82.33           C  
ATOM   4049  O   LEU A 507      -1.717 -10.076 -12.725  1.00 82.33           O  
ATOM   4050  CG  LEU A 507       1.440 -13.180 -12.613  1.00 82.33           C  
ATOM   4051  CD1 LEU A 507       2.629 -13.147 -11.651  1.00 82.33           C  
ATOM   4052  CD2 LEU A 507       0.408 -14.166 -12.060  1.00 82.33           C  
ATOM   4053  N   LEU A 508      -0.787  -9.362 -14.639  1.00 73.25           N  
ATOM   4054  CA  LEU A 508      -1.475  -8.076 -14.663  1.00 73.25           C  
ATOM   4055  C   LEU A 508      -2.943  -8.255 -15.083  1.00 73.25           C  
ATOM   4056  CB  LEU A 508      -0.711  -7.100 -15.581  1.00 73.25           C  
ATOM   4057  O   LEU A 508      -3.246  -8.797 -16.146  1.00 73.25           O  
ATOM   4058  CG  LEU A 508      -0.063  -5.933 -14.822  1.00 73.25           C  
ATOM   4059  CD1 LEU A 508       1.110  -6.349 -13.933  1.00 73.25           C  
ATOM   4060  CD2 LEU A 508       0.485  -4.926 -15.826  1.00 73.25           C  
ATOM   4061  N   ARG A 509      -3.882  -7.771 -14.258  1.00 66.34           N  
ATOM   4062  CA  ARG A 509      -5.313  -7.796 -14.594  1.00 66.34           C  
ATOM   4063  C   ARG A 509      -5.637  -6.786 -15.707  1.00 66.34           C  
ATOM   4064  CB  ARG A 509      -6.190  -7.536 -13.359  1.00 66.34           C  
ATOM   4065  O   ARG A 509      -5.168  -5.651 -15.650  1.00 66.34           O  
ATOM   4066  CG  ARG A 509      -6.528  -8.841 -12.631  1.00 66.34           C  
ATOM   4067  CD  ARG A 509      -7.387  -8.561 -11.396  1.00 66.34           C  
ATOM   4068  NE  ARG A 509      -7.693  -9.811 -10.670  1.00 66.34           N  
ATOM   4069  NH1 ARG A 509      -8.328  -8.846  -8.688  1.00 66.34           N  
ATOM   4070  NH2 ARG A 509      -8.328 -11.070  -8.879  1.00 66.34           N  
ATOM   4071  CZ  ARG A 509      -8.114  -9.903  -9.421  1.00 66.34           C  
ATOM   4072  N   PRO A 510      -6.504  -7.141 -16.676  1.00 62.64           N  
ATOM   4073  CA  PRO A 510      -6.898  -6.230 -17.750  1.00 62.64           C  
ATOM   4074  C   PRO A 510      -7.781  -5.057 -17.291  1.00 62.64           C  
ATOM   4075  CB  PRO A 510      -7.597  -7.099 -18.803  1.00 62.64           C  
ATOM   4076  O   PRO A 510      -7.913  -4.085 -18.028  1.00 62.64           O  
ATOM   4077  CG  PRO A 510      -7.952  -8.410 -18.101  1.00 62.64           C  
ATOM   4078  CD  PRO A 510      -7.049  -8.474 -16.875  1.00 62.64           C  
ATOM   4079  N   SER A 511      -8.381  -5.118 -16.096  1.00 58.14           N  
ATOM   4080  CA  SER A 511      -9.261  -4.061 -15.571  1.00 58.14           C  
ATOM   4081  C   SER A 511      -8.553  -2.725 -15.362  1.00 58.14           C  
ATOM   4082  CB  SER A 511      -9.893  -4.503 -14.246  1.00 58.14           C  
ATOM   4083  O   SER A 511      -9.195  -1.685 -15.465  1.00 58.14           O  
ATOM   4084  OG  SER A 511      -8.915  -4.998 -13.346  1.00 58.14           O  
ATOM   4085  N   ASP A 512      -7.238  -2.737 -15.143  1.00 58.50           N  
ATOM   4086  CA  ASP A 512      -6.523  -1.535 -14.714  1.00 58.50           C  
ATOM   4087  C   ASP A 512      -5.710  -0.921 -15.865  1.00 58.50           C  
ATOM   4088  CB  ASP A 512      -5.704  -1.776 -13.430  1.00 58.50           C  
ATOM   4089  O   ASP A 512      -4.838  -0.095 -15.629  1.00 58.50           O  
ATOM   4090  CG  ASP A 512      -6.298  -2.742 -12.400  1.00 58.50           C  
ATOM   4091  OD1 ASP A 512      -7.541  -2.879 -12.326  1.00 58.50           O  
ATOM   4092  OD2 ASP A 512      -5.489  -3.398 -11.711  1.00 58.50           O  
ATOM   4093  N   LEU A 513      -5.982  -1.301 -17.124  1.00 55.35           N  
ATOM   4094  CA  LEU A 513      -5.202  -0.906 -18.309  1.00 55.35           C  
ATOM   4095  C   LEU A 513      -4.893   0.598 -18.386  1.00 55.35           C  
ATOM   4096  CB  LEU A 513      -5.937  -1.357 -19.587  1.00 55.35           C  
ATOM   4097  O   LEU A 513      -3.824   0.954 -18.867  1.00 55.35           O  
ATOM   4098  CG  LEU A 513      -5.624  -2.805 -20.007  1.00 55.35           C  
ATOM   4099  CD1 LEU A 513      -6.647  -3.276 -21.042  1.00 55.35           C  
ATOM   4100  CD2 LEU A 513      -4.233  -2.934 -20.638  1.00 55.35           C  
ATOM   4101  N   GLN A 514      -5.777   1.477 -17.904  1.00 59.35           N  
ATOM   4102  CA  GLN A 514      -5.545   2.926 -17.930  1.00 59.35           C  
ATOM   4103  C   GLN A 514      -4.439   3.378 -16.961  1.00 59.35           C  
ATOM   4104  CB  GLN A 514      -6.858   3.670 -17.656  1.00 59.35           C  
ATOM   4105  O   GLN A 514      -3.520   4.078 -17.382  1.00 59.35           O  
ATOM   4106  CG  GLN A 514      -7.839   3.563 -18.836  1.00 59.35           C  
ATOM   4107  CD  GLN A 514      -9.130   4.341 -18.596  1.00 59.35           C  
ATOM   4108  NE2 GLN A 514      -9.926   4.583 -19.613  1.00 59.35           N  
ATOM   4109  OE1 GLN A 514      -9.461   4.742 -17.498  1.00 59.35           O  
ATOM   4110  N   SER A 515      -4.477   2.950 -15.696  1.00 62.86           N  
ATOM   4111  CA  SER A 515      -3.434   3.264 -14.700  1.00 62.86           C  
ATOM   4112  C   SER A 515      -2.183   2.397 -14.891  1.00 62.86           C  
ATOM   4113  CB  SER A 515      -4.007   3.091 -13.291  1.00 62.86           C  
ATOM   4114  O   SER A 515      -1.053   2.816 -14.646  1.00 62.86           O  
ATOM   4115  OG  SER A 515      -4.495   1.775 -13.123  1.00 62.86           O  
ATOM   4116  N   ILE A 516      -2.359   1.191 -15.427  1.00 59.44           N  
ATOM   4117  CA  ILE A 516      -1.281   0.299 -15.843  1.00 59.44           C  
ATOM   4118  C   ILE A 516      -0.515   0.878 -17.033  1.00 59.44           C  
ATOM   4119  CB  ILE A 516      -1.869  -1.096 -16.143  1.00 59.44           C  
ATOM   4120  O   ILE A 516       0.696   0.686 -17.096  1.00 59.44           O  
ATOM   4121  CG1 ILE A 516      -2.172  -1.819 -14.812  1.00 59.44           C  
ATOM   4122  CG2 ILE A 516      -0.983  -1.990 -17.019  1.00 59.44           C  
ATOM   4123  CD1 ILE A 516      -2.867  -3.177 -14.997  1.00 59.44           C  
ATOM   4124  N   LEU A 517      -1.148   1.592 -17.970  1.00 65.15           N  
ATOM   4125  CA  LEU A 517      -0.413   2.159 -19.104  1.00 65.15           C  
ATOM   4126  C   LEU A 517       0.622   3.193 -18.637  1.00 65.15           C  
ATOM   4127  CB  LEU A 517      -1.375   2.761 -20.140  1.00 65.15           C  
ATOM   4128  O   LEU A 517       1.696   3.268 -19.228  1.00 65.15           O  
ATOM   4129  CG  LEU A 517      -0.717   2.958 -21.520  1.00 65.15           C  
ATOM   4130  CD1 LEU A 517      -0.660   1.645 -22.311  1.00 65.15           C  
ATOM   4131  CD2 LEU A 517      -1.516   3.967 -22.339  1.00 65.15           C  
ATOM   4132  N   SER A 518       0.364   3.939 -17.555  1.00 67.25           N  
ATOM   4133  CA  SER A 518       1.407   4.763 -16.938  1.00 67.25           C  
ATOM   4134  C   SER A 518       2.401   3.907 -16.150  1.00 67.25           C  
ATOM   4135  CB  SER A 518       0.824   5.890 -16.076  1.00 67.25           C  
ATOM   4136  O   SER A 518       3.610   4.029 -16.322  1.00 67.25           O  
ATOM   4137  OG  SER A 518       0.112   5.422 -14.951  1.00 67.25           O  
ATOM   4138  N   ASP A 519       1.956   2.982 -15.309  1.00 70.11           N  
ATOM   4139  CA  ASP A 519       2.899   2.401 -14.348  1.00 70.11           C  
ATOM   4140  C   ASP A 519       3.685   1.196 -14.904  1.00 70.11           C  
ATOM   4141  CB  ASP A 519       2.171   2.104 -13.037  1.00 70.11           C  
ATOM   4142  O   ASP A 519       4.851   0.989 -14.555  1.00 70.11           O  
ATOM   4143  CG  ASP A 519       1.685   3.355 -12.288  1.00 70.11           C  
ATOM   4144  OD1 ASP A 519       1.898   4.483 -12.793  1.00 70.11           O  
ATOM   4145  OD2 ASP A 519       1.180   3.159 -11.157  1.00 70.11           O  
ATOM   4146  N   ALA A 520       3.076   0.423 -15.802  1.00 77.97           N  
ATOM   4147  CA  ALA A 520       3.583  -0.832 -16.361  1.00 77.97           C  
ATOM   4148  C   ALA A 520       4.113  -0.724 -17.800  1.00 77.97           C  
ATOM   4149  CB  ALA A 520       2.471  -1.876 -16.295  1.00 77.97           C  
ATOM   4150  O   ALA A 520       4.528  -1.740 -18.358  1.00 77.97           O  
ATOM   4151  N   TRP A 521       4.139   0.474 -18.397  1.00 84.55           N  
ATOM   4152  CA  TRP A 521       4.657   0.710 -19.755  1.00 84.55           C  
ATOM   4153  C   TRP A 521       5.987  -0.007 -20.018  1.00 84.55           C  
ATOM   4154  CB  TRP A 521       4.851   2.217 -19.955  1.00 84.55           C  
ATOM   4155  O   TRP A 521       6.141  -0.704 -21.019  1.00 84.55           O  
ATOM   4156  CG  TRP A 521       5.545   2.601 -21.221  1.00 84.55           C  
ATOM   4157  CD1 TRP A 521       6.837   2.989 -21.319  1.00 84.55           C  
ATOM   4158  CD2 TRP A 521       5.011   2.622 -22.580  1.00 84.55           C  
ATOM   4159  CE2 TRP A 521       6.053   3.036 -23.462  1.00 84.55           C  
ATOM   4160  CE3 TRP A 521       3.754   2.337 -23.158  1.00 84.55           C  
ATOM   4161  NE1 TRP A 521       7.134   3.264 -22.637  1.00 84.55           N  
ATOM   4162  CH2 TRP A 521       4.608   2.850 -25.392  1.00 84.55           C  
ATOM   4163  CZ2 TRP A 521       5.869   3.146 -24.847  1.00 84.55           C  
ATOM   4164  CZ3 TRP A 521       3.555   2.451 -24.549  1.00 84.55           C  
ATOM   4165  N   PHE A 522       6.932   0.094 -19.081  1.00 87.17           N  
ATOM   4166  CA  PHE A 522       8.255  -0.505 -19.238  1.00 87.17           C  
ATOM   4167  C   PHE A 522       8.223  -2.033 -19.364  1.00 87.17           C  
ATOM   4168  CB  PHE A 522       9.161  -0.048 -18.093  1.00 87.17           C  
ATOM   4169  O   PHE A 522       9.009  -2.561 -20.144  1.00 87.17           O  
ATOM   4170  CG  PHE A 522       9.572   1.405 -18.213  1.00 87.17           C  
ATOM   4171  CD1 PHE A 522      10.624   1.765 -19.076  1.00 87.17           C  
ATOM   4172  CD2 PHE A 522       8.903   2.402 -17.482  1.00 87.17           C  
ATOM   4173  CE1 PHE A 522      11.031   3.107 -19.175  1.00 87.17           C  
ATOM   4174  CE2 PHE A 522       9.304   3.748 -17.591  1.00 87.17           C  
ATOM   4175  CZ  PHE A 522      10.381   4.098 -18.421  1.00 87.17           C  
ATOM   4176  N   HIS A 523       7.303  -2.743 -18.697  1.00 88.35           N  
ATOM   4177  CA  HIS A 523       7.174  -4.200 -18.856  1.00 88.35           C  
ATOM   4178  C   HIS A 523       6.865  -4.569 -20.313  1.00 88.35           C  
ATOM   4179  CB  HIS A 523       6.086  -4.756 -17.921  1.00 88.35           C  
ATOM   4180  O   HIS A 523       7.494  -5.465 -20.876  1.00 88.35           O  
ATOM   4181  CG  HIS A 523       6.408  -4.617 -16.454  1.00 88.35           C  
ATOM   4182  CD2 HIS A 523       5.683  -3.957 -15.505  1.00 88.35           C  
ATOM   4183  ND1 HIS A 523       7.474  -5.189 -15.809  1.00 88.35           N  
ATOM   4184  CE1 HIS A 523       7.406  -4.870 -14.506  1.00 88.35           C  
ATOM   4185  NE2 HIS A 523       6.320  -4.115 -14.271  1.00 88.35           N  
ATOM   4186  N   PHE A 524       5.966  -3.819 -20.962  1.00 89.52           N  
ATOM   4187  CA  PHE A 524       5.655  -4.010 -22.378  1.00 89.52           C  
ATOM   4188  C   PHE A 524       6.856  -3.703 -23.274  1.00 89.52           C  
ATOM   4189  CB  PHE A 524       4.449  -3.153 -22.783  1.00 89.52           C  
ATOM   4190  O   PHE A 524       7.159  -4.489 -24.171  1.00 89.52           O  
ATOM   4191  CG  PHE A 524       3.154  -3.567 -22.117  1.00 89.52           C  
ATOM   4192  CD1 PHE A 524       2.499  -4.739 -22.538  1.00 89.52           C  
ATOM   4193  CD2 PHE A 524       2.605  -2.793 -21.077  1.00 89.52           C  
ATOM   4194  CE1 PHE A 524       1.299  -5.136 -21.924  1.00 89.52           C  
ATOM   4195  CE2 PHE A 524       1.402  -3.188 -20.466  1.00 89.52           C  
ATOM   4196  CZ  PHE A 524       0.749  -4.359 -20.890  1.00 89.52           C  
ATOM   4197  N   VAL A 525       7.577  -2.604 -23.033  1.00 92.10           N  
ATOM   4198  CA  VAL A 525       8.712  -2.228 -23.891  1.00 92.10           C  
ATOM   4199  C   VAL A 525       9.902  -3.184 -23.735  1.00 92.10           C  
ATOM   4200  CB  VAL A 525       9.139  -0.764 -23.685  1.00 92.10           C  
ATOM   4201  O   VAL A 525      10.528  -3.544 -24.734  1.00 92.10           O  
ATOM   4202  CG1 VAL A 525      10.091  -0.351 -24.807  1.00 92.10           C  
ATOM   4203  CG2 VAL A 525       7.964   0.210 -23.809  1.00 92.10           C  
ATOM   4204  N   PHE A 526      10.198  -3.665 -22.521  1.00 93.57           N  
ATOM   4205  CA  PHE A 526      11.209  -4.708 -22.304  1.00 93.57           C  
ATOM   4206  C   PHE A 526      10.808  -6.036 -22.956  1.00 93.57           C  
ATOM   4207  CB  PHE A 526      11.461  -4.917 -20.803  1.00 93.57           C  
ATOM   4208  O   PHE A 526      11.646  -6.689 -23.581  1.00 93.57           O  
ATOM   4209  CG  PHE A 526      12.352  -3.880 -20.151  1.00 93.57           C  
ATOM   4210  CD1 PHE A 526      13.703  -3.780 -20.534  1.00 93.57           C  
ATOM   4211  CD2 PHE A 526      11.867  -3.065 -19.111  1.00 93.57           C  
ATOM   4212  CE1 PHE A 526      14.542  -2.851 -19.893  1.00 93.57           C  
ATOM   4213  CE2 PHE A 526      12.699  -2.108 -18.504  1.00 93.57           C  
ATOM   4214  CZ  PHE A 526      14.039  -1.998 -18.901  1.00 93.57           C  
ATOM   4215  N   PHE A 527       9.529  -6.416 -22.872  1.00 94.20           N  
ATOM   4216  CA  PHE A 527       9.022  -7.619 -23.528  1.00 94.20           C  
ATOM   4217  C   PHE A 527       9.148  -7.528 -25.053  1.00 94.20           C  
ATOM   4218  CB  PHE A 527       7.573  -7.864 -23.096  1.00 94.20           C  
ATOM   4219  O   PHE A 527       9.709  -8.427 -25.677  1.00 94.20           O  
ATOM   4220  CG  PHE A 527       6.985  -9.130 -23.676  1.00 94.20           C  
ATOM   4221  CD1 PHE A 527       6.073  -9.066 -24.746  1.00 94.20           C  
ATOM   4222  CD2 PHE A 527       7.365 -10.379 -23.152  1.00 94.20           C  
ATOM   4223  CE1 PHE A 527       5.538 -10.250 -25.285  1.00 94.20           C  
ATOM   4224  CE2 PHE A 527       6.835 -11.562 -23.694  1.00 94.20           C  
ATOM   4225  CZ  PHE A 527       5.921 -11.497 -24.760  1.00 94.20           C  
ATOM   4226  N   VAL A 528       8.713  -6.417 -25.657  1.00 94.59           N  
ATOM   4227  CA  VAL A 528       8.828  -6.187 -27.107  1.00 94.59           C  
ATOM   4228  C   VAL A 528      10.291  -6.213 -27.550  1.00 94.59           C  
ATOM   4229  CB  VAL A 528       8.135  -4.871 -27.513  1.00 94.59           C  
ATOM   4230  O   VAL A 528      10.613  -6.867 -28.540  1.00 94.59           O  
ATOM   4231  CG1 VAL A 528       8.408  -4.485 -28.973  1.00 94.59           C  
ATOM   4232  CG2 VAL A 528       6.613  -4.997 -27.365  1.00 94.59           C  
ATOM   4233  N   GLN A 529      11.199  -5.581 -26.801  1.00 95.76           N  
ATOM   4234  CA  GLN A 529      12.632  -5.624 -27.098  1.00 95.76           C  
ATOM   4235  C   GLN A 529      13.170  -7.065 -27.101  1.00 95.76           C  
ATOM   4236  CB  GLN A 529      13.382  -4.774 -26.067  1.00 95.76           C  
ATOM   4237  O   GLN A 529      13.844  -7.467 -28.050  1.00 95.76           O  
ATOM   4238  CG  GLN A 529      14.875  -4.633 -26.415  1.00 95.76           C  
ATOM   4239  CD  GLN A 529      15.802  -4.638 -25.207  1.00 95.76           C  
ATOM   4240  NE2 GLN A 529      17.083  -4.474 -25.443  1.00 95.76           N  
ATOM   4241  OE1 GLN A 529      15.414  -4.788 -24.060  1.00 95.76           O  
ATOM   4242  N   ALA A 530      12.869  -7.850 -26.064  1.00 95.06           N  
ATOM   4243  CA  ALA A 530      13.329  -9.232 -25.953  1.00 95.06           C  
ATOM   4244  C   ALA A 530      12.764 -10.123 -27.073  1.00 95.06           C  
ATOM   4245  CB  ALA A 530      12.944  -9.747 -24.565  1.00 95.06           C  
ATOM   4246  O   ALA A 530      13.507 -10.892 -27.686  1.00 95.06           O  
ATOM   4247  N   VAL A 531      11.476  -9.971 -27.395  1.00 95.21           N  
ATOM   4248  CA  VAL A 531      10.812 -10.703 -28.482  1.00 95.21           C  
ATOM   4249  C   VAL A 531      11.428 -10.364 -29.837  1.00 95.21           C  
ATOM   4250  CB  VAL A 531       9.295 -10.427 -28.476  1.00 95.21           C  
ATOM   4251  O   VAL A 531      11.664 -11.272 -30.628  1.00 95.21           O  
ATOM   4252  CG1 VAL A 531       8.583 -10.978 -29.720  1.00 95.21           C  
ATOM   4253  CG2 VAL A 531       8.643 -11.092 -27.257  1.00 95.21           C  
ATOM   4254  N   LEU A 532      11.754  -9.097 -30.103  1.00 95.38           N  
ATOM   4255  CA  LEU A 532      12.417  -8.698 -31.347  1.00 95.38           C  
ATOM   4256  C   LEU A 532      13.814  -9.315 -31.487  1.00 95.38           C  
ATOM   4257  CB  LEU A 532      12.515  -7.171 -31.409  1.00 95.38           C  
ATOM   4258  O   LEU A 532      14.181  -9.738 -32.584  1.00 95.38           O  
ATOM   4259  CG  LEU A 532      11.182  -6.455 -31.660  1.00 95.38           C  
ATOM   4260  CD1 LEU A 532      11.384  -4.980 -31.334  1.00 95.38           C  
ATOM   4261  CD2 LEU A 532      10.736  -6.593 -33.117  1.00 95.38           C  
ATOM   4262  N   VAL A 533      14.578  -9.423 -30.392  1.00 94.64           N  
ATOM   4263  CA  VAL A 533      15.880 -10.110 -30.404  1.00 94.64           C  
ATOM   4264  C   VAL A 533      15.699 -11.597 -30.695  1.00 94.64           C  
ATOM   4265  CB  VAL A 533      16.669  -9.889 -29.098  1.00 94.64           C  
ATOM   4266  O   VAL A 533      16.347 -12.118 -31.601  1.00 94.64           O  
ATOM   4267  CG1 VAL A 533      17.965 -10.708 -29.057  1.00 94.64           C  
ATOM   4268  CG2 VAL A 533      17.065  -8.416 -28.970  1.00 94.64           C  
ATOM   4269  N   ILE A 534      14.786 -12.277 -29.999  1.00 93.72           N  
ATOM   4270  CA  ILE A 534      14.504 -13.703 -30.222  1.00 93.72           C  
ATOM   4271  C   ILE A 534      14.027 -13.943 -31.664  1.00 93.72           C  
ATOM   4272  CB  ILE A 534      13.490 -14.198 -29.166  1.00 93.72           C  
ATOM   4273  O   ILE A 534      14.532 -14.839 -32.343  1.00 93.72           O  
ATOM   4274  CG1 ILE A 534      14.129 -14.189 -27.757  1.00 93.72           C  
ATOM   4275  CG2 ILE A 534      12.989 -15.609 -29.503  1.00 93.72           C  
ATOM   4276  CD1 ILE A 534      13.114 -14.367 -26.620  1.00 93.72           C  
ATOM   4277  N   LEU A 535      13.124 -13.099 -32.170  1.00 93.98           N  
ATOM   4278  CA  LEU A 535      12.641 -13.144 -33.548  1.00 93.98           C  
ATOM   4279  C   LEU A 535      13.785 -12.944 -34.547  1.00 93.98           C  
ATOM   4280  CB  LEU A 535      11.540 -12.083 -33.726  1.00 93.98           C  
ATOM   4281  O   LEU A 535      13.873 -13.688 -35.519  1.00 93.98           O  
ATOM   4282  CG  LEU A 535      10.919 -12.040 -35.134  1.00 93.98           C  
ATOM   4283  CD1 LEU A 535      10.219 -13.352 -35.497  1.00 93.98           C  
ATOM   4284  CD2 LEU A 535       9.896 -10.907 -35.207  1.00 93.98           C  
ATOM   4285  N   SER A 536      14.699 -12.003 -34.293  1.00 91.51           N  
ATOM   4286  CA  SER A 536      15.868 -11.791 -35.153  1.00 91.51           C  
ATOM   4287  C   SER A 536      16.775 -13.026 -35.209  1.00 91.51           C  
ATOM   4288  CB  SER A 536      16.649 -10.540 -34.730  1.00 91.51           C  
ATOM   4289  O   SER A 536      17.257 -13.384 -36.282  1.00 91.51           O  
ATOM   4290  OG  SER A 536      17.451 -10.744 -33.583  1.00 91.51           O  
ATOM   4291  N   VAL A 537      16.946 -13.742 -34.092  1.00 89.81           N  
ATOM   4292  CA  VAL A 537      17.723 -14.989 -34.052  1.00 89.81           C  
ATOM   4293  C   VAL A 537      17.020 -16.091 -34.845  1.00 89.81           C  
ATOM   4294  CB  VAL A 537      18.016 -15.418 -32.600  1.00 89.81           C  
ATOM   4295  O   VAL A 537      17.670 -16.763 -35.642  1.00 89.81           O  
ATOM   4296  CG1 VAL A 537      18.721 -16.780 -32.538  1.00 89.81           C  
ATOM   4297  CG2 VAL A 537      18.933 -14.396 -31.911  1.00 89.81           C  
ATOM   4298  N   PHE A 538      15.700 -16.246 -34.708  1.00 90.66           N  
ATOM   4299  CA  PHE A 538      14.939 -17.204 -35.518  1.00 90.66           C  
ATOM   4300  C   PHE A 538      15.005 -16.881 -37.014  1.00 90.66           C  
ATOM   4301  CB  PHE A 538      13.482 -17.269 -35.044  1.00 90.66           C  
ATOM   4302  O   PHE A 538      15.272 -17.770 -37.820  1.00 90.66           O  
ATOM   4303  CG  PHE A 538      13.279 -18.109 -33.800  1.00 90.66           C  
ATOM   4304  CD1 PHE A 538      13.547 -19.491 -33.846  1.00 90.66           C  
ATOM   4305  CD2 PHE A 538      12.790 -17.536 -32.613  1.00 90.66           C  
ATOM   4306  CE1 PHE A 538      13.351 -20.289 -32.706  1.00 90.66           C  
ATOM   4307  CE2 PHE A 538      12.582 -18.339 -31.477  1.00 90.66           C  
ATOM   4308  CZ  PHE A 538      12.872 -19.712 -31.519  1.00 90.66           C  
ATOM   4309  N   LEU A 539      14.829 -15.616 -37.398  1.00 90.28           N  
ATOM   4310  CA  LEU A 539      14.942 -15.180 -38.792  1.00 90.28           C  
ATOM   4311  C   LEU A 539      16.352 -15.410 -39.354  1.00 90.28           C  
ATOM   4312  CB  LEU A 539      14.554 -13.695 -38.890  1.00 90.28           C  
ATOM   4313  O   LEU A 539      16.489 -15.788 -40.517  1.00 90.28           O  
ATOM   4314  CG  LEU A 539      13.062 -13.382 -38.689  1.00 90.28           C  
ATOM   4315  CD1 LEU A 539      12.874 -11.865 -38.710  1.00 90.28           C  
ATOM   4316  CD2 LEU A 539      12.184 -14.000 -39.776  1.00 90.28           C  
ATOM   4317  N   TYR A 540      17.388 -15.239 -38.527  1.00 85.22           N  
ATOM   4318  CA  TYR A 540      18.769 -15.549 -38.892  1.00 85.22           C  
ATOM   4319  C   TYR A 540      18.978 -17.054 -39.127  1.00 85.22           C  
ATOM   4320  CB  TYR A 540      19.710 -14.997 -37.812  1.00 85.22           C  
ATOM   4321  O   TYR A 540      19.638 -17.430 -40.093  1.00 85.22           O  
ATOM   4322  CG  TYR A 540      21.183 -15.177 -38.120  1.00 85.22           C  
ATOM   4323  CD1 TYR A 540      21.952 -16.115 -37.405  1.00 85.22           C  
ATOM   4324  CD2 TYR A 540      21.780 -14.405 -39.134  1.00 85.22           C  
ATOM   4325  CE1 TYR A 540      23.323 -16.268 -37.693  1.00 85.22           C  
ATOM   4326  CE2 TYR A 540      23.140 -14.581 -39.451  1.00 85.22           C  
ATOM   4327  OH  TYR A 540      25.236 -15.682 -39.014  1.00 85.22           O  
ATOM   4328  CZ  TYR A 540      23.916 -15.513 -38.726  1.00 85.22           C  
ATOM   4329  N   LEU A 541      18.369 -17.921 -38.306  1.00 85.08           N  
ATOM   4330  CA  LEU A 541      18.405 -19.379 -38.498  1.00 85.08           C  
ATOM   4331  C   LEU A 541      17.668 -19.826 -39.769  1.00 85.08           C  
ATOM   4332  CB  LEU A 541      17.809 -20.091 -37.269  1.00 85.08           C  
ATOM   4333  O   LEU A 541      18.142 -20.726 -40.458  1.00 85.08           O  
ATOM   4334  CG  LEU A 541      18.634 -19.979 -35.976  1.00 85.08           C  
ATOM   4335  CD1 LEU A 541      17.853 -20.608 -34.820  1.00 85.08           C  
ATOM   4336  CD2 LEU A 541      19.988 -20.683 -36.087  1.00 85.08           C  
ATOM   4337  N   PHE A 542      16.546 -19.185 -40.103  1.00 86.84           N  
ATOM   4338  CA  PHE A 542      15.782 -19.451 -41.329  1.00 86.84           C  
ATOM   4339  C   PHE A 542      16.337 -18.760 -42.579  1.00 86.84           C  
ATOM   4340  CB  PHE A 542      14.308 -19.085 -41.117  1.00 86.84           C  
ATOM   4341  O   PHE A 542      15.716 -18.840 -43.637  1.00 86.84           O  
ATOM   4342  CG  PHE A 542      13.563 -20.005 -40.179  1.00 86.84           C  
ATOM   4343  CD1 PHE A 542      13.426 -21.369 -40.498  1.00 86.84           C  
ATOM   4344  CD2 PHE A 542      12.978 -19.499 -39.005  1.00 86.84           C  
ATOM   4345  CE1 PHE A 542      12.729 -22.228 -39.631  1.00 86.84           C  
ATOM   4346  CE2 PHE A 542      12.289 -20.358 -38.133  1.00 86.84           C  
ATOM   4347  CZ  PHE A 542      12.166 -21.723 -38.446  1.00 86.84           C  
ATOM   4348  N   ALA A 543      17.495 -18.099 -42.483  1.00 81.18           N  
ATOM   4349  CA  ALA A 543      18.153 -17.458 -43.616  1.00 81.18           C  
ATOM   4350  C   ALA A 543      17.332 -16.329 -44.291  1.00 81.18           C  
ATOM   4351  CB  ALA A 543      18.653 -18.568 -44.567  1.00 81.18           C  
ATOM   4352  O   ALA A 543      17.560 -15.996 -45.456  1.00 81.18           O  
ATOM   4353  N   TYR A 544      16.404 -15.688 -43.569  1.00 87.61           N  
ATOM   4354  CA  TYR A 544      15.656 -14.533 -44.083  1.00 87.61           C  
ATOM   4355  C   TYR A 544      16.486 -13.252 -44.006  1.00 87.61           C  
ATOM   4356  CB  TYR A 544      14.339 -14.359 -43.318  1.00 87.61           C  
ATOM   4357  O   TYR A 544      17.173 -13.026 -43.024  1.00 87.61           O  
ATOM   4358  CG  TYR A 544      13.310 -15.425 -43.628  1.00 87.61           C  
ATOM   4359  CD1 TYR A 544      12.818 -15.561 -44.942  1.00 87.61           C  
ATOM   4360  CD2 TYR A 544      12.840 -16.276 -42.611  1.00 87.61           C  
ATOM   4361  CE1 TYR A 544      11.876 -16.560 -45.242  1.00 87.61           C  
ATOM   4362  CE2 TYR A 544      11.888 -17.271 -42.905  1.00 87.61           C  
ATOM   4363  OH  TYR A 544      10.507 -18.386 -44.524  1.00 87.61           O  
ATOM   4364  CZ  TYR A 544      11.414 -17.420 -44.227  1.00 87.61           C  
ATOM   4365  N   LYS A 545      16.398 -12.350 -44.990  1.00 84.29           N  
ATOM   4366  CA  LYS A 545      17.174 -11.089 -44.974  1.00 84.29           C  
ATOM   4367  C   LYS A 545      16.704 -10.088 -43.904  1.00 84.29           C  
ATOM   4368  CB  LYS A 545      17.189 -10.459 -46.376  1.00 84.29           C  
ATOM   4369  O   LYS A 545      17.499  -9.285 -43.422  1.00 84.29           O  
ATOM   4370  CG  LYS A 545      17.921 -11.356 -47.391  1.00 84.29           C  
ATOM   4371  CD  LYS A 545      18.088 -10.652 -48.743  1.00 84.29           C  
ATOM   4372  CE  LYS A 545      18.861 -11.554 -49.715  1.00 84.29           C  
ATOM   4373  NZ  LYS A 545      19.179 -10.850 -50.982  1.00 84.29           N  
ATOM   4374  N   GLU A 546      15.450 -10.199 -43.468  1.00 86.99           N  
ATOM   4375  CA  GLU A 546      14.797  -9.247 -42.559  1.00 86.99           C  
ATOM   4376  C   GLU A 546      15.254  -9.319 -41.088  1.00 86.99           C  
ATOM   4377  CB  GLU A 546      13.267  -9.410 -42.652  1.00 86.99           C  
ATOM   4378  O   GLU A 546      14.860  -8.461 -40.296  1.00 86.99           O  
ATOM   4379  CG  GLU A 546      12.691  -9.247 -44.070  1.00 86.99           C  
ATOM   4380  CD  GLU A 546      13.101  -7.934 -44.754  1.00 86.99           C  
ATOM   4381  OE1 GLU A 546      13.282  -7.978 -45.990  1.00 86.99           O  
ATOM   4382  OE2 GLU A 546      13.288  -6.929 -44.033  1.00 86.99           O  
ATOM   4383  N   TYR A 547      16.111 -10.275 -40.676  1.00 88.99           N  
ATOM   4384  CA  TYR A 547      16.591 -10.294 -39.276  1.00 88.99           C  
ATOM   4385  C   TYR A 547      17.323  -8.996 -38.903  1.00 88.99           C  
ATOM   4386  CB  TYR A 547      17.497 -11.500 -38.940  1.00 88.99           C  
ATOM   4387  O   TYR A 547      17.322  -8.619 -37.731  1.00 88.99           O  
ATOM   4388  CG  TYR A 547      18.822 -11.501 -39.658  1.00 88.99           C  
ATOM   4389  CD1 TYR A 547      18.921 -12.238 -40.835  1.00 88.99           C  
ATOM   4390  CD2 TYR A 547      19.877 -10.664 -39.259  1.00 88.99           C  
ATOM   4391  CE1 TYR A 547      19.895 -11.929 -41.783  1.00 88.99           C  
ATOM   4392  CE2 TYR A 547      20.886 -10.362 -40.188  1.00 88.99           C  
ATOM   4393  OH  TYR A 547      21.463 -10.403 -42.562  1.00 88.99           O  
ATOM   4394  CZ  TYR A 547      20.808 -10.912 -41.495  1.00 88.99           C  
ATOM   4395  N   LEU A 548      17.936  -8.304 -39.875  1.00 88.37           N  
ATOM   4396  CA  LEU A 548      18.662  -7.060 -39.627  1.00 88.37           C  
ATOM   4397  C   LEU A 548      17.716  -5.934 -39.191  1.00 88.37           C  
ATOM   4398  CB  LEU A 548      19.470  -6.679 -40.882  1.00 88.37           C  
ATOM   4399  O   LEU A 548      18.042  -5.205 -38.258  1.00 88.37           O  
ATOM   4400  CG  LEU A 548      20.352  -5.426 -40.700  1.00 88.37           C  
ATOM   4401  CD1 LEU A 548      21.414  -5.621 -39.611  1.00 88.37           C  
ATOM   4402  CD2 LEU A 548      21.067  -5.104 -42.010  1.00 88.37           C  
ATOM   4403  N   ALA A 549      16.536  -5.829 -39.808  1.00 91.44           N  
ATOM   4404  CA  ALA A 549      15.538  -4.826 -39.445  1.00 91.44           C  
ATOM   4405  C   ALA A 549      15.047  -5.033 -38.003  1.00 91.44           C  
ATOM   4406  CB  ALA A 549      14.389  -4.889 -40.460  1.00 91.44           C  
ATOM   4407  O   ALA A 549      15.048  -4.095 -37.203  1.00 91.44           O  
ATOM   4408  N   CYS A 550      14.719  -6.279 -37.636  1.00 92.98           N  
ATOM   4409  CA  CYS A 550      14.335  -6.624 -36.266  1.00 92.98           C  
ATOM   4410  C   CYS A 550      15.459  -6.336 -35.260  1.00 92.98           C  
ATOM   4411  CB  CYS A 550      13.931  -8.103 -36.200  1.00 92.98           C  
ATOM   4412  O   CYS A 550      15.193  -5.797 -34.187  1.00 92.98           O  
ATOM   4413  SG  CYS A 550      12.419  -8.398 -37.157  1.00 92.98           S  
ATOM   4414  N   LEU A 551      16.709  -6.656 -35.609  1.00 91.46           N  
ATOM   4415  CA  LEU A 551      17.867  -6.452 -34.737  1.00 91.46           C  
ATOM   4416  C   LEU A 551      18.137  -4.965 -34.468  1.00 91.46           C  
ATOM   4417  CB  LEU A 551      19.086  -7.138 -35.381  1.00 91.46           C  
ATOM   4418  O   LEU A 551      18.370  -4.579 -33.323  1.00 91.46           O  
ATOM   4419  CG  LEU A 551      20.355  -7.114 -34.512  1.00 91.46           C  
ATOM   4420  CD1 LEU A 551      20.188  -7.969 -33.257  1.00 91.46           C  
ATOM   4421  CD2 LEU A 551      21.537  -7.664 -35.312  1.00 91.46           C  
ATOM   4422  N   VAL A 552      18.082  -4.121 -35.504  1.00 92.92           N  
ATOM   4423  CA  VAL A 552      18.295  -2.671 -35.369  1.00 92.92           C  
ATOM   4424  C   VAL A 552      17.181  -2.034 -34.539  1.00 92.92           C  
ATOM   4425  CB  VAL A 552      18.422  -2.002 -36.752  1.00 92.92           C  
ATOM   4426  O   VAL A 552      17.467  -1.225 -33.655  1.00 92.92           O  
ATOM   4427  CG1 VAL A 552      18.472  -0.470 -36.661  1.00 92.92           C  
ATOM   4428  CG2 VAL A 552      19.714  -2.450 -37.450  1.00 92.92           C  
ATOM   4429  N   LEU A 553      15.925  -2.436 -34.760  1.00 94.11           N  
ATOM   4430  CA  LEU A 553      14.791  -1.936 -33.982  1.00 94.11           C  
ATOM   4431  C   LEU A 553      14.893  -2.362 -32.509  1.00 94.11           C  
ATOM   4432  CB  LEU A 553      13.489  -2.379 -34.674  1.00 94.11           C  
ATOM   4433  O   LEU A 553      14.689  -1.540 -31.617  1.00 94.11           O  
ATOM   4434  CG  LEU A 553      12.256  -1.555 -34.248  1.00 94.11           C  
ATOM   4435  CD1 LEU A 553      11.288  -1.406 -35.421  1.00 94.11           C  
ATOM   4436  CD2 LEU A 553      11.477  -2.205 -33.110  1.00 94.11           C  
ATOM   4437  N   ALA A 554      15.305  -3.605 -32.243  1.00 94.34           N  
ATOM   4438  CA  ALA A 554      15.565  -4.091 -30.889  1.00 94.34           C  
ATOM   4439  C   ALA A 554      16.707  -3.334 -30.191  1.00 94.34           C  
ATOM   4440  CB  ALA A 554      15.895  -5.582 -30.955  1.00 94.34           C  
ATOM   4441  O   ALA A 554      16.613  -3.043 -28.999  1.00 94.34           O  
ATOM   4442  N   MET A 555      17.775  -2.994 -30.918  1.00 93.89           N  
ATOM   4443  CA  MET A 555      18.895  -2.211 -30.390  1.00 93.89           C  
ATOM   4444  C   MET A 555      18.460  -0.785 -30.031  1.00 93.89           C  
ATOM   4445  CB  MET A 555      20.036  -2.208 -31.417  1.00 93.89           C  
ATOM   4446  O   MET A 555      18.737  -0.326 -28.923  1.00 93.89           O  
ATOM   4447  CG  MET A 555      21.239  -1.370 -30.964  1.00 93.89           C  
ATOM   4448  SD  MET A 555      22.565  -1.223 -32.191  1.00 93.89           S  
ATOM   4449  CE  MET A 555      21.722  -0.297 -33.505  1.00 93.89           C  
ATOM   4450  N   ALA A 556      17.757  -0.094 -30.934  1.00 95.05           N  
ATOM   4451  CA  ALA A 556      17.264   1.262 -30.692  1.00 95.05           C  
ATOM   4452  C   ALA A 556      16.307   1.304 -29.489  1.00 95.05           C  
ATOM   4453  CB  ALA A 556      16.591   1.769 -31.973  1.00 95.05           C  
ATOM   4454  O   ALA A 556      16.457   2.137 -28.593  1.00 95.05           O  
ATOM   4455  N   LEU A 557      15.380   0.344 -29.421  1.00 94.57           N  
ATOM   4456  CA  LEU A 557      14.464   0.198 -28.292  1.00 94.57           C  
ATOM   4457  C   LEU A 557      15.204  -0.151 -26.991  1.00 94.57           C  
ATOM   4458  CB  LEU A 557      13.422  -0.871 -28.659  1.00 94.57           C  
ATOM   4459  O   LEU A 557      14.859   0.346 -25.922  1.00 94.57           O  
ATOM   4460  CG  LEU A 557      12.172  -0.845 -27.766  1.00 94.57           C  
ATOM   4461  CD1 LEU A 557      11.414   0.475 -27.948  1.00 94.57           C  
ATOM   4462  CD2 LEU A 557      11.253  -2.002 -28.156  1.00 94.57           C  
ATOM   4463  N   GLY A 558      16.265  -0.957 -27.081  1.00 94.21           N  
ATOM   4464  CA  GLY A 558      17.109  -1.325 -25.949  1.00 94.21           C  
ATOM   4465  C   GLY A 558      17.776  -0.127 -25.280  1.00 94.21           C  
ATOM   4466  O   GLY A 558      17.798  -0.054 -24.047  1.00 94.21           O  
ATOM   4467  N   TRP A 559      18.264   0.829 -26.074  1.00 95.45           N  
ATOM   4468  CA  TRP A 559      18.813   2.089 -25.571  1.00 95.45           C  
ATOM   4469  C   TRP A 559      17.733   3.019 -25.013  1.00 95.45           C  
ATOM   4470  CB  TRP A 559      19.647   2.770 -26.660  1.00 95.45           C  
ATOM   4471  O   TRP A 559      17.958   3.619 -23.968  1.00 95.45           O  
ATOM   4472  CG  TRP A 559      20.986   2.135 -26.881  1.00 95.45           C  
ATOM   4473  CD1 TRP A 559      21.359   1.397 -27.951  1.00 95.45           C  
ATOM   4474  CD2 TRP A 559      22.145   2.158 -25.993  1.00 95.45           C  
ATOM   4475  CE2 TRP A 559      23.193   1.403 -26.599  1.00 95.45           C  
ATOM   4476  CE3 TRP A 559      22.411   2.737 -24.732  1.00 95.45           C  
ATOM   4477  NE1 TRP A 559      22.660   0.955 -27.788  1.00 95.45           N  
ATOM   4478  CH2 TRP A 559      24.677   1.823 -24.736  1.00 95.45           C  
ATOM   4479  CZ2 TRP A 559      24.443   1.232 -25.990  1.00 95.45           C  
ATOM   4480  CZ3 TRP A 559      23.664   2.571 -24.110  1.00 95.45           C  
ATOM   4481  N   ALA A 560      16.540   3.084 -25.612  1.00 93.37           N  
ATOM   4482  CA  ALA A 560      15.419   3.832 -25.028  1.00 93.37           C  
ATOM   4483  C   ALA A 560      15.016   3.278 -23.645  1.00 93.37           C  
ATOM   4484  CB  ALA A 560      14.247   3.812 -26.016  1.00 93.37           C  
ATOM   4485  O   ALA A 560      14.796   4.034 -22.698  1.00 93.37           O  
ATOM   4486  N   ASN A 561      15.028   1.951 -23.489  1.00 93.31           N  
ATOM   4487  CA  ASN A 561      14.766   1.264 -22.223  1.00 93.31           C  
ATOM   4488  C   ASN A 561      15.783   1.581 -21.115  1.00 93.31           C  
ATOM   4489  CB  ASN A 561      14.723  -0.246 -22.500  1.00 93.31           C  
ATOM   4490  O   ASN A 561      15.476   1.379 -19.940  1.00 93.31           O  
ATOM   4491  CG  ASN A 561      13.408  -0.730 -23.066  1.00 93.31           C  
ATOM   4492  ND2 ASN A 561      13.380  -1.928 -23.610  1.00 93.31           N  
ATOM   4493  OD1 ASN A 561      12.402  -0.048 -23.005  1.00 93.31           O  
ATOM   4494  N   MET A 562      16.965   2.126 -21.435  1.00 92.08           N  
ATOM   4495  CA  MET A 562      17.901   2.594 -20.404  1.00 92.08           C  
ATOM   4496  C   MET A 562      17.323   3.713 -19.540  1.00 92.08           C  
ATOM   4497  CB  MET A 562      19.226   3.065 -21.019  1.00 92.08           C  
ATOM   4498  O   MET A 562      17.713   3.841 -18.378  1.00 92.08           O  
ATOM   4499  CG  MET A 562      20.087   1.876 -21.427  1.00 92.08           C  
ATOM   4500  SD  MET A 562      20.640   1.015 -19.939  1.00 92.08           S  
ATOM   4501  CE  MET A 562      21.543  -0.350 -20.655  1.00 92.08           C  
ATOM   4502  N   LEU A 563      16.342   4.463 -20.058  1.00 91.00           N  
ATOM   4503  CA  LEU A 563      15.638   5.492 -19.300  1.00 91.00           C  
ATOM   4504  C   LEU A 563      14.978   4.921 -18.034  1.00 91.00           C  
ATOM   4505  CB  LEU A 563      14.618   6.175 -20.229  1.00 91.00           C  
ATOM   4506  O   LEU A 563      14.895   5.623 -17.033  1.00 91.00           O  
ATOM   4507  CG  LEU A 563      13.948   7.431 -19.637  1.00 91.00           C  
ATOM   4508  CD1 LEU A 563      14.952   8.556 -19.382  1.00 91.00           C  
ATOM   4509  CD2 LEU A 563      12.893   7.963 -20.607  1.00 91.00           C  
ATOM   4510  N   TYR A 564      14.603   3.637 -18.008  1.00 89.57           N  
ATOM   4511  CA  TYR A 564      14.054   2.979 -16.817  1.00 89.57           C  
ATOM   4512  C   TYR A 564      14.966   3.103 -15.583  1.00 89.57           C  
ATOM   4513  CB  TYR A 564      13.847   1.496 -17.135  1.00 89.57           C  
ATOM   4514  O   TYR A 564      14.500   3.354 -14.470  1.00 89.57           O  
ATOM   4515  CG  TYR A 564      13.313   0.705 -15.961  1.00 89.57           C  
ATOM   4516  CD1 TYR A 564      14.186  -0.072 -15.172  1.00 89.57           C  
ATOM   4517  CD2 TYR A 564      11.944   0.761 -15.653  1.00 89.57           C  
ATOM   4518  CE1 TYR A 564      13.687  -0.792 -14.070  1.00 89.57           C  
ATOM   4519  CE2 TYR A 564      11.438   0.010 -14.579  1.00 89.57           C  
ATOM   4520  OH  TYR A 564      11.793  -1.420 -12.716  1.00 89.57           O  
ATOM   4521  CZ  TYR A 564      12.308  -0.747 -13.774  1.00 89.57           C  
ATOM   4522  N   TYR A 565      16.281   2.974 -15.772  1.00 90.71           N  
ATOM   4523  CA  TYR A 565      17.253   2.981 -14.678  1.00 90.71           C  
ATOM   4524  C   TYR A 565      17.538   4.384 -14.119  1.00 90.71           C  
ATOM   4525  CB  TYR A 565      18.526   2.256 -15.117  1.00 90.71           C  
ATOM   4526  O   TYR A 565      18.238   4.524 -13.116  1.00 90.71           O  
ATOM   4527  CG  TYR A 565      18.319   0.768 -15.321  1.00 90.71           C  
ATOM   4528  CD1 TYR A 565      18.313  -0.092 -14.205  1.00 90.71           C  
ATOM   4529  CD2 TYR A 565      18.135   0.243 -16.614  1.00 90.71           C  
ATOM   4530  CE1 TYR A 565      18.169  -1.481 -14.381  1.00 90.71           C  
ATOM   4531  CE2 TYR A 565      17.956  -1.143 -16.786  1.00 90.71           C  
ATOM   4532  OH  TYR A 565      17.893  -3.354 -15.859  1.00 90.71           O  
ATOM   4533  CZ  TYR A 565      18.003  -2.012 -15.677  1.00 90.71           C  
ATOM   4534  N   THR A 566      16.941   5.430 -14.694  1.00 89.83           N  
ATOM   4535  CA  THR A 566      16.998   6.786 -14.123  1.00 89.83           C  
ATOM   4536  C   THR A 566      16.180   6.928 -12.839  1.00 89.83           C  
ATOM   4537  CB  THR A 566      16.547   7.845 -15.127  1.00 89.83           C  
ATOM   4538  O   THR A 566      16.499   7.777 -12.010  1.00 89.83           O  
ATOM   4539  CG2 THR A 566      17.432   7.859 -16.374  1.00 89.83           C  
ATOM   4540  OG1 THR A 566      15.200   7.655 -15.467  1.00 89.83           O  
ATOM   4541  N   ARG A 567      15.204   6.036 -12.606  1.00 86.18           N  
ATOM   4542  CA  ARG A 567      14.341   6.000 -11.409  1.00 86.18           C  
ATOM   4543  C   ARG A 567      15.105   5.866 -10.086  1.00 86.18           C  
ATOM   4544  CB  ARG A 567      13.354   4.828 -11.549  1.00 86.18           C  
ATOM   4545  O   ARG A 567      14.581   6.239  -9.042  1.00 86.18           O  
ATOM   4546  CG  ARG A 567      12.329   5.024 -12.678  1.00 86.18           C  
ATOM   4547  CD  ARG A 567      11.486   3.753 -12.849  1.00 86.18           C  
ATOM   4548  NE  ARG A 567      10.372   3.964 -13.790  1.00 86.18           N  
ATOM   4549  NH1 ARG A 567       9.251   1.997 -13.379  1.00 86.18           N  
ATOM   4550  NH2 ARG A 567       8.298   3.549 -14.642  1.00 86.18           N  
ATOM   4551  CZ  ARG A 567       9.329   3.168 -13.946  1.00 86.18           C  
ATOM   4552  N   GLY A 568      16.329   5.334 -10.103  1.00 82.26           N  
ATOM   4553  CA  GLY A 568      17.140   5.164  -8.891  1.00 82.26           C  
ATOM   4554  C   GLY A 568      17.670   6.478  -8.308  1.00 82.26           C  
ATOM   4555  O   GLY A 568      17.886   6.564  -7.099  1.00 82.26           O  
ATOM   4556  N   PHE A 569      17.849   7.502  -9.146  1.00 84.72           N  
ATOM   4557  CA  PHE A 569      18.334   8.819  -8.739  1.00 84.72           C  
ATOM   4558  C   PHE A 569      17.163   9.792  -8.621  1.00 84.72           C  
ATOM   4559  CB  PHE A 569      19.377   9.320  -9.746  1.00 84.72           C  
ATOM   4560  O   PHE A 569      16.289   9.805  -9.481  1.00 84.72           O  
ATOM   4561  CG  PHE A 569      20.596   8.426  -9.863  1.00 84.72           C  
ATOM   4562  CD1 PHE A 569      21.586   8.453  -8.863  1.00 84.72           C  
ATOM   4563  CD2 PHE A 569      20.740   7.559 -10.964  1.00 84.72           C  
ATOM   4564  CE1 PHE A 569      22.717   7.624  -8.965  1.00 84.72           C  
ATOM   4565  CE2 PHE A 569      21.872   6.731 -11.067  1.00 84.72           C  
ATOM   4566  CZ  PHE A 569      22.861   6.764 -10.068  1.00 84.72           C  
ATOM   4567  N   GLN A 570      17.154  10.628  -7.582  1.00 86.22           N  
ATOM   4568  CA  GLN A 570      16.067  11.585  -7.354  1.00 86.22           C  
ATOM   4569  C   GLN A 570      15.940  12.594  -8.496  1.00 86.22           C  
ATOM   4570  CB  GLN A 570      16.299  12.270  -6.003  1.00 86.22           C  
ATOM   4571  O   GLN A 570      14.867  12.730  -9.076  1.00 86.22           O  
ATOM   4572  CG  GLN A 570      15.170  13.241  -5.617  1.00 86.22           C  
ATOM   4573  CD  GLN A 570      15.321  13.751  -4.187  1.00 86.22           C  
ATOM   4574  NE2 GLN A 570      14.538  14.721  -3.776  1.00 86.22           N  
ATOM   4575  OE1 GLN A 570      16.127  13.258  -3.416  1.00 86.22           O  
ATOM   4576  N   SER A 571      17.048  13.239  -8.871  1.00 86.47           N  
ATOM   4577  CA  SER A 571      17.081  14.236  -9.946  1.00 86.47           C  
ATOM   4578  C   SER A 571      16.579  13.666 -11.272  1.00 86.47           C  
ATOM   4579  CB  SER A 571      18.496  14.808 -10.085  1.00 86.47           C  
ATOM   4580  O   SER A 571      15.650  14.203 -11.865  1.00 86.47           O  
ATOM   4581  OG  SER A 571      19.457  13.773 -10.234  1.00 86.47           O  
ATOM   4582  N   MET A 572      17.140  12.538 -11.711  1.00 90.02           N  
ATOM   4583  CA  MET A 572      16.802  11.928 -13.003  1.00 90.02           C  
ATOM   4584  C   MET A 572      15.436  11.232 -12.996  1.00 90.02           C  
ATOM   4585  CB  MET A 572      17.917  10.967 -13.437  1.00 90.02           C  
ATOM   4586  O   MET A 572      14.741  11.228 -14.012  1.00 90.02           O  
ATOM   4587  CG  MET A 572      19.279  11.657 -13.551  1.00 90.02           C  
ATOM   4588  SD  MET A 572      19.309  12.940 -14.832  1.00 90.02           S  
ATOM   4589  CE  MET A 572      20.800  13.859 -14.367  1.00 90.02           C  
ATOM   4590  N   GLY A 573      15.021  10.686 -11.852  1.00 87.12           N  
ATOM   4591  CA  GLY A 573      13.719  10.053 -11.683  1.00 87.12           C  
ATOM   4592  C   GLY A 573      12.565  11.034 -11.889  1.00 87.12           C  
ATOM   4593  O   GLY A 573      11.611  10.700 -12.591  1.00 87.12           O  
ATOM   4594  N   MET A 574      12.684  12.262 -11.370  1.00 88.17           N  
ATOM   4595  CA  MET A 574      11.695  13.325 -11.601  1.00 88.17           C  
ATOM   4596  C   MET A 574      11.552  13.650 -13.097  1.00 88.17           C  
ATOM   4597  CB  MET A 574      12.070  14.583 -10.802  1.00 88.17           C  
ATOM   4598  O   MET A 574      10.433  13.675 -13.611  1.00 88.17           O  
ATOM   4599  CG  MET A 574      11.944  14.365  -9.287  1.00 88.17           C  
ATOM   4600  SD  MET A 574      12.355  15.803  -8.257  1.00 88.17           S  
ATOM   4601  CE  MET A 574      14.105  16.065  -8.645  1.00 88.17           C  
ATOM   4602  N   TYR A 575      12.666  13.791 -13.827  1.00 88.25           N  
ATOM   4603  CA  TYR A 575      12.641  14.035 -15.277  1.00 88.25           C  
ATOM   4604  C   TYR A 575      11.996  12.890 -16.064  1.00 88.25           C  
ATOM   4605  CB  TYR A 575      14.060  14.280 -15.808  1.00 88.25           C  
ATOM   4606  O   TYR A 575      11.227  13.141 -16.992  1.00 88.25           O  
ATOM   4607  CG  TYR A 575      14.644  15.620 -15.419  1.00 88.25           C  
ATOM   4608  CD1 TYR A 575      14.106  16.801 -15.964  1.00 88.25           C  
ATOM   4609  CD2 TYR A 575      15.728  15.694 -14.527  1.00 88.25           C  
ATOM   4610  CE1 TYR A 575      14.639  18.051 -15.599  1.00 88.25           C  
ATOM   4611  CE2 TYR A 575      16.248  16.941 -14.136  1.00 88.25           C  
ATOM   4612  OH  TYR A 575      16.202  19.335 -14.322  1.00 88.25           O  
ATOM   4613  CZ  TYR A 575      15.702  18.124 -14.676  1.00 88.25           C  
ATOM   4614  N   SER A 576      12.259  11.632 -15.697  1.00 88.05           N  
ATOM   4615  CA  SER A 576      11.641  10.486 -16.375  1.00 88.05           C  
ATOM   4616  C   SER A 576      10.118  10.472 -16.211  1.00 88.05           C  
ATOM   4617  CB  SER A 576      12.247   9.174 -15.877  1.00 88.05           C  
ATOM   4618  O   SER A 576       9.415  10.179 -17.180  1.00 88.05           O  
ATOM   4619  OG  SER A 576      11.629   8.070 -16.520  1.00 88.05           O  
ATOM   4620  N   VAL A 577       9.606  10.822 -15.026  1.00 86.13           N  
ATOM   4621  CA  VAL A 577       8.160  10.949 -14.777  1.00 86.13           C  
ATOM   4622  C   VAL A 577       7.558  12.082 -15.609  1.00 86.13           C  
ATOM   4623  CB  VAL A 577       7.880  11.176 -13.277  1.00 86.13           C  
ATOM   4624  O   VAL A 577       6.491  11.904 -16.197  1.00 86.13           O  
ATOM   4625  CG1 VAL A 577       6.397  11.451 -12.996  1.00 86.13           C  
ATOM   4626  CG2 VAL A 577       8.272   9.947 -12.448  1.00 86.13           C  
ATOM   4627  N   MET A 578       8.249  13.223 -15.700  1.00 88.55           N  
ATOM   4628  CA  MET A 578       7.808  14.358 -16.516  1.00 88.55           C  
ATOM   4629  C   MET A 578       7.704  13.981 -17.994  1.00 88.55           C  
ATOM   4630  CB  MET A 578       8.756  15.548 -16.340  1.00 88.55           C  
ATOM   4631  O   MET A 578       6.649  14.179 -18.589  1.00 88.55           O  
ATOM   4632  CG  MET A 578       8.645  16.172 -14.947  1.00 88.55           C  
ATOM   4633  SD  MET A 578       9.894  17.436 -14.618  1.00 88.55           S  
ATOM   4634  CE  MET A 578       9.346  18.687 -15.798  1.00 88.55           C  
ATOM   4635  N   ILE A 579       8.745  13.363 -18.566  1.00 89.58           N  
ATOM   4636  CA  ILE A 579       8.739  12.898 -19.963  1.00 89.58           C  
ATOM   4637  C   ILE A 579       7.545  11.973 -20.211  1.00 89.58           C  
ATOM   4638  CB  ILE A 579      10.079  12.199 -20.302  1.00 89.58           C  
ATOM   4639  O   ILE A 579       6.828  12.128 -21.197  1.00 89.58           O  
ATOM   4640  CG1 ILE A 579      11.220  13.239 -20.353  1.00 89.58           C  
ATOM   4641  CG2 ILE A 579      10.006  11.441 -21.643  1.00 89.58           C  
ATOM   4642  CD1 ILE A 579      12.624  12.619 -20.397  1.00 89.58           C  
ATOM   4643  N   GLN A 580       7.297  11.035 -19.298  1.00 85.81           N  
ATOM   4644  CA  GLN A 580       6.212  10.079 -19.446  1.00 85.81           C  
ATOM   4645  C   GLN A 580       4.824  10.738 -19.418  1.00 85.81           C  
ATOM   4646  CB  GLN A 580       6.367   9.016 -18.358  1.00 85.81           C  
ATOM   4647  O   GLN A 580       4.002  10.457 -20.293  1.00 85.81           O  
ATOM   4648  CG  GLN A 580       5.329   7.926 -18.586  1.00 85.81           C  
ATOM   4649  CD  GLN A 580       5.480   6.742 -17.660  1.00 85.81           C  
ATOM   4650  NE2 GLN A 580       4.721   5.731 -17.968  1.00 85.81           N  
ATOM   4651  OE1 GLN A 580       6.250   6.689 -16.707  1.00 85.81           O  
ATOM   4652  N   LYS A 581       4.556  11.610 -18.435  1.00 86.82           N  
ATOM   4653  CA  LYS A 581       3.262  12.302 -18.319  1.00 86.82           C  
ATOM   4654  C   LYS A 581       3.019  13.251 -19.498  1.00 86.82           C  
ATOM   4655  CB  LYS A 581       3.142  13.042 -16.971  1.00 86.82           C  
ATOM   4656  O   LYS A 581       1.929  13.229 -20.061  1.00 86.82           O  
ATOM   4657  CG  LYS A 581       2.714  12.133 -15.798  1.00 86.82           C  
ATOM   4658  CD  LYS A 581       2.301  12.969 -14.567  1.00 86.82           C  
ATOM   4659  CE  LYS A 581       1.603  12.148 -13.465  1.00 86.82           C  
ATOM   4660  NZ  LYS A 581       1.012  13.000 -12.381  1.00 86.82           N  
ATOM   4661  N   VAL A 582       4.032  14.018 -19.909  1.00 90.74           N  
ATOM   4662  CA  VAL A 582       3.932  14.971 -21.028  1.00 90.74           C  
ATOM   4663  C   VAL A 582       3.667  14.254 -22.355  1.00 90.74           C  
ATOM   4664  CB  VAL A 582       5.205  15.834 -21.104  1.00 90.74           C  
ATOM   4665  O   VAL A 582       2.797  14.667 -23.122  1.00 90.74           O  
ATOM   4666  CG1 VAL A 582       5.210  16.725 -22.344  1.00 90.74           C  
ATOM   4667  CG2 VAL A 582       5.324  16.765 -19.888  1.00 90.74           C  
ATOM   4668  N   ILE A 583       4.352  13.132 -22.618  1.00 89.50           N  
ATOM   4669  CA  ILE A 583       4.107  12.338 -23.831  1.00 89.50           C  
ATOM   4670  C   ILE A 583       2.667  11.810 -23.859  1.00 89.50           C  
ATOM   4671  CB  ILE A 583       5.151  11.206 -23.981  1.00 89.50           C  
ATOM   4672  O   ILE A 583       1.990  11.932 -24.882  1.00 89.50           O  
ATOM   4673  CG1 ILE A 583       6.523  11.814 -24.357  1.00 89.50           C  
ATOM   4674  CG2 ILE A 583       4.731  10.182 -25.058  1.00 89.50           C  
ATOM   4675  CD1 ILE A 583       7.680  10.806 -24.320  1.00 89.50           C  
ATOM   4676  N   LEU A 584       2.190  11.236 -22.749  1.00 85.49           N  
ATOM   4677  CA  LEU A 584       0.869  10.610 -22.695  1.00 85.49           C  
ATOM   4678  C   LEU A 584      -0.272  11.638 -22.766  1.00 85.49           C  
ATOM   4679  CB  LEU A 584       0.786   9.746 -21.421  1.00 85.49           C  
ATOM   4680  O   LEU A 584      -1.272  11.394 -23.437  1.00 85.49           O  
ATOM   4681  CG  LEU A 584      -0.461   8.843 -21.353  1.00 85.49           C  
ATOM   4682  CD1 LEU A 584      -0.390   7.687 -22.353  1.00 85.49           C  
ATOM   4683  CD2 LEU A 584      -0.593   8.231 -19.957  1.00 85.49           C  
ATOM   4684  N   HIS A 585      -0.132  12.774 -22.079  1.00 86.96           N  
ATOM   4685  CA  HIS A 585      -1.202  13.761 -21.957  1.00 86.96           C  
ATOM   4686  C   HIS A 585      -1.234  14.775 -23.108  1.00 86.96           C  
ATOM   4687  CB  HIS A 585      -1.090  14.457 -20.596  1.00 86.96           C  
ATOM   4688  O   HIS A 585      -2.321  15.061 -23.614  1.00 86.96           O  
ATOM   4689  CG  HIS A 585      -2.261  15.363 -20.321  1.00 86.96           C  
ATOM   4690  CD2 HIS A 585      -3.480  14.999 -19.819  1.00 86.96           C  
ATOM   4691  ND1 HIS A 585      -2.314  16.712 -20.574  1.00 86.96           N  
ATOM   4692  CE1 HIS A 585      -3.516  17.165 -20.195  1.00 86.96           C  
ATOM   4693  NE2 HIS A 585      -4.291  16.140 -19.792  1.00 86.96           N  
ATOM   4694  N   ASP A 586      -0.077  15.288 -23.540  1.00 92.67           N  
ATOM   4695  CA  ASP A 586      -0.006  16.422 -24.473  1.00 92.67           C  
ATOM   4696  C   ASP A 586       0.361  15.968 -25.886  1.00 92.67           C  
ATOM   4697  CB  ASP A 586       0.988  17.483 -23.965  1.00 92.67           C  
ATOM   4698  O   ASP A 586      -0.361  16.248 -26.847  1.00 92.67           O  
ATOM   4699  CG  ASP A 586       0.669  17.985 -22.557  1.00 92.67           C  
ATOM   4700  OD1 ASP A 586      -0.530  18.005 -22.194  1.00 92.67           O  
ATOM   4701  OD2 ASP A 586       1.636  18.291 -21.826  1.00 92.67           O  
ATOM   4702  N   VAL A 587       1.454  15.206 -26.020  1.00 92.10           N  
ATOM   4703  CA  VAL A 587       2.011  14.845 -27.335  1.00 92.10           C  
ATOM   4704  C   VAL A 587       1.050  13.963 -28.128  1.00 92.10           C  
ATOM   4705  CB  VAL A 587       3.393  14.177 -27.213  1.00 92.10           C  
ATOM   4706  O   VAL A 587       0.884  14.187 -29.323  1.00 92.10           O  
ATOM   4707  CG1 VAL A 587       3.991  13.823 -28.581  1.00 92.10           C  
ATOM   4708  CG2 VAL A 587       4.391  15.098 -26.495  1.00 92.10           C  
ATOM   4709  N   LEU A 588       0.371  13.000 -27.495  1.00 90.21           N  
ATOM   4710  CA  LEU A 588      -0.609  12.154 -28.190  1.00 90.21           C  
ATOM   4711  C   LEU A 588      -1.825  12.947 -28.699  1.00 90.21           C  
ATOM   4712  CB  LEU A 588      -1.058  11.003 -27.274  1.00 90.21           C  
ATOM   4713  O   LEU A 588      -2.267  12.718 -29.827  1.00 90.21           O  
ATOM   4714  CG  LEU A 588       0.003   9.914 -27.029  1.00 90.21           C  
ATOM   4715  CD1 LEU A 588      -0.564   8.876 -26.063  1.00 90.21           C  
ATOM   4716  CD2 LEU A 588       0.408   9.179 -28.311  1.00 90.21           C  
ATOM   4717  N   LYS A 589      -2.341  13.904 -27.911  1.00 90.41           N  
ATOM   4718  CA  LYS A 589      -3.460  14.773 -28.324  1.00 90.41           C  
ATOM   4719  C   LYS A 589      -3.049  15.680 -29.482  1.00 90.41           C  
ATOM   4720  CB  LYS A 589      -3.955  15.630 -27.147  1.00 90.41           C  
ATOM   4721  O   LYS A 589      -3.777  15.793 -30.467  1.00 90.41           O  
ATOM   4722  CG  LYS A 589      -4.612  14.820 -26.021  1.00 90.41           C  
ATOM   4723  CD  LYS A 589      -5.077  15.770 -24.906  1.00 90.41           C  
ATOM   4724  CE  LYS A 589      -5.455  15.001 -23.634  1.00 90.41           C  
ATOM   4725  NZ  LYS A 589      -5.484  15.906 -22.459  1.00 90.41           N  
ATOM   4726  N   PHE A 590      -1.859  16.273 -29.393  1.00 93.15           N  
ATOM   4727  CA  PHE A 590      -1.282  17.067 -30.473  1.00 93.15           C  
ATOM   4728  C   PHE A 590      -1.076  16.238 -31.741  1.00 93.15           C  
ATOM   4729  CB  PHE A 590       0.037  17.673 -29.993  1.00 93.15           C  
ATOM   4730  O   PHE A 590      -1.489  16.661 -32.818  1.00 93.15           O  
ATOM   4731  CG  PHE A 590       0.901  18.218 -31.112  1.00 93.15           C  
ATOM   4732  CD1 PHE A 590       1.867  17.391 -31.721  1.00 93.15           C  
ATOM   4733  CD2 PHE A 590       0.748  19.547 -31.546  1.00 93.15           C  
ATOM   4734  CE1 PHE A 590       2.658  17.882 -32.773  1.00 93.15           C  
ATOM   4735  CE2 PHE A 590       1.578  20.046 -32.565  1.00 93.15           C  
ATOM   4736  CZ  PHE A 590       2.513  19.212 -33.196  1.00 93.15           C  
ATOM   4737  N   LEU A 591      -0.487  15.044 -31.622  1.00 92.51           N  
ATOM   4738  CA  LEU A 591      -0.196  14.175 -32.758  1.00 92.51           C  
ATOM   4739  C   LEU A 591      -1.481  13.785 -33.496  1.00 92.51           C  
ATOM   4740  CB  LEU A 591       0.580  12.942 -32.259  1.00 92.51           C  
ATOM   4741  O   LEU A 591      -1.487  13.750 -34.722  1.00 92.51           O  
ATOM   4742  CG  LEU A 591       1.113  12.043 -33.387  1.00 92.51           C  
ATOM   4743  CD1 LEU A 591       2.261  12.706 -34.153  1.00 92.51           C  
ATOM   4744  CD2 LEU A 591       1.619  10.721 -32.813  1.00 92.51           C  
ATOM   4745  N   PHE A 592      -2.581  13.559 -32.773  1.00 93.30           N  
ATOM   4746  CA  PHE A 592      -3.886  13.284 -33.373  1.00 93.30           C  
ATOM   4747  C   PHE A 592      -4.387  14.445 -34.249  1.00 93.30           C  
ATOM   4748  CB  PHE A 592      -4.881  12.946 -32.256  1.00 93.30           C  
ATOM   4749  O   PHE A 592      -4.747  14.232 -35.409  1.00 93.30           O  
ATOM   4750  CG  PHE A 592      -6.262  12.606 -32.772  1.00 93.30           C  
ATOM   4751  CD1 PHE A 592      -7.285  13.573 -32.755  1.00 93.30           C  
ATOM   4752  CD2 PHE A 592      -6.515  11.327 -33.301  1.00 93.30           C  
ATOM   4753  CE1 PHE A 592      -8.559  13.258 -33.262  1.00 93.30           C  
ATOM   4754  CE2 PHE A 592      -7.788  11.013 -33.807  1.00 93.30           C  
ATOM   4755  CZ  PHE A 592      -8.810  11.978 -33.787  1.00 93.30           C  
ATOM   4756  N   VAL A 593      -4.359  15.678 -33.732  1.00 93.98           N  
ATOM   4757  CA  VAL A 593      -4.769  16.879 -34.487  1.00 93.98           C  
ATOM   4758  C   VAL A 593      -3.816  17.146 -35.656  1.00 93.98           C  
ATOM   4759  CB  VAL A 593      -4.855  18.108 -33.560  1.00 93.98           C  
ATOM   4760  O   VAL A 593      -4.256  17.434 -36.769  1.00 93.98           O  
ATOM   4761  CG1 VAL A 593      -5.246  19.382 -34.321  1.00 93.98           C  
ATOM   4762  CG2 VAL A 593      -5.901  17.892 -32.458  1.00 93.98           C  
ATOM   4763  N   TYR A 594      -2.511  16.996 -35.428  1.00 93.72           N  
ATOM   4764  CA  TYR A 594      -1.487  17.190 -36.448  1.00 93.72           C  
ATOM   4765  C   TYR A 594      -1.630  16.197 -37.606  1.00 93.72           C  
ATOM   4766  CB  TYR A 594      -0.100  17.085 -35.805  1.00 93.72           C  
ATOM   4767  O   TYR A 594      -1.612  16.614 -38.761  1.00 93.72           O  
ATOM   4768  CG  TYR A 594       1.020  17.185 -36.821  1.00 93.72           C  
ATOM   4769  CD1 TYR A 594       1.787  16.048 -37.148  1.00 93.72           C  
ATOM   4770  CD2 TYR A 594       1.247  18.404 -37.487  1.00 93.72           C  
ATOM   4771  CE1 TYR A 594       2.793  16.139 -38.130  1.00 93.72           C  
ATOM   4772  CE2 TYR A 594       2.240  18.492 -38.480  1.00 93.72           C  
ATOM   4773  OH  TYR A 594       3.989  17.454 -39.743  1.00 93.72           O  
ATOM   4774  CZ  TYR A 594       3.019  17.361 -38.798  1.00 93.72           C  
ATOM   4775  N   ILE A 595      -1.836  14.903 -37.324  1.00 93.63           N  
ATOM   4776  CA  ILE A 595      -2.053  13.881 -38.358  1.00 93.63           C  
ATOM   4777  C   ILE A 595      -3.303  14.207 -39.184  1.00 93.63           C  
ATOM   4778  CB  ILE A 595      -2.112  12.465 -37.732  1.00 93.63           C  
ATOM   4779  O   ILE A 595      -3.268  14.072 -40.405  1.00 93.63           O  
ATOM   4780  CG1 ILE A 595      -0.695  12.029 -37.289  1.00 93.63           C  
ATOM   4781  CG2 ILE A 595      -2.680  11.423 -38.719  1.00 93.63           C  
ATOM   4782  CD1 ILE A 595      -0.672  10.748 -36.444  1.00 93.63           C  
ATOM   4783  N   LEU A 596      -4.386  14.685 -38.561  1.00 94.69           N  
ATOM   4784  CA  LEU A 596      -5.599  15.083 -39.282  1.00 94.69           C  
ATOM   4785  C   LEU A 596      -5.308  16.196 -40.301  1.00 94.69           C  
ATOM   4786  CB  LEU A 596      -6.678  15.458 -38.249  1.00 94.69           C  
ATOM   4787  O   LEU A 596      -5.709  16.086 -41.462  1.00 94.69           O  
ATOM   4788  CG  LEU A 596      -8.086  15.694 -38.833  1.00 94.69           C  
ATOM   4789  CD1 LEU A 596      -9.125  15.518 -37.723  1.00 94.69           C  
ATOM   4790  CD2 LEU A 596      -8.286  17.101 -39.407  1.00 94.69           C  
ATOM   4791  N   PHE A 597      -4.567  17.233 -39.902  1.00 93.85           N  
ATOM   4792  CA  PHE A 597      -4.159  18.301 -40.819  1.00 93.85           C  
ATOM   4793  C   PHE A 597      -3.171  17.812 -41.877  1.00 93.85           C  
ATOM   4794  CB  PHE A 597      -3.585  19.487 -40.033  1.00 93.85           C  
ATOM   4795  O   PHE A 597      -3.354  18.109 -43.055  1.00 93.85           O  
ATOM   4796  CG  PHE A 597      -4.569  20.296 -39.202  1.00 93.85           C  
ATOM   4797  CD1 PHE A 597      -5.967  20.116 -39.293  1.00 93.85           C  
ATOM   4798  CD2 PHE A 597      -4.062  21.288 -38.345  1.00 93.85           C  
ATOM   4799  CE1 PHE A 597      -6.836  20.901 -38.517  1.00 93.85           C  
ATOM   4800  CE2 PHE A 597      -4.930  22.066 -37.559  1.00 93.85           C  
ATOM   4801  CZ  PHE A 597      -6.319  21.871 -37.643  1.00 93.85           C  
ATOM   4802  N   LEU A 598      -2.169  17.023 -41.494  1.00 93.78           N  
ATOM   4803  CA  LEU A 598      -1.167  16.489 -42.412  1.00 93.78           C  
ATOM   4804  C   LEU A 598      -1.810  15.650 -43.527  1.00 93.78           C  
ATOM   4805  CB  LEU A 598      -0.157  15.673 -41.589  1.00 93.78           C  
ATOM   4806  O   LEU A 598      -1.491  15.835 -44.699  1.00 93.78           O  
ATOM   4807  CG  LEU A 598       1.017  15.112 -42.407  1.00 93.78           C  
ATOM   4808  CD1 LEU A 598       1.908  16.218 -42.967  1.00 93.78           C  
ATOM   4809  CD2 LEU A 598       1.867  14.212 -41.511  1.00 93.78           C  
ATOM   4810  N   LEU A 599      -2.757  14.772 -43.182  1.00 94.00           N  
ATOM   4811  CA  LEU A 599      -3.494  13.965 -44.156  1.00 94.00           C  
ATOM   4812  C   LEU A 599      -4.400  14.840 -45.036  1.00 94.00           C  
ATOM   4813  CB  LEU A 599      -4.318  12.888 -43.423  1.00 94.00           C  
ATOM   4814  O   LEU A 599      -4.391  14.692 -46.257  1.00 94.00           O  
ATOM   4815  CG  LEU A 599      -3.508  11.816 -42.665  1.00 94.00           C  
ATOM   4816  CD1 LEU A 599      -4.463  10.942 -41.853  1.00 94.00           C  
ATOM   4817  CD2 LEU A 599      -2.716  10.890 -43.578  1.00 94.00           C  
ATOM   4818  N   GLY A 600      -5.156  15.768 -44.437  1.00 94.41           N  
ATOM   4819  CA  GLY A 600      -6.085  16.640 -45.164  1.00 94.41           C  
ATOM   4820  C   GLY A 600      -5.386  17.544 -46.184  1.00 94.41           C  
ATOM   4821  O   GLY A 600      -5.747  17.551 -47.362  1.00 94.41           O  
ATOM   4822  N   PHE A 601      -4.342  18.257 -45.755  1.00 93.98           N  
ATOM   4823  CA  PHE A 601      -3.534  19.098 -46.642  1.00 93.98           C  
ATOM   4824  C   PHE A 601      -2.689  18.266 -47.613  1.00 93.98           C  
ATOM   4825  CB  PHE A 601      -2.663  20.055 -45.818  1.00 93.98           C  
ATOM   4826  O   PHE A 601      -2.519  18.675 -48.761  1.00 93.98           O  
ATOM   4827  CG  PHE A 601      -3.416  21.264 -45.291  1.00 93.98           C  
ATOM   4828  CD1 PHE A 601      -3.509  22.424 -46.084  1.00 93.98           C  
ATOM   4829  CD2 PHE A 601      -4.007  21.252 -44.014  1.00 93.98           C  
ATOM   4830  CE1 PHE A 601      -4.177  23.562 -45.597  1.00 93.98           C
[truncated: 125,631 more chars]
