# Supplementary material for: Structural screens identify candidate human homologs of insect chemoreceptors and cryptic Drosophila gustatory receptor-like proteins
Source: eLife. 2023 Feb 20;12:e85537. doi: 10.7554/eLife.85537 (PMC9998090; doi:10.7554/eLife.85537)
Supplement: Source data 1. — Models of proteins analyzed in this work, either downloaded from the AlphaFold Protein Structure Database or, where not already available, predicted using the AlphaFold2 algorithm implemented in ColabFold (Mirdita et al., 2022). The four-letter code in the filename represents the first letter of the genus and the first three letters of the species (e.g., ‘Dmel’ = D. melanogaster); species names are given in full in the figures. [file elife-85537-data1.zip › MpusGRL1_AF-C1MGH9-F1-model_v3.pdb]

HEADER                                            01-JUN-22                     
TITLE     ALPHAFOLD MONOMER V2.0 PREDICTION FOR UNCHARACTERIZED PROTEIN         
TITLE    2 (C1MGH9)                                                             
COMPND    MOL_ID: 1;                                                            
COMPND   2 MOLECULE: UNCHARACTERIZED PROTEIN;                                   
COMPND   3 CHAIN: A                                                             
SOURCE    MOL_ID: 1;                                                            
SOURCE   2 ORGANISM_SCIENTIFIC: MICROMONAS PUSILLA (STRAIN CCMP1545);           
SOURCE   3 ORGANISM_TAXID: 564608                                               
REMARK   1                                                                      
REMARK   1 REFERENCE 1                                                          
REMARK   1  AUTH   JOHN JUMPER, RICHARD EVANS, ALEXANDER PRITZEL, TIM GREEN,    
REMARK   1  AUTH 2 MICHAEL FIGURNOV, OLAF RONNEBERGER, KATHRYN TUNYASUVUNAKOOL, 
REMARK   1  AUTH 3 RUSS BATES, AUGUSTIN ZIDEK, ANNA POTAPENKO, ALEX BRIDGLAND,  
REMARK   1  AUTH 4 CLEMENS MEYER, SIMON A A KOHL, ANDREW J BALLARD,             
REMARK   1  AUTH 5 ANDREW COWIE, BERNARDINO ROMERA-PAREDES, STANISLAV NIKOLOV,  
REMARK   1  AUTH 6 RISHUB JAIN, JONAS ADLER, TREVOR BACK, STIG PETERSEN,        
REMARK   1  AUTH 7 DAVID REIMAN, ELLEN CLANCY, MICHAL ZIELINSKI,                
REMARK   1  AUTH 8 MARTIN STEINEGGER, MICHALINA PACHOLSKA, TAMAS BERGHAMMER,    
REMARK   1  AUTH 9 DAVID SILVER, ORIOL VINYALS, ANDREW W SENIOR,                
REMARK   1  AUTH10 KORAY KAVUKCUOGLU, PUSHMEET KOHLI, DEMIS HASSABIS            
REMARK   1  TITL   HIGHLY ACCURATE PROTEIN STRUCTURE PREDICTION WITH ALPHAFOLD  
REMARK   1  REF    NATURE                        V. 596   583 2021              
REMARK   1  REFN                   ISSN 0028-0836                               
REMARK   1  PMID   34265844                                                     
REMARK   1  DOI    10.1038/s41586-021-03819-2                                   
REMARK   1                                                                      
REMARK   1 DISCLAIMERS                                                          
REMARK   1 ALPHAFOLD DATA, COPYRIGHT (2021) DEEPMIND TECHNOLOGIES LIMITED. THE  
REMARK   1 INFORMATION PROVIDED IS THEORETICAL MODELLING ONLY AND CAUTION SHOULD
REMARK   1 BE EXERCISED IN ITS USE. IT IS PROVIDED "AS-IS" WITHOUT ANY WARRANTY 
REMARK   1 OF ANY KIND, WHETHER EXPRESSED OR IMPLIED. NO WARRANTY IS GIVEN THAT 
REMARK   1 USE OF THE INFORMATION SHALL NOT INFRINGE THE RIGHTS OF ANY THIRD    
REMARK   1 PARTY. THE INFORMATION IS NOT INTENDED TO BE A SUBSTITUTE FOR        
REMARK   1 PROFESSIONAL MEDICAL ADVICE, DIAGNOSIS, OR TREATMENT, AND DOES NOT   
REMARK   1 CONSTITUTE MEDICAL OR OTHER PROFESSIONAL ADVICE. IT IS AVAILABLE FOR 
REMARK   1 ACADEMIC AND COMMERCIAL PURPOSES, UNDER CC-BY 4.0 LICENCE.           
DBREF  XXXX A    1   701  UNP    C1MGH9   C1MGH9_MICPC     1    701             
SEQRES   1 A  701  MET ALA ARG ARG ILE ASP SER VAL PRO ASN ILE ALA GLU          
SEQRES   2 A  701  THR LEU GLY GLU SER SER MET SER ARG VAL LEU PRO THR          
SEQRES   3 A  701  HIS PRO ILE ALA ARG ARG ARG THR ALA THR GLY ALA GLU          
SEQRES   4 A  701  ASP GLY ARG ALA SER ALA GLY ALA GLU ALA SER GLU GLU          
SEQRES   5 A  701  PRO PRO SER SER SER GLY VAL ARG ARG THR ARG THR GLU          
SEQRES   6 A  701  PRO VAL ASP ASP ALA ASP GLY ASP GLY VAL GLY GLY GLY          
SEQRES   7 A  701  GLY GLY ASP ASP GLY GLY GLY GLY ASP ASP GLY GLY GLY          
SEQRES   8 A  701  GLY GLY GLY ASP ASP ASP ASP TYR PRO PHE SER SER PRO          
SEQRES   9 A  701  PRO SER PRO SER SER ALA ARG ALA SER GLU ASP GLU ARG          
SEQRES  10 A  701  GLY VAL VAL ASP GLU LEU PRO ALA LEU ARG SER PHE ALA          
SEQRES  11 A  701  ARG LEU LEU ARG VAL VAL CYS VAL VAL PRO SER ARG LEU          
SEQRES  12 A  701  PRO LEU SER GLU ARG ASP ALA ASP ALA ALA ALA ALA PHE          
SEQRES  13 A  701  ALA ALA SER ALA ARG ARG ALA ARG ALA THR GLU ALA GLU          
SEQRES  14 A  701  GLY ILE VAL GLU LEU ALA PRO LEU LEU SER THR ALA THR          
SEQRES  15 A  701  PRO PRO GLY ALA SER PRO ARG ARG ARG ARG ARG ARG ARG          
SEQRES  16 A  701  ALA ALA ARG ALA LEU ALA ASP VAL PHE CYS VAL LEU ALA          
SEQRES  17 A  701  THR MET LEU LEU GLY LEU VAL ALA PRO LEU TYR ARG ALA          
SEQRES  18 A  701  ARG TYR GLU VAL VAL ASN ALA PRO ASP ALA ALA VAL THR          
SEQRES  19 A  701  ARG LEU ASP ALA LYS ALA PHE ALA PHE LEU CYS MET HIS          
SEQRES  20 A  701  PHE TYR VAL CYS TRP TYR SER LEU GLN VAL ARG TYR CYS          
SEQRES  21 A  701  ALA ARG PHE SER LEU ALA ASP VAL LEU PHE MET ARG ALA          
SEQRES  22 A  701  ALA GLY SER GLY ALA CYS PRO ALA ARG HIS ARG LYS ARG          
SEQRES  23 A  701  TYR ASP ASP ALA PRO SER THR ARG PHE ALA THR PRO SER          
SEQRES  24 A  701  PRO ARG HIS ARG HIS VAL ILE SER THR VAL HIS ASP ALA          
SEQRES  25 A  701  TYR VAL GLY ILE VAL LYS ARG GLN SER TRP ARG GLU LEU          
SEQRES  26 A  701  LEU ARG LEU LEU LEU PRO PHE VAL VAL LEU LYS LEU ALA          
SEQRES  27 A  701  ALA THR ALA TYR VAL HIS VAL GLY GLY GLY ALA ARG LYS          
SEQRES  28 A  701  GLU THR VAL SER TYR ALA ILE PRO GLY TRP TRP ARG ARG          
SEQRES  29 A  701  ARG ARG ARG GLY GLY GLY ASP ALA ALA SER LEU THR GLY          
SEQRES  30 A  701  VAL GLY LYS ALA VAL ALA VAL SER VAL GLY PHE VAL SER          
SEQRES  31 A  701  GLU SER TYR MET ALA ALA VAL PHE LEU THR THR CYS VAL          
SEQRES  32 A  701  LEU PHE ARG LEU THR CYS ALA LEU VAL LEU LEU LYS LEU          
SEQRES  33 A  701  ASN ALA PHE LEU VAL MET MET ARG GLY THR ASP ASP ASP          
SEQRES  34 A  701  ASP ASP GLU ALA ALA ALA ALA PRO ALA ALA THR ASP ASP          
SEQRES  35 A  701  ASP ASP ASP ASP ASP ASP ASP ASP ALA ASP SER LEU ARG          
SEQRES  36 A  701  SER THR GLY ALA PRO ARG ARG GLU ARG ASP GLU THR SER          
SEQRES  37 A  701  ARG ALA THR THR THR THR THR THR ALA ALA ALA THR ALA          
SEQRES  38 A  701  THR THR THR THR ARG SER ASN HIS ARG ALA VAL MET SER          
SEQRES  39 A  701  GLU HIS LEU ASN LEU ARG PHE VAL LEU ASN ALA LEU GLY          
SEQRES  40 A  701  LYS ARG PHE ARG LEU PHE LEU VAL LEU THR LEU LEU LEU          
SEQRES  41 A  701  THR LEU ILE GLU THR VAL VAL SER LEU TYR GLU LEU VAL          
SEQRES  42 A  701  LEU ASP PHE ALA VAL ALA ALA LYS ARG SER SER GLY GLY          
SEQRES  43 A  701  GLY GLY VAL SER GLY VAL ILE ALA VAL LEU ALA ARG ALA          
SEQRES  44 A  701  ASP LEU LEU LEU ASN ASN ALA LEU HIS LEU ALA GLY ILE          
SEQRES  45 A  701  GLY MET ASN VAL ARG ALA ALA THR LEU ILE THR HIS ARG          
SEQRES  46 A  701  LEU GLN ARG VAL VAL GLY HIS PHE SER GLN GLN HIS ALA          
SEQRES  47 A  701  ALA TYR THR MET LEU ASP SER ASP ASP ASP ASP ASP ASP          
SEQRES  48 A  701  GLY GLY ASP ASP GLU GLY GLY GLY GLY GLY ASP ASP ASP          
SEQRES  49 A  701  VAL GLU ASN SER ARG ARG ARG ARG ARG ARG SER SER ALA          
SEQRES  50 A  701  ARG ARG ARG VAL ASP ALA PHE ILE GLU ARG ASP ALA VAL          
SEQRES  51 A  701  LEU GLY HIS PHE ARG ASP ARG PRO LEU GLY ILE SER ILE          
SEQRES  52 A  701  TYR GLY PHE PHE VAL ASP ARG TYR THR ILE ARG THR LEU          
SEQRES  53 A  701  ASP GLY VAL VAL PHE GLY SER VAL ILE PHE ILE VAL SER          
SEQRES  54 A  701  ARG ALA LEU MET ASP ALA ALA ARG ALA ASP GLY GLU              
CRYST1    1.000    1.000    1.000  90.00  90.00  90.00 P 1           1          
ORIGX1      1.000000  0.000000  0.000000        0.00000                         
ORIGX2      0.000000  1.000000  0.000000        0.00000                         
ORIGX3      0.000000  0.000000  1.000000        0.00000                         
SCALE1      1.000000  0.000000  0.000000        0.00000                         
SCALE2      0.000000  1.000000  0.000000        0.00000                         
SCALE3      0.000000  0.000000  1.000000        0.00000                         
MODEL        1                                                                  
ATOM      1  N   MET A   1     -22.394 -30.859  14.028  1.00 34.25           N  
ATOM      2  CA  MET A   1     -21.829 -29.487  14.059  1.00 34.25           C  
ATOM      3  C   MET A   1     -20.907 -29.134  12.882  1.00 34.25           C  
ATOM      4  CB  MET A   1     -21.177 -29.169  15.414  1.00 34.25           C  
ATOM      5  O   MET A   1     -20.805 -27.955  12.590  1.00 34.25           O  
ATOM      6  CG  MET A   1     -22.125 -28.312  16.261  1.00 34.25           C  
ATOM      7  SD  MET A   1     -21.427 -27.859  17.865  1.00 34.25           S  
ATOM      8  CE  MET A   1     -22.695 -26.703  18.459  1.00 34.25           C  
ATOM      9  N   ALA A   2     -20.296 -30.084  12.155  1.00 28.52           N  
ATOM     10  CA  ALA A   2     -19.412 -29.771  11.015  1.00 28.52           C  
ATOM     11  C   ALA A   2     -20.118 -29.425   9.678  1.00 28.52           C  
ATOM     12  CB  ALA A   2     -18.426 -30.935  10.851  1.00 28.52           C  
ATOM     13  O   ALA A   2     -19.470 -28.892   8.794  1.00 28.52           O  
ATOM     14  N   ARG A   3     -21.433 -29.667   9.524  1.00 27.14           N  
ATOM     15  CA  ARG A   3     -22.184 -29.382   8.274  1.00 27.14           C  
ATOM     16  C   ARG A   3     -22.895 -28.018   8.227  1.00 27.14           C  
ATOM     17  CB  ARG A   3     -23.167 -30.524   7.941  1.00 27.14           C  
ATOM     18  O   ARG A   3     -23.565 -27.724   7.252  1.00 27.14           O  
ATOM     19  CG  ARG A   3     -22.474 -31.850   7.600  1.00 27.14           C  
ATOM     20  CD  ARG A   3     -23.499 -32.876   7.092  1.00 27.14           C  
ATOM     21  NE  ARG A   3     -22.987 -34.257   7.202  1.00 27.14           N  
ATOM     22  NH1 ARG A   3     -24.686 -35.316   6.066  1.00 27.14           N  
ATOM     23  NH2 ARG A   3     -23.074 -36.527   7.014  1.00 27.14           N  
ATOM     24  CZ  ARG A   3     -23.584 -35.354   6.761  1.00 27.14           C  
ATOM     25  N   ARG A   4     -22.780 -27.184   9.270  1.00 32.81           N  
ATOM     26  CA  ARG A   4     -23.439 -25.857   9.340  1.00 32.81           C  
ATOM     27  C   ARG A   4     -22.516 -24.683   8.982  1.00 32.81           C  
ATOM     28  CB  ARG A   4     -24.158 -25.668  10.697  1.00 32.81           C  
ATOM     29  O   ARG A   4     -22.911 -23.537   9.132  1.00 32.81           O  
ATOM     30  CG  ARG A   4     -25.683 -25.545  10.529  1.00 32.81           C  
ATOM     31  CD  ARG A   4     -26.366 -25.228  11.868  1.00 32.81           C  
ATOM     32  NE  ARG A   4     -27.835 -25.373  11.785  1.00 32.81           N  
ATOM     33  NH1 ARG A   4     -28.429 -23.936  13.489  1.00 32.81           N  
ATOM     34  NH2 ARG A   4     -30.009 -25.068  12.411  1.00 32.81           N  
ATOM     35  CZ  ARG A   4     -28.744 -24.795  12.559  1.00 32.81           C  
ATOM     36  N   ILE A   5     -21.285 -24.971   8.551  1.00 39.88           N  
ATOM     37  CA  ILE A   5     -20.282 -23.961   8.168  1.00 39.88           C  
ATOM     38  C   ILE A   5     -20.315 -23.688   6.652  1.00 39.88           C  
ATOM     39  CB  ILE A   5     -18.891 -24.369   8.723  1.00 39.88           C  
ATOM     40  O   ILE A   5     -19.876 -22.626   6.222  1.00 39.88           O  
ATOM     41  CG1 ILE A   5     -18.943 -24.386  10.274  1.00 39.88           C  
ATOM     42  CG2 ILE A   5     -17.769 -23.429   8.243  1.00 39.88           C  
ATOM     43  CD1 ILE A   5     -17.669 -24.893  10.963  1.00 39.88           C  
ATOM     44  N   ASP A   6     -20.919 -24.575   5.856  1.00 31.91           N  
ATOM     45  CA  ASP A   6     -20.984 -24.432   4.394  1.00 31.91           C  
ATOM     46  C   ASP A   6     -22.144 -23.547   3.900  1.00 31.91           C  
ATOM     47  CB  ASP A   6     -20.998 -25.828   3.745  1.00 31.91           C  
ATOM     48  O   ASP A   6     -22.261 -23.309   2.704  1.00 31.91           O  
ATOM     49  CG  ASP A   6     -19.707 -26.618   4.000  1.00 31.91           C  
ATOM     50  OD1 ASP A   6     -18.629 -25.987   4.113  1.00 31.91           O  
ATOM     51  OD2 ASP A   6     -19.813 -27.856   4.151  1.00 31.91           O  
ATOM     52  N   SER A   7     -22.990 -23.017   4.794  1.00 29.95           N  
ATOM     53  CA  SER A   7     -24.162 -22.203   4.426  1.00 29.95           C  
ATOM     54  C   SER A   7     -24.018 -20.707   4.729  1.00 29.95           C  
ATOM     55  CB  SER A   7     -25.437 -22.792   5.038  1.00 29.95           C  
ATOM     56  O   SER A   7     -25.024 -20.014   4.855  1.00 29.95           O  
ATOM     57  OG  SER A   7     -25.470 -22.563   6.435  1.00 29.95           O  
ATOM     58  N   VAL A   8     -22.796 -20.188   4.885  1.00 36.72           N  
ATOM     59  CA  VAL A   8     -22.582 -18.733   4.971  1.00 36.72           C  
ATOM     60  C   VAL A   8     -22.552 -18.180   3.541  1.00 36.72           C  
ATOM     61  CB  VAL A   8     -21.302 -18.371   5.745  1.00 36.72           C  
ATOM     62  O   VAL A   8     -21.633 -18.537   2.798  1.00 36.72           O  
ATOM     63  CG1 VAL A   8     -21.147 -16.848   5.871  1.00 36.72           C  
ATOM     64  CG2 VAL A   8     -21.330 -18.955   7.165  1.00 36.72           C  
ATOM     65  N   PRO A   9     -23.520 -17.343   3.121  1.00 36.28           N  
ATOM     66  CA  PRO A   9     -23.536 -16.816   1.768  1.00 36.28           C  
ATOM     67  C   PRO A   9     -22.320 -15.921   1.517  1.00 36.28           C  
ATOM     68  CB  PRO A   9     -24.879 -16.106   1.586  1.00 36.28           C  
ATOM     69  O   PRO A   9     -21.741 -15.300   2.413  1.00 36.28           O  
ATOM     70  CG  PRO A   9     -25.265 -15.721   3.012  1.00 36.28           C  
ATOM     71  CD  PRO A   9     -24.649 -16.822   3.875  1.00 36.28           C  
ATOM     72  N   ASN A  10     -21.903 -15.923   0.259  1.00 36.56           N  
ATOM     73  CA  ASN A  10     -20.693 -15.308  -0.249  1.00 36.56           C  
ATOM     74  C   ASN A  10     -20.717 -13.787   0.008  1.00 36.56           C  
ATOM     75  CB  ASN A  10     -20.657 -15.697  -1.742  1.00 36.56           C  
ATOM     76  O   ASN A  10     -21.468 -13.051  -0.620  1.00 36.56           O  
ATOM     77  CG  ASN A  10     -19.286 -15.757  -2.377  1.00 36.56           C  
ATOM     78  ND2 ASN A  10     -19.247 -16.197  -3.613  1.00 36.56           N  
ATOM     79  OD1 ASN A  10     -18.254 -15.450  -1.792  1.00 36.56           O  
ATOM     80  N   ILE A  11     -19.857 -13.297   0.908  1.00 41.59           N  
ATOM     81  CA  ILE A  11     -19.758 -11.874   1.320  1.00 41.59           C  
ATOM     82  C   ILE A  11     -19.474 -10.922   0.130  1.00 41.59           C  
ATOM     83  CB  ILE A  11     -18.699 -11.767   2.457  1.00 41.59           C  
ATOM     84  O   ILE A  11     -19.611  -9.704   0.245  1.00 41.59           O  
ATOM     85  CG1 ILE A  11     -19.178 -12.549   3.709  1.00 41.59           C  
ATOM     86  CG2 ILE A  11     -18.357 -10.317   2.855  1.00 41.59           C  
ATOM     87  CD1 ILE A  11     -18.121 -12.713   4.812  1.00 41.59           C  
ATOM     88  N   ALA A  12     -19.093 -11.459  -1.033  1.00 37.28           N  
ATOM     89  CA  ALA A  12     -18.897 -10.689  -2.256  1.00 37.28           C  
ATOM     90  C   ALA A  12     -20.207 -10.183  -2.897  1.00 37.28           C  
ATOM     91  CB  ALA A  12     -18.083 -11.552  -3.228  1.00 37.28           C  
ATOM     92  O   ALA A  12     -20.167  -9.140  -3.543  1.00 37.28           O  
ATOM     93  N   GLU A  13     -21.345 -10.857  -2.698  1.00 35.00           N  
ATOM     94  CA  GLU A  13     -22.625 -10.471  -3.324  1.00 35.00           C  
ATOM     95  C   GLU A  13     -23.310  -9.301  -2.609  1.00 35.00           C  
ATOM     96  CB  GLU A  13     -23.546 -11.700  -3.429  1.00 35.00           C  
ATOM     97  O   GLU A  13     -23.904  -8.449  -3.250  1.00 35.00           O  
ATOM     98  CG  GLU A  13     -23.642 -12.179  -4.887  1.00 35.00           C  
ATOM     99  CD  GLU A  13     -24.312 -13.553  -5.044  1.00 35.00           C  
ATOM    100  OE1 GLU A  13     -24.589 -13.919  -6.205  1.00 35.00           O  
ATOM    101  OE2 GLU A  13     -24.418 -14.283  -4.028  1.00 35.00           O  
ATOM    102  N   THR A  14     -23.117  -9.142  -1.298  1.00 36.75           N  
ATOM    103  CA  THR A  14     -23.694  -8.021  -0.525  1.00 36.75           C  
ATOM    104  C   THR A  14     -23.023  -6.656  -0.760  1.00 36.75           C  
ATOM    105  CB  THR A  14     -23.712  -8.363   0.973  1.00 36.75           C  
ATOM    106  O   THR A  14     -23.311  -5.694  -0.050  1.00 36.75           O  
ATOM    107  CG2 THR A  14     -24.787  -9.400   1.292  1.00 36.75           C  
ATOM    108  OG1 THR A  14     -22.468  -8.907   1.386  1.00 36.75           O  
ATOM    109  N   LEU A  15     -22.079  -6.558  -1.704  1.00 38.09           N  
ATOM    110  CA  LEU A  15     -21.359  -5.319  -2.037  1.00 38.09           C  
ATOM    111  C   LEU A  15     -21.711  -4.748  -3.420  1.00 38.09           C  
ATOM    112  CB  LEU A  15     -19.843  -5.548  -1.876  1.00 38.09           C  
ATOM    113  O   LEU A  15     -21.218  -3.669  -3.752  1.00 38.09           O  
ATOM    114  CG  LEU A  15     -19.363  -5.571  -0.414  1.00 38.09           C  
ATOM    115  CD1 LEU A  15     -17.908  -6.045  -0.361  1.00 38.09           C  
ATOM    116  CD2 LEU A  15     -19.416  -4.184   0.241  1.00 38.09           C  
ATOM    117  N   GLY A  16     -22.546  -5.430  -4.204  1.00 35.53           N  
ATOM    118  CA  GLY A  16     -23.114  -4.911  -5.445  1.00 35.53           C  
ATOM    119  C   GLY A  16     -24.624  -4.804  -5.294  1.00 35.53           C  
ATOM    120  O   GLY A  16     -25.246  -5.746  -4.837  1.00 35.53           O  
ATOM    121  N   GLU A  17     -25.188  -3.662  -5.673  1.00 39.50           N  
ATOM    122  CA  GLU A  17     -26.634  -3.431  -5.793  1.00 39.50           C  
ATOM    123  C   GLU A  17     -27.401  -3.247  -4.474  1.00 39.50           C  
ATOM    124  CB  GLU A  17     -27.292  -4.435  -6.756  1.00 39.50           C  
ATOM    125  O   GLU A  17     -28.050  -4.130  -3.927  1.00 39.50           O  
ATOM    126  CG  GLU A  17     -26.577  -4.432  -8.117  1.00 39.50           C  
ATOM    127  CD  GLU A  17     -27.226  -5.365  -9.142  1.00 39.50           C  
ATOM    128  OE1 GLU A  17     -27.093  -5.040 -10.342  1.00 39.50           O  
ATOM    129  OE2 GLU A  17     -27.806  -6.391  -8.730  1.00 39.50           O  
ATOM    130  N   SER A  18     -27.436  -1.997  -4.013  1.00 30.88           N  
ATOM    131  CA  SER A  18     -28.673  -1.476  -3.437  1.00 30.88           C  
ATOM    132  C   SER A  18     -28.915  -0.092  -4.023  1.00 30.88           C  
ATOM    133  CB  SER A  18     -28.666  -1.517  -1.911  1.00 30.88           C  
ATOM    134  O   SER A  18     -28.301   0.902  -3.634  1.00 30.88           O  
ATOM    135  OG  SER A  18     -29.995  -1.444  -1.435  1.00 30.88           O  
ATOM    136  N   SER A  19     -29.743  -0.096  -5.065  1.00 30.73           N  
ATOM    137  CA  SER A  19     -30.316   1.082  -5.696  1.00 30.73           C  
ATOM    138  C   SER A  19     -31.204   1.805  -4.682  1.00 30.73           C  
ATOM    139  CB  SER A  19     -31.122   0.638  -6.922  1.00 30.73           C  
ATOM    140  O   SER A  19     -32.002   1.182  -3.982  1.00 30.73           O  
ATOM    141  OG  SER A  19     -31.402   1.751  -7.739  1.00 30.73           O  
ATOM    142  N   MET A  20     -31.035   3.122  -4.576  1.00 31.31           N  
ATOM    143  CA  MET A  20     -31.829   3.990  -3.711  1.00 31.31           C  
ATOM    144  C   MET A  20     -33.280   4.054  -4.210  1.00 31.31           C  
ATOM    145  CB  MET A  20     -31.235   5.416  -3.714  1.00 31.31           C  
ATOM    146  O   MET A  20     -33.580   4.819  -5.121  1.00 31.31           O  
ATOM    147  CG  MET A  20     -29.897   5.571  -2.989  1.00 31.31           C  
ATOM    148  SD  MET A  20     -29.177   7.238  -3.126  1.00 31.31           S  
ATOM    149  CE  MET A  20     -29.998   8.115  -1.770  1.00 31.31           C  
ATOM    150  N   SER A  21     -34.203   3.343  -3.564  1.00 27.94           N  
ATOM    151  CA  SER A  21     -35.617   3.734  -3.547  1.00 27.94           C  
ATOM    152  C   SER A  21     -35.906   4.453  -2.229  1.00 27.94           C  
ATOM    153  CB  SER A  21     -36.548   2.543  -3.795  1.00 27.94           C  
ATOM    154  O   SER A  21     -36.002   3.832  -1.171  1.00 27.94           O  
ATOM    155  OG  SER A  21     -36.414   1.572  -2.781  1.00 27.94           O  
ATOM    156  N   ARG A  22     -35.999   5.786  -2.288  1.00 32.62           N  
ATOM    157  CA  ARG A  22     -36.508   6.621  -1.193  1.00 32.62           C  
ATOM    158  C   ARG A  22     -37.995   6.325  -0.998  1.00 32.62           C  
ATOM    159  CB  ARG A  22     -36.336   8.117  -1.529  1.00 32.62           C  
ATOM    160  O   ARG A  22     -38.790   6.631  -1.878  1.00 32.62           O  
ATOM    161  CG  ARG A  22     -34.954   8.697  -1.205  1.00 32.62           C  
ATOM    162  CD  ARG A  22     -34.906  10.166  -1.652  1.00 32.62           C  
ATOM    163  NE  ARG A  22     -33.658  10.839  -1.237  1.00 32.62           N  
ATOM    164  NH1 ARG A  22     -33.682  12.526  -2.803  1.00 32.62           N  
ATOM    165  NH2 ARG A  22     -32.063  12.468  -1.274  1.00 32.62           N  
ATOM    166  CZ  ARG A  22     -33.143  11.934  -1.774  1.00 32.62           C  
ATOM    167  N   VAL A  23     -38.357   5.812   0.171  1.00 31.16           N  
ATOM    168  CA  VAL A  23     -39.711   5.915   0.724  1.00 31.16           C  
ATOM    169  C   VAL A  23     -39.587   6.791   1.968  1.00 31.16           C  
ATOM    170  CB  VAL A  23     -40.320   4.526   1.009  1.00 31.16           C  
ATOM    171  O   VAL A  23     -38.946   6.402   2.941  1.00 31.16           O  
ATOM    172  CG1 VAL A  23     -41.710   4.643   1.646  1.00 31.16           C  
ATOM    173  CG2 VAL A  23     -40.464   3.722  -0.292  1.00 31.16           C  
ATOM    174  N   LEU A  24     -40.107   8.017   1.884  1.00 31.80           N  
ATOM    175  CA  LEU A  24     -40.314   8.904   3.031  1.00 31.80           C  
ATOM    176  C   LEU A  24     -41.649   8.544   3.701  1.00 31.80           C  
ATOM    177  CB  LEU A  24     -40.387  10.378   2.567  1.00 31.80           C  
ATOM    178  O   LEU A  24     -42.628   8.357   2.978  1.00 31.80           O  
ATOM    179  CG  LEU A  24     -39.056  11.152   2.616  1.00 31.80           C  
ATOM    180  CD1 LEU A  24     -38.574  11.536   1.215  1.00 31.80           C  
ATOM    181  CD2 LEU A  24     -39.215  12.437   3.432  1.00 31.80           C  
ATOM    182  N   PRO A  25     -41.741   8.534   5.040  1.00 34.59           N  
ATOM    183  CA  PRO A  25     -43.018   8.599   5.731  1.00 34.59           C  
ATOM    184  C   PRO A  25     -43.417  10.066   5.958  1.00 34.59           C  
ATOM    185  CB  PRO A  25     -42.796   7.815   7.024  1.00 34.59           C  
ATOM    186  O   PRO A  25     -42.685  10.844   6.569  1.00 34.59           O  
ATOM    187  CG  PRO A  25     -41.317   8.049   7.343  1.00 34.59           C  
ATOM    188  CD  PRO A  25     -40.657   8.366   5.997  1.00 34.59           C  
ATOM    189  N   THR A  26     -44.586  10.450   5.449  1.00 30.22           N  
ATOM    190  CA  THR A  26     -45.252  11.732   5.716  1.00 30.22           C  
ATOM    191  C   THR A  26     -46.285  11.562   6.831  1.00 30.22           C  
ATOM    192  CB  THR A  26     -45.971  12.248   4.455  1.00 30.22           C  
ATOM    193  O   THR A  26     -47.189  10.741   6.685  1.00 30.22           O  
ATOM    194  CG2 THR A  26     -44.998  12.768   3.398  1.00 30.22           C  
ATOM    195  OG1 THR A  26     -46.724  11.209   3.865  1.00 30.22           O  
ATOM    196  N   HIS A  27     -46.205  12.371   7.891  1.00 33.19           N  
ATOM    197  CA  HIS A  27     -47.339  12.645   8.787  1.00 33.19           C  
ATOM    198  C   HIS A  27     -48.095  13.909   8.326  1.00 33.19           C  
ATOM    199  CB  HIS A  27     -46.884  12.742  10.253  1.00 33.19           C  
ATOM    200  O   HIS A  27     -47.482  14.786   7.710  1.00 33.19           O  
ATOM    201  CG  HIS A  27     -47.095  11.453  11.006  1.00 33.19           C  
ATOM    202  CD2 HIS A  27     -46.148  10.510  11.300  1.00 33.19           C  
ATOM    203  ND1 HIS A  27     -48.291  10.998  11.520  1.00 33.19           N  
ATOM    204  CE1 HIS A  27     -48.067   9.810  12.107  1.00 33.19           C  
ATOM    205  NE2 HIS A  27     -46.777   9.470  11.987  1.00 33.19           N  
ATOM    206  N   PRO A  28     -49.417  14.013   8.576  1.00 42.09           N  
ATOM    207  CA  PRO A  28     -50.279  14.991   7.924  1.00 42.09           C  
ATOM    208  C   PRO A  28     -50.384  16.294   8.726  1.00 42.09           C  
ATOM    209  CB  PRO A  28     -51.631  14.279   7.810  1.00 42.09           C  
ATOM    210  O   PRO A  28     -50.613  16.272   9.932  1.00 42.09           O  
ATOM    211  CG  PRO A  28     -51.692  13.440   9.089  1.00 42.09           C  
ATOM    212  CD  PRO A  28     -50.228  13.106   9.383  1.00 42.09           C  
ATOM    213  N   ILE A  29     -50.313  17.437   8.038  1.00 29.91           N  
ATOM    214  CA  ILE A  29     -50.786  18.726   8.558  1.00 29.91           C  
ATOM    215  C   ILE A  29     -51.822  19.299   7.588  1.00 29.91           C  
ATOM    216  CB  ILE A  29     -49.634  19.695   8.918  1.00 29.91           C  
ATOM    217  O   ILE A  29     -51.725  19.183   6.367  1.00 29.91           O  
ATOM    218  CG1 ILE A  29     -48.804  19.088  10.076  1.00 29.91           C  
ATOM    219  CG2 ILE A  29     -50.179  21.084   9.318  1.00 29.91           C  
ATOM    220  CD1 ILE A  29     -47.622  19.944  10.545  1.00 29.91           C  
ATOM    221  N   ALA A  30     -52.868  19.848   8.190  1.00 30.17           N  
ATOM    222  CA  ALA A  30     -54.153  20.195   7.622  1.00 30.17           C  
ATOM    223  C   ALA A  30     -54.134  21.241   6.486  1.00 30.17           C  
ATOM    224  CB  ALA A  30     -55.006  20.678   8.801  1.00 30.17           C  
ATOM    225  O   ALA A  30     -53.625  22.348   6.615  1.00 30.17           O  
ATOM    226  N   ARG A  31     -54.827  20.876   5.400  1.00 28.66           N  
ATOM    227  CA  ARG A  31     -55.916  21.615   4.725  1.00 28.66           C  
ATOM    228  C   ARG A  31     -55.856  23.163   4.741  1.00 28.66           C  
ATOM    229  CB  ARG A  31     -57.260  21.088   5.308  1.00 28.66           C  
ATOM    230  O   ARG A  31     -56.386  23.805   5.642  1.00 28.66           O  
ATOM    231  CG  ARG A  31     -58.196  20.460   4.265  1.00 28.66           C  
ATOM    232  CD  ARG A  31     -59.493  20.000   4.949  1.00 28.66           C  
ATOM    233  NE  ARG A  31     -60.381  19.257   4.031  1.00 28.66           N  
ATOM    234  NH1 ARG A  31     -62.226  19.175   5.407  1.00 28.66           N  
ATOM    235  NH2 ARG A  31     -62.285  18.151   3.429  1.00 28.66           N  
ATOM    236  CZ  ARG A  31     -61.622  18.870   4.292  1.00 28.66           C  
ATOM    237  N   ARG A  32     -55.491  23.759   3.597  1.00 27.75           N  
ATOM    238  CA  ARG A  32     -56.197  24.942   3.064  1.00 27.75           C  
ATOM    239  C   ARG A  32     -56.233  24.903   1.532  1.00 27.75           C  
ATOM    240  CB  ARG A  32     -55.613  26.255   3.625  1.00 27.75           C  
ATOM    241  O   ARG A  32     -55.210  24.758   0.877  1.00 27.75           O  
ATOM    242  CG  ARG A  32     -56.719  27.305   3.844  1.00 27.75           C  
ATOM    243  CD  ARG A  32     -56.170  28.570   4.518  1.00 27.75           C  
ATOM    244  NE  ARG A  32     -57.257  29.478   4.954  1.00 27.75           N  
ATOM    245  NH1 ARG A  32     -56.315  31.484   4.324  1.00 27.75           N  
ATOM    246  NH2 ARG A  32     -58.283  31.475   5.362  1.00 27.75           N  
ATOM    247  CZ  ARG A  32     -57.278  30.800   4.875  1.00 27.75           C  
ATOM    248  N   ARG A  33     -57.454  24.954   0.992  1.00 32.06           N  
ATOM    249  CA  ARG A  33     -57.809  24.966  -0.437  1.00 32.06           C  
ATOM    250  C   ARG A  33     -57.329  26.250  -1.117  1.00 32.06           C  
ATOM    251  CB  ARG A  33     -59.351  24.978  -0.556  1.00 32.06           C  
ATOM    252  O   ARG A  33     -57.649  27.311  -0.598  1.00 32.06           O  
ATOM    253  CG  ARG A  33     -60.091  23.651  -0.350  1.00 32.06           C  
ATOM    254  CD  ARG A  33     -61.603  23.945  -0.281  1.00 32.06           C  
ATOM    255  NE  ARG A  33     -62.436  22.763  -0.576  1.00 32.06           N  
ATOM    256  NH1 ARG A  33     -64.444  23.609   0.175  1.00 32.06           N  
ATOM    257  NH2 ARG A  33     -64.398  21.627  -0.840  1.00 32.06           N  
ATOM    258  CZ  ARG A  33     -63.748  22.673  -0.410  1.00 32.06           C  
ATOM    259  N   THR A  34     -56.807  26.133  -2.336  1.00 32.78           N  
ATOM    260  CA  THR A  34     -57.237  26.932  -3.501  1.00 32.78           C  
ATOM    261  C   THR A  34     -57.007  26.124  -4.778  1.00 32.78           C  
ATOM    262  CB  THR A  34     -56.562  28.307  -3.649  1.00 32.78           C  
ATOM    263  O   THR A  34     -55.973  25.487  -4.944  1.00 32.78           O  
ATOM    264  CG2 THR A  34     -57.159  29.371  -2.727  1.00 32.78           C  
ATOM    265  OG1 THR A  34     -55.187  28.224  -3.379  1.00 32.78           O  
ATOM    266  N   ALA A  35     -58.032  26.108  -5.623  1.00 31.23           N  
ATOM    267  CA  ALA A  35     -58.113  25.428  -6.907  1.00 31.23           C  
ATOM    268  C   ALA A  35     -57.365  26.193  -8.011  1.00 31.23           C  
ATOM    269  CB  ALA A  35     -59.611  25.379  -7.238  1.00 31.23           C  
ATOM    270  O   ALA A  35     -57.318  27.414  -7.914  1.00 31.23           O  
ATOM    271  N   THR A  36     -56.904  25.484  -9.054  1.00 33.34           N  
ATOM    272  CA  THR A  36     -57.187  25.735 -10.492  1.00 33.34           C  
ATOM    273  C   THR A  36     -56.408  24.771 -11.409  1.00 33.34           C  
ATOM    274  CB  THR A  36     -56.865  27.159 -10.997  1.00 33.34           C  
ATOM    275  O   THR A  36     -55.237  24.519 -11.161  1.00 33.34           O  
ATOM    276  CG2 THR A  36     -58.058  28.114 -10.869  1.00 33.34           C  
ATOM    277  OG1 THR A  36     -55.736  27.719 -10.378  1.00 33.34           O  
ATOM    278  N   GLY A  37     -57.087  24.305 -12.475  1.00 30.30           N  
ATOM    279  CA  GLY A  37     -56.585  23.775 -13.772  1.00 30.30           C  
ATOM    280  C   GLY A  37     -55.745  22.483 -13.789  1.00 30.30           C  
ATOM    281  O   GLY A  37     -54.717  22.433 -13.135  1.00 30.30           O  
ATOM    282  N   ALA A  38     -56.154  21.373 -14.430  1.00 32.31           N  
ATOM    283  CA  ALA A  38     -56.196  21.132 -15.896  1.00 32.31           C  
ATOM    284  C   ALA A  38     -54.769  21.205 -16.507  1.00 32.31           C  
ATOM    285  CB  ALA A  38     -57.249  22.033 -16.564  1.00 32.31           C  
ATOM    286  O   ALA A  38     -54.080  22.183 -16.263  1.00 32.31           O  
ATOM    287  N   GLU A  39     -54.193  20.236 -17.230  1.00 35.19           N  
ATOM    288  CA  GLU A  39     -54.696  19.248 -18.197  1.00 35.19           C  
ATOM    289  C   GLU A  39     -53.724  18.037 -18.327  1.00 35.19           C  
ATOM    290  CB  GLU A  39     -54.775  19.935 -19.583  1.00 35.19           C  
ATOM    291  O   GLU A  39     -52.639  18.017 -17.745  1.00 35.19           O  
ATOM    292  CG  GLU A  39     -55.870  21.004 -19.690  1.00 35.19           C  
ATOM    293  CD  GLU A  39     -55.898  21.704 -21.054  1.00 35.19           C  
ATOM    294  OE1 GLU A  39     -56.992  21.742 -21.663  1.00 35.19           O  
ATOM    295  OE2 GLU A  39     -54.848  22.264 -21.438  1.00 35.19           O  
ATOM    296  N   ASP A  40     -54.179  17.042 -19.099  1.00 33.44           N  
ATOM    297  CA  ASP A  40     -53.535  15.885 -19.762  1.00 33.44           C  
ATOM    298  C   ASP A  40     -52.040  16.046 -20.151  1.00 33.44           C  
ATOM    299  CB  ASP A  40     -54.357  15.696 -21.052  1.00 33.44           C  
ATOM    300  O   ASP A  40     -51.549  17.147 -20.335  1.00 33.44           O  
ATOM    301  CG  ASP A  40     -55.855  15.518 -20.774  1.00 33.44           C  
ATOM    302  OD1 ASP A  40     -56.175  14.625 -19.958  1.00 33.44           O  
ATOM    303  OD2 ASP A  40     -56.661  16.271 -21.357  1.00 33.44           O  
ATOM    304  N   GLY A  41     -51.184  15.047 -20.385  1.00 33.75           N  
ATOM    305  CA  GLY A  41     -51.307  13.638 -20.747  1.00 33.75           C  
ATOM    306  C   GLY A  41     -50.143  13.276 -21.705  1.00 33.75           C  
ATOM    307  O   GLY A  41     -49.724  14.099 -22.507  1.00 33.75           O  
ATOM    308  N   ARG A  42     -49.671  12.018 -21.655  1.00 32.12           N  
ATOM    309  CA  ARG A  42     -48.924  11.263 -22.706  1.00 32.12           C  
ATOM    310  C   ARG A  42     -47.457  11.607 -23.105  1.00 32.12           C  
ATOM    311  CB  ARG A  42     -49.805  11.168 -23.972  1.00 32.12           C  
ATOM    312  O   ARG A  42     -47.189  12.532 -23.848  1.00 32.12           O  
ATOM    313  CG  ARG A  42     -50.451   9.791 -24.121  1.00 32.12           C  
ATOM    314  CD  ARG A  42     -51.330   9.777 -25.370  1.00 32.12           C  
ATOM    315  NE  ARG A  42     -51.892   8.434 -25.603  1.00 32.12           N  
ATOM    316  NH1 ARG A  42     -53.938   9.087 -26.424  1.00 32.12           N  
ATOM    317  NH2 ARG A  42     -53.452   6.915 -26.257  1.00 32.12           N  
ATOM    318  CZ  ARG A  42     -53.087   8.156 -26.091  1.00 32.12           C  
ATOM    319  N   ALA A  43     -46.575  10.655 -22.761  1.00 33.16           N  
ATOM    320  CA  ALA A  43     -45.794   9.737 -23.631  1.00 33.16           C  
ATOM    321  C   ALA A  43     -44.714  10.194 -24.659  1.00 33.16           C  
ATOM    322  CB  ALA A  43     -46.775   8.760 -24.303  1.00 33.16           C  
ATOM    323  O   ALA A  43     -44.887  11.137 -25.418  1.00 33.16           O  
ATOM    324  N   SER A  44     -43.714   9.293 -24.798  1.00 32.69           N  
ATOM    325  CA  SER A  44     -42.672   9.089 -25.848  1.00 32.69           C  
ATOM    326  C   SER A  44     -41.416   9.984 -25.760  1.00 32.69           C  
ATOM    327  CB  SER A  44     -43.292   9.024 -27.249  1.00 32.69           C  
ATOM    328  O   SER A  44     -41.546  11.173 -25.530  1.00 32.69           O  
ATOM    329  OG  SER A  44     -43.730  10.279 -27.706  1.00 32.69           O  
ATOM    330  N   ALA A  45     -40.159   9.506 -25.708  1.00 33.41           N  
ATOM    331  CA  ALA A  45     -39.355   8.508 -26.454  1.00 33.41           C  
ATOM    332  C   ALA A  45     -38.653   9.071 -27.717  1.00 33.41           C  
ATOM    333  CB  ALA A  45     -40.069   7.172 -26.716  1.00 33.41           C  
ATOM    334  O   ALA A  45     -39.319   9.626 -28.580  1.00 33.41           O  
ATOM    335  N   GLY A  46     -37.331   8.831 -27.837  1.00 30.45           N  
ATOM    336  CA  GLY A  46     -36.494   9.005 -29.052  1.00 30.45           C  
ATOM    337  C   GLY A  46     -35.426  10.111 -28.934  1.00 30.45           C  
ATOM    338  O   GLY A  46     -35.783  11.249 -28.674  1.00 30.45           O  
ATOM    339  N   ALA A  47     -34.121   9.793 -28.887  1.00 32.38           N  
ATOM    340  CA  ALA A  47     -33.194   9.557 -30.025  1.00 32.38           C  
ATOM    341  C   ALA A  47     -32.667  10.890 -30.618  1.00 32.38           C  
ATOM    342  CB  ALA A  47     -33.806   8.605 -31.061  1.00 32.38           C  
ATOM    343  O   ALA A  47     -33.448  11.704 -31.084  1.00 32.38           O  
ATOM    344  N   GLU A  48     -31.417  11.276 -30.338  1.00 32.03           N  
ATOM    345  CA  GLU A  48     -30.170  11.015 -31.099  1.00 32.03           C  
ATOM    346  C   GLU A  48     -29.847  12.051 -32.200  1.00 32.03           C  
ATOM    347  CB  GLU A  48     -29.977   9.576 -31.643  1.00 32.03           C  
ATOM    348  O   GLU A  48     -30.687  12.387 -33.024  1.00 32.03           O  
ATOM    349  CG  GLU A  48     -29.145   8.671 -30.717  1.00 32.03           C  
ATOM    350  CD  GLU A  48     -28.597   7.412 -31.421  1.00 32.03           C  
ATOM    351  OE1 GLU A  48     -27.536   6.926 -30.966  1.00 32.03           O  
ATOM    352  OE2 GLU A  48     -29.240   6.932 -32.379  1.00 32.03           O  
ATOM    353  N   ALA A  49     -28.558  12.426 -32.213  1.00 31.62           N  
ATOM    354  CA  ALA A  49     -27.725  12.910 -33.323  1.00 31.62           C  
ATOM    355  C   ALA A  49     -27.755  14.397 -33.763  1.00 31.62           C  
ATOM    356  CB  ALA A  49     -27.810  11.924 -34.493  1.00 31.62           C  
ATOM    357  O   ALA A  49     -28.703  14.886 -34.360  1.00 31.62           O  
ATOM    358  N   SER A  50     -26.591  15.027 -33.524  1.00 31.61           N  
ATOM    359  CA  SER A  50     -25.713  15.724 -34.489  1.00 31.61           C  
ATOM    360  C   SER A  50     -26.230  16.914 -35.307  1.00 31.61           C  
ATOM    361  CB  SER A  50     -25.123  14.692 -35.461  1.00 31.61           C  
ATOM    362  O   SER A  50     -27.086  16.746 -36.157  1.00 31.61           O  
ATOM    363  OG  SER A  50     -24.489  13.633 -34.755  1.00 31.61           O  
ATOM    364  N   GLU A  51     -25.575  18.076 -35.165  1.00 31.42           N  
ATOM    365  CA  GLU A  51     -24.687  18.672 -36.194  1.00 31.42           C  
ATOM    366  C   GLU A  51     -24.166  20.068 -35.762  1.00 31.42           C  
ATOM    367  CB  GLU A  51     -25.303  18.729 -37.615  1.00 31.42           C  
ATOM    368  O   GLU A  51     -24.916  20.960 -35.375  1.00 31.42           O  
ATOM    369  CG  GLU A  51     -24.876  17.492 -38.437  1.00 31.42           C  
ATOM    370  CD  GLU A  51     -25.424  17.453 -39.876  1.00 31.42           C  
ATOM    371  OE1 GLU A  51     -24.709  16.886 -40.737  1.00 31.42           O  
ATOM    372  OE2 GLU A  51     -26.549  17.945 -40.113  1.00 31.42           O  
ATOM    373  N   GLU A  52     -22.840  20.220 -35.801  1.00 33.91           N  
ATOM    374  CA  GLU A  52     -22.062  21.474 -35.890  1.00 33.91           C  
ATOM    375  C   GLU A  52     -22.100  22.029 -37.342  1.00 33.91           C  
ATOM    376  CB  GLU A  52     -20.597  21.074 -35.580  1.00 33.91           C  
ATOM    377  O   GLU A  52     -22.535  21.305 -38.235  1.00 33.91           O  
ATOM    378  CG  GLU A  52     -20.144  21.100 -34.118  1.00 33.91           C  
ATOM    379  CD  GLU A  52     -18.607  20.968 -34.005  1.00 33.91           C  
ATOM    380  OE1 GLU A  52     -18.065  21.395 -32.961  1.00 33.91           O  
ATOM    381  OE2 GLU A  52     -17.967  20.467 -34.960  1.00 33.91           O  
ATOM    382  N   PRO A  53     -21.412  23.139 -37.702  1.00 60.09           N  
ATOM    383  CA  PRO A  53     -21.283  24.494 -37.134  1.00 60.09           C  
ATOM    384  C   PRO A  53     -21.587  25.539 -38.270  1.00 60.09           C  
ATOM    385  CB  PRO A  53     -19.839  24.472 -36.627  1.00 60.09           C  
ATOM    386  O   PRO A  53     -22.205  25.136 -39.257  1.00 60.09           O  
ATOM    387  CG  PRO A  53     -19.095  23.699 -37.732  1.00 60.09           C  
ATOM    388  CD  PRO A  53     -20.192  22.917 -38.468  1.00 60.09           C  
ATOM    389  N   PRO A  54     -21.205  26.850 -38.237  1.00 53.31           N  
ATOM    390  CA  PRO A  54     -19.797  27.246 -38.444  1.00 53.31           C  
ATOM    391  C   PRO A  54     -19.332  28.610 -37.852  1.00 53.31           C  
ATOM    392  CB  PRO A  54     -19.690  27.279 -39.971  1.00 53.31           C  
ATOM    393  O   PRO A  54     -20.092  29.542 -37.623  1.00 53.31           O  
ATOM    394  CG  PRO A  54     -21.013  27.925 -40.388  1.00 53.31           C  
ATOM    395  CD  PRO A  54     -21.915  27.754 -39.157  1.00 53.31           C  
ATOM    396  N   SER A  55     -18.006  28.701 -37.687  1.00 30.59           N  
ATOM    397  CA  SER A  55     -17.102  29.833 -37.988  1.00 30.59           C  
ATOM    398  C   SER A  55     -17.454  31.284 -37.597  1.00 30.59           C  
ATOM    399  CB  SER A  55     -16.778  29.812 -39.490  1.00 30.59           C  
ATOM    400  O   SER A  55     -18.363  31.890 -38.153  1.00 30.59           O  
ATOM    401  OG  SER A  55     -17.905  30.169 -40.265  1.00 30.59           O  
ATOM    402  N   SER A  56     -16.539  31.952 -36.881  1.00 31.17           N  
ATOM    403  CA  SER A  56     -15.520  32.862 -37.467  1.00 31.17           C  
ATOM    404  C   SER A  56     -15.049  33.956 -36.487  1.00 31.17           C  
ATOM    405  CB  SER A  56     -15.957  33.541 -38.783  1.00 31.17           C  
ATOM    406  O   SER A  56     -15.840  34.470 -35.712  1.00 31.17           O  
ATOM    407  OG  SER A  56     -17.127  34.304 -38.633  1.00 31.17           O  
ATOM    408  N   SER A  57     -13.742  34.278 -36.570  1.00 31.05           N  
ATOM    409  CA  SER A  57     -13.044  35.559 -36.268  1.00 31.05           C  
ATOM    410  C   SER A  57     -13.421  36.346 -34.997  1.00 31.05           C  
ATOM    411  CB  SER A  57     -13.196  36.483 -37.480  1.00 31.05           C  
ATOM    412  O   SER A  57     -14.561  36.721 -34.808  1.00 31.05           O  
ATOM    413  OG  SER A  57     -14.553  36.731 -37.767  1.00 31.05           O  
ATOM    414  N   GLY A  58     -12.529  36.774 -34.105  1.00 30.23           N  
ATOM    415  CA  GLY A  58     -11.169  37.278 -34.272  1.00 30.23           C  
ATOM    416  C   GLY A  58     -11.021  38.576 -33.445  1.00 30.23           C  
ATOM    417  O   GLY A  58     -11.996  39.275 -33.210  1.00 30.23           O  
ATOM    418  N   VAL A  59      -9.781  38.915 -33.071  1.00 32.19           N  
ATOM    419  CA  VAL A  59      -9.307  40.281 -32.728  1.00 32.19           C  
ATOM    420  C   VAL A  59      -9.543  40.835 -31.299  1.00 32.19           C  
ATOM    421  CB  VAL A  59      -9.649  41.299 -33.843  1.00 32.19           C  
ATOM    422  O   VAL A  59     -10.457  41.583 -30.992  1.00 32.19           O  
ATOM    423  CG1 VAL A  59      -8.857  42.600 -33.658  1.00 32.19           C  
ATOM    424  CG2 VAL A  59      -9.272  40.758 -35.236  1.00 32.19           C  
ATOM    425  N   ARG A  60      -8.564  40.527 -30.440  1.00 30.45           N  
ATOM    426  CA  ARG A  60      -7.726  41.411 -29.588  1.00 30.45           C  
ATOM    427  C   ARG A  60      -7.965  42.950 -29.639  1.00 30.45           C  
ATOM    428  CB  ARG A  60      -6.289  41.108 -30.096  1.00 30.45           C  
ATOM    429  O   ARG A  60      -7.628  43.547 -30.653  1.00 30.45           O  
ATOM    430  CG  ARG A  60      -5.124  41.385 -29.140  1.00 30.45           C  
ATOM    431  CD  ARG A  60      -3.806  41.318 -29.934  1.00 30.45           C  
ATOM    432  NE  ARG A  60      -2.617  41.299 -29.058  1.00 30.45           N  
ATOM    433  NH1 ARG A  60      -1.067  40.708 -30.656  1.00 30.45           N  
ATOM    434  NH2 ARG A  60      -0.424  40.948 -28.536  1.00 30.45           N  
ATOM    435  CZ  ARG A  60      -1.381  40.987 -29.421  1.00 30.45           C  
ATOM    436  N   ARG A  61      -8.270  43.599 -28.493  1.00 30.44           N  
ATOM    437  CA  ARG A  61      -7.468  44.653 -27.780  1.00 30.44           C  
ATOM    438  C   ARG A  61      -8.303  45.537 -26.819  1.00 30.44           C  
ATOM    439  CB  ARG A  61      -6.695  45.629 -28.716  1.00 30.44           C  
ATOM    440  O   ARG A  61      -9.264  46.156 -27.237  1.00 30.44           O  
ATOM    441  CG  ARG A  61      -5.193  45.302 -28.800  1.00 30.44           C  
ATOM    442  CD  ARG A  61      -4.407  46.365 -29.575  1.00 30.44           C  
ATOM    443  NE  ARG A  61      -2.943  46.143 -29.482  1.00 30.44           N  
ATOM    444  NH1 ARG A  61      -2.393  46.546 -31.682  1.00 30.44           N  
ATOM    445  NH2 ARG A  61      -0.777  46.146 -30.204  1.00 30.44           N  
ATOM    446  CZ  ARG A  61      -2.051  46.275 -30.454  1.00 30.44           C  
ATOM    447  N   THR A  62      -7.821  45.626 -25.569  1.00 30.83           N  
ATOM    448  CA  THR A  62      -7.655  46.806 -24.673  1.00 30.83           C  
ATOM    449  C   THR A  62      -8.651  47.981 -24.726  1.00 30.83           C  
ATOM    450  CB  THR A  62      -6.253  47.419 -24.900  1.00 30.83           C  
ATOM    451  O   THR A  62      -8.741  48.620 -25.768  1.00 30.83           O  
ATOM    452  CG2 THR A  62      -5.111  46.429 -24.663  1.00 30.83           C  
ATOM    453  OG1 THR A  62      -6.113  47.872 -26.228  1.00 30.83           O  
ATOM    454  N   ARG A  63      -9.129  48.455 -23.556  1.00 26.89           N  
ATOM    455  CA  ARG A  63      -8.611  49.628 -22.789  1.00 26.89           C  
ATOM    456  C   ARG A  63      -9.719  50.291 -21.916  1.00 26.89           C  
ATOM    457  CB  ARG A  63      -8.002  50.704 -23.733  1.00 26.89           C  
ATOM    458  O   ARG A  63     -10.803  50.524 -22.422  1.00 26.89           O  
ATOM    459  CG  ARG A  63      -6.973  51.622 -23.067  1.00 26.89           C  
ATOM    460  CD  ARG A  63      -6.552  52.760 -24.004  1.00 26.89           C  
ATOM    461  NE  ARG A  63      -5.693  53.741 -23.310  1.00 26.89           N  
ATOM    462  NH1 ARG A  63      -4.274  54.263 -25.045  1.00 26.89           N  
ATOM    463  NH2 ARG A  63      -4.048  55.299 -23.083  1.00 26.89           N  
ATOM    464  CZ  ARG A  63      -4.678  54.424 -23.814  1.00 26.89           C  
ATOM    465  N   THR A  64      -9.351  50.637 -20.669  1.00 29.62           N  
ATOM    466  CA  THR A  64      -9.806  51.760 -19.789  1.00 29.62           C  
ATOM    467  C   THR A  64     -11.269  51.917 -19.324  1.00 29.62           C  
ATOM    468  CB  THR A  64      -9.314  53.123 -20.311  1.00 29.62           C  
ATOM    469  O   THR A  64     -12.160  52.029 -20.151  1.00 29.62           O  
ATOM    470  CG2 THR A  64      -7.829  53.332 -19.981  1.00 29.62           C  
ATOM    471  OG1 THR A  64      -9.497  53.238 -21.707  1.00 29.62           O  
ATOM    472  N   GLU A  65     -11.407  51.976 -17.982  1.00 33.28           N  
ATOM    473  CA  GLU A  65     -12.169  52.869 -17.048  1.00 33.28           C  
ATOM    474  C   GLU A  65     -13.135  53.946 -17.621  1.00 33.28           C  
ATOM    475  CB  GLU A  65     -11.080  53.572 -16.205  1.00 33.28           C  
ATOM    476  O   GLU A  65     -12.925  54.308 -18.779  1.00 33.28           O  
ATOM    477  CG  GLU A  65     -10.138  52.603 -15.474  1.00 33.28           C  
ATOM    478  CD  GLU A  65      -9.586  53.166 -14.154  1.00 33.28           C  
ATOM    479  OE1 GLU A  65      -9.128  52.321 -13.356  1.00 33.28           O  
ATOM    480  OE2 GLU A  65      -9.588  54.403 -13.981  1.00 33.28           O  
ATOM    481  N   PRO A  66     -14.096  54.566 -16.862  1.00 49.56           N  
ATOM    482  CA  PRO A  66     -14.079  54.825 -15.397  1.00 49.56           C  
ATOM    483  C   PRO A  66     -15.445  54.934 -14.620  1.00 49.56           C  
ATOM    484  CB  PRO A  66     -13.396  56.206 -15.435  1.00 49.56           C  
ATOM    485  O   PRO A  66     -16.505  54.987 -15.227  1.00 49.56           O  
ATOM    486  CG  PRO A  66     -14.126  56.932 -16.565  1.00 49.56           C  
ATOM    487  CD  PRO A  66     -14.685  55.792 -17.418  1.00 49.56           C  
ATOM    488  N   VAL A  67     -15.343  55.002 -13.274  1.00 34.81           N  
ATOM    489  CA  VAL A  67     -15.948  55.990 -12.319  1.00 34.81           C  
ATOM    490  C   VAL A  67     -17.475  56.045 -11.998  1.00 34.81           C  
ATOM    491  CB  VAL A  67     -15.292  57.365 -12.615  1.00 34.81           C  
ATOM    492  O   VAL A  67     -18.313  55.760 -12.847  1.00 34.81           O  
ATOM    493  CG1 VAL A  67     -15.885  58.608 -12.003  1.00 34.81           C  
ATOM    494  CG2 VAL A  67     -13.838  57.372 -12.108  1.00 34.81           C  
ATOM    495  N   ASP A  68     -17.740  56.472 -10.739  1.00 33.06           N  
ATOM    496  CA  ASP A  68     -18.980  56.940 -10.053  1.00 33.06           C  
ATOM    497  C   ASP A  68     -19.975  55.867  -9.537  1.00 33.06           C  
ATOM    498  CB  ASP A  68     -19.609  58.072 -10.885  1.00 33.06           C  
ATOM    499  O   ASP A  68     -20.211  54.865 -10.203  1.00 33.06           O  
ATOM    500  CG  ASP A  68     -18.755  59.355 -10.916  1.00 33.06           C  
ATOM    501  OD1 ASP A  68     -17.896  59.533 -10.015  1.00 33.06           O  
ATOM    502  OD2 ASP A  68     -18.836  60.083 -11.938  1.00 33.06           O  
ATOM    503  N   ASP A  69     -20.598  55.909  -8.347  1.00 35.91           N  
ATOM    504  CA  ASP A  69     -20.824  56.891  -7.259  1.00 35.91           C  
ATOM    505  C   ASP A  69     -21.227  56.071  -5.993  1.00 35.91           C  
ATOM    506  CB  ASP A  69     -22.004  57.796  -7.666  1.00 35.91           C  
ATOM    507  O   ASP A  69     -21.816  54.999  -6.133  1.00 35.91           O  
ATOM    508  CG  ASP A  69     -21.576  59.124  -8.286  1.00 35.91           C  
ATOM    509  OD1 ASP A  69     -20.615  59.720  -7.750  1.00 35.91           O  
ATOM    510  OD2 ASP A  69     -22.255  59.547  -9.250  1.00 35.91           O  
ATOM    511  N   ALA A  70     -20.732  56.345  -4.779  1.00 34.62           N  
ATOM    512  CA  ALA A  70     -21.235  57.282  -3.756  1.00 34.62           C  
ATOM    513  C   ALA A  70     -22.404  56.751  -2.884  1.00 34.62           C  
ATOM    514  CB  ALA A  70     -21.435  58.711  -4.278  1.00 34.62           C  
ATOM    515  O   ALA A  70     -23.093  55.804  -3.242  1.00 34.62           O  
ATOM    516  N   ASP A  71     -22.556  57.392  -1.720  1.00 37.62           N  
ATOM    517  CA  ASP A  71     -23.443  57.143  -0.567  1.00 37.62           C  
ATOM    518  C   ASP A  71     -22.988  56.049   0.426  1.00 37.62           C  
ATOM    519  CB  ASP A  71     -24.917  57.014  -0.986  1.00 37.62           C  
ATOM    520  O   ASP A  71     -22.834  54.881   0.089  1.00 37.62           O  
ATOM    521  CG  ASP A  71     -25.412  58.215  -1.802  1.00 37.62           C  
ATOM    522  OD1 ASP A  71     -24.873  59.328  -1.586  1.00 37.62           O  
ATOM    523  OD2 ASP A  71     -26.364  58.027  -2.593  1.00 37.62           O  
ATOM    524  N   GLY A  72     -22.748  56.323   1.710  1.00 35.03           N  
ATOM    525  CA  GLY A  72     -23.058  57.502   2.522  1.00 35.03           C  
ATOM    526  C   GLY A  72     -23.590  57.051   3.888  1.00 35.03           C  
ATOM    527  O   GLY A  72     -24.345  56.089   3.957  1.00 35.03           O  
ATOM    528  N   ASP A  73     -23.191  57.773   4.938  1.00 36.84           N  
ATOM    529  CA  ASP A  73     -23.656  57.722   6.339  1.00 36.84           C  
ATOM    530  C   ASP A  73     -23.155  56.550   7.213  1.00 36.84           C  
ATOM    531  CB  ASP A  73     -25.182  57.914   6.408  1.00 36.84           C  
ATOM    532  O   ASP A  73     -23.280  55.381   6.879  1.00 36.84           O  
ATOM    533  CG  ASP A  73     -25.659  59.165   5.657  1.00 36.84           C  
ATOM    534  OD1 ASP A  73     -24.854  60.124   5.565  1.00 36.84           O  
ATOM    535  OD2 ASP A  73     -26.840  59.181   5.247  1.00 36.84           O  
ATOM    536  N   GLY A  74     -22.576  56.742   8.401  1.00 35.94           N  
ATOM    537  CA  GLY A  74     -22.462  57.917   9.265  1.00 35.94           C  
ATOM    538  C   GLY A  74     -22.729  57.505  10.725  1.00 35.94           C  
ATOM    539  O   GLY A  74     -23.584  56.661  10.971  1.00 35.94           O  
ATOM    540  N   VAL A  75     -22.053  58.171  11.676  1.00 40.50           N  
ATOM    541  CA  VAL A  75     -22.222  58.119  13.156  1.00 40.50           C  
ATOM    542  C   VAL A  75     -21.479  56.965  13.867  1.00 40.50           C  
ATOM    543  CB  VAL A  75     -23.719  58.164  13.571  1.00 40.50           C  
ATOM    544  O   VAL A  75     -21.668  55.806  13.540  1.00 40.50           O  
ATOM    545  CG1 VAL A  75     -23.855  58.542  15.051  1.00 40.50           C  
ATOM    546  CG2 VAL A  75     -24.558  59.191  12.786  1.00 40.50           C  
ATOM    547  N   GLY A  76     -20.637  57.154  14.891  1.00 33.97           N  
ATOM    548  CA  GLY A  76     -20.212  58.331  15.653  1.00 33.97           C  
ATOM    549  C   GLY A  76     -19.705  57.914  17.053  1.00 33.97           C  
ATOM    550  O   GLY A  76     -20.263  56.999  17.648  1.00 33.97           O  
ATOM    551  N   GLY A  77     -18.692  58.627  17.573  1.00 34.09           N  
ATOM    552  CA  GLY A  77     -18.258  58.661  18.989  1.00 34.09           C  
ATOM    553  C   GLY A  77     -17.280  57.555  19.423  1.00 34.09           C  
ATOM    554  O   GLY A  77     -17.484  56.394  19.113  1.00 34.09           O  
ATOM    555  N   GLY A  78     -16.199  57.792  20.166  1.00 33.41           N  
ATOM    556  CA  GLY A  78     -15.639  58.986  20.798  1.00 33.41           C  
ATOM    557  C   GLY A  78     -14.666  58.551  21.911  1.00 33.41           C  
ATOM    558  O   GLY A  78     -14.879  57.506  22.516  1.00 33.41           O  
ATOM    559  N   GLY A  79     -13.649  59.374  22.195  1.00 35.09           N  
ATOM    560  CA  GLY A  79     -13.055  59.504  23.537  1.00 35.09           C  
ATOM    561  C   GLY A  79     -11.673  58.884  23.804  1.00 35.09           C  
ATOM    562  O   GLY A  79     -11.591  57.678  23.993  1.00 35.09           O  
ATOM    563  N   GLY A  80     -10.673  59.776  23.938  1.00 36.38           N  
ATOM    564  CA  GLY A  80      -9.559  59.775  24.918  1.00 36.38           C  
ATOM    565  C   GLY A  80      -8.488  58.679  24.813  1.00 36.38           C  
ATOM    566  O   GLY A  80      -8.761  57.560  24.411  1.00 36.38           O  
ATOM    567  N   ASP A  81      -7.236  58.866  25.210  1.00 37.47           N  
ATOM    568  CA  ASP A  81      -6.454  59.997  25.714  1.00 37.47           C  
ATOM    569  C   ASP A  81      -4.996  59.476  25.821  1.00 37.47           C  
ATOM    570  CB  ASP A  81      -6.968  60.459  27.106  1.00 37.47           C  
ATOM    571  O   ASP A  81      -4.757  58.267  25.769  1.00 37.47           O  
ATOM    572  CG  ASP A  81      -7.491  61.904  27.135  1.00 37.47           C  
ATOM    573  OD1 ASP A  81      -7.028  62.720  26.304  1.00 37.47           O  
ATOM    574  OD2 ASP A  81      -8.430  62.163  27.923  1.00 37.47           O  
ATOM    575  N   ASP A  82      -4.057  60.401  26.014  1.00 41.94           N  
ATOM    576  CA  ASP A  82      -2.707  60.225  26.577  1.00 41.94           C  
ATOM    577  C   ASP A  82      -1.549  59.679  25.711  1.00 41.94           C  
ATOM    578  CB  ASP A  82      -2.764  59.581  27.974  1.00 41.94           C  
ATOM    579  O   ASP A  82      -1.324  58.483  25.545  1.00 41.94           O  
ATOM    580  CG  ASP A  82      -3.643  60.371  28.948  1.00 41.94           C  
ATOM    581  OD1 ASP A  82      -3.661  61.618  28.819  1.00 41.94           O  
ATOM    582  OD2 ASP A  82      -4.225  59.733  29.853  1.00 41.94           O  
ATOM    583  N   GLY A  83      -0.661  60.617  25.355  1.00 37.00           N  
ATOM    584  CA  GLY A  83       0.603  60.704  26.098  1.00 37.00           C  
ATOM    585  C   GLY A  83       1.906  60.362  25.364  1.00 37.00           C  
ATOM    586  O   GLY A  83       2.280  59.202  25.254  1.00 37.00           O  
ATOM    587  N   GLY A  84       2.699  61.406  25.081  1.00 36.88           N  
ATOM    588  CA  GLY A  84       4.083  61.452  25.579  1.00 36.88           C  
ATOM    589  C   GLY A  84       5.241  61.405  24.573  1.00 36.88           C  
ATOM    590  O   GLY A  84       5.580  60.335  24.088  1.00 36.88           O  
ATOM    591  N   GLY A  85       5.918  62.560  24.437  1.00 38.16           N  
ATOM    592  CA  GLY A  85       7.377  62.737  24.262  1.00 38.16           C  
ATOM    593  C   GLY A  85       7.980  62.314  22.915  1.00 38.16           C  
ATOM    594  O   GLY A  85       7.690  61.251  22.399  1.00 38.16           O  
ATOM    595  N   GLY A  86       8.869  63.057  22.270  1.00 38.94           N  
ATOM    596  CA  GLY A  86       9.717  64.153  22.713  1.00 38.94           C  
ATOM    597  C   GLY A  86      11.000  64.093  21.877  1.00 38.94           C  
ATOM    598  O   GLY A  86      11.680  63.073  21.889  1.00 38.94           O  
ATOM    599  N   ASP A  87      11.244  65.189  21.166  1.00 40.75           N  
ATOM    600  CA  ASP A  87      12.531  65.864  20.988  1.00 40.75           C  
ATOM    601  C   ASP A  87      13.674  65.344  20.083  1.00 40.75           C  
ATOM    602  CB  ASP A  87      13.001  66.385  22.360  1.00 40.75           C  
ATOM    603  O   ASP A  87      14.097  64.190  20.097  1.00 40.75           O  
ATOM    604  CG  ASP A  87      12.108  67.510  22.907  1.00 40.75           C  
ATOM    605  OD1 ASP A  87      11.377  68.139  22.101  1.00 40.75           O  
ATOM    606  OD2 ASP A  87      12.062  67.667  24.148  1.00 40.75           O  
ATOM    607  N   ASP A  88      14.186  66.366  19.373  1.00 43.34           N  
ATOM    608  CA  ASP A  88      15.529  66.653  18.845  1.00 43.34           C  
ATOM    609  C   ASP A  88      16.017  65.857  17.622  1.00 43.34           C  
ATOM    610  CB  ASP A  88      16.515  66.716  20.022  1.00 43.34           C  
ATOM    611  O   ASP A  88      16.145  64.640  17.643  1.00 43.34           O  
ATOM    612  CG  ASP A  88      16.053  67.684  21.123  1.00 43.34           C  
ATOM    613  OD1 ASP A  88      15.323  68.648  20.784  1.00 43.34           O  
ATOM    614  OD2 ASP A  88      16.472  67.476  22.284  1.00 43.34           O  
ATOM    615  N   GLY A  89      16.301  66.460  16.458  1.00 40.19           N  
ATOM    616  CA  GLY A  89      17.097  67.673  16.179  1.00 40.19           C  
ATOM    617  C   GLY A  89      18.321  67.212  15.354  1.00 40.19           C  
ATOM    618  O   GLY A  89      18.832  66.131  15.604  1.00 40.19           O  
ATOM    619  N   GLY A  90      18.877  67.851  14.325  1.00 36.69           N  
ATOM    620  CA  GLY A  90      18.737  69.133  13.641  1.00 36.69           C  
ATOM    621  C   GLY A  90      19.976  69.303  12.726  1.00 36.69           C  
ATOM    622  O   GLY A  90      21.012  68.710  13.011  1.00 36.69           O  
ATOM    623  N   GLY A  91      19.863  70.123  11.666  1.00 35.09           N  
ATOM    624  CA  GLY A  91      20.976  70.731  10.889  1.00 35.09           C  
ATOM    625  C   GLY A  91      21.701  69.806   9.892  1.00 35.09           C  
ATOM    626  O   GLY A  91      22.184  68.758  10.286  1.00 35.09           O  
ATOM    627  N   GLY A  92      21.800  70.071   8.580  1.00 34.53           N  
ATOM    628  CA  GLY A  92      22.221  71.317   7.904  1.00 34.53           C  
ATOM    629  C   GLY A  92      23.757  71.328   7.781  1.00 34.53           C  
ATOM    630  O   GLY A  92      24.415  71.085   8.781  1.00 34.53           O  
ATOM    631  N   GLY A  93      24.441  71.566   6.660  1.00 33.88           N  
ATOM    632  CA  GLY A  93      24.146  71.953   5.278  1.00 33.88           C  
ATOM    633  C   GLY A  93      25.492  72.092   4.517  1.00 33.88           C  
ATOM    634  O   GLY A  93      26.529  71.764   5.093  1.00 33.88           O  
ATOM    635  N   GLY A  94      25.457  72.622   3.284  1.00 34.53           N  
ATOM    636  CA  GLY A  94      26.592  73.202   2.523  1.00 34.53           C  
ATOM    637  C   GLY A  94      27.410  72.215   1.672  1.00 34.53           C  
ATOM    638  O   GLY A  94      27.919  71.248   2.228  1.00 34.53           O  
ATOM    639  N   ASP A  95      27.406  72.292   0.330  1.00 37.09           N  
ATOM    640  CA  ASP A  95      28.162  73.229  -0.558  1.00 37.09           C  
ATOM    641  C   ASP A  95      29.666  72.844  -0.588  1.00 37.09           C  
ATOM    642  CB  ASP A  95      27.959  74.714  -0.184  1.00 37.09           C  
ATOM    643  O   ASP A  95      30.228  72.549   0.460  1.00 37.09           O  
ATOM    644  CG  ASP A  95      26.511  75.235  -0.251  1.00 37.09           C  
ATOM    645  OD1 ASP A  95      25.648  74.595  -0.898  1.00 37.09           O  
ATOM    646  OD2 ASP A  95      26.220  76.199   0.502  1.00 37.09           O  
ATOM    647  N   ASP A  96      30.452  72.791  -1.665  1.00 38.66           N  
ATOM    648  CA  ASP A  96      30.378  73.091  -3.100  1.00 38.66           C  
ATOM    649  C   ASP A  96      31.685  72.511  -3.740  1.00 38.66           C  
ATOM    650  CB  ASP A  96      30.322  74.629  -3.295  1.00 38.66           C  
ATOM    651  O   ASP A  96      32.533  71.957  -3.035  1.00 38.66           O  
ATOM    652  CG  ASP A  96      28.931  75.169  -3.632  1.00 38.66           C  
ATOM    653  OD1 ASP A  96      28.221  74.481  -4.405  1.00 38.66           O  
ATOM    654  OD2 ASP A  96      28.601  76.280  -3.157  1.00 38.66           O  
ATOM    655  N   ASP A  97      31.850  72.695  -5.057  1.00 35.53           N  
ATOM    656  CA  ASP A  97      33.120  72.787  -5.819  1.00 35.53           C  
ATOM    657  C   ASP A  97      33.682  71.567  -6.600  1.00 35.53           C  
ATOM    658  CB  ASP A  97      34.197  73.614  -5.092  1.00 35.53           C  
ATOM    659  O   ASP A  97      34.382  70.685  -6.107  1.00 35.53           O  
ATOM    660  CG  ASP A  97      33.732  75.031  -4.727  1.00 35.53           C  
ATOM    661  OD1 ASP A  97      32.916  75.598  -5.490  1.00 35.53           O  
ATOM    662  OD2 ASP A  97      34.249  75.563  -3.718  1.00 35.53           O  
ATOM    663  N   ASP A  98      33.398  71.636  -7.908  1.00 36.38           N  
ATOM    664  CA  ASP A  98      34.326  71.715  -9.052  1.00 36.38           C  
ATOM    665  C   ASP A  98      35.246  70.554  -9.526  1.00 36.38           C  
ATOM    666  CB  ASP A  98      35.035  73.089  -9.087  1.00 36.38           C  
ATOM    667  O   ASP A  98      36.136  70.026  -8.865  1.00 36.38           O  
ATOM    668  CG  ASP A  98      34.179  74.229  -9.669  1.00 36.38           C  
ATOM    669  OD1 ASP A  98      33.265  73.923 -10.477  1.00 36.38           O  
ATOM    670  OD2 ASP A  98      34.517  75.402  -9.409  1.00 36.38           O  
ATOM    671  N   TYR A  99      35.041  70.273 -10.822  1.00 36.66           N  
ATOM    672  CA  TYR A  99      35.812  69.543 -11.850  1.00 36.66           C  
ATOM    673  C   TYR A  99      37.250  70.112 -12.061  1.00 36.66           C  
ATOM    674  CB  TYR A  99      34.925  69.729 -13.108  1.00 36.66           C  
ATOM    675  O   TYR A  99      37.464  71.250 -11.648  1.00 36.66           O  
ATOM    676  CG  TYR A  99      33.795  68.730 -13.246  1.00 36.66           C  
ATOM    677  CD1 TYR A  99      34.031  67.476 -13.844  1.00 36.66           C  
ATOM    678  CD2 TYR A  99      32.502  69.066 -12.801  1.00 36.66           C  
ATOM    679  CE1 TYR A  99      32.972  66.562 -14.006  1.00 36.66           C  
ATOM    680  CE2 TYR A  99      31.443  68.152 -12.953  1.00 36.66           C  
ATOM    681  OH  TYR A  99      30.658  66.015 -13.713  1.00 36.66           O  
ATOM    682  CZ  TYR A  99      31.678  66.899 -13.559  1.00 36.66           C  
ATOM    683  N   PRO A 100      38.224  69.464 -12.784  1.00 53.41           N  
ATOM    684  CA  PRO A 100      38.002  68.898 -14.133  1.00 53.41           C  
ATOM    685  C   PRO A 100      38.935  67.784 -14.705  1.00 53.41           C  
ATOM    686  CB  PRO A 100      38.197  70.169 -14.981  1.00 53.41           C  
ATOM    687  O   PRO A 100      40.002  67.467 -14.198  1.00 53.41           O  
ATOM    688  CG  PRO A 100      39.400  70.851 -14.309  1.00 53.41           C  
ATOM    689  CD  PRO A 100      39.499  70.171 -12.938  1.00 53.41           C  
ATOM    690  N   PHE A 101      38.486  67.249 -15.856  1.00 33.94           N  
ATOM    691  CA  PHE A 101      39.212  66.711 -17.033  1.00 33.94           C  
ATOM    692  C   PHE A 101      40.417  65.752 -16.879  1.00 33.94           C  
ATOM    693  CB  PHE A 101      39.608  67.885 -17.960  1.00 33.94           C  
ATOM    694  O   PHE A 101      41.519  66.171 -16.536  1.00 33.94           O  
ATOM    695  CG  PHE A 101      38.690  68.096 -19.148  1.00 33.94           C  
ATOM    696  CD1 PHE A 101      39.063  67.593 -20.409  1.00 33.94           C  
ATOM    697  CD2 PHE A 101      37.479  68.800 -19.008  1.00 33.94           C  
ATOM    698  CE1 PHE A 101      38.231  67.790 -21.525  1.00 33.94           C  
ATOM    699  CE2 PHE A 101      36.645  68.995 -20.125  1.00 33.94           C  
ATOM    700  CZ  PHE A 101      37.021  68.491 -21.382  1.00 33.94           C  
ATOM    701  N   SER A 102      40.286  64.528 -17.421  1.00 30.73           N  
ATOM    702  CA  SER A 102      41.014  64.071 -18.634  1.00 30.73           C  
ATOM    703  C   SER A 102      40.695  62.609 -18.996  1.00 30.73           C  
ATOM    704  CB  SER A 102      42.539  64.208 -18.536  1.00 30.73           C  
ATOM    705  O   SER A 102      40.670  61.727 -18.144  1.00 30.73           O  
ATOM    706  OG  SER A 102      42.887  65.562 -18.742  1.00 30.73           O  
ATOM    707  N   SER A 103      40.458  62.372 -20.288  1.00 33.25           N  
ATOM    708  CA  SER A 103      40.170  61.072 -20.921  1.00 33.25           C  
ATOM    709  C   SER A 103      41.468  60.297 -21.296  1.00 33.25           C  
ATOM    710  CB  SER A 103      39.263  61.339 -22.134  1.00 33.25           C  
ATOM    711  O   SER A 103      42.557  60.728 -20.927  1.00 33.25           O  
ATOM    712  OG  SER A 103      38.179  62.191 -21.819  1.00 33.25           O  
ATOM    713  N   PRO A 104      41.405  59.176 -22.051  1.00 57.91           N  
ATOM    714  CA  PRO A 104      41.592  57.787 -21.608  1.00 57.91           C  
ATOM    715  C   PRO A 104      42.943  57.169 -22.064  1.00 57.91           C  
ATOM    716  CB  PRO A 104      40.391  57.097 -22.267  1.00 57.91           C  
ATOM    717  O   PRO A 104      43.699  57.810 -22.795  1.00 57.91           O  
ATOM    718  CG  PRO A 104      40.235  57.821 -23.614  1.00 57.91           C  
ATOM    719  CD  PRO A 104      41.033  59.116 -23.459  1.00 57.91           C  
ATOM    720  N   PRO A 105      43.260  55.906 -21.701  1.00 41.12           N  
ATOM    721  CA  PRO A 105      43.169  54.859 -22.733  1.00 41.12           C  
ATOM    722  C   PRO A 105      42.809  53.439 -22.230  1.00 41.12           C  
ATOM    723  CB  PRO A 105      44.550  54.836 -23.395  1.00 41.12           C  
ATOM    724  O   PRO A 105      43.057  53.038 -21.098  1.00 41.12           O  
ATOM    725  CG  PRO A 105      45.494  55.141 -22.232  1.00 41.12           C  
ATOM    726  CD  PRO A 105      44.595  55.721 -21.132  1.00 41.12           C  
ATOM    727  N   SER A 106      42.243  52.661 -23.149  1.00 34.12           N  
ATOM    728  CA  SER A 106      42.010  51.205 -23.139  1.00 34.12           C  
ATOM    729  C   SER A 106      43.303  50.379 -23.370  1.00 34.12           C  
ATOM    730  CB  SER A 106      41.010  50.984 -24.288  1.00 34.12           C  
ATOM    731  O   SER A 106      44.331  50.962 -23.700  1.00 34.12           O  
ATOM    732  OG  SER A 106      41.409  51.678 -25.466  1.00 34.12           O  
ATOM    733  N   PRO A 107      43.257  49.033 -23.471  1.00 48.44           N  
ATOM    734  CA  PRO A 107      42.830  48.034 -22.487  1.00 48.44           C  
ATOM    735  C   PRO A 107      43.930  46.962 -22.267  1.00 48.44           C  
ATOM    736  CB  PRO A 107      41.606  47.390 -23.149  1.00 48.44           C  
ATOM    737  O   PRO A 107      44.580  46.530 -23.218  1.00 48.44           O  
ATOM    738  CG  PRO A 107      41.966  47.387 -24.644  1.00 48.44           C  
ATOM    739  CD  PRO A 107      43.064  48.449 -24.795  1.00 48.44           C  
ATOM    740  N   SER A 108      44.104  46.427 -21.055  1.00 28.34           N  
ATOM    741  CA  SER A 108      44.841  45.165 -20.888  1.00 28.34           C  
ATOM    742  C   SER A 108      44.448  44.395 -19.626  1.00 28.34           C  
ATOM    743  CB  SER A 108      46.366  45.350 -20.982  1.00 28.34           C  
ATOM    744  O   SER A 108      44.372  44.924 -18.525  1.00 28.34           O  
ATOM    745  OG  SER A 108      46.843  46.271 -20.029  1.00 28.34           O  
ATOM    746  N   SER A 109      44.154  43.115 -19.861  1.00 35.56           N  
ATOM    747  CA  SER A 109      44.249  41.953 -18.972  1.00 35.56           C  
ATOM    748  C   SER A 109      44.323  42.185 -17.455  1.00 35.56           C  
ATOM    749  CB  SER A 109      45.487  41.148 -19.398  1.00 35.56           C  
ATOM    750  O   SER A 109      45.381  42.523 -16.928  1.00 35.56           O  
ATOM    751  OG  SER A 109      46.673  41.893 -19.214  1.00 35.56           O  
ATOM    752  N   ALA A 110      43.278  41.774 -16.733  1.00 30.45           N  
ATOM    753  CA  ALA A 110      43.420  41.399 -15.331  1.00 30.45           C  
ATOM    754  C   ALA A 110      42.542  40.192 -14.985  1.00 30.45           C  
ATOM    755  CB  ALA A 110      43.167  42.601 -14.423  1.00 30.45           C  
ATOM    756  O   ALA A 110      41.319  40.199 -15.109  1.00 30.45           O  
ATOM    757  N   ARG A 111      43.236  39.132 -14.572  1.00 31.05           N  
ATOM    758  CA  ARG A 111      42.724  37.982 -13.834  1.00 31.05           C  
ATOM    759  C   ARG A 111      42.270  38.438 -12.444  1.00 31.05           C  
ATOM    760  CB  ARG A 111      43.876  36.973 -13.651  1.00 31.05           C  
ATOM    761  O   ARG A 111      43.047  39.068 -11.743  1.00 31.05           O  
ATOM    762  CG  ARG A 111      43.955  35.866 -14.704  1.00 31.05           C  
ATOM    763  CD  ARG A 111      45.257  35.076 -14.498  1.00 31.05           C  
ATOM    764  NE  ARG A 111      45.231  33.772 -15.190  1.00 31.05           N  
ATOM    765  NH1 ARG A 111      47.434  33.694 -15.857  1.00 31.05           N  
ATOM    766  NH2 ARG A 111      46.097  31.958 -16.260  1.00 31.05           N  
ATOM    767  CZ  ARG A 111      46.251  33.153 -15.763  1.00 31.05           C  
ATOM    768  N   ALA A 112      41.067  38.003 -12.084  1.00 33.12           N  
ATOM    769  CA  ALA A 112      40.679  37.389 -10.813  1.00 33.12           C  
ATOM    770  C   ALA A 112      41.282  37.925  -9.500  1.00 33.12           C  
ATOM    771  CB  ALA A 112      40.953  35.879 -10.944  1.00 33.12           C  
ATOM    772  O   ALA A 112      42.384  37.530  -9.132  1.00 33.12           O  
ATOM    773  N   SER A 113      40.448  38.607  -8.713  1.00 33.38           N  
ATOM    774  CA  SER A 113      40.220  38.308  -7.289  1.00 33.38           C  
ATOM    775  C   SER A 113      39.094  39.181  -6.731  1.00 33.38           C  
ATOM    776  CB  SER A 113      41.472  38.506  -6.420  1.00 33.38           C  
ATOM    777  O   SER A 113      38.901  40.283  -7.227  1.00 33.38           O  
ATOM    778  OG  SER A 113      42.057  39.775  -6.600  1.00 33.38           O  
ATOM    779  N   GLU A 114      38.454  38.675  -5.670  1.00 31.42           N  
ATOM    780  CA  GLU A 114      37.454  39.322  -4.798  1.00 31.42           C  
ATOM    781  C   GLU A 114      36.020  39.368  -5.347  1.00 31.42           C  
ATOM    782  CB  GLU A 114      37.944  40.708  -4.319  1.00 31.42           C  
ATOM    783  O   GLU A 114      35.801  39.490  -6.543  1.00 31.42           O  
ATOM    784  CG  GLU A 114      39.271  40.592  -3.551  1.00 31.42           C  
ATOM    785  CD  GLU A 114      39.783  41.930  -3.003  1.00 31.42           C  
ATOM    786  OE1 GLU A 114      40.522  41.869  -1.994  1.00 31.42           O  
ATOM    787  OE2 GLU A 114      39.507  42.978  -3.626  1.00 31.42           O  
ATOM    788  N   ASP A 115      34.954  39.296  -4.561  1.00 32.41           N  
ATOM    789  CA  ASP A 115      34.649  38.800  -3.214  1.00 32.41           C  
ATOM    790  C   ASP A 115      33.131  39.046  -3.142  1.00 32.41           C  
ATOM    791  CB  ASP A 115      35.374  39.588  -2.090  1.00 32.41           C  
ATOM    792  O   ASP A 115      32.706  40.191  -3.242  1.00 32.41           O  
ATOM    793  CG  ASP A 115      35.319  38.934  -0.703  1.00 32.41           C  
ATOM    794  OD1 ASP A 115      34.897  37.753  -0.607  1.00 32.41           O  
ATOM    795  OD2 ASP A 115      35.766  39.578   0.270  1.00 32.41           O  
ATOM    796  N   GLU A 116      32.285  38.019  -3.059  1.00 28.53           N  
ATOM    797  CA  GLU A 116      30.855  38.229  -2.782  1.00 28.53           C  
ATOM    798  C   GLU A 116      30.362  37.163  -1.805  1.00 28.53           C  
ATOM    799  CB  GLU A 116      29.970  38.357  -4.044  1.00 28.53           C  
ATOM    800  O   GLU A 116      29.871  36.087  -2.153  1.00 28.53           O  
ATOM    801  CG  GLU A 116      29.900  39.805  -4.577  1.00 28.53           C  
ATOM    802  CD  GLU A 116      28.701  40.043  -5.511  1.00 28.53           C  
ATOM    803  OE1 GLU A 116      28.069  41.118  -5.394  1.00 28.53           O  
ATOM    804  OE2 GLU A 116      28.407  39.138  -6.328  1.00 28.53           O  
ATOM    805  N   ARG A 117      30.510  37.490  -0.519  1.00 33.19           N  
ATOM    806  CA  ARG A 117      29.636  36.985   0.537  1.00 33.19           C  
ATOM    807  C   ARG A 117      28.376  37.839   0.555  1.00 33.19           C  
ATOM    808  CB  ARG A 117      30.329  37.070   1.903  1.00 33.19           C  
ATOM    809  O   ARG A 117      28.417  38.989   0.975  1.00 33.19           O  
ATOM    810  CG  ARG A 117      31.417  36.014   2.078  1.00 33.19           C  
ATOM    811  CD  ARG A 117      32.029  36.167   3.471  1.00 33.19           C  
ATOM    812  NE  ARG A 117      33.165  35.251   3.646  1.00 33.19           N  
ATOM    813  NH1 ARG A 117      33.616  35.781   5.831  1.00 33.19           N  
ATOM    814  NH2 ARG A 117      34.933  34.340   4.742  1.00 33.19           N  
ATOM    815  CZ  ARG A 117      33.893  35.124   4.738  1.00 33.19           C  
ATOM    816  N   GLY A 118      27.249  37.240   0.195  1.00 28.84           N  
ATOM    817  CA  GLY A 118      25.948  37.865   0.376  1.00 28.84           C  
ATOM    818  C   GLY A 118      24.795  36.902   0.131  1.00 28.84           C  
ATOM    819  O   GLY A 118      24.479  36.600  -1.007  1.00 28.84           O  
ATOM    820  N   VAL A 119      24.145  36.504   1.229  1.00 33.88           N  
ATOM    821  CA  VAL A 119      22.705  36.196   1.313  1.00 33.88           C  
ATOM    822  C   VAL A 119      22.207  34.928   0.600  1.00 33.88           C  
ATOM    823  CB  VAL A 119      21.883  37.438   0.873  1.00 33.88           C  
ATOM    824  O   VAL A 119      21.893  34.976  -0.575  1.00 33.88           O  
ATOM    825  CG1 VAL A 119      20.405  37.280   1.250  1.00 33.88           C  
ATOM    826  CG2 VAL A 119      22.379  38.740   1.529  1.00 33.88           C  
ATOM    827  N   VAL A 120      22.013  33.833   1.357  1.00 30.91           N  
ATOM    828  CA  VAL A 120      20.740  33.069   1.444  1.00 30.91           C  
ATOM    829  C   VAL A 120      20.767  32.247   2.746  1.00 30.91           C  
ATOM    830  CB  VAL A 120      20.401  32.111   0.260  1.00 30.91           C  
ATOM    831  O   VAL A 120      21.304  31.138   2.792  1.00 30.91           O  
ATOM    832  CG1 VAL A 120      19.016  31.472   0.490  1.00 30.91           C  
ATOM    833  CG2 VAL A 120      20.291  32.737  -1.136  1.00 30.91           C  
ATOM    834  N   ASP A 121      20.167  32.778   3.810  1.00 35.53           N  
ATOM    835  CA  ASP A 121      19.601  31.959   4.883  1.00 35.53           C  
ATOM    836  C   ASP A 121      18.122  31.748   4.548  1.00 35.53           C  
ATOM    837  CB  ASP A 121      19.761  32.631   6.266  1.00 35.53           C  
ATOM    838  O   ASP A 121      17.391  32.719   4.417  1.00 35.53           O  
ATOM    839  CG  ASP A 121      20.921  32.078   7.110  1.00 35.53           C  
ATOM    840  OD1 ASP A 121      21.166  30.838   7.082  1.00 35.53           O  
ATOM    841  OD2 ASP A 121      21.528  32.873   7.856  1.00 35.53           O  
ATOM    842  N   GLU A 122      17.712  30.491   4.352  1.00 36.91           N  
ATOM    843  CA  GLU A 122      16.467  29.899   4.872  1.00 36.91           C  
ATOM    844  C   GLU A 122      16.227  28.510   4.254  1.00 36.91           C  
ATOM    845  CB  GLU A 122      15.198  30.762   4.677  1.00 36.91           C  
ATOM    846  O   GLU A 122      15.962  28.386   3.065  1.00 36.91           O  
ATOM    847  CG  GLU A 122      14.916  31.598   5.945  1.00 36.91           C  
ATOM    848  CD  GLU A 122      13.520  32.229   5.992  1.00 36.91           C  
ATOM    849  OE1 GLU A 122      13.281  32.969   6.971  1.00 36.91           O  
ATOM    850  OE2 GLU A 122      12.664  31.852   5.159  1.00 36.91           O  
ATOM    851  N   LEU A 123      16.331  27.448   5.072  1.00 39.72           N  
ATOM    852  CA  LEU A 123      15.550  26.192   4.980  1.00 39.72           C  
ATOM    853  C   LEU A 123      15.982  25.216   6.107  1.00 39.72           C  
ATOM    854  CB  LEU A 123      15.614  25.538   3.575  1.00 39.72           C  
ATOM    855  O   LEU A 123      16.862  24.365   5.923  1.00 39.72           O  
ATOM    856  CG  LEU A 123      14.362  25.884   2.724  1.00 39.72           C  
ATOM    857  CD1 LEU A 123      14.704  26.032   1.244  1.00 39.72           C  
ATOM    858  CD2 LEU A 123      13.306  24.780   2.846  1.00 39.72           C  
ATOM    859  N   PRO A 124      15.350  25.279   7.298  1.00 39.53           N  
ATOM    860  CA  PRO A 124      15.644  24.395   8.439  1.00 39.53           C  
ATOM    861  C   PRO A 124      15.374  22.903   8.150  1.00 39.53           C  
ATOM    862  CB  PRO A 124      14.759  24.901   9.590  1.00 39.53           C  
ATOM    863  O   PRO A 124      15.979  22.009   8.758  1.00 39.53           O  
ATOM    864  CG  PRO A 124      14.313  26.305   9.176  1.00 39.53           C  
ATOM    865  CD  PRO A 124      14.346  26.270   7.655  1.00 39.53           C  
ATOM    866  N   ALA A 125      14.498  22.618   7.181  1.00 34.53           N  
ATOM    867  CA  ALA A 125      14.099  21.268   6.789  1.00 34.53           C  
ATOM    868  C   ALA A 125      15.246  20.476   6.133  1.00 34.53           C  
ATOM    869  CB  ALA A 125      12.884  21.396   5.861  1.00 34.53           C  
ATOM    870  O   ALA A 125      15.427  19.291   6.423  1.00 34.53           O  
ATOM    871  N   LEU A 126      16.088  21.138   5.330  1.00 35.38           N  
ATOM    872  CA  LEU A 126      17.222  20.499   4.654  1.00 35.38           C  
ATOM    873  C   LEU A 126      18.371  20.179   5.618  1.00 35.38           C  
ATOM    874  CB  LEU A 126      17.694  21.387   3.483  1.00 35.38           C  
ATOM    875  O   LEU A 126      18.980  19.115   5.515  1.00 35.38           O  
ATOM    876  CG  LEU A 126      17.387  20.778   2.095  1.00 35.38           C  
ATOM    877  CD1 LEU A 126      16.470  21.690   1.284  1.00 35.38           C  
ATOM    878  CD2 LEU A 126      18.678  20.544   1.311  1.00 35.38           C  
ATOM    879  N   ARG A 127      18.629  21.040   6.613  1.00 41.31           N  
ATOM    880  CA  ARG A 127      19.624  20.758   7.667  1.00 41.31           C  
ATOM    881  C   ARG A 127      19.192  19.590   8.554  1.00 41.31           C  
ATOM    882  CB  ARG A 127      19.915  22.021   8.502  1.00 41.31           C  
ATOM    883  O   ARG A 127      20.032  18.783   8.945  1.00 41.31           O  
ATOM    884  CG  ARG A 127      20.840  23.012   7.770  1.00 41.31           C  
ATOM    885  CD  ARG A 127      21.152  24.243   8.643  1.00 41.31           C  
ATOM    886  NE  ARG A 127      21.996  25.241   7.941  1.00 41.31           N  
ATOM    887  NH1 ARG A 127      21.433  27.129   9.164  1.00 41.31           N  
ATOM    888  NH2 ARG A 127      22.753  27.346   7.415  1.00 41.31           N  
ATOM    889  CZ  ARG A 127      22.062  26.550   8.181  1.00 41.31           C  
ATOM    890  N   SER A 128      17.895  19.463   8.827  1.00 43.38           N  
ATOM    891  CA  SER A 128      17.340  18.356   9.617  1.00 43.38           C  
ATOM    892  C   SER A 128      17.443  17.025   8.863  1.00 43.38           C  
ATOM    893  CB  SER A 128      15.894  18.678  10.003  1.00 43.38           C  
ATOM    894  O   SER A 128      17.877  16.023   9.430  1.00 43.38           O  
ATOM    895  OG  SER A 128      15.859  19.929  10.665  1.00 43.38           O  
ATOM    896  N   PHE A 129      17.165  17.037   7.557  1.00 36.41           N  
ATOM    897  CA  PHE A 129      17.319  15.881   6.672  1.00 36.41           C  
ATOM    898  C   PHE A 129      18.794  15.474   6.473  1.00 36.41           C  
ATOM    899  CB  PHE A 129      16.618  16.218   5.350  1.00 36.41           C  
ATOM    900  O   PHE A 129      19.131  14.295   6.569  1.00 36.41           O  
ATOM    901  CG  PHE A 129      16.446  15.037   4.420  1.00 36.41           C  
ATOM    902  CD1 PHE A 129      17.238  14.923   3.263  1.00 36.41           C  
ATOM    903  CD2 PHE A 129      15.472  14.061   4.702  1.00 36.41           C  
ATOM    904  CE1 PHE A 129      17.050  13.839   2.388  1.00 36.41           C  
ATOM    905  CE2 PHE A 129      15.292  12.972   3.832  1.00 36.41           C  
ATOM    906  CZ  PHE A 129      16.081  12.862   2.674  1.00 36.41           C  
ATOM    907  N   ALA A 130      19.705  16.440   6.308  1.00 40.09           N  
ATOM    908  CA  ALA A 130      21.144  16.189   6.188  1.00 40.09           C  
ATOM    909  C   ALA A 130      21.783  15.672   7.493  1.00 40.09           C  
ATOM    910  CB  ALA A 130      21.821  17.478   5.710  1.00 40.09           C  
ATOM    911  O   ALA A 130      22.691  14.841   7.449  1.00 40.09           O  
ATOM    912  N   ARG A 131      21.299  16.113   8.665  1.00 40.53           N  
ATOM    913  CA  ARG A 131      21.722  15.562   9.968  1.00 40.53           C  
ATOM    914  C   ARG A 131      21.245  14.123  10.151  1.00 40.53           C  
ATOM    915  CB  ARG A 131      21.226  16.445  11.123  1.00 40.53           C  
ATOM    916  O   ARG A 131      22.015  13.296  10.625  1.00 40.53           O  
ATOM    917  CG  ARG A 131      22.040  17.740  11.269  1.00 40.53           C  
ATOM    918  CD  ARG A 131      21.433  18.605  12.381  1.00 40.53           C  
ATOM    919  NE  ARG A 131      21.915  20.000  12.335  1.00 40.53           N  
ATOM    920  NH1 ARG A 131      20.754  20.763  14.169  1.00 40.53           N  
ATOM    921  NH2 ARG A 131      21.969  22.192  12.972  1.00 40.53           N  
ATOM    922  CZ  ARG A 131      21.546  20.973  13.154  1.00 40.53           C  
ATOM    923  N   LEU A 132      20.025  13.809   9.718  1.00 33.62           N  
ATOM    924  CA  LEU A 132      19.474  12.454   9.786  1.00 33.62           C  
ATOM    925  C   LEU A 132      20.223  11.495   8.842  1.00 33.62           C  
ATOM    926  CB  LEU A 132      17.956  12.552   9.535  1.00 33.62           C  
ATOM    927  O   LEU A 132      20.528  10.371   9.229  1.00 33.62           O  
ATOM    928  CG  LEU A 132      17.128  11.486  10.277  1.00 33.62           C  
ATOM    929  CD1 LEU A 132      15.819  12.098  10.783  1.00 33.62           C  
ATOM    930  CD2 LEU A 132      16.789  10.301   9.375  1.00 33.62           C  
ATOM    931  N   LEU A 133      20.637  11.974   7.663  1.00 33.50           N  
ATOM    932  CA  LEU A 133      21.523  11.239   6.752  1.00 33.50           C  
ATOM    933  C   LEU A 133      22.942  11.054   7.312  1.00 33.50           C  
ATOM    934  CB  LEU A 133      21.551  11.945   5.384  1.00 33.50           C  
ATOM    935  O   LEU A 133      23.502   9.971   7.177  1.00 33.50           O  
ATOM    936  CG  LEU A 133      20.286  11.712   4.536  1.00 33.50           C  
ATOM    937  CD1 LEU A 133      20.296  12.662   3.339  1.00 33.50           C  
ATOM    938  CD2 LEU A 133      20.214  10.279   4.000  1.00 33.50           C  
ATOM    939  N   ARG A 134      23.519  12.050   8.000  1.00 37.06           N  
ATOM    940  CA  ARG A 134      24.836  11.907   8.655  1.00 37.06           C  
ATOM    941  C   ARG A 134      24.826  10.932   9.830  1.00 37.06           C  
ATOM    942  CB  ARG A 134      25.388  13.268   9.102  1.00 37.06           C  
ATOM    943  O   ARG A 134      25.807  10.231  10.016  1.00 37.06           O  
ATOM    944  CG  ARG A 134      26.204  13.938   7.992  1.00 37.06           C  
ATOM    945  CD  ARG A 134      26.808  15.251   8.504  1.00 37.06           C  
ATOM    946  NE  ARG A 134      27.595  15.929   7.456  1.00 37.06           N  
ATOM    947  NH1 ARG A 134      27.587  18.039   8.366  1.00 37.06           N  
ATOM    948  NH2 ARG A 134      28.615  17.685   6.420  1.00 37.06           N  
ATOM    949  CZ  ARG A 134      27.925  17.209   7.418  1.00 37.06           C  
ATOM    950  N   VAL A 135      23.741  10.851  10.600  1.00 35.31           N  
ATOM    951  CA  VAL A 135      23.634   9.887  11.714  1.00 35.31           C  
ATOM    952  C   VAL A 135      23.464   8.450  11.202  1.00 35.31           C  
ATOM    953  CB  VAL A 135      22.508  10.310  12.679  1.00 35.31           C  
ATOM    954  O   VAL A 135      23.922   7.510  11.845  1.00 35.31           O  
ATOM    955  CG1 VAL A 135      22.216   9.272  13.770  1.00 35.31           C  
ATOM    956  CG2 VAL A 135      22.890  11.613  13.400  1.00 35.31           C  
ATOM    957  N   VAL A 136      22.857   8.267  10.025  1.00 31.45           N  
ATOM    958  CA  VAL A 136      22.666   6.945   9.401  1.00 31.45           C  
ATOM    959  C   VAL A 136      23.875   6.519   8.550  1.00 31.45           C  
ATOM    960  CB  VAL A 136      21.334   6.935   8.622  1.00 31.45           C  
ATOM    961  O   VAL A 136      24.111   5.325   8.373  1.00 31.45           O  
ATOM    962  CG1 VAL A 136      21.082   5.631   7.855  1.00 31.45           C  
ATOM    963  CG2 VAL A 136      20.149   7.110   9.589  1.00 31.45           C  
ATOM    964  N   CYS A 137      24.688   7.464   8.070  1.00 30.09           N  
ATOM    965  CA  CYS A 137      25.853   7.206   7.224  1.00 30.09           C  
ATOM    966  C   CYS A 137      27.175   7.593   7.909  1.00 30.09           C  
ATOM    967  CB  CYS A 137      25.672   7.912   5.869  1.00 30.09           C  
ATOM    968  O   CYS A 137      27.858   8.510   7.464  1.00 30.09           O  
ATOM    969  SG  CYS A 137      24.232   7.268   4.966  1.00 30.09           S  
ATOM    970  N   VAL A 138      27.582   6.860   8.949  1.00 29.03           N  
ATOM    971  CA  VAL A 138      29.001   6.779   9.342  1.00 29.03           C  
ATOM    972  C   VAL A 138      29.373   5.312   9.529  1.00 29.03           C  
ATOM    973  CB  VAL A 138      29.360   7.642  10.573  1.00 29.03           C  
ATOM    974  O   VAL A 138      29.152   4.713  10.577  1.00 29.03           O  
ATOM    975  CG1 VAL A 138      30.857   7.533  10.906  1.00 29.03           C  
ATOM    976  CG2 VAL A 138      29.089   9.130  10.325  1.00 29.03           C  
ATOM    977  N   VAL A 139      29.943   4.728   8.476  1.00 31.64           N  
ATOM    978  CA  VAL A 139      30.730   3.492   8.542  1.00 31.64           C  
ATOM    979  C   VAL A 139      32.174   3.913   8.269  1.00 31.64           C  
ATOM    980  CB  VAL A 139      30.243   2.448   7.516  1.00 31.64           C  
ATOM    981  O   VAL A 139      32.415   4.502   7.214  1.00 31.64           O  
ATOM    982  CG1 VAL A 139      31.122   1.190   7.534  1.00 31.64           C  
ATOM    983  CG2 VAL A 139      28.799   2.019   7.806  1.00 31.64           C  
ATOM    984  N   PRO A 140      33.136   3.678   9.178  1.00 32.88           N  
ATOM    985  CA  PRO A 140      34.509   4.100   8.950  1.00 32.88           C  
ATOM    986  C   PRO A 140      35.149   3.191   7.895  1.00 32.88           C  
ATOM    987  CB  PRO A 140      35.190   4.047  10.320  1.00 32.88           C  
ATOM    988  O   PRO A 140      35.367   1.998   8.115  1.00 32.88           O  
ATOM    989  CG  PRO A 140      34.409   2.966  11.068  1.00 32.88           C  
ATOM    990  CD  PRO A 140      33.000   3.037  10.476  1.00 32.88           C  
ATOM    991  N   SER A 141      35.433   3.761   6.727  1.00 31.12           N  
ATOM    992  CA  SER A 141      36.269   3.157   5.694  1.00 31.12           C  
ATOM    993  C   SER A 141      37.713   3.069   6.191  1.00 31.12           C  
ATOM    994  CB  SER A 141      36.178   3.985   4.405  1.00 31.12           C  
ATOM    995  O   SER A 141      38.316   4.081   6.542  1.00 31.12           O  
ATOM    996  OG  SER A 141      36.252   5.368   4.693  1.00 31.12           O  
ATOM    997  N   ARG A 142      38.264   1.852   6.224  1.00 33.94           N  
ATOM    998  CA  ARG A 142      39.670   1.585   6.546  1.00 33.94           C  
ATOM    999  C   ARG A 142      40.575   2.077   5.410  1.00 33.94           C  
ATOM   1000  CB  ARG A 142      39.881   0.079   6.779  1.00 33.94           C  
ATOM   1001  O   ARG A 142      40.656   1.434   4.370  1.00 33.94           O  
ATOM   1002  CG  ARG A 142      39.243  -0.450   8.071  1.00 33.94           C  
ATOM   1003  CD  ARG A 142      39.539  -1.951   8.197  1.00 33.94           C  
ATOM   1004  NE  ARG A 142      39.051  -2.509   9.472  1.00 33.94           N  
ATOM   1005  NH1 ARG A 142      39.564  -4.705   9.034  1.00 33.94           N  
ATOM   1006  NH2 ARG A 142      38.682  -4.151  11.008  1.00 33.94           N  
ATOM   1007  CZ  ARG A 142      39.099  -3.781   9.830  1.00 33.94           C  
ATOM   1008  N   LEU A 143      41.270   3.179   5.651  1.00 36.62           N  
ATOM   1009  CA  LEU A 143      42.524   3.585   5.008  1.00 36.62           C  
ATOM   1010  C   LEU A 143      43.536   3.845   6.144  1.00 36.62           C  
ATOM   1011  CB  LEU A 143      42.262   4.803   4.100  1.00 36.62           C  
ATOM   1012  O   LEU A 143      43.100   4.031   7.283  1.00 36.62           O  
ATOM   1013  CG  LEU A 143      41.924   4.389   2.652  1.00 36.62           C  
ATOM   1014  CD1 LEU A 143      41.034   5.435   1.987  1.00 36.62           C  
ATOM   1015  CD2 LEU A 143      43.190   4.227   1.806  1.00 36.62           C  
ATOM   1016  N   PRO A 144      44.856   3.764   5.901  1.00 40.16           N  
ATOM   1017  CA  PRO A 144      45.846   3.726   6.972  1.00 40.16           C  
ATOM   1018  C   PRO A 144      45.841   5.061   7.719  1.00 40.16           C  
ATOM   1019  CB  PRO A 144      47.180   3.405   6.292  1.00 40.16           C  
ATOM   1020  O   PRO A 144      46.136   6.110   7.151  1.00 40.16           O  
ATOM   1021  CG  PRO A 144      47.001   3.965   4.882  1.00 40.16           C  
ATOM   1022  CD  PRO A 144      45.510   3.781   4.604  1.00 40.16           C  
ATOM   1023  N   LEU A 145      45.428   5.008   8.982  1.00 40.19           N  
ATOM   1024  CA  LEU A 145      45.316   6.167   9.853  1.00 40.19           C  
ATOM   1025  C   LEU A 145      46.700   6.553  10.381  1.00 40.19           C  
ATOM   1026  CB  LEU A 145      44.314   5.861  10.981  1.00 40.19           C  
ATOM   1027  O   LEU A 145      47.479   5.700  10.804  1.00 40.19           O  
ATOM   1028  CG  LEU A 145      42.840   5.944  10.535  1.00 40.19           C  
ATOM   1029  CD1 LEU A 145      41.935   5.263  11.562  1.00 40.19           C  
ATOM   1030  CD2 LEU A 145      42.345   7.380  10.354  1.00 40.19           C  
ATOM   1031  N   SER A 146      46.962   7.856  10.344  1.00 61.09           N  
ATOM   1032  CA  SER A 146      48.053   8.526  11.048  1.00 61.09           C  
ATOM   1033  C   SER A 146      48.019   8.178  12.541  1.00 61.09           C  
ATOM   1034  CB  SER A 146      47.862  10.031  10.821  1.00 61.09           C  
ATOM   1035  O   SER A 146      46.947   8.013  13.124  1.00 61.09           O  
ATOM   1036  OG  SER A 146      48.529  10.834  11.770  1.00 61.09           O  
ATOM   1037  N   GLU A 147      49.192   8.094  13.169  1.00 52.56           N  
ATOM   1038  CA  GLU A 147      49.400   7.691  14.569  1.00 52.56           C  
ATOM   1039  C   GLU A 147      48.548   8.508  15.567  1.00 52.56           C  
ATOM   1040  CB  GLU A 147      50.915   7.810  14.828  1.00 52.56           C  
ATOM   1041  O   GLU A 147      48.089   7.976  16.574  1.00 52.56           O  
ATOM   1042  CG  GLU A 147      51.464   6.916  15.950  1.00 52.56           C  
ATOM   1043  CD  GLU A 147      53.007   6.874  15.963  1.00 52.56           C  
ATOM   1044  OE1 GLU A 147      53.553   5.994  16.665  1.00 52.56           O  
ATOM   1045  OE2 GLU A 147      53.631   7.696  15.251  1.00 52.56           O  
ATOM   1046  N   ARG A 148      48.193   9.758  15.227  1.00 44.50           N  
ATOM   1047  CA  ARG A 148      47.291  10.609  16.032  1.00 44.50           C  
ATOM   1048  C   ARG A 148      45.829  10.150  16.064  1.00 44.50           C  
ATOM   1049  CB  ARG A 148      47.373  12.065  15.549  1.00 44.50           C  
ATOM   1050  O   ARG A 148      45.139  10.399  17.050  1.00 44.50           O  
ATOM   1051  CG  ARG A 148      48.534  12.807  16.219  1.00 44.50           C  
ATOM   1052  CD  ARG A 148      48.554  14.272  15.772  1.00 44.50           C  
ATOM   1053  NE  ARG A 148      49.545  15.050  16.538  1.00 44.50           N  
ATOM   1054  NH1 ARG A 148      49.568  16.922  15.209  1.00 44.50           N  
ATOM   1055  NH2 ARG A 148      50.842  16.852  17.040  1.00 44.50           N  
ATOM   1056  CZ  ARG A 148      49.978  16.267  16.259  1.00 44.50           C  
ATOM   1057  N   ASP A 149      45.348   9.472  15.027  1.00 48.28           N  
ATOM   1058  CA  ASP A 149      43.961   8.993  14.964  1.00 48.28           C  
ATOM   1059  C   ASP A 149      43.797   7.617  15.637  1.00 48.28           C  
ATOM   1060  CB  ASP A 149      43.493   8.952  13.508  1.00 48.28           C  
ATOM   1061  O   ASP A 149      42.691   7.241  16.041  1.00 48.28           O  
ATOM   1062  CG  ASP A 149      43.432  10.320  12.821  1.00 48.28           C  
ATOM   1063  OD1 ASP A 149      43.074  11.306  13.502  1.00 48.28           O  
ATOM   1064  OD2 ASP A 149      43.719  10.357  11.603  1.00 48.28           O  
ATOM   1065  N   ALA A 150      44.900   6.879  15.817  1.00 55.53           N  
ATOM   1066  CA  ALA A 150      44.925   5.634  16.581  1.00 55.53           C  
ATOM   1067  C   ALA A 150      44.663   5.887  18.076  1.00 55.53           C  
ATOM   1068  CB  ALA A 150      46.269   4.936  16.343  1.00 55.53           C  
ATOM   1069  O   ALA A 150      43.885   5.156  18.696  1.00 55.53           O  
ATOM   1070  N   ASP A 151      45.212   6.975  18.620  1.00 59.03           N  
ATOM   1071  CA  ASP A 151      44.980   7.387  20.007  1.00 59.03           C  
ATOM   1072  C   ASP A 151      43.533   7.846  20.235  1.00 59.03           C  
ATOM   1073  CB  ASP A 151      45.976   8.494  20.383  1.00 59.03           C  
ATOM   1074  O   ASP A 151      42.907   7.485  21.238  1.00 59.03           O  
ATOM   1075  CG  ASP A 151      47.415   7.988  20.521  1.00 59.03           C  
ATOM   1076  OD1 ASP A 151      47.581   6.771  20.768  1.00 59.03           O  
ATOM   1077  OD2 ASP A 151      48.316   8.849  20.438  1.00 59.03           O  
ATOM   1078  N   ALA A 152      42.940   8.553  19.267  1.00 54.03           N  
ATOM   1079  CA  ALA A 152      41.530   8.941  19.312  1.00 54.03           C  
ATOM   1080  C   ALA A 152      40.590   7.720  19.241  1.00 54.03           C  
ATOM   1081  CB  ALA A 152      41.266   9.939  18.179  1.00 54.03           C  
ATOM   1082  O   ALA A 152      39.601   7.638  19.979  1.00 54.03           O  
ATOM   1083  N   ALA A 153      40.919   6.724  18.411  1.00 49.22           N  
ATOM   1084  CA  ALA A 153      40.180   5.466  18.329  1.00 49.22           C  
ATOM   1085  C   ALA A 153      40.319   4.620  19.610  1.00 49.22           C  
ATOM   1086  CB  ALA A 153      40.657   4.707  17.086  1.00 49.22           C  
ATOM   1087  O   ALA A 153      39.341   4.014  20.063  1.00 49.22           O  
ATOM   1088  N   ALA A 154      41.500   4.614  20.238  1.00 63.78           N  
ATOM   1089  CA  ALA A 154      41.740   3.939  21.511  1.00 63.78           C  
ATOM   1090  C   ALA A 154      40.978   4.608  22.668  1.00 63.78           C  
ATOM   1091  CB  ALA A 154      43.251   3.896  21.765  1.00 63.78           C  
ATOM   1092  O   ALA A 154      40.344   3.913  23.471  1.00 63.78           O  
ATOM   1093  N   ALA A 155      40.953   5.944  22.707  1.00 59.53           N  
ATOM   1094  CA  ALA A 155      40.178   6.722  23.672  1.00 59.53           C  
ATOM   1095  C   ALA A 155      38.664   6.487  23.514  1.00 59.53           C  
ATOM   1096  CB  ALA A 155      40.550   8.201  23.510  1.00 59.53           C  
ATOM   1097  O   ALA A 155      37.956   6.276  24.503  1.00 59.53           O  
ATOM   1098  N   PHE A 156      38.164   6.415  22.276  1.00 49.19           N  
ATOM   1099  CA  PHE A 156      36.758   6.110  22.001  1.00 49.19           C  
ATOM   1100  C   PHE A 156      36.389   4.666  22.377  1.00 49.19           C  
ATOM   1101  CB  PHE A 156      36.454   6.414  20.530  1.00 49.19           C  
ATOM   1102  O   PHE A 156      35.354   4.427  23.003  1.00 49.19           O  
ATOM   1103  CG  PHE A 156      34.973   6.374  20.212  1.00 49.19           C  
ATOM   1104  CD1 PHE A 156      34.402   5.236  19.612  1.00 49.19           C  
ATOM   1105  CD2 PHE A 156      34.161   7.477  20.534  1.00 49.19           C  
ATOM   1106  CE1 PHE A 156      33.023   5.205  19.333  1.00 49.19           C  
ATOM   1107  CE2 PHE A 156      32.783   7.445  20.257  1.00 49.19           C  
ATOM   1108  CZ  PHE A 156      32.214   6.309  19.656  1.00 49.19           C  
ATOM   1109  N   ALA A 157      37.264   3.694  22.099  1.00 58.16           N  
ATOM   1110  CA  ALA A 157      37.080   2.304  22.518  1.00 58.16           C  
ATOM   1111  C   ALA A 157      37.137   2.131  24.048  1.00 58.16           C  
ATOM   1112  CB  ALA A 157      38.141   1.443  21.824  1.00 58.16           C  
ATOM   1113  O   ALA A 157      36.485   1.243  24.603  1.00 58.16           O  
ATOM   1114  N   ALA A 158      37.904   2.962  24.758  1.00 59.72           N  
ATOM   1115  CA  ALA A 158      37.899   3.008  26.218  1.00 59.72           C  
ATOM   1116  C   ALA A 158      36.590   3.610  26.763  1.00 59.72           C  
ATOM   1117  CB  ALA A 158      39.140   3.770  26.692  1.00 59.72           C  
ATOM   1118  O   ALA A 158      36.006   3.050  27.691  1.00 59.72           O  
ATOM   1119  N   SER A 159      36.078   4.676  26.141  1.00 51.91           N  
ATOM   1120  CA  SER A 159      34.802   5.301  26.516  1.00 51.91           C  
ATOM   1121  C   SER A 159      33.601   4.370  26.277  1.00 51.91           C  
ATOM   1122  CB  SER A 159      34.649   6.628  25.765  1.00 51.91           C  
ATOM   1123  O   SER A 159      32.767   4.180  27.160  1.00 51.91           O  
ATOM   1124  OG  SER A 159      33.735   7.444  26.462  1.00 51.91           O  
ATOM   1125  N   ALA A 160      33.577   3.656  25.145  1.00 47.44           N  
ATOM   1126  CA  ALA A 160      32.553   2.652  24.839  1.00 47.44           C  
ATOM   1127  C   ALA A 160      32.588   1.441  25.792  1.00 47.44           C  
ATOM   1128  CB  ALA A 160      32.742   2.213  23.383  1.00 47.44           C  
ATOM   1129  O   ALA A 160      31.551   0.842  26.082  1.00 47.44           O  
ATOM   1130  N   ARG A 161      33.770   1.076  26.310  1.00 57.97           N  
ATOM   1131  CA  ARG A 161      33.906   0.028  27.335  1.00 57.97           C  
ATOM   1132  C   ARG A 161      33.392   0.487  28.700  1.00 57.97           C  
ATOM   1133  CB  ARG A 161      35.355  -0.482  27.400  1.00 57.97           C  
ATOM   1134  O   ARG A 161      32.734  -0.304  29.367  1.00 57.97           O  
ATOM   1135  CG  ARG A 161      35.614  -1.497  26.278  1.00 57.97           C  
ATOM   1136  CD  ARG A 161      37.043  -2.051  26.293  1.00 57.97           C  
ATOM   1137  NE  ARG A 161      38.009  -1.100  25.710  1.00 57.97           N  
ATOM   1138  NH1 ARG A 161      39.542  -2.637  24.946  1.00 57.97           N  
ATOM   1139  NH2 ARG A 161      39.948  -0.463  24.687  1.00 57.97           N  
ATOM   1140  CZ  ARG A 161      39.156  -1.403  25.123  1.00 57.97           C  
ATOM   1141  N   ARG A 162      33.606   1.754  29.077  1.00 52.38           N  
ATOM   1142  CA  ARG A 162      33.032   2.334  30.305  1.00 52.38           C  
ATOM   1143  C   ARG A 162      31.506   2.433  30.231  1.00 52.38           C  
ATOM   1144  CB  ARG A 162      33.664   3.698  30.619  1.00 52.38           C  
ATOM   1145  O   ARG A 162      30.849   2.022  31.175  1.00 52.38           O  
ATOM   1146  CG  ARG A 162      35.134   3.577  31.047  1.00 52.38           C  
ATOM   1147  CD  ARG A 162      35.707   4.967  31.346  1.00 52.38           C  
ATOM   1148  NE  ARG A 162      37.183   4.959  31.387  1.00 52.38           N  
ATOM   1149  NH1 ARG A 162      37.477   7.237  31.307  1.00 52.38           N  
ATOM   1150  NH2 ARG A 162      39.260   5.900  31.288  1.00 52.38           N  
ATOM   1151  CZ  ARG A 162      37.963   6.027  31.327  1.00 52.38           C  
ATOM   1152  N   ALA A 163      30.949   2.846  29.089  1.00 44.56           N  
ATOM   1153  CA  ALA A 163      29.497   2.901  28.881  1.00 44.56           C  
ATOM   1154  C   ALA A 163      28.820   1.517  28.986  1.00 44.56           C  
ATOM   1155  CB  ALA A 163      29.232   3.558  27.521  1.00 44.56           C  
ATOM   1156  O   ALA A 163      27.740   1.390  29.558  1.00 44.56           O  
ATOM   1157  N   ARG A 164      29.482   0.455  28.500  1.00 50.28           N  
ATOM   1158  CA  ARG A 164      28.997  -0.930  28.647  1.00 50.28           C  
ATOM   1159  C   ARG A 164      29.128  -1.470  30.071  1.00 50.28           C  
ATOM   1160  CB  ARG A 164      29.727  -1.853  27.668  1.00 50.28           C  
ATOM   1161  O   ARG A 164      28.314  -2.295  30.468  1.00 50.28           O  
ATOM   1162  CG  ARG A 164      29.230  -1.652  26.233  1.00 50.28           C  
ATOM   1163  CD  ARG A 164      30.003  -2.587  25.302  1.00 50.28           C  
ATOM   1164  NE  ARG A 164      29.585  -2.407  23.902  1.00 50.28           N  
ATOM   1165  NH1 ARG A 164      31.150  -3.790  22.953  1.00 50.28           N  
ATOM   1166  NH2 ARG A 164      29.710  -2.685  21.648  1.00 50.28           N  
ATOM   1167  CZ  ARG A 164      30.148  -2.960  22.844  1.00 50.28           C  
ATOM   1168  N   ALA A 165      30.128  -1.021  30.831  1.00 49.78           N  
ATOM   1169  CA  ALA A 165      30.269  -1.384  32.240  1.00 49.78           C  
ATOM   1170  C   ALA A 165      29.163  -0.738  33.095  1.00 49.78           C  
ATOM   1171  CB  ALA A 165      31.682  -1.019  32.710  1.00 49.78           C  
ATOM   1172  O   ALA A 165      28.532  -1.432  33.885  1.00 49.78           O  
ATOM   1173  N   THR A 166      28.832   0.535  32.846  1.00 44.97           N  
ATOM   1174  CA  THR A 166      27.727   1.228  33.536  1.00 44.97           C  
ATOM   1175  C   THR A 166      26.346   0.669  33.171  1.00 44.97           C  
ATOM   1176  CB  THR A 166      27.771   2.740  33.258  1.00 44.97           C  
ATOM   1177  O   THR A 166      25.448   0.632  34.006  1.00 44.97           O  
ATOM   1178  CG2 THR A 166      28.979   3.397  33.926  1.00 44.97           C  
ATOM   1179  OG1 THR A 166      27.888   3.027  31.877  1.00 44.97           O  
ATOM   1180  N   GLU A 167      26.166   0.179  31.940  1.00 40.19           N  
ATOM   1181  CA  GLU A 167      24.923  -0.482  31.510  1.00 40.19           C  
ATOM   1182  C   GLU A 167      24.791  -1.899  32.104  1.00 40.19           C  
ATOM   1183  CB  GLU A 167      24.884  -0.476  29.972  1.00 40.19           C  
ATOM   1184  O   GLU A 167      23.690  -2.338  32.431  1.00 40.19           O  
ATOM   1185  CG  GLU A 167      23.494  -0.755  29.377  1.00 40.19           C  
ATOM   1186  CD  GLU A 167      23.464  -0.649  27.838  1.00 40.19           C  
ATOM   1187  OE1 GLU A 167      22.342  -0.603  27.283  1.00 40.19           O  
ATOM   1188  OE2 GLU A 167      24.548  -0.661  27.202  1.00 40.19           O  
ATOM   1189  N   ALA A 168      25.911  -2.600  32.318  1.00 43.50           N  
ATOM   1190  CA  ALA A 168      25.926  -3.899  32.988  1.00 43.50           C  
ATOM   1191  C   ALA A 168      25.619  -3.791  34.493  1.00 43.50           C  
ATOM   1192  CB  ALA A 168      27.272  -4.581  32.719  1.00 43.50           C  
ATOM   1193  O   ALA A 168      24.916  -4.651  35.021  1.00 43.50           O  
ATOM   1194  N   GLU A 169      26.072  -2.731  35.168  1.00 41.84           N  
ATOM   1195  CA  GLU A 169      25.744  -2.472  36.579  1.00 41.84           C  
ATOM   1196  C   GLU A 169      24.262  -2.097  36.768  1.00 41.84           C  
ATOM   1197  CB  GLU A 169      26.702  -1.414  37.154  1.00 41.84           C  
ATOM   1198  O   GLU A 169      23.606  -2.638  37.659  1.00 41.84           O  
ATOM   1199  CG  GLU A 169      28.086  -2.034  37.428  1.00 41.84           C  
ATOM   1200  CD  GLU A 169      29.136  -1.040  37.952  1.00 41.84           C  
ATOM   1201  OE1 GLU A 169      30.190  -1.532  38.420  1.00 41.84           O  
ATOM   1202  OE2 GLU A 169      28.920   0.187  37.829  1.00 41.84           O  
ATOM   1203  N   GLY A 170      23.676  -1.313  35.852  1.00 39.03           N  
ATOM   1204  CA  GLY A 170      22.240  -0.990  35.874  1.00 39.03           C  
ATOM   1205  C   GLY A 170      21.305  -2.188  35.631  1.00 39.03           C  
ATOM   1206  O   GLY A 170      20.144  -2.169  36.040  1.00 39.03           O  
ATOM   1207  N   ILE A 171      21.791  -3.265  35.002  1.00 36.00           N  
ATOM   1208  CA  ILE A 171      21.008  -4.492  34.755  1.00 36.00           C  
ATOM   1209  C   ILE A 171      21.039  -5.447  35.964  1.00 36.00           C  
ATOM   1210  CB  ILE A 171      21.458  -5.137  33.420  1.00 36.00           C  
ATOM   1211  O   ILE A 171      20.113  -6.244  36.140  1.00 36.00           O  
ATOM   1212  CG1 ILE A 171      21.042  -4.228  32.238  1.00 36.00           C  
ATOM   1213  CG2 ILE A 171      20.850  -6.539  33.205  1.00 36.00           C  
ATOM   1214  CD1 ILE A 171      21.694  -4.594  30.898  1.00 36.00           C  
ATOM   1215  N   VAL A 172      22.047  -5.349  36.838  1.00 39.72           N  
ATOM   1216  CA  VAL A 172      22.144  -6.171  38.059  1.00 39.72           C  
ATOM   1217  C   VAL A 172      21.218  -5.647  39.168  1.00 39.72           C  
ATOM   1218  CB  VAL A 172      23.618  -6.308  38.498  1.00 39.72           C  
ATOM   1219  O   VAL A 172      20.669  -6.446  39.927  1.00 39.72           O  
ATOM   1220  CG1 VAL A 172      23.784  -7.063  39.823  1.00 39.72           C  
ATOM   1221  CG2 VAL A 172      24.408  -7.101  37.443  1.00 39.72           C  
ATOM   1222  N   GLU A 173      20.926  -4.344  39.195  1.00 35.66           N  
ATOM   1223  CA  GLU A 173      20.037  -3.726  40.195  1.00 35.66           C  
ATOM   1224  C   GLU A 173      18.530  -3.975  39.956  1.00 35.66           C  
ATOM   1225  CB  GLU A 173      20.354  -2.222  40.291  1.00 35.66           C  
ATOM   1226  O   GLU A 173      17.728  -3.911  40.886  1.00 35.66           O  
ATOM   1227  CG  GLU A 173      20.842  -1.862  41.702  1.00 35.66           C  
ATOM   1228  CD  GLU A 173      21.133  -0.364  41.885  1.00 35.66           C  
ATOM   1229  OE1 GLU A 173      21.345   0.023  43.055  1.00 35.66           O  
ATOM   1230  OE2 GLU A 173      21.117   0.375  40.875  1.00 35.66           O  
ATOM   1231  N   LEU A 174      18.123  -4.344  38.734  1.00 30.89           N  
ATOM   1232  CA  LEU A 174      16.720  -4.628  38.373  1.00 30.89           C  
ATOM   1233  C   LEU A 174      16.315  -6.108  38.512  1.00 30.89           C  
ATOM   1234  CB  LEU A 174      16.463  -4.077  36.955  1.00 30.89           C  
ATOM   1235  O   LEU A 174      15.132  -6.450  38.405  1.00 30.89           O  
ATOM   1236  CG  LEU A 174      15.858  -2.657  36.986  1.00 30.89           C  
ATOM   1237  CD1 LEU A 174      16.546  -1.737  35.982  1.00 30.89           C  
ATOM   1238  CD2 LEU A 174      14.365  -2.707  36.645  1.00 30.89           C  
ATOM   1239  N   ALA A 175      17.272  -6.999  38.777  1.00 32.56           N  
ATOM   1240  CA  ALA A 175      17.031  -8.432  38.937  1.00 32.56           C  
ATOM   1241  C   ALA A 175      16.172  -8.824  40.169  1.00 32.56           C  
ATOM   1242  CB  ALA A 175      18.386  -9.150  38.915  1.00 32.56           C  
ATOM   1243  O   ALA A 175      15.397  -9.781  40.046  1.00 32.56           O  
ATOM   1244  N   PRO A 176      16.208  -8.122  41.325  1.00 33.44           N  
ATOM   1245  CA  PRO A 176      15.401  -8.505  42.490  1.00 33.44           C  
ATOM   1246  C   PRO A 176      13.908  -8.153  42.358  1.00 33.44           C  
ATOM   1247  CB  PRO A 176      16.040  -7.808  43.700  1.00 33.44           C  
ATOM   1248  O   PRO A 176      13.070  -8.813  42.970  1.00 33.44           O  
ATOM   1249  CG  PRO A 176      17.409  -7.343  43.210  1.00 33.44           C  
ATOM   1250  CD  PRO A 176      17.171  -7.104  41.725  1.00 33.44           C  
ATOM   1251  N   LEU A 177      13.542  -7.169  41.525  1.00 31.50           N  
ATOM   1252  CA  LEU A 177      12.154  -6.684  41.404  1.00 31.50           C  
ATOM   1253  C   LEU A 177      11.273  -7.524  40.459  1.00 31.50           C  
ATOM   1254  CB  LEU A 177      12.170  -5.193  41.018  1.00 31.50           C  
ATOM   1255  O   LEU A 177      10.048  -7.422  40.498  1.00 31.50           O  
ATOM   1256  CG  LEU A 177      12.677  -4.257  42.137  1.00 31.50           C  
ATOM   1257  CD1 LEU A 177      12.813  -2.837  41.592  1.00 31.50           C  
ATOM   1258  CD2 LEU A 177      11.722  -4.216  43.335  1.00 31.50           C  
ATOM   1259  N   LEU A 178      11.866  -8.410  39.651  1.00 32.66           N  
ATOM   1260  CA  LEU A 178      11.144  -9.322  38.745  1.00 32.66           C  
ATOM   1261  C   LEU A 178      10.894 -10.720  39.340  1.00 32.66           C  
ATOM   1262  CB  LEU A 178      11.890  -9.363  37.398  1.00 32.66           C  
ATOM   1263  O   LEU A 178      10.305 -11.582  38.681  1.00 32.66           O  
ATOM   1264  CG  LEU A 178      11.518  -8.168  36.499  1.00 32.66           C  
ATOM   1265  CD1 LEU A 178      12.620  -7.920  35.472  1.00 32.66           C  
ATOM   1266  CD2 LEU A 178      10.212  -8.437  35.740  1.00 32.66           C  
ATOM   1267  N   SER A 179      11.310 -10.956  40.587  1.00 40.03           N  
ATOM   1268  CA  SER A 179      11.156 -12.238  41.276  1.00 40.03           C  
ATOM   1269  C   SER A 179      10.001 -12.217  42.278  1.00 40.03           C  
ATOM   1270  CB  SER A 179      12.481 -12.659  41.923  1.00 40.03           C  
ATOM   1271  O   SER A 179      10.220 -12.323  43.480  1.00 40.03           O  
ATOM   1272  OG  SER A 179      12.308 -13.909  42.569  1.00 40.03           O  
ATOM   1273  N   THR A 180       8.749 -12.162  41.814  1.00 35.47           N  
ATOM   1274  CA  THR A 180       7.621 -12.590  42.659  1.00 35.47           C  
ATOM   1275  C   THR A 180       6.587 -13.441  41.906  1.00 35.47           C  
ATOM   1276  CB  THR A 180       6.968 -11.451  43.466  1.00 35.47           C  
ATOM   1277  O   THR A 180       5.985 -13.051  40.913  1.00 35.47           O  
ATOM   1278  CG2 THR A 180       7.857 -10.884  44.573  1.00 35.47           C  
ATOM   1279  OG1 THR A 180       6.598 -10.381  42.644  1.00 35.47           O  
ATOM   1280  N   ALA A 181       6.417 -14.656  42.444  1.00 40.25           N  
ATOM   1281  CA  ALA A 181       5.287 -15.586  42.363  1.00 40.25           C  
ATOM   1282  C   ALA A 181       4.804 -16.091  40.981  1.00 40.25           C  
ATOM   1283  CB  ALA A 181       4.152 -15.008  43.217  1.00 40.25           C  
ATOM   1284  O   ALA A 181       3.946 -15.501  40.330  1.00 40.25           O  
ATOM   1285  N   THR A 182       5.211 -17.319  40.616  1.00 38.69           N  
ATOM   1286  CA  THR A 182       4.473 -18.155  39.643  1.00 38.69           C  
ATOM   1287  C   THR A 182       4.060 -19.511  40.235  1.00 38.69           C  
ATOM   1288  CB  THR A 182       5.200 -18.350  38.303  1.00 38.69           C  
ATOM   1289  O   THR A 182       4.799 -20.076  41.037  1.00 38.69           O  
ATOM   1290  CG2 THR A 182       4.929 -17.204  37.335  1.00 38.69           C  
ATOM   1291  OG1 THR A 182       6.593 -18.471  38.425  1.00 38.69           O  
ATOM   1292  N   PRO A 183       2.881 -20.042  39.850  1.00 41.47           N  
ATOM   1293  CA  PRO A 183       2.215 -21.144  40.548  1.00 41.47           C  
ATOM   1294  C   PRO A 183       2.807 -22.530  40.220  1.00 41.47           C  
ATOM   1295  CB  PRO A 183       0.742 -21.044  40.137  1.00 41.47           C  
ATOM   1296  O   PRO A 183       3.338 -22.729  39.114  1.00 41.47           O  
ATOM   1297  CG  PRO A 183       0.819 -20.467  38.725  1.00 41.47           C  
ATOM   1298  CD  PRO A 183       2.003 -19.511  38.818  1.00 41.47           C  
ATOM   1299  N   PRO A 184       2.669 -23.504  41.142  1.00 40.84           N  
ATOM   1300  CA  PRO A 184       3.212 -24.851  41.002  1.00 40.84           C  
ATOM   1301  C   PRO A 184       2.380 -25.675  40.005  1.00 40.84           C  
ATOM   1302  CB  PRO A 184       3.185 -25.432  42.423  1.00 40.84           C  
ATOM   1303  O   PRO A 184       1.154 -25.625  40.021  1.00 40.84           O  
ATOM   1304  CG  PRO A 184       1.968 -24.763  43.062  1.00 40.84           C  
ATOM   1305  CD  PRO A 184       1.944 -23.385  42.405  1.00 40.84           C  
ATOM   1306  N   GLY A 185       3.036 -26.434  39.116  1.00 51.88           N  
ATOM   1307  CA  GLY A 185       2.367 -27.518  38.369  1.00 51.88           C  
ATOM   1308  C   GLY A 185       2.637 -27.639  36.863  1.00 51.88           C  
ATOM   1309  O   GLY A 185       2.182 -28.590  36.238  1.00 51.88           O  
ATOM   1310  N   ALA A 186       3.388 -26.736  36.228  1.00 45.78           N  
ATOM   1311  CA  ALA A 186       3.728 -26.897  34.808  1.00 45.78           C  
ATOM   1312  C   ALA A 186       5.130 -27.489  34.636  1.00 45.78           C  
ATOM   1313  CB  ALA A 186       3.579 -25.554  34.111  1.00 45.78           C  
ATOM   1314  O   ALA A 186       6.112 -26.857  35.025  1.00 45.78           O  
ATOM   1315  N   SER A 187       5.226 -28.659  33.991  1.00 66.75           N  
ATOM   1316  CA  SER A 187       6.499 -29.366  33.827  1.00 66.75           C  
ATOM   1317  C   SER A 187       7.580 -28.462  33.189  1.00 66.75           C  
ATOM   1318  CB  SER A 187       6.334 -30.698  33.085  1.00 66.75           C  
ATOM   1319  O   SER A 187       7.363 -27.881  32.111  1.00 66.75           O  
ATOM   1320  OG  SER A 187       6.005 -30.544  31.714  1.00 66.75           O  
ATOM   1321  N   PRO A 188       8.764 -28.326  33.823  1.00 65.12           N  
ATOM   1322  CA  PRO A 188       9.811 -27.383  33.409  1.00 65.12           C  
ATOM   1323  C   PRO A 188      10.248 -27.560  31.948  1.00 65.12           C  
ATOM   1324  CB  PRO A 188      10.984 -27.643  34.363  1.00 65.12           C  
ATOM   1325  O   PRO A 188      10.565 -26.594  31.248  1.00 65.12           O  
ATOM   1326  CG  PRO A 188      10.328 -28.199  35.622  1.00 65.12           C  
ATOM   1327  CD  PRO A 188       9.119 -28.953  35.092  1.00 65.12           C  
ATOM   1328  N   ARG A 189      10.188 -28.801  31.448  1.00 60.22           N  
ATOM   1329  CA  ARG A 189      10.603 -29.186  30.092  1.00 60.22           C  
ATOM   1330  C   ARG A 189       9.742 -28.561  28.990  1.00 60.22           C  
ATOM   1331  CB  ARG A 189      10.644 -30.723  29.991  1.00 60.22           C  
ATOM   1332  O   ARG A 189      10.289 -28.078  27.999  1.00 60.22           O  
ATOM   1333  CG  ARG A 189      11.913 -31.310  30.639  1.00 60.22           C  
ATOM   1334  CD  ARG A 189      11.954 -32.844  30.528  1.00 60.22           C  
ATOM   1335  NE  ARG A 189      13.306 -33.385  30.784  1.00 60.22           N  
ATOM   1336  NH1 ARG A 189      12.761 -35.625  30.924  1.00 60.22           N  
ATOM   1337  NH2 ARG A 189      14.891 -35.008  31.050  1.00 60.22           N  
ATOM   1338  CZ  ARG A 189      13.641 -34.663  30.918  1.00 60.22           C  
ATOM   1339  N   ARG A 190       8.413 -28.490  29.148  1.00 52.56           N  
ATOM   1340  CA  ARG A 190       7.528 -27.866  28.138  1.00 52.56           C  
ATOM   1341  C   ARG A 190       7.650 -26.340  28.127  1.00 52.56           C  
ATOM   1342  CB  ARG A 190       6.066 -28.325  28.330  1.00 52.56           C  
ATOM   1343  O   ARG A 190       7.540 -25.730  27.063  1.00 52.56           O  
ATOM   1344  CG  ARG A 190       5.642 -29.354  27.266  1.00 52.56           C  
ATOM   1345  CD  ARG A 190       4.164 -29.745  27.424  1.00 52.56           C  
ATOM   1346  NE  ARG A 190       3.708 -30.636  26.332  1.00 52.56           N  
ATOM   1347  NH1 ARG A 190       1.572 -29.813  26.051  1.00 52.56           N  
ATOM   1348  NH2 ARG A 190       2.274 -31.491  24.773  1.00 52.56           N  
ATOM   1349  CZ  ARG A 190       2.528 -30.640  25.726  1.00 52.56           C  
ATOM   1350  N   ARG A 191       7.923 -25.725  29.286  1.00 53.81           N  
ATOM   1351  CA  ARG A 191       8.174 -24.277  29.403  1.00 53.81           C  
ATOM   1352  C   ARG A 191       9.504 -23.877  28.765  1.00 53.81           C  
ATOM   1353  CB  ARG A 191       8.102 -23.820  30.870  1.00 53.81           C  
ATOM   1354  O   ARG A 191       9.514 -22.926  27.984  1.00 53.81           O  
ATOM   1355  CG  ARG A 191       6.658 -23.743  31.394  1.00 53.81           C  
ATOM   1356  CD  ARG A 191       6.619 -23.115  32.796  1.00 53.81           C  
ATOM   1357  NE  ARG A 191       5.237 -22.966  33.298  1.00 53.81           N  
ATOM   1358  NH1 ARG A 191       5.645 -21.439  34.979  1.00 53.81           N  
ATOM   1359  NH2 ARG A 191       3.616 -22.310  34.780  1.00 53.81           N  
ATOM   1360  CZ  ARG A 191       4.842 -22.239  34.338  1.00 53.81           C  
ATOM   1361  N   ARG A 192      10.581 -24.637  29.007  1.00 64.44           N  
ATOM   1362  CA  ARG A 192      11.876 -24.418  28.339  1.00 64.44           C  
ATOM   1363  C   ARG A 192      11.768 -24.570  26.824  1.00 64.44           C  
ATOM   1364  CB  ARG A 192      12.982 -25.321  28.921  1.00 64.44           C  
ATOM   1365  O   ARG A 192      12.211 -23.676  26.121  1.00 64.44           O  
ATOM   1366  CG  ARG A 192      13.741 -24.633  30.071  1.00 64.44           C  
ATOM   1367  CD  ARG A 192      14.958 -25.464  30.509  1.00 64.44           C  
ATOM   1368  NE  ARG A 192      15.783 -24.765  31.519  1.00 64.44           N  
ATOM   1369  NH1 ARG A 192      17.790 -25.842  31.130  1.00 64.44           N  
ATOM   1370  NH2 ARG A 192      17.680 -24.274  32.697  1.00 64.44           N  
ATOM   1371  CZ  ARG A 192      17.071 -24.964  31.774  1.00 64.44           C  
ATOM   1372  N   ARG A 193      11.085 -25.603  26.311  1.00 63.53           N  
ATOM   1373  CA  ARG A 193      10.917 -25.791  24.855  1.00 63.53           C  
ATOM   1374  C   ARG A 193      10.147 -24.656  24.173  1.00 63.53           C  
ATOM   1375  CB  ARG A 193      10.273 -27.153  24.552  1.00 63.53           C  
ATOM   1376  O   ARG A 193      10.519 -24.249  23.083  1.00 63.53           O  
ATOM   1377  CG  ARG A 193      11.271 -28.307  24.733  1.00 63.53           C  
ATOM   1378  CD  ARG A 193      10.637 -29.644  24.327  1.00 63.53           C  
ATOM   1379  NE  ARG A 193      11.571 -30.773  24.514  1.00 63.53           N  
ATOM   1380  NH1 ARG A 193      10.523 -32.308  23.147  1.00 63.53           N  
ATOM   1381  NH2 ARG A 193      12.371 -32.892  24.236  1.00 63.53           N  
ATOM   1382  CZ  ARG A 193      11.482 -31.978  23.968  1.00 63.53           C  
ATOM   1383  N   ARG A 194       9.109 -24.099  24.808  1.00 57.41           N  
ATOM   1384  CA  ARG A 194       8.340 -22.977  24.230  1.00 57.41           C  
ATOM   1385  C   ARG A 194       9.074 -21.641  24.308  1.00 57.41           C  
ATOM   1386  CB  ARG A 194       6.957 -22.876  24.882  1.00 57.41           C  
ATOM   1387  O   ARG A 194       8.940 -20.844  23.389  1.00 57.41           O  
ATOM   1388  CG  ARG A 194       6.038 -24.016  24.426  1.00 57.41           C  
ATOM   1389  CD  ARG A 194       4.647 -23.858  25.051  1.00 57.41           C  
ATOM   1390  NE  ARG A 194       3.738 -24.932  24.609  1.00 57.41           N  
ATOM   1391  NH1 ARG A 194       1.733 -23.815  24.832  1.00 57.41           N  
ATOM   1392  NH2 ARG A 194       1.750 -25.894  24.043  1.00 57.41           N  
ATOM   1393  CZ  ARG A 194       2.419 -24.874  24.502  1.00 57.41           C  
ATOM   1394  N   ARG A 195       9.830 -21.386  25.381  1.00 61.94           N  
ATOM   1395  CA  ARG A 195      10.689 -20.194  25.473  1.00 61.94           C  
ATOM   1396  C   ARG A 195      11.862 -20.293  24.497  1.00 61.94           C  
ATOM   1397  CB  ARG A 195      11.160 -19.959  26.916  1.00 61.94           C  
ATOM   1398  O   ARG A 195      12.110 -19.331  23.789  1.00 61.94           O  
ATOM   1399  CG  ARG A 195      10.015 -19.491  27.833  1.00 61.94           C  
ATOM   1400  CD  ARG A 195      10.543 -19.196  29.244  1.00 61.94           C  
ATOM   1401  NE  ARG A 195       9.464 -18.825  30.187  1.00 61.94           N  
ATOM   1402  NH1 ARG A 195      10.807 -18.406  32.013  1.00 61.94           N  
ATOM   1403  NH2 ARG A 195       8.610 -18.140  32.197  1.00 61.94           N  
ATOM   1404  CZ  ARG A 195       9.632 -18.464  31.453  1.00 61.94           C  
ATOM   1405  N   ALA A 196      12.469 -21.474  24.372  1.00 61.19           N  
ATOM   1406  CA  ALA A 196      13.508 -21.751  23.386  1.00 61.19           C  
ATOM   1407  C   ALA A 196      12.988 -21.613  21.949  1.00 61.19           C  
ATOM   1408  CB  ALA A 196      14.091 -23.145  23.643  1.00 61.19           C  
ATOM   1409  O   ALA A 196      13.634 -20.960  21.154  1.00 61.19           O  
ATOM   1410  N   ALA A 197      11.798 -22.126  21.619  1.00 58.53           N  
ATOM   1411  CA  ALA A 197      11.228 -21.978  20.275  1.00 58.53           C  
ATOM   1412  C   ALA A 197      10.882 -20.518  19.914  1.00 58.53           C  
ATOM   1413  CB  ALA A 197       9.997 -22.885  20.165  1.00 58.53           C  
ATOM   1414  O   ALA A 197      11.015 -20.130  18.760  1.00 58.53           O  
ATOM   1415  N   ARG A 198      10.454 -19.700  20.889  1.00 58.69           N  
ATOM   1416  CA  ARG A 198      10.214 -18.256  20.686  1.00 58.69           C  
ATOM   1417  C   ARG A 198      11.517 -17.489  20.512  1.00 58.69           C  
ATOM   1418  CB  ARG A 198       9.439 -17.654  21.857  1.00 58.69           C  
ATOM   1419  O   ARG A 198      11.645 -16.755  19.546  1.00 58.69           O  
ATOM   1420  CG  ARG A 198       7.979 -18.109  21.891  1.00 58.69           C  
ATOM   1421  CD  ARG A 198       7.364 -17.595  23.193  1.00 58.69           C  
ATOM   1422  NE  ARG A 198       6.217 -18.414  23.619  1.00 58.69           N  
ATOM   1423  NH1 ARG A 198       6.251 -17.740  25.811  1.00 58.69           N  
ATOM   1424  NH2 ARG A 198       4.674 -19.162  25.110  1.00 58.69           N  
ATOM   1425  CZ  ARG A 198       5.729 -18.444  24.843  1.00 58.69           C  
ATOM   1426  N   ALA A 199      12.480 -17.734  21.400  1.00 57.72           N  
ATOM   1427  CA  ALA A 199      13.812 -17.160  21.289  1.00 57.72           C  
ATOM   1428  C   ALA A 199      14.461 -17.563  19.961  1.00 57.72           C  
ATOM   1429  CB  ALA A 199      14.644 -17.599  22.499  1.00 57.72           C  
ATOM   1430  O   ALA A 199      15.001 -16.710  19.285  1.00 57.72           O  
ATOM   1431  N   LEU A 200      14.318 -18.818  19.526  1.00 58.00           N  
ATOM   1432  CA  LEU A 200      14.824 -19.289  18.238  1.00 58.00           C  
ATOM   1433  C   LEU A 200      14.127 -18.631  17.045  1.00 58.00           C  
ATOM   1434  CB  LEU A 200      14.701 -20.820  18.148  1.00 58.00           C  
ATOM   1435  O   LEU A 200      14.798 -18.375  16.060  1.00 58.00           O  
ATOM   1436  CG  LEU A 200      15.797 -21.578  18.919  1.00 58.00           C  
ATOM   1437  CD1 LEU A 200      15.404 -23.051  19.063  1.00 58.00           C  
ATOM   1438  CD2 LEU A 200      17.143 -21.514  18.195  1.00 58.00           C  
ATOM   1439  N   ALA A 201      12.825 -18.339  17.102  1.00 57.56           N  
ATOM   1440  CA  ALA A 201      12.125 -17.669  16.003  1.00 57.56           C  
ATOM   1441  C   ALA A 201      12.514 -16.186  15.876  1.00 57.56           C  
ATOM   1442  CB  ALA A 201      10.615 -17.841  16.200  1.00 57.56           C  
ATOM   1443  O   ALA A 201      12.731 -15.707  14.764  1.00 57.56           O  
ATOM   1444  N   ASP A 202      12.641 -15.481  17.002  1.00 53.34           N  
ATOM   1445  CA  ASP A 202      13.086 -14.084  17.023  1.00 53.34           C  
ATOM   1446  C   ASP A 202      14.574 -13.989  16.652  1.00 53.34           C  
ATOM   1447  CB  ASP A 202      12.787 -13.458  18.398  1.00 53.34           C  
ATOM   1448  O   ASP A 202      14.950 -13.186  15.799  1.00 53.34           O  
ATOM   1449  CG  ASP A 202      11.283 -13.325  18.705  1.00 53.34           C  
ATOM   1450  OD1 ASP A 202      10.467 -13.253  17.754  1.00 53.34           O  
ATOM   1451  OD2 ASP A 202      10.929 -13.331  19.907  1.00 53.34           O  
ATOM   1452  N   VAL A 203      15.404 -14.892  17.188  1.00 55.16           N  
ATOM   1453  CA  VAL A 203      16.816 -15.036  16.812  1.00 55.16           C  
ATOM   1454  C   VAL A 203      16.946 -15.398  15.341  1.00 55.16           C  
ATOM   1455  CB  VAL A 203      17.551 -16.049  17.714  1.00 55.16           C  
ATOM   1456  O   VAL A 203      17.779 -14.799  14.689  1.00 55.16           O  
ATOM   1457  CG1 VAL A 203      18.942 -16.437  17.204  1.00 55.16           C  
ATOM   1458  CG2 VAL A 203      17.753 -15.468  19.121  1.00 55.16           C  
ATOM   1459  N   PHE A 204      16.123 -16.289  14.778  1.00 57.28           N  
ATOM   1460  CA  PHE A 204      16.163 -16.642  13.353  1.00 57.28           C  
ATOM   1461  C   PHE A 204      15.768 -15.470  12.451  1.00 57.28           C  
ATOM   1462  CB  PHE A 204      15.269 -17.862  13.089  1.00 57.28           C  
ATOM   1463  O   PHE A 204      16.403 -15.268  11.423  1.00 57.28           O  
ATOM   1464  CG  PHE A 204      15.314 -18.382  11.666  1.00 57.28           C  
ATOM   1465  CD1 PHE A 204      14.383 -17.935  10.709  1.00 57.28           C  
ATOM   1466  CD2 PHE A 204      16.298 -19.320  11.299  1.00 57.28           C  
ATOM   1467  CE1 PHE A 204      14.438 -18.425   9.391  1.00 57.28           C  
ATOM   1468  CE2 PHE A 204      16.350 -19.811   9.983  1.00 57.28           C  
ATOM   1469  CZ  PHE A 204      15.420 -19.364   9.029  1.00 57.28           C  
ATOM   1470  N   CYS A 205      14.774 -14.660  12.831  1.00 56.16           N  
ATOM   1471  CA  CYS A 205      14.443 -13.433  12.100  1.00 56.16           C  
ATOM   1472  C   CYS A 205      15.605 -12.430  12.130  1.00 56.16           C  
ATOM   1473  CB  CYS A 205      13.157 -12.811  12.671  1.00 56.16           C  
ATOM   1474  O   CYS A 205      15.969 -11.900  11.083  1.00 56.16           O  
ATOM   1475  SG  CYS A 205      11.735 -13.221  11.613  1.00 56.16           S  
ATOM   1476  N   VAL A 206      16.219 -12.221  13.298  1.00 55.69           N  
ATOM   1477  CA  VAL A 206      17.379 -11.332  13.452  1.00 55.69           C  
ATOM   1478  C   VAL A 206      18.607 -11.883  12.712  1.00 55.69           C  
ATOM   1479  CB  VAL A 206      17.665 -11.059  14.941  1.00 55.69           C  
ATOM   1480  O   VAL A 206      19.283 -11.131  12.014  1.00 55.69           O  
ATOM   1481  CG1 VAL A 206      18.947 -10.242  15.147  1.00 55.69           C  
ATOM   1482  CG2 VAL A 206      16.516 -10.256  15.572  1.00 55.69           C  
ATOM   1483  N   LEU A 207      18.866 -13.193  12.778  1.00 52.72           N  
ATOM   1484  CA  LEU A 207      19.945 -13.874  12.054  1.00 52.72           C  
ATOM   1485  C   LEU A 207      19.720 -13.842  10.548  1.00 52.72           C  
ATOM   1486  CB  LEU A 207      20.128 -15.336  12.525  1.00 52.72           C  
ATOM   1487  O   LEU A 207      20.683 -13.648   9.828  1.00 52.72           O  
ATOM   1488  CG  LEU A 207      21.462 -15.567  13.256  1.00 52.72           C  
ATOM   1489  CD1 LEU A 207      21.345 -16.709  14.260  1.00 52.72           C  
ATOM   1490  CD2 LEU A 207      22.560 -15.923  12.255  1.00 52.72           C  
ATOM   1491  N   ALA A 208      18.487 -13.978  10.058  1.00 57.72           N  
ATOM   1492  CA  ALA A 208      18.176 -13.840   8.639  1.00 57.72           C  
ATOM   1493  C   ALA A 208      18.415 -12.401   8.158  1.00 57.72           C  
ATOM   1494  CB  ALA A 208      16.736 -14.301   8.390  1.00 57.72           C  
ATOM   1495  O   ALA A 208      19.038 -12.203   7.118  1.00 57.72           O  
ATOM   1496  N   THR A 209      18.016 -11.388   8.938  1.00 54.09           N  
ATOM   1497  CA  THR A 209      18.327  -9.983   8.619  1.00 54.09           C  
ATOM   1498  C   THR A 209      19.825  -9.680   8.692  1.00 54.09           C  
ATOM   1499  CB  THR A 209      17.551  -8.995   9.503  1.00 54.09           C  
ATOM   1500  O   THR A 209      20.340  -8.960   7.842  1.00 54.09           O  
ATOM   1501  CG2 THR A 209      16.064  -8.976   9.147  1.00 54.09           C  
ATOM   1502  OG1 THR A 209      17.618  -9.294  10.875  1.00 54.09           O  
ATOM   1503  N   MET A 210      20.541 -10.273   9.651  1.00 49.84           N  
ATOM   1504  CA  MET A 210      21.995 -10.146   9.793  1.00 49.84           C  
ATOM   1505  C   MET A 210      22.737 -10.881   8.674  1.00 49.84           C  
ATOM   1506  CB  MET A 210      22.431 -10.688  11.163  1.00 49.84           C  
ATOM   1507  O   MET A 210      23.677 -10.329   8.122  1.00 49.84           O  
ATOM   1508  CG  MET A 210      22.094  -9.733  12.315  1.00 49.84           C  
ATOM   1509  SD  MET A 210      23.370  -8.481  12.606  1.00 49.84           S  
ATOM   1510  CE  MET A 210      22.517  -7.413  13.793  1.00 49.84           C  
ATOM   1511  N   LEU A 211      22.296 -12.083   8.289  1.00 58.44           N  
ATOM   1512  CA  LEU A 211      22.855 -12.867   7.186  1.00 58.44           C  
ATOM   1513  C   LEU A 211      22.636 -12.165   5.849  1.00 58.44           C  
ATOM   1514  CB  LEU A 211      22.264 -14.291   7.163  1.00 58.44           C  
ATOM   1515  O   LEU A 211      23.576 -12.098   5.072  1.00 58.44           O  
ATOM   1516  CG  LEU A 211      22.947 -15.263   8.145  1.00 58.44           C  
ATOM   1517  CD1 LEU A 211      22.072 -16.497   8.373  1.00 58.44           C  
ATOM   1518  CD2 LEU A 211      24.298 -15.743   7.603  1.00 58.44           C  
ATOM   1519  N   LEU A 212      21.467 -11.569   5.584  1.00 54.66           N  
ATOM   1520  CA  LEU A 212      21.278 -10.741   4.383  1.00 54.66           C  
ATOM   1521  C   LEU A 212      22.113  -9.450   4.431  1.00 54.66           C  
ATOM   1522  CB  LEU A 212      19.789 -10.424   4.149  1.00 54.66           C  
ATOM   1523  O   LEU A 212      22.685  -9.054   3.415  1.00 54.66           O  
ATOM   1524  CG  LEU A 212      19.081 -11.446   3.237  1.00 54.66           C  
ATOM   1525  CD1 LEU A 212      18.459 -12.601   4.020  1.00 54.66           C  
ATOM   1526  CD2 LEU A 212      17.972 -10.758   2.441  1.00 54.66           C  
ATOM   1527  N   GLY A 213      22.245  -8.840   5.613  1.00 49.81           N  
ATOM   1528  CA  GLY A 213      23.167  -7.731   5.867  1.00 49.81           C  
ATOM   1529  C   GLY A 213      24.650  -8.103   5.750  1.00 49.81           C  
ATOM   1530  O   GLY A 213      25.464  -7.210   5.568  1.00 49.81           O  
ATOM   1531  N   LEU A 214      24.992  -9.396   5.803  1.00 50.22           N  
ATOM   1532  CA  LEU A 214      26.323  -9.973   5.562  1.00 50.22           C  
ATOM   1533  C   LEU A 214      26.513 -10.393   4.098  1.00 50.22           C  
ATOM   1534  CB  LEU A 214      26.518 -11.183   6.502  1.00 50.22           C  
ATOM   1535  O   LEU A 214      27.605 -10.268   3.551  1.00 50.22           O  
ATOM   1536  CG  LEU A 214      27.604 -10.960   7.567  1.00 50.22           C  
ATOM   1537  CD1 LEU A 214      27.258 -11.711   8.853  1.00 50.22           C  
ATOM   1538  CD2 LEU A 214      28.957 -11.459   7.055  1.00 50.22           C  
ATOM   1539  N   VAL A 215      25.444 -10.844   3.438  1.00 55.47           N  
ATOM   1540  CA  VAL A 215      25.440 -11.176   2.010  1.00 55.47           C  
ATOM   1541  C   VAL A 215      25.702  -9.926   1.181  1.00 55.47           C  
ATOM   1542  CB  VAL A 215      24.135 -11.886   1.597  1.00 55.47           C  
ATOM   1543  O   VAL A 215      26.500 -10.013   0.262  1.00 55.47           O  
ATOM   1544  CG1 VAL A 215      23.960 -12.001   0.076  1.00 55.47           C  
ATOM   1545  CG2 VAL A 215      24.106 -13.321   2.139  1.00 55.47           C  
ATOM   1546  N   ALA A 216      25.137  -8.764   1.522  1.00 49.88           N  
ATOM   1547  CA  ALA A 216      25.419  -7.506   0.819  1.00 49.88           C  
ATOM   1548  C   ALA A 216      26.924  -7.117   0.801  1.00 49.88           C  
ATOM   1549  CB  ALA A 216      24.501  -6.411   1.380  1.00 49.88           C  
ATOM   1550  O   ALA A 216      27.463  -6.918  -0.289  1.00 49.88           O  
ATOM   1551  N   PRO A 217      27.654  -7.073   1.936  1.00 47.44           N  
ATOM   1552  CA  PRO A 217      29.090  -6.803   1.959  1.00 47.44           C  
ATOM   1553  C   PRO A 217      29.945  -7.958   1.420  1.00 47.44           C  
ATOM   1554  CB  PRO A 217      29.443  -6.445   3.405  1.00 47.44           C  
ATOM   1555  O   PRO A 217      31.003  -7.688   0.868  1.00 47.44           O  
ATOM   1556  CG  PRO A 217      28.347  -7.112   4.222  1.00 47.44           C  
ATOM   1557  CD  PRO A 217      27.143  -7.057   3.286  1.00 47.44           C  
ATOM   1558  N   LEU A 218      29.513  -9.225   1.495  1.00 49.88           N  
ATOM   1559  CA  LEU A 218      30.203 -10.332   0.808  1.00 49.88           C  
ATOM   1560  C   LEU A 218      30.026 -10.262  -0.716  1.00 49.88           C  
ATOM   1561  CB  LEU A 218      29.702 -11.683   1.348  1.00 49.88           C  
ATOM   1562  O   LEU A 218      30.957 -10.570  -1.459  1.00 49.88           O  
ATOM   1563  CG  LEU A 218      30.236 -12.048   2.746  1.00 49.88           C  
ATOM   1564  CD1 LEU A 218      29.496 -13.282   3.266  1.00 49.88           C  
ATOM   1565  CD2 LEU A 218      31.733 -12.372   2.721  1.00 49.88           C  
ATOM   1566  N   TYR A 219      28.859  -9.819  -1.190  1.00 51.41           N  
ATOM   1567  CA  TYR A 219      28.607  -9.540  -2.603  1.00 51.41           C  
ATOM   1568  C   TYR A 219      29.466  -8.363  -3.076  1.00 51.41           C  
ATOM   1569  CB  TYR A 219      27.110  -9.279  -2.840  1.00 51.41           C  
ATOM   1570  O   TYR A 219      30.086  -8.453  -4.132  1.00 51.41           O  
ATOM   1571  CG  TYR A 219      26.578  -9.865  -4.125  1.00 51.41           C  
ATOM   1572  CD1 TYR A 219      26.474  -9.071  -5.281  1.00 51.41           C  
ATOM   1573  CD2 TYR A 219      26.157 -11.210  -4.146  1.00 51.41           C  
ATOM   1574  CE1 TYR A 219      25.932  -9.616  -6.459  1.00 51.41           C  
ATOM   1575  CE2 TYR A 219      25.631 -11.764  -5.327  1.00 51.41           C  
ATOM   1576  OH  TYR A 219      24.983 -11.494  -7.615  1.00 51.41           O  
ATOM   1577  CZ  TYR A 219      25.511 -10.964  -6.481  1.00 51.41           C  
ATOM   1578  N   ARG A 220      29.582  -7.314  -2.251  1.00 47.75           N  
ATOM   1579  CA  ARG A 220      30.480  -6.171  -2.461  1.00 47.75           C  
ATOM   1580  C   ARG A 220      31.954  -6.581  -2.484  1.00 47.75           C  
ATOM   1581  CB  ARG A 220      30.191  -5.121  -1.385  1.00 47.75           C  
ATOM   1582  O   ARG A 220      32.636  -6.263  -3.445  1.00 47.75           O  
ATOM   1583  CG  ARG A 220      31.028  -3.852  -1.556  1.00 47.75           C  
ATOM   1584  CD  ARG A 220      30.622  -2.845  -0.486  1.00 47.75           C  
ATOM   1585  NE  ARG A 220      31.525  -1.691  -0.503  1.00 47.75           N  
ATOM   1586  NH1 ARG A 220      30.093  -0.179   0.471  1.00 47.75           N  
ATOM   1587  NH2 ARG A 220      32.137   0.453  -0.199  1.00 47.75           N  
ATOM   1588  CZ  ARG A 220      31.242  -0.479  -0.075  1.00 47.75           C  
ATOM   1589  N   ALA A 221      32.427  -7.359  -1.511  1.00 48.88           N  
ATOM   1590  CA  ALA A 221      33.818  -7.813  -1.431  1.00 48.88           C  
ATOM   1591  C   ALA A 221      34.214  -8.699  -2.624  1.00 48.88           C  
ATOM   1592  CB  ALA A 221      34.010  -8.560  -0.104  1.00 48.88           C  
ATOM   1593  O   ALA A 221      35.316  -8.588  -3.151  1.00 48.88           O  
ATOM   1594  N   ARG A 222      33.299  -9.549  -3.113  1.00 49.81           N  
ATOM   1595  CA  ARG A 222      33.539 -10.364  -4.316  1.00 49.81           C  
ATOM   1596  C   ARG A 222      33.569  -9.531  -5.603  1.00 49.81           C  
ATOM   1597  CB  ARG A 222      32.486 -11.480  -4.390  1.00 49.81           C  
ATOM   1598  O   ARG A 222      34.152  -9.972  -6.590  1.00 49.81           O  
ATOM   1599  CG  ARG A 222      33.082 -12.780  -4.938  1.00 49.81           C  
ATOM   1600  CD  ARG A 222      31.973 -13.816  -5.135  1.00 49.81           C  
ATOM   1601  NE  ARG A 222      32.525 -15.165  -5.361  1.00 49.81           N  
ATOM   1602  NH1 ARG A 222      30.602 -16.159  -6.124  1.00 49.81           N  
ATOM   1603  NH2 ARG A 222      32.447 -17.387  -5.852  1.00 49.81           N  
ATOM   1604  CZ  ARG A 222      31.858 -16.226  -5.777  1.00 49.81           C  
ATOM   1605  N   TYR A 223      32.933  -8.360  -5.598  1.00 45.75           N  
ATOM   1606  CA  TYR A 223      32.938  -7.409  -6.709  1.00 45.75           C  
ATOM   1607  C   TYR A 223      34.102  -6.413  -6.639  1.00 45.75           C  
ATOM   1608  CB  TYR A 223      31.582  -6.695  -6.792  1.00 45.75           C  
ATOM   1609  O   TYR A 223      34.618  -6.067  -7.692  1.00 45.75           O  
ATOM   1610  CG  TYR A 223      30.636  -7.319  -7.800  1.00 45.75           C  
ATOM   1611  CD1 TYR A 223      30.486  -6.722  -9.064  1.00 45.75           C  
ATOM   1612  CD2 TYR A 223      29.898  -8.474  -7.479  1.00 45.75           C  
ATOM   1613  CE1 TYR A 223      29.579  -7.262  -9.991  1.00 45.75           C  
ATOM   1614  CE2 TYR A 223      29.018  -9.044  -8.417  1.00 45.75           C  
ATOM   1615  OH  TYR A 223      28.054  -9.007 -10.613  1.00 45.75           O  
ATOM   1616  CZ  TYR A 223      28.865  -8.439  -9.681  1.00 45.75           C  
ATOM   1617  N   GLU A 224      34.566  -6.021  -5.449  1.00 47.31           N  
ATOM   1618  CA  GLU A 224      35.769  -5.191  -5.254  1.00 47.31           C  
ATOM   1619  C   GLU A 224      37.047  -5.905  -5.732  1.00 47.31           C  
ATOM   1620  CB  GLU A 224      35.888  -4.767  -3.772  1.00 47.31           C  
ATOM   1621  O   GLU A 224      37.959  -5.256  -6.228  1.00 47.31           O  
ATOM   1622  CG  GLU A 224      34.986  -3.564  -3.416  1.00 47.31           C  
ATOM   1623  CD  GLU A 224      34.981  -3.172  -1.919  1.00 47.31           C  
ATOM   1624  OE1 GLU A 224      34.242  -2.211  -1.560  1.00 47.31           O  
ATOM   1625  OE2 GLU A 224      35.628  -3.873  -1.110  1.00 47.31           O  
ATOM   1626  N   VAL A 225      37.096  -7.245  -5.700  1.00 47.88           N  
ATOM   1627  CA  VAL A 225      38.191  -8.029  -6.320  1.00 47.88           C  
ATOM   1628  C   VAL A 225      38.225  -7.868  -7.851  1.00 47.88           C  
ATOM   1629  CB  VAL A 225      38.094  -9.511  -5.897  1.00 47.88           C  
ATOM   1630  O   VAL A 225      39.267  -8.046  -8.479  1.00 47.88           O  
ATOM   1631  CG1 VAL A 225      39.116 -10.427  -6.585  1.00 47.88           C  
ATOM   1632  CG2 VAL A 225      38.335  -9.658  -4.389  1.00 47.88           C  
ATOM   1633  N   VAL A 226      37.107  -7.477  -8.468  1.00 48.47           N  
ATOM   1634  CA  VAL A 226      37.043  -7.078  -9.877  1.00 48.47           C  
ATOM   1635  C   VAL A 226      37.179  -5.555  -9.923  1.00 48.47           C  
ATOM   1636  CB  VAL A 226      35.759  -7.608 -10.554  1.00 48.47           C  
ATOM   1637  O   VAL A 226      36.184  -4.845 -10.019  1.00 48.47           O  
ATOM   1638  CG1 VAL A 226      35.771  -7.333 -12.066  1.00 48.47           C  
ATOM   1639  CG2 VAL A 226      35.602  -9.126 -10.369  1.00 48.47           C  
ATOM   1640  N   ASN A 227      38.417  -5.063  -9.808  1.00 39.34           N  
ATOM   1641  CA  ASN A 227      38.805  -3.644  -9.845  1.00 39.34           C  
ATOM   1642  C   ASN A 227      38.351  -2.932 -11.138  1.00 39.34           C  
ATOM   1643  CB  ASN A 227      40.342  -3.550  -9.698  1.00 39.34           C  
ATOM   1644  O   ASN A 227      39.151  -2.672 -12.034  1.00 39.34           O  
ATOM   1645  CG  ASN A 227      40.847  -3.632  -8.274  1.00 39.34           C  
ATOM   1646  ND2 ASN A 227      42.010  -4.203  -8.067  1.00 39.34           N  
ATOM   1647  OD1 ASN A 227      40.250  -3.128  -7.344  1.00 39.34           O  
ATOM   1648  N   ALA A 228      37.069  -2.601 -11.248  1.00 47.94           N  
ATOM   1649  CA  ALA A 228      36.538  -1.735 -12.287  1.00 47.94           C  
ATOM   1650  C   ALA A 228      35.915  -0.506 -11.605  1.00 47.94           C  
ATOM   1651  CB  ALA A 228      35.547  -2.518 -13.156  1.00 47.94           C  
ATOM   1652  O   ALA A 228      34.914  -0.660 -10.897  1.00 47.94           O  
ATOM   1653  N   PRO A 229      36.468   0.709 -11.794  1.00 48.28           N  
ATOM   1654  CA  PRO A 229      35.903   1.961 -11.291  1.00 48.28           C  
ATOM   1655  C   PRO A 229      34.685   2.371 -12.138  1.00 48.28           C  
ATOM   1656  CB  PRO A 229      37.065   2.960 -11.334  1.00 48.28           C  
ATOM   1657  O   PRO A 229      34.601   3.473 -12.670  1.00 48.28           O  
ATOM   1658  CG  PRO A 229      37.844   2.510 -12.567  1.00 48.28           C  
ATOM   1659  CD  PRO A 229      37.681   0.991 -12.552  1.00 48.28           C  
ATOM   1660  N   ASP A 230      33.736   1.454 -12.305  1.00 53.06           N  
ATOM   1661  CA  ASP A 230      32.568   1.656 -13.143  1.00 53.06           C  
ATOM   1662  C   ASP A 230      31.415   2.207 -12.305  1.00 53.06           C  
ATOM   1663  CB  ASP A 230      32.177   0.350 -13.858  1.00 53.06           C  
ATOM   1664  O   ASP A 230      30.960   1.587 -11.341  1.00 53.06           O  
ATOM   1665  CG  ASP A 230      32.887   0.117 -15.198  1.00 53.06           C  
ATOM   1666  OD1 ASP A 230      33.312   1.113 -15.816  1.00 53.06           O  
ATOM   1667  OD2 ASP A 230      32.854  -1.051 -15.647  1.00 53.06           O  
ATOM   1668  N   ALA A 231      30.826   3.315 -12.763  1.00 51.28           N  
ATOM   1669  CA  ALA A 231      29.575   3.893 -12.250  1.00 51.28           C  
ATOM   1670  C   ALA A 231      28.378   2.905 -12.229  1.00 51.28           C  
ATOM   1671  CB  ALA A 231      29.260   5.119 -13.118  1.00 51.28           C  
ATOM   1672  O   ALA A 231      27.292   3.220 -11.740  1.00 51.28           O  
ATOM   1673  N   ALA A 232      28.551   1.703 -12.783  1.00 42.34           N  
ATOM   1674  CA  ALA A 232      27.620   0.591 -12.680  1.00 42.34           C  
ATOM   1675  C   ALA A 232      27.625  -0.071 -11.288  1.00 42.34           C  
ATOM   1676  CB  ALA A 232      27.975  -0.414 -13.783  1.00 42.34           C  
ATOM   1677  O   ALA A 232      26.564  -0.502 -10.841  1.00 42.34           O  
ATOM   1678  N   VAL A 233      28.770  -0.121 -10.595  1.00 47.44           N  
ATOM   1679  CA  VAL A 233      28.911  -0.744  -9.265  1.00 47.44           C  
ATOM   1680  C   VAL A 233      28.183   0.083  -8.206  1.00 47.44           C  
ATOM   1681  CB  VAL A 233      30.398  -0.946  -8.900  1.00 47.44           C  
ATOM   1682  O   VAL A 233      27.366  -0.453  -7.464  1.00 47.44           O  
ATOM   1683  CG1 VAL A 233      30.569  -1.579  -7.514  1.00 47.44           C  
ATOM   1684  CG2 VAL A 233      31.086  -1.865  -9.921  1.00 47.44           C  
ATOM   1685  N   THR A 234      28.346   1.407  -8.227  1.00 51.47           N  
ATOM   1686  CA  THR A 234      27.641   2.327  -7.316  1.00 51.47           C  
ATOM   1687  C   THR A 234      26.120   2.311  -7.509  1.00 51.47           C  
ATOM   1688  CB  THR A 234      28.166   3.759  -7.486  1.00 51.47           C  
ATOM   1689  O   THR A 234      25.366   2.440  -6.546  1.00 51.47           O  
ATOM   1690  CG2 THR A 234      29.583   3.916  -6.941  1.00 51.47           C  
ATOM   1691  OG1 THR A 234      28.219   4.112  -8.852  1.00 51.47           O  
ATOM   1692  N   ARG A 235      25.631   2.092  -8.739  1.00 50.19           N  
ATOM   1693  CA  ARG A 235      24.189   1.925  -9.006  1.00 50.19           C  
ATOM   1694  C   ARG A 235      23.659   0.547  -8.608  1.00 50.19           C  
ATOM   1695  CB  ARG A 235      23.870   2.212 -10.477  1.00 50.19           C  
ATOM   1696  O   ARG A 235      22.499   0.449  -8.205  1.00 50.19           O  
ATOM   1697  CG  ARG A 235      23.982   3.702 -10.822  1.00 50.19           C  
ATOM   1698  CD  ARG A 235      23.530   3.920 -12.271  1.00 50.19           C  
ATOM   1699  NE  ARG A 235      23.845   5.280 -12.743  1.00 50.19           N  
ATOM   1700  NH1 ARG A 235      22.482   5.307 -14.596  1.00 50.19           N  
ATOM   1701  NH2 ARG A 235      23.767   7.074 -14.144  1.00 50.19           N  
ATOM   1702  CZ  ARG A 235      23.368   5.876 -13.823  1.00 50.19           C  
ATOM   1703  N   LEU A 236      24.468  -0.508  -8.724  1.00 46.88           N  
ATOM   1704  CA  LEU A 236      24.102  -1.841  -8.240  1.00 46.88           C  
ATOM   1705  C   LEU A 236      23.998  -1.846  -6.709  1.00 46.88           C  
ATOM   1706  CB  LEU A 236      25.120  -2.888  -8.732  1.00 46.88           C  
ATOM   1707  O   LEU A 236      23.036  -2.393  -6.175  1.00 46.88           O  
ATOM   1708  CG  LEU A 236      24.459  -4.258  -8.971  1.00 46.88           C  
ATOM   1709  CD1 LEU A 236      23.868  -4.321 -10.381  1.00 46.88           C  
ATOM   1710  CD2 LEU A 236      25.471  -5.394  -8.842  1.00 46.88           C  
ATOM   1711  N   ASP A 237      24.912  -1.146  -6.033  1.00 52.09           N  
ATOM   1712  CA  ASP A 237      24.875  -0.911  -4.587  1.00 52.09           C  
ATOM   1713  C   ASP A 237      23.619  -0.139  -4.165  1.00 52.09           C  
ATOM   1714  CB  ASP A 237      26.145  -0.159  -4.145  1.00 52.09           C  
ATOM   1715  O   ASP A 237      22.982  -0.502  -3.179  1.00 52.09           O  
ATOM   1716  CG  ASP A 237      27.341  -1.066  -3.827  1.00 52.09           C  
ATOM   1717  OD1 ASP A 237      27.157  -2.303  -3.760  1.00 52.09           O  
ATOM   1718  OD2 ASP A 237      28.426  -0.497  -3.577  1.00 52.09           O  
ATOM   1719  N   ALA A 238      23.180   0.859  -4.941  1.00 53.59           N  
ATOM   1720  CA  ALA A 238      21.934   1.577  -4.662  1.00 53.59           C  
ATOM   1721  C   ALA A 238      20.685   0.679  -4.789  1.00 53.59           C  
ATOM   1722  CB  ALA A 238      21.853   2.799  -5.584  1.00 53.59           C  
ATOM   1723  O   ALA A 238      19.786   0.745  -3.948  1.00 53.59           O  
ATOM   1724  N   LYS A 239      20.630  -0.202  -5.801  1.00 53.84           N  
ATOM   1725  CA  LYS A 239      19.520  -1.163  -5.968  1.00 53.84           C  
ATOM   1726  C   LYS A 239      19.545  -2.259  -4.899  1.00 53.84           C  
ATOM   1727  CB  LYS A 239      19.512  -1.762  -7.387  1.00 53.84           C  
ATOM   1728  O   LYS A 239      18.495  -2.615  -4.373  1.00 53.84           O  
ATOM   1729  CG  LYS A 239      19.093  -0.729  -8.448  1.00 53.84           C  
ATOM   1730  CD  LYS A 239      18.877  -1.348  -9.842  1.00 53.84           C  
ATOM   1731  CE  LYS A 239      18.459  -0.235 -10.821  1.00 53.84           C  
ATOM   1732  NZ  LYS A 239      18.011  -0.728 -12.153  1.00 53.84           N  
ATOM   1733  N   ALA A 240      20.726  -2.759  -4.538  1.00 55.38           N  
ATOM   1734  CA  ALA A 240      20.901  -3.722  -3.453  1.00 55.38           C  
ATOM   1735  C   ALA A 240      20.544  -3.116  -2.085  1.00 55.38           C  
ATOM   1736  CB  ALA A 240      22.348  -4.226  -3.482  1.00 55.38           C  
ATOM   1737  O   ALA A 240      19.924  -3.779  -1.256  1.00 55.38           O  
ATOM   1738  N   PHE A 241      20.857  -1.838  -1.865  1.00 56.66           N  
ATOM   1739  CA  PHE A 241      20.440  -1.098  -0.678  1.00 56.66           C  
ATOM   1740  C   PHE A 241      18.918  -0.922  -0.625  1.00 56.66           C  
ATOM   1741  CB  PHE A 241      21.171   0.246  -0.652  1.00 56.66           C  
ATOM   1742  O   PHE A 241      18.302  -1.255   0.385  1.00 56.66           O  
ATOM   1743  CG  PHE A 241      20.821   1.089   0.552  1.00 56.66           C  
ATOM   1744  CD1 PHE A 241      19.900   2.146   0.434  1.00 56.66           C  
ATOM   1745  CD2 PHE A 241      21.405   0.800   1.799  1.00 56.66           C  
ATOM   1746  CE1 PHE A 241      19.572   2.919   1.562  1.00 56.66           C  
ATOM   1747  CE2 PHE A 241      21.075   1.573   2.926  1.00 56.66           C  
ATOM   1748  CZ  PHE A 241      20.161   2.633   2.806  1.00 56.66           C  
ATOM   1749  N   ALA A 242      18.287  -0.502  -1.729  1.00 55.69           N  
ATOM   1750  CA  ALA A 242      16.828  -0.416  -1.825  1.00 55.69           C  
ATOM   1751  C   ALA A 242      16.151  -1.778  -1.574  1.00 55.69           C  
ATOM   1752  CB  ALA A 242      16.463   0.152  -3.201  1.00 55.69           C  
ATOM   1753  O   ALA A 242      15.139  -1.851  -0.876  1.00 55.69           O  
ATOM   1754  N   PHE A 243      16.751  -2.866  -2.068  1.00 58.41           N  
ATOM   1755  CA  PHE A 243      16.324  -4.239  -1.800  1.00 58.41           C  
ATOM   1756  C   PHE A 243      16.418  -4.592  -0.311  1.00 58.41           C  
ATOM   1757  CB  PHE A 243      17.179  -5.195  -2.641  1.00 58.41           C  
ATOM   1758  O   PHE A 243      15.468  -5.133   0.256  1.00 58.41           O  
ATOM   1759  CG  PHE A 243      16.754  -6.643  -2.563  1.00 58.41           C  
ATOM   1760  CD1 PHE A 243      17.189  -7.479  -1.517  1.00 58.41           C  
ATOM   1761  CD2 PHE A 243      15.948  -7.168  -3.578  1.00 58.41           C  
ATOM   1762  CE1 PHE A 243      16.795  -8.829  -1.484  1.00 58.41           C  
ATOM   1763  CE2 PHE A 243      15.535  -8.509  -3.540  1.00 58.41           C  
ATOM   1764  CZ  PHE A 243      15.971  -9.344  -2.498  1.00 58.41           C  
ATOM   1765  N   LEU A 244      17.533  -4.256   0.344  1.00 58.84           N  
ATOM   1766  CA  LEU A 244      17.721  -4.479   1.777  1.00 58.84           C  
ATOM   1767  C   LEU A 244      16.695  -3.696   2.603  1.00 58.84           C  
ATOM   1768  CB  LEU A 244      19.153  -4.085   2.196  1.00 58.84           C  
ATOM   1769  O   LEU A 244      16.101  -4.249   3.527  1.00 58.84           O  
ATOM   1770  CG  LEU A 244      19.867  -5.214   2.956  1.00 58.84           C  
ATOM   1771  CD1 LEU A 244      20.547  -6.172   1.978  1.00 58.84           C  
ATOM   1772  CD2 LEU A 244      20.919  -4.643   3.901  1.00 58.84           C  
ATOM   1773  N   CYS A 245      16.445  -2.436   2.240  1.00 56.72           N  
ATOM   1774  CA  CYS A 245      15.442  -1.593   2.881  1.00 56.72           C  
ATOM   1775  C   CYS A 245      14.030  -2.158   2.699  1.00 56.72           C  
ATOM   1776  CB  CYS A 245      15.545  -0.167   2.326  1.00 56.72           C  
ATOM   1777  O   CYS A 245      13.298  -2.258   3.681  1.00 56.72           O  
ATOM   1778  SG  CYS A 245      17.084   0.613   2.889  1.00 56.72           S  
ATOM   1779  N   MET A 246      13.658  -2.594   1.490  1.00 58.72           N  
ATOM   1780  CA  MET A 246      12.366  -3.243   1.234  1.00 58.72           C  
ATOM   1781  C   MET A 246      12.223  -4.559   2.000  1.00 58.72           C  
ATOM   1782  CB  MET A 246      12.170  -3.501  -0.271  1.00 58.72           C  
ATOM   1783  O   MET A 246      11.180  -4.817   2.592  1.00 58.72           O  
ATOM   1784  CG  MET A 246      11.499  -2.324  -0.981  1.00 58.72           C  
ATOM   1785  SD  MET A 246       9.812  -1.980  -0.395  1.00 58.72           S  
ATOM   1786  CE  MET A 246       9.262  -0.861  -1.710  1.00 58.72           C  
ATOM   1787  N   HIS A 247      13.264  -5.387   2.049  1.00 60.34           N  
ATOM   1788  CA  HIS A 247      13.216  -6.657   2.768  1.00 60.34           C  
ATOM   1789  C   HIS A 247      13.132  -6.457   4.286  1.00 60.34           C  
ATOM   1790  CB  HIS A 247      14.430  -7.503   2.382  1.00 60.34           C  
ATOM   1791  O   HIS A 247      12.326  -7.102   4.959  1.00 60.34           O  
ATOM   1792  CG  HIS A 247      14.208  -8.955   2.692  1.00 60.34           C  
ATOM   1793  CD2 HIS A 247      14.485  -9.611   3.861  1.00 60.34           C  
ATOM   1794  ND1 HIS A 247      13.622  -9.861   1.843  1.00 60.34           N  
ATOM   1795  CE1 HIS A 247      13.568 -11.046   2.473  1.00 60.34           C  
ATOM   1796  NE2 HIS A 247      14.080 -10.942   3.710  1.00 60.34           N  
ATOM   1797  N   PHE A 248      13.904  -5.511   4.826  1.00 60.25           N  
ATOM   1798  CA  PHE A 248      13.779  -5.063   6.211  1.00 60.25           C  
ATOM   1799  C   PHE A 248      12.358  -4.573   6.494  1.00 60.25           C  
ATOM   1800  CB  PHE A 248      14.802  -3.953   6.477  1.00 60.25           C  
ATOM   1801  O   PHE A 248      11.763  -4.944   7.504  1.00 60.25           O  
ATOM   1802  CG  PHE A 248      14.715  -3.386   7.877  1.00 60.25           C  
ATOM   1803  CD1 PHE A 248      14.006  -2.193   8.120  1.00 60.25           C  
ATOM   1804  CD2 PHE A 248      15.323  -4.069   8.946  1.00 60.25           C  
ATOM   1805  CE1 PHE A 248      13.909  -1.687   9.429  1.00 60.25           C  
ATOM   1806  CE2 PHE A 248      15.228  -3.561  10.253  1.00 60.25           C  
ATOM   1807  CZ  PHE A 248      14.521  -2.370  10.494  1.00 60.25           C  
ATOM   1808  N   TYR A 249      11.779  -3.820   5.560  1.00 61.91           N  
ATOM   1809  CA  TYR A 249      10.421  -3.315   5.663  1.00 61.91           C  
ATOM   1810  C   TYR A 249       9.372  -4.428   5.684  1.00 61.91           C  
ATOM   1811  CB  TYR A 249      10.168  -2.348   4.507  1.00 61.91           C  
ATOM   1812  O   TYR A 249       8.474  -4.419   6.521  1.00 61.91           O  
ATOM   1813  CG  TYR A 249       8.980  -1.488   4.783  1.00 61.91           C  
ATOM   1814  CD1 TYR A 249       7.768  -1.684   4.101  1.00 61.91           C  
ATOM   1815  CD2 TYR A 249       9.119  -0.495   5.765  1.00 61.91           C  
ATOM   1816  CE1 TYR A 249       6.682  -0.845   4.396  1.00 61.91           C  
ATOM   1817  CE2 TYR A 249       8.031   0.314   6.089  1.00 61.91           C  
ATOM   1818  OH  TYR A 249       5.835   0.989   5.706  1.00 61.91           O  
ATOM   1819  CZ  TYR A 249       6.827   0.144   5.393  1.00 61.91           C  
ATOM   1820  N   VAL A 250       9.509  -5.432   4.820  1.00 62.09           N  
ATOM   1821  CA  VAL A 250       8.621  -6.604   4.768  1.00 62.09           C  
ATOM   1822  C   VAL A 250       8.731  -7.428   6.045  1.00 62.09           C  
ATOM   1823  CB  VAL A 250       8.966  -7.474   3.550  1.00 62.09           C  
ATOM   1824  O   VAL A 250       7.710  -7.850   6.592  1.00 62.09           O  
ATOM   1825  CG1 VAL A 250       8.111  -8.748   3.474  1.00 62.09           C  
ATOM   1826  CG2 VAL A 250       8.788  -6.683   2.250  1.00 62.09           C  
ATOM   1827  N   CYS A 251       9.948  -7.626   6.558  1.00 57.50           N  
ATOM   1828  CA  CYS A 251      10.187  -8.288   7.838  1.00 57.50           C  
ATOM   1829  C   CYS A 251       9.563  -7.508   8.999  1.00 57.50           C  
ATOM   1830  CB  CYS A 251      11.698  -8.480   8.033  1.00 57.50           C  
ATOM   1831  O   CYS A 251       8.848  -8.095   9.814  1.00 57.50           O  
ATOM   1832  SG  CYS A 251      12.170 -10.092   7.346  1.00 57.50           S  
ATOM   1833  N   TRP A 252       9.754  -6.189   9.037  1.00 65.81           N  
ATOM   1834  CA  TRP A 252       9.150  -5.297  10.023  1.00 65.81           C  
ATOM   1835  C   TRP A 252       7.619  -5.364   9.981  1.00 65.81           C  
ATOM   1836  CB  TRP A 252       9.649  -3.870   9.767  1.00 65.81           C  
ATOM   1837  O   TRP A 252       6.966  -5.585  11.004  1.00 65.81           O  
ATOM   1838  CG  TRP A 252       9.081  -2.868  10.712  1.00 65.81           C  
ATOM   1839  CD1 TRP A 252       7.955  -2.146  10.519  1.00 65.81           C  
ATOM   1840  CD2 TRP A 252       9.562  -2.524  12.043  1.00 65.81           C  
ATOM   1841  CE2 TRP A 252       8.662  -1.575  12.612  1.00 65.81           C  
ATOM   1842  CE3 TRP A 252      10.661  -2.932  12.827  1.00 65.81           C  
ATOM   1843  NE1 TRP A 252       7.690  -1.397  11.648  1.00 65.81           N  
ATOM   1844  CH2 TRP A 252       9.961  -1.464  14.650  1.00 65.81           C  
ATOM   1845  CZ2 TRP A 252       8.850  -1.046  13.897  1.00 65.81           C  
ATOM   1846  CZ3 TRP A 252      10.859  -2.407  14.118  1.00 65.81           C  
ATOM   1847  N   TYR A 253       7.032  -5.270   8.786  1.00 59.78           N  
ATOM   1848  CA  TYR A 253       5.585  -5.334   8.600  1.00 59.78           C  
ATOM   1849  C   TYR A 253       5.018  -6.709   8.959  1.00 59.78           C  
ATOM   1850  CB  TYR A 253       5.213  -4.940   7.163  1.00 59.78           C  
ATOM   1851  O   TYR A 253       3.977  -6.805   9.603  1.00 59.78           O  
ATOM   1852  CG  TYR A 253       4.021  -4.020   7.145  1.00 59.78           C  
ATOM   1853  CD1 TYR A 253       2.718  -4.528   6.979  1.00 59.78           C  
ATOM   1854  CD2 TYR A 253       4.230  -2.652   7.390  1.00 59.78           C  
ATOM   1855  CE1 TYR A 253       1.617  -3.654   7.049  1.00 59.78           C  
ATOM   1856  CE2 TYR A 253       3.131  -1.786   7.491  1.00 59.78           C  
ATOM   1857  OH  TYR A 253       0.780  -1.437   7.417  1.00 59.78           O  
ATOM   1858  CZ  TYR A 253       1.828  -2.283   7.300  1.00 59.78           C  
ATOM   1859  N   SER A 254       5.729  -7.786   8.625  1.00 59.47           N  
ATOM   1860  CA  SER A 254       5.355  -9.154   9.005  1.00 59.47           C  
ATOM   1861  C   SER A 254       5.359  -9.343  10.524  1.00 59.47           C  
ATOM   1862  CB  SER A 254       6.314 -10.160   8.368  1.00 59.47           C  
ATOM   1863  O   SER A 254       4.467  -9.994  11.078  1.00 59.47           O  
ATOM   1864  OG  SER A 254       6.221 -10.099   6.963  1.00 59.47           O  
ATOM   1865  N   LEU A 255       6.327  -8.738  11.220  1.00 58.00           N  
ATOM   1866  CA  LEU A 255       6.375  -8.705  12.682  1.00 58.00           C  
ATOM   1867  C   LEU A 255       5.175  -7.936  13.253  1.00 58.00           C  
ATOM   1868  CB  LEU A 255       7.707  -8.064  13.122  1.00 58.00           C  
ATOM   1869  O   LEU A 255       4.539  -8.373  14.215  1.00 58.00           O  
ATOM   1870  CG  LEU A 255       8.263  -8.681  14.413  1.00 58.00           C  
ATOM   1871  CD1 LEU A 255       8.947 -10.021  14.120  1.00 58.00           C  
ATOM   1872  CD2 LEU A 255       9.285  -7.745  15.053  1.00 58.00           C  
ATOM   1873  N   GLN A 256       4.813  -6.832  12.606  1.00 60.59           N  
ATOM   1874  CA  GLN A 256       3.707  -5.976  13.006  1.00 60.59           C  
ATOM   1875  C   GLN A 256       2.335  -6.627  12.777  1.00 60.59           C  
ATOM   1876  CB  GLN A 256       3.865  -4.644  12.270  1.00 60.59           C  
ATOM   1877  O   GLN A 256       1.474  -6.545  13.653  1.00 60.59           O  
ATOM   1878  CG  GLN A 256       2.983  -3.562  12.889  1.00 60.59           C  
ATOM   1879  CD  GLN A 256       3.321  -2.180  12.350  1.00 60.59           C  
ATOM   1880  NE2 GLN A 256       2.335  -1.332  12.190  1.00 60.59           N  
ATOM   1881  OE1 GLN A 256       4.454  -1.804  12.110  1.00 60.59           O  
ATOM   1882  N   VAL A 257       2.136  -7.344  11.668  1.00 58.91           N  
ATOM   1883  CA  VAL A 257       0.926  -8.146  11.416  1.00 58.91           C  
ATOM   1884  C   VAL A 257       0.789  -9.244  12.466  1.00 58.91           C  
ATOM   1885  CB  VAL A 257       0.943  -8.750   9.998  1.00 58.91           C  
ATOM   1886  O   VAL A 257      -0.296  -9.440  13.008  1.00 58.91           O  
ATOM   1887  CG1 VAL A 257      -0.206  -9.744   9.766  1.00 58.91           C  
ATOM   1888  CG2 VAL A 257       0.803  -7.652   8.940  1.00 58.91           C  
ATOM   1889  N   ARG A 258       1.886  -9.923  12.831  1.00 62.16           N  
ATOM   1890  CA  ARG A 258       1.874 -10.910  13.926  1.00 62.16           C  
ATOM   1891  C   ARG A 258       1.506 -10.281  15.268  1.00 62.16           C  
ATOM   1892  CB  ARG A 258       3.235 -11.607  14.033  1.00 62.16           C  
ATOM   1893  O   ARG A 258       0.801 -10.913  16.053  1.00 62.16           O  
ATOM   1894  CG  ARG A 258       3.453 -12.651  12.933  1.00 62.16           C  
ATOM   1895  CD  ARG A 258       4.853 -13.250  13.098  1.00 62.16           C  
ATOM   1896  NE  ARG A 258       5.146 -14.264  12.070  1.00 62.16           N  
ATOM   1897  NH1 ARG A 258       7.343 -14.636  12.653  1.00 62.16           N  
ATOM   1898  NH2 ARG A 258       6.475 -15.690  10.892  1.00 62.16           N  
ATOM   1899  CZ  ARG A 258       6.313 -14.858  11.881  1.00 62.16           C  
ATOM   1900  N   TYR A 259       1.961  -9.058  15.532  1.00 59.97           N  
ATOM   1901  CA  TYR A 259       1.600  -8.319  16.740  1.00 59.97           C  
ATOM   1902  C   TYR A 259       0.107  -7.956  16.749  1.00 59.97           C  
ATOM   1903  CB  TYR A 259       2.507  -7.089  16.868  1.00 59.97           C  
ATOM   1904  O   TYR A 259      -0.594  -8.270  17.709  1.00 59.97           O  
ATOM   1905  CG  TYR A 259       2.425  -6.431  18.227  1.00 59.97           C  
ATOM   1906  CD1 TYR A 259       1.456  -5.439  18.475  1.00 59.97           C  
ATOM   1907  CD2 TYR A 259       3.310  -6.826  19.250  1.00 59.97           C  
ATOM   1908  CE1 TYR A 259       1.375  -4.842  19.747  1.00 59.97           C  
ATOM   1909  CE2 TYR A 259       3.231  -6.229  20.523  1.00 59.97           C  
ATOM   1910  OH  TYR A 259       2.179  -4.636  21.986  1.00 59.97           O  
ATOM   1911  CZ  TYR A 259       2.262  -5.233  20.771  1.00 59.97           C  
ATOM   1912  N   CYS A 260      -0.408  -7.398  15.649  1.00 55.84           N  
ATOM   1913  CA  CYS A 260      -1.818  -7.016  15.517  1.00 55.84           C  
ATOM   1914  C   CYS A 260      -2.754  -8.231  15.557  1.00 55.84           C  
ATOM   1915  CB  CYS A 260      -2.024  -6.222  14.220  1.00 55.84           C  
ATOM   1916  O   CYS A 260      -3.788  -8.181  16.212  1.00 55.84           O  
ATOM   1917  SG  CYS A 260      -1.045  -4.695  14.251  1.00 55.84           S  
ATOM   1918  N   ALA A 261      -2.380  -9.344  14.920  1.00 58.06           N  
ATOM   1919  CA  ALA A 261      -3.156 -10.582  14.948  1.00 58.06           C  
ATOM   1920  C   ALA A 261      -3.211 -11.202  16.353  1.00 58.06           C  
ATOM   1921  CB  ALA A 261      -2.549 -11.562  13.936  1.00 58.06           C  
ATOM   1922  O   ALA A 261      -4.240 -11.746  16.744  1.00 58.06           O  
ATOM   1923  N   ARG A 262      -2.125 -11.109  17.134  1.00 61.34           N  
ATOM   1924  CA  ARG A 262      -2.123 -11.560  18.535  1.00 61.34           C  
ATOM   1925  C   ARG A 262      -2.991 -10.683  19.427  1.00 61.34           C  
ATOM   1926  CB  ARG A 262      -0.695 -11.619  19.084  1.00 61.34           C  
ATOM   1927  O   ARG A 262      -3.699 -11.224  20.269  1.00 61.34           O  
ATOM   1928  CG  ARG A 262      -0.005 -12.913  18.650  1.00 61.34           C  
ATOM   1929  CD  ARG A 262       1.378 -12.996  19.294  1.00 61.34           C  
ATOM   1930  NE  ARG A 262       2.021 -14.284  18.972  1.00 61.34           N  
ATOM   1931  NH1 ARG A 262       4.171 -13.511  18.706  1.00 61.34           N  
ATOM   1932  NH2 ARG A 262       3.718 -15.668  18.363  1.00 61.34           N  
ATOM   1933  CZ  ARG A 262       3.295 -14.477  18.686  1.00 61.34           C  
ATOM   1934  N   PHE A 263      -2.941  -9.370  19.225  1.00 54.94           N  
ATOM   1935  CA  PHE A 263      -3.737  -8.412  19.987  1.00 54.94           C  
ATOM   1936  C   PHE A 263      -5.233  -8.550  19.662  1.00 54.94           C  
ATOM   1937  CB  PHE A 263      -3.185  -7.008  19.712  1.00 54.94           C  
ATOM   1938  O   PHE A 263      -6.042  -8.798  20.546  1.00 54.94           O  
ATOM   1939  CG  PHE A 263      -3.608  -5.990  20.745  1.00 54.94           C  
ATOM   1940  CD1 PHE A 263      -4.811  -5.280  20.590  1.00 54.94           C  
ATOM   1941  CD2 PHE A 263      -2.817  -5.785  21.892  1.00 54.94           C  
ATOM   1942  CE1 PHE A 263      -5.216  -4.368  21.578  1.00 54.94           C  
ATOM   1943  CE2 PHE A 263      -3.224  -4.867  22.876  1.00 54.94           C  
ATOM   1944  CZ  PHE A 263      -4.424  -4.155  22.717  1.00 54.94           C  
ATOM   1945  N   SER A 264      -5.584  -8.551  18.371  1.00 55.38           N  
ATOM   1946  CA  SER A 264      -6.965  -8.709  17.898  1.00 55.38           C  
ATOM   1947  C   SER A 264      -7.601 -10.020  18.352  1.00 55.38           C  
ATOM   1948  CB  SER A 264      -6.989  -8.620  16.368  1.00 55.38           C  
ATOM   1949  O   SER A 264      -8.792 -10.040  18.644  1.00 55.38           O  
ATOM   1950  OG  SER A 264      -8.267  -8.897  15.834  1.00 55.38           O  
ATOM   1951  N   LEU A 265      -6.836 -11.111  18.440  1.00 56.00           N  
ATOM   1952  CA  LEU A 265      -7.391 -12.374  18.904  1.00 56.00           C  
ATOM   1953  C   LEU A 265      -7.731 -12.333  20.399  1.00 56.00           C  
ATOM   1954  CB  LEU A 265      -6.418 -13.511  18.586  1.00 56.00           C  
ATOM   1955  O   LEU A 265      -8.804 -12.790  20.781  1.00 56.00           O  
ATOM   1956  CG  LEU A 265      -7.175 -14.847  18.611  1.00 56.00           C  
ATOM   1957  CD1 LEU A 265      -7.596 -15.252  17.199  1.00 56.00           C  
ATOM   1958  CD2 LEU A 265      -6.359 -15.912  19.334  1.00 56.00           C  
ATOM   1959  N   ALA A 266      -6.837 -11.786  21.229  1.00 58.47           N  
ATOM   1960  CA  ALA A 266      -7.088 -11.640  22.662  1.00 58.47           C  
ATOM   1961  C   ALA A 266      -8.380 -10.845  22.919  1.00 58.47           C  
ATOM   1962  CB  ALA A 266      -5.863 -10.984  23.311  1.00 58.47           C  
ATOM   1963  O   ALA A 266      -9.199 -11.267  23.733  1.00 58.47           O  
ATOM   1964  N   ASP A 267      -8.602  -9.791  22.133  1.00 54.50           N  
ATOM   1965  CA  ASP A 267      -9.783  -8.936  22.243  1.00 54.50           C  
ATOM   1966  C   ASP A 267     -11.056  -9.604  21.707  1.00 54.50           C  
ATOM   1967  CB  ASP A 267      -9.530  -7.622  21.500  1.00 54.50           C  
ATOM   1968  O   ASP A 267     -12.084  -9.589  22.372  1.00 54.50           O  
ATOM   1969  CG  ASP A 267      -8.376  -6.796  22.069  1.00 54.50           C  
ATOM   1970  OD1 ASP A 267      -7.981  -7.004  23.233  1.00 54.50           O  
ATOM   1971  OD2 ASP A 267      -7.882  -5.953  21.280  1.00 54.50           O  
ATOM   1972  N   VAL A 268     -11.019 -10.270  20.546  1.00 54.22           N  
ATOM   1973  CA  VAL A 268     -12.198 -10.988  20.003  1.00 54.22           C  
ATOM   1974  C   VAL A 268     -12.679 -12.081  20.964  1.00 54.22           C  
ATOM   1975  CB  VAL A 268     -11.878 -11.574  18.613  1.00 54.22           C  
ATOM   1976  O   VAL A 268     -13.873 -12.359  21.069  1.00 54.22           O  
ATOM   1977  CG1 VAL A 268     -12.932 -12.567  18.100  1.00 54.22           C  
ATOM   1978  CG2 VAL A 268     -11.788 -10.452  17.569  1.00 54.22           C  
ATOM   1979  N   LEU A 269     -11.755 -12.699  21.694  1.00 57.09           N  
ATOM   1980  CA  LEU A 269     -12.070 -13.718  22.690  1.00 57.09           C  
ATOM   1981  C   LEU A 269     -12.618 -13.121  23.985  1.00 57.09           C  
ATOM   1982  CB  LEU A 269     -10.804 -14.539  22.934  1.00 57.09           C  
ATOM   1983  O   LEU A 269     -13.491 -13.733  24.596  1.00 57.09           O  
ATOM   1984  CG  LEU A 269     -10.451 -15.389  21.705  1.00 57.09           C  
ATOM   1985  CD1 LEU A 269      -8.987 -15.803  21.790  1.00 57.09           C  
ATOM   1986  CD2 LEU A 269     -11.374 -16.610  21.581  1.00 57.09           C  
ATOM   1987  N   PHE A 270     -12.155 -11.931  24.366  1.00 55.38           N  
ATOM   1988  CA  PHE A 270     -12.762 -11.148  25.439  1.00 55.38           C  
ATOM   1989  C   PHE A 270     -14.210 -10.768  25.089  1.00 55.38           C  
ATOM   1990  CB  PHE A 270     -11.877  -9.925  25.711  1.00 55.38           C  
ATOM   1991  O   PHE A 270     -15.119 -11.045  25.866  1.00 55.38           O  
ATOM   1992  CG  PHE A 270     -12.385  -9.060  26.839  1.00 55.38           C  
ATOM   1993  CD1 PHE A 270     -13.138  -7.904  26.559  1.00 55.38           C  
ATOM   1994  CD2 PHE A 270     -12.117  -9.421  28.172  1.00 55.38           C  
ATOM   1995  CE1 PHE A 270     -13.623  -7.113  27.613  1.00 55.38           C  
ATOM   1996  CE2 PHE A 270     -12.602  -8.627  29.226  1.00 55.38           C  
ATOM   1997  CZ  PHE A 270     -13.356  -7.473  28.945  1.00 55.38           C  
ATOM   1998  N   MET A 271     -14.447 -10.274  23.870  1.00 51.50           N  
ATOM   1999  CA  MET A 271     -15.777  -9.900  23.368  1.00 51.50           C  
ATOM   2000  C   MET A 271     -16.735 -11.096  23.302  1.00 51.50           C  
ATOM   2001  CB  MET A 271     -15.646  -9.291  21.963  1.00 51.50           C  
ATOM   2002  O   MET A 271     -17.900 -10.984  23.667  1.00 51.50           O  
ATOM   2003  CG  MET A 271     -14.819  -8.001  21.911  1.00 51.50           C  
ATOM   2004  SD  MET A 271     -15.644  -6.493  22.437  1.00 51.50           S  
ATOM   2005  CE  MET A 271     -16.765  -6.181  21.057  1.00 51.50           C  
ATOM   2006  N   ARG A 272     -16.256 -12.272  22.872  1.00 55.38           N  
ATOM   2007  CA  ARG A 272     -17.080 -13.493  22.828  1.00 55.38           C  
ATOM   2008  C   ARG A 272     -17.411 -14.024  24.224  1.00 55.38           C  
ATOM   2009  CB  ARG A 272     -16.388 -14.554  21.962  1.00 55.38           C  
ATOM   2010  O   ARG A 272     -18.486 -14.585  24.408  1.00 55.38           O  
ATOM   2011  CG  ARG A 272     -17.322 -15.740  21.673  1.00 55.38           C  
ATOM   2012  CD  ARG A 272     -16.625 -16.786  20.801  1.00 55.38           C  
ATOM   2013  NE  ARG A 272     -17.522 -17.929  20.533  1.00 55.38           N  
ATOM   2014  NH1 ARG A 272     -18.197 -17.348  18.410  1.00 55.38           N  
ATOM   2015  NH2 ARG A 272     -19.041 -19.169  19.378  1.00 55.38           N  
ATOM   2016  CZ  ARG A 272     -18.241 -18.143  19.444  1.00 55.38           C  
ATOM   2017  N   ALA A 273     -16.503 -13.874  25.188  1.00 53.41           N  
ATOM   2018  CA  ALA A 273     -16.789 -14.210  26.579  1.00 53.41           C  
ATOM   2019  C   ALA A 273     -17.847 -13.257  27.160  1.00 53.41           C  
ATOM   2020  CB  ALA A 273     -15.479 -14.203  27.377  1.00 53.41           C  
ATOM   2021  O   ALA A 273     -18.802 -13.730  27.770  1.00 53.41           O  
ATOM   2022  N   ALA A 274     -17.727 -11.954  26.881  1.00 47.56           N  
ATOM   2023  CA  ALA A 274     -18.681 -10.932  27.309  1.00 47.56           C  
ATOM   2024  C   ALA A 274     -20.082 -11.125  26.695  1.00 47.56           C  
ATOM   2025  CB  ALA A 274     -18.086  -9.556  26.980  1.00 47.56           C  
ATOM   2026  O   ALA A 274     -21.064 -11.143  27.424  1.00 47.56           O  
ATOM   2027  N   GLY A 275     -20.180 -11.363  25.382  1.00 41.53           N  
ATOM   2028  CA  GLY A 275     -21.464 -11.512  24.682  1.00 41.53           C  
ATOM   2029  C   GLY A 275     -22.167 -12.862  24.866  1.00 41.53           C  
ATOM   2030  O   GLY A 275     -23.262 -13.053  24.358  1.00 41.53           O  
ATOM   2031  N   SER A 276     -21.559 -13.830  25.558  1.00 48.59           N  
ATOM   2032  CA  SER A 276     -22.187 -15.143  25.772  1.00 48.59           C  
ATOM   2033  C   SER A 276     -23.189 -15.179  26.931  1.00 48.59           C  
ATOM   2034  CB  SER A 276     -21.132 -16.253  25.866  1.00 48.59           C  
ATOM   2035  O   SER A 276     -23.659 -16.266  27.263  1.00 48.59           O  
ATOM   2036  OG  SER A 276     -20.284 -16.150  26.998  1.00 48.59           O  
ATOM   2037  N   GLY A 277     -23.463 -14.048  27.599  1.00 44.06           N  
ATOM   2038  CA  GLY A 277     -24.337 -13.967  28.783  1.00 44.06           C  
ATOM   2039  C   GLY A 277     -23.822 -14.749  30.003  1.00 44.06           C  
ATOM   2040  O   GLY A 277     -24.244 -14.526  31.132  1.00 44.06           O  
ATOM   2041  N   ALA A 278     -22.832 -15.624  29.814  1.00 42.09           N  
ATOM   2042  CA  ALA A 278     -22.103 -16.332  30.845  1.00 42.09           C  
ATOM   2043  C   ALA A 278     -21.064 -15.405  31.483  1.00 42.09           C  
ATOM   2044  CB  ALA A 278     -21.506 -17.610  30.243  1.00 42.09           C  
ATOM   2045  O   ALA A 278     -19.870 -15.700  31.500  1.00 42.09           O  
ATOM   2046  N   CYS A 279     -21.519 -14.282  32.028  1.00 40.88           N  
ATOM   2047  CA  CYS A 279     -20.809 -13.623  33.105  1.00 40.88           C  
ATOM   2048  C   CYS A 279     -21.213 -14.386  34.376  1.00 40.88           C  
ATOM   2049  CB  CYS A 279     -21.191 -12.135  33.101  1.00 40.88           C  
ATOM   2050  O   CYS A 279     -22.327 -14.205  34.865  1.00 40.88           O  
ATOM   2051  SG  CYS A 279     -19.753 -11.139  33.582  1.00 40.88           S  
ATOM   2052  N   PRO A 280     -20.393 -15.309  34.921  1.00 42.34           N  
ATOM   2053  CA  PRO A 280     -20.768 -15.967  36.155  1.00 42.34           C  
ATOM   2054  C   PRO A 280     -20.661 -14.883  37.223  1.00 42.34           C  
ATOM   2055  CB  PRO A 280     -19.784 -17.134  36.353  1.00 42.34           C  
ATOM   2056  O   PRO A 280     -19.553 -14.471  37.565  1.00 42.34           O  
ATOM   2057  CG  PRO A 280     -18.861 -17.083  35.130  1.00 42.34           C  
ATOM   2058  CD  PRO A 280     -19.026 -15.665  34.593  1.00 42.34           C  
ATOM   2059  N   ALA A 281     -21.785 -14.430  37.776  1.00 46.16           N  
ATOM   2060  CA  ALA A 281     -21.811 -13.484  38.895  1.00 46.16           C  
ATOM   2061  C   ALA A 281     -20.896 -13.932  40.064  1.00 46.16           C  
ATOM   2062  CB  ALA A 281     -23.274 -13.327  39.325  1.00 46.16           C  
ATOM   2063  O   ALA A 281     -20.366 -13.118  40.816  1.00 46.16           O  
ATOM   2064  N   ARG A 282     -20.590 -15.237  40.156  1.00 42.75           N  
ATOM   2065  CA  ARG A 282     -19.610 -15.819  41.092  1.00 42.75           C  
ATOM   2066  C   ARG A 282     -18.128 -15.556  40.781  1.00 42.75           C  
ATOM   2067  CB  ARG A 282     -19.876 -17.326  41.232  1.00 42.75           C  
ATOM   2068  O   ARG A 282     -17.299 -15.768  41.660  1.00 42.75           O  
ATOM   2069  CG  ARG A 282     -21.000 -17.590  42.241  1.00 42.75           C  
ATOM   2070  CD  ARG A 282     -21.193 -19.095  42.452  1.00 42.75           C  
ATOM   2071  NE  ARG A 282     -22.131 -19.364  43.556  1.00 42.75           N  
ATOM   2072  NH1 ARG A 282     -21.955 -21.657  43.573  1.00 42.75           N  
ATOM   2073  NH2 ARG A 282     -23.272 -20.641  45.058  1.00 42.75           N  
ATOM   2074  CZ  ARG A 282     -22.445 -20.548  44.055  1.00 42.75           C  
ATOM   2075  N   HIS A 283     -17.764 -15.115  39.578  1.00 42.50           N  
ATOM   2076  CA  HIS A 283     -16.372 -14.833  39.197  1.00 42.50           C  
ATOM   2077  C   HIS A 283     -16.002 -13.341  39.264  1.00 42.50           C  
ATOM   2078  CB  HIS A 283     -16.057 -15.467  37.828  1.00 42.50           C  
ATOM   2079  O   HIS A 283     -14.810 -13.036  39.312  1.00 42.50           O  
ATOM   2080  CG  HIS A 283     -14.959 -16.499  37.917  1.00 42.50           C  
ATOM   2081  CD2 HIS A 283     -15.093 -17.861  37.850  1.00 42.50           C  
ATOM   2082  ND1 HIS A 283     -13.628 -16.232  38.128  1.00 42.50           N  
ATOM   2083  CE1 HIS A 283     -12.972 -17.403  38.176  1.00 42.50           C  
ATOM   2084  NE2 HIS A 283     -13.822 -18.430  38.016  1.00 42.50           N  
ATOM   2085  N   ARG A 284     -16.995 -12.438  39.337  1.00 44.22           N  
ATOM   2086  CA  ARG A 284     -16.806 -10.978  39.443  1.00 44.22           C  
ATOM   2087  C   ARG A 284     -16.289 -10.558  40.824  1.00 44.22           C  
ATOM   2088  CB  ARG A 284     -18.119 -10.267  39.054  1.00 44.22           C  
ATOM   2089  O   ARG A 284     -15.274  -9.879  40.906  1.00 44.22           O  
ATOM   2090  CG  ARG A 284     -17.884  -8.836  38.542  1.00 44.22           C  
ATOM   2091  CD  ARG A 284     -19.204  -8.182  38.097  1.00 44.22           C  
ATOM   2092  NE  ARG A 284     -18.965  -7.058  37.173  1.00 44.22           N  
ATOM   2093  NH1 ARG A 284     -21.089  -6.133  37.142  1.00 44.22           N  
ATOM   2094  NH2 ARG A 284     -19.532  -5.339  35.797  1.00 44.22           N  
ATOM   2095  CZ  ARG A 284     -19.859  -6.193  36.719  1.00 44.22           C  
ATOM   2096  N   LYS A 285     -16.847 -11.130  41.902  1.00 44.34           N  
ATOM   2097  CA  LYS A 285     -16.361 -10.913  43.284  1.00 44.34           C  
ATOM   2098  C   LYS A 285     -14.889 -11.307  43.490  1.00 44.34           C  
ATOM   2099  CB  LYS A 285     -17.283 -11.628  44.298  1.00 44.34           C  
ATOM   2100  O   LYS A 285     -14.196 -10.733  44.309  1.00 44.34           O  
ATOM   2101  CG  LYS A 285     -17.920 -10.613  45.260  1.00 44.34           C  
ATOM   2102  CD  LYS A 285     -18.836 -11.273  46.302  1.00 44.34           C  
ATOM   2103  CE  LYS A 285     -19.427 -10.170  47.192  1.00 44.34           C  
ATOM   2104  NZ  LYS A 285     -20.323 -10.695  48.254  1.00 44.34           N  
ATOM   2105  N   ARG A 286     -14.370 -12.261  42.706  1.00 42.28           N  
ATOM   2106  CA  ARG A 286     -12.950 -12.661  42.760  1.00 42.28           C  
ATOM   2107  C   ARG A 286     -12.001 -11.760  41.971  1.00 42.28           C  
ATOM   2108  CB  ARG A 286     -12.793 -14.126  42.324  1.00 42.28           C  
ATOM   2109  O   ARG A 286     -10.794 -11.936  42.111  1.00 42.28           O  
ATOM   2110  CG  ARG A 286     -12.577 -15.017  43.547  1.00 42.28           C  
ATOM   2111  CD  ARG A 286     -12.313 -16.457  43.106  1.00 42.28           C  
ATOM   2112  NE  ARG A 286     -12.315 -17.358  44.269  1.00 42.28           N  
ATOM   2113  NH1 ARG A 286     -10.980 -19.020  43.419  1.00 42.28           N  
ATOM   2114  NH2 ARG A 286     -11.850 -19.232  45.466  1.00 42.28           N  
ATOM   2115  CZ  ARG A 286     -11.715 -18.528  44.378  1.00 42.28           C  
ATOM   2116  N   TYR A 287     -12.521 -10.883  41.118  1.00 40.88           N  
ATOM   2117  CA  TYR A 287     -11.724  -9.937  40.339  1.00 40.88           C  
ATOM   2118  C   TYR A 287     -11.627  -8.575  41.026  1.00 40.88           C  
ATOM   2119  CB  TYR A 287     -12.284  -9.829  38.912  1.00 40.88           C  
ATOM   2120  O   TYR A 287     -10.564  -7.967  40.958  1.00 40.88           O  
ATOM   2121  CG  TYR A 287     -11.413 -10.534  37.891  1.00 40.88           C  
ATOM   2122  CD1 TYR A 287     -10.317  -9.849  37.337  1.00 40.88           C  
ATOM   2123  CD2 TYR A 287     -11.679 -11.864  37.515  1.00 40.88           C  
ATOM   2124  CE1 TYR A 287      -9.492 -10.480  36.388  1.00 40.88           C  
ATOM   2125  CE2 TYR A 287     -10.850 -12.507  36.572  1.00 40.88           C  
ATOM   2126  OH  TYR A 287      -8.964 -12.419  35.084  1.00 40.88           O  
ATOM   2127  CZ  TYR A 287      -9.761 -11.812  36.005  1.00 40.88           C  
ATOM   2128  N   ASP A 288     -12.681  -8.153  41.727  1.00 46.38           N  
ATOM   2129  CA  ASP A 288     -12.684  -6.888  42.471  1.00 46.38           C  
ATOM   2130  C   ASP A 288     -11.904  -6.978  43.800  1.00 46.38           C  
ATOM   2131  CB  ASP A 288     -14.138  -6.413  42.653  1.00 46.38           C  
ATOM   2132  O   ASP A 288     -11.273  -6.004  44.201  1.00 46.38           O  
ATOM   2133  CG  ASP A 288     -14.812  -6.026  41.325  1.00 46.38           C  
ATOM   2134  OD1 ASP A 288     -14.115  -5.496  40.429  1.00 46.38           O  
ATOM   2135  OD2 ASP A 288     -16.025  -6.310  41.179  1.00 46.38           O  
ATOM   2136  N   ASP A 289     -11.831  -8.162  44.427  1.00 45.59           N  
ATOM   2137  CA  ASP A 289     -11.112  -8.362  45.702  1.00 45.59           C  
ATOM   2138  C   ASP A 289      -9.641  -8.807  45.536  1.00 45.59           C  
ATOM   2139  CB  ASP A 289     -11.880  -9.372  46.576  1.00 45.59           C  
ATOM   2140  O   ASP A 289      -8.917  -8.998  46.517  1.00 45.59           O  
ATOM   2141  CG  ASP A 289     -13.266  -8.901  47.038  1.00 45.59           C  
ATOM   2142  OD1 ASP A 289     -13.493  -7.675  47.100  1.00 45.59           O  
ATOM   2143  OD2 ASP A 289     -14.088  -9.793  47.363  1.00 45.59           O  
ATOM   2144  N   ALA A 290      -9.169  -9.028  44.304  1.00 39.62           N  
ATOM   2145  CA  ALA A 290      -7.808  -9.500  44.062  1.00 39.62           C  
ATOM   2146  C   ALA A 290      -6.857  -8.318  43.798  1.00 39.62           C  
ATOM   2147  CB  ALA A 290      -7.805 -10.530  42.927  1.00 39.62           C  
ATOM   2148  O   ALA A 290      -7.034  -7.613  42.802  1.00 39.62           O  
ATOM   2149  N   PRO A 291      -5.799  -8.115  44.613  1.00 40.91           N  
ATOM   2150  CA  PRO A 291      -4.800  -7.090  44.341  1.00 40.91           C  
ATOM   2151  C   PRO A 291      -4.209  -7.289  42.938  1.00 40.91           C  
ATOM   2152  CB  PRO A 291      -3.765  -7.181  45.468  1.00 40.91           C  
ATOM   2153  O   PRO A 291      -3.935  -8.415  42.511  1.00 40.91           O  
ATOM   2154  CG  PRO A 291      -3.949  -8.592  46.022  1.00 40.91           C  
ATOM   2155  CD  PRO A 291      -5.429  -8.883  45.789  1.00 40.91           C  
ATOM   2156  N   SER A 292      -4.032  -6.168  42.242  1.00 44.94           N  
ATOM   2157  CA  SER A 292      -3.816  -5.941  40.802  1.00 44.94           C  
ATOM   2158  C   SER A 292      -2.642  -6.664  40.107  1.00 44.94           C  
ATOM   2159  CB  SER A 292      -3.704  -4.418  40.615  1.00 44.94           C  
ATOM   2160  O   SER A 292      -2.241  -6.279  39.011  1.00 44.94           O  
ATOM   2161  OG  SER A 292      -2.750  -3.883  41.520  1.00 44.94           O  
ATOM   2162  N   THR A 293      -2.080  -7.736  40.668  1.00 42.19           N  
ATOM   2163  CA  THR A 293      -0.830  -8.353  40.189  1.00 42.19           C  
ATOM   2164  C   THR A 293      -0.928  -9.826  39.783  1.00 42.19           C  
ATOM   2165  CB  THR A 293       0.298  -8.130  41.202  1.00 42.19           C  
ATOM   2166  O   THR A 293       0.051 -10.382  39.285  1.00 42.19           O  
ATOM   2167  CG2 THR A 293       0.597  -6.642  41.399  1.00 42.19           C  
ATOM   2168  OG1 THR A 293      -0.059  -8.665  42.455  1.00 42.19           O  
ATOM   2169  N   ARG A 294      -2.090 -10.491  39.892  1.00 41.22           N  
ATOM   2170  CA  ARG A 294      -2.248 -11.888  39.429  1.00 41.22           C  
ATOM   2171  C   ARG A 294      -3.322 -12.039  38.360  1.00 41.22           C  
ATOM   2172  CB  ARG A 294      -2.441 -12.848  40.613  1.00 41.22           C  
ATOM   2173  O   ARG A 294      -4.444 -12.445  38.638  1.00 41.22           O  
ATOM   2174  CG  ARG A 294      -1.122 -13.092  41.359  1.00 41.22           C  
ATOM   2175  CD  ARG A 294      -1.316 -14.156  42.443  1.00 41.22           C  
ATOM   2176  NE  ARG A 294      -0.129 -14.256  43.310  1.00 41.22           N  
ATOM   2177  NH1 ARG A 294      -0.991 -15.742  44.837  1.00 41.22           N  
ATOM   2178  NH2 ARG A 294       1.022 -14.844  45.184  1.00 41.22           N  
ATOM   2179  CZ  ARG A 294      -0.037 -14.948  44.433  1.00 41.22           C  
ATOM   2180  N   PHE A 295      -2.928 -11.834  37.103  1.00 41.50           N  
ATOM   2181  CA  PHE A 295      -3.679 -12.336  35.952  1.00 41.50           C  
ATOM   2182  C   PHE A 295      -3.848 -13.859  36.073  1.00 41.50           C  
ATOM   2183  CB  PHE A 295      -2.966 -11.960  34.642  1.00 41.50           C  
ATOM   2184  O   PHE A 295      -2.913 -14.631  35.834  1.00 41.50           O  
ATOM   2185  CG  PHE A 295      -3.252 -10.548  34.172  1.00 41.50           C  
ATOM   2186  CD1 PHE A 295      -4.390 -10.296  33.380  1.00 41.50           C  
ATOM   2187  CD2 PHE A 295      -2.403  -9.484  34.534  1.00 41.50           C  
ATOM   2188  CE1 PHE A 295      -4.677  -8.989  32.951  1.00 41.50           C  
ATOM   2189  CE2 PHE A 295      -2.693  -8.177  34.105  1.00 41.50           C  
ATOM   2190  CZ  PHE A 295      -3.829  -7.929  33.314  1.00 41.50           C  
ATOM   2191  N   ALA A 296      -5.046 -14.300  36.461  1.00 46.91           N  
ATOM   2192  CA  ALA A 296      -5.406 -15.707  36.492  1.00 46.91           C  
ATOM   2193  C   ALA A 296      -5.235 -16.289  35.084  1.00 46.91           C  
ATOM   2194  CB  ALA A 296      -6.836 -15.857  37.021  1.00 46.91           C  
ATOM   2195  O   ALA A 296      -5.844 -15.847  34.110  1.00 46.91           O  
ATOM   2196  N   THR A 297      -4.350 -17.274  34.949  1.00 50.59           N  
ATOM   2197  CA  THR A 297      -4.089 -17.874  33.646  1.00 50.59           C  
ATOM   2198  C   THR A 297      -5.358 -18.552  33.113  1.00 50.59           C  
ATOM   2199  CB  THR A 297      -2.953 -18.888  33.714  1.00 50.59           C  
ATOM   2200  O   THR A 297      -5.960 -19.329  33.855  1.00 50.59           O  
ATOM   2201  CG2 THR A 297      -1.592 -18.261  34.001  1.00 50.59           C  
ATOM   2202  OG1 THR A 297      -3.190 -19.891  34.670  1.00 50.59           O  
ATOM   2203  N   PRO A 298      -5.733 -18.351  31.835  1.00 54.59           N  
ATOM   2204  CA  PRO A 298      -6.983 -18.870  31.284  1.00 54.59           C  
ATOM   2205  C   PRO A 298      -7.041 -20.397  31.370  1.00 54.59           C  
ATOM   2206  CB  PRO A 298      -7.057 -18.356  29.840  1.00 54.59           C  
ATOM   2207  O   PRO A 298      -6.022 -21.066  31.135  1.00 54.59           O  
ATOM   2208  CG  PRO A 298      -5.613 -17.987  29.498  1.00 54.59           C  
ATOM   2209  CD  PRO A 298      -5.032 -17.560  30.841  1.00 54.59           C  
ATOM   2210  N   SER A 299      -8.230 -20.925  31.687  1.00 77.06           N  
ATOM   2211  CA  SER A 299      -8.478 -22.360  31.864  1.00 77.06           C  
ATOM   2212  C   SER A 299      -8.065 -23.168  30.616  1.00 77.06           C  
ATOM   2213  CB  SER A 299      -9.947 -22.622  32.245  1.00 77.06           C  
ATOM   2214  O   SER A 299      -8.081 -22.639  29.496  1.00 77.06           O  
ATOM   2215  OG  SER A 299     -10.794 -22.562  31.112  1.00 77.06           O  
ATOM   2216  N   PRO A 300      -7.684 -24.454  30.756  1.00 75.81           N  
ATOM   2217  CA  PRO A 300      -7.238 -25.281  29.630  1.00 75.81           C  
ATOM   2218  C   PRO A 300      -8.264 -25.376  28.494  1.00 75.81           C  
ATOM   2219  CB  PRO A 300      -6.951 -26.665  30.224  1.00 75.81           C  
ATOM   2220  O   PRO A 300      -7.877 -25.357  27.326  1.00 75.81           O  
ATOM   2221  CG  PRO A 300      -6.657 -26.378  31.694  1.00 75.81           C  
ATOM   2222  CD  PRO A 300      -7.553 -25.185  32.008  1.00 75.81           C  
ATOM   2223  N   ARG A 301      -9.562 -25.412  28.832  1.00 72.75           N  
ATOM   2224  CA  ARG A 301     -10.664 -25.399  27.857  1.00 72.75           C  
ATOM   2225  C   ARG A 301     -10.710 -24.085  27.084  1.00 72.75           C  
ATOM   2226  CB  ARG A 301     -12.013 -25.669  28.548  1.00 72.75           C  
ATOM   2227  O   ARG A 301     -10.772 -24.116  25.860  1.00 72.75           O  
ATOM   2228  CG  ARG A 301     -12.180 -27.138  28.969  1.00 72.75           C  
ATOM   2229  CD  ARG A 301     -13.589 -27.380  29.532  1.00 72.75           C  
ATOM   2230  NE  ARG A 301     -13.813 -28.799  29.877  1.00 72.75           N  
ATOM   2231  NH1 ARG A 301     -15.765 -28.525  31.073  1.00 72.75           N  
ATOM   2232  NH2 ARG A 301     -14.923 -30.566  30.805  1.00 72.75           N  
ATOM   2233  CZ  ARG A 301     -14.827 -29.286  30.580  1.00 72.75           C  
ATOM   2234  N   HIS A 302     -10.574 -22.949  27.773  1.00 69.38           N  
ATOM   2235  CA  HIS A 302     -10.544 -21.643  27.118  1.00 69.38           C  
ATOM   2236  C   HIS A 302      -9.366 -21.563  26.142  1.00 69.38           C  
ATOM   2237  CB  HIS A 302     -10.525 -20.524  28.173  1.00 69.38           C  
ATOM   2238  O   HIS A 302      -9.558 -21.261  24.975  1.00 69.38           O  
ATOM   2239  CG  HIS A 302     -11.147 -19.243  27.677  1.00 69.38           C  
ATOM   2240  CD2 HIS A 302     -12.435 -19.105  27.231  1.00 69.38           C  
ATOM   2241  ND1 HIS A 302     -10.573 -17.989  27.638  1.00 69.38           N  
ATOM   2242  CE1 HIS A 302     -11.490 -17.126  27.160  1.00 69.38           C  
ATOM   2243  NE2 HIS A 302     -12.629 -17.771  26.890  1.00 69.38           N  
ATOM   2244  N   ARG A 303      -8.159 -21.988  26.544  1.00 71.75           N  
ATOM   2245  CA  ARG A 303      -6.993 -22.015  25.637  1.00 71.75           C  
ATOM   2246  C   ARG A 303      -7.205 -22.842  24.370  1.00 71.75           C  
ATOM   2247  CB  ARG A 303      -5.758 -22.551  26.355  1.00 71.75           C  
ATOM   2248  O   ARG A 303      -6.645 -22.480  23.341  1.00 71.75           O  
ATOM   2249  CG  ARG A 303      -5.236 -21.562  27.393  1.00 71.75           C  
ATOM   2250  CD  ARG A 303      -3.961 -22.145  27.993  1.00 71.75           C  
ATOM   2251  NE  ARG A 303      -3.544 -21.373  29.166  1.00 71.75           N  
ATOM   2252  NH1 ARG A 303      -1.661 -22.582  29.659  1.00 71.75           N  
ATOM   2253  NH2 ARG A 303      -2.253 -20.854  30.941  1.00 71.75           N  
ATOM   2254  CZ  ARG A 303      -2.483 -21.599  29.907  1.00 71.75           C  
ATOM   2255  N   HIS A 304      -7.964 -23.934  24.443  1.00 75.38           N  
ATOM   2256  CA  HIS A 304      -8.233 -24.778  23.281  1.00 75.38           C  
ATOM   2257  C   HIS A 304      -9.215 -24.123  22.300  1.00 75.38           C  
ATOM   2258  CB  HIS A 304      -8.733 -26.144  23.755  1.00 75.38           C  
ATOM   2259  O   HIS A 304      -8.988 -24.146  21.089  1.00 75.38           O  
ATOM   2260  CG  HIS A 304      -8.792 -27.143  22.632  1.00 75.38           C  
ATOM   2261  CD2 HIS A 304      -9.898 -27.819  22.192  1.00 75.38           C  
ATOM   2262  ND1 HIS A 304      -7.739 -27.520  21.826  1.00 75.38           N  
ATOM   2263  CE1 HIS A 304      -8.199 -28.410  20.931  1.00 75.38           C  
ATOM   2264  NE2 HIS A 304      -9.506 -28.624  21.123  1.00 75.38           N  
ATOM   2265  N   VAL A 305     -10.258 -23.466  22.816  1.00 74.50           N  
ATOM   2266  CA  VAL A 305     -11.184 -22.657  22.003  1.00 74.50           C  
ATOM   2267  C   VAL A 305     -10.440 -21.485  21.357  1.00 74.50           C  
ATOM   2268  CB  VAL A 305     -12.373 -22.169  22.850  1.00 74.50           C  
ATOM   2269  O   VAL A 305     -10.568 -21.239  20.163  1.00 74.50           O  
ATOM   2270  CG1 VAL A 305     -13.326 -21.288  22.035  1.00 74.50           C  
ATOM   2271  CG2 VAL A 305     -13.182 -23.359  23.385  1.00 74.50           C  
ATOM   2272  N   ILE A 306      -9.568 -20.823  22.119  1.00 70.25           N  
ATOM   2273  CA  ILE A 306      -8.707 -19.742  21.630  1.00 70.25           C  
ATOM   2274  C   ILE A 306      -7.820 -20.217  20.476  1.00 70.25           C  
ATOM   2275  CB  ILE A 306      -7.879 -19.180  22.809  1.00 70.25           C  
ATOM   2276  O   ILE A 306      -7.770 -19.562  19.438  1.00 70.25           O  
ATOM   2277  CG1 ILE A 306      -8.822 -18.454  23.800  1.00 70.25           C  
ATOM   2278  CG2 ILE A 306      -6.673 -18.332  22.347  1.00 70.25           C  
ATOM   2279  CD1 ILE A 306      -8.141 -17.784  24.998  1.00 70.25           C  
ATOM   2280  N   SER A 307      -7.130 -21.355  20.630  1.00 74.44           N  
ATOM   2281  CA  SER A 307      -6.258 -21.870  19.569  1.00 74.44           C  
ATOM   2282  C   SER A 307      -7.040 -22.294  18.330  1.00 74.44           C  
ATOM   2283  CB  SER A 307      -5.371 -23.021  20.057  1.00 74.44           C  
ATOM   2284  O   SER A 307      -6.611 -22.002  17.226  1.00 74.44           O  
ATOM   2285  OG  SER A 307      -6.100 -24.096  20.626  1.00 74.44           O  
ATOM   2286  N   THR A 308      -8.206 -22.923  18.493  1.00 78.19           N  
ATOM   2287  CA  THR A 308      -9.006 -23.400  17.352  1.00 78.19           C  
ATOM   2288  C   THR A 308      -9.622 -22.250  16.557  1.00 78.19           C  
ATOM   2289  CB  THR A 308     -10.099 -24.385  17.788  1.00 78.19           C  
ATOM   2290  O   THR A 308      -9.551 -22.258  15.330  1.00 78.19           O  
ATOM   2291  CG2 THR A 308      -9.523 -25.757  18.129  1.00 78.19           C  
ATOM   2292  OG1 THR A 308     -10.763 -23.937  18.942  1.00 78.19           O  
ATOM   2293  N   VAL A 309     -10.150 -21.222  17.231  1.00 77.19           N  
ATOM   2294  CA  VAL A 309     -10.636 -20.001  16.566  1.00 77.19           C  
ATOM   2295  C   VAL A 309      -9.482 -19.255  15.894  1.00 77.19           C  
ATOM   2296  CB  VAL A 309     -11.392 -19.090  17.554  1.00 77.19           C  
ATOM   2297  O   VAL A 309      -9.631 -18.811  14.758  1.00 77.19           O  
ATOM   2298  CG1 VAL A 309     -11.817 -17.761  16.914  1.00 77.19           C  
ATOM   2299  CG2 VAL A 309     -12.671 -19.775  18.058  1.00 77.19           C  
ATOM   2300  N   HIS A 310      -8.315 -19.167  16.544  1.00 74.62           N  
ATOM   2301  CA  HIS A 310      -7.117 -18.579  15.940  1.00 74.62           C  
ATOM   2302  C   HIS A 310      -6.692 -19.309  14.671  1.00 74.62           C  
ATOM   2303  CB  HIS A 310      -5.958 -18.587  16.941  1.00 74.62           C  
ATOM   2304  O   HIS A 310      -6.481 -18.666  13.648  1.00 74.62           O  
ATOM   2305  CG  HIS A 310      -4.745 -17.828  16.464  1.00 74.62           C  
ATOM   2306  CD2 HIS A 310      -3.550 -18.357  16.058  1.00 74.62           C  
ATOM   2307  ND1 HIS A 310      -4.632 -16.464  16.355  1.00 74.62           N  
ATOM   2308  CE1 HIS A 310      -3.408 -16.169  15.904  1.00 74.62           C  
ATOM   2309  NE2 HIS A 310      -2.693 -17.291  15.736  1.00 74.62           N  
ATOM   2310  N   ASP A 311      -6.600 -20.634  14.717  1.00 77.25           N  
ATOM   2311  CA  ASP A 311      -6.152 -21.440  13.586  1.00 77.25           C  
ATOM   2312  C   ASP A 311      -7.152 -21.364  12.423  1.00 77.25           C  
ATOM   2313  CB  ASP A 311      -5.918 -22.889  14.048  1.00 77.25           C  
ATOM   2314  O   ASP A 311      -6.748 -21.210  11.267  1.00 77.25           O  
ATOM   2315  CG  ASP A 311      -4.728 -23.056  15.010  1.00 77.25           C  
ATOM   2316  OD1 ASP A 311      -3.837 -22.172  15.031  1.00 77.25           O  
ATOM   2317  OD2 ASP A 311      -4.690 -24.096  15.708  1.00 77.25           O  
ATOM   2318  N   ALA A 312      -8.459 -21.375  12.715  1.00 79.31           N  
ATOM   2319  CA  ALA A 312      -9.503 -21.171  11.712  1.00 79.31           C  
ATOM   2320  C   ALA A 312      -9.400 -19.781  11.069  1.00 79.31           C  
ATOM   2321  CB  ALA A 312     -10.872 -21.380  12.372  1.00 79.31           C  
ATOM   2322  O   ALA A 312      -9.424 -19.652   9.842  1.00 79.31           O  
ATOM   2323  N   TYR A 313      -9.219 -18.749  11.892  1.00 73.44           N  
ATOM   2324  CA  TYR A 313      -9.105 -17.369  11.446  1.00 73.44           C  
ATOM   2325  C   TYR A 313      -7.854 -17.141  10.588  1.00 73.44           C  
ATOM   2326  CB  TYR A 313      -9.127 -16.463  12.680  1.00 73.44           C  
ATOM   2327  O   TYR A 313      -7.945 -16.628   9.472  1.00 73.44           O  
ATOM   2328  CG  TYR A 313      -9.187 -15.020  12.276  1.00 73.44           C  
ATOM   2329  CD1 TYR A 313      -8.004 -14.273  12.172  1.00 73.44           C  
ATOM   2330  CD2 TYR A 313     -10.420 -14.482  11.873  1.00 73.44           C  
ATOM   2331  CE1 TYR A 313      -8.052 -12.993  11.607  1.00 73.44           C  
ATOM   2332  CE2 TYR A 313     -10.471 -13.202  11.309  1.00 73.44           C  
ATOM   2333  OH  TYR A 313      -9.390 -11.302  10.466  1.00 73.44           O  
ATOM   2334  CZ  TYR A 313      -9.288 -12.468  11.145  1.00 73.44           C  
ATOM   2335  N   VAL A 314      -6.691 -17.606  11.054  1.00 75.50           N  
ATOM   2336  CA  VAL A 314      -5.428 -17.589  10.301  1.00 75.50           C  
ATOM   2337  C   VAL A 314      -5.569 -18.373   8.995  1.00 75.50           C  
ATOM   2338  CB  VAL A 314      -4.276 -18.143  11.167  1.00 75.50           C  
ATOM   2339  O   VAL A 314      -5.056 -17.938   7.966  1.00 75.50           O  
ATOM   2340  CG1 VAL A 314      -2.980 -18.352  10.369  1.00 75.50           C  
ATOM   2341  CG2 VAL A 314      -3.939 -17.167  12.303  1.00 75.50           C  
ATOM   2342  N   GLY A 315      -6.306 -19.487   8.996  1.00 78.44           N  
ATOM   2343  CA  GLY A 315      -6.607 -20.262   7.794  1.00 78.44           C  
ATOM   2344  C   GLY A 315      -7.448 -19.497   6.766  1.00 78.44           C  
ATOM   2345  O   GLY A 315      -7.154 -19.554   5.571  1.00 78.44           O  
ATOM   2346  N   ILE A 316      -8.474 -18.758   7.200  1.00 78.06           N  
ATOM   2347  CA  ILE A 316      -9.298 -17.905   6.322  1.00 78.06           C  
ATOM   2348  C   ILE A 316      -8.453 -16.763   5.754  1.00 78.06           C  
ATOM   2349  CB  ILE A 316     -10.545 -17.381   7.073  1.00 78.06           C  
ATOM   2350  O   ILE A 316      -8.370 -16.613   4.535  1.00 78.06           O  
ATOM   2351  CG1 ILE A 316     -11.494 -18.554   7.411  1.00 78.06           C  
ATOM   2352  CG2 ILE A 316     -11.298 -16.333   6.228  1.00 78.06           C  
ATOM   2353  CD1 ILE A 316     -12.555 -18.198   8.459  1.00 78.06           C  
ATOM   2354  N   VAL A 317      -7.754 -16.040   6.630  1.00 75.31           N  
ATOM   2355  CA  VAL A 317      -6.821 -14.954   6.301  1.00 75.31           C  
ATOM   2356  C   VAL A 317      -5.788 -15.403   5.274  1.00 75.31           C  
ATOM   2357  CB  VAL A 317      -6.165 -14.482   7.616  1.00 75.31           C  
ATOM   2358  O   VAL A 317      -5.628 -14.748   4.250  1.00 75.31           O  
ATOM   2359  CG1 VAL A 317      -4.780 -13.834   7.525  1.00 75.31           C  
ATOM   2360  CG2 VAL A 317      -7.115 -13.526   8.341  1.00 75.31           C  
ATOM   2361  N   LYS A 318      -5.140 -16.554   5.493  1.00 80.50           N  
ATOM   2362  CA  LYS A 318      -4.124 -17.109   4.590  1.00 80.50           C  
ATOM   2363  C   LYS A 318      -4.712 -17.495   3.235  1.00 80.50           C  
ATOM   2364  CB  LYS A 318      -3.441 -18.301   5.280  1.00 80.50           C  
ATOM   2365  O   LYS A 318      -4.107 -17.218   2.207  1.00 80.50           O  
ATOM   2366  CG  LYS A 318      -2.280 -18.877   4.455  1.00 80.50           C  
ATOM   2367  CD  LYS A 318      -1.632 -20.071   5.169  1.00 80.50           C  
ATOM   2368  CE  LYS A 318      -0.505 -20.636   4.295  1.00 80.50           C  
ATOM   2369  NZ  LYS A 318       0.106 -21.856   4.882  1.00 80.50           N  
ATOM   2370  N   ARG A 319      -5.890 -18.128   3.209  1.00 84.69           N  
ATOM   2371  CA  ARG A 319      -6.556 -18.507   1.949  1.00 84.69           C  
ATOM   2372  C   ARG A 319      -7.039 -17.296   1.165  1.00 84.69           C  
ATOM   2373  CB  ARG A 319      -7.729 -19.456   2.225  1.00 84.69           C  
ATOM   2374  O   ARG A 319      -7.059 -17.340  -0.061  1.00 84.69           O  
ATOM   2375  CG  ARG A 319      -7.236 -20.878   2.522  1.00 84.69           C  
ATOM   2376  CD  ARG A 319      -8.399 -21.851   2.739  1.00 84.69           C  
ATOM   2377  NE  ARG A 319      -9.099 -21.597   4.014  1.00 84.69           N  
ATOM   2378  NH1 ARG A 319      -9.530 -23.786   4.582  1.00 84.69           N  
ATOM   2379  NH2 ARG A 319     -10.268 -22.145   5.893  1.00 84.69           N  
ATOM   2380  CZ  ARG A 319      -9.627 -22.506   4.818  1.00 84.69           C  
ATOM   2381  N   GLN A 320      -7.477 -16.243   1.844  1.00 80.88           N  
ATOM   2382  CA  GLN A 320      -7.934 -15.022   1.194  1.00 80.88           C  
ATOM   2383  C   GLN A 320      -6.757 -14.179   0.701  1.00 80.88           C  
ATOM   2384  CB  GLN A 320      -8.859 -14.266   2.147  1.00 80.88           C  
ATOM   2385  O   GLN A 320      -6.765 -13.773  -0.456  1.00 80.88           O  
ATOM   2386  CG  GLN A 320      -9.541 -13.077   1.452  1.00 80.88           C  
ATOM   2387  CD  GLN A 320     -10.727 -12.541   2.249  1.00 80.88           C  
ATOM   2388  NE2 GLN A 320     -11.379 -11.502   1.781  1.00 80.88           N  
ATOM   2389  OE1 GLN A 320     -11.102 -13.058   3.286  1.00 80.88           O  
ATOM   2390  N   SER A 321      -5.715 -13.997   1.518  1.00 75.75           N  
ATOM   2391  CA  SER A 321      -4.502 -13.289   1.099  1.00 75.75           C  
ATOM   2392  C   SER A 321      -3.812 -13.994  -0.061  1.00 75.75           C  
ATOM   2393  CB  SER A 321      -3.522 -13.110   2.261  1.00 75.75           C  
ATOM   2394  O   SER A 321      -3.419 -13.333  -1.013  1.00 75.75           O  
ATOM   2395  OG  SER A 321      -2.988 -14.341   2.714  1.00 75.75           O  
ATOM   2396  N   TRP A 322      -3.738 -15.329  -0.034  1.00 82.31           N  
ATOM   2397  CA  TRP A 322      -3.176 -16.104  -1.135  1.00 82.31           C  
ATOM   2398  C   TRP A 322      -3.986 -15.954  -2.422  1.00 82.31           C  
ATOM   2399  CB  TRP A 322      -3.067 -17.577  -0.738  1.00 82.31           C  
ATOM   2400  O   TRP A 322      -3.401 -15.779  -3.482  1.00 82.31           O  
ATOM   2401  CG  TRP A 322      -2.314 -18.400  -1.729  1.00 82.31           C  
ATOM   2402  CD1 TRP A 322      -2.844 -19.216  -2.669  1.00 82.31           C  
ATOM   2403  CD2 TRP A 322      -0.871 -18.433  -1.935  1.00 82.31           C  
ATOM   2404  CE2 TRP A 322      -0.591 -19.318  -3.018  1.00 82.31           C  
ATOM   2405  CE3 TRP A 322       0.226 -17.786  -1.325  1.00 82.31           C  
ATOM   2406  NE1 TRP A 322      -1.828 -19.767  -3.427  1.00 82.31           N  
ATOM   2407  CH2 TRP A 322       1.786 -18.909  -2.834  1.00 82.31           C  
ATOM   2408  CZ2 TRP A 322       0.714 -19.564  -3.464  1.00 82.31           C  
ATOM   2409  CZ3 TRP A 322       1.541 -18.021  -1.770  1.00 82.31           C  
ATOM   2410  N   ARG A 323      -5.324 -15.968  -2.349  1.00 87.94           N  
ATOM   2411  CA  ARG A 323      -6.184 -15.767  -3.527  1.00 87.94           C  
ATOM   2412  C   ARG A 323      -6.028 -14.372  -4.127  1.00 87.94           C  
ATOM   2413  CB  ARG A 323      -7.653 -16.060  -3.183  1.00 87.94           C  
ATOM   2414  O   ARG A 323      -5.909 -14.262  -5.339  1.00 87.94           O  
ATOM   2415  CG  ARG A 323      -7.938 -17.569  -3.210  1.00 87.94           C  
ATOM   2416  CD  ARG A 323      -9.411 -17.890  -2.920  1.00 87.94           C  
ATOM   2417  NE  ARG A 323      -9.733 -17.836  -1.480  1.00 87.94           N  
ATOM   2418  NH1 ARG A 323     -12.022 -17.992  -1.699  1.00 87.94           N  
ATOM   2419  NH2 ARG A 323     -11.127 -17.940   0.332  1.00 87.94           N  
ATOM   2420  CZ  ARG A 323     -10.950 -17.924  -0.959  1.00 87.94           C  
ATOM   2421  N   GLU A 324      -6.002 -13.327  -3.305  1.00 80.25           N  
ATOM   2422  CA  GLU A 324      -5.801 -11.950  -3.779  1.00 80.25           C  
ATOM   2423  C   GLU A 324      -4.390 -11.750  -4.346  1.00 80.25           C  
ATOM   2424  CB  GLU A 324      -6.053 -10.957  -2.635  1.00 80.25           C  
ATOM   2425  O   GLU A 324      -4.236 -11.168  -5.416  1.00 80.25           O  
ATOM   2426  CG  GLU A 324      -7.514 -10.912  -2.159  1.00 80.25           C  
ATOM   2427  CD  GLU A 324      -8.461 -10.261  -3.175  1.00 80.25           C  
ATOM   2428  OE1 GLU A 324      -9.319 -10.993  -3.722  1.00 80.25           O  
ATOM   2429  OE2 GLU A 324      -8.381  -9.018  -3.333  1.00 80.25           O  
ATOM   2430  N   LEU A 325      -3.369 -12.291  -3.673  1.00 81.06           N  
ATOM   2431  CA  LEU A 325      -1.992 -12.264  -4.159  1.00 81.06           C  
ATOM   2432  C   LEU A 325      -1.877 -12.983  -5.501  1.00 81.06           C  
ATOM   2433  CB  LEU A 325      -1.062 -12.899  -3.110  1.00 81.06           C  
ATOM   2434  O   LEU A 325      -1.305 -12.433  -6.430  1.00 81.06           O  
ATOM   2435  CG  LEU A 325       0.429 -12.880  -3.500  1.00 81.06           C  
ATOM   2436  CD1 LEU A 325       0.971 -11.453  -3.590  1.00 81.06           C  
ATOM   2437  CD2 LEU A 325       1.234 -13.639  -2.447  1.00 81.06           C  
ATOM   2438  N   LEU A 326      -2.453 -14.180  -5.625  1.00 86.94           N  
ATOM   2439  CA  LEU A 326      -2.416 -14.949  -6.864  1.00 86.94           C  
ATOM   2440  C   LEU A 326      -3.172 -14.226  -7.986  1.00 86.94           C  
ATOM   2441  CB  LEU A 326      -2.971 -16.360  -6.602  1.00 86.94           C  
ATOM   2442  O   LEU A 326      -2.668 -14.166  -9.097  1.00 86.94           O  
ATOM   2443  CG  LEU A 326      -2.568 -17.386  -7.676  1.00 86.94           C  
ATOM   2444  CD1 LEU A 326      -1.121 -17.849  -7.475  1.00 86.94           C  
ATOM   2445  CD2 LEU A 326      -3.475 -18.613  -7.580  1.00 86.94           C  
ATOM   2446  N   ARG A 327      -4.329 -13.612  -7.705  1.00 87.38           N  
ATOM   2447  CA  ARG A 327      -5.086 -12.819  -8.694  1.00 87.38           C  
ATOM   2448  C   ARG A 327      -4.299 -11.627  -9.239  1.00 87.38           C  
ATOM   2449  CB  ARG A 327      -6.393 -12.313  -8.072  1.00 87.38           C  
ATOM   2450  O   ARG A 327      -4.465 -11.301 -10.406  1.00 87.38           O  
ATOM   2451  CG  ARG A 327      -7.473 -13.396  -7.991  1.00 87.38           C  
ATOM   2452  CD  ARG A 327      -8.621 -12.871  -7.126  1.00 87.38           C  
ATOM   2453  NE  ARG A 327      -9.695 -13.864  -6.983  1.00 87.38           N  
ATOM   2454  NH1 ARG A 327     -10.798 -12.854  -5.214  1.00 87.38           N  
ATOM   2455  NH2 ARG A 327     -11.670 -14.650  -6.199  1.00 87.38           N  
ATOM   2456  CZ  ARG A 327     -10.702 -13.779  -6.134  1.00 87.38           C  
ATOM   2457  N   LEU A 328      -3.466 -10.989  -8.415  1.00 79.44           N  
ATOM   2458  CA  LEU A 328      -2.646  -9.843  -8.824  1.00 79.44           C  
ATOM   2459  C   LEU A 328      -1.312 -10.272  -9.454  1.00 79.44           C  
ATOM   2460  CB  LEU A 328      -2.423  -8.932  -7.602  1.00 79.44           C  
ATOM   2461  O   LEU A 328      -0.869  -9.680 -10.433  1.00 79.44           O  
ATOM   2462  CG  LEU A 328      -3.699  -8.234  -7.090  1.00 79.44           C  
ATOM   2463  CD1 LEU A 328      -3.418  -7.554  -5.749  1.00 79.44           C  
ATOM   2464  CD2 LEU A 328      -4.208  -7.173  -8.067  1.00 79.44           C  
ATOM   2465  N   LEU A 329      -0.681 -11.317  -8.916  1.00 81.56           N  
ATOM   2466  CA  LEU A 329       0.634 -11.793  -9.341  1.00 81.56           C  
ATOM   2467  C   LEU A 329       0.565 -12.627 -10.627  1.00 81.56           C  
ATOM   2468  CB  LEU A 329       1.244 -12.618  -8.193  1.00 81.56           C  
ATOM   2469  O   LEU A 329       1.421 -12.482 -11.493  1.00 81.56           O  
ATOM   2470  CG  LEU A 329       2.733 -12.943  -8.407  1.00 81.56           C  
ATOM   2471  CD1 LEU A 329       3.614 -11.848  -7.814  1.00 81.56           C  
ATOM   2472  CD2 LEU A 329       3.099 -14.274  -7.752  1.00 81.56           C  
ATOM   2473  N   LEU A 330      -0.437 -13.502 -10.761  1.00 87.62           N  
ATOM   2474  CA  LEU A 330      -0.569 -14.412 -11.900  1.00 87.62           C  
ATOM   2475  C   LEU A 330      -0.611 -13.677 -13.252  1.00 87.62           C  
ATOM   2476  CB  LEU A 330      -1.789 -15.330 -11.708  1.00 87.62           C  
ATOM   2477  O   LEU A 330       0.202 -14.033 -14.100  1.00 87.62           O  
ATOM   2478  CG  LEU A 330      -1.842 -16.509 -12.697  1.00 87.62           C  
ATOM   2479  CD1 LEU A 330      -1.196 -17.747 -12.070  1.00 87.62           C  
ATOM   2480  CD2 LEU A 330      -3.288 -16.846 -13.056  1.00 87.62           C  
ATOM   2481  N   PRO A 331      -1.463 -12.655 -13.486  1.00 83.94           N  
ATOM   2482  CA  PRO A 331      -1.480 -11.962 -14.774  1.00 83.94           C  
ATOM   2483  C   PRO A 331      -0.152 -11.259 -15.064  1.00 83.94           C  
ATOM   2484  CB  PRO A 331      -2.647 -10.972 -14.705  1.00 83.94           C  
ATOM   2485  O   PRO A 331       0.295 -11.269 -16.204  1.00 83.94           O  
ATOM   2486  CG  PRO A 331      -2.814 -10.715 -13.211  1.00 83.94           C  
ATOM   2487  CD  PRO A 331      -2.459 -12.066 -12.599  1.00 83.94           C  
ATOM   2488  N   PHE A 332       0.522 -10.718 -14.045  1.00 80.25           N  
ATOM   2489  CA  PHE A 332       1.832 -10.087 -14.205  1.00 80.25           C  
ATOM   2490  C   PHE A 332       2.912 -11.102 -14.607  1.00 80.25           C  
ATOM   2491  CB  PHE A 332       2.196  -9.370 -12.900  1.00 80.25           C  
ATOM   2492  O   PHE A 332       3.650 -10.884 -15.567  1.00 80.25           O  
ATOM   2493  CG  PHE A 332       3.527  -8.653 -12.961  1.00 80.25           C  
ATOM   2494  CD1 PHE A 332       4.695  -9.273 -12.474  1.00 80.25           C  
ATOM   2495  CD2 PHE A 332       3.599  -7.364 -13.520  1.00 80.25           C  
ATOM   2496  CE1 PHE A 332       5.927  -8.597 -12.537  1.00 80.25           C  
ATOM   2497  CE2 PHE A 332       4.829  -6.688 -13.576  1.00 80.25           C  
ATOM   2498  CZ  PHE A 332       5.992  -7.303 -13.081  1.00 80.25           C  
ATOM   2499  N   VAL A 333       2.971 -12.241 -13.911  1.00 82.75           N  
ATOM   2500  CA  VAL A 333       3.915 -13.326 -14.213  1.00 82.75           C  
ATOM   2501  C   VAL A 333       3.635 -13.912 -15.592  1.00 82.75           C  
ATOM   2502  CB  VAL A 333       3.872 -14.411 -13.119  1.00 82.75           C  
ATOM   2503  O   VAL A 333       4.570 -14.092 -16.364  1.00 82.75           O  
ATOM   2504  CG1 VAL A 333       4.678 -15.665 -13.482  1.00 82.75           C  
ATOM   2505  CG2 VAL A 333       4.459 -13.865 -11.811  1.00 82.75           C  
ATOM   2506  N   VAL A 334       2.368 -14.159 -15.935  1.00 85.62           N  
ATOM   2507  CA  VAL A 334       1.972 -14.670 -17.255  1.00 85.62           C  
ATOM   2508  C   VAL A 334       2.326 -13.673 -18.353  1.00 85.62           C  
ATOM   2509  CB  VAL A 334       0.471 -15.020 -17.289  1.00 85.62           C  
ATOM   2510  O   VAL A 334       2.901 -14.076 -19.356  1.00 85.62           O  
ATOM   2511  CG1 VAL A 334      -0.033 -15.343 -18.703  1.00 85.62           C  
ATOM   2512  CG2 VAL A 334       0.191 -16.257 -16.423  1.00 85.62           C  
ATOM   2513  N   LEU A 335       2.050 -12.381 -18.166  1.00 80.69           N  
ATOM   2514  CA  LEU A 335       2.333 -11.356 -19.170  1.00 80.69           C  
ATOM   2515  C   LEU A 335       3.839 -11.171 -19.392  1.00 80.69           C  
ATOM   2516  CB  LEU A 335       1.619 -10.063 -18.749  1.00 80.69           C  
ATOM   2517  O   LEU A 335       4.281 -11.081 -20.534  1.00 80.69           O  
ATOM   2518  CG  LEU A 335       1.687  -8.911 -19.764  1.00 80.69           C  
ATOM   2519  CD1 LEU A 335       1.190  -9.310 -21.154  1.00 80.69           C  
ATOM   2520  CD2 LEU A 335       0.766  -7.793 -19.285  1.00 80.69           C  
ATOM   2521  N   LYS A 336       4.650 -11.215 -18.330  1.00 78.50           N  
ATOM   2522  CA  LYS A 336       6.114 -11.219 -18.459  1.00 78.50           C  
ATOM   2523  C   LYS A 336       6.655 -12.516 -19.074  1.00 78.50           C  
ATOM   2524  CB  LYS A 336       6.760 -10.998 -17.094  1.00 78.50           C  
ATOM   2525  O   LYS A 336       7.570 -12.466 -19.894  1.00 78.50           O  
ATOM   2526  CG  LYS A 336       6.908  -9.535 -16.644  1.00 78.50           C  
ATOM   2527  CD  LYS A 336       8.292  -8.995 -17.057  1.00 78.50           C  
ATOM   2528  CE  LYS A 336       8.564  -7.578 -16.543  1.00 78.50           C  
ATOM   2529  NZ  LYS A 336       9.982  -7.174 -16.761  1.00 78.50           N  
ATOM   2530  N   LEU A 337       6.110 -13.680 -18.713  1.00 83.31           N  
ATOM   2531  CA  LEU A 337       6.478 -14.953 -19.345  1.00 83.31           C  
ATOM   2532  C   LEU A 337       6.116 -14.951 -20.834  1.00 83.31           C  
ATOM   2533  CB  LEU A 337       5.812 -16.138 -18.627  1.00 83.31           C  
ATOM   2534  O   LEU A 337       6.909 -15.395 -21.654  1.00 83.31           O  
ATOM   2535  CG  LEU A 337       6.466 -16.528 -17.289  1.00 83.31           C  
ATOM   2536  CD1 LEU A 337       5.625 -17.620 -16.626  1.00 83.31           C  
ATOM   2537  CD2 LEU A 337       7.891 -17.063 -17.457  1.00 83.31           C  
ATOM   2538  N   ALA A 338       4.966 -14.387 -21.200  1.00 80.75           N  
ATOM   2539  CA  ALA A 338       4.561 -14.214 -22.588  1.00 80.75           C  
ATOM   2540  C   ALA A 338       5.487 -13.239 -23.328  1.00 80.75           C  
ATOM   2541  CB  ALA A 338       3.099 -13.760 -22.626  1.00 80.75           C  
ATOM   2542  O   ALA A 338       5.908 -13.545 -24.437  1.00 80.75           O  
ATOM   2543  N   ALA A 339       5.872 -12.114 -22.715  1.00 72.94           N  
ATOM   2544  CA  ALA A 339       6.816 -11.163 -23.307  1.00 72.94           C  
ATOM   2545  C   ALA A 339       8.206 -11.788 -23.527  1.00 72.94           C  
ATOM   2546  CB  ALA A 339       6.892  -9.922 -22.409  1.00 72.94           C  
ATOM   2547  O   ALA A 339       8.792 -11.655 -24.601  1.00 72.94           O  
ATOM   2548  N   THR A 340       8.716 -12.530 -22.540  1.00 73.56           N  
ATOM   2549  CA  THR A 340      10.004 -13.237 -22.649  1.00 73.56           C  
ATOM   2550  C   THR A 340       9.951 -14.379 -23.664  1.00 73.56           C  
ATOM   2551  CB  THR A 340      10.502 -13.762 -21.294  1.00 73.56           C  
ATOM   2552  O   THR A 340      10.865 -14.506 -24.479  1.00 73.56           O  
ATOM   2553  CG2 THR A 340      10.909 -12.641 -20.340  1.00 73.56           C  
ATOM   2554  OG1 THR A 340       9.517 -14.504 -20.632  1.00 73.56           O  
ATOM   2555  N   ALA A 341       8.872 -15.164 -23.687  1.00 77.81           N  
ATOM   2556  CA  ALA A 341       8.653 -16.205 -24.687  1.00 77.81           C  
ATOM   2557  C   ALA A 341       8.494 -15.619 -26.096  1.00 77.81           C  
ATOM   2558  CB  ALA A 341       7.431 -17.039 -24.289  1.00 77.81           C  
ATOM   2559  O   ALA A 341       9.080 -16.147 -27.034  1.00 77.81           O  
ATOM   2560  N   TYR A 342       7.784 -14.499 -26.254  1.00 74.88           N  
ATOM   2561  CA  TYR A 342       7.639 -13.798 -27.532  1.00 74.88           C  
ATOM   2562  C   TYR A 342       8.994 -13.336 -28.076  1.00 74.88           C  
ATOM   2563  CB  TYR A 342       6.681 -12.611 -27.371  1.00 74.88           C  
ATOM   2564  O   TYR A 342       9.294 -13.562 -29.245  1.00 74.88           O  
ATOM   2565  CG  TYR A 342       6.471 -11.838 -28.656  1.00 74.88           C  
ATOM   2566  CD1 TYR A 342       7.202 -10.659 -28.907  1.00 74.88           C  
ATOM   2567  CD2 TYR A 342       5.565 -12.323 -29.617  1.00 74.88           C  
ATOM   2568  CE1 TYR A 342       7.025  -9.963 -30.119  1.00 74.88           C  
ATOM   2569  CE2 TYR A 342       5.386 -11.632 -30.829  1.00 74.88           C  
ATOM   2570  OH  TYR A 342       5.933  -9.791 -32.254  1.00 74.88           O  
ATOM   2571  CZ  TYR A 342       6.114 -10.452 -31.082  1.00 74.88           C  
ATOM   2572  N   VAL A 343       9.859 -12.774 -27.224  1.00 68.31           N  
ATOM   2573  CA  VAL A 343      11.241 -12.426 -27.600  1.00 68.31           C  
ATOM   2574  C   VAL A 343      12.036 -13.667 -28.013  1.00 68.31           C  
ATOM   2575  CB  VAL A 343      11.944 -11.688 -26.442  1.00 68.31           C  
ATOM   2576  O   VAL A 343      12.833 -13.604 -28.948  1.00 68.31           O  
ATOM   2577  CG1 VAL A 343      13.449 -11.479 -26.671  1.00 68.31           C  
ATOM   2578  CG2 VAL A 343      11.334 -10.296 -26.258  1.00 68.31           C  
ATOM   2579  N   HIS A 344      11.819 -14.797 -27.338  1.00 68.31           N  
ATOM   2580  CA  HIS A 344      12.573 -16.021 -27.589  1.00 68.31           C  
ATOM   2581  C   HIS A 344      12.096 -16.799 -28.830  1.00 68.31           C  
ATOM   2582  CB  HIS A 344      12.549 -16.888 -26.320  1.00 68.31           C  
ATOM   2583  O   HIS A 344      12.917 -17.433 -29.494  1.00 68.31           O  
ATOM   2584  CG  HIS A 344      13.779 -17.744 -26.184  1.00 68.31           C  
ATOM   2585  CD2 HIS A 344      14.478 -17.991 -25.034  1.00 68.31           C  
ATOM   2586  ND1 HIS A 344      14.465 -18.343 -27.213  1.00 68.31           N  
ATOM   2587  CE1 HIS A 344      15.551 -18.939 -26.696  1.00 68.31           C  
ATOM   2588  NE2 HIS A 344      15.610 -18.744 -25.368  1.00 68.31           N  
ATOM   2589  N   VAL A 345      10.796 -16.757 -29.140  1.00 74.44           N  
ATOM   2590  CA  VAL A 345      10.145 -17.510 -30.229  1.00 74.44           C  
ATOM   2591  C   VAL A 345      10.016 -16.671 -31.502  1.00 74.44           C  
ATOM   2592  CB  VAL A 345       8.766 -18.036 -29.769  1.00 74.44           C  
ATOM   2593  O   VAL A 345      10.234 -17.183 -32.595  1.00 74.44           O  
ATOM   2594  CG1 VAL A 345       7.996 -18.747 -30.889  1.00 74.44           C  
ATOM   2595  CG2 VAL A 345       8.911 -19.043 -28.617  1.00 74.44           C  
ATOM   2596  N   GLY A 346       9.716 -15.373 -31.384  1.00 61.50           N  
ATOM   2597  CA  GLY A 346       9.559 -14.465 -32.527  1.00 61.50           C  
ATOM   2598  C   GLY A 346      10.878 -14.076 -33.209  1.00 61.50           C  
ATOM   2599  O   GLY A 346      10.878 -13.511 -34.300  1.00 61.50           O  
ATOM   2600  N   GLY A 347      12.019 -14.386 -32.591  1.00 51.00           N  
ATOM   2601  CA  GLY A 347      13.349 -14.036 -33.076  1.00 51.00           C  
ATOM   2602  C   GLY A 347      14.022 -15.123 -33.913  1.00 51.00           C  
ATOM   2603  O   GLY A 347      15.076 -15.615 -33.525  1.00 51.00           O  
ATOM   2604  N   GLY A 348      13.512 -15.421 -35.112  1.00 52.22           N  
ATOM   2605  CA  GLY A 348      14.296 -16.098 -36.165  1.00 52.22           C  
ATOM   2606  C   GLY A 348      15.484 -15.263 -36.691  1.00 52.22           C  
ATOM   2607  O   GLY A 348      16.202 -15.684 -37.594  1.00 52.22           O  
ATOM   2608  N   ALA A 349      15.714 -14.067 -36.140  1.00 45.81           N  
ATOM   2609  CA  ALA A 349      16.683 -13.095 -36.621  1.00 45.81           C  
ATOM   2610  C   ALA A 349      17.812 -12.849 -35.605  1.00 45.81           C  
ATOM   2611  CB  ALA A 349      15.928 -11.814 -36.997  1.00 45.81           C  
ATOM   2612  O   ALA A 349      17.627 -12.160 -34.606  1.00 45.81           O  
ATOM   2613  N   ARG A 350      18.991 -13.380 -35.963  1.00 53.03           N  
ATOM   2614  CA  ARG A 350      20.371 -12.994 -35.591  1.00 53.03           C  
ATOM   2615  C   ARG A 350      20.721 -12.910 -34.093  1.00 53.03           C  
ATOM   2616  CB  ARG A 350      20.789 -11.719 -36.356  1.00 53.03           C  
ATOM   2617  O   ARG A 350      20.012 -12.373 -33.256  1.00 53.03           O  
ATOM   2618  CG  ARG A 350      20.767 -11.914 -37.884  1.00 53.03           C  
ATOM   2619  CD  ARG A 350      21.274 -10.677 -38.638  1.00 53.03           C  
ATOM   2620  NE  ARG A 350      20.940 -10.766 -40.077  1.00 53.03           N  
ATOM   2621  NH1 ARG A 350      23.005 -10.309 -40.997  1.00 53.03           N  
ATOM   2622  NH2 ARG A 350      21.264 -10.698 -42.330  1.00 53.03           N  
ATOM   2623  CZ  ARG A 350      21.738 -10.592 -41.119  1.00 53.03           C  
ATOM   2624  N   LYS A 351      21.938 -13.376 -33.783  1.00 53.66           N  
ATOM   2625  CA  LYS A 351      22.587 -13.506 -32.456  1.00 53.66           C  
ATOM   2626  C   LYS A 351      22.663 -12.216 -31.596  1.00 53.66           C  
ATOM   2627  CB  LYS A 351      24.002 -14.091 -32.689  1.00 53.66           C  
ATOM   2628  O   LYS A 351      23.225 -12.261 -30.502  1.00 53.66           O  
ATOM   2629  CG  LYS A 351      24.018 -15.537 -33.230  1.00 53.66           C  
ATOM   2630  CD  LYS A 351      25.445 -16.001 -33.585  1.00 53.66           C  
ATOM   2631  CE  LYS A 351      25.459 -17.462 -34.069  1.00 53.66           C  
ATOM   2632  NZ  LYS A 351      26.803 -17.893 -34.545  1.00 53.66           N  
ATOM   2633  N   GLU A 352      22.108 -11.094 -32.049  1.00 51.72           N  
ATOM   2634  CA  GLU A 352      22.191  -9.767 -31.421  1.00 51.72           C  
ATOM   2635  C   GLU A 352      20.989  -9.427 -30.515  1.00 51.72           C  
ATOM   2636  CB  GLU A 352      22.372  -8.714 -32.525  1.00 51.72           C  
ATOM   2637  O   GLU A 352      21.129  -8.649 -29.569  1.00 51.72           O  
ATOM   2638  CG  GLU A 352      23.746  -8.855 -33.204  1.00 51.72           C  
ATOM   2639  CD  GLU A 352      23.982  -7.846 -34.335  1.00 51.72           C  
ATOM   2640  OE1 GLU A 352      25.106  -7.882 -34.876  1.00 51.72           O  
ATOM   2641  OE2 GLU A 352      23.031  -7.111 -34.677  1.00 51.72           O  
ATOM   2642  N   THR A 353      19.828 -10.060 -30.712  1.00 47.50           N  
ATOM   2643  CA  THR A 353      18.574  -9.756 -29.985  1.00 47.50           C  
ATOM   2644  C   THR A 353      18.551 -10.254 -28.534  1.00 47.50           C  
ATOM   2645  CB  THR A 353      17.373 -10.315 -30.764  1.00 47.50           C  
ATOM   2646  O   THR A 353      17.928  -9.635 -27.671  1.00 47.50           O  
ATOM   2647  CG2 THR A 353      17.129  -9.524 -32.048  1.00 47.50           C  
ATOM   2648  OG1 THR A 353      17.649 -11.645 -31.138  1.00 47.50           O  
ATOM   2649  N   VAL A 354      19.341 -11.283 -28.201  1.00 48.06           N  
ATOM   2650  CA  VAL A 354      19.472 -11.825 -26.827  1.00 48.06           C  
ATOM   2651  C   VAL A 354      20.126 -10.821 -25.858  1.00 48.06           C  
ATOM   2652  CB  VAL A 354      20.216 -13.183 -26.847  1.00 48.06           C  
ATOM   2653  O   VAL A 354      20.079 -10.993 -24.644  1.00 48.06           O  
ATOM   2654  CG1 VAL A 354      20.305 -13.867 -25.473  1.00 48.06           C  
ATOM   2655  CG2 VAL A 354      19.516 -14.177 -27.786  1.00 48.06           C  
ATOM   2656  N   SER A 355      20.705  -9.723 -26.358  1.00 48.81           N  
ATOM   2657  CA  SER A 355      21.362  -8.719 -25.514  1.00 48.81           C  
ATOM   2658  C   SER A 355      20.400  -7.837 -24.699  1.00 48.81           C  
ATOM   2659  CB  SER A 355      22.296  -7.853 -26.363  1.00 48.81           C  
ATOM   2660  O   SER A 355      20.887  -7.072 -23.864  1.00 48.81           O  
ATOM   2661  OG  SER A 355      23.233  -7.224 -25.506  1.00 48.81           O  
ATOM   2662  N   TYR A 356      19.079  -7.905 -24.928  1.00 46.31           N  
ATOM   2663  CA  TYR A 356      18.099  -7.027 -24.266  1.00 46.31           C  
ATOM   2664  C   TYR A 356      17.326  -7.664 -23.107  1.00 46.31           C  
ATOM   2665  CB  TYR A 356      17.153  -6.384 -25.293  1.00 46.31           C  
ATOM   2666  O   TYR A 356      16.877  -6.926 -22.238  1.00 46.31           O  
ATOM   2667  CG  TYR A 356      17.772  -5.231 -26.064  1.00 46.31           C  
ATOM   2668  CD1 TYR A 356      17.417  -3.897 -25.768  1.00 46.31           C  
ATOM   2669  CD2 TYR A 356      18.669  -5.491 -27.116  1.00 46.31           C  
ATOM   2670  CE1 TYR A 356      18.006  -2.831 -26.479  1.00 46.31           C  
ATOM   2671  CE2 TYR A 356      19.251  -4.430 -27.837  1.00 46.31           C  
ATOM   2672  OH  TYR A 356      19.566  -2.069 -28.131  1.00 46.31           O  
ATOM   2673  CZ  TYR A 356      18.936  -3.095 -27.508  1.00 46.31           C  
ATOM   2674  N   ALA A 357      17.267  -8.995 -23.019  1.00 48.09           N  
ATOM   2675  CA  ALA A 357      16.704  -9.704 -21.862  1.00 48.09           C  
ATOM   2676  C   ALA A 357      17.642  -9.697 -20.638  1.00 48.09           C  
ATOM   2677  CB  ALA A 357      16.338 -11.118 -22.318  1.00 48.09           C  
ATOM   2678  O   ALA A 357      17.391 -10.357 -19.631  1.00 48.09           O  
ATOM   2679  N   ILE A 358      18.758  -8.972 -20.741  1.00 50.38           N  
ATOM   2680  CA  ILE A 358      19.753  -8.876 -19.693  1.00 50.38           C  
ATOM   2681  C   ILE A 358      19.566  -7.533 -18.985  1.00 50.38           C  
ATOM   2682  CB  ILE A 358      21.187  -9.115 -20.204  1.00 50.38           C  
ATOM   2683  O   ILE A 358      19.625  -6.496 -19.657  1.00 50.38           O  
ATOM   2684  CG1 ILE A 358      21.245 -10.076 -21.415  1.00 50.38           C  
ATOM   2685  CG2 ILE A 358      21.911  -9.729 -19.003  1.00 50.38           C  
ATOM   2686  CD1 ILE A 358      22.642 -10.363 -21.963  1.00 50.38           C  
ATOM   2687  N   PRO A 359      19.335  -7.533 -17.659  1.00 52.25           N  
ATOM   2688  CA  PRO A 359      19.073  -6.328 -16.883  1.00 52.25           C  
ATOM   2689  C   PRO A 359      20.036  -5.181 -17.213  1.00 52.25           C  
ATOM   2690  CB  PRO A 359      19.248  -6.785 -15.442  1.00 52.25           C  
ATOM   2691  O   PRO A 359      21.225  -5.409 -17.449  1.00 52.25           O  
ATOM   2692  CG  PRO A 359      18.766  -8.229 -15.444  1.00 52.25           C  
ATOM   2693  CD  PRO A 359      19.237  -8.716 -16.807  1.00 52.25           C  
ATOM   2694  N   GLY A 360      19.556  -3.933 -17.190  1.00 51.62           N  
ATOM   2695  CA  GLY A 360      20.316  -2.752 -17.640  1.00 51.62           C  
ATOM   2696  C   GLY A 360      21.705  -2.566 -17.003  1.00 51.62           C  
ATOM   2697  O   GLY A 360      22.587  -1.954 -17.610  1.00 51.62           O  
ATOM   2698  N   TRP A 361      21.949  -3.149 -15.824  1.00 52.19           N  
ATOM   2699  CA  TRP A 361      23.269  -3.186 -15.186  1.00 52.19           C  
ATOM   2700  C   TRP A 361      24.277  -4.099 -15.909  1.00 52.19           C  
ATOM   2701  CB  TRP A 361      23.096  -3.580 -13.714  1.00 52.19           C  
ATOM   2702  O   TRP A 361      25.458  -3.769 -16.000  1.00 52.19           O  
ATOM   2703  CG  TRP A 361      22.422  -4.894 -13.425  1.00 52.19           C  
ATOM   2704  CD1 TRP A 361      21.107  -5.069 -13.155  1.00 52.19           C  
ATOM   2705  CD2 TRP A 361      23.031  -6.216 -13.273  1.00 52.19           C  
ATOM   2706  CE2 TRP A 361      22.005  -7.157 -12.958  1.00 52.19           C  
ATOM   2707  CE3 TRP A 361      24.353  -6.709 -13.331  1.00 52.19           C  
ATOM   2708  NE1 TRP A 361      20.866  -6.394 -12.845  1.00 52.19           N  
ATOM   2709  CH2 TRP A 361      23.585  -8.980 -12.846  1.00 52.19           C  
ATOM   2710  CZ2 TRP A 361      22.259  -8.522 -12.779  1.00 52.19           C  
ATOM   2711  CZ3 TRP A 361      24.629  -8.070 -13.095  1.00 52.19           C  
ATOM   2712  N   TRP A 362      23.826  -5.204 -16.502  1.00 49.72           N  
ATOM   2713  CA  TRP A 362      24.670  -6.149 -17.241  1.00 49.72           C  
ATOM   2714  C   TRP A 362      25.098  -5.600 -18.606  1.00 49.72           C  
ATOM   2715  CB  TRP A 362      23.887  -7.447 -17.418  1.00 49.72           C  
ATOM   2716  O   TRP A 362      26.229  -5.797 -19.049  1.00 49.72           O  
ATOM   2717  CG  TRP A 362      24.706  -8.699 -17.446  1.00 49.72           C  
ATOM   2718  CD1 TRP A 362      25.021  -9.423 -16.352  1.00 49.72           C  
ATOM   2719  CD2 TRP A 362      25.218  -9.463 -18.584  1.00 49.72           C  
ATOM   2720  CE2 TRP A 362      25.761 -10.687 -18.090  1.00 49.72           C  
ATOM   2721  CE3 TRP A 362      25.198  -9.296 -19.987  1.00 49.72           C  
ATOM   2722  NE1 TRP A 362      25.678 -10.576 -16.721  1.00 49.72           N  
ATOM   2723  CH2 TRP A 362      26.152 -11.524 -20.323  1.00 49.72           C  
ATOM   2724  CZ2 TRP A 362      26.222 -11.706 -18.933  1.00 49.72           C  
ATOM   2725  CZ3 TRP A 362      25.656 -10.316 -20.845  1.00 49.72           C  
ATOM   2726  N   ARG A 363      24.214  -4.835 -19.258  1.00 52.69           N  
ATOM   2727  CA  ARG A 363      24.491  -4.172 -20.541  1.00 52.69           C  
ATOM   2728  C   ARG A 363      25.622  -3.146 -20.434  1.00 52.69           C  
ATOM   2729  CB  ARG A 363      23.191  -3.520 -21.023  1.00 52.69           C  
ATOM   2730  O   ARG A 363      26.401  -2.993 -21.369  1.00 52.69           O  
ATOM   2731  CG  ARG A 363      23.241  -3.108 -22.501  1.00 52.69           C  
ATOM   2732  CD  ARG A 363      22.046  -2.211 -22.833  1.00 52.69           C  
ATOM   2733  NE  ARG A 363      20.759  -2.889 -22.586  1.00 52.69           N  
ATOM   2734  NH1 ARG A 363      20.209  -3.280 -24.755  1.00 52.69           N  
ATOM   2735  NH2 ARG A 363      18.789  -3.864 -23.133  1.00 52.69           N  
ATOM   2736  CZ  ARG A 363      19.923  -3.342 -23.492  1.00 52.69           C  
ATOM   2737  N   ARG A 364      25.729  -2.465 -19.288  1.00 49.84           N  
ATOM   2738  CA  ARG A 364      26.762  -1.449 -19.033  1.00 49.84           C  
ATOM   2739  C   ARG A 364      28.136  -2.079 -18.765  1.00 49.84           C  
ATOM   2740  CB  ARG A 364      26.273  -0.495 -17.922  1.00 49.84           C  
ATOM   2741  O   ARG A 364      29.123  -1.580 -19.286  1.00 49.84           O  
ATOM   2742  CG  ARG A 364      26.414   0.977 -18.342  1.00 49.84           C  
ATOM   2743  CD  ARG A 364      25.807   1.950 -17.315  1.00 49.84           C  
ATOM   2744  NE  ARG A 364      24.337   2.107 -17.463  1.00 49.84           N  
ATOM   2745  NH1 ARG A 364      24.273   4.354 -17.998  1.00 49.84           N  
ATOM   2746  NH2 ARG A 364      22.370   3.208 -17.866  1.00 49.84           N  
ATOM   2747  CZ  ARG A 364      23.673   3.216 -17.770  1.00 49.84           C  
ATOM   2748  N   ARG A 365      28.178  -3.242 -18.098  1.00 47.66           N  
ATOM   2749  CA  ARG A 365      29.401  -4.047 -17.895  1.00 47.66           C  
ATOM   2750  C   ARG A 365      30.008  -4.573 -19.202  1.00 47.66           C  
ATOM   2751  CB  ARG A 365      29.073  -5.203 -16.938  1.00 47.66           C  
ATOM   2752  O   ARG A 365      31.215  -4.744 -19.301  1.00 47.66           O  
ATOM   2753  CG  ARG A 365      30.338  -5.777 -16.286  1.00 47.66           C  
ATOM   2754  CD  ARG A 365      29.967  -6.894 -15.308  1.00 47.66           C  
ATOM   2755  NE  ARG A 365      31.015  -7.086 -14.288  1.00 47.66           N  
ATOM   2756  NH1 ARG A 365      29.750  -8.342 -12.874  1.00 47.66           N  
ATOM   2757  NH2 ARG A 365      31.776  -7.646 -12.210  1.00 47.66           N  
ATOM   2758  CZ  ARG A 365      30.853  -7.695 -13.129  1.00 47.66           C  
ATOM   2759  N   ARG A 366      29.181  -4.779 -20.232  1.00 46.78           N  
ATOM   2760  CA  ARG A 366      29.615  -5.224 -21.569  1.00 46.78           C  
ATOM   2761  C   ARG A 366      30.488  -4.211 -22.323  1.00 46.78           C  
ATOM   2762  CB  ARG A 366      28.381  -5.609 -22.406  1.00 46.78           C  
ATOM   2763  O   ARG A 366      31.132  -4.602 -23.286  1.00 46.78           O  
ATOM   2764  CG  ARG A 366      28.463  -7.058 -22.893  1.00 46.78           C  
ATOM   2765  CD  ARG A 366      27.261  -7.371 -23.790  1.00 46.78           C  
ATOM   2766  NE  ARG A 366      27.212  -8.802 -24.124  1.00 46.78           N  
ATOM   2767  NH1 ARG A 366      25.717  -8.676 -25.875  1.00 46.78           N  
ATOM   2768  NH2 ARG A 366      26.661 -10.620 -25.363  1.00 46.78           N  
ATOM   2769  CZ  ARG A 366      26.530  -9.350 -25.112  1.00 46.78           C  
ATOM   2770  N   ARG A 367      30.506  -2.934 -21.916  1.00 51.28           N  
ATOM   2771  CA  ARG A 367      31.390  -1.912 -22.508  1.00 51.28           C  
ATOM   2772  C   ARG A 367      32.812  -1.935 -21.934  1.00 51.28           C  
ATOM   2773  CB  ARG A 367      30.757  -0.515 -22.403  1.00 51.28           C  
ATOM   2774  O   ARG A 367      33.696  -1.358 -22.547  1.00 51.28           O  
ATOM   2775  CG  ARG A 367      29.593  -0.345 -23.390  1.00 51.28           C  
ATOM   2776  CD  ARG A 367      29.033   1.079 -23.319  1.00 51.28           C  
ATOM   2777  NE  ARG A 367      27.911   1.259 -24.263  1.00 51.28           N  
ATOM   2778  NH1 ARG A 367      26.654   2.709 -23.000  1.00 51.28           N  
ATOM   2779  NH2 ARG A 367      25.924   2.086 -25.012  1.00 51.28           N  
ATOM   2780  CZ  ARG A 367      26.838   2.010 -24.086  1.00 51.28           C  
ATOM   2781  N   GLY A 368      33.047  -2.645 -20.827  1.00 49.41           N  
ATOM   2782  CA  GLY A 368      34.353  -2.765 -20.169  1.00 49.41           C  
ATOM   2783  C   GLY A 368      35.301  -3.823 -20.754  1.00 49.41           C  
ATOM   2784  O   GLY A 368      36.085  -4.392 -20.006  1.00 49.41           O  
ATOM   2785  N   GLY A 369      35.213  -4.145 -22.050  1.00 43.00           N  
ATOM   2786  CA  GLY A 369      36.270  -4.865 -22.787  1.00 43.00           C  
ATOM   2787  C   GLY A 369      36.576  -6.327 -22.414  1.00 43.00           C  
ATOM   2788  O   GLY A 369      37.486  -6.903 -22.993  1.00 43.00           O  
ATOM   2789  N   GLY A 370      35.851  -6.956 -21.486  1.00 52.75           N  
ATOM   2790  CA  GLY A 370      36.047  -8.377 -21.175  1.00 52.75           C  
ATOM   2791  C   GLY A 370      35.350  -9.287 -22.189  1.00 52.75           C  
ATOM   2792  O   GLY A 370      34.144  -9.139 -22.400  1.00 52.75           O  
ATOM   2793  N   ASP A 371      36.085 -10.245 -22.766  1.00 51.41           N  
ATOM   2794  CA  ASP A 371      35.637 -11.257 -23.737  1.00 51.41           C  
ATOM   2795  C   ASP A 371      34.516 -12.174 -23.200  1.00 51.41           C  
ATOM   2796  CB  ASP A 371      36.841 -12.091 -24.218  1.00 51.41           C  
ATOM   2797  O   ASP A 371      34.664 -13.374 -22.983  1.00 51.41           O  
ATOM   2798  CG  ASP A 371      37.770 -11.334 -25.165  1.00 51.41           C  
ATOM   2799  OD1 ASP A 371      37.229 -10.550 -25.975  1.00 51.41           O  
ATOM   2800  OD2 ASP A 371      38.987 -11.595 -25.086  1.00 51.41           O  
ATOM   2801  N   ALA A 372      33.316 -11.622 -23.028  1.00 51.66           N  
ATOM   2802  CA  ALA A 372      32.097 -12.354 -22.692  1.00 51.66           C  
ATOM   2803  C   ALA A 372      31.496 -13.091 -23.909  1.00 51.66           C  
ATOM   2804  CB  ALA A 372      31.115 -11.378 -22.034  1.00 51.66           C  
ATOM   2805  O   ALA A 372      30.352 -13.557 -23.864  1.00 51.66           O  
ATOM   2806  N   ALA A 373      32.244 -13.189 -25.014  1.00 54.41           N  
ATOM   2807  CA  ALA A 373      31.864 -13.940 -26.205  1.00 54.41           C  
ATOM   2808  C   ALA A 373      31.818 -15.462 -25.958  1.00 54.41           C  
ATOM   2809  CB  ALA A 373      32.829 -13.562 -27.336  1.00 54.41           C  
ATOM   2810  O   ALA A 373      31.151 -16.170 -26.711  1.00 54.41           O  
ATOM   2811  N   SER A 374      32.447 -15.961 -24.883  1.00 54.81           N  
ATOM   2812  CA  SER A 374      32.542 -17.397 -24.581  1.00 54.81           C  
ATOM   2813  C   SER A 374      31.392 -17.978 -23.748  1.00 54.81           C  
ATOM   2814  CB  SER A 374      33.882 -17.705 -23.909  1.00 54.81           C  
ATOM   2815  O   SER A 374      31.334 -19.197 -23.582  1.00 54.81           O  
ATOM   2816  OG  SER A 374      33.868 -17.220 -22.582  1.00 54.81           O  
ATOM   2817  N   LEU A 375      30.440 -17.170 -23.247  1.00 57.78           N  
ATOM   2818  CA  LEU A 375      29.260 -17.745 -22.590  1.00 57.78           C  
ATOM   2819  C   LEU A 375      28.409 -18.492 -23.627  1.00 57.78           C  
ATOM   2820  CB  LEU A 375      28.428 -16.723 -21.785  1.00 57.78           C  
ATOM   2821  O   LEU A 375      27.730 -17.886 -24.467  1.00 57.78           O  
ATOM   2822  CG  LEU A 375      28.826 -16.631 -20.295  1.00 57.78           C  
ATOM   2823  CD1 LEU A 375      29.829 -15.507 -20.052  1.00 57.78           C  
ATOM   2824  CD2 LEU A 375      27.603 -16.348 -19.419  1.00 57.78           C  
ATOM   2825  N   THR A 376      28.447 -19.821 -23.526  1.00 72.62           N  
ATOM   2826  CA  THR A 376      27.611 -20.773 -24.264  1.00 72.62           C  
ATOM   2827  C   THR A 376      26.123 -20.412 -24.146  1.00 72.62           C  
ATOM   2828  CB  THR A 376      27.859 -22.208 -23.754  1.00 72.62           C  
ATOM   2829  O   THR A 376      25.710 -19.676 -23.245  1.00 72.62           O  
ATOM   2830  CG2 THR A 376      29.309 -22.661 -23.929  1.00 72.62           C  
ATOM   2831  OG1 THR A 376      27.548 -22.302 -22.383  1.00 72.62           O  
ATOM   2832  N   GLY A 377      25.281 -20.924 -25.054  1.00 71.69           N  
ATOM   2833  CA  GLY A 377      23.837 -20.626 -25.072  1.00 71.69           C  
ATOM   2834  C   GLY A 377      23.138 -20.842 -23.721  1.00 71.69           C  
ATOM   2835  O   GLY A 377      22.261 -20.064 -23.348  1.00 71.69           O  
ATOM   2836  N   VAL A 378      23.615 -21.815 -22.939  1.00 73.44           N  
ATOM   2837  CA  VAL A 378      23.137 -22.110 -21.580  1.00 73.44           C  
ATOM   2838  C   VAL A 378      23.387 -20.943 -20.624  1.00 73.44           C  
ATOM   2839  CB  VAL A 378      23.809 -23.392 -21.047  1.00 73.44           C  
ATOM   2840  O   VAL A 378      22.487 -20.541 -19.895  1.00 73.44           O  
ATOM   2841  CG1 VAL A 378      23.290 -23.768 -19.654  1.00 73.44           C  
ATOM   2842  CG2 VAL A 378      23.557 -24.582 -21.984  1.00 73.44           C  
ATOM   2843  N   GLY A 379      24.576 -20.337 -20.654  1.00 73.88           N  
ATOM   2844  CA  GLY A 379      24.913 -19.225 -19.765  1.00 73.88           C  
ATOM   2845  C   GLY A 379      24.047 -17.980 -19.997  1.00 73.88           C  
ATOM   2846  O   GLY A 379      23.678 -17.291 -19.046  1.00 73.88           O  
ATOM   2847  N   LYS A 380      23.651 -17.725 -21.252  1.00 71.31           N  
ATOM   2848  CA  LYS A 380      22.722 -16.634 -21.599  1.00 71.31           C  
ATOM   2849  C   LYS A 380      21.306 -16.918 -21.099  1.00 71.31           C  
ATOM   2850  CB  LYS A 380      22.724 -16.383 -23.114  1.00 71.31           C  
ATOM   2851  O   LYS A 380      20.703 -16.040 -20.490  1.00 71.31           O  
ATOM   2852  CG  LYS A 380      24.078 -15.850 -23.601  1.00 71.31           C  
ATOM   2853  CD  LYS A 380      24.082 -15.672 -25.123  1.00 71.31           C  
ATOM   2854  CE  LYS A 380      25.490 -15.259 -25.565  1.00 71.31           C  
ATOM   2855  NZ  LYS A 380      25.644 -15.309 -27.039  1.00 71.31           N  
ATOM   2856  N   ALA A 381      20.808 -18.139 -21.299  1.00 72.44           N  
ATOM   2857  CA  ALA A 381      19.496 -18.550 -20.799  1.00 72.44           C  
ATOM   2858  C   ALA A 381      19.418 -18.456 -19.263  1.00 72.44           C  
ATOM   2859  CB  ALA A 381      19.209 -19.971 -21.299  1.00 72.44           C  
ATOM   2860  O   ALA A 381      18.458 -17.910 -18.719  1.00 72.44           O  
ATOM   2861  N   VAL A 382      20.472 -18.895 -18.565  1.00 74.25           N  
ATOM   2862  CA  VAL A 382      20.566 -18.791 -17.102  1.00 74.25           C  
ATOM   2863  C   VAL A 382      20.537 -17.326 -16.656  1.00 74.25           C  
ATOM   2864  CB  VAL A 382      21.809 -19.531 -16.570  1.00 74.25           C  
ATOM   2865  O   VAL A 382      19.740 -16.981 -15.787  1.00 74.25           O  
ATOM   2866  CG1 VAL A 382      22.035 -19.288 -15.071  1.00 74.25           C  
ATOM   2867  CG2 VAL A 382      21.657 -21.048 -16.756  1.00 74.25           C  
ATOM   2868  N   ALA A 383      21.321 -16.438 -17.274  1.00 70.88           N  
ATOM   2869  CA  ALA A 383      21.340 -15.018 -16.905  1.00 70.88           C  
ATOM   2870  C   ALA A 383      19.968 -14.335 -17.070  1.00 70.88           C  
ATOM   2871  CB  ALA A 383      22.423 -14.312 -17.731  1.00 70.88           C  
ATOM   2872  O   ALA A 383      19.550 -13.578 -16.192  1.00 70.88           O  
ATOM   2873  N   VAL A 384      19.247 -14.642 -18.154  1.00 72.31           N  
ATOM   2874  CA  VAL A 384      17.885 -14.133 -18.396  1.00 72.31           C  
ATOM   2875  C   VAL A 384      16.905 -14.660 -17.348  1.00 72.31           C  
ATOM   2876  CB  VAL A 384      17.422 -14.493 -19.821  1.00 72.31           C  
ATOM   2877  O   VAL A 384      16.145 -13.884 -16.770  1.00 72.31           O  
ATOM   2878  CG1 VAL A 384      15.948 -14.140 -20.052  1.00 72.31           C  
ATOM   2879  CG2 VAL A 384      18.265 -13.732 -20.853  1.00 72.31           C  
ATOM   2880  N   SER A 385      16.960 -15.960 -17.041  1.00 72.75           N  
ATOM   2881  CA  SER A 385      16.086 -16.564 -16.028  1.00 72.75           C  
ATOM   2882  C   SER A 385      16.304 -15.959 -14.636  1.00 72.75           C  
ATOM   2883  CB  SER A 385      16.254 -18.087 -16.017  1.00 72.75           C  
ATOM   2884  O   SER A 385      15.339 -15.653 -13.942  1.00 72.75           O  
ATOM   2885  OG  SER A 385      17.499 -18.492 -15.484  1.00 72.75           O  
ATOM   2886  N   VAL A 386      17.557 -15.691 -14.251  1.00 75.00           N  
ATOM   2887  CA  VAL A 386      17.893 -15.066 -12.962  1.00 75.00           C  
ATOM   2888  C   VAL A 386      17.388 -13.624 -12.897  1.00 75.00           C  
ATOM   2889  CB  VAL A 386      19.411 -15.145 -12.708  1.00 75.00           C  
ATOM   2890  O   VAL A 386      16.846 -13.220 -11.868  1.00 75.00           O  
ATOM   2891  CG1 VAL A 386      19.851 -14.343 -11.475  1.00 75.00           C  
ATOM   2892  CG2 VAL A 386      19.846 -16.598 -12.472  1.00 75.00           C  
ATOM   2893  N   GLY A 387      17.513 -12.859 -13.986  1.00 74.44           N  
ATOM   2894  CA  GLY A 387      16.953 -11.507 -14.074  1.00 74.44           C  
ATOM   2895  C   GLY A 387      15.435 -11.506 -13.887  1.00 74.44           C  
ATOM   2896  O   GLY A 387      14.917 -10.789 -13.032  1.00 74.44           O  
ATOM   2897  N   PHE A 388      14.738 -12.388 -14.606  1.00 77.56           N  
ATOM   2898  CA  PHE A 388      13.289 -12.542 -14.500  1.00 77.56           C  
ATOM   2899  C   PHE A 388      12.835 -12.952 -13.088  1.00 77.56           C  
ATOM   2900  CB  PHE A 388      12.833 -13.570 -15.544  1.00 77.56           C  
ATOM   2901  O   PHE A 388      11.889 -12.382 -12.538  1.00 77.56           O  
ATOM   2902  CG  PHE A 388      11.357 -13.876 -15.438  1.00 77.56           C  
ATOM   2903  CD1 PHE A 388      10.918 -15.114 -14.929  1.00 77.56           C  
ATOM   2904  CD2 PHE A 388      10.423 -12.867 -15.722  1.00 77.56           C  
ATOM   2905  CE1 PHE A 388       9.546 -15.353 -14.735  1.00 77.56           C  
ATOM   2906  CE2 PHE A 388       9.064 -13.093 -15.459  1.00 77.56           C  
ATOM   2907  CZ  PHE A 388       8.616 -14.340 -15.007  1.00 77.56           C  
ATOM   2908  N   VAL A 389      13.527 -13.910 -12.464  1.00 78.06           N  
ATOM   2909  CA  VAL A 389      13.235 -14.343 -11.088  1.00 78.06           C  
ATOM   2910  C   VAL A 389      13.461 -13.201 -10.096  1.00 78.06           C  
ATOM   2911  CB  VAL A 389      14.062 -15.588 -10.719  1.00 78.06           C  
ATOM   2912  O   VAL A 389      12.643 -13.000  -9.202  1.00 78.06           O  
ATOM   2913  CG1 VAL A 389      13.951 -15.950  -9.231  1.00 78.06           C  
ATOM   2914  CG2 VAL A 389      13.567 -16.810 -11.506  1.00 78.06           C  
ATOM   2915  N   SER A 390      14.526 -12.414 -10.261  1.00 80.75           N  
ATOM   2916  CA  SER A 390      14.796 -11.270  -9.387  1.00 80.75           C  
ATOM   2917  C   SER A 390      13.719 -10.186  -9.496  1.00 80.75           C  
ATOM   2918  CB  SER A 390      16.167 -10.676  -9.712  1.00 80.75           C  
ATOM   2919  O   SER A 390      13.293  -9.651  -8.474  1.00 80.75           O  
ATOM   2920  OG  SER A 390      16.499  -9.677  -8.765  1.00 80.75           O  
ATOM   2921  N   GLU A 391      13.273  -9.849 -10.708  1.00 76.94           N  
ATOM   2922  CA  GLU A 391      12.232  -8.833 -10.926  1.00 76.94           C  
ATOM   2923  C   GLU A 391      10.863  -9.297 -10.421  1.00 76.94           C  
ATOM   2924  CB  GLU A 391      12.127  -8.492 -12.417  1.00 76.94           C  
ATOM   2925  O   GLU A 391      10.187  -8.577  -9.685  1.00 76.94           O  
ATOM   2926  CG  GLU A 391      13.308  -7.648 -12.909  1.00 76.94           C  
ATOM   2927  CD  GLU A 391      13.191  -7.258 -14.392  1.00 76.94           C  
ATOM   2928  OE1 GLU A 391      14.175  -6.654 -14.878  1.00 76.94           O  
ATOM   2929  OE2 GLU A 391      12.143  -7.554 -15.029  1.00 76.94           O  
ATOM   2930  N   SER A 392      10.468 -10.526 -10.759  1.00 79.00           N  
ATOM   2931  CA  SER A 392       9.207 -11.106 -10.282  1.00 79.00           C  
ATOM   2932  C   SER A 392       9.178 -11.247  -8.760  1.00 79.00           C  
ATOM   2933  CB  SER A 392       8.935 -12.455 -10.951  1.00 79.00           C  
ATOM   2934  O   SER A 392       8.137 -11.016  -8.146  1.00 79.00           O  
ATOM   2935  OG  SER A 392      10.006 -13.351 -10.757  1.00 79.00           O  
ATOM   2936  N   TYR A 393      10.315 -11.547  -8.128  1.00 80.19           N  
ATOM   2937  CA  TYR A 393      10.438 -11.545  -6.675  1.00 80.19           C  
ATOM   2938  C   TYR A 393      10.195 -10.153  -6.078  1.00 80.19           C  
ATOM   2939  CB  TYR A 393      11.812 -12.095  -6.281  1.00 80.19           C  
ATOM   2940  O   TYR A 393       9.450 -10.038  -5.107  1.00 80.19           O  
ATOM   2941  CG  TYR A 393      12.065 -12.066  -4.790  1.00 80.19           C  
ATOM   2942  CD1 TYR A 393      12.751 -10.978  -4.222  1.00 80.19           C  
ATOM   2943  CD2 TYR A 393      11.578 -13.102  -3.970  1.00 80.19           C  
ATOM   2944  CE1 TYR A 393      12.977 -10.939  -2.836  1.00 80.19           C  
ATOM   2945  CE2 TYR A 393      11.810 -13.069  -2.582  1.00 80.19           C  
ATOM   2946  OH  TYR A 393      12.812 -11.977  -0.690  1.00 80.19           O  
ATOM   2947  CZ  TYR A 393      12.529 -11.996  -2.018  1.00 80.19           C  
ATOM   2948  N   MET A 394      10.750  -9.088  -6.666  1.00 80.00           N  
ATOM   2949  CA  MET A 394      10.519  -7.715  -6.189  1.00 80.00           C  
ATOM   2950  C   MET A 394       9.050  -7.308  -6.288  1.00 80.00           C  
ATOM   2951  CB  MET A 394      11.406  -6.725  -6.961  1.00 80.00           C  
ATOM   2952  O   MET A 394       8.471  -6.843  -5.302  1.00 80.00           O  
ATOM   2953  CG  MET A 394      12.864  -6.858  -6.525  1.00 80.00           C  
ATOM   2954  SD  MET A 394      13.096  -6.510  -4.764  1.00 80.00           S  
ATOM   2955  CE  MET A 394      13.169  -4.702  -4.791  1.00 80.00           C  
ATOM   2956  N   ALA A 395       8.427  -7.584  -7.433  1.00 82.38           N  
ATOM   2957  CA  ALA A 395       6.995  -7.405  -7.642  1.00 82.38           C  
ATOM   2958  C   ALA A 395       6.165  -8.189  -6.609  1.00 82.38           C  
ATOM   2959  CB  ALA A 395       6.691  -7.865  -9.072  1.00 82.38           C  
ATOM   2960  O   ALA A 395       5.238  -7.650  -6.000  1.00 82.38           O  
ATOM   2961  N   ALA A 396       6.521  -9.452  -6.356  1.00 82.88           N  
ATOM   2962  CA  ALA A 396       5.837 -10.297  -5.383  1.00 82.88           C  
ATOM   2963  C   ALA A 396       5.960  -9.755  -3.956  1.00 82.88           C  
ATOM   2964  CB  ALA A 396       6.399 -11.722  -5.467  1.00 82.88           C  
ATOM   2965  O   ALA A 396       4.977  -9.746  -3.214  1.00 82.88           O  
ATOM   2966  N   VAL A 397       7.146  -9.289  -3.566  1.00 82.69           N  
ATOM   2967  CA  VAL A 397       7.406  -8.706  -2.247  1.00 82.69           C  
ATOM   2968  C   VAL A 397       6.581  -7.432  -2.051  1.00 82.69           C  
ATOM   2969  CB  VAL A 397       8.918  -8.465  -2.078  1.00 82.69           C  
ATOM   2970  O   VAL A 397       5.907  -7.301  -1.027  1.00 82.69           O  
ATOM   2971  CG1 VAL A 397       9.247  -7.642  -0.837  1.00 82.69           C  
ATOM   2972  CG2 VAL A 397       9.658  -9.796  -1.886  1.00 82.69           C  
ATOM   2973  N   PHE A 398       6.561  -6.539  -3.043  1.00 82.75           N  
ATOM   2974  CA  PHE A 398       5.754  -5.319  -3.015  1.00 82.75           C  
ATOM   2975  C   PHE A 398       4.245  -5.610  -2.959  1.00 82.75           C  
ATOM   2976  CB  PHE A 398       6.104  -4.467  -4.239  1.00 82.75           C  
ATOM   2977  O   PHE A 398       3.526  -5.068  -2.119  1.00 82.75           O  
ATOM   2978  CG  PHE A 398       5.230  -3.237  -4.363  1.00 82.75           C  
ATOM   2979  CD1 PHE A 398       4.129  -3.244  -5.239  1.00 82.75           C  
ATOM   2980  CD2 PHE A 398       5.493  -2.099  -3.577  1.00 82.75           C  
ATOM   2981  CE1 PHE A 398       3.301  -2.116  -5.335  1.00 82.75           C  
ATOM   2982  CE2 PHE A 398       4.663  -0.968  -3.676  1.00 82.75           C  
ATOM   2983  CZ  PHE A 398       3.567  -0.975  -4.558  1.00 82.75           C  
ATOM   2984  N   LEU A 399       3.740  -6.521  -3.793  1.00 84.06           N  
ATOM   2985  CA  LEU A 399       2.332  -6.917  -3.731  1.00 84.06           C  
ATOM   2986  C   LEU A 399       1.983  -7.565  -2.390  1.00 84.06           C  
ATOM   2987  CB  LEU A 399       2.013  -7.899  -4.863  1.00 84.06           C  
ATOM   2988  O   LEU A 399       0.916  -7.310  -1.835  1.00 84.06           O  
ATOM   2989  CG  LEU A 399       1.845  -7.281  -6.261  1.00 84.06           C  
ATOM   2990  CD1 LEU A 399       1.531  -8.449  -7.202  1.00 84.06           C  
ATOM   2991  CD2 LEU A 399       0.704  -6.262  -6.310  1.00 84.06           C  
ATOM   2992  N   THR A 400       2.886  -8.377  -1.840  1.00 82.38           N  
ATOM   2993  CA  THR A 400       2.676  -9.027  -0.545  1.00 82.38           C  
ATOM   2994  C   THR A 400       2.528  -7.992   0.566  1.00 82.38           C  
ATOM   2995  CB  THR A 400       3.801 -10.018  -0.218  1.00 82.38           C  
ATOM   2996  O   THR A 400       1.613  -8.120   1.378  1.00 82.38           O  
ATOM   2997  CG2 THR A 400       3.577 -10.738   1.113  1.00 82.38           C  
ATOM   2998  OG1 THR A 400       3.837 -11.030  -1.192  1.00 82.38           O  
ATOM   2999  N   THR A 401       3.352  -6.939   0.605  1.00 83.00           N  
ATOM   3000  CA  THR A 401       3.198  -5.874   1.613  1.00 83.00           C  
ATOM   3001  C   THR A 401       1.885  -5.117   1.446  1.00 83.00           C  
ATOM   3002  CB  THR A 401       4.358  -4.872   1.621  1.00 83.00           C  
ATOM   3003  O   THR A 401       1.207  -4.875   2.445  1.00 83.00           O  
ATOM   3004  CG2 THR A 401       5.668  -5.528   2.021  1.00 83.00           C  
ATOM   3005  OG1 THR A 401       4.540  -4.299   0.361  1.00 83.00           O  
ATOM   3006  N   CYS A 402       1.468  -4.827   0.212  1.00 85.00           N  
ATOM   3007  CA  CYS A 402       0.173  -4.202  -0.066  1.00 85.00           C  
ATOM   3008  C   CYS A 402      -1.000  -5.093   0.391  1.00 85.00           C  
ATOM   3009  CB  CYS A 402       0.085  -3.866  -1.564  1.00 85.00           C  
ATOM   3010  O   CYS A 402      -1.935  -4.633   1.051  1.00 85.00           O  
ATOM   3011  SG  CYS A 402       1.390  -2.704  -2.053  1.00 85.00           S  
ATOM   3012  N   VAL A 403      -0.951  -6.401   0.118  1.00 86.31           N  
ATOM   3013  CA  VAL A 403      -1.980  -7.357   0.566  1.00 86.31           C  
ATOM   3014  C   VAL A 403      -2.004  -7.465   2.093  1.00 86.31           C  
ATOM   3015  CB  VAL A 403      -1.784  -8.737  -0.096  1.00 86.31           C  
ATOM   3016  O   VAL A 403      -3.084  -7.475   2.687  1.00 86.31           O  
ATOM   3017  CG1 VAL A 403      -2.707  -9.813   0.498  1.00 86.31           C  
ATOM   3018  CG2 VAL A 403      -2.096  -8.676  -1.598  1.00 86.31           C  
ATOM   3019  N   LEU A 404      -0.840  -7.507   2.750  1.00 82.19           N  
ATOM   3020  CA  LEU A 404      -0.739  -7.522   4.213  1.00 82.19           C  
ATOM   3021  C   LEU A 404      -1.309  -6.246   4.838  1.00 82.19           C  
ATOM   3022  CB  LEU A 404       0.729  -7.696   4.636  1.00 82.19           C  
ATOM   3023  O   LEU A 404      -2.021  -6.327   5.842  1.00 82.19           O  
ATOM   3024  CG  LEU A 404       1.314  -9.105   4.436  1.00 82.19           C  
ATOM   3025  CD1 LEU A 404       2.800  -9.076   4.798  1.00 82.19           C  
ATOM   3026  CD2 LEU A 404       0.625 -10.158   5.308  1.00 82.19           C  
ATOM   3027  N   PHE A 405      -1.050  -5.084   4.237  1.00 84.56           N  
ATOM   3028  CA  PHE A 405      -1.674  -3.824   4.629  1.00 84.56           C  
ATOM   3029  C   PHE A 405      -3.200  -3.934   4.541  1.00 84.56           C  
ATOM   3030  CB  PHE A 405      -1.120  -2.682   3.770  1.00 84.56           C  
ATOM   3031  O   PHE A 405      -3.876  -3.773   5.557  1.00 84.56           O  
ATOM   3032  CG  PHE A 405      -1.805  -1.354   4.016  1.00 84.56           C  
ATOM   3033  CD1 PHE A 405      -2.928  -0.977   3.259  1.00 84.56           C  
ATOM   3034  CD2 PHE A 405      -1.309  -0.478   4.993  1.00 84.56           C  
ATOM   3035  CE1 PHE A 405      -3.570   0.245   3.519  1.00 84.56           C  
ATOM   3036  CE2 PHE A 405      -1.931   0.760   5.227  1.00 84.56           C  
ATOM   3037  CZ  PHE A 405      -3.078   1.112   4.506  1.00 84.56           C  
ATOM   3038  N   ARG A 406      -3.743  -4.341   3.383  1.00 85.38           N  
ATOM   3039  CA  ARG A 406      -5.193  -4.532   3.180  1.00 85.38           C  
ATOM   3040  C   ARG A 406      -5.812  -5.482   4.201  1.00 85.38           C  
ATOM   3041  CB  ARG A 406      -5.468  -5.064   1.756  1.00 85.38           C  
ATOM   3042  O   ARG A 406      -6.919  -5.254   4.685  1.00 85.38           O  
ATOM   3043  CG  ARG A 406      -6.452  -4.148   1.024  1.00 85.38           C  
ATOM   3044  CD  ARG A 406      -6.865  -4.654  -0.366  1.00 85.38           C  
ATOM   3045  NE  ARG A 406      -8.047  -5.546  -0.350  1.00 85.38           N  
ATOM   3046  NH1 ARG A 406      -7.859  -6.342  -2.514  1.00 85.38           N  
ATOM   3047  NH2 ARG A 406      -9.470  -7.107  -1.256  1.00 85.38           N  
ATOM   3048  CZ  ARG A 406      -8.454  -6.305  -1.360  1.00 85.38           C  
ATOM   3049  N   LEU A 407      -5.099  -6.549   4.536  1.00 83.44           N  
ATOM   3050  CA  LEU A 407      -5.557  -7.527   5.510  1.00 83.44           C  
ATOM   3051  C   LEU A 407      -5.575  -6.950   6.925  1.00 83.44           C  
ATOM   3052  CB  LEU A 407      -4.663  -8.762   5.393  1.00 83.44           C  
ATOM   3053  O   LEU A 407      -6.520  -7.176   7.677  1.00 83.44           O  
ATOM   3054  CG  LEU A 407      -5.326  -9.968   6.072  1.00 83.44           C  
ATOM   3055  CD1 LEU A 407      -5.153 -11.190   5.170  1.00 83.44           C  
ATOM   3056  CD2 LEU A 407      -4.751 -10.200   7.473  1.00 83.44           C  
ATOM   3057  N   THR A 408      -4.561  -6.161   7.271  1.00 83.06           N  
ATOM   3058  CA  THR A 408      -4.518  -5.424   8.539  1.00 83.06           C  
ATOM   3059  C   THR A 408      -5.672  -4.429   8.620  1.00 83.06           C  
ATOM   3060  CB  THR A 408      -3.175  -4.708   8.734  1.00 83.06           C  
ATOM   3061  O   THR A 408      -6.328  -4.327   9.652  1.00 83.06           O  
ATOM   3062  CG2 THR A 408      -2.986  -4.287  10.192  1.00 83.06           C  
ATOM   3063  OG1 THR A 408      -2.107  -5.586   8.465  1.00 83.06           O  
ATOM   3064  N   CYS A 409      -5.994  -3.760   7.515  1.00 82.81           N  
ATOM   3065  CA  CYS A 409      -7.154  -2.885   7.427  1.00 82.81           C  
ATOM   3066  C   CYS A 409      -8.475  -3.630   7.677  1.00 82.81           C  
ATOM   3067  CB  CYS A 409      -7.137  -2.223   6.041  1.00 82.81           C  
ATOM   3068  O   CYS A 409      -9.302  -3.179   8.469  1.00 82.81           O  
ATOM   3069  SG  CYS A 409      -5.675  -1.158   5.864  1.00 82.81           S  
ATOM   3070  N   ALA A 410      -8.653  -4.800   7.059  1.00 82.62           N  
ATOM   3071  CA  ALA A 410      -9.830  -5.643   7.263  1.00 82.62           C  
ATOM   3072  C   ALA A 410      -9.950  -6.156   8.712  1.00 82.62           C  
ATOM   3073  CB  ALA A 410      -9.777  -6.795   6.255  1.00 82.62           C  
ATOM   3074  O   ALA A 410     -11.050  -6.210   9.256  1.00 82.62           O  
ATOM   3075  N   LEU A 411      -8.824  -6.475   9.363  1.00 81.94           N  
ATOM   3076  CA  LEU A 411      -8.787  -6.850  10.782  1.00 81.94           C  
ATOM   3077  C   LEU A 411      -9.305  -5.733  11.686  1.00 81.94           C  
ATOM   3078  CB  LEU A 411      -7.339  -7.175  11.197  1.00 81.94           C  
ATOM   3079  O   LEU A 411     -10.126  -5.972  12.571  1.00 81.94           O  
ATOM   3080  CG  LEU A 411      -6.848  -8.534  10.715  1.00 81.94           C  
ATOM   3081  CD1 LEU A 411      -5.335  -8.709  10.859  1.00 81.94           C  
ATOM   3082  CD2 LEU A 411      -7.431  -9.596  11.612  1.00 81.94           C  
ATOM   3083  N   VAL A 412      -8.827  -4.511  11.452  1.00 81.00           N  
ATOM   3084  CA  VAL A 412      -9.250  -3.336  12.220  1.00 81.00           C  
ATOM   3085  C   VAL A 412     -10.744  -3.082  12.025  1.00 81.00           C  
ATOM   3086  CB  VAL A 412      -8.401  -2.113  11.832  1.00 81.00           C  
ATOM   3087  O   VAL A 412     -11.445  -2.815  12.995  1.00 81.00           O  
ATOM   3088  CG1 VAL A 412      -8.899  -0.821  12.490  1.00 81.00           C  
ATOM   3089  CG2 VAL A 412      -6.946  -2.314  12.274  1.00 81.00           C  
ATOM   3090  N   LEU A 413     -11.252  -3.246  10.801  1.00 82.12           N  
ATOM   3091  CA  LEU A 413     -12.681  -3.140  10.499  1.00 82.12           C  
ATOM   3092  C   LEU A 413     -13.531  -4.176  11.238  1.00 82.12           C  
ATOM   3093  CB  LEU A 413     -12.878  -3.281   8.984  1.00 82.12           C  
ATOM   3094  O   LEU A 413     -14.584  -3.829  11.764  1.00 82.12           O  
ATOM   3095  CG  LEU A 413     -12.603  -1.973   8.236  1.00 82.12           C  
ATOM   3096  CD1 LEU A 413     -12.422  -2.261   6.749  1.00 82.12           C  
ATOM   3097  CD2 LEU A 413     -13.766  -0.997   8.417  1.00 82.12           C  
ATOM   3098  N   LEU A 414     -13.081  -5.429  11.318  1.00 82.56           N  
ATOM   3099  CA  LEU A 414     -13.786  -6.452  12.093  1.00 82.56           C  
ATOM   3100  C   LEU A 414     -13.828  -6.102  13.582  1.00 82.56           C  
ATOM   3101  CB  LEU A 414     -13.128  -7.822  11.875  1.00 82.56           C  
ATOM   3102  O   LEU A 414     -14.872  -6.273  14.208  1.00 82.56           O  
ATOM   3103  CG  LEU A 414     -13.425  -8.448  10.502  1.00 82.56           C  
ATOM   3104  CD1 LEU A 414     -12.544  -9.683  10.317  1.00 82.56           C  
ATOM   3105  CD2 LEU A 414     -14.888  -8.879  10.369  1.00 82.56           C  
ATOM   3106  N   LYS A 415     -12.732  -5.564  14.138  1.00 79.94           N  
ATOM   3107  CA  LYS A 415     -12.711  -5.098  15.531  1.00 79.94           C  
ATOM   3108  C   LYS A 415     -13.688  -3.937  15.747  1.00 79.94           C  
ATOM   3109  CB  LYS A 415     -11.273  -4.760  15.980  1.00 79.94           C  
ATOM   3110  O   LYS A 415     -14.434  -3.955  16.719  1.00 79.94           O  
ATOM   3111  CG  LYS A 415     -11.272  -4.450  17.488  1.00 79.94           C  
ATOM   3112  CD  LYS A 415      -9.904  -4.226  18.158  1.00 79.94           C  
ATOM   3113  CE  LYS A 415     -10.247  -3.901  19.625  1.00 79.94           C  
ATOM   3114  NZ  LYS A 415      -9.105  -3.712  20.548  1.00 79.94           N  
ATOM   3115  N   LEU A 416     -13.724  -2.973  14.826  1.00 79.31           N  
ATOM   3116  CA  LEU A 416     -14.674  -1.856  14.869  1.00 79.31           C  
ATOM   3117  C   LEU A 416     -16.128  -2.335  14.801  1.00 79.31           C  
ATOM   3118  CB  LEU A 416     -14.374  -0.881  13.716  1.00 79.31           C  
ATOM   3119  O   LEU A 416     -16.957  -1.869  15.572  1.00 79.31           O  
ATOM   3120  CG  LEU A 416     -13.116  -0.025  13.932  1.00 79.31           C  
ATOM   3121  CD1 LEU A 416     -12.710   0.659  12.626  1.00 79.31           C  
ATOM   3122  CD2 LEU A 416     -13.365   1.054  14.982  1.00 79.31           C  
ATOM   3123  N   ASN A 417     -16.436  -3.297  13.930  1.00 83.31           N  
ATOM   3124  CA  ASN A 417     -17.782  -3.860  13.831  1.00 83.31           C  
ATOM   3125  C   ASN A 417     -18.177  -4.638  15.091  1.00 83.31           C  
ATOM   3126  CB  ASN A 417     -17.871  -4.765  12.595  1.00 83.31           C  
ATOM   3127  O   ASN A 417     -19.308  -4.512  15.545  1.00 83.31           O  
ATOM   3128  CG  ASN A 417     -17.923  -4.013  11.279  1.00 83.31           C  
ATOM   3129  ND2 ASN A 417     -17.807  -4.728  10.185  1.00 83.31           N  
ATOM   3130  OD1 ASN A 417     -18.098  -2.810  11.184  1.00 83.31           O  
ATOM   3131  N   ALA A 418     -17.262  -5.419  15.673  1.00 81.31           N  
ATOM   3132  CA  ALA A 418     -17.528  -6.119  16.928  1.00 81.31           C  
ATOM   3133  C   ALA A 418     -17.827  -5.129  18.064  1.00 81.31           C  
ATOM   3134  CB  ALA A 418     -16.327  -7.015  17.256  1.00 81.31           C  
ATOM   3135  O   ALA A 418     -18.752  -5.344  18.840  1.00 81.31           O  
ATOM   3136  N   PHE A 419     -17.074  -4.029  18.124  1.00 77.88           N  
ATOM   3137  CA  PHE A 419     -17.301  -2.953  19.084  1.00 77.88           C  
ATOM   3138  C   PHE A 419     -18.656  -2.261  18.873  1.00 77.88           C  
ATOM   3139  CB  PHE A 419     -16.121  -1.985  18.987  1.00 77.88           C  
ATOM   3140  O   PHE A 419     -19.379  -2.043  19.835  1.00 77.88           O  
ATOM   3141  CG  PHE A 419     -16.152  -0.868  20.002  1.00 77.88           C  
ATOM   3142  CD1 PHE A 419     -16.235   0.466  19.572  1.00 77.88           C  
ATOM   3143  CD2 PHE A 419     -16.045  -1.159  21.375  1.00 77.88           C  
ATOM   3144  CE1 PHE A 419     -16.145   1.501  20.514  1.00 77.88           C  
ATOM   3145  CE2 PHE A 419     -16.051  -0.119  22.319  1.00 77.88           C  
ATOM   3146  CZ  PHE A 419     -16.107   1.214  21.888  1.00 77.88           C  
ATOM   3147  N   LEU A 420     -19.059  -2.010  17.623  1.00 78.12           N  
ATOM   3148  CA  LEU A 420     -20.393  -1.479  17.317  1.00 78.12           C  
ATOM   3149  C   LEU A 420     -21.533  -2.408  17.750  1.00 78.12           C  
ATOM   3150  CB  LEU A 420     -20.529  -1.236  15.806  1.00 78.12           C  
ATOM   3151  O   LEU A 420     -22.559  -1.928  18.212  1.00 78.12           O  
ATOM   3152  CG  LEU A 420     -19.852   0.027  15.267  1.00 78.12           C  
ATOM   3153  CD1 LEU A 420     -20.065   0.038  13.747  1.00 78.12           C  
ATOM   3154  CD2 LEU A 420     -20.460   1.295  15.868  1.00 78.12           C  
ATOM   3155  N   VAL A 421     -21.381  -3.723  17.581  1.00 80.31           N  
ATOM   3156  CA  VAL A 421     -22.409  -4.688  18.008  1.00 80.31           C  
ATOM   3157  C   VAL A 421     -22.522  -4.720  19.530  1.00 80.31           C  
ATOM   3158  CB  VAL A 421     -22.130  -6.088  17.435  1.00 80.31           C  
ATOM   3159  O   VAL A 421     -23.632  -4.737  20.045  1.00 80.31           O  
ATOM   3160  CG1 VAL A 421     -23.059  -7.166  18.008  1.00 80.31           C  
ATOM   3161  CG2 VAL A 421     -22.325  -6.088  15.912  1.00 80.31           C  
ATOM   3162  N   MET A 422     -21.392  -4.671  20.243  1.00 76.56           N  
ATOM   3163  CA  MET A 422     -21.385  -4.565  21.706  1.00 76.56           C  
ATOM   3164  C   MET A 422     -22.124  -3.314  22.193  1.00 76.56           C  
ATOM   3165  CB  MET A 422     -19.933  -4.579  22.202  1.00 76.56           C  
ATOM   3166  O   MET A 422     -22.845  -3.404  23.173  1.00 76.56           O  
ATOM   3167  CG  MET A 422     -19.784  -4.280  23.698  1.00 76.56           C  
ATOM   3168  SD  MET A 422     -18.058  -4.161  24.230  1.00 76.56           S  
ATOM   3169  CE  MET A 422     -17.774  -5.896  24.631  1.00 76.56           C  
ATOM   3170  N   MET A 423     -21.958  -2.182  21.506  1.00 70.62           N  
ATOM   3171  CA  MET A 423     -22.632  -0.927  21.856  1.00 70.62           C  
ATOM   3172  C   MET A 423     -24.131  -0.920  21.565  1.00 70.62           C  
ATOM   3173  CB  MET A 423     -22.016   0.216  21.046  1.00 70.62           C  
ATOM   3174  O   MET A 423     -24.854  -0.182  22.208  1.00 70.62           O  
ATOM   3175  CG  MET A 423     -20.617   0.598  21.511  1.00 70.62           C  
ATOM   3176  SD  MET A 423     -20.483   1.274  23.182  1.00 70.62           S  
ATOM   3177  CE  MET A 423     -21.705   2.620  23.135  1.00 70.62           C  
ATOM   3178  N   ARG A 424     -24.592  -1.668  20.559  1.00 77.31           N  
ATOM   3179  CA  ARG A 424     -26.026  -1.737  20.237  1.00 77.31           C  
ATOM   3180  C   ARG A 424     -26.773  -2.668  21.174  1.00 77.31           C  
ATOM   3181  CB  ARG A 424     -26.229  -2.172  18.791  1.00 77.31           C  
ATOM   3182  O   ARG A 424     -27.875  -2.356  21.576  1.00 77.31           O  
ATOM   3183  CG  ARG A 424     -25.896  -1.022  17.846  1.00 77.31           C  
ATOM   3184  CD  ARG A 424     -26.021  -1.537  16.420  1.00 77.31           C  
ATOM   3185  NE  ARG A 424     -25.791  -0.449  15.464  1.00 77.31           N  
ATOM   3186  NH1 ARG A 424     -25.908  -1.747  13.587  1.00 77.31           N  
ATOM   3187  NH2 ARG A 424     -25.768   0.489  13.410  1.00 77.31           N  
ATOM   3188  CZ  ARG A 424     -25.810  -0.576  14.158  1.00 77.31           C  
ATOM   3189  N   GLY A 425     -26.148  -3.783  21.550  1.00 72.12           N  
ATOM   3190  CA  GLY A 425     -26.762  -4.729  22.478  1.00 72.12           C  
ATOM   3191  C   GLY A 425     -26.911  -4.199  23.905  1.00 72.12           C  
ATOM   3192  O   GLY A 425     -27.583  -4.844  24.687  1.00 72.12           O  
ATOM   3193  N   THR A 426     -26.285  -3.071  24.264  1.00 61.03           N  
ATOM   3194  CA  THR A 426     -26.538  -2.415  25.557  1.00 61.03           C  
ATOM   3195  C   THR A 426     -27.782  -1.537  25.552  1.00 61.03           C  
ATOM   3196  CB  THR A 426     -25.348  -1.561  26.019  1.00 61.03           C  
ATOM   3197  O   THR A 426     -28.261  -1.234  26.632  1.00 61.03           O  
ATOM   3198  CG2 THR A 426     -24.163  -2.436  26.433  1.00 61.03           C  
ATOM   3199  OG1 THR A 426     -24.865  -0.705  25.007  1.00 61.03           O  
ATOM   3200  N   ASP A 427     -28.275  -1.125  24.380  1.00 59.88           N  
ATOM   3201  CA  ASP A 427     -29.434  -0.232  24.280  1.00 59.88           C  
ATOM   3202  C   ASP A 427     -30.755  -1.023  24.411  1.00 59.88           C  
ATOM   3203  CB  ASP A 427     -29.363   0.572  22.959  1.00 59.88           C  
ATOM   3204  O   ASP A 427     -31.726  -0.505  24.944  1.00 59.88           O  
ATOM   3205  CG  ASP A 427     -28.118   1.470  22.771  1.00 59.88           C  
ATOM   3206  OD1 ASP A 427     -27.424   1.822  23.752  1.00 59.88           O  
ATOM   3207  OD2 ASP A 427     -27.801   1.825  21.603  1.00 59.88           O  
ATOM   3208  N   ASP A 428     -30.779  -2.296  23.991  1.00 55.59           N  
ATOM   3209  CA  ASP A 428     -31.995  -3.130  23.982  1.00 55.59           C  
ATOM   3210  C   ASP A 428     -32.376  -3.688  25.378  1.00 55.59           C  
ATOM   3211  CB  ASP A 428     -31.813  -4.294  22.982  1.00 55.59           C  
ATOM   3212  O   ASP A 428     -33.518  -4.087  25.595  1.00 55.59           O  
ATOM   3213  CG  ASP A 428     -31.558  -3.907  21.510  1.00 55.59           C  
ATOM   3214  OD1 ASP A 428     -32.173  -2.949  20.993  1.00 55.59           O  
ATOM   3215  OD2 ASP A 428     -30.755  -4.621  20.849  1.00 55.59           O  
ATOM   3216  N   ASP A 429     -31.436  -3.737  26.331  1.00 52.22           N  
ATOM   3217  CA  ASP A 429     -31.661  -4.324  27.667  1.00 52.22           C  
ATOM   3218  C   ASP A 429     -32.372  -3.355  28.643  1.00 52.22           C  
ATOM   3219  CB  ASP A 429     -30.322  -4.801  28.274  1.00 52.22           C  
ATOM   3220  O   ASP A 429     -32.882  -3.794  29.678  1.00 52.22           O  
ATOM   3221  CG  ASP A 429     -29.701  -6.084  27.684  1.00 52.22           C  
ATOM   3222  OD1 ASP A 429     -30.434  -6.981  27.209  1.00 52.22           O  
ATOM   3223  OD2 ASP A 429     -28.459  -6.240  27.831  1.00 52.22           O  
ATOM   3224  N   ASP A 430     -32.408  -2.051  28.337  1.00 50.84           N  
ATOM   3225  CA  ASP A 430     -32.993  -1.026  29.214  1.00 50.84           C  
ATOM   3226  C   ASP A 430     -34.516  -0.848  28.985  1.00 50.84           C  
ATOM   3227  CB  ASP A 430     -32.196   0.293  29.085  1.00 50.84           C  
ATOM   3228  O   ASP A 430     -35.231  -0.459  29.911  1.00 50.84           O  
ATOM   3229  CG  ASP A 430     -30.767   0.259  29.681  1.00 50.84           C  
ATOM   3230  OD1 ASP A 430     -30.520  -0.466  30.680  1.00 50.84           O  
ATOM   3231  OD2 ASP A 430     -29.899   1.032  29.205  1.00 50.84           O  
ATOM   3232  N   ASP A 431     -35.044  -1.224  27.812  1.00 46.88           N  
ATOM   3233  CA  ASP A 431     -36.475  -1.091  27.479  1.00 46.88           C  
ATOM   3234  C   ASP A 431     -37.344  -2.236  28.048  1.00 46.88           C  
ATOM   3235  CB  ASP A 431     -36.644  -0.992  25.950  1.00 46.88           C  
ATOM   3236  O   ASP A 431     -38.514  -2.038  28.383  1.00 46.88           O  
ATOM   3237  CG  ASP A 431     -36.183   0.341  25.336  1.00 46.88           C  
ATOM   3238  OD1 ASP A 431     -36.268   1.381  26.026  1.00 46.88           O  
ATOM   3239  OD2 ASP A 431     -35.834   0.327  24.132  1.00 46.88           O  
ATOM   3240  N   GLU A 432     -36.791  -3.443  28.218  1.00 43.34           N  
ATOM   3241  CA  GLU A 432     -37.554  -4.610  28.703  1.00 43.34           C  
ATOM   3242  C   GLU A 432     -37.730  -4.620  30.236  1.00 43.34           C  
ATOM   3243  CB  GLU A 432     -36.942  -5.905  28.130  1.00 43.34           C  
ATOM   3244  O   GLU A 432     -38.640  -5.260  30.765  1.00 43.34           O  
ATOM   3245  CG  GLU A 432     -37.887  -7.118  28.279  1.00 43.34           C  
ATOM   3246  CD  GLU A 432     -37.686  -8.252  27.249  1.00 43.34           C  
ATOM   3247  OE1 GLU A 432     -38.163  -9.380  27.529  1.00 43.34           O  
ATOM   3248  OE2 GLU A 432     -37.097  -8.024  26.169  1.00 43.34           O  
ATOM   3249  N   ALA A 433     -36.924  -3.845  30.970  1.00 44.31           N  
ATOM   3250  CA  ALA A 433     -37.083  -3.661  32.415  1.00 44.31           C  
ATOM   3251  C   ALA A 433     -38.196  -2.657  32.786  1.00 44.31           C  
ATOM   3252  CB  ALA A 433     -35.726  -3.262  33.003  1.00 44.31           C  
ATOM   3253  O   ALA A 433     -38.680  -2.686  33.918  1.00 44.31           O  
ATOM   3254  N   ALA A 434     -38.625  -1.803  31.848  1.00 46.06           N  
ATOM   3255  CA  ALA A 434     -39.701  -0.827  32.047  1.00 46.06           C  
ATOM   3256  C   ALA A 434     -41.104  -1.374  31.702  1.00 46.06           C  
ATOM   3257  CB  ALA A 434     -39.353   0.430  31.241  1.00 46.06           C  
ATOM   3258  O   ALA A 434     -42.105  -0.741  32.024  1.00 46.06           O  
ATOM   3259  N   ALA A 435     -41.194  -2.563  31.093  1.00 39.16           N  
ATOM   3260  CA  ALA A 435     -42.445  -3.177  30.639  1.00 39.16           C  
ATOM   3261  C   ALA A 435     -42.905  -4.364  31.513  1.00 39.16           C  
ATOM   3262  CB  ALA A 435     -42.306  -3.522  29.151  1.00 39.16           C  
ATOM   3263  O   ALA A 435     -43.458  -5.343  31.009  1.00 39.16           O  
ATOM   3264  N   ALA A 436     -42.696  -4.302  32.833  1.00 34.69           N  
ATOM   3265  CA  ALA A 436     -43.418  -5.190  33.743  1.00 34.69           C  
ATOM   3266  C   ALA A 436     -44.895  -4.742  33.781  1.00 34.69           C  
ATOM   3267  CB  ALA A 436     -42.760  -5.170  35.127  1.00 34.69           C  
ATOM   3268  O   ALA A 436     -45.147  -3.576  34.089  1.00 34.69           O  
ATOM   3269  N   PRO A 437     -45.874  -5.609  33.455  1.00 39.97           N  
ATOM   3270  CA  PRO A 437     -47.274  -5.213  33.434  1.00 39.97           C  
ATOM   3271  C   PRO A 437     -47.712  -4.855  34.855  1.00 39.97           C  
ATOM   3272  CB  PRO A 437     -48.039  -6.403  32.843  1.00 39.97           C  
ATOM   3273  O   PRO A 437     -47.738  -5.714  35.739  1.00 39.97           O  
ATOM   3274  CG  PRO A 437     -47.148  -7.601  33.174  1.00 39.97           C  
ATOM   3275  CD  PRO A 437     -45.735  -7.018  33.126  1.00 39.97           C  
ATOM   3276  N   ALA A 438     -48.035  -3.580  35.067  1.00 39.25           N  
ATOM   3277  CA  ALA A 438     -48.839  -3.154  36.196  1.00 39.25           C  
ATOM   3278  C   ALA A 438     -50.151  -3.942  36.125  1.00 39.25           C  
ATOM   3279  CB  ALA A 438     -49.052  -1.636  36.112  1.00 39.25           C  
ATOM   3280  O   ALA A 438     -50.898  -3.823  35.154  1.00 39.25           O  
ATOM   3281  N   ALA A 439     -50.370  -4.816  37.106  1.00 36.75           N  
ATOM   3282  CA  ALA A 439     -51.671  -5.413  37.326  1.00 36.75           C  
ATOM   3283  C   ALA A 439     -52.650  -4.261  37.567  1.00 36.75           C  
ATOM   3284  CB  ALA A 439     -51.576  -6.376  38.516  1.00 36.75           C  
ATOM   3285  O   ALA A 439     -52.481  -3.486  38.506  1.00 36.75           O  
ATOM   3286  N   THR A 440     -53.594  -4.098  36.651  1.00 37.66           N  
ATOM   3287  CA  THR A 440     -54.784  -3.288  36.860  1.00 37.66           C  
ATOM   3288  C   THR A 440     -55.631  -4.035  37.882  1.00 37.66           C  
ATOM   3289  CB  THR A 440     -55.528  -3.086  35.526  1.00 37.66           C  
ATOM   3290  O   THR A 440     -56.175  -5.095  37.574  1.00 37.66           O  
ATOM   3291  CG2 THR A 440     -54.767  -2.110  34.624  1.00 37.66           C  
ATOM   3292  OG1 THR A 440     -55.613  -4.302  34.808  1.00 37.66           O  
ATOM   3293  N   ASP A 441     -55.646  -3.535  39.115  1.00 37.25           N  
ATOM   3294  CA  ASP A 441     -56.709  -3.837  40.066  1.00 37.25           C  
ATOM   3295  C   ASP A 441     -57.969  -3.140  39.526  1.00 37.25           C  
ATOM   3296  CB  ASP A 441     -56.311  -3.387  41.489  1.00 37.25           C  
ATOM   3297  O   ASP A 441     -58.085  -1.914  39.564  1.00 37.25           O  
ATOM   3298  CG  ASP A 441     -55.268  -4.301  42.165  1.00 37.25           C  
ATOM   3299  OD1 ASP A 441     -55.348  -5.543  42.000  1.00 37.25           O  
ATOM   3300  OD2 ASP A 441     -54.364  -3.769  42.857  1.00 37.25           O  
ATOM   3301  N   ASP A 442     -58.835  -3.933  38.894  1.00 38.72           N  
ATOM   3302  CA  ASP A 442     -60.189  -3.551  38.499  1.00 38.72           C  
ATOM   3303  C   ASP A 442     -61.061  -3.546  39.770  1.00 38.72           C  
ATOM   3304  CB  ASP A 442     -60.737  -4.535  37.435  1.00 38.72           C  
ATOM   3305  O   ASP A 442     -61.530  -4.596  40.214  1.00 38.72           O  
ATOM   3306  CG  ASP A 442     -60.108  -4.414  36.035  1.00 38.72           C  
ATOM   3307  OD1 ASP A 442     -59.946  -3.278  35.532  1.00 38.72           O  
ATOM   3308  OD2 ASP A 442     -59.786  -5.472  35.434  1.00 38.72           O  
ATOM   3309  N   ASP A 443     -61.232  -2.370  40.379  1.00 41.66           N  
ATOM   3310  CA  ASP A 443     -62.289  -2.104  41.358  1.00 41.66           C  
ATOM   3311  C   ASP A 443     -63.554  -1.674  40.591  1.00 41.66           C  
ATOM   3312  CB  ASP A 443     -61.845  -1.044  42.392  1.00 41.66           C  
ATOM   3313  O   ASP A 443     -63.674  -0.527  40.154  1.00 41.66           O  
ATOM   3314  CG  ASP A 443     -60.932  -1.573  43.513  1.00 41.66           C  
ATOM   3315  OD1 ASP A 443     -61.178  -2.694  44.021  1.00 41.66           O  
ATOM   3316  OD2 ASP A 443     -60.014  -0.821  43.925  1.00 41.66           O  
ATOM   3317  N   ASP A 444     -64.475  -2.622  40.396  1.00 46.81           N  
ATOM   3318  CA  ASP A 444     -65.855  -2.359  39.977  1.00 46.81           C  
ATOM   3319  C   ASP A 444     -66.696  -2.012  41.222  1.00 46.81           C  
ATOM   3320  CB  ASP A 444     -66.454  -3.566  39.218  1.00 46.81           C  
ATOM   3321  O   ASP A 444     -66.963  -2.866  42.076  1.00 46.81           O  
ATOM   3322  CG  ASP A 444     -66.076  -3.675  37.729  1.00 46.81           C  
ATOM   3323  OD1 ASP A 444     -66.020  -2.634  37.033  1.00 46.81           O  
ATOM   3324  OD2 ASP A 444     -65.924  -4.829  37.253  1.00 46.81           O  
ATOM   3325  N   ASP A 445     -67.109  -0.747  41.304  1.00 47.62           N  
ATOM   3326  CA  ASP A 445     -68.224  -0.267  42.121  1.00 47.62           C  
ATOM   3327  C   ASP A 445     -69.555  -0.719  41.489  1.00 47.62           C  
ATOM   3328  CB  ASP A 445     -68.213   1.278  42.166  1.00 47.62           C  
ATOM   3329  O   ASP A 445     -69.791  -0.428  40.319  1.00 47.62           O  
ATOM   3330  CG  ASP A 445     -67.164   1.915  43.086  1.00 47.62           C  
ATOM   3331  OD1 ASP A 445     -67.071   1.483  44.259  1.00 47.62           O  
ATOM   3332  OD2 ASP A 445     -66.535   2.914  42.656  1.00 47.62           O  
ATOM   3333  N   ASP A 446     -70.439  -1.364  42.260  1.00 46.78           N  
ATOM   3334  CA  ASP A 446     -71.892  -1.370  42.015  1.00 46.78           C  
ATOM   3335  C   ASP A 446     -72.670  -1.673  43.323  1.00 46.78           C  
ATOM   3336  CB  ASP A 446     -72.300  -2.337  40.877  1.00 46.78           C  
ATOM   3337  O   ASP A 446     -72.664  -2.787  43.852  1.00 46.78           O  
ATOM   3338  CG  ASP A 446     -72.428  -1.709  39.470  1.00 46.78           C  
ATOM   3339  OD1 ASP A 446     -72.763  -0.507  39.350  1.00 46.78           O  
ATOM   3340  OD2 ASP A 446     -72.361  -2.493  38.488  1.00 46.78           O  
ATOM   3341  N   ASP A 447     -73.270  -0.601  43.842  1.00 48.34           N  
ATOM   3342  CA  ASP A 447     -74.535  -0.385  44.567  1.00 48.34           C  
ATOM   3343  C   ASP A 447     -75.349  -1.529  45.249  1.00 48.34           C  
ATOM   3344  CB  ASP A 447     -75.447   0.422  43.617  1.00 48.34           C  
ATOM   3345  O   ASP A 447     -75.758  -2.520  44.646  1.00 48.34           O  
ATOM   3346  CG  ASP A 447     -74.880   1.803  43.230  1.00 48.34           C  
ATOM   3347  OD1 ASP A 447     -74.146   2.400  44.053  1.00 48.34           O  
ATOM   3348  OD2 ASP A 447     -75.182   2.273  42.106  1.00 48.34           O  
ATOM   3349  N   ASP A 448     -75.712  -1.213  46.505  1.00 48.75           N  
ATOM   3350  CA  ASP A 448     -77.029  -1.282  47.181  1.00 48.75           C  
ATOM   3351  C   ASP A 448     -77.743  -2.587  47.653  1.00 48.75           C  
ATOM   3352  CB  ASP A 448     -78.012  -0.286  46.523  1.00 48.75           C  
ATOM   3353  O   ASP A 448     -77.852  -3.612  46.984  1.00 48.75           O  
ATOM   3354  CG  ASP A 448     -77.626   1.195  46.700  1.00 48.75           C  
ATOM   3355  OD1 ASP A 448     -76.940   1.513  47.705  1.00 48.75           O  
ATOM   3356  OD2 ASP A 448     -78.073   2.018  45.868  1.00 48.75           O  
ATOM   3357  N   ASP A 449     -78.358  -2.396  48.837  1.00 44.41           N  
ATOM   3358  CA  ASP A 449     -79.569  -2.991  49.440  1.00 44.41           C  
ATOM   3359  C   ASP A 449     -79.532  -4.240  50.369  1.00 44.41           C  
ATOM   3360  CB  ASP A 449     -80.768  -2.959  48.475  1.00 44.41           C  
ATOM   3361  O   ASP A 449     -79.379  -5.394  49.975  1.00 44.41           O  
ATOM   3362  CG  ASP A 449     -81.261  -1.540  48.136  1.00 44.41           C  
ATOM   3363  OD1 ASP A 449     -81.017  -0.611  48.942  1.00 44.41           O  
ATOM   3364  OD2 ASP A 449     -81.980  -1.415  47.116  1.00 44.41           O  
ATOM   3365  N   ASP A 450     -79.798  -3.938  51.653  1.00 46.78           N  
ATOM   3366  CA  ASP A 450     -80.713  -4.567  52.626  1.00 46.78           C  
ATOM   3367  C   ASP A 450     -80.886  -6.103  52.702  1.00 46.78           C  
ATOM   3368  CB  ASP A 450     -82.105  -3.913  52.479  1.00 46.78           C  
ATOM   3369  O   ASP A 450     -81.466  -6.740  51.827  1.00 46.78           O  
ATOM   3370  CG  ASP A 450     -82.169  -2.442  52.911  1.00 46.78           C  
ATOM   3371  OD1 ASP A 450     -81.371  -2.065  53.802  1.00 46.78           O  
ATOM   3372  OD2 ASP A 450     -83.114  -1.754  52.469  1.00 46.78           O  
ATOM   3373  N   ALA A 451     -80.586  -6.677  53.882  1.00 42.19           N  
ATOM   3374  CA  ALA A 451     -81.584  -7.299  54.782  1.00 42.19           C  
ATOM   3375  C   ALA A 451     -80.960  -8.250  55.833  1.00 42.19           C  
ATOM   3376  CB  ALA A 451     -82.707  -8.053  54.047  1.00 42.19           C  
ATOM   3377  O   ALA A 451     -80.417  -9.311  55.537  1.00 42.19           O  
ATOM   3378  N   ASP A 452     -81.110  -7.851  57.096  1.00 46.28           N  
ATOM   3379  CA  ASP A 452     -81.569  -8.629  58.257  1.00 46.28           C  
ATOM   3380  C   ASP A 452     -81.390 -10.174  58.277  1.00 46.28           C  
ATOM   3381  CB  ASP A 452     -83.054  -8.233  58.463  1.00 46.28           C  
ATOM   3382  O   ASP A 452     -82.134 -10.917  57.634  1.00 46.28           O  
ATOM   3383  CG  ASP A 452     -83.501  -8.131  59.923  1.00 46.28           C  
ATOM   3384  OD1 ASP A 452     -82.638  -8.267  60.823  1.00 46.28           O  
ATOM   3385  OD2 ASP A 452     -84.712  -7.905  60.139  1.00 46.28           O  
ATOM   3386  N   SER A 453     -80.506 -10.687  59.151  1.00 43.16           N  
ATOM   3387  CA  SER A 453     -80.809 -11.868  59.989  1.00 43.16           C  
ATOM   3388  C   SER A 453     -79.751 -12.193  61.052  1.00 43.16           C  
ATOM   3389  CB  SER A 453     -81.091 -13.148  59.192  1.00 43.16           C  
ATOM   3390  O   SER A 453     -78.575 -12.443  60.799  1.00 43.16           O  
ATOM   3391  OG  SER A 453     -82.482 -13.222  58.952  1.00 43.16           O  
ATOM   3392  N   LEU A 454     -80.260 -12.276  62.279  1.00 47.25           N  
ATOM   3393  CA  LEU A 454     -79.662 -12.736  63.531  1.00 47.25           C  
ATOM   3394  C   LEU A 454     -79.013 -14.136  63.456  1.00 47.25           C  
ATOM   3395  CB  LEU A 454     -80.852 -12.849  64.513  1.00 47.25           C  
ATOM   3396  O   LEU A 454     -79.699 -15.094  63.107  1.00 47.25           O  
ATOM   3397  CG  LEU A 454     -81.584 -11.535  64.852  1.00 47.25           C  
ATOM   3398  CD1 LEU A 454     -83.033 -11.821  65.249  1.00 47.25           C  
ATOM   3399  CD2 LEU A 454     -80.886 -10.840  66.020  1.00 47.25           C  
ATOM   3400  N   ARG A 455     -77.796 -14.307  64.009  1.00 36.41           N  
ATOM   3401  CA  ARG A 455     -77.513 -15.274  65.106  1.00 36.41           C  
ATOM   3402  C   ARG A 455     -76.046 -15.287  65.575  1.00 36.41           C  
ATOM   3403  CB  ARG A 455     -77.909 -16.733  64.759  1.00 36.41           C  
ATOM   3404  O   ARG A 455     -75.144 -15.678  64.852  1.00 36.41           O  
ATOM   3405  CG  ARG A 455     -79.039 -17.236  65.672  1.00 36.41           C  
ATOM   3406  CD  ARG A 455     -79.499 -18.627  65.227  1.00 36.41           C  
ATOM   3407  NE  ARG A 455     -80.267 -19.329  66.277  1.00 36.41           N  
ATOM   3408  NH1 ARG A 455     -80.380 -21.346  65.194  1.00 36.41           N  
ATOM   3409  NH2 ARG A 455     -81.216 -21.161  67.255  1.00 36.41           N  
ATOM   3410  CZ  ARG A 455     -80.617 -20.604  66.239  1.00 36.41           C  
ATOM   3411  N   SER A 456     -75.872 -14.944  66.854  1.00 38.53           N  
ATOM   3412  CA  SER A 456     -75.083 -15.642  67.889  1.00 38.53           C  
ATOM   3413  C   SER A 456     -74.112 -16.755  67.443  1.00 38.53           C  
ATOM   3414  CB  SER A 456     -76.120 -16.281  68.829  1.00 38.53           C  
ATOM   3415  O   SER A 456     -74.576 -17.782  66.958  1.00 38.53           O  
ATOM   3416  OG  SER A 456     -75.520 -16.962  69.909  1.00 38.53           O  
ATOM   3417  N   THR A 457     -72.812 -16.620  67.762  1.00 37.62           N  
ATOM   3418  CA  THR A 457     -72.149 -17.326  68.894  1.00 37.62           C  
ATOM   3419  C   THR A 457     -70.653 -16.961  69.032  1.00 37.62           C  
ATOM   3420  CB  THR A 457     -72.195 -18.873  68.824  1.00 37.62           C  
ATOM   3421  O   THR A 457     -69.867 -17.231  68.137  1.00 37.62           O  
ATOM   3422  CG2 THR A 457     -73.458 -19.490  69.433  1.00 37.62           C  
ATOM   3423  OG1 THR A 457     -72.033 -19.372  67.523  1.00 37.62           O  
ATOM   3424  N   GLY A 458     -70.261 -16.435  70.201  1.00 34.22           N  
ATOM   3425  CA  GLY A 458     -69.185 -16.985  71.052  1.00 34.22           C  
ATOM   3426  C   GLY A 458     -67.686 -16.897  70.683  1.00 34.22           C  
ATOM   3427  O   GLY A 458     -67.123 -17.893  70.254  1.00 34.22           O  
ATOM   3428  N   ALA A 459     -67.029 -15.821  71.151  1.00 39.19           N  
ATOM   3429  CA  ALA A 459     -65.740 -15.813  71.893  1.00 39.19           C  
ATOM   3430  C   ALA A 459     -64.415 -16.243  71.167  1.00 39.19           C  
ATOM   3431  CB  ALA A 459     -66.019 -16.495  73.246  1.00 39.19           C  
ATOM   3432  O   ALA A 459     -64.436 -16.625  70.007  1.00 39.19           O  
ATOM   3433  N   PRO A 460     -63.211 -16.060  71.768  1.00 55.62           N  
ATOM   3434  CA  PRO A 460     -62.366 -14.891  71.489  1.00 55.62           C  
ATOM   3435  C   PRO A 460     -60.915 -15.228  71.046  1.00 55.62           C  
ATOM   3436  CB  PRO A 460     -62.373 -14.160  72.846  1.00 55.62           C  
ATOM   3437  O   PRO A 460     -60.465 -16.366  71.154  1.00 55.62           O  
ATOM   3438  CG  PRO A 460     -62.424 -15.283  73.893  1.00 55.62           C  
ATOM   3439  CD  PRO A 460     -62.824 -16.527  73.095  1.00 55.62           C  
ATOM   3440  N   ARG A 461     -60.138 -14.167  70.743  1.00 35.00           N  
ATOM   3441  CA  ARG A 461     -58.681 -14.030  71.012  1.00 35.00           C  
ATOM   3442  C   ARG A 461     -57.685 -14.502  69.931  1.00 35.00           C  
ATOM   3443  CB  ARG A 461     -58.389 -14.689  72.382  1.00 35.00           C  
ATOM   3444  O   ARG A 461     -57.303 -15.668  69.907  1.00 35.00           O  
ATOM   3445  CG  ARG A 461     -57.124 -14.239  73.109  1.00 35.00           C  
ATOM   3446  CD  ARG A 461     -57.026 -15.071  74.396  1.00 35.00           C  
ATOM   3447  NE  ARG A 461     -56.025 -14.529  75.331  1.00 35.00           N  
ATOM   3448  NH1 ARG A 461     -56.627 -15.791  77.156  1.00 35.00           N  
ATOM   3449  NH2 ARG A 461     -55.025 -14.248  77.354  1.00 35.00           N  
ATOM   3450  CZ  ARG A 461     -55.897 -14.860  76.604  1.00 35.00           C  
ATOM   3451  N   ARG A 462     -57.074 -13.538  69.224  1.00 34.56           N  
ATOM   3452  CA  ARG A 462     -55.608 -13.303  69.213  1.00 34.56           C  
ATOM   3453  C   ARG A 462     -55.237 -12.086  68.357  1.00 34.56           C  
ATOM   3454  CB  ARG A 462     -54.805 -14.530  68.715  1.00 34.56           C  
ATOM   3455  O   ARG A 462     -55.378 -12.124  67.143  1.00 34.56           O  
ATOM   3456  CG  ARG A 462     -54.009 -15.157  69.870  1.00 34.56           C  
ATOM   3457  CD  ARG A 462     -53.302 -16.435  69.412  1.00 34.56           C  
ATOM   3458  NE  ARG A 462     -52.320 -16.897  70.416  1.00 34.56           N  
ATOM   3459  NH1 ARG A 462     -52.546 -19.157  70.073  1.00 34.56           N  
ATOM   3460  NH2 ARG A 462     -51.046 -18.409  71.548  1.00 34.56           N  
ATOM   3461  CZ  ARG A 462     -51.978 -18.148  70.673  1.00 34.56           C  
ATOM   3462  N   GLU A 463     -54.707 -11.058  69.016  1.00 42.47           N  
ATOM   3463  CA  GLU A 463     -53.820 -10.060  68.412  1.00 42.47           C  
ATOM   3464  C   GLU A 463     -52.637 -10.758  67.733  1.00 42.47           C  
ATOM   3465  CB  GLU A 463     -53.221  -9.168  69.515  1.00 42.47           C  
ATOM   3466  O   GLU A 463     -51.967 -11.600  68.348  1.00 42.47           O  
ATOM   3467  CG  GLU A 463     -54.176  -8.114  70.085  1.00 42.47           C  
ATOM   3468  CD  GLU A 463     -53.681  -7.579  71.439  1.00 42.47           C  
ATOM   3469  OE1 GLU A 463     -53.646  -6.346  71.621  1.00 42.47           O  
ATOM   3470  OE2 GLU A 463     -53.414  -8.439  72.318  1.00 42.47           O  
ATOM   3471  N   ARG A 464     -52.353 -10.374  66.490  1.00 38.22           N  
ATOM   3472  CA  ARG A 464     -51.006 -10.435  65.927  1.00 38.22           C  
ATOM   3473  C   ARG A 464     -50.881  -9.368  64.842  1.00 38.22           C  
ATOM   3474  CB  ARG A 464     -50.681 -11.848  65.413  1.00 38.22           C  
ATOM   3475  O   ARG A 464     -51.445  -9.512  63.765  1.00 38.22           O  
ATOM   3476  CG  ARG A 464     -49.181 -11.975  65.115  1.00 38.22           C  
ATOM   3477  CD  ARG A 464     -48.800 -13.406  64.715  1.00 38.22           C  
ATOM   3478  NE  ARG A 464     -48.029 -14.101  65.769  1.00 38.22           N  
ATOM   3479  NH1 ARG A 464     -47.901 -16.115  64.693  1.00 38.22           N  
ATOM   3480  NH2 ARG A 464     -46.780 -15.817  66.607  1.00 38.22           N  
ATOM   3481  CZ  ARG A 464     -47.578 -15.339  65.690  1.00 38.22           C  
ATOM   3482  N   ASP A 465     -50.142  -8.319  65.181  1.00 36.62           N  
ATOM   3483  CA  ASP A 465     -49.649  -7.293  64.269  1.00 36.62           C  
ATOM   3484  C   ASP A 465     -48.841  -7.929  63.128  1.00 36.62           C  
ATOM   3485  CB  ASP A 465     -48.727  -6.338  65.049  1.00 36.62           C  
ATOM   3486  O   ASP A 465     -47.784  -8.519  63.361  1.00 36.62           O  
ATOM   3487  CG  ASP A 465     -49.449  -5.508  66.107  1.00 36.62           C  
ATOM   3488  OD1 ASP A 465     -50.533  -4.987  65.780  1.00 36.62           O  
ATOM   3489  OD2 ASP A 465     -48.907  -5.440  67.233  1.00 36.62           O  
ATOM   3490  N   GLU A 466     -49.320  -7.786  61.895  1.00 40.19           N  
ATOM   3491  CA  GLU A 466     -48.572  -8.059  60.662  1.00 40.19           C  
ATOM   3492  C   GLU A 466     -48.895  -6.979  59.616  1.00 40.19           C  
ATOM   3493  CB  GLU A 466     -48.768  -9.512  60.158  1.00 40.19           C  
ATOM   3494  O   GLU A 466     -49.442  -7.226  58.549  1.00 40.19           O  
ATOM   3495  CG  GLU A 466     -47.577 -10.407  60.555  1.00 40.19           C  
ATOM   3496  CD  GLU A 466     -47.667 -11.864  60.063  1.00 40.19           C  
ATOM   3497  OE1 GLU A 466     -46.668 -12.596  60.272  1.00 40.19           O  
ATOM   3498  OE2 GLU A 466     -48.722 -12.280  59.538  1.00 40.19           O  
ATOM   3499  N   THR A 467     -48.519  -5.739  59.916  1.00 42.16           N  
ATOM   3500  CA  THR A 467     -48.480  -4.633  58.948  1.00 42.16           C  
ATOM   3501  C   THR A 467     -47.186  -3.864  59.154  1.00 42.16           C  
ATOM   3502  CB  THR A 467     -49.704  -3.693  59.044  1.00 42.16           C  
ATOM   3503  O   THR A 467     -47.143  -2.935  59.948  1.00 42.16           O  
ATOM   3504  CG2 THR A 467     -50.762  -4.047  58.003  1.00 42.16           C  
ATOM   3505  OG1 THR A 467     -50.315  -3.755  60.312  1.00 42.16           O  
ATOM   3506  N   SER A 468     -46.103  -4.301  58.492  1.00 39.91           N  
ATOM   3507  CA  SER A 468     -44.919  -3.489  58.115  1.00 39.91           C  
ATOM   3508  C   SER A 468     -43.777  -4.371  57.582  1.00 39.91           C  
ATOM   3509  CB  SER A 468     -44.362  -2.625  59.267  1.00 39.91           C  
ATOM   3510  O   SER A 468     -42.737  -4.519  58.226  1.00 39.91           O  
ATOM   3511  OG  SER A 468     -45.127  -1.456  59.423  1.00 39.91           O  
ATOM   3512  N   ARG A 469     -43.929  -4.995  56.402  1.00 36.88           N  
ATOM   3513  CA  ARG A 469     -42.766  -5.565  55.685  1.00 36.88           C  
ATOM   3514  C   ARG A 469     -42.966  -5.757  54.176  1.00 36.88           C  
ATOM   3515  CB  ARG A 469     -42.254  -6.856  56.375  1.00 36.88           C  
ATOM   3516  O   ARG A 469     -42.614  -6.807  53.650  1.00 36.88           O  
ATOM   3517  CG  ARG A 469     -40.725  -6.937  56.239  1.00 36.88           C  
ATOM   3518  CD  ARG A 469     -40.181  -8.220  56.869  1.00 36.88           C  
ATOM   3519  NE  ARG A 469     -38.707  -8.278  56.768  1.00 36.88           N  
ATOM   3520  NH1 ARG A 469     -38.202  -7.544  58.888  1.00 36.88           N  
ATOM   3521  NH2 ARG A 469     -36.554  -8.036  57.466  1.00 36.88           N  
ATOM   3522  CZ  ARG A 469     -37.833  -7.956  57.707  1.00 36.88           C  
ATOM   3523  N   ALA A 470     -43.484  -4.749  53.474  1.00 34.88           N  
ATOM   3524  CA  ALA A 470     -43.652  -4.814  52.014  1.00 34.88           C  
ATOM   3525  C   ALA A 470     -43.040  -3.637  51.224  1.00 34.88           C  
ATOM   3526  CB  ALA A 470     -45.131  -5.053  51.695  1.00 34.88           C  
ATOM   3527  O   ALA A 470     -43.241  -3.560  50.020  1.00 34.88           O  
ATOM   3528  N   THR A 471     -42.239  -2.759  51.843  1.00 37.84           N  
ATOM   3529  CA  THR A 471     -41.757  -1.525  51.170  1.00 37.84           C  
ATOM   3530  C   THR A 471     -40.233  -1.437  50.991  1.00 37.84           C  
ATOM   3531  CB  THR A 471     -42.326  -0.252  51.835  1.00 37.84           C  
ATOM   3532  O   THR A 471     -39.709  -0.395  50.619  1.00 37.84           O  
ATOM   3533  CG2 THR A 471     -42.720   0.805  50.806  1.00 37.84           C  
ATOM   3534  OG1 THR A 471     -43.484  -0.543  52.589  1.00 37.84           O  
ATOM   3535  N   THR A 472     -39.472  -2.510  51.250  1.00 35.78           N  
ATOM   3536  CA  THR A 472     -37.985  -2.474  51.220  1.00 35.78           C  
ATOM   3537  C   THR A 472     -37.328  -3.292  50.099  1.00 35.78           C  
ATOM   3538  CB  THR A 472     -37.356  -2.815  52.590  1.00 35.78           C  
ATOM   3539  O   THR A 472     -36.100  -3.322  49.990  1.00 35.78           O  
ATOM   3540  CG2 THR A 472     -36.472  -1.675  53.092  1.00 35.78           C  
ATOM   3541  OG1 THR A 472     -38.316  -3.048  53.599  1.00 35.78           O  
ATOM   3542  N   THR A 473     -38.108  -3.952  49.244  1.00 35.38           N  
ATOM   3543  CA  THR A 473     -37.598  -4.817  48.161  1.00 35.38           C  
ATOM   3544  C   THR A 473     -37.468  -4.116  46.805  1.00 35.38           C  
ATOM   3545  CB  THR A 473     -38.434  -6.106  48.055  1.00 35.38           C  
ATOM   3546  O   THR A 473     -36.662  -4.545  45.985  1.00 35.38           O  
ATOM   3547  CG2 THR A 473     -37.889  -7.167  49.014  1.00 35.38           C  
ATOM   3548  OG1 THR A 473     -39.772  -5.874  48.444  1.00 35.38           O  
ATOM   3549  N   THR A 474     -38.160  -3.000  46.575  1.00 37.62           N  
ATOM   3550  CA  THR A 474     -38.121  -2.248  45.304  1.00 37.62           C  
ATOM   3551  C   THR A 474     -36.900  -1.327  45.185  1.00 37.62           C  
ATOM   3552  CB  THR A 474     -39.436  -1.463  45.088  1.00 37.62           C  
ATOM   3553  O   THR A 474     -36.265  -1.260  44.134  1.00 37.62           O  
ATOM   3554  CG2 THR A 474     -40.265  -2.084  43.967  1.00 37.62           C  
ATOM   3555  OG1 THR A 474     -40.242  -1.482  46.252  1.00 37.62           O  
ATOM   3556  N   THR A 475     -36.459  -0.699  46.279  1.00 37.28           N  
ATOM   3557  CA  THR A 475     -35.284   0.198  46.285  1.00 37.28           C  
ATOM   3558  C   THR A 475     -33.946  -0.536  46.167  1.00 37.28           C  
ATOM   3559  CB  THR A 475     -35.282   1.090  47.539  1.00 37.28           C  
ATOM   3560  O   THR A 475     -32.985   0.003  45.616  1.00 37.28           O  
ATOM   3561  CG2 THR A 475     -36.106   2.355  47.321  1.00 37.28           C  
ATOM   3562  OG1 THR A 475     -35.846   0.413  48.644  1.00 37.28           O  
ATOM   3563  N   THR A 476     -33.859  -1.791  46.615  1.00 38.12           N  
ATOM   3564  CA  THR A 476     -32.635  -2.600  46.471  1.00 38.12           C  
ATOM   3565  C   THR A 476     -32.462  -3.169  45.060  1.00 38.12           C  
ATOM   3566  CB  THR A 476     -32.545  -3.706  47.533  1.00 38.12           C  
ATOM   3567  O   THR A 476     -31.320  -3.273  44.605  1.00 38.12           O  
ATOM   3568  CG2 THR A 476     -32.057  -3.155  48.872  1.00 38.12           C  
ATOM   3569  OG1 THR A 476     -33.789  -4.320  47.773  1.00 38.12           O  
ATOM   3570  N   ALA A 477     -33.554  -3.450  44.339  1.00 35.31           N  
ATOM   3571  CA  ALA A 477     -33.539  -3.846  42.927  1.00 35.31           C  
ATOM   3572  C   ALA A 477     -33.133  -2.680  42.003  1.00 35.31           C  
ATOM   3573  CB  ALA A 477     -34.915  -4.418  42.569  1.00 35.31           C  
ATOM   3574  O   ALA A 477     -32.243  -2.843  41.170  1.00 35.31           O  
ATOM   3575  N   ALA A 478     -33.670  -1.473  42.227  1.00 36.03           N  
ATOM   3576  CA  ALA A 478     -33.273  -0.265  41.494  1.00 36.03           C  
ATOM   3577  C   ALA A 478     -31.803   0.125  41.753  1.00 36.03           C  
ATOM   3578  CB  ALA A 478     -34.236   0.861  41.884  1.00 36.03           C  
ATOM   3579  O   ALA A 478     -31.059   0.458  40.828  1.00 36.03           O  
ATOM   3580  N   ALA A 479     -31.322  -0.008  42.996  1.00 38.31           N  
ATOM   3581  CA  ALA A 479     -29.913   0.211  43.332  1.00 38.31           C  
ATOM   3582  C   ALA A 479     -28.976  -0.843  42.702  1.00 38.31           C  
ATOM   3583  CB  ALA A 479     -29.773   0.251  44.856  1.00 38.31           C  
ATOM   3584  O   ALA A 479     -27.849  -0.524  42.324  1.00 38.31           O  
ATOM   3585  N   THR A 480     -29.411  -2.100  42.545  1.00 40.53           N  
ATOM   3586  CA  THR A 480     -28.610  -3.132  41.855  1.00 40.53           C  
ATOM   3587  C   THR A 480     -28.664  -3.009  40.332  1.00 40.53           C  
ATOM   3588  CB  THR A 480     -28.932  -4.574  42.285  1.00 40.53           C  
ATOM   3589  O   THR A 480     -27.636  -3.241  39.691  1.00 40.53           O  
ATOM   3590  CG2 THR A 480     -28.026  -5.046  43.418  1.00 40.53           C  
ATOM   3591  OG1 THR A 480     -30.249  -4.773  42.719  1.00 40.53           O  
ATOM   3592  N   ALA A 481     -29.784  -2.571  39.752  1.00 41.62           N  
ATOM   3593  CA  ALA A 481     -29.906  -2.250  38.329  1.00 41.62           C  
ATOM   3594  C   ALA A 481     -29.004  -1.063  37.946  1.00 41.62           C  
ATOM   3595  CB  ALA A 481     -31.382  -1.990  38.013  1.00 41.62           C  
ATOM   3596  O   ALA A 481     -28.128  -1.207  37.095  1.00 41.62           O  
ATOM   3597  N   THR A 482     -29.087   0.051  38.683  1.00 46.38           N  
ATOM   3598  CA  THR A 482     -28.232   1.241  38.483  1.00 46.38           C  
ATOM   3599  C   THR A 482     -26.741   0.962  38.714  1.00 46.38           C  
ATOM   3600  CB  THR A 482     -28.662   2.400  39.393  1.00 46.38           C  
ATOM   3601  O   THR A 482     -25.874   1.506  38.028  1.00 46.38           O  
ATOM   3602  CG2 THR A 482     -30.020   2.982  39.012  1.00 46.38           C  
ATOM   3603  OG1 THR A 482     -28.746   1.954  40.723  1.00 46.38           O  
ATOM   3604  N   THR A 483     -26.391   0.064  39.643  1.00 46.38           N  
ATOM   3605  CA  THR A 483     -24.991  -0.361  39.830  1.00 46.38           C  
ATOM   3606  C   THR A 483     -24.512  -1.259  38.679  1.00 46.38           C  
ATOM   3607  CB  THR A 483     -24.785  -1.056  41.185  1.00 46.38           C  
ATOM   3608  O   THR A 483     -23.340  -1.201  38.288  1.00 46.38           O  
ATOM   3609  CG2 THR A 483     -23.305  -1.234  41.527  1.00 46.38           C  
ATOM   3610  OG1 THR A 483     -25.267  -0.267  42.239  1.00 46.38           O  
ATOM   3611  N   THR A 484     -25.405  -2.065  38.096  1.00 49.72           N  
ATOM   3612  CA  THR A 484     -25.098  -2.948  36.962  1.00 49.72           C  
ATOM   3613  C   THR A 484     -24.895  -2.145  35.677  1.00 49.72           C  
ATOM   3614  CB  THR A 484     -26.160  -4.048  36.803  1.00 49.72           C  
ATOM   3615  O   THR A 484     -23.845  -2.306  35.044  1.00 49.72           O  
ATOM   3616  CG2 THR A 484     -25.795  -5.054  35.711  1.00 49.72           C  
ATOM   3617  OG1 THR A 484     -26.207  -4.783  38.006  1.00 49.72           O  
ATOM   3618  N   THR A 485     -25.779  -1.194  35.364  1.00 52.72           N  
ATOM   3619  CA  THR A 485     -25.640  -0.276  34.217  1.00 52.72           C  
ATOM   3620  C   THR A 485     -24.379   0.587  34.335  1.00 52.72           C  
ATOM   3621  CB  THR A 485     -26.882   0.621  34.067  1.00 52.72           C  
ATOM   3622  O   THR A 485     -23.562   0.644  33.411  1.00 52.72           O  
ATOM   3623  CG2 THR A 485     -28.135  -0.171  33.709  1.00 52.72           C  
ATOM   3624  OG1 THR A 485     -27.138   1.289  35.276  1.00 52.72           O  
ATOM   3625  N   ARG A 486     -24.090   1.136  35.524  1.00 49.59           N  
ATOM   3626  CA  ARG A 486     -22.855   1.905  35.784  1.00 49.59           C  
ATOM   3627  C   ARG A 486     -21.583   1.065  35.605  1.00 49.59           C  
ATOM   3628  CB  ARG A 486     -22.965   2.528  37.185  1.00 49.59           C  
ATOM   3629  O   ARG A 486     -20.547   1.584  35.179  1.00 49.59           O  
ATOM   3630  CG  ARG A 486     -21.987   3.681  37.435  1.00 49.59           C  
ATOM   3631  CD  ARG A 486     -22.237   4.263  38.835  1.00 49.59           C  
ATOM   3632  NE  ARG A 486     -21.391   5.444  39.117  1.00 49.59           N  
ATOM   3633  NH1 ARG A 486     -22.891   7.071  38.458  1.00 49.59           N  
ATOM   3634  NH2 ARG A 486     -20.901   7.671  39.243  1.00 49.59           N  
ATOM   3635  CZ  ARG A 486     -21.733   6.714  38.937  1.00 49.59           C  
ATOM   3636  N   SER A 487     -21.640  -0.234  35.904  1.00 58.41           N  
ATOM   3637  CA  SER A 487     -20.519  -1.161  35.700  1.00 58.41           C  
ATOM   3638  C   SER A 487     -20.282  -1.501  34.219  1.00 58.41           C  
ATOM   3639  CB  SER A 487     -20.711  -2.411  36.564  1.00 58.41           C  
ATOM   3640  O   SER A 487     -19.125  -1.610  33.803  1.00 58.41           O  
ATOM   3641  OG  SER A 487     -21.571  -3.379  35.980  1.00 58.41           O  
ATOM   3642  N   ASN A 488     -21.350  -1.592  33.419  1.00 64.19           N  
ATOM   3643  CA  ASN A 488     -21.284  -1.790  31.969  1.00 64.19           C  
ATOM   3644  C   ASN A 488     -20.722  -0.542  31.280  1.00 64.19           C  
ATOM   3645  CB  ASN A 488     -22.684  -2.170  31.450  1.00 64.19           C  
ATOM   3646  O   ASN A 488     -19.801  -0.644  30.471  1.00 64.19           O  
ATOM   3647  CG  ASN A 488     -23.142  -3.545  31.913  1.00 64.19           C  
ATOM   3648  ND2 ASN A 488     -24.418  -3.829  31.804  1.00 64.19           N  
ATOM   3649  OD1 ASN A 488     -22.353  -4.368  32.368  1.00 64.19           O  
ATOM   3650  N   HIS A 489     -21.150   0.647  31.709  1.00 61.41           N  
ATOM   3651  CA  HIS A 489     -20.638   1.917  31.196  1.00 61.41           C  
ATOM   3652  C   HIS A 489     -19.126   2.090  31.430  1.00 61.41           C  
ATOM   3653  CB  HIS A 489     -21.436   3.053  31.843  1.00 61.41           C  
ATOM   3654  O   HIS A 489     -18.385   2.491  30.531  1.00 61.41           O  
ATOM   3655  CG  HIS A 489     -21.045   4.398  31.296  1.00 61.41           C  
ATOM   3656  CD2 HIS A 489     -21.418   4.925  30.087  1.00 61.41           C  
ATOM   3657  ND1 HIS A 489     -20.210   5.310  31.900  1.00 61.41           N  
ATOM   3658  CE1 HIS A 489     -20.085   6.363  31.076  1.00 61.41           C  
ATOM   3659  NE2 HIS A 489     -20.775   6.161  29.950  1.00 61.41           N  
ATOM   3660  N   ARG A 490     -18.615   1.729  32.618  1.00 61.00           N  
ATOM   3661  CA  ARG A 490     -17.162   1.768  32.889  1.00 61.00           C  
ATOM   3662  C   ARG A 490     -16.384   0.782  32.014  1.00 61.00           C  
ATOM   3663  CB  ARG A 490     -16.871   1.515  34.375  1.00 61.00           C  
ATOM   3664  O   ARG A 490     -15.278   1.112  31.583  1.00 61.00           O  
ATOM   3665  CG  ARG A 490     -17.334   2.678  35.264  1.00 61.00           C  
ATOM   3666  CD  ARG A 490     -17.061   2.386  36.747  1.00 61.00           C  
ATOM   3667  NE  ARG A 490     -15.731   2.875  37.177  1.00 61.00           N  
ATOM   3668  NH1 ARG A 490     -16.420   4.839  38.155  1.00 61.00           N  
ATOM   3669  NH2 ARG A 490     -14.257   4.316  38.160  1.00 61.00           N  
ATOM   3670  CZ  ARG A 490     -15.477   4.000  37.827  1.00 61.00           C  
ATOM   3671  N   ALA A 491     -16.949  -0.393  31.727  1.00 65.88           N  
ATOM   3672  CA  ALA A 491     -16.339  -1.370  30.828  1.00 65.88           C  
ATOM   3673  C   ALA A 491     -16.285  -0.841  29.385  1.00 65.88           C  
ATOM   3674  CB  ALA A 491     -17.099  -2.697  30.936  1.00 65.88           C  
ATOM   3675  O   ALA A 491     -15.215  -0.850  28.772  1.00 65.88           O  
ATOM   3676  N   VAL A 492     -17.392  -0.281  28.894  1.00 66.94           N  
ATOM   3677  CA  VAL A 492     -17.491   0.369  27.579  1.00 66.94           C  
ATOM   3678  C   VAL A 492     -16.494   1.521  27.449  1.00 66.94           C  
ATOM   3679  CB  VAL A 492     -18.938   0.850  27.351  1.00 66.94           C  
ATOM   3680  O   VAL A 492     -15.734   1.572  26.483  1.00 66.94           O  
ATOM   3681  CG1 VAL A 492     -19.045   1.779  26.142  1.00 66.94           C  
ATOM   3682  CG2 VAL A 492     -19.868  -0.348  27.125  1.00 66.94           C  
ATOM   3683  N   MET A 493     -16.415   2.406  28.448  1.00 70.38           N  
ATOM   3684  CA  MET A 493     -15.479   3.533  28.443  1.00 70.38           C  
ATOM   3685  C   MET A 493     -14.017   3.064  28.436  1.00 70.38           C  
ATOM   3686  CB  MET A 493     -15.769   4.430  29.657  1.00 70.38           C  
ATOM   3687  O   MET A 493     -13.180   3.614  27.716  1.00 70.38           O  
ATOM   3688  CG  MET A 493     -14.933   5.717  29.646  1.00 70.38           C  
ATOM   3689  SD  MET A 493     -15.181   6.799  28.209  1.00 70.38           S  
ATOM   3690  CE  MET A 493     -16.855   7.416  28.562  1.00 70.38           C  
ATOM   3691  N   SER A 494     -13.699   2.016  29.202  1.00 73.31           N  
ATOM   3692  CA  SER A 494     -12.351   1.443  29.232  1.00 73.31           C  
ATOM   3693  C   SER A 494     -11.946   0.845  27.879  1.00 73.31           C  
ATOM   3694  CB  SER A 494     -12.229   0.428  30.375  1.00 73.31           C  
ATOM   3695  O   SER A 494     -10.819   1.056  27.423  1.00 73.31           O  
ATOM   3696  OG  SER A 494     -12.837  -0.821  30.105  1.00 73.31           O  
ATOM   3697  N   GLU A 495     -12.881   0.186  27.188  1.00 71.19           N  
ATOM   3698  CA  GLU A 495     -12.634  -0.386  25.864  1.00 71.19           C  
ATOM   3699  C   GLU A 495     -12.575   0.705  24.789  1.00 71.19           C  
ATOM   3700  CB  GLU A 495     -13.681  -1.469  25.553  1.00 71.19           C  
ATOM   3701  O   GLU A 495     -11.725   0.642  23.903  1.00 71.19           O  
ATOM   3702  CG  GLU A 495     -13.387  -2.279  24.271  1.00 71.19           C  
ATOM   3703  CD  GLU A 495     -12.011  -2.987  24.236  1.00 71.19           C  
ATOM   3704  OE1 GLU A 495     -11.520  -3.294  23.115  1.00 71.19           O  
ATOM   3705  OE2 GLU A 495     -11.390  -3.184  25.306  1.00 71.19           O  
ATOM   3706  N   HIS A 496     -13.379   1.765  24.907  1.00 71.50           N  
ATOM   3707  CA  HIS A 496     -13.298   2.941  24.042  1.00 71.50           C  
ATOM   3708  C   HIS A 496     -11.915   3.614  24.118  1.00 71.50           C  
ATOM   3709  CB  HIS A 496     -14.418   3.923  24.416  1.00 71.50           C  
ATOM   3710  O   HIS A 496     -11.305   3.913  23.085  1.00 71.50           O  
ATOM   3711  CG  HIS A 496     -14.341   5.204  23.630  1.00 71.50           C  
ATOM   3712  CD2 HIS A 496     -14.674   5.385  22.315  1.00 71.50           C  
ATOM   3713  ND1 HIS A 496     -13.878   6.409  24.105  1.00 71.50           N  
ATOM   3714  CE1 HIS A 496     -13.936   7.296  23.098  1.00 71.50           C  
ATOM   3715  NE2 HIS A 496     -14.376   6.710  21.975  1.00 71.50           N  
ATOM   3716  N   LEU A 497     -11.363   3.803  25.323  1.00 70.81           N  
ATOM   3717  CA  LEU A 497     -10.016   4.360  25.503  1.00 70.81           C  
ATOM   3718  C   LEU A 497      -8.928   3.440  24.932  1.00 70.81           C  
ATOM   3719  CB  LEU A 497      -9.763   4.632  26.996  1.00 70.81           C  
ATOM   3720  O   LEU A 497      -8.000   3.914  24.268  1.00 70.81           O  
ATOM   3721  CG  LEU A 497     -10.575   5.798  27.588  1.00 70.81           C  
ATOM   3722  CD1 LEU A 497     -10.308   5.878  29.090  1.00 70.81           C  
ATOM   3723  CD2 LEU A 497     -10.201   7.143  26.957  1.00 70.81           C  
ATOM   3724  N   ASN A 498      -9.063   2.128  25.133  1.00 75.88           N  
ATOM   3725  CA  ASN A 498      -8.159   1.130  24.565  1.00 75.88           C  
ATOM   3726  C   ASN A 498      -8.208   1.148  23.026  1.00 75.88           C  
ATOM   3727  CB  ASN A 498      -8.550  -0.236  25.149  1.00 75.88           C  
ATOM   3728  O   ASN A 498      -7.175   1.197  22.353  1.00 75.88           O  
ATOM   3729  CG  ASN A 498      -7.568  -1.344  24.828  1.00 75.88           C  
ATOM   3730  ND2 ASN A 498      -8.022  -2.574  24.914  1.00 75.88           N  
ATOM   3731  OD1 ASN A 498      -6.410  -1.126  24.496  1.00 75.88           O  
ATOM   3732  N   LEU A 499      -9.410   1.210  22.449  1.00 69.44           N  
ATOM   3733  CA  LEU A 499      -9.622   1.325  21.012  1.00 69.44           C  
ATOM   3734  C   LEU A 499      -9.001   2.613  20.463  1.00 69.44           C  
ATOM   3735  CB  LEU A 499     -11.130   1.254  20.725  1.00 69.44           C  
ATOM   3736  O   LEU A 499      -8.299   2.562  19.454  1.00 69.44           O  
ATOM   3737  CG  LEU A 499     -11.457   1.118  19.229  1.00 69.44           C  
ATOM   3738  CD1 LEU A 499     -11.175  -0.297  18.711  1.00 69.44           C  
ATOM   3739  CD2 LEU A 499     -12.926   1.439  18.996  1.00 69.44           C  
ATOM   3740  N   ARG A 500      -9.177   3.751  21.144  1.00 72.94           N  
ATOM   3741  CA  ARG A 500      -8.565   5.033  20.763  1.00 72.94           C  
ATOM   3742  C   ARG A 500      -7.041   4.949  20.758  1.00 72.94           C  
ATOM   3743  CB  ARG A 500      -9.073   6.134  21.707  1.00 72.94           C  
ATOM   3744  O   ARG A 500      -6.408   5.410  19.807  1.00 72.94           O  
ATOM   3745  CG  ARG A 500      -8.592   7.533  21.289  1.00 72.94           C  
ATOM   3746  CD  ARG A 500      -9.135   8.601  22.248  1.00 72.94           C  
ATOM   3747  NE  ARG A 500      -8.670   9.958  21.885  1.00 72.94           N  
ATOM   3748  NH1 ARG A 500      -9.644  11.084  23.642  1.00 72.94           N  
ATOM   3749  NH2 ARG A 500      -8.497  12.227  22.120  1.00 72.94           N  
ATOM   3750  CZ  ARG A 500      -8.935  11.075  22.548  1.00 72.94           C  
ATOM   3751  N   PHE A 501      -6.444   4.342  21.784  1.00 77.31           N  
ATOM   3752  CA  PHE A 501      -4.997   4.140  21.847  1.00 77.31           C  
ATOM   3753  C   PHE A 501      -4.502   3.275  20.681  1.00 77.31           C  
ATOM   3754  CB  PHE A 501      -4.626   3.521  23.199  1.00 77.31           C  
ATOM   3755  O   PHE A 501      -3.568   3.658  19.969  1.00 77.31           O  
ATOM   3756  CG  PHE A 501      -3.139   3.260  23.332  1.00 77.31           C  
ATOM   3757  CD1 PHE A 501      -2.616   1.985  23.042  1.00 77.31           C  
ATOM   3758  CD2 PHE A 501      -2.275   4.300  23.719  1.00 77.31           C  
ATOM   3759  CE1 PHE A 501      -1.232   1.753  23.139  1.00 77.31           C  
ATOM   3760  CE2 PHE A 501      -0.892   4.067  23.820  1.00 77.31           C  
ATOM   3761  CZ  PHE A 501      -0.371   2.794  23.530  1.00 77.31           C  
ATOM   3762  N   VAL A 502      -5.174   2.147  20.433  1.00 72.81           N  
ATOM   3763  CA  VAL A 502      -4.845   1.214  19.349  1.00 72.81           C  
ATOM   3764  C   VAL A 502      -4.994   1.876  17.979  1.00 72.81           C  
ATOM   3765  CB  VAL A 502      -5.709  -0.057  19.470  1.00 72.81           C  
ATOM   3766  O   VAL A 502      -4.084   1.776  17.157  1.00 72.81           O  
ATOM   3767  CG1 VAL A 502      -5.598  -0.976  18.247  1.00 72.81           C  
ATOM   3768  CG2 VAL A 502      -5.282  -0.879  20.690  1.00 72.81           C  
ATOM   3769  N   LEU A 503      -6.088   2.600  17.736  1.00 70.06           N  
ATOM   3770  CA  LEU A 503      -6.335   3.318  16.485  1.00 70.06           C  
ATOM   3771  C   LEU A 503      -5.323   4.443  16.257  1.00 70.06           C  
ATOM   3772  CB  LEU A 503      -7.759   3.895  16.489  1.00 70.06           C  
ATOM   3773  O   LEU A 503      -4.867   4.618  15.131  1.00 70.06           O  
ATOM   3774  CG  LEU A 503      -8.883   2.861  16.299  1.00 70.06           C  
ATOM   3775  CD1 LEU A 503     -10.215   3.566  16.537  1.00 70.06           C  
ATOM   3776  CD2 LEU A 503      -8.893   2.264  14.889  1.00 70.06           C  
ATOM   3777  N   ASN A 504      -4.920   5.174  17.298  1.00 76.00           N  
ATOM   3778  CA  ASN A 504      -3.913   6.228  17.176  1.00 76.00           C  
ATOM   3779  C   ASN A 504      -2.525   5.639  16.867  1.00 76.00           C  
ATOM   3780  CB  ASN A 504      -3.934   7.064  18.466  1.00 76.00           C  
ATOM   3781  O   ASN A 504      -1.832   6.084  15.947  1.00 76.00           O  
ATOM   3782  CG  ASN A 504      -3.151   8.362  18.376  1.00 76.00           C  
ATOM   3783  ND2 ASN A 504      -3.112   9.114  19.451  1.00 76.00           N  
ATOM   3784  OD1 ASN A 504      -2.563   8.730  17.372  1.00 76.00           O  
ATOM   3785  N   ALA A 505      -2.135   4.579  17.581  1.00 74.62           N  
ATOM   3786  CA  ALA A 505      -0.882   3.875  17.331  1.00 74.62           C  
ATOM   3787  C   ALA A 505      -0.842   3.255  15.922  1.00 74.62           C  
ATOM   3788  CB  ALA A 505      -0.695   2.816  18.423  1.00 74.62           C  
ATOM   3789  O   ALA A 505       0.163   3.382  15.219  1.00 74.62           O  
ATOM   3790  N   LEU A 506      -1.935   2.622  15.487  1.00 71.12           N  
ATOM   3791  CA  LEU A 506      -2.070   2.061  14.142  1.00 71.12           C  
ATOM   3792  C   LEU A 506      -2.094   3.151  13.073  1.00 71.12           C  
ATOM   3793  CB  LEU A 506      -3.343   1.204  14.066  1.00 71.12           C  
ATOM   3794  O   LEU A 506      -1.382   3.032  12.081  1.00 71.12           O  
ATOM   3795  CG  LEU A 506      -3.191  -0.195  14.684  1.00 71.12           C  
ATOM   3796  CD1 LEU A 506      -4.564  -0.851  14.787  1.00 71.12           C  
ATOM   3797  CD2 LEU A 506      -2.309  -1.101  13.818  1.00 71.12           C  
ATOM   3798  N   GLY A 507      -2.840   4.234  13.291  1.00 72.94           N  
ATOM   3799  CA  GLY A 507      -2.957   5.358  12.368  1.00 72.94           C  
ATOM   3800  C   GLY A 507      -1.601   5.972  12.033  1.00 72.94           C  
ATOM   3801  O   GLY A 507      -1.272   6.119  10.859  1.00 72.94           O  
ATOM   3802  N   LYS A 508      -0.755   6.233  13.040  1.00 74.69           N  
ATOM   3803  CA  LYS A 508       0.614   6.741  12.821  1.00 74.69           C  
ATOM   3804  C   LYS A 508       1.448   5.804  11.943  1.00 74.69           C  
ATOM   3805  CB  LYS A 508       1.314   6.963  14.171  1.00 74.69           C  
ATOM   3806  O   LYS A 508       2.128   6.252  11.023  1.00 74.69           O  
ATOM   3807  CG  LYS A 508       0.731   8.157  14.940  1.00 74.69           C  
ATOM   3808  CD  LYS A 508       1.418   8.317  16.303  1.00 74.69           C  
ATOM   3809  CE  LYS A 508       0.740   9.440  17.096  1.00 74.69           C  
ATOM   3810  NZ  LYS A 508       1.386   9.661  18.416  1.00 74.69           N  
ATOM   3811  N   ARG A 509       1.373   4.495  12.196  1.00 78.50           N  
ATOM   3812  CA  ARG A 509       2.142   3.486  11.450  1.00 78.50           C  
ATOM   3813  C   ARG A 509       1.614   3.291  10.029  1.00 78.50           C  
ATOM   3814  CB  ARG A 509       2.144   2.164  12.222  1.00 78.50           C  
ATOM   3815  O   ARG A 509       2.407   3.127   9.108  1.00 78.50           O  
ATOM   3816  CG  ARG A 509       2.847   2.276  13.584  1.00 78.50           C  
ATOM   3817  CD  ARG A 509       2.742   0.940  14.320  1.00 78.50           C  
ATOM   3818  NE  ARG A 509       3.165   1.022  15.726  1.00 78.50           N  
ATOM   3819  NH1 ARG A 509       2.784  -1.184  16.232  1.00 78.50           N  
ATOM   3820  NH2 ARG A 509       3.604   0.178  17.797  1.00 78.50           N  
ATOM   3821  CZ  ARG A 509       3.183   0.010  16.576  1.00 78.50           C  
ATOM   3822  N   PHE A 510       0.297   3.339   9.839  1.00 77.31           N  
ATOM   3823  CA  PHE A 510      -0.324   3.274   8.518  1.00 77.31           C  
ATOM   3824  C   PHE A 510       0.019   4.494   7.667  1.00 77.31           C  
ATOM   3825  CB  PHE A 510      -1.844   3.131   8.657  1.00 77.31           C  
ATOM   3826  O   PHE A 510       0.326   4.332   6.490  1.00 77.31           O  
ATOM   3827  CG  PHE A 510      -2.341   1.775   9.124  1.00 77.31           C  
ATOM   3828  CD1 PHE A 510      -1.862   0.590   8.533  1.00 77.31           C  
ATOM   3829  CD2 PHE A 510      -3.366   1.698  10.085  1.00 77.31           C  
ATOM   3830  CE1 PHE A 510      -2.425  -0.652   8.861  1.00 77.31           C  
ATOM   3831  CE2 PHE A 510      -3.921   0.453  10.425  1.00 77.31           C  
ATOM   3832  CZ  PHE A 510      -3.462  -0.717   9.804  1.00 77.31           C  
ATOM   3833  N   ARG A 511       0.049   5.692   8.264  1.00 77.69           N  
ATOM   3834  CA  ARG A 511       0.497   6.915   7.581  1.00 77.69           C  
ATOM   3835  C   ARG A 511       1.943   6.792   7.117  1.00 77.69           C  
ATOM   3836  CB  ARG A 511       0.340   8.133   8.497  1.00 77.69           C  
ATOM   3837  O   ARG A 511       2.218   7.014   5.944  1.00 77.69           O  
ATOM   3838  CG  ARG A 511      -1.122   8.551   8.699  1.00 77.69           C  
ATOM   3839  CD  ARG A 511      -1.174   9.697   9.717  1.00 77.69           C  
ATOM   3840  NE  ARG A 511      -2.543   9.955  10.199  1.00 77.69           N  
ATOM   3841  NH1 ARG A 511      -2.143  11.998  11.196  1.00 77.69           N  
ATOM   3842  NH2 ARG A 511      -4.120  11.087  11.430  1.00 77.69           N  
ATOM   3843  CZ  ARG A 511      -2.924  10.993  10.930  1.00 77.69           C  
ATOM   3844  N   LEU A 512       2.842   6.369   8.009  1.00 78.50           N  
ATOM   3845  CA  LEU A 512       4.242   6.140   7.648  1.00 78.50           C  
ATOM   3846  C   LEU A 512       4.365   5.112   6.514  1.00 78.50           C  
ATOM   3847  CB  LEU A 512       5.022   5.698   8.899  1.00 78.50           C  
ATOM   3848  O   LEU A 512       5.165   5.304   5.605  1.00 78.50           O  
ATOM   3849  CG  LEU A 512       6.538   5.545   8.660  1.00 78.50           C  
ATOM   3850  CD1 LEU A 512       7.217   6.891   8.402  1.00 78.50           C  
ATOM   3851  CD2 LEU A 512       7.185   4.902   9.886  1.00 78.50           C  
ATOM   3852  N   PHE A 513       3.549   4.054   6.534  1.00 80.12           N  
ATOM   3853  CA  PHE A 513       3.531   3.052   5.469  1.00 80.12           C  
ATOM   3854  C   PHE A 513       3.080   3.605   4.125  1.00 80.12           C  
ATOM   3855  CB  PHE A 513       2.706   1.826   5.903  1.00 80.12           C  
ATOM   3856  O   PHE A 513       3.752   3.383   3.122  1.00 80.12           O  
ATOM   3857  CG  PHE A 513       2.507   0.762   4.831  1.00 80.12           C  
ATOM   3858  CD1 PHE A 513       1.462   0.880   3.897  1.00 80.12           C  
ATOM   3859  CD2 PHE A 513       3.338  -0.370   4.763  1.00 80.12           C  
ATOM   3860  CE1 PHE A 513       1.287  -0.095   2.899  1.00 80.12           C  
ATOM   3861  CE2 PHE A 513       3.176  -1.340   3.764  1.00 80.12           C  
ATOM   3862  CZ  PHE A 513       2.151  -1.199   2.821  1.00 80.12           C  
ATOM   3863  N   LEU A 514       1.980   4.350   4.093  1.00 80.12           N  
ATOM   3864  CA  LEU A 514       1.477   4.940   2.857  1.00 80.12           C  
ATOM   3865  C   LEU A 514       2.459   5.958   2.279  1.00 80.12           C  
ATOM   3866  CB  LEU A 514       0.113   5.579   3.129  1.00 80.12           C  
ATOM   3867  O   LEU A 514       2.756   5.899   1.094  1.00 80.12           O  
ATOM   3868  CG  LEU A 514      -1.011   4.547   3.306  1.00 80.12           C  
ATOM   3869  CD1 LEU A 514      -2.232   5.275   3.859  1.00 80.12           C  
ATOM   3870  CD2 LEU A 514      -1.389   3.863   1.989  1.00 80.12           C  
ATOM   3871  N   VAL A 515       3.020   6.838   3.112  1.00 78.69           N  
ATOM   3872  CA  VAL A 515       4.009   7.829   2.661  1.00 78.69           C  
ATOM   3873  C   VAL A 515       5.273   7.146   2.149  1.00 78.69           C  
ATOM   3874  CB  VAL A 515       4.338   8.829   3.784  1.00 78.69           C  
ATOM   3875  O   VAL A 515       5.776   7.510   1.092  1.00 78.69           O  
ATOM   3876  CG1 VAL A 515       5.478   9.783   3.404  1.00 78.69           C  
ATOM   3877  CG2 VAL A 515       3.111   9.690   4.113  1.00 78.69           C  
ATOM   3878  N   LEU A 516       5.780   6.130   2.853  1.00 77.19           N  
ATOM   3879  CA  LEU A 516       6.994   5.435   2.434  1.00 77.19           C  
ATOM   3880  C   LEU A 516       6.779   4.629   1.147  1.00 77.19           C  
ATOM   3881  CB  LEU A 516       7.484   4.540   3.582  1.00 77.19           C  
ATOM   3882  O   LEU A 516       7.621   4.673   0.256  1.00 77.19           O  
ATOM   3883  CG  LEU A 516       8.865   3.924   3.302  1.00 77.19           C  
ATOM   3884  CD1 LEU A 516       9.990   4.953   3.410  1.00 77.19           C  
ATOM   3885  CD2 LEU A 516       9.134   2.805   4.298  1.00 77.19           C  
ATOM   3886  N   THR A 517       5.659   3.910   1.029  1.00 79.50           N  
ATOM   3887  CA  THR A 517       5.328   3.157  -0.195  1.00 79.50           C  
ATOM   3888  C   THR A 517       5.126   4.090  -1.385  1.00 79.50           C  
ATOM   3889  CB  THR A 517       4.099   2.249  -0.029  1.00 79.50           C  
ATOM   3890  O   THR A 517       5.624   3.806  -2.471  1.00 79.50           O  
ATOM   3891  CG2 THR A 517       4.396   1.048   0.865  1.00 79.50           C  
ATOM   3892  OG1 THR A 517       3.002   2.918   0.540  1.00 79.50           O  
ATOM   3893  N   LEU A 518       4.486   5.238  -1.176  1.00 78.88           N  
ATOM   3894  CA  LEU A 518       4.339   6.282  -2.184  1.00 78.88           C  
ATOM   3895  C   LEU A 518       5.682   6.903  -2.588  1.00 78.88           C  
ATOM   3896  CB  LEU A 518       3.392   7.326  -1.600  1.00 78.88           C  
ATOM   3897  O   LEU A 518       5.941   7.084  -3.768  1.00 78.88           O  
ATOM   3898  CG  LEU A 518       3.004   8.469  -2.542  1.00 78.88           C  
ATOM   3899  CD1 LEU A 518       2.186   7.957  -3.731  1.00 78.88           C  
ATOM   3900  CD2 LEU A 518       2.191   9.457  -1.698  1.00 78.88           C  
ATOM   3901  N   LEU A 519       6.570   7.184  -1.632  1.00 78.31           N  
ATOM   3902  CA  LEU A 519       7.897   7.728  -1.922  1.00 78.31           C  
ATOM   3903  C   LEU A 519       8.764   6.725  -2.695  1.00 78.31           C  
ATOM   3904  CB  LEU A 519       8.564   8.140  -0.599  1.00 78.31           C  
ATOM   3905  O   LEU A 519       9.416   7.099  -3.664  1.00 78.31           O  
ATOM   3906  CG  LEU A 519       9.948   8.791  -0.780  1.00 78.31           C  
ATOM   3907  CD1 LEU A 519       9.851  10.166  -1.443  1.00 78.31           C  
ATOM   3908  CD2 LEU A 519      10.618   8.951   0.584  1.00 78.31           C  
ATOM   3909  N   LEU A 520       8.766   5.453  -2.286  1.00 77.69           N  
ATOM   3910  CA  LEU A 520       9.537   4.399  -2.953  1.00 77.69           C  
ATOM   3911  C   LEU A 520       9.059   4.190  -4.392  1.00 77.69           C  
ATOM   3912  CB  LEU A 520       9.444   3.097  -2.132  1.00 77.69           C  
ATOM   3913  O   LEU A 520       9.874   4.136  -5.309  1.00 77.69           O  
ATOM   3914  CG  LEU A 520      10.309   3.137  -0.858  1.00 77.69           C  
ATOM   3915  CD1 LEU A 520       9.929   2.031   0.129  1.00 77.69           C  
ATOM   3916  CD2 LEU A 520      11.795   2.966  -1.184  1.00 77.69           C  
ATOM   3917  N   THR A 521       7.744   4.151  -4.598  1.00 80.31           N  
ATOM   3918  CA  THR A 521       7.156   4.055  -5.940  1.00 80.31           C  
ATOM   3919  C   THR A 521       7.399   5.318  -6.766  1.00 80.31           C  
ATOM   3920  CB  THR A 521       5.658   3.747  -5.877  1.00 80.31           C  
ATOM   3921  O   THR A 521       7.673   5.213  -7.957  1.00 80.31           O  
ATOM   3922  CG2 THR A 521       5.389   2.333  -5.359  1.00 80.31           C  
ATOM   3923  OG1 THR A 521       5.002   4.635  -5.010  1.00 80.31           O  
ATOM   3924  N   LEU A 522       7.394   6.508  -6.159  1.00 80.75           N  
ATOM   3925  CA  LEU A 522       7.750   7.754  -6.839  1.00 80.75           C  
ATOM   3926  C   LEU A 522       9.215   7.755  -7.298  1.00 80.75           C  
ATOM   3927  CB  LEU A 522       7.411   8.949  -5.937  1.00 80.75           C  
ATOM   3928  O   LEU A 522       9.495   8.066  -8.449  1.00 80.75           O  
ATOM   3929  CG  LEU A 522       7.625  10.300  -6.653  1.00 80.75           C  
ATOM   3930  CD1 LEU A 522       6.407  11.201  -6.467  1.00 80.75           C  
ATOM   3931  CD2 LEU A 522       8.857  11.027  -6.107  1.00 80.75           C  
ATOM   3932  N   ILE A 523      10.153   7.338  -6.445  1.00 79.88           N  
ATOM   3933  CA  ILE A 523      11.567   7.214  -6.829  1.00 79.88           C  
ATOM   3934  C   ILE A 523      11.718   6.215  -7.981  1.00 79.88           C  
ATOM   3935  CB  ILE A 523      12.427   6.818  -5.608  1.00 79.88           C  
ATOM   3936  O   ILE A 523      12.416   6.492  -8.955  1.00 79.88           O  
ATOM   3937  CG1 ILE A 523      12.474   7.985  -4.595  1.00 79.88           C  
ATOM   3938  CG2 ILE A 523      13.861   6.434  -6.029  1.00 79.88           C  
ATOM   3939  CD1 ILE A 523      13.001   7.579  -3.212  1.00 79.88           C  
ATOM   3940  N   GLU A 524      11.054   5.064  -7.900  1.00 79.75           N  
ATOM   3941  CA  GLU A 524      11.167   4.031  -8.926  1.00 79.75           C  
ATOM   3942  C   GLU A 524      10.530   4.445 -10.259  1.00 79.75           C  
ATOM   3943  CB  GLU A 524      10.586   2.727  -8.381  1.00 79.75           C  
ATOM   3944  O   GLU A 524      11.115   4.206 -11.316  1.00 79.75           O  
ATOM   3945  CG  GLU A 524      10.962   1.548  -9.287  1.00 79.75           C  
ATOM   3946  CD  GLU A 524      10.728   0.185  -8.630  1.00 79.75           C  
ATOM   3947  OE1 GLU A 524      10.874  -0.827  -9.355  1.00 79.75           O  
ATOM   3948  OE2 GLU A 524      10.370   0.143  -7.432  1.00 79.75           O  
ATOM   3949  N   THR A 525       9.383   5.125 -10.224  1.00 80.25           N  
ATOM   3950  CA  THR A 525       8.721   5.672 -11.420  1.00 80.25           C  
ATOM   3951  C   THR A 525       9.544   6.794 -12.053  1.00 80.25           C  
ATOM   3952  CB  THR A 525       7.300   6.180 -11.125  1.00 80.25           C  
ATOM   3953  O   THR A 525       9.677   6.822 -13.273  1.00 80.25           O  
ATOM   3954  CG2 THR A 525       6.319   5.069 -10.747  1.00 80.25           C  
ATOM   3955  OG1 THR A 525       7.305   7.092 -10.064  1.00 80.25           O  
ATOM   3956  N   VAL A 526      10.180   7.659 -11.253  1.00 78.19           N  
ATOM   3957  CA  VAL A 526      11.109   8.704 -11.721  1.00 78.19           C  
ATOM   3958  C   VAL A 526      12.343   8.102 -12.390  1.00 78.19           C  
ATOM   3959  CB  VAL A 526      11.499   9.627 -10.547  1.00 78.19           C  
ATOM   3960  O   VAL A 526      12.704   8.517 -13.490  1.00 78.19           O  
ATOM   3961  CG1 VAL A 526      12.813  10.398 -10.755  1.00 78.19           C  
ATOM   3962  CG2 VAL A 526      10.357  10.612 -10.269  1.00 78.19           C  
ATOM   3963  N   VAL A 527      12.976   7.100 -11.772  1.00 78.69           N  
ATOM   3964  CA  VAL A 527      14.123   6.394 -12.371  1.00 78.69           C  
ATOM   3965  C   VAL A 527      13.709   5.709 -13.671  1.00 78.69           C  
ATOM   3966  CB  VAL A 527      14.718   5.377 -11.378  1.00 78.69           C  
ATOM   3967  O   VAL A 527      14.419   5.803 -14.670  1.00 78.69           O  
ATOM   3968  CG1 VAL A 527      15.759   4.448 -12.023  1.00 78.69           C  
ATOM   3969  CG2 VAL A 527      15.427   6.104 -10.227  1.00 78.69           C  
ATOM   3970  N   SER A 528      12.538   5.074 -13.670  1.00 76.06           N  
ATOM   3971  CA  SER A 528      11.978   4.405 -14.839  1.00 76.06           C  
ATOM   3972  C   SER A 528      11.712   5.386 -15.984  1.00 76.06           C  
ATOM   3973  CB  SER A 528      10.681   3.694 -14.436  1.00 76.06           C  
ATOM   3974  O   SER A 528      12.101   5.139 -17.124  1.00 76.06           O  
ATOM   3975  OG  SER A 528      10.959   2.643 -13.536  1.00 76.06           O  
ATOM   3976  N   LEU A 529      11.096   6.531 -15.683  1.00 76.12           N  
ATOM   3977  CA  LEU A 529      10.839   7.595 -16.649  1.00 76.12           C  
ATOM   3978  C   LEU A 529      12.146   8.188 -17.189  1.00 76.12           C  
ATOM   3979  CB  LEU A 529       9.962   8.665 -15.974  1.00 76.12           C  
ATOM   3980  O   LEU A 529      12.262   8.417 -18.388  1.00 76.12           O  
ATOM   3981  CG  LEU A 529       9.538   9.815 -16.905  1.00 76.12           C  
ATOM   3982  CD1 LEU A 529       8.645   9.326 -18.048  1.00 76.12           C  
ATOM   3983  CD2 LEU A 529       8.763  10.863 -16.108  1.00 76.12           C  
ATOM   3984  N   TYR A 530      13.149   8.393 -16.336  1.00 77.56           N  
ATOM   3985  CA  TYR A 530      14.459   8.881 -16.762  1.00 77.56           C  
ATOM   3986  C   TYR A 530      15.158   7.907 -17.725  1.00 77.56           C  
ATOM   3987  CB  TYR A 530      15.311   9.167 -15.521  1.00 77.56           C  
ATOM   3988  O   TYR A 530      15.689   8.336 -18.748  1.00 77.56           O  
ATOM   3989  CG  TYR A 530      16.712   9.652 -15.839  1.00 77.56           C  
ATOM   3990  CD1 TYR A 530      17.810   8.785 -15.687  1.00 77.56           C  
ATOM   3991  CD2 TYR A 530      16.915  10.964 -16.309  1.00 77.56           C  
ATOM   3992  CE1 TYR A 530      19.108   9.242 -15.988  1.00 77.56           C  
ATOM   3993  CE2 TYR A 530      18.206  11.413 -16.645  1.00 77.56           C  
ATOM   3994  OH  TYR A 530      20.564  10.957 -16.818  1.00 77.56           O  
ATOM   3995  CZ  TYR A 530      19.308  10.550 -16.483  1.00 77.56           C  
ATOM   3996  N   GLU A 531      15.123   6.597 -17.447  1.00 73.56           N  
ATOM   3997  CA  GLU A 531      15.657   5.580 -18.367  1.00 73.56           C  
ATOM   3998  C   GLU A 531      14.895   5.568 -19.702  1.00 73.56           C  
ATOM   3999  CB  GLU A 531      15.674   4.184 -17.703  1.00 73.56           C  
ATOM   4000  O   GLU A 531      15.519   5.535 -20.762  1.00 73.56           O  
ATOM   4001  CG  GLU A 531      16.763   4.070 -16.613  1.00 73.56           C  
ATOM   4002  CD  GLU A 531      16.995   2.651 -16.040  1.00 73.56           C  
ATOM   4003  OE1 GLU A 531      18.007   2.478 -15.306  1.00 73.56           O  
ATOM   4004  OE2 GLU A 531      16.236   1.708 -16.345  1.00 73.56           O  
ATOM   4005  N   LEU A 532      13.565   5.700 -19.664  1.00 73.56           N  
ATOM   4006  CA  LEU A 532      12.726   5.781 -20.860  1.00 73.56           C  
ATOM   4007  C   LEU A 532      13.063   6.986 -21.746  1.00 73.56           C  
ATOM   4008  CB  LEU A 532      11.258   5.844 -20.407  1.00 73.56           C  
ATOM   4009  O   LEU A 532      13.154   6.858 -22.969  1.00 73.56           O  
ATOM   4010  CG  LEU A 532      10.243   5.964 -21.552  1.00 73.56           C  
ATOM   4011  CD1 LEU A 532      10.320   4.765 -22.481  1.00 73.56           C  
ATOM   4012  CD2 LEU A 532       8.820   6.043 -21.003  1.00 73.56           C  
ATOM   4013  N   VAL A 533      13.224   8.160 -21.136  1.00 73.94           N  
ATOM   4014  CA  VAL A 533      13.524   9.399 -21.859  1.00 73.94           C  
ATOM   4015  C   VAL A 533      14.934   9.349 -22.454  1.00 73.94           C  
ATOM   4016  CB  VAL A 533      13.316  10.622 -20.948  1.00 73.94           C  
ATOM   4017  O   VAL A 533      15.113   9.730 -23.610  1.00 73.94           O  
ATOM   4018  CG1 VAL A 533      13.722  11.908 -21.662  1.00 73.94           C  
ATOM   4019  CG2 VAL A 533      11.840  10.809 -20.566  1.00 73.94           C  
ATOM   4020  N   LEU A 534      15.922   8.818 -21.722  1.00 71.88           N  
ATOM   4021  CA  LEU A 534      17.270   8.596 -22.256  1.00 71.88           C  
ATOM   4022  C   LEU A 534      17.259   7.657 -23.467  1.00 71.88           C  
ATOM   4023  CB  LEU A 534      18.171   7.995 -21.167  1.00 71.88           C  
ATOM   4024  O   LEU A 534      17.904   7.943 -24.477  1.00 71.88           O  
ATOM   4025  CG  LEU A 534      18.726   8.991 -20.138  1.00 71.88           C  
ATOM   4026  CD1 LEU A 534      19.492   8.176 -19.092  1.00 71.88           C  
ATOM   4027  CD2 LEU A 534      19.704   9.989 -20.765  1.00 71.88           C  
ATOM   4028  N   ASP A 535      16.512   6.556 -23.389  1.00 70.38           N  
ATOM   4029  CA  ASP A 535      16.391   5.613 -24.500  1.00 70.38           C  
ATOM   4030  C   ASP A 535      15.715   6.260 -25.718  1.00 70.38           C  
ATOM   4031  CB  ASP A 535      15.632   4.355 -24.045  1.00 70.38           C  
ATOM   4032  O   ASP A 535      16.126   6.009 -26.853  1.00 70.38           O  
ATOM   4033  CG  ASP A 535      16.488   3.341 -23.267  1.00 70.38           C  
ATOM   4034  OD1 ASP A 535      17.738   3.469 -23.250  1.00 70.38           O  
ATOM   4035  OD2 ASP A 535      15.894   2.347 -22.793  1.00 70.38           O  
ATOM   4036  N   PHE A 536      14.720   7.129 -25.508  1.00 68.94           N  
ATOM   4037  CA  PHE A 536      14.073   7.878 -26.587  1.00 68.94           C  
ATOM   4038  C   PHE A 536      15.015   8.903 -27.233  1.00 68.94           C  
ATOM   4039  CB  PHE A 536      12.789   8.540 -26.075  1.00 68.94           C  
ATOM   4040  O   PHE A 536      15.110   8.941 -28.457  1.00 68.94           O  
ATOM   4041  CG  PHE A 536      11.930   9.101 -27.194  1.00 68.94           C  
ATOM   4042  CD1 PHE A 536      12.080  10.438 -27.609  1.00 68.94           C  
ATOM   4043  CD2 PHE A 536      10.994   8.271 -27.842  1.00 68.94           C  
ATOM   4044  CE1 PHE A 536      11.298  10.940 -28.663  1.00 68.94           C  
ATOM   4045  CE2 PHE A 536      10.212   8.774 -28.897  1.00 68.94           C  
ATOM   4046  CZ  PHE A 536      10.365  10.110 -29.307  1.00 68.94           C  
ATOM   4047  N   ALA A 537      15.758   9.677 -26.437  1.00 68.12           N  
ATOM   4048  CA  ALA A 537      16.724  10.655 -26.938  1.00 68.12           C  
ATOM   4049  C   ALA A 537      17.830   9.988 -27.778  1.00 68.12           C  
ATOM   4050  CB  ALA A 537      17.300  11.415 -25.736  1.00 68.12           C  
ATOM   4051  O   ALA A 537      18.151  10.430 -28.881  1.00 68.12           O  
ATOM   4052  N   VAL A 538      18.362   8.853 -27.307  1.00 68.50           N  
ATOM   4053  CA  VAL A 538      19.366   8.074 -28.048  1.00 68.50           C  
ATOM   4054  C   VAL A 538      18.774   7.438 -29.314  1.00 68.50           C  
ATOM   4055  CB  VAL A 538      19.991   7.011 -27.124  1.00 68.50           C  
ATOM   4056  O   VAL A 538      19.454   7.361 -30.340  1.00 68.50           O  
ATOM   4057  CG1 VAL A 538      20.929   6.056 -27.875  1.00 68.50           C  
ATOM   4058  CG2 VAL A 538      20.827   7.661 -26.013  1.00 68.50           C  
ATOM   4059  N   ALA A 539      17.524   6.967 -29.267  1.00 65.19           N  
ATOM   4060  CA  ALA A 539      16.847   6.393 -30.430  1.00 65.19           C  
ATOM   4061  C   ALA A 539      16.532   7.447 -31.504  1.00 65.19           C  
ATOM   4062  CB  ALA A 539      15.582   5.662 -29.969  1.00 65.19           C  
ATOM   4063  O   ALA A 539      16.723   7.167 -32.687  1.00 65.19           O  
ATOM   4064  N   ALA A 540      16.125   8.657 -31.109  1.00 64.44           N  
ATOM   4065  CA  ALA A 540      15.907   9.778 -32.021  1.00 64.44           C  
ATOM   4066  C   ALA A 540      17.187  10.115 -32.805  1.00 64.44           C  
ATOM   4067  CB  ALA A 540      15.389  10.974 -31.211  1.00 64.44           C  
ATOM   4068  O   ALA A 540      17.136  10.260 -34.025  1.00 64.44           O  
ATOM   4069  N   LYS A 541      18.354  10.090 -32.144  1.00 63.28           N  
ATOM   4070  CA  LYS A 541      19.662  10.329 -32.782  1.00 63.28           C  
ATOM   4071  C   LYS A 541      20.081   9.232 -33.772  1.00 63.28           C  
ATOM   4072  CB  LYS A 541      20.702  10.564 -31.671  1.00 63.28           C  
ATOM   4073  O   LYS A 541      20.748   9.514 -34.759  1.00 63.28           O  
ATOM   4074  CG  LYS A 541      22.014  11.183 -32.191  1.00 63.28           C  
ATOM   4075  CD  LYS A 541      22.815  11.845 -31.055  1.00 63.28           C  
ATOM   4076  CE  LYS A 541      24.073  12.555 -31.586  1.00 63.28           C  
ATOM   4077  NZ  LYS A 541      24.430  13.753 -30.780  1.00 63.28           N  
ATOM   4078  N   ARG A 542      19.670   7.976 -33.549  1.00 59.53           N  
ATOM   4079  CA  ARG A 542      19.950   6.850 -34.468  1.00 59.53           C  
ATOM   4080  C   ARG A 542      18.989   6.753 -35.653  1.00 59.53           C  
ATOM   4081  CB  ARG A 542      19.991   5.522 -33.702  1.00 59.53           C  
ATOM   4082  O   ARG A 542      19.253   5.983 -36.571  1.00 59.53           O  
ATOM   4083  CG  ARG A 542      21.283   5.382 -32.894  1.00 59.53           C  
ATOM   4084  CD  ARG A 542      21.373   3.970 -32.314  1.00 59.53           C  
ATOM   4085  NE  ARG A 542      22.603   3.817 -31.516  1.00 59.53           N  
ATOM   4086  NH1 ARG A 542      21.634   3.331 -29.492  1.00 59.53           N  
ATOM   4087  NH2 ARG A 542      23.844   3.648 -29.626  1.00 59.53           N  
ATOM   4088  CZ  ARG A 542      22.685   3.594 -30.219  1.00 59.53           C  
ATOM   4089  N   SER A 543      17.897   7.518 -35.655  1.00 52.97           N  
ATOM   4090  CA  SER A 543      16.855   7.428 -36.684  1.00 52.97           C  
ATOM   4091  C   SER A 543      17.286   7.888 -38.088  1.00 52.97           C  
ATOM   4092  CB  SER A 543      15.579   8.139 -36.224  1.00 52.97           C  
ATOM   4093  O   SER A 543      16.548   7.637 -39.036  1.00 52.97           O  
ATOM   4094  OG  SER A 543      15.736   9.541 -36.207  1.00 52.97           O  
ATOM   4095  N   SER A 544      18.490   8.458 -38.264  1.00 53.22           N  
ATOM   4096  CA  SER A 544      19.031   8.758 -39.603  1.00 53.22           C  
ATOM   4097  C   SER A 544      19.632   7.536 -40.333  1.00 53.22           C  
ATOM   4098  CB  SER A 544      19.968   9.978 -39.576  1.00 53.22           C  
ATOM   4099  O   SER A 544      19.883   7.608 -41.533  1.00 53.22           O  
ATOM   4100  OG  SER A 544      21.332   9.624 -39.646  1.00 53.22           O  
ATOM   4101  N   GLY A 545      19.799   6.384 -39.664  1.00 46.66           N  
ATOM   4102  CA  GLY A 545      20.349   5.158 -40.261  1.00 46.66           C  
ATOM   4103  C   GLY A 545      19.503   3.915 -39.962  1.00 46.66           C  
ATOM   4104  O   GLY A 545      19.562   3.374 -38.864  1.00 46.66           O  
ATOM   4105  N   GLY A 546      18.726   3.483 -40.960  1.00 49.75           N  
ATOM   4106  CA  GLY A 546      17.747   2.381 -41.005  1.00 49.75           C  
ATOM   4107  C   GLY A 546      17.856   1.171 -40.052  1.00 49.75           C  
ATOM   4108  O   GLY A 546      18.924   0.622 -39.799  1.00 49.75           O  
ATOM   4109  N   GLY A 547      16.683   0.646 -39.654  1.00 47.16           N  
ATOM   4110  CA  GLY A 547      16.522  -0.755 -39.231  1.00 47.16           C  
ATOM   4111  C   GLY A 547      15.338  -1.038 -38.291  1.00 47.16           C  
ATOM   4112  O   GLY A 547      15.465  -0.932 -37.072  1.00 47.16           O  
ATOM   4113  N   GLY A 548      14.204  -1.499 -38.840  1.00 52.84           N  
ATOM   4114  CA  GLY A 548      12.935  -1.775 -38.133  1.00 52.84           C  
ATOM   4115  C   GLY A 548      12.971  -2.788 -36.970  1.00 52.84           C  
ATOM   4116  O   GLY A 548      12.028  -2.849 -36.185  1.00 52.84           O  
ATOM   4117  N   VAL A 549      14.069  -3.528 -36.780  1.00 52.09           N  
ATOM   4118  CA  VAL A 549      14.246  -4.465 -35.650  1.00 52.09           C  
ATOM   4119  C   VAL A 549      14.547  -3.724 -34.335  1.00 52.09           C  
ATOM   4120  CB  VAL A 549      15.325  -5.521 -35.982  1.00 52.09           C  
ATOM   4121  O   VAL A 549      14.153  -4.179 -33.262  1.00 52.09           O  
ATOM   4122  CG1 VAL A 549      15.400  -6.626 -34.920  1.00 52.09           C  
ATOM   4123  CG2 VAL A 549      15.047  -6.208 -37.330  1.00 52.09           C  
ATOM   4124  N   SER A 550      15.152  -2.529 -34.396  1.00 54.91           N  
ATOM   4125  CA  SER A 550      15.383  -1.685 -33.211  1.00 54.91           C  
ATOM   4126  C   SER A 550      14.081  -1.106 -32.638  1.00 54.91           C  
ATOM   4127  CB  SER A 550      16.353  -0.550 -33.558  1.00 54.91           C  
ATOM   4128  O   SER A 550      14.004  -0.840 -31.439  1.00 54.91           O  
ATOM   4129  OG  SER A 550      16.760   0.118 -32.378  1.00 54.91           O  
ATOM   4130  N   GLY A 551      13.049  -0.933 -33.473  1.00 58.25           N  
ATOM   4131  CA  GLY A 551      11.752  -0.392 -33.060  1.00 58.25           C  
ATOM   4132  C   GLY A 551      10.976  -1.352 -32.160  1.00 58.25           C  
ATOM   4133  O   GLY A 551      10.518  -0.956 -31.092  1.00 58.25           O  
ATOM   4134  N   VAL A 552      10.901  -2.633 -32.538  1.00 59.06           N  
ATOM   4135  CA  VAL A 552      10.186  -3.671 -31.768  1.00 59.06           C  
ATOM   4136  C   VAL A 552      10.840  -3.900 -30.402  1.00 59.06           C  
ATOM   4137  CB  VAL A 552      10.113  -4.985 -32.574  1.00 59.06           C  
ATOM   4138  O   VAL A 552      10.154  -3.993 -29.387  1.00 59.06           O  
ATOM   4139  CG1 VAL A 552       9.352  -6.084 -31.822  1.00 59.06           C  
ATOM   4140  CG2 VAL A 552       9.409  -4.770 -33.921  1.00 59.06           C  
ATOM   4141  N   ILE A 553      12.174  -3.907 -30.350  1.00 57.41           N  
ATOM   4142  CA  ILE A 553      12.937  -4.052 -29.101  1.00 57.41           C  
ATOM   4143  C   ILE A 553      12.717  -2.846 -28.175  1.00 57.41           C  
ATOM   4144  CB  ILE A 553      14.429  -4.256 -29.431  1.00 57.41           C  
ATOM   4145  O   ILE A 553      12.542  -3.020 -26.969  1.00 57.41           O  
ATOM   4146  CG1 ILE A 553      14.638  -5.567 -30.222  1.00 57.41           C  
ATOM   4147  CG2 ILE A 553      15.275  -4.285 -28.150  1.00 57.41           C  
ATOM   4148  CD1 ILE A 553      16.050  -5.705 -30.803  1.00 57.41           C  
ATOM   4149  N   ALA A 554      12.674  -1.632 -28.730  1.00 61.88           N  
ATOM   4150  CA  ALA A 554      12.349  -0.436 -27.962  1.00 61.88           C  
ATOM   4151  C   ALA A 554      10.907  -0.478 -27.428  1.00 61.88           C  
ATOM   4152  CB  ALA A 554      12.611   0.794 -28.836  1.00 61.88           C  
ATOM   4153  O   ALA A 554      10.661  -0.057 -26.304  1.00 61.88           O  
ATOM   4154  N   VAL A 555       9.954  -1.032 -28.182  1.00 63.31           N  
ATOM   4155  CA  VAL A 555       8.567  -1.219 -27.720  1.00 63.31           C  
ATOM   4156  C   VAL A 555       8.478  -2.237 -26.575  1.00 63.31           C  
ATOM   4157  CB  VAL A 555       7.649  -1.589 -28.903  1.00 63.31           C  
ATOM   4158  O   VAL A 555       7.771  -1.983 -25.606  1.00 63.31           O  
ATOM   4159  CG1 VAL A 555       6.234  -1.977 -28.459  1.00 63.31           C  
ATOM   4160  CG2 VAL A 555       7.499  -0.398 -29.861  1.00 63.31           C  
ATOM   4161  N   LEU A 556       9.231  -3.340 -26.620  1.00 63.06           N  
ATOM   4162  CA  LEU A 556       9.266  -4.341 -25.541  1.00 63.06           C  
ATOM   4163  C   LEU A 556       9.911  -3.813 -24.250  1.00 63.06           C  
ATOM   4164  CB  LEU A 556       9.996  -5.593 -26.052  1.00 63.06           C  
ATOM   4165  O   LEU A 556       9.371  -4.029 -23.168  1.00 63.06           O  
ATOM   4166  CG  LEU A 556       9.036  -6.576 -26.750  1.00 63.06           C  
ATOM   4167  CD1 LEU A 556       9.725  -7.233 -27.941  1.00 63.06           C  
ATOM   4168  CD2 LEU A 556       8.581  -7.668 -25.779  1.00 63.06           C  
ATOM   4169  N   ALA A 557      11.021  -3.073 -24.350  1.00 64.12           N  
ATOM   4170  CA  ALA A 557      11.637  -2.425 -23.187  1.00 64.12           C  
ATOM   4171  C   ALA A 557      10.690  -1.393 -22.545  1.00 64.12           C  
ATOM   4172  CB  ALA A 557      12.958  -1.785 -23.628  1.00 64.12           C  
ATOM   4173  O   ALA A 557      10.589  -1.303 -21.322  1.00 64.12           O  
ATOM   4174  N   ARG A 558       9.929  -0.666 -23.375  1.00 67.19           N  
ATOM   4175  CA  ARG A 558       8.858   0.226 -22.912  1.00 67.19           C  
ATOM   4176  C   ARG A 558       7.726  -0.536 -22.235  1.00 67.19           C  
ATOM   4177  CB  ARG A 558       8.308   1.042 -24.086  1.00 67.19           C  
ATOM   4178  O   ARG A 558       7.231  -0.079 -21.211  1.00 67.19           O  
ATOM   4179  CG  ARG A 558       9.300   2.112 -24.534  1.00 67.19           C  
ATOM   4180  CD  ARG A 558       8.760   2.871 -25.748  1.00 67.19           C  
ATOM   4181  NE  ARG A 558       9.846   3.425 -26.580  1.00 67.19           N  
ATOM   4182  NH1 ARG A 558       9.084   2.675 -28.620  1.00 67.19           N  
ATOM   4183  NH2 ARG A 558      10.951   3.886 -28.517  1.00 67.19           N  
ATOM   4184  CZ  ARG A 558       9.955   3.322 -27.894  1.00 67.19           C  
ATOM   4185  N   ALA A 559       7.328  -1.686 -22.776  1.00 70.50           N  
ATOM   4186  CA  ALA A 559       6.245  -2.491 -22.222  1.00 70.50           C  
ATOM   4187  C   ALA A 559       6.568  -2.997 -20.809  1.00 70.50           C  
ATOM   4188  CB  ALA A 559       5.931  -3.641 -23.185  1.00 70.50           C  
ATOM   4189  O   ALA A 559       5.721  -2.890 -19.928  1.00 70.50           O  
ATOM   4190  N   ASP A 560       7.794  -3.466 -20.565  1.00 73.88           N  
ATOM   4191  CA  ASP A 560       8.222  -3.942 -19.244  1.00 73.88           C  
ATOM   4192  C   ASP A 560       8.209  -2.837 -18.179  1.00 73.88           C  
ATOM   4193  CB  ASP A 560       9.632  -4.553 -19.366  1.00 73.88           C  
ATOM   4194  O   ASP A 560       7.758  -3.052 -17.050  1.00 73.88           O  
ATOM   4195  CG  ASP A 560       9.636  -6.076 -19.507  1.00 73.88           C  
ATOM   4196  OD1 ASP A 560       8.558  -6.703 -19.480  1.00 73.88           O  
ATOM   4197  OD2 ASP A 560      10.734  -6.661 -19.392  1.00 73.88           O  
ATOM   4198  N   LEU A 561       8.658  -1.640 -18.554  1.00 73.75           N  
ATOM   4199  CA  LEU A 561       8.646  -0.459 -17.697  1.00 73.75           C  
ATOM   4200  C   LEU A 561       7.216  -0.021 -17.352  1.00 73.75           C  
ATOM   4201  CB  LEU A 561       9.370   0.651 -18.463  1.00 73.75           C  
ATOM   4202  O   LEU A 561       6.896   0.258 -16.196  1.00 73.75           O  
ATOM   4203  CG  LEU A 561       9.808   1.795 -17.541  1.00 73.75           C  
ATOM   4204  CD1 LEU A 561      11.286   1.605 -17.195  1.00 73.75           C  
ATOM   4205  CD2 LEU A 561       9.585   3.121 -18.259  1.00 73.75           C  
ATOM   4206  N   LEU A 562       6.342   0.005 -18.364  1.00 76.56           N  
ATOM   4207  CA  LEU A 562       4.925   0.316 -18.201  1.00 76.56           C  
ATOM   4208  C   LEU A 562       4.233  -0.716 -17.311  1.00 76.56           C  
ATOM   4209  CB  LEU A 562       4.248   0.383 -19.581  1.00 76.56           C  
ATOM   4210  O   LEU A 562       3.437  -0.332 -16.459  1.00 76.56           O  
ATOM   4211  CG  LEU A 562       4.627   1.618 -20.417  1.00 76.56           C  
ATOM   4212  CD1 LEU A 562       4.082   1.453 -21.837  1.00 76.56           C  
ATOM   4213  CD2 LEU A 562       4.063   2.911 -19.827  1.00 76.56           C  
ATOM   4214  N   LEU A 563       4.574  -2.000 -17.453  1.00 82.19           N  
ATOM   4215  CA  LEU A 563       4.031  -3.068 -16.618  1.00 82.19           C  
ATOM   4216  C   LEU A 563       4.406  -2.892 -15.147  1.00 82.19           C  
ATOM   4217  CB  LEU A 563       4.518  -4.441 -17.127  1.00 82.19           C  
ATOM   4218  O   LEU A 563       3.549  -3.033 -14.276  1.00 82.19           O  
ATOM   4219  CG  LEU A 563       3.343  -5.403 -17.319  1.00 82.19           C  
ATOM   4220  CD1 LEU A 563       2.582  -5.035 -18.597  1.00 82.19           C  
ATOM   4221  CD2 LEU A 563       3.856  -6.842 -17.378  1.00 82.19           C  
ATOM   4222  N   ASN A 564       5.672  -2.572 -14.868  1.00 81.31           N  
ATOM   4223  CA  ASN A 564       6.153  -2.377 -13.501  1.00 81.31           C  
ATOM   4224  C   ASN A 564       5.520  -1.130 -12.857  1.00 81.31           C  
ATOM   4225  CB  ASN A 564       7.690  -2.315 -13.522  1.00 81.31           C  
ATOM   4226  O   ASN A 564       5.057  -1.171 -11.718  1.00 81.31           O  
ATOM   4227  CG  ASN A 564       8.285  -2.626 -12.157  1.00 81.31           C  
ATOM   4228  ND2 ASN A 564       9.253  -1.852 -11.715  1.00 81.31           N  
ATOM   4229  OD1 ASN A 564       7.897  -3.587 -11.513  1.00 81.31           O  
ATOM   4230  N   ASN A 565       5.397  -0.041 -13.620  1.00 82.44           N  
ATOM   4231  CA  ASN A 565       4.701   1.160 -13.163  1.00 82.44           C  
ATOM   4232  C   ASN A 565       3.209   0.894 -12.919  1.00 82.44           C  
ATOM   4233  CB  ASN A 565       4.922   2.284 -14.186  1.00 82.44           C  
ATOM   4234  O   ASN A 565       2.686   1.272 -11.873  1.00 82.44           O  
ATOM   4235  CG  ASN A 565       6.333   2.845 -14.146  1.00 82.44           C  
ATOM   4236  ND2 ASN A 565       6.784   3.445 -15.221  1.00 82.44           N  
ATOM   4237  OD1 ASN A 565       7.031   2.803 -13.147  1.00 82.44           O  
ATOM   4238  N   ALA A 566       2.526   0.198 -13.831  1.00 83.12           N  
ATOM   4239  CA  ALA A 566       1.122  -0.173 -13.666  1.00 83.12           C  
ATOM   4240  C   ALA A 566       0.909  -1.046 -12.420  1.00 83.12           C  
ATOM   4241  CB  ALA A 566       0.645  -0.888 -14.935  1.00 83.12           C  
ATOM   4242  O   ALA A 566      -0.045  -0.830 -11.672  1.00 83.12           O  
ATOM   4243  N   LEU A 567       1.826  -1.982 -12.154  1.00 86.25           N  
ATOM   4244  CA  LEU A 567       1.818  -2.802 -10.946  1.00 86.25           C  
ATOM   4245  C   LEU A 567       1.932  -1.947  -9.674  1.00 86.25           C  
ATOM   4246  CB  LEU A 567       2.973  -3.811 -11.040  1.00 86.25           C  
ATOM   4247  O   LEU A 567       1.171  -2.148  -8.724  1.00 86.25           O  
ATOM   4248  CG  LEU A 567       2.968  -4.822  -9.889  1.00 86.25           C  
ATOM   4249  CD1 LEU A 567       1.836  -5.831 -10.068  1.00 86.25           C  
ATOM   4250  CD2 LEU A 567       4.286  -5.580  -9.831  1.00 86.25           C  
ATOM   4251  N   HIS A 568       2.847  -0.976  -9.654  1.00 83.56           N  
ATOM   4252  CA  HIS A 568       3.011  -0.059  -8.526  1.00 83.56           C  
ATOM   4253  C   HIS A 568       1.796   0.837  -8.317  1.00 83.56           C  
ATOM   4254  CB  HIS A 568       4.304   0.747  -8.693  1.00 83.56           C  
ATOM   4255  O   HIS A 568       1.310   0.936  -7.190  1.00 83.56           O  
ATOM   4256  CG  HIS A 568       5.538  -0.086  -8.463  1.00 83.56           C  
ATOM   4257  CD2 HIS A 568       5.584  -1.355  -7.943  1.00 83.56           C  
ATOM   4258  ND1 HIS A 568       6.830   0.262  -8.774  1.00 83.56           N  
ATOM   4259  CE1 HIS A 568       7.609  -0.789  -8.466  1.00 83.56           C  
ATOM   4260  NE2 HIS A 568       6.898  -1.789  -7.936  1.00 83.56           N  
ATOM   4261  N   LEU A 569       1.243   1.412  -9.386  1.00 84.50           N  
ATOM   4262  CA  LEU A 569       0.018   2.208  -9.313  1.00 84.50           C  
ATOM   4263  C   LEU A 569      -1.165   1.373  -8.806  1.00 84.50           C  
ATOM   4264  CB  LEU A 569      -0.303   2.828 -10.685  1.00 84.50           C  
ATOM   4265  O   LEU A 569      -1.903   1.829  -7.933  1.00 84.50           O  
ATOM   4266  CG  LEU A 569       0.321   4.219 -10.900  1.00 84.50           C  
ATOM   4267  CD1 LEU A 569       1.816   4.184 -11.212  1.00 84.50           C  
ATOM   4268  CD2 LEU A 569      -0.381   4.916 -12.064  1.00 84.50           C  
ATOM   4269  N   ALA A 570      -1.321   0.136  -9.286  1.00 85.00           N  
ATOM   4270  CA  ALA A 570      -2.355  -0.776  -8.806  1.00 85.00           C  
ATOM   4271  C   ALA A 570      -2.183  -1.094  -7.310  1.00 85.00           C  
ATOM   4272  CB  ALA A 570      -2.336  -2.045  -9.668  1.00 85.00           C  
ATOM   4273  O   ALA A 570      -3.160  -1.060  -6.558  1.00 85.00           O  
ATOM   4274  N   GLY A 571      -0.943  -1.335  -6.863  1.00 84.44           N  
ATOM   4275  CA  GLY A 571      -0.589  -1.559  -5.457  1.00 84.44           C  
ATOM   4276  C   GLY A 571      -0.880  -0.359  -4.549  1.00 84.44           C  
ATOM   4277  O   GLY A 571      -1.435  -0.507  -3.459  1.00 84.44           O  
ATOM   4278  N   ILE A 572      -0.582   0.856  -5.006  1.00 83.62           N  
ATOM   4279  CA  ILE A 572      -0.937   2.083  -4.280  1.00 83.62           C  
ATOM   4280  C   ILE A 572      -2.458   2.239  -4.241  1.00 83.62           C  
ATOM   4281  CB  ILE A 572      -0.264   3.311  -4.921  1.00 83.62           C  
ATOM   4282  O   ILE A 572      -3.025   2.424  -3.165  1.00 83.62           O  
ATOM   4283  CG1 ILE A 572       1.274   3.216  -4.832  1.00 83.62           C  
ATOM   4284  CG2 ILE A 572      -0.731   4.619  -4.254  1.00 83.62           C  
ATOM   4285  CD1 ILE A 572       1.939   4.187  -5.812  1.00 83.62           C  
ATOM   4286  N   GLY A 573      -3.137   2.091  -5.382  1.00 80.50           N  
ATOM   4287  CA  GLY A 573      -4.589   2.220  -5.490  1.00 80.50           C  
ATOM   4288  C   GLY A 573      -5.340   1.278  -4.545  1.00 80.50           C  
ATOM   4289  O   GLY A 573      -6.268   1.703  -3.854  1.00 80.50           O  
ATOM   4290  N   MET A 574      -4.902   0.019  -4.424  1.00 84.56           N  
ATOM   4291  CA  MET A 574      -5.499  -0.921  -3.464  1.00 84.56           C  
ATOM   4292  C   MET A 574      -5.279  -0.505  -2.001  1.00 84.56           C  
ATOM   4293  CB  MET A 574      -5.034  -2.367  -3.713  1.00 84.56           C  
ATOM   4294  O   MET A 574      -6.186  -0.687  -1.183  1.00 84.56           O  
ATOM   4295  CG  MET A 574      -3.526  -2.564  -3.562  1.00 84.56           C  
ATOM   4296  SD  MET A 574      -2.898  -4.250  -3.754  1.00 84.56           S  
ATOM   4297  CE  MET A 574      -3.225  -4.883  -2.099  1.00 84.56           C  
ATOM   4298  N   ASN A 575      -4.122   0.074  -1.663  1.00 84.25           N  
ATOM   4299  CA  ASN A 575      -3.833   0.549  -0.307  1.00 84.25           C  
ATOM   4300  C   ASN A 575      -4.666   1.795   0.031  1.00 84.25           C  
ATOM   4301  CB  ASN A 575      -2.323   0.807  -0.160  1.00 84.25           C  
ATOM   4302  O   ASN A 575      -5.280   1.860   1.096  1.00 84.25           O  
ATOM   4303  CG  ASN A 575      -1.478  -0.452  -0.237  1.00 84.25           C  
ATOM   4304  ND2 ASN A 575      -0.207  -0.307  -0.528  1.00 84.25           N  
ATOM   4305  OD1 ASN A 575      -1.936  -1.561  -0.003  1.00 84.25           O  
ATOM   4306  N   VAL A 576      -4.768   2.746  -0.900  1.00 81.38           N  
ATOM   4307  CA  VAL A 576      -5.604   3.951  -0.771  1.00 81.38           C  
ATOM   4308  C   VAL A 576      -7.082   3.581  -0.613  1.00 81.38           C  
ATOM   4309  CB  VAL A 576      -5.389   4.872  -1.990  1.00 81.38           C  
ATOM   4310  O   VAL A 576      -7.754   4.069   0.298  1.00 81.38           O  
ATOM   4311  CG1 VAL A 576      -6.399   6.027  -2.029  1.00 81.38           C  
ATOM   4312  CG2 VAL A 576      -3.954   5.426  -2.018  1.00 81.38           C  
ATOM   4313  N   ARG A 577      -7.596   2.657  -1.433  1.00 82.25           N  
ATOM   4314  CA  ARG A 577      -8.982   2.168  -1.328  1.00 82.25           C  
ATOM   4315  C   ARG A 577      -9.267   1.511   0.026  1.00 82.25           C  
ATOM   4316  CB  ARG A 577      -9.267   1.205  -2.487  1.00 82.25           C  
ATOM   4317  O   ARG A 577     -10.332   1.704   0.604  1.00 82.25           O  
ATOM   4318  CG  ARG A 577     -10.731   0.740  -2.478  1.00 82.25           C  
ATOM   4319  CD  ARG A 577     -11.013  -0.197  -3.654  1.00 82.25           C  
ATOM   4320  NE  ARG A 577     -12.398  -0.702  -3.606  1.00 82.25           N  
ATOM   4321  NH1 ARG A 577     -12.226  -2.220  -5.321  1.00 82.25           N  
ATOM   4322  NH2 ARG A 577     -14.176  -1.967  -4.267  1.00 82.25           N  
ATOM   4323  CZ  ARG A 577     -12.924  -1.626  -4.393  1.00 82.25           C  
ATOM   4324  N   ALA A 578      -8.331   0.720   0.545  1.00 81.56           N  
ATOM   4325  CA  ALA A 578      -8.504   0.092   1.852  1.00 81.56           C  
ATOM   4326  C   ALA A 578      -8.510   1.125   2.985  1.00 81.56           C  
ATOM   4327  CB  ALA A 578      -7.405  -0.950   2.032  1.00 81.56           C  
ATOM   4328  O   ALA A 578      -9.346   1.044   3.884  1.00 81.56           O  
ATOM   4329  N   ALA A 579      -7.616   2.111   2.916  1.00 79.44           N  
ATOM   4330  CA  ALA A 579      -7.540   3.181   3.899  1.00 79.44           C  
ATOM   4331  C   ALA A 579      -8.812   4.044   3.906  1.00 79.44           C  
ATOM   4332  CB  ALA A 579      -6.279   3.993   3.609  1.00 79.44           C  
ATOM   4333  O   ALA A 579      -9.406   4.235   4.964  1.00 79.44           O  
ATOM   4334  N   THR A 580      -9.287   4.476   2.734  1.00 78.94           N  
ATOM   4335  CA  THR A 580     -10.532   5.256   2.592  1.00 78.94           C  
ATOM   4336  C   THR A 580     -11.754   4.516   3.137  1.00 78.94           C  
ATOM   4337  CB  THR A 580     -10.798   5.653   1.131  1.00 78.94           C  
ATOM   4338  O   THR A 580     -12.576   5.121   3.823  1.00 78.94           O  
ATOM   4339  CG2 THR A 580      -9.820   6.711   0.628  1.00 78.94           C  
ATOM   4340  OG1 THR A 580     -10.649   4.548   0.280  1.00 78.94           O  
ATOM   4341  N   LEU A 581     -11.856   3.199   2.925  1.00 80.38           N  
ATOM   4342  CA  LEU A 581     -12.967   2.400   3.451  1.00 80.38           C  
ATOM   4343  C   LEU A 581     -12.952   2.309   4.984  1.00 80.38           C  
ATOM   4344  CB  LEU A 581     -12.951   1.025   2.763  1.00 80.38           C  
ATOM   4345  O   LEU A 581     -14.003   2.460   5.611  1.00 80.38           O  
ATOM   4346  CG  LEU A 581     -14.239   0.204   2.981  1.00 80.38           C  
ATOM   4347  CD1 LEU A 581     -14.471  -0.713   1.779  1.00 80.38           C  
ATOM   4348  CD2 LEU A 581     -14.180  -0.697   4.217  1.00 80.38           C  
ATOM   4349  N   ILE A 582     -11.782   2.092   5.600  1.00 79.44           N  
ATOM   4350  CA  ILE A 582     -11.653   2.130   7.069  1.00 79.44           C  
ATOM   4351  C   ILE A 582     -12.061   3.494   7.589  1.00 79.44           C  
ATOM   4352  CB  ILE A 582     -10.216   1.883   7.547  1.00 79.44           C  
ATOM   4353  O   ILE A 582     -12.841   3.581   8.532  1.00 79.44           O  
ATOM   4354  CG1 ILE A 582      -9.682   0.501   7.163  1.00 79.44           C  
ATOM   4355  CG2 ILE A 582     -10.105   2.017   9.085  1.00 79.44           C  
ATOM   4356  CD1 ILE A 582      -8.155   0.580   7.173  1.00 79.44           C  
ATOM   4357  N   THR A 583     -11.529   4.541   6.963  1.00 75.38           N  
ATOM   4358  CA  THR A 583     -11.815   5.918   7.317  1.00 75.38           C  
ATOM   4359  C   THR A 583     -13.318   6.153   7.300  1.00 75.38           C  
ATOM   4360  CB  THR A 583     -11.042   6.845   6.377  1.00 75.38           C  
ATOM   4361  O   THR A 583     -13.846   6.485   8.352  1.00 75.38           O  
ATOM   4362  CG2 THR A 583     -11.400   8.301   6.562  1.00 75.38           C  
ATOM   4363  OG1 THR A 583      -9.668   6.744   6.671  1.00 75.38           O  
ATOM   4364  N   HIS A 584     -14.011   5.854   6.194  1.00 77.12           N  
ATOM   4365  CA  HIS A 584     -15.465   6.003   6.053  1.00 77.12           C  
ATOM   4366  C   HIS A 584     -16.264   5.273   7.154  1.00 77.12           C  
ATOM   4367  CB  HIS A 584     -15.896   5.513   4.672  1.00 77.12           C  
ATOM   4368  O   HIS A 584     -17.226   5.791   7.722  1.00 77.12           O  
ATOM   4369  CG  HIS A 584     -17.376   5.702   4.470  1.00 77.12           C  
ATOM   4370  CD2 HIS A 584     -18.019   6.867   4.141  1.00 77.12           C  
ATOM   4371  ND1 HIS A 584     -18.346   4.748   4.681  1.00 77.12           N  
ATOM   4372  CE1 HIS A 584     -19.543   5.318   4.463  1.00 77.12           C  
ATOM   4373  NE2 HIS A 584     -19.391   6.601   4.127  1.00 77.12           N  
ATOM   4374  N   ARG A 585     -15.862   4.047   7.500  1.00 78.75           N  
ATOM   4375  CA  ARG A 585     -16.533   3.278   8.557  1.00 78.75           C  
ATOM   4376  C   ARG A 585     -16.271   3.859   9.941  1.00 78.75           C  
ATOM   4377  CB  ARG A 585     -16.111   1.807   8.474  1.00 78.75           C  
ATOM   4378  O   ARG A 585     -17.199   3.934  10.739  1.00 78.75           O  
ATOM   4379  CG  ARG A 585     -16.647   1.107   7.215  1.00 78.75           C  
ATOM   4380  CD  ARG A 585     -18.169   0.930   7.254  1.00 78.75           C  
ATOM   4381  NE  ARG A 585     -18.657   0.197   6.070  1.00 78.75           N  
ATOM   4382  NH1 ARG A 585     -20.842  -0.034   6.741  1.00 78.75           N  
ATOM   4383  NH2 ARG A 585     -20.206  -0.861   4.770  1.00 78.75           N  
ATOM   4384  CZ  ARG A 585     -19.894  -0.227   5.866  1.00 78.75           C  
ATOM   4385  N   LEU A 586     -15.048   4.307  10.204  1.00 71.75           N  
ATOM   4386  CA  LEU A 586     -14.690   4.943  11.465  1.00 71.75           C  
ATOM   4387  C   LEU A 586     -15.462   6.253  11.674  1.00 71.75           C  
ATOM   4388  CB  LEU A 586     -13.166   5.149  11.497  1.00 71.75           C  
ATOM   4389  O   LEU A 586     -15.896   6.511  12.789  1.00 71.75           O  
ATOM   4390  CG  LEU A 586     -12.629   5.543  12.883  1.00 71.75           C  
ATOM   4391  CD1 LEU A 586     -12.734   4.387  13.878  1.00 71.75           C  
ATOM   4392  CD2 LEU A 586     -11.154   5.928  12.771  1.00 71.75           C  
ATOM   4393  N   GLN A 587     -15.712   7.027  10.610  1.00 74.75           N  
ATOM   4394  CA  GLN A 587     -16.561   8.231  10.680  1.00 74.75           C  
ATOM   4395  C   GLN A 587     -17.944   7.894  11.218  1.00 74.75           C  
ATOM   4396  CB  GLN A 587     -16.799   8.894   9.309  1.00 74.75           C  
ATOM   4397  O   GLN A 587     -18.441   8.537  12.134  1.00 74.75           O  
ATOM   4398  CG  GLN A 587     -15.672   8.732   8.296  1.00 74.75           C  
ATOM   4399  CD  GLN A 587     -15.715   9.623   7.058  1.00 74.75           C  
ATOM   4400  NE2 GLN A 587     -14.616  10.105   6.523  1.00 74.75           N  
ATOM   4401  OE1 GLN A 587     -16.744   9.819   6.454  1.00 74.75           O  
ATOM   4402  N   ARG A 588     -18.549   6.848  10.651  1.00 75.56           N  
ATOM   4403  CA  ARG A 588     -19.894   6.418  11.017  1.00 75.56           C  
ATOM   4404  C   ARG A 588     -19.951   5.926  12.461  1.00 75.56           C  
ATOM   4405  CB  ARG A 588     -20.350   5.363  10.006  1.00 75.56           C  
ATOM   4406  O   ARG A 588     -20.919   6.211  13.152  1.00 75.56           O  
ATOM   4407  CG  ARG A 588     -21.843   5.067  10.160  1.00 75.56           C  
ATOM   4408  CD  ARG A 588     -22.299   4.118   9.053  1.00 75.56           C  
ATOM   4409  NE  ARG A 588     -23.735   3.821   9.179  1.00 75.56           N  
ATOM   4410  NH1 ARG A 588     -24.034   2.777   7.155  1.00 75.56           N  
ATOM   4411  NH2 ARG A 588     -25.767   3.015   8.540  1.00 75.56           N  
ATOM   4412  CZ  ARG A 588     -24.502   3.204   8.297  1.00 75.56           C  
ATOM   4413  N   VAL A 589     -18.909   5.224  12.911  1.00 71.75           N  
ATOM   4414  CA  VAL A 589     -18.763   4.788  14.308  1.00 71.75           C  
ATOM   4415  C   VAL A 589     -18.716   6.003  15.232  1.00 71.75           C  
ATOM   4416  CB  VAL A 589     -17.495   3.926  14.484  1.00 71.75           C  
ATOM   4417  O   VAL A 589     -19.492   6.079  16.175  1.00 71.75           O  
ATOM   4418  CG1 VAL A 589     -17.236   3.539  15.939  1.00 71.75           C  
ATOM   4419  CG2 VAL A 589     -17.528   2.622  13.680  1.00 71.75           C  
ATOM   4420  N   VAL A 590     -17.850   6.977  14.944  1.00 68.69           N  
ATOM   4421  CA  VAL A 590     -17.703   8.173  15.786  1.00 68.69           C  
ATOM   4422  C   VAL A 590     -18.967   9.035  15.780  1.00 68.69           C  
ATOM   4423  CB  VAL A 590     -16.462   8.986  15.385  1.00 68.69           C  
ATOM   4424  O   VAL A 590     -19.347   9.541  16.828  1.00 68.69           O  
ATOM   4425  CG1 VAL A 590     -16.352  10.266  16.219  1.00 68.69           C  
ATOM   4426  CG2 VAL A 590     -15.181   8.173  15.635  1.00 68.69           C  
ATOM   4427  N   GLY A 591     -19.658   9.153  14.643  1.00 71.69           N  
ATOM   4428  CA  GLY A 591     -20.953   9.832  14.573  1.00 71.69           C  
ATOM   4429  C   GLY A 591     -21.994   9.191  15.493  1.00 71.69           C  
ATOM   4430  O   GLY A 591     -22.682   9.901  16.216  1.00 71.69           O  
ATOM   4431  N   HIS A 592     -22.040   7.856  15.542  1.00 71.81           N  
ATOM   4432  CA  HIS A 592     -22.909   7.128  16.469  1.00 71.81           C  
ATOM   4433  C   HIS A 592     -22.539   7.388  17.932  1.00 71.81           C  
ATOM   4434  CB  HIS A 592     -22.822   5.631  16.169  1.00 71.81           C  
ATOM   4435  O   HIS A 592     -23.415   7.658  18.744  1.00 71.81           O  
ATOM   4436  CG  HIS A 592     -23.957   4.838  16.755  1.00 71.81           C  
ATOM   4437  CD2 HIS A 592     -25.031   4.388  16.043  1.00 71.81           C  
ATOM   4438  ND1 HIS A 592     -24.105   4.372  18.048  1.00 71.81           N  
ATOM   4439  CE1 HIS A 592     -25.236   3.642  18.091  1.00 71.81           C  
ATOM   4440  NE2 HIS A 592     -25.800   3.580  16.871  1.00 71.81           N  
ATOM   4441  N   PHE A 593     -21.242   7.377  18.262  1.00 66.56           N  
ATOM   4442  CA  PHE A 593     -20.776   7.722  19.610  1.00 66.56           C  
ATOM   4443  C   PHE A 593     -21.158   9.141  20.005  1.00 66.56           C  
ATOM   4444  CB  PHE A 593     -19.254   7.559  19.717  1.00 66.56           C  
ATOM   4445  O   PHE A 593     -21.563   9.370  21.138  1.00 66.56           O  
ATOM   4446  CG  PHE A 593     -18.870   6.137  20.020  1.00 66.56           C  
ATOM   4447  CD1 PHE A 593     -19.149   5.622  21.296  1.00 66.56           C  
ATOM   4448  CD2 PHE A 593     -18.321   5.309  19.027  1.00 66.56           C  
ATOM   4449  CE1 PHE A 593     -18.943   4.265  21.561  1.00 66.56           C  
ATOM   4450  CE2 PHE A 593     -18.150   3.940  19.283  1.00 66.56           C  
ATOM   4451  CZ  PHE A 593     -18.497   3.421  20.540  1.00 66.56           C  
ATOM   4452  N   SER A 594     -21.053  10.087  19.074  1.00 68.81           N  
ATOM   4453  CA  SER A 594     -21.461  11.465  19.317  1.00 68.81           C  
ATOM   4454  C   SER A 594     -22.963  11.570  19.583  1.00 68.81           C  
ATOM   4455  CB  SER A 594     -21.083  12.331  18.118  1.00 68.81           C  
ATOM   4456  O   SER A 594     -23.359  12.327  20.460  1.00 68.81           O  
ATOM   4457  OG  SER A 594     -21.221  13.697  18.440  1.00 68.81           O  
ATOM   4458  N   GLN A 595     -23.788  10.812  18.852  1.00 73.06           N  
ATOM   4459  CA  GLN A 595     -25.242  10.785  19.037  1.00 73.06           C  
ATOM   4460  C   GLN A 595     -25.641  10.138  20.366  1.00 73.06           C  
ATOM   4461  CB  GLN A 595     -25.902  10.049  17.862  1.00 73.06           C  
ATOM   4462  O   GLN A 595     -26.390  10.745  21.124  1.00 73.06           O  
ATOM   4463  CG  GLN A 595     -25.900  10.897  16.584  1.00 73.06           C  
ATOM   4464  CD  GLN A 595     -26.424  10.147  15.362  1.00 73.06           C  
ATOM   4465  NE2 GLN A 595     -26.736  10.849  14.295  1.00 73.06           N  
ATOM   4466  OE1 GLN A 595     -26.537   8.934  15.302  1.00 73.06           O  
ATOM   4467  N   GLN A 596     -25.095   8.960  20.688  1.00 68.12           N  
ATOM   4468  CA  GLN A 596     -25.345   8.299  21.974  1.00 68.12           C  
ATOM   4469  C   GLN A 596     -24.867   9.165  23.143  1.00 68.12           C  
ATOM   4470  CB  GLN A 596     -24.658   6.924  22.010  1.00 68.12           C  
ATOM   4471  O   GLN A 596     -25.570   9.314  24.134  1.00 68.12           O  
ATOM   4472  CG  GLN A 596     -25.466   5.830  21.289  1.00 68.12           C  
ATOM   4473  CD  GLN A 596     -24.761   4.474  21.333  1.00 68.12           C  
ATOM   4474  NE2 GLN A 596     -25.464   3.368  21.440  1.00 68.12           N  
ATOM   4475  OE1 GLN A 596     -23.547   4.390  21.173  1.00 68.12           O  
ATOM   4476  N   HIS A 597     -23.702   9.809  23.024  1.00 62.19           N  
ATOM   4477  CA  HIS A 597     -23.220  10.707  24.070  1.00 62.19           C  
ATOM   4478  C   HIS A 597     -24.124  11.931  24.263  1.00 62.19           C  
ATOM   4479  CB  HIS A 597     -21.779  11.131  23.772  1.00 62.19           C  
ATOM   4480  O   HIS A 597     -24.358  12.332  25.402  1.00 62.19           O  
ATOM   4481  CG  HIS A 597     -21.137  11.808  24.952  1.00 62.19           C  
ATOM   4482  CD2 HIS A 597     -20.523  13.032  24.986  1.00 62.19           C  
ATOM   4483  ND1 HIS A 597     -21.081  11.289  26.223  1.00 62.19           N  
ATOM   4484  CE1 HIS A 597     -20.446  12.175  27.001  1.00 62.19           C  
ATOM   4485  NE2 HIS A 597     -20.053  13.240  26.289  1.00 62.19           N  
ATOM   4486  N   ALA A 598     -24.655  12.499  23.175  1.00 63.97           N  
ATOM   4487  CA  ALA A 598     -25.634  13.578  23.254  1.00 63.97           C  
ATOM   4488  C   ALA A 598     -26.916  13.116  23.966  1.00 63.97           C  
ATOM   4489  CB  ALA A 598     -25.907  14.120  21.845  1.00 63.97           C  
ATOM   4490  O   ALA A 598     -27.360  13.799  24.881  1.00 63.97           O  
ATOM   4491  N   ALA A 599     -27.445  11.933  23.634  1.00 62.28           N  
ATOM   4492  CA  ALA A 599     -28.626  11.367  24.291  1.00 62.28           C  
ATOM   4493  C   ALA A 599     -28.415  11.146  25.802  1.00 62.28           C  
ATOM   4494  CB  ALA A 599     -29.012  10.070  23.570  1.00 62.28           C  
ATOM   4495  O   ALA A 599     -29.229  11.599  26.600  1.00 62.28           O  
ATOM   4496  N   TYR A 600     -27.282  10.563  26.216  1.00 57.78           N  
ATOM   4497  CA  TYR A 600     -26.958  10.402  27.643  1.00 57.78           C  
ATOM   4498  C   TYR A 600     -26.781  11.731  28.381  1.00 57.78           C  
ATOM   4499  CB  TYR A 600     -25.669   9.585  27.808  1.00 57.78           C  
ATOM   4500  O   TYR A 600     -26.994  11.796  29.585  1.00 57.78           O  
ATOM   4501  CG  TYR A 600     -25.795   8.116  27.465  1.00 57.78           C  
ATOM   4502  CD1 TYR A 600     -26.737   7.313  28.141  1.00 57.78           C  
ATOM   4503  CD2 TYR A 600     -24.958   7.543  26.489  1.00 57.78           C  
ATOM   4504  CE1 TYR A 600     -26.868   5.949  27.816  1.00 57.78           C  
ATOM   4505  CE2 TYR A 600     -25.082   6.178  26.169  1.00 57.78           C  
ATOM   4506  OH  TYR A 600     -26.132   4.068  26.496  1.00 57.78           O  
ATOM   4507  CZ  TYR A 600     -26.042   5.381  26.824  1.00 57.78           C  
ATOM   4508  N   THR A 601     -26.360  12.785  27.680  1.00 59.56           N  
ATOM   4509  CA  THR A 601     -26.217  14.116  28.287  1.00 59.56           C  
ATOM   4510  C   THR A 601     -27.581  14.764  28.530  1.00 59.56           C  
ATOM   4511  CB  THR A 601     -25.327  15.020  27.422  1.00 59.56           C  
ATOM   4512  O   THR A 601     -27.742  15.467  29.523  1.00 59.56           O  
ATOM   4513  CG2 THR A 601     -25.015  16.356  28.095  1.00 59.56           C  
ATOM   4514  OG1 THR A 601     -24.080  14.393  27.179  1.00 59.56           O  
ATOM   4515  N   MET A 602     -28.560  14.507  27.657  1.00 59.53           N  
ATOM   4516  CA  MET A 602     -29.932  14.986  27.847  1.00 59.53           C  
ATOM   4517  C   MET A 602     -30.641  14.227  28.978  1.00 59.53           C  
ATOM   4518  CB  MET A 602     -30.728  14.895  26.538  1.00 59.53           C  
ATOM   4519  O   MET A 602     -31.214  14.865  29.846  1.00 59.53           O  
ATOM   4520  CG  MET A 602     -30.149  15.722  25.381  1.00 59.53           C  
ATOM   4521  SD  MET A 602     -30.002  17.511  25.656  1.00 59.53           S  
ATOM   4522  CE  MET A 602     -30.746  18.123  24.122  1.00 59.53           C  
ATOM   4523  N   LEU A 603     -30.517  12.894  29.040  1.00 57.88           N  
ATOM   4524  CA  LEU A 603     -31.166  12.083  30.086  1.00 57.88           C  
ATOM   4525  C   LEU A 603     -30.651  12.390  31.507  1.00 57.88           C  
ATOM   4526  CB  LEU A 603     -30.993  10.588  29.756  1.00 57.88           C  
ATOM   4527  O   LEU A 603     -31.439  12.454  32.438  1.00 57.88           O  
ATOM   4528  CG  LEU A 603     -31.775  10.105  28.519  1.00 57.88           C  
ATOM   4529  CD1 LEU A 603     -31.330   8.685  28.158  1.00 57.88           C  
ATOM   4530  CD2 LEU A 603     -33.286  10.093  28.748  1.00 57.88           C  
ATOM   4531  N   ASP A 604     -29.350  12.662  31.678  1.00 54.59           N  
ATOM   4532  CA  ASP A 604     -28.758  13.078  32.972  1.00 54.59           C  
ATOM   4533  C   ASP A 604     -29.188  14.503  33.397  1.00 54.59           C  
ATOM   4534  CB  ASP A 604     -27.220  12.954  32.847  1.00 54.59           C  
ATOM   4535  O   ASP A 604     -28.813  14.963  34.474  1.00 54.59           O  
ATOM   4536  CG  ASP A 604     -26.382  12.936  34.146  1.00 54.59           C  
ATOM   4537  OD1 ASP A 604     -26.649  12.100  35.039  1.00 54.59           O  
ATOM   4538  OD2 ASP A 604     -25.291  13.575  34.152  1.00 54.59           O  
ATOM   4539  N   SER A 605     -29.924  15.229  32.541  1.00 53.00           N  
ATOM   4540  CA  SER A 605     -30.450  16.571  32.833  1.00 53.00           C  
ATOM   4541  C   SER A 605     -31.904  16.557  33.325  1.00 53.00           C  
ATOM   4542  CB  SER A 605     -30.326  17.493  31.611  1.00 53.00           C  
ATOM   4543  O   SER A 605     -32.268  17.480  34.047  1.00 53.00           O  
ATOM   4544  OG  SER A 605     -28.982  17.569  31.142  1.00 53.00           O  
ATOM   4545  N   ASP A 606     -32.693  15.529  32.984  1.00 50.81           N  
ATOM   4546  CA  ASP A 606     -34.137  15.463  33.280  1.00 50.81           C  
ATOM   4547  C   ASP A 606     -34.457  14.804  34.645  1.00 50.81           C  
ATOM   4548  CB  ASP A 606     -34.870  14.753  32.119  1.00 50.81           C  
ATOM   4549  O   ASP A 606     -35.515  15.053  35.217  1.00 50.81           O  
ATOM   4550  CG  ASP A 606     -34.951  15.561  30.808  1.00 50.81           C  
ATOM   4551  OD1 ASP A 606     -34.859  16.809  30.846  1.00 50.81           O  
ATOM   4552  OD2 ASP A 606     -35.101  14.922  29.737  1.00 50.81           O  
ATOM   4553  N   ASP A 607     -33.530  14.035  35.231  1.00 53.41           N  
ATOM   4554  CA  ASP A 607     -33.713  13.342  36.527  1.00 53.41           C  
ATOM   4555  C   ASP A 607     -33.691  14.274  37.769  1.00 53.41           C  
ATOM   4556  CB  ASP A 607     -32.646  12.230  36.670  1.00 53.41           C  
ATOM   4557  O   ASP A 607     -33.745  13.809  38.910  1.00 53.41           O  
ATOM   4558  CG  ASP A 607     -32.981  10.884  36.009  1.00 53.41           C  
ATOM   4559  OD1 ASP A 607     -34.173  10.594  35.773  1.00 53.41           O  
ATOM   4560  OD2 ASP A 607     -32.020  10.093  35.836  1.00 53.41           O  
ATOM   4561  N   ASP A 608     -33.573  15.594  37.592  1.00 53.25           N  
ATOM   4562  CA  ASP A 608     -33.457  16.563  38.695  1.00 53.25           C  
ATOM   4563  C   ASP A 608     -34.682  17.483  38.873  1.00 53.25           C  
ATOM   4564  CB  ASP A 608     -32.153  17.366  38.540  1.00 53.25           C  
ATOM   4565  O   ASP A 608     -34.680  18.286  39.813  1.00 53.25           O  
ATOM   4566  CG  ASP A 608     -30.912  16.699  39.151  1.00 53.25           C  
ATOM   4567  OD1 ASP A 608     -30.593  16.938  40.347  1.00 53.25           O  
ATOM   4568  OD2 ASP A 608     -29.989  16.334  38.391  1.00 53.25           O  
ATOM   4569  N   ASP A 609     -35.715  17.364  38.031  1.00 51.62           N  
ATOM   4570  CA  ASP A 609     -36.898  18.241  38.080  1.00 51.62           C  
ATOM   4571  C   ASP A 609     -38.119  17.635  38.813  1.00 51.62           C  
ATOM   4572  CB  ASP A 609     -37.212  18.791  36.673  1.00 51.62           C  
ATOM   4573  O   ASP A 609     -39.116  18.331  39.002  1.00 51.62           O  
ATOM   4574  CG  ASP A 609     -36.233  19.887  36.201  1.00 51.62           C  
ATOM   4575  OD1 ASP A 609     -35.645  20.604  37.052  1.00 51.62           O  
ATOM   4576  OD2 ASP A 609     -36.117  20.080  34.970  1.00 51.62           O  
ATOM   4577  N   ASP A 610     -38.027  16.400  39.328  1.00 48.66           N  
ATOM   4578  CA  ASP A 610     -39.092  15.742  40.112  1.00 48.66           C  
ATOM   4579  C   ASP A 610     -38.856  15.851  41.635  1.00 48.66           C  
ATOM   4580  CB  ASP A 610     -39.316  14.303  39.607  1.00 48.66           C  
ATOM   4581  O   ASP A 610     -38.602  14.880  42.344  1.00 48.66           O  
ATOM   4582  CG  ASP A 610     -40.709  13.758  39.958  1.00 48.66           C  
ATOM   4583  OD1 ASP A 610     -41.674  14.555  39.893  1.00 48.66           O  
ATOM   4584  OD2 ASP A 610     -40.808  12.538  40.226  1.00 48.66           O  
ATOM   4585  N   ASP A 611     -38.874  17.081  42.153  1.00 54.00           N  
ATOM   4586  CA  ASP A 611     -39.026  17.351  43.593  1.00 54.00           C  
ATOM   4587  C   ASP A 611     -40.081  18.450  43.755  1.00 54.00           C  
ATOM   4588  CB  ASP A 611     -37.666  17.658  44.254  1.00 54.00           C  
ATOM   4589  O   ASP A 611     -39.776  19.611  44.059  1.00 54.00           O  
ATOM   4590  CG  ASP A 611     -37.662  17.667  45.798  1.00 54.00           C  
ATOM   4591  OD1 ASP A 611     -38.462  16.958  46.434  1.00 54.00           O  
ATOM   4592  OD2 ASP A 611     -36.756  18.342  46.365  1.00 54.00           O  
ATOM   4593  N   GLY A 612     -41.325  18.080  43.437  1.00 55.75           N  
ATOM   4594  CA  GLY A 612     -42.517  18.905  43.573  1.00 55.75           C  
ATOM   4595  C   GLY A 612     -43.660  18.152  44.258  1.00 55.75           C  
ATOM   4596  O   GLY A 612     -44.357  17.397  43.594  1.00 55.75           O  
ATOM   4597  N   GLY A 613     -43.868  18.455  45.548  1.00 56.47           N  
ATOM   4598  CA  GLY A 613     -45.050  18.109  46.362  1.00 56.47           C  
ATOM   4599  C   GLY A 613     -44.972  16.704  46.967  1.00 56.47           C  
ATOM   4600  O   GLY A 613     -44.720  15.751  46.255  1.00 56.47           O  
ATOM   4601  N   ASP A 614     -45.089  16.474  48.274  1.00 50.44           N  
ATOM   4602  CA  ASP A 614     -46.043  17.079  49.198  1.00 50.44           C  
ATOM   4603  C   ASP A 614     -45.489  17.085  50.632  1.00 50.44           C  
ATOM   4604  CB  ASP A 614     -47.322  16.218  49.177  1.00 50.44           C  
ATOM   4605  O   ASP A 614     -44.977  16.075  51.108  1.00 50.44           O  
ATOM   4606  CG  ASP A 614     -47.949  16.126  47.783  1.00 50.44           C  
ATOM   4607  OD1 ASP A 614     -48.027  17.198  47.136  1.00 50.44           O  
ATOM   4608  OD2 ASP A 614     -48.349  15.006  47.396  1.00 50.44           O  
ATOM   4609  N   ASP A 615     -45.618  18.214  51.331  1.00 48.91           N  
ATOM   4610  CA  ASP A 615     -45.869  18.213  52.777  1.00 48.91           C  
ATOM   4611  C   ASP A 615     -46.443  19.585  53.169  1.00 48.91           C  
ATOM   4612  CB  ASP A 615     -44.640  17.787  53.624  1.00 48.91           C  
ATOM   4613  O   ASP A 615     -45.747  20.525  53.569  1.00 48.91           O  
ATOM   4614  CG  ASP A 615     -44.829  16.444  54.362  1.00 48.91           C  
ATOM   4615  OD1 ASP A 615     -45.986  16.096  54.695  1.00 48.91           O  
ATOM   4616  OD2 ASP A 615     -43.790  15.816  54.687  1.00 48.91           O  
ATOM   4617  N   GLU A 616     -47.760  19.723  52.997  1.00 58.12           N  
ATOM   4618  CA  GLU A 616     -48.526  20.692  53.770  1.00 58.12           C  
ATOM   4619  C   GLU A 616     -48.630  20.184  55.215  1.00 58.12           C  
ATOM   4620  CB  GLU A 616     -49.937  20.930  53.192  1.00 58.12           C  
ATOM   4621  O   GLU A 616     -49.420  19.297  55.525  1.00 58.12           O  
ATOM   4622  CG  GLU A 616     -49.976  21.901  52.002  1.00 58.12           C  
ATOM   4623  CD  GLU A 616     -51.396  22.444  51.741  1.00 58.12           C  
ATOM   4624  OE1 GLU A 616     -51.499  23.648  51.402  1.00 58.12           O  
ATOM   4625  OE2 GLU A 616     -52.376  21.687  51.924  1.00 58.12           O  
ATOM   4626  N   GLY A 617     -47.878  20.812  56.121  1.00 52.78           N  
ATOM   4627  CA  GLY A 617     -48.275  20.915  57.526  1.00 52.78           C  
ATOM   4628  C   GLY A 617     -47.279  20.377  58.550  1.00 52.78           C  
ATOM   4629  O   GLY A 617     -47.256  19.194  58.863  1.00 52.78           O  
ATOM   4630  N   GLY A 618     -46.555  21.288  59.205  1.00 48.81           N  
ATOM   4631  CA  GLY A 618     -45.890  20.978  60.473  1.00 48.81           C  
ATOM   4632  C   GLY A 618     -44.734  21.908  60.798  1.00 48.81           C  
ATOM   4633  O   GLY A 618     -43.579  21.573  60.574  1.00 48.81           O  
ATOM   4634  N   GLY A 619     -45.030  23.094  61.331  1.00 58.31           N  
ATOM   4635  CA  GLY A 619     -44.000  24.021  61.790  1.00 58.31           C  
ATOM   4636  C   GLY A 619     -43.158  23.442  62.930  1.00 58.31           C  
ATOM   4637  O   GLY A 619     -43.704  23.002  63.939  1.00 58.31           O  
ATOM   4638  N   GLY A 620     -41.830  23.526  62.802  1.00 56.31           N  
ATOM   4639  CA  GLY A 620     -40.925  23.390  63.943  1.00 56.31           C  
ATOM   4640  C   GLY A 620     -39.518  22.884  63.625  1.00 56.31           C  
ATOM   4641  O   GLY A 620     -39.230  21.726  63.879  1.00 56.31           O  
ATOM   4642  N   GLY A 621     -38.626  23.786  63.195  1.00 58.94           N  
ATOM   4643  CA  GLY A 621     -37.166  23.645  63.342  1.00 58.94           C  
ATOM   4644  C   GLY A 621     -36.449  22.744  62.329  1.00 58.94           C  
ATOM   4645  O   GLY A 621     -35.997  21.669  62.700  1.00 58.94           O  
ATOM   4646  N   ASP A 622     -36.265  23.218  61.090  1.00 55.72           N  
ATOM   4647  CA  ASP A 622     -35.705  22.422  59.976  1.00 55.72           C  
ATOM   4648  C   ASP A 622     -34.585  23.125  59.169  1.00 55.72           C  
ATOM   4649  CB  ASP A 622     -36.862  21.917  59.084  1.00 55.72           C  
ATOM   4650  O   ASP A 622     -34.273  22.764  58.029  1.00 55.72           O  
ATOM   4651  CG  ASP A 622     -37.176  20.424  59.242  1.00 55.72           C  
ATOM   4652  OD1 ASP A 622     -36.322  19.670  59.763  1.00 55.72           O  
ATOM   4653  OD2 ASP A 622     -38.245  20.032  58.733  1.00 55.72           O  
ATOM   4654  N   ASP A 623     -33.920  24.121  59.761  1.00 59.16           N  
ATOM   4655  CA  ASP A 623     -32.904  24.934  59.072  1.00 59.16           C  
ATOM   4656  C   ASP A 623     -31.694  24.098  58.594  1.00 59.16           C  
ATOM   4657  CB  ASP A 623     -32.434  26.070  59.999  1.00 59.16           C  
ATOM   4658  O   ASP A 623     -31.104  24.370  57.543  1.00 59.16           O  
ATOM   4659  CG  ASP A 623     -33.564  26.952  60.549  1.00 59.16           C  
ATOM   4660  OD1 ASP A 623     -34.618  27.059  59.886  1.00 59.16           O  
ATOM   4661  OD2 ASP A 623     -33.353  27.527  61.639  1.00 59.16           O  
ATOM   4662  N   ASP A 624     -31.347  23.033  59.325  1.00 62.09           N  
ATOM   4663  CA  ASP A 624     -30.240  22.130  58.986  1.00 62.09           C  
ATOM   4664  C   ASP A 624     -30.587  21.151  57.852  1.00 62.09           C  
ATOM   4665  CB  ASP A 624     -29.794  21.363  60.243  1.00 62.09           C  
ATOM   4666  O   ASP A 624     -29.715  20.792  57.045  1.00 62.09           O  
ATOM   4667  CG  ASP A 624     -28.913  22.196  61.184  1.00 62.09           C  
ATOM   4668  OD1 ASP A 624     -28.136  23.035  60.668  1.00 62.09           O  
ATOM   4669  OD2 ASP A 624     -28.941  21.909  62.400  1.00 62.09           O  
ATOM   4670  N   VAL A 625     -31.856  20.744  57.740  1.00 59.53           N  
ATOM   4671  CA  VAL A 625     -32.341  19.827  56.696  1.00 59.53           C  
ATOM   4672  C   VAL A 625     -32.476  20.573  55.370  1.00 59.53           C  
ATOM   4673  CB  VAL A 625     -33.666  19.155  57.113  1.00 59.53           C  
ATOM   4674  O   VAL A 625     -31.959  20.111  54.346  1.00 59.53           O  
ATOM   4675  CG1 VAL A 625     -34.144  18.165  56.040  1.00 59.53           C  
ATOM   4676  CG2 VAL A 625     -33.491  18.375  58.423  1.00 59.53           C  
ATOM   4677  N   GLU A 626     -33.051  21.777  55.395  1.00 62.06           N  
ATOM   4678  CA  GLU A 626     -33.162  22.665  54.233  1.00 62.06           C  
ATOM   4679  C   GLU A 626     -31.776  23.097  53.721  1.00 62.06           C  
ATOM   4680  CB  GLU A 626     -34.035  23.869  54.633  1.00 62.06           C  
ATOM   4681  O   GLU A 626     -31.485  23.046  52.520  1.00 62.06           O  
ATOM   4682  CG  GLU A 626     -34.253  24.917  53.529  1.00 62.06           C  
ATOM   4683  CD  GLU A 626     -34.893  24.382  52.241  1.00 62.06           C  
ATOM   4684  OE1 GLU A 626     -34.647  25.051  51.198  1.00 62.06           O  
ATOM   4685  OE2 GLU A 626     -35.508  23.295  52.282  1.00 62.06           O  
ATOM   4686  N   ASN A 627     -30.845  23.435  54.622  1.00 62.97           N  
ATOM   4687  CA  ASN A 627     -29.477  23.781  54.235  1.00 62.97           C  
ATOM   4688  C   ASN A 627     -28.712  22.574  53.658  1.00 62.97           C  
ATOM   4689  CB  ASN A 627     -28.771  24.404  55.443  1.00 62.97           C  
ATOM   4690  O   ASN A 627     -27.954  22.725  52.696  1.00 62.97           O  
ATOM   4691  CG  ASN A 627     -27.453  25.072  55.104  1.00 62.97           C  
ATOM   4692  ND2 ASN A 627     -26.557  25.128  56.060  1.00 62.97           N  
ATOM   4693  OD1 ASN A 627     -27.211  25.569  54.009  1.00 62.97           O  
ATOM   4694  N   SER A 628     -28.945  21.363  54.176  1.00 62.97           N  
ATOM   4695  CA  SER A 628     -28.369  20.117  53.649  1.00 62.97           C  
ATOM   4696  C   SER A 628     -28.920  19.754  52.265  1.00 62.97           C  
ATOM   4697  CB  SER A 628     -28.601  18.967  54.631  1.00 62.97           C  
ATOM   4698  O   SER A 628     -28.139  19.382  51.380  1.00 62.97           O  
ATOM   4699  OG  SER A 628     -27.882  19.224  55.817  1.00 62.97           O  
ATOM   4700  N   ARG A 629     -30.229  19.938  52.032  1.00 61.94           N  
ATOM   4701  CA  ARG A 629     -30.872  19.806  50.711  1.00 61.94           C  
ATOM   4702  C   ARG A 629     -30.314  20.829  49.722  1.00 61.94           C  
ATOM   4703  CB  ARG A 629     -32.401  19.953  50.844  1.00 61.94           C  
ATOM   4704  O   ARG A 629     -29.862  20.452  48.639  1.00 61.94           O  
ATOM   4705  CG  ARG A 629     -33.093  18.701  51.416  1.00 61.94           C  
ATOM   4706  CD  ARG A 629     -34.607  18.941  51.524  1.00 61.94           C  
ATOM   4707  NE  ARG A 629     -35.345  17.748  51.994  1.00 61.94           N  
ATOM   4708  NH1 ARG A 629     -36.960  18.846  53.227  1.00 61.94           N  
ATOM   4709  NH2 ARG A 629     -37.041  16.637  53.051  1.00 61.94           N  
ATOM   4710  CZ  ARG A 629     -36.435  17.752  52.753  1.00 61.94           C  
ATOM   4711  N   ARG A 630     -30.193  22.100  50.121  1.00 61.53           N  
ATOM   4712  CA  ARG A 630     -29.559  23.157  49.309  1.00 61.53           C  
ATOM   4713  C   ARG A 630     -28.089  22.872  49.010  1.00 61.53           C  
ATOM   4714  CB  ARG A 630     -29.711  24.513  50.011  1.00 61.53           C  
ATOM   4715  O   ARG A 630     -27.632  23.125  47.895  1.00 61.53           O  
ATOM   4716  CG  ARG A 630     -31.132  25.072  49.879  1.00 61.53           C  
ATOM   4717  CD  ARG A 630     -31.250  26.393  50.642  1.00 61.53           C  
ATOM   4718  NE  ARG A 630     -32.579  26.982  50.442  1.00 61.53           N  
ATOM   4719  NH1 ARG A 630     -32.003  29.213  50.420  1.00 61.53           N  
ATOM   4720  NH2 ARG A 630     -34.101  28.582  49.966  1.00 61.53           N  
ATOM   4721  CZ  ARG A 630     -32.882  28.255  50.269  1.00 61.53           C  
ATOM   4722  N   ARG A 631     -27.323  22.327  49.961  1.00 61.62           N  
ATOM   4723  CA  ARG A 631     -25.928  21.900  49.740  1.00 61.62           C  
ATOM   4724  C   ARG A 631     -25.845  20.732  48.761  1.00 61.62           C  
ATOM   4725  CB  ARG A 631     -25.245  21.545  51.074  1.00 61.62           C  
ATOM   4726  O   ARG A 631     -24.978  20.750  47.889  1.00 61.62           O  
ATOM   4727  CG  ARG A 631     -24.044  22.454  51.362  1.00 61.62           C  
ATOM   4728  CD  ARG A 631     -23.428  22.078  52.715  1.00 61.62           C  
ATOM   4729  NE  ARG A 631     -22.063  22.621  52.871  1.00 61.62           N  
ATOM   4730  NH1 ARG A 631     -21.514  21.421  54.751  1.00 61.62           N  
ATOM   4731  NH2 ARG A 631     -19.996  22.769  53.825  1.00 61.62           N  
ATOM   4732  CZ  ARG A 631     -21.200  22.268  53.810  1.00 61.62           C  
ATOM   4733  N   ARG A 632     -26.752  19.752  48.862  1.00 58.78           N  
ATOM   4734  CA  ARG A 632     -26.855  18.630  47.916  1.00 58.78           C  
ATOM   4735  C   ARG A 632     -27.198  19.113  46.510  1.00 58.78           C  
ATOM   4736  CB  ARG A 632     -27.860  17.577  48.405  1.00 58.78           C  
ATOM   4737  O   ARG A 632     -26.416  18.808  45.612  1.00 58.78           O  
ATOM   4738  CG  ARG A 632     -27.179  16.489  49.247  1.00 58.78           C  
ATOM   4739  CD  ARG A 632     -28.202  15.407  49.608  1.00 58.78           C  
ATOM   4740  NE  ARG A 632     -27.562  14.196  50.163  1.00 58.78           N  
ATOM   4741  NH1 ARG A 632     -28.924  12.633  49.146  1.00 58.78           N  
ATOM   4742  NH2 ARG A 632     -27.310  11.958  50.520  1.00 58.78           N  
ATOM   4743  CZ  ARG A 632     -27.934  12.943  49.937  1.00 58.78           C  
ATOM   4744  N   ARG A 633     -28.233  19.946  46.344  1.00 59.03           N  
ATOM   4745  CA  ARG A 633     -28.613  20.566  45.059  1.00 59.03           C  
ATOM   4746  C   ARG A 633     -27.478  21.405  44.460  1.00 59.03           C  
ATOM   4747  CB  ARG A 633     -29.899  21.404  45.231  1.00 59.03           C  
ATOM   4748  O   ARG A 633     -27.147  21.260  43.291  1.00 59.03           O  
ATOM   4749  CG  ARG A 633     -31.191  20.568  45.383  1.00 59.03           C  
ATOM   4750  CD  ARG A 633     -32.424  21.490  45.449  1.00 59.03           C  
ATOM   4751  NE  ARG A 633     -33.720  20.767  45.450  1.00 59.03           N  
ATOM   4752  NH1 ARG A 633     -34.984  22.288  44.246  1.00 59.03           N  
ATOM   4753  NH2 ARG A 633     -35.979  20.553  45.130  1.00 59.03           N  
ATOM   4754  CZ  ARG A 633     -34.874  21.198  44.948  1.00 59.03           C  
ATOM   4755  N   ARG A 634     -26.773  22.212  45.266  1.00 57.88           N  
ATOM   4756  CA  ARG A 634     -25.582  22.959  44.803  1.00 57.88           C  
ATOM   4757  C   ARG A 634     -24.423  22.047  44.409  1.00 57.88           C  
ATOM   4758  CB  ARG A 634     -25.123  23.958  45.872  1.00 57.88           C  
ATOM   4759  O   ARG A 634     -23.669  22.377  43.499  1.00 57.88           O  
ATOM   4760  CG  ARG A 634     -26.041  25.184  45.929  1.00 57.88           C  
ATOM   4761  CD  ARG A 634     -25.570  26.132  47.034  1.00 57.88           C  
ATOM   4762  NE  ARG A 634     -26.442  27.318  47.121  1.00 57.88           N  
ATOM   4763  NH1 ARG A 634     -27.091  27.129  49.325  1.00 57.88           N  
ATOM   4764  NH2 ARG A 634     -27.824  28.837  48.093  1.00 57.88           N  
ATOM   4765  CZ  ARG A 634     -27.112  27.749  48.177  1.00 57.88           C  
ATOM   4766  N   SER A 635     -24.257  20.915  45.091  1.00 58.94           N  
ATOM   4767  CA  SER A 635     -23.214  19.939  44.771  1.00 58.94           C  
ATOM   4768  C   SER A 635     -23.545  19.081  43.544  1.00 58.94           C  
ATOM   4769  CB  SER A 635     -22.884  19.080  45.995  1.00 58.94           C  
ATOM   4770  O   SER A 635     -22.619  18.727  42.822  1.00 58.94           O  
ATOM   4771  OG  SER A 635     -23.879  18.111  46.266  1.00 58.94           O  
ATOM   4772  N   SER A 636     -24.822  18.762  43.277  1.00 58.50           N  
ATOM   4773  CA  SER A 636     -25.236  18.112  42.024  1.00 58.50           C  
ATOM   4774  C   SER A 636     -25.140  19.093  40.859  1.00 58.50           C  
ATOM   4775  CB  SER A 636     -26.627  17.459  42.102  1.00 58.50           C  
ATOM   4776  O   SER A 636     -24.476  18.775  39.881  1.00 58.50           O  
ATOM   4777  OG  SER A 636     -27.662  18.402  42.215  1.00 58.50           O  
ATOM   4778  N   ALA A 637     -25.614  20.332  41.023  1.00 61.12           N  
ATOM   4779  CA  ALA A 637     -25.457  21.392  40.028  1.00 61.12           C  
ATOM   4780  C   ALA A 637     -23.981  21.688  39.700  1.00 61.12           C  
ATOM   4781  CB  ALA A 637     -26.185  22.643  40.530  1.00 61.12           C  
ATOM   4782  O   ALA A 637     -23.625  21.796  38.530  1.00 61.12           O  
ATOM   4783  N   ARG A 638     -23.088  21.742  40.703  1.00 62.19           N  
ATOM   4784  CA  ARG A 638     -21.636  21.855  40.457  1.00 62.19           C  
ATOM   4785  C   ARG A 638     -21.077  20.658  39.699  1.00 62.19           C  
ATOM   4786  CB  ARG A 638     -20.841  22.060  41.754  1.00 62.19           C  
ATOM   4787  O   ARG A 638     -20.320  20.860  38.765  1.00 62.19           O  
ATOM   4788  CG  ARG A 638     -20.608  23.548  42.031  1.00 62.19           C  
ATOM   4789  CD  ARG A 638     -19.729  23.708  43.273  1.00 62.19           C  
ATOM   4790  NE  ARG A 638     -19.329  25.113  43.473  1.00 62.19           N  
ATOM   4791  NH1 ARG A 638     -17.521  24.712  44.831  1.00 62.19           N  
ATOM   4792  NH2 ARG A 638     -18.007  26.807  44.233  1.00 62.19           N  
ATOM   4793  CZ  ARG A 638     -18.293  25.536  44.177  1.00 62.19           C  
ATOM   4794  N   ARG A 639     -21.478  19.430  40.048  1.00 60.94           N  
ATOM   4795  CA  ARG A 639     -21.057  18.226  39.313  1.00 60.94           C  
ATOM   4796  C   ARG A 639     -21.550  18.230  37.862  1.00 60.94           C  
ATOM   4797  CB  ARG A 639     -21.504  16.956  40.052  1.00 60.94           C  
ATOM   4798  O   ARG A 639     -20.796  17.804  36.995  1.00 60.94           O  
ATOM   4799  CG  ARG A 639     -20.578  16.633  41.233  1.00 60.94           C  
ATOM   4800  CD  ARG A 639     -20.959  15.307  41.909  1.00 60.94           C  
ATOM   4801  NE  ARG A 639     -22.136  15.431  42.793  1.00 60.94           N  
ATOM   4802  NH1 ARG A 639     -21.034  15.640  44.802  1.00 60.94           N  
ATOM   4803  NH2 ARG A 639     -23.261  15.724  44.745  1.00 60.94           N  
ATOM   4804  CZ  ARG A 639     -22.136  15.595  44.104  1.00 60.94           C  
ATOM   4805  N   ARG A 640     -22.756  18.745  37.592  1.00 57.88           N  
ATOM   4806  CA  ARG A 640     -23.301  18.920  36.233  1.00 57.88           C  
ATOM   4807  C   ARG A 640     -22.502  19.941  35.429  1.00 57.88           C  
ATOM   4808  CB  ARG A 640     -24.790  19.318  36.283  1.00 57.88           C  
ATOM   4809  O   ARG A 640     -22.115  19.652  34.304  1.00 57.88           O  
ATOM   4810  CG  ARG A 640     -25.705  18.163  36.727  1.00 57.88           C  
ATOM   4811  CD  ARG A 640     -27.197  18.484  36.543  1.00 57.88           C  
ATOM   4812  NE  ARG A 640     -27.704  19.554  37.437  1.00 57.88           N  
ATOM   4813  NH1 ARG A 640     -28.377  18.196  39.155  1.00 57.88           N  
ATOM   4814  NH2 ARG A 640     -29.043  20.294  39.142  1.00 57.88           N  
ATOM   4815  CZ  ARG A 640     -28.361  19.347  38.567  1.00 57.88           C  
ATOM   4816  N   VAL A 641     -22.190  21.093  36.024  1.00 61.91           N  
ATOM   4817  CA  VAL A 641     -21.374  22.137  35.384  1.00 61.91           C  
ATOM   4818  C   VAL A 641     -19.944  21.658  35.148  1.00 61.91           C  
ATOM   4819  CB  VAL A 641     -21.412  23.438  36.206  1.00 61.91           C  
ATOM   4820  O   VAL A 641     -19.434  21.829  34.049  1.00 61.91           O  
ATOM   4821  CG1 VAL A 641     -20.436  24.497  35.681  1.00 61.91           C  
ATOM   4822  CG2 VAL A 641     -22.816  24.055  36.162  1.00 61.91           C  
ATOM   4823  N   ASP A 642     -19.317  20.992  36.118  1.00 61.22           N  
ATOM   4824  CA  ASP A 642     -17.969  20.437  35.957  1.00 61.22           C  
ATOM   4825  C   ASP A 642     -17.945  19.363  34.859  1.00 61.22           C  
ATOM   4826  CB  ASP A 642     -17.461  19.862  37.293  1.00 61.22           C  
ATOM   4827  O   ASP A 642     -17.047  19.356  34.021  1.00 61.22           O  
ATOM   4828  CG  ASP A 642     -17.149  20.913  38.373  1.00 61.22           C  
ATOM   4829  OD1 ASP A 642     -16.922  22.095  38.026  1.00 61.22           O  
ATOM   4830  OD2 ASP A 642     -17.106  20.518  39.565  1.00 61.22           O  
ATOM   4831  N   ALA A 643     -18.966  18.501  34.794  1.00 58.94           N  
ATOM   4832  CA  ALA A 643     -19.070  17.481  33.757  1.00 58.94           C  
ATOM   4833  C   ALA A 643     -19.423  18.072  32.379  1.00 58.94           C  
ATOM   4834  CB  ALA A 643     -20.068  16.418  34.222  1.00 58.94           C  
ATOM   4835  O   ALA A 643     -18.956  17.562  31.365  1.00 58.94           O  
ATOM   4836  N   PHE A 644     -20.206  19.152  32.320  1.00 65.25           N  
ATOM   4837  CA  PHE A 644     -20.464  19.913  31.096  1.00 65.25           C  
ATOM   4838  C   PHE A 644     -19.195  20.614  30.606  1.00 65.25           C
[truncated: 37,422 more chars]
