# Supplementary material for: Structural screens identify candidate human homologs of insect chemoreceptors and cryptic Drosophila gustatory receptor-like proteins
Source: eLife. 2023 Feb 20;12:e85537. doi: 10.7554/eLife.85537 (PMC9998090; doi:10.7554/eLife.85537)
Supplement: Source data 1. — Models of proteins analyzed in this work, either downloaded from the AlphaFold Protein Structure Database or, where not already available, predicted using the AlphaFold2 algorithm implemented in ColabFold (Mirdita et al., 2022). The four-letter code in the filename represents the first letter of the genus and the first three letters of the species (e.g., ‘Dmel’ = D. melanogaster); species names are given in full in the figures. [file elife-85537-data1.zip › NvecGRL1_AF-A7S7G0-F1-model_v4.pdb]

HEADER                                            01-JUN-22                     
TITLE     ALPHAFOLD MONOMER V2.0 PREDICTION FOR PREDICTED PROTEIN (A7S7G0)      
COMPND    MOL_ID: 1;                                                            
COMPND   2 MOLECULE: PREDICTED PROTEIN;                                         
COMPND   3 CHAIN: A                                                             
SOURCE    MOL_ID: 1;                                                            
SOURCE   2 ORGANISM_SCIENTIFIC: NEMATOSTELLA VECTENSIS;                         
SOURCE   3 ORGANISM_TAXID: 45351                                                
REMARK   1                                                                      
REMARK   1 REFERENCE 1                                                          
REMARK   1  AUTH   JOHN JUMPER, RICHARD EVANS, ALEXANDER PRITZEL, TIM GREEN,    
REMARK   1  AUTH 2 MICHAEL FIGURNOV, OLAF RONNEBERGER, KATHRYN TUNYASUVUNAKOOL, 
REMARK   1  AUTH 3 RUSS BATES, AUGUSTIN ZIDEK, ANNA POTAPENKO, ALEX BRIDGLAND,  
REMARK   1  AUTH 4 CLEMENS MEYER, SIMON A A KOHL, ANDREW J BALLARD,             
REMARK   1  AUTH 5 ANDREW COWIE, BERNARDINO ROMERA-PAREDES, STANISLAV NIKOLOV,  
REMARK   1  AUTH 6 RISHUB JAIN, JONAS ADLER, TREVOR BACK, STIG PETERSEN,        
REMARK   1  AUTH 7 DAVID REIMAN, ELLEN CLANCY, MICHAL ZIELINSKI,                
REMARK   1  AUTH 8 MARTIN STEINEGGER, MICHALINA PACHOLSKA, TAMAS BERGHAMMER,    
REMARK   1  AUTH 9 DAVID SILVER, ORIOL VINYALS, ANDREW W SENIOR,                
REMARK   1  AUTH10 KORAY KAVUKCUOGLU, PUSHMEET KOHLI, DEMIS HASSABIS            
REMARK   1  TITL   HIGHLY ACCURATE PROTEIN STRUCTURE PREDICTION WITH ALPHAFOLD  
REMARK   1  REF    NATURE                        V. 596   583 2021              
REMARK   1  REFN                   ISSN 0028-0836                               
REMARK   1  PMID   34265844                                                     
REMARK   1  DOI    10.1038/s41586-021-03819-2                                   
REMARK   1                                                                      
REMARK   1 DISCLAIMERS                                                          
REMARK   1 ALPHAFOLD DATA, COPYRIGHT (2021) DEEPMIND TECHNOLOGIES LIMITED. THE  
REMARK   1 INFORMATION PROVIDED IS THEORETICAL MODELLING ONLY AND CAUTION SHOULD
REMARK   1 BE EXERCISED IN ITS USE. IT IS PROVIDED "AS-IS" WITHOUT ANY WARRANTY 
REMARK   1 OF ANY KIND, WHETHER EXPRESSED OR IMPLIED. NO WARRANTY IS GIVEN THAT 
REMARK   1 USE OF THE INFORMATION SHALL NOT INFRINGE THE RIGHTS OF ANY THIRD    
REMARK   1 PARTY. THE INFORMATION IS NOT INTENDED TO BE A SUBSTITUTE FOR        
REMARK   1 PROFESSIONAL MEDICAL ADVICE, DIAGNOSIS, OR TREATMENT, AND DOES NOT   
REMARK   1 CONSTITUTE MEDICAL OR OTHER PROFESSIONAL ADVICE. IT IS AVAILABLE FOR 
REMARK   1 ACADEMIC AND COMMERCIAL PURPOSES, UNDER CC-BY 4.0 LICENCE.           
DBREF  XXXX A    1   507  UNP    A7S7G0   A7S7G0_NEMVE     1    507             
SEQRES   1 A  507  MET ALA VAL PRO VAL GLY ALA TYR PRO GLU GLU GLU ILE          
SEQRES   2 A  507  SER HIS GLN THR PRO ARG ARG SER THR ASN PHE LEU ASN          
SEQRES   3 A  507  LYS THR ASN MET ASN SER THR ARG GLU GLU SER LEU GLU          
SEQRES   4 A  507  SER ALA GLU PHE PRO SER LYS GLN GLN GLU GLN ASP GLU          
SEQRES   5 A  507  ALA ASN ARG LYS THR SER LEU ALA LEU VAL ARG LYS VAL          
SEQRES   6 A  507  LEU LYS THR LEU LEU PHE PRO LEU ILE LEU LEU GLY ILE          
SEQRES   7 A  507  VAL ASP THR TYR ILE TYR THR ASP ALA ALA LEU LYS PRO          
SEQRES   8 A  507  SER SER VAL HIS PRO THR GLU VAL ASN SER GLY SER ALA          
SEQRES   9 A  507  ARG PHE ARG CYS LYS ASP ALA PHE LEU LYS ILE TYR CYS          
SEQRES  10 A  507  PHE LEU ILE GLY VAL LEU LEU TYR ALA ALA LEU PHE GLY          
SEQRES  11 A  507  SER ILE THR PHE THR LEU ARG ALA SER ASP PHE GLN THR          
SEQRES  12 A  507  ILE SER ARG LEU ALA ALA LEU ASP ILE TRP SER LEU LEU          
SEQRES  13 A  507  CYS ALA GLY GLN TRP THR ALA CYS LEU LEU THR MET SER          
SEQRES  14 A  507  ARG ARG SER GLY GLY SER LYS TYR SER LYS PHE VAL ARG          
SEQRES  15 A  507  ALA LEU VAL PHE ALA ASP SER ASN GLY VAL PRO PRO ALA          
SEQRES  16 A  507  SER LYS ALA VAL LYS PHE VAL THR VAL ALA SER LEU VAL          
SEQRES  17 A  507  ILE LEU VAL SER GLN MET PHE PHE ILE PRO VAL LEU ILE          
SEQRES  18 A  507  ASN LEU PRO LYS ALA TYR ILE PHE ARG ASN LYS PHE GLN          
SEQRES  19 A  507  MET PHE LEU PHE GLY LYS GLU ASN MET THR ILE THR SER          
SEQRES  20 A  507  GLN HIS GLY TRP VAL LEU GLY LEU PHE ALA VAL ALA PRO          
SEQRES  21 A  507  PRO PHE GLN SER ILE ALA TRP ILE ILE PRO THR GLY PHE          
SEQRES  22 A  507  TYR ILE THR THR CYS LEU LEU LEU ALA ALA ARG PHE SER          
SEQRES  23 A  507  ASN VAL THR ASN LYS ALA ARG CYS ALA ILE ASP ASN ASP          
SEQRES  24 A  507  GLY TYR VAL ASP ILE SER PHE ILE ARG ARG ASP HIS LEU          
SEQRES  25 A  507  ARG LEU CYS GLN ALA VAL GLN ALA LEU ASP ALA ILE LEU          
SEQRES  26 A  507  SER PRO ILE ALA LEU ILE SER TYR GLY CYS ASN ILE PRO          
SEQRES  27 A  507  LEU VAL CYS ILE PHE LEU ASP MET ILE ILE GLY MET LEU          
SEQRES  28 A  507  SER ASP LYS GLU GLU ALA PHE THR ILE VAL LEU ALA THR          
SEQRES  29 A  507  PHE TRP CYS ILE MET ASN ILE SER ASN THR VAL LEU CYS          
SEQRES  30 A  507  SER LEU ALA GLY ALA HIS LEU ASN SER ALA GLN VAL GLY          
SEQRES  31 A  507  ALA LYS GLY PRO GLU HIS ILE GLU HIS VAL ALA PRO LEU          
SEQRES  32 A  507  HIS GLY LEU THR LEU SER SER ALA ALA HIS SER LEU THR          
SEQRES  33 A  507  GLY VAL VAL TYR GLU VAL ASP VAL LYS LYS LEU ASP ALA          
SEQRES  34 A  507  ASP GLU LYS ALA GLU ILE LEU ASP MET ARG VAL GLN TYR          
SEQRES  35 A  507  ASP ARG GLU CYS TRP THR LEU GLY LYS TYR PRO ILE LEU          
SEQRES  36 A  507  ARG PHE GLU VAL PHE LYS LEU MET LEU VAL LEU ASN LYS          
SEQRES  37 A  507  LEU ASN THR GLU VAL ILE SER PRO THR ILE GLY GLY ILE          
SEQRES  38 A  507  VAL PRO ILE THR ARG GLY MET LEU LEU THR VAL PHE GLY          
SEQRES  39 A  507  THR ILE LEU GLY TYR LEU THR ILE LEU VAL GLN PHE LYS          
CRYST1    1.000    1.000    1.000  90.00  90.00  90.00 P 1           1          
ORIGX1      1.000000  0.000000  0.000000        0.00000                         
ORIGX2      0.000000  1.000000  0.000000        0.00000                         
ORIGX3      0.000000  0.000000  1.000000        0.00000                         
SCALE1      1.000000  0.000000  0.000000        0.00000                         
SCALE2      0.000000  1.000000  0.000000        0.00000                         
SCALE3      0.000000  0.000000  1.000000        0.00000                         
MODEL        1                                                                  
ATOM      1  N   MET A   1     -15.442 -44.912 -41.964  1.00 41.97           N  
ATOM      2  CA  MET A   1     -15.615 -45.589 -40.660  1.00 41.97           C  
ATOM      3  C   MET A   1     -16.499 -44.661 -39.824  1.00 41.97           C  
ATOM      4  CB  MET A   1     -14.228 -45.809 -40.012  1.00 41.97           C  
ATOM      5  O   MET A   1     -15.975 -43.686 -39.319  1.00 41.97           O  
ATOM      6  CG  MET A   1     -13.352 -46.836 -40.752  1.00 41.97           C  
ATOM      7  SD  MET A   1     -11.647 -46.907 -40.135  1.00 41.97           S  
ATOM      8  CE  MET A   1     -10.963 -48.263 -41.131  1.00 41.97           C  
ATOM      9  N   ALA A   2     -17.838 -44.656 -39.901  1.00 33.28           N  
ATOM     10  CA  ALA A   2     -18.823 -45.714 -39.599  1.00 33.28           C  
ATOM     11  C   ALA A   2     -18.517 -46.379 -38.244  1.00 33.28           C  
ATOM     12  CB  ALA A   2     -18.944 -46.717 -40.761  1.00 33.28           C  
ATOM     13  O   ALA A   2     -17.423 -46.914 -38.129  1.00 33.28           O  
ATOM     14  N   VAL A   3     -19.349 -46.409 -37.195  1.00 32.78           N  
ATOM     15  CA  VAL A   3     -20.759 -46.050 -36.892  1.00 32.78           C  
ATOM     16  C   VAL A   3     -20.853 -45.926 -35.335  1.00 32.78           C  
ATOM     17  CB  VAL A   3     -21.691 -47.158 -37.474  1.00 32.78           C  
ATOM     18  O   VAL A   3     -19.929 -46.384 -34.662  1.00 32.78           O  
ATOM     19  CG1 VAL A   3     -22.896 -47.673 -36.673  1.00 32.78           C  
ATOM     20  CG2 VAL A   3     -22.272 -46.709 -38.822  1.00 32.78           C  
ATOM     21  N   PRO A   4     -21.897 -45.289 -34.757  1.00 63.03           N  
ATOM     22  CA  PRO A   4     -22.034 -44.881 -33.346  1.00 63.03           C  
ATOM     23  C   PRO A   4     -22.904 -45.865 -32.519  1.00 63.03           C  
ATOM     24  CB  PRO A   4     -22.669 -43.489 -33.490  1.00 63.03           C  
ATOM     25  O   PRO A   4     -23.088 -46.988 -32.974  1.00 63.03           O  
ATOM     26  CG  PRO A   4     -23.576 -43.591 -34.717  1.00 63.03           C  
ATOM     27  CD  PRO A   4     -23.085 -44.824 -35.454  1.00 63.03           C  
ATOM     28  N   VAL A   5     -23.424 -45.426 -31.348  1.00 35.56           N  
ATOM     29  CA  VAL A   5     -24.553 -45.929 -30.492  1.00 35.56           C  
ATOM     30  C   VAL A   5     -24.117 -45.852 -29.004  1.00 35.56           C  
ATOM     31  CB  VAL A   5     -25.067 -47.342 -30.884  1.00 35.56           C  
ATOM     32  O   VAL A   5     -22.979 -46.172 -28.698  1.00 35.56           O  
ATOM     33  CG1 VAL A   5     -26.043 -47.966 -29.878  1.00 35.56           C  
ATOM     34  CG2 VAL A   5     -25.876 -47.314 -32.199  1.00 35.56           C  
ATOM     35  N   GLY A   6     -24.901 -45.404 -28.016  1.00 31.95           N  
ATOM     36  CA  GLY A   6     -26.348 -45.225 -27.939  1.00 31.95           C  
ATOM     37  C   GLY A   6     -26.801 -44.369 -26.747  1.00 31.95           C  
ATOM     38  O   GLY A   6     -26.000 -43.859 -25.967  1.00 31.95           O  
ATOM     39  N   ALA A   7     -28.119 -44.201 -26.693  1.00 35.53           N  
ATOM     40  CA  ALA A   7     -28.897 -43.279 -25.878  1.00 35.53           C  
ATOM     41  C   ALA A   7     -29.646 -43.965 -24.712  1.00 35.53           C  
ATOM     42  CB  ALA A   7     -29.891 -42.632 -26.861  1.00 35.53           C  
ATOM     43  O   ALA A   7     -29.689 -45.193 -24.656  1.00 35.53           O  
ATOM     44  N   TYR A   8     -30.331 -43.110 -23.927  1.00 37.28           N  
ATOM     45  CA  TYR A   8     -31.467 -43.317 -22.995  1.00 37.28           C  
ATOM     46  C   TYR A   8     -31.177 -43.604 -21.505  1.00 37.28           C  
ATOM     47  CB  TYR A   8     -32.461 -44.346 -23.560  1.00 37.28           C  
ATOM     48  O   TYR A   8     -30.147 -44.203 -21.203  1.00 37.28           O  
ATOM     49  CG  TYR A   8     -33.194 -43.890 -24.799  1.00 37.28           C  
ATOM     50  CD1 TYR A   8     -34.217 -42.927 -24.691  1.00 37.28           C  
ATOM     51  CD2 TYR A   8     -32.878 -44.446 -26.052  1.00 37.28           C  
ATOM     52  CE1 TYR A   8     -34.948 -42.540 -25.825  1.00 37.28           C  
ATOM     53  CE2 TYR A   8     -33.594 -44.045 -27.195  1.00 37.28           C  
ATOM     54  OH  TYR A   8     -35.346 -42.736 -28.178  1.00 37.28           O  
ATOM     55  CZ  TYR A   8     -34.638 -43.103 -27.080  1.00 37.28           C  
ATOM     56  N   PRO A   9     -32.133 -43.324 -20.578  1.00 52.12           N  
ATOM     57  CA  PRO A   9     -33.227 -42.328 -20.589  1.00 52.12           C  
ATOM     58  C   PRO A   9     -33.373 -41.503 -19.281  1.00 52.12           C  
ATOM     59  CB  PRO A   9     -34.506 -43.159 -20.769  1.00 52.12           C  
ATOM     60  O   PRO A   9     -32.688 -41.720 -18.285  1.00 52.12           O  
ATOM     61  CG  PRO A   9     -34.164 -44.497 -20.112  1.00 52.12           C  
ATOM     62  CD  PRO A   9     -32.660 -44.443 -19.812  1.00 52.12           C  
ATOM     63  N   GLU A  10     -34.315 -40.556 -19.346  1.00 36.44           N  
ATOM     64  CA  GLU A  10     -34.983 -39.819 -18.266  1.00 36.44           C  
ATOM     65  C   GLU A  10     -35.613 -40.727 -17.196  1.00 36.44           C  
ATOM     66  CB  GLU A  10     -36.154 -39.034 -18.900  1.00 36.44           C  
ATOM     67  O   GLU A  10     -36.150 -41.786 -17.519  1.00 36.44           O  
ATOM     68  CG  GLU A  10     -35.736 -37.912 -19.861  1.00 36.44           C  
ATOM     69  CD  GLU A  10     -36.906 -37.387 -20.711  1.00 36.44           C  
ATOM     70  OE1 GLU A  10     -37.077 -36.148 -20.760  1.00 36.44           O  
ATOM     71  OE2 GLU A  10     -37.545 -38.223 -21.391  1.00 36.44           O  
ATOM     72  N   GLU A  11     -35.660 -40.247 -15.949  1.00 33.62           N  
ATOM     73  CA  GLU A  11     -36.653 -40.705 -14.978  1.00 33.62           C  
ATOM     74  C   GLU A  11     -37.222 -39.519 -14.186  1.00 33.62           C  
ATOM     75  CB  GLU A  11     -36.127 -41.847 -14.090  1.00 33.62           C  
ATOM     76  O   GLU A  11     -36.519 -38.717 -13.566  1.00 33.62           O  
ATOM     77  CG  GLU A  11     -37.196 -42.948 -13.956  1.00 33.62           C  
ATOM     78  CD  GLU A  11     -36.732 -44.166 -13.140  1.00 33.62           C  
ATOM     79  OE1 GLU A  11     -37.350 -45.243 -13.306  1.00 33.62           O  
ATOM     80  OE2 GLU A  11     -35.784 -44.021 -12.332  1.00 33.62           O  
ATOM     81  N   GLU A  12     -38.537 -39.407 -14.302  1.00 34.31           N  
ATOM     82  CA  GLU A  12     -39.444 -38.392 -13.799  1.00 34.31           C  
ATOM     83  C   GLU A  12     -40.057 -38.934 -12.497  1.00 34.31           C  
ATOM     84  CB  GLU A  12     -40.482 -38.217 -14.930  1.00 34.31           C  
ATOM     85  O   GLU A  12     -40.643 -40.013 -12.500  1.00 34.31           O  
ATOM     86  CG  GLU A  12     -41.407 -36.999 -14.859  1.00 34.31           C  
ATOM     87  CD  GLU A  12     -42.367 -36.933 -16.070  1.00 34.31           C  
ATOM     88  OE1 GLU A  12     -42.782 -35.799 -16.406  1.00 34.31           O  
ATOM     89  OE2 GLU A  12     -42.730 -38.001 -16.612  1.00 34.31           O  
ATOM     90  N   ILE A  13     -39.933 -38.225 -11.367  1.00 37.66           N  
ATOM     91  CA  ILE A  13     -40.663 -38.582 -10.138  1.00 37.66           C  
ATOM     92  C   ILE A  13     -41.392 -37.353  -9.600  1.00 37.66           C  
ATOM     93  CB  ILE A  13     -39.795 -39.317  -9.085  1.00 37.66           C  
ATOM     94  O   ILE A  13     -40.841 -36.498  -8.907  1.00 37.66           O  
ATOM     95  CG1 ILE A  13     -39.213 -40.622  -9.684  1.00 37.66           C  
ATOM     96  CG2 ILE A  13     -40.650 -39.641  -7.837  1.00 37.66           C  
ATOM     97  CD1 ILE A  13     -38.350 -41.454  -8.728  1.00 37.66           C  
ATOM     98  N   SER A  14     -42.682 -37.308  -9.924  1.00 32.38           N  
ATOM     99  CA  SER A  14     -43.718 -36.565  -9.214  1.00 32.38           C  
ATOM    100  C   SER A  14     -44.219 -37.380  -8.017  1.00 32.38           C  
ATOM    101  CB  SER A  14     -44.897 -36.332 -10.173  1.00 32.38           C  
ATOM    102  O   SER A  14     -44.466 -38.563  -8.196  1.00 32.38           O  
ATOM    103  OG  SER A  14     -45.600 -37.532 -10.455  1.00 32.38           O  
ATOM    104  N   HIS A  15     -44.469 -36.764  -6.859  1.00 35.84           N  
ATOM    105  CA  HIS A  15     -45.560 -37.124  -5.929  1.00 35.84           C  
ATOM    106  C   HIS A  15     -45.716 -35.973  -4.911  1.00 35.84           C  
ATOM    107  CB  HIS A  15     -45.337 -38.487  -5.236  1.00 35.84           C  
ATOM    108  O   HIS A  15     -44.767 -35.578  -4.247  1.00 35.84           O  
ATOM    109  CG  HIS A  15     -46.026 -39.645  -5.938  1.00 35.84           C  
ATOM    110  CD2 HIS A  15     -45.421 -40.679  -6.608  1.00 35.84           C  
ATOM    111  ND1 HIS A  15     -47.387 -39.851  -6.054  1.00 35.84           N  
ATOM    112  CE1 HIS A  15     -47.587 -40.951  -6.794  1.00 35.84           C  
ATOM    113  NE2 HIS A  15     -46.420 -41.498  -7.146  1.00 35.84           N  
ATOM    114  N   GLN A  16     -46.800 -35.200  -4.990  1.00 30.81           N  
ATOM    115  CA  GLN A  16     -48.086 -35.380  -4.295  1.00 30.81           C  
ATOM    116  C   GLN A  16     -48.105 -34.865  -2.844  1.00 30.81           C  
ATOM    117  CB  GLN A  16     -48.712 -36.780  -4.443  1.00 30.81           C  
ATOM    118  O   GLN A  16     -47.482 -35.393  -1.931  1.00 30.81           O  
ATOM    119  CG  GLN A  16     -50.026 -36.749  -5.243  1.00 30.81           C  
ATOM    120  CD  GLN A  16     -50.576 -38.147  -5.509  1.00 30.81           C  
ATOM    121  NE2 GLN A  16     -51.686 -38.273  -6.202  1.00 30.81           N  
ATOM    122  OE1 GLN A  16     -50.008 -39.154  -5.127  1.00 30.81           O  
ATOM    123  N   THR A  17     -48.904 -33.814  -2.669  1.00 37.69           N  
ATOM    124  CA  THR A  17     -49.429 -33.265  -1.415  1.00 37.69           C  
ATOM    125  C   THR A  17     -50.402 -34.233  -0.733  1.00 37.69           C  
ATOM    126  CB  THR A  17     -50.210 -31.969  -1.734  1.00 37.69           C  
ATOM    127  O   THR A  17     -51.028 -35.058  -1.399  1.00 37.69           O  
ATOM    128  CG2 THR A  17     -49.335 -30.725  -1.668  1.00 37.69           C  
ATOM    129  OG1 THR A  17     -50.756 -31.975  -3.041  1.00 37.69           O  
ATOM    130  N   PRO A  18     -50.667 -34.021   0.570  1.00 40.38           N  
ATOM    131  CA  PRO A  18     -52.073 -33.958   0.965  1.00 40.38           C  
ATOM    132  C   PRO A  18     -52.423 -32.789   1.902  1.00 40.38           C  
ATOM    133  CB  PRO A  18     -52.382 -35.314   1.595  1.00 40.38           C  
ATOM    134  O   PRO A  18     -51.705 -32.437   2.835  1.00 40.38           O  
ATOM    135  CG  PRO A  18     -51.063 -35.700   2.261  1.00 40.38           C  
ATOM    136  CD  PRO A  18     -49.992 -34.851   1.564  1.00 40.38           C  
ATOM    137  N   ARG A  19     -53.609 -32.227   1.638  1.00 34.19           N  
ATOM    138  CA  ARG A  19     -54.422 -31.361   2.508  1.00 34.19           C  
ATOM    139  C   ARG A  19     -55.216 -32.190   3.533  1.00 34.19           C  
ATOM    140  CB  ARG A  19     -55.490 -30.649   1.646  1.00 34.19           C  
ATOM    141  O   ARG A  19     -55.789 -33.209   3.160  1.00 34.19           O  
ATOM    142  CG  ARG A  19     -55.081 -29.387   0.881  1.00 34.19           C  
ATOM    143  CD  ARG A  19     -56.296 -28.932   0.051  1.00 34.19           C  
ATOM    144  NE  ARG A  19     -56.110 -27.603  -0.562  1.00 34.19           N  
ATOM    145  NH1 ARG A  19     -58.028 -27.593  -1.839  1.00 34.19           N  
ATOM    146  NH2 ARG A  19     -56.694 -25.808  -1.842  1.00 34.19           N  
ATOM    147  CZ  ARG A  19     -56.942 -27.012  -1.407  1.00 34.19           C  
ATOM    148  N   ARG A  20     -55.417 -31.636   4.738  1.00 30.11           N  
ATOM    149  CA  ARG A  20     -56.638 -31.690   5.597  1.00 30.11           C  
ATOM    150  C   ARG A  20     -56.383 -30.721   6.776  1.00 30.11           C  
ATOM    151  CB  ARG A  20     -56.883 -33.136   6.104  1.00 30.11           C  
ATOM    152  O   ARG A  20     -55.363 -30.874   7.425  1.00 30.11           O  
ATOM    153  CG  ARG A  20     -58.162 -33.749   5.504  1.00 30.11           C  
ATOM    154  CD  ARG A  20     -58.364 -35.199   5.969  1.00 30.11           C  
ATOM    155  NE  ARG A  20     -59.617 -35.778   5.436  1.00 30.11           N  
ATOM    156  NH1 ARG A  20     -59.271 -37.947   6.116  1.00 30.11           N  
ATOM    157  NH2 ARG A  20     -61.141 -37.426   5.021  1.00 30.11           N  
ATOM    158  CZ  ARG A  20     -60.001 -37.042   5.526  1.00 30.11           C  
ATOM    159  N   SER A  21     -57.067 -29.583   6.995  1.00 31.70           N  
ATOM    160  CA  SER A  21     -58.492 -29.349   7.346  1.00 31.70           C  
ATOM    161  C   SER A  21     -58.897 -30.273   8.516  1.00 31.70           C  
ATOM    162  CB  SER A  21     -59.399 -29.439   6.107  1.00 31.70           C  
ATOM    163  O   SER A  21     -58.767 -31.479   8.360  1.00 31.70           O  
ATOM    164  OG  SER A  21     -60.160 -28.256   5.954  1.00 31.70           O  
ATOM    165  N   THR A  22     -59.270 -29.848   9.734  1.00 33.75           N  
ATOM    166  CA  THR A  22     -60.306 -28.878  10.151  1.00 33.75           C  
ATOM    167  C   THR A  22     -60.400 -28.858  11.700  1.00 33.75           C  
ATOM    168  CB  THR A  22     -61.708 -29.379   9.711  1.00 33.75           C  
ATOM    169  O   THR A  22     -60.316 -29.920  12.306  1.00 33.75           O  
ATOM    170  CG2 THR A  22     -62.204 -28.810   8.392  1.00 33.75           C  
ATOM    171  OG1 THR A  22     -61.747 -30.782   9.586  1.00 33.75           O  
ATOM    172  N   ASN A  23     -60.741 -27.691  12.267  1.00 31.75           N  
ATOM    173  CA  ASN A  23     -61.747 -27.445  13.323  1.00 31.75           C  
ATOM    174  C   ASN A  23     -61.529 -27.722  14.834  1.00 31.75           C  
ATOM    175  CB  ASN A  23     -63.114 -27.965  12.833  1.00 31.75           C  
ATOM    176  O   ASN A  23     -61.379 -28.849  15.280  1.00 31.75           O  
ATOM    177  CG  ASN A  23     -63.643 -27.172  11.648  1.00 31.75           C  
ATOM    178  ND2 ASN A  23     -64.701 -27.624  11.024  1.00 31.75           N  
ATOM    179  OD1 ASN A  23     -63.102 -26.150  11.255  1.00 31.75           O  
ATOM    180  N   PHE A  24     -61.773 -26.625  15.579  1.00 33.19           N  
ATOM    181  CA  PHE A  24     -62.557 -26.475  16.821  1.00 33.19           C  
ATOM    182  C   PHE A  24     -62.114 -27.214  18.098  1.00 33.19           C  
ATOM    183  CB  PHE A  24     -64.052 -26.750  16.532  1.00 33.19           C  
ATOM    184  O   PHE A  24     -62.364 -28.401  18.246  1.00 33.19           O  
ATOM    185  CG  PHE A  24     -64.858 -25.592  15.961  1.00 33.19           C  
ATOM    186  CD1 PHE A  24     -65.703 -24.852  16.810  1.00 33.19           C  
ATOM    187  CD2 PHE A  24     -64.809 -25.264  14.592  1.00 33.19           C  
ATOM    188  CE1 PHE A  24     -66.492 -23.807  16.295  1.00 33.19           C  
ATOM    189  CE2 PHE A  24     -65.609 -24.233  14.071  1.00 33.19           C  
ATOM    190  CZ  PHE A  24     -66.452 -23.502  14.924  1.00 33.19           C  
ATOM    191  N   LEU A  25     -61.722 -26.448  19.129  1.00 37.66           N  
ATOM    192  CA  LEU A  25     -62.550 -26.350  20.339  1.00 37.66           C  
ATOM    193  C   LEU A  25     -62.253 -25.082  21.154  1.00 37.66           C  
ATOM    194  CB  LEU A  25     -62.482 -27.605  21.240  1.00 37.66           C  
ATOM    195  O   LEU A  25     -61.115 -24.681  21.369  1.00 37.66           O  
ATOM    196  CG  LEU A  25     -63.888 -28.167  21.572  1.00 37.66           C  
ATOM    197  CD1 LEU A  25     -64.131 -29.519  20.902  1.00 37.66           C  
ATOM    198  CD2 LEU A  25     -64.084 -28.337  23.077  1.00 37.66           C  
ATOM    199  N   ASN A  26     -63.348 -24.477  21.590  1.00 36.28           N  
ATOM    200  CA  ASN A  26     -63.493 -23.266  22.377  1.00 36.28           C  
ATOM    201  C   ASN A  26     -63.706 -23.685  23.848  1.00 36.28           C  
ATOM    202  CB  ASN A  26     -64.753 -22.601  21.761  1.00 36.28           C  
ATOM    203  O   ASN A  26     -64.571 -24.534  24.075  1.00 36.28           O  
ATOM    204  CG  ASN A  26     -64.896 -21.113  21.968  1.00 36.28           C  
ATOM    205  ND2 ASN A  26     -66.024 -20.554  21.594  1.00 36.28           N  
ATOM    206  OD1 ASN A  26     -64.002 -20.434  22.431  1.00 36.28           O  
ATOM    207  N   LYS A  27     -62.993 -23.117  24.838  1.00 34.22           N  
ATOM    208  CA  LYS A  27     -63.478 -23.050  26.239  1.00 34.22           C  
ATOM    209  C   LYS A  27     -62.725 -22.025  27.113  1.00 34.22           C  
ATOM    210  CB  LYS A  27     -63.538 -24.444  26.919  1.00 34.22           C  
ATOM    211  O   LYS A  27     -61.653 -22.285  27.640  1.00 34.22           O  
ATOM    212  CG  LYS A  27     -64.870 -24.595  27.681  1.00 34.22           C  
ATOM    213  CD  LYS A  27     -65.086 -26.012  28.224  1.00 34.22           C  
ATOM    214  CE  LYS A  27     -66.449 -26.096  28.927  1.00 34.22           C  
ATOM    215  NZ  LYS A  27     -66.709 -27.457  29.460  1.00 34.22           N  
ATOM    216  N   THR A  28     -63.340 -20.849  27.208  1.00 34.81           N  
ATOM    217  CA  THR A  28     -63.620 -20.007  28.396  1.00 34.81           C  
ATOM    218  C   THR A  28     -62.940 -20.259  29.759  1.00 34.81           C  
ATOM    219  CB  THR A  28     -65.141 -20.050  28.664  1.00 34.81           C  
ATOM    220  O   THR A  28     -63.104 -21.326  30.339  1.00 34.81           O  
ATOM    221  CG2 THR A  28     -65.893 -19.013  27.837  1.00 34.81           C  
ATOM    222  OG1 THR A  28     -65.678 -21.318  28.350  1.00 34.81           O  
ATOM    223  N   ASN A  29     -62.424 -19.137  30.302  1.00 32.59           N  
ATOM    224  CA  ASN A  29     -62.557 -18.561  31.663  1.00 32.59           C  
ATOM    225  C   ASN A  29     -62.163 -19.373  32.915  1.00 32.59           C  
ATOM    226  CB  ASN A  29     -63.998 -18.020  31.843  1.00 32.59           C  
ATOM    227  O   ASN A  29     -62.862 -20.311  33.274  1.00 32.59           O  
ATOM    228  CG  ASN A  29     -64.265 -16.659  31.239  1.00 32.59           C  
ATOM    229  ND2 ASN A  29     -65.497 -16.208  31.260  1.00 32.59           N  
ATOM    230  OD1 ASN A  29     -63.378 -15.977  30.763  1.00 32.59           O  
ATOM    231  N   MET A  30     -61.224 -18.858  33.727  1.00 32.25           N  
ATOM    232  CA  MET A  30     -61.514 -17.957  34.869  1.00 32.25           C  
ATOM    233  C   MET A  30     -60.245 -17.593  35.676  1.00 32.25           C  
ATOM    234  CB  MET A  30     -62.549 -18.535  35.870  1.00 32.25           C  
ATOM    235  O   MET A  30     -59.465 -18.462  36.041  1.00 32.25           O  
ATOM    236  CG  MET A  30     -63.877 -17.765  35.830  1.00 32.25           C  
ATOM    237  SD  MET A  30     -64.930 -18.007  37.284  1.00 32.25           S  
ATOM    238  CE  MET A  30     -66.163 -16.707  37.004  1.00 32.25           C  
ATOM    239  N   ASN A  31     -60.115 -16.294  35.969  1.00 32.06           N  
ATOM    240  CA  ASN A  31     -59.599 -15.636  37.179  1.00 32.06           C  
ATOM    241  C   ASN A  31     -58.454 -16.264  38.002  1.00 32.06           C  
ATOM    242  CB  ASN A  31     -60.805 -15.379  38.107  1.00 32.06           C  
ATOM    243  O   ASN A  31     -58.657 -17.223  38.737  1.00 32.06           O  
ATOM    244  CG  ASN A  31     -61.833 -14.425  37.530  1.00 32.06           C  
ATOM    245  ND2 ASN A  31     -62.961 -14.272  38.178  1.00 32.06           N  
ATOM    246  OD1 ASN A  31     -61.647 -13.821  36.487  1.00 32.06           O  
ATOM    247  N   SER A  32     -57.343 -15.528  38.099  1.00 33.69           N  
ATOM    248  CA  SER A  32     -56.795 -15.144  39.408  1.00 33.69           C  
ATOM    249  C   SER A  32     -55.945 -13.886  39.268  1.00 33.69           C  
ATOM    250  CB  SER A  32     -55.976 -16.251  40.075  1.00 33.69           C  
ATOM    251  O   SER A  32     -54.828 -13.908  38.760  1.00 33.69           O  
ATOM    252  OG  SER A  32     -55.555 -15.824  41.360  1.00 33.69           O  
ATOM    253  N   THR A  33     -56.512 -12.790  39.748  1.00 41.09           N  
ATOM    254  CA  THR A  33     -55.856 -11.558  40.169  1.00 41.09           C  
ATOM    255  C   THR A  33     -54.633 -11.878  41.030  1.00 41.09           C  
ATOM    256  CB  THR A  33     -56.856 -10.735  41.026  1.00 41.09           C  
ATOM    257  O   THR A  33     -54.756 -12.506  42.081  1.00 41.09           O  
ATOM    258  CG2 THR A  33     -57.096  -9.343  40.456  1.00 41.09           C  
ATOM    259  OG1 THR A  33     -58.138 -11.344  41.097  1.00 41.09           O  
ATOM    260  N   ARG A  34     -53.455 -11.419  40.613  1.00 34.69           N  
ATOM    261  CA  ARG A  34     -52.375 -11.084  41.539  1.00 34.69           C  
ATOM    262  C   ARG A  34     -51.643  -9.880  40.972  1.00 34.69           C  
ATOM    263  CB  ARG A  34     -51.471 -12.293  41.835  1.00 34.69           C  
ATOM    264  O   ARG A  34     -50.885  -9.983  40.014  1.00 34.69           O  
ATOM    265  CG  ARG A  34     -50.661 -12.060  43.123  1.00 34.69           C  
ATOM    266  CD  ARG A  34     -49.958 -13.351  43.554  1.00 34.69           C  
ATOM    267  NE  ARG A  34     -49.148 -13.148  44.769  1.00 34.69           N  
ATOM    268  NH1 ARG A  34     -49.132 -15.322  45.513  1.00 34.69           N  
ATOM    269  NH2 ARG A  34     -48.018 -13.751  46.645  1.00 34.69           N  
ATOM    270  CZ  ARG A  34     -48.776 -14.071  45.636  1.00 34.69           C  
ATOM    271  N   GLU A  35     -51.985  -8.734  41.542  1.00 41.38           N  
ATOM    272  CA  GLU A  35     -51.196  -7.517  41.487  1.00 41.38           C  
ATOM    273  C   GLU A  35     -49.802  -7.838  42.036  1.00 41.38           C  
ATOM    274  CB  GLU A  35     -51.878  -6.447  42.362  1.00 41.38           C  
ATOM    275  O   GLU A  35     -49.608  -7.979  43.240  1.00 41.38           O  
ATOM    276  CG  GLU A  35     -53.199  -5.925  41.777  1.00 41.38           C  
ATOM    277  CD  GLU A  35     -53.969  -5.031  42.765  1.00 41.38           C  
ATOM    278  OE1 GLU A  35     -54.545  -4.023  42.300  1.00 41.38           O  
ATOM    279  OE2 GLU A  35     -54.036  -5.406  43.957  1.00 41.38           O  
ATOM    280  N   GLU A  36     -48.831  -7.992  41.146  1.00 36.72           N  
ATOM    281  CA  GLU A  36     -47.448  -7.651  41.446  1.00 36.72           C  
ATOM    282  C   GLU A  36     -47.112  -6.477  40.540  1.00 36.72           C  
ATOM    283  CB  GLU A  36     -46.493  -8.849  41.325  1.00 36.72           C  
ATOM    284  O   GLU A  36     -46.932  -6.605  39.329  1.00 36.72           O  
ATOM    285  CG  GLU A  36     -46.382  -9.556  42.688  1.00 36.72           C  
ATOM    286  CD  GLU A  36     -45.492 -10.808  42.695  1.00 36.72           C  
ATOM    287  OE1 GLU A  36     -45.423 -11.440  43.779  1.00 36.72           O  
ATOM    288  OE2 GLU A  36     -44.942 -11.174  41.632  1.00 36.72           O  
ATOM    289  N   SER A  37     -47.136  -5.302  41.159  1.00 37.56           N  
ATOM    290  CA  SER A  37     -46.572  -4.064  40.659  1.00 37.56           C  
ATOM    291  C   SER A  37     -45.144  -4.321  40.181  1.00 37.56           C  
ATOM    292  CB  SER A  37     -46.595  -3.046  41.809  1.00 37.56           C  
ATOM    293  O   SER A  37     -44.199  -4.318  40.970  1.00 37.56           O  
ATOM    294  OG  SER A  37     -46.062  -3.632  42.985  1.00 37.56           O  
ATOM    295  N   LEU A  38     -44.997  -4.550  38.876  1.00 39.97           N  
ATOM    296  CA  LEU A  38     -43.748  -4.323  38.176  1.00 39.97           C  
ATOM    297  C   LEU A  38     -43.438  -2.833  38.350  1.00 39.97           C  
ATOM    298  CB  LEU A  38     -43.871  -4.718  36.680  1.00 39.97           C  
ATOM    299  O   LEU A  38     -44.015  -1.986  37.670  1.00 39.97           O  
ATOM    300  CG  LEU A  38     -42.955  -5.881  36.253  1.00 39.97           C  
ATOM    301  CD1 LEU A  38     -43.672  -7.227  36.359  1.00 39.97           C  
ATOM    302  CD2 LEU A  38     -42.499  -5.698  34.802  1.00 39.97           C  
ATOM    303  N   GLU A  39     -42.524  -2.517  39.265  1.00 40.41           N  
ATOM    304  CA  GLU A  39     -41.656  -1.357  39.113  1.00 40.41           C  
ATOM    305  C   GLU A  39     -40.934  -1.525  37.773  1.00 40.41           C  
ATOM    306  CB  GLU A  39     -40.654  -1.246  40.275  1.00 40.41           C  
ATOM    307  O   GLU A  39     -39.864  -2.122  37.654  1.00 40.41           O  
ATOM    308  CG  GLU A  39     -41.191  -0.422  41.452  1.00 40.41           C  
ATOM    309  CD  GLU A  39     -40.158  -0.311  42.587  1.00 40.41           C  
ATOM    310  OE1 GLU A  39     -40.023   0.801  43.146  1.00 40.41           O  
ATOM    311  OE2 GLU A  39     -39.510  -1.339  42.887  1.00 40.41           O  
ATOM    312  N   SER A  40     -41.567  -1.029  36.716  1.00 37.75           N  
ATOM    313  CA  SER A  40     -40.888  -0.623  35.504  1.00 37.75           C  
ATOM    314  C   SER A  40     -39.867   0.427  35.921  1.00 37.75           C  
ATOM    315  CB  SER A  40     -41.904  -0.085  34.487  1.00 37.75           C  
ATOM    316  O   SER A  40     -40.207   1.591  36.110  1.00 37.75           O  
ATOM    317  OG  SER A  40     -42.914   0.681  35.113  1.00 37.75           O  
ATOM    318  N   ALA A  41     -38.628  -0.025  36.122  1.00 48.25           N  
ATOM    319  CA  ALA A  41     -37.450   0.802  36.303  1.00 48.25           C  
ATOM    320  C   ALA A  41     -37.313   1.733  35.089  1.00 48.25           C  
ATOM    321  CB  ALA A  41     -36.237  -0.117  36.504  1.00 48.25           C  
ATOM    322  O   ALA A  41     -36.676   1.422  34.082  1.00 48.25           O  
ATOM    323  N   GLU A  42     -37.964   2.883  35.184  1.00 44.22           N  
ATOM    324  CA  GLU A  42     -37.996   3.949  34.195  1.00 44.22           C  
ATOM    325  C   GLU A  42     -36.701   4.771  34.283  1.00 44.22           C  
ATOM    326  CB  GLU A  42     -39.297   4.749  34.397  1.00 44.22           C  
ATOM    327  O   GLU A  42     -36.716   5.981  34.444  1.00 44.22           O  
ATOM    328  CG  GLU A  42     -39.741   5.508  33.139  1.00 44.22           C  
ATOM    329  CD  GLU A  42     -41.110   6.190  33.310  1.00 44.22           C  
ATOM    330  OE1 GLU A  42     -41.768   6.401  32.264  1.00 44.22           O  
ATOM    331  OE2 GLU A  42     -41.477   6.521  34.458  1.00 44.22           O  
ATOM    332  N   PHE A  43     -35.542   4.108  34.220  1.00 54.78           N  
ATOM    333  CA  PHE A  43     -34.238   4.763  34.095  1.00 54.78           C  
ATOM    334  C   PHE A  43     -33.263   3.890  33.289  1.00 54.78           C  
ATOM    335  CB  PHE A  43     -33.690   5.178  35.479  1.00 54.78           C  
ATOM    336  O   PHE A  43     -32.482   3.118  33.843  1.00 54.78           O  
ATOM    337  CG  PHE A  43     -33.951   6.638  35.818  1.00 54.78           C  
ATOM    338  CD1 PHE A  43     -33.099   7.638  35.309  1.00 54.78           C  
ATOM    339  CD2 PHE A  43     -35.054   7.008  36.609  1.00 54.78           C  
ATOM    340  CE1 PHE A  43     -33.355   8.996  35.578  1.00 54.78           C  
ATOM    341  CE2 PHE A  43     -35.320   8.364  36.867  1.00 54.78           C  
ATOM    342  CZ  PHE A  43     -34.471   9.359  36.353  1.00 54.78           C  
ATOM    343  N   PRO A  44     -33.310   4.017  31.948  1.00 53.25           N  
ATOM    344  CA  PRO A  44     -32.070   4.098  31.172  1.00 53.25           C  
ATOM    345  C   PRO A  44     -32.110   5.144  30.034  1.00 53.25           C  
ATOM    346  CB  PRO A  44     -31.857   2.676  30.645  1.00 53.25           C  
ATOM    347  O   PRO A  44     -31.249   5.122  29.158  1.00 53.25           O  
ATOM    348  CG  PRO A  44     -33.281   2.218  30.337  1.00 53.25           C  
ATOM    349  CD  PRO A  44     -34.181   3.094  31.221  1.00 53.25           C  
ATOM    350  N   SER A  45     -33.076   6.074  30.011  1.00 60.84           N  
ATOM    351  CA  SER A  45     -33.271   6.974  28.856  1.00 60.84           C  
ATOM    352  C   SER A  45     -32.099   7.939  28.621  1.00 60.84           C  
ATOM    353  CB  SER A  45     -34.593   7.739  28.977  1.00 60.84           C  
ATOM    354  O   SER A  45     -31.635   8.070  27.491  1.00 60.84           O  
ATOM    355  OG  SER A  45     -34.595   8.563  30.127  1.00 60.84           O  
ATOM    356  N   LYS A  46     -31.551   8.553  29.680  1.00 71.19           N  
ATOM    357  CA  LYS A  46     -30.469   9.551  29.554  1.00 71.19           C  
ATOM    358  C   LYS A  46     -29.111   8.955  29.166  1.00 71.19           C  
ATOM    359  CB  LYS A  46     -30.347  10.382  30.840  1.00 71.19           C  
ATOM    360  O   LYS A  46     -28.395   9.553  28.369  1.00 71.19           O  
ATOM    361  CG  LYS A  46     -31.540  11.329  31.034  1.00 71.19           C  
ATOM    362  CD  LYS A  46     -31.304  12.256  32.233  1.00 71.19           C  
ATOM    363  CE  LYS A  46     -32.489  13.214  32.390  1.00 71.19           C  
ATOM    364  NZ  LYS A  46     -32.305  14.128  33.545  1.00 71.19           N  
ATOM    365  N   GLN A  47     -28.756   7.784  29.700  1.00 67.50           N  
ATOM    366  CA  GLN A  47     -27.496   7.104  29.360  1.00 67.50           C  
ATOM    367  C   GLN A  47     -27.519   6.640  27.898  1.00 67.50           C  
ATOM    368  CB  GLN A  47     -27.290   5.903  30.299  1.00 67.50           C  
ATOM    369  O   GLN A  47     -26.572   6.860  27.151  1.00 67.50           O  
ATOM    370  CG  GLN A  47     -25.853   5.344  30.261  1.00 67.50           C  
ATOM    371  CD  GLN A  47     -24.891   6.004  31.248  1.00 67.50           C  
ATOM    372  NE2 GLN A  47     -23.609   5.749  31.125  1.00 67.50           N  
ATOM    373  OE1 GLN A  47     -25.263   6.733  32.153  1.00 67.50           O  
ATOM    374  N   GLN A  48     -28.643   6.060  27.472  1.00 72.06           N  
ATOM    375  CA  GLN A  48     -28.826   5.582  26.108  1.00 72.06           C  
ATOM    376  C   GLN A  48     -28.812   6.729  25.085  1.00 72.06           C  
ATOM    377  CB  GLN A  48     -30.137   4.789  26.087  1.00 72.06           C  
ATOM    378  O   GLN A  48     -28.241   6.581  24.004  1.00 72.06           O  
ATOM    379  CG  GLN A  48     -30.364   4.063  24.759  1.00 72.06           C  
ATOM    380  CD  GLN A  48     -31.614   3.190  24.776  1.00 72.06           C  
ATOM    381  NE2 GLN A  48     -32.081   2.759  23.625  1.00 72.06           N  
ATOM    382  OE1 GLN A  48     -32.198   2.859  25.792  1.00 72.06           O  
ATOM    383  N   GLU A  49     -29.393   7.881  25.429  1.00 79.81           N  
ATOM    384  CA  GLU A  49     -29.367   9.084  24.592  1.00 79.81           C  
ATOM    385  C   GLU A  49     -27.946   9.661  24.458  1.00 79.81           C  
ATOM    386  CB  GLU A  49     -30.359  10.098  25.180  1.00 79.81           C  
ATOM    387  O   GLU A  49     -27.507   9.993  23.351  1.00 79.81           O  
ATOM    388  CG  GLU A  49     -30.592  11.298  24.254  1.00 79.81           C  
ATOM    389  CD  GLU A  49     -31.702  12.241  24.750  1.00 79.81           C  
ATOM    390  OE1 GLU A  49     -32.103  13.104  23.935  1.00 79.81           O  
ATOM    391  OE2 GLU A  49     -32.132  12.115  25.921  1.00 79.81           O  
ATOM    392  N   GLN A  50     -27.186   9.699  25.558  1.00 78.00           N  
ATOM    393  CA  GLN A  50     -25.791  10.140  25.557  1.00 78.00           C  
ATOM    394  C   GLN A  50     -24.889   9.197  24.743  1.00 78.00           C  
ATOM    395  CB  GLN A  50     -25.311  10.270  27.012  1.00 78.00           C  
ATOM    396  O   GLN A  50     -24.073   9.659  23.940  1.00 78.00           O  
ATOM    397  CG  GLN A  50     -23.921  10.914  27.133  1.00 78.00           C  
ATOM    398  CD  GLN A  50     -23.869  12.372  26.677  1.00 78.00           C  
ATOM    399  NE2 GLN A  50     -22.695  12.930  26.485  1.00 78.00           N  
ATOM    400  OE1 GLN A  50     -24.858  13.058  26.490  1.00 78.00           O  
ATOM    401  N   ASP A  51     -25.066   7.884  24.889  1.00 71.19           N  
ATOM    402  CA  ASP A  51     -24.338   6.870  24.121  1.00 71.19           C  
ATOM    403  C   ASP A  51     -24.650   6.981  22.620  1.00 71.19           C  
ATOM    404  CB  ASP A  51     -24.706   5.467  24.631  1.00 71.19           C  
ATOM    405  O   ASP A  51     -23.759   6.881  21.770  1.00 71.19           O  
ATOM    406  CG  ASP A  51     -24.127   5.109  26.006  1.00 71.19           C  
ATOM    407  OD1 ASP A  51     -23.320   5.896  26.547  1.00 71.19           O  
ATOM    408  OD2 ASP A  51     -24.456   3.992  26.471  1.00 71.19           O  
ATOM    409  N   GLU A  52     -25.907   7.254  22.259  1.00 79.38           N  
ATOM    410  CA  GLU A  52     -26.296   7.469  20.866  1.00 79.38           C  
ATOM    411  C   GLU A  52     -25.672   8.749  20.284  1.00 79.38           C  
ATOM    412  CB  GLU A  52     -27.827   7.463  20.726  1.00 79.38           C  
ATOM    413  O   GLU A  52     -25.169   8.738  19.151  1.00 79.38           O  
ATOM    414  CG  GLU A  52     -28.204   7.372  19.240  1.00 79.38           C  
ATOM    415  CD  GLU A  52     -29.708   7.389  18.950  1.00 79.38           C  
ATOM    416  OE1 GLU A  52     -30.034   7.827  17.814  1.00 79.38           O  
ATOM    417  OE2 GLU A  52     -30.506   6.953  19.798  1.00 79.38           O  
ATOM    418  N   ALA A  53     -25.648   9.844  21.048  1.00 81.00           N  
ATOM    419  CA  ALA A  53     -25.007  11.096  20.648  1.00 81.00           C  
ATOM    420  C   ALA A  53     -23.485  10.931  20.463  1.00 81.00           C  
ATOM    421  CB  ALA A  53     -25.343  12.165  21.694  1.00 81.00           C  
ATOM    422  O   ALA A  53     -22.915  11.358  19.446  1.00 81.00           O  
ATOM    423  N   ASN A  54     -22.830  10.235  21.395  1.00 75.06           N  
ATOM    424  CA  ASN A  54     -21.414   9.879  21.325  1.00 75.06           C  
ATOM    425  C   ASN A  54     -21.111   9.042  20.079  1.00 75.06           C  
ATOM    426  CB  ASN A  54     -21.052   9.098  22.597  1.00 75.06           C  
ATOM    427  O   ASN A  54     -20.169   9.327  19.330  1.00 75.06           O  
ATOM    428  CG  ASN A  54     -20.897   9.977  23.821  1.00 75.06           C  
ATOM    429  ND2 ASN A  54     -20.929   9.379  24.989  1.00 75.06           N  
ATOM    430  OD1 ASN A  54     -20.669  11.175  23.733  1.00 75.06           O  
ATOM    431  N   ARG A  55     -21.961   8.054  19.797  1.00 74.62           N  
ATOM    432  CA  ARG A  55     -21.835   7.180  18.634  1.00 74.62           C  
ATOM    433  C   ARG A  55     -22.018   7.924  17.313  1.00 74.62           C  
ATOM    434  CB  ARG A  55     -22.845   6.050  18.811  1.00 74.62           C  
ATOM    435  O   ARG A  55     -21.260   7.681  16.372  1.00 74.62           O  
ATOM    436  CG  ARG A  55     -22.668   4.995  17.731  1.00 74.62           C  
ATOM    437  CD  ARG A  55     -23.697   3.899  17.953  1.00 74.62           C  
ATOM    438  NE  ARG A  55     -23.624   2.947  16.846  1.00 74.62           N  
ATOM    439  NH1 ARG A  55     -25.363   1.624  17.502  1.00 74.62           N  
ATOM    440  NH2 ARG A  55     -24.182   1.134  15.650  1.00 74.62           N  
ATOM    441  CZ  ARG A  55     -24.398   1.905  16.673  1.00 74.62           C  
ATOM    442  N   LYS A  56     -22.979   8.851  17.219  1.00 80.19           N  
ATOM    443  CA  LYS A  56     -23.174   9.708  16.031  1.00 80.19           C  
ATOM    444  C   LYS A  56     -21.950  10.582  15.770  1.00 80.19           C  
ATOM    445  CB  LYS A  56     -24.429  10.582  16.205  1.00 80.19           C  
ATOM    446  O   LYS A  56     -21.459  10.633  14.640  1.00 80.19           O  
ATOM    447  CG  LYS A  56     -25.719   9.788  15.962  1.00 80.19           C  
ATOM    448  CD  LYS A  56     -26.969  10.617  16.302  1.00 80.19           C  
ATOM    449  CE  LYS A  56     -28.213   9.735  16.127  1.00 80.19           C  
ATOM    450  NZ  LYS A  56     -29.416  10.262  16.817  1.00 80.19           N  
ATOM    451  N   THR A  57     -21.413  11.200  16.820  1.00 81.19           N  
ATOM    452  CA  THR A  57     -20.177  11.993  16.750  1.00 81.19           C  
ATOM    453  C   THR A  57     -18.998  11.128  16.304  1.00 81.19           C  
ATOM    454  CB  THR A  57     -19.887  12.643  18.110  1.00 81.19           C  
ATOM    455  O   THR A  57     -18.190  11.536  15.465  1.00 81.19           O  
ATOM    456  CG2 THR A  57     -18.710  13.617  18.039  1.00 81.19           C  
ATOM    457  OG1 THR A  57     -21.014  13.387  18.501  1.00 81.19           O  
ATOM    458  N   SER A  58     -18.946   9.886  16.791  1.00 75.00           N  
ATOM    459  CA  SER A  58     -17.899   8.936  16.441  1.00 75.00           C  
ATOM    460  C   SER A  58     -17.910   8.494  15.005  1.00 75.00           C  
ATOM    461  CB  SER A  58     -17.959   7.718  17.378  1.00 75.00           C  
ATOM    462  O   SER A  58     -16.902   8.593  14.297  1.00 75.00           O  
ATOM    463  OG  SER A  58     -16.878   6.826  17.186  1.00 75.00           O  
ATOM    464  N   LEU A  59     -19.091   8.111  14.547  1.00 80.44           N  
ATOM    465  CA  LEU A  59     -19.330   7.801  13.160  1.00 80.44           C  
ATOM    466  C   LEU A  59     -18.957   8.988  12.268  1.00 80.44           C  
ATOM    467  CB  LEU A  59     -20.806   7.415  13.034  1.00 80.44           C  
ATOM    468  O   LEU A  59     -18.299   8.781  11.253  1.00 80.44           O  
ATOM    469  CG  LEU A  59     -21.202   7.000  11.613  1.00 80.44           C  
ATOM    470  CD1 LEU A  59     -20.570   5.670  11.202  1.00 80.44           C  
ATOM    471  CD2 LEU A  59     -22.719   6.860  11.545  1.00 80.44           C  
ATOM    472  N   ALA A  60     -19.315  10.220  12.642  1.00 81.75           N  
ATOM    473  CA  ALA A  60     -18.977  11.412  11.868  1.00 81.75           C  
ATOM    474  C   ALA A  60     -17.458  11.625  11.754  1.00 81.75           C  
ATOM    475  CB  ALA A  60     -19.678  12.626  12.487  1.00 81.75           C  
ATOM    476  O   ALA A  60     -16.964  11.924  10.665  1.00 81.75           O  
ATOM    477  N   LEU A  61     -16.702  11.425  12.838  1.00 80.12           N  
ATOM    478  CA  LEU A  61     -15.248  11.597  12.844  1.00 80.12           C  
ATOM    479  C   LEU A  61     -14.527  10.497  12.056  1.00 80.12           C  
ATOM    480  CB  LEU A  61     -14.770  11.709  14.300  1.00 80.12           C  
ATOM    481  O   LEU A  61     -13.696  10.803  11.198  1.00 80.12           O  
ATOM    482  CG  LEU A  61     -13.273  12.068  14.401  1.00 80.12           C  
ATOM    483  CD1 LEU A  61     -13.027  12.929  15.639  1.00 80.12           C  
ATOM    484  CD2 LEU A  61     -12.350  10.839  14.420  1.00 80.12           C  
ATOM    485  N   VAL A  62     -14.886   9.233  12.294  1.00 81.50           N  
ATOM    486  CA  VAL A  62     -14.358   8.079  11.550  1.00 81.50           C  
ATOM    487  C   VAL A  62     -14.672   8.232  10.065  1.00 81.50           C  
ATOM    488  CB  VAL A  62     -14.944   6.768  12.110  1.00 81.50           C  
ATOM    489  O   VAL A  62     -13.780   8.102   9.228  1.00 81.50           O  
ATOM    490  CG1 VAL A  62     -14.575   5.552  11.258  1.00 81.50           C  
ATOM    491  CG2 VAL A  62     -14.427   6.506  13.532  1.00 81.50           C  
ATOM    492  N   ARG A  63     -15.914   8.602   9.732  1.00 83.44           N  
ATOM    493  CA  ARG A  63     -16.338   8.881   8.358  1.00 83.44           C  
ATOM    494  C   ARG A  63     -15.540  10.034   7.768  1.00 83.44           C  
ATOM    495  CB  ARG A  63     -17.851   9.141   8.334  1.00 83.44           C  
ATOM    496  O   ARG A  63     -15.104   9.906   6.638  1.00 83.44           O  
ATOM    497  CG  ARG A  63     -18.442   9.323   6.929  1.00 83.44           C  
ATOM    498  CD  ARG A  63     -19.940   9.670   7.007  1.00 83.44           C  
ATOM    499  NE  ARG A  63     -20.770   8.544   7.484  1.00 83.44           N  
ATOM    500  NH1 ARG A  63     -22.829   9.598   7.474  1.00 83.44           N  
ATOM    501  NH2 ARG A  63     -22.733   7.422   7.802  1.00 83.44           N  
ATOM    502  CZ  ARG A  63     -22.092   8.533   7.597  1.00 83.44           C  
ATOM    503  N   LYS A  64     -15.296  11.131   8.489  1.00 86.38           N  
ATOM    504  CA  LYS A  64     -14.510  12.265   7.972  1.00 86.38           C  
ATOM    505  C   LYS A  64     -13.081  11.854   7.613  1.00 86.38           C  
ATOM    506  CB  LYS A  64     -14.545  13.418   8.986  1.00 86.38           C  
ATOM    507  O   LYS A  64     -12.621  12.175   6.520  1.00 86.38           O  
ATOM    508  CG  LYS A  64     -13.883  14.692   8.441  1.00 86.38           C  
ATOM    509  CD  LYS A  64     -14.064  15.857   9.424  1.00 86.38           C  
ATOM    510  CE  LYS A  64     -13.435  17.137   8.857  1.00 86.38           C  
ATOM    511  NZ  LYS A  64     -13.700  18.315   9.723  1.00 86.38           N  
ATOM    512  N   VAL A  65     -12.402  11.121   8.496  1.00 83.06           N  
ATOM    513  CA  VAL A  65     -11.026  10.650   8.260  1.00 83.06           C  
ATOM    514  C   VAL A  65     -10.992   9.632   7.120  1.00 83.06           C  
ATOM    515  CB  VAL A  65     -10.416  10.072   9.553  1.00 83.06           C  
ATOM    516  O   VAL A  65     -10.282   9.827   6.137  1.00 83.06           O  
ATOM    517  CG1 VAL A  65      -9.034   9.449   9.317  1.00 83.06           C  
ATOM    518  CG2 VAL A  65     -10.256  11.169  10.616  1.00 83.06           C  
ATOM    519  N   LEU A  66     -11.811   8.580   7.196  1.00 84.69           N  
ATOM    520  CA  LEU A  66     -11.785   7.500   6.210  1.00 84.69           C  
ATOM    521  C   LEU A  66     -12.325   7.942   4.848  1.00 84.69           C  
ATOM    522  CB  LEU A  66     -12.540   6.276   6.752  1.00 84.69           C  
ATOM    523  O   LEU A  66     -11.773   7.542   3.832  1.00 84.69           O  
ATOM    524  CG  LEU A  66     -11.887   5.612   7.980  1.00 84.69           C  
ATOM    525  CD1 LEU A  66     -12.734   4.458   8.520  1.00 84.69           C  
ATOM    526  CD2 LEU A  66     -10.504   5.041   7.660  1.00 84.69           C  
ATOM    527  N   LYS A  67     -13.341   8.812   4.790  1.00 87.12           N  
ATOM    528  CA  LYS A  67     -13.841   9.392   3.530  1.00 87.12           C  
ATOM    529  C   LYS A  67     -12.772  10.224   2.832  1.00 87.12           C  
ATOM    530  CB  LYS A  67     -15.107  10.224   3.788  1.00 87.12           C  
ATOM    531  O   LYS A  67     -12.728  10.210   1.612  1.00 87.12           O  
ATOM    532  CG  LYS A  67     -15.781  10.760   2.519  1.00 87.12           C  
ATOM    533  CD  LYS A  67     -17.050  11.549   2.875  1.00 87.12           C  
ATOM    534  CE  LYS A  67     -17.709  12.056   1.587  1.00 87.12           C  
ATOM    535  NZ  LYS A  67     -18.927  12.867   1.852  1.00 87.12           N  
ATOM    536  N   THR A  68     -11.904  10.906   3.578  1.00 86.88           N  
ATOM    537  CA  THR A  68     -10.805  11.690   2.995  1.00 86.88           C  
ATOM    538  C   THR A  68      -9.809  10.791   2.247  1.00 86.88           C  
ATOM    539  CB  THR A  68     -10.120  12.531   4.084  1.00 86.88           C  
ATOM    540  O   THR A  68      -9.363  11.154   1.165  1.00 86.88           O  
ATOM    541  CG2 THR A  68      -9.013  13.418   3.538  1.00 86.88           C  
ATOM    542  OG1 THR A  68     -11.058  13.389   4.702  1.00 86.88           O  
ATOM    543  N   LEU A  69      -9.534   9.585   2.761  1.00 83.62           N  
ATOM    544  CA  LEU A  69      -8.679   8.586   2.098  1.00 83.62           C  
ATOM    545  C   LEU A  69      -9.415   7.765   1.027  1.00 83.62           C  
ATOM    546  CB  LEU A  69      -8.090   7.649   3.168  1.00 83.62           C  
ATOM    547  O   LEU A  69      -8.826   7.391   0.018  1.00 83.62           O  
ATOM    548  CG  LEU A  69      -7.078   8.325   4.108  1.00 83.62           C  
ATOM    549  CD1 LEU A  69      -6.716   7.372   5.242  1.00 83.62           C  
ATOM    550  CD2 LEU A  69      -5.788   8.707   3.377  1.00 83.62           C  
ATOM    551  N   LEU A  70     -10.705   7.488   1.226  1.00 84.88           N  
ATOM    552  CA  LEU A  70     -11.529   6.718   0.288  1.00 84.88           C  
ATOM    553  C   LEU A  70     -12.007   7.545  -0.908  1.00 84.88           C  
ATOM    554  CB  LEU A  70     -12.735   6.126   1.032  1.00 84.88           C  
ATOM    555  O   LEU A  70     -12.315   6.977  -1.949  1.00 84.88           O  
ATOM    556  CG  LEU A  70     -12.385   4.957   1.968  1.00 84.88           C  
ATOM    557  CD1 LEU A  70     -13.588   4.673   2.856  1.00 84.88           C  
ATOM    558  CD2 LEU A  70     -12.065   3.674   1.206  1.00 84.88           C  
ATOM    559  N   PHE A  71     -12.083   8.870  -0.787  1.00 86.75           N  
ATOM    560  CA  PHE A  71     -12.544   9.730  -1.873  1.00 86.75           C  
ATOM    561  C   PHE A  71     -11.664   9.611  -3.131  1.00 86.75           C  
ATOM    562  CB  PHE A  71     -12.727  11.170  -1.377  1.00 86.75           C  
ATOM    563  O   PHE A  71     -12.237   9.385  -4.195  1.00 86.75           O  
ATOM    564  CG  PHE A  71     -13.131  12.129  -2.473  1.00 86.75           C  
ATOM    565  CD1 PHE A  71     -12.167  12.913  -3.133  1.00 86.75           C  
ATOM    566  CD2 PHE A  71     -14.483  12.205  -2.856  1.00 86.75           C  
ATOM    567  CE1 PHE A  71     -12.559  13.778  -4.170  1.00 86.75           C  
ATOM    568  CE2 PHE A  71     -14.873  13.073  -3.890  1.00 86.75           C  
ATOM    569  CZ  PHE A  71     -13.911  13.859  -4.547  1.00 86.75           C  
ATOM    570  N   PRO A  72     -10.316   9.649  -3.046  1.00 84.31           N  
ATOM    571  CA  PRO A  72      -9.453   9.353  -4.190  1.00 84.31           C  
ATOM    572  C   PRO A  72      -9.697   7.965  -4.796  1.00 84.31           C  
ATOM    573  CB  PRO A  72      -8.016   9.484  -3.672  1.00 84.31           C  
ATOM    574  O   PRO A  72      -9.802   7.851  -6.012  1.00 84.31           O  
ATOM    575  CG  PRO A  72      -8.141  10.454  -2.502  1.00 84.31           C  
ATOM    576  CD  PRO A  72      -9.514  10.128  -1.929  1.00 84.31           C  
ATOM    577  N   LEU A  73      -9.860   6.925  -3.966  1.00 83.19           N  
ATOM    578  CA  LEU A  73     -10.144   5.561  -4.440  1.00 83.19           C  
ATOM    579  C   LEU A  73     -11.455   5.489  -5.227  1.00 83.19           C  
ATOM    580  CB  LEU A  73     -10.235   4.589  -3.248  1.00 83.19           C  
ATOM    581  O   LEU A  73     -11.529   4.792  -6.231  1.00 83.19           O  
ATOM    582  CG  LEU A  73      -8.892   4.234  -2.602  1.00 83.19           C  
ATOM    583  CD1 LEU A  73      -9.132   3.642  -1.213  1.00 83.19           C  
ATOM    584  CD2 LEU A  73      -8.105   3.201  -3.393  1.00 83.19           C  
ATOM    585  N   ILE A  74     -12.485   6.202  -4.776  1.00 83.69           N  
ATOM    586  CA  ILE A  74     -13.795   6.233  -5.431  1.00 83.69           C  
ATOM    587  C   ILE A  74     -13.738   7.056  -6.721  1.00 83.69           C  
ATOM    588  CB  ILE A  74     -14.851   6.770  -4.442  1.00 83.69           C  
ATOM    589  O   ILE A  74     -14.192   6.593  -7.765  1.00 83.69           O  
ATOM    590  CG1 ILE A  74     -15.096   5.748  -3.307  1.00 83.69           C  
ATOM    591  CG2 ILE A  74     -16.168   7.066  -5.172  1.00 83.69           C  
ATOM    592  CD1 ILE A  74     -15.897   6.315  -2.128  1.00 83.69           C  
ATOM    593  N   LEU A  75     -13.171   8.266  -6.659  1.00 82.75           N  
ATOM    594  CA  LEU A  75     -13.056   9.176  -7.804  1.00 82.75           C  
ATOM    595  C   LEU A  75     -12.318   8.511  -8.969  1.00 82.75           C  
ATOM    596  CB  LEU A  75     -12.307  10.440  -7.338  1.00 82.75           C  
ATOM    597  O   LEU A  75     -12.664   8.701 -10.131  1.00 82.75           O  
ATOM    598  CG  LEU A  75     -12.137  11.517  -8.428  1.00 82.75           C  
ATOM    599  CD1 LEU A  75     -13.481  12.124  -8.836  1.00 82.75           C  
ATOM    600  CD2 LEU A  75     -11.240  12.638  -7.905  1.00 82.75           C  
ATOM    601  N   LEU A  76     -11.310   7.710  -8.638  1.00 77.75           N  
ATOM    602  CA  LEU A  76     -10.420   7.076  -9.597  1.00 77.75           C  
ATOM    603  C   LEU A  76     -10.752   5.597  -9.784  1.00 77.75           C  
ATOM    604  CB  LEU A  76      -8.973   7.362  -9.170  1.00 77.75           C  
ATOM    605  O   LEU A  76      -9.903   4.857 -10.250  1.00 77.75           O  
ATOM    606  CG  LEU A  76      -8.670   8.879  -9.240  1.00 77.75           C  
ATOM    607  CD1 LEU A  76      -7.818   9.409  -8.081  1.00 77.75           C  
ATOM    608  CD2 LEU A  76      -8.072   9.239 -10.600  1.00 77.75           C  
ATOM    609  N   GLY A  77     -11.973   5.174  -9.429  1.00 75.50           N  
ATOM    610  CA  GLY A  77     -12.545   3.884  -9.820  1.00 75.50           C  
ATOM    611  C   GLY A  77     -11.900   2.654  -9.193  1.00 75.50           C  
ATOM    612  O   GLY A  77     -12.073   1.558  -9.701  1.00 75.50           O  
ATOM    613  N   ILE A  78     -11.159   2.786  -8.099  1.00 76.06           N  
ATOM    614  CA  ILE A  78     -10.537   1.645  -7.416  1.00 76.06           C  
ATOM    615  C   ILE A  78     -11.556   0.910  -6.536  1.00 76.06           C  
ATOM    616  CB  ILE A  78      -9.285   2.106  -6.639  1.00 76.06           C  
ATOM    617  O   ILE A  78     -11.484  -0.309  -6.396  1.00 76.06           O  
ATOM    618  CG1 ILE A  78      -8.279   2.734  -7.637  1.00 76.06           C  
ATOM    619  CG2 ILE A  78      -8.683   0.918  -5.859  1.00 76.06           C  
ATOM    620  CD1 ILE A  78      -6.985   3.280  -7.034  1.00 76.06           C  
ATOM    621  N   VAL A  79     -12.527   1.628  -5.959  1.00 77.06           N  
ATOM    622  CA  VAL A  79     -13.572   1.033  -5.112  1.00 77.06           C  
ATOM    623  C   VAL A  79     -14.960   1.529  -5.514  1.00 77.06           C  
ATOM    624  CB  VAL A  79     -13.300   1.260  -3.609  1.00 77.06           C  
ATOM    625  O   VAL A  79     -15.150   2.701  -5.834  1.00 77.06           O  
ATOM    626  CG1 VAL A  79     -14.246   0.404  -2.754  1.00 77.06           C  
ATOM    627  CG2 VAL A  79     -11.878   0.855  -3.191  1.00 77.06           C  
ATOM    628  N   ASP A  80     -15.937   0.622  -5.463  1.00 74.25           N  
ATOM    629  CA  ASP A  80     -17.356   0.904  -5.700  1.00 74.25           C  
ATOM    630  C   ASP A  80     -17.903   1.923  -4.667  1.00 74.25           C  
ATOM    631  CB  ASP A  80     -18.112  -0.444  -5.707  1.00 74.25           C  
ATOM    632  O   ASP A  80     -17.585   1.860  -3.478  1.00 74.25           O  
ATOM    633  CG  ASP A  80     -19.514  -0.390  -6.329  1.00 74.25           C  
ATOM    634  OD1 ASP A  80     -20.046   0.730  -6.466  1.00 74.25           O  
ATOM    635  OD2 ASP A  80     -20.069  -1.477  -6.621  1.00 74.25           O  
ATOM    636  N   THR A  81     -18.734   2.876  -5.099  1.00 62.94           N  
ATOM    637  CA  THR A  81     -19.198   4.068  -4.353  1.00 62.94           C  
ATOM    638  C   THR A  81     -20.022   3.749  -3.101  1.00 62.94           C  
ATOM    639  CB  THR A  81     -20.067   4.970  -5.258  1.00 62.94           C  
ATOM    640  O   THR A  81     -20.203   4.613  -2.239  1.00 62.94           O  
ATOM    641  CG2 THR A  81     -19.264   5.974  -6.080  1.00 62.94           C  
ATOM    642  OG1 THR A  81     -20.825   4.190  -6.150  1.00 62.94           O  
ATOM    643  N   TYR A  82     -20.515   2.519  -2.952  1.00 61.75           N  
ATOM    644  CA  TYR A  82     -21.502   2.138  -1.931  1.00 61.75           C  
ATOM    645  C   TYR A  82     -20.929   1.711  -0.579  1.00 61.75           C  
ATOM    646  CB  TYR A  82     -22.467   1.101  -2.504  1.00 61.75           C  
ATOM    647  O   TYR A  82     -21.595   1.008   0.186  1.00 61.75           O  
ATOM    648  CG  TYR A  82     -23.395   1.737  -3.496  1.00 61.75           C  
ATOM    649  CD1 TYR A  82     -24.597   2.328  -3.066  1.00 61.75           C  
ATOM    650  CD2 TYR A  82     -23.017   1.800  -4.841  1.00 61.75           C  
ATOM    651  CE1 TYR A  82     -25.449   2.960  -3.992  1.00 61.75           C  
ATOM    652  CE2 TYR A  82     -23.852   2.439  -5.758  1.00 61.75           C  
ATOM    653  OH  TYR A  82     -25.921   3.533  -6.271  1.00 61.75           O  
ATOM    654  CZ  TYR A  82     -25.086   2.990  -5.353  1.00 61.75           C  
ATOM    655  N   ILE A  83     -19.723   2.158  -0.241  1.00 60.44           N  
ATOM    656  CA  ILE A  83     -19.075   1.801   1.026  1.00 60.44           C  
ATOM    657  C   ILE A  83     -19.882   2.307   2.245  1.00 60.44           C  
ATOM    658  CB  ILE A  83     -17.621   2.319   1.032  1.00 60.44           C  
ATOM    659  O   ILE A  83     -19.915   1.648   3.282  1.00 60.44           O  
ATOM    660  CG1 ILE A  83     -16.851   1.967  -0.260  1.00 60.44           C  
ATOM    661  CG2 ILE A  83     -16.887   1.727   2.230  1.00 60.44           C  
ATOM    662  CD1 ILE A  83     -15.391   2.433  -0.250  1.00 60.44           C  
ATOM    663  N   TYR A  84     -20.586   3.440   2.110  1.00 58.31           N  
ATOM    664  CA  TYR A  84     -21.325   4.112   3.192  1.00 58.31           C  
ATOM    665  C   TYR A  84     -22.819   4.286   2.896  1.00 58.31           C  
ATOM    666  CB  TYR A  84     -20.677   5.468   3.510  1.00 58.31           C  
ATOM    667  O   TYR A  84     -23.355   5.384   3.029  1.00 58.31           O  
ATOM    668  CG  TYR A  84     -19.335   5.381   4.183  1.00 58.31           C  
ATOM    669  CD1 TYR A  84     -19.276   5.177   5.574  1.00 58.31           C  
ATOM    670  CD2 TYR A  84     -18.160   5.543   3.430  1.00 58.31           C  
ATOM    671  CE1 TYR A  84     -18.030   5.160   6.223  1.00 58.31           C  
ATOM    672  CE2 TYR A  84     -16.913   5.504   4.075  1.00 58.31           C  
ATOM    673  OH  TYR A  84     -15.663   5.285   6.118  1.00 58.31           O  
ATOM    674  CZ  TYR A  84     -16.850   5.316   5.472  1.00 58.31           C  
ATOM    675  N   THR A  85     -23.530   3.234   2.491  1.00 56.59           N  
ATOM    676  CA  THR A  85     -24.998   3.343   2.479  1.00 56.59           C  
ATOM    677  C   THR A  85     -25.518   3.358   3.917  1.00 56.59           C  
ATOM    678  CB  THR A  85     -25.695   2.286   1.605  1.00 56.59           C  
ATOM    679  O   THR A  85     -25.411   2.360   4.626  1.00 56.59           O  
ATOM    680  CG2 THR A  85     -26.043   2.909   0.258  1.00 56.59           C  
ATOM    681  OG1 THR A  85     -24.903   1.141   1.344  1.00 56.59           O  
ATOM    682  N   ASP A  86     -26.080   4.495   4.348  1.00 46.75           N  
ATOM    683  CA  ASP A  86     -26.618   4.733   5.702  1.00 46.75           C  
ATOM    684  C   ASP A  86     -27.647   3.670   6.146  1.00 46.75           C  
ATOM    685  CB  ASP A  86     -27.237   6.146   5.769  1.00 46.75           C  
ATOM    686  O   ASP A  86     -27.804   3.414   7.339  1.00 46.75           O  
ATOM    687  CG  ASP A  86     -26.209   7.278   5.948  1.00 46.75           C  
ATOM    688  OD1 ASP A  86     -25.258   7.120   6.758  1.00 46.75           O  
ATOM    689  OD2 ASP A  86     -26.364   8.319   5.281  1.00 46.75           O  
ATOM    690  N   ALA A  87     -28.273   2.961   5.199  1.00 44.84           N  
ATOM    691  CA  ALA A  87     -29.136   1.808   5.467  1.00 44.84           C  
ATOM    692  C   ALA A  87     -28.427   0.663   6.226  1.00 44.84           C  
ATOM    693  CB  ALA A  87     -29.699   1.320   4.126  1.00 44.84           C  
ATOM    694  O   ALA A  87     -29.075  -0.069   6.966  1.00 44.84           O  
ATOM    695  N   ALA A  88     -27.102   0.518   6.098  1.00 48.16           N  
ATOM    696  CA  ALA A  88     -26.326  -0.534   6.761  1.00 48.16           C  
ATOM    697  C   ALA A  88     -25.912  -0.194   8.209  1.00 48.16           C  
ATOM    698  CB  ALA A  88     -25.108  -0.857   5.885  1.00 48.16           C  
ATOM    699  O   ALA A  88     -25.312  -1.037   8.881  1.00 48.16           O  
ATOM    700  N   LEU A  89     -26.191   1.021   8.691  1.00 51.69           N  
ATOM    701  CA  LEU A  89     -25.801   1.488  10.027  1.00 51.69           C  
ATOM    702  C   LEU A  89     -26.985   1.636  10.993  1.00 51.69           C  
ATOM    703  CB  LEU A  89     -24.982   2.785   9.884  1.00 51.69           C  
ATOM    704  O   LEU A  89     -26.757   1.995  12.148  1.00 51.69           O  
ATOM    705  CG  LEU A  89     -23.523   2.527   9.461  1.00 51.69           C  
ATOM    706  CD1 LEU A  89     -22.938   3.784   8.820  1.00 51.69           C  
ATOM    707  CD2 LEU A  89     -22.645   2.142  10.659  1.00 51.69           C  
ATOM    708  N   LYS A  90     -28.222   1.321  10.574  1.00 53.59           N  
ATOM    709  CA  LYS A  90     -29.363   1.270  11.499  1.00 53.59           C  
ATOM    710  C   LYS A  90     -29.143   0.150  12.531  1.00 53.59           C  
ATOM    711  CB  LYS A  90     -30.705   1.105  10.762  1.00 53.59           C  
ATOM    712  O   LYS A  90     -29.006  -1.007  12.140  1.00 53.59           O  
ATOM    713  CG  LYS A  90     -31.360   2.472  10.501  1.00 53.59           C  
ATOM    714  CD  LYS A  90     -32.760   2.319   9.891  1.00 53.59           C  
ATOM    715  CE  LYS A  90     -33.434   3.692   9.744  1.00 53.59           C  
ATOM    716  NZ  LYS A  90     -34.817   3.575   9.212  1.00 53.59           N  
ATOM    717  N   PRO A  91     -29.106   0.467  13.838  1.00 48.12           N  
ATOM    718  CA  PRO A  91     -28.809  -0.510  14.886  1.00 48.12           C  
ATOM    719  C   PRO A  91     -29.922  -1.545  15.124  1.00 48.12           C  
ATOM    720  CB  PRO A  91     -28.493   0.325  16.132  1.00 48.12           C  
ATOM    721  O   PRO A  91     -29.668  -2.524  15.813  1.00 48.12           O  
ATOM    722  CG  PRO A  91     -29.227   1.644  15.907  1.00 48.12           C  
ATOM    723  CD  PRO A  91     -29.201   1.809  14.395  1.00 48.12           C  
ATOM    724  N   SER A  92     -31.116  -1.363  14.549  1.00 44.34           N  
ATOM    725  CA  SER A  92     -32.306  -2.187  14.815  1.00 44.34           C  
ATOM    726  C   SER A  92     -32.809  -3.035  13.637  1.00 44.34           C  
ATOM    727  CB  SER A  92     -33.427  -1.281  15.333  1.00 44.34           C  
ATOM    728  O   SER A  92     -33.742  -3.814  13.813  1.00 44.34           O  
ATOM    729  OG  SER A  92     -33.622  -0.172  14.466  1.00 44.34           O  
ATOM    730  N   SER A  93     -32.223  -2.945  12.438  1.00 40.62           N  
ATOM    731  CA  SER A  93     -32.678  -3.761  11.302  1.00 40.62           C  
ATOM    732  C   SER A  93     -31.904  -5.081  11.244  1.00 40.62           C  
ATOM    733  CB  SER A  93     -32.646  -2.968   9.991  1.00 40.62           C  
ATOM    734  O   SER A  93     -30.871  -5.183  10.580  1.00 40.62           O  
ATOM    735  OG  SER A  93     -31.321  -2.657   9.623  1.00 40.62           O  
ATOM    736  N   VAL A  94     -32.401  -6.092  11.962  1.00 40.38           N  
ATOM    737  CA  VAL A  94     -31.919  -7.488  11.883  1.00 40.38           C  
ATOM    738  C   VAL A  94     -32.195  -8.097  10.501  1.00 40.38           C  
ATOM    739  CB  VAL A  94     -32.535  -8.331  13.021  1.00 40.38           C  
ATOM    740  O   VAL A  94     -31.481  -8.997  10.069  1.00 40.38           O  
ATOM    741  CG1 VAL A  94     -32.163  -9.818  12.957  1.00 40.38           C  
ATOM    742  CG2 VAL A  94     -32.059  -7.796  14.380  1.00 40.38           C  
ATOM    743  N   HIS A  95     -33.144  -7.537   9.748  1.00 36.53           N  
ATOM    744  CA  HIS A  95     -33.337  -7.868   8.344  1.00 36.53           C  
ATOM    745  C   HIS A  95     -32.761  -6.783   7.433  1.00 36.53           C  
ATOM    746  CB  HIS A  95     -34.811  -8.171   8.073  1.00 36.53           C  
ATOM    747  O   HIS A  95     -32.947  -5.593   7.710  1.00 36.53           O  
ATOM    748  CG  HIS A  95     -35.156  -9.539   8.597  1.00 36.53           C  
ATOM    749  CD2 HIS A  95     -35.943  -9.841   9.674  1.00 36.53           C  
ATOM    750  ND1 HIS A  95     -34.637 -10.727   8.128  1.00 36.53           N  
ATOM    751  CE1 HIS A  95     -35.100 -11.718   8.903  1.00 36.53           C  
ATOM    752  NE2 HIS A  95     -35.897 -11.224   9.860  1.00 36.53           N  
ATOM    753  N   PRO A  96     -32.074  -7.158   6.335  1.00 42.22           N  
ATOM    754  CA  PRO A  96     -31.807  -6.226   5.258  1.00 42.22           C  
ATOM    755  C   PRO A  96     -33.169  -5.776   4.741  1.00 42.22           C  
ATOM    756  CB  PRO A  96     -30.988  -7.005   4.221  1.00 42.22           C  
ATOM    757  O   PRO A  96     -33.830  -6.505   4.013  1.00 42.22           O  
ATOM    758  CG  PRO A  96     -31.405  -8.460   4.438  1.00 42.22           C  
ATOM    759  CD  PRO A  96     -31.762  -8.521   5.921  1.00 42.22           C  
ATOM    760  N   THR A  97     -33.626  -4.604   5.180  1.00 42.22           N  
ATOM    761  CA  THR A  97     -34.797  -3.962   4.587  1.00 42.22           C  
ATOM    762  C   THR A  97     -34.488  -3.872   3.102  1.00 42.22           C  
ATOM    763  CB  THR A  97     -35.074  -2.555   5.158  1.00 42.22           C  
ATOM    764  O   THR A  97     -33.530  -3.187   2.729  1.00 42.22           O  
ATOM    765  CG2 THR A  97     -36.574  -2.301   5.281  1.00 42.22           C  
ATOM    766  OG1 THR A  97     -34.512  -2.363   6.443  1.00 42.22           O  
ATOM    767  N   GLU A  98     -35.211  -4.634   2.280  1.00 44.75           N  
ATOM    768  CA  GLU A  98     -35.143  -4.514   0.833  1.00 44.75           C  
ATOM    769  C   GLU A  98     -35.423  -3.051   0.524  1.00 44.75           C  
ATOM    770  CB  GLU A  98     -36.151  -5.435   0.134  1.00 44.75           C  
ATOM    771  O   GLU A  98     -36.540  -2.552   0.663  1.00 44.75           O  
ATOM    772  CG  GLU A  98     -35.663  -6.888   0.068  1.00 44.75           C  
ATOM    773  CD  GLU A  98     -36.580  -7.765  -0.798  1.00 44.75           C  
ATOM    774  OE1 GLU A  98     -36.036  -8.691  -1.438  1.00 44.75           O  
ATOM    775  OE2 GLU A  98     -37.798  -7.483  -0.825  1.00 44.75           O  
ATOM    776  N   VAL A  99     -34.358  -2.314   0.218  1.00 51.84           N  
ATOM    777  CA  VAL A  99     -34.480  -0.949  -0.258  1.00 51.84           C  
ATOM    778  C   VAL A  99     -35.171  -1.100  -1.597  1.00 51.84           C  
ATOM    779  CB  VAL A  99     -33.114  -0.249  -0.359  1.00 51.84           C  
ATOM    780  O   VAL A  99     -34.543  -1.519  -2.571  1.00 51.84           O  
ATOM    781  CG1 VAL A  99     -33.259   1.165  -0.935  1.00 51.84           C  
ATOM    782  CG2 VAL A  99     -32.460  -0.128   1.026  1.00 51.84           C  
ATOM    783  N   ASN A 100     -36.480  -0.843  -1.597  1.00 45.31           N  
ATOM    784  CA  ASN A 100     -37.313  -0.895  -2.782  1.00 45.31           C  
ATOM    785  C   ASN A 100     -36.582  -0.148  -3.896  1.00 45.31           C  
ATOM    786  CB  ASN A 100     -38.715  -0.321  -2.476  1.00 45.31           C  
ATOM    787  O   ASN A 100     -36.231   1.027  -3.766  1.00 45.31           O  
ATOM    788  CG  ASN A 100     -39.813  -1.371  -2.537  1.00 45.31           C  
ATOM    789  ND2 ASN A 100     -40.963  -1.102  -1.969  1.00 45.31           N  
ATOM    790  OD1 ASN A 100     -39.668  -2.424  -3.127  1.00 45.31           O  
ATOM    791  N   SER A 101     -36.273  -0.901  -4.945  1.00 47.31           N  
ATOM    792  CA  SER A 101     -35.354  -0.580  -6.032  1.00 47.31           C  
ATOM    793  C   SER A 101     -35.955   0.449  -6.997  1.00 47.31           C  
ATOM    794  CB  SER A 101     -34.929  -1.891  -6.708  1.00 47.31           C  
ATOM    795  O   SER A 101     -36.020   0.258  -8.205  1.00 47.31           O  
ATOM    796  OG  SER A 101     -36.049  -2.669  -7.094  1.00 47.31           O  
ATOM    797  N   GLY A 102     -36.421   1.573  -6.465  1.00 47.97           N  
ATOM    798  CA  GLY A 102     -37.118   2.615  -7.203  1.00 47.97           C  
ATOM    799  C   GLY A 102     -36.175   3.693  -7.713  1.00 47.97           C  
ATOM    800  O   GLY A 102     -36.195   4.802  -7.195  1.00 47.97           O  
ATOM    801  N   SER A 103     -35.337   3.380  -8.706  1.00 56.72           N  
ATOM    802  CA  SER A 103     -34.893   4.340  -9.734  1.00 56.72           C  
ATOM    803  C   SER A 103     -33.860   3.692 -10.659  1.00 56.72           C  
ATOM    804  CB  SER A 103     -34.362   5.648  -9.122  1.00 56.72           C  
ATOM    805  O   SER A 103     -32.720   3.418 -10.280  1.00 56.72           O  
ATOM    806  OG  SER A 103     -33.476   6.365  -9.967  1.00 56.72           O  
ATOM    807  N   ALA A 104     -34.246   3.492 -11.923  1.00 61.28           N  
ATOM    808  CA  ALA A 104     -33.370   3.017 -12.997  1.00 61.28           C  
ATOM    809  C   ALA A 104     -32.078   3.854 -13.143  1.00 61.28           C  
ATOM    810  CB  ALA A 104     -34.193   3.043 -14.291  1.00 61.28           C  
ATOM    811  O   ALA A 104     -31.055   3.358 -13.616  1.00 61.28           O  
ATOM    812  N   ARG A 105     -32.091   5.109 -12.667  1.00 62.97           N  
ATOM    813  CA  ARG A 105     -30.939   6.019 -12.670  1.00 62.97           C  
ATOM    814  C   ARG A 105     -29.810   5.562 -11.742  1.00 62.97           C  
ATOM    815  CB  ARG A 105     -31.432   7.426 -12.297  1.00 62.97           C  
ATOM    816  O   ARG A 105     -28.653   5.836 -12.046  1.00 62.97           O  
ATOM    817  CG  ARG A 105     -30.587   8.539 -12.926  1.00 62.97           C  
ATOM    818  CD  ARG A 105     -31.141   9.912 -12.511  1.00 62.97           C  
ATOM    819  NE  ARG A 105     -31.122  10.879 -13.625  1.00 62.97           N  
ATOM    820  NH1 ARG A 105     -32.206  12.607 -12.556  1.00 62.97           N  
ATOM    821  NH2 ARG A 105     -31.690  12.798 -14.715  1.00 62.97           N  
ATOM    822  CZ  ARG A 105     -31.669  12.085 -13.625  1.00 62.97           C  
ATOM    823  N   PHE A 106     -30.121   4.867 -10.644  1.00 64.62           N  
ATOM    824  CA  PHE A 106     -29.096   4.290  -9.765  1.00 64.62           C  
ATOM    825  C   PHE A 106     -28.422   3.085 -10.424  1.00 64.62           C  
ATOM    826  CB  PHE A 106     -29.685   3.946  -8.391  1.00 64.62           C  
ATOM    827  O   PHE A 106     -27.201   3.012 -10.459  1.00 64.62           O  
ATOM    828  CG  PHE A 106     -29.872   5.163  -7.505  1.00 64.62           C  
ATOM    829  CD1 PHE A 106     -28.816   5.626  -6.702  1.00 64.62           C  
ATOM    830  CD2 PHE A 106     -31.097   5.844  -7.491  1.00 64.62           C  
ATOM    831  CE1 PHE A 106     -28.993   6.756  -5.883  1.00 64.62           C  
ATOM    832  CE2 PHE A 106     -31.285   6.973  -6.672  1.00 64.62           C  
ATOM    833  CZ  PHE A 106     -30.228   7.429  -5.866  1.00 64.62           C  
ATOM    834  N   ARG A 107     -29.196   2.220 -11.090  1.00 75.44           N  
ATOM    835  CA  ARG A 107     -28.667   1.016 -11.752  1.00 75.44           C  
ATOM    836  C   ARG A 107     -27.625   1.333 -12.840  1.00 75.44           C  
ATOM    837  CB  ARG A 107     -29.852   0.195 -12.289  1.00 75.44           C  
ATOM    838  O   ARG A 107     -26.643   0.609 -12.971  1.00 75.44           O  
ATOM    839  CG  ARG A 107     -29.472  -1.270 -12.549  1.00 75.44           C  
ATOM    840  CD  ARG A 107     -30.649  -2.095 -13.094  1.00 75.44           C  
ATOM    841  NE  ARG A 107     -31.748  -2.256 -12.115  1.00 75.44           N  
ATOM    842  NH1 ARG A 107     -33.031  -3.712 -13.349  1.00 75.44           N  
ATOM    843  NH2 ARG A 107     -33.740  -3.066 -11.339  1.00 75.44           N  
ATOM    844  CZ  ARG A 107     -32.829  -3.007 -12.270  1.00 75.44           C  
ATOM    845  N   CYS A 108     -27.813   2.424 -13.588  1.00 79.62           N  
ATOM    846  CA  CYS A 108     -26.874   2.852 -14.633  1.00 79.62           C  
ATOM    847  C   CYS A 108     -25.543   3.379 -14.061  1.00 79.62           C  
ATOM    848  CB  CYS A 108     -27.581   3.888 -15.519  1.00 79.62           C  
ATOM    849  O   CYS A 108     -24.475   3.012 -14.548  1.00 79.62           O  
ATOM    850  SG  CYS A 108     -26.511   4.325 -16.919  1.00 79.62           S  
ATOM    851  N   LYS A 109     -25.587   4.184 -12.988  1.00 81.50           N  
ATOM    852  CA  LYS A 109     -24.371   4.690 -12.325  1.00 81.50           C  
ATOM    853  C   LYS A 109     -23.520   3.556 -11.755  1.00 81.50           C  
ATOM    854  CB  LYS A 109     -24.742   5.678 -11.212  1.00 81.50           C  
ATOM    855  O   LYS A 109     -22.301   3.579 -11.898  1.00 81.50           O  
ATOM    856  CG  LYS A 109     -25.237   7.016 -11.774  1.00 81.50           C  
ATOM    857  CD  LYS A 109     -25.493   8.000 -10.628  1.00 81.50           C  
ATOM    858  CE  LYS A 109     -25.871   9.373 -11.188  1.00 81.50           C  
ATOM    859  NZ  LYS A 109     -26.001  10.375 -10.101  1.00 81.50           N  
ATOM    860  N   ASP A 110     -24.168   2.556 -11.168  1.00 79.81           N  
ATOM    861  CA  ASP A 110     -23.495   1.401 -10.571  1.00 79.81           C  
ATOM    862  C   ASP A 110     -22.814   0.543 -11.643  1.00 79.81           C  
ATOM    863  CB  ASP A 110     -24.519   0.548  -9.805  1.00 79.81           C  
ATOM    864  O   ASP A 110     -21.681   0.095 -11.468  1.00 79.81           O  
ATOM    865  CG  ASP A 110     -25.263   1.282  -8.686  1.00 79.81           C  
ATOM    866  OD1 ASP A 110     -25.025   2.495  -8.481  1.00 79.81           O  
ATOM    867  OD2 ASP A 110     -26.115   0.625  -8.052  1.00 79.81           O  
ATOM    868  N   ALA A 111     -23.486   0.337 -12.780  1.00 85.19           N  
ATOM    869  CA  ALA A 111     -22.907  -0.363 -13.922  1.00 85.19           C  
ATOM    870  C   ALA A 111     -21.702   0.399 -14.494  1.00 85.19           C  
ATOM    871  CB  ALA A 111     -24.001  -0.583 -14.972  1.00 85.19           C  
ATOM    872  O   ALA A 111     -20.649  -0.200 -14.704  1.00 85.19           O  
ATOM    873  N   PHE A 112     -21.823   1.719 -14.676  1.00 87.12           N  
ATOM    874  CA  PHE A 112     -20.731   2.558 -15.170  1.00 87.12           C  
ATOM    875  C   PHE A 112     -19.499   2.493 -14.263  1.00 87.12           C  
ATOM    876  CB  PHE A 112     -21.218   4.005 -15.317  1.00 87.12           C  
ATOM    877  O   PHE A 112     -18.389   2.298 -14.751  1.00 87.12           O  
ATOM    878  CG  PHE A 112     -20.134   4.943 -15.814  1.00 87.12           C  
ATOM    879  CD1 PHE A 112     -19.371   5.700 -14.903  1.00 87.12           C  
ATOM    880  CD2 PHE A 112     -19.850   5.014 -17.191  1.00 87.12           C  
ATOM    881  CE1 PHE A 112     -18.333   6.527 -15.369  1.00 87.12           C  
ATOM    882  CE2 PHE A 112     -18.815   5.844 -17.656  1.00 87.12           C  
ATOM    883  CZ  PHE A 112     -18.056   6.600 -16.746  1.00 87.12           C  
ATOM    884  N   LEU A 113     -19.680   2.598 -12.944  1.00 84.38           N  
ATOM    885  CA  LEU A 113     -18.560   2.561 -12.008  1.00 84.38           C  
ATOM    886  C   LEU A 113     -17.864   1.195 -11.985  1.00 84.38           C  
ATOM    887  CB  LEU A 113     -19.063   2.952 -10.617  1.00 84.38           C  
ATOM    888  O   LEU A 113     -16.639   1.139 -11.919  1.00 84.38           O  
ATOM    889  CG  LEU A 113     -17.921   3.107  -9.598  1.00 84.38           C  
ATOM    890  CD1 LEU A 113     -16.992   4.280  -9.919  1.00 84.38           C  
ATOM    891  CD2 LEU A 113     -18.543   3.372  -8.244  1.00 84.38           C  
ATOM    892  N   LYS A 114     -18.621   0.096 -12.086  1.00 86.56           N  
ATOM    893  CA  LYS A 114     -18.049  -1.255 -12.197  1.00 86.56           C  
ATOM    894  C   LYS A 114     -17.246  -1.430 -13.480  1.00 86.56           C  
ATOM    895  CB  LYS A 114     -19.161  -2.303 -12.126  1.00 86.56           C  
ATOM    896  O   LYS A 114     -16.154  -1.987 -13.427  1.00 86.56           O  
ATOM    897  CG  LYS A 114     -19.691  -2.433 -10.696  1.00 86.56           C  
ATOM    898  CD  LYS A 114     -20.907  -3.356 -10.674  1.00 86.56           C  
ATOM    899  CE  LYS A 114     -21.454  -3.383  -9.249  1.00 86.56           C  
ATOM    900  NZ  LYS A 114     -22.684  -4.202  -9.169  1.00 86.56           N  
ATOM    901  N   ILE A 115     -17.758  -0.927 -14.605  1.00 90.56           N  
ATOM    902  CA  ILE A 115     -17.038  -0.935 -15.885  1.00 90.56           C  
ATOM    903  C   ILE A 115     -15.762  -0.100 -15.767  1.00 90.56           C  
ATOM    904  CB  ILE A 115     -17.949  -0.443 -17.032  1.00 90.56           C  
ATOM    905  O   ILE A 115     -14.695  -0.571 -16.140  1.00 90.56           O  
ATOM    906  CG1 ILE A 115     -19.083  -1.462 -17.290  1.00 90.56           C  
ATOM    907  CG2 ILE A 115     -17.140  -0.227 -18.326  1.00 90.56           C  
ATOM    908  CD1 ILE A 115     -20.232  -0.896 -18.135  1.00 90.56           C  
ATOM    909  N   TYR A 116     -15.841   1.101 -15.195  1.00 90.19           N  
ATOM    910  CA  TYR A 116     -14.678   1.962 -14.993  1.00 90.19           C  
ATOM    911  C   TYR A 116     -13.616   1.300 -14.103  1.00 90.19           C  
ATOM    912  CB  TYR A 116     -15.151   3.299 -14.416  1.00 90.19           C  
ATOM    913  O   TYR A 116     -12.442   1.267 -14.463  1.00 90.19           O  
ATOM    914  CG  TYR A 116     -14.037   4.301 -14.200  1.00 90.19           C  
ATOM    915  CD1 TYR A 116     -13.804   4.832 -12.918  1.00 90.19           C  
ATOM    916  CD2 TYR A 116     -13.244   4.717 -15.287  1.00 90.19           C  
ATOM    917  CE1 TYR A 116     -12.786   5.786 -12.727  1.00 90.19           C  
ATOM    918  CE2 TYR A 116     -12.205   5.644 -15.091  1.00 90.19           C  
ATOM    919  OH  TYR A 116     -10.986   7.092 -13.619  1.00 90.19           O  
ATOM    920  CZ  TYR A 116     -11.974   6.180 -13.809  1.00 90.19           C  
ATOM    921  N   CYS A 117     -14.034   0.690 -12.992  1.00 89.94           N  
ATOM    922  CA  CYS A 117     -13.154  -0.068 -12.109  1.00 89.94           C  
ATOM    923  C   CYS A 117     -12.473  -1.232 -12.834  1.00 89.94           C  
ATOM    924  CB  CYS A 117     -13.993  -0.545 -10.914  1.00 89.94           C  
ATOM    925  O   CYS A 117     -11.257  -1.392 -12.745  1.00 89.94           O  
ATOM    926  SG  CYS A 117     -12.946  -1.373  -9.691  1.00 89.94           S  
ATOM    927  N   PHE A 118     -13.238  -1.997 -13.616  1.00 91.56           N  
ATOM    928  CA  PHE A 118     -12.703  -3.072 -14.443  1.00 91.56           C  
ATOM    929  C   PHE A 118     -11.677  -2.557 -15.463  1.00 91.56           C  
ATOM    930  CB  PHE A 118     -13.868  -3.798 -15.124  1.00 91.56           C  
ATOM    931  O   PHE A 118     -10.599  -3.133 -15.578  1.00 91.56           O  
ATOM    932  CG  PHE A 118     -13.420  -4.915 -16.039  1.00 91.56           C  
ATOM    933  CD1 PHE A 118     -13.344  -4.705 -17.429  1.00 91.56           C  
ATOM    934  CD2 PHE A 118     -13.038  -6.154 -15.494  1.00 91.56           C  
ATOM    935  CE1 PHE A 118     -12.895  -5.737 -18.271  1.00 91.56           C  
ATOM    936  CE2 PHE A 118     -12.587  -7.185 -16.337  1.00 91.56           C  
ATOM    937  CZ  PHE A 118     -12.517  -6.976 -17.725  1.00 91.56           C  
ATOM    938  N   LEU A 119     -11.966  -1.446 -16.149  1.00 93.19           N  
ATOM    939  CA  LEU A 119     -11.049  -0.827 -17.111  1.00 93.19           C  
ATOM    940  C   LEU A 119      -9.731  -0.390 -16.462  1.00 93.19           C  
ATOM    941  CB  LEU A 119     -11.731   0.380 -17.782  1.00 93.19           C  
ATOM    942  O   LEU A 119      -8.671  -0.600 -17.044  1.00 93.19           O  
ATOM    943  CG  LEU A 119     -12.839   0.025 -18.787  1.00 93.19           C  
ATOM    944  CD1 LEU A 119     -13.561   1.305 -19.214  1.00 93.19           C  
ATOM    945  CD2 LEU A 119     -12.286  -0.657 -20.038  1.00 93.19           C  
ATOM    946  N   ILE A 120      -9.774   0.168 -15.250  1.00 92.56           N  
ATOM    947  CA  ILE A 120      -8.563   0.532 -14.499  1.00 92.56           C  
ATOM    948  C   ILE A 120      -7.770  -0.711 -14.101  1.00 92.56           C  
ATOM    949  CB  ILE A 120      -8.937   1.368 -13.266  1.00 92.56           C  
ATOM    950  O   ILE A 120      -6.548  -0.716 -14.220  1.00 92.56           O  
ATOM    951  CG1 ILE A 120      -9.449   2.744 -13.730  1.00 92.56           C  
ATOM    952  CG2 ILE A 120      -7.740   1.569 -12.311  1.00 92.56           C  
ATOM    953  CD1 ILE A 120     -10.373   3.353 -12.686  1.00 92.56           C  
ATOM    954  N   GLY A 121      -8.447  -1.781 -13.683  1.00 93.12           N  
ATOM    955  CA  GLY A 121      -7.804  -3.071 -13.442  1.00 93.12           C  
ATOM    956  C   GLY A 121      -7.063  -3.577 -14.676  1.00 93.12           C  
ATOM    957  O   GLY A 121      -5.874  -3.880 -14.604  1.00 93.12           O  
ATOM    958  N   VAL A 122      -7.741  -3.591 -15.827  1.00 94.88           N  
ATOM    959  CA  VAL A 122      -7.139  -3.963 -17.116  1.00 94.88           C  
ATOM    960  C   VAL A 122      -5.946  -3.065 -17.442  1.00 94.88           C  
ATOM    961  CB  VAL A 122      -8.187  -3.932 -18.247  1.00 94.88           C  
ATOM    962  O   VAL A 122      -4.910  -3.580 -17.846  1.00 94.88           O  
ATOM    963  CG1 VAL A 122      -7.565  -4.150 -19.633  1.00 94.88           C  
ATOM    964  CG2 VAL A 122      -9.235  -5.036 -18.049  1.00 94.88           C  
ATOM    965  N   LEU A 123      -6.044  -1.752 -17.214  1.00 94.75           N  
ATOM    966  CA  LEU A 123      -4.950  -0.803 -17.435  1.00 94.75           C  
ATOM    967  C   LEU A 123      -3.720  -1.117 -16.564  1.00 94.75           C  
ATOM    968  CB  LEU A 123      -5.485   0.621 -17.175  1.00 94.75           C  
ATOM    969  O   LEU A 123      -2.601  -1.136 -17.073  1.00 94.75           O  
ATOM    970  CG  LEU A 123      -4.474   1.749 -17.443  1.00 94.75           C  
ATOM    971  CD1 LEU A 123      -4.242   1.945 -18.936  1.00 94.75           C  
ATOM    972  CD2 LEU A 123      -5.003   3.070 -16.886  1.00 94.75           C  
ATOM    973  N   LEU A 124      -3.915  -1.387 -15.269  1.00 94.81           N  
ATOM    974  CA  LEU A 124      -2.828  -1.702 -14.333  1.00 94.81           C  
ATOM    975  C   LEU A 124      -2.149  -3.036 -14.668  1.00 94.81           C  
ATOM    976  CB  LEU A 124      -3.372  -1.731 -12.892  1.00 94.81           C  
ATOM    977  O   LEU A 124      -0.921  -3.115 -14.678  1.00 94.81           O  
ATOM    978  CG  LEU A 124      -3.797  -0.366 -12.321  1.00 94.81           C  
ATOM    979  CD1 LEU A 124      -4.413  -0.569 -10.937  1.00 94.81           C  
ATOM    980  CD2 LEU A 124      -2.620   0.597 -12.176  1.00 94.81           C  
ATOM    981  N   TYR A 125      -2.932  -4.069 -14.983  1.00 96.00           N  
ATOM    982  CA  TYR A 125      -2.388  -5.363 -15.397  1.00 96.00           C  
ATOM    983  C   TYR A 125      -1.725  -5.297 -16.774  1.00 96.00           C  
ATOM    984  CB  TYR A 125      -3.480  -6.436 -15.354  1.00 96.00           C  
ATOM    985  O   TYR A 125      -0.675  -5.901 -16.966  1.00 96.00           O  
ATOM    986  CG  TYR A 125      -3.658  -7.033 -13.973  1.00 96.00           C  
ATOM    987  CD1 TYR A 125      -2.706  -7.955 -13.500  1.00 96.00           C  
ATOM    988  CD2 TYR A 125      -4.749  -6.670 -13.160  1.00 96.00           C  
ATOM    989  CE1 TYR A 125      -2.842  -8.517 -12.218  1.00 96.00           C  
ATOM    990  CE2 TYR A 125      -4.888  -7.227 -11.875  1.00 96.00           C  
ATOM    991  OH  TYR A 125      -4.071  -8.711 -10.176  1.00 96.00           O  
ATOM    992  CZ  TYR A 125      -3.937  -8.156 -11.406  1.00 96.00           C  
ATOM    993  N   ALA A 126      -2.271  -4.527 -17.717  1.00 94.44           N  
ATOM    994  CA  ALA A 126      -1.616  -4.283 -18.997  1.00 94.44           C  
ATOM    995  C   ALA A 126      -0.254  -3.605 -18.797  1.00 94.44           C  
ATOM    996  CB  ALA A 126      -2.538  -3.450 -19.894  1.00 94.44           C  
ATOM    997  O   ALA A 126       0.702  -3.975 -19.472  1.00 94.44           O  
ATOM    998  N   ALA A 127      -0.142  -2.649 -17.864  1.00 92.19           N  
ATOM    999  CA  ALA A 127       1.133  -2.000 -17.552  1.00 92.19           C  
ATOM   1000  C   ALA A 127       2.148  -2.998 -16.972  1.00 92.19           C  
ATOM   1001  CB  ALA A 127       0.879  -0.810 -16.621  1.00 92.19           C  
ATOM   1002  O   ALA A 127       3.306  -2.994 -17.384  1.00 92.19           O  
ATOM   1003  N   LEU A 128       1.700  -3.906 -16.096  1.00 94.69           N  
ATOM   1004  CA  LEU A 128       2.518  -5.010 -15.584  1.00 94.69           C  
ATOM   1005  C   LEU A 128       3.005  -5.937 -16.708  1.00 94.69           C  
ATOM   1006  CB  LEU A 128       1.713  -5.768 -14.510  1.00 94.69           C  
ATOM   1007  O   LEU A 128       4.202  -6.175 -16.823  1.00 94.69           O  
ATOM   1008  CG  LEU A 128       2.377  -7.064 -14.008  1.00 94.69           C  
ATOM   1009  CD1 LEU A 128       3.730  -6.795 -13.356  1.00 94.69           C  
ATOM   1010  CD2 LEU A 128       1.456  -7.740 -12.993  1.00 94.69           C  
ATOM   1011  N   PHE A 129       2.108  -6.435 -17.562  1.00 92.94           N  
ATOM   1012  CA  PHE A 129       2.496  -7.318 -18.669  1.00 92.94           C  
ATOM   1013  C   PHE A 129       3.380  -6.610 -19.702  1.00 92.94           C  
ATOM   1014  CB  PHE A 129       1.245  -7.896 -19.341  1.00 92.94           C  
ATOM   1015  O   PHE A 129       4.297  -7.221 -20.253  1.00 92.94           O  
ATOM   1016  CG  PHE A 129       0.510  -8.927 -18.507  1.00 92.94           C  
ATOM   1017  CD1 PHE A 129       1.162 -10.117 -18.132  1.00 92.94           C  
ATOM   1018  CD2 PHE A 129      -0.828  -8.719 -18.124  1.00 92.94           C  
ATOM   1019  CE1 PHE A 129       0.489 -11.080 -17.361  1.00 92.94           C  
ATOM   1020  CE2 PHE A 129      -1.500  -9.676 -17.344  1.00 92.94           C  
ATOM   1021  CZ  PHE A 129      -0.840 -10.857 -16.962  1.00 92.94           C  
ATOM   1022  N   GLY A 130       3.134  -5.320 -19.943  1.00 88.94           N  
ATOM   1023  CA  GLY A 130       3.984  -4.480 -20.781  1.00 88.94           C  
ATOM   1024  C   GLY A 130       5.403  -4.380 -20.223  1.00 88.94           C  
ATOM   1025  O   GLY A 130       6.355  -4.584 -20.969  1.00 88.94           O  
ATOM   1026  N   SER A 131       5.535  -4.148 -18.915  1.00 90.50           N  
ATOM   1027  CA  SER A 131       6.826  -4.115 -18.219  1.00 90.50           C  
ATOM   1028  C   SER A 131       7.565  -5.457 -18.323  1.00 90.50           C  
ATOM   1029  CB  SER A 131       6.600  -3.697 -16.764  1.00 90.50           C  
ATOM   1030  O   SER A 131       8.683  -5.498 -18.834  1.00 90.50           O  
ATOM   1031  OG  SER A 131       7.824  -3.412 -16.139  1.00 90.50           O  
ATOM   1032  N   ILE A 132       6.891  -6.573 -18.005  1.00 91.31           N  
ATOM   1033  CA  ILE A 132       7.490  -7.921 -18.056  1.00 91.31           C  
ATOM   1034  C   ILE A 132       7.992  -8.246 -19.467  1.00 91.31           C  
ATOM   1035  CB  ILE A 132       6.462  -8.977 -17.581  1.00 91.31           C  
ATOM   1036  O   ILE A 132       9.048  -8.853 -19.640  1.00 91.31           O  
ATOM   1037  CG1 ILE A 132       6.180  -8.814 -16.070  1.00 91.31           C  
ATOM   1038  CG2 ILE A 132       6.940 -10.416 -17.872  1.00 91.31           C  
ATOM   1039  CD1 ILE A 132       4.955  -9.604 -15.584  1.00 91.31           C  
ATOM   1040  N   THR A 133       7.249  -7.829 -20.495  1.00 87.94           N  
ATOM   1041  CA  THR A 133       7.642  -8.050 -21.892  1.00 87.94           C  
ATOM   1042  C   THR A 133       8.975  -7.371 -22.223  1.00 87.94           C  
ATOM   1043  CB  THR A 133       6.550  -7.565 -22.857  1.00 87.94           C  
ATOM   1044  O   THR A 133       9.750  -7.933 -22.994  1.00 87.94           O  
ATOM   1045  CG2 THR A 133       6.880  -7.863 -24.322  1.00 87.94           C  
ATOM   1046  OG1 THR A 133       5.332  -8.225 -22.593  1.00 87.94           O  
ATOM   1047  N   PHE A 134       9.270  -6.204 -21.641  1.00 84.38           N  
ATOM   1048  CA  PHE A 134      10.575  -5.555 -21.795  1.00 84.38           C  
ATOM   1049  C   PHE A 134      11.667  -6.280 -21.016  1.00 84.38           C  
ATOM   1050  CB  PHE A 134      10.507  -4.085 -21.374  1.00 84.38           C  
ATOM   1051  O   PHE A 134      12.737  -6.529 -21.568  1.00 84.38           O  
ATOM   1052  CG  PHE A 134       9.823  -3.201 -22.388  1.00 84.38           C  
ATOM   1053  CD1 PHE A 134      10.414  -3.005 -23.650  1.00 84.38           C  
ATOM   1054  CD2 PHE A 134       8.640  -2.521 -22.059  1.00 84.38           C  
ATOM   1055  CE1 PHE A 134       9.804  -2.165 -24.596  1.00 84.38           C  
ATOM   1056  CE2 PHE A 134       8.072  -1.639 -22.991  1.00 84.38           C  
ATOM   1057  CZ  PHE A 134       8.626  -1.483 -24.269  1.00 84.38           C  
ATOM   1058  N   THR A 135      11.394  -6.688 -19.776  1.00 87.94           N  
ATOM   1059  CA  THR A 135      12.363  -7.436 -18.961  1.00 87.94           C  
ATOM   1060  C   THR A 135      12.799  -8.728 -19.646  1.00 87.94           C  
ATOM   1061  CB  THR A 135      11.777  -7.759 -17.584  1.00 87.94           C  
ATOM   1062  O   THR A 135      13.989  -9.023 -19.695  1.00 87.94           O  
ATOM   1063  CG2 THR A 135      12.820  -8.334 -16.628  1.00 87.94           C  
ATOM   1064  OG1 THR A 135      11.311  -6.571 -17.014  1.00 87.94           O  
ATOM   1065  N   LEU A 136      11.861  -9.466 -20.251  1.00 88.25           N  
ATOM   1066  CA  LEU A 136      12.147 -10.712 -20.974  1.00 88.25           C  
ATOM   1067  C   LEU A 136      12.975 -10.519 -22.254  1.00 88.25           C  
ATOM   1068  CB  LEU A 136      10.818 -11.403 -21.325  1.00 88.25           C  
ATOM   1069  O   LEU A 136      13.516 -11.490 -22.779  1.00 88.25           O  
ATOM   1070  CG  LEU A 136      10.056 -11.992 -20.125  1.00 88.25           C  
ATOM   1071  CD1 LEU A 136       8.718 -12.551 -20.615  1.00 88.25           C  
ATOM   1072  CD2 LEU A 136      10.825 -13.122 -19.440  1.00 88.25           C  
ATOM   1073  N   ARG A 137      13.047  -9.296 -22.784  1.00 84.56           N  
ATOM   1074  CA  ARG A 137      13.806  -8.972 -24.001  1.00 84.56           C  
ATOM   1075  C   ARG A 137      15.183  -8.397 -23.715  1.00 84.56           C  
ATOM   1076  CB  ARG A 137      13.006  -7.979 -24.838  1.00 84.56           C  
ATOM   1077  O   ARG A 137      16.022  -8.380 -24.612  1.00 84.56           O  
ATOM   1078  CG  ARG A 137      11.788  -8.649 -25.470  1.00 84.56           C  
ATOM   1079  CD  ARG A 137      10.979  -7.546 -26.133  1.00 84.56           C  
ATOM   1080  NE  ARG A 137       9.779  -8.073 -26.796  1.00 84.56           N  
ATOM   1081  NH1 ARG A 137       9.251  -6.081 -27.746  1.00 84.56           N  
ATOM   1082  NH2 ARG A 137       7.971  -7.885 -28.163  1.00 84.56           N  
ATOM   1083  CZ  ARG A 137       8.999  -7.348 -27.568  1.00 84.56           C  
ATOM   1084  N   ALA A 138      15.413  -7.916 -22.499  1.00 84.62           N  
ATOM   1085  CA  ALA A 138      16.699  -7.367 -22.119  1.00 84.62           C  
ATOM   1086  C   ALA A 138      17.770  -8.469 -22.094  1.00 84.62           C  
ATOM   1087  CB  ALA A 138      16.544  -6.639 -20.784  1.00 84.62           C  
ATOM   1088  O   ALA A 138      17.574  -9.537 -21.519  1.00 84.62           O  
ATOM   1089  N   SER A 139      18.916  -8.192 -22.716  1.00 80.94           N  
ATOM   1090  CA  SER A 139      20.078  -9.090 -22.737  1.00 80.94           C  
ATOM   1091  C   SER A 139      21.030  -8.858 -21.565  1.00 80.94           C  
ATOM   1092  CB  SER A 139      20.841  -8.885 -24.049  1.00 80.94           C  
ATOM   1093  O   SER A 139      21.719  -9.777 -21.128  1.00 80.94           O  
ATOM   1094  OG  SER A 139      21.191  -7.520 -24.228  1.00 80.94           O  
ATOM   1095  N   ASP A 140      21.078  -7.625 -21.059  1.00 84.19           N  
ATOM   1096  CA  ASP A 140      22.109  -7.186 -20.123  1.00 84.19           C  
ATOM   1097  C   ASP A 140      21.589  -7.229 -18.687  1.00 84.19           C  
ATOM   1098  CB  ASP A 140      22.592  -5.770 -20.466  1.00 84.19           C  
ATOM   1099  O   ASP A 140      20.533  -6.670 -18.387  1.00 84.19           O  
ATOM   1100  CG  ASP A 140      23.096  -5.593 -21.903  1.00 84.19           C  
ATOM   1101  OD1 ASP A 140      23.421  -6.606 -22.563  1.00 84.19           O  
ATOM   1102  OD2 ASP A 140      23.100  -4.420 -22.337  1.00 84.19           O  
ATOM   1103  N   PHE A 141      22.369  -7.807 -17.771  1.00 81.94           N  
ATOM   1104  CA  PHE A 141      21.981  -7.954 -16.362  1.00 81.94           C  
ATOM   1105  C   PHE A 141      21.591  -6.623 -15.694  1.00 81.94           C  
ATOM   1106  CB  PHE A 141      23.132  -8.625 -15.603  1.00 81.94           C  
ATOM   1107  O   PHE A 141      20.594  -6.554 -14.977  1.00 81.94           O  
ATOM   1108  CG  PHE A 141      22.811  -8.873 -14.144  1.00 81.94           C  
ATOM   1109  CD1 PHE A 141      23.254  -7.974 -13.154  1.00 81.94           C  
ATOM   1110  CD2 PHE A 141      22.028  -9.984 -13.780  1.00 81.94           C  
ATOM   1111  CE1 PHE A 141      22.913  -8.186 -11.806  1.00 81.94           C  
ATOM   1112  CE2 PHE A 141      21.693 -10.199 -12.431  1.00 81.94           C  
ATOM   1113  CZ  PHE A 141      22.134  -9.299 -11.445  1.00 81.94           C  
ATOM   1114  N   GLN A 142      22.328  -5.541 -15.966  1.00 79.56           N  
ATOM   1115  CA  GLN A 142      22.036  -4.214 -15.409  1.00 79.56           C  
ATOM   1116  C   GLN A 142      20.687  -3.668 -15.906  1.00 79.56           C  
ATOM   1117  CB  GLN A 142      23.194  -3.269 -15.770  1.00 79.56           C  
ATOM   1118  O   GLN A 142      19.928  -3.084 -15.133  1.00 79.56           O  
ATOM   1119  CG  GLN A 142      23.173  -1.937 -14.994  1.00 79.56           C  
ATOM   1120  CD  GLN A 142      24.377  -1.052 -15.335  1.00 79.56           C  
ATOM   1121  NE2 GLN A 142      24.747  -0.116 -14.483  1.00 79.56           N  
ATOM   1122  OE1 GLN A 142      24.990  -1.193 -16.377  1.00 79.56           O  
ATOM   1123  N   THR A 143      20.360  -3.899 -17.179  1.00 82.69           N  
ATOM   1124  CA  THR A 143      19.072  -3.519 -17.773  1.00 82.69           C  
ATOM   1125  C   THR A 143      17.943  -4.386 -17.218  1.00 82.69           C  
ATOM   1126  CB  THR A 143      19.134  -3.619 -19.305  1.00 82.69           C  
ATOM   1127  O   THR A 143      16.905  -3.852 -16.838  1.00 82.69           O  
ATOM   1128  CG2 THR A 143      17.870  -3.090 -19.979  1.00 82.69           C  
ATOM   1129  OG1 THR A 143      20.207  -2.836 -19.786  1.00 82.69           O  
ATOM   1130  N   ILE A 144      18.167  -5.697 -17.083  1.00 86.94           N  
ATOM   1131  CA  ILE A 144      17.214  -6.632 -16.468  1.00 86.94           C  
ATOM   1132  C   ILE A 144      16.891  -6.199 -15.033  1.00 86.94           C  
ATOM   1133  CB  ILE A 144      17.759  -8.081 -16.518  1.00 86.94           C  
ATOM   1134  O   ILE A 144      15.722  -6.134 -14.676  1.00 86.94           O  
ATOM   1135  CG1 ILE A 144      17.842  -8.590 -17.975  1.00 86.94           C  
ATOM   1136  CG2 ILE A 144      16.876  -9.037 -15.691  1.00 86.94           C  
ATOM   1137  CD1 ILE A 144      18.682  -9.864 -18.141  1.00 86.94           C  
ATOM   1138  N   SER A 145      17.896  -5.842 -14.227  1.00 83.75           N  
ATOM   1139  CA  SER A 145      17.703  -5.375 -12.845  1.00 83.75           C  
ATOM   1140  C   SER A 145      16.841  -4.102 -12.776  1.00 83.75           C  
ATOM   1141  CB  SER A 145      19.076  -5.165 -12.194  1.00 83.75           C  
ATOM   1142  O   SER A 145      15.889  -4.032 -11.995  1.00 83.75           O  
ATOM   1143  OG  SER A 145      18.943  -4.796 -10.837  1.00 83.75           O  
ATOM   1144  N   ARG A 146      17.096  -3.120 -13.656  1.00 83.62           N  
ATOM   1145  CA  ARG A 146      16.291  -1.884 -13.757  1.00 83.62           C  
ATOM   1146  C   ARG A 146      14.836  -2.167 -14.131  1.00 83.62           C  
ATOM   1147  CB  ARG A 146      16.917  -0.918 -14.779  1.00 83.62           C  
ATOM   1148  O   ARG A 146      13.925  -1.637 -13.499  1.00 83.62           O  
ATOM   1149  CG  ARG A 146      18.220  -0.303 -14.259  1.00 83.62           C  
ATOM   1150  CD  ARG A 146      18.874   0.633 -15.283  1.00 83.62           C  
ATOM   1151  NE  ARG A 146      20.167   1.132 -14.775  1.00 83.62           N  
ATOM   1152  NH1 ARG A 146      20.669   2.690 -16.406  1.00 83.62           N  
ATOM   1153  NH2 ARG A 146      22.094   2.335 -14.766  1.00 83.62           N  
ATOM   1154  CZ  ARG A 146      20.959   2.042 -15.317  1.00 83.62           C  
ATOM   1155  N   LEU A 147      14.615  -3.021 -15.129  1.00 88.38           N  
ATOM   1156  CA  LEU A 147      13.271  -3.375 -15.590  1.00 88.38           C  
ATOM   1157  C   LEU A 147      12.527  -4.255 -14.573  1.00 88.38           C  
ATOM   1158  CB  LEU A 147      13.374  -4.049 -16.964  1.00 88.38           C  
ATOM   1159  O   LEU A 147      11.335  -4.060 -14.349  1.00 88.38           O  
ATOM   1160  CG  LEU A 147      13.919  -3.155 -18.090  1.00 88.38           C  
ATOM   1161  CD1 LEU A 147      14.144  -4.004 -19.336  1.00 88.38           C  
ATOM   1162  CD2 LEU A 147      12.951  -2.030 -18.451  1.00 88.38           C  
ATOM   1163  N   ALA A 148      13.236  -5.125 -13.850  1.00 90.69           N  
ATOM   1164  CA  ALA A 148      12.669  -5.908 -12.756  1.00 90.69           C  
ATOM   1165  C   ALA A 148      12.130  -5.018 -11.621  1.00 90.69           C  
ATOM   1166  CB  ALA A 148      13.732  -6.884 -12.240  1.00 90.69           C  
ATOM   1167  O   ALA A 148      11.099  -5.337 -11.026  1.00 90.69           O  
ATOM   1168  N   ALA A 149      12.766  -3.872 -11.340  1.00 91.00           N  
ATOM   1169  CA  ALA A 149      12.216  -2.893 -10.399  1.00 91.00           C  
ATOM   1170  C   ALA A 149      10.851  -2.357 -10.872  1.00 91.00           C  
ATOM   1171  CB  ALA A 149      13.215  -1.746 -10.198  1.00 91.00           C  
ATOM   1172  O   ALA A 149       9.921  -2.233 -10.071  1.00 91.00           O  
ATOM   1173  N   LEU A 150      10.705  -2.080 -12.172  1.00 90.19           N  
ATOM   1174  CA  LEU A 150       9.443  -1.631 -12.764  1.00 90.19           C  
ATOM   1175  C   LEU A 150       8.373  -2.735 -12.767  1.00 90.19           C  
ATOM   1176  CB  LEU A 150       9.712  -1.099 -14.184  1.00 90.19           C  
ATOM   1177  O   LEU A 150       7.199  -2.444 -12.513  1.00 90.19           O  
ATOM   1178  CG  LEU A 150       8.490  -0.418 -14.830  1.00 90.19           C  
ATOM   1179  CD1 LEU A 150       8.060   0.826 -14.045  1.00 90.19           C  
ATOM   1180  CD2 LEU A 150       8.820   0.003 -16.259  1.00 90.19           C  
ATOM   1181  N   ASP A 151       8.769  -3.992 -12.980  1.00 93.00           N  
ATOM   1182  CA  ASP A 151       7.879  -5.157 -12.901  1.00 93.00           C  
ATOM   1183  C   ASP A 151       7.311  -5.319 -11.495  1.00 93.00           C  
ATOM   1184  CB  ASP A 151       8.621  -6.452 -13.269  1.00 93.00           C  
ATOM   1185  O   ASP A 151       6.094  -5.386 -11.312  1.00 93.00           O  
ATOM   1186  CG  ASP A 151       9.015  -6.548 -14.733  1.00 93.00           C  
ATOM   1187  OD1 ASP A 151       8.428  -5.809 -15.546  1.00 93.00           O  
ATOM   1188  OD2 ASP A 151       9.854  -7.412 -15.054  1.00 93.00           O  
ATOM   1189  N   ILE A 152       8.186  -5.325 -10.485  1.00 95.06           N  
ATOM   1190  CA  ILE A 152       7.800  -5.472  -9.078  1.00 95.06           C  
ATOM   1191  C   ILE A 152       6.937  -4.289  -8.639  1.00 95.06           C  
ATOM   1192  CB  ILE A 152       9.058  -5.630  -8.197  1.00 95.06           C  
ATOM   1193  O   ILE A 152       5.942  -4.473  -7.939  1.00 95.06           O  
ATOM   1194  CG1 ILE A 152       9.757  -6.971  -8.516  1.00 95.06           C  
ATOM   1195  CG2 ILE A 152       8.699  -5.582  -6.699  1.00 95.06           C  
ATOM   1196  CD1 ILE A 152      11.195  -7.027  -8.001  1.00 95.06           C  
ATOM   1197  N   TRP A 153       7.263  -3.076  -9.086  1.00 94.00           N  
ATOM   1198  CA  TRP A 153       6.441  -1.896  -8.844  1.00 94.00           C  
ATOM   1199  C   TRP A 153       5.042  -2.004  -9.462  1.00 94.00           C  
ATOM   1200  CB  TRP A 153       7.153  -0.683  -9.429  1.00 94.00           C  
ATOM   1201  O   TRP A 153       4.030  -1.714  -8.817  1.00 94.00           O  
ATOM   1202  CG  TRP A 153       6.332   0.548  -9.318  1.00 94.00           C  
ATOM   1203  CD1 TRP A 153       5.633   1.150 -10.306  1.00 94.00           C  
ATOM   1204  CD2 TRP A 153       6.097   1.320  -8.118  1.00 94.00           C  
ATOM   1205  CE2 TRP A 153       5.321   2.459  -8.474  1.00 94.00           C  
ATOM   1206  CE3 TRP A 153       6.523   1.182  -6.783  1.00 94.00           C  
ATOM   1207  NE1 TRP A 153       5.008   2.273  -9.803  1.00 94.00           N  
ATOM   1208  CH2 TRP A 153       5.684   3.397  -6.305  1.00 94.00           C  
ATOM   1209  CZ2 TRP A 153       5.096   3.498  -7.572  1.00 94.00           C  
ATOM   1210  CZ3 TRP A 153       6.326   2.227  -5.875  1.00 94.00           C  
ATOM   1211  N   SER A 154       4.962  -2.439 -10.718  1.00 94.06           N  
ATOM   1212  CA  SER A 154       3.687  -2.608 -11.415  1.00 94.06           C  
ATOM   1213  C   SER A 154       2.857  -3.725 -10.776  1.00 94.06           C  
ATOM   1214  CB  SER A 154       3.932  -2.879 -12.900  1.00 94.06           C  
ATOM   1215  O   SER A 154       1.641  -3.581 -10.629  1.00 94.06           O  
ATOM   1216  OG  SER A 154       4.617  -1.785 -13.479  1.00 94.06           O  
ATOM   1217  N   LEU A 155       3.514  -4.794 -10.312  1.00 96.00           N  
ATOM   1218  CA  LEU A 155       2.905  -5.890  -9.563  1.00 96.00           C  
ATOM   1219  C   LEU A 155       2.372  -5.413  -8.211  1.00 96.00           C  
ATOM   1220  CB  LEU A 155       3.942  -7.017  -9.394  1.00 96.00           C  
ATOM   1221  O   LEU A 155       1.244  -5.751  -7.855  1.00 96.00           O  
ATOM   1222  CG  LEU A 155       3.429  -8.234  -8.603  1.00 96.00           C  
ATOM   1223  CD1 LEU A 155       2.271  -8.936  -9.317  1.00 96.00           C  
ATOM   1224  CD2 LEU A 155       4.563  -9.239  -8.412  1.00 96.00           C  
ATOM   1225  N   LEU A 156       3.135  -4.587  -7.489  1.00 95.62           N  
ATOM   1226  CA  LEU A 156       2.707  -3.947  -6.246  1.00 95.62           C  
ATOM   1227  C   LEU A 156       1.420  -3.145  -6.473  1.00 95.62           C  
ATOM   1228  CB  LEU A 156       3.856  -3.060  -5.726  1.00 95.62           C  
ATOM   1229  O   LEU A 156       0.447  -3.334  -5.747  1.00 95.62           O  
ATOM   1230  CG  LEU A 156       3.539  -2.213  -4.484  1.00 95.62           C  
ATOM   1231  CD1 LEU A 156       3.400  -3.039  -3.210  1.00 95.62           C  
ATOM   1232  CD2 LEU A 156       4.668  -1.211  -4.254  1.00 95.62           C  
ATOM   1233  N   CYS A 157       1.382  -2.298  -7.505  1.00 95.25           N  
ATOM   1234  CA  CYS A 157       0.217  -1.470  -7.816  1.00 95.25           C  
ATOM   1235  C   CYS A 157      -1.011  -2.313  -8.202  1.00 95.25           C  
ATOM   1236  CB  CYS A 157       0.578  -0.493  -8.943  1.00 95.25           C  
ATOM   1237  O   CYS A 157      -2.094  -2.127  -7.643  1.00 95.25           O  
ATOM   1238  SG  CYS A 157       1.872   0.660  -8.408  1.00 95.25           S  
ATOM   1239  N   ALA A 158      -0.858  -3.261  -9.132  1.00 95.56           N  
ATOM   1240  CA  ALA A 158      -1.951  -4.131  -9.579  1.00 95.56           C  
ATOM   1241  C   ALA A 158      -2.452  -5.054  -8.452  1.00 95.56           C  
ATOM   1242  CB  ALA A 158      -1.459  -4.935 -10.789  1.00 95.56           C  
ATOM   1243  O   ALA A 158      -3.658  -5.261  -8.283  1.00 95.56           O  
ATOM   1244  N   GLY A 159      -1.531  -5.566  -7.634  1.00 95.06           N  
ATOM   1245  CA  GLY A 159      -1.831  -6.382  -6.466  1.00 95.06           C  
ATOM   1246  C   GLY A 159      -2.584  -5.595  -5.396  1.00 95.06           C  
ATOM   1247  O   GLY A 159      -3.632  -6.047  -4.934  1.00 95.06           O  
ATOM   1248  N   GLN A 160      -2.106  -4.402  -5.026  1.00 93.88           N  
ATOM   1249  CA  GLN A 160      -2.782  -3.560  -4.036  1.00 93.88           C  
ATOM   1250  C   GLN A 160      -4.167  -3.114  -4.520  1.00 93.88           C  
ATOM   1251  CB  GLN A 160      -1.926  -2.342  -3.670  1.00 93.88           C  
ATOM   1252  O   GLN A 160      -5.124  -3.170  -3.744  1.00 93.88           O  
ATOM   1253  CG  GLN A 160      -0.744  -2.672  -2.744  1.00 93.88           C  
ATOM   1254  CD  GLN A 160      -0.114  -1.437  -2.097  1.00 93.88           C  
ATOM   1255  NE2 GLN A 160       0.863  -1.605  -1.238  1.00 93.88           N  
ATOM   1256  OE1 GLN A 160      -0.507  -0.302  -2.266  1.00 93.88           O  
ATOM   1257  N   TRP A 161      -4.313  -2.769  -5.804  1.00 94.06           N  
ATOM   1258  CA  TRP A 161      -5.620  -2.512  -6.418  1.00 94.06           C  
ATOM   1259  C   TRP A 161      -6.562  -3.713  -6.259  1.00 94.06           C  
ATOM   1260  CB  TRP A 161      -5.433  -2.149  -7.896  1.00 94.06           C  
ATOM   1261  O   TRP A 161      -7.680  -3.564  -5.763  1.00 94.06           O  
ATOM   1262  CG  TRP A 161      -6.714  -2.027  -8.661  1.00 94.06           C  
ATOM   1263  CD1 TRP A 161      -7.468  -0.912  -8.760  1.00 94.06           C  
ATOM   1264  CD2 TRP A 161      -7.423  -3.052  -9.421  1.00 94.06           C  
ATOM   1265  CE2 TRP A 161      -8.655  -2.500  -9.880  1.00 94.06           C  
ATOM   1266  CE3 TRP A 161      -7.153  -4.392  -9.766  1.00 94.06           C  
ATOM   1267  NE1 TRP A 161      -8.620  -1.185  -9.473  1.00 94.06           N  
ATOM   1268  CH2 TRP A 161      -9.310  -4.599 -10.890  1.00 94.06           C  
ATOM   1269  CZ2 TRP A 161      -9.594  -3.257 -10.591  1.00 94.06           C  
ATOM   1270  CZ3 TRP A 161      -8.086  -5.161 -10.487  1.00 94.06           C  
ATOM   1271  N   THR A 162      -6.087  -4.917  -6.588  1.00 93.44           N  
ATOM   1272  CA  THR A 162      -6.869  -6.157  -6.471  1.00 93.44           C  
ATOM   1273  C   THR A 162      -7.256  -6.445  -5.022  1.00 93.44           C  
ATOM   1274  CB  THR A 162      -6.089  -7.343  -7.051  1.00 93.44           C  
ATOM   1275  O   THR A 162      -8.408  -6.776  -4.736  1.00 93.44           O  
ATOM   1276  CG2 THR A 162      -6.893  -8.644  -7.031  1.00 93.44           C  
ATOM   1277  OG1 THR A 162      -5.804  -7.082  -8.397  1.00 93.44           O  
ATOM   1278  N   ALA A 163      -6.330  -6.272  -4.076  1.00 92.06           N  
ATOM   1279  CA  ALA A 163      -6.601  -6.448  -2.654  1.00 92.06           C  
ATOM   1280  C   ALA A 163      -7.656  -5.453  -2.153  1.00 92.06           C  
ATOM   1281  CB  ALA A 163      -5.288  -6.324  -1.878  1.00 92.06           C  
ATOM   1282  O   ALA A 163      -8.589  -5.853  -1.450  1.00 92.06           O  
ATOM   1283  N   CYS A 164      -7.572  -4.180  -2.547  1.00 90.56           N  
ATOM   1284  CA  CYS A 164      -8.585  -3.176  -2.228  1.00 90.56           C  
ATOM   1285  C   CYS A 164      -9.945  -3.527  -2.833  1.00 90.56           C  
ATOM   1286  CB  CYS A 164      -8.107  -1.800  -2.702  1.00 90.56           C  
ATOM   1287  O   CYS A 164     -10.952  -3.484  -2.124  1.00 90.56           O  
ATOM   1288  SG  CYS A 164      -6.884  -1.180  -1.521  1.00 90.56           S  
ATOM   1289  N   LEU A 165      -9.986  -3.951  -4.097  1.00 88.62           N  
ATOM   1290  CA  LEU A 165     -11.221  -4.367  -4.753  1.00 88.62           C  
ATOM   1291  C   LEU A 165     -11.873  -5.546  -4.015  1.00 88.62           C  
ATOM   1292  CB  LEU A 165     -10.914  -4.703  -6.223  1.00 88.62           C  
ATOM   1293  O   LEU A 165     -13.059  -5.496  -3.695  1.00 88.62           O  
ATOM   1294  CG  LEU A 165     -12.166  -5.055  -7.045  1.00 88.62           C  
ATOM   1295  CD1 LEU A 165     -13.116  -3.863  -7.156  1.00 88.62           C  
ATOM   1296  CD2 LEU A 165     -11.766  -5.493  -8.449  1.00 88.62           C  
ATOM   1297  N   LEU A 166     -11.105  -6.584  -3.679  1.00 87.31           N  
ATOM   1298  CA  LEU A 166     -11.623  -7.790  -3.023  1.00 87.31           C  
ATOM   1299  C   LEU A 166     -12.053  -7.562  -1.567  1.00 87.31           C  
ATOM   1300  CB  LEU A 166     -10.554  -8.895  -3.088  1.00 87.31           C  
ATOM   1301  O   LEU A 166     -12.966  -8.233  -1.082  1.00 87.31           O  
ATOM   1302  CG  LEU A 166     -10.289  -9.461  -4.496  1.00 87.31           C  
ATOM   1303  CD1 LEU A 166      -9.150 -10.476  -4.411  1.00 87.31           C  
ATOM   1304  CD2 LEU A 166     -11.519 -10.167  -5.076  1.00 87.31           C  
ATOM   1305  N   THR A 167     -11.396  -6.648  -0.851  1.00 84.62           N  
ATOM   1306  CA  THR A 167     -11.656  -6.417   0.579  1.00 84.62           C  
ATOM   1307  C   THR A 167     -12.684  -5.315   0.836  1.00 84.62           C  
ATOM   1308  CB  THR A 167     -10.363  -6.111   1.343  1.00 84.62           C  
ATOM   1309  O   THR A 167     -13.485  -5.428   1.773  1.00 84.62           O  
ATOM   1310  CG2 THR A 167      -9.381  -7.282   1.351  1.00 84.62           C  
ATOM   1311  OG1 THR A 167      -9.726  -4.983   0.802  1.00 84.62           O  
ATOM   1312  N   MET A 168     -12.701  -4.265   0.010  1.00 82.50           N  
ATOM   1313  CA  MET A 168     -13.568  -3.099   0.193  1.00 82.50           C  
ATOM   1314  C   MET A 168     -14.853  -3.155  -0.639  1.00 82.50           C  
ATOM   1315  CB  MET A 168     -12.800  -1.800  -0.090  1.00 82.50           C  
ATOM   1316  O   MET A 168     -15.866  -2.603  -0.198  1.00 82.50           O  
ATOM   1317  CG  MET A 168     -11.569  -1.622   0.804  1.00 82.50           C  
ATOM   1318  SD  MET A 168     -10.815   0.015   0.630  1.00 82.50           S  
ATOM   1319  CE  MET A 168      -9.792   0.041   2.120  1.00 82.50           C  
ATOM   1320  N   SER A 169     -14.858  -3.836  -1.792  1.00 77.88           N  
ATOM   1321  CA  SER A 169     -16.054  -3.928  -2.640  1.00 77.88           C  
ATOM   1322  C   SER A 169     -17.146  -4.816  -2.032  1.00 77.88           C  
ATOM   1323  CB  SER A 169     -15.710  -4.367  -4.063  1.00 77.88           C  
ATOM   1324  O   SER A 169     -16.902  -5.725  -1.230  1.00 77.88           O  
ATOM   1325  OG  SER A 169     -16.816  -4.129  -4.907  1.00 77.88           O  
ATOM   1326  N   ARG A 170     -18.400  -4.523  -2.386  1.00 66.69           N  
ATOM   1327  CA  ARG A 170     -19.589  -5.177  -1.833  1.00 66.69           C  
ATOM   1328  C   ARG A 170     -19.826  -6.520  -2.527  1.00 66.69           C  
ATOM   1329  CB  ARG A 170     -20.776  -4.204  -1.946  1.00 66.69           C  
ATOM   1330  O   ARG A 170     -20.285  -6.567  -3.662  1.00 66.69           O  
ATOM   1331  CG  ARG A 170     -22.036  -4.689  -1.212  1.00 66.69           C  
ATOM   1332  CD  ARG A 170     -23.108  -3.591  -1.253  1.00 66.69           C  
ATOM   1333  NE  ARG A 170     -24.378  -4.028  -0.634  1.00 66.69           N  
ATOM   1334  NH1 ARG A 170     -25.119  -1.957   0.043  1.00 66.69           N  
ATOM   1335  NH2 ARG A 170     -26.402  -3.754   0.377  1.00 66.69           N  
ATOM   1336  CZ  ARG A 170     -25.290  -3.246  -0.077  1.00 66.69           C  
ATOM   1337  N   ARG A 171     -19.575  -7.620  -1.810  1.00 61.22           N  
ATOM   1338  CA  ARG A 171     -20.048  -8.970  -2.175  1.00 61.22           C  
ATOM   1339  C   ARG A 171     -21.403  -9.245  -1.502  1.00 61.22           C  
ATOM   1340  CB  ARG A 171     -18.932  -9.999  -1.891  1.00 61.22           C  
ATOM   1341  O   ARG A 171     -21.807  -8.487  -0.618  1.00 61.22           O  
ATOM   1342  CG  ARG A 171     -18.820 -11.075  -2.988  1.00 61.22           C  
ATOM   1343  CD  ARG A 171     -17.517 -11.878  -2.844  1.00 61.22           C  
ATOM   1344  NE  ARG A 171     -17.386 -12.915  -3.891  1.00 61.22           N  
ATOM   1345  NH1 ARG A 171     -15.150 -12.646  -4.408  1.00 61.22           N  
ATOM   1346  NH2 ARG A 171     -16.331 -14.233  -5.425  1.00 61.22           N  
ATOM   1347  CZ  ARG A 171     -16.294 -13.254  -4.565  1.00 61.22           C  
ATOM   1348  N   SER A 172     -22.111 -10.294  -1.917  1.00 48.34           N  
ATOM   1349  CA  SER A 172     -23.525 -10.615  -1.609  1.00 48.34           C  
ATOM   1350  C   SER A 172     -23.936 -10.761  -0.121  1.00 48.34           C  
ATOM   1351  CB  SER A 172     -23.929 -11.868  -2.407  1.00 48.34           C  
ATOM   1352  O   SER A 172     -25.053 -11.172   0.156  1.00 48.34           O  
ATOM   1353  OG  SER A 172     -22.976 -12.897  -2.208  1.00 48.34           O  
ATOM   1354  N   GLY A 173     -23.105 -10.356   0.846  1.00 58.31           N  
ATOM   1355  CA  GLY A 173     -23.413 -10.317   2.286  1.00 58.31           C  
ATOM   1356  C   GLY A 173     -22.860  -9.085   3.026  1.00 58.31           C  
ATOM   1357  O   GLY A 173     -22.695  -9.124   4.245  1.00 58.31           O  
ATOM   1358  N   GLY A 174     -22.532  -8.005   2.302  1.00 66.25           N  
ATOM   1359  CA  GLY A 174     -21.837  -6.820   2.830  1.00 66.25           C  
ATOM   1360  C   GLY A 174     -20.312  -6.911   2.671  1.00 66.25           C  
ATOM   1361  O   GLY A 174     -19.754  -8.004   2.589  1.00 66.25           O  
ATOM   1362  N   SER A 175     -19.617  -5.769   2.586  1.00 76.00           N  
ATOM   1363  CA  SER A 175     -18.150  -5.753   2.439  1.00 76.00           C  
ATOM   1364  C   SER A 175     -17.450  -6.015   3.776  1.00 76.00           C  
ATOM   1365  CB  SER A 175     -17.653  -4.453   1.793  1.00 76.00           C  
ATOM   1366  O   SER A 175     -17.970  -5.638   4.833  1.00 76.00           O  
ATOM   1367  OG  SER A 175     -17.863  -3.324   2.620  1.00 76.00           O  
ATOM   1368  N   LYS A 176     -16.248  -6.613   3.756  1.00 81.00           N  
ATOM   1369  CA  LYS A 176     -15.425  -6.778   4.973  1.00 81.00           C  
ATOM   1370  C   LYS A 176     -15.186  -5.424   5.646  1.00 81.00           C  
ATOM   1371  CB  LYS A 176     -14.072  -7.430   4.645  1.00 81.00           C  
ATOM   1372  O   LYS A 176     -15.335  -5.300   6.857  1.00 81.00           O  
ATOM   1373  CG  LYS A 176     -14.148  -8.888   4.162  1.00 81.00           C  
ATOM   1374  CD  LYS A 176     -12.718  -9.383   3.890  1.00 81.00           C  
ATOM   1375  CE  LYS A 176     -12.627 -10.874   3.546  1.00 81.00           C  
ATOM   1376  NZ  LYS A 176     -11.205 -11.265   3.346  1.00 81.00           N  
ATOM   1377  N   TYR A 177     -14.950  -4.389   4.839  1.00 82.25           N  
ATOM   1378  CA  TYR A 177     -14.838  -3.012   5.307  1.00 82.25           C  
ATOM   1379  C   TYR A 177     -16.082  -2.506   6.049  1.00 82.25           C  
ATOM   1380  CB  TYR A 177     -14.500  -2.118   4.117  1.00 82.25           C  
ATOM   1381  O   TYR A 177     -15.959  -1.908   7.114  1.00 82.25           O  
ATOM   1382  CG  TYR A 177     -14.301  -0.687   4.548  1.00 82.25           C  
ATOM   1383  CD1 TYR A 177     -15.372   0.220   4.485  1.00 82.25           C  
ATOM   1384  CD2 TYR A 177     -13.078  -0.296   5.119  1.00 82.25           C  
ATOM   1385  CE1 TYR A 177     -15.192   1.552   4.896  1.00 82.25           C  
ATOM   1386  CE2 TYR A 177     -12.920   1.021   5.584  1.00 82.25           C  
ATOM   1387  OH  TYR A 177     -13.771   3.237   5.807  1.00 82.25           O  
ATOM   1388  CZ  TYR A 177     -13.956   1.954   5.423  1.00 82.25           C  
ATOM   1389  N   SER A 178     -17.289  -2.782   5.545  1.00 79.81           N  
ATOM   1390  CA  SER A 178     -18.520  -2.383   6.241  1.00 79.81           C  
ATOM   1391  C   SER A 178     -18.662  -3.063   7.609  1.00 79.81           C  
ATOM   1392  CB  SER A 178     -19.751  -2.636   5.365  1.00 79.81           C  
ATOM   1393  O   SER A 178     -19.089  -2.418   8.567  1.00 79.81           O  
ATOM   1394  OG  SER A 178     -20.045  -4.014   5.216  1.00 79.81           O  
ATOM   1395  N   LYS A 179     -18.236  -4.332   7.730  1.00 82.31           N  
ATOM   1396  CA  LYS A 179     -18.186  -5.052   9.012  1.00 82.31           C  
ATOM   1397  C   LYS A 179     -17.181  -4.409   9.968  1.00 82.31           C  
ATOM   1398  CB  LYS A 179     -17.854  -6.541   8.811  1.00 82.31           C  
ATOM   1399  O   LYS A 179     -17.525  -4.192  11.124  1.00 82.31           O  
ATOM   1400  CG  LYS A 179     -18.936  -7.313   8.040  1.00 82.31           C  
ATOM   1401  CD  LYS A 179     -18.569  -8.802   7.947  1.00 82.31           C  
ATOM   1402  CE  LYS A 179     -19.653  -9.582   7.190  1.00 82.31           C  
ATOM   1403  NZ  LYS A 179     -19.359 -11.039   7.142  1.00 82.31           N  
ATOM   1404  N   PHE A 180     -15.997  -4.041   9.473  1.00 85.69           N  
ATOM   1405  CA  PHE A 180     -14.989  -3.314  10.247  1.00 85.69           C  
ATOM   1406  C   PHE A 180     -15.512  -1.966  10.761  1.00 85.69           C  
ATOM   1407  CB  PHE A 180     -13.715  -3.125   9.410  1.00 85.69           C  
ATOM   1408  O   PHE A 180     -15.480  -1.726  11.963  1.00 85.69           O  
ATOM   1409  CG  PHE A 180     -12.800  -2.049   9.963  1.00 85.69           C  
ATOM   1410  CD1 PHE A 180     -12.644  -0.821   9.289  1.00 85.69           C  
ATOM   1411  CD2 PHE A 180     -12.167  -2.249  11.200  1.00 85.69           C  
ATOM   1412  CE1 PHE A 180     -11.833   0.187   9.842  1.00 85.69           C  
ATOM   1413  CE2 PHE A 180     -11.363  -1.241  11.756  1.00 85.69           C  
ATOM   1414  CZ  PHE A 180     -11.183  -0.028  11.071  1.00 85.69           C  
ATOM   1415  N   VAL A 181     -16.046  -1.103   9.888  1.00 82.56           N  
ATOM   1416  CA  VAL A 181     -16.569   0.214  10.299  1.00 82.56           C  
ATOM   1417  C   VAL A 181     -17.692   0.056  11.317  1.00 82.56           C  
ATOM   1418  CB  VAL A 181     -17.064   1.027   9.088  1.00 82.56           C  
ATOM   1419  O   VAL A 181     -17.745   0.793  12.299  1.00 82.56           O  
ATOM   1420  CG1 VAL A 181     -17.770   2.332   9.492  1.00 82.56           C  
ATOM   1421  CG2 VAL A 181     -15.885   1.415   8.195  1.00 82.56           C  
ATOM   1422  N   ARG A 182     -18.573  -0.928  11.115  1.00 80.94           N  
ATOM   1423  CA  ARG A 182     -19.639  -1.246  12.060  1.00 80.94           C  
ATOM   1424  C   ARG A 182     -19.056  -1.644  13.420  1.00 80.94           C  
ATOM   1425  CB  ARG A 182     -20.544  -2.313  11.425  1.00 80.94           C  
ATOM   1426  O   ARG A 182     -19.429  -1.031  14.416  1.00 80.94           O  
ATOM   1427  CG  ARG A 182     -21.742  -2.631  12.312  1.00 80.94           C  
ATOM   1428  CD  ARG A 182     -22.628  -3.751  11.770  1.00 80.94           C  
ATOM   1429  NE  ARG A 182     -23.421  -3.359  10.591  1.00 80.94           N  
ATOM   1430  NH1 ARG A 182     -24.298  -5.447  10.198  1.00 80.94           N  
ATOM   1431  NH2 ARG A 182     -24.889  -3.747   8.897  1.00 80.94           N  
ATOM   1432  CZ  ARG A 182     -24.191  -4.182   9.900  1.00 80.94           C  
ATOM   1433  N   ALA A 183     -18.132  -2.604  13.459  1.00 83.00           N  
ATOM   1434  CA  ALA A 183     -17.478  -3.050  14.690  1.00 83.00           C  
ATOM   1435  C   ALA A 183     -16.760  -1.896  15.407  1.00 83.00           C  
ATOM   1436  CB  ALA A 183     -16.512  -4.191  14.345  1.00 83.00           C  
ATOM   1437  O   ALA A 183     -16.944  -1.708  16.605  1.00 83.00           O  
ATOM   1438  N   LEU A 184     -16.036  -1.059  14.660  1.00 82.38           N  
ATOM   1439  CA  LEU A 184     -15.324   0.101  15.189  1.00 82.38           C  
ATOM   1440  C   LEU A 184     -16.265   1.134  15.827  1.00 82.38           C  
ATOM   1441  CB  LEU A 184     -14.521   0.724  14.034  1.00 82.38           C  
ATOM   1442  O   LEU A 184     -15.944   1.695  16.868  1.00 82.38           O  
ATOM   1443  CG  LEU A 184     -13.617   1.889  14.469  1.00 82.38           C  
ATOM   1444  CD1 LEU A 184     -12.464   1.411  15.346  1.00 82.38           C  
ATOM   1445  CD2 LEU A 184     -13.018   2.560  13.236  1.00 82.38           C  
ATOM   1446  N   VAL A 185     -17.421   1.390  15.212  1.00 79.00           N  
ATOM   1447  CA  VAL A 185     -18.422   2.341  15.725  1.00 79.00           C  
ATOM   1448  C   VAL A 185     -19.176   1.770  16.929  1.00 79.00           C  
ATOM   1449  CB  VAL A 185     -19.381   2.745  14.587  1.00 79.00           C  
ATOM   1450  O   VAL A 185     -19.586   2.527  17.800  1.00 79.00           O  
ATOM   1451  CG1 VAL A 185     -20.587   3.570  15.053  1.00 79.00           C  
ATOM   1452  CG2 VAL A 185     -18.648   3.584  13.531  1.00 79.00           C  
ATOM   1453  N   PHE A 186     -19.382   0.452  16.992  1.00 75.00           N  
ATOM   1454  CA  PHE A 186     -20.015  -0.206  18.143  1.00 75.00           C  
ATOM   1455  C   PHE A 186     -19.075  -0.384  19.339  1.00 75.00           C  
ATOM   1456  CB  PHE A 186     -20.571  -1.571  17.726  1.00 75.00           C  
ATOM   1457  O   PHE A 186     -19.557  -0.489  20.465  1.00 75.00           O  
ATOM   1458  CG  PHE A 186     -21.942  -1.538  17.078  1.00 75.00           C  
ATOM   1459  CD1 PHE A 186     -23.077  -1.231  17.848  1.00 75.00           C  
ATOM   1460  CD2 PHE A 186     -22.110  -1.959  15.752  1.00 75.00           C  
ATOM   1461  CE1 PHE A 186     -24.365  -1.386  17.303  1.00 75.00           C  
ATOM   1462  CE2 PHE A 186     -23.395  -2.059  15.187  1.00 75.00           C  
ATOM   1463  CZ  PHE A 186     -24.527  -1.795  15.969  1.00 75.00           C  
ATOM   1464  N   ALA A 187     -17.761  -0.415  19.113  1.00 71.31           N  
ATOM   1465  CA  ALA A 187     -16.750  -0.471  20.168  1.00 71.31           C  
ATOM   1466  C   ALA A 187     -16.621   0.843  20.964  1.00 71.31           C  
ATOM   1467  CB  ALA A 187     -15.418  -0.890  19.529  1.00 71.31           C  
ATOM   1468  O   ALA A 187     -15.765   0.942  21.834  1.00 71.31           O  
ATOM   1469  N   ASP A 188     -17.438   1.855  20.654  1.00 65.50           N  
ATOM   1470  CA  ASP A 188     -17.312   3.202  21.192  1.00 65.50           C  
ATOM   1471  C   ASP A 188     -18.605   3.663  21.870  1.00 65.50           C  
ATOM   1472  CB  ASP A 188     -16.879   4.114  20.050  1.00 65.50           C  
ATOM   1473  O   ASP A 188     -19.507   4.224  21.249  1.00 65.50           O  
ATOM   1474  CG  ASP A 188     -16.373   5.460  20.533  1.00 65.50           C  
ATOM   1475  OD1 ASP A 188     -15.877   5.597  21.668  1.00 65.50           O  
ATOM   1476  OD2 ASP A 188     -16.287   6.350  19.657  1.00 65.50           O  
ATOM   1477  N   SER A 189     -18.677   3.384  23.162  1.00 56.38           N  
ATOM   1478  CA  SER A 189     -19.747   3.765  24.088  1.00 56.38           C  
ATOM   1479  C   SER A 189     -19.657   5.244  24.512  1.00 56.38           C  
ATOM   1480  CB  SER A 189     -19.594   2.832  25.294  1.00 56.38           C  
ATOM   1481  O   SER A 189     -20.653   5.957  24.534  1.00 56.38           O  
ATOM   1482  OG  SER A 189     -18.229   2.913  25.694  1.00 56.38           O  
ATOM   1483  N   ASN A 190     -18.442   5.758  24.740  1.00 55.16           N  
ATOM   1484  CA  ASN A 190     -18.214   7.011  25.478  1.00 55.16           C  
ATOM   1485  C   ASN A 190     -17.447   8.097  24.694  1.00 55.16           C  
ATOM   1486  CB  ASN A 190     -17.576   6.654  26.836  1.00 55.16           C  
ATOM   1487  O   ASN A 190     -16.682   8.868  25.284  1.00 55.16           O  
ATOM   1488  CG  ASN A 190     -18.554   6.051  27.823  1.00 55.16           C  
ATOM   1489  ND2 ASN A 190     -18.070   5.457  28.886  1.00 55.16           N  
ATOM   1490  OD1 ASN A 190     -19.751   6.152  27.694  1.00 55.16           O  
ATOM   1491  N   GLY A 191     -17.619   8.144  23.372  1.00 57.31           N  
ATOM   1492  CA  GLY A 191     -17.167   9.247  22.520  1.00 57.31           C  
ATOM   1493  C   GLY A 191     -15.707   9.175  22.053  1.00 57.31           C  
ATOM   1494  O   GLY A 191     -14.822   8.582  22.676  1.00 57.31           O  
ATOM   1495  N   VAL A 192     -15.451   9.818  20.910  1.00 57.84           N  
ATOM   1496  CA  VAL A 192     -14.165   9.736  20.198  1.00 57.84           C  
ATOM   1497  C   VAL A 192     -13.141  10.685  20.762  1.00 57.84           C  
ATOM   1498  CB  VAL A 192     -14.280  10.018  18.691  1.00 57.84           C  
ATOM   1499  O   VAL A 192     -13.387  11.892  20.731  1.00 57.84           O  
ATOM   1500  CG1 VAL A 192     -13.026   9.733  17.853  1.00 57.84           C  
ATOM   1501  CG2 VAL A 192     -15.374   9.141  18.192  1.00 57.84           C  
ATOM   1502  N   PRO A 193     -11.947  10.199  21.146  1.00 63.66           N  
ATOM   1503  CA  PRO A 193     -10.826  11.103  21.289  1.00 63.66           C  
ATOM   1504  C   PRO A 193     -10.568  11.737  19.913  1.00 63.66           C  
ATOM   1505  CB  PRO A 193      -9.660  10.250  21.786  1.00 63.66           C  
ATOM   1506  O   PRO A 193     -10.492  11.008  18.918  1.00 63.66           O  
ATOM   1507  CG  PRO A 193      -9.976   8.855  21.249  1.00 63.66           C  
ATOM   1508  CD  PRO A 193     -11.502   8.813  21.225  1.00 63.66           C  
ATOM   1509  N   PRO A 194     -10.459  13.073  19.811  1.00 62.12           N  
ATOM   1510  CA  PRO A 194     -10.236  13.743  18.537  1.00 62.12           C  
ATOM   1511  C   PRO A 194      -9.082  13.071  17.790  1.00 62.12           C  
ATOM   1512  CB  PRO A 194      -9.944  15.209  18.883  1.00 62.12           C  
ATOM   1513  O   PRO A 194      -8.067  12.740  18.403  1.00 62.12           O  
ATOM   1514  CG  PRO A 194      -9.540  15.173  20.357  1.00 62.12           C  
ATOM   1515  CD  PRO A 194     -10.353  14.011  20.912  1.00 62.12           C  
ATOM   1516  N   ALA A 195      -9.256  12.852  16.478  1.00 65.06           N  
ATOM   1517  CA  ALA A 195      -8.269  12.165  15.647  1.00 65.06           C  
ATOM   1518  C   ALA A 195      -6.866  12.682  15.978  1.00 65.06           C  
ATOM   1519  CB  ALA A 195      -8.597  12.375  14.163  1.00 65.06           C  
ATOM   1520  O   ALA A 195      -6.633  13.899  15.916  1.00 65.06           O  
ATOM   1521  N   SER A 196      -5.978  11.761  16.370  1.00 74.38           N  
ATOM   1522  CA  SER A 196      -4.650  12.116  16.857  1.00 74.38           C  
ATOM   1523  C   SER A 196      -3.941  12.998  15.829  1.00 74.38           C  
ATOM   1524  CB  SER A 196      -3.831  10.865  17.213  1.00 74.38           C  
ATOM   1525  O   SER A 196      -4.168  12.885  14.617  1.00 74.38           O  
ATOM   1526  OG  SER A 196      -3.466  10.141  16.055  1.00 74.38           O  
ATOM   1527  N   LYS A 197      -3.074  13.902  16.301  1.00 83.25           N  
ATOM   1528  CA  LYS A 197      -2.270  14.753  15.407  1.00 83.25           C  
ATOM   1529  C   LYS A 197      -1.538  13.901  14.356  1.00 83.25           C  
ATOM   1530  CB  LYS A 197      -1.284  15.610  16.222  1.00 83.25           C  
ATOM   1531  O   LYS A 197      -1.491  14.295  13.196  1.00 83.25           O  
ATOM   1532  CG  LYS A 197      -1.973  16.674  17.101  1.00 83.25           C  
ATOM   1533  CD  LYS A 197      -0.931  17.506  17.871  1.00 83.25           C  
ATOM   1534  CE  LYS A 197      -1.589  18.564  18.772  1.00 83.25           C  
ATOM   1535  NZ  LYS A 197      -0.583  19.326  19.565  1.00 83.25           N  
ATOM   1536  N   ALA A 198      -1.096  12.700  14.742  1.00 80.69           N  
ATOM   1537  CA  ALA A 198      -0.486  11.711  13.858  1.00 80.69           C  
ATOM   1538  C   ALA A 198      -1.424  11.239  12.731  1.00 80.69           C  
ATOM   1539  CB  ALA A 198      -0.003  10.536  14.716  1.00 80.69           C  
ATOM   1540  O   ALA A 198      -1.028  11.272  11.573  1.00 80.69           O  
ATOM   1541  N   VAL A 199      -2.678  10.873  13.026  1.00 84.81           N  
ATOM   1542  CA  VAL A 199      -3.652  10.447  11.998  1.00 84.81           C  
ATOM   1543  C   VAL A 199      -3.896  11.551  10.967  1.00 84.81           C  
ATOM   1544  CB  VAL A 199      -4.977  10.009  12.658  1.00 84.81           C  
ATOM   1545  O   VAL A 199      -3.902  11.289   9.762  1.00 84.81           O  
ATOM   1546  CG1 VAL A 199      -6.143   9.914  11.666  1.00 84.81           C  
ATOM   1547  CG2 VAL A 199      -4.811   8.641  13.324  1.00 84.81           C  
ATOM   1548  N   LYS A 200      -4.064  12.799  11.424  1.00 86.38           N  
ATOM   1549  CA  LYS A 200      -4.252  13.949  10.525  1.00 86.38           C  
ATOM   1550  C   LYS A 200      -3.012  14.191   9.670  1.00 86.38           C  
ATOM   1551  CB  LYS A 200      -4.597  15.215  11.317  1.00 86.38           C  
ATOM   1552  O   LYS A 200      -3.143  14.350   8.462  1.00 86.38           O  
ATOM   1553  CG  LYS A 200      -5.957  15.121  12.019  1.00 86.38           C  
ATOM   1554  CD  LYS A 200      -6.239  16.430  12.764  1.00 86.38           C  
ATOM   1555  CE  LYS A 200      -7.535  16.317  13.570  1.00 86.38           C  
ATOM   1556  NZ  LYS A 200      -7.772  17.537  14.381  1.00 86.38           N  
ATOM   1557  N   PHE A 201      -1.832  14.182  10.290  1.00 88.19           N  
ATOM   1558  CA  PHE A 201      -0.561  14.367   9.598  1.00 88.19           C  
ATOM   1559  C   PHE A 201      -0.346  13.301   8.521  1.00 88.19           C  
ATOM   1560  CB  PHE A 201       0.579  14.369  10.621  1.00 88.19           C  
ATOM   1561  O   PHE A 201      -0.118  13.657   7.374  1.00 88.19           O  
ATOM   1562  CG  PHE A 201       1.943  14.494   9.978  1.00 88.19           C  
ATOM   1563  CD1 PHE A 201       2.729  13.347   9.757  1.00 88.19           C  
ATOM   1564  CD2 PHE A 201       2.407  15.755   9.557  1.00 88.19           C  
ATOM   1565  CE1 PHE A 201       3.978  13.463   9.122  1.00 88.19           C  
ATOM   1566  CE2 PHE A 201       3.657  15.868   8.924  1.00 88.19           C  
ATOM   1567  CZ  PHE A 201       4.442  14.723   8.707  1.00 88.19           C  
ATOM   1568  N   VAL A 202      -0.513  12.015   8.849  1.00 87.44           N  
ATOM   1569  CA  VAL A 202      -0.364  10.907   7.889  1.00 87.44           C  
ATOM   1570  C   VAL A 202      -1.364  11.027   6.742  1.00 87.44           C  
ATOM   1571  CB  VAL A 202      -0.521   9.545   8.594  1.00 87.44           C  
ATOM   1572  O   VAL A 202      -0.989  10.852   5.585  1.00 87.44           O  
ATOM   1573  CG1 VAL A 202      -0.587   8.374   7.604  1.00 87.44           C  
ATOM   1574  CG2 VAL A 202       0.662   9.285   9.537  1.00 87.44           C  
ATOM   1575  N   THR A 203      -2.623  11.361   7.038  1.00 85.56           N  
ATOM   1576  CA  THR A 203      -3.658  11.530   6.006  1.00 85.56           C  
ATOM   1577  C   THR A 203      -3.297  12.667   5.048  1.00 85.56           C  
ATOM   1578  CB  THR A 203      -5.032  11.801   6.637  1.00 85.56           C  
ATOM   1579  O   THR A 203      -3.343  12.487   3.833  1.00 85.56           O  
ATOM   1580  CG2 THR A 203      -6.144  11.929   5.595  1.00 85.56           C  
ATOM   1581  OG1 THR A 203      -5.413  10.755   7.502  1.00 85.56           O  
ATOM   1582  N   VAL A 204      -2.899  13.827   5.580  1.00 89.44           N  
ATOM   1583  CA  VAL A 204      -2.504  14.990   4.771  1.00 89.44           C  
ATOM   1584  C   VAL A 204      -1.226  14.701   3.988  1.00 89.44           C  
ATOM   1585  CB  VAL A 204      -2.352  16.248   5.648  1.00 89.44           C  
ATOM   1586  O   VAL A 204      -1.193  14.956   2.790  1.00 89.44           O  
ATOM   1587  CG1 VAL A 204      -1.768  17.439   4.876  1.00 89.44           C  
ATOM   1588  CG2 VAL A 204      -3.719  16.689   6.193  1.00 89.44           C  
ATOM   1589  N   ALA A 205      -0.207  14.117   4.620  1.00 89.31           N  
ATOM   1590  CA  ALA A 205       1.043  13.748   3.962  1.00 89.31           C  
ATOM   1591  C   ALA A 205       0.797  12.770   2.804  1.00 89.31           C  
ATOM   1592  CB  ALA A 205       2.001  13.163   5.008  1.00 89.31           C  
ATOM   1593  O   ALA A 205       1.285  13.001   1.703  1.00 89.31           O  
ATOM   1594  N   SER A 206      -0.034  11.741   3.011  1.00 88.19           N  
ATOM   1595  CA  SER A 206      -0.402  10.781   1.959  1.00 88.19           C  
ATOM   1596  C   SER A 206      -1.073  11.474   0.770  1.00 88.19           C  
ATOM   1597  CB  SER A 206      -1.351   9.701   2.495  1.00 88.19           C  
ATOM   1598  O   SER A 206      -0.752  11.178  -0.378  1.00 88.19           O  
ATOM   1599  OG  SER A 206      -0.798   9.020   3.604  1.00 88.19           O  
ATOM   1600  N   LEU A 207      -1.969  12.434   1.025  1.00 88.94           N  
ATOM   1601  CA  LEU A 207      -2.616  13.212  -0.034  1.00 88.94           C  
ATOM   1602  C   LEU A 207      -1.640  14.140  -0.764  1.00 88.94           C  
ATOM   1603  CB  LEU A 207      -3.771  14.034   0.553  1.00 88.94           C  
ATOM   1604  O   LEU A 207      -1.697  14.228  -1.986  1.00 88.94           O  
ATOM   1605  CG  LEU A 207      -5.003  13.219   0.971  1.00 88.94           C  
ATOM   1606  CD1 LEU A 207      -5.991  14.183   1.625  1.00 88.94           C  
ATOM   1607  CD2 LEU A 207      -5.700  12.544  -0.214  1.00 88.94           C  
ATOM   1608  N   VAL A 208      -0.742  14.816  -0.046  1.00 91.06           N  
ATOM   1609  CA  VAL A 208       0.265  15.703  -0.649  1.00 91.06           C  
ATOM   1610  C   VAL A 208       1.216  14.909  -1.541  1.00 91.06           C  
ATOM   1611  CB  VAL A 208       1.038  16.476   0.437  1.00 91.06           C  
ATOM   1612  O   VAL A 208       1.460  15.314  -2.675  1.00 91.06           O  
ATOM   1613  CG1 VAL A 208       2.256  17.226  -0.120  1.00 91.06           C  
ATOM   1614  CG2 VAL A 208       0.129  17.521   1.099  1.00 91.06           C  
ATOM   1615  N   ILE A 209       1.701  13.759  -1.065  1.00 90.00           N  
ATOM   1616  CA  ILE A 209       2.564  12.863  -1.844  1.00 90.00           C  
ATOM   1617  C   ILE A 209       1.810  12.362  -3.078  1.00 90.00           C  
ATOM   1618  CB  ILE A 209       3.062  11.694  -0.965  1.00 90.00           C  
ATOM   1619  O   ILE A 209       2.358  12.391  -4.177  1.00 90.00           O  
ATOM   1620  CG1 ILE A 209       3.975  12.214   0.172  1.00 90.00           C  
ATOM   1621  CG2 ILE A 209       3.853  10.659  -1.789  1.00 90.00           C  
ATOM   1622  CD1 ILE A 209       4.149  11.212   1.319  1.00 90.00           C  
ATOM   1623  N   LEU A 210       0.544  11.963  -2.924  1.00 90.06           N  
ATOM   1624  CA  LEU A 210      -0.281  11.523  -4.045  1.00 90.06           C  
ATOM   1625  C   LEU A 210      -0.411  12.609  -5.114  1.00 90.06           C  
ATOM   1626  CB  LEU A 210      -1.658  11.082  -3.520  1.00 90.06           C  
ATOM   1627  O   LEU A 210      -0.144  12.355  -6.285  1.00 90.06           O  
ATOM   1628  CG  LEU A 210      -2.637  10.729  -4.648  1.00 90.06           C  
ATOM   1629  CD1 LEU A 210      -2.121   9.541  -5.452  1.00 90.06           C  
ATOM   1630  CD2 LEU A 210      -4.007  10.376  -4.078  1.00 90.06           C  
ATOM   1631  N   VAL A 211      -0.803  13.816  -4.709  1.00 89.81           N  
ATOM   1632  CA  VAL A 211      -0.969  14.953  -5.617  1.00 89.81           C  
ATOM   1633  C   VAL A 211       0.360  15.281  -6.299  1.00 89.81           C  
ATOM   1634  CB  VAL A 211      -1.544  16.154  -4.844  1.00 89.81           C  
ATOM   1635  O   VAL A 211       0.402  15.421  -7.518  1.00 89.81           O  
ATOM   1636  CG1 VAL A 211      -1.548  17.429  -5.681  1.00 89.81           C  
ATOM   1637  CG2 VAL A 211      -3.009  15.894  -4.459  1.00 89.81           C  
ATOM   1638  N   SER A 212       1.455  15.325  -5.537  1.00 89.19           N  
ATOM   1639  CA  SER A 212       2.797  15.564  -6.071  1.00 89.19           C  
ATOM   1640  C   SER A 212       3.172  14.541  -7.148  1.00 89.19           C  
ATOM   1641  CB  SER A 212       3.810  15.558  -4.923  1.00 89.19           C  
ATOM   1642  O   SER A 212       3.576  14.941  -8.237  1.00 89.19           O  
ATOM   1643  OG  SER A 212       5.120  15.776  -5.400  1.00 89.19           O  
ATOM   1644  N   GLN A 213       2.953  13.246  -6.905  1.00 86.69           N  
ATOM   1645  CA  GLN A 213       3.273  12.182  -7.863  1.00 86.69           C  
ATOM   1646  C   GLN A 213       2.358  12.189  -9.094  1.00 86.69           C  
ATOM   1647  CB  GLN A 213       3.200  10.821  -7.154  1.00 86.69           C  
ATOM   1648  O   GLN A 213       2.834  12.001 -10.216  1.00 86.69           O  
ATOM   1649  CG  GLN A 213       4.297  10.616  -6.097  1.00 86.69           C  
ATOM   1650  CD  GLN A 213       5.672  10.311  -6.685  1.00 86.69           C  
ATOM   1651  NE2 GLN A 213       6.460   9.508  -6.006  1.00 86.69           N  
ATOM   1652  OE1 GLN A 213       6.071  10.772  -7.742  1.00 86.69           O  
ATOM   1653  N   MET A 214       1.061  12.468  -8.908  1.00 86.50           N  
ATOM   1654  CA  MET A 214       0.100  12.588 -10.010  1.00 86.50           C  
ATOM   1655  C   MET A 214       0.463  13.712 -10.983  1.00 86.50           C  
ATOM   1656  CB  MET A 214      -1.323  12.836  -9.484  1.00 86.50           C  
ATOM   1657  O   MET A 214       0.158  13.595 -12.165  1.00 86.50           O  
ATOM   1658  CG  MET A 214      -1.992  11.572  -8.935  1.00 86.50           C  
ATOM   1659  SD  MET A 214      -3.745  11.802  -8.516  1.00 86.50           S  
ATOM   1660  CE  MET A 214      -4.511  11.497 -10.131  1.00 86.50           C  
ATOM   1661  N   PHE A 215       1.111  14.781 -10.516  1.00 85.44           N  
ATOM   1662  CA  PHE A 215       1.598  15.847 -11.389  1.00 85.44           C  
ATOM   1663  C   PHE A 215       3.003  15.565 -11.922  1.00 85.44           C  
ATOM   1664  CB  PHE A 215       1.523  17.190 -10.652  1.00 85.44           C  
ATOM   1665  O   PHE A 215       3.246  15.733 -13.113  1.00 85.44           O  
ATOM   1666  CG  PHE A 215       0.106  17.711 -10.506  1.00 85.44           C  
ATOM   1667  CD1 PHE A 215      -0.617  18.086 -11.653  1.00 85.44           C  
ATOM   1668  CD2 PHE A 215      -0.492  17.851  -9.240  1.00 85.44           C  
ATOM   1669  CE1 PHE A 215      -1.935  18.560 -11.542  1.00 85.44           C  
ATOM   1670  CE2 PHE A 215      -1.810  18.333  -9.132  1.00 85.44           C  
ATOM   1671  CZ  PHE A 215      -2.537  18.671 -10.280  1.00 85.44           C  
ATOM   1672  N   PHE A 216       3.925  15.117 -11.072  1.00 84.56           N  
ATOM   1673  CA  PHE A 216       5.336  14.993 -11.423  1.00 84.56           C  
ATOM   1674  C   PHE A 216       5.588  13.954 -12.523  1.00 84.56           C  
ATOM   1675  CB  PHE A 216       6.124  14.682 -10.147  1.00 84.56           C  
ATOM   1676  O   PHE A 216       6.265  14.259 -13.505  1.00 84.56           O  
ATOM   1677  CG  PHE A 216       7.625  14.703 -10.323  1.00 84.56           C  
ATOM   1678  CD1 PHE A 216       8.356  13.502 -10.316  1.00 84.56           C  
ATOM   1679  CD2 PHE A 216       8.296  15.933 -10.454  1.00 84.56           C  
ATOM   1680  CE1 PHE A 216       9.758  13.536 -10.411  1.00 84.56           C  
ATOM   1681  CE2 PHE A 216       9.696  15.965 -10.571  1.00 84.56           C  
ATOM   1682  CZ  PHE A 216      10.428  14.766 -10.542  1.00 84.56           C  
ATOM   1683  N   ILE A 217       5.004  12.754 -12.413  1.00 82.88           N  
ATOM   1684  CA  ILE A 217       5.280  11.667 -13.364  1.00 82.88           C  
ATOM   1685  C   ILE A 217       4.759  11.997 -14.776  1.00 82.88           C  
ATOM   1686  CB  ILE A 217       4.802  10.290 -12.837  1.00 82.88           C  
ATOM   1687  O   ILE A 217       5.545  11.923 -15.725  1.00 82.88           O  
ATOM   1688  CG1 ILE A 217       5.487   9.932 -11.499  1.00 82.88           C  
ATOM   1689  CG2 ILE A 217       5.091   9.226 -13.912  1.00 82.88           C  
ATOM   1690  CD1 ILE A 217       4.862   8.717 -10.799  1.00 82.88           C  
ATOM   1691  N   PRO A 218       3.497  12.434 -14.973  1.00 80.81           N  
ATOM   1692  CA  PRO A 218       3.023  12.793 -16.308  1.00 80.81           C  
ATOM   1693  C   PRO A 218       3.762  13.992 -16.902  1.00 80.81           C  
ATOM   1694  CB  PRO A 218       1.528  13.088 -16.162  1.00 80.81           C  
ATOM   1695  O   PRO A 218       3.962  14.035 -18.113  1.00 80.81           O  
ATOM   1696  CG  PRO A 218       1.145  12.286 -14.926  1.00 80.81           C  
ATOM   1697  CD  PRO A 218       2.376  12.464 -14.044  1.00 80.81           C  
ATOM   1698  N   VAL A 219       4.187  14.949 -16.073  1.00 82.62           N  
ATOM   1699  CA  VAL A 219       4.982  16.105 -16.509  1.00 82.62           C  
ATOM   1700  C   VAL A 219       6.347  15.654 -17.038  1.00 82.62           C  
ATOM   1701  CB  VAL A 219       5.082  17.116 -15.350  1.00 82.62           C  
ATOM   1702  O   VAL A 219       6.741  16.082 -18.122  1.00 82.62           O  
ATOM   1703  CG1 VAL A 219       6.134  18.203 -15.536  1.00 82.62           C  
ATOM   1704  CG2 VAL A 219       3.743  17.858 -15.196  1.00 82.62           C  
ATOM   1705  N   LEU A 220       7.032  14.738 -16.345  1.00 79.56           N  
ATOM   1706  CA  LEU A 220       8.305  14.176 -16.812  1.00 79.56           C  
ATOM   1707  C   LEU A 220       8.169  13.370 -18.111  1.00 79.56           C  
ATOM   1708  CB  LEU A 220       8.915  13.289 -15.716  1.00 79.56           C  
ATOM   1709  O   LEU A 220       9.075  13.394 -18.943  1.00 79.56           O  
ATOM   1710  CG  LEU A 220       9.521  14.034 -14.515  1.00 79.56           C  
ATOM   1711  CD1 LEU A 220      10.127  12.983 -13.589  1.00 79.56           C  
ATOM   1712  CD2 LEU A 220      10.635  15.006 -14.917  1.00 79.56           C  
ATOM   1713  N   ILE A 221       7.040  12.685 -18.308  1.00 76.69           N  
ATOM   1714  CA  ILE A 221       6.792  11.885 -19.515  1.00 76.69           C  
ATOM   1715  C   ILE A 221       6.389  12.767 -20.709  1.00 76.69           C  
ATOM   1716  CB  ILE A 221       5.753  10.779 -19.208  1.00 76.69           C  
ATOM   1717  O   ILE A 221       6.819  12.504 -21.833  1.00 76.69           O  
ATOM   1718  CG1 ILE A 221       6.343   9.781 -18.182  1.00 76.69           C  
ATOM   1719  CG2 ILE A 221       5.328  10.028 -20.485  1.00 76.69           C  
ATOM   1720  CD1 ILE A 221       5.334   8.752 -17.659  1.00 76.69           C  
ATOM   1721  N   ASN A 222       5.578  13.809 -20.489  1.00 73.25           N  
ATOM   1722  CA  ASN A 222       4.880  14.513 -21.569  1.00 73.25           C  
ATOM   1723  C   ASN A 222       5.417  15.914 -21.900  1.00 73.25           C  
ATOM   1724  CB  ASN A 222       3.372  14.553 -21.267  1.00 73.25           C  
ATOM   1725  O   ASN A 222       5.015  16.461 -22.925  1.00 73.25           O  
ATOM   1726  CG  ASN A 222       2.749  13.171 -21.236  1.00 73.25           C  
ATOM   1727  ND2 ASN A 222       2.309  12.716 -20.088  1.00 73.25           N  
ATOM   1728  OD1 ASN A 222       2.663  12.486 -22.238  1.00 73.25           O  
ATOM   1729  N   LEU A 223       6.299  16.527 -21.096  1.00 75.62           N  
ATOM   1730  CA  LEU A 223       6.776  17.887 -21.386  1.00 75.62           C  
ATOM   1731  C   LEU A 223       7.672  17.942 -22.644  1.00 75.62           C  
ATOM   1732  CB  LEU A 223       7.519  18.498 -20.188  1.00 75.62           C  
ATOM   1733  O   LEU A 223       8.794  17.432 -22.625  1.00 75.62           O  
ATOM   1734  CG  LEU A 223       6.641  19.178 -19.123  1.00 75.62           C  
ATOM   1735  CD1 LEU A 223       7.594  19.739 -18.064  1.00 75.62           C  
ATOM   1736  CD2 LEU A 223       5.823  20.356 -19.665  1.00 75.62           C  
ATOM   1737  N   PRO A 224       7.258  18.648 -23.717  1.00 64.56           N  
ATOM   1738  CA  PRO A 224       8.017  18.704 -24.969  1.00 64.56           C  
ATOM   1739  C   PRO A 224       9.285  19.567 -24.868  1.00 64.56           C  
ATOM   1740  CB  PRO A 224       7.026  19.245 -26.007  1.00 64.56           C  
ATOM   1741  O   PRO A 224      10.266  19.305 -25.555  1.00 64.56           O  
ATOM   1742  CG  PRO A 224       6.053  20.088 -25.186  1.00 64.56           C  
ATOM   1743  CD  PRO A 224       5.988  19.351 -23.856  1.00 64.56           C  
ATOM   1744  N   LYS A 225       9.297  20.580 -23.988  1.00 62.59           N  
ATOM   1745  CA  LYS A 225      10.435  21.504 -23.808  1.00 62.59           C  
ATOM   1746  C   LYS A 225      11.549  20.952 -22.909  1.00 62.59           C  
ATOM   1747  CB  LYS A 225       9.938  22.871 -23.306  1.00 62.59           C  
ATOM   1748  O   LYS A 225      12.613  21.552 -22.826  1.00 62.59           O  
ATOM   1749  CG  LYS A 225       9.090  23.608 -24.356  1.00 62.59           C  
ATOM   1750  CD  LYS A 225       8.725  25.020 -23.875  1.00 62.59           C  
ATOM   1751  CE  LYS A 225       7.910  25.756 -24.947  1.00 62.59           C  
ATOM   1752  NZ  LYS A 225       7.553  27.134 -24.521  1.00 62.59           N  
ATOM   1753  N   ALA A 226      11.320  19.812 -22.259  1.00 65.12           N  
ATOM   1754  CA  ALA A 226      12.265  19.158 -21.358  1.00 65.12           C  
ATOM   1755  C   ALA A 226      12.812  17.859 -21.975  1.00 65.12           C  
ATOM   1756  CB  ALA A 226      11.585  18.966 -19.996  1.00 65.12           C  
ATOM   1757  O   ALA A 226      12.936  16.849 -21.287  1.00 65.12           O  
ATOM   1758  N   TYR A 227      13.124  17.878 -23.278  1.00 70.25           N  
ATOM   1759  CA  TYR A 227      13.558  16.703 -24.050  1.00 70.25           C  
ATOM   1760  C   TYR A 227      14.675  15.903 -23.357  1.00 70.25           C  
ATOM   1761  CB  TYR A 227      14.013  17.185 -25.435  1.00 70.25           C  
ATOM   1762  O   TYR A 227      14.619  14.678 -23.296  1.00 70.25           O  
ATOM   1763  CG  TYR A 227      14.484  16.076 -26.356  1.00 70.25           C  
ATOM   1764  CD1 TYR A 227      15.860  15.877 -26.585  1.00 70.25           C  
ATOM   1765  CD2 TYR A 227      13.538  15.239 -26.977  1.00 70.25           C  
ATOM   1766  CE1 TYR A 227      16.291  14.850 -27.448  1.00 70.25           C  
ATOM   1767  CE2 TYR A 227      13.965  14.204 -27.828  1.00 70.25           C  
ATOM   1768  OH  TYR A 227      15.739  12.978 -28.852  1.00 70.25           O  
ATOM   1769  CZ  TYR A 227      15.339  14.015 -28.073  1.00 70.25           C  
ATOM   1770  N   ILE A 228      15.638  16.600 -22.746  1.00 73.88           N  
ATOM   1771  CA  ILE A 228      16.747  15.982 -22.008  1.00 73.88           C  
ATOM   1772  C   ILE A 228      16.238  15.194 -20.789  1.00 73.88           C  
ATOM   1773  CB  ILE A 228      17.787  17.061 -21.620  1.00 73.88           C  
ATOM   1774  O   ILE A 228      16.613  14.040 -20.611  1.00 73.88           O  
ATOM   1775  CG1 ILE A 228      18.361  17.740 -22.888  1.00 73.88           C  
ATOM   1776  CG2 ILE A 228      18.924  16.452 -20.781  1.00 73.88           C  
ATOM   1777  CD1 ILE A 228      19.310  18.912 -22.606  1.00 73.88           C  
ATOM   1778  N   PHE A 229      15.365  15.781 -19.964  1.00 77.31           N  
ATOM   1779  CA  PHE A 229      14.829  15.116 -18.769  1.00 77.31           C  
ATOM   1780  C   PHE A 229      13.870  13.983 -19.117  1.00 77.31           C  
ATOM   1781  CB  PHE A 229      14.122  16.133 -17.868  1.00 77.31           C  
ATOM   1782  O   PHE A 229      13.926  12.926 -18.495  1.00 77.31           O  
ATOM   1783  CG  PHE A 229      15.069  17.113 -17.215  1.00 77.31           C  
ATOM   1784  CD1 PHE A 229      15.871  16.686 -16.140  1.00 77.31           C  
ATOM   1785  CD2 PHE A 229      15.162  18.439 -17.678  1.00 77.31           C  
ATOM   1786  CE1 PHE A 229      16.760  17.584 -15.526  1.00 77.31           C  
ATOM   1787  CE2 PHE A 229      16.051  19.337 -17.062  1.00 77.31           C  
ATOM   1788  CZ  PHE A 229      16.849  18.909 -15.986  1.00 77.31           C  
ATOM   1789  N   ARG A 230      13.035  14.177 -20.143  1.00 78.81           N  
ATOM   1790  CA  ARG A 230      12.128  13.147 -20.648  1.00 78.81           C  
ATOM   1791  C   ARG A 230      12.904  11.922 -21.115  1.00 78.81           C  
ATOM   1792  CB  ARG A 230      11.263  13.737 -21.767  1.00 78.81           C  
ATOM   1793  O   ARG A 230      12.598  10.821 -20.675  1.00 78.81           O  
ATOM   1794  CG  ARG A 230      10.365  12.662 -22.391  1.00 78.81           C  
ATOM   1795  CD  ARG A 230       9.554  13.251 -23.537  1.00 78.81           C  
ATOM   1796  NE  ARG A 230       9.027  12.172 -24.385  1.00 78.81           N  
ATOM   1797  NH1 ARG A 230       8.129  13.511 -26.006  1.00 78.81           N  
ATOM   1798  NH2 ARG A 230       8.074  11.292 -26.251  1.00 78.81           N  
ATOM   1799  CZ  ARG A 230       8.409  12.327 -25.536  1.00 78.81           C  
ATOM   1800  N   ASN A 231      13.921  12.104 -21.956  1.00 78.06           N  
ATOM   1801  CA  ASN A 231      14.706  10.984 -22.467  1.00 78.06           C  
ATOM   1802  C   ASN A 231      15.442  10.253 -21.344  1.00 78.06           C  
ATOM   1803  CB  ASN A 231      15.694  11.487 -23.523  1.00 78.06           C  
ATOM   1804  O   ASN A 231      15.481   9.031 -21.346  1.00 78.06           O  
ATOM   1805  CG  ASN A 231      15.034  11.816 -24.845  1.00 78.06           C  
ATOM   1806  ND2 ASN A 231      15.839  12.112 -25.831  1.00 78.06           N  
ATOM   1807  OD1 ASN A 231      13.828  11.794 -25.025  1.00 78.06           O  
ATOM   1808  N   LYS A 232      15.972  10.980 -20.355  1.00 81.19           N  
ATOM   1809  CA  LYS A 232      16.630  10.377 -19.186  1.00 81.19           C  
ATOM   1810  C   LYS A 232      15.656   9.590 -18.316  1.00 81.19           C  
ATOM   1811  CB  LYS A 232      17.325  11.469 -18.370  1.00 81.19           C  
ATOM   1812  O   LYS A 232      15.959   8.474 -17.918  1.00 81.19           O  
ATOM   1813  CG  LYS A 232      18.557  11.983 -19.120  1.00 81.19           C  
ATOM   1814  CD  LYS A 232      19.150  13.205 -18.422  1.00 81.19           C  
ATOM   1815  CE  LYS A 232      20.353  13.658 -19.253  1.00 81.19           C  
ATOM   1816  NZ  LYS A 232      21.255  14.532 -18.480  1.00 81.19           N  
ATOM   1817  N   PHE A 233      14.468  10.137 -18.065  1.00 81.56           N  
ATOM   1818  CA  PHE A 233      13.417   9.448 -17.319  1.00 81.56           C  
ATOM   1819  C   PHE A 233      12.901   8.208 -18.063  1.00 81.56           C  
ATOM   1820  CB  PHE A 233      12.282  10.441 -17.043  1.00 81.56           C  
ATOM   1821  O   PHE A 233      12.708   7.155 -17.464  1.00 81.56           O  
ATOM   1822  CG  PHE A 233      11.201   9.869 -16.154  1.00 81.56           C  
ATOM   1823  CD1 PHE A 233       9.967   9.463 -16.689  1.00 81.56           C  
ATOM   1824  CD2 PHE A 233      11.447   9.724 -14.780  1.00 81.56           C  
ATOM   1825  CE1 PHE A 233       8.983   8.923 -15.842  1.00 81.56           C  
ATOM   1826  CE2 PHE A 233      10.468   9.175 -13.935  1.00 81.56           C  
ATOM   1827  CZ  PHE A 233       9.234   8.773 -14.467  1.00 81.56           C  
ATOM   1828  N   GLN A 234      12.731   8.300 -19.382  1.00 79.38           N  
ATOM   1829  CA  GLN A 234      12.364   7.158 -20.217  1.00 79.38           C  
ATOM   1830  C   GLN A 234      13.473   6.104 -20.252  1.00 79.38           C  
ATOM   1831  CB  GLN A 234      12.022   7.636 -21.632  1.00 79.38           C  
ATOM   1832  O   GLN A 234      13.166   4.925 -20.134  1.00 79.38           O  
ATOM   1833  CG  GLN A 234      10.676   8.374 -21.663  1.00 79.38           C  
ATOM   1834  CD  GLN A 234      10.297   8.843 -23.061  1.00 79.38           C  
ATOM   1835  NE2 GLN A 234       9.034   9.101 -23.313  1.00 79.38           N  
ATOM   1836  OE1 GLN A 234      11.082   8.976 -23.979  1.00 79.38           O  
ATOM   1837  N   MET A 235      14.742   6.512 -20.328  1.00 78.38           N  
ATOM   1838  CA  MET A 235      15.877   5.591 -20.236  1.00 78.38           C  
ATOM   1839  C   MET A 235      15.974   4.915 -18.869  1.00 78.38           C  
ATOM   1840  CB  MET A 235      17.199   6.307 -20.541  1.00 78.38           C  
ATOM   1841  O   MET A 235      16.343   3.748 -18.783  1.00 78.38           O  
ATOM   1842  CG  MET A 235      17.437   6.483 -22.040  1.00 78.38           C  
ATOM   1843  SD  MET A 235      19.082   7.154 -22.416  1.00 78.38           S  
ATOM   1844  CE  MET A 235      18.635   8.787 -23.049  1.00 78.38           C  
ATOM   1845  N   PHE A 236      15.623   5.627 -17.801  1.00 80.81           N  
ATOM   1846  CA  PHE A 236      15.552   5.056 -16.463  1.00 80.81           C  
ATOM   1847  C   PHE A 236      14.470   3.973 -16.362  1.00 80.81           C  
ATOM   1848  CB  PHE A 236      15.314   6.188 -15.461  1.00 80.81           C  
ATOM   1849  O   PHE A 236      14.727   2.912 -15.803  1.00 80.81           O  
ATOM   1850  CG  PHE A 236      15.132   5.698 -14.047  1.00 80.81           C  
ATOM   1851  CD1 PHE A 236      13.850   5.619 -13.470  1.00 80.81           C  
ATOM   1852  CD2 PHE A 236      16.255   5.284 -13.317  1.00 80.81           C  
ATOM   1853  CE1 PHE A 236      13.701   5.155 -12.151  1.00 80.81           C  
ATOM   1854  CE2 PHE A 236      16.109   4.851 -11.995  1.00 80.81           C  
ATOM   1855  CZ  PHE A 236      14.834   4.782 -11.407  1.00 80.81           C  
ATOM   1856  N   LEU A 237      13.281   4.226 -16.922  1.00 77.69           N  
ATOM   1857  CA  LEU A 237      12.149   3.298 -16.850  1.00 77.69           C  
ATOM   1858  C   LEU A 237      12.234   2.129 -17.840  1.00 77.69           C  
ATOM   1859  CB  LEU A 237      10.840   4.071 -17.080  1.00 77.69           C  
ATOM   1860  O   LEU A 237      11.844   1.023 -17.491  1.00 77.69           O  
ATOM   1861  CG  LEU A 237      10.420   5.024 -15.949  1.00 77.69           C  
ATOM   1862  CD1 LEU A 237       9.107   5.691 -16.361  1.00 77.69           C  
ATOM   1863  CD2 LEU A 237      10.179   4.307 -14.619  1.00 77.69           C  
ATOM   1864  N   PHE A 238      12.700   2.370 -19.067  1.00 76.00           N  
ATOM   1865  CA  PHE A 238      12.615   1.417 -20.183  1.00 76.00           C  
ATOM   1866  C   PHE A 238      13.982   1.011 -20.755  1.00 76.00           C  
ATOM   1867  CB  PHE A 238      11.703   1.992 -21.280  1.00 76.00           C  
ATOM   1868  O   PHE A 238      14.049   0.228 -21.698  1.00 76.00           O  
ATOM   1869  CG  PHE A 238      10.315   2.384 -20.806  1.00 76.00           C  
ATOM   1870  CD1 PHE A 238       9.401   1.389 -20.411  1.00 76.00           C  
ATOM   1871  CD2 PHE A 238       9.946   3.740 -20.740  1.00 76.00           C  
ATOM   1872  CE1 PHE A 238       8.126   1.750 -19.942  1.00 76.00           C  
ATOM   1873  CE2 PHE A 238       8.670   4.103 -20.272  1.00 76.00           C  
ATOM   1874  CZ  PHE A 238       7.766   3.106 -19.869  1.00 76.00           C  
ATOM   1875  N   GLY A 239      15.086   1.526 -20.210  1.00 74.56           N  
ATOM   1876  CA  GLY A 239      16.428   1.252 -20.723  1.00 74.56           C  
ATOM   1877  C   GLY A 239      16.756   2.007 -22.017  1.00 74.56           C  
ATOM   1878  O   GLY A 239      16.162   3.031 -22.343  1.00 74.56           O  
ATOM   1879  N   LYS A 240      17.755   1.522 -22.764  1.00 68.38           N  
ATOM   1880  CA  LYS A 240      18.312   2.204 -23.952  1.00 68.38           C  
ATOM   1881  C   LYS A 240      17.457   2.078 -25.224  1.00 68.38           C  
ATOM   1882  CB  LYS A 240      19.755   1.726 -24.206  1.00 68.38           C  
ATOM   1883  O   LYS A 240      17.900   2.503 -26.290  1.00 68.38           O  
ATOM   1884  CG  LYS A 240      20.745   2.186 -23.126  1.00 68.38           C  
ATOM   1885  CD  LYS A 240      22.156   1.672 -23.449  1.00 68.38           C  
ATOM   1886  CE  LYS A 240      23.154   2.109 -22.370  1.00 68.38           C  
ATOM   1887  NZ  LYS A 240      24.477   1.456 -22.546  1.00 68.38           N  
ATOM   1888  N   GLU A 241      16.267   1.488 -25.156  1.00 64.06           N  
ATOM   1889  CA  GLU A 241      15.419   1.337 -26.339  1.00 64.06           C  
ATOM   1890  C   GLU A 241      14.866   2.695 -26.804  1.00 64.06           C  
ATOM   1891  CB  GLU A 241      14.296   0.314 -26.106  1.00 64.06           C  
ATOM   1892  O   GLU A 241      14.292   3.461 -26.027  1.00 64.06           O  
ATOM   1893  CG  GLU A 241      14.833  -1.122 -25.947  1.00 64.06           C  
ATOM   1894  CD  GLU A 241      13.740  -2.204 -26.056  1.00 64.06           C  
ATOM   1895  OE1 GLU A 241      14.092  -3.399 -25.952  1.00 64.06           O  
ATOM   1896  OE2 GLU A 241      12.566  -1.854 -26.313  1.00 64.06           O  
ATOM   1897  N   ASN A 242      15.019   3.001 -28.098  1.00 60.16           N  
ATOM   1898  CA  ASN A 242      14.474   4.216 -28.709  1.00 60.16           C  
ATOM   1899  C   ASN A 242      12.939   4.134 -28.784  1.00 60.16           C  
ATOM   1900  CB  ASN A 242      15.127   4.467 -30.084  1.00 60.16           C  
ATOM   1901  O   ASN A 242      12.350   3.707 -29.778  1.00 60.16           O  
ATOM   1902  CG  ASN A 242      16.435   5.240 -30.016  1.00 60.16           C  
ATOM   1903  ND2 ASN A 242      17.211   5.217 -31.073  1.00 60.16           N  
ATOM   1904  OD1 ASN A 242      16.759   5.920 -29.059  1.00 60.16           O  
ATOM   1905  N   MET A 243      12.285   4.561 -27.708  1.00 63.19           N  
ATOM   1906  CA  MET A 243      10.833   4.551 -27.555  1.00 63.19           C  
ATOM   1907  C   MET A 243      10.205   5.792 -28.202  1.00 63.19           C  
ATOM   1908  CB  MET A 243      10.500   4.414 -26.061  1.00 63.19           C  
ATOM   1909  O   MET A 243       9.949   6.807 -27.551  1.00 63.19           O  
ATOM   1910  CG  MET A 243      10.776   2.990 -25.557  1.00 63.19           C  
ATOM   1911  SD  MET A 243       9.386   1.856 -25.819  1.00 63.19           S  
ATOM   1912  CE  MET A 243       8.610   1.987 -24.185  1.00 63.19           C  
ATOM   1913  N   THR A 244       9.922   5.720 -29.504  1.00 64.38           N  
ATOM   1914  CA  THR A 244       9.030   6.676 -30.179  1.00 64.38           C  
ATOM   1915  C   THR A 244       7.603   6.127 -30.239  1.00 64.38           C  
ATOM   1916  CB  THR A 244       9.534   7.074 -31.576  1.00 64.38           C  
ATOM   1917  O   THR A 244       7.395   4.922 -30.327  1.00 64.38           O  
ATOM   1918  CG2 THR A 244      10.933   7.687 -31.529  1.00 64.38           C  
ATOM   1919  OG1 THR A 244       9.560   5.966 -32.440  1.00 64.38           O  
ATOM   1920  N   ILE A 245       6.591   7.006 -30.241  1.00 63.56           N  
ATOM   1921  CA  ILE A 245       5.173   6.604 -30.408  1.00 63.56           C  
ATOM   1922  C   ILE A 245       4.956   5.853 -31.737  1.00 63.56           C  
ATOM   1923  CB  ILE A 245       4.251   7.848 -30.293  1.00 63.56           C  
ATOM   1924  O   ILE A 245       4.057   5.028 -31.847  1.00 63.56           O  
ATOM   1925  CG1 ILE A 245       4.303   8.401 -28.849  1.00 63.56           C  
ATOM   1926  CG2 ILE A 245       2.794   7.547 -30.695  1.00 63.56           C  
ATOM   1927  CD1 ILE A 245       3.543   9.717 -28.635  1.00 63.56           C  
ATOM   1928  N   THR A 246       5.801   6.121 -32.735  1.00 64.31           N  
ATOM   1929  CA  THR A 246       5.774   5.498 -34.063  1.00 64.31           C  
ATOM   1930  C   THR A 246       6.443   4.125 -34.127  1.00 64.31           C  
ATOM   1931  CB  THR A 246       6.458   6.422 -35.080  1.00 64.31           C  
ATOM   1932  O   THR A 246       6.332   3.459 -35.154  1.00 64.31           O  
ATOM   1933  CG2 THR A 246       5.660   7.709 -35.296  1.00 64.31           C  
ATOM   1934  OG1 THR A 246       7.745   6.806 -34.622  1.00 64.31           O  
ATOM   1935  N   SER A 247       7.152   3.693 -33.080  1.00 72.06           N  
ATOM   1936  CA  SER A 247       7.776   2.372 -33.060  1.00 72.06           C  
ATOM   1937  C   SER A 247       6.726   1.276 -32.847  1.00 72.06           C  
ATOM   1938  CB  SER A 247       8.901   2.315 -32.015  1.00 72.06           C  
ATOM   1939  O   SER A 247       5.646   1.517 -32.303  1.00 72.06           O  
ATOM   1940  OG  SER A 247       8.393   2.076 -30.717  1.00 72.06           O  
ATOM   1941  N   GLN A 248       7.062   0.033 -33.202  1.00 71.75           N  
ATOM   1942  CA  GLN A 248       6.222  -1.150 -32.952  1.00 71.75           C  
ATOM   1943  C   GLN A 248       5.862  -1.333 -31.457  1.00 71.75           C  
ATOM   1944  CB  GLN A 248       6.979  -2.366 -33.517  1.00 71.75           C  
ATOM   1945  O   GLN A 248       4.951  -2.088 -31.113  1.00 71.75           O  
ATOM   1946  CG  GLN A 248       6.147  -3.657 -33.590  1.00 71.75           C  
ATOM   1947  CD  GLN A 248       6.916  -4.820 -34.213  1.00 71.75           C  
ATOM   1948  NE2 GLN A 248       6.374  -6.018 -34.185  1.00 71.75           N  
ATOM   1949  OE1 GLN A 248       8.008  -4.690 -34.731  1.00 71.75           O  
ATOM   1950  N   HIS A 249       6.556  -0.633 -30.552  1.00 71.06           N  
ATOM   1951  CA  HIS A 249       6.362  -0.676 -29.100  1.00 71.06           C  
ATOM   1952  C   HIS A 249       5.855   0.652 -28.515  1.00 71.06           C  
ATOM   1953  CB  HIS A 249       7.652  -1.194 -28.446  1.00 71.06           C  
ATOM   1954  O   HIS A 249       5.683   0.772 -27.302  1.00 71.06           O  
ATOM   1955  CG  HIS A 249       8.073  -2.527 -29.019  1.00 71.06           C  
ATOM   1956  CD2 HIS A 249       9.343  -2.928 -29.340  1.00 71.06           C  
ATOM   1957  ND1 HIS A 249       7.213  -3.509 -29.463  1.00 71.06           N  
ATOM   1958  CE1 HIS A 249       7.935  -4.451 -30.081  1.00 71.06           C  
ATOM   1959  NE2 HIS A 249       9.237  -4.164 -29.994  1.00 71.06           N  
ATOM   1960  N   GLY A 250       5.511   1.624 -29.368  1.00 74.12           N  
ATOM   1961  CA  GLY A 250       4.957   2.916 -28.961  1.00 74.12           C  
ATOM   1962  C   GLY A 250       3.649   2.812 -28.166  1.00 74.12           C  
ATOM   1963  O   GLY A 250       3.333   3.707 -27.381  1.00 74.12           O  
ATOM   1964  N   TRP A 251       2.918   1.697 -28.285  1.00 79.50           N  
ATOM   1965  CA  TRP A 251       1.721   1.432 -27.482  1.00 79.50           C  
ATOM   1966  C   TRP A 251       2.026   1.332 -25.981  1.00 79.50           C  
ATOM   1967  CB  TRP A 251       1.019   0.164 -27.984  1.00 79.50           C  
ATOM   1968  O   TRP A 251       1.211   1.785 -25.178  1.00 79.50           O  
ATOM   1969  CG  TRP A 251       1.737  -1.125 -27.722  1.00 79.50           C  
ATOM   1970  CD1 TRP A 251       2.572  -1.755 -28.581  1.00 79.50           C  
ATOM   1971  CD2 TRP A 251       1.681  -1.969 -26.527  1.00 79.50           C  
ATOM   1972  CE2 TRP A 251       2.521  -3.104 -26.739  1.00 79.50           C  
ATOM   1973  CE3 TRP A 251       1.005  -1.895 -25.287  1.00 79.50           C  
ATOM   1974  NE1 TRP A 251       3.038  -2.917 -28.002  1.00 79.50           N  
ATOM   1975  CH2 TRP A 251       1.991  -4.013 -24.561  1.00 79.50           C  
ATOM   1976  CZ2 TRP A 251       2.683  -4.113 -25.779  1.00 79.50           C  
ATOM   1977  CZ3 TRP A 251       1.155  -2.908 -24.318  1.00 79.50           C  
ATOM   1978  N   VAL A 252       3.199   0.816 -25.584  1.00 79.12           N  
ATOM   1979  CA  VAL A 252       3.576   0.742 -24.162  1.00 79.12           C  
ATOM   1980  C   VAL A 252       3.886   2.131 -23.622  1.00 79.12           C  
ATOM   1981  CB  VAL A 252       4.770  -0.188 -23.880  1.00 79.12           C  
ATOM   1982  O   VAL A 252       3.508   2.461 -22.502  1.00 79.12           O  
ATOM   1983  CG1 VAL A 252       4.852  -0.404 -22.359  1.00 79.12           C  
ATOM   1984  CG2 VAL A 252       4.644  -1.555 -24.547  1.00 79.12           C  
ATOM   1985  N   LEU A 253       4.490   2.995 -24.440  1.00 79.06           N  
ATOM   1986  CA  LEU A 253       4.681   4.394 -24.072  1.00 79.06           C  
ATOM   1987  C   LEU A 253       3.333   5.107 -23.875  1.00 79.06           C  
ATOM   1988  CB  LEU A 253       5.563   5.074 -25.132  1.00 79.06           C  
ATOM   1989  O   LEU A 253       3.177   5.853 -22.912  1.00 79.06           O  
ATOM   1990  CG  LEU A 253       5.848   6.553 -24.827  1.00 79.06           C  
ATOM   1991  CD1 LEU A 253       6.656   6.740 -23.543  1.00 79.06           C  
ATOM   1992  CD2 LEU A 253       6.628   7.183 -25.981  1.00 79.06           C  
ATOM   1993  N   GLY A 254       2.345   4.844 -24.737  1.00 81.19           N  
ATOM   1994  CA  GLY A 254       0.977   5.344 -24.557  1.00 81.19           C  
ATOM   1995  C   GLY A 254       0.321   4.817 -23.277  1.00 81.19           C  
ATOM   1996  O   GLY A 254      -0.300   5.575 -22.534  1.00 81.19           O  
ATOM   1997  N   LEU A 255       0.525   3.537 -22.970  1.00 85.69           N  
ATOM   1998  CA  LEU A 255       0.034   2.905 -21.750  1.00 85.69           C  
ATOM   1999  C   LEU A 255       0.631   3.552 -20.492  1.00 85.69           C  
ATOM   2000  CB  LEU A 255       0.365   1.410 -21.848  1.00 85.69           C  
ATOM   2001  O   LEU A 255      -0.107   3.960 -19.597  1.00 85.69           O  
ATOM   2002  CG  LEU A 255      -0.196   0.551 -20.715  1.00 85.69           C  
ATOM   2003  CD1 LEU A 255      -1.716   0.463 -20.774  1.00 85.69           C  
ATOM   2004  CD2 LEU A 255       0.359  -0.852 -20.898  1.00 85.69           C  
ATOM   2005  N   PHE A 256       1.952   3.727 -20.453  1.00 82.94           N  
ATOM   2006  CA  PHE A 256       2.662   4.391 -19.358  1.00 82.94           C  
ATOM   2007  C   PHE A 256       2.520   5.917 -19.360  1.00 82.94           C  
ATOM   2008  CB  PHE A 256       4.135   3.970 -19.358  1.00 82.94           C  
ATOM   2009  O   PHE A 256       2.901   6.552 -18.387  1.00 82.94           O  
ATOM   2010  CG  PHE A 256       4.388   2.655 -18.648  1.00 82.94           C  
ATOM   2011  CD1 PHE A 256       4.701   2.645 -17.275  1.00 82.94           C  
ATOM   2012  CD2 PHE A 256       4.333   1.441 -19.354  1.00 82.94           C  
ATOM   2013  CE1 PHE A 256       4.970   1.429 -16.624  1.00 82.94           C  
ATOM   2014  CE2 PHE A 256       4.612   0.226 -18.707  1.00 82.94           C  
ATOM   2015  CZ  PHE A 256       4.934   0.221 -17.340  1.00 82.94           C  
ATOM   2016  N   ALA A 257       1.932   6.535 -20.384  1.00 82.38           N  
ATOM   2017  CA  ALA A 257       1.517   7.934 -20.305  1.00 82.38           C  
ATOM   2018  C   ALA A 257       0.225   8.101 -19.482  1.00 82.38           C  
ATOM   2019  CB  ALA A 257       1.375   8.493 -21.724  1.00 82.38           C  
ATOM   2020  O   ALA A 257       0.022   9.146 -18.864  1.00 82.38           O  
ATOM   2021  N   VAL A 258      -0.632   7.072 -19.450  1.00 87.38           N  
ATOM   2022  CA  VAL A 258      -1.965   7.117 -18.820  1.00 87.38           C  
ATOM   2023  C   VAL A 258      -2.020   6.356 -17.493  1.00 87.38           C  
ATOM   2024  CB  VAL A 258      -3.035   6.592 -19.800  1.00 87.38           C  
ATOM   2025  O   VAL A 258      -2.735   6.768 -16.586  1.00 87.38           O  
ATOM   2026  CG1 VAL A 258      -4.450   6.670 -19.211  1.00 87.38           C  
ATOM   2027  CG2 VAL A 258      -3.044   7.405 -21.103  1.00 87.38           C  
ATOM   2028  N   ALA A 259      -1.267   5.265 -17.348  1.00 89.88           N  
ATOM   2029  CA  ALA A 259      -1.256   4.417 -16.154  1.00 89.88           C  
ATOM   2030  C   ALA A 259      -0.670   5.049 -14.866  1.00 89.88           C  
ATOM   2031  CB  ALA A 259      -0.537   3.107 -16.502  1.00 89.88           C  
ATOM   2032  O   ALA A 259      -1.196   4.739 -13.792  1.00 89.88           O  
ATOM   2033  N   PRO A 260       0.359   5.926 -14.892  1.00 87.12           N  
ATOM   2034  CA  PRO A 260       1.060   6.345 -13.673  1.00 87.12           C  
ATOM   2035  C   PRO A 260       0.213   7.025 -12.593  1.00 87.12           C  
ATOM   2036  CB  PRO A 260       2.191   7.269 -14.107  1.00 87.12           C  
ATOM   2037  O   PRO A 260       0.454   6.753 -11.413  1.00 87.12           O  
ATOM   2038  CG  PRO A 260       2.477   6.824 -15.528  1.00 87.12           C  
ATOM   2039  CD  PRO A 260       1.114   6.375 -16.051  1.00 87.12           C  
ATOM   2040  N   PRO A 261      -0.786   7.871 -12.920  1.00 86.94           N  
ATOM   2041  CA  PRO A 261      -1.705   8.391 -11.916  1.00 86.94           C  
ATOM   2042  C   PRO A 261      -2.405   7.257 -11.160  1.00 86.94           C  
ATOM   2043  CB  PRO A 261      -2.688   9.288 -12.679  1.00 86.94           C  
ATOM   2044  O   PRO A 261      -2.391   7.242  -9.932  1.00 86.94           O  
ATOM   2045  CG  PRO A 261      -1.907   9.707 -13.922  1.00 86.94           C  
ATOM   2046  CD  PRO A 261      -1.072   8.469 -14.215  1.00 86.94           C  
ATOM   2047  N   PHE A 262      -2.936   6.263 -11.880  1.00 91.19           N  
ATOM   2048  CA  PHE A 262      -3.622   5.104 -11.299  1.00 91.19           C  
ATOM   2049  C   PHE A 262      -2.686   4.230 -10.466  1.00 91.19           C  
ATOM   2050  CB  PHE A 262      -4.318   4.300 -12.402  1.00 91.19           C  
ATOM   2051  O   PHE A 262      -3.053   3.837  -9.360  1.00 91.19           O  
ATOM   2052  CG  PHE A 262      -5.314   5.122 -13.195  1.00 91.19           C  
ATOM   2053  CD1 PHE A 262      -6.573   5.429 -12.647  1.00 91.19           C  
ATOM   2054  CD2 PHE A 262      -4.970   5.604 -14.470  1.00 91.19           C  
ATOM   2055  CE1 PHE A 262      -7.487   6.207 -13.380  1.00 91.19           C  
ATOM   2056  CE2 PHE A 262      -5.883   6.381 -15.203  1.00 91.19           C  
ATOM   2057  CZ  PHE A 262      -7.144   6.681 -14.658  1.00 91.19           C  
ATOM   2058  N   GLN A 263      -1.464   3.990 -10.946  1.00 91.62           N  
ATOM   2059  CA  GLN A 263      -0.430   3.271 -10.195  1.00 91.62           C  
ATOM   2060  C   GLN A 263      -0.069   4.000  -8.892  1.00 91.62           C  
ATOM   2061  CB  GLN A 263       0.811   3.093 -11.083  1.00 91.62           C  
ATOM   2062  O   GLN A 263      -0.052   3.391  -7.825  1.00 91.62           O  
ATOM   2063  CG  GLN A 263       0.592   2.072 -12.212  1.00 91.62           C  
ATOM   2064  CD  GLN A 263       1.808   1.949 -13.127  1.00 91.62           C  
ATOM   2065  NE2 GLN A 263       2.078   0.780 -13.665  1.00 91.62           N  
ATOM   2066  OE1 GLN A 263       2.523   2.906 -13.376  1.00 91.62           O  
ATOM   2067  N   SER A 264       0.118   5.322  -8.942  1.00 90.44           N  
ATOM   2068  CA  SER A 264       0.448   6.137  -7.763  1.00 90.44           C  
ATOM   2069  C   SER A 264      -0.644   6.072  -6.692  1.00 90.44           C  
ATOM   2070  CB  SER A 264       0.663   7.600  -8.162  1.00 90.44           C  
ATOM   2071  O   SER A 264      -0.349   5.951  -5.504  1.00 90.44           O  
ATOM   2072  OG  SER A 264       1.717   7.719  -9.094  1.00 90.44           O  
ATOM   2073  N   ILE A 265      -1.917   6.106  -7.098  1.00 89.94           N  
ATOM   2074  CA  ILE A 265      -3.052   5.970  -6.173  1.00 89.94           C  
ATOM   2075  C   ILE A 265      -3.096   4.558  -5.589  1.00 89.94           C  
ATOM   2076  CB  ILE A 265      -4.384   6.283  -6.881  1.00 89.94           C  
ATOM   2077  O   ILE A 265      -3.253   4.406  -4.375  1.00 89.94           O  
ATOM   2078  CG1 ILE A 265      -4.416   7.691  -7.507  1.00 89.94           C  
ATOM   2079  CG2 ILE A 265      -5.560   6.195  -5.890  1.00 89.94           C  
ATOM   2080  CD1 ILE A 265      -5.280   7.716  -8.758  1.00 89.94           C  
ATOM   2081  N   ALA A 266      -2.947   3.545  -6.447  1.00 92.50           N  
ATOM   2082  CA  ALA A 266      -2.959   2.141  -6.061  1.00 92.50           C  
ATOM   2083  C   ALA A 266      -1.802   1.772  -5.126  1.00 92.50           C  
ATOM   2084  CB  ALA A 266      -2.951   1.276  -7.326  1.00 92.50           C  
ATOM   2085  O   ALA A 266      -1.928   0.788  -4.417  1.00 92.50           O  
ATOM   2086  N   TRP A 267      -0.729   2.567  -5.085  1.00 92.12           N  
ATOM   2087  CA  TRP A 267       0.397   2.410  -4.165  1.00 92.12           C  
ATOM   2088  C   TRP A 267       0.242   3.201  -2.852  1.00 92.12           C  
ATOM   2089  CB  TRP A 267       1.653   2.842  -4.922  1.00 92.12           C  
ATOM   2090  O   TRP A 267       0.426   2.672  -1.750  1.00 92.12           O  
ATOM   2091  CG  TRP A 267       2.897   2.911  -4.103  1.00 92.12           C  
ATOM   2092  CD1 TRP A 267       3.430   1.889  -3.401  1.00 92.12           C  
ATOM   2093  CD2 TRP A 267       3.818   4.028  -3.946  1.00 92.12           C  
ATOM   2094  CE2 TRP A 267       4.936   3.581  -3.179  1.00 92.12           C  
ATOM   2095  CE3 TRP A 267       3.866   5.343  -4.464  1.00 92.12           C  
ATOM   2096  NE1 TRP A 267       4.652   2.264  -2.877  1.00 92.12           N  
ATOM   2097  CH2 TRP A 267       6.076   5.696  -3.496  1.00 92.12           C  
ATOM   2098  CZ2 TRP A 267       6.058   4.396  -2.957  1.00 92.12           C  
ATOM   2099  CZ3 TRP A 267       4.976   6.175  -4.230  1.00 92.12           C  
ATOM   2100  N   ILE A 268      -0.095   4.494  -2.941  1.00 91.69           N  
ATOM   2101  CA  ILE A 268      -0.078   5.401  -1.780  1.00 91.69           C  
ATOM   2102  C   ILE A 268      -1.304   5.194  -0.899  1.00 91.69           C  
ATOM   2103  CB  ILE A 268       0.042   6.877  -2.226  1.00 91.69           C  
ATOM   2104  O   ILE A 268      -1.187   5.160   0.328  1.00 91.69           O  
ATOM   2105  CG1 ILE A 268       1.410   7.097  -2.900  1.00 91.69           C  
ATOM   2106  CG2 ILE A 268      -0.118   7.848  -1.036  1.00 91.69           C  
ATOM   2107  CD1 ILE A 268       1.511   8.401  -3.692  1.00 91.69           C  
ATOM   2108  N   ILE A 269      -2.494   5.073  -1.494  1.00 90.50           N  
ATOM   2109  CA  ILE A 269      -3.722   5.063  -0.699  1.00 90.50           C  
ATOM   2110  C   ILE A 269      -3.860   3.797   0.154  1.00 90.50           C  
ATOM   2111  CB  ILE A 269      -4.986   5.344  -1.532  1.00 90.50           C  
ATOM   2112  O   ILE A 269      -4.177   3.952   1.334  1.00 90.50           O  
ATOM   2113  CG1 ILE A 269      -4.979   6.729  -2.213  1.00 90.50           C  
ATOM   2114  CG2 ILE A 269      -6.198   5.237  -0.590  1.00 90.50           C  
ATOM   2115  CD1 ILE A 269      -4.986   7.926  -1.247  1.00 90.50           C  
ATOM   2116  N   PRO A 270      -3.619   2.570  -0.345  1.00 91.44           N  
ATOM   2117  CA  PRO A 270      -3.735   1.374   0.492  1.00 91.44           C  
ATOM   2118  C   PRO A 270      -2.770   1.413   1.682  1.00 91.44           C  
ATOM   2119  CB  PRO A 270      -3.478   0.191  -0.445  1.00 91.44           C  
ATOM   2120  O   PRO A 270      -3.153   1.080   2.803  1.00 91.44           O  
ATOM   2121  CG  PRO A 270      -3.909   0.757  -1.798  1.00 91.44           C  
ATOM   2122  CD  PRO A 270      -3.386   2.181  -1.730  1.00 91.44           C  
ATOM   2123  N   THR A 271      -1.561   1.933   1.464  1.00 90.88           N  
ATOM   2124  CA  THR A 271      -0.553   2.173   2.506  1.00 90.88           C  
ATOM   2125  C   THR A 271      -1.023   3.226   3.522  1.00 90.88           C  
ATOM   2126  CB  THR A 271       0.770   2.596   1.844  1.00 90.88           C  
ATOM   2127  O   THR A 271      -1.017   2.983   4.730  1.00 90.88           O  
ATOM   2128  CG2 THR A 271       1.916   2.683   2.846  1.00 90.88           C  
ATOM   2129  OG1 THR A 271       1.145   1.639   0.871  1.00 90.88           O  
ATOM   2130  N   GLY A 272      -1.512   4.381   3.061  1.00 91.31           N  
ATOM   2131  CA  GLY A 272      -2.042   5.432   3.937  1.00 91.31           C  
ATOM   2132  C   GLY A 272      -3.279   4.983   4.724  1.00 91.31           C  
ATOM   2133  O   GLY A 272      -3.430   5.314   5.903  1.00 91.31           O  
ATOM   2134  N   PHE A 273      -4.139   4.174   4.102  1.00 90.75           N  
ATOM   2135  CA  PHE A 273      -5.295   3.538   4.728  1.00 90.75           C  
ATOM   2136  C   PHE A 273      -4.872   2.551   5.821  1.00 90.75           C  
ATOM   2137  CB  PHE A 273      -6.141   2.851   3.647  1.00 90.75           C  
ATOM   2138  O   PHE A 273      -5.407   2.610   6.932  1.00 90.75           O  
ATOM   2139  CG  PHE A 273      -7.326   2.105   4.216  1.00 90.75           C  
ATOM   2140  CD1 PHE A 273      -7.215   0.735   4.519  1.00 90.75           C  
ATOM   2141  CD2 PHE A 273      -8.516   2.797   4.499  1.00 90.75           C  
ATOM   2142  CE1 PHE A 273      -8.284   0.062   5.130  1.00 90.75           C  
ATOM   2143  CE2 PHE A 273      -9.592   2.119   5.095  1.00 90.75           C  
ATOM   2144  CZ  PHE A 273      -9.466   0.755   5.426  1.00 90.75           C  
ATOM   2145  N   TYR A 274      -3.885   1.699   5.539  1.00 91.94           N  
ATOM   2146  CA  TYR A 274      -3.300   0.774   6.507  1.00 91.94           C  
ATOM   2147  C   TYR A 274      -2.787   1.527   7.745  1.00 91.94           C  
ATOM   2148  CB  TYR A 274      -2.198  -0.044   5.805  1.00 91.94           C  
ATOM   2149  O   TYR A 274      -3.228   1.270   8.864  1.00 91.94           O  
ATOM   2150  CG  TYR A 274      -1.476  -1.007   6.719  1.00 91.94           C  
ATOM   2151  CD1 TYR A 274      -0.512  -0.516   7.620  1.00 91.94           C  
ATOM   2152  CD2 TYR A 274      -1.784  -2.381   6.698  1.00 91.94           C  
ATOM   2153  CE1 TYR A 274       0.059  -1.369   8.572  1.00 91.94           C  
ATOM   2154  CE2 TYR A 274      -1.201  -3.243   7.646  1.00 91.94           C  
ATOM   2155  OH  TYR A 274       0.238  -3.524   9.542  1.00 91.94           O  
ATOM   2156  CZ  TYR A 274      -0.298  -2.727   8.594  1.00 91.94           C  
ATOM   2157  N   ILE A 275      -1.923   2.530   7.554  1.00 91.81           N  
ATOM   2158  CA  ILE A 275      -1.318   3.280   8.667  1.00 91.81           C  
ATOM   2159  C   ILE A 275      -2.401   4.005   9.477  1.00 91.81           C  
ATOM   2160  CB  ILE A 275      -0.251   4.262   8.130  1.00 91.81           C  
ATOM   2161  O   ILE A 275      -2.421   3.945  10.707  1.00 91.81           O  
ATOM   2162  CG1 ILE A 275       0.918   3.502   7.460  1.00 91.81           C  
ATOM   2163  CG2 ILE A 275       0.300   5.150   9.265  1.00 91.81           C  
ATOM   2164  CD1 ILE A 275       1.778   4.392   6.556  1.00 91.81           C  
ATOM   2165  N   THR A 276      -3.337   4.663   8.793  1.00 90.94           N  
ATOM   2166  CA  THR A 276      -4.390   5.456   9.437  1.00 90.94           C  
ATOM   2167  C   THR A 276      -5.338   4.596  10.269  1.00 90.94           C  
ATOM   2168  CB  THR A 276      -5.177   6.248   8.388  1.00 90.94           C  
ATOM   2169  O   THR A 276      -5.694   4.985  11.381  1.00 90.94           O  
ATOM   2170  CG2 THR A 276      -6.318   7.061   8.997  1.00 90.94           C  
ATOM   2171  OG1 THR A 276      -4.300   7.142   7.749  1.00 90.94           O  
ATOM   2172  N   THR A 277      -5.741   3.427   9.766  1.00 90.38           N  
ATOM   2173  CA  THR A 277      -6.635   2.517  10.499  1.00 90.38           C  
ATOM   2174  C   THR A 277      -5.952   1.893  11.715  1.00 90.38           C  
ATOM   2175  CB  THR A 277      -7.224   1.426   9.596  1.00 90.38           C  
ATOM   2176  O   THR A 277      -6.561   1.861  12.786  1.00 90.38           O  
ATOM   2177  CG2 THR A 277      -8.258   1.986   8.624  1.00 90.38           C  
ATOM   2178  OG1 THR A 277      -6.236   0.780   8.839  1.00 90.38           O  
ATOM   2179  N   CYS A 278      -4.676   1.510  11.602  1.00 90.94           N  
ATOM   2180  CA  CYS A 278      -3.872   1.039  12.732  1.00 90.94           C  
ATOM   2181  C   CYS A 278      -3.732   2.105  13.830  1.00 90.94           C  
ATOM   2182  CB  CYS A 278      -2.498   0.597  12.212  1.00 90.94           C  
ATOM   2183  O   CYS A 278      -4.005   1.828  14.997  1.00 90.94           O  
ATOM   2184  SG  CYS A 278      -2.674  -0.962  11.304  1.00 90.94           S  
ATOM   2185  N   LEU A 279      -3.378   3.344  13.469  1.00 89.94           N  
ATOM   2186  CA  LEU A 279      -3.259   4.449  14.430  1.00 89.94           C  
ATOM   2187  C   LEU A 279      -4.602   4.817  15.072  1.00 89.94           C  
ATOM   2188  CB  LEU A 279      -2.677   5.686  13.728  1.00 89.94           C  
ATOM   2189  O   LEU A 279      -4.649   5.155  16.255  1.00 89.94           O  
ATOM   2190  CG  LEU A 279      -1.197   5.589  13.323  1.00 89.94           C  
ATOM   2191  CD1 LEU A 279      -0.805   6.887  12.614  1.00 89.94           C  
ATOM   2192  CD2 LEU A 279      -0.277   5.390  14.528  1.00 89.94           C  
ATOM   2193  N   LEU A 280      -5.694   4.756  14.306  1.00 87.06           N  
ATOM   2194  CA  LEU A 280      -7.034   5.015  14.819  1.00 87.06           C  
ATOM   2195  C   LEU A 280      -7.419   3.987  15.886  1.00 87.06           C  
ATOM   2196  CB  LEU A 280      -8.025   5.033  13.645  1.00 87.06           C  
ATOM   2197  O   LEU A 280      -7.870   4.384  16.956  1.00 87.06           O  
ATOM   2198  CG  LEU A 280      -9.475   5.360  14.036  1.00 87.06           C  
ATOM   2199  CD1 LEU A 280      -9.625   6.789  14.567  1.00 87.06           C  
ATOM   2200  CD2 LEU A 280     -10.359   5.216  12.797  1.00 87.06           C  
ATOM   2201  N   LEU A 281      -7.213   2.692  15.622  1.00 88.19           N  
ATOM   2202  CA  LEU A 281      -7.465   1.631  16.600  1.00 88.19           C  
ATOM   2203  C   LEU A 281      -6.547   1.737  17.818  1.00 88.19           C  
ATOM   2204  CB  LEU A 281      -7.273   0.260  15.944  1.00 88.19           C  
ATOM   2205  O   LEU A 281      -7.029   1.628  18.941  1.00 88.19           O  
ATOM   2206  CG  LEU A 281      -8.458  -0.235  15.108  1.00 88.19           C  
ATOM   2207  CD1 LEU A 281      -8.022  -1.526  14.444  1.00 88.19           C  
ATOM   2208  CD2 LEU A 281      -9.676  -0.572  15.966  1.00 88.19           C  
ATOM   2209  N   ALA A 282      -5.255   2.011  17.623  1.00 87.88           N  
ATOM   2210  CA  ALA A 282      -4.311   2.180  18.725  1.00 87.88           C  
ATOM   2211  C   ALA A 282      -4.736   3.321  19.666  1.00 87.88           C  
ATOM   2212  CB  ALA A 282      -2.921   2.432  18.137  1.00 87.88           C  
ATOM   2213  O   ALA A 282      -4.747   3.161  20.887  1.00 87.88           O  
ATOM   2214  N   ALA A 283      -5.189   4.447  19.102  1.00 84.44           N  
ATOM   2215  CA  ALA A 283      -5.740   5.555  19.877  1.00 84.44           C  
ATOM   2216  C   ALA A 283      -7.012   5.158  20.649  1.00 84.44           C  
ATOM   2217  CB  ALA A 283      -6.002   6.731  18.929  1.00 84.44           C  
ATOM   2218  O   ALA A 283      -7.250   5.673  21.741  1.00 84.44           O  
ATOM   2219  N   ARG A 284      -7.824   4.232  20.116  1.00 83.81           N  
ATOM   2220  CA  ARG A 284      -8.990   3.694  20.838  1.00 83.81           C  
ATOM   2221  C   ARG A 284      -8.585   2.814  22.008  1.00 83.81           C  
ATOM   2222  CB  ARG A 284      -9.947   2.919  19.918  1.00 83.81           C  
ATOM   2223  O   ARG A 284      -9.098   3.040  23.099  1.00 83.81           O  
ATOM   2224  CG  ARG A 284     -10.616   3.736  18.811  1.00 83.81           C  
ATOM   2225  CD  ARG A 284     -11.092   5.097  19.309  1.00 83.81           C  
ATOM   2226  NE  ARG A 284     -11.912   5.753  18.285  1.00 83.81           N  
ATOM   2227  NH1 ARG A 284     -13.584   6.447  19.678  1.00 83.81           N  
ATOM   2228  NH2 ARG A 284     -13.822   6.619  17.461  1.00 83.81           N  
ATOM   2229  CZ  ARG A 284     -13.097   6.282  18.485  1.00 83.81           C  
ATOM   2230  N   PHE A 285      -7.653   1.885  21.805  1.00 84.00           N  
ATOM   2231  CA  PHE A 285      -7.140   1.042  22.888  1.00 84.00           C  
ATOM   2232  C   PHE A 285      -6.552   1.899  24.011  1.00 84.00           C  
ATOM   2233  CB  PHE A 285      -6.098   0.049  22.352  1.00 84.00           C  
ATOM   2234  O   PHE A 285      -6.944   1.749  25.163  1.00 84.00           O  
ATOM   2235  CG  PHE A 285      -6.698  -1.198  21.739  1.00 84.00           C  
ATOM   2236  CD1 PHE A 285      -7.246  -2.193  22.573  1.00 84.00           C  
ATOM   2237  CD2 PHE A 285      -6.715  -1.373  20.344  1.00 84.00           C  
ATOM   2238  CE1 PHE A 285      -7.849  -3.334  22.014  1.00 84.00           C  
ATOM   2239  CE2 PHE A 285      -7.313  -2.514  19.786  1.00 84.00           C  
ATOM   2240  CZ  PHE A 285      -7.892  -3.490  20.618  1.00 84.00           C  
ATOM   2241  N   SER A 286      -5.715   2.883  23.669  1.00 83.19           N  
ATOM   2242  CA  SER A 286      -5.138   3.801  24.656  1.00 83.19           C  
ATOM   2243  C   SER A 286      -6.202   4.584  25.435  1.00 83.19           C  
ATOM   2244  CB  SER A 286      -4.169   4.756  23.958  1.00 83.19           C  
ATOM   2245  O   SER A 286      -6.060   4.761  26.641  1.00 83.19           O  
ATOM   2246  OG  SER A 286      -3.617   5.679  24.876  1.00 83.19           O  
ATOM   2247  N   ASN A 287      -7.289   5.015  24.788  1.00 82.31           N  
ATOM   2248  CA  ASN A 287      -8.378   5.714  25.472  1.00 82.31           C  
ATOM   2249  C   ASN A 287      -9.119   4.809  26.468  1.00 82.31           C  
ATOM   2250  CB  ASN A 287      -9.334   6.287  24.419  1.00 82.31           C  
ATOM   2251  O   ASN A 287      -9.437   5.254  27.568  1.00 82.31           O  
ATOM   2252  CG  ASN A 287     -10.341   7.263  25.005  1.00 82.31           C  
ATOM   2253  ND2 ASN A 287     -11.563   7.260  24.524  1.00 82.31           N  
ATOM   2254  OD1 ASN A 287     -10.043   8.087  25.848  1.00 82.31           O  
ATOM   2255  N   VAL A 288      -9.375   3.546  26.106  1.00 80.12           N  
ATOM   2256  CA  VAL A 288      -9.994   2.565  27.016  1.00 80.12           C  
ATOM   2257  C   VAL A 288      -9.093   2.329  28.230  1.00 80.12           C  
ATOM   2258  CB  VAL A 288     -10.317   1.246  26.283  1.00 80.12           C  
ATOM   2259  O   VAL A 288      -9.564   2.413  29.362  1.00 80.12           O  
ATOM   2260  CG1 VAL A 288     -10.835   0.160  27.236  1.00 80.12           C  
ATOM   2261  CG2 VAL A 288     -11.400   1.468  25.217  1.00 80.12           C  
ATOM   2262  N   THR A 289      -7.790   2.134  28.015  1.00 78.56           N  
ATOM   2263  CA  THR A 289      -6.817   1.936  29.100  1.00 78.56           C  
ATOM   2264  C   THR A 289      -6.697   3.165  30.004  1.00 78.56           C  
ATOM   2265  CB  THR A 289      -5.440   1.574  28.525  1.00 78.56           C  
ATOM   2266  O   THR A 289      -6.696   3.036  31.226  1.00 78.56           O  
ATOM   2267  CG2 THR A 289      -4.448   1.157  29.607  1.00 78.56           C  
ATOM   2268  OG1 THR A 289      -5.565   0.481  27.647  1.00 78.56           O  
ATOM   2269  N   ASN A 290      -6.651   4.373  29.434  1.00 79.62           N  
ATOM   2270  CA  ASN A 290      -6.580   5.609  30.216  1.00 79.62           C  
ATOM   2271  C   ASN A 290      -7.838   5.818  31.065  1.00 79.62           C  
ATOM   2272  CB  ASN A 290      -6.355   6.804  29.278  1.00 79.62           C  
ATOM   2273  O   ASN A 290      -7.730   6.221  32.217  1.00 79.62           O  
ATOM   2274  CG  ASN A 290      -4.955   6.863  28.695  1.00 79.62           C  
ATOM   2275  ND2 ASN A 290      -4.763   7.664  27.673  1.00 79.62           N  
ATOM   2276  OD1 ASN A 290      -4.015   6.228  29.141  1.00 79.62           O  
ATOM   2277  N   LYS A 291      -9.023   5.501  30.530  1.00 75.75           N  
ATOM   2278  CA  LYS A 291     -10.278   5.561  31.292  1.00 75.75           C  
ATOM   2279  C   LYS A 291     -10.294   4.560  32.440  1.00 75.75           C  
ATOM   2280  CB  LYS A 291     -11.476   5.317  30.369  1.00 75.75           C  
ATOM   2281  O   LYS A 291     -10.664   4.937  33.546  1.00 75.75           O  
ATOM   2282  CG  LYS A 291     -11.783   6.547  29.507  1.00 75.75           C  
ATOM   2283  CD  LYS A 291     -12.958   6.259  28.566  1.00 75.75           C  
ATOM   2284  CE  LYS A 291     -13.254   7.504  27.722  1.00 75.75           C  
ATOM   2285  NZ  LYS A 291     -14.444   7.315  26.851  1.00 75.75           N  
ATOM   2286  N   ALA A 292      -9.856   3.325  32.190  1.00 75.00           N  
ATOM   2287  CA  ALA A 292      -9.707   2.320  33.238  1.00 75.00           C  
ATOM   2288  C   ALA A 292      -8.816   2.847  34.372  1.00 75.00           C  
ATOM   2289  CB  ALA A 292      -9.135   1.038  32.619  1.00 75.00           C  
ATOM   2290  O   ALA A 292      -9.182   2.753  35.536  1.00 75.00           O  
ATOM   2291  N   ARG A 293      -7.694   3.488  34.022  1.00 74.12           N  
ATOM   2292  CA  ARG A 293      -6.768   4.089  34.986  1.00 74.12           C  
ATOM   2293  C   ARG A 293      -7.389   5.246  35.774  1.00 74.12           C  
ATOM   2294  CB  ARG A 293      -5.496   4.503  34.245  1.00 74.12           C  
ATOM   2295  O   ARG A 293      -7.348   5.223  36.994  1.00 74.12           O  
ATOM   2296  CG  ARG A 293      -4.369   4.825  35.227  1.00 74.12           C  
ATOM   2297  CD  ARG A 293      -3.105   5.152  34.436  1.00 74.12           C  
ATOM   2298  NE  ARG A 293      -1.950   5.270  35.335  1.00 74.12           N  
ATOM   2299  NH1 ARG A 293      -0.318   5.254  33.723  1.00 74.12           N  
ATOM   2300  NH2 ARG A 293       0.252   5.332  35.886  1.00 74.12           N  
ATOM   2301  CZ  ARG A 293      -0.681   5.284  34.978  1.00 74.12           C  
ATOM   2302  N   CYS A 294      -8.023   6.209  35.104  1.00 74.12           N  
ATOM   2303  CA  CYS A 294      -8.669   7.335  35.785  1.00 74.12           C  
ATOM   2304  C   CYS A 294      -9.808   6.894  36.717  1.00 74.12           C  
ATOM   2305  CB  CYS A 294      -9.213   8.325  34.747  1.00 74.12           C  
ATOM   2306  O   CYS A 294     -10.008   7.510  37.757  1.00 74.12           O  
ATOM   2307  SG  CYS A 294      -7.860   9.140  33.851  1.00 74.12           S  
ATOM   2308  N   ALA A 295     -10.551   5.843  36.357  1.00 71.06           N  
ATOM   2309  CA  ALA A 295     -11.613   5.307  37.205  1.00 71.06           C  
ATOM   2310  C   ALA A 295     -11.053   4.624  38.469  1.00 71.06           C  
ATOM   2311  CB  ALA A 295     -12.473   4.368  36.352  1.00 71.06           C  
ATOM   2312  O   ALA A 295     -11.640   4.751  39.542  1.00 71.06           O  
ATOM   2313  N   ILE A 296      -9.894   3.960  38.359  1.00 70.75           N  
ATOM   2314  CA  ILE A 296      -9.155   3.425  39.516  1.00 70.75           C  
ATOM   2315  C   ILE A 296      -8.679   4.567  40.425  1.00 70.75           C  
ATOM   2316  CB  ILE A 296      -7.965   2.547  39.052  1.00 70.75           C  
ATOM   2317  O   ILE A 296      -8.817   4.463  41.641  1.00 70.75           O  
ATOM   2318  CG1 ILE A 296      -8.448   1.276  38.317  1.00 70.75           C  
ATOM   2319  CG2 ILE A 296      -7.069   2.131  40.235  1.00 70.75           C  
ATOM   2320  CD1 ILE A 296      -7.342   0.608  37.486  1.00 70.75           C  
ATOM   2321  N   ASP A 297      -8.147   5.644  39.840  1.00 72.81           N  
ATOM   2322  CA  ASP A 297      -7.538   6.745  40.594  1.00 72.81           C  
ATOM   2323  C   ASP A 297      -8.573   7.644  41.309  1.00 72.81           C  
ATOM   2324  CB  ASP A 297      -6.634   7.580  39.658  1.00 72.81           C  
ATOM   2325  O   ASP A 297      -8.286   8.134  42.400  1.00 72.81           O  
ATOM   2326  CG  ASP A 297      -5.372   6.862  39.135  1.00 72.81           C  
ATOM   2327  OD1 ASP A 297      -4.914   5.878  39.759  1.00 72.81           O  
ATOM   2328  OD2 ASP A 297      -4.831   7.314  38.093  1.00 72.81           O  
ATOM   2329  N   ASN A 298      -9.762   7.867  40.724  1.00 69.25           N  
ATOM   2330  CA  ASN A 298     -10.723   8.868  41.219  1.00 69.25           C  
ATOM   2331  C   ASN A 298     -11.878   8.312  42.071  1.00 69.25           C  
ATOM   2332  CB  ASN A 298     -11.278   9.676  40.035  1.00 69.25           C  
ATOM   2333  O   ASN A 298     -12.204   8.923  43.084  1.00 69.25           O  
ATOM   2334  CG  ASN A 298     -10.275  10.631  39.413  1.00 69.25           C  
ATOM   2335  ND2 ASN A 298     -10.468  10.974  38.161  1.00 69.25           N  
ATOM   2336  OD1 ASN A 298      -9.341  11.132  40.016  1.00 69.25           O  
ATOM   2337  N   ASP A 299     -12.506   7.196  41.679  1.00 58.69           N  
ATOM   2338  CA  ASP A 299     -13.795   6.778  42.266  1.00 58.69           C  
ATOM   2339  C   ASP A 299     -13.753   5.408  42.955  1.00 58.69           C  
ATOM   2340  CB  ASP A 299     -14.898   6.825  41.190  1.00 58.69           C  
ATOM   2341  O   ASP A 299     -14.698   5.040  43.654  1.00 58.69           O  
ATOM   2342  CG  ASP A 299     -15.390   8.245  40.874  1.00 58.69           C  
ATOM   2343  OD1 ASP A 299     -15.478   9.070  41.808  1.00 58.69           O  
ATOM   2344  OD2 ASP A 299     -15.703   8.493  39.686  1.00 58.69           O  
ATOM   2345  N   GLY A 300     -12.692   4.612  42.764  1.00 59.25           N  
ATOM   2346  CA  GLY A 300     -12.559   3.272  43.356  1.00 59.25           C  
ATOM   2347  C   GLY A 300     -13.584   2.233  42.875  1.00 59.25           C  
ATOM   2348  O   GLY A 300     -13.396   1.035  43.080  1.00 59.25           O  
ATOM   2349  N   TYR A 301     -14.652   2.672  42.212  1.00 58.47           N  
ATOM   2350  CA  TYR A 301     -15.680   1.852  41.605  1.00 58.47           C  
ATOM   2351  C   TYR A 301     -15.520   1.896  40.090  1.00 58.47           C  
ATOM   2352  CB  TYR A 301     -17.061   2.325  42.063  1.00 58.47           C  
ATOM   2353  O   TYR A 301     -15.797   2.898  39.430  1.00 58.47           O  
ATOM   2354  CG  TYR A 301     -18.161   1.370  41.648  1.00 58.47           C  
ATOM   2355  CD1 TYR A 301     -18.918   1.616  40.487  1.00 58.47           C  
ATOM   2356  CD2 TYR A 301     -18.398   0.214  42.415  1.00 58.47           C  
ATOM   2357  CE1 TYR A 301     -19.929   0.713  40.104  1.00 58.47           C  
ATOM   2358  CE2 TYR A 301     -19.407  -0.691  42.036  1.00 58.47           C  
ATOM   2359  OH  TYR A 301     -21.159  -1.303  40.516  1.00 58.47           O  
ATOM   2360  CZ  TYR A 301     -20.178  -0.437  40.881  1.00 58.47           C  
ATOM   2361  N   VAL A 302     -15.057   0.783  39.534  1.00 62.94           N  
ATOM   2362  CA  VAL A 302     -14.906   0.607  38.095  1.00 62.94           C  
ATOM   2363  C   VAL A 302     -15.901  -0.449  37.653  1.00 62.94           C  
ATOM   2364  CB  VAL A 302     -13.462   0.215  37.736  1.00 62.94           C  
ATOM   2365  O   VAL A 302     -15.833  -1.585  38.116  1.00 62.94           O  
ATOM   2366  CG1 VAL A 302     -13.293   0.172  36.218  1.00 62.94           C  
ATOM   2367  CG2 VAL A 302     -12.444   1.212  38.301  1.00 62.94           C  
ATOM   2368  N   ASP A 303     -16.795  -0.115  36.722  1.00 68.38           N  
ATOM   2369  CA  ASP A 303     -17.596  -1.138  36.052  1.00 68.38           C  
ATOM   2370  C   ASP A 303     -16.693  -1.948  35.104  1.00 68.38           C  
ATOM   2371  CB  ASP A 303     -18.834  -0.543  35.368  1.00 68.38           C  
ATOM   2372  O   ASP A 303     -16.505  -1.639  33.923  1.00 68.38           O  
ATOM   2373  CG  ASP A 303     -19.752  -1.634  34.794  1.00 68.38           C  
ATOM   2374  OD1 ASP A 303     -19.392  -2.839  34.865  1.00 68.38           O  
ATOM   2375  OD2 ASP A 303     -20.788  -1.279  34.200  1.00 68.38           O  
ATOM   2376  N   ILE A 304     -16.096  -3.008  35.650  1.00 71.56           N  
ATOM   2377  CA  ILE A 304     -15.219  -3.946  34.939  1.00 71.56           C  
ATOM   2378  C   ILE A 304     -15.950  -4.559  33.736  1.00 71.56           C  
ATOM   2379  CB  ILE A 304     -14.750  -5.062  35.907  1.00 71.56           C  
ATOM   2380  O   ILE A 304     -15.336  -4.832  32.699  1.00 71.56           O  
ATOM   2381  CG1 ILE A 304     -14.086  -4.470  37.172  1.00 71.56           C  
ATOM   2382  CG2 ILE A 304     -13.810  -6.056  35.192  1.00 71.56           C  
ATOM   2383  CD1 ILE A 304     -13.649  -5.515  38.199  1.00 71.56           C  
ATOM   2384  N   SER A 305     -17.268  -4.760  33.851  1.00 74.56           N  
ATOM   2385  CA  SER A 305     -18.076  -5.375  32.799  1.00 74.56           C  
ATOM   2386  C   SER A 305     -18.130  -4.494  31.549  1.00 74.56           C  
ATOM   2387  CB  SER A 305     -19.477  -5.708  33.331  1.00 74.56           C  
ATOM   2388  O   SER A 305     -18.069  -5.003  30.424  1.00 74.56           O  
ATOM   2389  OG  SER A 305     -20.369  -4.617  33.283  1.00 74.56           O  
ATOM   2390  N   PHE A 306     -18.146  -3.175  31.741  1.00 76.50           N  
ATOM   2391  CA  PHE A 306     -18.119  -2.189  30.673  1.00 76.50           C  
ATOM   2392  C   PHE A 306     -16.768  -2.164  29.946  1.00 76.50           C  
ATOM   2393  CB  PHE A 306     -18.473  -0.836  31.286  1.00 76.50           C  
ATOM   2394  O   PHE A 306     -16.726  -2.282  28.720  1.00 76.50           O  
ATOM   2395  CG  PHE A 306     -18.564   0.267  30.269  1.00 76.50           C  
ATOM   2396  CD1 PHE A 306     -17.451   1.091  30.027  1.00 76.50           C  
ATOM   2397  CD2 PHE A 306     -19.774   0.475  29.587  1.00 76.50           C  
ATOM   2398  CE1 PHE A 306     -17.570   2.166  29.136  1.00 76.50           C  
ATOM   2399  CE2 PHE A 306     -19.896   1.556  28.705  1.00 76.50           C  
ATOM   2400  CZ  PHE A 306     -18.806   2.415  28.519  1.00 76.50           C  
ATOM   2401  N   ILE A 307     -15.656  -2.118  30.690  1.00 76.12           N  
ATOM   2402  CA  ILE A 307     -14.298  -2.115  30.115  1.00 76.12           C  
ATOM   2403  C   ILE A 307     -14.027  -3.407  29.340  1.00 76.12           C  
ATOM   2404  CB  ILE A 307     -13.238  -1.896  31.218  1.00 76.12           C  
ATOM   2405  O   ILE A 307     -13.528  -3.360  28.212  1.00 76.12           O  
ATOM   2406  CG1 ILE A 307     -13.431  -0.499  31.847  1.00 76.12           C  
ATOM   2407  CG2 ILE A 307     -11.805  -2.043  30.661  1.00 76.12           C  
ATOM   2408  CD1 ILE A 307     -12.560  -0.277  33.081  1.00 76.12           C  
ATOM   2409  N   ARG A 308     -14.400  -4.566  29.904  1.00 77.12           N  
ATOM   2410  CA  ARG A 308     -14.263  -5.867  29.228  1.00 77.12           C  
ATOM   2411  C   ARG A 308     -15.052  -5.883  27.922  1.00 77.12           C  
ATOM   2412  CB  ARG A 308     -14.700  -7.001  30.179  1.00 77.12           C  
ATOM   2413  O   ARG A 308     -14.542  -6.344  26.902  1.00 77.12           O  
ATOM   2414  CG  ARG A 308     -14.548  -8.402  29.551  1.00 77.12           C  
ATOM   2415  CD  ARG A 308     -14.961  -9.528  30.517  1.00 77.12           C  
ATOM   2416  NE  ARG A 308     -14.898 -10.869  29.878  1.00 77.12           N  
ATOM   2417  NH1 ARG A 308     -15.964 -12.106  31.510  1.00 77.12           N  
ATOM   2418  NH2 ARG A 308     -15.247 -13.136  29.689  1.00 77.12           N  
ATOM   2419  CZ  ARG A 308     -15.368 -12.019  30.357  1.00 77.12           C  
ATOM   2420  N   ARG A 309     -16.286  -5.373  27.933  1.00 80.56           N  
ATOM   2421  CA  ARG A 309     -17.149  -5.331  26.747  1.00 80.56           C  
ATOM   2422  C   ARG A 309     -16.558  -4.454  25.643  1.00 80.56           C  
ATOM   2423  CB  ARG A 309     -18.542  -4.861  27.178  1.00 80.56           C  
ATOM   2424  O   ARG A 309     -16.543  -4.885  24.491  1.00 80.56           O  
ATOM   2425  CG  ARG A 309     -19.577  -4.959  26.051  1.00 80.56           C  
ATOM   2426  CD  ARG A 309     -20.922  -4.378  26.506  1.00 80.56           C  
ATOM   2427  NE  ARG A 309     -21.511  -5.124  27.637  1.00 80.56           N  
ATOM   2428  NH1 ARG A 309     -22.827  -3.432  28.482  1.00 80.56           N  
ATOM   2429  NH2 ARG A 309     -22.778  -5.401  29.512  1.00 80.56           N  
ATOM   2430  CZ  ARG A 309     -22.367  -4.651  28.530  1.00 80.56           C  
ATOM   2431  N   ASP A 310     -16.054  -3.270  25.978  1.00 80.44           N  
ATOM   2432  CA  ASP A 310     -15.455  -2.359  24.998  1.00 80.44           C  
ATOM   2433  C   ASP A 310     -14.140  -2.909  24.436  1.00 80.44           C  
ATOM   2434  CB  ASP A 310     -15.271  -0.966  25.619  1.00 80.44           C  
ATOM   2435  O   ASP A 310     -13.934  -2.877  23.221  1.00 80.44           O  
ATOM   2436  CG  ASP A 310     -16.575  -0.156  25.675  1.00 80.44           C  
ATOM   2437  OD1 ASP A 310     -17.613  -0.613  25.131  1.00 80.44           O  
ATOM   2438  OD2 ASP A 310     -16.520   0.972  26.210  1.00 80.44           O  
ATOM   2439  N   HIS A 311     -13.298  -3.514  25.280  1.00 81.69           N  
ATOM   2440  CA  HIS A 311     -12.081  -4.188  24.829  1.00 81.69           C  
ATOM   2441  C   HIS A 311     -12.395  -5.346  23.867  1.00 81.69           C  
ATOM   2442  CB  HIS A 311     -11.275  -4.658  26.045  1.00 81.69           C  
ATOM   2443  O   HIS A 311     -11.835  -5.403  22.775  1.00 81.69           O  
ATOM   2444  CG  HIS A 311      -9.927  -5.213  25.663  1.00 81.69           C  
ATOM   2445  CD2 HIS A 311      -9.655  -6.495  25.273  1.00 81.69           C  
ATOM   2446  ND1 HIS A 311      -8.738  -4.518  25.620  1.00 81.69           N  
ATOM   2447  CE1 HIS A 311      -7.771  -5.369  25.233  1.00 81.69           C  
ATOM   2448  NE2 HIS A 311      -8.291  -6.581  25.003  1.00 81.69           N  
ATOM   2449  N   LEU A 312     -13.350  -6.223  24.209  1.00 81.75           N  
ATOM   2450  CA  LEU A 312     -13.767  -7.332  23.338  1.00 81.75           C  
ATOM   2451  C   LEU A 312     -14.320  -6.841  21.993  1.00 81.75           C  
ATOM   2452  CB  LEU A 312     -14.824  -8.190  24.057  1.00 81.75           C  
ATOM   2453  O   LEU A 312     -13.984  -7.392  20.944  1.00 81.75           O  
ATOM   2454  CG  LEU A 312     -14.276  -9.101  25.170  1.00 81.75           C  
ATOM   2455  CD1 LEU A 312     -15.452  -9.750  25.903  1.00 81.75           C  
ATOM   2456  CD2 LEU A 312     -13.384 -10.213  24.619  1.00 81.75           C  
ATOM   2457  N   ARG A 313     -15.139  -5.781  21.993  1.00 84.00           N  
ATOM   2458  CA  ARG A 313     -15.644  -5.166  20.753  1.00 84.00           C  
ATOM   2459  C   ARG A 313     -14.515  -4.582  19.907  1.00 84.00           C  
ATOM   2460  CB  ARG A 313     -16.650  -4.065  21.092  1.00 84.00           C  
ATOM   2461  O   ARG A 313     -14.557  -4.674  18.680  1.00 84.00           O  
ATOM   2462  CG  ARG A 313     -17.995  -4.616  21.574  1.00 84.00           C  
ATOM   2463  CD  ARG A 313     -18.852  -3.438  22.034  1.00 84.00           C  
ATOM   2464  NE  ARG A 313     -20.214  -3.853  22.411  1.00 84.00           N  
ATOM   2465  NH1 ARG A 313     -20.897  -1.780  23.127  1.00 84.00           N  
ATOM   2466  NH2 ARG A 313     -22.311  -3.506  23.225  1.00 84.00           N  
ATOM   2467  CZ  ARG A 313     -21.129  -3.046  22.916  1.00 84.00           C  
ATOM   2468  N   LEU A 314     -13.498  -4.006  20.543  1.00 84.12           N  
ATOM   2469  CA  LEU A 314     -12.340  -3.465  19.844  1.00 84.12           C  
ATOM   2470  C   LEU A 314     -11.454  -4.580  19.268  1.00 84.12           C  
ATOM   2471  CB  LEU A 314     -11.601  -2.515  20.796  1.00 84.12           C  
ATOM   2472  O   LEU A 314     -10.992  -4.454  18.137  1.00 84.12           O  
ATOM   2473  CG  LEU A 314     -10.661  -1.530  20.089  1.00 84.12           C  
ATOM   2474  CD1 LEU A 314     -11.380  -0.593  19.113  1.00 84.12           C  
ATOM   2475  CD2 LEU A 314     -10.003  -0.635  21.136  1.00 84.12           C  
ATOM   2476  N   CYS A 315     -11.308  -5.710  19.963  1.00 84.44           N  
ATOM   2477  CA  CYS A 315     -10.665  -6.914  19.428  1.00 84.44           C  
ATOM   2478  C   CYS A 315     -11.419  -7.480  18.215  1.00 84.44           C  
ATOM   2479  CB  CYS A 315     -10.521  -7.954  20.546  1.00 84.44           C  
ATOM   2480  O   CYS A 315     -10.798  -7.789  17.199  1.00 84.44           O  
ATOM   2481  SG  CYS A 315      -9.274  -7.347  21.713  1.00 84.44           S  
ATOM   2482  N   GLN A 316     -12.757  -7.515  18.250  1.00 85.88           N  
ATOM   2483  CA  GLN A 316     -13.566  -7.874  17.076  1.00 85.88           C  
ATOM   2484  C   GLN A 316     -13.345  -6.903  15.905  1.00 85.88           C  
ATOM   2485  CB  GLN A 316     -15.056  -7.897  17.444  1.00 85.88           C  
ATOM   2486  O   GLN A 316     -13.277  -7.324  14.748  1.00 85.88           O  
ATOM   2487  CG  GLN A 316     -15.434  -9.077  18.347  1.00 85.88           C  
ATOM   2488  CD  GLN A 316     -16.896  -9.038  18.786  1.00 85.88           C  
ATOM   2489  NE2 GLN A 316     -17.343 -10.037  19.514  1.00 85.88           N  
ATOM   2490  OE1 GLN A 316     -17.665  -8.134  18.487  1.00 85.88           O  
ATOM   2491  N   ALA A 317     -13.196  -5.603  16.184  1.00 87.12           N  
ATOM   2492  CA  ALA A 317     -12.857  -4.616  15.162  1.00 87.12           C  
ATOM   2493  C   ALA A 317     -11.448  -4.842  14.587  1.00 87.12           C  
ATOM   2494  CB  ALA A 317     -13.033  -3.202  15.731  1.00 87.12           C  
ATOM   2495  O   ALA A 317     -11.278  -4.731  13.374  1.00 87.12           O  
ATOM   2496  N   VAL A 318     -10.462  -5.208  15.414  1.00 88.62           N  
ATOM   2497  CA  VAL A 318      -9.111  -5.569  14.950  1.00 88.62           C  
ATOM   2498  C   VAL A 318      -9.151  -6.814  14.074  1.00 88.62           C  
ATOM   2499  CB  VAL A 318      -8.125  -5.800  16.110  1.00 88.62           C  
ATOM   2500  O   VAL A 318      -8.562  -6.799  13.003  1.00 88.62           O  
ATOM   2501  CG1 VAL A 318      -6.766  -6.278  15.575  1.00 88.62           C  
ATOM   2502  CG2 VAL A 318      -7.879  -4.520  16.912  1.00 88.62           C  
ATOM   2503  N   GLN A 319      -9.885  -7.857  14.457  1.00 88.44           N  
ATOM   2504  CA  GLN A 319     -10.004  -9.074  13.651  1.00 88.44           C  
ATOM   2505  C   GLN A 319     -10.661  -8.794  12.288  1.00 88.44           C  
ATOM   2506  CB  GLN A 319     -10.812 -10.096  14.458  1.00 88.44           C  
ATOM   2507  O   GLN A 319     -10.215  -9.284  11.249  1.00 88.44           O  
ATOM   2508  CG  GLN A 319     -10.740 -11.500  13.843  1.00 88.44           C  
ATOM   2509  CD  GLN A 319     -11.564 -12.516  14.625  1.00 88.44           C  
ATOM   2510  NE2 GLN A 319     -11.324 -13.794  14.437  1.00 88.44           N  
ATOM   2511  OE1 GLN A 319     -12.459 -12.188  15.386  1.00 88.44           O  
ATOM   2512  N   ALA A 320     -11.702  -7.955  12.270  1.00 86.75           N  
ATOM   2513  CA  ALA A 320     -12.324  -7.505  11.028  1.00 86.75           C  
ATOM   2514  C   ALA A 320     -11.371  -6.650  10.175  1.00 86.75           C  
ATOM   2515  CB  ALA A 320     -13.606  -6.737  11.368  1.00 86.75           C  
ATOM   2516  O   ALA A 320     -11.420  -6.727   8.945  1.00 86.75           O  
ATOM   2517  N   LEU A 321     -10.515  -5.847  10.816  1.00 89.62           N  
ATOM   2518  CA  LEU A 321      -9.492  -5.059  10.139  1.00 89.62           C  
ATOM   2519  C   LEU A 321      -8.380  -5.944   9.572  1.00 89.62           C  
ATOM   2520  CB  LEU A 321      -8.916  -4.002  11.097  1.00 89.62           C  
ATOM   2521  O   LEU A 321      -7.981  -5.736   8.431  1.00 89.62           O  
ATOM   2522  CG  LEU A 321      -7.899  -3.082  10.402  1.00 89.62           C  
ATOM   2523  CD1 LEU A 321      -8.528  -2.251   9.278  1.00 89.62           C  
ATOM   2524  CD2 LEU A 321      -7.277  -2.114  11.392  1.00 89.62           C  
ATOM   2525  N   ASP A 322      -7.910  -6.939  10.320  1.00 89.62           N  
ATOM   2526  CA  ASP A 322      -6.862  -7.859   9.882  1.00 89.62           C  
ATOM   2527  C   ASP A 322      -7.277  -8.582   8.596  1.00 89.62           C  
ATOM   2528  CB  ASP A 322      -6.535  -8.858  11.002  1.00 89.62           C  
ATOM   2529  O   ASP A 322      -6.546  -8.591   7.613  1.00 89.62           O  
ATOM   2530  CG  ASP A 322      -5.295  -9.667  10.622  1.00 89.62           C  
ATOM   2531  OD1 ASP A 322      -4.289  -9.015  10.279  1.00 89.62           O  
ATOM   2532  OD2 ASP A 322      -5.349 -10.912  10.613  1.00 89.62           O  
ATOM   2533  N   ALA A 323      -8.534  -9.026   8.505  1.00 87.75           N  
ATOM   2534  CA  ALA A 323      -9.077  -9.643   7.292  1.00 87.75           C  
ATOM   2535  C   ALA A 323      -9.087  -8.732   6.037  1.00 87.75           C  
ATOM   2536  CB  ALA A 323     -10.492 -10.129   7.621  1.00 87.75           C  
ATOM   2537  O   ALA A 323      -9.332  -9.228   4.927  1.00 87.75           O  
ATOM   2538  N   ILE A 324      -8.890  -7.417   6.210  1.00 89.25           N  
ATOM   2539  CA  ILE A 324      -8.764  -6.400   5.152  1.00 89.25           C  
ATOM   2540  C   ILE A 324      -7.292  -6.048   4.923  1.00 89.25           C  
ATOM   2541  CB  ILE A 324      -9.560  -5.125   5.523  1.00 89.25           C  
ATOM   2542  O   ILE A 324      -6.849  -5.992   3.779  1.00 89.25           O  
ATOM   2543  CG1 ILE A 324     -11.062  -5.430   5.699  1.00 89.25           C  
ATOM   2544  CG2 ILE A 324      -9.359  -3.988   4.497  1.00 89.25           C  
ATOM   2545  CD1 ILE A 324     -11.786  -4.306   6.443  1.00 89.25           C  
ATOM   2546  N   LEU A 325      -6.544  -5.792   5.999  1.00 90.25           N  
ATOM   2547  CA  LEU A 325      -5.165  -5.318   5.935  1.00 90.25           C  
ATOM   2548  C   LEU A 325      -4.169  -6.425   5.612  1.00 90.25           C  
ATOM   2549  CB  LEU A 325      -4.776  -4.644   7.258  1.00 90.25           C  
ATOM   2550  O   LEU A 325      -3.179  -6.146   4.951  1.00 90.25           O  
ATOM   2551  CG  LEU A 325      -5.521  -3.343   7.587  1.00 90.25           C  
ATOM   2552  CD1 LEU A 325      -4.832  -2.673   8.775  1.00 90.25           C  
ATOM   2553  CD2 LEU A 325      -5.586  -2.332   6.438  1.00 90.25           C  
ATOM   2554  N   SER A 326      -4.437  -7.662   6.014  1.00 91.06           N  
ATOM   2555  CA  SER A 326      -3.548  -8.807   5.825  1.00 91.06           C  
ATOM   2556  C   SER A 326      -3.111  -9.031   4.365  1.00 91.06           C  
ATOM   2557  CB  SER A 326      -4.215 -10.032   6.458  1.00 91.06           C  
ATOM   2558  O   SER A 326      -1.902  -9.098   4.122  1.00 91.06           O  
ATOM   2559  OG  SER A 326      -3.374 -11.148   6.468  1.00 91.06           O  
ATOM   2560  N   PRO A 327      -4.009  -9.047   3.352  1.00 91.69           N  
ATOM   2561  CA  PRO A 327      -3.587  -9.136   1.950  1.00 91.69           C  
ATOM   2562  C   PRO A 327      -2.860  -7.876   1.451  1.00 91.69           C  
ATOM   2563  CB  PRO A 327      -4.871  -9.400   1.155  1.00 91.69           C  
ATOM   2564  O   PRO A 327      -1.936  -7.984   0.649  1.00 91.69           O  
ATOM   2565  CG  PRO A 327      -5.968  -8.798   2.029  1.00 91.69           C  
ATOM   2566  CD  PRO A 327      -5.465  -9.083   3.441  1.00 91.69           C  
ATOM   2567  N   ILE A 328      -3.237  -6.684   1.932  1.00 91.56           N  
ATOM   2568  CA  ILE A 328      -2.572  -5.421   1.563  1.00 91.56           C  
ATOM   2569  C   ILE A 328      -1.137  -5.408   2.103  1.00 91.56           C  
ATOM   2570  CB  ILE A 328      -3.384  -4.200   2.068  1.00 91.56           C  
ATOM   2571  O   ILE A 328      -0.206  -5.054   1.382  1.00 91.56           O  
ATOM   2572  CG1 ILE A 328      -4.780  -4.164   1.399  1.00 91.56           C  
ATOM   2573  CG2 ILE A 328      -2.627  -2.881   1.808  1.00 91.56           C  
ATOM   2574  CD1 ILE A 328      -5.726  -3.097   1.968  1.00 91.56           C  
ATOM   2575  N   ALA A 329      -0.952  -5.835   3.353  1.00 91.19           N  
ATOM   2576  CA  ALA A 329       0.343  -5.965   3.998  1.00 91.19           C  
ATOM   2577  C   ALA A 329       1.206  -7.001   3.273  1.00 91.19           C  
ATOM   2578  CB  ALA A 329       0.134  -6.320   5.476  1.00 91.19           C  
ATOM   2579  O   ALA A 329       2.342  -6.689   2.939  1.00 91.19           O  
ATOM   2580  N   LEU A 330       0.666  -8.182   2.951  1.00 92.19           N  
ATOM   2581  CA  LEU A 330       1.396  -9.219   2.212  1.00 92.19           C  
ATOM   2582  C   LEU A 330       1.979  -8.689   0.901  1.00 92.19           C  
ATOM   2583  CB  LEU A 330       0.465 -10.419   1.972  1.00 92.19           C  
ATOM   2584  O   LEU A 330       3.168  -8.855   0.646  1.00 92.19           O  
ATOM   2585  CG  LEU A 330       1.138 -11.588   1.226  1.00 92.19           C  
ATOM   2586  CD1 LEU A 330       2.240 -12.248   2.056  1.00 92.19           C  
ATOM   2587  CD2 LEU A 330       0.089 -12.645   0.885  1.00 92.19           C  
ATOM   2588  N   ILE A 331       1.161  -8.008   0.102  1.00 93.75           N  
ATOM   2589  CA  ILE A 331       1.593  -7.455  -1.184  1.00 93.75           C  
ATOM   2590  C   ILE A 331       2.594  -6.313  -0.974  1.00 93.75           C  
ATOM   2591  CB  ILE A 331       0.349  -7.030  -1.989  1.00 93.75           C  
ATOM   2592  O   ILE A 331       3.601  -6.244  -1.674  1.00 93.75           O  
ATOM   2593  CG1 ILE A 331      -0.484  -8.284  -2.342  1.00 93.75           C  
ATOM   2594  CG2 ILE A 331       0.738  -6.267  -3.266  1.00 93.75           C  
ATOM   2595  CD1 ILE A 331      -1.896  -7.950  -2.813  1.00 93.75           C  
ATOM   2596  N   SER A 332       2.350  -5.448   0.017  1.00 91.94           N  
ATOM   2597  CA  SER A 332       3.235  -4.330   0.351  1.00 91.94           C  
ATOM   2598  C   SER A 332       4.622  -4.809   0.785  1.00 91.94           C  
ATOM   2599  CB  SER A 332       2.579  -3.444   1.415  1.00 91.94           C  
ATOM   2600  O   SER A 332       5.608  -4.440   0.160  1.00 91.94           O  
ATOM   2601  OG  SER A 332       3.252  -2.206   1.532  1.00 91.94           O  
ATOM   2602  N   TYR A 333       4.728  -5.688   1.785  1.00 91.00           N  
ATOM   2603  CA  TYR A 333       6.022  -6.223   2.227  1.00 91.00           C  
ATOM   2604  C   TYR A 333       6.677  -7.106   1.163  1.00 91.00           C  
ATOM   2605  CB  TYR A 333       5.858  -7.006   3.536  1.00 91.00           C  
ATOM   2606  O   TYR A 333       7.877  -6.976   0.924  1.00 91.00           O  
ATOM   2607  CG  TYR A 333       5.694  -6.120   4.753  1.00 91.00           C  
ATOM   2608  CD1 TYR A 333       6.827  -5.547   5.362  1.00 91.00           C  
ATOM   2609  CD2 TYR A 333       4.417  -5.882   5.291  1.00 91.00           C  
ATOM   2610  CE1 TYR A 333       6.678  -4.739   6.506  1.00 91.00           C  
ATOM   2611  CE2 TYR A 333       4.256  -5.053   6.410  1.00 91.00           C  
ATOM   2612  OH  TYR A 333       5.205  -3.736   8.126  1.00 91.00           O  
ATOM   2613  CZ  TYR A 333       5.388  -4.490   7.020  1.00 91.00           C  
ATOM   2614  N   GLY A 334       5.889  -7.961   0.502  1.00 91.25           N  
ATOM   2615  CA  GLY A 334       6.376  -8.888  -0.516  1.00 91.25           C  
ATOM   2616  C   GLY A 334       6.996  -8.193  -1.726  1.00 91.25           C  
ATOM   2617  O   GLY A 334       7.950  -8.720  -2.284  1.00 91.25           O  
ATOM   2618  N   CYS A 335       6.512  -7.003  -2.101  1.00 94.31           N  
ATOM   2619  CA  CYS A 335       7.078  -6.245  -3.219  1.00 94.31           C  
ATOM   2620  C   CYS A 335       8.050  -5.144  -2.764  1.00 94.31           C  
ATOM   2621  CB  CYS A 335       5.952  -5.670  -4.082  1.00 94.31           C  
ATOM   2622  O   CYS A 335       9.077  -4.955  -3.408  1.00 94.31           O  
ATOM   2623  SG  CYS A 335       4.799  -6.951  -4.651  1.00 94.31           S  
ATOM   2624  N   ASN A 336       7.789  -4.436  -1.656  1.00 93.31           N  
ATOM   2625  CA  ASN A 336       8.655  -3.332  -1.221  1.00 93.31           C  
ATOM   2626  C   ASN A 336      10.051  -3.815  -0.810  1.00 93.31           C  
ATOM   2627  CB  ASN A 336       8.044  -2.551  -0.046  1.00 93.31           C  
ATOM   2628  O   ASN A 336      11.018  -3.118  -1.093  1.00 93.31           O  
ATOM   2629  CG  ASN A 336       6.799  -1.749  -0.372  1.00 93.31           C  
ATOM   2630  ND2 ASN A 336       6.051  -1.391   0.644  1.00 93.31           N  
ATOM   2631  OD1 ASN A 336       6.481  -1.423  -1.501  1.00 93.31           O  
ATOM   2632  N   ILE A 337      10.178  -4.978  -0.154  1.00 91.50           N  
ATOM   2633  CA  ILE A 337      11.490  -5.481   0.288  1.00 91.50           C  
ATOM   2634  C   ILE A 337      12.394  -5.784  -0.923  1.00 91.50           C  
ATOM   2635  CB  ILE A 337      11.363  -6.649   1.298  1.00 91.50           C  
ATOM   2636  O   ILE A 337      13.462  -5.172  -1.004  1.00 91.50           O  
ATOM   2637  CG1 ILE A 337      10.725  -6.166   2.618  1.00 91.50           C  
ATOM   2638  CG2 ILE A 337      12.740  -7.293   1.559  1.00 91.50           C  
ATOM   2639  CD1 ILE A 337      10.335  -7.317   3.557  1.00 91.50           C  
ATOM   2640  N   PRO A 338      11.987  -6.625  -1.902  1.00 92.44           N  
ATOM   2641  CA  PRO A 338      12.777  -6.832  -3.118  1.00 92.44           C  
ATOM   2642  C   PRO A 338      13.061  -5.535  -3.876  1.00 92.44           C  
ATOM   2643  CB  PRO A 338      11.955  -7.784  -3.991  1.00 92.44           C  
ATOM   2644  O   PRO A 338      14.173  -5.330  -4.355  1.00 92.44           O  
ATOM   2645  CG  PRO A 338      11.134  -8.568  -2.981  1.00 92.44           C  
ATOM   2646  CD  PRO A 338      10.834  -7.521  -1.914  1.00 92.44           C  
ATOM   2647  N   LEU A 339      12.077  -4.636  -3.947  1.00 93.38           N  
ATOM   2648  CA  LEU A 339      12.213  -3.371  -4.657  1.00 93.38           C  
ATOM   2649  C   LEU A 339      13.279  -2.462  -4.023  1.00 93.38           C  
ATOM   2650  CB  LEU A 339      10.822  -2.722  -4.701  1.00 93.38           C  
ATOM   2651  O   LEU A 339      14.086  -1.874  -4.737  1.00 93.38           O  
ATOM   2652  CG  LEU A 339      10.737  -1.483  -5.587  1.00 93.38           C  
ATOM   2653  CD1 LEU A 339      10.964  -1.820  -7.060  1.00 93.38           C  
ATOM   2654  CD2 LEU A 339       9.354  -0.851  -5.459  1.00 93.38           C  
ATOM   2655  N   VAL A 340      13.330  -2.382  -2.689  1.00 93.62           N  
ATOM   2656  CA  VAL A 340      14.390  -1.660  -1.965  1.00 93.62           C  
ATOM   2657  C   VAL A 340      15.754  -2.288  -2.236  1.00 93.62           C  
ATOM   2658  CB  VAL A 340      14.091  -1.606  -0.453  1.00 93.62           C  
ATOM   2659  O   VAL A 340      16.701  -1.560  -2.522  1.00 93.62           O  
ATOM   2660  CG1 VAL A 340      15.284  -1.117   0.380  1.00 93.62           C  
ATOM   2661  CG2 VAL A 340      12.928  -0.640  -0.186  1.00 93.62           C  
ATOM   2662  N   CYS A 341      15.865  -3.618  -2.200  1.00 91.62           N  
ATOM   2663  CA  CYS A 341      17.118  -4.313  -2.500  1.00 91.62           C  
ATOM   2664  C   CYS A 341      17.629  -3.993  -3.915  1.00 91.62           C  
ATOM   2665  CB  CYS A 341      16.908  -5.820  -2.307  1.00 91.62           C  
ATOM   2666  O   CYS A 341      18.798  -3.645  -4.078  1.00 91.62           O  
ATOM   2667  SG  CYS A 341      16.698  -6.200  -0.544  1.00 91.62           S  
ATOM   2668  N   ILE A 342      16.755  -4.042  -4.923  1.00 91.75           N  
ATOM   2669  CA  ILE A 342      17.118  -3.709  -6.308  1.00 91.75           C  
ATOM   2670  C   ILE A 342      17.510  -2.233  -6.429  1.00 91.75           C  
ATOM   2671  CB  ILE A 342      15.972  -4.086  -7.270  1.00 91.75           C  
ATOM   2672  O   ILE A 342      18.524  -1.918  -7.050  1.00 91.75           O  
ATOM   2673  CG1 ILE A 342      15.794  -5.621  -7.309  1.00 91.75           C  
ATOM   2674  CG2 ILE A 342      16.263  -3.565  -8.688  1.00 91.75           C  
ATOM   2675  CD1 ILE A 342      14.480  -6.052  -7.963  1.00 91.75           C  
ATOM   2676  N   PHE A 343      16.769  -1.316  -5.796  1.00 92.25           N  
ATOM   2677  CA  PHE A 343      17.131   0.100  -5.826  1.00 92.25           C  
ATOM   2678  C   PHE A 343      18.480   0.379  -5.169  1.00 92.25           C  
ATOM   2679  CB  PHE A 343      16.046   0.983  -5.191  1.00 92.25           C  
ATOM   2680  O   PHE A 343      19.236   1.186  -5.699  1.00 92.25           O  
ATOM   2681  CG  PHE A 343      14.867   1.284  -6.092  1.00 92.25           C  
ATOM   2682  CD1 PHE A 343      15.099   1.749  -7.398  1.00 92.25           C  
ATOM   2683  CD2 PHE A 343      13.545   1.114  -5.644  1.00 92.25           C  
ATOM   2684  CE1 PHE A 343      14.040   1.916  -8.298  1.00 92.25           C  
ATOM   2685  CE2 PHE A 343      12.476   1.330  -6.533  1.00 92.25           C  
ATOM   2686  CZ  PHE A 343      12.731   1.661  -7.874  1.00 92.25           C  
ATOM   2687  N   LEU A 344      18.805  -0.274  -4.052  1.00 91.62           N  
ATOM   2688  CA  LEU A 344      20.111  -0.124  -3.410  1.00 91.62           C  
ATOM   2689  C   LEU A 344      21.243  -0.625  -4.313  1.00 91.62           C  
ATOM   2690  CB  LEU A 344      20.117  -0.849  -2.054  1.00 91.62           C  
ATOM   2691  O   LEU A 344      22.215   0.101  -4.508  1.00 91.62           O  
ATOM   2692  CG  LEU A 344      19.264  -0.171  -0.967  1.00 91.62           C  
ATOM   2693  CD1 LEU A 344      19.218  -1.069   0.269  1.00 91.62           C  
ATOM   2694  CD2 LEU A 344      19.809   1.200  -0.555  1.00 91.62           C  
ATOM   2695  N   ASP A 345      21.096  -1.809  -4.916  1.00 89.50           N  
ATOM   2696  CA  ASP A 345      22.085  -2.339  -5.865  1.00 89.50           C  
ATOM   2697  C   ASP A 345      22.297  -1.395  -7.058  1.00 89.50           C  
ATOM   2698  CB  ASP A 345      21.648  -3.726  -6.360  1.00 89.50           C  
ATOM   2699  O   ASP A 345      23.435  -1.076  -7.425  1.00 89.50           O  
ATOM   2700  CG  ASP A 345      22.654  -4.254  -7.385  1.00 89.50           C  
ATOM   2701  OD1 ASP A 345      23.855  -4.317  -7.036  1.00 89.50           O  
ATOM   2702  OD2 ASP A 345      22.257  -4.477  -8.547  1.00 89.50           O  
ATOM   2703  N   MET A 346      21.194  -0.891  -7.614  1.00 88.62           N  
ATOM   2704  CA  MET A 346      21.204   0.040  -8.732  1.00 88.62           C  
ATOM   2705  C   MET A 346      21.845   1.378  -8.352  1.00 88.62           C  
ATOM   2706  CB  MET A 346      19.765   0.219  -9.219  1.00 88.62           C  
ATOM   2707  O   MET A 346      22.663   1.882  -9.113  1.00 88.62           O  
ATOM   2708  CG  MET A 346      19.678   1.030 -10.515  1.00 88.62           C  
ATOM   2709  SD  MET A 346      17.976   1.410 -10.987  1.00 88.62           S  
ATOM   2710  CE  MET A 346      17.652   2.694  -9.779  1.00 88.62           C  
ATOM   2711  N   ILE A 347      21.527   1.948  -7.185  1.00 91.12           N  
ATOM   2712  CA  ILE A 347      22.126   3.203  -6.701  1.00 91.12           C  
ATOM   2713  C   ILE A 347      23.636   3.044  -6.527  1.00 91.12           C  
ATOM   2714  CB  ILE A 347      21.441   3.679  -5.398  1.00 91.12           C  
ATOM   2715  O   ILE A 347      24.380   3.904  -6.992  1.00 91.12           O  
ATOM   2716  CG1 ILE A 347      20.014   4.194  -5.694  1.00 91.12           C  
ATOM   2717  CG2 ILE A 347      22.240   4.803  -4.707  1.00 91.12           C  
ATOM   2718  CD1 ILE A 347      19.124   4.235  -4.444  1.00 91.12           C  
ATOM   2719  N   ILE A 348      24.097   1.946  -5.918  1.00 89.44           N  
ATOM   2720  CA  ILE A 348      25.533   1.682  -5.751  1.00 89.44           C  
ATOM   2721  C   ILE A 348      26.209   1.548  -7.118  1.00 89.44           C  
ATOM   2722  CB  ILE A 348      25.771   0.434  -4.873  1.00 89.44           C  
ATOM   2723  O   ILE A 348      27.234   2.177  -7.349  1.00 89.44           O  
ATOM   2724  CG1 ILE A 348      25.265   0.682  -3.436  1.00 89.44           C  
ATOM   2725  CG2 ILE A 348      27.270   0.077  -4.820  1.00 89.44           C  
ATOM   2726  CD1 ILE A 348      25.152  -0.604  -2.614  1.00 89.44           C  
ATOM   2727  N   GLY A 349      25.612   0.788  -8.045  1.00 86.69           N  
ATOM   2728  CA  GLY A 349      26.138   0.660  -9.408  1.00 86.69           C  
ATOM   2729  C   GLY A 349      26.250   2.011 -10.119  1.00 86.69           C  
ATOM   2730  O   GLY A 349      27.309   2.354 -10.625  1.00 86.69           O  
ATOM   2731  N   MET A 350      25.192   2.823 -10.073  1.00 87.38           N  
ATOM   2732  CA  MET A 350      25.177   4.156 -10.686  1.00 87.38           C  
ATOM   2733  C   MET A 350      26.192   5.120 -10.055  1.00 87.38           C  
ATOM   2734  CB  MET A 350      23.771   4.755 -10.567  1.00 87.38           C  
ATOM   2735  O   MET A 350      26.756   5.955 -10.761  1.00 87.38           O  
ATOM   2736  CG  MET A 350      22.748   4.059 -11.471  1.00 87.38           C  
ATOM   2737  SD  MET A 350      21.099   4.817 -11.490  1.00 87.38           S  
ATOM   2738  CE  MET A 350      20.704   4.886  -9.732  1.00 87.38           C  
ATOM   2739  N   LEU A 351      26.440   5.019  -8.744  1.00 87.94           N  
ATOM   2740  CA  LEU A 351      27.470   5.807  -8.060  1.00 87.94           C  
ATOM   2741  C   LEU A 351      28.880   5.402  -8.513  1.00 87.94           C  
ATOM   2742  CB  LEU A 351      27.317   5.654  -6.535  1.00 87.94           C  
ATOM   2743  O   LEU A 351      29.694   6.283  -8.794  1.00 87.94           O  
ATOM   2744  CG  LEU A 351      26.154   6.459  -5.931  1.00 87.94           C  
ATOM   2745  CD1 LEU A 351      25.873   5.974  -4.507  1.00 87.94           C  
ATOM   2746  CD2 LEU A 351      26.476   7.954  -5.854  1.00 87.94           C  
ATOM   2747  N   SER A 352      29.156   4.099  -8.624  1.00 87.06           N  
ATOM   2748  CA  SER A 352      30.444   3.581  -9.110  1.00 87.06           C  
ATOM   2749  C   SER A 352      30.700   3.951 -10.572  1.00 87.06           C  
ATOM   2750  CB  SER A 352      30.508   2.059  -8.948  1.00 87.06           C  
ATOM   2751  O   SER A 352      31.791   4.410 -10.911  1.00 87.06           O  
ATOM   2752  OG  SER A 352      30.474   1.724  -7.573  1.00 87.06           O  
ATOM   2753  N   ASP A 353      29.672   3.845 -11.415  1.00 85.19           N  
ATOM   2754  CA  ASP A 353      29.734   4.167 -12.846  1.00 85.19           C  
ATOM   2755  C   ASP A 353      29.755   5.685 -13.121  1.00 85.19           C  
ATOM   2756  CB  ASP A 353      28.564   3.478 -13.578  1.00 85.19           C  
ATOM   2757  O   ASP A 353      29.850   6.107 -14.275  1.00 85.19           O  
ATOM   2758  CG  ASP A 353      28.635   1.941 -13.589  1.00 85.19           C  
ATOM   2759  OD1 ASP A 353      29.750   1.400 -13.413  1.00 85.19           O  
ATOM   2760  OD2 ASP A 353      27.565   1.318 -13.813  1.00 85.19           O  
ATOM   2761  N   LYS A 354      29.677   6.523 -12.072  1.00 84.38           N  
ATOM   2762  CA  LYS A 354      29.560   7.991 -12.156  1.00 84.38           C  
ATOM   2763  C   LYS A 354      28.440   8.422 -13.107  1.00 84.38           C  
ATOM   2764  CB  LYS A 354      30.908   8.641 -12.511  1.00 84.38           C  
ATOM   2765  O   LYS A 354      28.602   9.361 -13.891  1.00 84.38           O  
ATOM   2766  CG  LYS A 354      32.009   8.331 -11.494  1.00 84.38           C  
ATOM   2767  CD  LYS A 354      33.314   8.993 -11.939  1.00 84.38           C  
ATOM   2768  CE  LYS A 354      34.415   8.626 -10.945  1.00 84.38           C  
ATOM   2769  NZ  LYS A 354      35.733   9.138 -11.389  1.00 84.38           N  
ATOM   2770  N   GLU A 355      27.304   7.730 -13.033  1.00 82.75           N  
ATOM   2771  CA  GLU A 355      26.111   8.130 -13.767  1.00 82.75           C  
ATOM   2772  C   GLU A 355      25.647   9.530 -13.344  1.00 82.75           C  
ATOM   2773  CB  GLU A 355      24.961   7.114 -13.626  1.00 82.75           C  
ATOM   2774  O   GLU A 355      26.043  10.105 -12.326  1.00 82.75           O  
ATOM   2775  CG  GLU A 355      25.091   5.886 -14.549  1.00 82.75           C  
ATOM   2776  CD  GLU A 355      23.733   5.257 -14.936  1.00 82.75           C  
ATOM   2777  OE1 GLU A 355      23.703   4.297 -15.744  1.00 82.75           O  
ATOM   2778  OE2 GLU A 355      22.668   5.715 -14.467  1.00 82.75           O  
ATOM   2779  N   GLU A 356      24.781  10.113 -14.162  1.00 84.19           N  
ATOM   2780  CA  GLU A 356      24.296  11.461 -13.933  1.00 84.19           C  
ATOM   2781  C   GLU A 356      23.507  11.598 -12.624  1.00 84.19           C  
ATOM   2782  CB  GLU A 356      23.405  11.882 -15.087  1.00 84.19           C  
ATOM   2783  O   GLU A 356      22.649  10.779 -12.280  1.00 84.19           O  
ATOM   2784  CG  GLU A 356      24.114  11.919 -16.451  1.00 84.19           C  
ATOM   2785  CD  GLU A 356      23.130  12.422 -17.502  1.00 84.19           C  
ATOM   2786  OE1 GLU A 356      23.523  13.073 -18.497  1.00 84.19           O  
ATOM   2787  OE2 GLU A 356      21.908  12.335 -17.246  1.00 84.19           O  
ATOM   2788  N   ALA A 357      23.710  12.732 -11.948  1.00 87.25           N  
ATOM   2789  CA  ALA A 357      23.082  13.033 -10.664  1.00 87.25           C  
ATOM   2790  C   ALA A 357      21.545  12.928 -10.684  1.00 87.25           C  
ATOM   2791  CB  ALA A 357      23.529  14.440 -10.246  1.00 87.25           C  
ATOM   2792  O   ALA A 357      20.945  12.532  -9.690  1.00 87.25           O  
ATOM   2793  N   PHE A 358      20.894  13.249 -11.808  1.00 86.00           N  
ATOM   2794  CA  PHE A 358      19.433  13.186 -11.925  1.00 86.00           C  
ATOM   2795  C   PHE A 358      18.886  11.764 -11.721  1.00 86.00           C  
ATOM   2796  CB  PHE A 358      19.011  13.750 -13.288  1.00 86.00           C  
ATOM   2797  O   PHE A 358      17.953  11.572 -10.941  1.00 86.00           O  
ATOM   2798  CG  PHE A 358      17.517  13.659 -13.541  1.00 86.00           C  
ATOM   2799  CD1 PHE A 358      16.999  12.638 -14.361  1.00 86.00           C  
ATOM   2800  CD2 PHE A 358      16.639  14.566 -12.917  1.00 86.00           C  
ATOM   2801  CE1 PHE A 358      15.611  12.533 -14.566  1.00 86.00           C  
ATOM   2802  CE2 PHE A 358      15.251  14.458 -13.119  1.00 86.00           C  
ATOM   2803  CZ  PHE A 358      14.737  13.442 -13.945  1.00 86.00           C  
ATOM   2804  N   THR A 359      19.481  10.769 -12.383  1.00 84.19           N  
ATOM   2805  CA  THR A 359      19.057   9.362 -12.305  1.00 84.19           C  
ATOM   2806  C   THR A 359      19.280   8.803 -10.901  1.00 84.19           C  
ATOM   2807  CB  THR A 359      19.833   8.518 -13.328  1.00 84.19           C  
ATOM   2808  O   THR A 359      18.404   8.139 -10.343  1.00 84.19           O  
ATOM   2809  CG2 THR A 359      19.200   7.150 -13.536  1.00 84.19           C  
ATOM   2810  OG1 THR A 359      19.812   9.156 -14.586  1.00 84.19           O  
ATOM   2811  N   ILE A 360      20.412   9.159 -10.286  1.00 88.69           N  
ATOM   2812  CA  ILE A 360      20.743   8.782  -8.907  1.00 88.69           C  
ATOM   2813  C   ILE A 360      19.723   9.369  -7.925  1.00 88.69           C  
ATOM   2814  CB  ILE A 360      22.188   9.216  -8.569  1.00 88.69           C  
ATOM   2815  O   ILE A 360      19.208   8.646  -7.071  1.00 88.69           O  
ATOM   2816  CG1 ILE A 360      23.197   8.468  -9.472  1.00 88.69           C  
ATOM   2817  CG2 ILE A 360      22.503   8.948  -7.083  1.00 88.69           C  
ATOM   2818  CD1 ILE A 360      24.627   9.016  -9.402  1.00 88.69           C  
ATOM   2819  N   VAL A 361      19.385  10.657  -8.054  1.00 90.19           N  
ATOM   2820  CA  VAL A 361      18.390  11.321  -7.194  1.00 90.19           C  
ATOM   2821  C   VAL A 361      17.015  10.673  -7.340  1.00 90.19           C  
ATOM   2822  CB  VAL A 361      18.330  12.834  -7.493  1.00 90.19           C  
ATOM   2823  O   VAL A 361      16.350  10.425  -6.335  1.00 90.19           O  
ATOM   2824  CG1 VAL A 361      17.124  13.532  -6.847  1.00 90.19           C  
ATOM   2825  CG2 VAL A 361      19.585  13.532  -6.953  1.00 90.19           C  
ATOM   2826  N   LEU A 362      16.597  10.352  -8.566  1.00 87.69           N  
ATOM   2827  CA  LEU A 362      15.307   9.716  -8.830  1.00 87.69           C  
ATOM   2828  C   LEU A 362      15.209   8.321  -8.197  1.00 87.69           C  
ATOM   2829  CB  LEU A 362      15.112   9.662 -10.351  1.00 87.69           C  
ATOM   2830  O   LEU A 362      14.240   8.023  -7.496  1.00 87.69           O  
ATOM   2831  CG  LEU A 362      13.781   9.028 -10.782  1.00 87.69           C  
ATOM   2832  CD1 LEU A 362      12.574   9.859 -10.335  1.00 87.69           C  
ATOM   2833  CD2 LEU A 362      13.785   8.923 -12.300  1.00 87.69           C  
ATOM   2834  N   ALA A 363      16.232   7.490  -8.396  1.00 89.19           N  
ATOM   2835  CA  ALA A 363      16.314   6.166  -7.792  1.00 89.19           C  
ATOM   2836  C   ALA A 363      16.338   6.227  -6.264  1.00 89.19           C  
ATOM   2837  CB  ALA A 363      17.596   5.527  -8.293  1.00 89.19           C  
ATOM   2838  O   ALA A 363      15.625   5.483  -5.592  1.00 89.19           O  
ATOM   2839  N   THR A 364      17.122   7.155  -5.712  1.00 91.38           N  
ATOM   2840  CA  THR A 364      17.224   7.378  -4.267  1.00 91.38           C  
ATOM   2841  C   THR A 364      15.880   7.804  -3.688  1.00 91.38           C  
ATOM   2842  CB  THR A 364      18.302   8.423  -3.954  1.00 91.38           C  
ATOM   2843  O   THR A 364      15.460   7.278  -2.659  1.00 91.38           O  
ATOM   2844  CG2 THR A 364      18.499   8.624  -2.455  1.00 91.38           C  
ATOM   2845  OG1 THR A 364      19.541   8.000  -4.466  1.00 91.38           O  
ATOM   2846  N   PHE A 365      15.156   8.693  -4.371  1.00 91.00           N  
ATOM   2847  CA  PHE A 365      13.817   9.109  -3.967  1.00 91.00           C  
ATOM   2848  C   PHE A 365      12.841   7.922  -3.912  1.00 91.00           C  
ATOM   2849  CB  PHE A 365      13.337  10.223  -4.909  1.00 91.00           C  
ATOM   2850  O   PHE A 365      12.175   7.731  -2.893  1.00 91.00           O  
ATOM   2851  CG  PHE A 365      11.874  10.578  -4.745  1.00 91.00           C  
ATOM   2852  CD1 PHE A 365      10.972  10.334  -5.794  1.00 91.00           C  
ATOM   2853  CD2 PHE A 365      11.409  11.141  -3.544  1.00 91.00           C  
ATOM   2854  CE1 PHE A 365       9.604  10.606  -5.630  1.00 91.00           C  
ATOM   2855  CE2 PHE A 365      10.042  11.427  -3.382  1.00 91.00           C  
ATOM   2856  CZ  PHE A 365       9.136  11.146  -4.420  1.00 91.00           C  
ATOM   2857  N   TRP A 366      12.785   7.080  -4.950  1.00 90.00           N  
ATOM   2858  CA  TRP A 366      11.920   5.890  -4.944  1.00 90.00           C  
ATOM   2859  C   TRP A 366      12.340   4.866  -3.885  1.00 90.00           C  
ATOM   2860  CB  TRP A 366      11.877   5.248  -6.336  1.00 90.00           C  
ATOM   2861  O   TRP A 366      11.479   4.287  -3.219  1.00 90.00           O  
ATOM   2862  CG  TRP A 366      10.934   5.879  -7.317  1.00 90.00           C  
ATOM   2863  CD1 TRP A 366      10.589   7.183  -7.374  1.00 90.00           C  
ATOM   2864  CD2 TRP A 366      10.207   5.242  -8.409  1.00 90.00           C  
ATOM   2865  CE2 TRP A 366       9.474   6.237  -9.120  1.00 90.00           C  
ATOM   2866  CE3 TRP A 366      10.083   3.917  -8.862  1.00 90.00           C  
ATOM   2867  NE1 TRP A 366       9.726   7.403  -8.430  1.00 90.00           N  
ATOM   2868  CH2 TRP A 366       8.652   4.608 -10.710  1.00 90.00           C  
ATOM   2869  CZ2 TRP A 366       8.706   5.937 -10.255  1.00 90.00           C  
ATOM   2870  CZ3 TRP A 366       9.334   3.599 -10.008  1.00 90.00           C  
ATOM   2871  N   CYS A 367      13.642   4.684  -3.668  1.00 92.94           N  
ATOM   2872  CA  CYS A 367      14.167   3.823  -2.612  1.00 92.94           C  
ATOM   2873  C   CYS A 367      13.706   4.293  -1.223  1.00 92.94           C  
ATOM   2874  CB  CYS A 367      15.694   3.795  -2.727  1.00 92.94           C  
ATOM   2875  O   CYS A 367      13.073   3.536  -0.485  1.00 92.94           O  
ATOM   2876  SG  CYS A 367      16.340   2.489  -1.650  1.00 92.94           S  
ATOM   2877  N   ILE A 368      13.928   5.573  -0.898  1.00 91.56           N  
ATOM   2878  CA  ILE A 368      13.536   6.174   0.385  1.00 91.56           C  
ATOM   2879  C   ILE A 368      12.029   6.060   0.607  1.00 91.56           C  
ATOM   2880  CB  ILE A 368      13.995   7.650   0.457  1.00 91.56           C  
ATOM   2881  O   ILE A 368      11.598   5.747   1.718  1.00 91.56           O  
ATOM   2882  CG1 ILE A 368      15.534   7.714   0.581  1.00 91.56           C  
ATOM   2883  CG2 ILE A 368      13.346   8.394   1.645  1.00 91.56           C  
ATOM   2884  CD1 ILE A 368      16.108   9.125   0.401  1.00 91.56           C  
ATOM   2885  N   MET A 369      11.217   6.280  -0.427  1.00 90.88           N  
ATOM   2886  CA  MET A 369       9.764   6.156  -0.317  1.00 90.88           C  
ATOM   2887  C   MET A 369       9.323   4.725   0.019  1.00 90.88           C  
ATOM   2888  CB  MET A 369       9.108   6.623  -1.617  1.00 90.88           C  
ATOM   2889  O   MET A 369       8.474   4.536   0.890  1.00 90.88           O  
ATOM   2890  CG  MET A 369       9.113   8.150  -1.783  1.00 90.88           C  
ATOM   2891  SD  MET A 369       8.201   9.086  -0.523  1.00 90.88           S  
ATOM   2892  CE  MET A 369       6.539   8.401  -0.737  1.00 90.88           C  
ATOM   2893  N   ASN A 370       9.916   3.708  -0.614  1.00 92.00           N  
ATOM   2894  CA  ASN A 370       9.586   2.306  -0.336  1.00 92.00           C  
ATOM   2895  C   ASN A 370      10.088   1.843   1.044  1.00 92.00           C  
ATOM   2896  CB  ASN A 370      10.102   1.427  -1.482  1.00 92.00           C  
ATOM   2897  O   ASN A 370       9.364   1.136   1.755  1.00 92.00           O  
ATOM   2898  CG  ASN A 370       9.216   1.564  -2.704  1.00 92.00           C  
ATOM   2899  ND2 ASN A 370       9.671   2.201  -3.754  1.00 92.00           N  
ATOM   2900  OD1 ASN A 370       8.068   1.158  -2.700  1.00 92.00           O  
ATOM   2901  N   ILE A 371      11.266   2.311   1.474  1.00 91.31           N  
ATOM   2902  CA  ILE A 371      11.753   2.127   2.851  1.00 91.31           C  
ATOM   2903  C   ILE A 371      10.772   2.770   3.837  1.00 91.31           C  
ATOM   2904  CB  ILE A 371      13.182   2.703   3.022  1.00 91.31           C  
ATOM   2905  O   ILE A 371      10.315   2.114   4.772  1.00 91.31           O  
ATOM   2906  CG1 ILE A 371      14.196   1.866   2.213  1.00 91.31           C  
ATOM   2907  CG2 ILE A 371      13.596   2.728   4.508  1.00 91.31           C  
ATOM   2908  CD1 ILE A 371      15.597   2.484   2.113  1.00 91.31           C  
ATOM   2909  N   SER A 372      10.395   4.029   3.602  1.00 90.56           N  
ATOM   2910  CA  SER A 372       9.491   4.786   4.474  1.00 90.56           C  
ATOM   2911  C   SER A 372       8.133   4.101   4.598  1.00 90.56           C  
ATOM   2912  CB  SER A 372       9.298   6.216   3.965  1.00 90.56           C  
ATOM   2913  O   SER A 372       7.648   3.921   5.711  1.00 90.56           O  
ATOM   2914  OG  SER A 372      10.535   6.896   3.936  1.00 90.56           O  
ATOM   2915  N   ASN A 373       7.546   3.641   3.490  1.00 90.62           N  
ATOM   2916  CA  ASN A 373       6.284   2.900   3.506  1.00 90.62           C  
ATOM   2917  C   ASN A 373       6.386   1.620   4.342  1.00 90.62           C  
ATOM   2918  CB  ASN A 373       5.874   2.583   2.058  1.00 90.62           C  
ATOM   2919  O   ASN A 373       5.532   1.360   5.190  1.00 90.62           O  
ATOM   2920  CG  ASN A 373       5.322   3.790   1.323  1.00 90.62           C  
ATOM   2921  ND2 ASN A 373       5.165   3.684   0.028  1.00 90.62           N  
ATOM   2922  OD1 ASN A 373       4.974   4.811   1.895  1.00 90.62           O  
ATOM   2923  N   THR A 374       7.456   0.848   4.157  1.00 90.62           N  
ATOM   2924  CA  THR A 374       7.682  -0.403   4.893  1.00 90.62           C  
ATOM   2925  C   THR A 374       7.866  -0.145   6.390  1.00 90.62           C  
ATOM   2926  CB  THR A 374       8.895  -1.141   4.309  1.00 90.62           C  
ATOM   2927  O   THR A 374       7.257  -0.820   7.224  1.00 90.62           O  
ATOM   2928  CG2 THR A 374       9.090  -2.523   4.923  1.00 90.62           C  
ATOM   2929  OG1 THR A 374       8.682  -1.337   2.930  1.00 90.62           O  
ATOM   2930  N   VAL A 375       8.651   0.870   6.755  1.00 89.81           N  
ATOM   2931  CA  VAL A 375       8.909   1.239   8.153  1.00 89.81           C  
ATOM   2932  C   VAL A 375       7.649   1.793   8.816  1.00 89.81           C  
ATOM   2933  CB  VAL A 375      10.085   2.230   8.246  1.00 89.81           C  
ATOM   2934  O   VAL A 375       7.292   1.344   9.902  1.00 89.81           O  
ATOM   2935  CG1 VAL A 375      10.260   2.798   9.661  1.00 89.81           C  
ATOM   2936  CG2 VAL A 375      11.400   1.532   7.871  1.00 89.81           C  
ATOM   2937  N   LEU A 376       6.932   2.714   8.169  1.00 90.38           N  
ATOM   2938  CA  LEU A 376       5.717   3.318   8.722  1.00 90.38           C  
ATOM   2939  C   LEU A 376       4.592   2.293   8.907  1.00 90.38           C  
ATOM   2940  CB  LEU A 376       5.251   4.476   7.824  1.00 90.38           C  
ATOM   2941  O   LEU A 376       3.936   2.306   9.949  1.00 90.38           O  
ATOM   2942  CG  LEU A 376       6.149   5.728   7.851  1.00 90.38           C  
ATOM   2943  CD1 LEU A 376       5.662   6.716   6.790  1.00 90.38           C  
ATOM   2944  CD2 LEU A 376       6.115   6.431   9.210  1.00 90.38           C  
ATOM   2945  N   CYS A 377       4.397   1.370   7.959  1.00 90.50           N  
ATOM   2946  CA  CYS A 377       3.460   0.255   8.128  1.00 90.50           C  
ATOM   2947  C   CYS A 377       3.850  -0.634   9.315  1.00 90.50           C  
ATOM   2948  CB  CYS A 377       3.405  -0.563   6.833  1.00 90.50           C  
ATOM   2949  O   CYS A 377       3.001  -0.979  10.142  1.00 90.50           O  
ATOM   2950  SG  CYS A 377       2.431   0.348   5.609  1.00 90.50           S  
ATOM   2951  N   SER A 378       5.142  -0.941   9.450  1.00 89.62           N  
ATOM   2952  CA  SER A 378       5.655  -1.755  10.557  1.00 89.62           C  
ATOM   2953  C   SER A 378       5.449  -1.063  11.906  1.00 89.62           C  
ATOM   2954  CB  SER A 378       7.143  -2.069  10.362  1.00 89.62           C  
ATOM   2955  O   SER A 378       4.961  -1.682  12.849  1.00 89.62           O  
ATOM   2956  OG  SER A 378       7.409  -2.669   9.114  1.00 89.62           O  
ATOM   2957  N   LEU A 379       5.760   0.233  11.997  1.00 89.12           N  
ATOM   2958  CA  LEU A 379       5.575   1.037  13.206  1.00 89.12           C  
ATOM   2959  C   LEU A 379       4.101   1.162  13.585  1.00 89.12           C  
ATOM   2960  CB  LEU A 379       6.182   2.437  13.001  1.00 89.12           C  
ATOM   2961  O   LEU A 379       3.767   1.027  14.758  1.00 89.12           O  
ATOM   2962  CG  LEU A 379       7.719   2.487  13.015  1.00 89.12           C  
ATOM   2963  CD1 LEU A 379       8.176   3.895  12.636  1.00 89.12           C  
ATOM   2964  CD2 LEU A 379       8.295   2.155  14.394  1.00 89.12           C  
ATOM   2965  N   ALA A 380       3.211   1.381  12.615  1.00 89.44           N  
ATOM   2966  CA  ALA A 380       1.779   1.484  12.873  1.00 89.44           C  
ATOM   2967  C   ALA A 380       1.192   0.156  13.379  1.00 89.44           C  
ATOM   2968  CB  ALA A 380       1.091   1.971  11.596  1.00 89.44           C  
ATOM   2969  O   ALA A 380       0.437   0.157  14.352  1.00 89.44           O  
ATOM   2970  N   GLY A 381       1.575  -0.971  12.767  1.00 87.44           N  
ATOM   2971  CA  GLY A 381       1.168  -2.306  13.219  1.00 87.44           C  
ATOM   2972  C   GLY A 381       1.725  -2.646  14.604  1.00 87.44           C  
ATOM   2973  O   GLY A 381       0.981  -3.069  15.487  1.00 87.44           O  
ATOM   2974  N   ALA A 382       3.009  -2.365  14.842  1.00 86.50           N  
ATOM   2975  CA  ALA A 382       3.640  -2.566  16.142  1.00 86.50           C  
ATOM   2976  C   ALA A 382       3.052  -1.654  17.229  1.00 86.50           C  
ATOM   2977  CB  ALA A 382       5.146  -2.332  15.995  1.00 86.50           C  
ATOM   2978  O   ALA A 382       2.941  -2.071  18.381  1.00 86.50           O  
ATOM   2979  N   HIS A 383       2.666  -0.422  16.883  1.00 87.56           N  
ATOM   2980  CA  HIS A 383       2.009   0.491  17.810  1.00 87.56           C  
ATOM   2981  C   HIS A 383       0.624  -0.024  18.201  1.00 87.56           C  
ATOM   2982  CB  HIS A 383       1.930   1.906  17.233  1.00 87.56           C  
ATOM   2983  O   HIS A 383       0.319  -0.050  19.390  1.00 87.56           O  
ATOM   2984  CG  HIS A 383       1.347   2.888  18.219  1.00 87.56           C  
ATOM   2985  CD2 HIS A 383       0.239   3.671  18.039  1.00 87.56           C  
ATOM   2986  ND1 HIS A 383       1.808   3.134  19.493  1.00 87.56           N  
ATOM   2987  CE1 HIS A 383       1.002   4.046  20.060  1.00 87.56           C  
ATOM   2988  NE2 HIS A 383       0.032   4.410  19.207  1.00 87.56           N  
ATOM   2989  N   LEU A 384      -0.168  -0.502  17.234  1.00 86.44           N  
ATOM   2990  CA  LEU A 384      -1.452  -1.154  17.498  1.00 86.44           C  
ATOM   2991  C   LEU A 384      -1.281  -2.358  18.430  1.00 86.44           C  
ATOM   2992  CB  LEU A 384      -2.107  -1.536  16.158  1.00 86.44           C  
ATOM   2993  O   LEU A 384      -1.957  -2.424  19.452  1.00 86.44           O  
ATOM   2994  CG  LEU A 384      -3.411  -2.344  16.301  1.00 86.44           C  
ATOM   2995  CD1 LEU A 384      -4.462  -1.591  17.117  1.00 86.44           C  
ATOM   2996  CD2 LEU A 384      -4.002  -2.616  14.919  1.00 86.44           C  
ATOM   2997  N   ASN A 385      -0.321  -3.235  18.137  1.00 85.56           N  
ATOM   2998  CA  ASN A 385      -0.004  -4.382  18.985  1.00 85.56           C  
ATOM   2999  C   ASN A 385       0.401  -3.940  20.405  1.00 85.56           C  
ATOM   3000  CB  ASN A 385       1.087  -5.192  18.267  1.00 85.56           C  
ATOM   3001  O   ASN A 385      -0.146  -4.398  21.403  1.00 85.56           O  
ATOM   3002  CG  ASN A 385       1.379  -6.518  18.936  1.00 85.56           C  
ATOM   3003  ND2 ASN A 385       2.299  -7.275  18.400  1.00 85.56           N  
ATOM   3004  OD1 ASN A 385       0.807  -6.897  19.932  1.00 85.56           O  
ATOM   3005  N   SER A 386       1.283  -2.944  20.524  1.00 83.06           N  
ATOM   3006  CA  SER A 386       1.667  -2.408  21.834  1.00 83.06           C  
ATOM   3007  C   SER A 386       0.533  -1.689  22.563  1.00 83.06           C  
ATOM   3008  CB  SER A 386       2.880  -1.487  21.720  1.00 83.06           C  
ATOM   3009  O   SER A 386       0.563  -1.636  23.781  1.00 83.06           O  
ATOM   3010  OG  SER A 386       2.599  -0.277  21.037  1.00 83.06           O  
ATOM   3011  N   ALA A 387      -0.458  -1.138  21.859  1.00 81.44           N  
ATOM   3012  CA  ALA A 387      -1.624  -0.509  22.473  1.00 81.44           C  
ATOM   3013  C   ALA A 387      -2.624  -1.557  22.979  1.00 81.44           C  
ATOM   3014  CB  ALA A 387      -2.258   0.454  21.463  1.00 81.44           C  
ATOM   3015  O   ALA A 387      -3.254  -1.338  24.009  1.00 81.44           O  
ATOM   3016  N   GLN A 388      -2.726  -2.702  22.297  1.00 75.38           N  
ATOM   3017  CA  GLN A 388      -3.456  -3.871  22.790  1.00 75.38           C  
ATOM   3018  C   GLN A 388      -2.788  -4.424  24.053  1.00 75.38           C  
ATOM   3019  CB  GLN A 388      -3.502  -4.959  21.709  1.00 75.38           C  
ATOM   3020  O   GLN A 388      -3.441  -4.561  25.080  1.00 75.38           O  
ATOM   3021  CG  GLN A 388      -4.363  -4.571  20.504  1.00 75.38           C  
ATOM   3022  CD  GLN A 388      -4.206  -5.571  19.368  1.00 75.38           C  
ATOM   3023  NE2 GLN A 388      -5.277  -6.011  18.761  1.00 75.38           N  
ATOM   3024  OE1 GLN A 388      -3.124  -5.982  18.994  1.00 75.38           O  
ATOM   3025  N   VAL A 389      -1.471  -4.658  23.990  1.00 69.62           N  
ATOM   3026  CA  VAL A 389      -0.681  -5.212  25.101  1.00 69.62           C  
ATOM   3027  C   VAL A 389      -0.474  -4.207  26.228  1.00 69.62           C  
ATOM   3028  CB  VAL A 389       0.684  -5.724  24.597  1.00 69.62           C  
ATOM   3029  O   VAL A 389      -0.348  -4.610  27.370  1.00 69.62           O  
ATOM   3030  CG1 VAL A 389       1.575  -6.274  25.722  1.00 69.62           C  
ATOM   3031  CG2 VAL A 389       0.500  -6.864  23.594  1.00 69.62           C  
ATOM   3032  N   GLY A 390      -0.439  -2.904  25.946  1.00 55.69           N  
ATOM   3033  CA  GLY A 390      -0.267  -1.811  26.913  1.00 55.69           C  
ATOM   3034  C   GLY A 390      -1.470  -1.594  27.837  1.00 55.69           C  
ATOM   3035  O   GLY A 390      -1.445  -0.695  28.670  1.00 55.69           O  
ATOM   3036  N   ALA A 391      -2.505  -2.431  27.725  1.00 49.50           N  
ATOM   3037  CA  ALA A 391      -3.403  -2.749  28.832  1.00 49.50           C  
ATOM   3038  C   ALA A 391      -2.691  -3.517  29.974  1.00 49.50           C  
ATOM   3039  CB  ALA A 391      -4.575  -3.544  28.250  1.00 49.50           C  
ATOM   3040  O   ALA A 391      -3.248  -3.666  31.060  1.00 49.50           O  
ATOM   3041  N   LYS A 392      -1.445  -3.972  29.767  1.00 43.19           N  
ATOM   3042  CA  LYS A 392      -0.470  -4.256  30.823  1.00 43.19           C  
ATOM   3043  C   LYS A 392      -0.345  -3.001  31.675  1.00 43.19           C  
ATOM   3044  CB  LYS A 392       0.916  -4.629  30.249  1.00 43.19           C  
ATOM   3045  O   LYS A 392       0.167  -1.980  31.213  1.00 43.19           O  
ATOM   3046  CG  LYS A 392       1.057  -6.115  29.884  1.00 43.19           C  
ATOM   3047  CD  LYS A 392       2.499  -6.438  29.464  1.00 43.19           C  
ATOM   3048  CE  LYS A 392       2.665  -7.941  29.212  1.00 43.19           C  
ATOM   3049  NZ  LYS A 392       4.089  -8.301  28.992  1.00 43.19           N  
ATOM   3050  N   GLY A 393      -0.824  -3.092  32.914  1.00 38.09           N  
ATOM   3051  CA  GLY A 393      -0.513  -2.118  33.950  1.00 38.09           C  
ATOM   3052  C   GLY A 393       0.983  -1.782  33.908  1.00 38.09           C  
ATOM   3053  O   GLY A 393       1.799  -2.661  33.621  1.00 38.09           O  
ATOM   3054  N   PRO A 394       1.350  -0.509  34.091  1.00 38.03           N  
ATOM   3055  CA  PRO A 394       2.720  -0.085  33.885  1.00 38.03           C  
ATOM   3056  C   PRO A 394       3.663  -0.830  34.838  1.00 38.03           C  
ATOM   3057  CB  PRO A 394       2.699   1.431  34.109  1.00 38.03           C  
ATOM   3058  O   PRO A 394       3.413  -0.877  36.039  1.00 38.03           O  
ATOM   3059  CG  PRO A 394       1.475   1.673  34.995  1.00 38.03           C  
ATOM   3060  CD  PRO A 394       0.510   0.579  34.554  1.00 38.03           C  
ATOM   3061  N   GLU A 395       4.817  -1.255  34.321  1.00 39.34           N  
ATOM   3062  CA  GLU A 395       6.030  -1.611  35.088  1.00 39.34           C  
ATOM   3063  C   GLU A 395       6.543  -0.446  35.976  1.00 39.34           C  
ATOM   3064  CB  GLU A 395       7.127  -2.078  34.104  1.00 39.34           C  
ATOM   3065  O   GLU A 395       7.581  -0.545  36.612  1.00 39.34           O  
ATOM   3066  CG  GLU A 395       6.849  -3.466  33.495  1.00 39.34           C  
ATOM   3067  CD  GLU A 395       7.876  -3.898  32.428  1.00 39.34           C  
ATOM   3068  OE1 GLU A 395       7.904  -5.112  32.116  1.00 39.34           O  
ATOM   3069  OE2 GLU A 395       8.525  -3.011  31.827  1.00 39.34           O  
ATOM   3070  N   HIS A 396       5.805   0.668  36.067  1.00 32.62           N  
ATOM   3071  CA  HIS A 396       6.067   1.788  36.970  1.00 32.62           C  
ATOM   3072  C   HIS A 396       5.289   1.743  38.298  1.00 32.62           C  
ATOM   3073  CB  HIS A 396       5.893   3.122  36.224  1.00 32.62           C  
ATOM   3074  O   HIS A 396       5.437   2.663  39.102  1.00 32.62           O  
ATOM   3075  CG  HIS A 396       7.175   3.599  35.602  1.00 32.62           C  
ATOM   3076  CD2 HIS A 396       7.422   3.830  34.277  1.00 32.62           C  
ATOM   3077  ND1 HIS A 396       8.325   3.910  36.291  1.00 32.62           N  
ATOM   3078  CE1 HIS A 396       9.244   4.316  35.402  1.00 32.62           C  
ATOM   3079  NE2 HIS A 396       8.731   4.305  34.161  1.00 32.62           N  
ATOM   3080  N   ILE A 397       4.519   0.686  38.593  1.00 39.97           N  
ATOM   3081  CA  ILE A 397       3.997   0.448  39.958  1.00 39.97           C  
ATOM   3082  C   ILE A 397       5.054  -0.274  40.825  1.00 39.97           C  
ATOM   3083  CB  ILE A 397       2.589  -0.214  39.989  1.00 39.97           C  
ATOM   3084  O   ILE A 397       4.740  -1.169  41.594  1.00 39.97           O  
ATOM   3085  CG1 ILE A 397       1.629   0.407  38.945  1.00 39.97           C  
ATOM   3086  CG2 ILE A 397       1.937  -0.050  41.385  1.00 39.97           C  
ATOM   3087  CD1 ILE A 397       0.255  -0.272  38.852  1.00 39.97           C  
ATOM   3088  N   GLU A 398       6.327   0.110  40.716  1.00 35.44           N  
ATOM   3089  CA  GLU A 398       7.333  -0.146  41.764  1.00 35.44           C  
ATOM   3090  C   GLU A 398       7.676   1.125  42.560  1.00 35.44           C  
ATOM   3091  CB  GLU A 398       8.588  -0.827  41.190  1.00 35.44           C  
ATOM   3092  O   GLU A 398       8.366   1.056  43.573  1.00 35.44           O  
ATOM   3093  CG  GLU A 398       8.424  -2.355  41.156  1.00 35.44           C  
ATOM   3094  CD  GLU A 398       9.735  -3.097  40.849  1.00 35.44           C  
ATOM   3095  OE1 GLU A 398       9.824  -4.282  41.245  1.00 35.44           O  
ATOM   3096  OE2 GLU A 398      10.634  -2.483  40.232  1.00 35.44           O  
ATOM   3097  N   HIS A 399       7.147   2.294  42.173  1.00 32.03           N  
ATOM   3098  CA  HIS A 399       7.477   3.563  42.836  1.00 32.03           C  
ATOM   3099  C   HIS A 399       6.312   4.283  43.526  1.00 32.03           C  
ATOM   3100  CB  HIS A 399       8.293   4.445  41.882  1.00 32.03           C  
ATOM   3101  O   HIS A 399       6.499   5.385  44.041  1.00 32.03           O  
ATOM   3102  CG  HIS A 399       9.727   3.986  41.773  1.00 32.03           C  
ATOM   3103  CD2 HIS A 399      10.443   3.788  40.625  1.00 32.03           C  
ATOM   3104  ND1 HIS A 399      10.571   3.701  42.825  1.00 32.03           N  
ATOM   3105  CE1 HIS A 399      11.761   3.341  42.320  1.00 32.03           C  
ATOM   3106  NE2 HIS A 399      11.736   3.402  40.982  1.00 32.03           N  
ATOM   3107  N   VAL A 400       5.136   3.659  43.648  1.00 32.03           N  
ATOM   3108  CA  VAL A 400       4.095   4.164  44.559  1.00 32.03           C  
ATOM   3109  C   VAL A 400       4.335   3.590  45.958  1.00 32.03           C  
ATOM   3110  CB  VAL A 400       2.664   3.936  44.033  1.00 32.03           C  
ATOM   3111  O   VAL A 400       3.734   2.594  46.329  1.00 32.03           O  
ATOM   3112  CG1 VAL A 400       1.634   4.622  44.946  1.00 32.03           C  
ATOM   3113  CG2 VAL A 400       2.494   4.539  42.630  1.00 32.03           C  
ATOM   3114  N   ALA A 401       5.226   4.263  46.693  1.00 28.91           N  
ATOM   3115  CA  ALA A 401       5.466   4.209  48.140  1.00 28.91           C  
ATOM   3116  C   ALA A 401       5.818   2.840  48.788  1.00 28.91           C  
ATOM   3117  CB  ALA A 401       4.295   4.893  48.858  1.00 28.91           C  
ATOM   3118  O   ALA A 401       5.120   1.845  48.604  1.00 28.91           O  
ATOM   3119  N   PRO A 402       6.844   2.785  49.662  1.00 31.11           N  
ATOM   3120  CA  PRO A 402       7.134   1.602  50.460  1.00 31.11           C  
ATOM   3121  C   PRO A 402       6.081   1.480  51.571  1.00 31.11           C  
ATOM   3122  CB  PRO A 402       8.560   1.821  50.982  1.00 31.11           C  
ATOM   3123  O   PRO A 402       6.277   1.967  52.683  1.00 31.11           O  
ATOM   3124  CG  PRO A 402       8.645   3.339  51.151  1.00 31.11           C  
ATOM   3125  CD  PRO A 402       7.720   3.879  50.060  1.00 31.11           C  
ATOM   3126  N   LEU A 403       4.940   0.844  51.295  1.00 32.75           N  
ATOM   3127  CA  LEU A 403       4.135   0.277  52.372  1.00 32.75           C  
ATOM   3128  C   LEU A 403       4.753  -1.069  52.749  1.00 32.75           C  
ATOM   3129  CB  LEU A 403       2.634   0.190  52.037  1.00 32.75           C  
ATOM   3130  O   LEU A 403       4.695  -2.030  51.990  1.00 32.75           O  
ATOM   3131  CG  LEU A 403       1.809   1.279  52.758  1.00 32.75           C  
ATOM   3132  CD1 LEU A 403       1.671   2.537  51.903  1.00 32.75           C  
ATOM   3133  CD2 LEU A 403       0.412   0.763  53.105  1.00 32.75           C  
ATOM   3134  N   HIS A 404       5.399  -1.061  53.913  1.00 34.88           N  
ATOM   3135  CA  HIS A 404       5.958  -2.186  54.653  1.00 34.88           C  
ATOM   3136  C   HIS A 404       5.468  -3.576  54.207  1.00 34.88           C  
ATOM   3137  CB  HIS A 404       5.646  -1.959  56.143  1.00 34.88           C  
ATOM   3138  O   HIS A 404       4.337  -3.968  54.474  1.00 34.88           O  
ATOM   3139  CG  HIS A 404       6.773  -1.303  56.895  1.00 34.88           C  
ATOM   3140  CD2 HIS A 404       7.130   0.019  56.895  1.00 34.88           C  
ATOM   3141  ND1 HIS A 404       7.648  -1.961  57.727  1.00 34.88           N  
ATOM   3142  CE1 HIS A 404       8.511  -1.059  58.221  1.00 34.88           C  
ATOM   3143  NE2 HIS A 404       8.236   0.161  57.739  1.00 34.88           N  
ATOM   3144  N   GLY A 405       6.397  -4.317  53.595  1.00 33.34           N  
ATOM   3145  CA  GLY A 405       6.550  -5.764  53.720  1.00 33.34           C  
ATOM   3146  C   GLY A 405       5.335  -6.620  53.389  1.00 33.34           C  
ATOM   3147  O   GLY A 405       4.717  -7.138  54.303  1.00 33.34           O  
ATOM   3148  N   LEU A 406       5.077  -6.849  52.100  1.00 32.72           N  
ATOM   3149  CA  LEU A 406       4.570  -8.122  51.568  1.00 32.72           C  
ATOM   3150  C   LEU A 406       4.823  -8.135  50.053  1.00 32.72           C  
ATOM   3151  CB  LEU A 406       3.082  -8.338  51.924  1.00 32.72           C  
ATOM   3152  O   LEU A 406       4.263  -7.351  49.289  1.00 32.72           O  
ATOM   3153  CG  LEU A 406       2.863  -9.284  53.131  1.00 32.72           C  
ATOM   3154  CD1 LEU A 406       1.508  -9.002  53.778  1.00 32.72           C  
ATOM   3155  CD2 LEU A 406       2.933 -10.755  52.726  1.00 32.72           C  
ATOM   3156  N   THR A 407       5.734  -8.998  49.618  1.00 31.16           N  
ATOM   3157  CA  THR A 407       6.122  -9.193  48.221  1.00 31.16           C  
ATOM   3158  C   THR A 407       4.967  -9.816  47.425  1.00 31.16           C  
ATOM   3159  CB  THR A 407       7.397 -10.061  48.157  1.00 31.16           C  
ATOM   3160  O   THR A 407       4.787 -11.030  47.388  1.00 31.16           O  
ATOM   3161  CG2 THR A 407       8.656  -9.229  48.401  1.00 31.16           C  
ATOM   3162  OG1 THR A 407       7.382 -11.045  49.170  1.00 31.16           O  
ATOM   3163  N   LEU A 408       4.199  -8.968  46.730  1.00 35.78           N  
ATOM   3164  CA  LEU A 408       3.066  -9.335  45.858  1.00 35.78           C  
ATOM   3165  C   LEU A 408       3.440 -10.315  44.716  1.00 35.78           C  
ATOM   3166  CB  LEU A 408       2.484  -8.029  45.267  1.00 35.78           C  
ATOM   3167  O   LEU A 408       2.573 -10.964  44.135  1.00 35.78           O  
ATOM   3168  CG  LEU A 408       0.944  -7.997  45.211  1.00 35.78           C  
ATOM   3169  CD1 LEU A 408       0.359  -7.430  46.509  1.00 35.78           C  
ATOM   3170  CD2 LEU A 408       0.470  -7.119  44.052  1.00 35.78           C  
ATOM   3171  N   SER A 409       4.736 -10.437  44.409  1.00 32.91           N  
ATOM   3172  CA  SER A 409       5.286 -11.280  43.337  1.00 32.91           C  
ATOM   3173  C   SER A 409       5.105 -12.787  43.590  1.00 32.91           C  
ATOM   3174  CB  SER A 409       6.765 -10.910  43.154  1.00 32.91           C  
ATOM   3175  O   SER A 409       4.848 -13.547  42.658  1.00 32.91           O  
ATOM   3176  OG  SER A 409       7.343 -11.642  42.100  1.00 32.91           O  
ATOM   3177  N   SER A 410       5.133 -13.234  44.853  1.00 30.52           N  
ATOM   3178  CA  SER A 410       5.007 -14.667  45.166  1.00 30.52           C  
ATOM   3179  C   SER A 410       3.555 -15.163  45.175  1.00 30.52           C  
ATOM   3180  CB  SER A 410       5.700 -14.977  46.492  1.00 30.52           C  
ATOM   3181  O   SER A 410       3.312 -16.323  44.851  1.00 30.52           O  
ATOM   3182  OG  SER A 410       5.744 -16.373  46.695  1.00 30.52           O  
ATOM   3183  N   ALA A 411       2.584 -14.302  45.497  1.00 33.47           N  
ATOM   3184  CA  ALA A 411       1.161 -14.655  45.467  1.00 33.47           C  
ATOM   3185  C   ALA A 411       0.593 -14.664  44.035  1.00 33.47           C  
ATOM   3186  CB  ALA A 411       0.408 -13.691  46.390  1.00 33.47           C  
ATOM   3187  O   ALA A 411      -0.197 -15.541  43.685  1.00 33.47           O  
ATOM   3188  N   ALA A 412       1.041 -13.750  43.166  1.00 34.34           N  
ATOM   3189  CA  ALA A 412       0.558 -13.656  41.787  1.00 34.34           C  
ATOM   3190  C   ALA A 412       0.911 -14.887  40.923  1.00 34.34           C  
ATOM   3191  CB  ALA A 412       1.111 -12.360  41.186  1.00 34.34           C  
ATOM   3192  O   ALA A 412       0.131 -15.273  40.051  1.00 34.34           O  
ATOM   3193  N   HIS A 413       2.042 -15.547  41.193  1.00 29.30           N  
ATOM   3194  CA  HIS A 413       2.441 -16.769  40.484  1.00 29.30           C  
ATOM   3195  C   HIS A 413       1.705 -18.037  40.948  1.00 29.30           C  
ATOM   3196  CB  HIS A 413       3.968 -16.924  40.544  1.00 29.30           C  
ATOM   3197  O   HIS A 413       1.600 -18.976  40.167  1.00 29.30           O  
ATOM   3198  CG  HIS A 413       4.644 -16.240  39.384  1.00 29.30           C  
ATOM   3199  CD2 HIS A 413       5.330 -15.054  39.394  1.00 29.30           C  
ATOM   3200  ND1 HIS A 413       4.646 -16.701  38.087  1.00 29.30           N  
ATOM   3201  CE1 HIS A 413       5.321 -15.819  37.333  1.00 29.30           C  
ATOM   3202  NE2 HIS A 413       5.753 -14.796  38.083  1.00 29.30           N  
ATOM   3203  N   SER A 414       1.140 -18.055  42.160  1.00 32.19           N  
ATOM   3204  CA  SER A 414       0.326 -19.178  42.661  1.00 32.19           C  
ATOM   3205  C   SER A 414      -1.154 -19.066  42.244  1.00 32.19           C  
ATOM   3206  CB  SER A 414       0.475 -19.249  44.185  1.00 32.19           C  
ATOM   3207  O   SER A 414      -1.830 -20.059  41.995  1.00 32.19           O  
ATOM   3208  OG  SER A 414      -0.059 -20.459  44.671  1.00 32.19           O  
ATOM   3209  N   LEU A 415      -1.659 -17.838  42.076  1.00 36.59           N  
ATOM   3210  CA  LEU A 415      -3.079 -17.551  41.810  1.00 36.59           C  
ATOM   3211  C   LEU A 415      -3.486 -17.550  40.325  1.00 36.59           C  
ATOM   3212  CB  LEU A 415      -3.423 -16.223  42.512  1.00 36.59           C  
ATOM   3213  O   LEU A 415      -4.675 -17.466  40.013  1.00 36.59           O  
ATOM   3214  CG  LEU A 415      -3.870 -16.456  43.969  1.00 36.59           C  
ATOM   3215  CD1 LEU A 415      -3.433 -15.314  44.884  1.00 36.59           C  
ATOM   3216  CD2 LEU A 415      -5.395 -16.555  44.036  1.00 36.59           C  
ATOM   3217  N   THR A 416      -2.538 -17.676  39.394  1.00 32.66           N  
ATOM   3218  CA  THR A 416      -2.832 -17.742  37.946  1.00 32.66           C  
ATOM   3219  C   THR A 416      -3.441 -19.078  37.498  1.00 32.66           C  
ATOM   3220  CB  THR A 416      -1.609 -17.365  37.088  1.00 32.66           C  
ATOM   3221  O   THR A 416      -3.880 -19.180  36.354  1.00 32.66           O  
ATOM   3222  CG2 THR A 416      -1.461 -15.848  36.968  1.00 32.66           C  
ATOM   3223  OG1 THR A 416      -0.406 -17.839  37.643  1.00 32.66           O  
ATOM   3224  N   GLY A 417      -3.545 -20.070  38.392  1.00 27.34           N  
ATOM   3225  CA  GLY A 417      -4.143 -21.378  38.102  1.00 27.34           C  
ATOM   3226  C   GLY A 417      -5.651 -21.519  38.360  1.00 27.34           C  
ATOM   3227  O   GLY A 417      -6.244 -22.455  37.834  1.00 27.34           O  
ATOM   3228  N   VAL A 418      -6.292 -20.630  39.136  1.00 32.97           N  
ATOM   3229  CA  VAL A 418      -7.613 -20.947  39.743  1.00 32.97           C  
ATOM   3230  C   VAL A 418      -8.770 -20.050  39.280  1.00 32.97           C  
ATOM   3231  CB  VAL A 418      -7.491 -21.028  41.284  1.00 32.97           C  
ATOM   3232  O   VAL A 418      -9.934 -20.391  39.459  1.00 32.97           O  
ATOM   3233  CG1 VAL A 418      -8.781 -21.487  41.975  1.00 32.97           C  
ATOM   3234  CG2 VAL A 418      -6.395 -22.029  41.688  1.00 32.97           C  
ATOM   3235  N   VAL A 419      -8.519 -18.933  38.593  1.00 34.19           N  
ATOM   3236  CA  VAL A 419      -9.613 -18.037  38.161  1.00 34.19           C  
ATOM   3237  C   VAL A 419     -10.100 -18.400  36.753  1.00 34.19           C  
ATOM   3238  CB  VAL A 419      -9.297 -16.553  38.413  1.00 34.19           C  
ATOM   3239  O   VAL A 419      -9.945 -17.656  35.778  1.00 34.19           O  
ATOM   3240  CG1 VAL A 419     -10.558 -15.689  38.253  1.00 34.19           C  
ATOM   3241  CG2 VAL A 419      -8.794 -16.357  39.854  1.00 34.19           C  
ATOM   3242  N   TYR A 420     -10.693 -19.589  36.645  1.00 31.95           N  
ATOM   3243  CA  TYR A 420     -11.541 -19.950  35.512  1.00 31.95           C  
ATOM   3244  C   TYR A 420     -12.895 -19.235  35.601  1.00 31.95           C  
ATOM   3245  CB  TYR A 420     -11.644 -21.475  35.362  1.00 31.95           C  
ATOM   3246  O   TYR A 420     -13.302 -18.730  36.643  1.00 31.95           O  
ATOM   3247  CG  TYR A 420     -10.448 -22.042  34.618  1.00 31.95           C  
ATOM   3248  CD1 TYR A 420     -10.443 -22.062  33.208  1.00 31.95           C  
ATOM   3249  CD2 TYR A 420      -9.318 -22.490  35.329  1.00 31.95           C  
ATOM   3250  CE1 TYR A 420      -9.307 -22.518  32.512  1.00 31.95           C  
ATOM   3251  CE2 TYR A 420      -8.183 -22.953  34.638  1.00 31.95           C  
ATOM   3252  OH  TYR A 420      -7.082 -23.401  32.550  1.00 31.95           O  
ATOM   3253  CZ  TYR A 420      -8.175 -22.965  33.226  1.00 31.95           C  
ATOM   3254  N   GLU A 421     -13.567 -19.116  34.455  1.00 38.88           N  
ATOM   3255  CA  GLU A 421     -14.948 -18.643  34.374  1.00 38.88           C  
ATOM   3256  C   GLU A 421     -15.839 -19.598  35.152  1.00 38.88           C  
ATOM   3257  CB  GLU A 421     -15.400 -18.561  32.906  1.00 38.88           C  
ATOM   3258  O   GLU A 421     -16.230 -20.657  34.671  1.00 38.88           O  
ATOM   3259  CG  GLU A 421     -15.346 -17.117  32.398  1.00 38.88           C  
ATOM   3260  CD  GLU A 421     -15.679 -16.971  30.907  1.00 38.88           C  
ATOM   3261  OE1 GLU A 421     -15.864 -15.791  30.494  1.00 38.88           O  
ATOM   3262  OE2 GLU A 421     -15.643 -17.985  30.181  1.00 38.88           O  
ATOM   3263  N   VAL A 422     -16.137 -19.211  36.378  1.00 34.94           N  
ATOM   3264  CA  VAL A 422     -17.008 -19.979  37.229  1.00 34.94           C  
ATOM   3265  C   VAL A 422     -18.403 -19.380  37.137  1.00 34.94           C  
ATOM   3266  CB  VAL A 422     -16.397 -20.035  38.621  1.00 34.94           C  
ATOM   3267  O   VAL A 422     -18.735 -18.378  37.773  1.00 34.94           O  
ATOM   3268  CG1 VAL A 422     -17.362 -20.748  39.508  1.00 34.94           C  
ATOM   3269  CG2 VAL A 422     -15.103 -20.866  38.660  1.00 34.94           C  
ATOM   3270  N   ASP A 423     -19.231 -19.995  36.296  1.00 39.62           N  
ATOM   3271  CA  ASP A 423     -20.677 -19.860  36.397  1.00 39.62           C  
ATOM   3272  C   ASP A 423     -21.064 -20.446  37.761  1.00 39.62           C  
ATOM   3273  CB  ASP A 423     -21.340 -20.570  35.199  1.00 39.62           C  
ATOM   3274  O   ASP A 423     -21.108 -21.661  37.939  1.00 39.62           O  
ATOM   3275  CG  ASP A 423     -22.834 -20.270  35.032  1.00 39.62           C  
ATOM   3276  OD1 ASP A 423     -23.413 -19.579  35.908  1.00 39.62           O  
ATOM   3277  OD2 ASP A 423     -23.399 -20.753  34.023  1.00 39.62           O  
ATOM   3278  N   VAL A 424     -21.279 -19.586  38.764  1.00 41.94           N  
ATOM   3279  CA  VAL A 424     -21.532 -19.969  40.171  1.00 41.94           C  
ATOM   3280  C   VAL A 424     -22.732 -20.924  40.300  1.00 41.94           C  
ATOM   3281  CB  VAL A 424     -21.720 -18.699  41.038  1.00 41.94           C  
ATOM   3282  O   VAL A 424     -22.932 -21.580  41.321  1.00 41.94           O  
ATOM   3283  CG1 VAL A 424     -21.922 -18.993  42.533  1.00 41.94           C  
ATOM   3284  CG2 VAL A 424     -20.504 -17.767  40.933  1.00 41.94           C  
ATOM   3285  N   LYS A 425     -23.545 -21.052  39.249  1.00 40.22           N  
ATOM   3286  CA  LYS A 425     -24.653 -22.005  39.171  1.00 40.22           C  
ATOM   3287  C   LYS A 425     -24.238 -23.434  38.791  1.00 40.22           C  
ATOM   3288  CB  LYS A 425     -25.704 -21.445  38.207  1.00 40.22           C  
ATOM   3289  O   LYS A 425     -25.043 -24.332  39.008  1.00 40.22           O  
ATOM   3290  CG  LYS A 425     -26.295 -20.132  38.743  1.00 40.22           C  
ATOM   3291  CD  LYS A 425     -27.440 -19.654  37.851  1.00 40.22           C  
ATOM   3292  CE  LYS A 425     -28.021 -18.357  38.421  1.00 40.22           C  
ATOM   3293  NZ  LYS A 425     -29.187 -17.899  37.630  1.00 40.22           N  
ATOM   3294  N   LYS A 426     -23.032 -23.651  38.255  1.00 39.16           N  
ATOM   3295  CA  LYS A 426     -22.520 -24.951  37.779  1.00 39.16           C  
ATOM   3296  C   LYS A 426     -21.401 -25.574  38.619  1.00 39.16           C  
ATOM   3297  CB  LYS A 426     -22.052 -24.824  36.322  1.00 39.16           C  
ATOM   3298  O   LYS A 426     -21.084 -26.728  38.367  1.00 39.16           O  
ATOM   3299  CG  LYS A 426     -23.216 -24.925  35.335  1.00 39.16           C  
ATOM   3300  CD  LYS A 426     -22.650 -24.963  33.914  1.00 39.16           C  
ATOM   3301  CE  LYS A 426     -23.770 -25.184  32.900  1.00 39.16           C  
ATOM   3302  NZ  LYS A 426     -23.210 -25.242  31.530  1.00 39.16           N  
ATOM   3303  N   LEU A 427     -20.830 -24.848  39.579  1.00 41.69           N  
ATOM   3304  CA  LEU A 427     -19.887 -25.427  40.544  1.00 41.69           C  
ATOM   3305  C   LEU A 427     -20.568 -26.492  41.397  1.00 41.69           C  
ATOM   3306  CB  LEU A 427     -19.424 -24.370  41.534  1.00 41.69           C  
ATOM   3307  O   LEU A 427     -21.722 -26.304  41.816  1.00 41.69           O  
ATOM   3308  CG  LEU A 427     -18.521 -23.267  41.011  1.00 41.69           C  
ATOM   3309  CD1 LEU A 427     -18.724 -22.127  42.019  1.00 41.69           C  
ATOM   3310  CD2 LEU A 427     -17.065 -23.718  40.998  1.00 41.69           C  
ATOM   3311  N   ASP A 428     -19.809 -27.527  41.733  1.00 67.50           N  
ATOM   3312  CA  ASP A 428     -20.171 -28.414  42.826  1.00 67.50           C  
ATOM   3313  C   ASP A 428     -20.123 -27.676  44.186  1.00 67.50           C  
ATOM   3314  CB  ASP A 428     -19.356 -29.718  42.746  1.00 67.50           C  
ATOM   3315  O   ASP A 428     -19.766 -26.495  44.297  1.00 67.50           O  
ATOM   3316  CG  ASP A 428     -17.871 -29.578  43.081  1.00 67.50           C  
ATOM   3317  OD1 ASP A 428     -17.563 -28.671  43.880  1.00 67.50           O  
ATOM   3318  OD2 ASP A 428     -17.103 -30.430  42.596  1.00 67.50           O  
ATOM   3319  N   ALA A 429     -20.612 -28.335  45.235  1.00 67.88           N  
ATOM   3320  CA  ALA A 429     -20.690 -27.728  46.560  1.00 67.88           C  
ATOM   3321  C   ALA A 429     -19.304 -27.501  47.194  1.00 67.88           C  
ATOM   3322  CB  ALA A 429     -21.582 -28.611  47.440  1.00 67.88           C  
ATOM   3323  O   ALA A 429     -19.165 -26.591  48.014  1.00 67.88           O  
ATOM   3324  N   ASP A 430     -18.300 -28.273  46.782  1.00 62.09           N  
ATOM   3325  CA  ASP A 430     -16.975 -28.305  47.395  1.00 62.09           C  
ATOM   3326  C   ASP A 430     -16.086 -27.190  46.819  1.00 62.09           C  
ATOM   3327  CB  ASP A 430     -16.384 -29.719  47.234  1.00 62.09           C  
ATOM   3328  O   ASP A 430     -15.482 -26.427  47.572  1.00 62.09           O  
ATOM   3329  CG  ASP A 430     -17.184 -30.803  47.985  1.00 62.09           C  
ATOM   3330  OD1 ASP A 430     -17.854 -30.467  48.991  1.00 62.09           O  
ATOM   3331  OD2 ASP A 430     -17.135 -31.979  47.559  1.00 62.09           O  
ATOM   3332  N   GLU A 431     -16.132 -26.956  45.507  1.00 50.22           N  
ATOM   3333  CA  GLU A 431     -15.477 -25.821  44.849  1.00 50.22           C  
ATOM   3334  C   GLU A 431     -16.112 -24.481  45.271  1.00 50.22           C  
ATOM   3335  CB  GLU A 431     -15.584 -25.969  43.323  1.00 50.22           C  
ATOM   3336  O   GLU A 431     -15.428 -23.463  45.415  1.00 50.22           O  
ATOM   3337  CG  GLU A 431     -14.833 -27.154  42.693  1.00 50.22           C  
ATOM   3338  CD  GLU A 431     -15.067 -27.239  41.168  1.00 50.22           C  
ATOM   3339  OE1 GLU A 431     -14.107 -27.590  40.441  1.00 50.22           O  
ATOM   3340  OE2 GLU A 431     -16.179 -26.882  40.695  1.00 50.22           O  
ATOM   3341  N   LYS A 432     -17.431 -24.454  45.537  1.00 55.00           N  
ATOM   3342  CA  LYS A 432     -18.084 -23.281  46.155  1.00 55.00           C  
ATOM   3343  C   LYS A 432     -17.542 -22.996  47.544  1.00 55.00           C  
ATOM   3344  CB  LYS A 432     -19.600 -23.471  46.275  1.00 55.00           C  
ATOM   3345  O   LYS A 432     -17.372 -21.823  47.881  1.00 55.00           O  
ATOM   3346  CG  LYS A 432     -20.291 -23.109  44.973  1.00 55.00           C  
ATOM   3347  CD  LYS A 432     -21.801 -23.290  45.093  1.00 55.00           C  
ATOM   3348  CE  LYS A 432     -22.357 -22.981  43.714  1.00 55.00           C  
ATOM   3349  NZ  LYS A 432     -23.804 -23.228  43.607  1.00 55.00           N  
ATOM   3350  N   ALA A 433     -17.327 -24.038  48.342  1.00 63.00           N  
ATOM   3351  CA  ALA A 433     -16.806 -23.907  49.692  1.00 63.00           C  
ATOM   3352  C   ALA A 433     -15.359 -23.401  49.670  1.00 63.00           C  
ATOM   3353  CB  ALA A 433     -16.959 -25.246  50.421  1.00 63.00           C  
ATOM   3354  O   ALA A 433     -15.044 -22.485  50.420  1.00 63.00           O  
ATOM   3355  N   GLU A 434     -14.524 -23.890  48.752  1.00 56.94           N  
ATOM   3356  CA  GLU A 434     -13.125 -23.467  48.614  1.00 56.94           C  
ATOM   3357  C   GLU A 434     -12.992 -22.008  48.137  1.00 56.94           C  
ATOM   3358  CB  GLU A 434     -12.424 -24.448  47.662  1.00 56.94           C  
ATOM   3359  O   GLU A 434     -12.189 -21.234  48.663  1.00 56.94           O  
ATOM   3360  CG  GLU A 434     -10.905 -24.457  47.877  1.00 56.94           C  
ATOM   3361  CD  GLU A 434     -10.158 -25.420  46.940  1.00 56.94           C  
ATOM   3362  OE1 GLU A 434      -8.936 -25.588  47.159  1.00 56.94           O  
ATOM   3363  OE2 GLU A 434     -10.781 -25.935  45.987  1.00 56.94           O  
ATOM   3364  N   ILE A 435     -13.849 -21.572  47.204  1.00 53.09           N  
ATOM   3365  CA  ILE A 435     -13.920 -20.165  46.776  1.00 53.09           C  
ATOM   3366  C   ILE A 435     -14.437 -19.266  47.911  1.00 53.09           C  
ATOM   3367  CB  ILE A 435     -14.780 -20.034  45.496  1.00 53.09           C  
ATOM   3368  O   ILE A 435     -13.959 -18.137  48.072  1.00 53.09           O  
ATOM   3369  CG1 ILE A 435     -14.060 -20.703  44.302  1.00 53.09           C  
ATOM   3370  CG2 ILE A 435     -15.081 -18.556  45.160  1.00 53.09           C  
ATOM   3371  CD1 ILE A 435     -14.933 -20.849  43.047  1.00 53.09           C  
ATOM   3372  N   LEU A 436     -15.413 -19.734  48.699  1.00 57.56           N  
ATOM   3373  CA  LEU A 436     -15.878 -19.005  49.881  1.00 57.56           C  
ATOM   3374  C   LEU A 436     -14.787 -18.915  50.949  1.00 57.56           C  
ATOM   3375  CB  LEU A 436     -17.155 -19.635  50.479  1.00 57.56           C  
ATOM   3376  O   LEU A 436     -14.636 -17.850  51.541  1.00 57.56           O  
ATOM   3377  CG  LEU A 436     -18.428 -18.800  50.237  1.00 57.56           C  
ATOM   3378  CD1 LEU A 436     -19.328 -19.424  49.170  1.00 57.56           C  
ATOM   3379  CD2 LEU A 436     -19.238 -18.659  51.527  1.00 57.56           C  
ATOM   3380  N   ASP A 437     -14.017 -19.977  51.170  1.00 60.56           N  
ATOM   3381  CA  ASP A 437     -12.961 -20.013  52.181  1.00 60.56           C  
ATOM   3382  C   ASP A 437     -11.787 -19.106  51.788  1.00 60.56           C  
ATOM   3383  CB  ASP A 437     -12.537 -21.469  52.431  1.00 60.56           C  
ATOM   3384  O   ASP A 437     -11.346 -18.281  52.587  1.00 60.56           O  
ATOM   3385  CG  ASP A 437     -11.892 -21.654  53.809  1.00 60.56           C  
ATOM   3386  OD1 ASP A 437     -12.434 -21.079  54.785  1.00 60.56           O  
ATOM   3387  OD2 ASP A 437     -10.891 -22.394  53.891  1.00 60.56           O  
ATOM   3388  N   MET A 438     -11.392 -19.100  50.508  1.00 52.56           N  
ATOM   3389  CA  MET A 438     -10.433 -18.122  49.975  1.00 52.56           C  
ATOM   3390  C   MET A 438     -10.932 -16.679  50.109  1.00 52.56           C  
ATOM   3391  CB  MET A 438     -10.130 -18.413  48.500  1.00 52.56           C  
ATOM   3392  O   MET A 438     -10.151 -15.777  50.419  1.00 52.56           O  
ATOM   3393  CG  MET A 438      -9.081 -19.511  48.334  1.00 52.56           C  
ATOM   3394  SD  MET A 438      -8.543 -19.706  46.611  1.00 52.56           S  
ATOM   3395  CE  MET A 438      -9.281 -21.328  46.271  1.00 52.56           C  
ATOM   3396  N   ARG A 439     -12.235 -16.435  49.910  1.00 52.56           N  
ATOM   3397  CA  ARG A 439     -12.833 -15.107  50.111  1.00 52.56           C  
ATOM   3398  C   ARG A 439     -12.800 -14.693  51.579  1.00 52.56           C  
ATOM   3399  CB  ARG A 439     -14.262 -15.104  49.561  1.00 52.56           C  
ATOM   3400  O   ARG A 439     -12.447 -13.557  51.876  1.00 52.56           O  
ATOM   3401  CG  ARG A 439     -14.812 -13.680  49.464  1.00 52.56           C  
ATOM   3402  CD  ARG A 439     -16.242 -13.717  48.922  1.00 52.56           C  
ATOM   3403  NE  ARG A 439     -16.531 -12.486  48.170  1.00 52.56           N  
ATOM   3404  NH1 ARG A 439     -18.804 -12.444  48.465  1.00 52.56           N  
ATOM   3405  NH2 ARG A 439     -17.806 -10.856  47.247  1.00 52.56           N  
ATOM   3406  CZ  ARG A 439     -17.711 -11.940  47.964  1.00 52.56           C  
ATOM   3407  N   VAL A 440     -13.129 -15.613  52.483  1.00 62.34           N  
ATOM   3408  CA  VAL A 440     -13.109 -15.391  53.933  1.00 62.34           C  
ATOM   3409  C   VAL A 440     -11.683 -15.160  54.428  1.00 62.34           C  
ATOM   3410  CB  VAL A 440     -13.784 -16.572  54.662  1.00 62.34           C  
ATOM   3411  O   VAL A 440     -11.472 -14.279  55.258  1.00 62.34           O  
ATOM   3412  CG1 VAL A 440     -13.571 -16.539  56.183  1.00 62.34           C  
ATOM   3413  CG2 VAL A 440     -15.302 -16.540  54.430  1.00 62.34           C  
ATOM   3414  N   GLN A 441     -10.696 -15.885  53.903  1.00 61.47           N  
ATOM   3415  CA  GLN A 441      -9.289 -15.705  54.254  1.00 61.47           C  
ATOM   3416  C   GLN A 441      -8.748 -14.358  53.753  1.00 61.47           C  
ATOM   3417  CB  GLN A 441      -8.505 -16.918  53.736  1.00 61.47           C  
ATOM   3418  O   GLN A 441      -8.092 -13.643  54.511  1.00 61.47           O  
ATOM   3419  CG  GLN A 441      -7.072 -16.959  54.288  1.00 61.47           C  
ATOM   3420  CD  GLN A 441      -6.411 -18.329  54.155  1.00 61.47           C  
ATOM   3421  NE2 GLN A 441      -5.121 -18.420  54.380  1.00 61.47           N  
ATOM   3422  OE1 GLN A 441      -7.022 -19.344  53.881  1.00 61.47           O  
ATOM   3423  N   TYR A 442      -9.117 -13.948  52.536  1.00 50.47           N  
ATOM   3424  CA  TYR A 442      -8.758 -12.638  51.985  1.00 50.47           C  
ATOM   3425  C   TYR A 442      -9.431 -11.474  52.734  1.00 50.47           C  
ATOM   3426  CB  TYR A 442      -9.113 -12.617  50.494  1.00 50.47           C  
ATOM   3427  O   TYR A 442      -8.789 -10.460  53.019  1.00 50.47           O  
ATOM   3428  CG  TYR A 442      -8.402 -11.529  49.718  1.00 50.47           C  
ATOM   3429  CD1 TYR A 442      -8.992 -10.261  49.547  1.00 50.47           C  
ATOM   3430  CD2 TYR A 442      -7.128 -11.794  49.181  1.00 50.47           C  
ATOM   3431  CE1 TYR A 442      -8.307  -9.260  48.830  1.00 50.47           C  
ATOM   3432  CE2 TYR A 442      -6.442 -10.799  48.462  1.00 50.47           C  
ATOM   3433  OH  TYR A 442      -6.366  -8.566  47.596  1.00 50.47           O  
ATOM   3434  CZ  TYR A 442      -7.032  -9.529  48.287  1.00 50.47           C  
ATOM   3435  N   ASP A 443     -10.705 -11.624  53.113  1.00 49.22           N  
ATOM   3436  CA  ASP A 443     -11.406 -10.651  53.956  1.00 49.22           C  
ATOM   3437  C   ASP A 443     -10.771 -10.581  55.354  1.00 49.22           C  
ATOM   3438  CB  ASP A 443     -12.914 -10.976  54.042  1.00 49.22           C  
ATOM   3439  O   ASP A 443     -10.570  -9.487  55.883  1.00 49.22           O  
ATOM   3440  CG  ASP A 443     -13.757 -10.403  52.888  1.00 49.22           C  
ATOM   3441  OD1 ASP A 443     -13.325  -9.400  52.271  1.00 49.22           O  
ATOM   3442  OD2 ASP A 443     -14.884 -10.908  52.676  1.00 49.22           O  
ATOM   3443  N   ARG A 444     -10.370 -11.717  55.939  1.00 52.78           N  
ATOM   3444  CA  ARG A 444      -9.734 -11.770  57.264  1.00 52.78           C  
ATOM   3445  C   ARG A 444      -8.355 -11.090  57.276  1.00 52.78           C  
ATOM   3446  CB  ARG A 444      -9.710 -13.235  57.742  1.00 52.78           C  
ATOM   3447  O   ARG A 444      -8.038 -10.407  58.247  1.00 52.78           O  
ATOM   3448  CG  ARG A 444      -9.482 -13.369  59.253  1.00 52.78           C  
ATOM   3449  CD  ARG A 444      -9.396 -14.836  59.709  1.00 52.78           C  
ATOM   3450  NE  ARG A 444     -10.710 -15.506  59.838  1.00 52.78           N  
ATOM   3451  NH1 ARG A 444      -9.929 -17.424  60.837  1.00 52.78           N  
ATOM   3452  NH2 ARG A 444     -12.112 -17.204  60.459  1.00 52.78           N  
ATOM   3453  CZ  ARG A 444     -10.913 -16.700  60.378  1.00 52.78           C  
ATOM   3454  N   GLU A 445      -7.577 -11.197  56.198  1.00 52.97           N  
ATOM   3455  CA  GLU A 445      -6.303 -10.476  56.035  1.00 52.97           C  
ATOM   3456  C   GLU A 445      -6.482  -8.985  55.695  1.00 52.97           C  
ATOM   3457  CB  GLU A 445      -5.444 -11.156  54.958  1.00 52.97           C  
ATOM   3458  O   GLU A 445      -5.661  -8.155  56.084  1.00 52.97           O  
ATOM   3459  CG  GLU A 445      -4.852 -12.489  55.444  1.00 52.97           C  
ATOM   3460  CD  GLU A 445      -3.903 -13.143  54.424  1.00 52.97           C  
ATOM   3461  OE1 GLU A 445      -3.404 -14.245  54.746  1.00 52.97           O  
ATOM   3462  OE2 GLU A 445      -3.662 -12.541  53.351  1.00 52.97           O  
ATOM   3463  N   CYS A 446      -7.566  -8.597  55.016  1.00 46.50           N  
ATOM   3464  CA  CYS A 446      -7.841  -7.183  54.740  1.00 46.50           C  
ATOM   3465  C   CYS A 446      -8.428  -6.433  55.950  1.00 46.50           C  
ATOM   3466  CB  CYS A 446      -8.743  -7.054  53.512  1.00 46.50           C  
ATOM   3467  O   CYS A 446      -8.230  -5.221  56.073  1.00 46.50           O  
ATOM   3468  SG  CYS A 446      -7.849  -7.502  51.998  1.00 46.50           S  
ATOM   3469  N   TRP A 447      -9.115  -7.130  56.862  1.00 47.81           N  
ATOM   3470  CA  TRP A 447      -9.663  -6.548  58.094  1.00 47.81           C  
ATOM   3471  C   TRP A 447      -8.584  -6.108  59.095  1.00 47.81           C  
ATOM   3472  CB  TRP A 447     -10.656  -7.531  58.733  1.00 47.81           C  
ATOM   3473  O   TRP A 447      -8.788  -5.131  59.814  1.00 47.81           O  
ATOM   3474  CG  TRP A 447     -12.095  -7.271  58.397  1.00 47.81           C  
ATOM   3475  CD1 TRP A 447     -12.711  -7.548  57.225  1.00 47.81           C  
ATOM   3476  CD2 TRP A 447     -13.117  -6.653  59.237  1.00 47.81           C  
ATOM   3477  CE2 TRP A 447     -14.342  -6.611  58.505  1.00 47.81           C  
ATOM   3478  CE3 TRP A 447     -13.130  -6.118  60.543  1.00 47.81           C  
ATOM   3479  NE1 TRP A 447     -14.038  -7.181  57.289  1.00 47.81           N  
ATOM   3480  CH2 TRP A 447     -15.501  -5.555  60.346  1.00 47.81           C  
ATOM   3481  CZ2 TRP A 447     -15.521  -6.075  59.041  1.00 47.81           C  
ATOM   3482  CZ3 TRP A 447     -14.308  -5.576  61.092  1.00 47.81           C  
ATOM   3483  N   THR A 448      -7.413  -6.751  59.118  1.00 51.12           N  
ATOM   3484  CA  THR A 448      -6.311  -6.382  60.031  1.00 51.12           C  
ATOM   3485  C   THR A 448      -5.539  -5.133  59.585  1.00 51.12           C  
ATOM   3486  CB  THR A 448      -5.345  -7.559  60.229  1.00 51.12           C  
ATOM   3487  O   THR A 448      -4.863  -4.512  60.402  1.00 51.12           O  
ATOM   3488  CG2 THR A 448      -6.012  -8.744  60.929  1.00 51.12           C  
ATOM   3489  OG1 THR A 448      -4.895  -8.004  58.978  1.00 51.12           O  
ATOM   3490  N   LEU A 449      -5.678  -4.709  58.321  1.00 49.75           N  
ATOM   3491  CA  LEU A 449      -4.979  -3.554  57.733  1.00 49.75           C  
ATOM   3492  C   LEU A 449      -5.816  -2.261  57.673  1.00 49.75           C  
ATOM   3493  CB  LEU A 449      -4.407  -3.975  56.366  1.00 49.75           C  
ATOM   3494  O   LEU A 449      -5.333  -1.232  57.198  1.00 49.75           O  
ATOM   3495  CG  LEU A 449      -3.066  -4.723  56.506  1.00 49.75           C  
ATOM   3496  CD1 LEU A 449      -2.798  -5.559  55.255  1.00 49.75           C  
ATOM   3497  CD2 LEU A 449      -1.902  -3.738  56.674  1.00 49.75           C  
ATOM   3498  N   GLY A 450      -7.054  -2.276  58.175  1.00 42.53           N  
ATOM   3499  CA  GLY A 450      -7.805  -1.065  58.529  1.00 42.53           C  
ATOM   3500  C   GLY A 450      -8.129  -0.070  57.402  1.00 42.53           C  
ATOM   3501  O   GLY A 450      -8.499   1.061  57.715  1.00 42.53           O  
ATOM   3502  N   LYS A 451      -8.018  -0.430  56.112  1.00 48.72           N  
ATOM   3503  CA  LYS A 451      -8.447   0.425  54.983  1.00 48.72           C  
ATOM   3504  C   LYS A 451      -8.987  -0.383  53.786  1.00 48.72           C  
ATOM   3505  CB  LYS A 451      -7.306   1.380  54.555  1.00 48.72           C  
ATOM   3506  O   LYS A 451      -8.246  -1.100  53.126  1.00 48.72           O  
ATOM   3507  CG  LYS A 451      -7.118   2.561  55.528  1.00 48.72           C  
ATOM   3508  CD  LYS A 451      -6.175   3.649  55.004  1.00 48.72           C  
ATOM   3509  CE  LYS A 451      -6.079   4.765  56.055  1.00 48.72           C  
ATOM   3510  NZ  LYS A 451      -5.101   5.812  55.667  1.00 48.72           N  
ATOM   3511  N   TYR A 452     -10.280  -0.182  53.504  1.00 47.88           N  
ATOM   3512  CA  TYR A 452     -11.037  -0.459  52.263  1.00 47.88           C  
ATOM   3513  C   TYR A 452     -10.831  -1.834  51.563  1.00 47.88           C  
ATOM   3514  CB  TYR A 452     -10.872   0.729  51.298  1.00 47.88           C  
ATOM   3515  O   TYR A 452     -10.259  -1.888  50.472  1.00 47.88           O  
ATOM   3516  CG  TYR A 452     -11.163   2.087  51.916  1.00 47.88           C  
ATOM   3517  CD1 TYR A 452     -12.491   2.493  52.153  1.00 47.88           C  
ATOM   3518  CD2 TYR A 452     -10.098   2.944  52.254  1.00 47.88           C  
ATOM   3519  CE1 TYR A 452     -12.751   3.751  52.731  1.00 47.88           C  
ATOM   3520  CE2 TYR A 452     -10.354   4.204  52.830  1.00 47.88           C  
ATOM   3521  OH  TYR A 452     -11.947   5.827  53.610  1.00 47.88           O  
ATOM   3522  CZ  TYR A 452     -11.686   4.610  53.067  1.00 47.88           C  
ATOM   3523  N   PRO A 453     -11.373  -2.944  52.109  1.00 50.56           N  
ATOM   3524  CA  PRO A 453     -11.271  -4.292  51.516  1.00 50.56           C  
ATOM   3525  C   PRO A 453     -11.994  -4.449  50.163  1.00 50.56           C  
ATOM   3526  CB  PRO A 453     -11.864  -5.239  52.572  1.00 50.56           C  
ATOM   3527  O   PRO A 453     -11.485  -5.097  49.249  1.00 50.56           O  
ATOM   3528  CG  PRO A 453     -12.762  -4.355  53.431  1.00 50.56           C  
ATOM   3529  CD  PRO A 453     -12.070  -2.998  53.385  1.00 50.56           C  
ATOM   3530  N   ILE A 454     -13.154  -3.806  49.993  1.00 51.41           N  
ATOM   3531  CA  ILE A 454     -14.009  -3.968  48.800  1.00 51.41           C  
ATOM   3532  C   ILE A 454     -13.348  -3.376  47.542  1.00 51.41           C  
ATOM   3533  CB  ILE A 454     -15.409  -3.366  49.080  1.00 51.41           C  
ATOM   3534  O   ILE A 454     -13.441  -3.955  46.461  1.00 51.41           O  
ATOM   3535  CG1 ILE A 454     -16.094  -4.113  50.254  1.00 51.41           C  
ATOM   3536  CG2 ILE A 454     -16.306  -3.419  47.829  1.00 51.41           C  
ATOM   3537  CD1 ILE A 454     -17.319  -3.390  50.826  1.00 51.41           C  
ATOM   3538  N   LEU A 455     -12.612  -2.268  47.691  1.00 51.41           N  
ATOM   3539  CA  LEU A 455     -11.880  -1.629  46.592  1.00 51.41           C  
ATOM   3540  C   LEU A 455     -10.734  -2.517  46.075  1.00 51.41           C  
ATOM   3541  CB  LEU A 455     -11.322  -0.267  47.063  1.00 51.41           C  
ATOM   3542  O   LEU A 455     -10.509  -2.601  44.870  1.00 51.41           O  
ATOM   3543  CG  LEU A 455     -11.852   0.940  46.265  1.00 51.41           C  
ATOM   3544  CD1 LEU A 455     -13.062   1.567  46.962  1.00 51.41           C  
ATOM   3545  CD2 LEU A 455     -10.740   1.984  46.152  1.00 51.41           C  
ATOM   3546  N   ARG A 456     -10.016  -3.210  46.974  1.00 58.81           N  
ATOM   3547  CA  ARG A 456      -8.883  -4.075  46.595  1.00 58.81           C  
ATOM   3548  C   ARG A 456      -9.316  -5.270  45.754  1.00 58.81           C  
ATOM   3549  CB  ARG A 456      -8.124  -4.573  47.836  1.00 58.81           C  
ATOM   3550  O   ARG A 456      -8.612  -5.630  44.815  1.00 58.81           O  
ATOM   3551  CG  ARG A 456      -7.015  -3.610  48.268  1.00 58.81           C  
ATOM   3552  CD  ARG A 456      -6.158  -4.278  49.349  1.00 58.81           C  
ATOM   3553  NE  ARG A 456      -5.103  -3.372  49.841  1.00 58.81           N  
ATOM   3554  NH1 ARG A 456      -3.863  -4.954  50.957  1.00 58.81           N  
ATOM   3555  NH2 ARG A 456      -3.205  -2.823  50.972  1.00 58.81           N  
ATOM   3556  CZ  ARG A 456      -4.067  -3.721  50.584  1.00 58.81           C  
ATOM   3557  N   PHE A 457     -10.465  -5.863  46.064  1.00 59.75           N  
ATOM   3558  CA  PHE A 457     -10.944  -7.054  45.366  1.00 59.75           C  
ATOM   3559  C   PHE A 457     -11.379  -6.762  43.921  1.00 59.75           C  
ATOM   3560  CB  PHE A 457     -12.076  -7.670  46.189  1.00 59.75           C  
ATOM   3561  O   PHE A 457     -11.052  -7.524  43.012  1.00 59.75           O  
ATOM   3562  CG  PHE A 457     -12.505  -9.038  45.704  1.00 59.75           C  
ATOM   3563  CD1 PHE A 457     -13.786  -9.229  45.154  1.00 59.75           C  
ATOM   3564  CD2 PHE A 457     -11.640 -10.137  45.862  1.00 59.75           C  
ATOM   3565  CE1 PHE A 457     -14.211 -10.527  44.818  1.00 59.75           C  
ATOM   3566  CE2 PHE A 457     -12.043 -11.420  45.457  1.00 59.75           C  
ATOM   3567  CZ  PHE A 457     -13.331 -11.617  44.934  1.00 59.75           C  
ATOM   3568  N   GLU A 458     -12.059  -5.639  43.679  1.00 59.47           N  
ATOM   3569  CA  GLU A 458     -12.457  -5.239  42.321  1.00 59.47           C  
ATOM   3570  C   GLU A 458     -11.252  -4.787  41.481  1.00 59.47           C  
ATOM   3571  CB  GLU A 458     -13.565  -4.174  42.385  1.00 59.47           C  
ATOM   3572  O   GLU A 458     -11.144  -5.151  40.309  1.00 59.47           O  
ATOM   3573  CG  GLU A 458     -14.899  -4.725  42.938  1.00 59.47           C  
ATOM   3574  CD  GLU A 458     -15.446  -5.935  42.147  1.00 59.47           C  
ATOM   3575  OE1 GLU A 458     -15.926  -6.927  42.762  1.00 59.47           O  
ATOM   3576  OE2 GLU A 458     -15.324  -5.956  40.906  1.00 59.47           O  
ATOM   3577  N   VAL A 459     -10.269  -4.112  42.085  1.00 60.59           N  
ATOM   3578  CA  VAL A 459      -8.994  -3.801  41.413  1.00 60.59           C  
ATOM   3579  C   VAL A 459      -8.230  -5.082  41.052  1.00 60.59           C  
ATOM   3580  CB  VAL A 459      -8.144  -2.848  42.276  1.00 60.59           C  
ATOM   3581  O   VAL A 459      -7.710  -5.192  39.942  1.00 60.59           O  
ATOM   3582  CG1 VAL A 459      -6.742  -2.619  41.694  1.00 60.59           C  
ATOM   3583  CG2 VAL A 459      -8.814  -1.470  42.371  1.00 60.59           C  
ATOM   3584  N   PHE A 460      -8.206  -6.083  41.937  1.00 64.81           N  
ATOM   3585  CA  PHE A 460      -7.558  -7.372  41.674  1.00 64.81           C  
ATOM   3586  C   PHE A 460      -8.259  -8.163  40.559  1.00 64.81           C  
ATOM   3587  CB  PHE A 460      -7.489  -8.177  42.976  1.00 64.81           C  
ATOM   3588  O   PHE A 460      -7.599  -8.655  39.642  1.00 64.81           O  
ATOM   3589  CG  PHE A 460      -6.709  -9.469  42.845  1.00 64.81           C  
ATOM   3590  CD1 PHE A 460      -7.380 -10.702  42.750  1.00 64.81           C  
ATOM   3591  CD2 PHE A 460      -5.302  -9.435  42.822  1.00 64.81           C  
ATOM   3592  CE1 PHE A 460      -6.645 -11.896  42.645  1.00 64.81           C  
ATOM   3593  CE2 PHE A 460      -4.569 -10.629  42.703  1.00 64.81           C  
ATOM   3594  CZ  PHE A 460      -5.240 -11.860  42.613  1.00 64.81           C  
ATOM   3595  N   LYS A 461      -9.598  -8.223  40.568  1.00 63.75           N  
ATOM   3596  CA  LYS A 461     -10.383  -8.797  39.462  1.00 63.75           C  
ATOM   3597  C   LYS A 461     -10.118  -8.085  38.144  1.00 63.75           C  
ATOM   3598  CB  LYS A 461     -11.876  -8.670  39.745  1.00 63.75           C  
ATOM   3599  O   LYS A 461      -9.964  -8.747  37.122  1.00 63.75           O  
ATOM   3600  CG  LYS A 461     -12.431  -9.754  40.666  1.00 63.75           C  
ATOM   3601  CD  LYS A 461     -13.902  -9.385  40.839  1.00 63.75           C  
ATOM   3602  CE  LYS A 461     -14.671 -10.346  41.720  1.00 63.75           C  
ATOM   3603  NZ  LYS A 461     -15.928  -9.664  42.117  1.00 63.75           N  
ATOM   3604  N   LEU A 462     -10.059  -6.755  38.153  1.00 62.69           N  
ATOM   3605  CA  LEU A 462      -9.767  -5.971  36.959  1.00 62.69           C  
ATOM   3606  C   LEU A 462      -8.360  -6.280  36.438  1.00 62.69           C  
ATOM   3607  CB  LEU A 462      -9.961  -4.482  37.281  1.00 62.69           C  
ATOM   3608  O   LEU A 462      -8.204  -6.493  35.240  1.00 62.69           O  
ATOM   3609  CG  LEU A 462      -9.712  -3.536  36.094  1.00 62.69           C  
ATOM   3610  CD1 LEU A 462     -10.688  -3.739  34.932  1.00 62.69           C  
ATOM   3611  CD2 LEU A 462      -9.848  -2.096  36.575  1.00 62.69           C  
ATOM   3612  N   MET A 463      -7.357  -6.383  37.318  1.00 61.66           N  
ATOM   3613  CA  MET A 463      -6.005  -6.798  36.932  1.00 61.66           C  
ATOM   3614  C   MET A 463      -5.978  -8.211  36.343  1.00 61.66           C  
ATOM   3615  CB  MET A 463      -5.031  -6.715  38.115  1.00 61.66           C  
ATOM   3616  O   MET A 463      -5.350  -8.414  35.308  1.00 61.66           O  
ATOM   3617  CG  MET A 463      -4.601  -5.282  38.437  1.00 61.66           C  
ATOM   3618  SD  MET A 463      -3.084  -5.234  39.428  1.00 61.66           S  
ATOM   3619  CE  MET A 463      -2.970  -3.460  39.768  1.00 61.66           C  
ATOM   3620  N   LEU A 464      -6.691  -9.174  36.934  1.00 66.06           N  
ATOM   3621  CA  LEU A 464      -6.815 -10.537  36.400  1.00 66.06           C  
ATOM   3622  C   LEU A 464      -7.516 -10.569  35.038  1.00 66.06           C  
ATOM   3623  CB  LEU A 464      -7.578 -11.408  37.413  1.00 66.06           C  
ATOM   3624  O   LEU A 464      -7.069 -11.271  34.133  1.00 66.06           O  
ATOM   3625  CG  LEU A 464      -6.650 -12.210  38.337  1.00 66.06           C  
ATOM   3626  CD1 LEU A 464      -7.457 -12.694  39.534  1.00 66.06           C  
ATOM   3627  CD2 LEU A 464      -6.077 -13.437  37.618  1.00 66.06           C  
ATOM   3628  N   VAL A 465      -8.584  -9.788  34.864  1.00 64.94           N  
ATOM   3629  CA  VAL A 465      -9.303  -9.663  33.589  1.00 64.94           C  
ATOM   3630  C   VAL A 465      -8.414  -9.016  32.533  1.00 64.94           C  
ATOM   3631  CB  VAL A 465     -10.627  -8.895  33.771  1.00 64.94           C  
ATOM   3632  O   VAL A 465      -8.340  -9.532  31.424  1.00 64.94           O  
ATOM   3633  CG1 VAL A 465     -11.282  -8.497  32.440  1.00 64.94           C  
ATOM   3634  CG2 VAL A 465     -11.647  -9.764  34.520  1.00 64.94           C  
ATOM   3635  N   LEU A 466      -7.695  -7.941  32.861  1.00 63.22           N  
ATOM   3636  CA  LEU A 466      -6.720  -7.323  31.958  1.00 63.22           C  
ATOM   3637  C   LEU A 466      -5.599  -8.307  31.601  1.00 63.22           C  
ATOM   3638  CB  LEU A 466      -6.151  -6.048  32.607  1.00 63.22           C  
ATOM   3639  O   LEU A 466      -5.205  -8.388  30.442  1.00 63.22           O  
ATOM   3640  CG  LEU A 466      -7.141  -4.869  32.660  1.00 63.22           C  
ATOM   3641  CD1 LEU A 466      -6.602  -3.782  33.591  1.00 63.22           C  
ATOM   3642  CD2 LEU A 466      -7.356  -4.234  31.285  1.00 63.22           C  
ATOM   3643  N   ASN A 467      -5.135  -9.110  32.561  1.00 64.50           N  
ATOM   3644  CA  ASN A 467      -4.107 -10.118  32.325  1.00 64.50           C  
ATOM   3645  C   ASN A 467      -4.603 -11.260  31.418  1.00 64.50           C  
ATOM   3646  CB  ASN A 467      -3.584 -10.621  33.682  1.00 64.50           C  
ATOM   3647  O   ASN A 467      -3.883 -11.689  30.523  1.00 64.50           O  
ATOM   3648  CG  ASN A 467      -2.219 -11.272  33.567  1.00 64.50           C  
ATOM   3649  ND2 ASN A 467      -1.895 -12.184  34.452  1.00 64.50           N  
ATOM   3650  OD1 ASN A 467      -1.411 -10.931  32.719  1.00 64.50           O  
ATOM   3651  N   LYS A 468      -5.857 -11.702  31.578  1.00 63.94           N  
ATOM   3652  CA  LYS A 468      -6.487 -12.720  30.719  1.00 63.94           C  
ATOM   3653  C   LYS A 468      -6.842 -12.185  29.328  1.00 63.94           C  
ATOM   3654  CB  LYS A 468      -7.711 -13.289  31.454  1.00 63.94           C  
ATOM   3655  O   LYS A 468      -6.721 -12.895  28.339  1.00 63.94           O  
ATOM   3656  CG  LYS A 468      -8.282 -14.537  30.762  1.00 63.94           C  
ATOM   3657  CD  LYS A 468      -9.385 -15.180  31.615  1.00 63.94           C  
ATOM   3658  CE  LYS A 468      -9.878 -16.476  30.959  1.00 63.94           C  
ATOM   3659  NZ  LYS A 468     -10.843 -17.201  31.827  1.00 63.94           N  
ATOM   3660  N   LEU A 469      -7.239 -10.919  29.220  1.00 60.62           N  
ATOM   3661  CA  LEU A 469      -7.434 -10.261  27.922  1.00 60.62           C  
ATOM   3662  C   LEU A 469      -6.096 -10.070  27.186  1.00 60.62           C  
ATOM   3663  CB  LEU A 469      -8.172  -8.929  28.133  1.00 60.62           C  
ATOM   3664  O   LEU A 469      -6.060 -10.097  25.960  1.00 60.62           O  
ATOM   3665  CG  LEU A 469      -9.649  -9.079  28.552  1.00 60.62           C  
ATOM   3666  CD1 LEU A 469     -10.199  -7.716  28.978  1.00 60.62           C  
ATOM   3667  CD2 LEU A 469     -10.534  -9.628  27.429  1.00 60.62           C  
ATOM   3668  N   ASN A 470      -4.987  -9.963  27.925  1.00 60.28           N  
ATOM   3669  CA  ASN A 470      -3.639  -9.876  27.367  1.00 60.28           C  
ATOM   3670  C   ASN A 470      -3.085 -11.207  26.830  1.00 60.28           C  
ATOM   3671  CB  ASN A 470      -2.684  -9.295  28.426  1.00 60.28           C  
ATOM   3672  O   ASN A 470      -2.090 -11.170  26.110  1.00 60.28           O  
ATOM   3673  CG  ASN A 470      -2.784  -7.795  28.610  1.00 60.28           C  
ATOM   3674  ND2 ASN A 470      -2.296  -7.298  29.723  1.00 60.28           N  
ATOM   3675  OD1 ASN A 470      -3.219  -7.043  27.756  1.00 60.28           O  
ATOM   3676  N   THR A 471      -3.665 -12.371  27.150  1.00 55.09           N  
ATOM   3677  CA  THR A 471      -3.176 -13.653  26.603  1.00 55.09           C  
ATOM   3678  C   THR A 471      -3.650 -13.916  25.170  1.00 55.09           C  
ATOM   3679  CB  THR A 471      -3.479 -14.849  27.521  1.00 55.09           C  
ATOM   3680  O   THR A 471      -3.006 -14.671  24.449  1.00 55.09           O  
ATOM   3681  CG2 THR A 471      -2.666 -14.772  28.814  1.00 55.09           C  
ATOM   3682  OG1 THR A 471      -4.826 -14.910  27.919  1.00 55.09           O  
ATOM   3683  N   GLU A 472      -4.715 -13.246  24.714  1.00 55.75           N  
ATOM   3684  CA  GLU A 472      -5.264 -13.368  23.354  1.00 55.75           C  
ATOM   3685  C   GLU A 472      -4.973 -12.114  22.509  1.00 55.75           C  
ATOM   3686  CB  GLU A 472      -6.763 -13.704  23.398  1.00 55.75           C  
ATOM   3687  O   GLU A 472      -5.872 -11.422  22.028  1.00 55.75           O  
ATOM   3688  CG  GLU A 472      -7.051 -15.113  23.937  1.00 55.75           C  
ATOM   3689  CD  GLU A 472      -8.541 -15.491  23.844  1.00 55.75           C  
ATOM   3690  OE1 GLU A 472      -8.854 -16.655  24.178  1.00 55.75           O  
ATOM   3691  OE2 GLU A 472      -9.366 -14.631  23.452  1.00 55.75           O  
ATOM   3692  N   VAL A 473      -3.692 -11.779  22.327  1.00 60.53           N  
ATOM   3693  CA  VAL A 473      -3.309 -10.620  21.506  1.00 60.53           C  
ATOM   3694  C   VAL A 473      -3.552 -10.919  20.027  1.00 60.53           C  
ATOM   3695  CB  VAL A 473      -1.855 -10.172  21.728  1.00 60.53           C  
ATOM   3696  O   VAL A 473      -2.749 -11.578  19.364  1.00 60.53           O  
ATOM   3697  CG1 VAL A 473      -1.597  -8.828  21.037  1.00 60.53           C  
ATOM   3698  CG2 VAL A 473      -1.524 -10.002  23.209  1.00 60.53           C  
ATOM   3699  N   ILE A 474      -4.639 -10.378  19.477  1.00 71.00           N  
ATOM   3700  CA  ILE A 474      -4.911 -10.411  18.035  1.00 71.00           C  
ATOM   3701  C   ILE A 474      -4.000  -9.387  17.350  1.00 71.00           C  
ATOM   3702  CB  ILE A 474      -6.409 -10.191  17.720  1.00 71.00           C  
ATOM   3703  O   ILE A 474      -4.371  -8.228  17.157  1.00 71.00           O  
ATOM   3704  CG1 ILE A 474      -7.293 -11.180  18.516  1.00 71.00           C  
ATOM   3705  CG2 ILE A 474      -6.651 -10.347  16.203  1.00 71.00           C  
ATOM   3706  CD1 ILE A 474      -8.797 -10.991  18.288  1.00 71.00           C  
ATOM   3707  N   SER A 475      -2.785  -9.815  17.011  1.00 72.31           N  
ATOM   3708  CA  SER A 475      -1.840  -9.006  16.240  1.00 72.31           C  
ATOM   3709  C   SER A 475      -2.232  -8.987  14.758  1.00 72.31           C  
ATOM   3710  CB  SER A 475      -0.419  -9.551  16.374  1.00 72.31           C  
ATOM   3711  O   SER A 475      -2.565 -10.044  14.222  1.00 72.31           O  
ATOM   3712  OG  SER A 475       0.051  -9.376  17.695  1.00 72.31           O  
ATOM   3713  N   PRO A 476      -2.141  -7.835  14.065  1.00 76.50           N  
ATOM   3714  CA  PRO A 476      -2.264  -7.794  12.612  1.00 76.50           C  
ATOM   3715  C   PRO A 476      -1.249  -8.738  11.968  1.00 76.50           C  
ATOM   3716  CB  PRO A 476      -2.007  -6.343  12.195  1.00 76.50           C  
ATOM   3717  O   PRO A 476      -0.090  -8.776  12.386  1.00 76.50           O  
ATOM   3718  CG  PRO A 476      -2.241  -5.549  13.477  1.00 76.50           C  
ATOM   3719  CD  PRO A 476      -1.850  -6.515  14.591  1.00 76.50           C  
ATOM   3720  N   THR A 477      -1.664  -9.482  10.952  1.00 82.75           N  
ATOM   3721  CA  THR A 477      -0.856 -10.501  10.285  1.00 82.75           C  
ATOM   3722  C   THR A 477      -0.527 -10.103   8.852  1.00 82.75           C  
ATOM   3723  CB  THR A 477      -1.536 -11.878  10.310  1.00 82.75           C  
ATOM   3724  O   THR A 477      -1.307  -9.447   8.165  1.00 82.75           O  
ATOM   3725  CG2 THR A 477      -1.831 -12.372  11.725  1.00 82.75           C  
ATOM   3726  OG1 THR A 477      -2.733 -11.875   9.554  1.00 82.75           O  
ATOM   3727  N   ILE A 478       0.630 -10.538   8.359  1.00 79.06           N  
ATOM   3728  CA  ILE A 478       0.986 -10.479   6.941  1.00 79.06           C  
ATOM   3729  C   ILE A 478       0.455 -11.747   6.276  1.00 79.06           C  
ATOM   3730  CB  ILE A 478       2.511 -10.338   6.759  1.00 79.06           C  
ATOM   3731  O   ILE A 478       1.022 -12.823   6.455  1.00 79.06           O  
ATOM   3732  CG1 ILE A 478       3.033  -9.088   7.493  1.00 79.06           C  
ATOM   3733  CG2 ILE A 478       2.849 -10.242   5.263  1.00 79.06           C  
ATOM   3734  CD1 ILE A 478       4.514  -8.798   7.240  1.00 79.06           C  
ATOM   3735  N   GLY A 479      -0.652 -11.640   5.541  1.00 71.94           N  
ATOM   3736  CA  GLY A 479      -1.268 -12.770   4.837  1.00 71.94           C  
ATOM   3737  C   GLY A 479      -1.714 -13.937   5.730  1.00 71.94           C  
ATOM   3738  O   GLY A 479      -1.868 -15.043   5.223  1.00 71.94           O  
ATOM   3739  N   GLY A 480      -1.866 -13.733   7.044  1.00 77.88           N  
ATOM   3740  CA  GLY A 480      -2.112 -14.805   8.017  1.00 77.88           C  
ATOM   3741  C   GLY A 480      -0.867 -15.618   8.391  1.00 77.88           C  
ATOM   3742  O   GLY A 480      -0.990 -16.598   9.115  1.00 77.88           O  
ATOM   3743  N   ILE A 481       0.318 -15.228   7.906  1.00 78.31           N  
ATOM   3744  CA  ILE A 481       1.564 -15.991   8.063  1.00 78.31           C  
ATOM   3745  C   ILE A 481       2.359 -15.491   9.270  1.00 78.31           C  
ATOM   3746  CB  ILE A 481       2.415 -15.936   6.769  1.00 78.31           C  
ATOM   3747  O   ILE A 481       2.731 -16.274  10.139  1.00 78.31           O  
ATOM   3748  CG1 ILE A 481       1.586 -16.291   5.510  1.00 78.31           C  
ATOM   3749  CG2 ILE A 481       3.621 -16.888   6.893  1.00 78.31           C  
ATOM   3750  CD1 ILE A 481       2.349 -16.135   4.190  1.00 78.31           C  
ATOM   3751  N   VAL A 482       2.631 -14.182   9.329  1.00 82.38           N  
ATOM   3752  CA  VAL A 482       3.521 -13.591  10.343  1.00 82.38           C  
ATOM   3753  C   VAL A 482       2.838 -12.410  11.033  1.00 82.38           C  
ATOM   3754  CB  VAL A 482       4.871 -13.158   9.735  1.00 82.38           C  
ATOM   3755  O   VAL A 482       2.378 -11.501  10.337  1.00 82.38           O  
ATOM   3756  CG1 VAL A 482       5.835 -12.637  10.810  1.00 82.38           C  
ATOM   3757  CG2 VAL A 482       5.567 -14.324   9.022  1.00 82.38           C  
ATOM   3758  N   PRO A 483       2.768 -12.373  12.377  1.00 83.06           N  
ATOM   3759  CA  PRO A 483       2.258 -11.215  13.096  1.00 83.06           C  
ATOM   3760  C   PRO A 483       3.232 -10.035  12.998  1.00 83.06           C  
ATOM   3761  CB  PRO A 483       2.048 -11.684  14.537  1.00 83.06           C  
ATOM   3762  O   PRO A 483       4.447 -10.176  13.163  1.00 83.06           O  
ATOM   3763  CG  PRO A 483       3.103 -12.776  14.705  1.00 83.06           C  
ATOM   3764  CD  PRO A 483       3.179 -13.410  13.317  1.00 83.06           C  
ATOM   3765  N   ILE A 484       2.689  -8.841  12.785  1.00 80.50           N  
ATOM   3766  CA  ILE A 484       3.451  -7.597  12.678  1.00 80.50           C  
ATOM   3767  C   ILE A 484       3.854  -7.157  14.086  1.00 80.50           C  
ATOM   3768  CB  ILE A 484       2.667  -6.538  11.873  1.00 80.50           C  
ATOM   3769  O   ILE A 484       3.109  -6.503  14.819  1.00 80.50           O  
ATOM   3770  CG1 ILE A 484       2.377  -7.111  10.464  1.00 80.50           C  
ATOM   3771  CG2 ILE A 484       3.464  -5.218  11.798  1.00 80.50           C  
ATOM   3772  CD1 ILE A 484       1.545  -6.215   9.554  1.00 80.50           C  
ATOM   3773  N   THR A 485       5.057  -7.561  14.482  1.00 82.94           N  
ATOM   3774  CA  THR A 485       5.657  -7.255  15.784  1.00 82.94           C  
ATOM   3775  C   THR A 485       6.862  -6.327  15.631  1.00 82.94           C  
ATOM   3776  CB  THR A 485       6.062  -8.540  16.525  1.00 82.94           C  
ATOM   3777  O   THR A 485       7.410  -6.154  14.540  1.00 82.94           O  
ATOM   3778  CG2 THR A 485       4.900  -9.501  16.767  1.00 82.94           C  
ATOM   3779  OG1 THR A 485       7.057  -9.217  15.797  1.00 82.94           O  
ATOM   3780  N   ARG A 486       7.331  -5.750  16.746  1.00 78.12           N  
ATOM   3781  CA  ARG A 486       8.611  -5.016  16.771  1.00 78.12           C  
ATOM   3782  C   ARG A 486       9.788  -5.899  16.334  1.00 78.12           C  
ATOM   3783  CB  ARG A 486       8.888  -4.440  18.169  1.00 78.12           C  
ATOM   3784  O   ARG A 486      10.707  -5.396  15.699  1.00 78.12           O  
ATOM   3785  CG  ARG A 486       7.900  -3.340  18.579  1.00 78.12           C  
ATOM   3786  CD  ARG A 486       8.298  -2.758  19.941  1.00 78.12           C  
ATOM   3787  NE  ARG A 486       7.330  -1.749  20.415  1.00 78.12           N  
ATOM   3788  NH1 ARG A 486       8.309  -1.351  22.460  1.00 78.12           N  
ATOM   3789  NH2 ARG A 486       6.427  -0.285  21.913  1.00 78.12           N  
ATOM   3790  CZ  ARG A 486       7.362  -1.134  21.588  1.00 78.12           C  
ATOM   3791  N   GLY A 487       9.730  -7.203  16.625  1.00 79.88           N  
ATOM   3792  CA  GLY A 487      10.731  -8.173  16.177  1.00 79.88           C  
ATOM   3793  C   GLY A 487      10.797  -8.264  14.654  1.00 79.88           C  
ATOM   3794  O   GLY A 487      11.873  -8.142  14.083  1.00 79.88           O  
ATOM   3795  N   MET A 488       9.643  -8.347  13.986  1.00 81.31           N  
ATOM   3796  CA  MET A 488       9.578  -8.359  12.521  1.00 81.31           C  
ATOM   3797  C   MET A 488      10.160  -7.077  11.900  1.00 81.31           C  
ATOM   3798  CB  MET A 488       8.118  -8.547  12.104  1.00 81.31           C  
ATOM   3799  O   MET A 488      10.860  -7.145  10.894  1.00 81.31           O  
ATOM   3800  CG  MET A 488       7.970  -8.855  10.614  1.00 81.31           C  
ATOM   3801  SD  MET A 488       6.262  -8.673  10.064  1.00 81.31           S  
ATOM   3802  CE  MET A 488       6.244  -6.876   9.817  1.00 81.31           C  
ATOM   3803  N   LEU A 489       9.920  -5.912  12.516  1.00 78.81           N  
ATOM   3804  CA  LEU A 489      10.514  -4.642  12.080  1.00 78.81           C  
ATOM   3805  C   LEU A 489      12.047  -4.694  12.131  1.00 78.81           C  
ATOM   3806  CB  LEU A 489       9.923  -3.498  12.929  1.00 78.81           C  
ATOM   3807  O   LEU A 489      12.700  -4.295  11.168  1.00 78.81           O  
ATOM   3808  CG  LEU A 489      10.373  -2.081  12.514  1.00 78.81           C  
ATOM   3809  CD1 LEU A 489       9.331  -1.051  12.958  1.00 78.81           C  
ATOM   3810  CD2 LEU A 489      11.683  -1.640  13.179  1.00 78.81           C  
ATOM   3811  N   LEU A 490      12.613  -5.216  13.224  1.00 83.06           N  
ATOM   3812  CA  LEU A 490      14.060  -5.400  13.366  1.00 83.06           C  
ATOM   3813  C   LEU A 490      14.610  -6.386  12.332  1.00 83.06           C  
ATOM   3814  CB  LEU A 490      14.393  -5.875  14.791  1.00 83.06           C  
ATOM   3815  O   LEU A 490      15.664  -6.124  11.764  1.00 83.06           O  
ATOM   3816  CG  LEU A 490      14.243  -4.790  15.869  1.00 83.06           C  
ATOM   3817  CD1 LEU A 490      14.298  -5.434  17.255  1.00 83.06           C  
ATOM   3818  CD2 LEU A 490      15.357  -3.745  15.780  1.00 83.06           C  
ATOM   3819  N   THR A 491      13.890  -7.470  12.031  1.00 85.81           N  
ATOM   3820  CA  THR A 491      14.290  -8.429  10.991  1.00 85.81           C  
ATOM   3821  C   THR A 491      14.307  -7.789   9.606  1.00 85.81           C  
ATOM   3822  CB  THR A 491      13.360  -9.650  10.971  1.00 85.81           C  
ATOM   3823  O   THR A 491      15.289  -7.940   8.885  1.00 85.81           O  
ATOM   3824  CG2 THR A 491      13.847 -10.743  10.021  1.00 85.81           C  
ATOM   3825  OG1 THR A 491      13.284 -10.229  12.251  1.00 85.81           O  
ATOM   3826  N   VAL A 492      13.264  -7.042   9.228  1.00 81.50           N  
ATOM   3827  CA  VAL A 492      13.203  -6.367   7.919  1.00 81.50           C  
ATOM   3828  C   VAL A 492      14.313  -5.325   7.802  1.00 81.50           C  
ATOM   3829  CB  VAL A 492      11.818  -5.731   7.683  1.00 81.50           C  
ATOM   3830  O   VAL A 492      15.041  -5.309   6.812  1.00 81.50           O  
ATOM   3831  CG1 VAL A 492      11.778  -4.872   6.412  1.00 81.50           C  
ATOM   3832  CG2 VAL A 492      10.742  -6.813   7.528  1.00 81.50           C  
ATOM   3833  N   PHE A 493      14.492  -4.494   8.830  1.00 81.88           N  
ATOM   3834  CA  PHE A 493      15.552  -3.489   8.855  1.00 81.88           C  
ATOM   3835  C   PHE A 493      16.948  -4.124   8.811  1.00 81.88           C  
ATOM   3836  CB  PHE A 493      15.367  -2.623  10.103  1.00 81.88           C  
ATOM   3837  O   PHE A 493      17.785  -3.714   8.010  1.00 81.88           O  
ATOM   3838  CG  PHE A 493      16.355  -1.482  10.190  1.00 81.88           C  
ATOM   3839  CD1 PHE A 493      17.452  -1.560  11.066  1.00 81.88           C  
ATOM   3840  CD2 PHE A 493      16.174  -0.338   9.390  1.00 81.88           C  
ATOM   3841  CE1 PHE A 493      18.341  -0.478  11.169  1.00 81.88           C  
ATOM   3842  CE2 PHE A 493      17.083   0.730   9.471  1.00 81.88           C  
ATOM   3843  CZ  PHE A 493      18.163   0.663  10.366  1.00 81.88           C  
ATOM   3844  N   GLY A 494      17.179  -5.166   9.612  1.00 85.06           N  
ATOM   3845  CA  GLY A 494      18.426  -5.926   9.625  1.00 85.06           C  
ATOM   3846  C   GLY A 494      18.709  -6.627   8.297  1.00 85.06           C  
ATOM   3847  O   GLY A 494      19.857  -6.674   7.879  1.00 85.06           O  
ATOM   3848  N   THR A 495      17.677  -7.096   7.592  1.00 85.44           N  
ATOM   3849  CA  THR A 495      17.821  -7.694   6.254  1.00 85.44           C  
ATOM   3850  C   THR A 495      18.238  -6.645   5.227  1.00 85.44           C  
ATOM   3851  CB  THR A 495      16.525  -8.383   5.800  1.00 85.44           C  
ATOM   3852  O   THR A 495      19.170  -6.881   4.465  1.00 85.44           O  
ATOM   3853  CG2 THR A 495      16.684  -9.114   4.467  1.00 85.44           C  
ATOM   3854  OG1 THR A 495      16.128  -9.349   6.745  1.00 85.44           O  
ATOM   3855  N   ILE A 496      17.601  -5.467   5.232  1.00 82.94           N  
ATOM   3856  CA  ILE A 496      17.953  -4.363   4.323  1.00 82.94           C  
ATOM   3857  C   ILE A 496      19.384  -3.883   4.591  1.00 82.94           C  
ATOM   3858  CB  ILE A 496      16.930  -3.207   4.440  1.00 82.94           C  
ATOM   3859  O   ILE A 496      20.164  -3.741   3.652  1.00 82.94           O  
ATOM   3860  CG1 ILE A 496      15.542  -3.655   3.923  1.00 82.94           C  
ATOM   3861  CG2 ILE A 496      17.397  -1.968   3.647  1.00 82.94           C  
ATOM   3862  CD1 ILE A 496      14.402  -2.698   4.297  1.00 82.94           C  
ATOM   3863  N   LEU A 497      19.746  -3.666   5.860  1.00 85.25           N  
ATOM   3864  CA  LEU A 497      21.101  -3.254   6.230  1.00 85.25           C  
ATOM   3865  C   LEU A 497      22.139  -4.334   5.933  1.00 85.25           C  
ATOM   3866  CB  LEU A 497      21.173  -2.888   7.718  1.00 85.25           C  
ATOM   3867  O   LEU A 497      23.181  -4.019   5.375  1.00 85.25           O  
ATOM   3868  CG  LEU A 497      20.555  -1.541   8.119  1.00 85.25           C  
ATOM   3869  CD1 LEU A 497      20.935  -1.301   9.579  1.00 85.25           C  
ATOM   3870  CD2 LEU A 497      21.084  -0.359   7.301  1.00 85.25           C  
ATOM   3871  N   GLY A 498      21.860  -5.593   6.270  1.00 87.12           N  
ATOM   3872  CA  GLY A 498      22.762  -6.709   5.998  1.00 87.12           C  
ATOM   3873  C   GLY A 498      23.020  -6.866   4.502  1.00 87.12           C  
ATOM   3874  O   GLY A 498      24.170  -6.980   4.085  1.00 87.12           O  
ATOM   3875  N   TYR A 499      21.968  -6.772   3.686  1.00 86.88           N  
ATOM   3876  CA  TYR A 499      22.089  -6.772   2.231  1.00 86.88           C  
ATOM   3877  C   TYR A 499      22.910  -5.579   1.722  1.00 86.88           C  
ATOM   3878  CB  TYR A 499      20.685  -6.785   1.618  1.00 86.88           C  
ATOM   3879  O   TYR A 499      23.803  -5.760   0.898  1.00 86.88           O  
ATOM   3880  CG  TYR A 499      20.697  -6.872   0.110  1.00 86.88           C  
ATOM   3881  CD1 TYR A 499      20.410  -5.734  -0.664  1.00 86.88           C  
ATOM   3882  CD2 TYR A 499      21.029  -8.090  -0.515  1.00 86.88           C  
ATOM   3883  CE1 TYR A 499      20.445  -5.821  -2.066  1.00 86.88           C  
ATOM   3884  CE2 TYR A 499      21.082  -8.170  -1.918  1.00 86.88           C  
ATOM   3885  OH  TYR A 499      20.857  -7.112  -4.053  1.00 86.88           O  
ATOM   3886  CZ  TYR A 499      20.795  -7.034  -2.698  1.00 86.88           C  
ATOM   3887  N   LEU A 500      22.669  -4.375   2.253  1.00 82.94           N  
ATOM   3888  CA  LEU A 500      23.448  -3.182   1.919  1.00 82.94           C  
ATOM   3889  C   LEU A 500      24.935  -3.352   2.264  1.00 82.94           C  
ATOM   3890  CB  LEU A 500      22.835  -1.968   2.643  1.00 82.94           C  
ATOM   3891  O   LEU A 500      25.788  -3.029   1.444  1.00 82.94           O  
ATOM   3892  CG  LEU A 500      23.573  -0.640   2.397  1.00 82.94           C  
ATOM   3893  CD1 LEU A 500      23.544  -0.251   0.922  1.00 82.94           C  
ATOM   3894  CD2 LEU A 500      22.916   0.473   3.212  1.00 82.94           C  
ATOM   3895  N   THR A 501      25.258  -3.869   3.452  1.00 85.50           N  
ATOM   3896  CA  THR A 501      26.644  -4.108   3.876  1.00 85.50           C  
ATOM   3897  C   THR A 501      27.339  -5.115   2.969  1.00 85.50           C  
ATOM   3898  CB  THR A 501      26.701  -4.600   5.330  1.00 85.50           C  
ATOM   3899  O   THR A 501      28.468  -4.866   2.559  1.00 85.50           O  
ATOM   3900  CG2 THR A 501      28.132  -4.794   5.833  1.00 85.50           C  
ATOM   3901  OG1 THR A 501      26.111  -3.649   6.185  1.00 85.50           O  
ATOM   3902  N   ILE A 502      26.663  -6.212   2.616  1.00 89.12           N  
ATOM   3903  CA  ILE A 502      27.189  -7.204   1.672  1.00 89.12           C  
ATOM   3904  C   ILE A 502      27.456  -6.535   0.319  1.00 89.12           C  
ATOM   3905  CB  ILE A 502      26.221  -8.407   1.579  1.00 89.12           C  
ATOM   3906  O   ILE A 502      28.567  -6.616  -0.191  1.00 89.12           O  
ATOM   3907  CG1 ILE A 502      26.270  -9.212   2.900  1.00 89.12           C  
ATOM   3908  CG2 ILE A 502      26.544  -9.340   0.398  1.00 89.12           C  
ATOM   3909  CD1 ILE A 502      25.162 -10.266   3.030  1.00 89.12           C  
ATOM   3910  N   LEU A 503      26.488  -5.804  -0.239  1.00 84.69           N  
ATOM   3911  CA  LEU A 503      26.671  -5.134  -1.529  1.00 84.69           C  
ATOM   3912  C   LEU A 503      27.850  -4.156  -1.545  1.00 84.69           C  
ATOM   3913  CB  LEU A 503      25.396  -4.374  -1.909  1.00 84.69           C  
ATOM   3914  O   LEU A 503      28.591  -4.131  -2.520  1.00 84.69           O  
ATOM   3915  CG  LEU A 503      24.252  -5.229  -2.468  1.00 84.69           C  
ATOM   3916  CD1 LEU A 503      23.114  -4.264  -2.791  1.00 84.69           C  
ATOM   3917  CD2 LEU A 503      24.634  -5.965  -3.755  1.00 84.69           C  
ATOM   3918  N   VAL A 504      28.028  -3.371  -0.480  1.00 82.62           N  
ATOM   3919  CA  VAL A 504      29.141  -2.414  -0.360  1.00 82.62           C  
ATOM   3920  C   VAL A 504      30.494  -3.116  -0.210  1.00 82.62           C  
ATOM   3921  CB  VAL A 504      28.881  -1.446   0.813  1.00 82.62           C  
ATOM   3922  O   VAL A 504      31.510  -2.542  -0.569  1.00 82.62           O  
ATOM   3923  CG1 VAL A 504      30.073  -0.541   1.158  1.00 82.62           C  
ATOM   3924  CG2 VAL A 504      27.706  -0.510   0.489  1.00 82.62           C  
ATOM   3925  N   GLN A 505      30.538  -4.337   0.328  1.00 86.00           N  
ATOM   3926  CA  GLN A 505      31.787  -5.097   0.448  1.00 86.00           C  
ATOM   3927  C   GLN A 505      32.199  -5.793  -0.854  1.00 86.00           C  
ATOM   3928  CB  GLN A 505      31.648  -6.137   1.568  1.00 86.00           C  
ATOM   3929  O   GLN A 505      33.389  -6.010  -1.069  1.00 86.00           O  
ATOM   3930  CG  GLN A 505      31.716  -5.495   2.958  1.00 86.00           C  
ATOM   3931  CD  GLN A 505      31.569  -6.510   4.088  1.00 86.00           C  
ATOM   3932  NE2 GLN A 505      31.685  -6.077   5.324  1.00 86.00           N  
ATOM   3933  OE1 GLN A 505      31.362  -7.699   3.914  1.00 86.00           O  
ATOM   3934  N   PHE A 506      31.234  -6.183  -1.691  1.00 82.44           N  
ATOM   3935  CA  PHE A 506      31.482  -6.946  -2.920  1.00 82.44           C  
ATOM   3936  C   PHE A 506      31.588  -6.087  -4.194  1.00 82.44           C  
ATOM   3937  CB  PHE A 506      30.419  -8.051  -3.057  1.00 82.44           C  
ATOM   3938  O   PHE A 506      31.938  -6.630  -5.243  1.00 82.44           O  
ATOM   3939  CG  PHE A 506      30.665  -9.269  -2.181  1.00 82.44           C  
ATOM   3940  CD1 PHE A 506      31.626 -10.224  -2.560  1.00 82.44           C  
ATOM   3941  CD2 PHE A 506      29.935  -9.470  -0.997  1.00 82.44           C  
ATOM   3942  CE1 PHE A 506      31.853 -11.358  -1.760  1.00 82.44           C  
ATOM   3943  CE2 PHE A 506      30.173 -10.590  -0.182  1.00 82.44           C  
ATOM   3944  CZ  PHE A 506      31.131 -11.540  -0.568  1.00 82.44           C  
ATOM   3945  N   LYS A 507      31.297  -4.784  -4.122  1.00 75.31           N  
ATOM   3946  CA  LYS A 507      31.518  -3.798  -5.194  1.00 75.31           C  
ATOM   3947  C   LYS A 507      32.615  -2.827  -4.792  1.00 75.31           C  
ATOM   3948  CB  LYS A 507      30.236  -3.008  -5.493  1.00 75.31           C  
ATOM   3949  O   LYS A 507      33.370  -2.423  -5.702  1.00 75.31           O  
ATOM   3950  CG  LYS A 507      29.253  -3.775  -6.380  1.00 75.31           C  
ATOM   3951  CD  LYS A 507      28.083  -2.860  -6.765  1.00 75.31           C  
ATOM   3952  CE  LYS A 507      27.103  -3.606  -7.671  1.00 75.31           C  
ATOM   3953  NZ  LYS A 507      25.875  -2.821  -7.945  1.00 75.31           N  
ATOM   3954  OXT LYS A 507      32.598  -2.465  -3.598  1.00 75.31           O  
TER    3955      LYS A 507                                                      
ENDMDL                                                                          
END                                                                             
