# Supplementary material for: Structural screens identify candidate human homologs of insect chemoreceptors and cryptic Drosophila gustatory receptor-like proteins
Source: eLife. 2023 Feb 20;12:e85537. doi: 10.7554/eLife.85537 (PMC9998090; doi:10.7554/eLife.85537)
Supplement: Source data 1. — Models of proteins analyzed in this work, either downloaded from the AlphaFold Protein Structure Database or, where not already available, predicted using the AlphaFold2 algorithm implemented in ColabFold (Mirdita et al., 2022). The four-letter code in the filename represents the first letter of the genus and the first three letters of the species (e.g., ‘Dmel’ = D. melanogaster); species names are given in full in the figures. [file elife-85537-data1.zip › TbruGRL1_AF-Q57U78-F1-model_v3.pdb]

HEADER                                            01-JUN-22                     
TITLE     ALPHAFOLD MONOMER V2.0 PREDICTION FOR UNCHARACTERIZED PROTEIN         
TITLE    2 (Q57U78)                                                             
COMPND    MOL_ID: 1;                                                            
COMPND   2 MOLECULE: UNCHARACTERIZED PROTEIN;                                   
COMPND   3 CHAIN: A                                                             
SOURCE    MOL_ID: 1;                                                            
SOURCE   2 ORGANISM_SCIENTIFIC: TRYPANOSOMA BRUCEI BRUCEI (STRAIN 927/4         
SOURCE   3 GUTAT10.1);                                                          
SOURCE   4 ORGANISM_TAXID: 185431                                               
REMARK   1                                                                      
REMARK   1 REFERENCE 1                                                          
REMARK   1  AUTH   JOHN JUMPER, RICHARD EVANS, ALEXANDER PRITZEL, TIM GREEN,    
REMARK   1  AUTH 2 MICHAEL FIGURNOV, OLAF RONNEBERGER, KATHRYN TUNYASUVUNAKOOL, 
REMARK   1  AUTH 3 RUSS BATES, AUGUSTIN ZIDEK, ANNA POTAPENKO, ALEX BRIDGLAND,  
REMARK   1  AUTH 4 CLEMENS MEYER, SIMON A A KOHL, ANDREW J BALLARD,             
REMARK   1  AUTH 5 ANDREW COWIE, BERNARDINO ROMERA-PAREDES, STANISLAV NIKOLOV,  
REMARK   1  AUTH 6 RISHUB JAIN, JONAS ADLER, TREVOR BACK, STIG PETERSEN,        
REMARK   1  AUTH 7 DAVID REIMAN, ELLEN CLANCY, MICHAL ZIELINSKI,                
REMARK   1  AUTH 8 MARTIN STEINEGGER, MICHALINA PACHOLSKA, TAMAS BERGHAMMER,    
REMARK   1  AUTH 9 DAVID SILVER, ORIOL VINYALS, ANDREW W SENIOR,                
REMARK   1  AUTH10 KORAY KAVUKCUOGLU, PUSHMEET KOHLI, DEMIS HASSABIS            
REMARK   1  TITL   HIGHLY ACCURATE PROTEIN STRUCTURE PREDICTION WITH ALPHAFOLD  
REMARK   1  REF    NATURE                        V. 596   583 2021              
REMARK   1  REFN                   ISSN 0028-0836                               
REMARK   1  PMID   34265844                                                     
REMARK   1  DOI    10.1038/s41586-021-03819-2                                   
REMARK   1                                                                      
REMARK   1 DISCLAIMERS                                                          
REMARK   1 ALPHAFOLD DATA, COPYRIGHT (2021) DEEPMIND TECHNOLOGIES LIMITED. THE  
REMARK   1 INFORMATION PROVIDED IS THEORETICAL MODELLING ONLY AND CAUTION SHOULD
REMARK   1 BE EXERCISED IN ITS USE. IT IS PROVIDED "AS-IS" WITHOUT ANY WARRANTY 
REMARK   1 OF ANY KIND, WHETHER EXPRESSED OR IMPLIED. NO WARRANTY IS GIVEN THAT 
REMARK   1 USE OF THE INFORMATION SHALL NOT INFRINGE THE RIGHTS OF ANY THIRD    
REMARK   1 PARTY. THE INFORMATION IS NOT INTENDED TO BE A SUBSTITUTE FOR        
REMARK   1 PROFESSIONAL MEDICAL ADVICE, DIAGNOSIS, OR TREATMENT, AND DOES NOT   
REMARK   1 CONSTITUTE MEDICAL OR OTHER PROFESSIONAL ADVICE. IT IS AVAILABLE FOR 
REMARK   1 ACADEMIC AND COMMERCIAL PURPOSES, UNDER CC-BY 4.0 LICENCE.           
DBREF  XXXX A    1   740  UNP    Q57U78   Q57U78_TRYB2     1    740             
SEQRES   1 A  740  MET VAL GLY SER ALA SER ARG SER CYS GLY THR ASP MET          
SEQRES   2 A  740  VAL ASN ASP ALA GLU MET TYR GLY GLY SER GLU ASN GLN          
SEQRES   3 A  740  PRO GLN ASN SER SER ASN ALA VAL THR ASP SER THR PRO          
SEQRES   4 A  740  LYS LEU SER ARG TRP PRO ASP GLY THR THR PHE GLU GLY          
SEQRES   5 A  740  PRO LEU VAL ASP GLY VAL PRO GLU GLY HIS GLY THR CYS          
SEQRES   6 A  740  VAL TYR LYS SER GLY CYS VAL CYS VAL GLY SER PHE SER          
SEQRES   7 A  740  ARG GLY CYS VAL GLU GLY PRO ALA GLU ALA LEU LEU PRO          
SEQRES   8 A  740  CYS GLY ALA PHE PHE VAL GLY ASN PHE CYS ARG SER ALA          
SEQRES   9 A  740  ALA HIS GLY HIS GLY VAL LEU LEU GLN ASN GLY ARG LEU          
SEQRES  10 A  740  VAL ARG GLY GLU TRP ARG ASP GLY VAL LEU VAL ARG ARG          
SEQRES  11 A  740  THR LEU GLU ASN VAL ASN ASP ALA ARG ASP VAL GLN PHE          
SEQRES  12 A  740  TYR THR ARG VAL ILE ALA LYS LEU CYS HIS ARG VAL GLU          
SEQRES  13 A  740  GLU LEU ASN GLY THR ILE GLU ARG ASP SER SER SER VAL          
SEQRES  14 A  740  PHE GLN GLN THR SER ASN SER GLY LEU CYS ILE ARG GLU          
SEQRES  15 A  740  PRO ILE VAL LEU LEU ARG ASP GLU GLN GLN GLN GLU ARG          
SEQRES  16 A  740  ASP ALA VAL GLN THR ARG ARG TRP ALA ARG VAL ALA THR          
SEQRES  17 A  740  GLN SER PRO PRO TYR MET ARG ASN GLU PRO HIS GLY ALA          
SEQRES  18 A  740  GLY MET PRO PRO LEU ALA ARG GLU PRO ASP ILE SER PRO          
SEQRES  19 A  740  ARG PHE ASP ARG GLY SER PHE SER SER LEU ASN THR HIS          
SEQRES  20 A  740  ARG ARG GLN PRO THR ALA LEU ASP LEU ASN GLN LEU THR          
SEQRES  21 A  740  SER PHE ALA ARG SER VAL LEU ALA SER GLY ALA SER GLN          
SEQRES  22 A  740  GLN ALA ILE PHE ALA SER ALA ALA PRO ALA ALA ASN GLU          
SEQRES  23 A  740  PHE PHE SER PRO THR ARG TYR LEU GLN CYS PHE PHE ILE          
SEQRES  24 A  740  MET LEU PHE PRO PHE ILE SER LEU PRO GLN PHE SER PHE          
SEQRES  25 A  740  SER PRO ILE ARG ARG VAL MET LEU LYS MET GLU ARG GLU          
SEQRES  26 A  740  PHE VAL VAL SER GLY ALA PHE LEU PHE ARG SER PHE ASN          
SEQRES  27 A  740  VAL PRO ILE TYR THR LEU THR PHE SER THR ILE ALA THR          
SEQRES  28 A  740  CYS CYS LEU ILE ALA THR VAL VAL ILE VAL SER LEU LYS          
SEQRES  29 A  740  VAL GLU LEU GLY PRO VAL THR GLU GLY LYS VAL THR LEU          
SEQRES  30 A  740  GLU GLU LEU PHE ILE PRO CYS ILE LEU TRP VAL ALA GLN          
SEQRES  31 A  740  SER ALA LEU TYR ALA ALA TYR ASN SER TYR VAL ARG VAL          
SEQRES  32 A  740  ALA HIS ALA LEU GLU ARG LEU ASP ARG ARG LEU THR PRO          
SEQRES  33 A  740  GLN LEU TYR ALA CYS ALA ALA GLY ILE VAL ASN THR LYS          
SEQRES  34 A  740  ALA LYS VAL CYS ILE PHE THR TRP ASP ASP GLU GLY ARG          
SEQRES  35 A  740  ARG VAL VAL THR ASN VAL HIS TYR ARG TYR ARG TRP LEU          
SEQRES  36 A  740  GLY GLU SER LEU PHE VAL GLY ILE LEU PHE SER LEU ALA          
SEQRES  37 A  740  GLY PRO LEU THR ARG VAL SER TYR LYS GLN PRO MET PHE          
SEQRES  38 A  740  GLY TYR THR LYS TYR GLU VAL SER ALA LEU VAL LEU ILE          
SEQRES  39 A  740  SER ALA SER VAL LEU VAL PHE ALA ALA MET VAL THR PHE          
SEQRES  40 A  740  ASN ALA LEU LYS LEU THR ASP MET GLN ARG GLN ILE LYS          
SEQRES  41 A  740  GLU GLN MET ARG ALA LEU THR HIS LEU ALA TYR VAL GLU          
SEQRES  42 A  740  GLY LYS SER VAL MET HIS PRO SER GLU HIS LEU LEU GLN          
SEQRES  43 A  740  ARG PHE ASN LEU ASP GLU PRO PHE ASN VAL SER ASP ILE          
SEQRES  44 A  740  PHE ASN GLY VAL SER GLY TRP TYR VAL ILE ARG SER VAL          
SEQRES  45 A  740  VAL VAL TYR ALA ALA SER CYS SER ASN HIS ALA ALA ARG          
SEQRES  46 A  740  GLY LEU ALA MET SER VAL PHE PHE MET LEU VAL ASN SER          
SEQRES  47 A  740  CYS PHE LEU VAL THR ALA LEU ASP MET ILE CYS MET LEU          
SEQRES  48 A  740  SER PHE HIS TYR ASN ASP LEU GLY LYS ARG PHE SER CYS          
SEQRES  49 A  740  MET HIS ALA TYR GLY VAL VAL THR CYS SER VAL TRP GLY          
SEQRES  50 A  740  ILE LEU LEU LEU ARG TYR LEU TYR LYS CYS VAL GLU THR          
SEQRES  51 A  740  VAL CYS GLU SER GLU ARG HIS LEU TYR LEU LEU ASP VAL          
SEQRES  52 A  740  ALA SER LEU TYR HIS ARG THR ARG TYR ASN ASN ALA GLU          
SEQRES  53 A  740  GLY CYS ALA ASP ILE ILE THR THR CYS ARG LYS MET VAL          
SEQRES  54 A  740  LYS ALA TYR GLU GLN LEU PRO CYS VAL PHE LEU PHE PRO          
SEQRES  55 A  740  ILE THR PRO PHE ILE ILE THR ILE VAL VAL ILE LEU TYR          
SEQRES  56 A  740  ILE VAL ALA LEU LEU ILE ALA THR ILE HIS VAL TYR PHE          
SEQRES  57 A  740  ALA ALA VAL ALA ARG PHE ALA ASP THR GLY GLY ARG              
CRYST1    1.000    1.000    1.000  90.00  90.00  90.00 P 1           1          
ORIGX1      1.000000  0.000000  0.000000        0.00000                         
ORIGX2      0.000000  1.000000  0.000000        0.00000                         
ORIGX3      0.000000  0.000000  1.000000        0.00000                         
SCALE1      1.000000  0.000000  0.000000        0.00000                         
SCALE2      0.000000  1.000000  0.000000        0.00000                         
SCALE3      0.000000  0.000000  1.000000        0.00000                         
MODEL        1                                                                  
ATOM      1  N   MET A   1      11.263  -2.776 -84.908  1.00 33.48           N  
ATOM      2  CA  MET A   1      12.357  -3.749 -85.109  1.00 33.48           C  
ATOM      3  C   MET A   1      12.864  -4.155 -83.741  1.00 33.48           C  
ATOM      4  CB  MET A   1      13.493  -3.154 -85.952  1.00 33.48           C  
ATOM      5  O   MET A   1      13.279  -3.290 -82.984  1.00 33.48           O  
ATOM      6  CG  MET A   1      13.142  -3.134 -87.443  1.00 33.48           C  
ATOM      7  SD  MET A   1      14.401  -2.312 -88.444  1.00 33.48           S  
ATOM      8  CE  MET A   1      13.783  -2.661 -90.113  1.00 33.48           C  
ATOM      9  N   VAL A   2      12.722  -5.431 -83.392  1.00 29.01           N  
ATOM     10  CA  VAL A   2      13.217  -5.985 -82.127  1.00 29.01           C  
ATOM     11  C   VAL A   2      14.743  -6.036 -82.215  1.00 29.01           C  
ATOM     12  CB  VAL A   2      12.595  -7.379 -81.888  1.00 29.01           C  
ATOM     13  O   VAL A   2      15.284  -6.790 -83.017  1.00 29.01           O  
ATOM     14  CG1 VAL A   2      13.139  -8.057 -80.628  1.00 29.01           C  
ATOM     15  CG2 VAL A   2      11.068  -7.266 -81.744  1.00 29.01           C  
ATOM     16  N   GLY A   3      15.421  -5.177 -81.453  1.00 30.57           N  
ATOM     17  CA  GLY A   3      16.876  -5.152 -81.323  1.00 30.57           C  
ATOM     18  C   GLY A   3      17.307  -6.065 -80.184  1.00 30.57           C  
ATOM     19  O   GLY A   3      17.038  -5.793 -79.019  1.00 30.57           O  
ATOM     20  N   SER A   4      17.925  -7.174 -80.560  1.00 28.89           N  
ATOM     21  CA  SER A   4      18.433  -8.249 -79.721  1.00 28.89           C  
ATOM     22  C   SER A   4      19.616  -7.854 -78.830  1.00 28.89           C  
ATOM     23  CB  SER A   4      18.878  -9.377 -80.656  1.00 28.89           C  
ATOM     24  O   SER A   4      20.549  -7.185 -79.261  1.00 28.89           O  
ATOM     25  OG  SER A   4      19.689  -8.838 -81.686  1.00 28.89           O  
ATOM     26  N   ALA A   5      19.543  -8.374 -77.607  1.00 23.52           N  
ATOM     27  CA  ALA A   5      20.570  -8.882 -76.700  1.00 23.52           C  
ATOM     28  C   ALA A   5      22.080  -8.819 -77.046  1.00 23.52           C  
ATOM     29  CB  ALA A   5      20.192 -10.352 -76.454  1.00 23.52           C  
ATOM     30  O   ALA A   5      22.532  -9.127 -78.146  1.00 23.52           O  
ATOM     31  N   SER A   6      22.829  -8.687 -75.941  1.00 24.80           N  
ATOM     32  CA  SER A   6      24.189  -9.176 -75.652  1.00 24.80           C  
ATOM     33  C   SER A   6      25.386  -8.331 -76.110  1.00 24.80           C  
ATOM     34  CB  SER A   6      24.343 -10.674 -75.971  1.00 24.80           C  
ATOM     35  O   SER A   6      25.894  -8.460 -77.218  1.00 24.80           O  
ATOM     36  OG  SER A   6      24.399 -10.944 -77.353  1.00 24.80           O  
ATOM     37  N   ARG A   7      25.943  -7.558 -75.167  1.00 25.94           N  
ATOM     38  CA  ARG A   7      27.399  -7.458 -74.992  1.00 25.94           C  
ATOM     39  C   ARG A   7      27.737  -7.572 -73.512  1.00 25.94           C  
ATOM     40  CB  ARG A   7      28.014  -6.205 -75.632  1.00 25.94           C  
ATOM     41  O   ARG A   7      27.258  -6.808 -72.681  1.00 25.94           O  
ATOM     42  CG  ARG A   7      28.148  -6.395 -77.148  1.00 25.94           C  
ATOM     43  CD  ARG A   7      29.030  -5.333 -77.797  1.00 25.94           C  
ATOM     44  NE  ARG A   7      29.062  -5.532 -79.257  1.00 25.94           N  
ATOM     45  NH1 ARG A   7      30.505  -3.825 -79.764  1.00 25.94           N  
ATOM     46  NH2 ARG A   7      29.674  -5.095 -81.403  1.00 25.94           N  
ATOM     47  CZ  ARG A   7      29.745  -4.819 -80.132  1.00 25.94           C  
ATOM     48  N   SER A   8      28.505  -8.612 -73.234  1.00 26.31           N  
ATOM     49  CA  SER A   8      29.066  -9.005 -71.955  1.00 26.31           C  
ATOM     50  C   SER A   8      30.013  -7.947 -71.401  1.00 26.31           C  
ATOM     51  CB  SER A   8      29.835 -10.314 -72.170  1.00 26.31           C  
ATOM     52  O   SER A   8      30.885  -7.438 -72.101  1.00 26.31           O  
ATOM     53  OG  SER A   8      30.643 -10.207 -73.332  1.00 26.31           O  
ATOM     54  N   CYS A   9      29.834  -7.700 -70.109  1.00 19.97           N  
ATOM     55  CA  CYS A   9      30.759  -7.059 -69.195  1.00 19.97           C  
ATOM     56  C   CYS A   9      32.049  -7.893 -69.108  1.00 19.97           C  
ATOM     57  CB  CYS A   9      29.999  -7.017 -67.858  1.00 19.97           C  
ATOM     58  O   CYS A   9      31.996  -9.064 -68.732  1.00 19.97           O  
ATOM     59  SG  CYS A   9      30.834  -6.011 -66.611  1.00 19.97           S  
ATOM     60  N   GLY A  10      33.185  -7.300 -69.464  1.00 22.59           N  
ATOM     61  CA  GLY A  10      34.514  -7.884 -69.329  1.00 22.59           C  
ATOM     62  C   GLY A  10      35.482  -6.822 -68.823  1.00 22.59           C  
ATOM     63  O   GLY A  10      35.688  -5.829 -69.505  1.00 22.59           O  
ATOM     64  N   THR A  11      35.984  -7.067 -67.609  1.00 22.48           N  
ATOM     65  CA  THR A  11      37.322  -6.729 -67.088  1.00 22.48           C  
ATOM     66  C   THR A  11      37.879  -5.330 -67.353  1.00 22.48           C  
ATOM     67  CB  THR A  11      38.344  -7.774 -67.575  1.00 22.48           C  
ATOM     68  O   THR A  11      38.387  -5.086 -68.434  1.00 22.48           O  
ATOM     69  CG2 THR A  11      38.061  -9.153 -66.974  1.00 22.48           C  
ATOM     70  OG1 THR A  11      38.279  -7.908 -68.976  1.00 22.48           O  
ATOM     71  N   ASP A  12      37.881  -4.499 -66.305  1.00 24.16           N  
ATOM     72  CA  ASP A  12      38.995  -3.608 -65.937  1.00 24.16           C  
ATOM     73  C   ASP A  12      38.841  -3.228 -64.450  1.00 24.16           C  
ATOM     74  CB  ASP A  12      39.112  -2.374 -66.856  1.00 24.16           C  
ATOM     75  O   ASP A  12      38.256  -2.218 -64.066  1.00 24.16           O  
ATOM     76  CG  ASP A  12      39.974  -2.611 -68.110  1.00 24.16           C  
ATOM     77  OD1 ASP A  12      40.855  -3.502 -68.064  1.00 24.16           O  
ATOM     78  OD2 ASP A  12      39.784  -1.840 -69.079  1.00 24.16           O  
ATOM     79  N   MET A  13      39.306  -4.125 -63.582  1.00 20.29           N  
ATOM     80  CA  MET A  13      39.670  -3.841 -62.195  1.00 20.29           C  
ATOM     81  C   MET A  13      41.009  -4.529 -61.990  1.00 20.29           C  
ATOM     82  CB  MET A  13      38.679  -4.435 -61.171  1.00 20.29           C  
ATOM     83  O   MET A  13      41.043  -5.748 -62.135  1.00 20.29           O  
ATOM     84  CG  MET A  13      37.410  -3.623 -60.919  1.00 20.29           C  
ATOM     85  SD  MET A  13      36.561  -4.159 -59.399  1.00 20.29           S  
ATOM     86  CE  MET A  13      35.004  -3.253 -59.556  1.00 20.29           C  
ATOM     87  N   VAL A  14      42.065  -3.768 -61.691  1.00 23.01           N  
ATOM     88  CA  VAL A  14      43.242  -4.132 -60.876  1.00 23.01           C  
ATOM     89  C   VAL A  14      44.334  -3.066 -61.080  1.00 23.01           C  
ATOM     90  CB  VAL A  14      43.754  -5.577 -61.143  1.00 23.01           C  
ATOM     91  O   VAL A  14      44.574  -2.635 -62.203  1.00 23.01           O  
ATOM     92  CG1 VAL A  14      45.228  -5.836 -60.856  1.00 23.01           C  
ATOM     93  CG2 VAL A  14      43.047  -6.590 -60.218  1.00 23.01           C  
ATOM     94  N   ASN A  15      44.990  -2.723 -59.965  1.00 23.12           N  
ATOM     95  CA  ASN A  15      46.188  -1.890 -59.768  1.00 23.12           C  
ATOM     96  C   ASN A  15      45.950  -0.427 -59.383  1.00 23.12           C  
ATOM     97  CB  ASN A  15      47.221  -2.053 -60.894  1.00 23.12           C  
ATOM     98  O   ASN A  15      45.782   0.422 -60.241  1.00 23.12           O  
ATOM     99  CG  ASN A  15      47.674  -3.486 -61.056  1.00 23.12           C  
ATOM    100  ND2 ASN A  15      48.086  -3.871 -62.239  1.00 23.12           N  
ATOM    101  OD1 ASN A  15      47.665  -4.279 -60.127  1.00 23.12           O  
ATOM    102  N   ASP A  16      45.984  -0.178 -58.069  1.00 22.34           N  
ATOM    103  CA  ASP A  16      46.752   0.914 -57.452  1.00 22.34           C  
ATOM    104  C   ASP A  16      46.876   0.621 -55.944  1.00 22.34           C  
ATOM    105  CB  ASP A  16      46.153   2.308 -57.726  1.00 22.34           C  
ATOM    106  O   ASP A  16      46.099   1.083 -55.109  1.00 22.34           O  
ATOM    107  CG  ASP A  16      46.648   2.950 -59.032  1.00 22.34           C  
ATOM    108  OD1 ASP A  16      47.757   2.584 -59.486  1.00 22.34           O  
ATOM    109  OD2 ASP A  16      45.946   3.874 -59.503  1.00 22.34           O  
ATOM    110  N   ALA A  17      47.834  -0.241 -55.600  1.00 24.98           N  
ATOM    111  CA  ALA A  17      48.273  -0.487 -54.227  1.00 24.98           C  
ATOM    112  C   ALA A  17      49.796  -0.705 -54.217  1.00 24.98           C  
ATOM    113  CB  ALA A  17      47.471  -1.636 -53.596  1.00 24.98           C  
ATOM    114  O   ALA A  17      50.296  -1.743 -53.794  1.00 24.98           O  
ATOM    115  N   GLU A  18      50.535   0.281 -54.726  1.00 21.07           N  
ATOM    116  CA  GLU A  18      51.979   0.403 -54.534  1.00 21.07           C  
ATOM    117  C   GLU A  18      52.249   1.434 -53.435  1.00 21.07           C  
ATOM    118  CB  GLU A  18      52.689   0.831 -55.827  1.00 21.07           C  
ATOM    119  O   GLU A  18      52.158   2.635 -53.660  1.00 21.07           O  
ATOM    120  CG  GLU A  18      52.814  -0.296 -56.860  1.00 21.07           C  
ATOM    121  CD  GLU A  18      53.688   0.102 -58.064  1.00 21.07           C  
ATOM    122  OE1 GLU A  18      54.045  -0.818 -58.833  1.00 21.07           O  
ATOM    123  OE2 GLU A  18      54.026   1.301 -58.195  1.00 21.07           O  
ATOM    124  N   MET A  19      52.570   0.968 -52.231  1.00 21.57           N  
ATOM    125  CA  MET A  19      53.513   1.626 -51.319  1.00 21.57           C  
ATOM    126  C   MET A  19      53.641   0.761 -50.069  1.00 21.57           C  
ATOM    127  CB  MET A  19      53.100   3.064 -50.901  1.00 21.57           C  
ATOM    128  O   MET A  19      52.771   0.812 -49.217  1.00 21.57           O  
ATOM    129  CG  MET A  19      53.900   4.145 -51.649  1.00 21.57           C  
ATOM    130  SD  MET A  19      54.279   5.629 -50.672  1.00 21.57           S  
ATOM    131  CE  MET A  19      52.679   6.471 -50.746  1.00 21.57           C  
ATOM    132  N   TYR A  20      54.698  -0.049 -49.993  1.00 26.52           N  
ATOM    133  CA  TYR A  20      55.489  -0.347 -48.787  1.00 26.52           C  
ATOM    134  C   TYR A  20      56.642  -1.268 -49.216  1.00 26.52           C  
ATOM    135  CB  TYR A  20      54.674  -0.920 -47.601  1.00 26.52           C  
ATOM    136  O   TYR A  20      56.578  -2.489 -49.117  1.00 26.52           O  
ATOM    137  CG  TYR A  20      54.228   0.145 -46.599  1.00 26.52           C  
ATOM    138  CD1 TYR A  20      55.183   0.818 -45.810  1.00 26.52           C  
ATOM    139  CD2 TYR A  20      52.868   0.491 -46.469  1.00 26.52           C  
ATOM    140  CE1 TYR A  20      54.789   1.864 -44.950  1.00 26.52           C  
ATOM    141  CE2 TYR A  20      52.471   1.561 -45.647  1.00 26.52           C  
ATOM    142  OH  TYR A  20      53.051   3.285 -44.088  1.00 26.52           O  
ATOM    143  CZ  TYR A  20      53.432   2.253 -44.888  1.00 26.52           C  
ATOM    144  N   GLY A  21      57.694  -0.655 -49.765  1.00 18.77           N  
ATOM    145  CA  GLY A  21      59.007  -1.274 -49.933  1.00 18.77           C  
ATOM    146  C   GLY A  21      59.868  -0.984 -48.703  1.00 18.77           C  
ATOM    147  O   GLY A  21      59.908   0.153 -48.236  1.00 18.77           O  
ATOM    148  N   GLY A  22      60.542  -2.005 -48.174  1.00 23.58           N  
ATOM    149  CA  GLY A  22      61.376  -1.876 -46.980  1.00 23.58           C  
ATOM    150  C   GLY A  22      62.189  -3.130 -46.662  1.00 23.58           C  
ATOM    151  O   GLY A  22      61.795  -3.911 -45.810  1.00 23.58           O  
ATOM    152  N   SER A  23      63.309  -3.260 -47.378  1.00 25.62           N  
ATOM    153  CA  SER A  23      64.608  -3.863 -47.016  1.00 25.62           C  
ATOM    154  C   SER A  23      64.693  -5.215 -46.291  1.00 25.62           C  
ATOM    155  CB  SER A  23      65.470  -2.843 -46.269  1.00 25.62           C  
ATOM    156  O   SER A  23      64.364  -5.359 -45.115  1.00 25.62           O  
ATOM    157  OG  SER A  23      64.837  -2.462 -45.067  1.00 25.62           O  
ATOM    158  N   GLU A  24      65.344  -6.133 -47.006  1.00 19.30           N  
ATOM    159  CA  GLU A  24      66.045  -7.334 -46.556  1.00 19.30           C  
ATOM    160  C   GLU A  24      67.002  -7.085 -45.378  1.00 19.30           C  
ATOM    161  CB  GLU A  24      66.910  -7.828 -47.735  1.00 19.30           C  
ATOM    162  O   GLU A  24      67.789  -6.141 -45.387  1.00 19.30           O  
ATOM    163  CG  GLU A  24      66.101  -8.306 -48.952  1.00 19.30           C  
ATOM    164  CD  GLU A  24      66.961  -8.484 -50.215  1.00 19.30           C  
ATOM    165  OE1 GLU A  24      66.746  -9.496 -50.917  1.00 19.30           O  
ATOM    166  OE2 GLU A  24      67.788  -7.586 -50.489  1.00 19.30           O  
ATOM    167  N   ASN A  25      66.990  -8.006 -44.411  1.00 27.32           N  
ATOM    168  CA  ASN A  25      68.173  -8.419 -43.657  1.00 27.32           C  
ATOM    169  C   ASN A  25      67.963  -9.847 -43.110  1.00 27.32           C  
ATOM    170  CB  ASN A  25      68.507  -7.403 -42.542  1.00 27.32           C  
ATOM    171  O   ASN A  25      67.166 -10.081 -42.206  1.00 27.32           O  
ATOM    172  CG  ASN A  25      69.585  -6.401 -42.940  1.00 27.32           C  
ATOM    173  ND2 ASN A  25      69.639  -5.265 -42.285  1.00 27.32           N  
ATOM    174  OD1 ASN A  25      70.442  -6.632 -43.775  1.00 27.32           O  
ATOM    175  N   GLN A  26      68.700 -10.798 -43.686  1.00 20.24           N  
ATOM    176  CA  GLN A  26      69.136 -12.072 -43.086  1.00 20.24           C  
ATOM    177  C   GLN A  26      70.521 -11.824 -42.438  1.00 20.24           C  
ATOM    178  CB  GLN A  26      69.213 -13.119 -44.219  1.00 20.24           C  
ATOM    179  O   GLN A  26      71.223 -10.954 -42.961  1.00 20.24           O  
ATOM    180  CG  GLN A  26      67.860 -13.770 -44.541  1.00 20.24           C  
ATOM    181  CD  GLN A  26      67.966 -14.858 -45.612  1.00 20.24           C  
ATOM    182  NE2 GLN A  26      66.865 -15.455 -46.012  1.00 20.24           N  
ATOM    183  OE1 GLN A  26      69.028 -15.217 -46.090  1.00 20.24           O  
ATOM    184  N   PRO A  27      70.977 -12.543 -41.375  1.00 29.95           N  
ATOM    185  CA  PRO A  27      71.041 -14.013 -41.371  1.00 29.95           C  
ATOM    186  C   PRO A  27      70.937 -14.784 -40.020  1.00 29.95           C  
ATOM    187  CB  PRO A  27      72.449 -14.231 -41.951  1.00 29.95           C  
ATOM    188  O   PRO A  27      71.213 -14.277 -38.941  1.00 29.95           O  
ATOM    189  CG  PRO A  27      73.288 -13.113 -41.319  1.00 29.95           C  
ATOM    190  CD  PRO A  27      72.249 -12.128 -40.782  1.00 29.95           C  
ATOM    191  N   GLN A  28      70.674 -16.089 -40.195  1.00 21.05           N  
ATOM    192  CA  GLN A  28      71.237 -17.279 -39.519  1.00 21.05           C  
ATOM    193  C   GLN A  28      70.840 -17.732 -38.089  1.00 21.05           C  
ATOM    194  CB  GLN A  28      72.763 -17.355 -39.727  1.00 21.05           C  
ATOM    195  O   GLN A  28      71.118 -17.094 -37.083  1.00 21.05           O  
ATOM    196  CG  GLN A  28      73.125 -17.891 -41.125  1.00 21.05           C  
ATOM    197  CD  GLN A  28      74.622 -17.844 -41.425  1.00 21.05           C  
ATOM    198  NE2 GLN A  28      75.018 -18.047 -42.662  1.00 21.05           N  
ATOM    199  OE1 GLN A  28      75.465 -17.643 -40.570  1.00 21.05           O  
ATOM    200  N   ASN A  29      70.419 -19.012 -38.091  1.00 24.26           N  
ATOM    201  CA  ASN A  29      70.639 -20.120 -37.144  1.00 24.26           C  
ATOM    202  C   ASN A  29      69.533 -20.586 -36.165  1.00 24.26           C  
ATOM    203  CB  ASN A  29      72.072 -20.159 -36.566  1.00 24.26           C  
ATOM    204  O   ASN A  29      69.373 -20.093 -35.057  1.00 24.26           O  
ATOM    205  CG  ASN A  29      73.094 -20.796 -37.497  1.00 24.26           C  
ATOM    206  ND2 ASN A  29      74.346 -20.800 -37.112  1.00 24.26           N  
ATOM    207  OD1 ASN A  29      72.794 -21.309 -38.565  1.00 24.26           O  
ATOM    208  N   SER A  30      68.929 -21.713 -36.585  1.00 23.53           N  
ATOM    209  CA  SER A  30      68.673 -22.964 -35.843  1.00 23.53           C  
ATOM    210  C   SER A  30      67.702 -22.977 -34.655  1.00 23.53           C  
ATOM    211  CB  SER A  30      70.002 -23.634 -35.448  1.00 23.53           C  
ATOM    212  O   SER A  30      68.074 -22.671 -33.529  1.00 23.53           O  
ATOM    213  OG  SER A  30      70.720 -22.860 -34.510  1.00 23.53           O  
ATOM    214  N   SER A  31      66.514 -23.557 -34.854  1.00 26.86           N  
ATOM    215  CA  SER A  31      66.144 -24.904 -34.363  1.00 26.86           C  
ATOM    216  C   SER A  31      64.642 -25.168 -34.558  1.00 26.86           C  
ATOM    217  CB  SER A  31      66.548 -25.187 -32.906  1.00 26.86           C  
ATOM    218  O   SER A  31      63.811 -24.270 -34.497  1.00 26.86           O  
ATOM    219  OG  SER A  31      66.191 -24.139 -32.044  1.00 26.86           O  
ATOM    220  N   ASN A  32      64.320 -26.420 -34.875  1.00 24.76           N  
ATOM    221  CA  ASN A  32      63.016 -26.908 -35.315  1.00 24.76           C  
ATOM    222  C   ASN A  32      61.897 -26.728 -34.274  1.00 24.76           C  
ATOM    223  CB  ASN A  32      63.180 -28.415 -35.604  1.00 24.76           C  
ATOM    224  O   ASN A  32      61.958 -27.320 -33.199  1.00 24.76           O  
ATOM    225  CG  ASN A  32      64.145 -28.730 -36.729  1.00 24.76           C  
ATOM    226  ND2 ASN A  32      64.887 -29.808 -36.629  1.00 24.76           N  
ATOM    227  OD1 ASN A  32      64.255 -28.016 -37.706  1.00 24.76           O  
ATOM    228  N   ALA A  33      60.806 -26.071 -34.664  1.00 29.79           N  
ATOM    229  CA  ALA A  33      59.473 -26.354 -34.141  1.00 29.79           C  
ATOM    230  C   ALA A  33      58.472 -26.193 -35.289  1.00 29.79           C  
ATOM    231  CB  ALA A  33      59.161 -25.451 -32.943  1.00 29.79           C  
ATOM    232  O   ALA A  33      58.187 -25.086 -35.736  1.00 29.79           O  
ATOM    233  N   VAL A  34      57.980 -27.320 -35.804  1.00 26.78           N  
ATOM    234  CA  VAL A  34      56.843 -27.369 -36.726  1.00 26.78           C  
ATOM    235  C   VAL A  34      55.620 -26.904 -35.931  1.00 26.78           C  
ATOM    236  CB  VAL A  34      56.681 -28.800 -37.291  1.00 26.78           C  
ATOM    237  O   VAL A  34      55.010 -27.688 -35.210  1.00 26.78           O  
ATOM    238  CG1 VAL A  34      55.466 -28.936 -38.215  1.00 26.78           C  
ATOM    239  CG2 VAL A  34      57.923 -29.210 -38.100  1.00 26.78           C  
ATOM    240  N   THR A  35      55.322 -25.605 -35.961  1.00 32.82           N  
ATOM    241  CA  THR A  35      54.130 -25.043 -35.324  1.00 32.82           C  
ATOM    242  C   THR A  35      52.953 -25.212 -36.267  1.00 32.82           C  
ATOM    243  CB  THR A  35      54.307 -23.571 -34.933  1.00 32.82           C  
ATOM    244  O   THR A  35      52.858 -24.536 -37.291  1.00 32.82           O  
ATOM    245  CG2 THR A  35      55.309 -23.416 -33.788  1.00 32.82           C  
ATOM    246  OG1 THR A  35      54.780 -22.832 -36.032  1.00 32.82           O  
ATOM    247  N   ASP A  36      52.085 -26.149 -35.909  1.00 35.56           N  
ATOM    248  CA  ASP A  36      50.766 -26.348 -36.491  1.00 35.56           C  
ATOM    249  C   ASP A  36      50.041 -24.995 -36.626  1.00 35.56           C  
ATOM    250  CB  ASP A  36      50.009 -27.333 -35.579  1.00 35.56           C  
ATOM    251  O   ASP A  36      49.951 -24.218 -35.674  1.00 35.56           O  
ATOM    252  CG  ASP A  36      49.102 -28.307 -36.328  1.00 35.56           C  
ATOM    253  OD1 ASP A  36      48.943 -28.133 -37.558  1.00 35.56           O  
ATOM    254  OD2 ASP A  36      48.616 -29.239 -35.652  1.00 35.56           O  
ATOM    255  N   SER A  37      49.607 -24.669 -37.841  1.00 39.12           N  
ATOM    256  CA  SER A  37      49.271 -23.301 -38.277  1.00 39.12           C  
ATOM    257  C   SER A  37      47.825 -22.876 -37.983  1.00 39.12           C  
ATOM    258  CB  SER A  37      49.668 -23.093 -39.745  1.00 39.12           C  
ATOM    259  O   SER A  37      47.261 -22.030 -38.675  1.00 39.12           O  
ATOM    260  OG  SER A  37      49.065 -24.056 -40.590  1.00 39.12           O  
ATOM    261  N   THR A  38      47.202 -23.433 -36.943  1.00 47.43           N  
ATOM    262  CA  THR A  38      45.896 -22.962 -36.458  1.00 47.43           C  
ATOM    263  C   THR A  38      46.087 -21.800 -35.478  1.00 47.43           C  
ATOM    264  CB  THR A  38      45.096 -24.084 -35.786  1.00 47.43           C  
ATOM    265  O   THR A  38      46.877 -21.949 -34.540  1.00 47.43           O  
ATOM    266  CG2 THR A  38      44.696 -25.169 -36.786  1.00 47.43           C  
ATOM    267  OG1 THR A  38      45.860 -24.682 -34.765  1.00 47.43           O  
ATOM    268  N   PRO A  39      45.383 -20.660 -35.629  1.00 54.78           N  
ATOM    269  CA  PRO A  39      45.484 -19.558 -34.677  1.00 54.78           C  
ATOM    270  C   PRO A  39      45.086 -20.043 -33.276  1.00 54.78           C  
ATOM    271  CB  PRO A  39      44.578 -18.449 -35.217  1.00 54.78           C  
ATOM    272  O   PRO A  39      43.986 -20.549 -33.054  1.00 54.78           O  
ATOM    273  CG  PRO A  39      43.575 -19.184 -36.103  1.00 54.78           C  
ATOM    274  CD  PRO A  39      44.378 -20.367 -36.641  1.00 54.78           C  
ATOM    275  N   LYS A  40      46.023 -19.950 -32.330  1.00 71.79           N  
ATOM    276  CA  LYS A  40      45.867 -20.496 -30.981  1.00 71.79           C  
ATOM    277  C   LYS A  40      45.071 -19.510 -30.125  1.00 71.79           C  
ATOM    278  CB  LYS A  40      47.265 -20.827 -30.428  1.00 71.79           C  
ATOM    279  O   LYS A  40      45.590 -18.465 -29.739  1.00 71.79           O  
ATOM    280  CG  LYS A  40      47.227 -21.821 -29.259  1.00 71.79           C  
ATOM    281  CD  LYS A  40      48.660 -22.192 -28.852  1.00 71.79           C  
ATOM    282  CE  LYS A  40      48.654 -23.292 -27.788  1.00 71.79           C  
ATOM    283  NZ  LYS A  40      50.037 -23.679 -27.418  1.00 71.79           N  
ATOM    284  N   LEU A  41      43.816 -19.839 -29.821  1.00 87.21           N  
ATOM    285  CA  LEU A  41      42.981 -19.040 -28.924  1.00 87.21           C  
ATOM    286  C   LEU A  41      43.447 -19.216 -27.473  1.00 87.21           C  
ATOM    287  CB  LEU A  41      41.502 -19.408 -29.127  1.00 87.21           C  
ATOM    288  O   LEU A  41      43.506 -20.328 -26.946  1.00 87.21           O  
ATOM    289  CG  LEU A  41      40.510 -18.561 -28.305  1.00 87.21           C  
ATOM    290  CD1 LEU A  41      40.656 -17.061 -28.563  1.00 87.21           C  
ATOM    291  CD2 LEU A  41      39.086 -18.961 -28.678  1.00 87.21           C  
ATOM    292  N   SER A  42      43.788 -18.108 -26.823  1.00 86.21           N  
ATOM    293  CA  SER A  42      44.344 -18.085 -25.469  1.00 86.21           C  
ATOM    294  C   SER A  42      43.518 -17.187 -24.555  1.00 86.21           C  
ATOM    295  CB  SER A  42      45.803 -17.640 -25.514  1.00 86.21           C  
ATOM    296  O   SER A  42      43.027 -16.142 -24.982  1.00 86.21           O  
ATOM    297  OG  SER A  42      46.520 -18.516 -26.365  1.00 86.21           O  
ATOM    298  N   ARG A  43      43.353 -17.591 -23.290  1.00 86.72           N  
ATOM    299  CA  ARG A  43      42.530 -16.879 -22.302  1.00 86.72           C  
ATOM    300  C   ARG A  43      43.297 -16.637 -21.009  1.00 86.72           C  
ATOM    301  CB  ARG A  43      41.222 -17.652 -22.081  1.00 86.72           C  
ATOM    302  O   ARG A  43      43.870 -17.566 -20.434  1.00 86.72           O  
ATOM    303  CG  ARG A  43      40.216 -16.886 -21.209  1.00 86.72           C  
ATOM    304  CD  ARG A  43      38.862 -17.604 -21.216  1.00 86.72           C  
ATOM    305  NE  ARG A  43      37.820 -16.792 -20.562  1.00 86.72           N  
ATOM    306  NH1 ARG A  43      36.105 -18.315 -20.722  1.00 86.72           N  
ATOM    307  NH2 ARG A  43      35.702 -16.283 -19.902  1.00 86.72           N  
ATOM    308  CZ  ARG A  43      36.555 -17.135 -20.394  1.00 86.72           C  
ATOM    309  N   TRP A  44      43.253 -15.395 -20.534  1.00 84.73           N  
ATOM    310  CA  TRP A  44      43.831 -14.989 -19.257  1.00 84.73           C  
ATOM    311  C   TRP A  44      42.806 -15.077 -18.117  1.00 84.73           C  
ATOM    312  CB  TRP A  44      44.451 -13.589 -19.356  1.00 84.73           C  
ATOM    313  O   TRP A  44      41.595 -14.984 -18.353  1.00 84.73           O  
ATOM    314  CG  TRP A  44      45.764 -13.569 -20.064  1.00 84.73           C  
ATOM    315  CD1 TRP A  44      46.994 -13.626 -19.504  1.00 84.73           C  
ATOM    316  CD2 TRP A  44      45.983 -13.580 -21.497  1.00 84.73           C  
ATOM    317  CE2 TRP A  44      47.380 -13.694 -21.752  1.00 84.73           C  
ATOM    318  CE3 TRP A  44      45.118 -13.554 -22.602  1.00 84.73           C  
ATOM    319  NE1 TRP A  44      47.952 -13.697 -20.498  1.00 84.73           N  
ATOM    320  CH2 TRP A  44      47.001 -13.773 -24.140  1.00 84.73           C  
ATOM    321  CZ2 TRP A  44      47.895 -13.799 -23.053  1.00 84.73           C  
ATOM    322  CZ3 TRP A  44      45.618 -13.657 -23.903  1.00 84.73           C  
ATOM    323  N   PRO A  45      43.272 -15.224 -16.860  1.00 75.54           N  
ATOM    324  CA  PRO A  45      42.398 -15.286 -15.686  1.00 75.54           C  
ATOM    325  C   PRO A  45      41.515 -14.048 -15.477  1.00 75.54           C  
ATOM    326  CB  PRO A  45      43.344 -15.454 -14.492  1.00 75.54           C  
ATOM    327  O   PRO A  45      40.475 -14.134 -14.828  1.00 75.54           O  
ATOM    328  CG  PRO A  45      44.590 -16.097 -15.090  1.00 75.54           C  
ATOM    329  CD  PRO A  45      44.658 -15.476 -16.478  1.00 75.54           C  
ATOM    330  N   ASP A  46      41.920 -12.889 -16.001  1.00 75.56           N  
ATOM    331  CA  ASP A  46      41.164 -11.636 -15.912  1.00 75.56           C  
ATOM    332  C   ASP A  46      39.925 -11.606 -16.827  1.00 75.56           C  
ATOM    333  CB  ASP A  46      42.108 -10.451 -16.194  1.00 75.56           C  
ATOM    334  O   ASP A  46      39.046 -10.763 -16.630  1.00 75.56           O  
ATOM    335  CG  ASP A  46      42.572 -10.370 -17.654  1.00 75.56           C  
ATOM    336  OD1 ASP A  46      42.502 -11.401 -18.354  1.00 75.56           O  
ATOM    337  OD2 ASP A  46      42.948  -9.265 -18.092  1.00 75.56           O  
ATOM    338  N   GLY A  47      39.833 -12.541 -17.779  1.00 83.13           N  
ATOM    339  CA  GLY A  47      38.782 -12.629 -18.787  1.00 83.13           C  
ATOM    340  C   GLY A  47      39.205 -12.161 -20.181  1.00 83.13           C  
ATOM    341  O   GLY A  47      38.415 -12.322 -21.106  1.00 83.13           O  
ATOM    342  N   THR A  48      40.421 -11.634 -20.349  1.00 87.94           N  
ATOM    343  CA  THR A  48      40.958 -11.224 -21.652  1.00 87.94           C  
ATOM    344  C   THR A  48      41.203 -12.453 -22.531  1.00 87.94           C  
ATOM    345  CB  THR A  48      42.230 -10.377 -21.469  1.00 87.94           C  
ATOM    346  O   THR A  48      41.658 -13.496 -22.052  1.00 87.94           O  
ATOM    347  CG2 THR A  48      42.832  -9.889 -22.789  1.00 87.94           C  
ATOM    348  OG1 THR A  48      41.914  -9.231 -20.697  1.00 87.94           O  
ATOM    349  N   THR A  49      40.887 -12.351 -23.820  1.00 89.85           N  
ATOM    350  CA  THR A  49      41.083 -13.425 -24.806  1.00 89.85           C  
ATOM    351  C   THR A  49      41.862 -12.904 -26.001  1.00 89.85           C  
ATOM    352  CB  THR A  49      39.765 -14.067 -25.260  1.00 89.85           C  
ATOM    353  O   THR A  49      41.681 -11.762 -26.415  1.00 89.85           O  
ATOM    354  CG2 THR A  49      39.029 -14.764 -24.119  1.00 89.85           C  
ATOM    355  OG1 THR A  49      38.883 -13.120 -25.785  1.00 89.85           O  
ATOM    356  N   PHE A  50      42.755 -13.730 -26.536  1.00 91.04           N  
ATOM    357  CA  PHE A  50      43.596 -13.379 -27.672  1.00 91.04           C  
ATOM    358  C   PHE A  50      43.659 -14.533 -28.660  1.00 91.04           C  
ATOM    359  CB  PHE A  50      45.002 -13.012 -27.197  1.00 91.04           C  
ATOM    360  O   PHE A  50      43.931 -15.673 -28.282  1.00 91.04           O  
ATOM    361  CG  PHE A  50      45.952 -12.618 -28.298  1.00 91.04           C  
ATOM    362  CD1 PHE A  50      46.977 -13.497 -28.689  1.00 91.04           C  
ATOM    363  CD2 PHE A  50      45.802 -11.383 -28.948  1.00 91.04           C  
ATOM    364  CE1 PHE A  50      47.858 -13.126 -29.715  1.00 91.04           C  
ATOM    365  CE2 PHE A  50      46.677 -11.021 -29.984  1.00 91.04           C  
ATOM    366  CZ  PHE A  50      47.713 -11.891 -30.366  1.00 91.04           C  
ATOM    367  N   GLU A  51      43.448 -14.214 -29.926  1.00 90.87           N  
ATOM    368  CA  GLU A  51      43.661 -15.099 -31.055  1.00 90.87           C  
ATOM    369  C   GLU A  51      44.851 -14.581 -31.867  1.00 90.87           C  
ATOM    370  CB  GLU A  51      42.374 -15.151 -31.886  1.00 90.87           C  
ATOM    371  O   GLU A  51      44.773 -13.522 -32.492  1.00 90.87           O  
ATOM    372  CG  GLU A  51      42.533 -16.163 -33.021  1.00 90.87           C  
ATOM    373  CD  GLU A  51      41.339 -16.205 -33.972  1.00 90.87           C  
ATOM    374  OE1 GLU A  51      41.212 -17.212 -34.700  1.00 90.87           O  
ATOM    375  OE2 GLU A  51      40.565 -15.222 -34.067  1.00 90.87           O  
ATOM    376  N   GLY A  52      45.957 -15.326 -31.856  1.00 90.66           N  
ATOM    377  CA  GLY A  52      47.166 -14.954 -32.584  1.00 90.66           C  
ATOM    378  C   GLY A  52      48.424 -15.659 -32.068  1.00 90.66           C  
ATOM    379  O   GLY A  52      48.332 -16.567 -31.234  1.00 90.66           O  
ATOM    380  N   PRO A  53      49.608 -15.260 -32.559  1.00 86.66           N  
ATOM    381  CA  PRO A  53      50.882 -15.801 -32.109  1.00 86.66           C  
ATOM    382  C   PRO A  53      51.200 -15.383 -30.668  1.00 86.66           C  
ATOM    383  CB  PRO A  53      51.950 -15.294 -33.087  1.00 86.66           C  
ATOM    384  O   PRO A  53      50.974 -14.247 -30.254  1.00 86.66           O  
ATOM    385  CG  PRO A  53      51.186 -14.537 -34.176  1.00 86.66           C  
ATOM    386  CD  PRO A  53      49.812 -14.248 -33.581  1.00 86.66           C  
ATOM    387  N   LEU A  54      51.773 -16.308 -29.902  1.00 85.75           N  
ATOM    388  CA  LEU A  54      52.305 -16.033 -28.570  1.00 85.75           C  
ATOM    389  C   LEU A  54      53.808 -16.304 -28.557  1.00 85.75           C  
ATOM    390  CB  LEU A  54      51.596 -16.897 -27.514  1.00 85.75           C  
ATOM    391  O   LEU A  54      54.235 -17.383 -28.966  1.00 85.75           O  
ATOM    392  CG  LEU A  54      50.104 -16.605 -27.285  1.00 85.75           C  
ATOM    393  CD1 LEU A  54      49.587 -17.607 -26.254  1.00 85.75           C  
ATOM    394  CD2 LEU A  54      49.858 -15.208 -26.725  1.00 85.75           C  
ATOM    395  N   VAL A  55      54.586 -15.371 -28.011  1.00 82.06           N  
ATOM    396  CA  VAL A  55      56.006 -15.571 -27.678  1.00 82.06           C  
ATOM    397  C   VAL A  55      56.145 -15.451 -26.167  1.00 82.06           C  
ATOM    398  CB  VAL A  55      56.914 -14.581 -28.431  1.00 82.06           C  
ATOM    399  O   VAL A  55      55.659 -14.492 -25.576  1.00 82.06           O  
ATOM    400  CG1 VAL A  55      58.387 -14.766 -28.041  1.00 82.06           C  
ATOM    401  CG2 VAL A  55      56.808 -14.805 -29.946  1.00 82.06           C  
ATOM    402  N   ASP A  56      56.721 -16.466 -25.520  1.00 78.99           N  
ATOM    403  CA  ASP A  56      56.853 -16.547 -24.054  1.00 78.99           C  
ATOM    404  C   ASP A  56      55.535 -16.309 -23.283  1.00 78.99           C  
ATOM    405  CB  ASP A  56      58.026 -15.673 -23.580  1.00 78.99           C  
ATOM    406  O   ASP A  56      55.514 -15.792 -22.168  1.00 78.99           O  
ATOM    407  CG  ASP A  56      59.356 -16.105 -24.204  1.00 78.99           C  
ATOM    408  OD1 ASP A  56      59.517 -17.327 -24.434  1.00 78.99           O  
ATOM    409  OD2 ASP A  56      60.203 -15.214 -24.429  1.00 78.99           O  
ATOM    410  N   GLY A  57      54.404 -16.694 -23.887  1.00 79.18           N  
ATOM    411  CA  GLY A  57      53.069 -16.517 -23.311  1.00 79.18           C  
ATOM    412  C   GLY A  57      52.481 -15.109 -23.460  1.00 79.18           C  
ATOM    413  O   GLY A  57      51.443 -14.830 -22.864  1.00 79.18           O  
ATOM    414  N   VAL A  58      53.097 -14.234 -24.249  1.00 84.63           N  
ATOM    415  CA  VAL A  58      52.673 -12.846 -24.453  1.00 84.63           C  
ATOM    416  C   VAL A  58      52.202 -12.655 -25.904  1.00 84.63           C  
ATOM    417  CB  VAL A  58      53.836 -11.897 -24.113  1.00 84.63           C  
ATOM    418  O   VAL A  58      52.831 -13.222 -26.799  1.00 84.63           O  
ATOM    419  CG1 VAL A  58      53.376 -10.441 -24.121  1.00 84.63           C  
ATOM    420  CG2 VAL A  58      54.431 -12.176 -22.727  1.00 84.63           C  
ATOM    421  N   PRO A  59      51.119 -11.888 -26.165  1.00 89.43           N  
ATOM    422  CA  PRO A  59      50.686 -11.560 -27.526  1.00 89.43           C  
ATOM    423  C   PRO A  59      51.799 -10.916 -28.357  1.00 89.43           C  
ATOM    424  CB  PRO A  59      49.489 -10.617 -27.366  1.00 89.43           C  
ATOM    425  O   PRO A  59      52.350  -9.889 -27.948  1.00 89.43           O  
ATOM    426  CG  PRO A  59      48.919 -10.996 -26.005  1.00 89.43           C  
ATOM    427  CD  PRO A  59      50.168 -11.346 -25.200  1.00 89.43           C  
ATOM    428  N   GLU A  60      52.085 -11.505 -29.519  1.00 87.51           N  
ATOM    429  CA  GLU A  60      53.115 -11.060 -30.461  1.00 87.51           C  
ATOM    430  C   GLU A  60      52.612 -11.222 -31.906  1.00 87.51           C  
ATOM    431  CB  GLU A  60      54.396 -11.885 -30.239  1.00 87.51           C  
ATOM    432  O   GLU A  60      51.889 -12.165 -32.221  1.00 87.51           O  
ATOM    433  CG  GLU A  60      55.653 -11.281 -30.892  1.00 87.51           C  
ATOM    434  CD  GLU A  60      56.168  -9.994 -30.221  1.00 87.51           C  
ATOM    435  OE1 GLU A  60      56.992  -9.303 -30.856  1.00 87.51           O  
ATOM    436  OE2 GLU A  60      55.773  -9.692 -29.069  1.00 87.51           O  
ATOM    437  N   GLY A  61      53.003 -10.327 -32.810  1.00 89.97           N  
ATOM    438  CA  GLY A  61      52.565 -10.354 -34.205  1.00 89.97           C  
ATOM    439  C   GLY A  61      51.096  -9.957 -34.386  1.00 89.97           C  
ATOM    440  O   GLY A  61      50.493  -9.321 -33.527  1.00 89.97           O  
ATOM    441  N   HIS A  62      50.514 -10.276 -35.542  1.00 92.35           N  
ATOM    442  CA  HIS A  62      49.141  -9.874 -35.858  1.00 92.35           C  
ATOM    443  C   HIS A  62      48.112 -10.778 -35.166  1.00 92.35           C  
ATOM    444  CB  HIS A  62      48.947  -9.835 -37.377  1.00 92.35           C  
ATOM    445  O   HIS A  62      48.231 -12.002 -35.222  1.00 92.35           O  
ATOM    446  CG  HIS A  62      47.721  -9.060 -37.782  1.00 92.35           C  
ATOM    447  CD2 HIS A  62      46.508  -9.569 -38.160  1.00 92.35           C  
ATOM    448  ND1 HIS A  62      47.622  -7.688 -37.835  1.00 92.35           N  
ATOM    449  CE1 HIS A  62      46.379  -7.379 -38.240  1.00 92.35           C  
ATOM    450  NE2 HIS A  62      45.665  -8.494 -38.455  1.00 92.35           N  
ATOM    451  N   GLY A  63      47.085 -10.192 -34.552  1.00 92.99           N  
ATOM    452  CA  GLY A  63      46.047 -10.956 -33.863  1.00 92.99           C  
ATOM    453  C   GLY A  63      44.804 -10.147 -33.509  1.00 92.99           C  
ATOM    454  O   GLY A  63      44.704  -8.955 -33.805  1.00 92.99           O  
ATOM    455  N   THR A  64      43.852 -10.820 -32.865  1.00 93.90           N  
ATOM    456  CA  THR A  64      42.612 -10.236 -32.335  1.00 93.90           C  
ATOM    457  C   THR A  64      42.582 -10.397 -30.820  1.00 93.90           C  
ATOM    458  CB  THR A  64      41.372 -10.891 -32.962  1.00 93.90           C  
ATOM    459  O   THR A  64      42.632 -11.515 -30.315  1.00 93.90           O  
ATOM    460  CG2 THR A  64      40.060 -10.291 -32.447  1.00 93.90           C  
ATOM    461  OG1 THR A  64      41.400 -10.713 -34.359  1.00 93.90           O  
ATOM    462  N   CYS A  65      42.482  -9.290 -30.088  1.00 92.55           N  
ATOM    463  CA  CYS A  65      42.379  -9.264 -28.632  1.00 92.55           C  
ATOM    464  C   CYS A  65      41.002  -8.747 -28.203  1.00 92.55           C  
ATOM    465  CB  CYS A  65      43.502  -8.384 -28.070  1.00 92.55           C  
ATOM    466  O   CYS A  65      40.586  -7.672 -28.637  1.00 92.55           O  
ATOM    467  SG  CYS A  65      43.640  -8.638 -26.278  1.00 92.55           S  
ATOM    468  N   VAL A  66      40.319  -9.477 -27.322  1.00 92.17           N  
ATOM    469  CA  VAL A  66      39.101  -9.030 -26.636  1.00 92.17           C  
ATOM    470  C   VAL A  66      39.425  -8.866 -25.158  1.00 92.17           C  
ATOM    471  CB  VAL A  66      37.915  -9.987 -26.844  1.00 92.17           C  
ATOM    472  O   VAL A  66      39.653  -9.840 -24.437  1.00 92.17           O  
ATOM    473  CG1 VAL A  66      36.631  -9.405 -26.242  1.00 92.17           C  
ATOM    474  CG2 VAL A  66      37.674 -10.301 -28.325  1.00 92.17           C  
ATOM    475  N   TYR A  67      39.458  -7.619 -24.708  1.00 88.84           N  
ATOM    476  CA  TYR A  67      39.785  -7.241 -23.341  1.00 88.84           C  
ATOM    477  C   TYR A  67      38.593  -7.440 -22.406  1.00 88.84           C  
ATOM    478  CB  TYR A  67      40.258  -5.783 -23.319  1.00 88.84           C  
ATOM    479  O   TYR A  67      37.433  -7.342 -22.809  1.00 88.84           O  
ATOM    480  CG  TYR A  67      41.547  -5.545 -24.081  1.00 88.84           C  
ATOM    481  CD1 TYR A  67      42.781  -5.656 -23.414  1.00 88.84           C  
ATOM    482  CD2 TYR A  67      41.520  -5.220 -25.451  1.00 88.84           C  
ATOM    483  CE1 TYR A  67      43.981  -5.421 -24.108  1.00 88.84           C  
ATOM    484  CE2 TYR A  67      42.718  -5.011 -26.154  1.00 88.84           C  
ATOM    485  OH  TYR A  67      45.098  -4.815 -26.154  1.00 88.84           O  
ATOM    486  CZ  TYR A  67      43.952  -5.100 -25.483  1.00 88.84           C  
ATOM    487  N   LYS A  68      38.873  -7.614 -21.109  1.00 84.62           N  
ATOM    488  CA  LYS A  68      37.848  -7.673 -20.051  1.00 84.62           C  
ATOM    489  C   LYS A  68      36.860  -6.496 -20.079  1.00 84.62           C  
ATOM    490  CB  LYS A  68      38.571  -7.709 -18.700  1.00 84.62           C  
ATOM    491  O   LYS A  68      35.698  -6.660 -19.717  1.00 84.62           O  
ATOM    492  CG  LYS A  68      37.593  -7.857 -17.527  1.00 84.62           C  
ATOM    493  CD  LYS A  68      38.320  -7.651 -16.206  1.00 84.62           C  
ATOM    494  CE  LYS A  68      37.332  -7.933 -15.080  1.00 84.62           C  
ATOM    495  NZ  LYS A  68      38.034  -7.913 -13.781  1.00 84.62           N  
ATOM    496  N   SER A  69      37.323  -5.308 -20.463  1.00 79.47           N  
ATOM    497  CA  SER A  69      36.497  -4.100 -20.567  1.00 79.47           C  
ATOM    498  C   SER A  69      35.411  -4.191 -21.647  1.00 79.47           C  
ATOM    499  CB  SER A  69      37.408  -2.915 -20.892  1.00 79.47           C  
ATOM    500  O   SER A  69      34.503  -3.365 -21.656  1.00 79.47           O  
ATOM    501  OG  SER A  69      38.011  -3.166 -22.141  1.00 79.47           O  
ATOM    502  N   GLY A  70      35.503  -5.167 -22.556  1.00 84.36           N  
ATOM    503  CA  GLY A  70      34.717  -5.236 -23.785  1.00 84.36           C  
ATOM    504  C   GLY A  70      35.388  -4.539 -24.971  1.00 84.36           C  
ATOM    505  O   GLY A  70      34.811  -4.519 -26.055  1.00 84.36           O  
ATOM    506  N   CYS A  71      36.591  -3.978 -24.799  1.00 88.96           N  
ATOM    507  CA  CYS A  71      37.364  -3.469 -25.924  1.00 88.96           C  
ATOM    508  C   CYS A  71      37.807  -4.616 -26.836  1.00 88.96           C  
ATOM    509  CB  CYS A  71      38.559  -2.654 -25.425  1.00 88.96           C  
ATOM    510  O   CYS A  71      38.252  -5.660 -26.361  1.00 88.96           O  
ATOM    511  SG  CYS A  71      39.416  -1.905 -26.835  1.00 88.96           S  
ATOM    512  N   VAL A  72      37.721  -4.403 -28.145  1.00 92.49           N  
ATOM    513  CA  VAL A  72      38.186  -5.343 -29.166  1.00 92.49           C  
ATOM    514  C   VAL A  72      39.256  -4.642 -29.980  1.00 92.49           C  
ATOM    515  CB  VAL A  72      37.036  -5.809 -30.071  1.00 92.49           C  
ATOM    516  O   VAL A  72      39.021  -3.542 -30.473  1.00 92.49           O  
ATOM    517  CG1 VAL A  72      37.508  -6.865 -31.078  1.00 92.49           C  
ATOM    518  CG2 VAL A  72      35.860  -6.366 -29.261  1.00 92.49           C  
ATOM    519  N   CYS A  73      40.418  -5.264 -30.135  1.00 94.00           N  
ATOM    520  CA  CYS A  73      41.501  -4.722 -30.940  1.00 94.00           C  
ATOM    521  C   CYS A  73      42.023  -5.760 -31.929  1.00 94.00           C  
ATOM    522  CB  CYS A  73      42.592  -4.177 -30.018  1.00 94.00           C  
ATOM    523  O   CYS A  73      42.316  -6.890 -31.543  1.00 94.00           O  
ATOM    524  SG  CYS A  73      43.805  -3.256 -31.002  1.00 94.00           S  
ATOM    525  N   VAL A  74      42.154  -5.360 -33.191  1.00 94.56           N  
ATOM    526  CA  VAL A  74      42.739  -6.155 -34.272  1.00 94.56           C  
ATOM    527  C   VAL A  74      43.920  -5.392 -34.840  1.00 94.56           C  
ATOM    528  CB  VAL A  74      41.708  -6.470 -35.368  1.00 94.56           C  
ATOM    529  O   VAL A  74      43.777  -4.253 -35.278  1.00 94.56           O  
ATOM    530  CG1 VAL A  74      42.330  -7.308 -36.492  1.00 94.56           C  
ATOM    531  CG2 VAL A  74      40.553  -7.276 -34.771  1.00 94.56           C  
ATOM    532  N   GLY A  75      45.100  -5.997 -34.816  1.00 94.21           N  
ATOM    533  CA  GLY A  75      46.320  -5.314 -35.221  1.00 94.21           C  
ATOM    534  C   GLY A  75      47.573  -6.084 -34.851  1.00 94.21           C  
ATOM    535  O   GLY A  75      47.513  -7.260 -34.489  1.00 94.21           O  
ATOM    536  N   SER A  76      48.713  -5.411 -34.964  1.00 89.32           N  
ATOM    537  CA  SER A  76      50.005  -5.967 -34.570  1.00 89.32           C  
ATOM    538  C   SER A  76      50.262  -5.746 -33.080  1.00 89.32           C  
ATOM    539  CB  SER A  76      51.124  -5.392 -35.434  1.00 89.32           C  
ATOM    540  O   SER A  76      50.110  -4.644 -32.551  1.00 89.32           O  
ATOM    541  OG  SER A  76      50.920  -5.763 -36.787  1.00 89.32           O  
ATOM    542  N   PHE A  77      50.663  -6.813 -32.403  1.00 92.41           N  
ATOM    543  CA  PHE A  77      51.027  -6.843 -30.999  1.00 92.41           C  
ATOM    544  C   PHE A  77      52.535  -7.057 -30.867  1.00 92.41           C  
ATOM    545  CB  PHE A  77      50.214  -7.915 -30.257  1.00 92.41           C  
ATOM    546  O   PHE A  77      53.138  -7.829 -31.608  1.00 92.41           O  
ATOM    547  CG  PHE A  77      48.728  -7.611 -30.185  1.00 92.41           C  
ATOM    548  CD1 PHE A  77      48.177  -7.022 -29.030  1.00 92.41           C  
ATOM    549  CD2 PHE A  77      47.898  -7.874 -31.291  1.00 92.41           C  
ATOM    550  CE1 PHE A  77      46.807  -6.701 -28.982  1.00 92.41           C  
ATOM    551  CE2 PHE A  77      46.537  -7.522 -31.253  1.00 92.41           C  
ATOM    552  CZ  PHE A  77      45.990  -6.939 -30.100  1.00 92.41           C  
ATOM    553  N   SER A  78      53.140  -6.363 -29.914  1.00 87.99           N  
ATOM    554  CA  SER A  78      54.556  -6.459 -29.566  1.00 87.99           C  
ATOM    555  C   SER A  78      54.644  -6.418 -28.049  1.00 87.99           C  
ATOM    556  CB  SER A  78      55.297  -5.296 -30.225  1.00 87.99           C  
ATOM    557  O   SER A  78      54.199  -5.454 -27.413  1.00 87.99           O  
ATOM    558  OG  SER A  78      56.615  -5.096 -29.755  1.00 87.99           O  
ATOM    559  N   ARG A  79      55.133  -7.501 -27.438  1.00 85.71           N  
ATOM    560  CA  ARG A  79      55.207  -7.670 -25.975  1.00 85.71           C  
ATOM    561  C   ARG A  79      53.876  -7.370 -25.264  1.00 85.71           C  
ATOM    562  CB  ARG A  79      56.370  -6.840 -25.406  1.00 85.71           C  
ATOM    563  O   ARG A  79      53.858  -6.749 -24.199  1.00 85.71           O  
ATOM    564  CG  ARG A  79      57.715  -7.158 -26.066  1.00 85.71           C  
ATOM    565  CD  ARG A  79      58.798  -6.296 -25.419  1.00 85.71           C  
ATOM    566  NE  ARG A  79      60.119  -6.606 -25.985  1.00 85.71           N  
ATOM    567  NH1 ARG A  79      61.379  -5.413 -24.489  1.00 85.71           N  
ATOM    568  NH2 ARG A  79      62.387  -6.581 -26.108  1.00 85.71           N  
ATOM    569  CZ  ARG A  79      61.286  -6.199 -25.528  1.00 85.71           C  
ATOM    570  N   GLY A  80      52.751  -7.774 -25.860  1.00 85.56           N  
ATOM    571  CA  GLY A  80      51.414  -7.596 -25.280  1.00 85.56           C  
ATOM    572  C   GLY A  80      50.861  -6.169 -25.364  1.00 85.56           C  
ATOM    573  O   GLY A  80      49.818  -5.880 -24.772  1.00 85.56           O  
ATOM    574  N   CYS A  81      51.541  -5.274 -26.082  1.00 89.83           N  
ATOM    575  CA  CYS A  81      51.056  -3.940 -26.414  1.00 89.83           C  
ATOM    576  C   CYS A  81      50.678  -3.869 -27.896  1.00 89.83           C  
ATOM    577  CB  CYS A  81      52.133  -2.900 -26.085  1.00 89.83           C  
ATOM    578  O   CYS A  81      51.326  -4.500 -28.723  1.00 89.83           O  
ATOM    579  SG  CYS A  81      52.536  -2.921 -24.313  1.00 89.83           S  
ATOM    580  N   VAL A  82      49.672  -3.065 -28.238  1.00 91.69           N  
ATOM    581  CA  VAL A  82      49.332  -2.778 -29.639  1.00 91.69           C  
ATOM    582  C   VAL A  82      50.387  -1.824 -30.209  1.00 91.69           C  
ATOM    583  CB  VAL A  82      47.916  -2.185 -29.780  1.00 91.69           C  
ATOM    584  O   VAL A  82      50.647  -0.766 -29.620  1.00 91.69           O  
ATOM    585  CG1 VAL A  82      47.488  -2.122 -31.248  1.00 91.69           C  
ATOM    586  CG2 VAL A  82      46.856  -2.993 -29.018  1.00 91.69           C  
ATOM    587  N   GLU A  83      50.991  -2.186 -31.338  1.00 91.43           N  
ATOM    588  CA  GLU A  83      51.989  -1.382 -32.047  1.00 91.43           C  
ATOM    589  C   GLU A  83      51.688  -1.306 -33.547  1.00 91.43           C  
ATOM    590  CB  GLU A  83      53.422  -1.904 -31.818  1.00 91.43           C  
ATOM    591  O   GLU A  83      51.297  -2.283 -34.177  1.00 91.43           O  
ATOM    592  CG  GLU A  83      53.913  -1.652 -30.383  1.00 91.43           C  
ATOM    593  CD  GLU A  83      55.445  -1.680 -30.226  1.00 91.43           C  
ATOM    594  OE1 GLU A  83      55.918  -1.012 -29.273  1.00 91.43           O  
ATOM    595  OE2 GLU A  83      56.142  -2.348 -31.024  1.00 91.43           O  
ATOM    596  N   GLY A  84      51.906  -0.131 -34.138  1.00 92.47           N  
ATOM    597  CA  GLY A  84      51.640   0.102 -35.554  1.00 92.47           C  
ATOM    598  C   GLY A  84      50.141   0.197 -35.868  1.00 92.47           C  
ATOM    599  O   GLY A  84      49.362   0.589 -34.997  1.00 92.47           O  
ATOM    600  N   PRO A  85      49.724  -0.083 -37.114  1.00 92.74           N  
ATOM    601  CA  PRO A  85      48.336   0.062 -37.531  1.00 92.74           C  
ATOM    602  C   PRO A  85      47.439  -0.970 -36.842  1.00 92.74           C  
ATOM    603  CB  PRO A  85      48.344  -0.095 -39.053  1.00 92.74           C  
ATOM    604  O   PRO A  85      47.714  -2.172 -36.873  1.00 92.74           O  
ATOM    605  CG  PRO A  85      49.564  -0.978 -39.311  1.00 92.74           C  
ATOM    606  CD  PRO A  85      50.544  -0.553 -38.220  1.00 92.74           C  
ATOM    607  N   ALA A  86      46.347  -0.496 -36.250  1.00 95.41           N  
ATOM    608  CA  ALA A  86      45.335  -1.343 -35.644  1.00 95.41           C  
ATOM    609  C   ALA A  86      43.936  -0.719 -35.724  1.00 95.41           C  
ATOM    610  CB  ALA A  86      45.733  -1.653 -34.196  1.00 95.41           C  
ATOM    611  O   ALA A  86      43.753   0.497 -35.855  1.00 95.41           O  
ATOM    612  N   GLU A  87      42.947  -1.590 -35.598  1.00 95.47           N  
ATOM    613  CA  GLU A  87      41.535  -1.280 -35.450  1.00 95.47           C  
ATOM    614  C   GLU A  87      41.136  -1.564 -34.000  1.00 95.47           C  
ATOM    615  CB  GLU A  87      40.708  -2.129 -36.425  1.00 95.47           C  
ATOM    616  O   GLU A  87      41.434  -2.631 -33.464  1.00 95.47           O  
ATOM    617  CG  GLU A  87      41.132  -1.946 -37.893  1.00 95.47           C  
ATOM    618  CD  GLU A  87      40.250  -2.722 -38.883  1.00 95.47           C  
ATOM    619  OE1 GLU A  87      40.521  -2.606 -40.100  1.00 95.47           O  
ATOM    620  OE2 GLU A  87      39.272  -3.371 -38.446  1.00 95.47           O  
ATOM    621  N   ALA A  88      40.479  -0.616 -33.340  1.00 93.75           N  
ATOM    622  CA  ALA A  88      40.061  -0.742 -31.951  1.00 93.75           C  
ATOM    623  C   ALA A  88      38.599  -0.316 -31.788  1.00 93.75           C  
ATOM    624  CB  ALA A  88      41.018   0.058 -31.057  1.00 93.75           C  
ATOM    625  O   ALA A  88      38.253   0.851 -31.969  1.00 93.75           O  
ATOM    626  N   LEU A  89      37.738  -1.258 -31.407  1.00 92.19           N  
ATOM    627  CA  LEU A  89      36.396  -0.982 -30.911  1.00 92.19           C  
ATOM    628  C   LEU A  89      36.479  -0.787 -29.396  1.00 92.19           C  
ATOM    629  CB  LEU A  89      35.458  -2.130 -31.309  1.00 92.19           C  
ATOM    630  O   LEU A  89      36.768  -1.717 -28.646  1.00 92.19           O  
ATOM    631  CG  LEU A  89      33.990  -1.909 -30.906  1.00 92.19           C  
ATOM    632  CD1 LEU A  89      33.361  -0.740 -31.669  1.00 92.19           C  
ATOM    633  CD2 LEU A  89      33.189  -3.175 -31.208  1.00 92.19           C  
ATOM    634  N   LEU A  90      36.260   0.440 -28.945  1.00 89.34           N  
ATOM    635  CA  LEU A  90      36.328   0.808 -27.536  1.00 89.34           C  
ATOM    636  C   LEU A  90      35.057   0.355 -26.794  1.00 89.34           C  
ATOM    637  CB  LEU A  90      36.537   2.328 -27.424  1.00 89.34           C  
ATOM    638  O   LEU A  90      33.993   0.264 -27.413  1.00 89.34           O  
ATOM    639  CG  LEU A  90      37.806   2.849 -28.125  1.00 89.34           C  
ATOM    640  CD1 LEU A  90      37.838   4.375 -28.064  1.00 89.34           C  
ATOM    641  CD2 LEU A  90      39.091   2.317 -27.486  1.00 89.34           C  
ATOM    642  N   PRO A  91      35.105   0.176 -25.459  1.00 75.92           N  
ATOM    643  CA  PRO A  91      33.941  -0.240 -24.667  1.00 75.92           C  
ATOM    644  C   PRO A  91      32.733   0.696 -24.803  1.00 75.92           C  
ATOM    645  CB  PRO A  91      34.433  -0.261 -23.215  1.00 75.92           C  
ATOM    646  O   PRO A  91      31.586   0.281 -24.677  1.00 75.92           O  
ATOM    647  CG  PRO A  91      35.935  -0.496 -23.346  1.00 75.92           C  
ATOM    648  CD  PRO A  91      36.280   0.288 -24.607  1.00 75.92           C  
ATOM    649  N   CYS A  92      32.977   1.977 -25.094  1.00 75.97           N  
ATOM    650  CA  CYS A  92      31.932   2.973 -25.322  1.00 75.97           C  
ATOM    651  C   CYS A  92      31.227   2.849 -26.688  1.00 75.97           C  
ATOM    652  CB  CYS A  92      32.542   4.366 -25.107  1.00 75.97           C  
ATOM    653  O   CYS A  92      30.331   3.641 -26.974  1.00 75.97           O  
ATOM    654  SG  CYS A  92      33.871   4.678 -26.309  1.00 75.97           S  
ATOM    655  N   GLY A  93      31.632   1.902 -27.541  1.00 81.10           N  
ATOM    656  CA  GLY A  93      31.119   1.720 -28.902  1.00 81.10           C  
ATOM    657  C   GLY A  93      31.765   2.630 -29.950  1.00 81.10           C  
ATOM    658  O   GLY A  93      31.396   2.568 -31.121  1.00 81.10           O  
ATOM    659  N   ALA A  94      32.724   3.474 -29.560  1.00 87.72           N  
ATOM    660  CA  ALA A  94      33.520   4.236 -30.513  1.00 87.72           C  
ATOM    661  C   ALA A  94      34.544   3.324 -31.199  1.00 87.72           C  
ATOM    662  CB  ALA A  94      34.180   5.420 -29.807  1.00 87.72           C  
ATOM    663  O   ALA A  94      35.146   2.462 -30.562  1.00 87.72           O  
ATOM    664  N   PHE A  95      34.756   3.538 -32.490  1.00 92.88           N  
ATOM    665  CA  PHE A  95      35.651   2.735 -33.308  1.00 92.88           C  
ATOM    666  C   PHE A  95      36.803   3.581 -33.828  1.00 92.88           C  
ATOM    667  CB  PHE A  95      34.847   2.116 -34.443  1.00 92.88           C  
ATOM    668  O   PHE A  95      36.584   4.610 -34.462  1.00 92.88           O  
ATOM    669  CG  PHE A  95      35.685   1.276 -35.375  1.00 92.88           C  
ATOM    670  CD1 PHE A  95      35.913   1.683 -36.701  1.00 92.88           C  
ATOM    671  CD2 PHE A  95      36.265   0.089 -34.895  1.00 92.88           C  
ATOM    672  CE1 PHE A  95      36.688   0.874 -37.548  1.00 92.88           C  
ATOM    673  CE2 PHE A  95      37.077  -0.685 -35.734  1.00 92.88           C  
ATOM    674  CZ  PHE A  95      37.278  -0.305 -37.068  1.00 92.88           C  
ATOM    675  N   PHE A  96      38.027   3.152 -33.561  1.00 95.04           N  
ATOM    676  CA  PHE A  96      39.243   3.830 -33.975  1.00 95.04           C  
ATOM    677  C   PHE A  96      40.022   2.974 -34.970  1.00 95.04           C  
ATOM    678  CB  PHE A  96      40.079   4.146 -32.733  1.00 95.04           C  
ATOM    679  O   PHE A  96      40.228   1.788 -34.732  1.00 95.04           O  
ATOM    680  CG  PHE A  96      41.352   4.891 -33.062  1.00 95.04           C  
ATOM    681  CD1 PHE A  96      42.565   4.195 -33.182  1.00 95.04           C  
ATOM    682  CD2 PHE A  96      41.315   6.271 -33.311  1.00 95.04           C  
ATOM    683  CE1 PHE A  96      43.750   4.880 -33.503  1.00 95.04           C  
ATOM    684  CE2 PHE A  96      42.492   6.952 -33.656  1.00 95.04           C  
ATOM    685  CZ  PHE A  96      43.713   6.264 -33.739  1.00 95.04           C  
ATOM    686  N   VAL A  97      40.505   3.586 -36.048  1.00 95.35           N  
ATOM    687  CA  VAL A  97      41.462   2.979 -36.981  1.00 95.35           C  
ATOM    688  C   VAL A  97      42.644   3.915 -37.128  1.00 95.35           C  
ATOM    689  CB  VAL A  97      40.840   2.697 -38.359  1.00 95.35           C  
ATOM    690  O   VAL A  97      42.476   5.076 -37.502  1.00 95.35           O  
ATOM    691  CG1 VAL A  97      41.839   1.998 -39.290  1.00 95.35           C  
ATOM    692  CG2 VAL A  97      39.606   1.813 -38.219  1.00 95.35           C  
ATOM    693  N   GLY A  98      43.844   3.427 -36.851  1.00 94.83           N  
ATOM    694  CA  GLY A  98      45.048   4.237 -36.959  1.00 94.83           C  
ATOM    695  C   GLY A  98      46.257   3.551 -36.357  1.00 94.83           C  
ATOM    696  O   GLY A  98      46.227   2.364 -36.043  1.00 94.83           O  
ATOM    697  N   ASN A  99      47.329   4.316 -36.194  1.00 90.27           N  
ATOM    698  CA  ASN A  99      48.557   3.801 -35.609  1.00 90.27           C  
ATOM    699  C   ASN A  99      48.520   3.857 -34.073  1.00 90.27           C  
ATOM    700  CB  ASN A  99      49.752   4.533 -36.236  1.00 90.27           C  
ATOM    701  O   ASN A  99      47.963   4.774 -33.466  1.00 90.27           O  
ATOM    702  CG  ASN A  99      50.046   4.097 -37.657  1.00 90.27           C  
ATOM    703  ND2 ASN A  99      50.699   4.933 -38.428  1.00 90.27           N  
ATOM    704  OD1 ASN A  99      49.720   3.014 -38.101  1.00 90.27           O  
ATOM    705  N   PHE A 100      49.153   2.869 -33.451  1.00 93.02           N  
ATOM    706  CA  PHE A 100      49.355   2.749 -32.016  1.00 93.02           C  
ATOM    707  C   PHE A 100      50.844   2.656 -31.690  1.00 93.02           C  
ATOM    708  CB  PHE A 100      48.597   1.531 -31.473  1.00 93.02           C  
ATOM    709  O   PHE A 100      51.646   2.103 -32.441  1.00 93.02           O  
ATOM    710  CG  PHE A 100      47.101   1.741 -31.360  1.00 93.02           C  
ATOM    711  CD1 PHE A 100      46.538   2.132 -30.131  1.00 93.02           C  
ATOM    712  CD2 PHE A 100      46.270   1.552 -32.477  1.00 93.02           C  
ATOM    713  CE1 PHE A 100      45.153   2.330 -30.015  1.00 93.02           C  
ATOM    714  CE2 PHE A 100      44.880   1.712 -32.355  1.00 93.02           C  
ATOM    715  CZ  PHE A 100      44.320   2.102 -31.124  1.00 93.02           C  
ATOM    716  N   CYS A 101      51.216   3.185 -30.532  1.00 88.04           N  
ATOM    717  CA  CYS A 101      52.527   3.003 -29.926  1.00 88.04           C  
ATOM    718  C   CYS A 101      52.312   2.652 -28.454  1.00 88.04           C  
ATOM    719  CB  CYS A 101      53.332   4.293 -30.127  1.00 88.04           C  
ATOM    720  O   CYS A 101      51.671   3.416 -27.729  1.00 88.04           O  
ATOM    721  SG  CYS A 101      55.002   4.111 -29.439  1.00 88.04           S  
ATOM    722  N   ARG A 102      52.807   1.492 -28.001  1.00 88.46           N  
ATOM    723  CA  ARG A 102      52.616   0.993 -26.623  1.00 88.46           C  
ATOM    724  C   ARG A 102      51.144   0.987 -26.166  1.00 88.46           C  
ATOM    725  CB  ARG A 102      53.508   1.776 -25.645  1.00 88.46           C  
ATOM    726  O   ARG A 102      50.844   1.407 -25.047  1.00 88.46           O  
ATOM    727  CG  ARG A 102      54.999   1.689 -25.972  1.00 88.46           C  
ATOM    728  CD  ARG A 102      55.761   2.539 -24.954  1.00 88.46           C  
ATOM    729  NE  ARG A 102      57.213   2.424 -25.152  1.00 88.46           N  
ATOM    730  NH1 ARG A 102      57.837   4.139 -23.761  1.00 88.46           N  
ATOM    731  NH2 ARG A 102      59.398   2.953 -24.835  1.00 88.46           N  
ATOM    732  CZ  ARG A 102      58.140   3.169 -24.581  1.00 88.46           C  
ATOM    733  N   SER A 103      50.236   0.539 -27.034  1.00 90.55           N  
ATOM    734  CA  SER A 103      48.777   0.575 -26.836  1.00 90.55           C  
ATOM    735  C   SER A 103      48.154   1.972 -26.717  1.00 90.55           C  
ATOM    736  CB  SER A 103      48.309  -0.322 -25.677  1.00 90.55           C  
ATOM    737  O   SER A 103      46.997   2.085 -26.345  1.00 90.55           O  
ATOM    738  OG  SER A 103      48.740  -1.658 -25.826  1.00 90.55           O  
ATOM    739  N   ALA A 104      48.842   3.059 -27.053  1.00 87.85           N  
ATOM    740  CA  ALA A 104      48.228   4.386 -27.123  1.00 87.85           C  
ATOM    741  C   ALA A 104      48.126   4.849 -28.580  1.00 87.85           C  
ATOM    742  CB  ALA A 104      49.036   5.334 -26.238  1.00 87.85           C  
ATOM    743  O   ALA A 104      49.088   4.694 -29.333  1.00 87.85           O  
ATOM    744  N   ALA A 105      46.989   5.424 -28.985  1.00 90.24           N  
ATOM    745  CA  ALA A 105      46.843   5.966 -30.336  1.00 90.24           C  
ATOM    746  C   ALA A 105      47.913   7.035 -30.608  1.00 90.24           C  
ATOM    747  CB  ALA A 105      45.430   6.511 -30.533  1.00 90.24           C  
ATOM    748  O   ALA A 105      48.099   7.969 -29.819  1.00 90.24           O  
ATOM    749  N   HIS A 106      48.642   6.886 -31.709  1.00 89.41           N  
ATOM    750  CA  HIS A 106      49.801   7.704 -32.038  1.00 89.41           C  
ATOM    751  C   HIS A 106      49.942   7.854 -33.556  1.00 89.41           C  
ATOM    752  CB  HIS A 106      51.056   7.069 -31.419  1.00 89.41           C  
ATOM    753  O   HIS A 106      49.864   6.878 -34.288  1.00 89.41           O  
ATOM    754  CG  HIS A 106      52.236   8.004 -31.424  1.00 89.41           C  
ATOM    755  CD2 HIS A 106      53.046   8.297 -32.489  1.00 89.41           C  
ATOM    756  ND1 HIS A 106      52.685   8.747 -30.353  1.00 89.41           N  
ATOM    757  CE1 HIS A 106      53.729   9.479 -30.772  1.00 89.41           C  
ATOM    758  NE2 HIS A 106      53.983   9.246 -32.067  1.00 89.41           N  
ATOM    759  N   GLY A 107      50.204   9.062 -34.047  1.00 92.27           N  
ATOM    760  CA  GLY A 107      50.228   9.362 -35.477  1.00 92.27           C  
ATOM    761  C   GLY A 107      48.824   9.551 -36.056  1.00 92.27           C  
ATOM    762  O   GLY A 107      47.908   9.984 -35.365  1.00 92.27           O  
ATOM    763  N   HIS A 108      48.643   9.279 -37.344  1.00 92.70           N  
ATOM    764  CA  HIS A 108      47.370   9.536 -38.020  1.00 92.70           C  
ATOM    765  C   HIS A 108      46.330   8.458 -37.688  1.00 92.70           C  
ATOM    766  CB  HIS A 108      47.596   9.691 -39.528  1.00 92.70           C  
ATOM    767  O   HIS A 108      46.649   7.269 -37.630  1.00 92.70           O  
ATOM    768  CG  HIS A 108      48.383  10.933 -39.869  1.00 92.70           C  
ATOM    769  CD2 HIS A 108      47.887  12.082 -40.426  1.00 92.70           C  
ATOM    770  ND1 HIS A 108      49.725  11.149 -39.639  1.00 92.70           N  
ATOM    771  CE1 HIS A 108      50.024  12.396 -40.036  1.00 92.70           C  
ATOM    772  NE2 HIS A 108      48.933  13.004 -40.525  1.00 92.70           N  
ATOM    773  N   GLY A 109      45.081   8.879 -37.493  1.00 93.74           N  
ATOM    774  CA  GLY A 109      43.973   7.972 -37.223  1.00 93.74           C  
ATOM    775  C   GLY A 109      42.601   8.598 -37.439  1.00 93.74           C  
ATOM    776  O   GLY A 109      42.440   9.821 -37.531  1.00 93.74           O  
ATOM    777  N   VAL A 110      41.602   7.727 -37.512  1.00 93.34           N  
ATOM    778  CA  VAL A 110      40.195   8.052 -37.719  1.00 93.34           C  
ATOM    779  C   VAL A 110      39.383   7.440 -36.587  1.00 93.34           C  
ATOM    780  CB  VAL A 110      39.696   7.547 -39.085  1.00 93.34           C  
ATOM    781  O   VAL A 110      39.436   6.237 -36.358  1.00 93.34           O  
ATOM    782  CG1 VAL A 110      38.273   8.055 -39.336  1.00 93.34           C  
ATOM    783  CG2 VAL A 110      40.605   8.020 -40.229  1.00 93.34           C  
ATOM    784  N   LEU A 111      38.621   8.274 -35.887  1.00 92.30           N  
ATOM    785  CA  LEU A 111      37.707   7.862 -34.830  1.00 92.30           C  
ATOM    786  C   LEU A 111      36.263   8.054 -35.298  1.00 92.30           C  
ATOM    787  CB  LEU A 111      38.030   8.682 -33.574  1.00 92.30           C  
ATOM    788  O   LEU A 111      35.849   9.177 -35.576  1.00 92.30           O  
ATOM    789  CG  LEU A 111      37.167   8.342 -32.348  1.00 92.30           C  
ATOM    790  CD1 LEU A 111      37.370   6.918 -31.841  1.00 92.30           C  
ATOM    791  CD2 LEU A 111      37.578   9.271 -31.218  1.00 92.30           C  
ATOM    792  N   LEU A 112      35.496   6.971 -35.361  1.00 90.11           N  
ATOM    793  CA  LEU A 112      34.049   6.977 -35.529  1.00 90.11           C  
ATOM    794  C   LEU A 112      33.390   6.891 -34.150  1.00 90.11           C  
ATOM    795  CB  LEU A 112      33.642   5.813 -36.451  1.00 90.11           C  
ATOM    796  O   LEU A 112      33.470   5.867 -33.476  1.00 90.11           O  
ATOM    797  CG  LEU A 112      32.120   5.670 -36.648  1.00 90.11           C  
ATOM    798  CD1 LEU A 112      31.494   6.917 -37.277  1.00 90.11           C  
ATOM    799  CD2 LEU A 112      31.806   4.496 -37.572  1.00 90.11           C  
ATOM    800  N   GLN A 113      32.704   7.951 -33.736  1.00 83.60           N  
ATOM    801  CA  GLN A 113      31.939   7.974 -32.491  1.00 83.60           C  
ATOM    802  C   GLN A 113      30.582   8.623 -32.739  1.00 83.60           C  
ATOM    803  CB  GLN A 113      32.736   8.710 -31.407  1.00 83.60           C  
ATOM    804  O   GLN A 113      30.508   9.719 -33.288  1.00 83.60           O  
ATOM    805  CG  GLN A 113      32.028   8.639 -30.044  1.00 83.60           C  
ATOM    806  CD  GLN A 113      32.820   9.336 -28.949  1.00 83.60           C  
ATOM    807  NE2 GLN A 113      32.762   8.870 -27.721  1.00 83.60           N  
ATOM    808  OE1 GLN A 113      33.482  10.330 -29.167  1.00 83.60           O  
ATOM    809  N   ASN A 114      29.500   7.951 -32.334  1.00 76.98           N  
ATOM    810  CA  ASN A 114      28.127   8.455 -32.466  1.00 76.98           C  
ATOM    811  C   ASN A 114      27.783   8.930 -33.896  1.00 76.98           C  
ATOM    812  CB  ASN A 114      27.868   9.519 -31.380  1.00 76.98           C  
ATOM    813  O   ASN A 114      27.150   9.964 -34.083  1.00 76.98           O  
ATOM    814  CG  ASN A 114      28.065   9.003 -29.968  1.00 76.98           C  
ATOM    815  ND2 ASN A 114      28.219   9.884 -29.009  1.00 76.98           N  
ATOM    816  OD1 ASN A 114      28.097   7.814 -29.702  1.00 76.98           O  
ATOM    817  N   GLY A 115      28.252   8.206 -34.920  1.00 76.84           N  
ATOM    818  CA  GLY A 115      28.033   8.553 -36.331  1.00 76.84           C  
ATOM    819  C   GLY A 115      28.898   9.701 -36.866  1.00 76.84           C  
ATOM    820  O   GLY A 115      28.834   9.994 -38.057  1.00 76.84           O  
ATOM    821  N   ARG A 116      29.731  10.329 -36.028  1.00 82.41           N  
ATOM    822  CA  ARG A 116      30.669  11.381 -36.426  1.00 82.41           C  
ATOM    823  C   ARG A 116      32.059  10.800 -36.642  1.00 82.41           C  
ATOM    824  CB  ARG A 116      30.664  12.486 -35.360  1.00 82.41           C  
ATOM    825  O   ARG A 116      32.579  10.093 -35.779  1.00 82.41           O  
ATOM    826  CG  ARG A 116      31.460  13.725 -35.795  1.00 82.41           C  
ATOM    827  CD  ARG A 116      31.373  14.803 -34.709  1.00 82.41           C  
ATOM    828  NE  ARG A 116      32.072  16.040 -35.110  1.00 82.41           N  
ATOM    829  NH1 ARG A 116      31.766  17.214 -33.148  1.00 82.41           N  
ATOM    830  NH2 ARG A 116      32.823  18.179 -34.842  1.00 82.41           N  
ATOM    831  CZ  ARG A 116      32.213  17.130 -34.371  1.00 82.41           C  
ATOM    832  N   LEU A 117      32.675  11.155 -37.766  1.00 88.27           N  
ATOM    833  CA  LEU A 117      34.079  10.865 -38.028  1.00 88.27           C  
ATOM    834  C   LEU A 117      34.963  12.013 -37.549  1.00 88.27           C  
ATOM    835  CB  LEU A 117      34.293  10.561 -39.519  1.00 88.27           C  
ATOM    836  O   LEU A 117      34.710  13.187 -37.815  1.00 88.27           O  
ATOM    837  CG  LEU A 117      33.762   9.177 -39.915  1.00 88.27           C  
ATOM    838  CD1 LEU A 117      33.719   9.058 -41.431  1.00 88.27           C  
ATOM    839  CD2 LEU A 117      34.647   8.042 -39.396  1.00 88.27           C  
ATOM    840  N   VAL A 118      36.027  11.664 -36.838  1.00 89.14           N  
ATOM    841  CA  VAL A 118      37.087  12.580 -36.433  1.00 89.14           C  
ATOM    842  C   VAL A 118      38.397  12.049 -36.988  1.00 89.14           C  
ATOM    843  CB  VAL A 118      37.129  12.766 -34.905  1.00 89.14           C  
ATOM    844  O   VAL A 118      38.942  11.067 -36.488  1.00 89.14           O  
ATOM    845  CG1 VAL A 118      38.230  13.763 -34.519  1.00 89.14           C  
ATOM    846  CG2 VAL A 118      35.794  13.305 -34.370  1.00 89.14           C  
ATOM    847  N   ARG A 119      38.902  12.712 -38.028  1.00 91.25           N  
ATOM    848  CA  ARG A 119      40.235  12.465 -38.584  1.00 91.25           C  
ATOM    849  C   ARG A 119      41.250  13.367 -37.909  1.00 91.25           C  
ATOM    850  CB  ARG A 119      40.244  12.693 -40.101  1.00 91.25           C  
ATOM    851  O   ARG A 119      40.961  14.537 -37.639  1.00 91.25           O  
ATOM    852  CG  ARG A 119      39.265  11.761 -40.815  1.00 91.25           C  
ATOM    853  CD  ARG A 119      39.419  11.856 -42.332  1.00 91.25           C  
ATOM    854  NE  ARG A 119      38.552  10.856 -42.962  1.00 91.25           N  
ATOM    855  NH1 ARG A 119      37.727  12.109 -44.723  1.00 91.25           N  
ATOM    856  NH2 ARG A 119      36.884  10.102 -44.226  1.00 91.25           N  
ATOM    857  CZ  ARG A 119      37.730  11.047 -43.972  1.00 91.25           C  
ATOM    858  N   GLY A 120      42.443  12.848 -37.660  1.00 91.64           N  
ATOM    859  CA  GLY A 120      43.507  13.676 -37.125  1.00 91.64           C  
ATOM    860  C   GLY A 120      44.771  12.938 -36.736  1.00 91.64           C  
ATOM    861  O   GLY A 120      44.916  11.735 -36.939  1.00 91.64           O  
ATOM    862  N   GLU A 121      45.681  13.707 -36.159  1.00 89.48           N  
ATOM    863  CA  GLU A 121      46.931  13.251 -35.578  1.00 89.48           C  
ATOM    864  C   GLU A 121      46.763  13.071 -34.066  1.00 89.48           C  
ATOM    865  CB  GLU A 121      48.030  14.264 -35.909  1.00 89.48           C  
ATOM    866  O   GLU A 121      46.283  13.966 -33.363  1.00 89.48           O  
ATOM    867  CG  GLU A 121      49.440  13.686 -35.743  1.00 89.48           C  
ATOM    868  CD  GLU A 121      50.530  14.762 -35.904  1.00 89.48           C  
ATOM    869  OE1 GLU A 121      51.678  14.473 -35.496  1.00 89.48           O  
ATOM    870  OE2 GLU A 121      50.214  15.888 -36.364  1.00 89.48           O  
ATOM    871  N   TRP A 122      47.175  11.911 -33.576  1.00 91.56           N  
ATOM    872  CA  TRP A 122      47.101  11.452 -32.200  1.00 91.56           C  
ATOM    873  C   TRP A 122      48.503  11.355 -31.602  1.00 91.56           C  
ATOM    874  CB  TRP A 122      46.370  10.103 -32.165  1.00 91.56           C  
ATOM    875  O   TRP A 122      49.476  11.056 -32.293  1.00 91.56           O  
ATOM    876  CG  TRP A 122      44.926  10.186 -32.555  1.00 91.56           C  
ATOM    877  CD1 TRP A 122      44.438  10.265 -33.814  1.00 91.56           C  
ATOM    878  CD2 TRP A 122      43.768  10.254 -31.679  1.00 91.56           C  
ATOM    879  CE2 TRP A 122      42.595  10.409 -32.474  1.00 91.56           C  
ATOM    880  CE3 TRP A 122      43.601  10.200 -30.284  1.00 91.56           C  
ATOM    881  NE1 TRP A 122      43.065  10.422 -33.772  1.00 91.56           N  
ATOM    882  CH2 TRP A 122      41.184  10.471 -30.510  1.00 91.56           C  
ATOM    883  CZ2 TRP A 122      41.314  10.515 -31.909  1.00 91.56           C  
ATOM    884  CZ3 TRP A 122      42.326  10.310 -29.710  1.00 91.56           C  
ATOM    885  N   ARG A 123      48.628  11.595 -30.301  1.00 85.76           N  
ATOM    886  CA  ARG A 123      49.861  11.371 -29.545  1.00 85.76           C  
ATOM    887  C   ARG A 123      49.501  10.875 -28.160  1.00 85.76           C  
ATOM    888  CB  ARG A 123      50.673  12.668 -29.480  1.00 85.76           C  
ATOM    889  O   ARG A 123      48.726  11.525 -27.462  1.00 85.76           O  
ATOM    890  CG  ARG A 123      52.056  12.462 -28.848  1.00 85.76           C  
ATOM    891  CD  ARG A 123      52.836  13.777 -28.747  1.00 85.76           C  
ATOM    892  NE  ARG A 123      53.084  14.371 -30.076  1.00 85.76           N  
ATOM    893  NH1 ARG A 123      54.540  16.011 -29.417  1.00 85.76           N  
ATOM    894  NH2 ARG A 123      53.987  15.817 -31.580  1.00 85.76           N  
ATOM    895  CZ  ARG A 123      53.867  15.396 -30.352  1.00 85.76           C  
ATOM    896  N   ASP A 124      50.074   9.740 -27.778  1.00 85.47           N  
ATOM    897  CA  ASP A 124      49.882   9.115 -26.465  1.00 85.47           C  
ATOM    898  C   ASP A 124      48.395   8.962 -26.099  1.00 85.47           C  
ATOM    899  CB  ASP A 124      50.734   9.831 -25.403  1.00 85.47           C  
ATOM    900  O   ASP A 124      47.969   9.203 -24.972  1.00 85.47           O  
ATOM    901  CG  ASP A 124      52.210   9.908 -25.806  1.00 85.47           C  
ATOM    902  OD1 ASP A 124      52.704   8.930 -26.413  1.00 85.47           O  
ATOM    903  OD2 ASP A 124      52.824  10.971 -25.564  1.00 85.47           O  
ATOM    904  N   GLY A 125      47.585   8.590 -27.093  1.00 86.11           N  
ATOM    905  CA  GLY A 125      46.151   8.382 -26.954  1.00 86.11           C  
ATOM    906  C   GLY A 125      45.314   9.652 -27.059  1.00 86.11           C  
ATOM    907  O   GLY A 125      44.099   9.542 -27.061  1.00 86.11           O  
ATOM    908  N   VAL A 126      45.899  10.846 -27.177  1.00 85.20           N  
ATOM    909  CA  VAL A 126      45.158  12.118 -27.229  1.00 85.20           C  
ATOM    910  C   VAL A 126      45.185  12.713 -28.636  1.00 85.20           C  
ATOM    911  CB  VAL A 126      45.712  13.116 -26.195  1.00 85.20           C  
ATOM    912  O   VAL A 126      46.239  12.769 -29.267  1.00 85.20           O  
ATOM    913  CG1 VAL A 126      44.894  14.417 -26.161  1.00 85.20           C  
ATOM    914  CG2 VAL A 126      45.685  12.533 -24.774  1.00 85.20           C  
ATOM    915  N   LEU A 127      44.045  13.215 -29.117  1.00 87.56           N  
ATOM    916  CA  LEU A 127      43.968  13.958 -30.378  1.00 87.56           C  
ATOM    917  C   LEU A 127      44.743  15.287 -30.268  1.00 87.56           C  
ATOM    918  CB  LEU A 127      42.486  14.182 -30.733  1.00 87.56           C  
ATOM    919  O   LEU A 127      44.377  16.160 -29.481  1.00 87.56           O  
ATOM    920  CG  LEU A 127      42.261  14.897 -32.079  1.00 87.56           C  
ATOM    921  CD1 LEU A 127      42.622  14.021 -33.277  1.00 87.56           C  
ATOM    922  CD2 LEU A 127      40.788  15.283 -32.222  1.00 87.56           C  
ATOM    923  N   VAL A 128      45.795  15.452 -31.072  1.00 85.40           N  
ATOM    924  CA  VAL A 128      46.647  16.656 -31.111  1.00 85.40           C  
ATOM    925  C   VAL A 128      46.211  17.614 -32.215  1.00 85.40           C  
ATOM    926  CB  VAL A 128      48.131  16.282 -31.303  1.00 85.40           C  
ATOM    927  O   VAL A 128      46.181  18.828 -32.005  1.00 85.40           O  
ATOM    928  CG1 VAL A 128      49.050  17.512 -31.253  1.00 85.40           C  
ATOM    929  CG2 VAL A 128      48.609  15.328 -30.207  1.00 85.40           C  
ATOM    930  N   ARG A 129      45.854  17.090 -33.393  1.00 85.63           N  
ATOM    931  CA  ARG A 129      45.479  17.905 -34.557  1.00 85.63           C  
ATOM    932  C   ARG A 129      44.305  17.278 -35.295  1.00 85.63           C  
ATOM    933  CB  ARG A 129      46.715  18.053 -35.460  1.00 85.63           C  
ATOM    934  O   ARG A 129      44.425  16.166 -35.782  1.00 85.63           O  
ATOM    935  CG  ARG A 129      46.474  19.014 -36.628  1.00 85.63           C  
ATOM    936  CD  ARG A 129      47.757  19.170 -37.448  1.00 85.63           C  
ATOM    937  NE  ARG A 129      47.541  20.078 -38.592  1.00 85.63           N  
ATOM    938  NH1 ARG A 129      49.724  20.725 -38.872  1.00 85.63           N  
ATOM    939  NH2 ARG A 129      48.148  21.534 -40.234  1.00 85.63           N  
ATOM    940  CZ  ARG A 129      48.469  20.775 -39.223  1.00 85.63           C  
ATOM    941  N   ARG A 130      43.185  17.995 -35.422  1.00 87.37           N  
ATOM    942  CA  ARG A 130      42.042  17.567 -36.250  1.00 87.37           C  
ATOM    943  C   ARG A 130      42.305  17.922 -37.717  1.00 87.37           C  
ATOM    944  CB  ARG A 130      40.734  18.178 -35.704  1.00 87.37           C  
ATOM    945  O   ARG A 130      42.667  19.060 -38.015  1.00 87.37           O  
ATOM    946  CG  ARG A 130      39.473  17.723 -36.467  1.00 87.37           C  
ATOM    947  CD  ARG A 130      38.175  18.375 -35.938  1.00 87.37           C  
ATOM    948  NE  ARG A 130      37.400  17.505 -35.024  1.00 87.37           N  
ATOM    949  NH1 ARG A 130      35.998  19.092 -34.060  1.00 87.37           N  
ATOM    950  NH2 ARG A 130      35.791  16.969 -33.494  1.00 87.37           N  
ATOM    951  CZ  ARG A 130      36.407  17.860 -34.214  1.00 87.37           C  
ATOM    952  N   THR A 131      42.072  16.976 -38.617  1.00 82.94           N  
ATOM    953  CA  THR A 131      42.060  17.209 -40.065  1.00 82.94           C  
ATOM    954  C   THR A 131      40.625  17.527 -40.480  1.00 82.94           C  
ATOM    955  CB  THR A 131      42.615  16.005 -40.845  1.00 82.94           C  
ATOM    956  O   THR A 131      39.727  16.710 -40.292  1.00 82.94           O  
ATOM    957  CG2 THR A 131      42.970  16.387 -42.279  1.00 82.94           C  
ATOM    958  OG1 THR A 131      43.815  15.561 -40.254  1.00 82.94           O  
ATOM    959  N   LEU A 132      40.394  18.742 -40.982  1.00 76.50           N  
ATOM    960  CA  LEU A 132      39.100  19.176 -41.510  1.00 76.50           C  
ATOM    961  C   LEU A 132      39.111  18.959 -43.025  1.00 76.50           C  
ATOM    962  CB  LEU A 132      38.855  20.657 -41.151  1.00 76.50           C  
ATOM    963  O   LEU A 132      39.679  19.765 -43.757  1.00 76.50           O  
ATOM    964  CG  LEU A 132      38.707  20.961 -39.651  1.00 76.50           C  
ATOM    965  CD1 LEU A 132      38.689  22.475 -39.432  1.00 76.50           C  
ATOM    966  CD2 LEU A 132      37.418  20.381 -39.065  1.00 76.50           C  
ATOM    967  N   GLU A 133      38.523  17.863 -43.490  1.00 68.31           N  
ATOM    968  CA  GLU A 133      38.331  17.601 -44.918  1.00 68.31           C  
ATOM    969  C   GLU A 133      36.852  17.775 -45.274  1.00 68.31           C  
ATOM    970  CB  GLU A 133      38.814  16.193 -45.286  1.00 68.31           C  
ATOM    971  O   GLU A 133      35.983  17.263 -44.573  1.00 68.31           O  
ATOM    972  CG  GLU A 133      40.324  16.004 -45.103  1.00 68.31           C  
ATOM    973  CD  GLU A 133      40.792  14.579 -45.429  1.00 68.31           C  
ATOM    974  OE1 GLU A 133      42.018  14.417 -45.598  1.00 68.31           O  
ATOM    975  OE2 GLU A 133      39.938  13.656 -45.418  1.00 68.31           O  
ATOM    976  N   ASN A 134      36.553  18.457 -46.383  1.00 55.28           N  
ATOM    977  CA  ASN A 134      35.196  18.569 -46.936  1.00 55.28           C  
ATOM    978  C   ASN A 134      34.822  17.300 -47.733  1.00 55.28           C  
ATOM    979  CB  ASN A 134      35.084  19.846 -47.796  1.00 55.28           C  
ATOM    980  O   ASN A 134      34.479  17.377 -48.913  1.00 55.28           O  
ATOM    981  CG  ASN A 134      35.066  21.145 -47.016  1.00 55.28           C  
ATOM    982  ND2 ASN A 134      35.327  22.247 -47.679  1.00 55.28           N  
ATOM    983  OD1 ASN A 134      34.794  21.215 -45.832  1.00 55.28           O  
ATOM    984  N   VAL A 135      34.960  16.120 -47.128  1.00 58.68           N  
ATOM    985  CA  VAL A 135      34.638  14.832 -47.764  1.00 58.68           C  
ATOM    986  C   VAL A 135      33.240  14.385 -47.327  1.00 58.68           C  
ATOM    987  CB  VAL A 135      35.743  13.790 -47.489  1.00 58.68           C  
ATOM    988  O   VAL A 135      32.787  14.701 -46.232  1.00 58.68           O  
ATOM    989  CG1 VAL A 135      35.419  12.398 -48.050  1.00 58.68           C  
ATOM    990  CG2 VAL A 135      37.059  14.223 -48.152  1.00 58.68           C  
ATOM    991  N   ASN A 136      32.528  13.661 -48.198  1.00 66.31           N  
ATOM    992  CA  ASN A 136      31.227  13.065 -47.883  1.00 66.31           C  
ATOM    993  C   ASN A 136      31.365  11.988 -46.787  1.00 66.31           C  
ATOM    994  CB  ASN A 136      30.596  12.467 -49.163  1.00 66.31           C  
ATOM    995  O   ASN A 136      31.426  10.796 -47.106  1.00 66.31           O  
ATOM    996  CG  ASN A 136      30.002  13.483 -50.118  1.00 66.31           C  
ATOM    997  ND2 ASN A 136      29.610  13.057 -51.297  1.00 66.31           N  
ATOM    998  OD1 ASN A 136      29.846  14.651 -49.834  1.00 66.31           O  
ATOM    999  N   ASP A 137      31.329  12.404 -45.518  1.00 76.52           N  
ATOM   1000  CA  ASP A 137      31.433  11.540 -44.332  1.00 76.52           C  
ATOM   1001  C   ASP A 137      30.474  10.340 -44.374  1.00 76.52           C  
ATOM   1002  CB  ASP A 137      31.140  12.367 -43.063  1.00 76.52           C  
ATOM   1003  O   ASP A 137      30.791   9.271 -43.865  1.00 76.52           O  
ATOM   1004  CG  ASP A 137      32.274  13.302 -42.626  1.00 76.52           C  
ATOM   1005  OD1 ASP A 137      33.426  13.065 -43.050  1.00 76.52           O  
ATOM   1006  OD2 ASP A 137      31.975  14.203 -41.810  1.00 76.52           O  
ATOM   1007  N   ALA A 138      29.318  10.460 -45.038  1.00 77.73           N  
ATOM   1008  CA  ALA A 138      28.320   9.395 -45.116  1.00 77.73           C  
ATOM   1009  C   ALA A 138      28.859   8.066 -45.688  1.00 77.73           C  
ATOM   1010  CB  ALA A 138      27.137   9.908 -45.947  1.00 77.73           C  
ATOM   1011  O   ALA A 138      28.503   6.999 -45.184  1.00 77.73           O  
ATOM   1012  N   ARG A 139      29.719   8.102 -46.720  1.00 83.02           N  
ATOM   1013  CA  ARG A 139      30.286   6.871 -47.312  1.00 83.02           C  
ATOM   1014  C   ARG A 139      31.297   6.215 -46.378  1.00 83.02           C  
ATOM   1015  CB  ARG A 139      30.937   7.148 -48.676  1.00 83.02           C  
ATOM   1016  O   ARG A 139      31.280   4.995 -46.226  1.00 83.02           O  
ATOM   1017  CG  ARG A 139      29.887   7.377 -49.772  1.00 83.02           C  
ATOM   1018  CD  ARG A 139      30.511   7.414 -51.174  1.00 83.02           C  
ATOM   1019  NE  ARG A 139      31.368   8.599 -51.376  1.00 83.02           N  
ATOM   1020  NH1 ARG A 139      31.371   8.586 -53.677  1.00 83.02           N  
ATOM   1021  NH2 ARG A 139      32.479  10.179 -52.580  1.00 83.02           N  
ATOM   1022  CZ  ARG A 139      31.733   9.113 -52.539  1.00 83.02           C  
ATOM   1023  N   ASP A 140      32.118   7.027 -45.727  1.00 84.62           N  
ATOM   1024  CA  ASP A 140      33.154   6.563 -44.809  1.00 84.62           C  
ATOM   1025  C   ASP A 140      32.530   6.025 -43.514  1.00 84.62           C  
ATOM   1026  CB  ASP A 140      34.143   7.708 -44.565  1.00 84.62           C  
ATOM   1027  O   ASP A 140      32.902   4.950 -43.050  1.00 84.62           O  
ATOM   1028  CG  ASP A 140      34.825   8.162 -45.860  1.00 84.62           C  
ATOM   1029  OD1 ASP A 140      35.085   7.300 -46.723  1.00 84.62           O  
ATOM   1030  OD2 ASP A 140      35.065   9.382 -45.989  1.00 84.62           O  
ATOM   1031  N   VAL A 141      31.488   6.683 -42.990  1.00 85.68           N  
ATOM   1032  CA  VAL A 141      30.688   6.178 -41.863  1.00 85.68           C  
ATOM   1033  C   VAL A 141      30.090   4.815 -42.215  1.00 85.68           C  
ATOM   1034  CB  VAL A 141      29.583   7.178 -41.457  1.00 85.68           C  
ATOM   1035  O   VAL A 141      30.213   3.877 -41.430  1.00 85.68           O  
ATOM   1036  CG1 VAL A 141      28.616   6.585 -40.422  1.00 85.68           C  
ATOM   1037  CG2 VAL A 141      30.161   8.446 -40.820  1.00 85.68           C  
ATOM   1038  N   GLN A 142      29.496   4.651 -43.404  1.00 83.94           N  
ATOM   1039  CA  GLN A 142      28.966   3.356 -43.854  1.00 83.94           C  
ATOM   1040  C   GLN A 142      30.054   2.291 -44.056  1.00 83.94           C  
ATOM   1041  CB  GLN A 142      28.219   3.525 -45.182  1.00 83.94           C  
ATOM   1042  O   GLN A 142      29.792   1.102 -43.860  1.00 83.94           O  
ATOM   1043  CG  GLN A 142      26.835   4.163 -45.030  1.00 83.94           C  
ATOM   1044  CD  GLN A 142      26.139   4.328 -46.378  1.00 83.94           C  
ATOM   1045  NE2 GLN A 142      24.947   4.880 -46.400  1.00 83.94           N  
ATOM   1046  OE1 GLN A 142      26.629   3.948 -47.432  1.00 83.94           O  
ATOM   1047  N   PHE A 143      31.254   2.680 -44.488  1.00 89.28           N  
ATOM   1048  CA  PHE A 143      32.397   1.777 -44.598  1.00 89.28           C  
ATOM   1049  C   PHE A 143      32.825   1.275 -43.215  1.00 89.28           C  
ATOM   1050  CB  PHE A 143      33.540   2.470 -45.350  1.00 89.28           C  
ATOM   1051  O   PHE A 143      32.784   0.070 -42.972  1.00 89.28           O  
ATOM   1052  CG  PHE A 143      34.819   1.660 -45.362  1.00 89.28           C  
ATOM   1053  CD1 PHE A 143      35.835   1.937 -44.427  1.00 89.28           C  
ATOM   1054  CD2 PHE A 143      34.980   0.605 -46.280  1.00 89.28           C  
ATOM   1055  CE1 PHE A 143      37.004   1.158 -44.407  1.00 89.28           C  
ATOM   1056  CE2 PHE A 143      36.154  -0.169 -46.263  1.00 89.28           C  
ATOM   1057  CZ  PHE A 143      37.164   0.106 -45.324  1.00 89.28           C  
ATOM   1058  N   TYR A 144      33.123   2.179 -42.280  1.00 91.37           N  
ATOM   1059  CA  TYR A 144      33.539   1.812 -40.926  1.00 91.37           C  
ATOM   1060  C   TYR A 144      32.439   1.077 -40.149  1.00 91.37           C  
ATOM   1061  CB  TYR A 144      33.998   3.066 -40.181  1.00 91.37           C  
ATOM   1062  O   TYR A 144      32.736   0.133 -39.429  1.00 91.37           O  
ATOM   1063  CG  TYR A 144      35.284   3.680 -40.702  1.00 91.37           C  
ATOM   1064  CD1 TYR A 144      36.472   2.923 -40.735  1.00 91.37           C  
ATOM   1065  CD2 TYR A 144      35.302   5.014 -41.145  1.00 91.37           C  
ATOM   1066  CE1 TYR A 144      37.680   3.509 -41.154  1.00 91.37           C  
ATOM   1067  CE2 TYR A 144      36.500   5.598 -41.592  1.00 91.37           C  
ATOM   1068  OH  TYR A 144      38.852   5.433 -41.989  1.00 91.37           O  
ATOM   1069  CZ  TYR A 144      37.696   4.853 -41.579  1.00 91.37           C  
ATOM   1070  N   THR A 145      31.160   1.404 -40.359  1.00 87.55           N  
ATOM   1071  CA  THR A 145      30.039   0.655 -39.756  1.00 87.55           C  
ATOM   1072  C   THR A 145      30.028  -0.813 -40.206  1.00 87.55           C  
ATOM   1073  CB  THR A 145      28.688   1.307 -40.088  1.00 87.55           C  
ATOM   1074  O   THR A 145      29.750  -1.704 -39.406  1.00 87.55           O  
ATOM   1075  CG2 THR A 145      27.511   0.637 -39.381  1.00 87.55           C  
ATOM   1076  OG1 THR A 145      28.665   2.652 -39.675  1.00 87.55           O  
ATOM   1077  N   ARG A 146      30.382  -1.098 -41.470  1.00 89.75           N  
ATOM   1078  CA  ARG A 146      30.531  -2.479 -41.963  1.00 89.75           C  
ATOM   1079  C   ARG A 146      31.743  -3.184 -41.353  1.00 89.75           C  
ATOM   1080  CB  ARG A 146      30.608  -2.500 -43.497  1.00 89.75           C  
ATOM   1081  O   ARG A 146      31.662  -4.383 -41.102  1.00 89.75           O  
ATOM   1082  CG  ARG A 146      29.233  -2.290 -44.143  1.00 89.75           C  
ATOM   1083  CD  ARG A 146      29.326  -2.298 -45.674  1.00 89.75           C  
ATOM   1084  NE  ARG A 146      29.752  -0.991 -46.209  1.00 89.75           N  
ATOM   1085  NH1 ARG A 146      30.559  -1.714 -48.240  1.00 89.75           N  
ATOM   1086  NH2 ARG A 146      30.431   0.472 -47.819  1.00 89.75           N  
ATOM   1087  CZ  ARG A 146      30.243  -0.752 -47.415  1.00 89.75           C  
ATOM   1088  N   VAL A 147      32.838  -2.464 -41.109  1.00 90.22           N  
ATOM   1089  CA  VAL A 147      34.016  -3.003 -40.407  1.00 90.22           C  
ATOM   1090  C   VAL A 147      33.660  -3.362 -38.960  1.00 90.22           C  
ATOM   1091  CB  VAL A 147      35.212  -2.031 -40.476  1.00 90.22           C  
ATOM   1092  O   VAL A 147      33.906  -4.490 -38.544  1.00 90.22           O  
ATOM   1093  CG1 VAL A 147      36.428  -2.595 -39.743  1.00 90.22           C  
ATOM   1094  CG2 VAL A 147      35.632  -1.771 -41.930  1.00 90.22           C  
ATOM   1095  N   ILE A 148      32.965  -2.474 -38.238  1.00 89.77           N  
ATOM   1096  CA  ILE A 148      32.462  -2.741 -36.878  1.00 89.77           C  
ATOM   1097  C   ILE A 148      31.566  -3.985 -36.862  1.00 89.77           C  
ATOM   1098  CB  ILE A 148      31.706  -1.516 -36.314  1.00 89.77           C  
ATOM   1099  O   ILE A 148      31.748  -4.853 -36.016  1.00 89.77           O  
ATOM   1100  CG1 ILE A 148      32.656  -0.315 -36.128  1.00 89.77           C  
ATOM   1101  CG2 ILE A 148      31.038  -1.846 -34.962  1.00 89.77           C  
ATOM   1102  CD1 ILE A 148      31.904   1.003 -35.903  1.00 89.77           C  
ATOM   1103  N   ALA A 149      30.635  -4.118 -37.813  1.00 88.06           N  
ATOM   1104  CA  ALA A 149      29.764  -5.292 -37.889  1.00 88.06           C  
ATOM   1105  C   ALA A 149      30.551  -6.604 -38.077  1.00 88.06           C  
ATOM   1106  CB  ALA A 149      28.747  -5.075 -39.016  1.00 88.06           C  
ATOM   1107  O   ALA A 149      30.222  -7.609 -37.448  1.00 88.06           O  
ATOM   1108  N   LYS A 150      31.617  -6.593 -38.894  1.00 89.15           N  
ATOM   1109  CA  LYS A 150      32.517  -7.748 -39.056  1.00 89.15           C  
ATOM   1110  C   LYS A 150      33.276  -8.071 -37.768  1.00 89.15           C  
ATOM   1111  CB  LYS A 150      33.521  -7.502 -40.188  1.00 89.15           C  
ATOM   1112  O   LYS A 150      33.377  -9.241 -37.415  1.00 89.15           O  
ATOM   1113  CG  LYS A 150      32.894  -7.578 -41.585  1.00 89.15           C  
ATOM   1114  CD  LYS A 150      33.987  -7.297 -42.620  1.00 89.15           C  
ATOM   1115  CE  LYS A 150      33.448  -7.411 -44.046  1.00 89.15           C  
ATOM   1116  NZ  LYS A 150      34.554  -7.264 -45.024  1.00 89.15           N  
ATOM   1117  N   LEU A 151      33.773  -7.054 -37.063  1.00 89.43           N  
ATOM   1118  CA  LEU A 151      34.450  -7.227 -35.775  1.00 89.43           C  
ATOM   1119  C   LEU A 151      33.510  -7.816 -34.719  1.00 89.43           C  
ATOM   1120  CB  LEU A 151      35.025  -5.879 -35.308  1.00 89.43           C  
ATOM   1121  O   LEU A 151      33.887  -8.768 -34.044  1.00 89.43           O  
ATOM   1122  CG  LEU A 151      36.290  -5.457 -36.070  1.00 89.43           C  
ATOM   1123  CD1 LEU A 151      36.593  -3.991 -35.790  1.00 89.43           C  
ATOM   1124  CD2 LEU A 151      37.500  -6.273 -35.627  1.00 89.43           C  
ATOM   1125  N   CYS A 152      32.274  -7.320 -34.617  1.00 87.87           N  
ATOM   1126  CA  CYS A 152      31.275  -7.870 -33.699  1.00 87.87           C  
ATOM   1127  C   CYS A 152      30.967  -9.343 -34.002  1.00 87.87           C  
ATOM   1128  CB  CYS A 152      29.994  -7.030 -33.758  1.00 87.87           C  
ATOM   1129  O   CYS A 152      30.992 -10.163 -33.089  1.00 87.87           O  
ATOM   1130  SG  CYS A 152      30.283  -5.377 -33.062  1.00 87.87           S  
ATOM   1131  N   HIS A 153      30.760  -9.697 -35.276  1.00 87.17           N  
ATOM   1132  CA  HIS A 153      30.552 -11.092 -35.677  1.00 87.17           C  
ATOM   1133  C   HIS A 153      31.755 -11.974 -35.313  1.00 87.17           C  
ATOM   1134  CB  HIS A 153      30.283 -11.145 -37.185  1.00 87.17           C  
ATOM   1135  O   HIS A 153      31.591 -13.081 -34.808  1.00 87.17           O  
ATOM   1136  CG  HIS A 153      29.847 -12.506 -37.667  1.00 87.17           C  
ATOM   1137  CD2 HIS A 153      28.551 -12.932 -37.790  1.00 87.17           C  
ATOM   1138  ND1 HIS A 153      30.650 -13.556 -38.064  1.00 87.17           N  
ATOM   1139  CE1 HIS A 153      29.852 -14.572 -38.425  1.00 87.17           C  
ATOM   1140  NE2 HIS A 153      28.560 -14.232 -38.303  1.00 87.17           N  
ATOM   1141  N   ARG A 154      32.982 -11.468 -35.500  1.00 85.98           N  
ATOM   1142  CA  ARG A 154      34.198 -12.197 -35.120  1.00 85.98           C  
ATOM   1143  C   ARG A 154      34.292 -12.433 -33.610  1.00 85.98           C  
ATOM   1144  CB  ARG A 154      35.435 -11.456 -35.661  1.00 85.98           C  
ATOM   1145  O   ARG A 154      34.723 -13.497 -33.178  1.00 85.98           O  
ATOM   1146  CG  ARG A 154      36.755 -12.210 -35.427  1.00 85.98           C  
ATOM   1147  CD  ARG A 154      36.667 -13.625 -36.004  1.00 85.98           C  
ATOM   1148  NE  ARG A 154      37.922 -14.372 -35.901  1.00 85.98           N  
ATOM   1149  NH1 ARG A 154      37.075 -16.318 -36.809  1.00 85.98           N  
ATOM   1150  NH2 ARG A 154      39.206 -16.189 -36.215  1.00 85.98           N  
ATOM   1151  CZ  ARG A 154      38.055 -15.616 -36.307  1.00 85.98           C  
ATOM   1152  N   VAL A 155      33.870 -11.466 -32.800  1.00 86.30           N  
ATOM   1153  CA  VAL A 155      33.833 -11.594 -31.334  1.00 86.30           C  
ATOM   1154  C   VAL A 155      32.781 -12.610 -30.890  1.00 86.30           C  
ATOM   1155  CB  VAL A 155      33.577 -10.222 -30.694  1.00 86.30           C  
ATOM   1156  O   VAL A 155      33.031 -13.380 -29.966  1.00 86.30           O  
ATOM   1157  CG1 VAL A 155      33.370 -10.286 -29.175  1.00 86.30           C  
ATOM   1158  CG2 VAL A 155      34.756  -9.282 -30.955  1.00 86.30           C  
ATOM   1159  N   GLU A 156      31.622 -12.653 -31.549  1.00 86.07           N  
ATOM   1160  CA  GLU A 156      30.594 -13.671 -31.299  1.00 86.07           C  
ATOM   1161  C   GLU A 156      31.096 -15.082 -31.632  1.00 86.07           C  
ATOM   1162  CB  GLU A 156      29.323 -13.353 -32.100  1.00 86.07           C  
ATOM   1163  O   GLU A 156      30.893 -16.002 -30.840  1.00 86.07           O  
ATOM   1164  CG  GLU A 156      28.564 -12.142 -31.532  1.00 86.07           C  
ATOM   1165  CD  GLU A 156      27.339 -11.737 -32.372  1.00 86.07           C  
ATOM   1166  OE1 GLU A 156      26.672 -10.757 -31.966  1.00 86.07           O  
ATOM   1167  OE2 GLU A 156      27.059 -12.388 -33.404  1.00 86.07           O  
ATOM   1168  N   GLU A 157      31.813 -15.250 -32.748  1.00 84.38           N  
ATOM   1169  CA  GLU A 157      32.477 -16.513 -33.094  1.00 84.38           C  
ATOM   1170  C   GLU A 157      33.482 -16.939 -32.016  1.00 84.38           C  
ATOM   1171  CB  GLU A 157      33.213 -16.392 -34.436  1.00 84.38           C  
ATOM   1172  O   GLU A 157      33.451 -18.089 -31.578  1.00 84.38           O  
ATOM   1173  CG  GLU A 157      32.295 -16.351 -35.665  1.00 84.38           C  
ATOM   1174  CD  GLU A 157      33.075 -16.063 -36.962  1.00 84.38           C  
ATOM   1175  OE1 GLU A 157      32.419 -15.968 -38.022  1.00 84.38           O  
ATOM   1176  OE2 GLU A 157      34.323 -15.911 -36.921  1.00 84.38           O  
ATOM   1177  N   LEU A 158      34.336 -16.018 -31.553  1.00 83.69           N  
ATOM   1178  CA  LEU A 158      35.323 -16.282 -30.499  1.00 83.69           C  
ATOM   1179  C   LEU A 158      34.670 -16.641 -29.159  1.00 83.69           C  
ATOM   1180  CB  LEU A 158      36.238 -15.054 -30.337  1.00 83.69           C  
ATOM   1181  O   LEU A 158      35.107 -17.566 -28.480  1.00 83.69           O  
ATOM   1182  CG  LEU A 158      37.269 -14.871 -31.464  1.00 83.69           C  
ATOM   1183  CD1 LEU A 158      38.002 -13.541 -31.273  1.00 83.69           C  
ATOM   1184  CD2 LEU A 158      38.297 -16.001 -31.450  1.00 83.69           C  
ATOM   1185  N   ASN A 159      33.597 -15.953 -28.771  1.00 81.11           N  
ATOM   1186  CA  ASN A 159      32.853 -16.309 -27.564  1.00 81.11           C  
ATOM   1187  C   ASN A 159      32.180 -17.684 -27.703  1.00 81.11           C  
ATOM   1188  CB  ASN A 159      31.848 -15.194 -27.244  1.00 81.11           C  
ATOM   1189  O   ASN A 159      32.209 -18.481 -26.766  1.00 81.11           O  
ATOM   1190  CG  ASN A 159      32.496 -13.979 -26.600  1.00 81.11           C  
ATOM   1191  ND2 ASN A 159      31.886 -12.825 -26.726  1.00 81.11           N  
ATOM   1192  OD1 ASN A 159      33.518 -14.041 -25.934  1.00 81.11           O  
ATOM   1193  N   GLY A 160      31.637 -18.000 -28.881  1.00 77.94           N  
ATOM   1194  CA  GLY A 160      31.026 -19.298 -29.163  1.00 77.94           C  
ATOM   1195  C   GLY A 160      32.019 -20.465 -29.152  1.00 77.94           C  
ATOM   1196  O   GLY A 160      31.685 -21.542 -28.652  1.00 77.94           O  
ATOM   1197  N   THR A 161      33.243 -20.281 -29.661  1.00 77.26           N  
ATOM   1198  CA  THR A 161      34.296 -21.313 -29.591  1.00 77.26           C  
ATOM   1199  C   THR A 161      34.745 -21.559 -28.153  1.00 77.26           C  
ATOM   1200  CB  THR A 161      35.518 -20.976 -30.458  1.00 77.26           C  
ATOM   1201  O   THR A 161      34.934 -22.712 -27.769  1.00 77.26           O  
ATOM   1202  CG2 THR A 161      35.205 -20.998 -31.953  1.00 77.26           C  
ATOM   1203  OG1 THR A 161      36.020 -19.704 -30.154  1.00 77.26           O  
ATOM   1204  N   ILE A 162      34.816 -20.511 -27.324  1.00 76.34           N  
ATOM   1205  CA  ILE A 162      35.123 -20.629 -25.891  1.00 76.34           C  
ATOM   1206  C   ILE A 162      34.060 -21.449 -25.146  1.00 76.34           C  
ATOM   1207  CB  ILE A 162      35.290 -19.224 -25.267  1.00 76.34           C  
ATOM   1208  O   ILE A 162      34.408 -22.234 -24.263  1.00 76.34           O  
ATOM   1209  CG1 ILE A 162      36.557 -18.541 -25.819  1.00 76.34           C  
ATOM   1210  CG2 ILE A 162      35.376 -19.273 -23.730  1.00 76.34           C  
ATOM   1211  CD1 ILE A 162      36.597 -17.029 -25.578  1.00 76.34           C  
ATOM   1212  N   GLU A 163      32.778 -21.267 -25.472  1.00 77.26           N  
ATOM   1213  CA  GLU A 163      31.680 -22.007 -24.836  1.00 77.26           C  
ATOM   1214  C   GLU A 163      31.615 -23.476 -25.271  1.00 77.26           C  
ATOM   1215  CB  GLU A 163      30.335 -21.326 -25.131  1.00 77.26           C  
ATOM   1216  O   GLU A 163      31.341 -24.344 -24.441  1.00 77.26           O  
ATOM   1217  CG  GLU A 163      30.146 -20.021 -24.343  1.00 77.26           C  
ATOM   1218  CD  GLU A 163      28.763 -19.381 -24.553  1.00 77.26           C  
ATOM   1219  OE1 GLU A 163      28.498 -18.372 -23.858  1.00 77.26           O  
ATOM   1220  OE2 GLU A 163      27.959 -19.915 -25.354  1.00 77.26           O  
ATOM   1221  N   ARG A 164      31.857 -23.767 -26.556  1.00 74.62           N  
ATOM   1222  CA  ARG A 164      31.756 -25.129 -27.108  1.00 74.62           C  
ATOM   1223  C   ARG A 164      32.985 -25.987 -26.811  1.00 74.62           C  
ATOM   1224  CB  ARG A 164      31.474 -25.072 -28.616  1.00 74.62           C  
ATOM   1225  O   ARG A 164      32.825 -27.115 -26.356  1.00 74.62           O  
ATOM   1226  CG  ARG A 164      30.052 -24.574 -28.909  1.00 74.62           C  
ATOM   1227  CD  ARG A 164      29.815 -24.529 -30.420  1.00 74.62           C  
ATOM   1228  NE  ARG A 164      28.463 -24.029 -30.739  1.00 74.62           N  
ATOM   1229  NH1 ARG A 164      28.801 -23.724 -32.986  1.00 74.62           N  
ATOM   1230  NH2 ARG A 164      26.839 -23.161 -32.079  1.00 74.62           N  
ATOM   1231  CZ  ARG A 164      28.040 -23.646 -31.929  1.00 74.62           C  
ATOM   1232  N   ASP A 165      34.187 -25.443 -27.009  1.00 70.20           N  
ATOM   1233  CA  ASP A 165      35.444 -26.200 -27.016  1.00 70.20           C  
ATOM   1234  C   ASP A 165      36.463 -25.628 -26.024  1.00 70.20           C  
ATOM   1235  CB  ASP A 165      36.010 -26.296 -28.445  1.00 70.20           C  
ATOM   1236  O   ASP A 165      37.563 -25.203 -26.392  1.00 70.20           O  
ATOM   1237  CG  ASP A 165      35.179 -27.191 -29.367  1.00 70.20           C  
ATOM   1238  OD1 ASP A 165      34.637 -28.202 -28.871  1.00 70.20           O  
ATOM   1239  OD2 ASP A 165      35.112 -26.873 -30.574  1.00 70.20           O  
ATOM   1240  N   SER A 166      36.123 -25.677 -24.730  1.00 66.31           N  
ATOM   1241  CA  SER A 166      37.011 -25.236 -23.637  1.00 66.31           C  
ATOM   1242  C   SER A 166      38.413 -25.871 -23.676  1.00 66.31           C  
ATOM   1243  CB  SER A 166      36.361 -25.495 -22.272  1.00 66.31           C  
ATOM   1244  O   SER A 166      39.369 -25.260 -23.208  1.00 66.31           O  
ATOM   1245  OG  SER A 166      36.153 -26.876 -22.032  1.00 66.31           O  
ATOM   1246  N   SER A 167      38.562 -27.056 -24.281  1.00 67.43           N  
ATOM   1247  CA  SER A 167      39.842 -27.748 -24.476  1.00 67.43           C  
ATOM   1248  C   SER A 167      40.749 -27.132 -25.544  1.00 67.43           C  
ATOM   1249  CB  SER A 167      39.576 -29.213 -24.835  1.00 67.43           C  
ATOM   1250  O   SER A 167      41.962 -27.306 -25.467  1.00 67.43           O  
ATOM   1251  OG  SER A 167      38.654 -29.315 -25.907  1.00 67.43           O  
ATOM   1252  N   SER A 168      40.198 -26.429 -26.540  1.00 67.88           N  
ATOM   1253  CA  SER A 168      40.997 -25.724 -27.559  1.00 67.88           C  
ATOM   1254  C   SER A 168      41.549 -24.382 -27.065  1.00 67.88           C  
ATOM   1255  CB  SER A 168      40.174 -25.495 -28.828  1.00 67.88           C  
ATOM   1256  O   SER A 168      42.442 -23.810 -27.688  1.00 67.88           O  
ATOM   1257  OG  SER A 168      39.132 -24.571 -28.587  1.00 67.88           O  
ATOM   1258  N   VAL A 169      41.038 -23.891 -25.931  1.00 70.38           N  
ATOM   1259  CA  VAL A 169      41.430 -22.611 -25.347  1.00 70.38           C  
ATOM   1260  C   VAL A 169      42.588 -22.837 -24.385  1.00 70.38           C  
ATOM   1261  CB  VAL A 169      40.243 -21.923 -24.654  1.00 70.38           C  
ATOM   1262  O   VAL A 169      42.433 -23.451 -23.328  1.00 70.38           O  
ATOM   1263  CG1 VAL A 169      40.649 -20.539 -24.126  1.00 70.38           C  
ATOM   1264  CG2 VAL A 169      39.062 -21.727 -25.612  1.00 70.38           C  
ATOM   1265  N   PHE A 170      43.759 -22.297 -24.712  1.00 75.39           N  
ATOM   1266  CA  PHE A 170      44.892 -22.331 -23.794  1.00 75.39           C  
ATOM   1267  C   PHE A 170      44.631 -21.385 -22.610  1.00 75.39           C  
ATOM   1268  CB  PHE A 170      46.184 -22.003 -24.550  1.00 75.39           C  
ATOM   1269  O   PHE A 170      44.619 -20.162 -22.768  1.00 75.39           O  
ATOM   1270  CG  PHE A 170      47.427 -22.083 -23.685  1.00 75.39           C  
ATOM   1271  CD1 PHE A 170      48.053 -20.906 -23.235  1.00 75.39           C  
ATOM   1272  CD2 PHE A 170      47.946 -23.338 -23.308  1.00 75.39           C  
ATOM   1273  CE1 PHE A 170      49.197 -20.982 -22.419  1.00 75.39           C  
ATOM   1274  CE2 PHE A 170      49.087 -23.413 -22.489  1.00 75.39           C  
ATOM   1275  CZ  PHE A 170      49.712 -22.235 -22.044  1.00 75.39           C  
ATOM   1276  N   GLN A 171      44.406 -21.945 -21.418  1.00 71.09           N  
ATOM   1277  CA  GLN A 171      44.278 -21.174 -20.179  1.00 71.09           C  
ATOM   1278  C   GLN A 171      45.663 -20.833 -19.621  1.00 71.09           C  
ATOM   1279  CB  GLN A 171      43.456 -21.943 -19.132  1.00 71.09           C  
ATOM   1280  O   GLN A 171      46.422 -21.723 -19.237  1.00 71.09           O  
ATOM   1281  CG  GLN A 171      41.957 -21.978 -19.462  1.00 71.09           C  
ATOM   1282  CD  GLN A 171      41.123 -22.635 -18.362  1.00 71.09           C  
ATOM   1283  NE2 GLN A 171      39.814 -22.545 -18.434  1.00 71.09           N  
ATOM   1284  OE1 GLN A 171      41.606 -23.238 -17.418  1.00 71.09           O  
ATOM   1285  N   GLN A 172      45.986 -19.543 -19.531  1.00 68.64           N  
ATOM   1286  CA  GLN A 172      47.206 -19.106 -18.853  1.00 68.64           C  
ATOM   1287  C   GLN A 172      47.085 -19.284 -17.335  1.00 68.64           C  
ATOM   1288  CB  GLN A 172      47.526 -17.648 -19.199  1.00 68.64           C  
ATOM   1289  O   GLN A 172      46.170 -18.753 -16.709  1.00 68.64           O  
ATOM   1290  CG  GLN A 172      48.133 -17.505 -20.606  1.00 68.64           C  
ATOM   1291  CD  GLN A 172      49.467 -16.765 -20.610  1.00 68.64           C  
ATOM   1292  NE2 GLN A 172      50.300 -17.020 -21.587  1.00 68.64           N  
ATOM   1293  OE1 GLN A 172      49.771 -15.927 -19.777  1.00 68.64           O  
ATOM   1294  N   THR A 173      48.031 -20.011 -16.737  1.00 55.90           N  
ATOM   1295  CA  THR A 173      48.067 -20.309 -15.293  1.00 55.90           C  
ATOM   1296  C   THR A 173      49.064 -19.450 -14.513  1.00 55.90           C  
ATOM   1297  CB  THR A 173      48.383 -21.795 -15.062  1.00 55.90           C  
ATOM   1298  O   THR A 173      49.004 -19.412 -13.284  1.00 55.90           O  
ATOM   1299  CG2 THR A 173      47.281 -22.714 -15.588  1.00 55.90           C  
ATOM   1300  OG1 THR A 173      49.572 -22.144 -15.735  1.00 55.90           O  
ATOM   1301  N   SER A 174      49.987 -18.749 -15.181  1.00 49.56           N  
ATOM   1302  CA  SER A 174      51.055 -18.018 -14.501  1.00 49.56           C  
ATOM   1303  C   SER A 174      50.618 -16.635 -14.030  1.00 49.56           C  
ATOM   1304  CB  SER A 174      52.324 -17.940 -15.356  1.00 49.56           C  
ATOM   1305  O   SER A 174      50.140 -15.806 -14.798  1.00 49.56           O  
ATOM   1306  OG  SER A 174      52.072 -17.411 -16.640  1.00 49.56           O  
ATOM   1307  N   ASN A 175      50.922 -16.351 -12.764  1.00 43.52           N  
ATOM   1308  CA  ASN A 175      50.858 -15.040 -12.110  1.00 43.52           C  
ATOM   1309  C   ASN A 175      51.917 -14.049 -12.661  1.00 43.52           C  
ATOM   1310  CB  ASN A 175      50.999 -15.296 -10.587  1.00 43.52           C  
ATOM   1311  O   ASN A 175      52.416 -13.186 -11.938  1.00 43.52           O  
ATOM   1312  CG  ASN A 175      49.976 -14.590  -9.718  1.00 43.52           C  
ATOM   1313  ND2 ASN A 175      50.140 -14.668  -8.418  1.00 43.52           N  
ATOM   1314  OD1 ASN A 175      48.997 -14.017 -10.157  1.00 43.52           O  
ATOM   1315  N   SER A 176      52.330 -14.206 -13.923  1.00 44.34           N  
ATOM   1316  CA  SER A 176      53.252 -13.298 -14.593  1.00 44.34           C  
ATOM   1317  C   SER A 176      52.567 -11.942 -14.682  1.00 44.34           C  
ATOM   1318  CB  SER A 176      53.628 -13.831 -15.986  1.00 44.34           C  
ATOM   1319  O   SER A 176      51.578 -11.805 -15.394  1.00 44.34           O  
ATOM   1320  OG  SER A 176      52.486 -14.261 -16.700  1.00 44.34           O  
ATOM   1321  N   GLY A 177      53.082 -10.939 -13.967  1.00 44.13           N  
ATOM   1322  CA  GLY A 177      52.598  -9.551 -13.980  1.00 44.13           C  
ATOM   1323  C   GLY A 177      52.724  -8.829 -15.333  1.00 44.13           C  
ATOM   1324  O   GLY A 177      52.845  -7.607 -15.369  1.00 44.13           O  
ATOM   1325  N   LEU A 178      52.731  -9.569 -16.441  1.00 52.59           N  
ATOM   1326  CA  LEU A 178      52.650  -9.070 -17.801  1.00 52.59           C  
ATOM   1327  C   LEU A 178      51.185  -8.776 -18.133  1.00 52.59           C  
ATOM   1328  CB  LEU A 178      53.299 -10.092 -18.751  1.00 52.59           C  
ATOM   1329  O   LEU A 178      50.439  -9.627 -18.607  1.00 52.59           O  
ATOM   1330  CG  LEU A 178      54.821  -9.871 -18.867  1.00 52.59           C  
ATOM   1331  CD1 LEU A 178      55.612 -11.125 -18.506  1.00 52.59           C  
ATOM   1332  CD2 LEU A 178      55.182  -9.431 -20.283  1.00 52.59           C  
ATOM   1333  N   CYS A 179      50.773  -7.546 -17.842  1.00 61.12           N  
ATOM   1334  CA  CYS A 179      49.464  -7.035 -18.224  1.00 61.12           C  
ATOM   1335  C   CYS A 179      49.442  -6.744 -19.731  1.00 61.12           C  
ATOM   1336  CB  CYS A 179      49.157  -5.761 -17.422  1.00 61.12           C  
ATOM   1337  O   CYS A 179      50.195  -5.884 -20.197  1.00 61.12           O  
ATOM   1338  SG  CYS A 179      49.246  -6.070 -15.632  1.00 61.12           S  
ATOM   1339  N   ILE A 180      48.545  -7.396 -20.473  1.00 77.56           N  
ATOM   1340  CA  ILE A 180      48.180  -6.962 -21.827  1.00 77.56           C  
ATOM   1341  C   ILE A 180      47.583  -5.559 -21.698  1.00 77.56           C  
ATOM   1342  CB  ILE A 180      47.175  -7.929 -22.489  1.00 77.56           C  
ATOM   1343  O   ILE A 180      46.620  -5.353 -20.957  1.00 77.56           O  
ATOM   1344  CG1 ILE A 180      47.698  -9.379 -22.468  1.00 77.56           C  
ATOM   1345  CG2 ILE A 180      46.906  -7.505 -23.948  1.00 77.56           C  
ATOM   1346  CD1 ILE A 180      46.666 -10.380 -22.979  1.00 77.56           C  
ATOM   1347  N   ARG A 181      48.177  -4.568 -22.367  1.00 79.66           N  
ATOM   1348  CA  ARG A 181      47.724  -3.175 -22.256  1.00 79.66           C  
ATOM   1349  C   ARG A 181      46.588  -2.909 -23.233  1.00 79.66           C  
ATOM   1350  CB  ARG A 181      48.885  -2.196 -22.456  1.00 79.66           C  
ATOM   1351  O   ARG A 181      46.772  -3.063 -24.441  1.00 79.66           O  
ATOM   1352  CG  ARG A 181      49.820  -2.161 -21.243  1.00 79.66           C  
ATOM   1353  CD  ARG A 181      50.823  -1.020 -21.424  1.00 79.66           C  
ATOM   1354  NE  ARG A 181      51.714  -0.892 -20.258  1.00 79.66           N  
ATOM   1355  NH1 ARG A 181      52.736   1.042 -20.935  1.00 79.66           N  
ATOM   1356  NH2 ARG A 181      53.309   0.111 -18.981  1.00 79.66           N  
ATOM   1357  CZ  ARG A 181      52.581   0.083 -20.063  1.00 79.66           C  
ATOM   1358  N   GLU A 182      45.444  -2.487 -22.704  1.00 86.00           N  
ATOM   1359  CA  GLU A 182      44.280  -2.054 -23.485  1.00 86.00           C  
ATOM   1360  C   GLU A 182      44.599  -0.801 -24.321  1.00 86.00           C  
ATOM   1361  CB  GLU A 182      43.096  -1.822 -22.529  1.00 86.00           C  
ATOM   1362  O   GLU A 182      45.355   0.058 -23.849  1.00 86.00           O  
ATOM   1363  CG  GLU A 182      41.753  -1.646 -23.256  1.00 86.00           C  
ATOM   1364  CD  GLU A 182      40.559  -1.479 -22.312  1.00 86.00           C  
ATOM   1365  OE1 GLU A 182      39.452  -1.178 -22.813  1.00 86.00           O  
ATOM   1366  OE2 GLU A 182      40.691  -1.722 -21.092  1.00 86.00           O  
ATOM   1367  N   PRO A 183      44.059  -0.677 -25.549  1.00 85.56           N  
ATOM   1368  CA  PRO A 183      44.222   0.517 -26.365  1.00 85.56           C  
ATOM   1369  C   PRO A 183      43.632   1.771 -25.699  1.00 85.56           C  
ATOM   1370  CB  PRO A 183      43.578   0.216 -27.721  1.00 85.56           C  
ATOM   1371  O   PRO A 183      42.493   1.786 -25.238  1.00 85.56           O  
ATOM   1372  CG  PRO A 183      42.573  -0.870 -27.378  1.00 85.56           C  
ATOM   1373  CD  PRO A 183      43.295  -1.663 -26.298  1.00 85.56           C  
ATOM   1374  N   ILE A 184      44.401   2.860 -25.703  1.00 84.90           N  
ATOM   1375  CA  ILE A 184      44.020   4.163 -25.151  1.00 84.90           C  
ATOM   1376  C   ILE A 184      43.765   5.137 -26.303  1.00 84.90           C  
ATOM   1377  CB  ILE A 184      45.088   4.689 -24.164  1.00 84.90           C  
ATOM   1378  O   ILE A 184      44.682   5.494 -27.047  1.00 84.90           O  
ATOM   1379  CG1 ILE A 184      45.343   3.674 -23.023  1.00 84.90           C  
ATOM   1380  CG2 ILE A 184      44.650   6.053 -23.589  1.00 84.90           C  
ATOM   1381  CD1 ILE A 184      46.501   4.052 -22.092  1.00 84.90           C  
ATOM   1382  N   VAL A 185      42.517   5.596 -26.410  1.00 85.26           N  
ATOM   1383  CA  VAL A 185      42.054   6.619 -27.359  1.00 85.26           C  
ATOM   1384  C   VAL A 185      41.147   7.590 -26.592  1.00 85.26           C  
ATOM   1385  CB  VAL A 185      41.276   5.975 -28.525  1.00 85.26           C  
ATOM   1386  O   VAL A 185      40.110   7.202 -26.060  1.00 85.26           O  
ATOM   1387  CG1 VAL A 185      40.818   7.028 -29.542  1.00 85.26           C  
ATOM   1388  CG2 VAL A 185      42.036   4.899 -29.313  1.00 85.26           C  
ATOM   1389  N   LEU A 186      41.543   8.857 -26.505  1.00 79.89           N  
ATOM   1390  CA  LEU A 186      40.921   9.908 -25.700  1.00 79.89           C  
ATOM   1391  C   LEU A 186      40.642  11.156 -26.548  1.00 79.89           C  
ATOM   1392  CB  LEU A 186      41.846  10.281 -24.523  1.00 79.89           C  
ATOM   1393  O   LEU A 186      41.554  11.859 -26.989  1.00 79.89           O  
ATOM   1394  CG  LEU A 186      42.154   9.156 -23.520  1.00 79.89           C  
ATOM   1395  CD1 LEU A 186      43.185   9.657 -22.506  1.00 79.89           C  
ATOM   1396  CD2 LEU A 186      40.907   8.709 -22.754  1.00 79.89           C  
ATOM   1397  N   LEU A 187      39.366  11.498 -26.701  1.00 68.98           N  
ATOM   1398  CA  LEU A 187      38.959  12.828 -27.150  1.00 68.98           C  
ATOM   1399  C   LEU A 187      38.966  13.774 -25.943  1.00 68.98           C  
ATOM   1400  CB  LEU A 187      37.563  12.741 -27.783  1.00 68.98           C  
ATOM   1401  O   LEU A 187      38.260  13.531 -24.967  1.00 68.98           O  
ATOM   1402  CG  LEU A 187      37.541  12.090 -29.175  1.00 68.98           C  
ATOM   1403  CD1 LEU A 187      36.105  11.694 -29.475  1.00 68.98           C  
ATOM   1404  CD2 LEU A 187      38.027  13.046 -30.268  1.00 68.98           C  
ATOM   1405  N   ARG A 188      39.749  14.860 -25.982  1.00 54.03           N  
ATOM   1406  CA  ARG A 188      39.531  15.974 -25.043  1.00 54.03           C  
ATOM   1407  C   ARG A 188      38.265  16.713 -25.466  1.00 54.03           C  
ATOM   1408  CB  ARG A 188      40.721  16.948 -25.000  1.00 54.03           C  
ATOM   1409  O   ARG A 188      38.176  17.124 -26.620  1.00 54.03           O  
ATOM   1410  CG  ARG A 188      41.879  16.439 -24.137  1.00 54.03           C  
ATOM   1411  CD  ARG A 188      42.976  17.508 -24.038  1.00 54.03           C  
ATOM   1412  NE  ARG A 188      44.236  16.929 -23.540  1.00 54.03           N  
ATOM   1413  NH1 ARG A 188      45.517  18.836 -23.647  1.00 54.03           N  
ATOM   1414  NH2 ARG A 188      46.474  16.880 -23.145  1.00 54.03           N  
ATOM   1415  CZ  ARG A 188      45.398  17.551 -23.447  1.00 54.03           C  
ATOM   1416  N   ASP A 189      37.332  16.912 -24.536  1.00 41.67           N  
ATOM   1417  CA  ASP A 189      36.147  17.745 -24.763  1.00 41.67           C  
ATOM   1418  C   ASP A 189      36.556  19.141 -25.262  1.00 41.67           C  
ATOM   1419  CB  ASP A 189      35.315  17.884 -23.473  1.00 41.67           C  
ATOM   1420  O   ASP A 189      37.445  19.783 -24.691  1.00 41.67           O  
ATOM   1421  CG  ASP A 189      34.515  16.630 -23.106  1.00 41.67           C  
ATOM   1422  OD1 ASP A 189      34.056  15.949 -24.046  1.00 41.67           O  
ATOM   1423  OD2 ASP A 189      34.367  16.398 -21.885  1.00 41.67           O  
ATOM   1424  N   GLU A 190      35.867  19.638 -26.296  1.00 41.28           N  
ATOM   1425  CA  GLU A 190      36.073  20.965 -26.908  1.00 41.28           C  
ATOM   1426  C   GLU A 190      36.066  22.098 -25.847  1.00 41.28           C  
ATOM   1427  CB  GLU A 190      35.008  21.174 -28.021  1.00 41.28           C  
ATOM   1428  O   GLU A 190      36.790  23.087 -25.969  1.00 41.28           O  
ATOM   1429  CG  GLU A 190      35.239  20.266 -29.261  1.00 41.28           C  
ATOM   1430  CD  GLU A 190      34.186  20.356 -30.399  1.00 41.28           C  
ATOM   1431  OE1 GLU A 190      34.488  19.886 -31.540  1.00 41.28           O  
ATOM   1432  OE2 GLU A 190      33.061  20.824 -30.132  1.00 41.28           O  
ATOM   1433  N   GLN A 191      35.371  21.893 -24.719  1.00 34.65           N  
ATOM   1434  CA  GLN A 191      35.322  22.788 -23.552  1.00 34.65           C  
ATOM   1435  C   GLN A 191      36.662  22.974 -22.811  1.00 34.65           C  
ATOM   1436  CB  GLN A 191      34.294  22.215 -22.563  1.00 34.65           C  
ATOM   1437  O   GLN A 191      36.836  23.959 -22.085  1.00 34.65           O  
ATOM   1438  CG  GLN A 191      32.839  22.322 -23.060  1.00 34.65           C  
ATOM   1439  CD  GLN A 191      31.992  23.320 -22.272  1.00 34.65           C  
ATOM   1440  NE2 GLN A 191      31.029  23.952 -22.906  1.00 34.65           N  
ATOM   1441  OE1 GLN A 191      32.170  23.539 -21.079  1.00 34.65           O  
ATOM   1442  N   GLN A 192      37.606  22.038 -22.932  1.00 35.18           N  
ATOM   1443  CA  GLN A 192      38.945  22.176 -22.350  1.00 35.18           C  
ATOM   1444  C   GLN A 192      39.894  22.876 -23.326  1.00 35.18           C  
ATOM   1445  CB  GLN A 192      39.469  20.800 -21.910  1.00 35.18           C  
ATOM   1446  O   GLN A 192      40.679  23.722 -22.911  1.00 35.18           O  
ATOM   1447  CG  GLN A 192      40.649  20.918 -20.930  1.00 35.18           C  
ATOM   1448  CD  GLN A 192      40.273  21.512 -19.572  1.00 35.18           C  
ATOM   1449  NE2 GLN A 192      41.237  22.035 -18.849  1.00 35.18           N  
ATOM   1450  OE1 GLN A 192      39.126  21.534 -19.141  1.00 35.18           O  
ATOM   1451  N   GLN A 193      39.759  22.608 -24.628  1.00 33.99           N  
ATOM   1452  CA  GLN A 193      40.557  23.263 -25.663  1.00 33.99           C  
ATOM   1453  C   GLN A 193      40.233  24.761 -25.762  1.00 33.99           C  
ATOM   1454  CB  GLN A 193      40.337  22.527 -26.992  1.00 33.99           C  
ATOM   1455  O   GLN A 193      41.145  25.567 -25.930  1.00 33.99           O  
ATOM   1456  CG  GLN A 193      41.453  22.814 -28.007  1.00 33.99           C  
ATOM   1457  CD  GLN A 193      41.339  21.952 -29.263  1.00 33.99           C  
ATOM   1458  NE2 GLN A 193      42.362  21.904 -30.088  1.00 33.99           N  
ATOM   1459  OE1 GLN A 193      40.348  21.300 -29.535  1.00 33.99           O  
ATOM   1460  N   GLU A 194      38.970  25.159 -25.575  1.00 35.38           N  
ATOM   1461  CA  GLU A 194      38.591  26.574 -25.498  1.00 35.38           C  
ATOM   1462  C   GLU A 194      39.095  27.243 -24.213  1.00 35.38           C  
ATOM   1463  CB  GLU A 194      37.068  26.731 -25.643  1.00 35.38           C  
ATOM   1464  O   GLU A 194      39.585  28.370 -24.262  1.00 35.38           O  
ATOM   1465  CG  GLU A 194      36.737  27.690 -26.794  1.00 35.38           C  
ATOM   1466  CD  GLU A 194      35.230  27.852 -27.034  1.00 35.38           C  
ATOM   1467  OE1 GLU A 194      34.903  28.521 -28.040  1.00 35.38           O  
ATOM   1468  OE2 GLU A 194      34.437  27.371 -26.193  1.00 35.38           O  
ATOM   1469  N   ARG A 195      39.066  26.548 -23.067  1.00 34.81           N  
ATOM   1470  CA  ARG A 195      39.632  27.068 -21.809  1.00 34.81           C  
ATOM   1471  C   ARG A 195      41.145  27.240 -21.879  1.00 34.81           C  
ATOM   1472  CB  ARG A 195      39.232  26.178 -20.623  1.00 34.81           C  
ATOM   1473  O   ARG A 195      41.639  28.296 -21.478  1.00 34.81           O  
ATOM   1474  CG  ARG A 195      37.881  26.628 -20.055  1.00 34.81           C  
ATOM   1475  CD  ARG A 195      37.519  25.872 -18.772  1.00 34.81           C  
ATOM   1476  NE  ARG A 195      36.806  24.618 -19.066  1.00 34.81           N  
ATOM   1477  NH1 ARG A 195      35.129  24.804 -17.493  1.00 34.81           N  
ATOM   1478  NH2 ARG A 195      35.122  23.102 -18.926  1.00 34.81           N  
ATOM   1479  CZ  ARG A 195      35.699  24.181 -18.490  1.00 34.81           C  
ATOM   1480  N   ASP A 196      41.855  26.271 -22.446  1.00 34.45           N  
ATOM   1481  CA  ASP A 196      43.303  26.328 -22.627  1.00 34.45           C  
ATOM   1482  C   ASP A 196      43.666  27.367 -23.700  1.00 34.45           C  
ATOM   1483  CB  ASP A 196      43.857  24.932 -22.968  1.00 34.45           C  
ATOM   1484  O   ASP A 196      44.581  28.160 -23.494  1.00 34.45           O  
ATOM   1485  CG  ASP A 196      43.748  23.896 -21.831  1.00 34.45           C  
ATOM   1486  OD1 ASP A 196      43.458  24.282 -20.675  1.00 34.45           O  
ATOM   1487  OD2 ASP A 196      43.963  22.697 -22.129  1.00 34.45           O  
ATOM   1488  N   ALA A 197      42.911  27.480 -24.800  1.00 42.01           N  
ATOM   1489  CA  ALA A 197      43.120  28.521 -25.809  1.00 42.01           C  
ATOM   1490  C   ALA A 197      42.817  29.927 -25.267  1.00 42.01           C  
ATOM   1491  CB  ALA A 197      42.267  28.220 -27.046  1.00 42.01           C  
ATOM   1492  O   ALA A 197      43.547  30.872 -25.571  1.00 42.01           O  
ATOM   1493  N   VAL A 198      41.783  30.089 -24.432  1.00 46.40           N  
ATOM   1494  CA  VAL A 198      41.483  31.353 -23.746  1.00 46.40           C  
ATOM   1495  C   VAL A 198      42.576  31.679 -22.735  1.00 46.40           C  
ATOM   1496  CB  VAL A 198      40.080  31.342 -23.102  1.00 46.40           C  
ATOM   1497  O   VAL A 198      43.026  32.822 -22.724  1.00 46.40           O  
ATOM   1498  CG1 VAL A 198      39.853  32.535 -22.158  1.00 46.40           C  
ATOM   1499  CG2 VAL A 198      38.995  31.439 -24.185  1.00 46.40           C  
ATOM   1500  N   GLN A 199      43.062  30.718 -21.941  1.00 40.07           N  
ATOM   1501  CA  GLN A 199      44.195  30.929 -21.031  1.00 40.07           C  
ATOM   1502  C   GLN A 199      45.474  31.283 -21.788  1.00 40.07           C  
ATOM   1503  CB  GLN A 199      44.439  29.702 -20.141  1.00 40.07           C  
ATOM   1504  O   GLN A 199      46.121  32.264 -21.433  1.00 40.07           O  
ATOM   1505  CG  GLN A 199      43.561  29.712 -18.881  1.00 40.07           C  
ATOM   1506  CD  GLN A 199      43.941  28.600 -17.906  1.00 40.07           C  
ATOM   1507  NE2 GLN A 199      43.561  28.690 -16.650  1.00 40.07           N  
ATOM   1508  OE1 GLN A 199      44.606  27.638 -18.227  1.00 40.07           O  
ATOM   1509  N   THR A 200      45.782  30.588 -22.882  1.00 37.59           N  
ATOM   1510  CA  THR A 200      46.959  30.859 -23.719  1.00 37.59           C  
ATOM   1511  C   THR A 200      46.845  32.230 -24.394  1.00 37.59           C  
ATOM   1512  CB  THR A 200      47.181  29.756 -24.771  1.00 37.59           C  
ATOM   1513  O   THR A 200      47.805  32.993 -24.391  1.00 37.59           O  
ATOM   1514  CG2 THR A 200      48.601  29.798 -25.331  1.00 37.59           C  
ATOM   1515  OG1 THR A 200      47.062  28.469 -24.223  1.00 37.59           O  
ATOM   1516  N   ARG A 201      45.655  32.634 -24.873  1.00 40.75           N  
ATOM   1517  CA  ARG A 201      45.392  34.001 -25.377  1.00 40.75           C  
ATOM   1518  C   ARG A 201      45.440  35.061 -24.276  1.00 40.75           C  
ATOM   1519  CB  ARG A 201      44.022  34.071 -26.074  1.00 40.75           C  
ATOM   1520  O   ARG A 201      45.728  36.224 -24.560  1.00 40.75           O  
ATOM   1521  CG  ARG A 201      44.010  33.447 -27.476  1.00 40.75           C  
ATOM   1522  CD  ARG A 201      42.592  33.533 -28.058  1.00 40.75           C  
ATOM   1523  NE  ARG A 201      42.470  32.791 -29.326  1.00 40.75           N  
ATOM   1524  NH1 ARG A 201      40.325  33.431 -29.871  1.00 40.75           N  
ATOM   1525  NH2 ARG A 201      41.396  31.969 -31.160  1.00 40.75           N  
ATOM   1526  CZ  ARG A 201      41.404  32.738 -30.109  1.00 40.75           C  
ATOM   1527  N   ARG A 202      45.114  34.701 -23.032  1.00 30.45           N  
ATOM   1528  CA  ARG A 202      45.198  35.595 -21.868  1.00 30.45           C  
ATOM   1529  C   ARG A 202      46.656  35.781 -21.449  1.00 30.45           C  
ATOM   1530  CB  ARG A 202      44.301  35.064 -20.734  1.00 30.45           C  
ATOM   1531  O   ARG A 202      47.050  36.907 -21.186  1.00 30.45           O  
ATOM   1532  CG  ARG A 202      43.721  36.168 -19.843  1.00 30.45           C  
ATOM   1533  CD  ARG A 202      42.742  35.547 -18.834  1.00 30.45           C  
ATOM   1534  NE  ARG A 202      41.963  36.572 -18.113  1.00 30.45           N  
ATOM   1535  NH1 ARG A 202      40.756  35.148 -16.771  1.00 30.45           N  
ATOM   1536  NH2 ARG A 202      40.396  37.344 -16.647  1.00 30.45           N  
ATOM   1537  CZ  ARG A 202      41.046  36.351 -17.185  1.00 30.45           C  
ATOM   1538  N   TRP A 203      47.460  34.721 -21.484  1.00 25.74           N  
ATOM   1539  CA  TRP A 203      48.891  34.750 -21.179  1.00 25.74           C  
ATOM   1540  C   TRP A 203      49.695  35.425 -22.294  1.00 25.74           C  
ATOM   1541  CB  TRP A 203      49.377  33.324 -20.893  1.00 25.74           C  
ATOM   1542  O   TRP A 203      50.558  36.243 -21.999  1.00 25.74           O  
ATOM   1543  CG  TRP A 203      48.981  32.749 -19.561  1.00 25.74           C  
ATOM   1544  CD1 TRP A 203      47.833  32.985 -18.878  1.00 25.74           C  
ATOM   1545  CD2 TRP A 203      49.750  31.833 -18.721  1.00 25.74           C  
ATOM   1546  CE2 TRP A 203      49.004  31.570 -17.533  1.00 25.74           C  
ATOM   1547  CE3 TRP A 203      51.005  31.200 -18.842  1.00 25.74           C  
ATOM   1548  NE1 TRP A 203      47.845  32.295 -17.683  1.00 25.74           N  
ATOM   1549  CH2 TRP A 203      50.727  30.118 -16.666  1.00 25.74           C  
ATOM   1550  CZ2 TRP A 203      49.473  30.731 -16.515  1.00 25.74           C  
ATOM   1551  CZ3 TRP A 203      51.487  30.352 -17.826  1.00 25.74           C  
ATOM   1552  N   ALA A 204      49.336  35.206 -23.563  1.00 34.61           N  
ATOM   1553  CA  ALA A 204      49.914  35.929 -24.696  1.00 34.61           C  
ATOM   1554  C   ALA A 204      49.626  37.440 -24.624  1.00 34.61           C  
ATOM   1555  CB  ALA A 204      49.390  35.312 -25.998  1.00 34.61           C  
ATOM   1556  O   ALA A 204      50.517  38.237 -24.889  1.00 34.61           O  
ATOM   1557  N   ARG A 205      48.420  37.848 -24.189  1.00 33.52           N  
ATOM   1558  CA  ARG A 205      48.088  39.271 -23.977  1.00 33.52           C  
ATOM   1559  C   ARG A 205      48.822  39.910 -22.799  1.00 33.52           C  
ATOM   1560  CB  ARG A 205      46.570  39.469 -23.828  1.00 33.52           C  
ATOM   1561  O   ARG A 205      49.090  41.106 -22.849  1.00 33.52           O  
ATOM   1562  CG  ARG A 205      45.932  39.760 -25.191  1.00 33.52           C  
ATOM   1563  CD  ARG A 205      44.452  40.138 -25.070  1.00 33.52           C  
ATOM   1564  NE  ARG A 205      43.589  38.955 -24.898  1.00 33.52           N  
ATOM   1565  NH1 ARG A 205      41.590  40.045 -25.225  1.00 33.52           N  
ATOM   1566  NH2 ARG A 205      41.603  37.833 -24.936  1.00 33.52           N  
ATOM   1567  CZ  ARG A 205      42.271  38.950 -25.019  1.00 33.52           C  
ATOM   1568  N   VAL A 206      49.136  39.138 -21.758  1.00 38.53           N  
ATOM   1569  CA  VAL A 206      49.938  39.612 -20.617  1.00 38.53           C  
ATOM   1570  C   VAL A 206      51.421  39.707 -20.997  1.00 38.53           C  
ATOM   1571  CB  VAL A 206      49.689  38.727 -19.378  1.00 38.53           C  
ATOM   1572  O   VAL A 206      52.089  40.646 -20.583  1.00 38.53           O  
ATOM   1573  CG1 VAL A 206      50.617  39.055 -18.204  1.00 38.53           C  
ATOM   1574  CG2 VAL A 206      48.252  38.913 -18.862  1.00 38.53           C  
ATOM   1575  N   ALA A 207      51.923  38.809 -21.850  1.00 31.79           N  
ATOM   1576  CA  ALA A 207      53.312  38.819 -22.313  1.00 31.79           C  
ATOM   1577  C   ALA A 207      53.634  39.949 -23.314  1.00 31.79           C  
ATOM   1578  CB  ALA A 207      53.626  37.438 -22.898  1.00 31.79           C  
ATOM   1579  O   ALA A 207      54.790  40.340 -23.436  1.00 31.79           O  
ATOM   1580  N   THR A 208      52.637  40.508 -24.009  1.00 30.42           N  
ATOM   1581  CA  THR A 208      52.839  41.610 -24.973  1.00 30.42           C  
ATOM   1582  C   THR A 208      52.772  43.014 -24.365  1.00 30.42           C  
ATOM   1583  CB  THR A 208      51.897  41.488 -26.181  1.00 30.42           C  
ATOM   1584  O   THR A 208      52.812  43.994 -25.103  1.00 30.42           O  
ATOM   1585  CG2 THR A 208      52.296  40.311 -27.070  1.00 30.42           C  
ATOM   1586  OG1 THR A 208      50.560  41.302 -25.759  1.00 30.42           O  
ATOM   1587  N   GLN A 209      52.685  43.155 -23.040  1.00 27.19           N  
ATOM   1588  CA  GLN A 209      52.844  44.458 -22.388  1.00 27.19           C  
ATOM   1589  C   GLN A 209      54.317  44.692 -22.038  1.00 27.19           C  
ATOM   1590  CB  GLN A 209      51.880  44.608 -21.202  1.00 27.19           C  
ATOM   1591  O   GLN A 209      54.743  44.543 -20.897  1.00 27.19           O  
ATOM   1592  CG  GLN A 209      50.426  44.713 -21.691  1.00 27.19           C  
ATOM   1593  CD  GLN A 209      49.433  45.074 -20.591  1.00 27.19           C  
ATOM   1594  NE2 GLN A 209      48.172  45.244 -20.924  1.00 27.19           N  
ATOM   1595  OE1 GLN A 209      49.740  45.225 -19.422  1.00 27.19           O  
ATOM   1596  N   SER A 210      55.111  45.057 -23.046  1.00 24.03           N  
ATOM   1597  CA  SER A 210      56.412  45.693 -22.829  1.00 24.03           C  
ATOM   1598  C   SER A 210      56.205  47.103 -22.243  1.00 24.03           C  
ATOM   1599  CB  SER A 210      57.192  45.770 -24.144  1.00 24.03           C  
ATOM   1600  O   SER A 210      55.375  47.848 -22.775  1.00 24.03           O  
ATOM   1601  OG  SER A 210      56.396  46.370 -25.147  1.00 24.03           O  
ATOM   1602  N   PRO A 211      56.921  47.490 -21.171  1.00 27.19           N  
ATOM   1603  CA  PRO A 211      56.702  48.753 -20.465  1.00 27.19           C  
ATOM   1604  C   PRO A 211      57.180  49.973 -21.279  1.00 27.19           C  
ATOM   1605  CB  PRO A 211      57.436  48.603 -19.130  1.00 27.19           C  
ATOM   1606  O   PRO A 211      58.086  49.845 -22.107  1.00 27.19           O  
ATOM   1607  CG  PRO A 211      58.562  47.624 -19.452  1.00 27.19           C  
ATOM   1608  CD  PRO A 211      57.960  46.714 -20.517  1.00 27.19           C  
ATOM   1609  N   PRO A 212      56.580  51.162 -21.069  1.00 30.06           N  
ATOM   1610  CA  PRO A 212      56.802  52.326 -21.913  1.00 30.06           C  
ATOM   1611  C   PRO A 212      58.154  52.996 -21.642  1.00 30.06           C  
ATOM   1612  CB  PRO A 212      55.616  53.258 -21.658  1.00 30.06           C  
ATOM   1613  O   PRO A 212      58.603  53.138 -20.506  1.00 30.06           O  
ATOM   1614  CG  PRO A 212      55.246  52.948 -20.209  1.00 30.06           C  
ATOM   1615  CD  PRO A 212      55.579  51.464 -20.056  1.00 30.06           C  
ATOM   1616  N   TYR A 213      58.768  53.420 -22.743  1.00 22.97           N  
ATOM   1617  CA  TYR A 213      60.039  54.125 -22.847  1.00 22.97           C  
ATOM   1618  C   TYR A 213      60.073  55.397 -21.983  1.00 22.97           C  
ATOM   1619  CB  TYR A 213      60.250  54.462 -24.337  1.00 22.97           C  
ATOM   1620  O   TYR A 213      59.183  56.246 -22.067  1.00 22.97           O  
ATOM   1621  CG  TYR A 213      61.614  54.124 -24.895  1.00 22.97           C  
ATOM   1622  CD1 TYR A 213      62.577  55.137 -25.065  1.00 22.97           C  
ATOM   1623  CD2 TYR A 213      61.896  52.805 -25.301  1.00 22.97           C  
ATOM   1624  CE1 TYR A 213      63.817  54.836 -25.662  1.00 22.97           C  
ATOM   1625  CE2 TYR A 213      63.136  52.501 -25.895  1.00 22.97           C  
ATOM   1626  OH  TYR A 213      65.284  53.219 -26.665  1.00 22.97           O  
ATOM   1627  CZ  TYR A 213      64.095  53.517 -26.083  1.00 22.97           C  
ATOM   1628  N   MET A 214      61.143  55.529 -21.196  1.00 20.10           N  
ATOM   1629  CA  MET A 214      61.519  56.741 -20.473  1.00 20.10           C  
ATOM   1630  C   MET A 214      61.699  57.920 -21.442  1.00 20.10           C  
ATOM   1631  CB  MET A 214      62.853  56.520 -19.739  1.00 20.10           C  
ATOM   1632  O   MET A 214      62.403  57.806 -22.447  1.00 20.10           O  
ATOM   1633  CG  MET A 214      62.810  55.548 -18.558  1.00 20.10           C  
ATOM   1634  SD  MET A 214      64.393  55.546 -17.670  1.00 20.10           S  
ATOM   1635  CE  MET A 214      64.170  54.145 -16.548  1.00 20.10           C  
ATOM   1636  N   ARG A 215      61.107  59.071 -21.106  1.00 23.37           N  
ATOM   1637  CA  ARG A 215      61.462  60.379 -21.668  1.00 23.37           C  
ATOM   1638  C   ARG A 215      62.202  61.178 -20.594  1.00 23.37           C  
ATOM   1639  CB  ARG A 215      60.220  61.094 -22.233  1.00 23.37           C  
ATOM   1640  O   ARG A 215      61.762  61.228 -19.451  1.00 23.37           O  
ATOM   1641  CG  ARG A 215      60.567  62.460 -22.855  1.00 23.37           C  
ATOM   1642  CD  ARG A 215      59.349  63.169 -23.469  1.00 23.37           C  
ATOM   1643  NE  ARG A 215      59.172  62.876 -24.908  1.00 23.37           N  
ATOM   1644  NH1 ARG A 215      57.538  64.442 -25.307  1.00 23.37           N  
ATOM   1645  NH2 ARG A 215      58.356  63.256 -27.009  1.00 23.37           N  
ATOM   1646  CZ  ARG A 215      58.359  63.521 -25.732  1.00 23.37           C  
ATOM   1647  N   ASN A 216      63.315  61.751 -21.039  1.00 23.65           N  
ATOM   1648  CA  ASN A 216      64.340  62.507 -20.329  1.00 23.65           C  
ATOM   1649  C   ASN A 216      63.868  63.454 -19.217  1.00 23.65           C  
ATOM   1650  CB  ASN A 216      65.112  63.319 -21.387  1.00 23.65           C  
ATOM   1651  O   ASN A 216      62.862  64.152 -19.342  1.00 23.65           O  
ATOM   1652  CG  ASN A 216      65.913  62.459 -22.345  1.00 23.65           C  
ATOM   1653  ND2 ASN A 216      66.269  62.974 -23.497  1.00 23.65           N  
ATOM   1654  OD1 ASN A 216      66.207  61.307 -22.095  1.00 23.65           O  
ATOM   1655  N   GLU A 217      64.719  63.494 -18.192  1.00 19.89           N  
ATOM   1656  CA  GLU A 217      64.805  64.451 -17.089  1.00 19.89           C  
ATOM   1657  C   GLU A 217      64.733  65.922 -17.543  1.00 19.89           C  
ATOM   1658  CB  GLU A 217      66.154  64.223 -16.378  1.00 19.89           C  
ATOM   1659  O   GLU A 217      65.071  66.256 -18.684  1.00 19.89           O  
ATOM   1660  CG  GLU A 217      66.413  62.775 -15.925  1.00 19.89           C  
ATOM   1661  CD  GLU A 217      67.677  62.653 -15.056  1.00 19.89           C  
ATOM   1662  OE1 GLU A 217      67.741  61.677 -14.278  1.00 19.89           O  
ATOM   1663  OE2 GLU A 217      68.556  63.538 -15.161  1.00 19.89           O  
ATOM   1664  N   PRO A 218      64.372  66.829 -16.619  1.00 24.17           N  
ATOM   1665  CA  PRO A 218      65.457  67.585 -15.999  1.00 24.17           C  
ATOM   1666  C   PRO A 218      65.308  67.794 -14.482  1.00 24.17           C  
ATOM   1667  CB  PRO A 218      65.500  68.917 -16.747  1.00 24.17           C  
ATOM   1668  O   PRO A 218      64.257  68.170 -13.971  1.00 24.17           O  
ATOM   1669  CG  PRO A 218      64.042  69.165 -17.129  1.00 24.17           C  
ATOM   1670  CD  PRO A 218      63.350  67.808 -16.972  1.00 24.17           C  
ATOM   1671  N   HIS A 219      66.436  67.566 -13.809  1.00 23.89           N  
ATOM   1672  CA  HIS A 219      66.950  68.181 -12.582  1.00 23.89           C  
ATOM   1673  C   HIS A 219      65.994  69.017 -11.707  1.00 23.89           C  
ATOM   1674  CB  HIS A 219      68.167  69.029 -12.987  1.00 23.89           C  
ATOM   1675  O   HIS A 219      65.685  70.168 -12.006  1.00 23.89           O  
ATOM   1676  CG  HIS A 219      69.260  68.224 -13.647  1.00 23.89           C  
ATOM   1677  CD2 HIS A 219      69.772  68.410 -14.904  1.00 23.89           C  
ATOM   1678  ND1 HIS A 219      69.902  67.131 -13.109  1.00 23.89           N  
ATOM   1679  CE1 HIS A 219      70.770  66.665 -14.022  1.00 23.89           C  
ATOM   1680  NE2 HIS A 219      70.739  67.428 -15.125  1.00 23.89           N  
ATOM   1681  N   GLY A 220      65.677  68.484 -10.525  1.00 25.50           N  
ATOM   1682  CA  GLY A 220      65.093  69.226  -9.407  1.00 25.50           C  
ATOM   1683  C   GLY A 220      65.302  68.467  -8.098  1.00 25.50           C  
ATOM   1684  O   GLY A 220      64.866  67.330  -7.957  1.00 25.50           O  
ATOM   1685  N   ALA A 221      66.045  69.079  -7.183  1.00 25.14           N  
ATOM   1686  CA  ALA A 221      66.581  68.503  -5.958  1.00 25.14           C  
ATOM   1687  C   ALA A 221      65.539  68.231  -4.850  1.00 25.14           C  
ATOM   1688  CB  ALA A 221      67.637  69.502  -5.463  1.00 25.14           C  
ATOM   1689  O   ALA A 221      64.605  69.000  -4.669  1.00 25.14           O  
ATOM   1690  N   GLY A 222      65.822  67.208  -4.030  1.00 22.06           N  
ATOM   1691  CA  GLY A 222      65.771  67.309  -2.563  1.00 22.06           C  
ATOM   1692  C   GLY A 222      64.429  67.154  -1.826  1.00 22.06           C  
ATOM   1693  O   GLY A 222      63.779  68.146  -1.547  1.00 22.06           O  
ATOM   1694  N   MET A 223      64.180  65.922  -1.351  1.00 20.10           N  
ATOM   1695  CA  MET A 223      63.546  65.507  -0.071  1.00 20.10           C  
ATOM   1696  C   MET A 223      62.089  65.934   0.303  1.00 20.10           C  
ATOM   1697  CB  MET A 223      64.544  65.730   1.087  1.00 20.10           C  
ATOM   1698  O   MET A 223      61.596  66.969  -0.124  1.00 20.10           O  
ATOM   1699  CG  MET A 223      65.648  64.658   1.127  1.00 20.10           C  
ATOM   1700  SD  MET A 223      65.141  62.988   1.651  1.00 20.10           S  
ATOM   1701  CE  MET A 223      65.615  63.013   3.400  1.00 20.10           C  
ATOM   1702  N   PRO A 224      61.373  65.105   1.109  1.00 42.89           N  
ATOM   1703  CA  PRO A 224      59.905  65.076   1.261  1.00 42.89           C  
ATOM   1704  C   PRO A 224      59.424  65.841   2.522  1.00 42.89           C  
ATOM   1705  CB  PRO A 224      59.643  63.568   1.337  1.00 42.89           C  
ATOM   1706  O   PRO A 224      60.281  66.250   3.312  1.00 42.89           O  
ATOM   1707  CG  PRO A 224      60.739  63.110   2.298  1.00 42.89           C  
ATOM   1708  CD  PRO A 224      61.917  63.969   1.855  1.00 42.89           C  
ATOM   1709  N   PRO A 225      58.101  66.020   2.787  1.00 26.88           N  
ATOM   1710  CA  PRO A 225      57.333  64.992   3.529  1.00 26.88           C  
ATOM   1711  C   PRO A 225      55.778  64.949   3.350  1.00 26.88           C  
ATOM   1712  CB  PRO A 225      57.652  65.339   4.986  1.00 26.88           C  
ATOM   1713  O   PRO A 225      55.130  65.929   3.013  1.00 26.88           O  
ATOM   1714  CG  PRO A 225      57.717  66.864   5.000  1.00 26.88           C  
ATOM   1715  CD  PRO A 225      57.796  67.250   3.521  1.00 26.88           C  
ATOM   1716  N   LEU A 226      55.206  63.778   3.682  1.00 19.70           N  
ATOM   1717  CA  LEU A 226      53.977  63.501   4.472  1.00 19.70           C  
ATOM   1718  C   LEU A 226      52.614  64.221   4.230  1.00 19.70           C  
ATOM   1719  CB  LEU A 226      54.347  63.594   5.970  1.00 19.70           C  
ATOM   1720  O   LEU A 226      52.421  65.360   4.626  1.00 19.70           O  
ATOM   1721  CG  LEU A 226      55.146  62.384   6.505  1.00 19.70           C  
ATOM   1722  CD1 LEU A 226      56.383  62.769   7.318  1.00 19.70           C  
ATOM   1723  CD2 LEU A 226      54.251  61.539   7.413  1.00 19.70           C  
ATOM   1724  N   ALA A 227      51.628  63.381   3.860  1.00 21.29           N  
ATOM   1725  CA  ALA A 227      50.325  63.110   4.519  1.00 21.29           C  
ATOM   1726  C   ALA A 227      49.164  64.143   4.580  1.00 21.29           C  
ATOM   1727  CB  ALA A 227      50.598  62.522   5.916  1.00 21.29           C  
ATOM   1728  O   ALA A 227      49.369  65.318   4.848  1.00 21.29           O  
ATOM   1729  N   ARG A 228      47.936  63.560   4.548  1.00 21.30           N  
ATOM   1730  CA  ARG A 228      46.576  64.064   4.917  1.00 21.30           C  
ATOM   1731  C   ARG A 228      45.812  64.869   3.849  1.00 21.30           C  
ATOM   1732  CB  ARG A 228      46.647  64.833   6.250  1.00 21.30           C  
ATOM   1733  O   ARG A 228      46.423  65.663   3.160  1.00 21.30           O  
ATOM   1734  CG  ARG A 228      46.823  63.924   7.467  1.00 21.30           C  
ATOM   1735  CD  ARG A 228      46.588  64.761   8.724  1.00 21.30           C  
ATOM   1736  NE  ARG A 228      46.352  63.905   9.893  1.00 21.30           N  
ATOM   1737  NH1 ARG A 228      47.765  64.976  11.360  1.00 21.30           N  
ATOM   1738  NH2 ARG A 228      46.610  63.186  12.028  1.00 21.30           N  
ATOM   1739  CZ  ARG A 228      46.912  64.026  11.081  1.00 21.30           C  
ATOM   1740  N   GLU A 229      44.488  64.784   3.652  1.00 24.32           N  
ATOM   1741  CA  GLU A 229      43.326  64.028   4.193  1.00 24.32           C  
ATOM   1742  C   GLU A 229      42.105  64.288   3.233  1.00 24.32           C  
ATOM   1743  CB  GLU A 229      43.061  64.452   5.655  1.00 24.32           C  
ATOM   1744  O   GLU A 229      42.344  64.857   2.169  1.00 24.32           O  
ATOM   1745  CG  GLU A 229      43.194  63.244   6.612  1.00 24.32           C  
ATOM   1746  CD  GLU A 229      42.994  63.610   8.091  1.00 24.32           C  
ATOM   1747  OE1 GLU A 229      43.620  62.928   8.943  1.00 24.32           O  
ATOM   1748  OE2 GLU A 229      42.276  64.589   8.371  1.00 24.32           O  
ATOM   1749  N   PRO A 230      40.847  63.838   3.478  1.00 37.40           N  
ATOM   1750  CA  PRO A 230      39.988  63.229   2.452  1.00 37.40           C  
ATOM   1751  C   PRO A 230      38.717  64.025   2.083  1.00 37.40           C  
ATOM   1752  CB  PRO A 230      39.573  61.925   3.139  1.00 37.40           C  
ATOM   1753  O   PRO A 230      38.317  64.932   2.805  1.00 37.40           O  
ATOM   1754  CG  PRO A 230      39.258  62.395   4.561  1.00 37.40           C  
ATOM   1755  CD  PRO A 230      40.188  63.586   4.759  1.00 37.40           C  
ATOM   1756  N   ASP A 231      37.997  63.553   1.055  1.00 26.33           N  
ATOM   1757  CA  ASP A 231      36.586  63.895   0.813  1.00 26.33           C  
ATOM   1758  C   ASP A 231      35.668  62.661   0.865  1.00 26.33           C  
ATOM   1759  CB  ASP A 231      36.402  64.715  -0.476  1.00 26.33           C  
ATOM   1760  O   ASP A 231      36.021  61.546   0.473  1.00 26.33           O  
ATOM   1761  CG  ASP A 231      36.409  66.230  -0.232  1.00 26.33           C  
ATOM   1762  OD1 ASP A 231      35.893  66.649   0.829  1.00 26.33           O  
ATOM   1763  OD2 ASP A 231      36.849  66.951  -1.153  1.00 26.33           O  
ATOM   1764  N   ILE A 232      34.494  62.889   1.453  1.00 26.40           N  
ATOM   1765  CA  ILE A 232      33.664  61.953   2.217  1.00 26.40           C  
ATOM   1766  C   ILE A 232      32.412  61.490   1.440  1.00 26.40           C  
ATOM   1767  CB  ILE A 232      33.348  62.639   3.580  1.00 26.40           C  
ATOM   1768  O   ILE A 232      31.857  62.182   0.597  1.00 26.40           O  
ATOM   1769  CG1 ILE A 232      34.617  62.644   4.470  1.00 26.40           C  
ATOM   1770  CG2 ILE A 232      32.165  62.028   4.356  1.00 26.40           C  
ATOM   1771  CD1 ILE A 232      34.535  63.576   5.687  1.00 26.40           C  
ATOM   1772  N   SER A 233      31.983  60.281   1.813  1.00 22.31           N  
ATOM   1773  CA  SER A 233      30.800  59.459   1.488  1.00 22.31           C  
ATOM   1774  C   SER A 233      29.401  60.109   1.409  1.00 22.31           C  
ATOM   1775  CB  SER A 233      30.720  58.473   2.661  1.00 22.31           C  
ATOM   1776  O   SER A 233      29.173  61.164   1.994  1.00 22.31           O  
ATOM   1777  OG  SER A 233      30.526  59.179   3.879  1.00 22.31           O  
ATOM   1778  N   PRO A 234      28.398  59.303   0.992  1.00 23.95           N  
ATOM   1779  CA  PRO A 234      27.312  58.967   1.923  1.00 23.95           C  
ATOM   1780  C   PRO A 234      27.141  57.446   2.129  1.00 23.95           C  
ATOM   1781  CB  PRO A 234      26.063  59.643   1.361  1.00 23.95           C  
ATOM   1782  O   PRO A 234      27.016  56.666   1.184  1.00 23.95           O  
ATOM   1783  CG  PRO A 234      26.278  59.560  -0.147  1.00 23.95           C  
ATOM   1784  CD  PRO A 234      27.800  59.504  -0.325  1.00 23.95           C  
ATOM   1785  N   ARG A 235      27.151  57.033   3.405  1.00 21.75           N  
ATOM   1786  CA  ARG A 235      26.890  55.676   3.918  1.00 21.75           C  
ATOM   1787  C   ARG A 235      25.393  55.484   4.182  1.00 21.75           C  
ATOM   1788  CB  ARG A 235      27.645  55.470   5.250  1.00 21.75           C  
ATOM   1789  O   ARG A 235      24.766  56.355   4.772  1.00 21.75           O  
ATOM   1790  CG  ARG A 235      29.138  55.138   5.114  1.00 21.75           C  
ATOM   1791  CD  ARG A 235      29.776  55.058   6.511  1.00 21.75           C  
ATOM   1792  NE  ARG A 235      31.149  54.509   6.469  1.00 21.75           N  
ATOM   1793  NH1 ARG A 235      31.814  55.213   8.554  1.00 21.75           N  
ATOM   1794  NH2 ARG A 235      33.217  54.019   7.298  1.00 21.75           N  
ATOM   1795  CZ  ARG A 235      32.049  54.583   7.437  1.00 21.75           C  
ATOM   1796  N   PHE A 236      24.863  54.312   3.833  1.00 24.65           N  
ATOM   1797  CA  PHE A 236      23.624  53.770   4.399  1.00 24.65           C  
ATOM   1798  C   PHE A 236      23.989  52.623   5.348  1.00 24.65           C  
ATOM   1799  CB  PHE A 236      22.644  53.338   3.293  1.00 24.65           C  
ATOM   1800  O   PHE A 236      24.552  51.609   4.925  1.00 24.65           O  
ATOM   1801  CG  PHE A 236      21.477  54.292   3.113  1.00 24.65           C  
ATOM   1802  CD1 PHE A 236      20.304  54.117   3.874  1.00 24.65           C  
ATOM   1803  CD2 PHE A 236      21.565  55.366   2.208  1.00 24.65           C  
ATOM   1804  CE1 PHE A 236      19.224  55.005   3.724  1.00 24.65           C  
ATOM   1805  CE2 PHE A 236      20.484  56.253   2.058  1.00 24.65           C  
ATOM   1806  CZ  PHE A 236      19.313  56.072   2.815  1.00 24.65           C  
ATOM   1807  N   ASP A 237      23.701  52.828   6.631  1.00 22.89           N  
ATOM   1808  CA  ASP A 237      24.013  51.933   7.741  1.00 22.89           C  
ATOM   1809  C   ASP A 237      23.297  50.583   7.628  1.00 22.89           C  
ATOM   1810  CB  ASP A 237      23.625  52.610   9.069  1.00 22.89           C  
ATOM   1811  O   ASP A 237      22.071  50.498   7.545  1.00 22.89           O  
ATOM   1812  CG  ASP A 237      24.646  53.650   9.531  1.00 22.89           C  
ATOM   1813  OD1 ASP A 237      25.857  53.356   9.394  1.00 22.89           O  
ATOM   1814  OD2 ASP A 237      24.207  54.711  10.017  1.00 22.89           O  
ATOM   1815  N   ARG A 238      24.074  49.498   7.697  1.00 24.67           N  
ATOM   1816  CA  ARG A 238      23.574  48.151   7.980  1.00 24.67           C  
ATOM   1817  C   ARG A 238      24.134  47.719   9.333  1.00 24.67           C  
ATOM   1818  CB  ARG A 238      23.866  47.187   6.807  1.00 24.67           C  
ATOM   1819  O   ARG A 238      25.232  47.177   9.423  1.00 24.67           O  
ATOM   1820  CG  ARG A 238      22.565  46.510   6.348  1.00 24.67           C  
ATOM   1821  CD  ARG A 238      22.780  45.390   5.322  1.00 24.67           C  
ATOM   1822  NE  ARG A 238      22.939  45.894   3.941  1.00 24.67           N  
ATOM   1823  NH1 ARG A 238      21.933  44.126   2.861  1.00 24.67           N  
ATOM   1824  NH2 ARG A 238      22.696  45.849   1.673  1.00 24.67           N  
ATOM   1825  CZ  ARG A 238      22.525  45.290   2.838  1.00 24.67           C  
ATOM   1826  N   GLY A 239      23.370  48.009  10.384  1.00 25.43           N  
ATOM   1827  CA  GLY A 239      23.631  47.547  11.742  1.00 25.43           C  
ATOM   1828  C   GLY A 239      23.546  46.022  11.839  1.00 25.43           C  
ATOM   1829  O   GLY A 239      22.477  45.431  11.735  1.00 25.43           O  
ATOM   1830  N   SER A 240      24.709  45.401  11.989  1.00 23.35           N  
ATOM   1831  CA  SER A 240      25.050  44.422  13.026  1.00 23.35           C  
ATOM   1832  C   SER A 240      23.909  43.585  13.634  1.00 23.35           C  
ATOM   1833  CB  SER A 240      25.805  45.177  14.134  1.00 23.35           C  
ATOM   1834  O   SER A 240      23.498  43.820  14.765  1.00 23.35           O  
ATOM   1835  OG  SER A 240      26.763  46.058  13.567  1.00 23.35           O  
ATOM   1836  N   PHE A 241      23.509  42.507  12.956  1.00 26.44           N  
ATOM   1837  CA  PHE A 241      23.118  41.266  13.638  1.00 26.44           C  
ATOM   1838  C   PHE A 241      24.258  40.255  13.492  1.00 26.44           C  
ATOM   1839  CB  PHE A 241      21.744  40.749  13.187  1.00 26.44           C  
ATOM   1840  O   PHE A 241      24.268  39.378  12.632  1.00 26.44           O  
ATOM   1841  CG  PHE A 241      20.614  41.253  14.066  1.00 26.44           C  
ATOM   1842  CD1 PHE A 241      20.302  40.583  15.267  1.00 26.44           C  
ATOM   1843  CD2 PHE A 241      19.895  42.406  13.705  1.00 26.44           C  
ATOM   1844  CE1 PHE A 241      19.268  41.058  16.095  1.00 26.44           C  
ATOM   1845  CE2 PHE A 241      18.857  42.877  14.530  1.00 26.44           C  
ATOM   1846  CZ  PHE A 241      18.543  42.203  15.723  1.00 26.44           C  
ATOM   1847  N   SER A 242      25.272  40.435  14.333  1.00 22.85           N  
ATOM   1848  CA  SER A 242      26.328  39.463  14.588  1.00 22.85           C  
ATOM   1849  C   SER A 242      25.878  38.513  15.697  1.00 22.85           C  
ATOM   1850  CB  SER A 242      27.606  40.203  15.011  1.00 22.85           C  
ATOM   1851  O   SER A 242      25.770  38.936  16.845  1.00 22.85           O  
ATOM   1852  OG  SER A 242      27.333  41.095  16.076  1.00 22.85           O  
ATOM   1853  N   SER A 243      25.620  37.247  15.364  1.00 25.57           N  
ATOM   1854  CA  SER A 243      26.005  36.049  16.142  1.00 25.57           C  
ATOM   1855  C   SER A 243      25.105  34.860  15.799  1.00 25.57           C  
ATOM   1856  CB  SER A 243      26.073  36.221  17.676  1.00 25.57           C  
ATOM   1857  O   SER A 243      24.099  34.612  16.441  1.00 25.57           O  
ATOM   1858  OG  SER A 243      24.892  36.738  18.239  1.00 25.57           O  
ATOM   1859  N   LEU A 244      25.481  34.125  14.752  1.00 25.65           N  
ATOM   1860  CA  LEU A 244      25.340  32.666  14.618  1.00 25.65           C  
ATOM   1861  C   LEU A 244      26.034  32.281  13.303  1.00 25.65           C  
ATOM   1862  CB  LEU A 244      23.871  32.184  14.736  1.00 25.65           C  
ATOM   1863  O   LEU A 244      25.434  31.791  12.351  1.00 25.65           O  
ATOM   1864  CG  LEU A 244      23.509  31.728  16.173  1.00 25.65           C  
ATOM   1865  CD1 LEU A 244      22.037  32.005  16.474  1.00 25.65           C  
ATOM   1866  CD2 LEU A 244      23.775  30.236  16.381  1.00 25.65           C  
ATOM   1867  N   ASN A 245      27.340  32.568  13.242  1.00 23.21           N  
ATOM   1868  CA  ASN A 245      28.222  32.068  12.193  1.00 23.21           C  
ATOM   1869  C   ASN A 245      28.388  30.554  12.382  1.00 23.21           C  
ATOM   1870  CB  ASN A 245      29.584  32.803  12.227  1.00 23.21           C  
ATOM   1871  O   ASN A 245      29.406  30.083  12.883  1.00 23.21           O  
ATOM   1872  CG  ASN A 245      29.614  34.127  11.486  1.00 23.21           C  
ATOM   1873  ND2 ASN A 245      30.677  34.881  11.631  1.00 23.21           N  
ATOM   1874  OD1 ASN A 245      28.712  34.492  10.757  1.00 23.21           O  
ATOM   1875  N   THR A 246      27.412  29.761  11.941  1.00 24.76           N  
ATOM   1876  CA  THR A 246      27.757  28.438  11.425  1.00 24.76           C  
ATOM   1877  C   THR A 246      28.550  28.702  10.156  1.00 24.76           C  
ATOM   1878  CB  THR A 246      26.531  27.555  11.150  1.00 24.76           C  
ATOM   1879  O   THR A 246      27.969  29.069   9.134  1.00 24.76           O  
ATOM   1880  CG2 THR A 246      25.832  27.155  12.447  1.00 24.76           C  
ATOM   1881  OG1 THR A 246      25.598  28.222  10.335  1.00 24.76           O  
ATOM   1882  N   HIS A 247      29.879  28.613  10.244  1.00 23.67           N  
ATOM   1883  CA  HIS A 247      30.776  28.650   9.093  1.00 23.67           C  
ATOM   1884  C   HIS A 247      30.292  27.620   8.063  1.00 23.67           C  
ATOM   1885  CB  HIS A 247      32.223  28.376   9.545  1.00 23.67           C  
ATOM   1886  O   HIS A 247      30.588  26.429   8.147  1.00 23.67           O  
ATOM   1887  CG  HIS A 247      33.025  29.624   9.811  1.00 23.67           C  
ATOM   1888  CD2 HIS A 247      33.239  30.235  11.018  1.00 23.67           C  
ATOM   1889  ND1 HIS A 247      33.728  30.340   8.866  1.00 23.67           N  
ATOM   1890  CE1 HIS A 247      34.350  31.355   9.487  1.00 23.67           C  
ATOM   1891  NE2 HIS A 247      34.072  31.336  10.798  1.00 23.67           N  
ATOM   1892  N   ARG A 248      29.491  28.087   7.101  1.00 27.79           N  
ATOM   1893  CA  ARG A 248      29.007  27.316   5.963  1.00 27.79           C  
ATOM   1894  C   ARG A 248      30.228  27.077   5.086  1.00 27.79           C  
ATOM   1895  CB  ARG A 248      27.872  28.108   5.279  1.00 27.79           C  
ATOM   1896  O   ARG A 248      30.657  27.968   4.357  1.00 27.79           O  
ATOM   1897  CG  ARG A 248      27.038  27.282   4.285  1.00 27.79           C  
ATOM   1898  CD  ARG A 248      25.991  28.163   3.568  1.00 27.79           C  
ATOM   1899  NE  ARG A 248      24.602  27.678   3.731  1.00 27.79           N  
ATOM   1900  NH1 ARG A 248      23.553  29.273   2.435  1.00 27.79           N  
ATOM   1901  NH2 ARG A 248      22.329  27.737   3.466  1.00 27.79           N  
ATOM   1902  CZ  ARG A 248      23.510  28.226   3.212  1.00 27.79           C  
ATOM   1903  N   ARG A 249      30.848  25.904   5.221  1.00 24.41           N  
ATOM   1904  CA  ARG A 249      31.951  25.488   4.354  1.00 24.41           C  
ATOM   1905  C   ARG A 249      31.388  25.423   2.935  1.00 24.41           C  
ATOM   1906  CB  ARG A 249      32.530  24.149   4.860  1.00 24.41           C  
ATOM   1907  O   ARG A 249      30.552  24.570   2.647  1.00 24.41           O  
ATOM   1908  CG  ARG A 249      34.000  23.934   4.465  1.00 24.41           C  
ATOM   1909  CD  ARG A 249      34.508  22.596   5.027  1.00 24.41           C  
ATOM   1910  NE  ARG A 249      35.979  22.477   4.951  1.00 24.41           N  
ATOM   1911  NH1 ARG A 249      36.150  20.338   5.776  1.00 24.41           N  
ATOM   1912  NH2 ARG A 249      38.003  21.470   5.274  1.00 24.41           N  
ATOM   1913  CZ  ARG A 249      36.701  21.434   5.332  1.00 24.41           C  
ATOM   1914  N   GLN A 250      31.785  26.359   2.074  1.00 23.97           N  
ATOM   1915  CA  GLN A 250      31.602  26.187   0.636  1.00 23.97           C  
ATOM   1916  C   GLN A 250      32.266  24.853   0.262  1.00 23.97           C  
ATOM   1917  CB  GLN A 250      32.236  27.353  -0.139  1.00 23.97           C  
ATOM   1918  O   GLN A 250      33.388  24.612   0.728  1.00 23.97           O  
ATOM   1919  CG  GLN A 250      31.369  28.623  -0.110  1.00 23.97           C  
ATOM   1920  CD  GLN A 250      32.017  29.800  -0.840  1.00 23.97           C  
ATOM   1921  NE2 GLN A 250      31.254  30.786  -1.257  1.00 23.97           N  
ATOM   1922  OE1 GLN A 250      33.216  29.872  -1.036  1.00 23.97           O  
ATOM   1923  N   PRO A 251      31.591  23.965  -0.491  1.00 28.93           N  
ATOM   1924  CA  PRO A 251      32.207  22.723  -0.928  1.00 28.93           C  
ATOM   1925  C   PRO A 251      33.499  23.076  -1.655  1.00 28.93           C  
ATOM   1926  CB  PRO A 251      31.181  22.009  -1.811  1.00 28.93           C  
ATOM   1927  O   PRO A 251      33.532  23.954  -2.520  1.00 28.93           O  
ATOM   1928  CG  PRO A 251      30.234  23.124  -2.248  1.00 28.93           C  
ATOM   1929  CD  PRO A 251      30.283  24.129  -1.100  1.00 28.93           C  
ATOM   1930  N   THR A 252      34.586  22.451  -1.222  1.00 30.62           N  
ATOM   1931  CA  THR A 252      35.896  22.715  -1.812  1.00 30.62           C  
ATOM   1932  C   THR A 252      35.881  22.265  -3.272  1.00 30.62           C  
ATOM   1933  CB  THR A 252      37.016  22.044  -1.006  1.00 30.62           C  
ATOM   1934  O   THR A 252      35.110  21.381  -3.644  1.00 30.62           O  
ATOM   1935  CG2 THR A 252      37.226  22.717   0.351  1.00 30.62           C  
ATOM   1936  OG1 THR A 252      36.782  20.667  -0.799  1.00 30.62           O  
ATOM   1937  N   ALA A 253      36.743  22.829  -4.123  1.00 35.51           N  
ATOM   1938  CA  ALA A 253      36.875  22.379  -5.516  1.00 35.51           C  
ATOM   1939  C   ALA A 253      37.094  20.850  -5.628  1.00 35.51           C  
ATOM   1940  CB  ALA A 253      38.027  23.162  -6.156  1.00 35.51           C  
ATOM   1941  O   ALA A 253      36.721  20.234  -6.624  1.00 35.51           O  
ATOM   1942  N   LEU A 254      37.632  20.230  -4.569  1.00 34.77           N  
ATOM   1943  CA  LEU A 254      37.762  18.785  -4.417  1.00 34.77           C  
ATOM   1944  C   LEU A 254      36.403  18.060  -4.303  1.00 34.77           C  
ATOM   1945  CB  LEU A 254      38.635  18.511  -3.177  1.00 34.77           C  
ATOM   1946  O   LEU A 254      36.218  17.037  -4.954  1.00 34.77           O  
ATOM   1947  CG  LEU A 254      39.477  17.232  -3.338  1.00 34.77           C  
ATOM   1948  CD1 LEU A 254      40.886  17.583  -3.826  1.00 34.77           C  
ATOM   1949  CD2 LEU A 254      39.594  16.483  -2.014  1.00 34.77           C  
ATOM   1950  N   ASP A 255      35.443  18.596  -3.539  1.00 36.49           N  
ATOM   1951  CA  ASP A 255      34.096  18.021  -3.368  1.00 36.49           C  
ATOM   1952  C   ASP A 255      33.288  18.075  -4.674  1.00 36.49           C  
ATOM   1953  CB  ASP A 255      33.320  18.777  -2.272  1.00 36.49           C  
ATOM   1954  O   ASP A 255      32.585  17.124  -5.023  1.00 36.49           O  
ATOM   1955  CG  ASP A 255      33.896  18.605  -0.865  1.00 36.49           C  
ATOM   1956  OD1 ASP A 255      34.106  17.445  -0.456  1.00 36.49           O  
ATOM   1957  OD2 ASP A 255      34.113  19.653  -0.202  1.00 36.49           O  
ATOM   1958  N   LEU A 256      33.427  19.167  -5.437  1.00 38.81           N  
ATOM   1959  CA  LEU A 256      32.768  19.331  -6.738  1.00 38.81           C  
ATOM   1960  C   LEU A 256      33.373  18.392  -7.801  1.00 38.81           C  
ATOM   1961  CB  LEU A 256      32.852  20.813  -7.152  1.00 38.81           C  
ATOM   1962  O   LEU A 256      32.643  17.783  -8.588  1.00 38.81           O  
ATOM   1963  CG  LEU A 256      31.763  21.224  -8.162  1.00 38.81           C  
ATOM   1964  CD1 LEU A 256      30.409  21.418  -7.470  1.00 38.81           C  
ATOM   1965  CD2 LEU A 256      32.138  22.545  -8.834  1.00 38.81           C  
ATOM   1966  N   ASN A 257      34.699  18.207  -7.777  1.00 34.02           N  
ATOM   1967  CA  ASN A 257      35.388  17.243  -8.636  1.00 34.02           C  
ATOM   1968  C   ASN A 257      35.060  15.790  -8.267  1.00 34.02           C  
ATOM   1969  CB  ASN A 257      36.904  17.503  -8.616  1.00 34.02           C  
ATOM   1970  O   ASN A 257      34.985  14.958  -9.160  1.00 34.02           O  
ATOM   1971  CG  ASN A 257      37.337  18.607  -9.568  1.00 34.02           C  
ATOM   1972  ND2 ASN A 257      38.595  18.977  -9.540  1.00 34.02           N  
ATOM   1973  OD1 ASN A 257      36.588  19.127 -10.377  1.00 34.02           O  
ATOM   1974  N   GLN A 258      34.820  15.469  -6.992  1.00 35.23           N  
ATOM   1975  CA  GLN A 258      34.393  14.125  -6.574  1.00 35.23           C  
ATOM   1976  C   GLN A 258      32.944  13.803  -6.969  1.00 35.23           C  
ATOM   1977  CB  GLN A 258      34.576  13.966  -5.061  1.00 35.23           C  
ATOM   1978  O   GLN A 258      32.635  12.664  -7.318  1.00 35.23           O  
ATOM   1979  CG  GLN A 258      36.045  13.736  -4.676  1.00 35.23           C  
ATOM   1980  CD  GLN A 258      36.229  13.547  -3.174  1.00 35.23           C  
ATOM   1981  NE2 GLN A 258      37.451  13.411  -2.708  1.00 35.23           N  
ATOM   1982  OE1 GLN A 258      35.295  13.469  -2.393  1.00 35.23           O  
ATOM   1983  N   LEU A 259      32.045  14.791  -6.929  1.00 35.05           N  
ATOM   1984  CA  LEU A 259      30.655  14.637  -7.378  1.00 35.05           C  
ATOM   1985  C   LEU A 259      30.574  14.399  -8.891  1.00 35.05           C  
ATOM   1986  CB  LEU A 259      29.861  15.890  -6.967  1.00 35.05           C  
ATOM   1987  O   LEU A 259      29.895  13.477  -9.342  1.00 35.05           O  
ATOM   1988  CG  LEU A 259      29.425  15.861  -5.493  1.00 35.05           C  
ATOM   1989  CD1 LEU A 259      29.112  17.272  -4.995  1.00 35.05           C  
ATOM   1990  CD2 LEU A 259      28.167  15.004  -5.310  1.00 35.05           C  
ATOM   1991  N   THR A 260      31.314  15.196  -9.664  1.00 37.52           N  
ATOM   1992  CA  THR A 260      31.391  15.058 -11.125  1.00 37.52           C  
ATOM   1993  C   THR A 260      32.180  13.821 -11.551  1.00 37.52           C  
ATOM   1994  CB  THR A 260      31.987  16.312 -11.779  1.00 37.52           C  
ATOM   1995  O   THR A 260      31.784  13.162 -12.509  1.00 37.52           O  
ATOM   1996  CG2 THR A 260      31.043  17.510 -11.695  1.00 37.52           C  
ATOM   1997  OG1 THR A 260      33.188  16.682 -11.150  1.00 37.52           O  
ATOM   1998  N   SER A 261      33.244  13.439 -10.835  1.00 34.44           N  
ATOM   1999  CA  SER A 261      34.014  12.229 -11.146  1.00 34.44           C  
ATOM   2000  C   SER A 261      33.254  10.946 -10.845  1.00 34.44           C  
ATOM   2001  CB  SER A 261      35.368  12.194 -10.435  1.00 34.44           C  
ATOM   2002  O   SER A 261      33.432   9.988 -11.584  1.00 34.44           O  
ATOM   2003  OG  SER A 261      35.225  11.950  -9.051  1.00 34.44           O  
ATOM   2004  N   PHE A 262      32.385  10.912  -9.828  1.00 37.73           N  
ATOM   2005  CA  PHE A 262      31.580   9.724  -9.533  1.00 37.73           C  
ATOM   2006  C   PHE A 262      30.433   9.535 -10.534  1.00 37.73           C  
ATOM   2007  CB  PHE A 262      31.064   9.769  -8.094  1.00 37.73           C  
ATOM   2008  O   PHE A 262      30.249   8.435 -11.056  1.00 37.73           O  
ATOM   2009  CG  PHE A 262      30.301   8.513  -7.716  1.00 37.73           C  
ATOM   2010  CD1 PHE A 262      28.893   8.498  -7.750  1.00 37.73           C  
ATOM   2011  CD2 PHE A 262      31.002   7.334  -7.395  1.00 37.73           C  
ATOM   2012  CE1 PHE A 262      28.193   7.315  -7.455  1.00 37.73           C  
ATOM   2013  CE2 PHE A 262      30.300   6.152  -7.096  1.00 37.73           C  
ATOM   2014  CZ  PHE A 262      28.895   6.143  -7.127  1.00 37.73           C  
ATOM   2015  N   ALA A 263      29.709  10.613 -10.865  1.00 38.15           N  
ATOM   2016  CA  ALA A 263      28.707  10.582 -11.934  1.00 38.15           C  
ATOM   2017  C   ALA A 263      29.353  10.162 -13.266  1.00 38.15           C  
ATOM   2018  CB  ALA A 263      28.037  11.959 -12.025  1.00 38.15           C  
ATOM   2019  O   ALA A 263      28.846   9.280 -13.959  1.00 38.15           O  
ATOM   2020  N   ARG A 264      30.550  10.694 -13.560  1.00 34.97           N  
ATOM   2021  CA  ARG A 264      31.362  10.242 -14.692  1.00 34.97           C  
ATOM   2022  C   ARG A 264      31.906   8.834 -14.525  1.00 34.97           C  
ATOM   2023  CB  ARG A 264      32.518  11.202 -14.980  1.00 34.97           C  
ATOM   2024  O   ARG A 264      32.042   8.189 -15.539  1.00 34.97           O  
ATOM   2025  CG  ARG A 264      32.034  12.489 -15.652  1.00 34.97           C  
ATOM   2026  CD  ARG A 264      33.232  13.414 -15.854  1.00 34.97           C  
ATOM   2027  NE  ARG A 264      32.800  14.772 -16.213  1.00 34.97           N  
ATOM   2028  NH1 ARG A 264      34.787  15.830 -15.767  1.00 34.97           N  
ATOM   2029  NH2 ARG A 264      33.008  17.020 -16.416  1.00 34.97           N  
ATOM   2030  CZ  ARG A 264      33.532  15.865 -16.129  1.00 34.97           C  
ATOM   2031  N   SER A 265      32.197   8.320 -13.329  1.00 34.78           N  
ATOM   2032  CA  SER A 265      32.738   6.961 -13.155  1.00 34.78           C  
ATOM   2033  C   SER A 265      31.682   5.880 -13.352  1.00 34.78           C  
ATOM   2034  CB  SER A 265      33.445   6.761 -11.809  1.00 34.78           C  
ATOM   2035  O   SER A 265      31.999   4.802 -13.840  1.00 34.78           O  
ATOM   2036  OG  SER A 265      32.569   6.729 -10.695  1.00 34.78           O  
ATOM   2037  N   VAL A 266      30.422   6.169 -13.008  1.00 37.36           N  
ATOM   2038  CA  VAL A 266      29.299   5.270 -13.313  1.00 37.36           C  
ATOM   2039  C   VAL A 266      29.023   5.278 -14.819  1.00 37.36           C  
ATOM   2040  CB  VAL A 266      28.052   5.633 -12.485  1.00 37.36           C  
ATOM   2041  O   VAL A 266      28.857   4.215 -15.406  1.00 37.36           O  
ATOM   2042  CG1 VAL A 266      26.844   4.765 -12.857  1.00 37.36           C  
ATOM   2043  CG2 VAL A 266      28.321   5.428 -10.985  1.00 37.36           C  
ATOM   2044  N   LEU A 267      29.085   6.441 -15.473  1.00 37.80           N  
ATOM   2045  CA  LEU A 267      28.986   6.541 -16.938  1.00 37.80           C  
ATOM   2046  C   LEU A 267      30.228   5.974 -17.659  1.00 37.80           C  
ATOM   2047  CB  LEU A 267      28.714   8.009 -17.317  1.00 37.80           C  
ATOM   2048  O   LEU A 267      30.107   5.358 -18.712  1.00 37.80           O  
ATOM   2049  CG  LEU A 267      27.335   8.529 -16.859  1.00 37.80           C  
ATOM   2050  CD1 LEU A 267      27.251  10.041 -17.059  1.00 37.80           C  
ATOM   2051  CD2 LEU A 267      26.190   7.884 -17.642  1.00 37.80           C  
ATOM   2052  N   ALA A 268      31.414   6.101 -17.063  1.00 35.79           N  
ATOM   2053  CA  ALA A 268      32.678   5.558 -17.561  1.00 35.79           C  
ATOM   2054  C   ALA A 268      32.827   4.057 -17.290  1.00 35.79           C  
ATOM   2055  CB  ALA A 268      33.870   6.330 -16.980  1.00 35.79           C  
ATOM   2056  O   ALA A 268      33.741   3.441 -17.828  1.00 35.79           O  
ATOM   2057  N   SER A 269      31.914   3.443 -16.527  1.00 40.58           N  
ATOM   2058  CA  SER A 269      31.842   1.982 -16.404  1.00 40.58           C  
ATOM   2059  C   SER A 269      31.337   1.283 -17.680  1.00 40.58           C  
ATOM   2060  CB  SER A 269      31.105   1.553 -15.130  1.00 40.58           C  
ATOM   2061  O   SER A 269      31.087   0.083 -17.665  1.00 40.58           O  
ATOM   2062  OG  SER A 269      29.702   1.735 -15.183  1.00 40.58           O  
ATOM   2063  N   GLY A 270      31.230   2.006 -18.803  1.00 39.06           N  
ATOM   2064  CA  GLY A 270      31.118   1.421 -20.142  1.00 39.06           C  
ATOM   2065  C   GLY A 270      29.722   0.929 -20.521  1.00 39.06           C  
ATOM   2066  O   GLY A 270      29.543   0.398 -21.612  1.00 39.06           O  
ATOM   2067  N   ALA A 271      28.708   1.121 -19.674  1.00 45.67           N  
ATOM   2068  CA  ALA A 271      27.335   0.847 -20.074  1.00 45.67           C  
ATOM   2069  C   ALA A 271      26.918   1.855 -21.156  1.00 45.67           C  
ATOM   2070  CB  ALA A 271      26.422   0.877 -18.843  1.00 45.67           C  
ATOM   2071  O   ALA A 271      26.824   3.056 -20.892  1.00 45.67           O  
ATOM   2072  N   SER A 272      26.656   1.373 -22.375  1.00 45.65           N  
ATOM   2073  CA  SER A 272      26.064   2.206 -23.425  1.00 45.65           C  
ATOM   2074  C   SER A 272      24.776   2.856 -22.904  1.00 45.65           C  
ATOM   2075  CB  SER A 272      25.831   1.397 -24.710  1.00 45.65           C  
ATOM   2076  O   SER A 272      24.085   2.299 -22.052  1.00 45.65           O  
ATOM   2077  OG  SER A 272      24.758   0.482 -24.578  1.00 45.65           O  
ATOM   2078  N   GLN A 273      24.414   4.042 -23.392  1.00 46.12           N  
ATOM   2079  CA  GLN A 273      23.185   4.726 -22.955  1.00 46.12           C  
ATOM   2080  C   GLN A 273      21.953   3.834 -23.143  1.00 46.12           C  
ATOM   2081  CB  GLN A 273      23.024   6.014 -23.762  1.00 46.12           C  
ATOM   2082  O   GLN A 273      21.103   3.746 -22.259  1.00 46.12           O  
ATOM   2083  CG  GLN A 273      24.071   7.060 -23.352  1.00 46.12           C  
ATOM   2084  CD  GLN A 273      24.220   8.171 -24.377  1.00 46.12           C  
ATOM   2085  NE2 GLN A 273      24.935   9.216 -24.039  1.00 46.12           N  
ATOM   2086  OE1 GLN A 273      23.737   8.102 -25.494  1.00 46.12           O  
ATOM   2087  N   GLN A 274      21.914   3.085 -24.250  1.00 46.68           N  
ATOM   2088  CA  GLN A 274      20.924   2.037 -24.473  1.00 46.68           C  
ATOM   2089  C   GLN A 274      21.001   0.940 -23.413  1.00 46.68           C  
ATOM   2090  CB  GLN A 274      21.104   1.415 -25.859  1.00 46.68           C  
ATOM   2091  O   GLN A 274      19.953   0.513 -22.972  1.00 46.68           O  
ATOM   2092  CG  GLN A 274      20.760   2.390 -26.994  1.00 46.68           C  
ATOM   2093  CD  GLN A 274      20.955   1.757 -28.368  1.00 46.68           C  
ATOM   2094  NE2 GLN A 274      20.740   2.493 -29.434  1.00 46.68           N  
ATOM   2095  OE1 GLN A 274      21.309   0.602 -28.514  1.00 46.68           O  
ATOM   2096  N   ALA A 275      22.181   0.521 -22.947  1.00 46.09           N  
ATOM   2097  CA  ALA A 275      22.335  -0.430 -21.846  1.00 46.09           C  
ATOM   2098  C   ALA A 275      21.949   0.148 -20.474  1.00 46.09           C  
ATOM   2099  CB  ALA A 275      23.769  -0.970 -21.825  1.00 46.09           C  
ATOM   2100  O   ALA A 275      21.421  -0.591 -19.653  1.00 46.09           O  
ATOM   2101  N   ILE A 276      22.128   1.444 -20.196  1.00 49.06           N  
ATOM   2102  CA  ILE A 276      21.604   2.079 -18.968  1.00 49.06           C  
ATOM   2103  C   ILE A 276      20.070   2.074 -19.005  1.00 49.06           C  
ATOM   2104  CB  ILE A 276      22.175   3.503 -18.772  1.00 49.06           C  
ATOM   2105  O   ILE A 276      19.420   1.673 -18.043  1.00 49.06           O  
ATOM   2106  CG1 ILE A 276      23.711   3.438 -18.603  1.00 49.06           C  
ATOM   2107  CG2 ILE A 276      21.527   4.187 -17.549  1.00 49.06           C  
ATOM   2108  CD1 ILE A 276      24.399   4.806 -18.546  1.00 49.06           C  
ATOM   2109  N   PHE A 277      19.482   2.433 -20.147  1.00 49.18           N  
ATOM   2110  CA  PHE A 277      18.033   2.414 -20.340  1.00 49.18           C  
ATOM   2111  C   PHE A 277      17.448   0.995 -20.489  1.00 49.18           C  
ATOM   2112  CB  PHE A 277      17.690   3.323 -21.527  1.00 49.18           C  
ATOM   2113  O   PHE A 277      16.327   0.755 -20.053  1.00 49.18           O  
ATOM   2114  CG  PHE A 277      17.748   4.809 -21.202  1.00 49.18           C  
ATOM   2115  CD1 PHE A 277      16.870   5.356 -20.245  1.00 49.18           C  
ATOM   2116  CD2 PHE A 277      18.664   5.654 -21.857  1.00 49.18           C  
ATOM   2117  CE1 PHE A 277      16.937   6.724 -19.924  1.00 49.18           C  
ATOM   2118  CE2 PHE A 277      18.742   7.017 -21.526  1.00 49.18           C  
ATOM   2119  CZ  PHE A 277      17.878   7.554 -20.557  1.00 49.18           C  
ATOM   2120  N   ALA A 278      18.197   0.035 -21.034  1.00 45.48           N  
ATOM   2121  CA  ALA A 278      17.802  -1.367 -21.187  1.00 45.48           C  
ATOM   2122  C   ALA A 278      18.083  -2.197 -19.926  1.00 45.48           C  
ATOM   2123  CB  ALA A 278      18.493  -1.990 -22.407  1.00 45.48           C  
ATOM   2124  O   ALA A 278      17.364  -3.143 -19.644  1.00 45.48           O  
ATOM   2125  N   SER A 279      19.062  -1.836 -19.098  1.00 46.70           N  
ATOM   2126  CA  SER A 279      19.162  -2.360 -17.725  1.00 46.70           C  
ATOM   2127  C   SER A 279      18.089  -1.747 -16.820  1.00 46.70           C  
ATOM   2128  CB  SER A 279      20.559  -2.154 -17.137  1.00 46.70           C  
ATOM   2129  O   SER A 279      17.667  -2.363 -15.842  1.00 46.70           O  
ATOM   2130  OG  SER A 279      20.887  -0.787 -17.052  1.00 46.70           O  
ATOM   2131  N   ALA A 280      17.581  -0.570 -17.191  1.00 47.27           N  
ATOM   2132  CA  ALA A 280      16.323  -0.011 -16.716  1.00 47.27           C  
ATOM   2133  C   ALA A 280      15.100  -0.479 -17.532  1.00 47.27           C  
ATOM   2134  CB  ALA A 280      16.458   1.512 -16.679  1.00 47.27           C  
ATOM   2135  O   ALA A 280      14.047   0.153 -17.434  1.00 47.27           O  
ATOM   2136  N   ALA A 281      15.205  -1.551 -18.333  1.00 44.15           N  
ATOM   2137  CA  ALA A 281      14.080  -2.093 -19.094  1.00 44.15           C  
ATOM   2138  C   ALA A 281      12.948  -2.568 -18.166  1.00 44.15           C  
ATOM   2139  CB  ALA A 281      14.525  -3.248 -20.003  1.00 44.15           C  
ATOM   2140  O   ALA A 281      13.211  -3.011 -17.044  1.00 44.15           O  
ATOM   2141  N   PRO A 282      11.689  -2.498 -18.638  1.00 44.44           N  
ATOM   2142  CA  PRO A 282      10.495  -2.786 -17.854  1.00 44.44           C  
ATOM   2143  C   PRO A 282      10.409  -4.270 -17.487  1.00 44.44           C  
ATOM   2144  CB  PRO A 282       9.321  -2.308 -18.720  1.00 44.44           C  
ATOM   2145  O   PRO A 282       9.811  -5.074 -18.196  1.00 44.44           O  
ATOM   2146  CG  PRO A 282       9.847  -2.465 -20.145  1.00 44.44           C  
ATOM   2147  CD  PRO A 282      11.314  -2.096 -19.986  1.00 44.44           C  
ATOM   2148  N   ALA A 283      10.977  -4.639 -16.346  1.00 50.84           N  
ATOM   2149  CA  ALA A 283      10.568  -5.830 -15.620  1.00 50.84           C  
ATOM   2150  C   ALA A 283       9.692  -5.391 -14.445  1.00 50.84           C  
ATOM   2151  CB  ALA A 283      11.801  -6.634 -15.196  1.00 50.84           C  
ATOM   2152  O   ALA A 283      10.018  -4.424 -13.749  1.00 50.84           O  
ATOM   2153  N   ALA A 284       8.589  -6.107 -14.208  1.00 54.63           N  
ATOM   2154  CA  ALA A 284       7.875  -6.000 -12.943  1.00 54.63           C  
ATOM   2155  C   ALA A 284       8.891  -6.243 -11.815  1.00 54.63           C  
ATOM   2156  CB  ALA A 284       6.718  -7.007 -12.918  1.00 54.63           C  
ATOM   2157  O   ALA A 284       9.506  -7.302 -11.735  1.00 54.63           O  
ATOM   2158  N   ASN A 285       9.123  -5.228 -10.990  1.00 62.99           N  
ATOM   2159  CA  ASN A 285      10.074  -5.284  -9.880  1.00 62.99           C  
ATOM   2160  C   ASN A 285       9.481  -5.980  -8.649  1.00 62.99           C  
ATOM   2161  CB  ASN A 285      10.515  -3.847  -9.557  1.00 62.99           C  
ATOM   2162  O   ASN A 285      10.214  -6.368  -7.740  1.00 62.99           O  
ATOM   2163  CG  ASN A 285       9.379  -2.939  -9.105  1.00 62.99           C  
ATOM   2164  ND2 ASN A 285       9.663  -1.752  -8.644  1.00 62.99           N  
ATOM   2165  OD1 ASN A 285       8.208  -3.261  -9.186  1.00 62.99           O  
ATOM   2166  N   GLU A 286       8.159  -6.115  -8.617  1.00 70.33           N  
ATOM   2167  CA  GLU A 286       7.379  -6.654  -7.519  1.00 70.33           C  
ATOM   2168  C   GLU A 286       6.740  -7.973  -7.909  1.00 70.33           C  
ATOM   2169  CB  GLU A 286       6.315  -5.637  -7.105  1.00 70.33           C  
ATOM   2170  O   GLU A 286       5.847  -8.036  -8.754  1.00 70.33           O  
ATOM   2171  CG  GLU A 286       6.883  -4.727  -6.028  1.00 70.33           C  
ATOM   2172  CD  GLU A 286       6.115  -3.421  -5.975  1.00 70.33           C  
ATOM   2173  OE1 GLU A 286       6.806  -2.405  -6.169  1.00 70.33           O  
ATOM   2174  OE2 GLU A 286       4.903  -3.399  -5.638  1.00 70.33           O  
ATOM   2175  N   PHE A 287       7.160  -9.023  -7.215  1.00 79.62           N  
ATOM   2176  CA  PHE A 287       6.592 -10.351  -7.358  1.00 79.62           C  
ATOM   2177  C   PHE A 287       5.791 -10.689  -6.112  1.00 79.62           C  
ATOM   2178  CB  PHE A 287       7.698 -11.368  -7.641  1.00 79.62           C  
ATOM   2179  O   PHE A 287       6.296 -10.618  -4.988  1.00 79.62           O  
ATOM   2180  CG  PHE A 287       8.504 -11.020  -8.875  1.00 79.62           C  
ATOM   2181  CD1 PHE A 287       8.009 -11.338 -10.154  1.00 79.62           C  
ATOM   2182  CD2 PHE A 287       9.716 -10.315  -8.746  1.00 79.62           C  
ATOM   2183  CE1 PHE A 287       8.735 -10.970 -11.300  1.00 79.62           C  
ATOM   2184  CE2 PHE A 287      10.437  -9.945  -9.893  1.00 79.62           C  
ATOM   2185  CZ  PHE A 287       9.950 -10.278 -11.168  1.00 79.62           C  
ATOM   2186  N   PHE A 288       4.537 -11.084  -6.306  1.00 86.18           N  
ATOM   2187  CA  PHE A 288       3.747 -11.650  -5.226  1.00 86.18           C  
ATOM   2188  C   PHE A 288       4.315 -13.022  -4.850  1.00 86.18           C  
ATOM   2189  CB  PHE A 288       2.280 -11.741  -5.646  1.00 86.18           C  
ATOM   2190  O   PHE A 288       4.408 -13.916  -5.691  1.00 86.18           O  
ATOM   2191  CG  PHE A 288       1.421 -12.399  -4.588  1.00 86.18           C  
ATOM   2192  CD1 PHE A 288       0.989 -13.728  -4.755  1.00 86.18           C  
ATOM   2193  CD2 PHE A 288       1.088 -11.696  -3.416  1.00 86.18           C  
ATOM   2194  CE1 PHE A 288       0.209 -14.344  -3.761  1.00 86.18           C  
ATOM   2195  CE2 PHE A 288       0.311 -12.316  -2.423  1.00 86.18           C  
ATOM   2196  CZ  PHE A 288      -0.130 -13.639  -2.594  1.00 86.18           C  
ATOM   2197  N   SER A 289       4.687 -13.204  -3.581  1.00 87.85           N  
ATOM   2198  CA  SER A 289       5.136 -14.495  -3.065  1.00 87.85           C  
ATOM   2199  C   SER A 289       4.035 -15.127  -2.203  1.00 87.85           C  
ATOM   2200  CB  SER A 289       6.446 -14.325  -2.299  1.00 87.85           C  
ATOM   2201  O   SER A 289       3.821 -14.685  -1.068  1.00 87.85           O  
ATOM   2202  OG  SER A 289       6.856 -15.563  -1.744  1.00 87.85           O  
ATOM   2203  N   PRO A 290       3.355 -16.191  -2.678  1.00 91.82           N  
ATOM   2204  CA  PRO A 290       2.301 -16.849  -1.902  1.00 91.82           C  
ATOM   2205  C   PRO A 290       2.849 -17.502  -0.628  1.00 91.82           C  
ATOM   2206  CB  PRO A 290       1.682 -17.883  -2.850  1.00 91.82           C  
ATOM   2207  O   PRO A 290       2.215 -17.465   0.424  1.00 91.82           O  
ATOM   2208  CG  PRO A 290       2.786 -18.172  -3.867  1.00 91.82           C  
ATOM   2209  CD  PRO A 290       3.511 -16.834  -3.978  1.00 91.82           C  
ATOM   2210  N   THR A 291       4.068 -18.045  -0.683  1.00 90.88           N  
ATOM   2211  CA  THR A 291       4.733 -18.624   0.492  1.00 90.88           C  
ATOM   2212  C   THR A 291       5.018 -17.565   1.554  1.00 90.88           C  
ATOM   2213  CB  THR A 291       6.034 -19.339   0.103  1.00 90.88           C  
ATOM   2214  O   THR A 291       4.799 -17.816   2.739  1.00 90.88           O  
ATOM   2215  CG2 THR A 291       5.774 -20.574  -0.754  1.00 90.88           C  
ATOM   2216  OG1 THR A 291       6.868 -18.498  -0.661  1.00 90.88           O  
ATOM   2217  N   ARG A 292       5.440 -16.358   1.152  1.00 87.21           N  
ATOM   2218  CA  ARG A 292       5.624 -15.231   2.074  1.00 87.21           C  
ATOM   2219  C   ARG A 292       4.301 -14.738   2.642  1.00 87.21           C  
ATOM   2220  CB  ARG A 292       6.357 -14.091   1.366  1.00 87.21           C  
ATOM   2221  O   ARG A 292       4.235 -14.477   3.839  1.00 87.21           O  
ATOM   2222  CG  ARG A 292       6.711 -12.965   2.351  1.00 87.21           C  
ATOM   2223  CD  ARG A 292       7.577 -11.897   1.686  1.00 87.21           C  
ATOM   2224  NE  ARG A 292       8.893 -12.439   1.364  1.00 87.21           N  
ATOM   2225  NH1 ARG A 292       9.899 -10.516   0.554  1.00 87.21           N  
ATOM   2226  NH2 ARG A 292      11.041 -12.402   0.825  1.00 87.21           N  
ATOM   2227  CZ  ARG A 292       9.925 -11.768   0.917  1.00 87.21           C  
ATOM   2228  N   TYR A 293       3.262 -14.643   1.812  1.00 92.07           N  
ATOM   2229  CA  TYR A 293       1.922 -14.288   2.272  1.00 92.07           C  
ATOM   2230  C   TYR A 293       1.476 -15.222   3.401  1.00 92.07           C  
ATOM   2231  CB  TYR A 293       0.928 -14.323   1.104  1.00 92.07           C  
ATOM   2232  O   TYR A 293       1.162 -14.749   4.489  1.00 92.07           O  
ATOM   2233  CG  TYR A 293      -0.461 -13.885   1.517  1.00 92.07           C  
ATOM   2234  CD1 TYR A 293      -1.366 -14.827   2.046  1.00 92.07           C  
ATOM   2235  CD2 TYR A 293      -0.837 -12.533   1.407  1.00 92.07           C  
ATOM   2236  CE1 TYR A 293      -2.636 -14.413   2.487  1.00 92.07           C  
ATOM   2237  CE2 TYR A 293      -2.114 -12.122   1.832  1.00 92.07           C  
ATOM   2238  OH  TYR A 293      -4.232 -12.654   2.813  1.00 92.07           O  
ATOM   2239  CZ  TYR A 293      -3.011 -13.059   2.382  1.00 92.07           C  
ATOM   2240  N   LEU A 294       1.548 -16.541   3.183  1.00 93.89           N  
ATOM   2241  CA  LEU A 294       1.189 -17.539   4.194  1.00 93.89           C  
ATOM   2242  C   LEU A 294       2.044 -17.406   5.460  1.00 93.89           C  
ATOM   2243  CB  LEU A 294       1.313 -18.950   3.591  1.00 93.89           C  
ATOM   2244  O   LEU A 294       1.504 -17.393   6.561  1.00 93.89           O  
ATOM   2245  CG  LEU A 294       0.220 -19.297   2.563  1.00 93.89           C  
ATOM   2246  CD1 LEU A 294       0.577 -20.613   1.871  1.00 93.89           C  
ATOM   2247  CD2 LEU A 294      -1.154 -19.453   3.218  1.00 93.89           C  
ATOM   2248  N   GLN A 295       3.363 -17.239   5.330  1.00 91.40           N  
ATOM   2249  CA  GLN A 295       4.248 -17.049   6.486  1.00 91.40           C  
ATOM   2250  C   GLN A 295       3.879 -15.807   7.309  1.00 91.40           C  
ATOM   2251  CB  GLN A 295       5.707 -16.954   6.018  1.00 91.40           C  
ATOM   2252  O   GLN A 295       3.748 -15.896   8.529  1.00 91.40           O  
ATOM   2253  CG  GLN A 295       6.268 -18.322   5.614  1.00 91.40           C  
ATOM   2254  CD  GLN A 295       7.673 -18.250   5.022  1.00 91.40           C  
ATOM   2255  NE2 GLN A 295       8.236 -19.381   4.661  1.00 91.40           N  
ATOM   2256  OE1 GLN A 295       8.307 -17.213   4.886  1.00 91.40           O  
ATOM   2257  N   CYS A 296       3.687 -14.653   6.664  1.00 90.51           N  
ATOM   2258  CA  CYS A 296       3.299 -13.417   7.345  1.00 90.51           C  
ATOM   2259  C   CYS A 296       1.890 -13.499   7.941  1.00 90.51           C  
ATOM   2260  CB  CYS A 296       3.399 -12.243   6.364  1.00 90.51           C  
ATOM   2261  O   CYS A 296       1.656 -12.951   9.020  1.00 90.51           O  
ATOM   2262  SG  CYS A 296       5.136 -11.891   5.966  1.00 90.51           S  
ATOM   2263  N   PHE A 297       0.977 -14.200   7.268  1.00 94.25           N  
ATOM   2264  CA  PHE A 297      -0.370 -14.453   7.759  1.00 94.25           C  
ATOM   2265  C   PHE A 297      -0.331 -15.283   9.042  1.00 94.25           C  
ATOM   2266  CB  PHE A 297      -1.192 -15.128   6.655  1.00 94.25           C  
ATOM   2267  O   PHE A 297      -0.862 -14.844  10.057  1.00 94.25           O  
ATOM   2268  CG  PHE A 297      -2.635 -15.336   7.043  1.00 94.25           C  
ATOM   2269  CD1 PHE A 297      -3.092 -16.607   7.435  1.00 94.25           C  
ATOM   2270  CD2 PHE A 297      -3.519 -14.242   7.033  1.00 94.25           C  
ATOM   2271  CE1 PHE A 297      -4.437 -16.783   7.802  1.00 94.25           C  
ATOM   2272  CE2 PHE A 297      -4.860 -14.416   7.414  1.00 94.25           C  
ATOM   2273  CZ  PHE A 297      -5.319 -15.689   7.794  1.00 94.25           C  
ATOM   2274  N   PHE A 298       0.387 -16.411   9.049  1.00 93.32           N  
ATOM   2275  CA  PHE A 298       0.527 -17.259  10.236  1.00 93.32           C  
ATOM   2276  C   PHE A 298       1.256 -16.573  11.395  1.00 93.32           C  
ATOM   2277  CB  PHE A 298       1.227 -18.573   9.867  1.00 93.32           C  
ATOM   2278  O   PHE A 298       0.911 -16.809  12.549  1.00 93.32           O  
ATOM   2279  CG  PHE A 298       0.329 -19.561   9.149  1.00 93.32           C  
ATOM   2280  CD1 PHE A 298      -0.831 -20.034   9.789  1.00 93.32           C  
ATOM   2281  CD2 PHE A 298       0.649 -20.026   7.861  1.00 93.32           C  
ATOM   2282  CE1 PHE A 298      -1.676 -20.949   9.139  1.00 93.32           C  
ATOM   2283  CE2 PHE A 298      -0.204 -20.927   7.201  1.00 93.32           C  
ATOM   2284  CZ  PHE A 298      -1.367 -21.389   7.841  1.00 93.32           C  
ATOM   2285  N   ILE A 299       2.223 -15.695  11.112  1.00 91.22           N  
ATOM   2286  CA  ILE A 299       2.892 -14.891  12.146  1.00 91.22           C  
ATOM   2287  C   ILE A 299       1.881 -14.019  12.904  1.00 91.22           C  
ATOM   2288  CB  ILE A 299       4.039 -14.069  11.509  1.00 91.22           C  
ATOM   2289  O   ILE A 299       1.912 -13.982  14.130  1.00 91.22           O  
ATOM   2290  CG1 ILE A 299       5.249 -14.997  11.265  1.00 91.22           C  
ATOM   2291  CG2 ILE A 299       4.461 -12.861  12.369  1.00 91.22           C  
ATOM   2292  CD1 ILE A 299       6.311 -14.417  10.323  1.00 91.22           C  
ATOM   2293  N   MET A 300       0.965 -13.348  12.200  1.00 90.72           N  
ATOM   2294  CA  MET A 300      -0.041 -12.492  12.845  1.00 90.72           C  
ATOM   2295  C   MET A 300      -1.255 -13.272  13.366  1.00 90.72           C  
ATOM   2296  CB  MET A 300      -0.464 -11.372  11.891  1.00 90.72           C  
ATOM   2297  O   MET A 300      -1.878 -12.839  14.338  1.00 90.72           O  
ATOM   2298  CG  MET A 300       0.673 -10.375  11.648  1.00 90.72           C  
ATOM   2299  SD  MET A 300       1.235  -9.430  13.098  1.00 90.72           S  
ATOM   2300  CE  MET A 300       0.210  -7.947  12.936  1.00 90.72           C  
ATOM   2301  N   LEU A 301      -1.543 -14.437  12.779  1.00 93.07           N  
ATOM   2302  CA  LEU A 301      -2.564 -15.364  13.261  1.00 93.07           C  
ATOM   2303  C   LEU A 301      -2.134 -16.072  14.551  1.00 93.07           C  
ATOM   2304  CB  LEU A 301      -2.882 -16.390  12.160  1.00 93.07           C  
ATOM   2305  O   LEU A 301      -2.982 -16.428  15.347  1.00 93.07           O  
ATOM   2306  CG  LEU A 301      -4.150 -17.225  12.430  1.00 93.07           C  
ATOM   2307  CD1 LEU A 301      -5.419 -16.377  12.301  1.00 93.07           C  
ATOM   2308  CD2 LEU A 301      -4.226 -18.368  11.419  1.00 93.07           C  
ATOM   2309  N   PHE A 302      -0.839 -16.257  14.808  1.00 92.61           N  
ATOM   2310  CA  PHE A 302      -0.340 -16.833  16.063  1.00 92.61           C  
ATOM   2311  C   PHE A 302       0.686 -15.902  16.717  1.00 92.61           C  
ATOM   2312  CB  PHE A 302       0.185 -18.251  15.819  1.00 92.61           C  
ATOM   2313  O   PHE A 302       1.877 -16.232  16.807  1.00 92.61           O  
ATOM   2314  CG  PHE A 302      -0.880 -19.207  15.321  1.00 92.61           C  
ATOM   2315  CD1 PHE A 302      -1.926 -19.606  16.176  1.00 92.61           C  
ATOM   2316  CD2 PHE A 302      -0.837 -19.685  13.998  1.00 92.61           C  
ATOM   2317  CE1 PHE A 302      -2.920 -20.484  15.712  1.00 92.61           C  
ATOM   2318  CE2 PHE A 302      -1.825 -20.576  13.541  1.00 92.61           C  
ATOM   2319  CZ  PHE A 302      -2.868 -20.971  14.395  1.00 92.61           C  
ATOM   2320  N   PRO A 303       0.244 -14.725  17.202  1.00 90.51           N  
ATOM   2321  CA  PRO A 303       1.166 -13.662  17.564  1.00 90.51           C  
ATOM   2322  C   PRO A 303       2.052 -14.051  18.760  1.00 90.51           C  
ATOM   2323  CB  PRO A 303       0.281 -12.426  17.762  1.00 90.51           C  
ATOM   2324  O   PRO A 303       3.228 -13.693  18.772  1.00 90.51           O  
ATOM   2325  CG  PRO A 303      -1.058 -13.006  18.213  1.00 90.51           C  
ATOM   2326  CD  PRO A 303      -1.139 -14.297  17.399  1.00 90.51           C  
ATOM   2327  N   PHE A 304       1.560 -14.877  19.695  1.00 87.35           N  
ATOM   2328  CA  PHE A 304       2.305 -15.334  20.881  1.00 87.35           C  
ATOM   2329  C   PHE A 304       3.576 -16.108  20.547  1.00 87.35           C  
ATOM   2330  CB  PHE A 304       1.416 -16.248  21.726  1.00 87.35           C  
ATOM   2331  O   PHE A 304       4.621 -15.862  21.134  1.00 87.35           O  
ATOM   2332  CG  PHE A 304       0.072 -15.651  22.022  1.00 87.35           C  
ATOM   2333  CD1 PHE A 304      -0.012 -14.570  22.910  1.00 87.35           C  
ATOM   2334  CD2 PHE A 304      -1.076 -16.143  21.375  1.00 87.35           C  
ATOM   2335  CE1 PHE A 304      -1.260 -14.012  23.185  1.00 87.35           C  
ATOM   2336  CE2 PHE A 304      -2.330 -15.597  21.677  1.00 87.35           C  
ATOM   2337  CZ  PHE A 304      -2.417 -14.565  22.619  1.00 87.35           C  
ATOM   2338  N   ILE A 305       3.501 -17.020  19.576  1.00 88.20           N  
ATOM   2339  CA  ILE A 305       4.641 -17.847  19.154  1.00 88.20           C  
ATOM   2340  C   ILE A 305       5.661 -16.982  18.406  1.00 88.20           C  
ATOM   2341  CB  ILE A 305       4.128 -19.016  18.278  1.00 88.20           C  
ATOM   2342  O   ILE A 305       6.867 -17.225  18.434  1.00 88.20           O  
ATOM   2343  CG1 ILE A 305       3.103 -19.872  19.063  1.00 88.20           C  
ATOM   2344  CG2 ILE A 305       5.290 -19.896  17.779  1.00 88.20           C  
ATOM   2345  CD1 ILE A 305       2.459 -20.997  18.244  1.00 88.20           C  
ATOM   2346  N   SER A 306       5.170 -15.948  17.726  1.00 86.87           N  
ATOM   2347  CA  SER A 306       5.980 -15.074  16.887  1.00 86.87           C  
ATOM   2348  C   SER A 306       6.634 -13.905  17.618  1.00 86.87           C  
ATOM   2349  CB  SER A 306       5.152 -14.619  15.698  1.00 86.87           C  
ATOM   2350  O   SER A 306       7.394 -13.167  16.994  1.00 86.87           O  
ATOM   2351  OG  SER A 306       4.262 -13.621  16.101  1.00 86.87           O  
ATOM   2352  N   LEU A 307       6.384 -13.740  18.918  1.00 86.89           N  
ATOM   2353  CA  LEU A 307       6.963 -12.665  19.710  1.00 86.89           C  
ATOM   2354  C   LEU A 307       8.500 -12.670  19.640  1.00 86.89           C  
ATOM   2355  CB  LEU A 307       6.480 -12.793  21.159  1.00 86.89           C  
ATOM   2356  O   LEU A 307       9.131 -13.719  19.796  1.00 86.89           O  
ATOM   2357  CG  LEU A 307       5.169 -12.073  21.497  1.00 86.89           C  
ATOM   2358  CD1 LEU A 307       4.852 -12.304  22.976  1.00 86.89           C  
ATOM   2359  CD2 LEU A 307       5.185 -10.560  21.252  1.00 86.89           C  
ATOM   2360  N   PRO A 308       9.139 -11.501  19.458  1.00 80.66           N  
ATOM   2361  CA  PRO A 308      10.580 -11.415  19.264  1.00 80.66           C  
ATOM   2362  C   PRO A 308      11.371 -11.836  20.504  1.00 80.66           C  
ATOM   2363  CB  PRO A 308      10.850  -9.951  18.907  1.00 80.66           C  
ATOM   2364  O   PRO A 308      12.562 -12.095  20.361  1.00 80.66           O  
ATOM   2365  CG  PRO A 308       9.731  -9.223  19.649  1.00 80.66           C  
ATOM   2366  CD  PRO A 308       8.554 -10.172  19.470  1.00 80.66           C  
ATOM   2367  N   GLN A 309      10.761 -11.912  21.697  1.00 83.03           N  
ATOM   2368  CA  GLN A 309      11.443 -12.386  22.905  1.00 83.03           C  
ATOM   2369  C   GLN A 309      11.812 -13.878  22.823  1.00 83.03           C  
ATOM   2370  CB  GLN A 309      10.599 -12.119  24.167  1.00 83.03           C  
ATOM   2371  O   GLN A 309      12.785 -14.291  23.448  1.00 83.03           O  
ATOM   2372  CG  GLN A 309      10.269 -10.635  24.439  1.00 83.03           C  
ATOM   2373  CD  GLN A 309       8.921 -10.173  23.892  1.00 83.03           C  
ATOM   2374  NE2 GLN A 309       8.488  -8.966  24.170  1.00 83.03           N  
ATOM   2375  OE1 GLN A 309       8.237 -10.868  23.174  1.00 83.03           O  
ATOM   2376  N   PHE A 310      11.102 -14.680  22.021  1.00 82.85           N  
ATOM   2377  CA  PHE A 310      11.380 -16.110  21.892  1.00 82.85           C  
ATOM   2378  C   PHE A 310      12.507 -16.400  20.892  1.00 82.85           C  
ATOM   2379  CB  PHE A 310      10.096 -16.874  21.544  1.00 82.85           C  
ATOM   2380  O   PHE A 310      12.525 -15.881  19.768  1.00 82.85           O  
ATOM   2381  CG  PHE A 310       9.018 -16.754  22.604  1.00 82.85           C  
ATOM   2382  CD1 PHE A 310       9.204 -17.339  23.872  1.00 82.85           C  
ATOM   2383  CD2 PHE A 310       7.835 -16.044  22.335  1.00 82.85           C  
ATOM   2384  CE1 PHE A 310       8.219 -17.206  24.866  1.00 82.85           C  
ATOM   2385  CE2 PHE A 310       6.857 -15.902  23.336  1.00 82.85           C  
ATOM   2386  CZ  PHE A 310       7.045 -16.483  24.599  1.00 82.85           C  
ATOM   2387  N   SER A 311      13.424 -17.295  21.275  1.00 78.56           N  
ATOM   2388  CA  SER A 311      14.563 -17.721  20.445  1.00 78.56           C  
ATOM   2389  C   SER A 311      14.137 -18.410  19.145  1.00 78.56           C  
ATOM   2390  CB  SER A 311      15.469 -18.670  21.239  1.00 78.56           C  
ATOM   2391  O   SER A 311      14.797 -18.251  18.121  1.00 78.56           O  
ATOM   2392  OG  SER A 311      15.910 -18.020  22.413  1.00 78.56           O  
ATOM   2393  N   PHE A 312      13.014 -19.135  19.162  1.00 83.44           N  
ATOM   2394  CA  PHE A 312      12.463 -19.857  18.008  1.00 83.44           C  
ATOM   2395  C   PHE A 312      11.419 -19.049  17.219  1.00 83.44           C  
ATOM   2396  CB  PHE A 312      11.927 -21.220  18.476  1.00 83.44           C  
ATOM   2397  O   PHE A 312      10.714 -19.614  16.384  1.00 83.44           O  
ATOM   2398  CG  PHE A 312      10.877 -21.135  19.568  1.00 83.44           C  
ATOM   2399  CD1 PHE A 312      11.261 -21.249  20.918  1.00 83.44           C  
ATOM   2400  CD2 PHE A 312       9.523 -20.927  19.243  1.00 83.44           C  
ATOM   2401  CE1 PHE A 312      10.300 -21.148  21.938  1.00 83.44           C  
ATOM   2402  CE2 PHE A 312       8.563 -20.826  20.266  1.00 83.44           C  
ATOM   2403  CZ  PHE A 312       8.950 -20.935  21.612  1.00 83.44           C  
ATOM   2404  N   SER A 313      11.300 -17.739  17.463  1.00 84.77           N  
ATOM   2405  CA  SER A 313      10.238 -16.935  16.856  1.00 84.77           C  
ATOM   2406  C   SER A 313      10.316 -16.932  15.316  1.00 84.77           C  
ATOM   2407  CB  SER A 313      10.205 -15.514  17.423  1.00 84.77           C  
ATOM   2408  O   SER A 313      11.339 -16.536  14.741  1.00 84.77           O  
ATOM   2409  OG  SER A 313      11.466 -14.879  17.352  1.00 84.77           O  
ATOM   2410  N   PRO A 314       9.241 -17.332  14.603  1.00 85.47           N  
ATOM   2411  CA  PRO A 314       9.209 -17.339  13.138  1.00 85.47           C  
ATOM   2412  C   PRO A 314       9.475 -15.956  12.538  1.00 85.47           C  
ATOM   2413  CB  PRO A 314       7.816 -17.860  12.756  1.00 85.47           C  
ATOM   2414  O   PRO A 314      10.063 -15.860  11.457  1.00 85.47           O  
ATOM   2415  CG  PRO A 314       6.971 -17.629  14.008  1.00 85.47           C  
ATOM   2416  CD  PRO A 314       7.988 -17.867  15.115  1.00 85.47           C  
ATOM   2417  N   ILE A 315       9.120 -14.885  13.260  1.00 84.89           N  
ATOM   2418  CA  ILE A 315       9.357 -13.518  12.805  1.00 84.89           C  
ATOM   2419  C   ILE A 315      10.848 -13.251  12.579  1.00 84.89           C  
ATOM   2420  CB  ILE A 315       8.683 -12.494  13.745  1.00 84.89           C  
ATOM   2421  O   ILE A 315      11.199 -12.716  11.534  1.00 84.89           O  
ATOM   2422  CG1 ILE A 315       8.415 -11.203  12.949  1.00 84.89           C  
ATOM   2423  CG2 ILE A 315       9.502 -12.214  15.019  1.00 84.89           C  
ATOM   2424  CD1 ILE A 315       7.466 -10.227  13.644  1.00 84.89           C  
ATOM   2425  N   ARG A 316      11.746 -13.720  13.463  1.00 82.18           N  
ATOM   2426  CA  ARG A 316      13.199 -13.525  13.310  1.00 82.18           C  
ATOM   2427  C   ARG A 316      13.725 -14.160  12.020  1.00 82.18           C  
ATOM   2428  CB  ARG A 316      13.953 -14.095  14.524  1.00 82.18           C  
ATOM   2429  O   ARG A 316      14.539 -13.551  11.332  1.00 82.18           O  
ATOM   2430  CG  ARG A 316      13.840 -13.244  15.802  1.00 82.18           C  
ATOM   2431  CD  ARG A 316      14.606 -13.956  16.931  1.00 82.18           C  
ATOM   2432  NE  ARG A 316      14.514 -13.276  18.241  1.00 82.18           N  
ATOM   2433  NH1 ARG A 316      16.409 -14.195  19.177  1.00 82.18           N  
ATOM   2434  NH2 ARG A 316      15.153 -12.840  20.390  1.00 82.18           N  
ATOM   2435  CZ  ARG A 316      15.353 -13.434  19.254  1.00 82.18           C  
ATOM   2436  N   ARG A 317      13.239 -15.354  11.653  1.00 83.44           N  
ATOM   2437  CA  ARG A 317      13.646 -16.038  10.409  1.00 83.44           C  
ATOM   2438  C   ARG A 317      13.171 -15.295   9.164  1.00 83.44           C  
ATOM   2439  CB  ARG A 317      13.124 -17.481  10.362  1.00 83.44           C  
ATOM   2440  O   ARG A 317      13.968 -15.060   8.258  1.00 83.44           O  
ATOM   2441  CG  ARG A 317      13.820 -18.417  11.356  1.00 83.44           C  
ATOM   2442  CD  ARG A 317      13.356 -19.856  11.094  1.00 83.44           C  
ATOM   2443  NE  ARG A 317      13.914 -20.803  12.075  1.00 83.44           N  
ATOM   2444  NH1 ARG A 317      13.159 -22.742  11.089  1.00 83.44           N  
ATOM   2445  NH2 ARG A 317      14.298 -22.850  13.000  1.00 83.44           N  
ATOM   2446  CZ  ARG A 317      13.789 -22.121  12.049  1.00 83.44           C  
ATOM   2447  N   VAL A 318      11.889 -14.927   9.122  1.00 81.41           N  
ATOM   2448  CA  VAL A 318      11.311 -14.192   7.984  1.00 81.41           C  
ATOM   2449  C   VAL A 318      12.001 -12.837   7.828  1.00 81.41           C  
ATOM   2450  CB  VAL A 318       9.782 -14.054   8.136  1.00 81.41           C  
ATOM   2451  O   VAL A 318      12.328 -12.438   6.715  1.00 81.41           O  
ATOM   2452  CG1 VAL A 318       9.147 -13.221   7.017  1.00 81.41           C  
ATOM   2453  CG2 VAL A 318       9.125 -15.440   8.076  1.00 81.41           C  
ATOM   2454  N   MET A 319      12.314 -12.172   8.938  1.00 75.58           N  
ATOM   2455  CA  MET A 319      13.044 -10.908   8.942  1.00 75.58           C  
ATOM   2456  C   MET A 319      14.470 -11.021   8.425  1.00 75.58           C  
ATOM   2457  CB  MET A 319      13.115 -10.366  10.353  1.00 75.58           C  
ATOM   2458  O   MET A 319      14.834 -10.244   7.554  1.00 75.58           O  
ATOM   2459  CG  MET A 319      11.766  -9.841  10.822  1.00 75.58           C  
ATOM   2460  SD  MET A 319      11.792  -9.452  12.579  1.00 75.58           S  
ATOM   2461  CE  MET A 319      13.199  -8.325  12.577  1.00 75.58           C  
ATOM   2462  N   LEU A 320      15.256 -11.988   8.907  1.00 79.12           N  
ATOM   2463  CA  LEU A 320      16.617 -12.206   8.410  1.00 79.12           C  
ATOM   2464  C   LEU A 320      16.619 -12.489   6.905  1.00 79.12           C  
ATOM   2465  CB  LEU A 320      17.250 -13.389   9.162  1.00 79.12           C  
ATOM   2466  O   LEU A 320      17.507 -12.036   6.189  1.00 79.12           O  
ATOM   2467  CG  LEU A 320      17.750 -13.040  10.574  1.00 79.12           C  
ATOM   2468  CD1 LEU A 320      18.063 -14.337  11.325  1.00 79.12           C  
ATOM   2469  CD2 LEU A 320      19.023 -12.193  10.530  1.00 79.12           C  
ATOM   2470  N   LYS A 321      15.613 -13.222   6.410  1.00 78.93           N  
ATOM   2471  CA  LYS A 321      15.448 -13.466   4.974  1.00 78.93           C  
ATOM   2472  C   LYS A 321      15.151 -12.171   4.217  1.00 78.93           C  
ATOM   2473  CB  LYS A 321      14.378 -14.542   4.748  1.00 78.93           C  
ATOM   2474  O   LYS A 321      15.808 -11.904   3.217  1.00 78.93           O  
ATOM   2475  CG  LYS A 321      14.322 -14.930   3.267  1.00 78.93           C  
ATOM   2476  CD  LYS A 321      13.345 -16.079   3.004  1.00 78.93           C  
ATOM   2477  CE  LYS A 321      13.376 -16.377   1.502  1.00 78.93           C  
ATOM   2478  NZ  LYS A 321      12.484 -17.500   1.126  1.00 78.93           N  
ATOM   2479  N   MET A 322      14.213 -11.361   4.712  1.00 73.57           N  
ATOM   2480  CA  MET A 322      13.904 -10.060   4.114  1.00 73.57           C  
ATOM   2481  C   MET A 322      15.125  -9.136   4.124  1.00 73.57           C  
ATOM   2482  CB  MET A 322      12.715  -9.404   4.831  1.00 73.57           C  
ATOM   2483  O   MET A 322      15.461  -8.575   3.092  1.00 73.57           O  
ATOM   2484  CG  MET A 322      11.392 -10.093   4.475  1.00 73.57           C  
ATOM   2485  SD  MET A 322       9.895  -9.282   5.104  1.00 73.57           S  
ATOM   2486  CE  MET A 322      10.181  -9.393   6.885  1.00 73.57           C  
ATOM   2487  N   GLU A 323      15.833  -9.020   5.247  1.00 74.13           N  
ATOM   2488  CA  GLU A 323      17.036  -8.194   5.377  1.00 74.13           C  
ATOM   2489  C   GLU A 323      18.138  -8.622   4.398  1.00 74.13           C  
ATOM   2490  CB  GLU A 323      17.514  -8.254   6.833  1.00 74.13           C  
ATOM   2491  O   GLU A 323      18.695  -7.774   3.707  1.00 74.13           O  
ATOM   2492  CG  GLU A 323      18.661  -7.274   7.121  1.00 74.13           C  
ATOM   2493  CD  GLU A 323      19.066  -7.255   8.604  1.00 74.13           C  
ATOM   2494  OE1 GLU A 323      19.864  -6.362   8.961  1.00 74.13           O  
ATOM   2495  OE2 GLU A 323      18.575  -8.120   9.369  1.00 74.13           O  
ATOM   2496  N   ARG A 324      18.399  -9.930   4.254  1.00 74.99           N  
ATOM   2497  CA  ARG A 324      19.348 -10.447   3.251  1.00 74.99           C  
ATOM   2498  C   ARG A 324      18.938 -10.085   1.829  1.00 74.99           C  
ATOM   2499  CB  ARG A 324      19.480 -11.969   3.356  1.00 74.99           C  
ATOM   2500  O   ARG A 324      19.775  -9.621   1.064  1.00 74.99           O  
ATOM   2501  CG  ARG A 324      20.327 -12.408   4.553  1.00 74.99           C  
ATOM   2502  CD  ARG A 324      20.346 -13.938   4.590  1.00 74.99           C  
ATOM   2503  NE  ARG A 324      20.939 -14.444   5.838  1.00 74.99           N  
ATOM   2504  NH1 ARG A 324      21.066 -16.653   5.223  1.00 74.99           N  
ATOM   2505  NH2 ARG A 324      21.719 -16.034   7.266  1.00 74.99           N  
ATOM   2506  CZ  ARG A 324      21.236 -15.704   6.102  1.00 74.99           C  
ATOM   2507  N   GLU A 325      17.672 -10.287   1.471  1.00 67.22           N  
ATOM   2508  CA  GLU A 325      17.164  -9.918   0.146  1.00 67.22           C  
ATOM   2509  C   GLU A 325      17.291  -8.410  -0.104  1.00 67.22           C  
ATOM   2510  CB  GLU A 325      15.703 -10.351   0.002  1.00 67.22           C  
ATOM   2511  O   GLU A 325      17.699  -8.009  -1.190  1.00 67.22           O  
ATOM   2512  CG  GLU A 325      15.518 -11.872  -0.145  1.00 67.22           C  
ATOM   2513  CD  GLU A 325      14.031 -12.252  -0.120  1.00 67.22           C  
ATOM   2514  OE1 GLU A 325      13.687 -13.436   0.138  1.00 67.22           O  
ATOM   2515  OE2 GLU A 325      13.179 -11.349  -0.300  1.00 67.22           O  
ATOM   2516  N   PHE A 326      17.038  -7.571   0.907  1.00 65.33           N  
ATOM   2517  CA  PHE A 326      17.253  -6.127   0.818  1.00 65.33           C  
ATOM   2518  C   PHE A 326      18.732  -5.779   0.599  1.00 65.33           C  
ATOM   2519  CB  PHE A 326      16.685  -5.412   2.055  1.00 65.33           C  
ATOM   2520  O   PHE A 326      19.036  -5.028  -0.329  1.00 65.33           O  
ATOM   2521  CG  PHE A 326      15.175  -5.251   2.046  1.00 65.33           C  
ATOM   2522  CD1 PHE A 326      14.564  -4.481   1.040  1.00 65.33           C  
ATOM   2523  CD2 PHE A 326      14.376  -5.837   3.045  1.00 65.33           C  
ATOM   2524  CE1 PHE A 326      13.165  -4.343   1.005  1.00 65.33           C  
ATOM   2525  CE2 PHE A 326      12.975  -5.724   2.997  1.00 65.33           C  
ATOM   2526  CZ  PHE A 326      12.368  -4.981   1.971  1.00 65.33           C  
ATOM   2527  N   VAL A 327      19.650  -6.364   1.378  1.00 64.00           N  
ATOM   2528  CA  VAL A 327      21.105  -6.165   1.229  1.00 64.00           C  
ATOM   2529  C   VAL A 327      21.581  -6.578  -0.168  1.00 64.00           C  
ATOM   2530  CB  VAL A 327      21.879  -6.926   2.329  1.00 64.00           C  
ATOM   2531  O   VAL A 327      22.326  -5.831  -0.801  1.00 64.00           O  
ATOM   2532  CG1 VAL A 327      23.398  -6.929   2.099  1.00 64.00           C  
ATOM   2533  CG2 VAL A 327      21.647  -6.287   3.705  1.00 64.00           C  
ATOM   2534  N   VAL A 328      21.114  -7.724  -0.675  1.00 59.95           N  
ATOM   2535  CA  VAL A 328      21.453  -8.232  -2.017  1.00 59.95           C  
ATOM   2536  C   VAL A 328      20.834  -7.374  -3.121  1.00 59.95           C  
ATOM   2537  CB  VAL A 328      21.014  -9.705  -2.157  1.00 59.95           C  
ATOM   2538  O   VAL A 328      21.476  -7.116  -4.137  1.00 59.95           O  
ATOM   2539  CG1 VAL A 328      21.173 -10.246  -3.585  1.00 59.95           C  
ATOM   2540  CG2 VAL A 328      21.851 -10.613  -1.245  1.00 59.95           C  
ATOM   2541  N   SER A 329      19.596  -6.904  -2.940  1.00 56.20           N  
ATOM   2542  CA  SER A 329      18.911  -6.085  -3.942  1.00 56.20           C  
ATOM   2543  C   SER A 329      19.637  -4.758  -4.185  1.00 56.20           C  
ATOM   2544  CB  SER A 329      17.443  -5.861  -3.548  1.00 56.20           C  
ATOM   2545  O   SER A 329      19.666  -4.283  -5.320  1.00 56.20           O  
ATOM   2546  OG  SER A 329      17.325  -4.943  -2.480  1.00 56.20           O  
ATOM   2547  N   GLY A 330      20.259  -4.180  -3.151  1.00 50.56           N  
ATOM   2548  CA  GLY A 330      20.844  -2.843  -3.206  1.00 50.56           C  
ATOM   2549  C   GLY A 330      19.804  -1.716  -3.249  1.00 50.56           C  
ATOM   2550  O   GLY A 330      20.202  -0.573  -3.476  1.00 50.56           O  
ATOM   2551  N   ALA A 331      18.514  -2.031  -3.041  1.00 50.82           N  
ATOM   2552  CA  ALA A 331      17.425  -1.062  -2.926  1.00 50.82           C  
ATOM   2553  C   ALA A 331      17.732  -0.031  -1.834  1.00 50.82           C  
ATOM   2554  CB  ALA A 331      16.103  -1.788  -2.638  1.00 50.82           C  
ATOM   2555  O   ALA A 331      18.381  -0.335  -0.827  1.00 50.82           O  
ATOM   2556  N   PHE A 332      17.300   1.205  -2.063  1.00 45.38           N  
ATOM   2557  CA  PHE A 332      17.789   2.342  -1.303  1.00 45.38           C  
ATOM   2558  C   PHE A 332      17.428   2.270   0.191  1.00 45.38           C  
ATOM   2559  CB  PHE A 332      17.368   3.653  -1.982  1.00 45.38           C  
ATOM   2560  O   PHE A 332      16.337   1.842   0.568  1.00 45.38           O  
ATOM   2561  CG  PHE A 332      18.370   4.724  -1.660  1.00 45.38           C  
ATOM   2562  CD1 PHE A 332      18.155   5.592  -0.576  1.00 45.38           C  
ATOM   2563  CD2 PHE A 332      19.635   4.631  -2.255  1.00 45.38           C  
ATOM   2564  CE1 PHE A 332      19.225   6.341  -0.073  1.00 45.38           C  
ATOM   2565  CE2 PHE A 332      20.689   5.343  -1.689  1.00 45.38           C  
ATOM   2566  CZ  PHE A 332      20.488   6.244  -0.646  1.00 45.38           C  
ATOM   2567  N   LEU A 333      18.396   2.690   1.017  1.00 39.76           N  
ATOM   2568  CA  LEU A 333      18.469   2.637   2.480  1.00 39.76           C  
ATOM   2569  C   LEU A 333      17.126   2.630   3.220  1.00 39.76           C  
ATOM   2570  CB  LEU A 333      19.255   3.870   2.986  1.00 39.76           C  
ATOM   2571  O   LEU A 333      16.315   3.541   3.078  1.00 39.76           O  
ATOM   2572  CG  LEU A 333      20.781   3.701   3.094  1.00 39.76           C  
ATOM   2573  CD1 LEU A 333      21.511   4.294   1.893  1.00 39.76           C  
ATOM   2574  CD2 LEU A 333      21.309   4.424   4.337  1.00 39.76           C  
ATOM   2575  N   PHE A 334      17.020   1.701   4.174  1.00 41.47           N  
ATOM   2576  CA  PHE A 334      16.429   1.955   5.486  1.00 41.47           C  
ATOM   2577  C   PHE A 334      15.165   2.834   5.474  1.00 41.47           C  
ATOM   2578  CB  PHE A 334      17.491   2.521   6.446  1.00 41.47           C  
ATOM   2579  O   PHE A 334      15.052   3.809   6.224  1.00 41.47           O  
ATOM   2580  CG  PHE A 334      18.599   1.574   6.854  1.00 41.47           C  
ATOM   2581  CD1 PHE A 334      18.465   0.797   8.020  1.00 41.47           C  
ATOM   2582  CD2 PHE A 334      19.793   1.516   6.115  1.00 41.47           C  
ATOM   2583  CE1 PHE A 334      19.526  -0.017   8.450  1.00 41.47           C  
ATOM   2584  CE2 PHE A 334      20.862   0.717   6.553  1.00 41.47           C  
ATOM   2585  CZ  PHE A 334      20.728  -0.049   7.723  1.00 41.47           C  
ATOM   2586  N   ARG A 335      14.089   2.342   4.844  1.00 45.59           N  
ATOM   2587  CA  ARG A 335      12.909   2.231   5.703  1.00 45.59           C  
ATOM   2588  C   ARG A 335      13.428   1.355   6.821  1.00 45.59           C  
ATOM   2589  CB  ARG A 335      11.721   1.604   4.966  1.00 45.59           C  
ATOM   2590  O   ARG A 335      13.703   0.191   6.542  1.00 45.59           O  
ATOM   2591  CG  ARG A 335      10.415   2.010   5.653  1.00 45.59           C  
ATOM   2592  CD  ARG A 335       9.239   1.334   4.950  1.00 45.59           C  
ATOM   2593  NE  ARG A 335       8.151   2.287   4.678  1.00 45.59           N  
ATOM   2594  NH1 ARG A 335       7.086   0.948   3.171  1.00 45.59           N  
ATOM   2595  NH2 ARG A 335       6.353   3.020   3.510  1.00 45.59           N  
ATOM   2596  CZ  ARG A 335       7.195   2.080   3.799  1.00 45.59           C  
ATOM   2597  N   SER A 336      13.743   1.921   7.991  1.00 44.73           N  
ATOM   2598  CA  SER A 336      14.071   1.088   9.138  1.00 44.73           C  
ATOM   2599  C   SER A 336      13.008   0.008   9.088  1.00 44.73           C  
ATOM   2600  CB  SER A 336      14.061   1.885  10.448  1.00 44.73           C  
ATOM   2601  O   SER A 336      11.810   0.331   9.037  1.00 44.73           O  
ATOM   2602  OG  SER A 336      12.807   2.479  10.725  1.00 44.73           O  
ATOM   2603  N   PHE A 337      13.417  -1.242   8.857  1.00 45.33           N  
ATOM   2604  CA  PHE A 337      12.479  -2.335   8.932  1.00 45.33           C  
ATOM   2605  C   PHE A 337      12.188  -2.369  10.423  1.00 45.33           C  
ATOM   2606  CB  PHE A 337      13.031  -3.632   8.322  1.00 45.33           C  
ATOM   2607  O   PHE A 337      12.846  -3.053  11.200  1.00 45.33           O  
ATOM   2608  CG  PHE A 337      12.014  -4.757   8.381  1.00 45.33           C  
ATOM   2609  CD1 PHE A 337      11.948  -5.570   9.527  1.00 45.33           C  
ATOM   2610  CD2 PHE A 337      11.071  -4.934   7.349  1.00 45.33           C  
ATOM   2611  CE1 PHE A 337      10.909  -6.501   9.673  1.00 45.33           C  
ATOM   2612  CE2 PHE A 337      10.053  -5.898   7.478  1.00 45.33           C  
ATOM   2613  CZ  PHE A 337       9.960  -6.665   8.652  1.00 45.33           C  
ATOM   2614  N   ASN A 338      11.308  -1.460  10.850  1.00 51.53           N  
ATOM   2615  CA  ASN A 338      10.766  -1.407  12.170  1.00 51.53           C  
ATOM   2616  C   ASN A 338       9.948  -2.661  12.156  1.00 51.53           C  
ATOM   2617  CB  ASN A 338       9.931  -0.141  12.413  1.00 51.53           C  
ATOM   2618  O   ASN A 338       8.828  -2.696  11.638  1.00 51.53           O  
ATOM   2619  CG  ASN A 338      10.771   1.075  12.742  1.00 51.53           C  
ATOM   2620  ND2 ASN A 338      10.165   2.229  12.864  1.00 51.53           N  
ATOM   2621  OD1 ASN A 338      11.979   1.046  12.880  1.00 51.53           O  
ATOM   2622  N   VAL A 339      10.606  -3.699  12.651  1.00 55.43           N  
ATOM   2623  CA  VAL A 339       9.996  -4.919  13.094  1.00 55.43           C  
ATOM   2624  C   VAL A 339       8.656  -4.507  13.680  1.00 55.43           C  
ATOM   2625  CB  VAL A 339      10.858  -5.559  14.184  1.00 55.43           C  
ATOM   2626  O   VAL A 339       8.624  -3.560  14.481  1.00 55.43           O  
ATOM   2627  CG1 VAL A 339      10.333  -6.971  14.470  1.00 55.43           C  
ATOM   2628  CG2 VAL A 339      12.345  -5.533  13.840  1.00 55.43           C  
ATOM   2629  N   PRO A 340       7.552  -5.132  13.264  1.00 70.61           N  
ATOM   2630  CA  PRO A 340       6.219  -4.808  13.751  1.00 70.61           C  
ATOM   2631  C   PRO A 340       6.066  -5.179  15.239  1.00 70.61           C  
ATOM   2632  CB  PRO A 340       5.290  -5.598  12.809  1.00 70.61           C  
ATOM   2633  O   PRO A 340       5.018  -5.674  15.617  1.00 70.61           O  
ATOM   2634  CG  PRO A 340       6.115  -6.835  12.549  1.00 70.61           C  
ATOM   2635  CD  PRO A 340       7.487  -6.236  12.318  1.00 70.61           C  
ATOM   2636  N   ILE A 341       7.084  -4.975  16.088  1.00 81.84           N  
ATOM   2637  CA  ILE A 341       7.130  -5.318  17.509  1.00 81.84           C  
ATOM   2638  C   ILE A 341       5.901  -4.740  18.173  1.00 81.84           C  
ATOM   2639  CB  ILE A 341       8.419  -4.800  18.198  1.00 81.84           C  
ATOM   2640  O   ILE A 341       5.136  -5.508  18.724  1.00 81.84           O  
ATOM   2641  CG1 ILE A 341       9.657  -5.495  17.614  1.00 81.84           C  
ATOM   2642  CG2 ILE A 341       8.375  -5.058  19.715  1.00 81.84           C  
ATOM   2643  CD1 ILE A 341      10.995  -4.800  17.901  1.00 81.84           C  
ATOM   2644  N   TYR A 342       5.646  -3.437  18.024  1.00 84.93           N  
ATOM   2645  CA  TYR A 342       4.476  -2.809  18.636  1.00 84.93           C  
ATOM   2646  C   TYR A 342       3.161  -3.421  18.147  1.00 84.93           C  
ATOM   2647  CB  TYR A 342       4.504  -1.299  18.385  1.00 84.93           C  
ATOM   2648  O   TYR A 342       2.317  -3.805  18.949  1.00 84.93           O  
ATOM   2649  CG  TYR A 342       5.708  -0.610  18.992  1.00 84.93           C  
ATOM   2650  CD1 TYR A 342       5.882  -0.618  20.390  1.00 84.93           C  
ATOM   2651  CD2 TYR A 342       6.653   0.029  18.166  1.00 84.93           C  
ATOM   2652  CE1 TYR A 342       6.997   0.019  20.968  1.00 84.93           C  
ATOM   2653  CE2 TYR A 342       7.766   0.670  18.742  1.00 84.93           C  
ATOM   2654  OH  TYR A 342       9.011   1.300  20.682  1.00 84.93           O  
ATOM   2655  CZ  TYR A 342       7.938   0.669  20.142  1.00 84.93           C  
ATOM   2656  N   THR A 343       2.979  -3.570  16.834  1.00 87.18           N  
ATOM   2657  CA  THR A 343       1.754  -4.175  16.284  1.00 87.18           C  
ATOM   2658  C   THR A 343       1.593  -5.634  16.705  1.00 87.18           C  
ATOM   2659  CB  THR A 343       1.717  -4.068  14.756  1.00 87.18           C  
ATOM   2660  O   THR A 343       0.473  -6.076  16.931  1.00 87.18           O  
ATOM   2661  CG2 THR A 343       1.414  -2.650  14.282  1.00 87.18           C  
ATOM   2662  OG1 THR A 343       2.977  -4.338  14.217  1.00 87.18           O  
ATOM   2663  N   LEU A 344       2.691  -6.372  16.867  1.00 90.00           N  
ATOM   2664  CA  LEU A 344       2.678  -7.756  17.306  1.00 90.00           C  
ATOM   2665  C   LEU A 344       2.404  -7.863  18.807  1.00 90.00           C  
ATOM   2666  CB  LEU A 344       4.009  -8.416  16.916  1.00 90.00           C  
ATOM   2667  O   LEU A 344       1.575  -8.670  19.201  1.00 90.00           O  
ATOM   2668  CG  LEU A 344       3.975  -9.937  17.111  1.00 90.00           C  
ATOM   2669  CD1 LEU A 344       3.105 -10.593  16.039  1.00 90.00           C  
ATOM   2670  CD2 LEU A 344       5.397 -10.471  17.020  1.00 90.00           C  
ATOM   2671  N   THR A 345       3.015  -7.012  19.636  1.00 91.08           N  
ATOM   2672  CA  THR A 345       2.768  -6.962  21.082  1.00 91.08           C  
ATOM   2673  C   THR A 345       1.330  -6.560  21.376  1.00 91.08           C  
ATOM   2674  CB  THR A 345       3.719  -6.010  21.827  1.00 91.08           C  
ATOM   2675  O   THR A 345       0.659  -7.197  22.184  1.00 91.08           O  
ATOM   2676  CG2 THR A 345       5.155  -6.533  21.845  1.00 91.08           C  
ATOM   2677  OG1 THR A 345       3.743  -4.714  21.273  1.00 91.08           O  
ATOM   2678  N   PHE A 346       0.799  -5.552  20.682  1.00 92.68           N  
ATOM   2679  CA  PHE A 346      -0.609  -5.201  20.829  1.00 92.68           C  
ATOM   2680  C   PHE A 346      -1.518  -6.339  20.326  1.00 92.68           C  
ATOM   2681  CB  PHE A 346      -0.889  -3.863  20.133  1.00 92.68           C  
ATOM   2682  O   PHE A 346      -2.540  -6.607  20.951  1.00 92.68           O  
ATOM   2683  CG  PHE A 346      -0.326  -2.621  20.778  1.00 92.68           C  
ATOM   2684  CD1 PHE A 346      -0.710  -2.283  22.087  1.00 92.68           C  
ATOM   2685  CD2 PHE A 346       0.498  -1.748  20.043  1.00 92.68           C  
ATOM   2686  CE1 PHE A 346      -0.227  -1.102  22.674  1.00 92.68           C  
ATOM   2687  CE2 PHE A 346       1.002  -0.581  20.639  1.00 92.68           C  
ATOM   2688  CZ  PHE A 346       0.640  -0.259  21.957  1.00 92.68           C  
ATOM   2689  N   SER A 347      -1.136  -7.054  19.255  1.00 92.51           N  
ATOM   2690  CA  SER A 347      -1.908  -8.198  18.742  1.00 92.51           C  
ATOM   2691  C   SER A 347      -1.909  -9.349  19.750  1.00 92.51           C  
ATOM   2692  CB  SER A 347      -1.369  -8.660  17.382  1.00 92.51           C  
ATOM   2693  O   SER A 347      -2.956  -9.937  20.009  1.00 92.51           O  
ATOM   2694  OG  SER A 347      -2.213  -9.655  16.842  1.00 92.51           O  
ATOM   2695  N   THR A 348      -0.777  -9.615  20.416  1.00 94.00           N  
ATOM   2696  CA  THR A 348      -0.715 -10.583  21.523  1.00 94.00           C  
ATOM   2697  C   THR A 348      -1.590 -10.185  22.701  1.00 94.00           C  
ATOM   2698  CB  THR A 348       0.700 -10.853  22.045  1.00 94.00           C  
ATOM   2699  O   THR A 348      -2.292 -11.023  23.249  1.00 94.00           O  
ATOM   2700  CG2 THR A 348       1.521 -11.624  21.031  1.00 94.00           C  
ATOM   2701  OG1 THR A 348       1.456  -9.714  22.367  1.00 94.00           O  
ATOM   2702  N   ILE A 349      -1.609  -8.907  23.085  1.00 94.23           N  
ATOM   2703  CA  ILE A 349      -2.453  -8.454  24.196  1.00 94.23           C  
ATOM   2704  C   ILE A 349      -3.935  -8.648  23.837  1.00 94.23           C  
ATOM   2705  CB  ILE A 349      -2.099  -7.000  24.577  1.00 94.23           C  
ATOM   2706  O   ILE A 349      -4.681  -9.236  24.615  1.00 94.23           O  
ATOM   2707  CG1 ILE A 349      -0.674  -6.934  25.178  1.00 94.23           C  
ATOM   2708  CG2 ILE A 349      -3.112  -6.437  25.591  1.00 94.23           C  
ATOM   2709  CD1 ILE A 349      -0.085  -5.517  25.209  1.00 94.23           C  
ATOM   2710  N   ALA A 350      -4.347  -8.240  22.633  1.00 96.00           N  
ATOM   2711  CA  ALA A 350      -5.730  -8.363  22.173  1.00 96.00           C  
ATOM   2712  C   ALA A 350      -6.196  -9.821  22.030  1.00 96.00           C  
ATOM   2713  CB  ALA A 350      -5.847  -7.630  20.837  1.00 96.00           C  
ATOM   2714  O   ALA A 350      -7.326 -10.147  22.403  1.00 96.00           O  
ATOM   2715  N   THR A 351      -5.327 -10.701  21.525  1.00 95.03           N  
ATOM   2716  CA  THR A 351      -5.592 -12.146  21.447  1.00 95.03           C  
ATOM   2717  C   THR A 351      -5.641 -12.788  22.836  1.00 95.03           C  
ATOM   2718  CB  THR A 351      -4.574 -12.897  20.574  1.00 95.03           C  
ATOM   2719  O   THR A 351      -6.485 -13.648  23.057  1.00 95.03           O  
ATOM   2720  CG2 THR A 351      -4.723 -12.678  19.077  1.00 95.03           C  
ATOM   2721  OG1 THR A 351      -3.271 -12.472  20.842  1.00 95.03           O  
ATOM   2722  N   CYS A 352      -4.816 -12.357  23.799  1.00 95.30           N  
ATOM   2723  CA  CYS A 352      -4.892 -12.833  25.187  1.00 95.30           C  
ATOM   2724  C   CYS A 352      -6.240 -12.477  25.817  1.00 95.30           C  
ATOM   2725  CB  CYS A 352      -3.765 -12.217  26.033  1.00 95.30           C  
ATOM   2726  O   CYS A 352      -6.875 -13.335  26.428  1.00 95.30           O  
ATOM   2727  SG  CYS A 352      -2.363 -13.351  26.178  1.00 95.30           S  
ATOM   2728  N   CYS A 353      -6.694 -11.231  25.634  1.00 95.98           N  
ATOM   2729  CA  CYS A 353      -8.017 -10.800  26.081  1.00 95.98           C  
ATOM   2730  C   CYS A 353      -9.118 -11.668  25.458  1.00 95.98           C  
ATOM   2731  CB  CYS A 353      -8.228  -9.317  25.739  1.00 95.98           C  
ATOM   2732  O   CYS A 353      -9.999 -12.122  26.177  1.00 95.98           O  
ATOM   2733  SG  CYS A 353      -7.102  -8.267  26.701  1.00 95.98           S  
ATOM   2734  N   LEU A 354      -9.029 -11.957  24.157  1.00 95.97           N  
ATOM   2735  CA  LEU A 354      -9.996 -12.796  23.446  1.00 95.97           C  
ATOM   2736  C   LEU A 354      -9.997 -14.261  23.917  1.00 95.97           C  
ATOM   2737  CB  LEU A 354      -9.687 -12.695  21.945  1.00 95.97           C  
ATOM   2738  O   LEU A 354     -11.048 -14.871  24.066  1.00 95.97           O  
ATOM   2739  CG  LEU A 354     -10.640 -13.491  21.038  1.00 95.97           C  
ATOM   2740  CD1 LEU A 354     -12.088 -13.034  21.205  1.00 95.97           C  
ATOM   2741  CD2 LEU A 354     -10.196 -13.288  19.589  1.00 95.97           C  
ATOM   2742  N   ILE A 355      -8.834 -14.856  24.176  1.00 95.34           N  
ATOM   2743  CA  ILE A 355      -8.772 -16.232  24.691  1.00 95.34           C  
ATOM   2744  C   ILE A 355      -9.377 -16.288  26.099  1.00 95.34           C  
ATOM   2745  CB  ILE A 355      -7.325 -16.764  24.638  1.00 95.34           C  
ATOM   2746  O   ILE A 355     -10.173 -17.178  26.397  1.00 95.34           O  
ATOM   2747  CG1 ILE A 355      -6.892 -16.949  23.165  1.00 95.34           C  
ATOM   2748  CG2 ILE A 355      -7.197 -18.103  25.391  1.00 95.34           C  
ATOM   2749  CD1 ILE A 355      -5.383 -17.151  22.989  1.00 95.34           C  
ATOM   2750  N   ALA A 356      -9.056 -15.310  26.952  1.00 96.18           N  
ATOM   2751  CA  ALA A 356      -9.624 -15.219  28.292  1.00 96.18           C  
ATOM   2752  C   ALA A 356     -11.155 -15.068  28.265  1.00 96.18           C  
ATOM   2753  CB  ALA A 356      -8.946 -14.060  29.031  1.00 96.18           C  
ATOM   2754  O   ALA A 356     -11.836 -15.693  29.078  1.00 96.18           O  
ATOM   2755  N   THR A 357     -11.716 -14.305  27.319  1.00 95.77           N  
ATOM   2756  CA  THR A 357     -13.178 -14.154  27.195  1.00 95.77           C  
ATOM   2757  C   THR A 357     -13.850 -15.448  26.794  1.00 95.77           C  
ATOM   2758  CB  THR A 357     -13.611 -13.081  26.191  1.00 95.77           C  
ATOM   2759  O   THR A 357     -14.826 -15.830  27.430  1.00 95.77           O  
ATOM   2760  CG2 THR A 357     -13.144 -11.723  26.640  1.00 95.77           C  
ATOM   2761  OG1 THR A 357     -13.115 -13.277  24.901  1.00 95.77           O  
ATOM   2762  N   VAL A 358     -13.316 -16.154  25.795  1.00 95.32           N  
ATOM   2763  CA  VAL A 358     -13.855 -17.448  25.353  1.00 95.32           C  
ATOM   2764  C   VAL A 358     -13.864 -18.454  26.510  1.00 95.32           C  
ATOM   2765  CB  VAL A 358     -13.049 -17.975  24.149  1.00 95.32           C  
ATOM   2766  O   VAL A 358     -14.853 -19.162  26.705  1.00 95.32           O  
ATOM   2767  CG1 VAL A 358     -13.460 -19.398  23.750  1.00 95.32           C  
ATOM   2768  CG2 VAL A 358     -13.248 -17.091  22.909  1.00 95.32           C  
ATOM   2769  N   VAL A 359     -12.810 -18.479  27.333  1.00 96.23           N  
ATOM   2770  CA  VAL A 359     -12.736 -19.347  28.521  1.00 96.23           C  
ATOM   2771  C   VAL A 359     -13.764 -18.947  29.586  1.00 96.23           C  
ATOM   2772  CB  VAL A 359     -11.306 -19.363  29.094  1.00 96.23           C  
ATOM   2773  O   VAL A 359     -14.462 -19.809  30.112  1.00 96.23           O  
ATOM   2774  CG1 VAL A 359     -11.213 -20.133  30.418  1.00 96.23           C  
ATOM   2775  CG2 VAL A 359     -10.336 -20.041  28.115  1.00 96.23           C  
ATOM   2776  N   ILE A 360     -13.911 -17.656  29.900  1.00 95.41           N  
ATOM   2777  CA  ILE A 360     -14.898 -17.194  30.894  1.00 95.41           C  
ATOM   2778  C   ILE A 360     -16.325 -17.497  30.425  1.00 95.41           C  
ATOM   2779  CB  ILE A 360     -14.707 -15.690  31.199  1.00 95.41           C  
ATOM   2780  O   ILE A 360     -17.131 -18.011  31.203  1.00 95.41           O  
ATOM   2781  CG1 ILE A 360     -13.375 -15.467  31.951  1.00 95.41           C  
ATOM   2782  CG2 ILE A 360     -15.871 -15.132  32.046  1.00 95.41           C  
ATOM   2783  CD1 ILE A 360     -12.917 -14.003  31.953  1.00 95.41           C  
ATOM   2784  N   VAL A 361     -16.623 -17.206  29.156  1.00 94.63           N  
ATOM   2785  CA  VAL A 361     -17.956 -17.401  28.584  1.00 94.63           C  
ATOM   2786  C   VAL A 361     -18.320 -18.879  28.557  1.00 94.63           C  
ATOM   2787  CB  VAL A 361     -18.087 -16.730  27.202  1.00 94.63           C  
ATOM   2788  O   VAL A 361     -19.367 -19.246  29.073  1.00 94.63           O  
ATOM   2789  CG1 VAL A 361     -19.402 -17.076  26.493  1.00 94.63           C  
ATOM   2790  CG2 VAL A 361     -18.044 -15.200  27.339  1.00 94.63           C  
ATOM   2791  N   SER A 362     -17.427 -19.741  28.064  1.00 93.18           N  
ATOM   2792  CA  SER A 362     -17.685 -21.188  27.993  1.00 93.18           C  
ATOM   2793  C   SER A 362     -17.897 -21.860  29.354  1.00 93.18           C  
ATOM   2794  CB  SER A 362     -16.560 -21.907  27.241  1.00 93.18           C  
ATOM   2795  O   SER A 362     -18.580 -22.879  29.419  1.00 93.18           O  
ATOM   2796  OG  SER A 362     -15.296 -21.649  27.816  1.00 93.18           O  
ATOM   2797  N   LEU A 363     -17.336 -21.315  30.440  1.00 94.70           N  
ATOM   2798  CA  LEU A 363     -17.410 -21.930  31.768  1.00 94.70           C  
ATOM   2799  C   LEU A 363     -18.509 -21.364  32.675  1.00 94.70           C  
ATOM   2800  CB  LEU A 363     -16.044 -21.777  32.459  1.00 94.70           C  
ATOM   2801  O   LEU A 363     -18.966 -22.074  33.574  1.00 94.70           O  
ATOM   2802  CG  LEU A 363     -14.892 -22.568  31.815  1.00 94.70           C  
ATOM   2803  CD1 LEU A 363     -13.594 -22.228  32.552  1.00 94.70           C  
ATOM   2804  CD2 LEU A 363     -15.107 -24.080  31.903  1.00 94.70           C  
ATOM   2805  N   LYS A 364     -18.846 -20.073  32.549  1.00 93.33           N  
ATOM   2806  CA  LYS A 364     -19.603 -19.348  33.589  1.00 93.33           C  
ATOM   2807  C   LYS A 364     -20.675 -18.386  33.082  1.00 93.33           C  
ATOM   2808  CB  LYS A 364     -18.618 -18.587  34.509  1.00 93.33           C  
ATOM   2809  O   LYS A 364     -21.397 -17.859  33.925  1.00 93.33           O  
ATOM   2810  CG  LYS A 364     -17.699 -19.466  35.374  1.00 93.33           C  
ATOM   2811  CD  LYS A 364     -18.481 -20.302  36.397  1.00 93.33           C  
ATOM   2812  CE  LYS A 364     -17.534 -21.195  37.199  1.00 93.33           C  
ATOM   2813  NZ  LYS A 364     -18.304 -22.136  38.049  1.00 93.33           N  
ATOM   2814  N   VAL A 365     -20.778 -18.123  31.779  1.00 92.47           N  
ATOM   2815  CA  VAL A 365     -21.719 -17.123  31.247  1.00 92.47           C  
ATOM   2816  C   VAL A 365     -22.653 -17.759  30.228  1.00 92.47           C  
ATOM   2817  CB  VAL A 365     -20.992 -15.909  30.639  1.00 92.47           C  
ATOM   2818  O   VAL A 365     -22.211 -18.388  29.272  1.00 92.47           O  
ATOM   2819  CG1 VAL A 365     -21.981 -14.831  30.193  1.00 92.47           C  
ATOM   2820  CG2 VAL A 365     -20.000 -15.273  31.627  1.00 92.47           C  
ATOM   2821  N   GLU A 366     -23.954 -17.557  30.409  1.00 90.13           N  
ATOM   2822  CA  GLU A 366     -24.962 -18.001  29.451  1.00 90.13           C  
ATOM   2823  C   GLU A 366     -25.084 -17.007  28.289  1.00 90.13           C  
ATOM   2824  CB  GLU A 366     -26.312 -18.211  30.146  1.00 90.13           C  
ATOM   2825  O   GLU A 366     -25.198 -15.793  28.484  1.00 90.13           O  
ATOM   2826  CG  GLU A 366     -26.262 -19.359  31.169  1.00 90.13           C  
ATOM   2827  CD  GLU A 366     -27.611 -19.604  31.863  1.00 90.13           C  
ATOM   2828  OE1 GLU A 366     -27.645 -20.516  32.718  1.00 90.13           O  
ATOM   2829  OE2 GLU A 366     -28.588 -18.880  31.549  1.00 90.13           O  
ATOM   2830  N   LEU A 367     -25.069 -17.530  27.062  1.00 92.18           N  
ATOM   2831  CA  LEU A 367     -25.293 -16.742  25.852  1.00 92.18           C  
ATOM   2832  C   LEU A 367     -26.788 -16.454  25.679  1.00 92.18           C  
ATOM   2833  CB  LEU A 367     -24.717 -17.480  24.632  1.00 92.18           C  
ATOM   2834  O   LEU A 367     -27.630 -17.313  25.938  1.00 92.18           O  
ATOM   2835  CG  LEU A 367     -23.181 -17.594  24.627  1.00 92.18           C  
ATOM   2836  CD1 LEU A 367     -22.749 -18.572  23.535  1.00 92.18           C  
ATOM   2837  CD2 LEU A 367     -22.510 -16.246  24.349  1.00 92.18           C  
ATOM   2838  N   GLY A 368     -27.127 -15.258  25.202  1.00 89.21           N  
ATOM   2839  CA  GLY A 368     -28.522 -14.879  24.984  1.00 89.21           C  
ATOM   2840  C   GLY A 368     -28.700 -13.614  24.146  1.00 89.21           C  
ATOM   2841  O   GLY A 368     -27.718 -13.044  23.663  1.00 89.21           O  
ATOM   2842  N   PRO A 369     -29.953 -13.177  23.941  1.00 87.92           N  
ATOM   2843  CA  PRO A 369     -30.259 -11.992  23.148  1.00 87.92           C  
ATOM   2844  C   PRO A 369     -29.891 -10.692  23.884  1.00 87.92           C  
ATOM   2845  CB  PRO A 369     -31.758 -12.098  22.852  1.00 87.92           C  
ATOM   2846  O   PRO A 369     -29.969 -10.601  25.111  1.00 87.92           O  
ATOM   2847  CG  PRO A 369     -32.307 -12.828  24.078  1.00 87.92           C  
ATOM   2848  CD  PRO A 369     -31.179 -13.792  24.445  1.00 87.92           C  
ATOM   2849  N   VAL A 370     -29.558  -9.643  23.117  1.00 87.55           N  
ATOM   2850  CA  VAL A 370     -29.198  -8.305  23.644  1.00 87.55           C  
ATOM   2851  C   VAL A 370     -30.314  -7.704  24.504  1.00 87.55           C  
ATOM   2852  CB  VAL A 370     -28.913  -7.297  22.506  1.00 87.55           C  
ATOM   2853  O   VAL A 370     -30.039  -6.990  25.466  1.00 87.55           O  
ATOM   2854  CG1 VAL A 370     -28.337  -5.971  23.023  1.00 87.55           C  
ATOM   2855  CG2 VAL A 370     -27.905  -7.811  21.486  1.00 87.55           C  
ATOM   2856  N   THR A 371     -31.573  -8.007  24.179  1.00 84.16           N  
ATOM   2857  CA  THR A 371     -32.767  -7.509  24.881  1.00 84.16           C  
ATOM   2858  C   THR A 371     -32.791  -7.891  26.360  1.00 84.16           C  
ATOM   2859  CB  THR A 371     -34.037  -8.063  24.216  1.00 84.16           C  
ATOM   2860  O   THR A 371     -33.329  -7.144  27.174  1.00 84.16           O  
ATOM   2861  CG2 THR A 371     -34.229  -7.495  22.811  1.00 84.16           C  
ATOM   2862  OG1 THR A 371     -33.951  -9.466  24.075  1.00 84.16           O  
ATOM   2863  N   GLU A 372     -32.185  -9.028  26.712  1.00 85.95           N  
ATOM   2864  CA  GLU A 372     -32.059  -9.526  28.088  1.00 85.95           C  
ATOM   2865  C   GLU A 372     -30.777  -9.040  28.784  1.00 85.95           C  
ATOM   2866  CB  GLU A 372     -32.105 -11.063  28.081  1.00 85.95           C  
ATOM   2867  O   GLU A 372     -30.524  -9.401  29.928  1.00 85.95           O  
ATOM   2868  CG  GLU A 372     -33.474 -11.622  27.674  1.00 85.95           C  
ATOM   2869  CD  GLU A 372     -33.487 -13.160  27.592  1.00 85.95           C  
ATOM   2870  OE1 GLU A 372     -34.412 -13.673  26.933  1.00 85.95           O  
ATOM   2871  OE2 GLU A 372     -32.579 -13.826  28.158  1.00 85.95           O  
ATOM   2872  N   GLY A 373     -29.929  -8.262  28.105  1.00 84.96           N  
ATOM   2873  CA  GLY A 373     -28.642  -7.821  28.649  1.00 84.96           C  
ATOM   2874  C   GLY A 373     -27.578  -8.924  28.716  1.00 84.96           C  
ATOM   2875  O   GLY A 373     -26.512  -8.703  29.291  1.00 84.96           O  
ATOM   2876  N   LYS A 374     -27.818 -10.090  28.102  1.00 89.07           N  
ATOM   2877  CA  LYS A 374     -26.884 -11.230  28.059  1.00 89.07           C  
ATOM   2878  C   LYS A 374     -25.785 -11.050  27.015  1.00 89.07           C  
ATOM   2879  CB  LYS A 374     -27.662 -12.527  27.812  1.00 89.07           C  
ATOM   2880  O   LYS A 374     -25.885 -10.205  26.126  1.00 89.07           O  
ATOM   2881  CG  LYS A 374     -28.472 -12.932  29.050  1.00 89.07           C  
ATOM   2882  CD  LYS A 374     -29.239 -14.222  28.760  1.00 89.07           C  
ATOM   2883  CE  LYS A 374     -30.015 -14.676  29.995  1.00 89.07           C  
ATOM   2884  NZ  LYS A 374     -31.060 -15.648  29.608  1.00 89.07           N  
ATOM   2885  N   VAL A 375     -24.695 -11.809  27.132  1.00 91.24           N  
ATOM   2886  CA  VAL A 375     -23.611 -11.828  26.131  1.00 91.24           C  
ATOM   2887  C   VAL A 375     -24.125 -12.448  24.835  1.00 91.24           C  
ATOM   2888  CB  VAL A 375     -22.346 -12.536  26.643  1.00 91.24           C  
ATOM   2889  O   VAL A 375     -24.671 -13.551  24.857  1.00 91.24           O  
ATOM   2890  CG1 VAL A 375     -21.214 -12.463  25.608  1.00 91.24           C  
ATOM   2891  CG2 VAL A 375     -21.845 -11.857  27.925  1.00 91.24           C  
ATOM   2892  N   THR A 376     -23.959 -11.750  23.710  1.00 91.66           N  
ATOM   2893  CA  THR A 376     -24.370 -12.300  22.415  1.00 91.66           C  
ATOM   2894  C   THR A 376     -23.267 -13.128  21.780  1.00 91.66           C  
ATOM   2895  CB  THR A 376     -24.822 -11.238  21.417  1.00 91.66           C  
ATOM   2896  O   THR A 376     -22.078 -12.848  21.934  1.00 91.66           O  
ATOM   2897  CG2 THR A 376     -26.042 -10.481  21.893  1.00 91.66           C  
ATOM   2898  OG1 THR A 376     -23.803 -10.316  21.124  1.00 91.66           O  
ATOM   2899  N   LEU A 377     -23.670 -14.125  20.993  1.00 91.71           N  
ATOM   2900  CA  LEU A 377     -22.751 -14.893  20.155  1.00 91.71           C  
ATOM   2901  C   LEU A 377     -22.031 -13.989  19.132  1.00 91.71           C  
ATOM   2902  CB  LEU A 377     -23.584 -15.985  19.463  1.00 91.71           C  
ATOM   2903  O   LEU A 377     -20.854 -14.182  18.841  1.00 91.71           O  
ATOM   2904  CG  LEU A 377     -22.727 -17.030  18.735  1.00 91.71           C  
ATOM   2905  CD1 LEU A 377     -22.153 -18.070  19.698  1.00 91.71           C  
ATOM   2906  CD2 LEU A 377     -23.570 -17.750  17.684  1.00 91.71           C  
ATOM   2907  N   GLU A 378     -22.728 -12.974  18.617  1.00 89.84           N  
ATOM   2908  CA  GLU A 378     -22.208 -12.016  17.634  1.00 89.84           C  
ATOM   2909  C   GLU A 378     -20.994 -11.242  18.174  1.00 89.84           C  
ATOM   2910  CB  GLU A 378     -23.318 -11.023  17.249  1.00 89.84           C  
ATOM   2911  O   GLU A 378     -19.960 -11.168  17.511  1.00 89.84           O  
ATOM   2912  CG  GLU A 378     -24.589 -11.678  16.681  1.00 89.84           C  
ATOM   2913  CD  GLU A 378     -25.715 -10.659  16.414  1.00 89.84           C  
ATOM   2914  OE1 GLU A 378     -26.763 -11.079  15.886  1.00 89.84           O  
ATOM   2915  OE2 GLU A 378     -25.557  -9.457  16.744  1.00 89.84           O  
ATOM   2916  N   GLU A 379     -21.081 -10.722  19.404  1.00 92.17           N  
ATOM   2917  CA  GLU A 379     -19.989  -9.986  20.062  1.00 92.17           C  
ATOM   2918  C   GLU A 379     -18.730 -10.834  20.265  1.00 92.17           C  
ATOM   2919  CB  GLU A 379     -20.467  -9.457  21.420  1.00 92.17           C  
ATOM   2920  O   GLU A 379     -17.624 -10.291  20.254  1.00 92.17           O  
ATOM   2921  CG  GLU A 379     -21.375  -8.222  21.284  1.00 92.17           C  
ATOM   2922  CD  GLU A 379     -22.136  -7.940  22.584  1.00 92.17           C  
ATOM   2923  OE1 GLU A 379     -22.300  -6.762  22.972  1.00 92.17           O  
ATOM   2924  OE2 GLU A 379     -22.655  -8.911  23.184  1.00 92.17           O  
ATOM   2925  N   LEU A 380     -18.873 -12.155  20.408  1.00 93.29           N  
ATOM   2926  CA  LEU A 380     -17.739 -13.067  20.545  1.00 93.29           C  
ATOM   2927  C   LEU A 380     -16.987 -13.256  19.217  1.00 93.29           C  
ATOM   2928  CB  LEU A 380     -18.254 -14.404  21.109  1.00 93.29           C  
ATOM   2929  O   LEU A 380     -15.763 -13.381  19.215  1.00 93.29           O  
ATOM   2930  CG  LEU A 380     -17.140 -15.367  21.560  1.00 93.29           C  
ATOM   2931  CD1 LEU A 380     -16.361 -14.805  22.755  1.00 93.29           C  
ATOM   2932  CD2 LEU A 380     -17.757 -16.705  21.969  1.00 93.29           C  
ATOM   2933  N   PHE A 381     -17.695 -13.248  18.083  1.00 93.51           N  
ATOM   2934  CA  PHE A 381     -17.097 -13.476  16.763  1.00 93.51           C  
ATOM   2935  C   PHE A 381     -16.460 -12.233  16.140  1.00 93.51           C  
ATOM   2936  CB  PHE A 381     -18.145 -14.066  15.813  1.00 93.51           C  
ATOM   2937  O   PHE A 381     -15.505 -12.355  15.372  1.00 93.51           O  
ATOM   2938  CG  PHE A 381     -18.425 -15.535  16.048  1.00 93.51           C  
ATOM   2939  CD1 PHE A 381     -17.382 -16.474  15.925  1.00 93.51           C  
ATOM   2940  CD2 PHE A 381     -19.726 -15.978  16.340  1.00 93.51           C  
ATOM   2941  CE1 PHE A 381     -17.630 -17.843  16.120  1.00 93.51           C  
ATOM   2942  CE2 PHE A 381     -19.976 -17.352  16.500  1.00 93.51           C  
ATOM   2943  CZ  PHE A 381     -18.931 -18.283  16.410  1.00 93.51           C  
ATOM   2944  N   ILE A 382     -16.939 -11.036  16.468  1.00 93.63           N  
ATOM   2945  CA  ILE A 382     -16.410  -9.779  15.916  1.00 93.63           C  
ATOM   2946  C   ILE A 382     -14.894  -9.612  16.119  1.00 93.63           C  
ATOM   2947  CB  ILE A 382     -17.219  -8.589  16.461  1.00 93.63           C  
ATOM   2948  O   ILE A 382     -14.198  -9.386  15.124  1.00 93.63           O  
ATOM   2949  CG1 ILE A 382     -18.624  -8.655  15.824  1.00 93.63           C  
ATOM   2950  CG2 ILE A 382     -16.539  -7.240  16.141  1.00 93.63           C  
ATOM   2951  CD1 ILE A 382     -19.631  -7.794  16.566  1.00 93.63           C  
ATOM   2952  N   PRO A 383     -14.323  -9.748  17.333  1.00 95.31           N  
ATOM   2953  CA  PRO A 383     -12.874  -9.663  17.511  1.00 95.31           C  
ATOM   2954  C   PRO A 383     -12.119 -10.751  16.730  1.00 95.31           C  
ATOM   2955  CB  PRO A 383     -12.633  -9.746  19.021  1.00 95.31           C  
ATOM   2956  O   PRO A 383     -11.032 -10.473  16.228  1.00 95.31           O  
ATOM   2957  CG  PRO A 383     -13.879 -10.454  19.548  1.00 95.31           C  
ATOM   2958  CD  PRO A 383     -14.977  -9.966  18.617  1.00 95.31           C  
ATOM   2959  N   CYS A 384     -12.694 -11.945  16.537  1.00 94.32           N  
ATOM   2960  CA  CYS A 384     -12.104 -12.992  15.694  1.00 94.32           C  
ATOM   2961  C   CYS A 384     -12.025 -12.560  14.221  1.00 94.32           C  
ATOM   2962  CB  CYS A 384     -12.914 -14.294  15.814  1.00 94.32           C  
ATOM   2963  O   CYS A 384     -10.989 -12.733  13.579  1.00 94.32           O  
ATOM   2964  SG  CYS A 384     -12.988 -14.862  17.534  1.00 94.32           S  
ATOM   2965  N   ILE A 385     -13.093 -11.955  13.689  1.00 94.05           N  
ATOM   2966  CA  ILE A 385     -13.121 -11.425  12.317  1.00 94.05           C  
ATOM   2967  C   ILE A 385     -12.070 -10.321  12.161  1.00 94.05           C  
ATOM   2968  CB  ILE A 385     -14.539 -10.923  11.950  1.00 94.05           C  
ATOM   2969  O   ILE A 385     -11.292 -10.335  11.205  1.00 94.05           O  
ATOM   2970  CG1 ILE A 385     -15.545 -12.098  11.929  1.00 94.05           C  
ATOM   2971  CG2 ILE A 385     -14.534 -10.213  10.581  1.00 94.05           C  
ATOM   2972  CD1 ILE A 385     -17.013 -11.654  11.891  1.00 94.05           C  
ATOM   2973  N   LEU A 386     -11.997  -9.393  13.120  1.00 95.08           N  
ATOM   2974  CA  LEU A 386     -11.013  -8.308  13.116  1.00 95.08           C  
ATOM   2975  C   LEU A 386      -9.571  -8.826  13.206  1.00 95.08           C  
ATOM   2976  CB  LEU A 386     -11.302  -7.347  14.280  1.00 95.08           C  
ATOM   2977  O   LEU A 386      -8.683  -8.301  12.533  1.00 95.08           O  
ATOM   2978  CG  LEU A 386     -12.614  -6.553  14.188  1.00 95.08           C  
ATOM   2979  CD1 LEU A 386     -12.806  -5.739  15.469  1.00 95.08           C  
ATOM   2980  CD2 LEU A 386     -12.572  -5.576  13.021  1.00 95.08           C  
ATOM   2981  N   TRP A 387      -9.333  -9.874  13.992  1.00 95.35           N  
ATOM   2982  CA  TRP A 387      -8.032 -10.525  14.118  1.00 95.35           C  
ATOM   2983  C   TRP A 387      -7.568 -11.164  12.803  1.00 95.35           C  
ATOM   2984  CB  TRP A 387      -8.134 -11.574  15.223  1.00 95.35           C  
ATOM   2985  O   TRP A 387      -6.434 -10.937  12.361  1.00 95.35           O  
ATOM   2986  CG  TRP A 387      -6.940 -12.447  15.424  1.00 95.35           C  
ATOM   2987  CD1 TRP A 387      -5.647 -12.126  15.184  1.00 95.35           C  
ATOM   2988  CD2 TRP A 387      -6.927 -13.800  15.960  1.00 95.35           C  
ATOM   2989  CE2 TRP A 387      -5.570 -14.196  16.121  1.00 95.35           C  
ATOM   2990  CE3 TRP A 387      -7.926 -14.704  16.385  1.00 95.35           C  
ATOM   2991  NE1 TRP A 387      -4.833 -13.176  15.554  1.00 95.35           N  
ATOM   2992  CH2 TRP A 387      -6.239 -16.276  17.173  1.00 95.35           C  
ATOM   2993  CZ2 TRP A 387      -5.233 -15.377  16.792  1.00 95.35           C  
ATOM   2994  CZ3 TRP A 387      -7.586 -15.944  16.956  1.00 95.35           C  
ATOM   2995  N   VAL A 388      -8.450 -11.916  12.138  1.00 95.65           N  
ATOM   2996  CA  VAL A 388      -8.160 -12.515  10.826  1.00 95.65           C  
ATOM   2997  C   VAL A 388      -7.941 -11.424   9.779  1.00 95.65           C  
ATOM   2998  CB  VAL A 388      -9.282 -13.483  10.402  1.00 95.65           C  
ATOM   2999  O   VAL A 388      -6.966 -11.483   9.028  1.00 95.65           O  
ATOM   3000  CG1 VAL A 388      -9.081 -14.000   8.971  1.00 95.65           C  
ATOM   3001  CG2 VAL A 388      -9.314 -14.705  11.329  1.00 95.65           C  
ATOM   3002  N   ALA A 389      -8.783 -10.389   9.766  1.00 94.17           N  
ATOM   3003  CA  ALA A 389      -8.657  -9.262   8.847  1.00 94.17           C  
ATOM   3004  C   ALA A 389      -7.332  -8.505   9.025  1.00 94.17           C  
ATOM   3005  CB  ALA A 389      -9.852  -8.333   9.060  1.00 94.17           C  
ATOM   3006  O   ALA A 389      -6.648  -8.208   8.044  1.00 94.17           O  
ATOM   3007  N   GLN A 390      -6.923  -8.246  10.269  1.00 94.17           N  
ATOM   3008  CA  GLN A 390      -5.636  -7.629  10.585  1.00 94.17           C  
ATOM   3009  C   GLN A 390      -4.462  -8.489  10.100  1.00 94.17           C  
ATOM   3010  CB  GLN A 390      -5.576  -7.394  12.103  1.00 94.17           C  
ATOM   3011  O   GLN A 390      -3.492  -7.965   9.544  1.00 94.17           O  
ATOM   3012  CG  GLN A 390      -4.212  -6.924  12.625  1.00 94.17           C  
ATOM   3013  CD  GLN A 390      -3.715  -5.594  12.061  1.00 94.17           C  
ATOM   3014  NE2 GLN A 390      -2.529  -5.184  12.452  1.00 94.17           N  
ATOM   3015  OE1 GLN A 390      -4.349  -4.863  11.315  1.00 94.17           O  
ATOM   3016  N   SER A 391      -4.554  -9.807  10.281  1.00 94.80           N  
ATOM   3017  CA  SER A 391      -3.535 -10.755   9.822  1.00 94.80           C  
ATOM   3018  C   SER A 391      -3.436 -10.774   8.296  1.00 94.80           C  
ATOM   3019  CB  SER A 391      -3.826 -12.158  10.368  1.00 94.80           C  
ATOM   3020  O   SER A 391      -2.335 -10.695   7.750  1.00 94.80           O  
ATOM   3021  OG  SER A 391      -3.889 -12.104  11.780  1.00 94.80           O  
ATOM   3022  N   ALA A 392      -4.578 -10.787   7.601  1.00 95.39           N  
ATOM   3023  CA  ALA A 392      -4.658 -10.730   6.143  1.00 95.39           C  
ATOM   3024  C   ALA A 392      -4.108  -9.412   5.578  1.00 95.39           C  
ATOM   3025  CB  ALA A 392      -6.118 -10.950   5.729  1.00 95.39           C  
ATOM   3026  O   ALA A 392      -3.356  -9.432   4.604  1.00 95.39           O  
ATOM   3027  N   LEU A 393      -4.426  -8.274   6.204  1.00 93.83           N  
ATOM   3028  CA  LEU A 393      -3.943  -6.955   5.789  1.00 93.83           C  
ATOM   3029  C   LEU A 393      -2.421  -6.852   5.949  1.00 93.83           C  
ATOM   3030  CB  LEU A 393      -4.716  -5.888   6.589  1.00 93.83           C  
ATOM   3031  O   LEU A 393      -1.720  -6.420   5.029  1.00 93.83           O  
ATOM   3032  CG  LEU A 393      -4.524  -4.443   6.089  1.00 93.83           C  
ATOM   3033  CD1 LEU A 393      -5.692  -3.577   6.566  1.00 93.83           C  
ATOM   3034  CD2 LEU A 393      -3.245  -3.779   6.608  1.00 93.83           C  
ATOM   3035  N   TYR A 394      -1.893  -7.294   7.094  1.00 91.46           N  
ATOM   3036  CA  TYR A 394      -0.451  -7.325   7.330  1.00 91.46           C  
ATOM   3037  C   TYR A 394       0.271  -8.255   6.342  1.00 91.46           C  
ATOM   3038  CB  TYR A 394      -0.175  -7.743   8.779  1.00 91.46           C  
ATOM   3039  O   TYR A 394       1.308  -7.881   5.785  1.00 91.46           O  
ATOM   3040  CG  TYR A 394       1.309  -7.821   9.080  1.00 91.46           C  
ATOM   3041  CD1 TYR A 394       1.993  -9.040   8.908  1.00 91.46           C  
ATOM   3042  CD2 TYR A 394       2.014  -6.660   9.452  1.00 91.46           C  
ATOM   3043  CE1 TYR A 394       3.388  -9.096   9.070  1.00 91.46           C  
ATOM   3044  CE2 TYR A 394       3.412  -6.713   9.620  1.00 91.46           C  
ATOM   3045  OH  TYR A 394       5.455  -7.954   9.432  1.00 91.46           O  
ATOM   3046  CZ  TYR A 394       4.099  -7.925   9.399  1.00 91.46           C  
ATOM   3047  N   ALA A 395      -0.275  -9.449   6.100  1.00 92.25           N  
ATOM   3048  CA  ALA A 395       0.285 -10.412   5.158  1.00 92.25           C  
ATOM   3049  C   ALA A 395       0.287  -9.880   3.723  1.00 92.25           C  
ATOM   3050  CB  ALA A 395      -0.512 -11.710   5.261  1.00 92.25           C  
ATOM   3051  O   ALA A 395       1.314  -9.946   3.051  1.00 92.25           O  
ATOM   3052  N   ALA A 396      -0.823  -9.283   3.281  1.00 91.85           N  
ATOM   3053  CA  ALA A 396      -0.953  -8.686   1.958  1.00 91.85           C  
ATOM   3054  C   ALA A 396       0.153  -7.660   1.694  1.00 91.85           C  
ATOM   3055  CB  ALA A 396      -2.342  -8.052   1.854  1.00 91.85           C  
ATOM   3056  O   ALA A 396       0.847  -7.749   0.683  1.00 91.85           O  
ATOM   3057  N   TYR A 397       0.389  -6.758   2.647  1.00 88.13           N  
ATOM   3058  CA  TYR A 397       1.403  -5.720   2.501  1.00 88.13           C  
ATOM   3059  C   TYR A 397       2.845  -6.257   2.468  1.00 88.13           C  
ATOM   3060  CB  TYR A 397       1.234  -4.722   3.646  1.00 88.13           C  
ATOM   3061  O   TYR A 397       3.682  -5.722   1.748  1.00 88.13           O  
ATOM   3062  CG  TYR A 397       2.154  -3.535   3.502  1.00 88.13           C  
ATOM   3063  CD1 TYR A 397       3.333  -3.462   4.267  1.00 88.13           C  
ATOM   3064  CD2 TYR A 397       1.862  -2.551   2.541  1.00 88.13           C  
ATOM   3065  CE1 TYR A 397       4.208  -2.377   4.100  1.00 88.13           C  
ATOM   3066  CE2 TYR A 397       2.729  -1.459   2.378  1.00 88.13           C  
ATOM   3067  OH  TYR A 397       4.709  -0.311   3.026  1.00 88.13           O  
ATOM   3068  CZ  TYR A 397       3.887  -1.372   3.165  1.00 88.13           C  
ATOM   3069  N   ASN A 398       3.156  -7.303   3.239  1.00 86.07           N  
ATOM   3070  CA  ASN A 398       4.522  -7.834   3.344  1.00 86.07           C  
ATOM   3071  C   ASN A 398       4.803  -9.014   2.396  1.00 86.07           C  
ATOM   3072  CB  ASN A 398       4.834  -8.177   4.808  1.00 86.07           C  
ATOM   3073  O   ASN A 398       5.921  -9.516   2.370  1.00 86.07           O  
ATOM   3074  CG  ASN A 398       4.862  -6.950   5.698  1.00 86.07           C  
ATOM   3075  ND2 ASN A 398       3.802  -6.697   6.425  1.00 86.07           N  
ATOM   3076  OD1 ASN A 398       5.820  -6.198   5.759  1.00 86.07           O  
ATOM   3077  N   SER A 399       3.815  -9.472   1.624  1.00 87.22           N  
ATOM   3078  CA  SER A 399       3.940 -10.639   0.736  1.00 87.22           C  
ATOM   3079  C   SER A 399       4.754 -10.401  -0.537  1.00 87.22           C  
ATOM   3080  CB  SER A 399       2.559 -11.154   0.345  1.00 87.22           C  
ATOM   3081  O   SER A 399       5.201 -11.362  -1.164  1.00 87.22           O  
ATOM   3082  OG  SER A 399       1.811 -10.186  -0.368  1.00 87.22           O  
ATOM   3083  N   TYR A 400       4.969  -9.144  -0.917  1.00 81.98           N  
ATOM   3084  CA  TYR A 400       5.685  -8.809  -2.139  1.00 81.98           C  
ATOM   3085  C   TYR A 400       7.200  -8.871  -1.935  1.00 81.98           C  
ATOM   3086  CB  TYR A 400       5.190  -7.473  -2.698  1.00 81.98           C  
ATOM   3087  O   TYR A 400       7.750  -8.404  -0.934  1.00 81.98           O  
ATOM   3088  CG  TYR A 400       3.824  -7.598  -3.348  1.00 81.98           C  
ATOM   3089  CD1 TYR A 400       3.725  -7.763  -4.743  1.00 81.98           C  
ATOM   3090  CD2 TYR A 400       2.656  -7.602  -2.562  1.00 81.98           C  
ATOM   3091  CE1 TYR A 400       2.466  -7.906  -5.357  1.00 81.98           C  
ATOM   3092  CE2 TYR A 400       1.398  -7.740  -3.174  1.00 81.98           C  
ATOM   3093  OH  TYR A 400       0.072  -8.002  -5.147  1.00 81.98           O  
ATOM   3094  CZ  TYR A 400       1.295  -7.884  -4.570  1.00 81.98           C  
ATOM   3095  N   VAL A 401       7.877  -9.485  -2.900  1.00 74.04           N  
ATOM   3096  CA  VAL A 401       9.332  -9.479  -3.036  1.00 74.04           C  
ATOM   3097  C   VAL A 401       9.682  -8.396  -4.041  1.00 74.04           C  
ATOM   3098  CB  VAL A 401       9.867 -10.837  -3.520  1.00 74.04           C  
ATOM   3099  O   VAL A 401       9.128  -8.381  -5.139  1.00 74.04           O  
ATOM   3100  CG1 VAL A 401      11.398 -10.817  -3.630  1.00 74.04           C  
ATOM   3101  CG2 VAL A 401       9.492 -11.988  -2.579  1.00 74.04           C  
ATOM   3102  N   ARG A 402      10.603  -7.509  -3.666  1.00 69.20           N  
ATOM   3103  CA  ARG A 402      11.078  -6.433  -4.532  1.00 69.20           C  
ATOM   3104  C   ARG A 402      12.484  -6.730  -5.035  1.00 69.20           C  
ATOM   3105  CB  ARG A 402      10.978  -5.093  -3.797  1.00 69.20           C  
ATOM   3106  O   ARG A 402      13.388  -6.969  -4.238  1.00 69.20           O  
ATOM   3107  CG  ARG A 402      11.446  -3.928  -4.680  1.00 69.20           C  
ATOM   3108  CD  ARG A 402      11.236  -2.615  -3.932  1.00 69.20           C  
ATOM   3109  NE  ARG A 402      11.893  -1.489  -4.614  1.00 69.20           N  
ATOM   3110  NH1 ARG A 402      11.022   0.160  -3.298  1.00 69.20           N  
ATOM   3111  NH2 ARG A 402      12.325   0.706  -4.998  1.00 69.20           N  
ATOM   3112  CZ  ARG A 402      11.761  -0.219  -4.297  1.00 69.20           C  
ATOM   3113  N   VAL A 403      12.675  -6.634  -6.344  1.00 64.34           N  
ATOM   3114  CA  VAL A 403      13.990  -6.576  -6.988  1.00 64.34           C  
ATOM   3115  C   VAL A 403      14.329  -5.103  -7.219  1.00 64.34           C  
ATOM   3116  CB  VAL A 403      13.995  -7.392  -8.295  1.00 64.34           C  
ATOM   3117  O   VAL A 403      13.528  -4.370  -7.792  1.00 64.34           O  
ATOM   3118  CG1 VAL A 403      15.383  -7.382  -8.946  1.00 64.34           C  
ATOM   3119  CG2 VAL A 403      13.614  -8.856  -8.025  1.00 64.34           C  
ATOM   3120  N   ALA A 404      15.486  -4.634  -6.744  1.00 57.08           N  
ATOM   3121  CA  ALA A 404      15.888  -3.246  -6.982  1.00 57.08           C  
ATOM   3122  C   ALA A 404      16.178  -3.018  -8.470  1.00 57.08           C  
ATOM   3123  CB  ALA A 404      17.117  -2.880  -6.155  1.00 57.08           C  
ATOM   3124  O   ALA A 404      16.849  -3.838  -9.104  1.00 57.08           O  
ATOM   3125  N   HIS A 405      15.726  -1.883  -9.003  1.00 55.18           N  
ATOM   3126  CA  HIS A 405      16.026  -1.491 -10.380  1.00 55.18           C  
ATOM   3127  C   HIS A 405      17.519  -1.202 -10.561  1.00 55.18           C  
ATOM   3128  CB  HIS A 405      15.205  -0.254 -10.765  1.00 55.18           C  
ATOM   3129  O   HIS A 405      18.160  -0.660  -9.660  1.00 55.18           O  
ATOM   3130  CG  HIS A 405      13.733  -0.531 -10.863  1.00 55.18           C  
ATOM   3131  CD2 HIS A 405      12.782  -0.198  -9.939  1.00 55.18           C  
ATOM   3132  ND1 HIS A 405      13.092  -1.149 -11.915  1.00 55.18           N  
ATOM   3133  CE1 HIS A 405      11.783  -1.187 -11.630  1.00 55.18           C  
ATOM   3134  NE2 HIS A 405      11.552  -0.628 -10.433  1.00 55.18           N  
ATOM   3135  N   ALA A 406      18.060  -1.442 -11.761  1.00 51.87           N  
ATOM   3136  CA  ALA A 406      19.382  -0.928 -12.124  1.00 51.87           C  
ATOM   3137  C   ALA A 406      19.450   0.600 -11.952  1.00 51.87           C  
ATOM   3138  CB  ALA A 406      19.711  -1.334 -13.561  1.00 51.87           C  
ATOM   3139  O   ALA A 406      20.449   1.100 -11.457  1.00 51.87           O  
ATOM   3140  N   LEU A 407      18.357   1.323 -12.238  1.00 51.68           N  
ATOM   3141  CA  LEU A 407      18.253   2.773 -12.032  1.00 51.68           C  
ATOM   3142  C   LEU A 407      18.214   3.189 -10.548  1.00 51.68           C  
ATOM   3143  CB  LEU A 407      17.010   3.303 -12.770  1.00 51.68           C  
ATOM   3144  O   LEU A 407      18.749   4.228 -10.181  1.00 51.68           O  
ATOM   3145  CG  LEU A 407      17.328   4.604 -13.529  1.00 51.68           C  
ATOM   3146  CD1 LEU A 407      17.793   4.303 -14.954  1.00 51.68           C  
ATOM   3147  CD2 LEU A 407      16.079   5.467 -13.622  1.00 51.68           C  
ATOM   3148  N   GLU A 408      17.614   2.366  -9.682  1.00 51.93           N  
ATOM   3149  CA  GLU A 408      17.643   2.569  -8.225  1.00 51.93           C  
ATOM   3150  C   GLU A 408      19.051   2.318  -7.661  1.00 51.93           C  
ATOM   3151  CB  GLU A 408      16.595   1.648  -7.574  1.00 51.93           C  
ATOM   3152  O   GLU A 408      19.471   2.971  -6.706  1.00 51.93           O  
ATOM   3153  CG  GLU A 408      16.456   1.858  -6.061  1.00 51.93           C  
ATOM   3154  CD  GLU A 408      15.392   0.960  -5.419  1.00 51.93           C  
ATOM   3155  OE1 GLU A 408      15.183   1.107  -4.194  1.00 51.93           O  
ATOM   3156  OE2 GLU A 408      14.749   0.132  -6.116  1.00 51.93           O  
ATOM   3157  N   ARG A 409      19.803   1.403  -8.289  1.00 53.39           N  
ATOM   3158  CA  ARG A 409      21.230   1.180  -8.018  1.00 53.39           C  
ATOM   3159  C   ARG A 409      22.126   2.269  -8.622  1.00 53.39           C  
ATOM   3160  CB  ARG A 409      21.659  -0.198  -8.548  1.00 53.39           C  
ATOM   3161  O   ARG A 409      23.177   2.528  -8.039  1.00 53.39           O  
ATOM   3162  CG  ARG A 409      20.967  -1.386  -7.864  1.00 53.39           C  
ATOM   3163  CD  ARG A 409      21.358  -2.671  -8.602  1.00 53.39           C  
ATOM   3164  NE  ARG A 409      20.681  -3.851  -8.044  1.00 53.39           N  
ATOM   3165  NH1 ARG A 409      21.123  -5.310  -9.770  1.00 53.39           N  
ATOM   3166  NH2 ARG A 409      19.904  -5.970  -8.014  1.00 53.39           N  
ATOM   3167  CZ  ARG A 409      20.571  -5.034  -8.620  1.00 53.39           C  
ATOM   3168  N   LEU A 410      21.720   2.873  -9.750  1.00 51.66           N  
ATOM   3169  CA  LEU A 410      22.531   3.761 -10.600  1.00 51.66           C  
ATOM   3170  C   LEU A 410      23.068   4.970  -9.840  1.00 51.66           C  
ATOM   3171  CB  LEU A 410      21.720   4.213 -11.834  1.00 51.66           C  
ATOM   3172  O   LEU A 410      24.189   5.384 -10.107  1.00 51.66           O  
ATOM   3173  CG  LEU A 410      22.531   4.951 -12.922  1.00 51.66           C  
ATOM   3174  CD1 LEU A 410      23.376   3.978 -13.748  1.00 51.66           C  
ATOM   3175  CD2 LEU A 410      21.585   5.679 -13.878  1.00 51.66           C  
ATOM   3176  N   ASP A 411      22.347   5.486  -8.843  1.00 50.00           N  
ATOM   3177  CA  ASP A 411      23.020   6.298  -7.839  1.00 50.00           C  
ATOM   3178  C   ASP A 411      22.349   6.246  -6.464  1.00 50.00           C  
ATOM   3179  CB  ASP A 411      23.218   7.738  -8.329  1.00 50.00           C  
ATOM   3180  O   ASP A 411      21.235   6.728  -6.232  1.00 50.00           O  
ATOM   3181  CG  ASP A 411      24.169   8.510  -7.413  1.00 50.00           C  
ATOM   3182  OD1 ASP A 411      24.847   7.885  -6.560  1.00 50.00           O  
ATOM   3183  OD2 ASP A 411      24.094   9.752  -7.426  1.00 50.00           O  
ATOM   3184  N   ARG A 412      23.126   5.721  -5.513  1.00 48.64           N  
ATOM   3185  CA  ARG A 412      22.836   5.753  -4.085  1.00 48.64           C  
ATOM   3186  C   ARG A 412      22.839   7.177  -3.495  1.00 48.64           C  
ATOM   3187  CB  ARG A 412      23.840   4.841  -3.346  1.00 48.64           C  
ATOM   3188  O   ARG A 412      22.510   7.359  -2.331  1.00 48.64           O  
ATOM   3189  CG  ARG A 412      23.512   3.342  -3.465  1.00 48.64           C  
ATOM   3190  CD  ARG A 412      24.527   2.534  -2.643  1.00 48.64           C  
ATOM   3191  NE  ARG A 412      24.248   1.086  -2.674  1.00 48.64           N  
ATOM   3192  NH1 ARG A 412      26.227   0.377  -1.740  1.00 48.64           N  
ATOM   3193  NH2 ARG A 412      24.692  -1.124  -2.344  1.00 48.64           N  
ATOM   3194  CZ  ARG A 412      25.054   0.124  -2.254  1.00 48.64           C  
ATOM   3195  N   ARG A 413      23.254   8.204  -4.230  1.00 51.47           N  
ATOM   3196  CA  ARG A 413      23.269   9.591  -3.736  1.00 51.47           C  
ATOM   3197  C   ARG A 413      22.147  10.430  -4.337  1.00 51.47           C  
ATOM   3198  CB  ARG A 413      24.658  10.193  -3.969  1.00 51.47           C  
ATOM   3199  O   ARG A 413      21.570  11.245  -3.618  1.00 51.47           O  
ATOM   3200  CG  ARG A 413      25.730   9.436  -3.169  1.00 51.47           C  
ATOM   3201  CD  ARG A 413      27.104  10.045  -3.442  1.00 51.47           C  
ATOM   3202  NE  ARG A 413      28.152   9.418  -2.612  1.00 51.47           N  
ATOM   3203  NH1 ARG A 413      29.839  10.870  -3.168  1.00 51.47           N  
ATOM   3204  NH2 ARG A 413      30.254   9.203  -1.747  1.00 51.47           N  
ATOM   3205  CZ  ARG A 413      29.404   9.830  -2.513  1.00 51.47           C  
ATOM   3206  N   LEU A 414      21.770  10.178  -5.591  1.00 56.48           N  
ATOM   3207  CA  LEU A 414      20.756  10.966  -6.286  1.00 56.48           C  
ATOM   3208  C   LEU A 414      19.371  10.867  -5.640  1.00 56.48           C  
ATOM   3209  CB  LEU A 414      20.705  10.548  -7.764  1.00 56.48           C  
ATOM   3210  O   LEU A 414      18.759  11.899  -5.394  1.00 56.48           O  
ATOM   3211  CG  LEU A 414      20.012  11.587  -8.660  1.00 56.48           C  
ATOM   3212  CD1 LEU A 414      20.949  12.757  -8.975  1.00 56.48           C  
ATOM   3213  CD2 LEU A 414      19.583  10.938  -9.973  1.00 56.48           C  
ATOM   3214  N   THR A 415      18.870   9.665  -5.333  1.00 56.67           N  
ATOM   3215  CA  THR A 415      17.487   9.492  -4.841  1.00 56.67           C  
ATOM   3216  C   THR A 415      17.215  10.274  -3.539  1.00 56.67           C  
ATOM   3217  CB  THR A 415      17.106   8.003  -4.735  1.00 56.67           C  
ATOM   3218  O   THR A 415      16.244  11.036  -3.497  1.00 56.67           O  
ATOM   3219  CG2 THR A 415      15.672   7.804  -4.259  1.00 56.67           C  
ATOM   3220  OG1 THR A 415      17.195   7.396  -5.998  1.00 56.67           O  
ATOM   3221  N   PRO A 416      18.065  10.200  -2.494  1.00 56.18           N  
ATOM   3222  CA  PRO A 416      17.925  11.046  -1.307  1.00 56.18           C  
ATOM   3223  C   PRO A 416      18.057  12.531  -1.565  1.00 56.18           C  
ATOM   3224  CB  PRO A 416      19.062  10.666  -0.379  1.00 56.18           C  
ATOM   3225  O   PRO A 416      17.260  13.298  -1.041  1.00 56.18           O  
ATOM   3226  CG  PRO A 416      19.281   9.230  -0.740  1.00 56.18           C  
ATOM   3227  CD  PRO A 416      19.106   9.213  -2.250  1.00 56.18           C  
ATOM   3228  N   GLN A 417      19.044  12.945  -2.361  1.00 56.37           N  
ATOM   3229  CA  GLN A 417      19.248  14.355  -2.688  1.00 56.37           C  
ATOM   3230  C   GLN A 417      18.064  14.913  -3.473  1.00 56.37           C  
ATOM   3231  CB  GLN A 417      20.523  14.506  -3.516  1.00 56.37           C  
ATOM   3232  O   GLN A 417      17.686  16.067  -3.307  1.00 56.37           O  
ATOM   3233  CG  GLN A 417      21.783  14.317  -2.664  1.00 56.37           C  
ATOM   3234  CD  GLN A 417      23.054  14.453  -3.492  1.00 56.37           C  
ATOM   3235  NE2 GLN A 417      24.206  14.451  -2.860  1.00 56.37           N  
ATOM   3236  OE1 GLN A 417      23.051  14.597  -4.702  1.00 56.37           O  
ATOM   3237  N   LEU A 418      17.437  14.085  -4.301  1.00 56.57           N  
ATOM   3238  CA  LEU A 418      16.244  14.411  -5.060  1.00 56.57           C  
ATOM   3239  C   LEU A 418      15.037  14.559  -4.139  1.00 56.57           C  
ATOM   3240  CB  LEU A 418      16.089  13.315  -6.114  1.00 56.57           C  
ATOM   3241  O   LEU A 418      14.310  15.542  -4.258  1.00 56.57           O  
ATOM   3242  CG  LEU A 418      15.131  13.625  -7.257  1.00 56.57           C  
ATOM   3243  CD1 LEU A 418      15.539  12.718  -8.405  1.00 56.57           C  
ATOM   3244  CD2 LEU A 418      13.668  13.326  -6.957  1.00 56.57           C  
ATOM   3245  N   TYR A 419      14.860  13.656  -3.172  1.00 59.11           N  
ATOM   3246  CA  TYR A 419      13.824  13.807  -2.153  1.00 59.11           C  
ATOM   3247  C   TYR A 419      14.080  14.986  -1.205  1.00 59.11           C  
ATOM   3248  CB  TYR A 419      13.689  12.525  -1.335  1.00 59.11           C  
ATOM   3249  O   TYR A 419      13.126  15.670  -0.842  1.00 59.11           O  
ATOM   3250  CG  TYR A 419      13.011  11.355  -2.015  1.00 59.11           C  
ATOM   3251  CD1 TYR A 419      11.710  11.506  -2.535  1.00 59.11           C  
ATOM   3252  CD2 TYR A 419      13.647  10.100  -2.074  1.00 59.11           C  
ATOM   3253  CE1 TYR A 419      11.061  10.418  -3.148  1.00 59.11           C  
ATOM   3254  CE2 TYR A 419      12.981   9.002  -2.653  1.00 59.11           C  
ATOM   3255  OH  TYR A 419      11.070   8.104  -3.778  1.00 59.11           O  
ATOM   3256  CZ  TYR A 419      11.698   9.163  -3.207  1.00 59.11           C  
ATOM   3257  N   ALA A 420      15.331  15.246  -0.823  1.00 58.12           N  
ATOM   3258  CA  ALA A 420      15.741  16.410  -0.039  1.00 58.12           C  
ATOM   3259  C   ALA A 420      15.455  17.708  -0.806  1.00 58.12           C  
ATOM   3260  CB  ALA A 420      17.234  16.278   0.281  1.00 58.12           C  
ATOM   3261  O   ALA A 420      14.864  18.640  -0.270  1.00 58.12           O  
ATOM   3262  N   CYS A 421      15.771  17.729  -2.101  1.00 56.49           N  
ATOM   3263  CA  CYS A 421      15.488  18.833  -3.008  1.00 56.49           C  
ATOM   3264  C   CYS A 421      13.978  19.051  -3.186  1.00 56.49           C  
ATOM   3265  CB  CYS A 421      16.216  18.526  -4.320  1.00 56.49           C  
ATOM   3266  O   CYS A 421      13.505  20.166  -2.997  1.00 56.49           O  
ATOM   3267  SG  CYS A 421      16.009  19.853  -5.529  1.00 56.49           S  
ATOM   3268  N   ALA A 422      13.199  17.998  -3.459  1.00 52.83           N  
ATOM   3269  CA  ALA A 422      11.738  18.080  -3.514  1.00 52.83           C  
ATOM   3270  C   ALA A 422      11.156  18.590  -2.185  1.00 52.83           C  
ATOM   3271  CB  ALA A 422      11.176  16.698  -3.874  1.00 52.83           C  
ATOM   3272  O   ALA A 422      10.225  19.399  -2.185  1.00 52.83           O  
ATOM   3273  N   ALA A 423      11.742  18.168  -1.057  1.00 54.99           N  
ATOM   3274  CA  ALA A 423      11.336  18.625   0.262  1.00 54.99           C  
ATOM   3275  C   ALA A 423      11.657  20.098   0.531  1.00 54.99           C  
ATOM   3276  CB  ALA A 423      11.902  17.691   1.342  1.00 54.99           C  
ATOM   3277  O   ALA A 423      10.829  20.792   1.130  1.00 54.99           O  
ATOM   3278  N   GLY A 424      12.810  20.570   0.052  1.00 52.82           N  
ATOM   3279  CA  GLY A 424      13.213  21.974   0.091  1.00 52.82           C  
ATOM   3280  C   GLY A 424      12.365  22.867  -0.818  1.00 52.82           C  
ATOM   3281  O   GLY A 424      11.974  23.951  -0.404  1.00 52.82           O  
ATOM   3282  N   ILE A 425      12.014  22.401  -2.020  1.00 50.36           N  
ATOM   3283  CA  ILE A 425      11.290  23.185  -3.037  1.00 50.36           C  
ATOM   3284  C   ILE A 425       9.813  23.380  -2.683  1.00 50.36           C  
ATOM   3285  CB  ILE A 425      11.470  22.519  -4.419  1.00 50.36           C  
ATOM   3286  O   ILE A 425       9.296  24.488  -2.789  1.00 50.36           O  
ATOM   3287  CG1 ILE A 425      12.930  22.723  -4.887  1.00 50.36           C  
ATOM   3288  CG2 ILE A 425      10.497  23.070  -5.479  1.00 50.36           C  
ATOM   3289  CD1 ILE A 425      13.352  21.819  -6.045  1.00 50.36           C  
ATOM   3290  N   VAL A 426       9.109  22.325  -2.264  1.00 49.75           N  
ATOM   3291  CA  VAL A 426       7.650  22.399  -2.034  1.00 49.75           C  
ATOM   3292  C   VAL A 426       7.298  22.735  -0.581  1.00 49.75           C  
ATOM   3293  CB  VAL A 426       6.954  21.163  -2.651  1.00 49.75           C  
ATOM   3294  O   VAL A 426       6.130  22.715  -0.197  1.00 49.75           O  
ATOM   3295  CG1 VAL A 426       5.452  20.983  -2.369  1.00 49.75           C  
ATOM   3296  CG2 VAL A 426       7.110  21.254  -4.169  1.00 49.75           C  
ATOM   3297  N   ASN A 427       8.286  23.057   0.263  1.00 49.21           N  
ATOM   3298  CA  ASN A 427       8.080  23.149   1.711  1.00 49.21           C  
ATOM   3299  C   ASN A 427       7.308  21.901   2.216  1.00 49.21           C  
ATOM   3300  CB  ASN A 427       7.438  24.516   2.040  1.00 49.21           C  
ATOM   3301  O   ASN A 427       6.381  21.974   3.032  1.00 49.21           O  
ATOM   3302  CG  ASN A 427       7.568  24.928   3.495  1.00 49.21           C  
ATOM   3303  ND2 ASN A 427       7.068  26.092   3.840  1.00 49.21           N  
ATOM   3304  OD1 ASN A 427       8.120  24.231   4.333  1.00 49.21           O  
ATOM   3305  N   THR A 428       7.640  20.715   1.669  1.00 45.37           N  
ATOM   3306  CA  THR A 428       6.878  19.471   1.918  1.00 45.37           C  
ATOM   3307  C   THR A 428       6.959  19.041   3.377  1.00 45.37           C  
ATOM   3308  CB  THR A 428       7.334  18.263   1.087  1.00 45.37           C  
ATOM   3309  O   THR A 428       6.127  18.238   3.817  1.00 45.37           O  
ATOM   3310  CG2 THR A 428       7.420  18.509  -0.405  1.00 45.37           C  
ATOM   3311  OG1 THR A 428       8.582  17.815   1.538  1.00 45.37           O  
ATOM   3312  N   LYS A 429       7.942  19.575   4.124  1.00 47.25           N  
ATOM   3313  CA  LYS A 429       8.086  19.417   5.576  1.00 47.25           C  
ATOM   3314  C   LYS A 429       6.786  19.801   6.306  1.00 47.25           C  
ATOM   3315  CB  LYS A 429       9.298  20.239   6.086  1.00 47.25           C  
ATOM   3316  O   LYS A 429       6.441  19.140   7.283  1.00 47.25           O  
ATOM   3317  CG  LYS A 429      10.671  19.701   5.617  1.00 47.25           C  
ATOM   3318  CD  LYS A 429      11.873  20.469   6.220  1.00 47.25           C  
ATOM   3319  CE  LYS A 429      13.216  19.935   5.670  1.00 47.25           C  
ATOM   3320  NZ  LYS A 429      14.408  20.731   6.082  1.00 47.25           N  
ATOM   3321  N   ALA A 430       6.028  20.785   5.798  1.00 44.88           N  
ATOM   3322  CA  ALA A 430       4.802  21.276   6.432  1.00 44.88           C  
ATOM   3323  C   ALA A 430       3.518  20.521   6.028  1.00 44.88           C  
ATOM   3324  CB  ALA A 430       4.686  22.778   6.142  1.00 44.88           C  
ATOM   3325  O   ALA A 430       2.653  20.302   6.875  1.00 44.88           O  
ATOM   3326  N   LYS A 431       3.357  20.108   4.758  1.00 49.65           N  
ATOM   3327  CA  LYS A 431       2.069  19.564   4.265  1.00 49.65           C  
ATOM   3328  C   LYS A 431       2.012  18.058   4.000  1.00 49.65           C  
ATOM   3329  CB  LYS A 431       1.560  20.377   3.052  1.00 49.65           C  
ATOM   3330  O   LYS A 431       0.892  17.551   3.934  1.00 49.65           O  
ATOM   3331  CG  LYS A 431       0.783  21.634   3.478  1.00 49.65           C  
ATOM   3332  CD  LYS A 431       0.200  22.386   2.269  1.00 49.65           C  
ATOM   3333  CE  LYS A 431      -0.560  23.638   2.738  1.00 49.65           C  
ATOM   3334  NZ  LYS A 431      -1.029  24.476   1.602  1.00 49.65           N  
ATOM   3335  N   VAL A 432       3.126  17.342   3.804  1.00 51.12           N  
ATOM   3336  CA  VAL A 432       3.047  16.133   2.954  1.00 51.12           C  
ATOM   3337  C   VAL A 432       3.759  14.876   3.453  1.00 51.12           C  
ATOM   3338  CB  VAL A 432       3.534  16.503   1.545  1.00 51.12           C  
ATOM   3339  O   VAL A 432       3.202  13.793   3.303  1.00 51.12           O  
ATOM   3340  CG1 VAL A 432       3.610  15.288   0.632  1.00 51.12           C  
ATOM   3341  CG2 VAL A 432       2.628  17.567   0.901  1.00 51.12           C  
ATOM   3342  N   CYS A 433       4.983  14.951   3.969  1.00 56.22           N  
ATOM   3343  CA  CYS A 433       5.823  13.748   3.971  1.00 56.22           C  
ATOM   3344  C   CYS A 433       5.967  13.103   5.357  1.00 56.22           C  
ATOM   3345  CB  CYS A 433       7.156  14.093   3.312  1.00 56.22           C  
ATOM   3346  O   CYS A 433       6.554  13.674   6.273  1.00 56.22           O  
ATOM   3347  SG  CYS A 433       6.966  14.297   1.518  1.00 56.22           S  
ATOM   3348  N   ILE A 434       5.494  11.858   5.467  1.00 56.52           N  
ATOM   3349  CA  ILE A 434       5.724  10.943   6.600  1.00 56.52           C  
ATOM   3350  C   ILE A 434       7.225  10.698   6.792  1.00 56.52           C  
ATOM   3351  CB  ILE A 434       5.048   9.590   6.286  1.00 56.52           C  
ATOM   3352  O   ILE A 434       7.741  10.731   7.910  1.00 56.52           O  
ATOM   3353  CG1 ILE A 434       3.537   9.749   6.033  1.00 56.52           C  
ATOM   3354  CG2 ILE A 434       5.312   8.553   7.396  1.00 56.52           C  
ATOM   3355  CD1 ILE A 434       2.949   8.529   5.313  1.00 56.52           C  
ATOM   3356  N   PHE A 435       7.902  10.433   5.674  1.00 58.59           N  
ATOM   3357  CA  PHE A 435       9.341  10.254   5.559  1.00 58.59           C  
ATOM   3358  C   PHE A 435       9.870  11.359   4.640  1.00 58.59           C  
ATOM   3359  CB  PHE A 435       9.644   8.852   4.994  1.00 58.59           C  
ATOM   3360  O   PHE A 435       9.594  11.351   3.441  1.00 58.59           O  
ATOM   3361  CG  PHE A 435       9.143   7.680   5.824  1.00 58.59           C  
ATOM   3362  CD1 PHE A 435       9.901   7.208   6.910  1.00 58.59           C  
ATOM   3363  CD2 PHE A 435       7.932   7.039   5.500  1.00 58.59           C  
ATOM   3364  CE1 PHE A 435       9.461   6.112   7.671  1.00 58.59           C  
ATOM   3365  CE2 PHE A 435       7.482   5.946   6.266  1.00 58.59           C  
ATOM   3366  CZ  PHE A 435       8.247   5.480   7.351  1.00 58.59           C  
ATOM   3367  N   THR A 436      10.589  12.324   5.200  1.00 57.79           N  
ATOM   3368  CA  THR A 436      11.417  13.284   4.453  1.00 57.79           C  
ATOM   3369  C   THR A 436      12.880  12.880   4.538  1.00 57.79           C  
ATOM   3370  CB  THR A 436      11.250  14.728   4.958  1.00 57.79           C  
ATOM   3371  O   THR A 436      13.244  12.083   5.394  1.00 57.79           O  
ATOM   3372  CG2 THR A 436       9.892  15.293   4.584  1.00 57.79           C  
ATOM   3373  OG1 THR A 436      11.300  14.830   6.357  1.00 57.79           O  
ATOM   3374  N   TRP A 437      13.720  13.444   3.680  1.00 57.95           N  
ATOM   3375  CA  TRP A 437      15.167  13.422   3.874  1.00 57.95           C  
ATOM   3376  C   TRP A 437      15.609  14.731   4.532  1.00 57.95           C  
ATOM   3377  CB  TRP A 437      15.853  13.121   2.542  1.00 57.95           C  
ATOM   3378  O   TRP A 437      14.920  15.748   4.416  1.00 57.95           O  
ATOM   3379  CG  TRP A 437      15.637  11.711   2.077  1.00 57.95           C  
ATOM   3380  CD1 TRP A 437      14.523  11.225   1.487  1.00 57.95           C  
ATOM   3381  CD2 TRP A 437      16.497  10.554   2.286  1.00 57.95           C  
ATOM   3382  CE2 TRP A 437      15.862   9.407   1.720  1.00 57.95           C  
ATOM   3383  CE3 TRP A 437      17.726  10.353   2.947  1.00 57.95           C  
ATOM   3384  NE1 TRP A 437      14.680   9.885   1.202  1.00 57.95           N  
ATOM   3385  CH2 TRP A 437      17.616   7.955   2.510  1.00 57.95           C  
ATOM   3386  CZ2 TRP A 437      16.409   8.122   1.813  1.00 57.95           C  
ATOM   3387  CZ3 TRP A 437      18.291   9.069   3.041  1.00 57.95           C  
ATOM   3388  N   ASP A 438      16.712  14.688   5.271  1.00 62.25           N  
ATOM   3389  CA  ASP A 438      17.453  15.886   5.656  1.00 62.25           C  
ATOM   3390  C   ASP A 438      17.911  16.654   4.408  1.00 62.25           C  
ATOM   3391  CB  ASP A 438      18.634  15.522   6.580  1.00 62.25           C  
ATOM   3392  O   ASP A 438      17.933  16.119   3.301  1.00 62.25           O  
ATOM   3393  CG  ASP A 438      19.666  14.568   5.971  1.00 62.25           C  
ATOM   3394  OD1 ASP A 438      19.420  14.020   4.881  1.00 62.25           O  
ATOM   3395  OD2 ASP A 438      20.676  14.271   6.639  1.00 62.25           O  
ATOM   3396  N   ASP A 439      18.282  17.922   4.583  1.00 60.29           N  
ATOM   3397  CA  ASP A 439      18.640  18.802   3.462  1.00 60.29           C  
ATOM   3398  C   ASP A 439      19.869  18.284   2.677  1.00 60.29           C  
ATOM   3399  CB  ASP A 439      18.838  20.234   3.997  1.00 60.29           C  
ATOM   3400  O   ASP A 439      20.080  18.654   1.525  1.00 60.29           O  
ATOM   3401  CG  ASP A 439      17.600  20.773   4.738  1.00 60.29           C  
ATOM   3402  OD1 ASP A 439      16.449  20.475   4.337  1.00 60.29           O  
ATOM   3403  OD2 ASP A 439      17.746  21.413   5.800  1.00 60.29           O  
ATOM   3404  N   GLU A 440      20.647  17.374   3.277  1.00 55.22           N  
ATOM   3405  CA  GLU A 440      21.815  16.719   2.679  1.00 55.22           C  
ATOM   3406  C   GLU A 440      21.508  15.365   2.001  1.00 55.22           C  
ATOM   3407  CB  GLU A 440      22.900  16.528   3.757  1.00 55.22           C  
ATOM   3408  O   GLU A 440      22.385  14.806   1.338  1.00 55.22           O  
ATOM   3409  CG  GLU A 440      23.385  17.844   4.389  1.00 55.22           C  
ATOM   3410  CD  GLU A 440      24.532  17.659   5.403  1.00 55.22           C  
ATOM   3411  OE1 GLU A 440      25.048  18.686   5.891  1.00 55.22           O  
ATOM   3412  OE2 GLU A 440      24.954  16.506   5.678  1.00 55.22           O  
ATOM   3413  N   GLY A 441      20.306  14.798   2.165  1.00 58.70           N  
ATOM   3414  CA  GLY A 441      19.979  13.454   1.673  1.00 58.70           C  
ATOM   3415  C   GLY A 441      20.730  12.316   2.389  1.00 58.70           C  
ATOM   3416  O   GLY A 441      20.913  11.239   1.827  1.00 58.70           O  
ATOM   3417  N   ARG A 442      21.209  12.523   3.616  1.00 60.75           N  
ATOM   3418  CA  ARG A 442      21.944  11.530   4.414  1.00 60.75           C  
ATOM   3419  C   ARG A 442      21.061  10.770   5.399  1.00 60.75           C  
ATOM   3420  CB  ARG A 442      23.088  12.220   5.162  1.00 60.75           C  
ATOM   3421  O   ARG A 442      21.346   9.607   5.685  1.00 60.75           O  
ATOM   3422  CG  ARG A 442      24.120  12.823   4.205  1.00 60.75           C  
ATOM   3423  CD  ARG A 442      25.265  13.402   5.028  1.00 60.75           C  
ATOM   3424  NE  ARG A 442      26.316  13.975   4.169  1.00 60.75           N  
ATOM   3425  NH1 ARG A 442      27.345  15.170   5.814  1.00 60.75           N  
ATOM   3426  NH2 ARG A 442      28.283  15.071   3.796  1.00 60.75           N  
ATOM   3427  CZ  ARG A 442      27.312  14.728   4.596  1.00 60.75           C  
ATOM   3428  N   ARG A 443      20.015  11.395   5.944  1.00 61.20           N  
ATOM   3429  CA  ARG A 443      19.143  10.809   6.975  1.00 61.20           C  
ATOM   3430  C   ARG A 443      17.670  11.005   6.651  1.00 61.20           C  
ATOM   3431  CB  ARG A 443      19.466  11.398   8.360  1.00 61.20           C  
ATOM   3432  O   ARG A 443      17.236  12.082   6.259  1.00 61.20           O  
ATOM   3433  CG  ARG A 443      20.873  11.021   8.847  1.00 61.20           C  
ATOM   3434  CD  ARG A 443      21.101  11.525  10.276  1.00 61.20           C  
ATOM   3435  NE  ARG A 443      22.436  11.144  10.776  1.00 61.20           N  
ATOM   3436  NH1 ARG A 443      22.195  11.921  12.923  1.00 61.20           N  
ATOM   3437  NH2 ARG A 443      24.119  10.978  12.305  1.00 61.20           N  
ATOM   3438  CZ  ARG A 443      22.908  11.348  11.994  1.00 61.20           C  
ATOM   3439  N   VAL A 444      16.875   9.968   6.908  1.00 61.78           N  
ATOM   3440  CA  VAL A 444      15.414  10.056   6.838  1.00 61.78           C  
ATOM   3441  C   VAL A 444      14.894  10.767   8.087  1.00 61.78           C  
ATOM   3442  CB  VAL A 444      14.770   8.672   6.653  1.00 61.78           C  
ATOM   3443  O   VAL A 444      15.008  10.266   9.205  1.00 61.78           O  
ATOM   3444  CG1 VAL A 444      13.244   8.774   6.562  1.00 61.78           C  
ATOM   3445  CG2 VAL A 444      15.259   8.000   5.364  1.00 61.78           C  
ATOM   3446  N   VAL A 445      14.291  11.932   7.895  1.00 63.36           N  
ATOM   3447  CA  VAL A 445      13.569  12.686   8.917  1.00 63.36           C  
ATOM   3448  C   VAL A 445      12.110  12.240   8.895  1.00 63.36           C  
ATOM   3449  CB  VAL A 445      13.719  14.200   8.675  1.00 63.36           C  
ATOM   3450  O   VAL A 445      11.406  12.435   7.904  1.00 63.36           O  
ATOM   3451  CG1 VAL A 445      12.923  15.014   9.704  1.00 63.36           C  
ATOM   3452  CG2 VAL A 445      15.187  14.636   8.740  1.00 63.36           C  
ATOM   3453  N   THR A 446      11.631  11.639   9.984  1.00 66.93           N  
ATOM   3454  CA  THR A 446      10.205  11.319  10.141  1.00 66.93           C  
ATOM   3455  C   THR A 446       9.506  12.392  10.946  1.00 66.93           C  
ATOM   3456  CB  THR A 446       9.953   9.964  10.806  1.00 66.93           C  
ATOM   3457  O   THR A 446       9.932  12.693  12.062  1.00 66.93           O  
ATOM   3458  CG2 THR A 446      10.484   8.818   9.955  1.00 66.93           C  
ATOM   3459  OG1 THR A 446      10.548   9.878  12.080  1.00 66.93           O  
ATOM   3460  N   ASN A 447       8.391  12.908  10.440  1.00 71.35           N  
ATOM   3461  CA  ASN A 447       7.587  13.838  11.213  1.00 71.35           C  
ATOM   3462  C   ASN A 447       6.714  13.062  12.217  1.00 71.35           C  
ATOM   3463  CB  ASN A 447       6.845  14.777  10.255  1.00 71.35           C  
ATOM   3464  O   ASN A 447       5.767  12.361  11.851  1.00 71.35           O  
ATOM   3465  CG  ASN A 447       6.153  15.909  10.992  1.00 71.35           C  
ATOM   3466  ND2 ASN A 447       5.816  16.977  10.308  1.00 71.35           N  
ATOM   3467  OD1 ASN A 447       5.925  15.851  12.191  1.00 71.35           O  
ATOM   3468  N   VAL A 448       7.058  13.178  13.504  1.00 76.43           N  
ATOM   3469  CA  VAL A 448       6.394  12.456  14.602  1.00 76.43           C  
ATOM   3470  C   VAL A 448       4.912  12.837  14.714  1.00 76.43           C  
ATOM   3471  CB  VAL A 448       7.116  12.690  15.947  1.00 76.43           C  
ATOM   3472  O   VAL A 448       4.096  12.005  15.111  1.00 76.43           O  
ATOM   3473  CG1 VAL A 448       6.735  11.598  16.946  1.00 76.43           C  
ATOM   3474  CG2 VAL A 448       8.647  12.630  15.832  1.00 76.43           C  
ATOM   3475  N   HIS A 449       4.539  14.045  14.276  1.00 80.61           N  
ATOM   3476  CA  HIS A 449       3.154  14.515  14.268  1.00 80.61           C  
ATOM   3477  C   HIS A 449       2.211  13.552  13.532  1.00 80.61           C  
ATOM   3478  CB  HIS A 449       3.110  15.908  13.627  1.00 80.61           C  
ATOM   3479  O   HIS A 449       1.131  13.254  14.034  1.00 80.61           O  
ATOM   3480  CG  HIS A 449       1.725  16.490  13.590  1.00 80.61           C  
ATOM   3481  CD2 HIS A 449       0.936  16.631  12.481  1.00 80.61           C  
ATOM   3482  ND1 HIS A 449       0.993  16.929  14.670  1.00 80.61           N  
ATOM   3483  CE1 HIS A 449      -0.209  17.324  14.220  1.00 80.61           C  
ATOM   3484  NE2 HIS A 449      -0.294  17.152  12.890  1.00 80.61           N  
ATOM   3485  N   TYR A 450       2.630  12.988  12.393  1.00 77.27           N  
ATOM   3486  CA  TYR A 450       1.798  12.044  11.638  1.00 77.27           C  
ATOM   3487  C   TYR A 450       1.583  10.730  12.386  1.00 77.27           C  
ATOM   3488  CB  TYR A 450       2.405  11.779  10.258  1.00 77.27           C  
ATOM   3489  O   TYR A 450       0.479  10.195  12.370  1.00 77.27           O  
ATOM   3490  CG  TYR A 450       2.198  12.932   9.304  1.00 77.27           C  
ATOM   3491  CD1 TYR A 450       1.017  13.006   8.545  1.00 77.27           C  
ATOM   3492  CD2 TYR A 450       3.172  13.937   9.186  1.00 77.27           C  
ATOM   3493  CE1 TYR A 450       0.810  14.084   7.668  1.00 77.27           C  
ATOM   3494  CE2 TYR A 450       2.978  15.016   8.302  1.00 77.27           C  
ATOM   3495  OH  TYR A 450       1.570  16.143   6.711  1.00 77.27           O  
ATOM   3496  CZ  TYR A 450       1.788  15.091   7.544  1.00 77.27           C  
ATOM   3497  N   ARG A 451       2.600  10.235  13.104  1.00 81.03           N  
ATOM   3498  CA  ARG A 451       2.467   9.009  13.907  1.00 81.03           C  
ATOM   3499  C   ARG A 451       1.452   9.191  15.029  1.00 81.03           C  
ATOM   3500  CB  ARG A 451       3.815   8.572  14.488  1.00 81.03           C  
ATOM   3501  O   ARG A 451       0.597   8.328  15.205  1.00 81.03           O  
ATOM   3502  CG  ARG A 451       4.792   8.095  13.409  1.00 81.03           C  
ATOM   3503  CD  ARG A 451       6.051   7.550  14.090  1.00 81.03           C  
ATOM   3504  NE  ARG A 451       7.002   6.988  13.115  1.00 81.03           N  
ATOM   3505  NH1 ARG A 451       8.572   6.283  14.639  1.00 81.03           N  
ATOM   3506  NH2 ARG A 451       8.954   6.019  12.457  1.00 81.03           N  
ATOM   3507  CZ  ARG A 451       8.165   6.431  13.408  1.00 81.03           C  
ATOM   3508  N   TYR A 452       1.520  10.313  15.745  1.00 87.66           N  
ATOM   3509  CA  TYR A 452       0.548  10.631  16.792  1.00 87.66           C  
ATOM   3510  C   TYR A 452      -0.840  10.910  16.228  1.00 87.66           C  
ATOM   3511  CB  TYR A 452       1.029  11.821  17.623  1.00 87.66           C  
ATOM   3512  O   TYR A 452      -1.825  10.496  16.828  1.00 87.66           O  
ATOM   3513  CG  TYR A 452       2.215  11.499  18.505  1.00 87.66           C  
ATOM   3514  CD1 TYR A 452       2.110  10.485  19.477  1.00 87.66           C  
ATOM   3515  CD2 TYR A 452       3.404  12.240  18.388  1.00 87.66           C  
ATOM   3516  CE1 TYR A 452       3.209  10.178  20.299  1.00 87.66           C  
ATOM   3517  CE2 TYR A 452       4.486  11.970  19.248  1.00 87.66           C  
ATOM   3518  OH  TYR A 452       5.462  10.618  20.975  1.00 87.66           O  
ATOM   3519  CZ  TYR A 452       4.402  10.916  20.181  1.00 87.66           C  
ATOM   3520  N   ARG A 453      -0.932  11.540  15.054  1.00 89.12           N  
ATOM   3521  CA  ARG A 453      -2.205  11.749  14.364  1.00 89.12           C  
ATOM   3522  C   ARG A 453      -2.873  10.428  13.995  1.00 89.12           C  
ATOM   3523  CB  ARG A 453      -1.972  12.634  13.139  1.00 89.12           C  
ATOM   3524  O   ARG A 453      -4.048  10.252  14.291  1.00 89.12           O  
ATOM   3525  CG  ARG A 453      -3.290  12.879  12.408  1.00 89.12           C  
ATOM   3526  CD  ARG A 453      -3.062  13.740  11.177  1.00 89.12           C  
ATOM   3527  NE  ARG A 453      -4.327  13.834  10.449  1.00 89.12           N  
ATOM   3528  NH1 ARG A 453      -3.826  15.624   9.109  1.00 89.12           N  
ATOM   3529  NH2 ARG A 453      -5.892  14.705   9.129  1.00 89.12           N  
ATOM   3530  CZ  ARG A 453      -4.666  14.727   9.555  1.00 89.12           C  
ATOM   3531  N   TRP A 454      -2.143   9.496  13.381  1.00 89.89           N  
ATOM   3532  CA  TRP A 454      -2.693   8.177  13.060  1.00 89.89           C  
ATOM   3533  C   TRP A 454      -3.079   7.418  14.316  1.00 89.89           C  
ATOM   3534  CB  TRP A 454      -1.682   7.331  12.297  1.00 89.89           C  
ATOM   3535  O   TRP A 454      -4.138   6.807  14.336  1.00 89.89           O  
ATOM   3536  CG  TRP A 454      -1.134   7.905  11.040  1.00 89.89           C  
ATOM   3537  CD1 TRP A 454      -1.726   8.800  10.214  1.00 89.89           C  
ATOM   3538  CD2 TRP A 454       0.151   7.587  10.451  1.00 89.89           C  
ATOM   3539  CE2 TRP A 454       0.265   8.311   9.235  1.00 89.89           C  
ATOM   3540  CE3 TRP A 454       1.212   6.728  10.811  1.00 89.89           C  
ATOM   3541  NE1 TRP A 454      -0.883   9.061   9.149  1.00 89.89           N  
ATOM   3542  CH2 TRP A 454       2.387   7.268   8.756  1.00 89.89           C  
ATOM   3543  CZ2 TRP A 454       1.359   8.150   8.390  1.00 89.89           C  
ATOM   3544  CZ3 TRP A 454       2.330   6.574   9.974  1.00 89.89           C  
ATOM   3545  N   LEU A 455      -2.247   7.478  15.360  1.00 91.55           N  
ATOM   3546  CA  LEU A 455      -2.550   6.856  16.641  1.00 91.55           C  
ATOM   3547  C   LEU A 455      -3.845   7.432  17.231  1.00 91.55           C  
ATOM   3548  CB  LEU A 455      -1.344   7.018  17.580  1.00 91.55           C  
ATOM   3549  O   LEU A 455      -4.742   6.664  17.549  1.00 91.55           O  
ATOM   3550  CG  LEU A 455      -1.515   6.310  18.935  1.00 91.55           C  
ATOM   3551  CD1 LEU A 455      -1.614   4.790  18.786  1.00 91.55           C  
ATOM   3552  CD2 LEU A 455      -0.312   6.633  19.822  1.00 91.55           C  
ATOM   3553  N   GLY A 456      -3.985   8.758  17.289  1.00 94.14           N  
ATOM   3554  CA  GLY A 456      -5.186   9.432  17.784  1.00 94.14           C  
ATOM   3555  C   GLY A 456      -6.442   9.102  16.973  1.00 94.14           C  
ATOM   3556  O   GLY A 456      -7.440   8.683  17.553  1.00 94.14           O  
ATOM   3557  N   GLU A 457      -6.383   9.216  15.638  1.00 94.30           N  
ATOM   3558  CA  GLU A 457      -7.500   8.849  14.750  1.00 94.30           C  
ATOM   3559  C   GLU A 457      -7.855   7.355  14.913  1.00 94.30           C  
ATOM   3560  CB  GLU A 457      -7.186   9.212  13.270  1.00 94.30           C  
ATOM   3561  O   GLU A 457      -9.022   7.013  15.069  1.00 94.30           O  
ATOM   3562  CG  GLU A 457      -7.229  10.727  12.933  1.00 94.30           C  
ATOM   3563  CD  GLU A 457      -6.929  11.104  11.449  1.00 94.30           C  
ATOM   3564  OE1 GLU A 457      -6.578  12.284  11.158  1.00 94.30           O  
ATOM   3565  OE2 GLU A 457      -7.015  10.250  10.537  1.00 94.30           O  
ATOM   3566  N   SER A 458      -6.864   6.458  14.965  1.00 95.68           N  
ATOM   3567  CA  SER A 458      -7.094   5.013  15.115  1.00 95.68           C  
ATOM   3568  C   SER A 458      -7.675   4.613  16.473  1.00 95.68           C  
ATOM   3569  CB  SER A 458      -5.807   4.232  14.847  1.00 95.68           C  
ATOM   3570  O   SER A 458      -8.566   3.768  16.531  1.00 95.68           O  
ATOM   3571  OG  SER A 458      -4.817   4.419  15.844  1.00 95.68           O  
ATOM   3572  N   LEU A 459      -7.224   5.243  17.564  1.00 95.77           N  
ATOM   3573  CA  LEU A 459      -7.762   5.018  18.904  1.00 95.77           C  
ATOM   3574  C   LEU A 459      -9.205   5.506  18.998  1.00 95.77           C  
ATOM   3575  CB  LEU A 459      -6.890   5.732  19.951  1.00 95.77           C  
ATOM   3576  O   LEU A 459     -10.037   4.808  19.566  1.00 95.77           O  
ATOM   3577  CG  LEU A 459      -5.544   5.048  20.248  1.00 95.77           C  
ATOM   3578  CD1 LEU A 459      -4.725   5.942  21.181  1.00 95.77           C  
ATOM   3579  CD2 LEU A 459      -5.719   3.686  20.923  1.00 95.77           C  
ATOM   3580  N   PHE A 460      -9.521   6.656  18.397  1.00 96.54           N  
ATOM   3581  CA  PHE A 460     -10.891   7.159  18.339  1.00 96.54           C  
ATOM   3582  C   PHE A 460     -11.827   6.177  17.622  1.00 96.54           C  
ATOM   3583  CB  PHE A 460     -10.892   8.533  17.662  1.00 96.54           C  
ATOM   3584  O   PHE A 460     -12.886   5.835  18.150  1.00 96.54           O  
ATOM   3585  CG  PHE A 460     -12.280   9.120  17.530  1.00 96.54           C  
ATOM   3586  CD1 PHE A 460     -12.979   9.025  16.311  1.00 96.54           C  
ATOM   3587  CD2 PHE A 460     -12.893   9.720  18.645  1.00 96.54           C  
ATOM   3588  CE1 PHE A 460     -14.286   9.534  16.208  1.00 96.54           C  
ATOM   3589  CE2 PHE A 460     -14.199  10.230  18.541  1.00 96.54           C  
ATOM   3590  CZ  PHE A 460     -14.894  10.137  17.323  1.00 96.54           C  
ATOM   3591  N   VAL A 461     -11.417   5.653  16.459  1.00 95.99           N  
ATOM   3592  CA  VAL A 461     -12.209   4.629  15.760  1.00 95.99           C  
ATOM   3593  C   VAL A 461     -12.293   3.336  16.577  1.00 95.99           C  
ATOM   3594  CB  VAL A 461     -11.680   4.352  14.342  1.00 95.99           C  
ATOM   3595  O   VAL A 461     -13.367   2.749  16.675  1.00 95.99           O  
ATOM   3596  CG1 VAL A 461     -12.574   3.310  13.651  1.00 95.99           C  
ATOM   3597  CG2 VAL A 461     -11.671   5.628  13.489  1.00 95.99           C  
ATOM   3598  N   GLY A 462     -11.198   2.912  17.212  1.00 96.78           N  
ATOM   3599  CA  GLY A 462     -11.186   1.749  18.101  1.00 96.78           C  
ATOM   3600  C   GLY A 462     -12.184   1.873  19.255  1.00 96.78           C  
ATOM   3601  O   GLY A 462     -12.917   0.926  19.528  1.00 96.78           O  
ATOM   3602  N   ILE A 463     -12.276   3.048  19.886  1.00 96.99           N  
ATOM   3603  CA  ILE A 463     -13.257   3.338  20.944  1.00 96.99           C  
ATOM   3604  C   ILE A 463     -14.686   3.240  20.402  1.00 96.99           C  
ATOM   3605  CB  ILE A 463     -12.976   4.720  21.582  1.00 96.99           C  
ATOM   3606  O   ILE A 463     -15.532   2.622  21.042  1.00 96.99           O  
ATOM   3607  CG1 ILE A 463     -11.671   4.668  22.409  1.00 96.99           C  
ATOM   3608  CG2 ILE A 463     -14.138   5.177  22.486  1.00 96.99           C  
ATOM   3609  CD1 ILE A 463     -11.106   6.054  22.751  1.00 96.99           C  
ATOM   3610  N   LEU A 464     -14.960   3.783  19.212  1.00 95.62           N  
ATOM   3611  CA  LEU A 464     -16.297   3.711  18.617  1.00 95.62           C  
ATOM   3612  C   LEU A 464     -16.740   2.261  18.356  1.00 95.62           C  
ATOM   3613  CB  LEU A 464     -16.311   4.552  17.334  1.00 95.62           C  
ATOM   3614  O   LEU A 464     -17.868   1.896  18.677  1.00 95.62           O  
ATOM   3615  CG  LEU A 464     -17.716   4.689  16.721  1.00 95.62           C  
ATOM   3616  CD1 LEU A 464     -18.661   5.519  17.589  1.00 95.62           C  
ATOM   3617  CD2 LEU A 464     -17.588   5.372  15.370  1.00 95.62           C  
ATOM   3618  N   PHE A 465     -15.842   1.419  17.837  1.00 95.89           N  
ATOM   3619  CA  PHE A 465     -16.098  -0.018  17.677  1.00 95.89           C  
ATOM   3620  C   PHE A 465     -16.267  -0.728  19.028  1.00 95.89           C  
ATOM   3621  CB  PHE A 465     -14.953  -0.657  16.879  1.00 95.89           C  
ATOM   3622  O   PHE A 465     -17.147  -1.569  19.185  1.00 95.89           O  
ATOM   3623  CG  PHE A 465     -15.163  -0.657  15.379  1.00 95.89           C  
ATOM   3624  CD1 PHE A 465     -15.704  -1.794  14.753  1.00 95.89           C  
ATOM   3625  CD2 PHE A 465     -14.817   0.464  14.603  1.00 95.89           C  
ATOM   3626  CE1 PHE A 465     -15.894  -1.811  13.361  1.00 95.89           C  
ATOM   3627  CE2 PHE A 465     -14.990   0.442  13.208  1.00 95.89           C  
ATOM   3628  CZ  PHE A 465     -15.530  -0.696  12.588  1.00 95.89           C  
ATOM   3629  N   SER A 466     -15.441  -0.390  20.016  1.00 96.17           N  
ATOM   3630  CA  SER A 466     -15.497  -0.969  21.363  1.00 96.17           C  
ATOM   3631  C   SER A 466     -16.822  -0.676  22.077  1.00 96.17           C  
ATOM   3632  CB  SER A 466     -14.336  -0.392  22.168  1.00 96.17           C  
ATOM   3633  O   SER A 466     -17.358  -1.541  22.766  1.00 96.17           O  
ATOM   3634  OG  SER A 466     -14.181  -1.045  23.404  1.00 96.17           O  
ATOM   3635  N   LEU A 467     -17.378   0.523  21.871  1.00 94.96           N  
ATOM   3636  CA  LEU A 467     -18.633   0.966  22.476  1.00 94.96           C  
ATOM   3637  C   LEU A 467     -19.887   0.518  21.717  1.00 94.96           C  
ATOM   3638  CB  LEU A 467     -18.608   2.497  22.633  1.00 94.96           C  
ATOM   3639  O   LEU A 467     -20.975   0.630  22.273  1.00 94.96           O  
ATOM   3640  CG  LEU A 467     -17.598   3.023  23.668  1.00 94.96           C  
ATOM   3641  CD1 LEU A 467     -17.640   4.552  23.671  1.00 94.96           C  
ATOM   3642  CD2 LEU A 467     -17.901   2.532  25.086  1.00 94.96           C  
ATOM   3643  N   ALA A 468     -19.769  -0.012  20.495  1.00 93.22           N  
ATOM   3644  CA  ALA A 468     -20.926  -0.404  19.690  1.00 93.22           C  
ATOM   3645  C   ALA A 468     -21.834  -1.417  20.418  1.00 93.22           C  
ATOM   3646  CB  ALA A 468     -20.433  -0.926  18.335  1.00 93.22           C  
ATOM   3647  O   ALA A 468     -23.029  -1.162  20.550  1.00 93.22           O  
ATOM   3648  N   GLY A 469     -21.274  -2.506  20.959  1.00 92.18           N  
ATOM   3649  CA  GLY A 469     -22.018  -3.499  21.756  1.00 92.18           C  
ATOM   3650  C   GLY A 469     -22.565  -2.955  23.090  1.00 92.18           C  
ATOM   3651  O   GLY A 469     -23.759  -3.066  23.360  1.00 92.18           O  
ATOM   3652  N   PRO A 470     -21.756  -2.289  23.933  1.00 94.12           N  
ATOM   3653  CA  PRO A 470     -22.254  -1.655  25.156  1.00 94.12           C  
ATOM   3654  C   PRO A 470     -23.404  -0.661  24.923  1.00 94.12           C  
ATOM   3655  CB  PRO A 470     -21.029  -0.974  25.768  1.00 94.12           C  
ATOM   3656  O   PRO A 470     -24.369  -0.637  25.688  1.00 94.12           O  
ATOM   3657  CG  PRO A 470     -19.878  -1.875  25.323  1.00 94.12           C  
ATOM   3658  CD  PRO A 470     -20.301  -2.306  23.921  1.00 94.12           C  
ATOM   3659  N   LEU A 471     -23.338   0.143  23.856  1.00 91.22           N  
ATOM   3660  CA  LEU A 471     -24.378   1.118  23.527  1.00 91.22           C  
ATOM   3661  C   LEU A 471     -25.670   0.458  23.038  1.00 91.22           C  
ATOM   3662  CB  LEU A 471     -23.852   2.127  22.492  1.00 91.22           C  
ATOM   3663  O   LEU A 471     -26.745   0.963  23.365  1.00 91.22           O  
ATOM   3664  CG  LEU A 471     -22.820   3.128  23.044  1.00 91.22           C  
ATOM   3665  CD1 LEU A 471     -22.249   3.955  21.891  1.00 91.22           C  
ATOM   3666  CD2 LEU A 471     -23.431   4.094  24.063  1.00 91.22           C  
ATOM   3667  N   THR A 472     -25.612  -0.675  22.324  1.00 89.74           N  
ATOM   3668  CA  THR A 472     -26.842  -1.403  21.965  1.00 89.74           C  
ATOM   3669  C   THR A 472     -27.564  -1.913  23.210  1.00 89.74           C  
ATOM   3670  CB  THR A 472     -26.622  -2.580  21.006  1.00 89.74           C  
ATOM   3671  O   THR A 472     -28.779  -1.745  23.303  1.00 89.74           O  
ATOM   3672  CG2 THR A 472     -25.970  -2.190  19.690  1.00 89.74           C  
ATOM   3673  OG1 THR A 472     -25.819  -3.537  21.624  1.00 89.74           O  
ATOM   3674  N   ARG A 473     -26.844  -2.432  24.213  1.00 90.41           N  
ATOM   3675  CA  ARG A 473     -27.418  -2.880  25.499  1.00 90.41           C  
ATOM   3676  C   ARG A 473     -28.069  -1.736  26.269  1.00 90.41           C  
ATOM   3677  CB  ARG A 473     -26.326  -3.509  26.370  1.00 90.41           C  
ATOM   3678  O   ARG A 473     -29.223  -1.848  26.679  1.00 90.41           O  
ATOM   3679  CG  ARG A 473     -25.749  -4.791  25.766  1.00 90.41           C  
ATOM   3680  CD  ARG A 473     -24.428  -5.108  26.468  1.00 90.41           C  
ATOM   3681  NE  ARG A 473     -23.814  -6.312  25.895  1.00 90.41           N  
ATOM   3682  NH1 ARG A 473     -24.622  -7.788  27.452  1.00 90.41           N  
ATOM   3683  NH2 ARG A 473     -23.761  -8.524  25.564  1.00 90.41           N  
ATOM   3684  CZ  ARG A 473     -24.045  -7.528  26.317  1.00 90.41           C  
ATOM   3685  N   VAL A 474     -27.373  -0.604  26.388  1.00 89.73           N  
ATOM   3686  CA  VAL A 474     -27.922   0.611  27.023  1.00 89.73           C  
ATOM   3687  C   VAL A 474     -29.190   1.066  26.321  1.00 89.73           C  
ATOM   3688  CB  VAL A 474     -26.894   1.749  27.003  1.00 89.73           C  
ATOM   3689  O   VAL A 474     -30.150   1.479  26.969  1.00 89.73           O  
ATOM   3690  CG1 VAL A 474     -27.458   3.110  27.433  1.00 89.73           C  
ATOM   3691  CG2 VAL A 474     -25.775   1.406  27.975  1.00 89.73           C  
ATOM   3692  N   SER A 475     -29.229   0.933  24.997  1.00 83.93           N  
ATOM   3693  CA  SER A 475     -30.413   1.264  24.217  1.00 83.93           C  
ATOM   3694  C   SER A 475     -31.639   0.421  24.630  1.00 83.93           C  
ATOM   3695  CB  SER A 475     -30.059   1.173  22.727  1.00 83.93           C  
ATOM   3696  O   SER A 475     -32.761   0.916  24.570  1.00 83.93           O  
ATOM   3697  OG  SER A 475     -30.434  -0.067  22.165  1.00 83.93           O  
ATOM   3698  N   TYR A 476     -31.439  -0.805  25.128  1.00 86.20           N  
ATOM   3699  CA  TYR A 476     -32.479  -1.677  25.689  1.00 86.20           C  
ATOM   3700  C   TYR A 476     -32.699  -1.502  27.201  1.00 86.20           C  
ATOM   3701  CB  TYR A 476     -32.180  -3.136  25.311  1.00 86.20           C  
ATOM   3702  O   TYR A 476     -33.360  -2.331  27.820  1.00 86.20           O  
ATOM   3703  CG  TYR A 476     -32.443  -3.425  23.852  1.00 86.20           C  
ATOM   3704  CD1 TYR A 476     -33.772  -3.491  23.397  1.00 86.20           C  
ATOM   3705  CD2 TYR A 476     -31.377  -3.640  22.961  1.00 86.20           C  
ATOM   3706  CE1 TYR A 476     -34.041  -3.807  22.055  1.00 86.20           C  
ATOM   3707  CE2 TYR A 476     -31.641  -3.936  21.611  1.00 86.20           C  
ATOM   3708  OH  TYR A 476     -33.269  -4.431  19.906  1.00 86.20           O  
ATOM   3709  CZ  TYR A 476     -32.976  -4.050  21.169  1.00 86.20           C  
ATOM   3710  N   LYS A 477     -32.174  -0.426  27.808  1.00 86.21           N  
ATOM   3711  CA  LYS A 477     -32.196  -0.182  29.265  1.00 86.21           C  
ATOM   3712  C   LYS A 477     -31.496  -1.284  30.079  1.00 86.21           C  
ATOM   3713  CB  LYS A 477     -33.627   0.100  29.773  1.00 86.21           C  
ATOM   3714  O   LYS A 477     -31.774  -1.447  31.264  1.00 86.21           O  
ATOM   3715  CG  LYS A 477     -34.346   1.231  29.023  1.00 86.21           C  
ATOM   3716  CD  LYS A 477     -35.759   1.432  29.588  1.00 86.21           C  
ATOM   3717  CE  LYS A 477     -36.467   2.567  28.837  1.00 86.21           C  
ATOM   3718  NZ  LYS A 477     -37.862   2.765  29.308  1.00 86.21           N  
ATOM   3719  N   GLN A 478     -30.579  -2.013  29.446  1.00 89.97           N  
ATOM   3720  CA  GLN A 478     -29.735  -3.023  30.078  1.00 89.97           C  
ATOM   3721  C   GLN A 478     -28.385  -2.406  30.489  1.00 89.97           C  
ATOM   3722  CB  GLN A 478     -29.557  -4.212  29.112  1.00 89.97           C  
ATOM   3723  O   GLN A 478     -27.954  -1.414  29.887  1.00 89.97           O  
ATOM   3724  CG  GLN A 478     -30.882  -4.909  28.744  1.00 89.97           C  
ATOM   3725  CD  GLN A 478     -31.543  -5.607  29.926  1.00 89.97           C  
ATOM   3726  NE2 GLN A 478     -32.774  -6.045  29.809  1.00 89.97           N  
ATOM   3727  OE1 GLN A 478     -30.952  -5.795  30.969  1.00 89.97           O  
ATOM   3728  N   PRO A 479     -27.682  -2.960  31.493  1.00 91.96           N  
ATOM   3729  CA  PRO A 479     -26.347  -2.496  31.857  1.00 91.96           C  
ATOM   3730  C   PRO A 479     -25.346  -2.711  30.710  1.00 91.96           C  
ATOM   3731  CB  PRO A 479     -25.965  -3.294  33.109  1.00 91.96           C  
ATOM   3732  O   PRO A 479     -25.380  -3.727  30.016  1.00 91.96           O  
ATOM   3733  CG  PRO A 479     -26.765  -4.586  32.957  1.00 91.96           C  
ATOM   3734  CD  PRO A 479     -28.060  -4.107  32.307  1.00 91.96           C  
ATOM   3735  N   MET A 480     -24.402  -1.774  30.548  1.00 91.42           N  
ATOM   3736  CA  MET A 480     -23.371  -1.822  29.492  1.00 91.42           C  
ATOM   3737  C   MET A 480     -22.557  -3.123  29.493  1.00 91.42           C  
ATOM   3738  CB  MET A 480     -22.379  -0.658  29.668  1.00 91.42           C  
ATOM   3739  O   MET A 480     -22.238  -3.644  28.429  1.00 91.42           O  
ATOM   3740  CG  MET A 480     -22.919   0.674  29.157  1.00 91.42           C  
ATOM   3741  SD  MET A 480     -21.732   2.040  29.265  1.00 91.42           S  
ATOM   3742  CE  MET A 480     -22.759   3.430  28.717  1.00 91.42           C  
ATOM   3743  N   PHE A 481     -22.218  -3.633  30.679  1.00 91.33           N  
ATOM   3744  CA  PHE A 481     -21.308  -4.767  30.863  1.00 91.33           C  
ATOM   3745  C   PHE A 481     -21.978  -5.956  31.574  1.00 91.33           C  
ATOM   3746  CB  PHE A 481     -20.008  -4.284  31.532  1.00 91.33           C  
ATOM   3747  O   PHE A 481     -21.298  -6.769  32.182  1.00 91.33           O  
ATOM   3748  CG  PHE A 481     -19.237  -3.260  30.715  1.00 91.33           C  
ATOM   3749  CD1 PHE A 481     -18.544  -3.668  29.561  1.00 91.33           C  
ATOM   3750  CD2 PHE A 481     -19.224  -1.901  31.085  1.00 91.33           C  
ATOM   3751  CE1 PHE A 481     -17.858  -2.732  28.769  1.00 91.33           C  
ATOM   3752  CE2 PHE A 481     -18.532  -0.962  30.298  1.00 91.33           C  
ATOM   3753  CZ  PHE A 481     -17.852  -1.376  29.138  1.00 91.33           C  
ATOM   3754  N   GLY A 482     -23.303  -6.091  31.491  1.00 87.89           N  
ATOM   3755  CA  GLY A 482     -24.023  -7.185  32.155  1.00 87.89           C  
ATOM   3756  C   GLY A 482     -24.172  -6.991  33.668  1.00 87.89           C  
ATOM   3757  O   GLY A 482     -23.894  -5.914  34.203  1.00 87.89           O  
ATOM   3758  N   TYR A 483     -24.660  -8.028  34.346  1.00 90.22           N  
ATOM   3759  CA  TYR A 483     -25.032  -7.991  35.763  1.00 90.22           C  
ATOM   3760  C   TYR A 483     -24.053  -8.765  36.640  1.00 90.22           C  
ATOM   3761  CB  TYR A 483     -26.434  -8.590  35.924  1.00 90.22           C  
ATOM   3762  O   TYR A 483     -23.690  -8.320  37.731  1.00 90.22           O  
ATOM   3763  CG  TYR A 483     -27.536  -7.761  35.306  1.00 90.22           C  
ATOM   3764  CD1 TYR A 483     -28.079  -6.690  36.039  1.00 90.22           C  
ATOM   3765  CD2 TYR A 483     -28.030  -8.068  34.022  1.00 90.22           C  
ATOM   3766  CE1 TYR A 483     -29.136  -5.935  35.504  1.00 90.22           C  
ATOM   3767  CE2 TYR A 483     -29.089  -7.312  33.481  1.00 90.22           C  
ATOM   3768  OH  TYR A 483     -30.687  -5.533  33.746  1.00 90.22           O  
ATOM   3769  CZ  TYR A 483     -29.650  -6.256  34.231  1.00 90.22           C  
ATOM   3770  N   THR A 484     -23.633  -9.947  36.186  1.00 92.28           N  
ATOM   3771  CA  THR A 484     -22.761 -10.811  36.984  1.00 92.28           C  
ATOM   3772  C   THR A 484     -21.299 -10.386  36.860  1.00 92.28           C  
ATOM   3773  CB  THR A 484     -22.934 -12.301  36.663  1.00 92.28           C  
ATOM   3774  O   THR A 484     -20.865  -9.834  35.852  1.00 92.28           O  
ATOM   3775  CG2 THR A 484     -24.389 -12.761  36.653  1.00 92.28           C  
ATOM   3776  OG1 THR A 484     -22.353 -12.622  35.429  1.00 92.28           O  
ATOM   3777  N   LYS A 485     -20.482 -10.694  37.875  1.00 93.63           N  
ATOM   3778  CA  LYS A 485     -19.038 -10.390  37.841  1.00 93.63           C  
ATOM   3779  C   LYS A 485     -18.323 -11.038  36.643  1.00 93.63           C  
ATOM   3780  CB  LYS A 485     -18.370 -10.821  39.156  1.00 93.63           C  
ATOM   3781  O   LYS A 485     -17.364 -10.463  36.134  1.00 93.63           O  
ATOM   3782  CG  LYS A 485     -18.857 -10.017  40.373  1.00 93.63           C  
ATOM   3783  CD  LYS A 485     -18.145 -10.482  41.652  1.00 93.63           C  
ATOM   3784  CE  LYS A 485     -18.646  -9.681  42.861  1.00 93.63           C  
ATOM   3785  NZ  LYS A 485     -18.023 -10.142  44.129  1.00 93.63           N  
ATOM   3786  N   TYR A 486     -18.778 -12.217  36.208  1.00 94.93           N  
ATOM   3787  CA  TYR A 486     -18.221 -12.936  35.057  1.00 94.93           C  
ATOM   3788  C   TYR A 486     -18.673 -12.341  33.717  1.00 94.93           C  
ATOM   3789  CB  TYR A 486     -18.587 -14.424  35.142  1.00 94.93           C  
ATOM   3790  O   TYR A 486     -17.873 -12.266  32.790  1.00 94.93           O  
ATOM   3791  CG  TYR A 486     -18.017 -15.143  36.352  1.00 94.93           C  
ATOM   3792  CD1 TYR A 486     -16.629 -15.370  36.442  1.00 94.93           C  
ATOM   3793  CD2 TYR A 486     -18.871 -15.602  37.374  1.00 94.93           C  
ATOM   3794  CE1 TYR A 486     -16.091 -16.046  37.555  1.00 94.93           C  
ATOM   3795  CE2 TYR A 486     -18.338 -16.280  38.487  1.00 94.93           C  
ATOM   3796  OH  TYR A 486     -16.441 -17.172  39.647  1.00 94.93           O  
ATOM   3797  CZ  TYR A 486     -16.949 -16.504  38.578  1.00 94.93           C  
ATOM   3798  N   GLU A 487     -19.917 -11.867  33.618  1.00 93.26           N  
ATOM   3799  CA  GLU A 487     -20.383 -11.116  32.443  1.00 93.26           C  
ATOM   3800  C   GLU A 487     -19.609  -9.810  32.277  1.00 93.26           C  
ATOM   3801  CB  GLU A 487     -21.867 -10.778  32.587  1.00 93.26           C  
ATOM   3802  O   GLU A 487     -19.135  -9.516  31.181  1.00 93.26           O  
ATOM   3803  CG  GLU A 487     -22.768 -11.982  32.309  1.00 93.26           C  
ATOM   3804  CD  GLU A 487     -24.208 -11.755  32.781  1.00 93.26           C  
ATOM   3805  OE1 GLU A 487     -24.986 -12.718  32.664  1.00 93.26           O  
ATOM   3806  OE2 GLU A 487     -24.498 -10.676  33.357  1.00 93.26           O  
ATOM   3807  N   VAL A 488     -19.415  -9.071  33.375  1.00 94.52           N  
ATOM   3808  CA  VAL A 488     -18.658  -7.813  33.370  1.00 94.52           C  
ATOM   3809  C   VAL A 488     -17.230  -8.045  32.904  1.00 94.52           C  
ATOM   3810  CB  VAL A 488     -18.715  -7.118  34.744  1.00 94.52           C  
ATOM   3811  O   VAL A 488     -16.754  -7.335  32.019  1.00 94.52           O  
ATOM   3812  CG1 VAL A 488     -17.829  -5.864  34.790  1.00 94.52           C  
ATOM   3813  CG2 VAL A 488     -20.134  -6.666  35.116  1.00 94.52           C  
ATOM   3814  N   SER A 489     -16.541  -9.053  33.444  1.00 95.28           N  
ATOM   3815  CA  SER A 489     -15.169  -9.345  33.027  1.00 95.28           C  
ATOM   3816  C   SER A 489     -15.088  -9.795  31.566  1.00 95.28           C  
ATOM   3817  CB  SER A 489     -14.519 -10.359  33.968  1.00 95.28           C  
ATOM   3818  O   SER A 489     -14.218  -9.313  30.838  1.00 95.28           O  
ATOM   3819  OG  SER A 489     -15.183 -11.602  33.939  1.00 95.28           O  
ATOM   3820  N   ALA A 490     -16.010 -10.645  31.103  1.00 95.50           N  
ATOM   3821  CA  ALA A 490     -16.063 -11.075  29.709  1.00 95.50           C  
ATOM   3822  C   ALA A 490     -16.315  -9.896  28.754  1.00 95.50           C  
ATOM   3823  CB  ALA A 490     -17.134 -12.162  29.562  1.00 95.50           C  
ATOM   3824  O   ALA A 490     -15.578  -9.717  27.787  1.00 95.50           O  
ATOM   3825  N   LEU A 491     -17.304  -9.045  29.029  1.00 95.14           N  
ATOM   3826  CA  LEU A 491     -17.654  -7.932  28.142  1.00 95.14           C  
ATOM   3827  C   LEU A 491     -16.586  -6.832  28.122  1.00 95.14           C  
ATOM   3828  CB  LEU A 491     -19.036  -7.384  28.532  1.00 95.14           C  
ATOM   3829  O   LEU A 491     -16.320  -6.271  27.060  1.00 95.14           O  
ATOM   3830  CG  LEU A 491     -20.182  -8.331  28.142  1.00 95.14           C  
ATOM   3831  CD1 LEU A 491     -21.467  -7.923  28.854  1.00 95.14           C  
ATOM   3832  CD2 LEU A 491     -20.442  -8.300  26.633  1.00 95.14           C  
ATOM   3833  N   VAL A 492     -15.924  -6.559  29.251  1.00 95.71           N  
ATOM   3834  CA  VAL A 492     -14.785  -5.623  29.307  1.00 95.71           C  
ATOM   3835  C   VAL A 492     -13.592  -6.147  28.502  1.00 95.71           C  
ATOM   3836  CB  VAL A 492     -14.385  -5.343  30.770  1.00 95.71           C  
ATOM   3837  O   VAL A 492     -12.927  -5.388  27.800  1.00 95.71           O  
ATOM   3838  CG1 VAL A 492     -13.056  -4.583  30.896  1.00 95.71           C  
ATOM   3839  CG2 VAL A 492     -15.454  -4.487  31.462  1.00 95.71           C  
ATOM   3840  N   LEU A 493     -13.309  -7.447  28.562  1.00 96.52           N  
ATOM   3841  CA  LEU A 493     -12.219  -8.034  27.785  1.00 96.52           C  
ATOM   3842  C   LEU A 493     -12.554  -8.118  26.282  1.00 96.52           C  
ATOM   3843  CB  LEU A 493     -11.892  -9.411  28.364  1.00 96.52           C  
ATOM   3844  O   LEU A 493     -11.664  -7.896  25.456  1.00 96.52           O  
ATOM   3845  CG  LEU A 493     -11.162  -9.461  29.709  1.00 96.52           C  
ATOM   3846  CD1 LEU A 493     -11.188 -10.904  30.223  1.00 96.52           C  
ATOM   3847  CD2 LEU A 493      -9.702  -9.029  29.564  1.00 96.52           C  
ATOM   3848  N   ILE A 494     -13.818  -8.377  25.913  1.00 96.18           N  
ATOM   3849  CA  ILE A 494     -14.285  -8.313  24.515  1.00 96.18           C  
ATOM   3850  C   ILE A 494     -14.121  -6.888  23.987  1.00 96.18           C  
ATOM   3851  CB  ILE A 494     -15.751  -8.803  24.369  1.00 96.18           C  
ATOM   3852  O   ILE A 494     -13.514  -6.692  22.933  1.00 96.18           O  
ATOM   3853  CG1 ILE A 494     -15.832 -10.334  24.558  1.00 96.18           C  
ATOM   3854  CG2 ILE A 494     -16.340  -8.433  22.991  1.00 96.18           C  
ATOM   3855  CD1 ILE A 494     -17.255 -10.892  24.691  1.00 96.18           C  
ATOM   3856  N   SER A 495     -14.603  -5.886  24.728  1.00 95.93           N  
ATOM   3857  CA  SER A 495     -14.523  -4.485  24.310  1.00 95.93           C  
ATOM   3858  C   SER A 495     -13.069  -4.015  24.177  1.00 95.93           C  
ATOM   3859  CB  SER A 495     -15.338  -3.602  25.263  1.00 95.93           C  
ATOM   3860  O   SER A 495     -12.743  -3.328  23.205  1.00 95.93           O  
ATOM   3861  OG  SER A 495     -14.691  -3.455  26.508  1.00 95.93           O  
ATOM   3862  N   ALA A 496     -12.173  -4.447  25.072  1.00 96.80           N  
ATOM   3863  CA  ALA A 496     -10.737  -4.189  24.978  1.00 96.80           C  
ATOM   3864  C   ALA A 496     -10.095  -4.858  23.747  1.00 96.80           C  
ATOM   3865  CB  ALA A 496     -10.067  -4.657  26.276  1.00 96.80           C  
ATOM   3866  O   ALA A 496      -9.311  -4.225  23.039  1.00 96.80           O  
ATOM   3867  N   SER A 497     -10.443  -6.116  23.453  1.00 97.09           N  
ATOM   3868  CA  SER A 497      -9.935  -6.836  22.277  1.00 97.09           C  
ATOM   3869  C   SER A 497     -10.384  -6.171  20.969  1.00 97.09           C  
ATOM   3870  CB  SER A 497     -10.395  -8.295  22.331  1.00 97.09           C  
ATOM   3871  O   SER A 497      -9.559  -5.874  20.101  1.00 97.09           O  
ATOM   3872  OG  SER A 497      -9.741  -9.041  21.327  1.00 97.09           O  
ATOM   3873  N   VAL A 498     -11.678  -5.843  20.863  1.00 97.25           N  
ATOM   3874  CA  VAL A 498     -12.259  -5.124  19.718  1.00 97.25           C  
ATOM   3875  C   VAL A 498     -11.600  -3.760  19.532  1.00 97.25           C  
ATOM   3876  CB  VAL A 498     -13.784  -4.977  19.893  1.00 97.25           C  
ATOM   3877  O   VAL A 498     -11.235  -3.423  18.406  1.00 97.25           O  
ATOM   3878  CG1 VAL A 498     -14.413  -4.025  18.869  1.00 97.25           C  
ATOM   3879  CG2 VAL A 498     -14.478  -6.335  19.736  1.00 97.25           C  
ATOM   3880  N   LEU A 499     -11.394  -3.001  20.617  1.00 97.14           N  
ATOM   3881  CA  LEU A 499     -10.722  -1.700  20.575  1.00 97.14           C  
ATOM   3882  C   LEU A 499      -9.354  -1.819  19.913  1.00 97.14           C  
ATOM   3883  CB  LEU A 499     -10.599  -1.134  22.004  1.00 97.14           C  
ATOM   3884  O   LEU A 499      -9.050  -1.076  18.980  1.00 97.14           O  
ATOM   3885  CG  LEU A 499     -10.009   0.289  22.087  1.00 97.14           C  
ATOM   3886  CD1 LEU A 499     -10.525   0.981  23.348  1.00 97.14           C  
ATOM   3887  CD2 LEU A 499      -8.475   0.306  22.163  1.00 97.14           C  
ATOM   3888  N   VAL A 500      -8.534  -2.758  20.386  1.00 96.41           N  
ATOM   3889  CA  VAL A 500      -7.155  -2.903  19.919  1.00 96.41           C  
ATOM   3890  C   VAL A 500      -7.113  -3.383  18.469  1.00 96.41           C  
ATOM   3891  CB  VAL A 500      -6.354  -3.814  20.863  1.00 96.41           C  
ATOM   3892  O   VAL A 500      -6.391  -2.790  17.666  1.00 96.41           O  
ATOM   3893  CG1 VAL A 500      -4.943  -4.058  20.322  1.00 96.41           C  
ATOM   3894  CG2 VAL A 500      -6.193  -3.178  22.250  1.00 96.41           C  
ATOM   3895  N   PHE A 501      -7.895  -4.398  18.087  1.00 96.80           N  
ATOM   3896  CA  PHE A 501      -7.893  -4.873  16.701  1.00 96.80           C  
ATOM   3897  C   PHE A 501      -8.455  -3.838  15.720  1.00 96.80           C  
ATOM   3898  CB  PHE A 501      -8.653  -6.194  16.567  1.00 96.80           C  
ATOM   3899  O   PHE A 501      -7.847  -3.601  14.674  1.00 96.80           O  
ATOM   3900  CG  PHE A 501      -7.956  -7.410  17.134  1.00 96.80           C  
ATOM   3901  CD1 PHE A 501      -6.677  -7.767  16.660  1.00 96.80           C  
ATOM   3902  CD2 PHE A 501      -8.613  -8.229  18.069  1.00 96.80           C  
ATOM   3903  CE1 PHE A 501      -6.052  -8.934  17.131  1.00 96.80           C  
ATOM   3904  CE2 PHE A 501      -7.995  -9.402  18.526  1.00 96.80           C  
ATOM   3905  CZ  PHE A 501      -6.721  -9.749  18.058  1.00 96.80           C  
ATOM   3906  N   ALA A 502      -9.562  -3.169  16.054  1.00 96.41           N  
ATOM   3907  CA  ALA A 502     -10.121  -2.115  15.209  1.00 96.41           C  
ATOM   3908  C   ALA A 502      -9.159  -0.918  15.090  1.00 96.41           C  
ATOM   3909  CB  ALA A 502     -11.488  -1.699  15.761  1.00 96.41           C  
ATOM   3910  O   ALA A 502      -8.956  -0.392  13.990  1.00 96.41           O  
ATOM   3911  N   ALA A 503      -8.495  -0.526  16.185  1.00 96.06           N  
ATOM   3912  CA  ALA A 503      -7.454   0.501  16.163  1.00 96.06           C  
ATOM   3913  C   ALA A 503      -6.260   0.091  15.281  1.00 96.06           C  
ATOM   3914  CB  ALA A 503      -7.010   0.817  17.594  1.00 96.06           C  
ATOM   3915  O   ALA A 503      -5.721   0.902  14.536  1.00 96.06           O  
ATOM   3916  N   MET A 504      -5.853  -1.177  15.274  1.00 94.60           N  
ATOM   3917  CA  MET A 504      -4.771  -1.620  14.388  1.00 94.60           C  
ATOM   3918  C   MET A 504      -5.137  -1.583  12.909  1.00 94.60           C  
ATOM   3919  CB  MET A 504      -4.385  -3.052  14.690  1.00 94.60           C  
ATOM   3920  O   MET A 504      -4.344  -1.096  12.098  1.00 94.60           O  
ATOM   3921  CG  MET A 504      -3.587  -3.195  15.960  1.00 94.60           C  
ATOM   3922  SD  MET A 504      -3.276  -4.949  16.181  1.00 94.60           S  
ATOM   3923  CE  MET A 504      -2.740  -4.838  17.865  1.00 94.60           C  
ATOM   3924  N   VAL A 505      -6.312  -2.109  12.549  1.00 95.02           N  
ATOM   3925  CA  VAL A 505      -6.776  -2.125  11.154  1.00 95.02           C  
ATOM   3926  C   VAL A 505      -6.878  -0.690  10.640  1.00 95.02           C  
ATOM   3927  CB  VAL A 505      -8.118  -2.874  11.025  1.00 95.02           C  
ATOM   3928  O   VAL A 505      -6.370  -0.377   9.562  1.00 95.02           O  
ATOM   3929  CG1 VAL A 505      -8.715  -2.750   9.616  1.00 95.02           C  
ATOM   3930  CG2 VAL A 505      -7.935  -4.369  11.312  1.00 95.02           C  
ATOM   3931  N   THR A 506      -7.437   0.214  11.448  1.00 95.40           N  
ATOM   3932  CA  THR A 506      -7.558   1.640  11.107  1.00 95.40           C  
ATOM   3933  C   THR A 506      -6.210   2.339  11.030  1.00 95.40           C  
ATOM   3934  CB  THR A 506      -8.442   2.393  12.100  1.00 95.40           C  
ATOM   3935  O   THR A 506      -5.969   3.067  10.070  1.00 95.40           O  
ATOM   3936  CG2 THR A 506      -9.876   1.909  12.036  1.00 95.40           C  
ATOM   3937  OG1 THR A 506      -8.014   2.200  13.414  1.00 95.40           O  
ATOM   3938  N   PHE A 507      -5.292   2.085  11.966  1.00 94.17           N  
ATOM   3939  CA  PHE A 507      -3.930   2.615  11.913  1.00 94.17           C  
ATOM   3940  C   PHE A 507      -3.226   2.211  10.613  1.00 94.17           C  
ATOM   3941  CB  PHE A 507      -3.138   2.114  13.127  1.00 94.17           C  
ATOM   3942  O   PHE A 507      -2.617   3.045   9.941  1.00 94.17           O  
ATOM   3943  CG  PHE A 507      -1.701   2.591  13.140  1.00 94.17           C  
ATOM   3944  CD1 PHE A 507      -0.689   1.821  12.534  1.00 94.17           C  
ATOM   3945  CD2 PHE A 507      -1.383   3.822  13.739  1.00 94.17           C  
ATOM   3946  CE1 PHE A 507       0.638   2.285  12.528  1.00 94.17           C  
ATOM   3947  CE2 PHE A 507      -0.056   4.284  13.738  1.00 94.17           C  
ATOM   3948  CZ  PHE A 507       0.955   3.517  13.130  1.00 94.17           C  
ATOM   3949  N   ASN A 508      -3.339   0.939  10.225  1.00 91.88           N  
ATOM   3950  CA  ASN A 508      -2.762   0.437   8.985  1.00 91.88           C  
ATOM   3951  C   ASN A 508      -3.424   1.062   7.747  1.00 91.88           C  
ATOM   3952  CB  ASN A 508      -2.860  -1.092   8.977  1.00 91.88           C  
ATOM   3953  O   ASN A 508      -2.714   1.486   6.833  1.00 91.88           O  
ATOM   3954  CG  ASN A 508      -1.820  -1.773   9.846  1.00 91.88           C  
ATOM   3955  ND2 ASN A 508      -2.123  -2.935  10.378  1.00 91.88           N  
ATOM   3956  OD1 ASN A 508      -0.691  -1.320   9.993  1.00 91.88           O  
ATOM   3957  N   ALA A 509      -4.754   1.185   7.732  1.00 93.15           N  
ATOM   3958  CA  ALA A 509      -5.483   1.828   6.642  1.00 93.15           C  
ATOM   3959  C   ALA A 509      -5.099   3.315   6.483  1.00 93.15           C  
ATOM   3960  CB  ALA A 509      -6.987   1.642   6.877  1.00 93.15           C  
ATOM   3961  O   ALA A 509      -4.813   3.782   5.377  1.00 93.15           O  
ATOM   3962  N   LEU A 510      -5.003   4.058   7.589  1.00 92.71           N  
ATOM   3963  CA  LEU A 510      -4.571   5.459   7.606  1.00 92.71           C  
ATOM   3964  C   LEU A 510      -3.133   5.614   7.112  1.00 92.71           C  
ATOM   3965  CB  LEU A 510      -4.693   6.008   9.037  1.00 92.71           C  
ATOM   3966  O   LEU A 510      -2.859   6.443   6.243  1.00 92.71           O  
ATOM   3967  CG  LEU A 510      -6.137   6.288   9.479  1.00 92.71           C  
ATOM   3968  CD1 LEU A 510      -6.148   6.599  10.974  1.00 92.71           C  
ATOM   3969  CD2 LEU A 510      -6.718   7.484   8.723  1.00 92.71           C  
ATOM   3970  N   LYS A 511      -2.225   4.775   7.617  1.00 89.22           N  
ATOM   3971  CA  LYS A 511      -0.820   4.746   7.208  1.00 89.22           C  
ATOM   3972  C   LYS A 511      -0.675   4.507   5.702  1.00 89.22           C  
ATOM   3973  CB  LYS A 511      -0.123   3.674   8.056  1.00 89.22           C  
ATOM   3974  O   LYS A 511       0.088   5.208   5.045  1.00 89.22           O  
ATOM   3975  CG  LYS A 511       1.327   3.422   7.644  1.00 89.22           C  
ATOM   3976  CD  LYS A 511       1.943   2.356   8.551  1.00 89.22           C  
ATOM   3977  CE  LYS A 511       3.348   1.986   8.072  1.00 89.22           C  
ATOM   3978  NZ  LYS A 511       3.861   0.810   8.817  1.00 89.22           N  
ATOM   3979  N   LEU A 512      -1.403   3.540   5.146  1.00 88.55           N  
ATOM   3980  CA  LEU A 512      -1.395   3.237   3.710  1.00 88.55           C  
ATOM   3981  C   LEU A 512      -2.000   4.376   2.872  1.00 88.55           C  
ATOM   3982  CB  LEU A 512      -2.182   1.937   3.500  1.00 88.55           C  
ATOM   3983  O   LEU A 512      -1.462   4.717   1.818  1.00 88.55           O  
ATOM   3984  CG  LEU A 512      -1.479   0.644   3.941  1.00 88.55           C  
ATOM   3985  CD1 LEU A 512      -2.462  -0.528   3.903  1.00 88.55           C  
ATOM   3986  CD2 LEU A 512      -0.309   0.298   3.027  1.00 88.55           C  
ATOM   3987  N   THR A 513      -3.069   5.009   3.361  1.00 89.70           N  
ATOM   3988  CA  THR A 513      -3.690   6.175   2.711  1.00 89.70           C  
ATOM   3989  C   THR A 513      -2.736   7.360   2.638  1.00 89.70           C  
ATOM   3990  CB  THR A 513      -4.970   6.591   3.451  1.00 89.70           C  
ATOM   3991  O   THR A 513      -2.623   8.018   1.603  1.00 89.70           O  
ATOM   3992  CG2 THR A 513      -5.687   7.768   2.785  1.00 89.70           C  
ATOM   3993  OG1 THR A 513      -5.879   5.521   3.469  1.00 89.70           O  
ATOM   3994  N   ASP A 514      -2.011   7.627   3.719  1.00 85.90           N  
ATOM   3995  CA  ASP A 514      -1.068   8.738   3.770  1.00 85.90           C  
ATOM   3996  C   ASP A 514       0.210   8.441   2.961  1.00 85.90           C  
ATOM   3997  CB  ASP A 514      -0.836   9.095   5.241  1.00 85.90           C  
ATOM   3998  O   ASP A 514       0.782   9.348   2.363  1.00 85.90           O  
ATOM   3999  CG  ASP A 514      -0.345  10.532   5.448  1.00 85.90           C  
ATOM   4000  OD1 ASP A 514      -0.972  11.467   4.882  1.00 85.90           O  
ATOM   4001  OD2 ASP A 514       0.558  10.703   6.289  1.00 85.90           O  
ATOM   4002  N   MET A 515       0.603   7.168   2.809  1.00 81.85           N  
ATOM   4003  CA  MET A 515       1.632   6.774   1.832  1.00 81.85           C  
ATOM   4004  C   MET A 515       1.209   7.070   0.387  1.00 81.85           C  
ATOM   4005  CB  MET A 515       1.977   5.284   1.956  1.00 81.85           C  
ATOM   4006  O   MET A 515       2.021   7.580  -0.382  1.00 81.85           O  
ATOM   4007  CG  MET A 515       2.808   5.005   3.201  1.00 81.85           C  
ATOM   4008  SD  MET A 515       3.200   3.254   3.431  1.00 81.85           S  
ATOM   4009  CE  MET A 515       3.918   3.422   5.077  1.00 81.85           C  
ATOM   4010  N   GLN A 516      -0.050   6.798   0.013  1.00 84.59           N  
ATOM   4011  CA  GLN A 516      -0.560   7.169  -1.317  1.00 84.59           C  
ATOM   4012  C   GLN A 516      -0.527   8.689  -1.510  1.00 84.59           C  
ATOM   4013  CB  GLN A 516      -1.995   6.640  -1.517  1.00 84.59           C  
ATOM   4014  O   GLN A 516      -0.103   9.187  -2.551  1.00 84.59           O  
ATOM   4015  CG  GLN A 516      -2.468   6.742  -2.987  1.00 84.59           C  
ATOM   4016  CD  GLN A 516      -1.743   5.771  -3.920  1.00 84.59           C  
ATOM   4017  NE2 GLN A 516      -1.846   5.877  -5.224  1.00 84.59           N  
ATOM   4018  OE1 GLN A 516      -1.057   4.871  -3.472  1.00 84.59           O  
ATOM   4019  N   ARG A 517      -0.923   9.440  -0.476  1.00 83.98           N  
ATOM   4020  CA  ARG A 517      -0.858  10.904  -0.482  1.00 83.98           C  
ATOM   4021  C   ARG A 517       0.574  11.417  -0.645  1.00 83.98           C  
ATOM   4022  CB  ARG A 517      -1.490  11.424   0.809  1.00 83.98           C  
ATOM   4023  O   ARG A 517       0.774  12.362  -1.401  1.00 83.98           O  
ATOM   4024  CG  ARG A 517      -1.544  12.952   0.842  1.00 83.98           C  
ATOM   4025  CD  ARG A 517      -2.026  13.383   2.220  1.00 83.98           C  
ATOM   4026  NE  ARG A 517      -2.046  14.848   2.330  1.00 83.98           N  
ATOM   4027  NH1 ARG A 517      -1.612  14.930   4.585  1.00 83.98           N  
ATOM   4028  NH2 ARG A 517      -1.708  16.814   3.384  1.00 83.98           N  
ATOM   4029  CZ  ARG A 517      -1.804  15.519   3.437  1.00 83.98           C  
ATOM   4030  N   GLN A 518       1.548  10.814   0.037  1.00 78.00           N  
ATOM   4031  CA  GLN A 518       2.956  11.189  -0.085  1.00 78.00           C  
ATOM   4032  C   GLN A 518       3.430  11.078  -1.539  1.00 78.00           C  
ATOM   4033  CB  GLN A 518       3.805  10.328   0.867  1.00 78.00           C  
ATOM   4034  O   GLN A 518       4.037  12.016  -2.048  1.00 78.00           O  
ATOM   4035  CG  GLN A 518       5.301  10.632   0.705  1.00 78.00           C  
ATOM   4036  CD  GLN A 518       6.215   9.917   1.695  1.00 78.00           C  
ATOM   4037  NE2 GLN A 518       7.502  10.134   1.550  1.00 78.00           N  
ATOM   4038  OE1 GLN A 518       5.820   9.211   2.615  1.00 78.00           O  
ATOM   4039  N   ILE A 519       3.111   9.976  -2.220  1.00 76.75           N  
ATOM   4040  CA  ILE A 519       3.494   9.766  -3.624  1.00 76.75           C  
ATOM   4041  C   ILE A 519       2.844  10.800  -4.535  1.00 76.75           C  
ATOM   4042  CB  ILE A 519       3.145   8.330  -4.041  1.00 76.75           C  
ATOM   4043  O   ILE A 519       3.538  11.422  -5.336  1.00 76.75           O  
ATOM   4044  CG1 ILE A 519       4.164   7.398  -3.358  1.00 76.75           C  
ATOM   4045  CG2 ILE A 519       3.175   8.139  -5.569  1.00 76.75           C  
ATOM   4046  CD1 ILE A 519       3.610   5.999  -3.210  1.00 76.75           C  
ATOM   4047  N   LYS A 520       1.543  11.055  -4.351  1.00 81.34           N  
ATOM   4048  CA  LYS A 520       0.827  12.091  -5.102  1.00 81.34           C  
ATOM   4049  C   LYS A 520       1.547  13.430  -5.052  1.00 81.34           C  
ATOM   4050  CB  LYS A 520      -0.573  12.280  -4.509  1.00 81.34           C  
ATOM   4051  O   LYS A 520       1.760  14.077  -6.065  1.00 81.34           O  
ATOM   4052  CG  LYS A 520      -1.422  13.144  -5.452  1.00 81.34           C  
ATOM   4053  CD  LYS A 520      -2.698  13.650  -4.796  1.00 81.34           C  
ATOM   4054  CE  LYS A 520      -2.387  14.451  -3.535  1.00 81.34           C  
ATOM   4055  NZ  LYS A 520      -3.426  15.463  -3.299  1.00 81.34           N  
ATOM   4056  N   GLU A 521       1.876  13.881  -3.853  1.00 76.10           N  
ATOM   4057  CA  GLU A 521       2.448  15.206  -3.656  1.00 76.10           C  
ATOM   4058  C   GLU A 521       3.930  15.259  -4.067  1.00 76.10           C  
ATOM   4059  CB  GLU A 521       2.271  15.568  -2.194  1.00 76.10           C  
ATOM   4060  O   GLU A 521       4.407  16.321  -4.453  1.00 76.10           O  
ATOM   4061  CG  GLU A 521       0.827  15.691  -1.665  1.00 76.10           C  
ATOM   4062  CD  GLU A 521       0.000  16.887  -2.159  1.00 76.10           C  
ATOM   4063  OE1 GLU A 521      -1.240  16.840  -1.930  1.00 76.10           O  
ATOM   4064  OE2 GLU A 521       0.536  17.833  -2.774  1.00 76.10           O  
ATOM   4065  N   GLN A 522       4.650  14.130  -4.045  1.00 72.74           N  
ATOM   4066  CA  GLN A 522       5.986  14.016  -4.642  1.00 72.74           C  
ATOM   4067  C   GLN A 522       5.938  14.148  -6.170  1.00 72.74           C  
ATOM   4068  CB  GLN A 522       6.630  12.677  -4.252  1.00 72.74           C  
ATOM   4069  O   GLN A 522       6.724  14.907  -6.732  1.00 72.74           O  
ATOM   4070  CG  GLN A 522       7.143  12.673  -2.805  1.00 72.74           C  
ATOM   4071  CD  GLN A 522       7.693  11.315  -2.374  1.00 72.74           C  
ATOM   4072  NE2 GLN A 522       8.491  11.272  -1.326  1.00 72.74           N  
ATOM   4073  OE1 GLN A 522       7.466  10.270  -2.959  1.00 72.74           O  
ATOM   4074  N   MET A 523       4.994  13.472  -6.835  1.00 74.76           N  
ATOM   4075  CA  MET A 523       4.747  13.651  -8.273  1.00 74.76           C  
ATOM   4076  C   MET A 523       4.358  15.099  -8.567  1.00 74.76           C  
ATOM   4077  CB  MET A 523       3.632  12.710  -8.747  1.00 74.76           C  
ATOM   4078  O   MET A 523       4.961  15.746  -9.416  1.00 74.76           O  
ATOM   4079  CG  MET A 523       4.059  11.242  -8.736  1.00 74.76           C  
ATOM   4080  SD  MET A 523       2.677  10.118  -9.058  1.00 74.76           S  
ATOM   4081  CE  MET A 523       3.589   8.560  -9.218  1.00 74.76           C  
ATOM   4082  N   ARG A 524       3.433  15.647  -7.774  1.00 76.16           N  
ATOM   4083  CA  ARG A 524       2.977  17.032  -7.891  1.00 76.16           C  
ATOM   4084  C   ARG A 524       4.107  18.046  -7.734  1.00 76.16           C  
ATOM   4085  CB  ARG A 524       1.871  17.264  -6.862  1.00 76.16           C  
ATOM   4086  O   ARG A 524       4.116  19.054  -8.429  1.00 76.16           O  
ATOM   4087  CG  ARG A 524       1.034  18.483  -7.225  1.00 76.16           C  
ATOM   4088  CD  ARG A 524       0.090  18.810  -6.075  1.00 76.16           C  
ATOM   4089  NE  ARG A 524      -0.808  19.915  -6.443  1.00 76.16           N  
ATOM   4090  NH1 ARG A 524      -1.880  20.016  -4.427  1.00 76.16           N  
ATOM   4091  NH2 ARG A 524      -2.482  21.408  -6.086  1.00 76.16           N  
ATOM   4092  CZ  ARG A 524      -1.720  20.441  -5.652  1.00 76.16           C  
ATOM   4093  N   ALA A 525       5.060  17.801  -6.835  1.00 70.82           N  
ATOM   4094  CA  ALA A 525       6.235  18.651  -6.673  1.00 70.82           C  
ATOM   4095  C   ALA A 525       7.075  18.714  -7.952  1.00 70.82           C  
ATOM   4096  CB  ALA A 525       7.071  18.122  -5.498  1.00 70.82           C  
ATOM   4097  O   ALA A 525       7.511  19.792  -8.350  1.00 70.82           O  
ATOM   4098  N   LEU A 526       7.260  17.569  -8.607  1.00 69.27           N  
ATOM   4099  CA  LEU A 526       7.972  17.481  -9.873  1.00 69.27           C  
ATOM   4100  C   LEU A 526       7.182  18.145 -11.012  1.00 69.27           C  
ATOM   4101  CB  LEU A 526       8.282  16.001 -10.131  1.00 69.27           C  
ATOM   4102  O   LEU A 526       7.762  18.903 -11.782  1.00 69.27           O  
ATOM   4103  CG  LEU A 526       9.203  15.773 -11.334  1.00 69.27           C  
ATOM   4104  CD1 LEU A 526      10.598  16.380 -11.147  1.00 69.27           C  
ATOM   4105  CD2 LEU A 526       9.395  14.282 -11.536  1.00 69.27           C  
ATOM   4106  N   THR A 527       5.862  17.946 -11.077  1.00 71.07           N  
ATOM   4107  CA  THR A 527       4.978  18.655 -12.016  1.00 71.07           C  
ATOM   4108  C   THR A 527       5.100  20.172 -11.850  1.00 71.07           C  
ATOM   4109  CB  THR A 527       3.512  18.243 -11.804  1.00 71.07           C  
ATOM   4110  O   THR A 527       5.339  20.880 -12.823  1.00 71.07           O  
ATOM   4111  CG2 THR A 527       2.568  18.806 -12.862  1.00 71.07           C  
ATOM   4112  OG1 THR A 527       3.358  16.848 -11.843  1.00 71.07           O  
ATOM   4113  N   HIS A 528       5.003  20.688 -10.619  1.00 67.33           N  
ATOM   4114  CA  HIS A 528       5.134  22.125 -10.330  1.00 67.33           C  
ATOM   4115  C   HIS A 528       6.511  22.689 -10.686  1.00 67.33           C  
ATOM   4116  CB  HIS A 528       4.842  22.391  -8.848  1.00 67.33           C  
ATOM   4117  O   HIS A 528       6.608  23.849 -11.072  1.00 67.33           O  
ATOM   4118  CG  HIS A 528       3.377  22.372  -8.511  1.00 67.33           C  
ATOM   4119  CD2 HIS A 528       2.792  21.634  -7.530  1.00 67.33           C  
ATOM   4120  ND1 HIS A 528       2.409  23.197  -9.079  1.00 67.33           N  
ATOM   4121  CE1 HIS A 528       1.262  22.924  -8.455  1.00 67.33           C  
ATOM   4122  NE2 HIS A 528       1.461  21.985  -7.513  1.00 67.33           N  
ATOM   4123  N   LEU A 529       7.566  21.878 -10.588  1.00 62.80           N  
ATOM   4124  CA  LEU A 529       8.912  22.256 -11.020  1.00 62.80           C  
ATOM   4125  C   LEU A 529       9.048  22.408 -12.540  1.00 62.80           C  
ATOM   4126  CB  LEU A 529       9.914  21.208 -10.502  1.00 62.80           C  
ATOM   4127  O   LEU A 529       9.882  23.190 -12.983  1.00 62.80           O  
ATOM   4128  CG  LEU A 529      10.369  21.509  -9.073  1.00 62.80           C  
ATOM   4129  CD1 LEU A 529      10.940  20.232  -8.444  1.00 62.80           C  
ATOM   4130  CD2 LEU A 529      11.422  22.626  -9.124  1.00 62.80           C  
ATOM   4131  N   ALA A 530       8.256  21.678 -13.329  1.00 58.69           N  
ATOM   4132  CA  ALA A 530       8.268  21.780 -14.789  1.00 58.69           C  
ATOM   4133  C   ALA A 530       7.585  23.060 -15.290  1.00 58.69           C  
ATOM   4134  CB  ALA A 530       7.563  20.555 -15.367  1.00 58.69           C  
ATOM   4135  O   ALA A 530       8.046  23.668 -16.248  1.00 58.69           O  
ATOM   4136  N   TYR A 531       6.521  23.504 -14.610  1.00 55.16           N  
ATOM   4137  CA  TYR A 531       5.777  24.735 -14.926  1.00 55.16           C  
ATOM   4138  C   TYR A 531       6.495  26.019 -14.472  1.00 55.16           C  
ATOM   4139  CB  TYR A 531       4.342  24.635 -14.382  1.00 55.16           C  
ATOM   4140  O   TYR A 531       5.868  27.060 -14.263  1.00 55.16           O  
ATOM   4141  CG  TYR A 531       3.450  23.697 -15.169  1.00 55.16           C  
ATOM   4142  CD1 TYR A 531       2.935  24.105 -16.415  1.00 55.16           C  
ATOM   4143  CD2 TYR A 531       3.117  22.431 -14.655  1.00 55.16           C  
ATOM   4144  CE1 TYR A 531       2.096  23.245 -17.148  1.00 55.16           C  
ATOM   4145  CE2 TYR A 531       2.291  21.562 -15.392  1.00 55.16           C  
ATOM   4146  OH  TYR A 531       1.004  21.116 -17.362  1.00 55.16           O  
ATOM   4147  CZ  TYR A 531       1.782  21.968 -16.643  1.00 55.16           C  
ATOM   4148  N   VAL A 532       7.822  25.972 -14.329  1.00 41.59           N  
ATOM   4149  CA  VAL A 532       8.682  27.145 -14.147  1.00 41.59           C  
ATOM   4150  C   VAL A 532       8.723  27.916 -15.476  1.00 41.59           C  
ATOM   4151  CB  VAL A 532      10.051  26.717 -13.580  1.00 41.59           C  
ATOM   4152  O   VAL A 532       9.684  27.897 -16.231  1.00 41.59           O  
ATOM   4153  CG1 VAL A 532      11.092  27.850 -13.500  1.00 41.59           C  
ATOM   4154  CG2 VAL A 532       9.899  26.200 -12.142  1.00 41.59           C  
ATOM   4155  N   GLU A 533       7.624  28.620 -15.734  1.00 42.32           N  
ATOM   4156  CA  GLU A 533       7.377  29.555 -16.830  1.00 42.32           C  
ATOM   4157  C   GLU A 533       6.953  30.901 -16.228  1.00 42.32           C  
ATOM   4158  CB  GLU A 533       6.278  29.042 -17.772  1.00 42.32           C  
ATOM   4159  O   GLU A 533       5.812  31.340 -16.336  1.00 42.32           O  
ATOM   4160  CG  GLU A 533       6.688  27.889 -18.690  1.00 42.32           C  
ATOM   4161  CD  GLU A 533       5.590  27.596 -19.730  1.00 42.32           C  
ATOM   4162  OE1 GLU A 533       5.939  27.038 -20.793  1.00 42.32           O  
ATOM   4163  OE2 GLU A 533       4.412  27.941 -19.471  1.00 42.32           O  
ATOM   4164  N   GLY A 534       7.855  31.569 -15.510  1.00 37.98           N  
ATOM   4165  CA  GLY A 534       7.723  33.000 -15.218  1.00 37.98           C  
ATOM   4166  C   GLY A 534       6.471  33.515 -14.476  1.00 37.98           C  
ATOM   4167  O   GLY A 534       6.390  34.734 -14.333  1.00 37.98           O  
ATOM   4168  N   LYS A 535       5.518  32.701 -13.978  1.00 30.83           N  
ATOM   4169  CA  LYS A 535       4.346  33.181 -13.206  1.00 30.83           C  
ATOM   4170  C   LYS A 535       3.784  32.182 -12.169  1.00 30.83           C  
ATOM   4171  CB  LYS A 535       3.209  33.618 -14.166  1.00 30.83           C  
ATOM   4172  O   LYS A 535       3.289  31.125 -12.529  1.00 30.83           O  
ATOM   4173  CG  LYS A 535       3.537  34.892 -14.966  1.00 30.83           C  
ATOM   4174  CD  LYS A 535       2.357  35.463 -15.754  1.00 30.83           C  
ATOM   4175  CE  LYS A 535       2.833  36.723 -16.492  1.00 30.83           C  
ATOM   4176  NZ  LYS A 535       1.796  37.250 -17.414  1.00 30.83           N  
ATOM   4177  N   SER A 536       3.690  32.684 -10.922  1.00 32.22           N  
ATOM   4178  CA  SER A 536       2.681  32.418  -9.859  1.00 32.22           C  
ATOM   4179  C   SER A 536       2.719  31.103  -9.052  1.00 32.22           C  
ATOM   4180  CB  SER A 536       1.285  32.636 -10.476  1.00 32.22           C  
ATOM   4181  O   SER A 536       2.862  30.040  -9.629  1.00 32.22           O  
ATOM   4182  OG  SER A 536       0.240  32.128  -9.676  1.00 32.22           O  
ATOM   4183  N   VAL A 537       2.451  31.019  -7.733  1.00 33.65           N  
ATOM   4184  CA  VAL A 537       2.303  31.914  -6.551  1.00 33.65           C  
ATOM   4185  C   VAL A 537       2.361  30.939  -5.357  1.00 33.65           C  
ATOM   4186  CB  VAL A 537       0.927  32.663  -6.479  1.00 33.65           C  
ATOM   4187  O   VAL A 537       1.530  30.038  -5.313  1.00 33.65           O  
ATOM   4188  CG1 VAL A 537       0.456  33.019  -5.050  1.00 33.65           C  
ATOM   4189  CG2 VAL A 537       0.949  34.035  -7.166  1.00 33.65           C  
ATOM   4190  N   MET A 538       3.316  31.082  -4.426  1.00 26.07           N  
ATOM   4191  CA  MET A 538       3.254  30.739  -2.980  1.00 26.07           C  
ATOM   4192  C   MET A 538       4.692  30.684  -2.422  1.00 26.07           C  
ATOM   4193  CB  MET A 538       2.496  29.431  -2.634  1.00 26.07           C  
ATOM   4194  O   MET A 538       5.407  29.701  -2.566  1.00 26.07           O  
ATOM   4195  CG  MET A 538       0.960  29.603  -2.619  1.00 26.07           C  
ATOM   4196  SD  MET A 538       0.095  29.580  -1.026  1.00 26.07           S  
ATOM   4197  CE  MET A 538      -1.578  29.955  -1.631  1.00 26.07           C  
ATOM   4198  N   HIS A 539       5.119  31.796  -1.825  1.00 32.73           N  
ATOM   4199  CA  HIS A 539       6.317  31.989  -0.988  1.00 32.73           C  
ATOM   4200  C   HIS A 539       6.643  30.836   0.006  1.00 32.73           C  
ATOM   4201  CB  HIS A 539       5.973  33.235  -0.138  1.00 32.73           C  
ATOM   4202  O   HIS A 539       5.716  30.142   0.427  1.00 32.73           O  
ATOM   4203  CG  HIS A 539       6.428  34.558  -0.681  1.00 32.73           C  
ATOM   4204  CD2 HIS A 539       5.708  35.722  -0.684  1.00 32.73           C  
ATOM   4205  ND1 HIS A 539       7.721  34.888  -1.013  1.00 32.73           N  
ATOM   4206  CE1 HIS A 539       7.787  36.213  -1.195  1.00 32.73           C  
ATOM   4207  NE2 HIS A 539       6.579  36.759  -1.023  1.00 32.73           N  
ATOM   4208  N   PRO A 540       7.844  30.797   0.644  1.00 38.42           N  
ATOM   4209  CA  PRO A 540       9.212  31.113   0.176  1.00 38.42           C  
ATOM   4210  C   PRO A 540      10.304  30.121   0.686  1.00 38.42           C  
ATOM   4211  CB  PRO A 540       9.511  32.463   0.834  1.00 38.42           C  
ATOM   4212  O   PRO A 540      10.137  29.488   1.725  1.00 38.42           O  
ATOM   4213  CG  PRO A 540       8.773  32.387   2.178  1.00 38.42           C  
ATOM   4214  CD  PRO A 540       7.804  31.204   2.047  1.00 38.42           C  
ATOM   4215  N   SER A 541      11.474  30.058   0.028  1.00 31.89           N  
ATOM   4216  CA  SER A 541      12.829  30.161   0.643  1.00 31.89           C  
ATOM   4217  C   SER A 541      13.950  29.769  -0.345  1.00 31.89           C  
ATOM   4218  CB  SER A 541      13.028  29.402   1.972  1.00 31.89           C  
ATOM   4219  O   SER A 541      13.948  28.682  -0.906  1.00 31.89           O  
ATOM   4220  OG  SER A 541      12.504  28.099   1.947  1.00 31.89           O  
ATOM   4221  N   GLU A 542      14.858  30.726  -0.580  1.00 37.78           N  
ATOM   4222  CA  GLU A 542      16.229  30.754  -1.155  1.00 37.78           C  
ATOM   4223  C   GLU A 542      16.751  29.767  -2.229  1.00 37.78           C  
ATOM   4224  CB  GLU A 542      17.240  30.893  -0.004  1.00 37.78           C  
ATOM   4225  O   GLU A 542      17.773  30.069  -2.841  1.00 37.78           O  
ATOM   4226  CG  GLU A 542      17.100  32.261   0.690  1.00 37.78           C  
ATOM   4227  CD  GLU A 542      18.203  32.535   1.723  1.00 37.78           C  
ATOM   4228  OE1 GLU A 542      18.329  33.719   2.103  1.00 37.78           O  
ATOM   4229  OE2 GLU A 542      18.904  31.575   2.126  1.00 37.78           O  
ATOM   4230  N   HIS A 543      16.083  28.670  -2.582  1.00 37.87           N  
ATOM   4231  CA  HIS A 543      16.505  27.792  -3.689  1.00 37.87           C  
ATOM   4232  C   HIS A 543      15.936  28.205  -5.063  1.00 37.87           C  
ATOM   4233  CB  HIS A 543      16.252  26.329  -3.305  1.00 37.87           C  
ATOM   4234  O   HIS A 543      16.088  27.494  -6.051  1.00 37.87           O  
ATOM   4235  CG  HIS A 543      17.139  25.887  -2.166  1.00 37.87           C  
ATOM   4236  CD2 HIS A 543      16.746  25.340  -0.973  1.00 37.87           C  
ATOM   4237  ND1 HIS A 543      18.512  25.997  -2.125  1.00 37.87           N  
ATOM   4238  CE1 HIS A 543      18.935  25.525  -0.942  1.00 37.87           C  
ATOM   4239  NE2 HIS A 543      17.895  25.107  -0.208  1.00 37.87           N  
ATOM   4240  N   LEU A 544      15.321  29.389  -5.141  1.00 35.72           N  
ATOM   4241  CA  LEU A 544      14.574  29.909  -6.295  1.00 35.72           C  
ATOM   4242  C   LEU A 544      15.421  30.576  -7.397  1.00 35.72           C  
ATOM   4243  CB  LEU A 544      13.462  30.843  -5.760  1.00 35.72           C  
ATOM   4244  O   LEU A 544      14.858  31.155  -8.321  1.00 35.72           O  
ATOM   4245  CG  LEU A 544      12.050  30.268  -5.967  1.00 35.72           C  
ATOM   4246  CD1 LEU A 544      11.081  30.904  -4.970  1.00 35.72           C  
ATOM   4247  CD2 LEU A 544      11.535  30.529  -7.383  1.00 35.72           C  
ATOM   4248  N   LEU A 545      16.754  30.528  -7.333  1.00 32.45           N  
ATOM   4249  CA  LEU A 545      17.597  31.183  -8.348  1.00 32.45           C  
ATOM   4250  C   LEU A 545      17.989  30.291  -9.535  1.00 32.45           C  
ATOM   4251  CB  LEU A 545      18.791  31.886  -7.681  1.00 32.45           C  
ATOM   4252  O   LEU A 545      18.599  30.795 -10.476  1.00 32.45           O  
ATOM   4253  CG  LEU A 545      18.400  33.180  -6.940  1.00 32.45           C  
ATOM   4254  CD1 LEU A 545      19.599  33.682  -6.138  1.00 32.45           C  
ATOM   4255  CD2 LEU A 545      17.967  34.305  -7.889  1.00 32.45           C  
ATOM   4256  N   GLN A 546      17.606  29.010  -9.560  1.00 39.04           N  
ATOM   4257  CA  GLN A 546      17.809  28.173 -10.746  1.00 39.04           C  
ATOM   4258  C   GLN A 546      16.559  28.221 -11.637  1.00 39.04           C  
ATOM   4259  CB  GLN A 546      18.270  26.768 -10.326  1.00 39.04           C  
ATOM   4260  O   GLN A 546      15.537  27.609 -11.337  1.00 39.04           O  
ATOM   4261  CG  GLN A 546      18.993  26.047 -11.478  1.00 39.04           C  
ATOM   4262  CD  GLN A 546      19.771  24.811 -11.029  1.00 39.04           C  
ATOM   4263  NE2 GLN A 546      20.503  24.183 -11.923  1.00 39.04           N  
ATOM   4264  OE1 GLN A 546      19.758  24.395  -9.881  1.00 39.04           O  
ATOM   4265  N   ARG A 547      16.622  29.008 -12.720  1.00 39.59           N  
ATOM   4266  CA  ARG A 547      15.567  29.086 -13.745  1.00 39.59           C  
ATOM   4267  C   ARG A 547      15.494  27.760 -14.503  1.00 39.59           C  
ATOM   4268  CB  ARG A 547      15.859  30.236 -14.730  1.00 39.59           C  
ATOM   4269  O   ARG A 547      16.533  27.267 -14.930  1.00 39.59           O  
ATOM   4270  CG  ARG A 547      15.722  31.629 -14.097  1.00 39.59           C  
ATOM   4271  CD  ARG A 547      16.063  32.720 -15.122  1.00 39.59           C  
ATOM   4272  NE  ARG A 547      15.874  34.073 -14.561  1.00 39.59           N  
ATOM   4273  NH1 ARG A 547      16.905  35.247 -16.245  1.00 39.59           N  
ATOM   4274  NH2 ARG A 547      16.011  36.348 -14.523  1.00 39.59           N  
ATOM   4275  CZ  ARG A 547      16.264  35.211 -15.110  1.00 39.59           C  
ATOM   4276  N   PHE A 548      14.293  27.220 -14.716  1.00 45.10           N  
ATOM   4277  CA  PHE A 548      14.080  26.132 -15.672  1.00 45.10           C  
ATOM   4278  C   PHE A 548      14.209  26.706 -17.078  1.00 45.10           C  
ATOM   4279  CB  PHE A 548      12.722  25.461 -15.425  1.00 45.10           C  
ATOM   4280  O   PHE A 548      13.304  27.375 -17.568  1.00 45.10           O  
ATOM   4281  CG  PHE A 548      12.509  24.113 -16.088  1.00 45.10           C  
ATOM   4282  CD1 PHE A 548      12.157  24.018 -17.447  1.00 45.10           C  
ATOM   4283  CD2 PHE A 548      12.585  22.941 -15.318  1.00 45.10           C  
ATOM   4284  CE1 PHE A 548      11.953  22.755 -18.034  1.00 45.10           C  
ATOM   4285  CE2 PHE A 548      12.387  21.684 -15.909  1.00 45.10           C  
ATOM   4286  CZ  PHE A 548      12.092  21.583 -17.275  1.00 45.10           C  
ATOM   4287  N   ASN A 549      15.378  26.535 -17.688  1.00 48.34           N  
ATOM   4288  CA  ASN A 549      15.612  27.003 -19.041  1.00 48.34           C  
ATOM   4289  C   ASN A 549      15.348  25.861 -20.028  1.00 48.34           C  
ATOM   4290  CB  ASN A 549      17.029  27.593 -19.151  1.00 48.34           C  
ATOM   4291  O   ASN A 549      16.193  24.982 -20.187  1.00 48.34           O  
ATOM   4292  CG  ASN A 549      17.181  28.362 -20.446  1.00 48.34           C  
ATOM   4293  ND2 ASN A 549      18.372  28.782 -20.797  1.00 48.34           N  
ATOM   4294  OD1 ASN A 549      16.217  28.620 -21.139  1.00 48.34           O  
ATOM   4295  N   LEU A 550      14.189  25.876 -20.693  1.00 52.45           N  
ATOM   4296  CA  LEU A 550      13.927  24.983 -21.829  1.00 52.45           C  
ATOM   4297  C   LEU A 550      14.894  25.245 -22.998  1.00 52.45           C  
ATOM   4298  CB  LEU A 550      12.466  25.148 -22.295  1.00 52.45           C  
ATOM   4299  O   LEU A 550      15.104  24.350 -23.810  1.00 52.45           O  
ATOM   4300  CG  LEU A 550      11.424  24.401 -21.444  1.00 52.45           C  
ATOM   4301  CD1 LEU A 550      10.019  24.882 -21.801  1.00 52.45           C  
ATOM   4302  CD2 LEU A 550      11.474  22.888 -21.690  1.00 52.45           C  
ATOM   4303  N   ASP A 551      15.505  26.436 -23.074  1.00 54.79           N  
ATOM   4304  CA  ASP A 551      16.483  26.778 -24.116  1.00 54.79           C  
ATOM   4305  C   ASP A 551      17.868  26.156 -23.887  1.00 54.79           C  
ATOM   4306  CB  ASP A 551      16.640  28.300 -24.278  1.00 54.79           C  
ATOM   4307  O   ASP A 551      18.755  26.291 -24.736  1.00 54.79           O  
ATOM   4308  CG  ASP A 551      15.341  29.023 -24.616  1.00 54.79           C  
ATOM   4309  OD1 ASP A 551      14.587  28.469 -25.452  1.00 54.79           O  
ATOM   4310  OD2 ASP A 551      15.168  30.164 -24.133  1.00 54.79           O  
ATOM   4311  N   GLU A 552      18.088  25.480 -22.757  1.00 59.07           N  
ATOM   4312  CA  GLU A 552      19.300  24.697 -22.556  1.00 59.07           C  
ATOM   4313  C   GLU A 552      19.113  23.314 -23.209  1.00 59.07           C  
ATOM   4314  CB  GLU A 552      19.653  24.656 -21.066  1.00 59.07           C  
ATOM   4315  O   GLU A 552      18.221  22.553 -22.803  1.00 59.07           O  
ATOM   4316  CG  GLU A 552      21.134  24.320 -20.835  1.00 59.07           C  
ATOM   4317  CD  GLU A 552      21.578  24.589 -19.387  1.00 59.07           C  
ATOM   4318  OE1 GLU A 552      22.804  24.573 -19.142  1.00 59.07           O  
ATOM   4319  OE2 GLU A 552      20.698  24.794 -18.514  1.00 59.07           O  
ATOM   4320  N   PRO A 553      19.896  22.980 -24.255  1.00 59.99           N  
ATOM   4321  CA  PRO A 553      19.721  21.724 -24.967  1.00 59.99           C  
ATOM   4322  C   PRO A 553      19.950  20.552 -24.011  1.00 59.99           C  
ATOM   4323  CB  PRO A 553      20.718  21.750 -26.131  1.00 59.99           C  
ATOM   4324  O   PRO A 553      20.904  20.544 -23.234  1.00 59.99           O  
ATOM   4325  CG  PRO A 553      21.810  22.700 -25.644  1.00 59.99           C  
ATOM   4326  CD  PRO A 553      21.044  23.705 -24.785  1.00 59.99           C  
ATOM   4327  N   PHE A 554      19.068  19.553 -24.081  1.00 60.29           N  
ATOM   4328  CA  PHE A 554      19.276  18.275 -23.410  1.00 60.29           C  
ATOM   4329  C   PHE A 554      20.558  17.668 -23.973  1.00 60.29           C  
ATOM   4330  CB  PHE A 554      18.065  17.363 -23.665  1.00 60.29           C  
ATOM   4331  O   PHE A 554      20.585  17.302 -25.147  1.00 60.29           O  
ATOM   4332  CG  PHE A 554      18.190  15.958 -23.097  1.00 60.29           C  
ATOM   4333  CD1 PHE A 554      18.785  14.920 -23.840  1.00 60.29           C  
ATOM   4334  CD2 PHE A 554      17.668  15.670 -21.828  1.00 60.29           C  
ATOM   4335  CE1 PHE A 554      18.847  13.614 -23.324  1.00 60.29           C  
ATOM   4336  CE2 PHE A 554      17.743  14.364 -21.305  1.00 60.29           C  
ATOM   4337  CZ  PHE A 554      18.330  13.336 -22.054  1.00 60.29           C  
ATOM   4338  N   ASN A 555      21.611  17.596 -23.162  1.00 60.43           N  
ATOM   4339  CA  ASN A 555      22.870  17.003 -23.579  1.00 60.43           C  
ATOM   4340  C   ASN A 555      22.832  15.503 -23.281  1.00 60.43           C  
ATOM   4341  CB  ASN A 555      24.031  17.742 -22.898  1.00 60.43           C  
ATOM   4342  O   ASN A 555      22.790  15.085 -22.126  1.00 60.43           O  
ATOM   4343  CG  ASN A 555      25.379  17.280 -23.419  1.00 60.43           C  
ATOM   4344  ND2 ASN A 555      26.434  17.998 -23.118  1.00 60.43           N  
ATOM   4345  OD1 ASN A 555      25.517  16.258 -24.073  1.00 60.43           O  
ATOM   4346  N   VAL A 556      22.865  14.681 -24.328  1.00 58.17           N  
ATOM   4347  CA  VAL A 556      22.811  13.221 -24.188  1.00 58.17           C  
ATOM   4348  C   VAL A 556      24.075  12.676 -23.501  1.00 58.17           C  
ATOM   4349  CB  VAL A 556      22.593  12.582 -25.575  1.00 58.17           C  
ATOM   4350  O   VAL A 556      24.012  11.679 -22.781  1.00 58.17           O  
ATOM   4351  CG1 VAL A 556      22.337  11.085 -25.453  1.00 58.17           C  
ATOM   4352  CG2 VAL A 556      21.396  13.176 -26.324  1.00 58.17           C  
ATOM   4353  N   SER A 557      25.225  13.336 -23.689  1.00 55.24           N  
ATOM   4354  CA  SER A 557      26.513  12.935 -23.096  1.00 55.24           C  
ATOM   4355  C   SER A 557      26.629  13.252 -21.601  1.00 55.24           C  
ATOM   4356  CB  SER A 557      27.680  13.560 -23.871  1.00 55.24           C  
ATOM   4357  O   SER A 557      27.305  12.530 -20.871  1.00 55.24           O  
ATOM   4358  OG  SER A 557      27.745  14.965 -23.728  1.00 55.24           O  
ATOM   4359  N   ASP A 558      25.921  14.280 -21.133  1.00 57.40           N  
ATOM   4360  CA  ASP A 558      25.833  14.644 -19.723  1.00 57.40           C  
ATOM   4361  C   ASP A 558      24.373  14.916 -19.377  1.00 57.40           C  
ATOM   4362  CB  ASP A 558      26.766  15.821 -19.394  1.00 57.40           C  
ATOM   4363  O   ASP A 558      23.921  16.058 -19.316  1.00 57.40           O  
ATOM   4364  CG  ASP A 558      26.949  16.010 -17.880  1.00 57.40           C  
ATOM   4365  OD1 ASP A 558      26.209  15.372 -17.094  1.00 57.40           O  
ATOM   4366  OD2 ASP A 558      27.876  16.771 -17.509  1.00 57.40           O  
ATOM   4367  N   ILE A 559      23.629  13.830 -19.167  1.00 57.95           N  
ATOM   4368  CA  ILE A 559      22.191  13.869 -18.885  1.00 57.95           C  
ATOM   4369  C   ILE A 559      21.905  14.699 -17.607  1.00 57.95           C  
ATOM   4370  CB  ILE A 559      21.639  12.421 -18.797  1.00 57.95           C  
ATOM   4371  O   ILE A 559      20.799  15.201 -17.420  1.00 57.95           O  
ATOM   4372  CG1 ILE A 559      22.131  11.460 -19.907  1.00 57.95           C  
ATOM   4373  CG2 ILE A 559      20.101  12.439 -18.861  1.00 57.95           C  
ATOM   4374  CD1 ILE A 559      21.680  10.003 -19.714  1.00 57.95           C  
ATOM   4375  N   PHE A 560      22.898  14.879 -16.724  1.00 54.68           N  
ATOM   4376  CA  PHE A 560      22.779  15.703 -15.518  1.00 54.68           C  
ATOM   4377  C   PHE A 560      22.960  17.207 -15.771  1.00 54.68           C  
ATOM   4378  CB  PHE A 560      23.778  15.209 -14.463  1.00 54.68           C  
ATOM   4379  O   PHE A 560      22.587  18.000 -14.901  1.00 54.68           O  
ATOM   4380  CG  PHE A 560      23.531  13.790 -13.992  1.00 54.68           C  
ATOM   4381  CD1 PHE A 560      22.466  13.522 -13.114  1.00 54.68           C  
ATOM   4382  CD2 PHE A 560      24.360  12.740 -14.430  1.00 54.68           C  
ATOM   4383  CE1 PHE A 560      22.230  12.208 -12.670  1.00 54.68           C  
ATOM   4384  CE2 PHE A 560      24.125  11.426 -13.985  1.00 54.68           C  
ATOM   4385  CZ  PHE A 560      23.060  11.160 -13.105  1.00 54.68           C  
ATOM   4386  N   ASN A 561      23.495  17.606 -16.929  1.00 54.73           N  
ATOM   4387  CA  ASN A 561      23.590  19.004 -17.335  1.00 54.73           C  
ATOM   4388  C   ASN A 561      22.310  19.477 -18.027  1.00 54.73           C  
ATOM   4389  CB  ASN A 561      24.820  19.250 -18.223  1.00 54.73           C  
ATOM   4390  O   ASN A 561      21.686  18.771 -18.819  1.00 54.73           O  
ATOM   4391  CG  ASN A 561      26.108  19.423 -17.444  1.00 54.73           C  
ATOM   4392  ND2 ASN A 561      27.218  19.315 -18.129  1.00 54.73           N  
ATOM   4393  OD1 ASN A 561      26.140  19.682 -16.250  1.00 54.73           O  
ATOM   4394  N   GLY A 562      21.956  20.728 -17.747  1.00 54.72           N  
ATOM   4395  CA  GLY A 562      20.750  21.361 -18.256  1.00 54.72           C  
ATOM   4396  C   GLY A 562      19.487  20.955 -17.502  1.00 54.72           C  
ATOM   4397  O   GLY A 562      19.363  19.861 -16.946  1.00 54.72           O  
ATOM   4398  N   VAL A 563      18.516  21.868 -17.455  1.00 60.25           N  
ATOM   4399  CA  VAL A 563      17.300  21.641 -16.660  1.00 60.25           C  
ATOM   4400  C   VAL A 563      16.370  20.603 -17.301  1.00 60.25           C  
ATOM   4401  CB  VAL A 563      16.567  22.949 -16.321  1.00 60.25           C  
ATOM   4402  O   VAL A 563      15.700  19.853 -16.591  1.00 60.25           O  
ATOM   4403  CG1 VAL A 563      15.673  22.658 -15.113  1.00 60.25           C  
ATOM   4404  CG2 VAL A 563      17.537  24.061 -15.898  1.00 60.25           C  
ATOM   4405  N   SER A 564      16.389  20.484 -18.631  1.00 64.21           N  
ATOM   4406  CA  SER A 564      15.685  19.435 -19.382  1.00 64.21           C  
ATOM   4407  C   SER A 564      16.220  18.034 -19.046  1.00 64.21           C  
ATOM   4408  CB  SER A 564      15.800  19.731 -20.887  1.00 64.21           C  
ATOM   4409  O   SER A 564      15.439  17.147 -18.696  1.00 64.21           O  
ATOM   4410  OG  SER A 564      17.162  19.891 -21.246  1.00 64.21           O  
ATOM   4411  N   GLY A 565      17.547  17.852 -19.063  1.00 62.79           N  
ATOM   4412  CA  GLY A 565      18.233  16.612 -18.672  1.00 62.79           C  
ATOM   4413  C   GLY A 565      17.951  16.213 -17.235  1.00 62.79           C  
ATOM   4414  O   GLY A 565      17.470  15.108 -16.950  1.00 62.79           O  
ATOM   4415  N   TRP A 566      18.117  17.188 -16.347  1.00 65.31           N  
ATOM   4416  CA  TRP A 566      17.770  17.075 -14.943  1.00 65.31           C  
ATOM   4417  C   TRP A 566      16.315  16.633 -14.744  1.00 65.31           C  
ATOM   4418  CB  TRP A 566      18.049  18.432 -14.306  1.00 65.31           C  
ATOM   4419  O   TRP A 566      16.062  15.667 -14.029  1.00 65.31           O  
ATOM   4420  CG  TRP A 566      17.805  18.543 -12.843  1.00 65.31           C  
ATOM   4421  CD1 TRP A 566      18.766  18.455 -11.901  1.00 65.31           C  
ATOM   4422  CD2 TRP A 566      16.573  18.905 -12.151  1.00 65.31           C  
ATOM   4423  CE2 TRP A 566      16.892  19.114 -10.780  1.00 65.31           C  
ATOM   4424  CE3 TRP A 566      15.240  19.164 -12.542  1.00 65.31           C  
ATOM   4425  NE1 TRP A 566      18.238  18.819 -10.681  1.00 65.31           N  
ATOM   4426  CH2 TRP A 566      14.614  19.756 -10.262  1.00 65.31           C  
ATOM   4427  CZ2 TRP A 566      15.945  19.580  -9.858  1.00 65.31           C  
ATOM   4428  CZ3 TRP A 566      14.262  19.546 -11.605  1.00 65.31           C  
ATOM   4429  N   TYR A 567      15.344  17.276 -15.398  1.00 67.22           N  
ATOM   4430  CA  TYR A 567      13.927  16.950 -15.229  1.00 67.22           C  
ATOM   4431  C   TYR A 567      13.590  15.541 -15.713  1.00 67.22           C  
ATOM   4432  CB  TYR A 567      13.073  17.980 -15.965  1.00 67.22           C  
ATOM   4433  O   TYR A 567      12.899  14.803 -15.010  1.00 67.22           O  
ATOM   4434  CG  TYR A 567      11.585  17.719 -15.839  1.00 67.22           C  
ATOM   4435  CD1 TYR A 567      10.874  17.146 -16.914  1.00 67.22           C  
ATOM   4436  CD2 TYR A 567      10.923  17.999 -14.630  1.00 67.22           C  
ATOM   4437  CE1 TYR A 567       9.503  16.855 -16.781  1.00 67.22           C  
ATOM   4438  CE2 TYR A 567       9.558  17.691 -14.492  1.00 67.22           C  
ATOM   4439  OH  TYR A 567       7.522  16.836 -15.440  1.00 67.22           O  
ATOM   4440  CZ  TYR A 567       8.843  17.119 -15.566  1.00 67.22           C  
ATOM   4441  N   VAL A 568      14.103  15.142 -16.879  1.00 68.65           N  
ATOM   4442  CA  VAL A 568      13.832  13.829 -17.480  1.00 68.65           C  
ATOM   4443  C   VAL A 568      14.402  12.705 -16.616  1.00 68.65           C  
ATOM   4444  CB  VAL A 568      14.374  13.775 -18.919  1.00 68.65           C  
ATOM   4445  O   VAL A 568      13.676  11.756 -16.320  1.00 68.65           O  
ATOM   4446  CG1 VAL A 568      14.266  12.376 -19.545  1.00 68.65           C  
ATOM   4447  CG2 VAL A 568      13.597  14.743 -19.822  1.00 68.65           C  
ATOM   4448  N   ILE A 569      15.644  12.815 -16.123  1.00 66.35           N  
ATOM   4449  CA  ILE A 569      16.187  11.809 -15.192  1.00 66.35           C  
ATOM   4450  C   ILE A 569      15.346  11.761 -13.925  1.00 66.35           C  
ATOM   4451  CB  ILE A 569      17.643  12.091 -14.777  1.00 66.35           C  
ATOM   4452  O   ILE A 569      14.955  10.681 -13.485  1.00 66.35           O  
ATOM   4453  CG1 ILE A 569      18.603  11.963 -15.960  1.00 66.35           C  
ATOM   4454  CG2 ILE A 569      18.082  11.097 -13.671  1.00 66.35           C  
ATOM   4455  CD1 ILE A 569      19.909  12.690 -15.616  1.00 66.35           C  
ATOM   4456  N   ARG A 570      15.069  12.922 -13.320  1.00 67.99           N  
ATOM   4457  CA  ARG A 570      14.336  12.976 -12.054  1.00 67.99           C  
ATOM   4458  C   ARG A 570      12.932  12.413 -12.189  1.00 67.99           C  
ATOM   4459  CB  ARG A 570      14.298  14.405 -11.512  1.00 67.99           C  
ATOM   4460  O   ARG A 570      12.479  11.741 -11.274  1.00 67.99           O  
ATOM   4461  CG  ARG A 570      15.678  14.851 -11.008  1.00 67.99           C  
ATOM   4462  CD  ARG A 570      15.524  16.042 -10.075  1.00 67.99           C  
ATOM   4463  NE  ARG A 570      16.800  16.344  -9.407  1.00 67.99           N  
ATOM   4464  NH1 ARG A 570      15.910  17.572  -7.700  1.00 67.99           N  
ATOM   4465  NH2 ARG A 570      18.128  17.378  -7.868  1.00 67.99           N  
ATOM   4466  CZ  ARG A 570      16.943  17.090  -8.329  1.00 67.99           C  
ATOM   4467  N   SER A 571      12.297  12.611 -13.335  1.00 70.63           N  
ATOM   4468  CA  SER A 571      11.048  11.960 -13.708  1.00 70.63           C  
ATOM   4469  C   SER A 571      11.183  10.448 -13.681  1.00 70.63           C  
ATOM   4470  CB  SER A 571      10.625  12.419 -15.098  1.00 70.63           C  
ATOM   4471  O   SER A 571      10.514   9.790 -12.892  1.00 70.63           O  
ATOM   4472  OG  SER A 571      10.397  13.812 -15.117  1.00 70.63           O  
ATOM   4473  N   VAL A 572      12.094   9.880 -14.470  1.00 68.32           N  
ATOM   4474  CA  VAL A 572      12.252   8.421 -14.541  1.00 68.32           C  
ATOM   4475  C   VAL A 572      12.613   7.835 -13.170  1.00 68.32           C  
ATOM   4476  CB  VAL A 572      13.289   8.037 -15.610  1.00 68.32           C  
ATOM   4477  O   VAL A 572      12.029   6.833 -12.767  1.00 68.32           O  
ATOM   4478  CG1 VAL A 572      13.428   6.517 -15.734  1.00 68.32           C  
ATOM   4479  CG2 VAL A 572      12.871   8.527 -17.003  1.00 68.32           C  
ATOM   4480  N   VAL A 573      13.503   8.485 -12.414  1.00 65.64           N  
ATOM   4481  CA  VAL A 573      13.906   8.054 -11.066  1.00 65.64           C  
ATOM   4482  C   VAL A 573      12.745   8.143 -10.079  1.00 65.64           C  
ATOM   4483  CB  VAL A 573      15.114   8.868 -10.561  1.00 65.64           C  
ATOM   4484  O   VAL A 573      12.512   7.190  -9.340  1.00 65.64           O  
ATOM   4485  CG1 VAL A 573      15.469   8.561  -9.097  1.00 65.64           C  
ATOM   4486  CG2 VAL A 573      16.364   8.563 -11.396  1.00 65.64           C  
ATOM   4487  N   VAL A 574      11.988   9.247 -10.065  1.00 67.61           N  
ATOM   4488  CA  VAL A 574      10.812   9.391  -9.195  1.00 67.61           C  
ATOM   4489  C   VAL A 574       9.782   8.335  -9.544  1.00 67.61           C  
ATOM   4490  CB  VAL A 574      10.190  10.802  -9.243  1.00 67.61           C  
ATOM   4491  O   VAL A 574       9.278   7.715  -8.622  1.00 67.61           O  
ATOM   4492  CG1 VAL A 574       8.806  10.888  -8.578  1.00 67.61           C  
ATOM   4493  CG2 VAL A 574      11.088  11.778  -8.477  1.00 67.61           C  
ATOM   4494  N   TYR A 575       9.487   8.063 -10.813  1.00 66.77           N  
ATOM   4495  CA  TYR A 575       8.529   7.018 -11.184  1.00 66.77           C  
ATOM   4496  C   TYR A 575       9.023   5.618 -10.822  1.00 66.77           C  
ATOM   4497  CB  TYR A 575       8.168   7.141 -12.663  1.00 66.77           C  
ATOM   4498  O   TYR A 575       8.298   4.875 -10.164  1.00 66.77           O  
ATOM   4499  CG  TYR A 575       7.036   8.122 -12.843  1.00 66.77           C  
ATOM   4500  CD1 TYR A 575       5.715   7.669 -12.700  1.00 66.77           C  
ATOM   4501  CD2 TYR A 575       7.286   9.484 -13.071  1.00 66.77           C  
ATOM   4502  CE1 TYR A 575       4.649   8.573 -12.790  1.00 66.77           C  
ATOM   4503  CE2 TYR A 575       6.230  10.398 -13.124  1.00 66.77           C  
ATOM   4504  OH  TYR A 575       3.886  10.813 -13.041  1.00 66.77           O  
ATOM   4505  CZ  TYR A 575       4.908   9.938 -13.000  1.00 66.77           C  
ATOM   4506  N   ALA A 576      10.282   5.295 -11.121  1.00 60.20           N  
ATOM   4507  CA  ALA A 576      10.891   4.030 -10.715  1.00 60.20           C  
ATOM   4508  C   ALA A 576      10.875   3.841  -9.183  1.00 60.20           C  
ATOM   4509  CB  ALA A 576      12.319   3.985 -11.276  1.00 60.20           C  
ATOM   4510  O   ALA A 576      10.644   2.738  -8.690  1.00 60.20           O  
ATOM   4511  N   ALA A 577      11.076   4.915  -8.410  1.00 59.82           N  
ATOM   4512  CA  ALA A 577      11.105   4.868  -6.950  1.00 59.82           C  
ATOM   4513  C   ALA A 577       9.717   4.977  -6.288  1.00 59.82           C  
ATOM   4514  CB  ALA A 577      12.046   5.971  -6.448  1.00 59.82           C  
ATOM   4515  O   ALA A 577       9.486   4.346  -5.260  1.00 59.82           O  
ATOM   4516  N   SER A 578       8.784   5.761  -6.829  1.00 58.91           N  
ATOM   4517  CA  SER A 578       7.488   6.095  -6.203  1.00 58.91           C  
ATOM   4518  C   SER A 578       6.342   5.182  -6.639  1.00 58.91           C  
ATOM   4519  CB  SER A 578       7.116   7.565  -6.428  1.00 58.91           C  
ATOM   4520  O   SER A 578       5.461   4.895  -5.825  1.00 58.91           O  
ATOM   4521  OG  SER A 578       6.849   7.844  -7.782  1.00 58.91           O  
ATOM   4522  N   CYS A 579       6.388   4.650  -7.866  1.00 56.13           N  
ATOM   4523  CA  CYS A 579       5.518   3.548  -8.285  1.00 56.13           C  
ATOM   4524  C   CYS A 579       5.968   2.213  -7.677  1.00 56.13           C  
ATOM   4525  CB  CYS A 579       5.434   3.488  -9.814  1.00 56.13           C  
ATOM   4526  O   CYS A 579       5.216   1.241  -7.706  1.00 56.13           O  
ATOM   4527  SG  CYS A 579       4.700   5.031 -10.429  1.00 56.13           S  
ATOM   4528  N   SER A 580       7.143   2.173  -7.041  1.00 57.82           N  
ATOM   4529  CA  SER A 580       7.521   1.036  -6.213  1.00 57.82           C  
ATOM   4530  C   SER A 580       6.581   0.881  -5.004  1.00 57.82           C  
ATOM   4531  CB  SER A 580       9.003   1.070  -5.830  1.00 57.82           C  
ATOM   4532  O   SER A 580       6.068   1.826  -4.398  1.00 57.82           O  
ATOM   4533  OG  SER A 580       9.251   1.852  -4.671  1.00 57.82           O  
ATOM   4534  N   ASN A 581       6.343  -0.364  -4.647  1.00 67.24           N  
ATOM   4535  CA  ASN A 581       5.404  -0.897  -3.681  1.00 67.24           C  
ATOM   4536  C   ASN A 581       3.921  -0.599  -3.976  1.00 67.24           C  
ATOM   4537  CB  ASN A 581       5.896  -0.498  -2.283  1.00 67.24           C  
ATOM   4538  O   ASN A 581       3.113  -0.554  -3.037  1.00 67.24           O  
ATOM   4539  CG  ASN A 581       5.574  -1.533  -1.234  1.00 67.24           C  
ATOM   4540  ND2 ASN A 581       5.303  -1.116  -0.023  1.00 67.24           N  
ATOM   4541  OD1 ASN A 581       5.607  -2.726  -1.441  1.00 67.24           O  
ATOM   4542  N   HIS A 582       3.542  -0.303  -5.227  1.00 75.14           N  
ATOM   4543  CA  HIS A 582       2.138  -0.046  -5.567  1.00 75.14           C  
ATOM   4544  C   HIS A 582       1.291  -1.320  -5.454  1.00 75.14           C  
ATOM   4545  CB  HIS A 582       1.980   0.630  -6.944  1.00 75.14           C  
ATOM   4546  O   HIS A 582       0.201  -1.267  -4.872  1.00 75.14           O  
ATOM   4547  CG  HIS A 582       0.678   1.387  -7.014  1.00 75.14           C  
ATOM   4548  CD2 HIS A 582       0.540   2.744  -7.144  1.00 75.14           C  
ATOM   4549  ND1 HIS A 582      -0.537   0.897  -6.610  1.00 75.14           N  
ATOM   4550  CE1 HIS A 582      -1.340   1.939  -6.382  1.00 75.14           C  
ATOM   4551  NE2 HIS A 582      -0.742   3.095  -6.703  1.00 75.14           N  
ATOM   4552  N   ALA A 583       1.801  -2.467  -5.911  1.00 78.66           N  
ATOM   4553  CA  ALA A 583       1.076  -3.734  -5.858  1.00 78.66           C  
ATOM   4554  C   ALA A 583       0.777  -4.152  -4.413  1.00 78.66           C  
ATOM   4555  CB  ALA A 583       1.899  -4.811  -6.569  1.00 78.66           C  
ATOM   4556  O   ALA A 583      -0.358  -4.491  -4.081  1.00 78.66           O  
ATOM   4557  N   ALA A 584       1.765  -4.040  -3.519  1.00 83.44           N  
ATOM   4558  CA  ALA A 584       1.599  -4.408  -2.114  1.00 83.44           C  
ATOM   4559  C   ALA A 584       0.583  -3.529  -1.374  1.00 83.44           C  
ATOM   4560  CB  ALA A 584       2.960  -4.327  -1.431  1.00 83.44           C  
ATOM   4561  O   ALA A 584      -0.222  -4.022  -0.579  1.00 83.44           O  
ATOM   4562  N   ARG A 585       0.599  -2.215  -1.641  1.00 85.54           N  
ATOM   4563  CA  ARG A 585      -0.387  -1.277  -1.081  1.00 85.54           C  
ATOM   4564  C   ARG A 585      -1.777  -1.547  -1.641  1.00 85.54           C  
ATOM   4565  CB  ARG A 585       0.038   0.170  -1.357  1.00 85.54           C  
ATOM   4566  O   ARG A 585      -2.726  -1.586  -0.862  1.00 85.54           O  
ATOM   4567  CG  ARG A 585       1.260   0.543  -0.510  1.00 85.54           C  
ATOM   4568  CD  ARG A 585       1.733   1.969  -0.775  1.00 85.54           C  
ATOM   4569  NE  ARG A 585       2.277   2.107  -2.139  1.00 85.54           N  
ATOM   4570  NH1 ARG A 585       1.299   4.089  -2.614  1.00 85.54           N  
ATOM   4571  NH2 ARG A 585       2.615   3.140  -4.147  1.00 85.54           N  
ATOM   4572  CZ  ARG A 585       2.071   3.111  -2.966  1.00 85.54           C  
ATOM   4573  N   GLY A 586      -1.869  -1.777  -2.951  1.00 87.15           N  
ATOM   4574  CA  GLY A 586      -3.103  -2.142  -3.639  1.00 87.15           C  
ATOM   4575  C   GLY A 586      -3.716  -3.415  -3.063  1.00 87.15           C  
ATOM   4576  O   GLY A 586      -4.881  -3.401  -2.682  1.00 87.15           O  
ATOM   4577  N   LEU A 587      -2.936  -4.487  -2.884  1.00 90.11           N  
ATOM   4578  CA  LEU A 587      -3.426  -5.742  -2.304  1.00 90.11           C  
ATOM   4579  C   LEU A 587      -3.877  -5.571  -0.846  1.00 90.11           C  
ATOM   4580  CB  LEU A 587      -2.343  -6.832  -2.423  1.00 90.11           C  
ATOM   4581  O   LEU A 587      -4.953  -6.038  -0.480  1.00 90.11           O  
ATOM   4582  CG  LEU A 587      -2.835  -8.230  -1.986  1.00 90.11           C  
ATOM   4583  CD1 LEU A 587      -3.900  -8.791  -2.927  1.00 90.11           C  
ATOM   4584  CD2 LEU A 587      -1.677  -9.224  -1.925  1.00 90.11           C  
ATOM   4585  N   ALA A 588      -3.098  -4.874  -0.013  1.00 91.87           N  
ATOM   4586  CA  ALA A 588      -3.472  -4.628   1.382  1.00 91.87           C  
ATOM   4587  C   ALA A 588      -4.776  -3.823   1.497  1.00 91.87           C  
ATOM   4588  CB  ALA A 588      -2.307  -3.924   2.082  1.00 91.87           C  
ATOM   4589  O   ALA A 588      -5.652  -4.155   2.296  1.00 91.87           O  
ATOM   4590  N   MET A 589      -4.936  -2.802   0.655  1.00 92.97           N  
ATOM   4591  CA  MET A 589      -6.179  -2.037   0.574  1.00 92.97           C  
ATOM   4592  C   MET A 589      -7.313  -2.801  -0.099  1.00 92.97           C  
ATOM   4593  CB  MET A 589      -5.922  -0.700  -0.125  1.00 92.97           C  
ATOM   4594  O   MET A 589      -8.465  -2.538   0.215  1.00 92.97           O  
ATOM   4595  CG  MET A 589      -5.322   0.269   0.890  1.00 92.97           C  
ATOM   4596  SD  MET A 589      -6.551   0.792   2.111  1.00 92.97           S  
ATOM   4597  CE  MET A 589      -5.552   1.924   3.064  1.00 92.97           C  
ATOM   4598  N   SER A 590      -7.019  -3.789  -0.942  1.00 92.53           N  
ATOM   4599  CA  SER A 590      -8.023  -4.700  -1.500  1.00 92.53           C  
ATOM   4600  C   SER A 590      -8.621  -5.599  -0.416  1.00 92.53           C  
ATOM   4601  CB  SER A 590      -7.431  -5.541  -2.635  1.00 92.53           C  
ATOM   4602  O   SER A 590      -9.835  -5.780  -0.371  1.00 92.53           O  
ATOM   4603  OG  SER A 590      -6.922  -4.734  -3.677  1.00 92.53           O  
ATOM   4604  N   VAL A 591      -7.803  -6.086   0.525  1.00 93.71           N  
ATOM   4605  CA  VAL A 591      -8.298  -6.800   1.718  1.00 93.71           C  
ATOM   4606  C   VAL A 591      -9.213  -5.897   2.548  1.00 93.71           C  
ATOM   4607  CB  VAL A 591      -7.134  -7.332   2.580  1.00 93.71           C  
ATOM   4608  O   VAL A 591     -10.309  -6.312   2.921  1.00 93.71           O  
ATOM   4609  CG1 VAL A 591      -7.620  -7.981   3.882  1.00 93.71           C  
ATOM   4610  CG2 VAL A 591      -6.316  -8.385   1.822  1.00 93.71           C  
ATOM   4611  N   PHE A 592      -8.803  -4.649   2.798  1.00 94.52           N  
ATOM   4612  CA  PHE A 592      -9.636  -3.683   3.520  1.00 94.52           C  
ATOM   4613  C   PHE A 592     -10.930  -3.350   2.757  1.00 94.52           C  
ATOM   4614  CB  PHE A 592      -8.810  -2.425   3.820  1.00 94.52           C  
ATOM   4615  O   PHE A 592     -12.005  -3.332   3.347  1.00 94.52           O  
ATOM   4616  CG  PHE A 592      -9.544  -1.405   4.669  1.00 94.52           C  
ATOM   4617  CD1 PHE A 592      -9.920  -0.163   4.121  1.00 94.52           C  
ATOM   4618  CD2 PHE A 592      -9.874  -1.706   6.005  1.00 94.52           C  
ATOM   4619  CE1 PHE A 592     -10.629   0.768   4.902  1.00 94.52           C  
ATOM   4620  CE2 PHE A 592     -10.581  -0.774   6.785  1.00 94.52           C  
ATOM   4621  CZ  PHE A 592     -10.956   0.463   6.234  1.00 94.52           C  
ATOM   4622  N   PHE A 593     -10.852  -3.173   1.437  1.00 92.75           N  
ATOM   4623  CA  PHE A 593     -12.004  -2.964   0.564  1.00 92.75           C  
ATOM   4624  C   PHE A 593     -13.000  -4.126   0.672  1.00 92.75           C  
ATOM   4625  CB  PHE A 593     -11.517  -2.761  -0.881  1.00 92.75           C  
ATOM   4626  O   PHE A 593     -14.188  -3.874   0.865  1.00 92.75           O  
ATOM   4627  CG  PHE A 593     -12.624  -2.536  -1.892  1.00 92.75           C  
ATOM   4628  CD1 PHE A 593     -13.285  -3.636  -2.473  1.00 92.75           C  
ATOM   4629  CD2 PHE A 593     -12.995  -1.230  -2.262  1.00 92.75           C  
ATOM   4630  CE1 PHE A 593     -14.332  -3.426  -3.386  1.00 92.75           C  
ATOM   4631  CE2 PHE A 593     -14.058  -1.019  -3.156  1.00 92.75           C  
ATOM   4632  CZ  PHE A 593     -14.729  -2.119  -3.717  1.00 92.75           C  
ATOM   4633  N   MET A 594     -12.544  -5.385   0.620  1.00 92.22           N  
ATOM   4634  CA  MET A 594     -13.431  -6.546   0.790  1.00 92.22           C  
ATOM   4635  C   MET A 594     -14.047  -6.606   2.171  1.00 92.22           C  
ATOM   4636  CB  MET A 594     -12.708  -7.878   0.569  1.00 92.22           C  
ATOM   4637  O   MET A 594     -15.232  -6.899   2.278  1.00 92.22           O  
ATOM   4638  CG  MET A 594     -12.452  -8.092  -0.906  1.00 92.22           C  
ATOM   4639  SD  MET A 594     -13.886  -8.149  -2.012  1.00 92.22           S  
ATOM   4640  CE  MET A 594     -14.612  -9.729  -1.503  1.00 92.22           C  
ATOM   4641  N   LEU A 595     -13.272  -6.327   3.218  1.00 92.56           N  
ATOM   4642  CA  LEU A 595     -13.769  -6.328   4.588  1.00 92.56           C  
ATOM   4643  C   LEU A 595     -14.935  -5.343   4.752  1.00 92.56           C  
ATOM   4644  CB  LEU A 595     -12.593  -5.988   5.513  1.00 92.56           C  
ATOM   4645  O   LEU A 595     -15.998  -5.722   5.240  1.00 92.56           O  
ATOM   4646  CG  LEU A 595     -12.947  -5.929   7.006  1.00 92.56           C  
ATOM   4647  CD1 LEU A 595     -13.341  -7.301   7.553  1.00 92.56           C  
ATOM   4648  CD2 LEU A 595     -11.719  -5.401   7.748  1.00 92.56           C  
ATOM   4649  N   VAL A 596     -14.755  -4.099   4.298  1.00 91.94           N  
ATOM   4650  CA  VAL A 596     -15.784  -3.058   4.420  1.00 91.94           C  
ATOM   4651  C   VAL A 596     -16.989  -3.363   3.529  1.00 91.94           C  
ATOM   4652  CB  VAL A 596     -15.216  -1.658   4.120  1.00 91.94           C  
ATOM   4653  O   VAL A 596     -18.118  -3.274   4.002  1.00 91.94           O  
ATOM   4654  CG1 VAL A 596     -16.276  -0.571   4.341  1.00 91.94           C  
ATOM   4655  CG2 VAL A 596     -14.056  -1.297   5.055  1.00 91.94           C  
ATOM   4656  N   ASN A 597     -16.781  -3.754   2.266  1.00 88.83           N  
ATOM   4657  CA  ASN A 597     -17.891  -4.036   1.348  1.00 88.83           C  
ATOM   4658  C   ASN A 597     -18.666  -5.303   1.728  1.00 88.83           C  
ATOM   4659  CB  ASN A 597     -17.395  -4.113  -0.102  1.00 88.83           C  
ATOM   4660  O   ASN A 597     -19.883  -5.320   1.599  1.00 88.83           O  
ATOM   4661  CG  ASN A 597     -17.145  -2.735  -0.678  1.00 88.83           C  
ATOM   4662  ND2 ASN A 597     -15.926  -2.264  -0.650  1.00 88.83           N  
ATOM   4663  OD1 ASN A 597     -18.044  -2.054  -1.132  1.00 88.83           O  
ATOM   4664  N   SER A 598     -18.001  -6.341   2.243  1.00 89.68           N  
ATOM   4665  CA  SER A 598     -18.689  -7.547   2.725  1.00 89.68           C  
ATOM   4666  C   SER A 598     -19.526  -7.234   3.963  1.00 89.68           C  
ATOM   4667  CB  SER A 598     -17.713  -8.680   3.051  1.00 89.68           C  
ATOM   4668  O   SER A 598     -20.671  -7.664   4.044  1.00 89.68           O  
ATOM   4669  OG  SER A 598     -16.888  -8.966   1.942  1.00 89.68           O  
ATOM   4670  N   CYS A 599     -18.995  -6.435   4.897  1.00 88.40           N  
ATOM   4671  CA  CYS A 599     -19.766  -5.961   6.046  1.00 88.40           C  
ATOM   4672  C   CYS A 599     -20.975  -5.132   5.594  1.00 88.40           C  
ATOM   4673  CB  CYS A 599     -18.833  -5.177   6.976  1.00 88.40           C  
ATOM   4674  O   CYS A 599     -22.088  -5.391   6.042  1.00 88.40           O  
ATOM   4675  SG  CYS A 599     -19.727  -4.675   8.474  1.00 88.40           S  
ATOM   4676  N   PHE A 600     -20.780  -4.214   4.642  1.00 85.38           N  
ATOM   4677  CA  PHE A 600     -21.872  -3.452   4.042  1.00 85.38           C  
ATOM   4678  C   PHE A 600     -22.943  -4.368   3.434  1.00 85.38           C  
ATOM   4679  CB  PHE A 600     -21.320  -2.466   3.003  1.00 85.38           C  
ATOM   4680  O   PHE A 600     -24.104  -4.260   3.817  1.00 85.38           O  
ATOM   4681  CG  PHE A 600     -22.398  -1.905   2.097  1.00 85.38           C  
ATOM   4682  CD1 PHE A 600     -22.388  -2.186   0.717  1.00 85.38           C  
ATOM   4683  CD2 PHE A 600     -23.489  -1.222   2.657  1.00 85.38           C  
ATOM   4684  CE1 PHE A 600     -23.441  -1.746  -0.103  1.00 85.38           C  
ATOM   4685  CE2 PHE A 600     -24.567  -0.843   1.841  1.00 85.38           C  
ATOM   4686  CZ  PHE A 600     -24.528  -1.059   0.458  1.00 85.38           C  
ATOM   4687  N   LEU A 601     -22.567  -5.301   2.555  1.00 86.62           N  
ATOM   4688  CA  LEU A 601     -23.505  -6.216   1.900  1.00 86.62           C  
ATOM   4689  C   LEU A 601     -24.299  -7.046   2.910  1.00 86.62           C  
ATOM   4690  CB  LEU A 601     -22.743  -7.145   0.940  1.00 86.62           C  
ATOM   4691  O   LEU A 601     -25.516  -7.132   2.789  1.00 86.62           O  
ATOM   4692  CG  LEU A 601     -22.277  -6.474  -0.363  1.00 86.62           C  
ATOM   4693  CD1 LEU A 601     -21.362  -7.437  -1.123  1.00 86.62           C  
ATOM   4694  CD2 LEU A 601     -23.450  -6.105  -1.274  1.00 86.62           C  
ATOM   4695  N   VAL A 602     -23.634  -7.607   3.925  1.00 86.22           N  
ATOM   4696  CA  VAL A 602     -24.303  -8.373   4.987  1.00 86.22           C  
ATOM   4697  C   VAL A 602     -25.300  -7.492   5.736  1.00 86.22           C  
ATOM   4698  CB  VAL A 602     -23.271  -9.004   5.942  1.00 86.22           C  
ATOM   4699  O   VAL A 602     -26.450  -7.882   5.894  1.00 86.22           O  
ATOM   4700  CG1 VAL A 602     -23.915  -9.628   7.186  1.00 86.22           C  
ATOM   4701  CG2 VAL A 602     -22.496 -10.120   5.227  1.00 86.22           C  
ATOM   4702  N   THR A 603     -24.901  -6.282   6.133  1.00 82.62           N  
ATOM   4703  CA  THR A 603     -25.780  -5.374   6.890  1.00 82.62           C  
ATOM   4704  C   THR A 603     -26.955  -4.866   6.061  1.00 82.62           C  
ATOM   4705  CB  THR A 603     -25.000  -4.187   7.466  1.00 82.62           C  
ATOM   4706  O   THR A 603     -28.062  -4.761   6.575  1.00 82.62           O  
ATOM   4707  CG2 THR A 603     -23.918  -4.656   8.439  1.00 82.62           C  
ATOM   4708  OG1 THR A 603     -24.390  -3.392   6.472  1.00 82.62           O  
ATOM   4709  N   ALA A 604     -26.749  -4.598   4.771  1.00 82.54           N  
ATOM   4710  CA  ALA A 604     -27.804  -4.165   3.869  1.00 82.54           C  
ATOM   4711  C   ALA A 604     -28.805  -5.295   3.597  1.00 82.54           C  
ATOM   4712  CB  ALA A 604     -27.158  -3.648   2.579  1.00 82.54           C  
ATOM   4713  O   ALA A 604     -30.010  -5.062   3.655  1.00 82.54           O  
ATOM   4714  N   LEU A 605     -28.325  -6.516   3.338  1.00 84.73           N  
ATOM   4715  CA  LEU A 605     -29.183  -7.685   3.133  1.00 84.73           C  
ATOM   4716  C   LEU A 605     -29.997  -8.010   4.386  1.00 84.73           C  
ATOM   4717  CB  LEU A 605     -28.330  -8.897   2.721  1.00 84.73           C  
ATOM   4718  O   LEU A 605     -31.199  -8.227   4.277  1.00 84.73           O  
ATOM   4719  CG  LEU A 605     -27.808  -8.840   1.275  1.00 84.73           C  
ATOM   4720  CD1 LEU A 605     -26.786  -9.958   1.058  1.00 84.73           C  
ATOM   4721  CD2 LEU A 605     -28.932  -9.016   0.250  1.00 84.73           C  
ATOM   4722  N   ASP A 606     -29.370  -7.986   5.562  1.00 81.79           N  
ATOM   4723  CA  ASP A 606     -30.052  -8.224   6.836  1.00 81.79           C  
ATOM   4724  C   ASP A 606     -31.150  -7.175   7.087  1.00 81.79           C  
ATOM   4725  CB  ASP A 606     -29.000  -8.254   7.952  1.00 81.79           C  
ATOM   4726  O   ASP A 606     -32.299  -7.518   7.368  1.00 81.79           O  
ATOM   4727  CG  ASP A 606     -29.552  -8.810   9.264  1.00 81.79           C  
ATOM   4728  OD1 ASP A 606     -30.204  -9.876   9.210  1.00 81.79           O  
ATOM   4729  OD2 ASP A 606     -29.258  -8.203  10.314  1.00 81.79           O  
ATOM   4730  N   MET A 607     -30.855  -5.892   6.838  1.00 76.38           N  
ATOM   4731  CA  MET A 607     -31.840  -4.808   6.940  1.00 76.38           C  
ATOM   4732  C   MET A 607     -32.995  -4.949   5.933  1.00 76.38           C  
ATOM   4733  CB  MET A 607     -31.145  -3.449   6.765  1.00 76.38           C  
ATOM   4734  O   MET A 607     -34.150  -4.703   6.285  1.00 76.38           O  
ATOM   4735  CG  MET A 607     -30.299  -3.063   7.984  1.00 76.38           C  
ATOM   4736  SD  MET A 607     -29.361  -1.523   7.761  1.00 76.38           S  
ATOM   4737  CE  MET A 607     -28.373  -1.531   9.273  1.00 76.38           C  
ATOM   4738  N   ILE A 608     -32.720  -5.363   4.691  1.00 79.16           N  
ATOM   4739  CA  ILE A 608     -33.754  -5.603   3.668  1.00 79.16           C  
ATOM   4740  C   ILE A 608     -34.639  -6.799   4.056  1.00 79.16           C  
ATOM   4741  CB  ILE A 608     -33.100  -5.788   2.277  1.00 79.16           C  
ATOM   4742  O   ILE A 608     -35.866  -6.733   3.931  1.00 79.16           O  
ATOM   4743  CG1 ILE A 608     -32.501  -4.453   1.773  1.00 79.16           C  
ATOM   4744  CG2 ILE A 608     -34.116  -6.308   1.239  1.00 79.16           C  
ATOM   4745  CD1 ILE A 608     -31.504  -4.625   0.617  1.00 79.16           C  
ATOM   4746  N   CYS A 609     -34.047  -7.881   4.566  1.00 79.48           N  
ATOM   4747  CA  CYS A 609     -34.780  -9.034   5.090  1.00 79.48           C  
ATOM   4748  C   CYS A 609     -35.680  -8.636   6.272  1.00 79.48           C  
ATOM   4749  CB  CYS A 609     -33.770 -10.115   5.495  1.00 79.48           C  
ATOM   4750  O   CYS A 609     -36.854  -9.001   6.319  1.00 79.48           O  
ATOM   4751  SG  CYS A 609     -33.097 -10.911   4.007  1.00 79.48           S  
ATOM   4752  N   MET A 610     -35.178  -7.823   7.199  1.00 73.51           N  
ATOM   4753  CA  MET A 610     -35.970  -7.332   8.329  1.00 73.51           C  
ATOM   4754  C   MET A 610     -37.156  -6.467   7.885  1.00 73.51           C  
ATOM   4755  CB  MET A 610     -35.046  -6.571   9.289  1.00 73.51           C  
ATOM   4756  O   MET A 610     -38.276  -6.668   8.365  1.00 73.51           O  
ATOM   4757  CG  MET A 610     -34.215  -7.540  10.143  1.00 73.51           C  
ATOM   4758  SD  MET A 610     -35.182  -8.598  11.267  1.00 73.51           S  
ATOM   4759  CE  MET A 610     -35.827  -7.333  12.389  1.00 73.51           C  
ATOM   4760  N   LEU A 611     -36.937  -5.557   6.929  1.00 72.87           N  
ATOM   4761  CA  LEU A 611     -37.990  -4.700   6.380  1.00 72.87           C  
ATOM   4762  C   LEU A 611     -39.066  -5.500   5.631  1.00 72.87           C  
ATOM   4763  CB  LEU A 611     -37.337  -3.646   5.466  1.00 72.87           C  
ATOM   4764  O   LEU A 611     -40.247  -5.172   5.727  1.00 72.87           O  
ATOM   4765  CG  LEU A 611     -38.304  -2.544   4.988  1.00 72.87           C  
ATOM   4766  CD1 LEU A 611     -38.749  -1.636   6.139  1.00 72.87           C  
ATOM   4767  CD2 LEU A 611     -37.616  -1.674   3.935  1.00 72.87           C  
ATOM   4768  N   SER A 612     -38.669  -6.544   4.899  1.00 78.89           N  
ATOM   4769  CA  SER A 612     -39.590  -7.362   4.099  1.00 78.89           C  
ATOM   4770  C   SER A 612     -40.431  -8.335   4.928  1.00 78.89           C  
ATOM   4771  CB  SER A 612     -38.847  -8.108   2.984  1.00 78.89           C  
ATOM   4772  O   SER A 612     -41.599  -8.535   4.602  1.00 78.89           O  
ATOM   4773  OG  SER A 612     -37.719  -8.801   3.468  1.00 78.89           O  
ATOM   4774  N   PHE A 613     -39.885  -8.919   6.002  1.00 73.73           N  
ATOM   4775  CA  PHE A 613     -40.573  -9.982   6.747  1.00 73.73           C  
ATOM   4776  C   PHE A 613     -41.210  -9.552   8.081  1.00 73.73           C  
ATOM   4777  CB  PHE A 613     -39.614 -11.170   6.932  1.00 73.73           C  
ATOM   4778  O   PHE A 613     -42.116 -10.240   8.543  1.00 73.73           O  
ATOM   4779  CG  PHE A 613     -39.310 -11.935   5.655  1.00 73.73           C  
ATOM   4780  CD1 PHE A 613     -40.283 -12.792   5.105  1.00 73.73           C  
ATOM   4781  CD2 PHE A 613     -38.063 -11.809   5.014  1.00 73.73           C  
ATOM   4782  CE1 PHE A 613     -40.013 -13.505   3.923  1.00 73.73           C  
ATOM   4783  CE2 PHE A 613     -37.796 -12.511   3.827  1.00 73.73           C  
ATOM   4784  CZ  PHE A 613     -38.771 -13.361   3.281  1.00 73.73           C  
ATOM   4785  N   HIS A 614     -40.761  -8.472   8.737  1.00 65.82           N  
ATOM   4786  CA  HIS A 614     -41.112  -8.208  10.147  1.00 65.82           C  
ATOM   4787  C   HIS A 614     -41.398  -6.728  10.467  1.00 65.82           C  
ATOM   4788  CB  HIS A 614     -40.033  -8.816  11.065  1.00 65.82           C  
ATOM   4789  O   HIS A 614     -40.935  -6.214  11.487  1.00 65.82           O  
ATOM   4790  CG  HIS A 614     -40.118 -10.314  11.207  1.00 65.82           C  
ATOM   4791  CD2 HIS A 614     -40.702 -11.001  12.237  1.00 65.82           C  
ATOM   4792  ND1 HIS A 614     -39.581 -11.247  10.353  1.00 65.82           N  
ATOM   4793  CE1 HIS A 614     -39.849 -12.467  10.843  1.00 65.82           C  
ATOM   4794  NE2 HIS A 614     -40.476 -12.370  12.029  1.00 65.82           N  
ATOM   4795  N   TYR A 615     -42.210  -6.046   9.647  1.00 57.11           N  
ATOM   4796  CA  TYR A 615     -42.516  -4.612   9.821  1.00 57.11           C  
ATOM   4797  C   TYR A 615     -42.954  -4.232  11.254  1.00 57.11           C  
ATOM   4798  CB  TYR A 615     -43.570  -4.176   8.790  1.00 57.11           C  
ATOM   4799  O   TYR A 615     -42.533  -3.204  11.777  1.00 57.11           O  
ATOM   4800  CG  TYR A 615     -43.683  -2.668   8.646  1.00 57.11           C  
ATOM   4801  CD1 TYR A 615     -44.663  -1.950   9.360  1.00 57.11           C  
ATOM   4802  CD2 TYR A 615     -42.778  -1.981   7.813  1.00 57.11           C  
ATOM   4803  CE1 TYR A 615     -44.735  -0.547   9.244  1.00 57.11           C  
ATOM   4804  CE2 TYR A 615     -42.843  -0.578   7.698  1.00 57.11           C  
ATOM   4805  OH  TYR A 615     -43.883   1.495   8.318  1.00 57.11           O  
ATOM   4806  CZ  TYR A 615     -43.823   0.141   8.417  1.00 57.11           C  
ATOM   4807  N   ASN A 616     -43.719  -5.095  11.935  1.00 60.29           N  
ATOM   4808  CA  ASN A 616     -44.237  -4.825  13.285  1.00 60.29           C  
ATOM   4809  C   ASN A 616     -43.218  -5.034  14.426  1.00 60.29           C  
ATOM   4810  CB  ASN A 616     -45.507  -5.670  13.503  1.00 60.29           C  
ATOM   4811  O   ASN A 616     -43.430  -4.527  15.524  1.00 60.29           O  
ATOM   4812  CG  ASN A 616     -46.690  -5.214  12.664  1.00 60.29           C  
ATOM   4813  ND2 ASN A 616     -47.741  -5.997  12.611  1.00 60.29           N  
ATOM   4814  OD1 ASN A 616     -46.700  -4.166  12.044  1.00 60.29           O  
ATOM   4815  N   ASP A 617     -42.115  -5.752  14.189  1.00 61.42           N  
ATOM   4816  CA  ASP A 617     -41.132  -6.138  15.220  1.00 61.42           C  
ATOM   4817  C   ASP A 617     -39.790  -5.385  15.094  1.00 61.42           C  
ATOM   4818  CB  ASP A 617     -40.922  -7.668  15.182  1.00 61.42           C  
ATOM   4819  O   ASP A 617     -38.864  -5.644  15.871  1.00 61.42           O  
ATOM   4820  CG  ASP A 617     -41.801  -8.498  16.126  1.00 61.42           C  
ATOM   4821  OD1 ASP A 617     -42.539  -7.925  16.963  1.00 61.42           O  
ATOM   4822  OD2 ASP A 617     -41.623  -9.741  16.054  1.00 61.42           O  
ATOM   4823  N   LEU A 618     -39.667  -4.446  14.142  1.00 55.27           N  
ATOM   4824  CA  LEU A 618     -38.406  -3.771  13.789  1.00 55.27           C  
ATOM   4825  C   LEU A 618     -37.662  -3.195  15.010  1.00 55.27           C  
ATOM   4826  CB  LEU A 618     -38.683  -2.641  12.764  1.00 55.27           C  
ATOM   4827  O   LEU A 618     -36.455  -3.380  15.155  1.00 55.27           O  
ATOM   4828  CG  LEU A 618     -37.963  -2.837  11.412  1.00 55.27           C  
ATOM   4829  CD1 LEU A 618     -38.890  -3.494  10.391  1.00 55.27           C  
ATOM   4830  CD2 LEU A 618     -37.505  -1.496  10.837  1.00 55.27           C  
ATOM   4831  N   GLY A 619     -38.386  -2.536  15.924  1.00 55.71           N  
ATOM   4832  CA  GLY A 619     -37.807  -1.927  17.128  1.00 55.71           C  
ATOM   4833  C   GLY A 619     -37.320  -2.929  18.183  1.00 55.71           C  
ATOM   4834  O   GLY A 619     -36.489  -2.582  19.026  1.00 55.71           O
[truncated: 78,894 more chars]
