# Supplementary material for: Structural screens identify candidate human homologs of insect chemoreceptors and cryptic Drosophila gustatory receptor-like proteins
Source: eLife. 2023 Feb 20;12:e85537. doi: 10.7554/eLife.85537 (PMC9998090; doi:10.7554/eLife.85537)
Supplement: Source data 1. — Models of proteins analyzed in this work, either downloaded from the AlphaFold Protein Structure Database or, where not already available, predicted using the AlphaFold2 algorithm implemented in ColabFold (Mirdita et al., 2022). The four-letter code in the filename represents the first letter of the genus and the first three letters of the species (e.g., ‘Dmel’ = D. melanogaster); species names are given in full in the figures. [file elife-85537-data1.zip › TcurGrlHz_AF-A0A6J1RFA0-F1-model_v4.pdb]

HEADER                                            01-JUN-22                     
TITLE     ALPHAFOLD MONOMER V2.0 PREDICTION FOR NUCLEOLAR PROTEIN 10 ISOFORM X2 
TITLE    2 (A0A6J1RFA0)                                                         
COMPND    MOL_ID: 1;                                                            
COMPND   2 MOLECULE: NUCLEOLAR PROTEIN 10 ISOFORM X2;                           
COMPND   3 CHAIN: A                                                             
SOURCE    MOL_ID: 1;                                                            
SOURCE   2 ORGANISM_SCIENTIFIC: TEMNOTHORAX CURVISPINOSUS;                      
SOURCE   3 ORGANISM_TAXID: 300111                                               
REMARK   1                                                                      
REMARK   1 REFERENCE 1                                                          
REMARK   1  AUTH   JOHN JUMPER, RICHARD EVANS, ALEXANDER PRITZEL, TIM GREEN,    
REMARK   1  AUTH 2 MICHAEL FIGURNOV, OLAF RONNEBERGER, KATHRYN TUNYASUVUNAKOOL, 
REMARK   1  AUTH 3 RUSS BATES, AUGUSTIN ZIDEK, ANNA POTAPENKO, ALEX BRIDGLAND,  
REMARK   1  AUTH 4 CLEMENS MEYER, SIMON A A KOHL, ANDREW J BALLARD,             
REMARK   1  AUTH 5 ANDREW COWIE, BERNARDINO ROMERA-PAREDES, STANISLAV NIKOLOV,  
REMARK   1  AUTH 6 RISHUB JAIN, JONAS ADLER, TREVOR BACK, STIG PETERSEN,        
REMARK   1  AUTH 7 DAVID REIMAN, ELLEN CLANCY, MICHAL ZIELINSKI,                
REMARK   1  AUTH 8 MARTIN STEINEGGER, MICHALINA PACHOLSKA, TAMAS BERGHAMMER,    
REMARK   1  AUTH 9 DAVID SILVER, ORIOL VINYALS, ANDREW W SENIOR,                
REMARK   1  AUTH10 KORAY KAVUKCUOGLU, PUSHMEET KOHLI, DEMIS HASSABIS            
REMARK   1  TITL   HIGHLY ACCURATE PROTEIN STRUCTURE PREDICTION WITH ALPHAFOLD  
REMARK   1  REF    NATURE                        V. 596   583 2021              
REMARK   1  REFN                   ISSN 0028-0836                               
REMARK   1  PMID   34265844                                                     
REMARK   1  DOI    10.1038/s41586-021-03819-2                                   
REMARK   1                                                                      
REMARK   1 DISCLAIMERS                                                          
REMARK   1 ALPHAFOLD DATA, COPYRIGHT (2021) DEEPMIND TECHNOLOGIES LIMITED. THE  
REMARK   1 INFORMATION PROVIDED IS THEORETICAL MODELLING ONLY AND CAUTION SHOULD
REMARK   1 BE EXERCISED IN ITS USE. IT IS PROVIDED "AS-IS" WITHOUT ANY WARRANTY 
REMARK   1 OF ANY KIND, WHETHER EXPRESSED OR IMPLIED. NO WARRANTY IS GIVEN THAT 
REMARK   1 USE OF THE INFORMATION SHALL NOT INFRINGE THE RIGHTS OF ANY THIRD    
REMARK   1 PARTY. THE INFORMATION IS NOT INTENDED TO BE A SUBSTITUTE FOR        
REMARK   1 PROFESSIONAL MEDICAL ADVICE, DIAGNOSIS, OR TREATMENT, AND DOES NOT   
REMARK   1 CONSTITUTE MEDICAL OR OTHER PROFESSIONAL ADVICE. IT IS AVAILABLE FOR 
REMARK   1 ACADEMIC AND COMMERCIAL PURPOSES, UNDER CC-BY 4.0 LICENCE.           
DBREF  XXXX A    1  1104  UNP    A0A6J1RFA0 A0A6J1RFA0_9HYME     1   1104       
SEQRES   1 A 1104  MET GLN VAL SER ALA PRO ASN ASN ILE LYS ILE TYR ASN          
SEQRES   2 A 1104  LEU SER ALA GLY LYS SER LEU PRO GLU TRP LEU SER GLU          
SEQRES   3 A 1104  ARG LYS ARG ARG SER LEU SER LYS LYS ASN VAL ASP ILE          
SEQRES   4 A 1104  ARG ARG ARG ILE GLU LEU ILE GLN ASP PHE ASP MET PRO          
SEQRES   5 A 1104  GLY ILE SER THR SER ILE ARG VAL SER LYS ASP GLU GLN          
SEQRES   6 A 1104  TYR ILE LEU ALA THR GLY ILE TYR LYS PRO ARG VAL LYS          
SEQRES   7 A 1104  CYS PHE ASP VAL HIS ASN LEU ALA LEU LYS PHE GLU ARG          
SEQRES   8 A 1104  CYS PHE ASP SER GLU VAL VAL THR PHE GLU THR ILE SER          
SEQRES   9 A 1104  ASP ASP TYR SER LYS ILE ILE PHE LEU GLN CYS ASP ARG          
SEQRES  10 A 1104  SER VAL GLU PHE HIS ALA ALA HIS GLY LYS TYR TYR LYS          
SEQRES  11 A 1104  LEU ARG VAL PRO ASN PHE GLY ARG ASP LEU LYS TYR HIS          
SEQRES  12 A 1104  TYR PRO SER CYS ASP ILE PHE ILE VAL GLY ASP SER ASN          
SEQRES  13 A 1104  LYS ILE TYR ARG ILE ASN LEU GLU ARG GLY GLN PHE LEU          
SEQRES  14 A 1104  GLN PRO PHE GLU THR GLU GLY THR SER LEU ASN LYS CYS          
SEQRES  15 A 1104  GLU ILE ASN PRO LEU HIS HIS LEU LEU THR VAL GLY THR          
SEQRES  16 A 1104  GLN GLU GLY LYS ILE GLU ALA TRP ASP PRO ARG VAL ARG          
SEQRES  17 A 1104  ASN ARG VAL GLY ILE LEU ASP CYS ALA LEU HIS CYS ILE          
SEQRES  18 A 1104  THR GLN GLU ASN LEU LYS THR VAL PRO ALA ILE THR ALA          
SEQRES  19 A 1104  LEU LYS PHE GLN GLY GLY LEU ASN LEU GLY VAL GLY THR          
SEQRES  20 A 1104  SER THR GLY HIS VAL PHE LEU TYR ASP ILE ARG SER ASN          
SEQRES  21 A 1104  LYS PRO PHE LEU THR LYS ASP HIS MET TYR GLY LEU PRO          
SEQRES  22 A 1104  ILE LYS CYS ILE ASP PHE HIS GLN LYS MET ASP LEU VAL          
SEQRES  23 A 1104  TYR SER MET ASP SER SER ILE THR LYS ILE TRP GLU ARG          
SEQRES  24 A 1104  ASP SER GLY LYS LEU TYR THR SER ILE GLU ALA GLN HIS          
SEQRES  25 A 1104  ASN PHE ASN ASP LEU SER VAL ILE PRO ASN SER GLY MET          
SEQRES  26 A 1104  LEU LEU MET ALA ASN GLU THR THR LYS MET GLN ILE TYR          
SEQRES  27 A 1104  TYR ILE PRO SER PHE GLY PRO ALA PRO TYR TRP CYS SER          
SEQRES  28 A 1104  PHE LEU ASP ASN LEU THR GLU GLU LEU GLU GLU LEU ASN          
SEQRES  29 A 1104  TYR ASP ILE ILE TYR ASP ASP TYR LYS PHE VAL THR ASP          
SEQRES  30 A 1104  LYS GLU LEU ASP GLU LEU GLY LEU SER HIS LEU LYS GLY          
SEQRES  31 A 1104  THR ASN LEU LEU ARG ALA TYR MET HIS GLY TYR PHE MET          
SEQRES  32 A 1104  ASP MET ARG LEU TYR ARG LYS ALA ARG ASP VAL MET LYS          
SEQRES  33 A 1104  PRO PHE GLU PHE GLU GLU TYR LYS LYS ARG ARG ILE ARG          
SEQRES  34 A 1104  ASP LYS ILE LYS GLU GLU THR VAL SER ARG VAL GLN VAL          
SEQRES  35 A 1104  GLN LYS LEU PRO SER VAL ASN GLN GLU LEU ALA LEU LYS          
SEQRES  36 A 1104  LEU MET GLU ASN ALA ASN VAL ASN ASN LYS LYS LYS GLN          
SEQRES  37 A 1104  THR SER SER ASN LEU LEU LYS ASP GLU ARG PHE LYS ALA          
SEQRES  38 A 1104  LEU PHE ASN ASN PRO ASP PHE GLN VAL ASP LYS ASP SER          
SEQRES  39 A 1104  GLU GLU TYR SER LEU LEU ASN PRO VAL ILE SER GLN LEU          
SEQRES  40 A 1104  ALA LYS SER LYS ALA LYS LYS LEU GLN GLN ARG LEU ALA          
SEQRES  41 A 1104  GLN GLU GLU GLU GLU ALA GLN ASN LYS PRO ASP GLU ASP          
SEQRES  42 A 1104  GLU PRO LYS ASP ASN SER SER ASP GLU SER PHE VAL HIS          
SEQRES  43 A 1104  ASP SER SER ASP ASP ASP SER SER ASP ASP GLU LYS PRO          
SEQRES  44 A 1104  TRP ALA LYS GLU VAL ARG LYS ASN TYR ARG LEU ILE LYS          
SEQRES  45 A 1104  LYS ASN GLU ARG GLU LYS GLU GLN GLU ASN GLU ASP ASP          
SEQRES  46 A 1104  ASP ASN LEU ILE ALA ARG ASN GLU PRO ARG MET ASN GLU          
SEQRES  47 A 1104  ILE LYS ARG GLU VAL LYS PHE GLU GLU GLY GLY PRO GLU          
SEQRES  48 A 1104  ARG LYS LYS ARG ASN LYS ALA THR PHE GLY GLU ARG LEU          
SEQRES  49 A 1104  GLU ASN GLU GLU THR HIS ASN ILE LYS VAL SER GLY SER          
SEQRES  50 A 1104  ARG GLY SER ARG GLU MET THR PHE VAL ILE GLY LYS ILE          
SEQRES  51 A 1104  ASP CYS ASN ASN LYS SER LYS ASN ASN LYS ASP LEU PRO          
SEQRES  52 A 1104  GLN GLN ASN HIS GLU GLU TYR THR GLU VAL PRO SER ILE          
SEQRES  53 A 1104  LEU THR SER ILE THR THR THR PHE GLN SER THR ASP GLN          
SEQRES  54 A 1104  VAL GLY GLU ILE THR GLU ASP TYR GLU ASN PHE ILE SER          
SEQRES  55 A 1104  THR SER ALA VAL LEU HIS TYR CYS LYS HIS LYS ILE LEU          
SEQRES  56 A 1104  ARG PRO TYR LEU ARG LEU LEU GLY VAL MET GLY LEU ARG          
SEQRES  57 A 1104  PRO THR SER SER ASP ASP SER ASP HIS PHE LEU ARG CYS          
SEQRES  58 A 1104  SER ILE LEU ALA ASN PHE HIS THR VAL GLN VAL THR ILE          
SEQRES  59 A 1104  PHE MET CYS ILE GLY TYR ILE LEU GLN TYR MET ALA CYS          
SEQRES  60 A 1104  PHE ARG ARG ASP ARG GLY PHE CYS TYR LYS ILE LEU ALA          
SEQRES  61 A 1104  LEU GLU LYS ASN ALA LEU ASP VAL GLY GLU GLN THR GLN          
SEQRES  62 A 1104  GLU PRO SER CYS TYR GLY ASN VAL ILE PHE SER TYR LEU          
SEQRES  63 A 1104  ILE PRO SER VAL LEU HIS LEU ALA ALA TYR LEU TYR THR          
SEQRES  64 A 1104  ILE TYR LEU PHE ARG VAL LYS GLU ASN GLU GLN LEU GLN          
SEQRES  65 A 1104  ASN LEU MET GLU ARG ALA PHE LEU LEU SER SER ASN PRO          
SEQRES  66 A 1104  ILE ASN ARG GLY ASN GLN LYS ARG LEU VAL HIS ILE LEU          
SEQRES  67 A 1104  TRP LEU PHE ILE ALA LEU SER ILE VAL TRP MET ILE MET          
SEQRES  68 A 1104  ALA LEU VAL THR VAL ASN ILE GLN MET ALA GLU ARG ASN          
SEQRES  69 A 1104  ILE VAL PHE GLN TRP MET GLU ASN SER PRO TYR GLN VAL          
SEQRES  70 A 1104  LYS ILE MET LEU LYS VAL PHE LEU ILE VAL CYS THR LEU          
SEQRES  71 A 1104  TRP HIS ASP MET VAL GLN GLY THR ILE ILE THR SER TYR          
SEQRES  72 A 1104  CYS LEU GLN GLY GLN LEU LEU MET SER HIS LEU TYR PHE          
SEQRES  73 A 1104  LEU ARG GLY LYS LEU LEU GLN HIS ILE LEU LEU PRO ILE          
SEQRES  74 A 1104  ASP TRP MET ARG ASP ILE ASP GLU PHE LYS LYS LEU LEU          
SEQRES  75 A 1104  LYS TYR PHE ASN ASP GLU LEU GLY PRO ALA VAL CYS ILE          
SEQRES  76 A 1104  TYR THR ILE VAL ASN LEU SER TRP ALA ALA ALA GLY ILE          
SEQRES  77 A 1104  VAL TRP LEU PHE GLN TYR TYR VAL ASN ASP GLY ASP ASN          
SEQRES  78 A 1104  ASN PRO VAL THR TYR ILE ASN VAL ILE ASN VAL ILE LEU          
SEQRES  79 A 1104  TRP ILE LEU ILE SER VAL ALA PRO PHE ILE GLN ALA ALA          
SEQRES  80 A 1104  ARG LEU THR ASN ALA CYS SER THR ILE ARG ALA VAL GLY          
SEQRES  81 A 1104  HIS GLU ILE ARG ILE ARG PRO PHE VAL TYR GLN THR THR          
SEQRES  82 A 1104  PRO GLY GLU ASP LEU ASP SER ILE LEU LEU TYR THR SER          
SEQRES  83 A 1104  SER LEU LYS MET CYS ALA ARG LEU PHE ARG ILE PRO ILE          
SEQRES  84 A 1104  LYS GLY ARG TYR LEU CYS LEU LEU LEU THR ILE GLY SER          
SEQRES  85 A 1104  ILE SER ILE LEU THR LEU GLY GLN CYS ARG PHE SER              
CRYST1    1.000    1.000    1.000  90.00  90.00  90.00 P 1           1          
ORIGX1      1.000000  0.000000  0.000000        0.00000                         
ORIGX2      0.000000  1.000000  0.000000        0.00000                         
ORIGX3      0.000000  0.000000  1.000000        0.00000                         
SCALE1      1.000000  0.000000  0.000000        0.00000                         
SCALE2      0.000000  1.000000  0.000000        0.00000                         
SCALE3      0.000000  0.000000  1.000000        0.00000                         
MODEL        1                                                                  
ATOM      1  N   MET A   1       0.664 -15.622  -4.711  1.00 75.62           N  
ATOM      2  CA  MET A   1       1.768 -16.379  -5.326  1.00 75.62           C  
ATOM      3  C   MET A   1       1.312 -17.817  -5.451  1.00 75.62           C  
ATOM      4  CB  MET A   1       3.020 -16.247  -4.457  1.00 75.62           C  
ATOM      5  O   MET A   1       0.770 -18.343  -4.486  1.00 75.62           O  
ATOM      6  CG  MET A   1       4.339 -16.708  -5.083  1.00 75.62           C  
ATOM      7  SD  MET A   1       5.638 -16.286  -3.895  1.00 75.62           S  
ATOM      8  CE  MET A   1       7.196 -16.295  -4.811  1.00 75.62           C  
ATOM      9  N   GLN A   2       1.431 -18.409  -6.633  1.00 83.56           N  
ATOM     10  CA  GLN A   2       1.145 -19.826  -6.856  1.00 83.56           C  
ATOM     11  C   GLN A   2       2.476 -20.547  -7.057  1.00 83.56           C  
ATOM     12  CB  GLN A   2       0.191 -19.977  -8.051  1.00 83.56           C  
ATOM     13  O   GLN A   2       3.304 -20.071  -7.829  1.00 83.56           O  
ATOM     14  CG  GLN A   2      -0.147 -21.440  -8.379  1.00 83.56           C  
ATOM     15  CD  GLN A   2      -1.130 -21.586  -9.541  1.00 83.56           C  
ATOM     16  NE2 GLN A   2      -1.518 -22.800  -9.865  1.00 83.56           N  
ATOM     17  OE1 GLN A   2      -1.576 -20.634 -10.167  1.00 83.56           O  
ATOM     18  N   VAL A   3       2.674 -21.667  -6.364  1.00 86.62           N  
ATOM     19  CA  VAL A   3       3.881 -22.491  -6.488  1.00 86.62           C  
ATOM     20  C   VAL A   3       3.560 -23.694  -7.363  1.00 86.62           C  
ATOM     21  CB  VAL A   3       4.432 -22.938  -5.118  1.00 86.62           C  
ATOM     22  O   VAL A   3       2.557 -24.373  -7.146  1.00 86.62           O  
ATOM     23  CG1 VAL A   3       5.842 -23.524  -5.267  1.00 86.62           C  
ATOM     24  CG2 VAL A   3       4.490 -21.772  -4.122  1.00 86.62           C  
ATOM     25  N   SER A   4       4.405 -23.957  -8.350  1.00 87.25           N  
ATOM     26  CA  SER A   4       4.379 -25.174  -9.160  1.00 87.25           C  
ATOM     27  C   SER A   4       5.760 -25.808  -9.128  1.00 87.25           C  
ATOM     28  CB  SER A   4       3.956 -24.866 -10.601  1.00 87.25           C  
ATOM     29  O   SER A   4       6.740 -25.093  -9.292  1.00 87.25           O  
ATOM     30  OG  SER A   4       4.772 -23.864 -11.174  1.00 87.25           O  
ATOM     31  N   ALA A   5       5.850 -27.124  -8.939  1.00 87.06           N  
ATOM     32  CA  ALA A   5       7.132 -27.825  -8.848  1.00 87.06           C  
ATOM     33  C   ALA A   5       7.288 -28.924  -9.919  1.00 87.06           C  
ATOM     34  CB  ALA A   5       7.327 -28.314  -7.407  1.00 87.06           C  
ATOM     35  O   ALA A   5       7.377 -30.106  -9.578  1.00 87.06           O  
ATOM     36  N   PRO A   6       7.285 -28.581 -11.222  1.00 86.62           N  
ATOM     37  CA  PRO A   6       7.592 -29.552 -12.266  1.00 86.62           C  
ATOM     38  C   PRO A   6       9.052 -30.012 -12.127  1.00 86.62           C  
ATOM     39  CB  PRO A   6       7.309 -28.834 -13.587  1.00 86.62           C  
ATOM     40  O   PRO A   6       9.948 -29.197 -11.916  1.00 86.62           O  
ATOM     41  CG  PRO A   6       7.577 -27.369 -13.248  1.00 86.62           C  
ATOM     42  CD  PRO A   6       7.187 -27.241 -11.781  1.00 86.62           C  
ATOM     43  N   ASN A   7       9.297 -31.322 -12.232  1.00 86.25           N  
ATOM     44  CA  ASN A   7      10.625 -31.935 -12.058  1.00 86.25           C  
ATOM     45  C   ASN A   7      11.332 -31.573 -10.732  1.00 86.25           C  
ATOM     46  CB  ASN A   7      11.501 -31.644 -13.291  1.00 86.25           C  
ATOM     47  O   ASN A   7      12.549 -31.414 -10.707  1.00 86.25           O  
ATOM     48  CG  ASN A   7      10.979 -32.212 -14.589  1.00 86.25           C  
ATOM     49  ND2 ASN A   7      11.533 -31.759 -15.687  1.00 86.25           N  
ATOM     50  OD1 ASN A   7      10.107 -33.065 -14.644  1.00 86.25           O  
ATOM     51  N   ASN A   8      10.584 -31.449  -9.628  1.00 85.31           N  
ATOM     52  CA  ASN A   8      11.099 -31.090  -8.295  1.00 85.31           C  
ATOM     53  C   ASN A   8      11.776 -29.711  -8.199  1.00 85.31           C  
ATOM     54  CB  ASN A   8      11.991 -32.215  -7.726  1.00 85.31           C  
ATOM     55  O   ASN A   8      12.457 -29.432  -7.214  1.00 85.31           O  
ATOM     56  CG  ASN A   8      11.254 -33.505  -7.447  1.00 85.31           C  
ATOM     57  ND2 ASN A   8      11.978 -34.581  -7.249  1.00 85.31           N  
ATOM     58  OD1 ASN A   8      10.039 -33.573  -7.379  1.00 85.31           O  
ATOM     59  N   ILE A   9      11.572 -28.828  -9.176  1.00 89.31           N  
ATOM     60  CA  ILE A   9      12.115 -27.469  -9.150  1.00 89.31           C  
ATOM     61  C   ILE A   9      10.959 -26.500  -8.953  1.00 89.31           C  
ATOM     62  CB  ILE A   9      12.918 -27.207 -10.426  1.00 89.31           C  
ATOM     63  O   ILE A   9      10.021 -26.464  -9.748  1.00 89.31           O  
ATOM     64  CG1 ILE A   9      14.172 -28.114 -10.464  1.00 89.31           C  
ATOM     65  CG2 ILE A   9      13.329 -25.725 -10.533  1.00 89.31           C  
ATOM     66  CD1 ILE A   9      14.558 -28.553 -11.873  1.00 89.31           C  
ATOM     67  N   LYS A  10      11.015 -25.729  -7.865  1.00 90.25           N  
ATOM     68  CA  LYS A  10       9.958 -24.790  -7.490  1.00 90.25           C  
ATOM     69  C   LYS A  10       9.982 -23.580  -8.421  1.00 90.25           C  
ATOM     70  CB  LYS A  10      10.097 -24.368  -6.019  1.00 90.25           C  
ATOM     71  O   LYS A  10      10.989 -22.892  -8.562  1.00 90.25           O  
ATOM     72  CG  LYS A  10       9.937 -25.539  -5.032  1.00 90.25           C  
ATOM     73  CD  LYS A  10      10.207 -25.056  -3.600  1.00 90.25           C  
ATOM     74  CE  LYS A  10      10.287 -26.213  -2.596  1.00 90.25           C  
ATOM     75  NZ  LYS A  10      10.857 -25.755  -1.301  1.00 90.25           N  
ATOM     76  N   ILE A  11       8.839 -23.326  -9.035  1.00 91.94           N  
ATOM     77  CA  ILE A  11       8.565 -22.182  -9.892  1.00 91.94           C  
ATOM     78  C   ILE A  11       7.462 -21.384  -9.220  1.00 91.94           C  
ATOM     79  CB  ILE A  11       8.150 -22.625 -11.308  1.00 91.94           C  
ATOM     80  O   ILE A  11       6.391 -21.912  -8.901  1.00 91.94           O  
ATOM     81  CG1 ILE A  11       9.172 -23.603 -11.921  1.00 91.94           C  
ATOM     82  CG2 ILE A  11       7.909 -21.387 -12.190  1.00 91.94           C  
ATOM     83  CD1 ILE A  11       8.808 -24.078 -13.327  1.00 91.94           C  
ATOM     84  N   TYR A  12       7.715 -20.098  -9.037  1.00 91.06           N  
ATOM     85  CA  TYR A  12       6.795 -19.205  -8.372  1.00 91.06           C  
ATOM     86  C   TYR A  12       6.137 -18.266  -9.379  1.00 91.06           C  
ATOM     87  CB  TYR A  12       7.541 -18.452  -7.283  1.00 91.06           C  
ATOM     88  O   TYR A  12       6.793 -17.433  -9.999  1.00 91.06           O  
ATOM     89  CG  TYR A  12       8.127 -19.329  -6.187  1.00 91.06           C  
ATOM     90  CD1 TYR A  12       7.345 -19.663  -5.066  1.00 91.06           C  
ATOM     91  CD2 TYR A  12       9.457 -19.785  -6.262  1.00 91.06           C  
ATOM     92  CE1 TYR A  12       7.891 -20.429  -4.019  1.00 91.06           C  
ATOM     93  CE2 TYR A  12      10.001 -20.564  -5.217  1.00 91.06           C  
ATOM     94  OH  TYR A  12       9.712 -21.628  -3.058  1.00 91.06           O  
ATOM     95  CZ  TYR A  12       9.226 -20.877  -4.083  1.00 91.06           C  
ATOM     96  N   ASN A  13       4.817 -18.374  -9.522  1.00 90.25           N  
ATOM     97  CA  ASN A  13       4.017 -17.428 -10.289  1.00 90.25           C  
ATOM     98  C   ASN A  13       3.547 -16.288  -9.375  1.00 90.25           C  
ATOM     99  CB  ASN A  13       2.867 -18.168 -10.978  1.00 90.25           C  
ATOM    100  O   ASN A  13       2.737 -16.477  -8.455  1.00 90.25           O  
ATOM    101  CG  ASN A  13       2.076 -17.285 -11.930  1.00 90.25           C  
ATOM    102  ND2 ASN A  13       1.334 -17.882 -12.830  1.00 90.25           N  
ATOM    103  OD1 ASN A  13       2.058 -16.063 -11.856  1.00 90.25           O  
ATOM    104  N   LEU A  14       4.060 -15.093  -9.648  1.00 87.06           N  
ATOM    105  CA  LEU A  14       3.854 -13.895  -8.836  1.00 87.06           C  
ATOM    106  C   LEU A  14       2.591 -13.132  -9.255  1.00 87.06           C  
ATOM    107  CB  LEU A  14       5.125 -13.046  -8.961  1.00 87.06           C  
ATOM    108  O   LEU A  14       1.941 -12.503  -8.423  1.00 87.06           O  
ATOM    109  CG  LEU A  14       6.349 -13.754  -8.344  1.00 87.06           C  
ATOM    110  CD1 LEU A  14       7.624 -13.346  -9.069  1.00 87.06           C  
ATOM    111  CD2 LEU A  14       6.404 -13.507  -6.837  1.00 87.06           C  
ATOM    112  N   SER A  15       2.182 -13.267 -10.517  1.00 81.94           N  
ATOM    113  CA  SER A  15       0.983 -12.620 -11.069  1.00 81.94           C  
ATOM    114  C   SER A  15      -0.313 -13.406 -10.813  1.00 81.94           C  
ATOM    115  CB  SER A  15       1.166 -12.368 -12.569  1.00 81.94           C  
ATOM    116  O   SER A  15      -1.408 -12.887 -11.063  1.00 81.94           O  
ATOM    117  OG  SER A  15       2.302 -11.562 -12.808  1.00 81.94           O  
ATOM    118  N   ALA A  16      -0.217 -14.640 -10.305  1.00 75.31           N  
ATOM    119  CA  ALA A  16      -1.358 -15.522 -10.066  1.00 75.31           C  
ATOM    120  C   ALA A  16      -2.310 -14.994  -8.974  1.00 75.31           C  
ATOM    121  CB  ALA A  16      -0.849 -16.928  -9.730  1.00 75.31           C  
ATOM    122  O   ALA A  16      -1.905 -14.694  -7.846  1.00 75.31           O  
ATOM    123  N   GLY A  17      -3.606 -14.930  -9.303  1.00 70.19           N  
ATOM    124  CA  GLY A  17      -4.687 -14.592  -8.373  1.00 70.19           C  
ATOM    125  C   GLY A  17      -5.829 -13.803  -9.019  1.00 70.19           C  
ATOM    126  O   GLY A  17      -5.625 -13.029  -9.960  1.00 70.19           O  
ATOM    127  N   LYS A  18      -7.048 -13.965  -8.484  1.00 66.31           N  
ATOM    128  CA  LYS A  18      -8.245 -13.245  -8.954  1.00 66.31           C  
ATOM    129  C   LYS A  18      -8.021 -11.734  -8.837  1.00 66.31           C  
ATOM    130  CB  LYS A  18      -9.498 -13.693  -8.173  1.00 66.31           C  
ATOM    131  O   LYS A  18      -7.740 -11.224  -7.752  1.00 66.31           O  
ATOM    132  CG  LYS A  18      -9.878 -15.154  -8.471  1.00 66.31           C  
ATOM    133  CD  LYS A  18     -11.112 -15.616  -7.678  1.00 66.31           C  
ATOM    134  CE  LYS A  18     -11.407 -17.086  -8.011  1.00 66.31           C  
ATOM    135  NZ  LYS A  18     -12.492 -17.660  -7.174  1.00 66.31           N  
ATOM    136  N   SER A  19      -8.122 -11.012  -9.951  1.00 64.06           N  
ATOM    137  CA  SER A  19      -8.085  -9.550  -9.945  1.00 64.06           C  
ATOM    138  C   SER A  19      -9.403  -8.991  -9.421  1.00 64.06           C  
ATOM    139  CB  SER A  19      -7.758  -8.985 -11.333  1.00 64.06           C  
ATOM    140  O   SER A  19     -10.486  -9.508  -9.700  1.00 64.06           O  
ATOM    141  OG  SER A  19      -8.583  -9.562 -12.317  1.00 64.06           O  
ATOM    142  N   LEU A  20      -9.312  -7.913  -8.645  1.00 70.62           N  
ATOM    143  CA  LEU A  20     -10.483  -7.108  -8.335  1.00 70.62           C  
ATOM    144  C   LEU A  20     -10.772  -6.216  -9.544  1.00 70.62           C  
ATOM    145  CB  LEU A  20     -10.237  -6.274  -7.070  1.00 70.62           C  
ATOM    146  O   LEU A  20      -9.883  -5.452  -9.928  1.00 70.62           O  
ATOM    147  CG  LEU A  20     -10.320  -7.086  -5.764  1.00 70.62           C  
ATOM    148  CD1 LEU A  20      -9.814  -6.220  -4.607  1.00 70.62           C  
ATOM    149  CD2 LEU A  20     -11.761  -7.523  -5.469  1.00 70.62           C  
ATOM    150  N   PRO A  21     -11.991  -6.240 -10.107  1.00 70.88           N  
ATOM    151  CA  PRO A  21     -12.341  -5.351 -11.203  1.00 70.88           C  
ATOM    152  C   PRO A  21     -12.096  -3.887 -10.832  1.00 70.88           C  
ATOM    153  CB  PRO A  21     -13.815  -5.613 -11.505  1.00 70.88           C  
ATOM    154  O   PRO A  21     -12.309  -3.488  -9.681  1.00 70.88           O  
ATOM    155  CG  PRO A  21     -14.079  -7.002 -10.930  1.00 70.88           C  
ATOM    156  CD  PRO A  21     -13.110  -7.099  -9.758  1.00 70.88           C  
ATOM    157  N   GLU A  22     -11.646  -3.096 -11.802  1.00 67.62           N  
ATOM    158  CA  GLU A  22     -11.305  -1.682 -11.607  1.00 67.62           C  
ATOM    159  C   GLU A  22     -12.537  -0.811 -11.332  1.00 67.62           C  
ATOM    160  CB  GLU A  22     -10.514  -1.211 -12.830  1.00 67.62           C  
ATOM    161  O   GLU A  22     -12.488   0.095 -10.508  1.00 67.62           O  
ATOM    162  CG  GLU A  22      -9.587  -0.040 -12.485  1.00 67.62           C  
ATOM    163  CD  GLU A  22      -8.807   0.462 -13.709  1.00 67.62           C  
ATOM    164  OE1 GLU A  22      -8.118   1.487 -13.543  1.00 67.62           O  
ATOM    165  OE2 GLU A  22      -8.968  -0.144 -14.795  1.00 67.62           O  
ATOM    166  N   TRP A  23     -13.690  -1.169 -11.908  1.00 75.06           N  
ATOM    167  CA  TRP A  23     -14.968  -0.484 -11.678  1.00 75.06           C  
ATOM    168  C   TRP A  23     -15.534  -0.672 -10.258  1.00 75.06           C  
ATOM    169  CB  TRP A  23     -15.976  -0.961 -12.734  1.00 75.06           C  
ATOM    170  O   TRP A  23     -16.526  -0.038  -9.888  1.00 75.06           O  
ATOM    171  CG  TRP A  23     -16.353  -2.414 -12.668  1.00 75.06           C  
ATOM    172  CD1 TRP A  23     -15.833  -3.399 -13.436  1.00 75.06           C  
ATOM    173  CD2 TRP A  23     -17.368  -3.058 -11.833  1.00 75.06           C  
ATOM    174  CE2 TRP A  23     -17.382  -4.453 -12.133  1.00 75.06           C  
ATOM    175  CE3 TRP A  23     -18.303  -2.602 -10.877  1.00 75.06           C  
ATOM    176  NE1 TRP A  23     -16.444  -4.600 -13.132  1.00 75.06           N  
ATOM    177  CH2 TRP A  23     -19.167  -4.863 -10.550  1.00 75.06           C  
ATOM    178  CZ2 TRP A  23     -18.253  -5.351 -11.500  1.00 75.06           C  
ATOM    179  CZ3 TRP A  23     -19.192  -3.491 -10.243  1.00 75.06           C  
ATOM    180  N   LEU A  24     -14.953  -1.564  -9.448  1.00 80.00           N  
ATOM    181  CA  LEU A  24     -15.440  -1.840  -8.103  1.00 80.00           C  
ATOM    182  C   LEU A  24     -15.054  -0.695  -7.154  1.00 80.00           C  
ATOM    183  CB  LEU A  24     -14.889  -3.195  -7.627  1.00 80.00           C  
ATOM    184  O   LEU A  24     -13.880  -0.355  -7.029  1.00 80.00           O  
ATOM    185  CG  LEU A  24     -15.842  -3.891  -6.642  1.00 80.00           C  
ATOM    186  CD1 LEU A  24     -16.639  -4.990  -7.346  1.00 80.00           C  
ATOM    187  CD2 LEU A  24     -15.079  -4.539  -5.495  1.00 80.00           C  
ATOM    188  N   SER A  25     -16.025  -0.146  -6.417  1.00 81.06           N  
ATOM    189  CA  SER A  25     -15.748   0.946  -5.474  1.00 81.06           C  
ATOM    190  C   SER A  25     -14.702   0.549  -4.426  1.00 81.06           C  
ATOM    191  CB  SER A  25     -17.032   1.458  -4.808  1.00 81.06           C  
ATOM    192  O   SER A  25     -14.700  -0.582  -3.926  1.00 81.06           O  
ATOM    193  OG  SER A  25     -17.603   0.524  -3.900  1.00 81.06           O  
ATOM    194  N   GLU A  26     -13.841   1.492  -4.031  1.00 77.31           N  
ATOM    195  CA  GLU A  26     -12.784   1.239  -3.042  1.00 77.31           C  
ATOM    196  C   GLU A  26     -13.321   0.636  -1.740  1.00 77.31           C  
ATOM    197  CB  GLU A  26     -12.076   2.538  -2.665  1.00 77.31           C  
ATOM    198  O   GLU A  26     -12.708  -0.261  -1.166  1.00 77.31           O  
ATOM    199  CG  GLU A  26     -11.081   3.027  -3.720  1.00 77.31           C  
ATOM    200  CD  GLU A  26     -10.284   4.229  -3.191  1.00 77.31           C  
ATOM    201  OE1 GLU A  26      -9.793   4.999  -4.032  1.00 77.31           O  
ATOM    202  OE2 GLU A  26     -10.177   4.351  -1.939  1.00 77.31           O  
ATOM    203  N   ARG A  27     -14.507   1.068  -1.290  1.00 79.50           N  
ATOM    204  CA  ARG A  27     -15.168   0.514  -0.098  1.00 79.50           C  
ATOM    205  C   ARG A  27     -15.431  -0.985  -0.250  1.00 79.50           C  
ATOM    206  CB  ARG A  27     -16.468   1.293   0.172  1.00 79.50           C  
ATOM    207  O   ARG A  27     -15.197  -1.748   0.686  1.00 79.50           O  
ATOM    208  CG  ARG A  27     -17.136   0.863   1.491  1.00 79.50           C  
ATOM    209  CD  ARG A  27     -18.486   1.553   1.728  1.00 79.50           C  
ATOM    210  NE  ARG A  27     -18.352   2.984   2.067  1.00 79.50           N  
ATOM    211  NH1 ARG A  27     -20.569   3.381   2.556  1.00 79.50           N  
ATOM    212  NH2 ARG A  27     -19.075   4.996   2.869  1.00 79.50           N  
ATOM    213  CZ  ARG A  27     -19.329   3.777   2.487  1.00 79.50           C  
ATOM    214  N   LYS A  28     -15.903  -1.412  -1.424  1.00 79.75           N  
ATOM    215  CA  LYS A  28     -16.189  -2.819  -1.721  1.00 79.75           C  
ATOM    216  C   LYS A  28     -14.899  -3.616  -1.936  1.00 79.75           C  
ATOM    217  CB  LYS A  28     -17.165  -2.889  -2.905  1.00 79.75           C  
ATOM    218  O   LYS A  28     -14.826  -4.758  -1.503  1.00 79.75           O  
ATOM    219  CG  LYS A  28     -17.919  -4.229  -2.969  1.00 79.75           C  
ATOM    220  CD  LYS A  28     -18.997  -4.186  -4.065  1.00 79.75           C  
ATOM    221  CE  LYS A  28     -19.794  -5.497  -4.114  1.00 79.75           C  
ATOM    222  NZ  LYS A  28     -20.881  -5.448  -5.129  1.00 79.75           N  
ATOM    223  N   ARG A  29     -13.850  -3.003  -2.500  1.00 78.12           N  
ATOM    224  CA  ARG A  29     -12.510  -3.614  -2.583  1.00 78.12           C  
ATOM    225  C   ARG A  29     -11.935  -3.869  -1.187  1.00 78.12           C  
ATOM    226  CB  ARG A  29     -11.562  -2.746  -3.433  1.00 78.12           C  
ATOM    227  O   ARG A  29     -11.502  -4.981  -0.908  1.00 78.12           O  
ATOM    228  CG  ARG A  29     -11.861  -2.800  -4.945  1.00 78.12           C  
ATOM    229  CD  ARG A  29     -10.849  -1.965  -5.749  1.00 78.12           C  
ATOM    230  NE  ARG A  29     -10.617  -2.471  -7.121  1.00 78.12           N  
ATOM    231  NH1 ARG A  29      -9.025  -0.924  -7.737  1.00 78.12           N  
ATOM    232  NH2 ARG A  29      -9.335  -2.713  -9.004  1.00 78.12           N  
ATOM    233  CZ  ARG A  29      -9.675  -2.034  -7.947  1.00 78.12           C  
ATOM    234  N   ARG A  30     -12.030  -2.890  -0.279  1.00 79.50           N  
ATOM    235  CA  ARG A  30     -11.586  -3.015   1.122  1.00 79.50           C  
ATOM    236  C   ARG A  30     -12.416  -4.019   1.925  1.00 79.50           C  
ATOM    237  CB  ARG A  30     -11.598  -1.639   1.810  1.00 79.50           C  
ATOM    238  O   ARG A  30     -11.882  -4.692   2.798  1.00 79.50           O  
ATOM    239  CG  ARG A  30     -10.530  -0.673   1.268  1.00 79.50           C  
ATOM    240  CD  ARG A  30     -10.636   0.692   1.966  1.00 79.50           C  
ATOM    241  NE  ARG A  30      -9.962   1.765   1.205  1.00 79.50           N  
ATOM    242  NH1 ARG A  30     -10.044   3.418   2.799  1.00 79.50           N  
ATOM    243  NH2 ARG A  30      -9.322   3.910   0.751  1.00 79.50           N  
ATOM    244  CZ  ARG A  30      -9.771   3.018   1.586  1.00 79.50           C  
ATOM    245  N   SER A  31     -13.721  -4.136   1.672  1.00 81.69           N  
ATOM    246  CA  SER A  31     -14.534  -5.158   2.344  1.00 81.69           C  
ATOM    247  C   SER A  31     -14.219  -6.564   1.831  1.00 81.69           C  
ATOM    248  CB  SER A  31     -16.027  -4.842   2.250  1.00 81.69           C  
ATOM    249  O   SER A  31     -14.171  -7.498   2.626  1.00 81.69           O  
ATOM    250  OG  SER A  31     -16.535  -5.018   0.946  1.00 81.69           O  
ATOM    251  N   LEU A  32     -13.940  -6.717   0.534  1.00 77.62           N  
ATOM    252  CA  LEU A  32     -13.511  -7.986  -0.051  1.00 77.62           C  
ATOM    253  C   LEU A  32     -12.096  -8.382   0.374  1.00 77.62           C  
ATOM    254  CB  LEU A  32     -13.625  -7.925  -1.580  1.00 77.62           C  
ATOM    255  O   LEU A  32     -11.885  -9.555   0.653  1.00 77.62           O  
ATOM    256  CG  LEU A  32     -15.071  -7.942  -2.105  1.00 77.62           C  
ATOM    257  CD1 LEU A  32     -15.050  -7.721  -3.616  1.00 77.62           C  
ATOM    258  CD2 LEU A  32     -15.785  -9.268  -1.828  1.00 77.62           C  
ATOM    259  N   SER A  33     -11.154  -7.442   0.502  1.00 74.75           N  
ATOM    260  CA  SER A  33      -9.814  -7.744   1.027  1.00 74.75           C  
ATOM    261  C   SER A  33      -9.840  -8.146   2.503  1.00 74.75           C  
ATOM    262  CB  SER A  33      -8.855  -6.570   0.817  1.00 74.75           C  
ATOM    263  O   SER A  33      -9.034  -8.964   2.933  1.00 74.75           O  
ATOM    264  OG  SER A  33      -9.201  -5.454   1.617  1.00 74.75           O  
ATOM    265  N   LYS A  34     -10.800  -7.627   3.282  1.00 79.62           N  
ATOM    266  CA  LYS A  34     -11.054  -8.090   4.655  1.00 79.62           C  
ATOM    267  C   LYS A  34     -11.667  -9.492   4.706  1.00 79.62           C  
ATOM    268  CB  LYS A  34     -11.953  -7.093   5.398  1.00 79.62           C  
ATOM    269  O   LYS A  34     -11.385 -10.224   5.646  1.00 79.62           O  
ATOM    270  CG  LYS A  34     -11.199  -5.820   5.803  1.00 79.62           C  
ATOM    271  CD  LYS A  34     -12.156  -4.836   6.488  1.00 79.62           C  
ATOM    272  CE  LYS A  34     -11.409  -3.554   6.867  1.00 79.62           C  
ATOM    273  NZ  LYS A  34     -12.241  -2.658   7.711  1.00 79.62           N  
ATOM    274  N   LYS A  35     -12.520  -9.846   3.738  1.00 80.19           N  
ATOM    275  CA  LYS A  35     -13.217 -11.143   3.693  1.00 80.19           C  
ATOM    276  C   LYS A  35     -12.361 -12.268   3.113  1.00 80.19           C  
ATOM    277  CB  LYS A  35     -14.524 -11.013   2.896  1.00 80.19           C  
ATOM    278  O   LYS A  35     -12.400 -13.376   3.629  1.00 80.19           O  
ATOM    279  CG  LYS A  35     -15.623 -10.298   3.693  1.00 80.19           C  
ATOM    280  CD  LYS A  35     -16.911 -10.218   2.865  1.00 80.19           C  
ATOM    281  CE  LYS A  35     -18.015  -9.542   3.684  1.00 80.19           C  
ATOM    282  NZ  LYS A  35     -19.346  -9.716   3.051  1.00 80.19           N  
ATOM    283  N   ASN A  36     -11.612 -11.991   2.048  1.00 75.75           N  
ATOM    284  CA  ASN A  36     -10.870 -12.999   1.299  1.00 75.75           C  
ATOM    285  C   ASN A  36      -9.386 -12.949   1.660  1.00 75.75           C  
ATOM    286  CB  ASN A  36     -11.089 -12.788  -0.206  1.00 75.75           C  
ATOM    287  O   ASN A  36      -8.687 -11.987   1.330  1.00 75.75           O  
ATOM    288  CG  ASN A  36     -12.519 -13.019  -0.658  1.00 75.75           C  
ATOM    289  ND2 ASN A  36     -12.884 -12.513  -1.812  1.00 75.75           N  
ATOM    290  OD1 ASN A  36     -13.337 -13.648  -0.012  1.00 75.75           O  
ATOM    291  N   VAL A  37      -8.899 -14.024   2.278  1.00 76.19           N  
ATOM    292  CA  VAL A  37      -7.489 -14.181   2.662  1.00 76.19           C  
ATOM    293  C   VAL A  37      -6.571 -14.153   1.433  1.00 76.19           C  
ATOM    294  CB  VAL A  37      -7.305 -15.469   3.492  1.00 76.19           C  
ATOM    295  O   VAL A  37      -5.535 -13.495   1.475  1.00 76.19           O  
ATOM    296  CG1 VAL A  37      -5.852 -15.653   3.939  1.00 76.19           C  
ATOM    297  CG2 VAL A  37      -8.179 -15.432   4.757  1.00 76.19           C  
ATOM    298  N   ASP A  38      -6.995 -14.743   0.310  1.00 68.56           N  
ATOM    299  CA  ASP A  38      -6.220 -14.789  -0.942  1.00 68.56           C  
ATOM    300  C   ASP A  38      -5.933 -13.402  -1.528  1.00 68.56           C  
ATOM    301  CB  ASP A  38      -6.992 -15.588  -2.005  1.00 68.56           C  
ATOM    302  O   ASP A  38      -4.878 -13.168  -2.111  1.00 68.56           O  
ATOM    303  CG  ASP A  38      -7.367 -17.005  -1.580  1.00 68.56           C  
ATOM    304  OD1 ASP A  38      -6.729 -17.518  -0.638  1.00 68.56           O  
ATOM    305  OD2 ASP A  38      -8.353 -17.503  -2.166  1.00 68.56           O  
ATOM    306  N   ILE A  39      -6.869 -12.459  -1.364  1.00 72.81           N  
ATOM    307  CA  ILE A  39      -6.700 -11.076  -1.831  1.00 72.81           C  
ATOM    308  C   ILE A  39      -5.737 -10.329  -0.907  1.00 72.81           C  
ATOM    309  CB  ILE A  39      -8.067 -10.359  -1.943  1.00 72.81           C  
ATOM    310  O   ILE A  39      -4.957  -9.506  -1.372  1.00 72.81           O  
ATOM    311  CG1 ILE A  39      -8.968 -11.099  -2.960  1.00 72.81           C  
ATOM    312  CG2 ILE A  39      -7.896  -8.878  -2.344  1.00 72.81           C  
ATOM    313  CD1 ILE A  39     -10.352 -10.471  -3.165  1.00 72.81           C  
ATOM    314  N   ARG A  40      -5.781 -10.617   0.398  1.00 73.06           N  
ATOM    315  CA  ARG A  40      -4.922  -9.980   1.403  1.00 73.06           C  
ATOM    316  C   ARG A  40      -3.478 -10.479   1.354  1.00 73.06           C  
ATOM    317  CB  ARG A  40      -5.555 -10.194   2.780  1.00 73.06           C  
ATOM    318  O   ARG A  40      -2.574  -9.691   1.586  1.00 73.06           O  
ATOM    319  CG  ARG A  40      -4.768  -9.503   3.901  1.00 73.06           C  
ATOM    320  CD  ARG A  40      -5.557  -9.596   5.206  1.00 73.06           C  
ATOM    321  NE  ARG A  40      -4.710  -9.289   6.371  1.00 73.06           N  
ATOM    322  NH1 ARG A  40      -5.948 -10.445   7.927  1.00 73.06           N  
ATOM    323  NH2 ARG A  40      -3.875  -9.845   8.403  1.00 73.06           N  
ATOM    324  CZ  ARG A  40      -4.853  -9.841   7.559  1.00 73.06           C  
ATOM    325  N   ARG A  41      -3.267 -11.763   1.053  1.00 72.31           N  
ATOM    326  CA  ARG A  41      -1.939 -12.383   0.882  1.00 72.31           C  
ATOM    327  C   ARG A  41      -1.367 -12.201  -0.529  1.00 72.31           C  
ATOM    328  CB  ARG A  41      -2.005 -13.871   1.267  1.00 72.31           C  
ATOM    329  O   ARG A  41      -0.349 -12.797  -0.872  1.00 72.31           O  
ATOM    330  CG  ARG A  41      -2.262 -14.096   2.763  1.00 72.31           C  
ATOM    331  CD  ARG A  41      -2.197 -15.597   3.071  1.00 72.31           C  
ATOM    332  NE  ARG A  41      -2.343 -15.878   4.514  1.00 72.31           N  
ATOM    333  NH1 ARG A  41      -2.390 -18.175   4.357  1.00 72.31           N  
ATOM    334  NH2 ARG A  41      -2.427 -17.217   6.362  1.00 72.31           N  
ATOM    335  CZ  ARG A  41      -2.392 -17.081   5.066  1.00 72.31           C  
ATOM    336  N   ARG A  42      -2.036 -11.424  -1.382  1.00 75.88           N  
ATOM    337  CA  ARG A  42      -1.568 -11.161  -2.738  1.00 75.88           C  
ATOM    338  C   ARG A  42      -0.375 -10.211  -2.705  1.00 75.88           C  
ATOM    339  CB  ARG A  42      -2.716 -10.607  -3.580  1.00 75.88           C  
ATOM    340  O   ARG A  42      -0.441  -9.156  -2.087  1.00 75.88           O  
ATOM    341  CG  ARG A  42      -2.253 -10.372  -5.017  1.00 75.88           C  
ATOM    342  CD  ARG A  42      -3.412  -9.867  -5.862  1.00 75.88           C  
ATOM    343  NE  ARG A  42      -2.908  -9.499  -7.192  1.00 75.88           N  
ATOM    344  NH1 ARG A  42      -4.357  -7.768  -7.596  1.00 75.88           N  
ATOM    345  NH2 ARG A  42      -2.624  -8.082  -8.932  1.00 75.88           N  
ATOM    346  CZ  ARG A  42      -3.298  -8.462  -7.891  1.00 75.88           C  
ATOM    347  N   ILE A  43       0.656 -10.572  -3.456  1.00 76.31           N  
ATOM    348  CA  ILE A  43       1.832  -9.743  -3.699  1.00 76.31           C  
ATOM    349  C   ILE A  43       1.670  -9.127  -5.091  1.00 76.31           C  
ATOM    350  CB  ILE A  43       3.116 -10.588  -3.541  1.00 76.31           C  
ATOM    351  O   ILE A  43       1.332  -9.826  -6.048  1.00 76.31           O  
ATOM    352  CG1 ILE A  43       3.181 -11.252  -2.141  1.00 76.31           C  
ATOM    353  CG2 ILE A  43       4.365  -9.721  -3.777  1.00 76.31           C  
ATOM    354  CD1 ILE A  43       4.207 -12.385  -2.061  1.00 76.31           C  
ATOM    355  N   GLU A  44       1.857  -7.817  -5.195  1.00 79.69           N  
ATOM    356  CA  GLU A  44       2.035  -7.104  -6.459  1.00 79.69           C  
ATOM    357  C   GLU A  44       3.452  -6.531  -6.436  1.00 79.69           C  
ATOM    358  CB  GLU A  44       0.978  -5.992  -6.627  1.00 79.69           C  
ATOM    359  O   GLU A  44       3.753  -5.709  -5.578  1.00 79.69           O  
ATOM    360  CG  GLU A  44      -0.428  -6.534  -6.940  1.00 79.69           C  
ATOM    361  CD  GLU A  44      -1.496  -5.436  -7.144  1.00 79.69           C  
ATOM    362  OE1 GLU A  44      -2.585  -5.777  -7.680  1.00 79.69           O  
ATOM    363  OE2 GLU A  44      -1.297  -4.287  -6.727  1.00 79.69           O  
ATOM    364  N   LEU A  45       4.329  -7.015  -7.322  1.00 84.00           N  
ATOM    365  CA  LEU A  45       5.724  -6.555  -7.381  1.00 84.00           C  
ATOM    366  C   LEU A  45       5.836  -5.197  -8.063  1.00 84.00           C  
ATOM    367  CB  LEU A  45       6.586  -7.578  -8.134  1.00 84.00           C  
ATOM    368  O   LEU A  45       6.439  -4.284  -7.522  1.00 84.00           O  
ATOM    369  CG  LEU A  45       6.861  -8.830  -7.300  1.00 84.00           C  
ATOM    370  CD1 LEU A  45       7.297  -9.945  -8.231  1.00 84.00           C  
ATOM    371  CD2 LEU A  45       7.962  -8.624  -6.267  1.00 84.00           C  
ATOM    372  N   ILE A  46       5.237  -5.083  -9.249  1.00 88.94           N  
ATOM    373  CA  ILE A  46       5.176  -3.846 -10.019  1.00 88.94           C  
ATOM    374  C   ILE A  46       3.720  -3.392 -10.023  1.00 88.94           C  
ATOM    375  CB  ILE A  46       5.756  -4.041 -11.437  1.00 88.94           C  
ATOM    376  O   ILE A  46       2.820  -4.150 -10.404  1.00 88.94           O  
ATOM    377  CG1 ILE A  46       7.228  -4.511 -11.388  1.00 88.94           C  
ATOM    378  CG2 ILE A  46       5.633  -2.731 -12.242  1.00 88.94           C  
ATOM    379  CD1 ILE A  46       7.765  -4.971 -12.749  1.00 88.94           C  
ATOM    380  N   GLN A  47       3.492  -2.161  -9.581  1.00 87.50           N  
ATOM    381  CA  GLN A  47       2.169  -1.561  -9.563  1.00 87.50           C  
ATOM    382  C   GLN A  47       1.647  -1.371 -10.995  1.00 87.50           C  
ATOM    383  CB  GLN A  47       2.223  -0.248  -8.772  1.00 87.50           C  
ATOM    384  O   GLN A  47       2.375  -0.922 -11.882  1.00 87.50           O  
ATOM    385  CG  GLN A  47       0.810   0.305  -8.561  1.00 87.50           C  
ATOM    386  CD  GLN A  47       0.765   1.617  -7.794  1.00 87.50           C  
ATOM    387  NE2 GLN A  47      -0.360   2.290  -7.835  1.00 87.50           N  
ATOM    388  OE1 GLN A  47       1.702   2.074  -7.161  1.00 87.50           O  
ATOM    389  N   ASP A  48       0.372  -1.710 -11.211  1.00 87.31           N  
ATOM    390  CA  ASP A  48      -0.331  -1.589 -12.499  1.00 87.31           C  
ATOM    391  C   ASP A  48       0.364  -2.322 -13.663  1.00 87.31           C  
ATOM    392  CB  ASP A  48      -0.679  -0.119 -12.791  1.00 87.31           C  
ATOM    393  O   ASP A  48       0.289  -1.910 -14.829  1.00 87.31           O  
ATOM    394  CG  ASP A  48      -1.493   0.530 -11.663  1.00 87.31           C  
ATOM    395  OD1 ASP A  48      -2.285  -0.186 -11.006  1.00 87.31           O  
ATOM    396  OD2 ASP A  48      -1.300   1.743 -11.427  1.00 87.31           O  
ATOM    397  N   PHE A  49       1.037  -3.438 -13.344  1.00 90.50           N  
ATOM    398  CA  PHE A  49       1.655  -4.349 -14.311  1.00 90.50           C  
ATOM    399  C   PHE A  49       0.612  -5.215 -15.034  1.00 90.50           C  
ATOM    400  CB  PHE A  49       2.771  -5.157 -13.647  1.00 90.50           C  
ATOM    401  O   PHE A  49       0.599  -6.447 -14.982  1.00 90.50           O  
ATOM    402  CG  PHE A  49       3.742  -5.750 -14.649  1.00 90.50           C  
ATOM    403  CD1 PHE A  49       3.728  -7.125 -14.953  1.00 90.50           C  
ATOM    404  CD2 PHE A  49       4.661  -4.906 -15.297  1.00 90.50           C  
ATOM    405  CE1 PHE A  49       4.638  -7.649 -15.890  1.00 90.50           C  
ATOM    406  CE2 PHE A  49       5.557  -5.426 -16.246  1.00 90.50           C  
ATOM    407  CZ  PHE A  49       5.546  -6.798 -16.544  1.00 90.50           C  
ATOM    408  N   ASP A  50      -0.312  -4.538 -15.698  1.00 89.75           N  
ATOM    409  CA  ASP A  50      -1.405  -5.111 -16.458  1.00 89.75           C  
ATOM    410  C   ASP A  50      -1.627  -4.357 -17.777  1.00 89.75           C  
ATOM    411  CB  ASP A  50      -2.664  -5.183 -15.574  1.00 89.75           C  
ATOM    412  O   ASP A  50      -1.107  -3.268 -18.025  1.00 89.75           O  
ATOM    413  CG  ASP A  50      -3.250  -3.840 -15.121  1.00 89.75           C  
ATOM    414  OD1 ASP A  50      -2.741  -2.770 -15.539  1.00 89.75           O  
ATOM    415  OD2 ASP A  50      -4.258  -3.927 -14.383  1.00 89.75           O  
ATOM    416  N   MET A  51      -2.396  -4.973 -18.660  1.00 90.81           N  
ATOM    417  CA  MET A  51      -2.920  -4.426 -19.895  1.00 90.81           C  
ATOM    418  C   MET A  51      -4.441  -4.603 -19.883  1.00 90.81           C  
ATOM    419  CB  MET A  51      -2.279  -5.126 -21.106  1.00 90.81           C  
ATOM    420  O   MET A  51      -4.950  -5.607 -19.394  1.00 90.81           O  
ATOM    421  CG  MET A  51      -0.812  -4.722 -21.269  1.00 90.81           C  
ATOM    422  SD  MET A  51      -0.565  -2.961 -21.634  1.00 90.81           S  
ATOM    423  CE  MET A  51       1.210  -2.903 -21.314  1.00 90.81           C  
ATOM    424  N   PRO A  52      -5.212  -3.664 -20.444  1.00 86.81           N  
ATOM    425  CA  PRO A  52      -6.674  -3.766 -20.459  1.00 86.81           C  
ATOM    426  C   PRO A  52      -7.203  -4.944 -21.297  1.00 86.81           C  
ATOM    427  CB  PRO A  52      -7.147  -2.419 -21.009  1.00 86.81           C  
ATOM    428  O   PRO A  52      -8.351  -5.346 -21.131  1.00 86.81           O  
ATOM    429  CG  PRO A  52      -5.955  -1.911 -21.823  1.00 86.81           C  
ATOM    430  CD  PRO A  52      -4.753  -2.430 -21.052  1.00 86.81           C  
ATOM    431  N   GLY A  53      -6.385  -5.480 -22.205  1.00 86.50           N  
ATOM    432  CA  GLY A  53      -6.709  -6.632 -23.041  1.00 86.50           C  
ATOM    433  C   GLY A  53      -5.512  -7.569 -23.132  1.00 86.50           C  
ATOM    434  O   GLY A  53      -5.069  -8.096 -22.122  1.00 86.50           O  
ATOM    435  N   ILE A  54      -4.980  -7.739 -24.340  1.00 91.25           N  
ATOM    436  CA  ILE A  54      -3.852  -8.629 -24.635  1.00 91.25           C  
ATOM    437  C   ILE A  54      -2.536  -7.846 -24.594  1.00 91.25           C  
ATOM    438  CB  ILE A  54      -4.090  -9.298 -26.007  1.00 91.25           C  
ATOM    439  O   ILE A  54      -2.478  -6.704 -25.066  1.00 91.25           O  
ATOM    440  CG1 ILE A  54      -5.365 -10.176 -25.974  1.00 91.25           C  
ATOM    441  CG2 ILE A  54      -2.862 -10.099 -26.482  1.00 91.25           C  
ATOM    442  CD1 ILE A  54      -5.888 -10.565 -27.362  1.00 91.25           C  
ATOM    443  N   SER A  55      -1.484  -8.483 -24.078  1.00 92.81           N  
ATOM    444  CA  SER A  55      -0.098  -8.010 -24.181  1.00 92.81           C  
ATOM    445  C   SER A  55       0.614  -8.699 -25.353  1.00 92.81           C  
ATOM    446  CB  SER A  55       0.636  -8.192 -22.847  1.00 92.81           C  
ATOM    447  O   SER A  55       0.515  -9.918 -25.511  1.00 92.81           O  
ATOM    448  OG  SER A  55       0.618  -9.533 -22.404  1.00 92.81           O  
ATOM    449  N   THR A  56       1.287  -7.926 -26.212  1.00 92.38           N  
ATOM    450  CA  THR A  56       1.939  -8.462 -27.425  1.00 92.38           C  
ATOM    451  C   THR A  56       3.415  -8.753 -27.224  1.00 92.38           C  
ATOM    452  CB  THR A  56       1.751  -7.585 -28.675  1.00 92.38           C  
ATOM    453  O   THR A  56       3.835  -9.874 -27.482  1.00 92.38           O  
ATOM    454  CG2 THR A  56       0.317  -7.679 -29.177  1.00 92.38           C  
ATOM    455  OG1 THR A  56       2.042  -6.221 -28.464  1.00 92.38           O  
ATOM    456  N   SER A  57       4.191  -7.774 -26.759  1.00 92.56           N  
ATOM    457  CA  SER A  57       5.639  -7.907 -26.596  1.00 92.56           C  
ATOM    458  C   SER A  57       6.113  -7.225 -25.321  1.00 92.56           C  
ATOM    459  CB  SER A  57       6.382  -7.397 -27.837  1.00 92.56           C  
ATOM    460  O   SER A  57       5.537  -6.215 -24.900  1.00 92.56           O  
ATOM    461  OG  SER A  57       6.150  -6.025 -28.109  1.00 92.56           O  
ATOM    462  N   ILE A  58       7.146  -7.794 -24.701  1.00 95.00           N  
ATOM    463  CA  ILE A  58       7.771  -7.270 -23.483  1.00 95.00           C  
ATOM    464  C   ILE A  58       9.279  -7.283 -23.690  1.00 95.00           C  
ATOM    465  CB  ILE A  58       7.361  -8.062 -22.217  1.00 95.00           C  
ATOM    466  O   ILE A  58       9.842  -8.273 -24.147  1.00 95.00           O  
ATOM    467  CG1 ILE A  58       5.840  -7.950 -21.964  1.00 95.00           C  
ATOM    468  CG2 ILE A  58       8.107  -7.541 -20.971  1.00 95.00           C  
ATOM    469  CD1 ILE A  58       5.335  -8.871 -20.847  1.00 95.00           C  
ATOM    470  N   ARG A  59       9.948  -6.182 -23.352  1.00 93.31           N  
ATOM    471  CA  ARG A  59      11.411  -6.116 -23.336  1.00 93.31           C  
ATOM    472  C   ARG A  59      11.900  -5.344 -22.128  1.00 93.31           C  
ATOM    473  CB  ARG A  59      11.979  -5.515 -24.632  1.00 93.31           C  
ATOM    474  O   ARG A  59      11.298  -4.350 -21.723  1.00 93.31           O  
ATOM    475  CG  ARG A  59      11.711  -6.394 -25.864  1.00 93.31           C  
ATOM    476  CD  ARG A  59      12.554  -5.921 -27.053  1.00 93.31           C  
ATOM    477  NE  ARG A  59      12.307  -6.746 -28.250  1.00 93.31           N  
ATOM    478  NH1 ARG A  59      14.003  -5.904 -29.566  1.00 93.31           N  
ATOM    479  NH2 ARG A  59      12.467  -7.242 -30.472  1.00 93.31           N  
ATOM    480  CZ  ARG A  59      12.923  -6.625 -29.417  1.00 93.31           C  
ATOM    481  N   VAL A  60      13.025  -5.798 -21.601  1.00 92.88           N  
ATOM    482  CA  VAL A  60      13.780  -5.106 -20.560  1.00 92.88           C  
ATOM    483  C   VAL A  60      14.834  -4.235 -21.241  1.00 92.88           C  
ATOM    484  CB  VAL A  60      14.393  -6.115 -19.571  1.00 92.88           C  
ATOM    485  O   VAL A  60      15.411  -4.633 -22.256  1.00 92.88           O  
ATOM    486  CG1 VAL A  60      14.979  -5.408 -18.347  1.00 92.88           C  
ATOM    487  CG2 VAL A  60      13.338  -7.112 -19.066  1.00 92.88           C  
ATOM    488  N   SER A  61      15.054  -3.032 -20.719  1.00 93.19           N  
ATOM    489  CA  SER A  61      16.145  -2.160 -21.150  1.00 93.19           C  
ATOM    490  C   SER A  61      17.499  -2.803 -20.849  1.00 93.19           C  
ATOM    491  CB  SER A  61      16.012  -0.796 -20.469  1.00 93.19           C  
ATOM    492  O   SER A  61      17.610  -3.631 -19.946  1.00 93.19           O  
ATOM    493  OG  SER A  61      16.193  -0.875 -19.066  1.00 93.19           O  
ATOM    494  N   LYS A  62      18.553  -2.408 -21.566  1.00 89.06           N  
ATOM    495  CA  LYS A  62      19.888  -2.987 -21.341  1.00 89.06           C  
ATOM    496  C   LYS A  62      20.444  -2.639 -19.961  1.00 89.06           C  
ATOM    497  CB  LYS A  62      20.859  -2.510 -22.409  1.00 89.06           C  
ATOM    498  O   LYS A  62      21.134  -3.465 -19.382  1.00 89.06           O  
ATOM    499  CG  LYS A  62      20.509  -3.016 -23.816  1.00 89.06           C  
ATOM    500  CD  LYS A  62      21.433  -2.250 -24.750  1.00 89.06           C  
ATOM    501  CE  LYS A  62      21.283  -2.538 -26.233  1.00 89.06           C  
ATOM    502  NZ  LYS A  62      22.134  -1.548 -26.928  1.00 89.06           N  
ATOM    503  N   ASP A  63      20.067  -1.476 -19.429  1.00 89.38           N  
ATOM    504  CA  ASP A  63      20.420  -1.045 -18.070  1.00 89.38           C  
ATOM    505  C   ASP A  63      19.574  -1.718 -16.974  1.00 89.38           C  
ATOM    506  CB  ASP A  63      20.305   0.488 -17.982  1.00 89.38           C  
ATOM    507  O   ASP A  63      19.715  -1.389 -15.802  1.00 89.38           O  
ATOM    508  CG  ASP A  63      21.271   1.207 -18.928  1.00 89.38           C  
ATOM    509  OD1 ASP A  63      22.366   0.655 -19.171  1.00 89.38           O  
ATOM    510  OD2 ASP A  63      20.891   2.278 -19.444  1.00 89.38           O  
ATOM    511  N   GLU A  64      18.645  -2.614 -17.335  1.00 89.88           N  
ATOM    512  CA  GLU A  64      17.757  -3.357 -16.419  1.00 89.88           C  
ATOM    513  C   GLU A  64      16.773  -2.500 -15.587  1.00 89.88           C  
ATOM    514  CB  GLU A  64      18.572  -4.324 -15.537  1.00 89.88           C  
ATOM    515  O   GLU A  64      15.934  -3.038 -14.865  1.00 89.88           O  
ATOM    516  CG  GLU A  64      19.465  -5.305 -16.324  1.00 89.88           C  
ATOM    517  CD  GLU A  64      20.391  -6.126 -15.406  1.00 89.88           C  
ATOM    518  OE1 GLU A  64      21.387  -6.687 -15.924  1.00 89.88           O  
ATOM    519  OE2 GLU A  64      20.093  -6.229 -14.193  1.00 89.88           O  
ATOM    520  N   GLN A  65      16.809  -1.171 -15.720  1.00 90.88           N  
ATOM    521  CA  GLN A  65      15.966  -0.238 -14.961  1.00 90.88           C  
ATOM    522  C   GLN A  65      14.545  -0.070 -15.509  1.00 90.88           C  
ATOM    523  CB  GLN A  65      16.636   1.141 -14.937  1.00 90.88           C  
ATOM    524  O   GLN A  65      13.656   0.383 -14.784  1.00 90.88           O  
ATOM    525  CG  GLN A  65      17.938   1.141 -14.132  1.00 90.88           C  
ATOM    526  CD  GLN A  65      18.578   2.517 -14.036  1.00 90.88           C  
ATOM    527  NE2 GLN A  65      19.743   2.601 -13.437  1.00 90.88           N  
ATOM    528  OE1 GLN A  65      18.048   3.536 -14.454  1.00 90.88           O  
ATOM    529  N   TYR A  66      14.313  -0.393 -16.782  1.00 94.44           N  
ATOM    530  CA  TYR A  66      13.029  -0.161 -17.435  1.00 94.44           C  
ATOM    531  C   TYR A  66      12.485  -1.429 -18.071  1.00 94.44           C  
ATOM    532  CB  TYR A  66      13.129   0.979 -18.455  1.00 94.44           C  
ATOM    533  O   TYR A  66      13.184  -2.142 -18.789  1.00 94.44           O  
ATOM    534  CG  TYR A  66      13.622   2.277 -17.854  1.00 94.44           C  
ATOM    535  CD1 TYR A  66      12.762   3.026 -17.030  1.00 94.44           C  
ATOM    536  CD2 TYR A  66      14.965   2.668 -18.020  1.00 94.44           C  
ATOM    537  CE1 TYR A  66      13.242   4.179 -16.385  1.00 94.44           C  
ATOM    538  CE2 TYR A  66      15.445   3.826 -17.382  1.00 94.44           C  
ATOM    539  OH  TYR A  66      15.019   5.747 -16.014  1.00 94.44           O  
ATOM    540  CZ  TYR A  66      14.577   4.593 -16.579  1.00 94.44           C  
ATOM    541  N   ILE A  67      11.193  -1.666 -17.867  1.00 95.06           N  
ATOM    542  CA  ILE A  67      10.454  -2.726 -18.551  1.00 95.06           C  
ATOM    543  C   ILE A  67       9.432  -2.059 -19.459  1.00 95.06           C  
ATOM    544  CB  ILE A  67       9.823  -3.716 -17.551  1.00 95.06           C  
ATOM    545  O   ILE A  67       8.626  -1.240 -19.021  1.00 95.06           O  
ATOM    546  CG1 ILE A  67      10.905  -4.390 -16.677  1.00 95.06           C  
ATOM    547  CG2 ILE A  67       9.002  -4.781 -18.304  1.00 95.06           C  
ATOM    548  CD1 ILE A  67      10.337  -5.088 -15.436  1.00 95.06           C  
ATOM    549  N   LEU A  68       9.458  -2.406 -20.737  1.00 95.19           N  
ATOM    550  CA  LEU A  68       8.523  -1.910 -21.734  1.00 95.19           C  
ATOM    551  C   LEU A  68       7.594  -3.043 -22.141  1.00 95.19           C  
ATOM    552  CB  LEU A  68       9.314  -1.356 -22.925  1.00 95.19           C  
ATOM    553  O   LEU A  68       8.053  -4.136 -22.463  1.00 95.19           O  
ATOM    554  CG  LEU A  68      10.041  -0.039 -22.608  1.00 95.19           C  
ATOM    555  CD1 LEU A  68      11.160   0.182 -23.619  1.00 95.19           C  
ATOM    556  CD2 LEU A  68       9.087   1.154 -22.688  1.00 95.19           C  
ATOM    557  N   ALA A  69       6.296  -2.765 -22.155  1.00 95.06           N  
ATOM    558  CA  ALA A  69       5.281  -3.711 -22.587  1.00 95.06           C  
ATOM    559  C   ALA A  69       4.294  -3.045 -23.543  1.00 95.06           C  
ATOM    560  CB  ALA A  69       4.570  -4.275 -21.359  1.00 95.06           C  
ATOM    561  O   ALA A  69       3.859  -1.913 -23.310  1.00 95.06           O  
ATOM    562  N   THR A  70       3.906  -3.754 -24.598  1.00 95.19           N  
ATOM    563  CA  THR A  70       2.922  -3.285 -25.580  1.00 95.19           C  
ATOM    564  C   THR A  70       1.601  -4.036 -25.455  1.00 95.19           C  
ATOM    565  CB  THR A  70       3.460  -3.375 -27.011  1.00 95.19           C  
ATOM    566  O   THR A  70       1.578  -5.233 -25.169  1.00 95.19           O  
ATOM    567  CG2 THR A  70       4.655  -2.447 -27.227  1.00 95.19           C  
ATOM    568  OG1 THR A  70       3.879  -4.687 -27.292  1.00 95.19           O  
ATOM    569  N   GLY A  71       0.491  -3.338 -25.693  1.00 93.75           N  
ATOM    570  CA  GLY A  71      -0.859  -3.901 -25.643  1.00 93.75           C  
ATOM    571  C   GLY A  71      -1.724  -3.504 -26.838  1.00 93.75           C  
ATOM    572  O   GLY A  71      -1.450  -2.506 -27.505  1.00 93.75           O  
ATOM    573  N   ILE A  72      -2.781  -4.286 -27.083  1.00 91.44           N  
ATOM    574  CA  ILE A  72      -3.643  -4.175 -28.279  1.00 91.44           C  
ATOM    575  C   ILE A  72      -4.789  -3.162 -28.099  1.00 91.44           C  
ATOM    576  CB  ILE A  72      -4.174  -5.579 -28.673  1.00 91.44           C  
ATOM    577  O   ILE A  72      -5.067  -2.357 -28.984  1.00 91.44           O  
ATOM    578  CG1 ILE A  72      -2.996  -6.559 -28.895  1.00 91.44           C  
ATOM    579  CG2 ILE A  72      -5.065  -5.509 -29.922  1.00 91.44           C  
ATOM    580  CD1 ILE A  72      -3.372  -7.937 -29.454  1.00 91.44           C  
ATOM    581  N   TYR A  73      -5.478  -3.162 -26.951  1.00 91.25           N  
ATOM    582  CA  TYR A  73      -6.677  -2.330 -26.766  1.00 91.25           C  
ATOM    583  C   TYR A  73      -6.346  -0.854 -26.513  1.00 91.25           C  
ATOM    584  CB  TYR A  73      -7.568  -2.876 -25.650  1.00 91.25           C  
ATOM    585  O   TYR A  73      -5.810  -0.501 -25.455  1.00 91.25           O  
ATOM    586  CG  TYR A  73      -8.774  -1.986 -25.400  1.00 91.25           C  
ATOM    587  CD1 TYR A  73      -8.774  -1.067 -24.331  1.00 91.25           C  
ATOM    588  CD2 TYR A  73      -9.877  -2.044 -26.272  1.00 91.25           C  
ATOM    589  CE1 TYR A  73      -9.890  -0.240 -24.105  1.00 91.25           C  
ATOM    590  CE2 TYR A  73     -10.987  -1.204 -26.064  1.00 91.25           C  
ATOM    591  OH  TYR A  73     -12.091   0.467 -24.744  1.00 91.25           O  
ATOM    592  CZ  TYR A  73     -11.002  -0.314 -24.971  1.00 91.25           C  
ATOM    593  N   LYS A  74      -6.753   0.007 -27.461  1.00 92.62           N  
ATOM    594  CA  LYS A  74      -6.159   1.339 -27.672  1.00 92.62           C  
ATOM    595  C   LYS A  74      -4.639   1.161 -27.686  1.00 92.62           C  
ATOM    596  CB  LYS A  74      -6.598   2.366 -26.619  1.00 92.62           C  
ATOM    597  O   LYS A  74      -4.043   1.308 -26.612  1.00 92.62           O  
ATOM    598  CG  LYS A  74      -8.099   2.652 -26.596  1.00 92.62           C  
ATOM    599  CD  LYS A  74      -8.379   3.715 -25.527  1.00 92.62           C  
ATOM    600  CE  LYS A  74      -9.842   4.154 -25.591  1.00 92.62           C  
ATOM    601  NZ  LYS A  74     -10.101   5.281 -24.661  1.00 92.62           N  
ATOM    602  N   PRO A  75      -4.071   0.741 -28.835  1.00 93.00           N  
ATOM    603  CA  PRO A  75      -2.700   0.268 -28.934  1.00 93.00           C  
ATOM    604  C   PRO A  75      -1.777   1.145 -28.113  1.00 93.00           C  
ATOM    605  CB  PRO A  75      -2.362   0.322 -30.421  1.00 93.00           C  
ATOM    606  O   PRO A  75      -1.790   2.359 -28.279  1.00 93.00           O  
ATOM    607  CG  PRO A  75      -3.695  -0.018 -31.072  1.00 93.00           C  
ATOM    608  CD  PRO A  75      -4.696   0.682 -30.154  1.00 93.00           C  
ATOM    609  N   ARG A  76      -1.057   0.570 -27.156  1.00 92.88           N  
ATOM    610  CA  ARG A  76      -0.303   1.361 -26.180  1.00 92.88           C  
ATOM    611  C   ARG A  76       0.993   0.694 -25.792  1.00 92.88           C  
ATOM    612  CB  ARG A  76      -1.165   1.700 -24.946  1.00 92.88           C  
ATOM    613  O   ARG A  76       1.111  -0.526 -25.863  1.00 92.88           O  
ATOM    614  CG  ARG A  76      -1.599   0.452 -24.158  1.00 92.88           C  
ATOM    615  CD  ARG A  76      -2.524   0.810 -22.998  1.00 92.88           C  
ATOM    616  NE  ARG A  76      -3.848   1.246 -23.475  1.00 92.88           N  
ATOM    617  NH1 ARG A  76      -4.702   1.989 -21.459  1.00 92.88           N  
ATOM    618  NH2 ARG A  76      -6.049   1.608 -23.181  1.00 92.88           N  
ATOM    619  CZ  ARG A  76      -4.842   1.645 -22.705  1.00 92.88           C  
ATOM    620  N   VAL A  77       1.935   1.504 -25.337  1.00 94.50           N  
ATOM    621  CA  VAL A  77       3.132   1.062 -24.629  1.00 94.50           C  
ATOM    622  C   VAL A  77       3.065   1.567 -23.194  1.00 94.50           C  
ATOM    623  CB  VAL A  77       4.424   1.467 -25.362  1.00 94.50           C  
ATOM    624  O   VAL A  77       2.841   2.757 -22.959  1.00 94.50           O  
ATOM    625  CG1 VAL A  77       4.587   2.981 -25.554  1.00 94.50           C  
ATOM    626  CG2 VAL A  77       5.664   0.909 -24.659  1.00 94.50           C  
ATOM    627  N   LYS A  78       3.268   0.661 -22.241  1.00 95.06           N  
ATOM    628  CA  LYS A  78       3.535   0.986 -20.841  1.00 95.06           C  
ATOM    629  C   LYS A  78       5.034   0.845 -20.598  1.00 95.06           C  
ATOM    630  CB  LYS A  78       2.717   0.088 -19.899  1.00 95.06           C  
ATOM    631  O   LYS A  78       5.630  -0.165 -20.970  1.00 95.06           O  
ATOM    632  CG  LYS A  78       1.212   0.435 -19.860  1.00 95.06           C  
ATOM    633  CD  LYS A  78       0.496  -0.368 -18.756  1.00 95.06           C  
ATOM    634  CE  LYS A  78      -0.963   0.043 -18.497  1.00 95.06           C  
ATOM    635  NZ  LYS A  78      -1.508  -0.670 -17.301  1.00 95.06           N  
ATOM    636  N   CYS A  79       5.633   1.868 -19.999  1.00 95.06           N  
ATOM    637  CA  CYS A  79       7.003   1.832 -19.504  1.00 95.06           C  
ATOM    638  C   CYS A  79       6.954   1.778 -17.985  1.00 95.06           C  
ATOM    639  CB  CYS A  79       7.750   3.076 -19.990  1.00 95.06           C  
ATOM    640  O   CYS A  79       6.444   2.703 -17.356  1.00 95.06           O  
ATOM    641  SG  CYS A  79       9.499   3.005 -19.497  1.00 95.06           S  
ATOM    642  N   PHE A  80       7.499   0.721 -17.407  1.00 95.44           N  
ATOM    643  CA  PHE A  80       7.617   0.535 -15.971  1.00 95.44           C  
ATOM    644  C   PHE A  80       9.020   0.924 -15.532  1.00 95.44           C  
ATOM    645  CB  PHE A  80       7.267  -0.908 -15.611  1.00 95.44           C  
ATOM    646  O   PHE A  80      10.000   0.540 -16.171  1.00 95.44           O  
ATOM    647  CG  PHE A  80       5.888  -1.312 -16.088  1.00 95.44           C  
ATOM    648  CD1 PHE A  80       4.760  -0.952 -15.330  1.00 95.44           C  
ATOM    649  CD2 PHE A  80       5.722  -2.011 -17.299  1.00 95.44           C  
ATOM    650  CE1 PHE A  80       3.475  -1.303 -15.771  1.00 95.44           C  
ATOM    651  CE2 PHE A  80       4.435  -2.366 -17.738  1.00 95.44           C  
ATOM    652  CZ  PHE A  80       3.310  -2.017 -16.970  1.00 95.44           C  
ATOM    653  N   ASP A  81       9.090   1.720 -14.472  1.00 94.88           N  
ATOM    654  CA  ASP A  81      10.331   2.023 -13.778  1.00 94.88           C  
ATOM    655  C   ASP A  81      10.486   1.020 -12.646  1.00 94.88           C  
ATOM    656  CB  ASP A  81      10.306   3.462 -13.269  1.00 94.88           C  
ATOM    657  O   ASP A  81       9.665   0.939 -11.729  1.00 94.88           O  
ATOM    658  CG  ASP A  81      11.624   3.922 -12.648  1.00 94.88           C  
ATOM    659  OD1 ASP A  81      12.495   3.077 -12.353  1.00 94.88           O  
ATOM    660  OD2 ASP A  81      11.723   5.158 -12.470  1.00 94.88           O  
ATOM    661  N   VAL A  82      11.539   0.232 -12.759  1.00 91.44           N  
ATOM    662  CA  VAL A  82      11.806  -0.890 -11.883  1.00 91.44           C  
ATOM    663  C   VAL A  82      12.324  -0.419 -10.523  1.00 91.44           C  
ATOM    664  CB  VAL A  82      12.793  -1.794 -12.621  1.00 91.44           C  
ATOM    665  O   VAL A  82      12.031  -1.045  -9.511  1.00 91.44           O  
ATOM    666  CG1 VAL A  82      13.166  -2.961 -11.768  1.00 91.44           C  
ATOM    667  CG2 VAL A  82      12.196  -2.382 -13.908  1.00 91.44           C  
ATOM    668  N   HIS A  83      13.018   0.722 -10.458  1.00 90.81           N  
ATOM    669  CA  HIS A  83      13.486   1.272  -9.184  1.00 90.81           C  
ATOM    670  C   HIS A  83      12.321   1.773  -8.319  1.00 90.81           C  
ATOM    671  CB  HIS A  83      14.484   2.399  -9.471  1.00 90.81           C  
ATOM    672  O   HIS A  83      12.311   1.588  -7.106  1.00 90.81           O  
ATOM    673  CG  HIS A  83      15.168   2.902  -8.227  1.00 90.81           C  
ATOM    674  CD2 HIS A  83      14.890   4.054  -7.541  1.00 90.81           C  
ATOM    675  ND1 HIS A  83      16.183   2.264  -7.552  1.00 90.81           N  
ATOM    676  CE1 HIS A  83      16.516   3.018  -6.492  1.00 90.81           C  
ATOM    677  NE2 HIS A  83      15.764   4.127  -6.450  1.00 90.81           N  
ATOM    678  N   ASN A  84      11.313   2.370  -8.962  1.00 90.06           N  
ATOM    679  CA  ASN A  84      10.110   2.879  -8.303  1.00 90.06           C  
ATOM    680  C   ASN A  84       8.974   1.844  -8.213  1.00 90.06           C  
ATOM    681  CB  ASN A  84       9.674   4.161  -9.031  1.00 90.06           C  
ATOM    682  O   ASN A  84       7.930   2.147  -7.637  1.00 90.06           O  
ATOM    683  CG  ASN A  84      10.642   5.308  -8.803  1.00 90.06           C  
ATOM    684  ND2 ASN A  84      11.012   6.049  -9.819  1.00 90.06           N  
ATOM    685  OD1 ASN A  84      11.083   5.578  -7.701  1.00 90.06           O  
ATOM    686  N   LEU A  85       9.154   0.651  -8.797  1.00 90.44           N  
ATOM    687  CA  LEU A  85       8.158  -0.428  -8.872  1.00 90.44           C  
ATOM    688  C   LEU A  85       6.796   0.022  -9.424  1.00 90.44           C  
ATOM    689  CB  LEU A  85       8.036  -1.128  -7.507  1.00 90.44           C  
ATOM    690  O   LEU A  85       5.746  -0.490  -9.032  1.00 90.44           O  
ATOM    691  CG  LEU A  85       9.341  -1.719  -6.959  1.00 90.44           C  
ATOM    692  CD1 LEU A  85       9.093  -2.293  -5.565  1.00 90.44           C  
ATOM    693  CD2 LEU A  85       9.877  -2.851  -7.825  1.00 90.44           C  
ATOM    694  N   ALA A  86       6.796   0.989 -10.338  1.00 92.81           N  
ATOM    695  CA  ALA A  86       5.580   1.651 -10.791  1.00 92.81           C  
ATOM    696  C   ALA A  86       5.607   1.957 -12.290  1.00 92.81           C  
ATOM    697  CB  ALA A  86       5.367   2.917  -9.949  1.00 92.81           C  
ATOM    698  O   ALA A  86       6.649   1.973 -12.950  1.00 92.81           O  
ATOM    699  N   LEU A  87       4.426   2.234 -12.838  1.00 93.44           N  
ATOM    700  CA  LEU A  87       4.285   2.739 -14.196  1.00 93.44           C  
ATOM    701  C   LEU A  87       4.900   4.144 -14.301  1.00 93.44           C  
ATOM    702  CB  LEU A  87       2.792   2.734 -14.556  1.00 93.44           C  
ATOM    703  O   LEU A  87       4.442   5.083 -13.655  1.00 93.44           O  
ATOM    704  CG  LEU A  87       2.511   3.178 -16.000  1.00 93.44           C  
ATOM    705  CD1 LEU A  87       2.969   2.129 -17.008  1.00 93.44           C  
ATOM    706  CD2 LEU A  87       1.011   3.389 -16.188  1.00 93.44           C  
ATOM    707  N   LYS A  88       5.904   4.306 -15.166  1.00 93.56           N  
ATOM    708  CA  LYS A  88       6.536   5.600 -15.453  1.00 93.56           C  
ATOM    709  C   LYS A  88       5.682   6.446 -16.385  1.00 93.56           C  
ATOM    710  CB  LYS A  88       7.932   5.362 -16.045  1.00 93.56           C  
ATOM    711  O   LYS A  88       5.452   7.625 -16.135  1.00 93.56           O  
ATOM    712  CG  LYS A  88       8.750   6.659 -16.069  1.00 93.56           C  
ATOM    713  CD  LYS A  88      10.211   6.369 -16.423  1.00 93.56           C  
ATOM    714  CE  LYS A  88      11.055   7.626 -16.202  1.00 93.56           C  
ATOM    715  NZ  LYS A  88      12.485   7.289 -15.997  1.00 93.56           N  
ATOM    716  N   PHE A  89       5.245   5.849 -17.491  1.00 93.31           N  
ATOM    717  CA  PHE A  89       4.320   6.476 -18.427  1.00 93.31           C  
ATOM    718  C   PHE A  89       3.598   5.431 -19.272  1.00 93.31           C  
ATOM    719  CB  PHE A  89       5.045   7.492 -19.333  1.00 93.31           C  
ATOM    720  O   PHE A  89       4.076   4.315 -19.483  1.00 93.31           O  
ATOM    721  CG  PHE A  89       6.067   6.900 -20.285  1.00 93.31           C  
ATOM    722  CD1 PHE A  89       7.426   6.883 -19.933  1.00 93.31           C  
ATOM    723  CD2 PHE A  89       5.661   6.325 -21.504  1.00 93.31           C  
ATOM    724  CE1 PHE A  89       8.364   6.291 -20.792  1.00 93.31           C  
ATOM    725  CE2 PHE A  89       6.604   5.756 -22.377  1.00 93.31           C  
ATOM    726  CZ  PHE A  89       7.964   5.746 -22.023  1.00 93.31           C  
ATOM    727  N   GLU A  90       2.478   5.859 -19.840  1.00 93.56           N  
ATOM    728  CA  GLU A  90       1.750   5.142 -20.875  1.00 93.56           C  
ATOM    729  C   GLU A  90       1.614   6.041 -22.109  1.00 93.56           C  
ATOM    730  CB  GLU A  90       0.393   4.716 -20.315  1.00 93.56           C  
ATOM    731  O   GLU A  90       1.344   7.237 -21.987  1.00 93.56           O  
ATOM    732  CG  GLU A  90      -0.350   3.809 -21.290  1.00 93.56           C  
ATOM    733  CD  GLU A  90      -1.754   3.502 -20.783  1.00 93.56           C  
ATOM    734  OE1 GLU A  90      -2.696   3.685 -21.579  1.00 93.56           O  
ATOM    735  OE2 GLU A  90      -1.922   2.971 -19.668  1.00 93.56           O  
ATOM    736  N   ARG A  91       1.815   5.481 -23.304  1.00 92.94           N  
ATOM    737  CA  ARG A  91       1.571   6.172 -24.580  1.00 92.94           C  
ATOM    738  C   ARG A  91       0.667   5.325 -25.451  1.00 92.94           C  
ATOM    739  CB  ARG A  91       2.882   6.458 -25.322  1.00 92.94           C  
ATOM    740  O   ARG A  91       0.895   4.127 -25.559  1.00 92.94           O  
ATOM    741  CG  ARG A  91       3.778   7.455 -24.586  1.00 92.94           C  
ATOM    742  CD  ARG A  91       5.132   7.552 -25.287  1.00 92.94           C  
ATOM    743  NE  ARG A  91       6.113   8.265 -24.459  1.00 92.94           N  
ATOM    744  NH1 ARG A  91       7.864   8.217 -25.951  1.00 92.94           N  
ATOM    745  NH2 ARG A  91       8.158   9.116 -23.963  1.00 92.94           N  
ATOM    746  CZ  ARG A  91       7.364   8.515 -24.787  1.00 92.94           C  
ATOM    747  N   CYS A  92      -0.305   5.956 -26.097  1.00 93.69           N  
ATOM    748  CA  CYS A  92      -1.142   5.315 -27.107  1.00 93.69           C  
ATOM    749  C   CYS A  92      -0.564   5.536 -28.516  1.00 93.69           C  
ATOM    750  CB  CYS A  92      -2.580   5.832 -26.984  1.00 93.69           C  
ATOM    751  O   CYS A  92       0.097   6.543 -28.771  1.00 93.69           O  
ATOM    752  SG  CYS A  92      -3.319   5.326 -25.398  1.00 93.69           S  
ATOM    753  N   PHE A  93      -0.854   4.605 -29.415  1.00 91.50           N  
ATOM    754  CA  PHE A  93      -0.488   4.579 -30.823  1.00 91.50           C  
ATOM    755  C   PHE A  93      -1.742   4.574 -31.699  1.00 91.50           C  
ATOM    756  CB  PHE A  93       0.334   3.321 -31.129  1.00 91.50           C  
ATOM    757  O   PHE A  93      -2.826   4.183 -31.261  1.00 91.50           O  
ATOM    758  CG  PHE A  93       1.606   3.156 -30.336  1.00 91.50           C  
ATOM    759  CD1 PHE A  93       2.724   3.948 -30.643  1.00 91.50           C  
ATOM    760  CD2 PHE A  93       1.701   2.152 -29.358  1.00 91.50           C  
ATOM    761  CE1 PHE A  93       3.945   3.710 -29.995  1.00 91.50           C  
ATOM    762  CE2 PHE A  93       2.914   1.939 -28.688  1.00 91.50           C  
ATOM    763  CZ  PHE A  93       4.037   2.721 -29.004  1.00 91.50           C  
ATOM    764  N   ASP A  94      -1.557   4.958 -32.961  1.00 91.38           N  
ATOM    765  CA  ASP A  94      -2.612   4.926 -33.977  1.00 91.38           C  
ATOM    766  C   ASP A  94      -2.878   3.494 -34.482  1.00 91.38           C  
ATOM    767  CB  ASP A  94      -2.208   5.834 -35.153  1.00 91.38           C  
ATOM    768  O   ASP A  94      -4.005   3.157 -34.837  1.00 91.38           O  
ATOM    769  CG  ASP A  94      -1.908   7.288 -34.759  1.00 91.38           C  
ATOM    770  OD1 ASP A  94      -2.625   7.832 -33.893  1.00 91.38           O  
ATOM    771  OD2 ASP A  94      -0.932   7.847 -35.328  1.00 91.38           O  
ATOM    772  N   SER A  95      -1.841   2.649 -34.504  1.00 92.06           N  
ATOM    773  CA  SER A  95      -1.881   1.258 -34.965  1.00 92.06           C  
ATOM    774  C   SER A  95      -1.211   0.330 -33.952  1.00 92.06           C  
ATOM    775  CB  SER A  95      -1.210   1.141 -36.343  1.00 92.06           C  
ATOM    776  O   SER A  95      -0.354   0.740 -33.171  1.00 92.06           O  
ATOM    777  OG  SER A  95      -1.141  -0.206 -36.791  1.00 92.06           O  
ATOM    778  N   GLU A  96      -1.586  -0.946 -33.999  1.00 93.25           N  
ATOM    779  CA  GLU A  96      -0.962  -2.020 -33.226  1.00 93.25           C  
ATOM    780  C   GLU A  96       0.529  -2.164 -33.544  1.00 93.25           C  
ATOM    781  CB  GLU A  96      -1.693  -3.339 -33.489  1.00 93.25           C  
ATOM    782  O   GLU A  96       0.956  -1.975 -34.688  1.00 93.25           O  
ATOM    783  CG  GLU A  96      -3.123  -3.311 -32.929  1.00 93.25           C  
ATOM    784  CD  GLU A  96      -3.933  -4.557 -33.303  1.00 93.25           C  
ATOM    785  OE1 GLU A  96      -5.171  -4.490 -33.136  1.00 93.25           O  
ATOM    786  OE2 GLU A  96      -3.319  -5.557 -33.735  1.00 93.25           O  
ATOM    787  N   VAL A  97       1.305  -2.500 -32.511  1.00 93.69           N  
ATOM    788  CA  VAL A  97       2.748  -2.746 -32.593  1.00 93.69           C  
ATOM    789  C   VAL A  97       2.991  -4.239 -32.782  1.00 93.69           C  
ATOM    790  CB  VAL A  97       3.474  -2.236 -31.334  1.00 93.69           C  
ATOM    791  O   VAL A  97       2.533  -5.045 -31.971  1.00 93.69           O  
ATOM    792  CG1 VAL A  97       4.979  -2.530 -31.392  1.00 93.69           C  
ATOM    793  CG2 VAL A  97       3.291  -0.722 -31.157  1.00 93.69           C  
ATOM    794  N   VAL A  98       3.758  -4.580 -33.818  1.00 92.75           N  
ATOM    795  CA  VAL A  98       4.225  -5.946 -34.089  1.00 92.75           C  
ATOM    796  C   VAL A  98       5.410  -6.268 -33.181  1.00 92.75           C  
ATOM    797  CB  VAL A  98       4.607  -6.118 -35.575  1.00 92.75           C  
ATOM    798  O   VAL A  98       5.353  -7.197 -32.382  1.00 92.75           O  
ATOM    799  CG1 VAL A  98       5.039  -7.552 -35.890  1.00 92.75           C  
ATOM    800  CG2 VAL A  98       3.438  -5.787 -36.507  1.00 92.75           C  
ATOM    801  N   THR A  99       6.470  -5.463 -33.268  1.00 93.12           N  
ATOM    802  CA  THR A  99       7.670  -5.564 -32.432  1.00 93.12           C  
ATOM    803  C   THR A  99       8.266  -4.181 -32.188  1.00 93.12           C  
ATOM    804  CB  THR A  99       8.744  -6.483 -33.046  1.00 93.12           C  
ATOM    805  O   THR A  99       8.010  -3.225 -32.926  1.00 93.12           O  
ATOM    806  CG2 THR A  99       8.325  -7.949 -33.129  1.00 93.12           C  
ATOM    807  OG1 THR A  99       9.099  -6.084 -34.346  1.00 93.12           O  
ATOM    808  N   PHE A 100       9.064  -4.057 -31.132  1.00 94.94           N  
ATOM    809  CA  PHE A 100       9.775  -2.824 -30.809  1.00 94.94           C  
ATOM    810  C   PHE A 100      11.176  -3.121 -30.286  1.00 94.94           C  
ATOM    811  CB  PHE A 100       8.951  -2.005 -29.808  1.00 94.94           C  
ATOM    812  O   PHE A 100      11.445  -4.229 -29.828  1.00 94.94           O  
ATOM    813  CG  PHE A 100       8.990  -2.502 -28.381  1.00 94.94           C  
ATOM    814  CD1 PHE A 100       8.043  -3.439 -27.937  1.00 94.94           C  
ATOM    815  CD2 PHE A 100       9.978  -2.028 -27.498  1.00 94.94           C  
ATOM    816  CE1 PHE A 100       8.088  -3.910 -26.615  1.00 94.94           C  
ATOM    817  CE2 PHE A 100      10.029  -2.509 -26.180  1.00 94.94           C  
ATOM    818  CZ  PHE A 100       9.083  -3.450 -25.740  1.00 94.94           C  
ATOM    819  N   GLU A 101      12.063  -2.132 -30.324  1.00 92.69           N  
ATOM    820  CA  GLU A 101      13.413  -2.244 -29.773  1.00 92.69           C  
ATOM    821  C   GLU A 101      13.882  -0.937 -29.127  1.00 92.69           C  
ATOM    822  CB  GLU A 101      14.376  -2.713 -30.868  1.00 92.69           C  
ATOM    823  O   GLU A 101      13.612   0.160 -29.623  1.00 92.69           O  
ATOM    824  CG  GLU A 101      15.773  -3.041 -30.318  1.00 92.69           C  
ATOM    825  CD  GLU A 101      16.537  -3.933 -31.293  1.00 92.69           C  
ATOM    826  OE1 GLU A 101      17.194  -4.895 -30.843  1.00 92.69           O  
ATOM    827  OE2 GLU A 101      16.367  -3.730 -32.507  1.00 92.69           O  
ATOM    828  N   THR A 102      14.596  -1.060 -28.007  1.00 92.62           N  
ATOM    829  CA  THR A 102      15.284   0.041 -27.325  1.00 92.62           C  
ATOM    830  C   THR A 102      16.630   0.297 -28.000  1.00 92.62           C  
ATOM    831  CB  THR A 102      15.490  -0.291 -25.837  1.00 92.62           C  
ATOM    832  O   THR A 102      17.501  -0.573 -28.005  1.00 92.62           O  
ATOM    833  CG2 THR A 102      14.165  -0.298 -25.079  1.00 92.62           C  
ATOM    834  OG1 THR A 102      16.040  -1.581 -25.701  1.00 92.62           O  
ATOM    835  N   ILE A 103      16.798   1.487 -28.589  1.00 91.31           N  
ATOM    836  CA  ILE A 103      18.060   1.886 -29.238  1.00 91.31           C  
ATOM    837  C   ILE A 103      19.098   2.246 -28.175  1.00 91.31           C  
ATOM    838  CB  ILE A 103      17.864   3.115 -30.155  1.00 91.31           C  
ATOM    839  O   ILE A 103      20.256   1.835 -28.255  1.00 91.31           O  
ATOM    840  CG1 ILE A 103      16.838   2.911 -31.283  1.00 91.31           C  
ATOM    841  CG2 ILE A 103      19.210   3.513 -30.797  1.00 91.31           C  
ATOM    842  CD1 ILE A 103      16.320   4.279 -31.772  1.00 91.31           C  
ATOM    843  N   SER A 104      18.667   3.075 -27.223  1.00 91.12           N  
ATOM    844  CA  SER A 104      19.474   3.489 -26.082  1.00 91.12           C  
ATOM    845  C   SER A 104      19.521   2.364 -25.054  1.00 91.12           C  
ATOM    846  CB  SER A 104      18.884   4.766 -25.475  1.00 91.12           C  
ATOM    847  O   SER A 104      18.681   1.462 -25.078  1.00 91.12           O  
ATOM    848  OG  SER A 104      19.813   5.444 -24.653  1.00 91.12           O  
ATOM    849  N   ASP A 105      20.493   2.433 -24.151  1.00 90.56           N  
ATOM    850  CA  ASP A 105      20.555   1.502 -23.025  1.00 90.56           C  
ATOM    851  C   ASP A 105      19.367   1.731 -22.057  1.00 90.56           C  
ATOM    852  CB  ASP A 105      21.964   1.562 -22.412  1.00 90.56           C  
ATOM    853  O   ASP A 105      18.760   0.765 -21.588  1.00 90.56           O  
ATOM    854  CG  ASP A 105      23.073   1.325 -23.457  1.00 90.56           C  
ATOM    855  OD1 ASP A 105      22.867   0.501 -24.393  1.00 90.56           O  
ATOM    856  OD2 ASP A 105      24.090   2.051 -23.425  1.00 90.56           O  
ATOM    857  N   ASP A 106      18.922   2.993 -21.962  1.00 89.88           N  
ATOM    858  CA  ASP A 106      17.667   3.486 -21.375  1.00 89.88           C  
ATOM    859  C   ASP A 106      16.405   3.394 -22.273  1.00 89.88           C  
ATOM    860  CB  ASP A 106      17.869   4.980 -21.063  1.00 89.88           C  
ATOM    861  O   ASP A 106      16.454   3.204 -23.489  1.00 89.88           O  
ATOM    862  CG  ASP A 106      18.703   5.272 -19.825  1.00 89.88           C  
ATOM    863  OD1 ASP A 106      18.476   4.566 -18.827  1.00 89.88           O  
ATOM    864  OD2 ASP A 106      19.347   6.344 -19.857  1.00 89.88           O  
ATOM    865  N   TYR A 107      15.238   3.736 -21.699  1.00 90.69           N  
ATOM    866  CA  TYR A 107      13.974   3.982 -22.428  1.00 90.69           C  
ATOM    867  C   TYR A 107      13.963   5.256 -23.303  1.00 90.69           C  
ATOM    868  CB  TYR A 107      12.797   4.045 -21.435  1.00 90.69           C  
ATOM    869  O   TYR A 107      12.955   5.569 -23.943  1.00 90.69           O  
ATOM    870  CG  TYR A 107      12.643   5.384 -20.723  1.00 90.69           C  
ATOM    871  CD1 TYR A 107      13.428   5.665 -19.597  1.00 90.69           C  
ATOM    872  CD2 TYR A 107      11.775   6.376 -21.223  1.00 90.69           C  
ATOM    873  CE1 TYR A 107      13.335   6.909 -18.952  1.00 90.69           C  
ATOM    874  CE2 TYR A 107      11.645   7.614 -20.561  1.00 90.69           C  
ATOM    875  OH  TYR A 107      12.286   9.052 -18.746  1.00 90.69           O  
ATOM    876  CZ  TYR A 107      12.416   7.873 -19.409  1.00 90.69           C  
ATOM    877  N   SER A 108      15.037   6.049 -23.298  1.00 92.31           N  
ATOM    878  CA  SER A 108      15.053   7.399 -23.876  1.00 92.31           C  
ATOM    879  C   SER A 108      14.776   7.424 -25.384  1.00 92.31           C  
ATOM    880  CB  SER A 108      16.400   8.066 -23.579  1.00 92.31           C  
ATOM    881  O   SER A 108      14.170   8.383 -25.867  1.00 92.31           O  
ATOM    882  OG  SER A 108      17.425   7.452 -24.336  1.00 92.31           O  
ATOM    883  N   LYS A 109      15.199   6.385 -26.119  1.00 93.12           N  
ATOM    884  CA  LYS A 109      15.008   6.229 -27.568  1.00 93.12           C  
ATOM    885  C   LYS A 109      14.519   4.821 -27.888  1.00 93.12           C  
ATOM    886  CB  LYS A 109      16.307   6.518 -28.331  1.00 93.12           C  
ATOM    887  O   LYS A 109      15.226   3.843 -27.641  1.00 93.12           O  
ATOM    888  CG  LYS A 109      16.799   7.963 -28.185  1.00 93.12           C  
ATOM    889  CD  LYS A 109      18.108   8.136 -28.965  1.00 93.12           C  
ATOM    890  CE  LYS A 109      18.704   9.525 -28.722  1.00 93.12           C  
ATOM    891  NZ  LYS A 109      20.036   9.657 -29.367  1.00 93.12           N  
ATOM    892  N   ILE A 110      13.329   4.732 -28.473  1.00 94.81           N  
ATOM    893  CA  ILE A 110      12.646   3.467 -28.768  1.00 94.81           C  
ATOM    894  C   ILE A 110      12.110   3.512 -30.198  1.00 94.81           C  
ATOM    895  CB  ILE A 110      11.512   3.182 -27.751  1.00 94.81           C  
ATOM    896  O   ILE A 110      11.655   4.561 -30.660  1.00 94.81           O  
ATOM    897  CG1 ILE A 110      11.959   3.348 -26.278  1.00 94.81           C  
ATOM    898  CG2 ILE A 110      10.976   1.752 -27.964  1.00 94.81           C  
ATOM    899  CD1 ILE A 110      10.794   3.407 -25.282  1.00 94.81           C  
ATOM    900  N   ILE A 111      12.148   2.376 -30.887  1.00 95.19           N  
ATOM    901  CA  ILE A 111      11.570   2.204 -32.222  1.00 95.19           C  
ATOM    902  C   ILE A 111      10.428   1.208 -32.133  1.00 95.19           C  
ATOM    903  CB  ILE A 111      12.608   1.685 -33.233  1.00 95.19           C  
ATOM    904  O   ILE A 111      10.604   0.126 -31.578  1.00 95.19           O  
ATOM    905  CG1 ILE A 111      13.854   2.576 -33.288  1.00 95.19           C  
ATOM    906  CG2 ILE A 111      11.975   1.608 -34.638  1.00 95.19           C  
ATOM    907  CD1 ILE A 111      15.048   1.817 -33.874  1.00 95.19           C  
ATOM    908  N   PHE A 112       9.297   1.547 -32.738  1.00 95.62           N  
ATOM    909  CA  PHE A 112       8.136   0.675 -32.865  1.00 95.62           C  
ATOM    910  C   PHE A 112       7.878   0.362 -34.336  1.00 95.62           C  
ATOM    911  CB  PHE A 112       6.925   1.360 -32.216  1.00 95.62           C  
ATOM    912  O   PHE A 112       7.790   1.279 -35.152  1.00 95.62           O  
ATOM    913  CG  PHE A 112       7.110   1.626 -30.735  1.00 95.62           C  
ATOM    914  CD1 PHE A 112       6.867   0.597 -29.812  1.00 95.62           C  
ATOM    915  CD2 PHE A 112       7.572   2.873 -30.276  1.00 95.62           C  
ATOM    916  CE1 PHE A 112       7.116   0.782 -28.443  1.00 95.62           C  
ATOM    917  CE2 PHE A 112       7.801   3.066 -28.901  1.00 95.62           C  
ATOM    918  CZ  PHE A 112       7.583   2.023 -27.987  1.00 95.62           C  
ATOM    919  N   LEU A 113       7.715  -0.916 -34.671  1.00 95.44           N  
ATOM    920  CA  LEU A 113       7.196  -1.361 -35.962  1.00 95.44           C  
ATOM    921  C   LEU A 113       5.701  -1.646 -35.818  1.00 95.44           C  
ATOM    922  CB  LEU A 113       7.987  -2.595 -36.414  1.00 95.44           C  
ATOM    923  O   LEU A 113       5.293  -2.492 -35.021  1.00 95.44           O  
ATOM    924  CG  LEU A 113       7.503  -3.246 -37.716  1.00 95.44           C  
ATOM    925  CD1 LEU A 113       7.724  -2.332 -38.926  1.00 95.44           C  
ATOM    926  CD2 LEU A 113       8.286  -4.542 -37.918  1.00 95.44           C  
ATOM    927  N   GLN A 114       4.885  -0.934 -36.587  1.00 94.62           N  
ATOM    928  CA  GLN A 114       3.431  -1.043 -36.551  1.00 94.62           C  
ATOM    929  C   GLN A 114       2.887  -1.908 -37.694  1.00 94.62           C  
ATOM    930  CB  GLN A 114       2.803   0.359 -36.566  1.00 94.62           C  
ATOM    931  O   GLN A 114       3.490  -2.024 -38.765  1.00 94.62           O  
ATOM    932  CG  GLN A 114       3.077   1.138 -35.273  1.00 94.62           C  
ATOM    933  CD  GLN A 114       2.435   2.524 -35.217  1.00 94.62           C  
ATOM    934  NE2 GLN A 114       2.592   3.195 -34.101  1.00 94.62           N  
ATOM    935  OE1 GLN A 114       1.792   3.038 -36.123  1.00 94.62           O  
ATOM    936  N   CYS A 115       1.695  -2.471 -37.484  1.00 92.62           N  
ATOM    937  CA  CYS A 115       0.979  -3.275 -38.480  1.00 92.62           C  
ATOM    938  C   CYS A 115       0.643  -2.493 -39.768  1.00 92.62           C  
ATOM    939  CB  CYS A 115      -0.308  -3.820 -37.839  1.00 92.62           C  
ATOM    940  O   CYS A 115       0.549  -3.080 -40.842  1.00 92.62           O  
ATOM    941  SG  CYS A 115       0.083  -4.968 -36.487  1.00 92.62           S  
ATOM    942  N   ASP A 116       0.505  -1.163 -39.710  1.00 93.19           N  
ATOM    943  CA  ASP A 116       0.167  -0.290 -40.851  1.00 93.19           C  
ATOM    944  C   ASP A 116       1.350   0.007 -41.810  1.00 93.19           C  
ATOM    945  CB  ASP A 116      -0.523   0.995 -40.342  1.00 93.19           C  
ATOM    946  O   ASP A 116       1.234   0.854 -42.714  1.00 93.19           O  
ATOM    947  CG  ASP A 116       0.430   1.965 -39.632  1.00 93.19           C  
ATOM    948  OD1 ASP A 116       1.532   1.512 -39.254  1.00 93.19           O  
ATOM    949  OD2 ASP A 116       0.125   3.178 -39.536  1.00 93.19           O  
ATOM    950  N   ARG A 117       2.464  -0.732 -41.662  1.00 92.88           N  
ATOM    951  CA  ARG A 117       3.769  -0.541 -42.335  1.00 92.88           C  
ATOM    952  C   ARG A 117       4.519   0.703 -41.881  1.00 92.88           C  
ATOM    953  CB  ARG A 117       3.662  -0.571 -43.871  1.00 92.88           C  
ATOM    954  O   ARG A 117       5.465   1.127 -42.550  1.00 92.88           O  
ATOM    955  CG  ARG A 117       2.881  -1.765 -44.408  1.00 92.88           C  
ATOM    956  CD  ARG A 117       2.709  -1.680 -45.919  1.00 92.88           C  
ATOM    957  NE  ARG A 117       1.594  -0.781 -46.259  1.00 92.88           N  
ATOM    958  NH1 ARG A 117       2.032  -0.661 -48.508  1.00 92.88           N  
ATOM    959  NH2 ARG A 117       0.189   0.296 -47.675  1.00 92.88           N  
ATOM    960  CZ  ARG A 117       1.280  -0.390 -47.477  1.00 92.88           C  
ATOM    961  N   SER A 118       4.086   1.334 -40.799  1.00 94.31           N  
ATOM    962  CA  SER A 118       4.799   2.474 -40.259  1.00 94.31           C  
ATOM    963  C   SER A 118       5.800   2.072 -39.183  1.00 94.31           C  
ATOM    964  CB  SER A 118       3.844   3.567 -39.826  1.00 94.31           C  
ATOM    965  O   SER A 118       5.662   1.062 -38.495  1.00 94.31           O  
ATOM    966  OG  SER A 118       3.249   3.290 -38.590  1.00 94.31           O  
ATOM    967  N   VAL A 119       6.849   2.873 -39.083  1.00 94.88           N  
ATOM    968  CA  VAL A 119       7.895   2.779 -38.077  1.00 94.88           C  
ATOM    969  C   VAL A 119       7.867   4.085 -37.308  1.00 94.88           C  
ATOM    970  CB  VAL A 119       9.265   2.524 -38.716  1.00 94.88           C  
ATOM    971  O   VAL A 119       8.066   5.157 -37.884  1.00 94.88           O  
ATOM    972  CG1 VAL A 119      10.376   2.458 -37.663  1.00 94.88           C  
ATOM    973  CG2 VAL A 119       9.274   1.203 -39.485  1.00 94.88           C  
ATOM    974  N   GLU A 120       7.588   4.005 -36.016  1.00 94.38           N  
ATOM    975  CA  GLU A 120       7.521   5.167 -35.141  1.00 94.38           C  
ATOM    976  C   GLU A 120       8.753   5.234 -34.244  1.00 94.38           C  
ATOM    977  CB  GLU A 120       6.203   5.211 -34.354  1.00 94.38           C  
ATOM    978  O   GLU A 120       9.086   4.296 -33.522  1.00 94.38           O  
ATOM    979  CG  GLU A 120       5.024   5.489 -35.303  1.00 94.38           C  
ATOM    980  CD  GLU A 120       3.711   5.846 -34.597  1.00 94.38           C  
ATOM    981  OE1 GLU A 120       2.740   6.216 -35.304  1.00 94.38           O  
ATOM    982  OE2 GLU A 120       3.636   5.842 -33.355  1.00 94.38           O  
ATOM    983  N   PHE A 121       9.421   6.382 -34.285  1.00 94.44           N  
ATOM    984  CA  PHE A 121      10.542   6.723 -33.426  1.00 94.44           C  
ATOM    985  C   PHE A 121      10.026   7.505 -32.233  1.00 94.44           C  
ATOM    986  CB  PHE A 121      11.572   7.537 -34.211  1.00 94.44           C  
ATOM    987  O   PHE A 121       9.389   8.550 -32.383  1.00 94.44           O  
ATOM    988  CG  PHE A 121      12.168   6.752 -35.353  1.00 94.44           C  
ATOM    989  CD1 PHE A 121      13.188   5.829 -35.087  1.00 94.44           C  
ATOM    990  CD2 PHE A 121      11.655   6.877 -36.657  1.00 94.44           C  
ATOM    991  CE1 PHE A 121      13.680   5.020 -36.120  1.00 94.44           C  
ATOM    992  CE2 PHE A 121      12.182   6.095 -37.700  1.00 94.44           C  
ATOM    993  CZ  PHE A 121      13.198   5.162 -37.431  1.00 94.44           C  
ATOM    994  N   HIS A 122      10.303   7.004 -31.040  1.00 94.31           N  
ATOM    995  CA  HIS A 122       9.920   7.617 -29.782  1.00 94.31           C  
ATOM    996  C   HIS A 122      11.163   8.109 -29.049  1.00 94.31           C  
ATOM    997  CB  HIS A 122       9.111   6.610 -28.957  1.00 94.31           C  
ATOM    998  O   HIS A 122      12.147   7.387 -28.915  1.00 94.31           O  
ATOM    999  CG  HIS A 122       7.643   6.565 -29.318  1.00 94.31           C  
ATOM   1000  CD2 HIS A 122       7.083   6.782 -30.551  1.00 94.31           C  
ATOM   1001  ND1 HIS A 122       6.604   6.316 -28.444  1.00 94.31           N  
ATOM   1002  CE1 HIS A 122       5.453   6.435 -29.127  1.00 94.31           C  
ATOM   1003  NE2 HIS A 122       5.701   6.740 -30.404  1.00 94.31           N  
ATOM   1004  N   ALA A 123      11.084   9.338 -28.549  1.00 92.75           N  
ATOM   1005  CA  ALA A 123      12.043   9.925 -27.627  1.00 92.75           C  
ATOM   1006  C   ALA A 123      11.449   9.984 -26.205  1.00 92.75           C  
ATOM   1007  CB  ALA A 123      12.440  11.303 -28.169  1.00 92.75           C  
ATOM   1008  O   ALA A 123      10.265   9.693 -25.985  1.00 92.75           O  
ATOM   1009  N   ALA A 124      12.232  10.439 -25.225  1.00 90.50           N  
ATOM   1010  CA  ALA A 124      11.770  10.623 -23.848  1.00 90.50           C  
ATOM   1011  C   ALA A 124      10.542  11.554 -23.744  1.00 90.50           C  
ATOM   1012  CB  ALA A 124      12.939  11.152 -23.012  1.00 90.50           C  
ATOM   1013  O   ALA A 124       9.651  11.291 -22.942  1.00 90.50           O  
ATOM   1014  N   HIS A 125      10.441  12.574 -24.603  1.00 88.75           N  
ATOM   1015  CA  HIS A 125       9.323  13.528 -24.616  1.00 88.75           C  
ATOM   1016  C   HIS A 125       8.093  13.064 -25.423  1.00 88.75           C  
ATOM   1017  CB  HIS A 125       9.831  14.896 -25.097  1.00 88.75           C  
ATOM   1018  O   HIS A 125       7.084  13.761 -25.421  1.00 88.75           O  
ATOM   1019  CG  HIS A 125      10.363  14.881 -26.507  1.00 88.75           C  
ATOM   1020  CD2 HIS A 125       9.641  15.050 -27.659  1.00 88.75           C  
ATOM   1021  ND1 HIS A 125      11.677  14.689 -26.874  1.00 88.75           N  
ATOM   1022  CE1 HIS A 125      11.743  14.744 -28.215  1.00 88.75           C  
ATOM   1023  NE2 HIS A 125      10.526  14.944 -28.736  1.00 88.75           N  
ATOM   1024  N   GLY A 126       8.141  11.916 -26.112  1.00 90.19           N  
ATOM   1025  CA  GLY A 126       6.996  11.405 -26.877  1.00 90.19           C  
ATOM   1026  C   GLY A 126       7.355  10.845 -28.250  1.00 90.19           C  
ATOM   1027  O   GLY A 126       8.447  10.317 -28.456  1.00 90.19           O  
ATOM   1028  N   LYS A 127       6.404  10.937 -29.183  1.00 91.44           N  
ATOM   1029  CA  LYS A 127       6.575  10.571 -30.594  1.00 91.44           C  
ATOM   1030  C   LYS A 127       7.458  11.613 -31.279  1.00 91.44           C  
ATOM   1031  CB  LYS A 127       5.180  10.453 -31.231  1.00 91.44           C  
ATOM   1032  O   LYS A 127       7.104  12.786 -31.315  1.00 91.44           O  
ATOM   1033  CG  LYS A 127       5.168  10.121 -32.735  1.00 91.44           C  
ATOM   1034  CD  LYS A 127       3.730   9.754 -33.139  1.00 91.44           C  
ATOM   1035  CE  LYS A 127       3.522   9.563 -34.645  1.00 91.44           C  
ATOM   1036  NZ  LYS A 127       2.215   8.896 -34.913  1.00 91.44           N  
ATOM   1037  N   TYR A 128       8.602  11.176 -31.794  1.00 92.88           N  
ATOM   1038  CA  TYR A 128       9.570  12.031 -32.477  1.00 92.88           C  
ATOM   1039  C   TYR A 128       9.310  12.069 -33.984  1.00 92.88           C  
ATOM   1040  CB  TYR A 128      10.988  11.537 -32.159  1.00 92.88           C  
ATOM   1041  O   TYR A 128       9.192  13.141 -34.571  1.00 92.88           O  
ATOM   1042  CG  TYR A 128      12.073  12.324 -32.863  1.00 92.88           C  
ATOM   1043  CD1 TYR A 128      12.753  11.772 -33.968  1.00 92.88           C  
ATOM   1044  CD2 TYR A 128      12.373  13.629 -32.428  1.00 92.88           C  
ATOM   1045  CE1 TYR A 128      13.736  12.526 -34.635  1.00 92.88           C  
ATOM   1046  CE2 TYR A 128      13.357  14.384 -33.093  1.00 92.88           C  
ATOM   1047  OH  TYR A 128      14.987  14.555 -34.850  1.00 92.88           O  
ATOM   1048  CZ  TYR A 128      14.038  13.833 -34.200  1.00 92.88           C  
ATOM   1049  N   TYR A 129       9.189  10.898 -34.616  1.00 92.50           N  
ATOM   1050  CA  TYR A 129       9.005  10.805 -36.063  1.00 92.50           C  
ATOM   1051  C   TYR A 129       8.258   9.531 -36.465  1.00 92.50           C  
ATOM   1052  CB  TYR A 129      10.376  10.893 -36.749  1.00 92.50           C  
ATOM   1053  O   TYR A 129       8.355   8.512 -35.785  1.00 92.50           O  
ATOM   1054  CG  TYR A 129      10.280  11.073 -38.247  1.00 92.50           C  
ATOM   1055  CD1 TYR A 129      10.608  10.015 -39.114  1.00 92.50           C  
ATOM   1056  CD2 TYR A 129       9.836  12.304 -38.768  1.00 92.50           C  
ATOM   1057  CE1 TYR A 129      10.492  10.191 -40.505  1.00 92.50           C  
ATOM   1058  CE2 TYR A 129       9.720  12.482 -40.160  1.00 92.50           C  
ATOM   1059  OH  TYR A 129       9.952  11.579 -42.376  1.00 92.50           O  
ATOM   1060  CZ  TYR A 129      10.049  11.421 -41.031  1.00 92.50           C  
ATOM   1061  N   LYS A 130       7.523   9.581 -37.581  1.00 93.69           N  
ATOM   1062  CA  LYS A 130       6.830   8.432 -38.182  1.00 93.69           C  
ATOM   1063  C   LYS A 130       7.301   8.269 -39.623  1.00 93.69           C  
ATOM   1064  CB  LYS A 130       5.303   8.612 -38.070  1.00 93.69           C  
ATOM   1065  O   LYS A 130       7.144   9.177 -40.432  1.00 93.69           O  
ATOM   1066  CG  LYS A 130       4.505   7.421 -38.637  1.00 93.69           C  
ATOM   1067  CD  LYS A 130       2.996   7.532 -38.329  1.00 93.69           C  
ATOM   1068  CE  LYS A 130       2.269   6.248 -38.762  1.00 93.69           C  
ATOM   1069  NZ  LYS A 130       1.274   5.721 -37.792  1.00 93.69           N  
ATOM   1070  N   LEU A 131       7.854   7.104 -39.929  1.00 93.00           N  
ATOM   1071  CA  LEU A 131       8.335   6.707 -41.249  1.00 93.00           C  
ATOM   1072  C   LEU A 131       7.433   5.602 -41.802  1.00 93.00           C  
ATOM   1073  CB  LEU A 131       9.788   6.238 -41.083  1.00 93.00           C  
ATOM   1074  O   LEU A 131       6.885   4.819 -41.035  1.00 93.00           O  
ATOM   1075  CG  LEU A 131      10.524   5.901 -42.390  1.00 93.00           C  
ATOM   1076  CD1 LEU A 131      10.903   7.167 -43.157  1.00 93.00           C  
ATOM   1077  CD2 LEU A 131      11.788   5.128 -42.040  1.00 93.00           C  
ATOM   1078  N   ARG A 132       7.280   5.498 -43.124  1.00 93.19           N  
ATOM   1079  CA  ARG A 132       6.557   4.385 -43.756  1.00 93.19           C  
ATOM   1080  C   ARG A 132       7.516   3.491 -44.535  1.00 93.19           C  
ATOM   1081  CB  ARG A 132       5.405   4.926 -44.612  1.00 93.19           C  
ATOM   1082  O   ARG A 132       8.315   3.990 -45.320  1.00 93.19           O  
ATOM   1083  CG  ARG A 132       4.449   3.789 -44.986  1.00 93.19           C  
ATOM   1084  CD  ARG A 132       3.198   4.301 -45.702  1.00 93.19           C  
ATOM   1085  NE  ARG A 132       2.187   3.231 -45.714  1.00 93.19           N  
ATOM   1086  NH1 ARG A 132       0.298   4.498 -45.367  1.00 93.19           N  
ATOM   1087  NH2 ARG A 132       0.232   2.298 -45.044  1.00 93.19           N  
ATOM   1088  CZ  ARG A 132       0.912   3.349 -45.396  1.00 93.19           C  
ATOM   1089  N   VAL A 133       7.406   2.183 -44.331  1.00 93.19           N  
ATOM   1090  CA  VAL A 133       8.153   1.147 -45.056  1.00 93.19           C  
ATOM   1091  C   VAL A 133       7.293   0.637 -46.227  1.00 93.19           C  
ATOM   1092  CB  VAL A 133       8.573   0.018 -44.090  1.00 93.19           C  
ATOM   1093  O   VAL A 133       6.062   0.641 -46.116  1.00 93.19           O  
ATOM   1094  CG1 VAL A 133       9.419  -1.077 -44.749  1.00 93.19           C  
ATOM   1095  CG2 VAL A 133       9.423   0.584 -42.945  1.00 93.19           C  
ATOM   1096  N   PRO A 134       7.883   0.220 -47.367  1.00 91.75           N  
ATOM   1097  CA  PRO A 134       7.098  -0.186 -48.538  1.00 91.75           C  
ATOM   1098  C   PRO A 134       6.172  -1.391 -48.282  1.00 91.75           C  
ATOM   1099  CB  PRO A 134       8.129  -0.471 -49.637  1.00 91.75           C  
ATOM   1100  O   PRO A 134       4.986  -1.351 -48.632  1.00 91.75           O  
ATOM   1101  CG  PRO A 134       9.326   0.393 -49.241  1.00 91.75           C  
ATOM   1102  CD  PRO A 134       9.297   0.322 -47.721  1.00 91.75           C  
ATOM   1103  N   ASN A 135       6.690  -2.423 -47.608  1.00 91.62           N  
ATOM   1104  CA  ASN A 135       5.984  -3.678 -47.324  1.00 91.62           C  
ATOM   1105  C   ASN A 135       5.736  -3.864 -45.820  1.00 91.62           C  
ATOM   1106  CB  ASN A 135       6.773  -4.854 -47.929  1.00 91.62           C  
ATOM   1107  O   ASN A 135       6.307  -3.154 -44.992  1.00 91.62           O  
ATOM   1108  CG  ASN A 135       6.935  -4.742 -49.433  1.00 91.62           C  
ATOM   1109  ND2 ASN A 135       7.984  -5.312 -49.971  1.00 91.62           N  
ATOM   1110  OD1 ASN A 135       6.162  -4.117 -50.136  1.00 91.62           O  
ATOM   1111  N   PHE A 136       4.873  -4.821 -45.470  1.00 94.06           N  
ATOM   1112  CA  PHE A 136       4.584  -5.186 -44.081  1.00 94.06           C  
ATOM   1113  C   PHE A 136       5.800  -5.812 -43.411  1.00 94.06           C  
ATOM   1114  CB  PHE A 136       3.362  -6.110 -44.025  1.00 94.06           C  
ATOM   1115  O   PHE A 136       6.344  -6.795 -43.911  1.00 94.06           O  
ATOM   1116  CG  PHE A 136       2.081  -5.445 -44.490  1.00 94.06           C  
ATOM   1117  CD1 PHE A 136       1.372  -4.605 -43.613  1.00 94.06           C  
ATOM   1118  CD2 PHE A 136       1.589  -5.670 -45.789  1.00 94.06           C  
ATOM   1119  CE1 PHE A 136       0.181  -3.985 -44.032  1.00 94.06           C  
ATOM   1120  CE2 PHE A 136       0.399  -5.048 -46.210  1.00 94.06           C  
ATOM   1121  CZ  PHE A 136      -0.305  -4.204 -45.332  1.00 94.06           C  
ATOM   1122  N   GLY A 137       6.216  -5.235 -42.284  1.00 92.00           N  
ATOM   1123  CA  GLY A 137       7.286  -5.771 -41.453  1.00 92.00           C  
ATOM   1124  C   GLY A 137       6.755  -6.811 -40.462  1.00 92.00           C  
ATOM   1125  O   GLY A 137       5.681  -6.631 -39.893  1.00 92.00           O  
ATOM   1126  N   ARG A 138       7.522  -7.884 -40.254  1.00 92.56           N  
ATOM   1127  CA  ARG A 138       7.313  -8.918 -39.227  1.00 92.56           C  
ATOM   1128  C   ARG A 138       8.272  -8.750 -38.047  1.00 92.56           C  
ATOM   1129  CB  ARG A 138       7.463 -10.324 -39.844  1.00 92.56           C  
ATOM   1130  O   ARG A 138       7.894  -9.037 -36.918  1.00 92.56           O  
ATOM   1131  CG  ARG A 138       6.334 -10.660 -40.833  1.00 92.56           C  
ATOM   1132  CD  ARG A 138       6.436 -12.091 -41.391  1.00 92.56           C  
ATOM   1133  NE  ARG A 138       5.325 -12.366 -42.328  1.00 92.56           N  
ATOM   1134  NH1 ARG A 138       6.096 -14.288 -43.375  1.00 92.56           N  
ATOM   1135  NH2 ARG A 138       4.292 -13.293 -44.131  1.00 92.56           N  
ATOM   1136  CZ  ARG A 138       5.249 -13.314 -43.252  1.00 92.56           C  
ATOM   1137  N   ASP A 139       9.489  -8.265 -38.293  1.00 94.69           N  
ATOM   1138  CA  ASP A 139      10.499  -8.076 -37.252  1.00 94.69           C  
ATOM   1139  C   ASP A 139      11.432  -6.900 -37.567  1.00 94.69           C  
ATOM   1140  CB  ASP A 139      11.284  -9.383 -37.066  1.00 94.69           C  
ATOM   1141  O   ASP A 139      11.554  -6.472 -38.721  1.00 94.69           O  
ATOM   1142  CG  ASP A 139      11.966  -9.510 -35.703  1.00 94.69           C  
ATOM   1143  OD1 ASP A 139      11.469  -8.947 -34.697  1.00 94.69           O  
ATOM   1144  OD2 ASP A 139      12.911 -10.317 -35.610  1.00 94.69           O  
ATOM   1145  N   LEU A 140      12.080  -6.371 -36.528  1.00 94.38           N  
ATOM   1146  CA  LEU A 140      13.040  -5.275 -36.644  1.00 94.38           C  
ATOM   1147  C   LEU A 140      14.231  -5.497 -35.704  1.00 94.38           C  
ATOM   1148  CB  LEU A 140      12.321  -3.918 -36.440  1.00 94.38           C  
ATOM   1149  O   LEU A 140      14.046  -5.953 -34.570  1.00 94.38           O  
ATOM   1150  CG  LEU A 140      12.296  -3.357 -34.997  1.00 94.38           C  
ATOM   1151  CD1 LEU A 140      13.395  -2.307 -34.803  1.00 94.38           C  
ATOM   1152  CD2 LEU A 140      10.977  -2.672 -34.667  1.00 94.38           C  
ATOM   1153  N   LYS A 141      15.437  -5.144 -36.168  1.00 94.69           N  
ATOM   1154  CA  LYS A 141      16.654  -5.133 -35.347  1.00 94.69           C  
ATOM   1155  C   LYS A 141      17.553  -3.930 -35.601  1.00 94.69           C  
ATOM   1156  CB  LYS A 141      17.451  -6.439 -35.496  1.00 94.69           C  
ATOM   1157  O   LYS A 141      17.780  -3.540 -36.746  1.00 94.69           O  
ATOM   1158  CG  LYS A 141      16.828  -7.621 -34.749  1.00 94.69           C  
ATOM   1159  CD  LYS A 141      16.936  -7.490 -33.225  1.00 94.69           C  
ATOM   1160  CE  LYS A 141      15.975  -8.467 -32.560  1.00 94.69           C  
ATOM   1161  NZ  LYS A 141      16.422  -8.757 -31.185  1.00 94.69           N  
ATOM   1162  N   TYR A 142      18.110  -3.383 -34.529  1.00 94.06           N  
ATOM   1163  CA  TYR A 142      19.043  -2.267 -34.529  1.00 94.06           C  
ATOM   1164  C   TYR A 142      20.496  -2.744 -34.461  1.00 94.06           C  
ATOM   1165  CB  TYR A 142      18.715  -1.317 -33.373  1.00 94.06           C  
ATOM   1166  O   TYR A 142      20.911  -3.459 -33.549  1.00 94.06           O  
ATOM   1167  CG  TYR A 142      19.693  -0.163 -33.274  1.00 94.06           C  
ATOM   1168  CD1 TYR A 142      20.569  -0.064 -32.175  1.00 94.06           C  
ATOM   1169  CD2 TYR A 142      19.763   0.779 -34.316  1.00 94.06           C  
ATOM   1170  CE1 TYR A 142      21.510   0.982 -32.117  1.00 94.06           C  
ATOM   1171  CE2 TYR A 142      20.699   1.825 -34.259  1.00 94.06           C  
ATOM   1172  OH  TYR A 142      22.473   2.946 -33.121  1.00 94.06           O  
ATOM   1173  CZ  TYR A 142      21.578   1.927 -33.163  1.00 94.06           C  
ATOM   1174  N   HIS A 143      21.297  -2.294 -35.419  1.00 93.12           N  
ATOM   1175  CA  HIS A 143      22.728  -2.532 -35.480  1.00 93.12           C  
ATOM   1176  C   HIS A 143      23.493  -1.360 -34.866  1.00 93.12           C  
ATOM   1177  CB  HIS A 143      23.110  -2.773 -36.936  1.00 93.12           C  
ATOM   1178  O   HIS A 143      23.649  -0.305 -35.486  1.00 93.12           O  
ATOM   1179  CG  HIS A 143      24.571  -3.064 -37.125  1.00 93.12           C  
ATOM   1180  CD2 HIS A 143      25.242  -4.208 -36.792  1.00 93.12           C  
ATOM   1181  ND1 HIS A 143      25.486  -2.205 -37.680  1.00 93.12           N  
ATOM   1182  CE1 HIS A 143      26.682  -2.808 -37.685  1.00 93.12           C  
ATOM   1183  NE2 HIS A 143      26.583  -4.022 -37.141  1.00 93.12           N  
ATOM   1184  N   TYR A 144      24.009  -1.578 -33.654  1.00 89.06           N  
ATOM   1185  CA  TYR A 144      24.684  -0.549 -32.861  1.00 89.06           C  
ATOM   1186  C   TYR A 144      25.894   0.109 -33.563  1.00 89.06           C  
ATOM   1187  CB  TYR A 144      25.005  -1.119 -31.468  1.00 89.06           C  
ATOM   1188  O   TYR A 144      25.934   1.335 -33.591  1.00 89.06           O  
ATOM   1189  CG  TYR A 144      25.561  -0.109 -30.487  1.00 89.06           C  
ATOM   1190  CD1 TYR A 144      26.951   0.105 -30.398  1.00 89.06           C  
ATOM   1191  CD2 TYR A 144      24.685   0.603 -29.645  1.00 89.06           C  
ATOM   1192  CE1 TYR A 144      27.460   1.039 -29.476  1.00 89.06           C  
ATOM   1193  CE2 TYR A 144      25.192   1.527 -28.712  1.00 89.06           C  
ATOM   1194  OH  TYR A 144      27.085   2.627 -27.725  1.00 89.06           O  
ATOM   1195  CZ  TYR A 144      26.583   1.749 -28.630  1.00 89.06           C  
ATOM   1196  N   PRO A 145      26.838  -0.625 -34.198  1.00 90.50           N  
ATOM   1197  CA  PRO A 145      28.048  -0.010 -34.762  1.00 90.50           C  
ATOM   1198  C   PRO A 145      27.837   0.893 -35.982  1.00 90.50           C  
ATOM   1199  CB  PRO A 145      28.971  -1.170 -35.150  1.00 90.50           C  
ATOM   1200  O   PRO A 145      28.622   1.808 -36.201  1.00 90.50           O  
ATOM   1201  CG  PRO A 145      28.472  -2.344 -34.321  1.00 90.50           C  
ATOM   1202  CD  PRO A 145      26.981  -2.074 -34.186  1.00 90.50           C  
ATOM   1203  N   SER A 146      26.836   0.614 -36.822  1.00 88.88           N  
ATOM   1204  CA  SER A 146      26.578   1.402 -38.048  1.00 88.88           C  
ATOM   1205  C   SER A 146      25.341   2.286 -37.947  1.00 88.88           C  
ATOM   1206  CB  SER A 146      26.496   0.527 -39.306  1.00 88.88           C  
ATOM   1207  O   SER A 146      24.998   2.948 -38.924  1.00 88.88           O  
ATOM   1208  OG  SER A 146      27.628  -0.319 -39.386  1.00 88.88           O  
ATOM   1209  N   CYS A 147      24.657   2.268 -36.800  1.00 91.81           N  
ATOM   1210  CA  CYS A 147      23.386   2.955 -36.588  1.00 91.81           C  
ATOM   1211  C   CYS A 147      22.321   2.594 -37.645  1.00 91.81           C  
ATOM   1212  CB  CYS A 147      23.648   4.462 -36.448  1.00 91.81           C  
ATOM   1213  O   CYS A 147      21.480   3.423 -37.999  1.00 91.81           O  
ATOM   1214  SG  CYS A 147      24.765   4.779 -35.051  1.00 91.81           S  
ATOM   1215  N   ASP A 148      22.363   1.362 -38.160  1.00 92.69           N  
ATOM   1216  CA  ASP A 148      21.436   0.855 -39.174  1.00 92.69           C  
ATOM   1217  C   ASP A 148      20.304   0.077 -38.497  1.00 92.69           C  
ATOM   1218  CB  ASP A 148      22.161  -0.045 -40.197  1.00 92.69           C  
ATOM   1219  O   ASP A 148      20.540  -0.753 -37.622  1.00 92.69           O  
ATOM   1220  CG  ASP A 148      22.940   0.679 -41.305  1.00 92.69           C  
ATOM   1221  OD1 ASP A 148      22.830   1.914 -41.444  1.00 92.69           O  
ATOM   1222  OD2 ASP A 148      23.591  -0.036 -42.108  1.00 92.69           O  
ATOM   1223  N   ILE A 149      19.069   0.296 -38.933  1.00 94.62           N  
ATOM   1224  CA  ILE A 149      17.923  -0.543 -38.583  1.00 94.62           C  
ATOM   1225  C   ILE A 149      17.634  -1.461 -39.758  1.00 94.62           C  
ATOM   1226  CB  ILE A 149      16.683   0.292 -38.234  1.00 94.62           C  
ATOM   1227  O   ILE A 149      17.451  -0.994 -40.886  1.00 94.62           O  
ATOM   1228  CG1 ILE A 149      16.964   1.244 -37.060  1.00 94.62           C  
ATOM   1229  CG2 ILE A 149      15.493  -0.624 -37.876  1.00 94.62           C  
ATOM   1230  CD1 ILE A 149      15.951   2.382 -37.060  1.00 94.62           C  
ATOM   1231  N   PHE A 150      17.546  -2.752 -39.470  1.00 94.88           N  
ATOM   1232  CA  PHE A 150      17.101  -3.773 -40.400  1.00 94.88           C  
ATOM   1233  C   PHE A 150      15.636  -4.098 -40.130  1.00 94.88           C  
ATOM   1234  CB  PHE A 150      18.003  -5.001 -40.274  1.00 94.88           C  
ATOM   1235  O   PHE A 150      15.262  -4.414 -39.001  1.00 94.88           O  
ATOM   1236  CG  PHE A 150      19.446  -4.710 -40.635  1.00 94.88           C  
ATOM   1237  CD1 PHE A 150      19.810  -4.546 -41.981  1.00 94.88           C  
ATOM   1238  CD2 PHE A 150      20.429  -4.603 -39.636  1.00 94.88           C  
ATOM   1239  CE1 PHE A 150      21.147  -4.283 -42.326  1.00 94.88           C  
ATOM   1240  CE2 PHE A 150      21.770  -4.368 -39.988  1.00 94.88           C  
ATOM   1241  CZ  PHE A 150      22.128  -4.188 -41.330  1.00 94.88           C  
ATOM   1242  N   ILE A 151      14.810  -4.008 -41.169  1.00 95.25           N  
ATOM   1243  CA  ILE A 151      13.390  -4.355 -41.114  1.00 95.25           C  
ATOM   1244  C   ILE A 151      13.133  -5.481 -42.097  1.00 95.25           C  
ATOM   1245  CB  ILE A 151      12.475  -3.143 -41.371  1.00 95.25           C  
ATOM   1246  O   ILE A 151      13.506  -5.413 -43.272  1.00 95.25           O  
ATOM   1247  CG1 ILE A 151      12.811  -2.028 -40.360  1.00 95.25           C  
ATOM   1248  CG2 ILE A 151      10.991  -3.565 -41.294  1.00 95.25           C  
ATOM   1249  CD1 ILE A 151      11.965  -0.772 -40.525  1.00 95.25           C  
ATOM   1250  N   VAL A 152      12.472  -6.507 -41.587  1.00 94.12           N  
ATOM   1251  CA  VAL A 152      12.234  -7.774 -42.260  1.00 94.12           C  
ATOM   1252  C   VAL A 152      10.737  -8.051 -42.260  1.00 94.12           C  
ATOM   1253  CB  VAL A 152      13.056  -8.845 -41.527  1.00 94.12           C  
ATOM   1254  O   VAL A 152      10.046  -7.679 -41.313  1.00 94.12           O  
ATOM   1255  CG1 VAL A 152      12.814 -10.222 -42.090  1.00 94.12           C  
ATOM   1256  CG2 VAL A 152      14.553  -8.569 -41.737  1.00 94.12           C  
ATOM   1257  N   GLY A 153      10.203  -8.670 -43.314  1.00 91.06           N  
ATOM   1258  CA  GLY A 153       8.776  -8.968 -43.373  1.00 91.06           C  
ATOM   1259  C   GLY A 153       8.324  -9.692 -44.631  1.00 91.06           C  
ATOM   1260  O   GLY A 153       9.002 -10.587 -45.128  1.00 91.06           O  
ATOM   1261  N   ASP A 154       7.162  -9.307 -45.153  1.00 91.62           N  
ATOM   1262  CA  ASP A 154       6.472 -10.006 -46.246  1.00 91.62           C  
ATOM   1263  C   ASP A 154       7.063  -9.710 -47.638  1.00 91.62           C  
ATOM   1264  CB  ASP A 154       4.967  -9.721 -46.148  1.00 91.62           C  
ATOM   1265  O   ASP A 154       6.359  -9.412 -48.599  1.00 91.62           O  
ATOM   1266  CG  ASP A 154       4.127 -10.765 -46.888  1.00 91.62           C  
ATOM   1267  OD1 ASP A 154       4.506 -11.959 -46.808  1.00 91.62           O  
ATOM   1268  OD2 ASP A 154       3.040 -10.384 -47.370  1.00 91.62           O  
ATOM   1269  N   SER A 155       8.390  -9.699 -47.741  1.00 91.44           N  
ATOM   1270  CA  SER A 155       9.098  -9.550 -49.008  1.00 91.44           C  
ATOM   1271  C   SER A 155      10.487 -10.152 -48.961  1.00 91.44           C  
ATOM   1272  CB  SER A 155       9.196  -8.077 -49.402  1.00 91.44           C  
ATOM   1273  O   SER A 155      11.078 -10.265 -47.892  1.00 91.44           O  
ATOM   1274  OG  SER A 155       9.830  -7.241 -48.439  1.00 91.44           O  
ATOM   1275  N   ASN A 156      11.049 -10.397 -50.142  1.00 91.50           N  
ATOM   1276  CA  ASN A 156      12.426 -10.845 -50.336  1.00 91.50           C  
ATOM   1277  C   ASN A 156      13.495  -9.770 -50.053  1.00 91.50           C  
ATOM   1278  CB  ASN A 156      12.552 -11.392 -51.767  1.00 91.50           C  
ATOM   1279  O   ASN A 156      14.683 -10.016 -50.253  1.00 91.50           O  
ATOM   1280  CG  ASN A 156      12.536 -10.340 -52.862  1.00 91.50           C  
ATOM   1281  ND2 ASN A 156      13.079 -10.669 -54.007  1.00 91.50           N  
ATOM   1282  OD1 ASN A 156      12.025  -9.236 -52.724  1.00 91.50           O  
ATOM   1283  N   LYS A 157      13.107  -8.562 -49.629  1.00 92.56           N  
ATOM   1284  CA  LYS A 157      14.023  -7.447 -49.359  1.00 92.56           C  
ATOM   1285  C   LYS A 157      14.121  -7.167 -47.865  1.00 92.56           C  
ATOM   1286  CB  LYS A 157      13.619  -6.195 -50.158  1.00 92.56           C  
ATOM   1287  O   LYS A 157      13.099  -7.039 -47.193  1.00 92.56           O  
ATOM   1288  CG  LYS A 157      13.737  -6.468 -51.661  1.00 92.56           C  
ATOM   1289  CD  LYS A 157      13.565  -5.239 -52.559  1.00 92.56           C  
ATOM   1290  CE  LYS A 157      13.461  -5.765 -53.999  1.00 92.56           C  
ATOM   1291  NZ  LYS A 157      14.059  -4.859 -55.002  1.00 92.56           N  
ATOM   1292  N   ILE A 158      15.347  -6.994 -47.374  1.00 94.56           N  
ATOM   1293  CA  ILE A 158      15.638  -6.492 -46.026  1.00 94.56           C  
ATOM   1294  C   ILE A 158      15.840  -4.984 -46.131  1.00 94.56           C  
ATOM   1295  CB  ILE A 158      16.878  -7.176 -45.416  1.00 94.56           C  
ATOM   1296  O   ILE A 158      16.817  -4.514 -46.722  1.00 94.56           O  
ATOM   1297  CG1 ILE A 158      16.741  -8.715 -45.373  1.00 94.56           C  
ATOM   1298  CG2 ILE A 158      17.153  -6.607 -44.009  1.00 94.56           C  
ATOM   1299  CD1 ILE A 158      18.084  -9.443 -45.226  1.00 94.56           C  
ATOM   1300  N   TYR A 159      14.919  -4.214 -45.560  1.00 94.50           N  
ATOM   1301  CA  TYR A 159      14.993  -2.759 -45.599  1.00 94.50           C  
ATOM   1302  C   TYR A 159      15.998  -2.243 -44.578  1.00 94.50           C  
ATOM   1303  CB  TYR A 159      13.610  -2.138 -45.405  1.00 94.50           C  
ATOM   1304  O   TYR A 159      16.003  -2.669 -43.425  1.00 94.50           O  
ATOM   1305  CG  TYR A 159      12.661  -2.463 -46.536  1.00 94.50           C  
ATOM   1306  CD1 TYR A 159      12.848  -1.856 -47.792  1.00 94.50           C  
ATOM   1307  CD2 TYR A 159      11.634  -3.409 -46.352  1.00 94.50           C  
ATOM   1308  CE1 TYR A 159      12.007  -2.195 -48.865  1.00 94.50           C  
ATOM   1309  CE2 TYR A 159      10.789  -3.748 -47.426  1.00 94.50           C  
ATOM   1310  OH  TYR A 159      10.187  -3.447 -49.745  1.00 94.50           O  
ATOM   1311  CZ  TYR A 159      10.978  -3.140 -48.686  1.00 94.50           C  
ATOM   1312  N   ARG A 160      16.836  -1.302 -45.016  1.00 93.44           N  
ATOM   1313  CA  ARG A 160      17.893  -0.692 -44.212  1.00 93.44           C  
ATOM   1314  C   ARG A 160      17.620   0.787 -44.035  1.00 93.44           C  
ATOM   1315  CB  ARG A 160      19.242  -0.904 -44.896  1.00 93.44           C  
ATOM   1316  O   ARG A 160      17.526   1.513 -45.023  1.00 93.44           O  
ATOM   1317  CG  ARG A 160      19.646  -2.377 -44.880  1.00 93.44           C  
ATOM   1318  CD  ARG A 160      20.997  -2.576 -45.562  1.00 93.44           C  
ATOM   1319  NE  ARG A 160      22.091  -1.888 -44.842  1.00 93.44           N  
ATOM   1320  NH1 ARG A 160      23.618  -1.990 -46.536  1.00 93.44           N  
ATOM   1321  NH2 ARG A 160      24.184  -1.050 -44.584  1.00 93.44           N  
ATOM   1322  CZ  ARG A 160      23.291  -1.643 -45.322  1.00 93.44           C  
ATOM   1323  N   ILE A 161      17.525   1.236 -42.794  1.00 94.06           N  
ATOM   1324  CA  ILE A 161      17.355   2.651 -42.461  1.00 94.06           C  
ATOM   1325  C   ILE A 161      18.542   3.070 -41.613  1.00 94.06           C  
ATOM   1326  CB  ILE A 161      16.023   2.887 -41.727  1.00 94.06           C  
ATOM   1327  O   ILE A 161      18.705   2.572 -40.503  1.00 94.06           O  
ATOM   1328  CG1 ILE A 161      14.812   2.487 -42.595  1.00 94.06           C  
ATOM   1329  CG2 ILE A 161      15.892   4.371 -41.329  1.00 94.06           C  
ATOM   1330  CD1 ILE A 161      13.600   2.131 -41.734  1.00 94.06           C  
ATOM   1331  N   ASN A 162      19.361   3.984 -42.122  1.00 94.06           N  
ATOM   1332  CA  ASN A 162      20.467   4.522 -41.344  1.00 94.06           C  
ATOM   1333  C   ASN A 162      19.968   5.708 -40.508  1.00 94.06           C  
ATOM   1334  CB  ASN A 162      21.616   4.874 -42.287  1.00 94.06           C  
ATOM   1335  O   ASN A 162      19.452   6.682 -41.061  1.00 94.06           O  
ATOM   1336  CG  ASN A 162      22.842   5.269 -41.495  1.00 94.06           C  
ATOM   1337  ND2 ASN A 162      23.854   4.446 -41.439  1.00 94.06           N  
ATOM   1338  OD1 ASN A 162      22.878   6.330 -40.907  1.00 94.06           O  
ATOM   1339  N   LEU A 163      20.118   5.623 -39.187  1.00 91.56           N  
ATOM   1340  CA  LEU A 163      19.656   6.649 -38.251  1.00 91.56           C  
ATOM   1341  C   LEU A 163      20.548   7.888 -38.203  1.00 91.56           C  
ATOM   1342  CB  LEU A 163      19.561   6.050 -36.839  1.00 91.56           C  
ATOM   1343  O   LEU A 163      20.061   8.963 -37.871  1.00 91.56           O  
ATOM   1344  CG  LEU A 163      18.443   5.020 -36.640  1.00 91.56           C  
ATOM   1345  CD1 LEU A 163      18.387   4.662 -35.151  1.00 91.56           C  
ATOM   1346  CD2 LEU A 163      17.104   5.616 -37.081  1.00 91.56           C  
ATOM   1347  N   GLU A 164      21.829   7.753 -38.535  1.00 91.81           N  
ATOM   1348  CA  GLU A 164      22.768   8.876 -38.568  1.00 91.81           C  
ATOM   1349  C   GLU A 164      22.510   9.765 -39.792  1.00 91.81           C  
ATOM   1350  CB  GLU A 164      24.193   8.308 -38.562  1.00 91.81           C  
ATOM   1351  O   GLU A 164      22.454  10.987 -39.686  1.00 91.81           O  
ATOM   1352  CG  GLU A 164      25.270   9.389 -38.418  1.00 91.81           C  
ATOM   1353  CD  GLU A 164      26.694   8.823 -38.527  1.00 91.81           C  
ATOM   1354  OE1 GLU A 164      27.635   9.642 -38.451  1.00 91.81           O  
ATOM   1355  OE2 GLU A 164      26.841   7.597 -38.743  1.00 91.81           O  
ATOM   1356  N   ARG A 165      22.286   9.145 -40.957  1.00 92.62           N  
ATOM   1357  CA  ARG A 165      21.969   9.845 -42.213  1.00 92.62           C  
ATOM   1358  C   ARG A 165      20.490  10.197 -42.353  1.00 92.62           C  
ATOM   1359  CB  ARG A 165      22.426   9.004 -43.410  1.00 92.62           C  
ATOM   1360  O   ARG A 165      20.153  11.077 -43.139  1.00 92.62           O  
ATOM   1361  CG  ARG A 165      23.942   8.780 -43.410  1.00 92.62           C  
ATOM   1362  CD  ARG A 165      24.343   7.986 -44.652  1.00 92.62           C  
ATOM   1363  NE  ARG A 165      25.790   7.719 -44.653  1.00 92.62           N  
ATOM   1364  NH1 ARG A 165      25.970   7.063 -46.841  1.00 92.62           N  
ATOM   1365  NH2 ARG A 165      27.799   7.159 -45.550  1.00 92.62           N  
ATOM   1366  CZ  ARG A 165      26.511   7.312 -45.679  1.00 92.62           C  
ATOM   1367  N   GLY A 166      19.609   9.476 -41.660  1.00 89.31           N  
ATOM   1368  CA  GLY A 166      18.156   9.625 -41.772  1.00 89.31           C  
ATOM   1369  C   GLY A 166      17.589   9.192 -43.130  1.00 89.31           C  
ATOM   1370  O   GLY A 166      16.587   9.742 -43.579  1.00 89.31           O  
ATOM   1371  N   GLN A 167      18.236   8.245 -43.815  1.00 91.75           N  
ATOM   1372  CA  GLN A 167      17.868   7.816 -45.170  1.00 91.75           C  
ATOM   1373  C   GLN A 167      17.705   6.298 -45.257  1.00 91.75           C  
ATOM   1374  CB  GLN A 167      18.910   8.303 -46.191  1.00 91.75           C  
ATOM   1375  O   GLN A 167      18.373   5.538 -44.550  1.00 91.75           O  
ATOM   1376  CG  GLN A 167      18.915   9.832 -46.355  1.00 91.75           C  
ATOM   1377  CD  GLN A 167      19.979  10.331 -47.330  1.00 91.75           C  
ATOM   1378  NE2 GLN A 167      20.042  11.623 -47.565  1.00 91.75           N  
ATOM   1379  OE1 GLN A 167      20.775   9.591 -47.888  1.00 91.75           O  
ATOM   1380  N   PHE A 168      16.848   5.858 -46.181  1.00 93.00           N  
ATOM   1381  CA  PHE A 168      16.830   4.466 -46.616  1.00 93.00           C  
ATOM   1382  C   PHE A 168      18.096   4.167 -47.419  1.00 93.00           C  
ATOM   1383  CB  PHE A 168      15.579   4.167 -47.446  1.00 93.00           C  
ATOM   1384  O   PHE A 168      18.396   4.842 -48.404  1.00 93.00           O  
ATOM   1385  CG  PHE A 168      14.313   4.024 -46.628  1.00 93.00           C  
ATOM   1386  CD1 PHE A 168      14.054   2.815 -45.955  1.00 93.00           C  
ATOM   1387  CD2 PHE A 168      13.372   5.068 -46.579  1.00 93.00           C  
ATOM   1388  CE1 PHE A 168      12.850   2.643 -45.250  1.00 93.00           C  
ATOM   1389  CE2 PHE A 168      12.166   4.891 -45.879  1.00 93.00           C  
ATOM   1390  CZ  PHE A 168      11.905   3.682 -45.213  1.00 93.00           C  
ATOM   1391  N   LEU A 169      18.828   3.140 -46.999  1.00 92.06           N  
ATOM   1392  CA  LEU A 169      19.912   2.570 -47.784  1.00 92.06           C  
ATOM   1393  C   LEU A 169      19.354   1.529 -48.757  1.00 92.06           C  
ATOM   1394  CB  LEU A 169      20.982   1.976 -46.850  1.00 92.06           C  
ATOM   1395  O   LEU A 169      18.210   1.084 -48.641  1.00 92.06           O  
ATOM   1396  CG  LEU A 169      21.679   2.990 -45.926  1.00 92.06           C  
ATOM   1397  CD1 LEU A 169      22.695   2.239 -45.065  1.00 92.06           C  
ATOM   1398  CD2 LEU A 169      22.425   4.075 -46.708  1.00 92.06           C  
ATOM   1399  N   GLN A 170      20.189   1.116 -49.709  1.00 91.81           N  
ATOM   1400  CA  GLN A 170      19.850   0.019 -50.605  1.00 91.81           C  
ATOM   1401  C   GLN A 170      19.502  -1.237 -49.782  1.00 91.81           C  
ATOM   1402  CB  GLN A 170      21.016  -0.230 -51.566  1.00 91.81           C  
ATOM   1403  O   GLN A 170      20.313  -1.647 -48.941  1.00 91.81           O  
ATOM   1404  CG  GLN A 170      20.670  -1.285 -52.629  1.00 91.81           C  
ATOM   1405  CD  GLN A 170      21.788  -1.473 -53.648  1.00 91.81           C  
ATOM   1406  NE2 GLN A 170      21.624  -2.374 -54.590  1.00 91.81           N  
ATOM   1407  OE1 GLN A 170      22.818  -0.816 -53.620  1.00 91.81           O  
ATOM   1408  N   PRO A 171      18.309  -1.827 -49.986  1.00 93.38           N  
ATOM   1409  CA  PRO A 171      17.904  -3.022 -49.264  1.00 93.38           C  
ATOM   1410  C   PRO A 171      18.745  -4.228 -49.692  1.00 93.38           C  
ATOM   1411  CB  PRO A 171      16.422  -3.212 -49.589  1.00 93.38           C  
ATOM   1412  O   PRO A 171      19.225  -4.280 -50.825  1.00 93.38           O  
ATOM   1413  CG  PRO A 171      16.283  -2.596 -50.980  1.00 93.38           C  
ATOM   1414  CD  PRO A 171      17.273  -1.434 -50.936  1.00 93.38           C  
ATOM   1415  N   PHE A 172      18.897  -5.209 -48.801  1.00 92.62           N  
ATOM   1416  CA  PHE A 172      19.495  -6.493 -49.173  1.00 92.62           C  
ATOM   1417  C   PHE A 172      18.452  -7.373 -49.852  1.00 92.62           C  
ATOM   1418  CB  PHE A 172      20.112  -7.200 -47.962  1.00 92.62           C  
ATOM   1419  O   PHE A 172      17.330  -7.486 -49.360  1.00 92.62           O  
ATOM   1420  CG  PHE A 172      21.225  -6.463 -47.242  1.00 92.62           C  
ATOM   1421  CD1 PHE A 172      22.166  -5.705 -47.965  1.00 92.62           C  
ATOM   1422  CD2 PHE A 172      21.376  -6.611 -45.849  1.00 92.62           C  
ATOM   1423  CE1 PHE A 172      23.241  -5.097 -47.302  1.00 92.62           C  
ATOM   1424  CE2 PHE A 172      22.464  -6.012 -45.189  1.00 92.62           C  
ATOM   1425  CZ  PHE A 172      23.397  -5.252 -45.915  1.00 92.62           C  
ATOM   1426  N   GLU A 173      18.816  -7.974 -50.981  1.00 90.31           N  
ATOM   1427  CA  GLU A 173      17.941  -8.865 -51.741  1.00 90.31           C  
ATOM   1428  C   GLU A 173      18.261 -10.317 -51.382  1.00 90.31           C  
ATOM   1429  CB  GLU A 173      18.034  -8.579 -53.250  1.00 90.31           C  
ATOM   1430  O   GLU A 173      19.393 -10.773 -51.529  1.00 90.31           O  
ATOM   1431  CG  GLU A 173      17.655  -7.117 -53.555  1.00 90.31           C  
ATOM   1432  CD  GLU A 173      17.380  -6.823 -55.036  1.00 90.31           C  
ATOM   1433  OE1 GLU A 173      16.577  -5.878 -55.277  1.00 90.31           O  
ATOM   1434  OE2 GLU A 173      17.934  -7.517 -55.911  1.00 90.31           O  
ATOM   1435  N   THR A 174      17.254 -11.010 -50.865  1.00 88.75           N  
ATOM   1436  CA  THR A 174      17.311 -12.410 -50.429  1.00 88.75           C  
ATOM   1437  C   THR A 174      16.654 -13.311 -51.473  1.00 88.75           C  
ATOM   1438  CB  THR A 174      16.660 -12.591 -49.045  1.00 88.75           C  
ATOM   1439  O   THR A 174      15.870 -12.839 -52.302  1.00 88.75           O  
ATOM   1440  CG2 THR A 174      17.223 -11.634 -47.991  1.00 88.75           C  
ATOM   1441  OG1 THR A 174      15.277 -12.344 -49.088  1.00 88.75           O  
ATOM   1442  N   GLU A 175      16.963 -14.609 -51.450  1.00 84.69           N  
ATOM   1443  CA  GLU A 175      16.327 -15.575 -52.363  1.00 84.69           C  
ATOM   1444  C   GLU A 175      14.927 -15.990 -51.894  1.00 84.69           C  
ATOM   1445  CB  GLU A 175      17.220 -16.813 -52.514  1.00 84.69           C  
ATOM   1446  O   GLU A 175      14.085 -16.345 -52.715  1.00 84.69           O  
ATOM   1447  CG  GLU A 175      18.383 -16.560 -53.483  1.00 84.69           C  
ATOM   1448  CD  GLU A 175      19.414 -17.697 -53.481  1.00 84.69           C  
ATOM   1449  OE1 GLU A 175      20.559 -17.421 -53.906  1.00 84.69           O  
ATOM   1450  OE2 GLU A 175      19.159 -18.764 -52.887  1.00 84.69           O  
ATOM   1451  N   GLY A 176      14.671 -15.930 -50.584  1.00 80.56           N  
ATOM   1452  CA  GLY A 176      13.395 -16.340 -50.003  1.00 80.56           C  
ATOM   1453  C   GLY A 176      12.243 -15.399 -50.360  1.00 80.56           C  
ATOM   1454  O   GLY A 176      12.409 -14.184 -50.456  1.00 80.56           O  
ATOM   1455  N   THR A 177      11.036 -15.952 -50.493  1.00 86.19           N  
ATOM   1456  CA  THR A 177       9.819 -15.177 -50.804  1.00 86.19           C  
ATOM   1457  C   THR A 177       9.453 -14.163 -49.720  1.00 86.19           C  
ATOM   1458  CB  THR A 177       8.621 -16.119 -51.004  1.00 86.19           C  
ATOM   1459  O   THR A 177       8.992 -13.059 -50.010  1.00 86.19           O  
ATOM   1460  CG2 THR A 177       8.786 -16.975 -52.259  1.00 86.19           C  
ATOM   1461  OG1 THR A 177       8.467 -16.993 -49.901  1.00 86.19           O  
ATOM   1462  N   SER A 178       9.642 -14.548 -48.461  1.00 91.75           N  
ATOM   1463  CA  SER A 178       9.219 -13.806 -47.277  1.00 91.75           C  
ATOM   1464  C   SER A 178      10.116 -14.159 -46.097  1.00 91.75           C  
ATOM   1465  CB  SER A 178       7.760 -14.124 -46.934  1.00 91.75           C  
ATOM   1466  O   SER A 178      10.654 -15.268 -45.981  1.00 91.75           O  
ATOM   1467  OG  SER A 178       7.633 -15.528 -46.867  1.00 91.75           O  
ATOM   1468  N   LEU A 179      10.271 -13.189 -45.207  1.00 93.81           N  
ATOM   1469  CA  LEU A 179      11.231 -13.229 -44.124  1.00 93.81           C  
ATOM   1470  C   LEU A 179      10.502 -12.988 -42.796  1.00 93.81           C  
ATOM   1471  CB  LEU A 179      12.296 -12.171 -44.406  1.00 93.81           C  
ATOM   1472  O   LEU A 179       9.714 -12.053 -42.658  1.00 93.81           O  
ATOM   1473  CG  LEU A 179      13.031 -12.187 -45.755  1.00 93.81           C  
ATOM   1474  CD1 LEU A 179      13.874 -10.918 -45.906  1.00 93.81           C  
ATOM   1475  CD2 LEU A 179      13.924 -13.414 -45.874  1.00 93.81           C  
ATOM   1476  N   ASN A 180      10.747 -13.848 -41.814  1.00 92.75           N  
ATOM   1477  CA  ASN A 180       9.973 -13.880 -40.573  1.00 92.75           C  
ATOM   1478  C   ASN A 180      10.660 -13.158 -39.421  1.00 92.75           C  
ATOM   1479  CB  ASN A 180       9.722 -15.344 -40.201  1.00 92.75           C  
ATOM   1480  O   ASN A 180      10.025 -12.371 -38.724  1.00 92.75           O  
ATOM   1481  CG  ASN A 180       8.693 -16.011 -41.080  1.00 92.75           C  
ATOM   1482  ND2 ASN A 180       8.702 -17.316 -41.144  1.00 92.75           N  
ATOM   1483  OD1 ASN A 180       7.856 -15.375 -41.692  1.00 92.75           O  
ATOM   1484  N   LYS A 181      11.941 -13.458 -39.208  1.00 94.06           N  
ATOM   1485  CA  LYS A 181      12.688 -13.039 -38.024  1.00 94.06           C  
ATOM   1486  C   LYS A 181      14.081 -12.587 -38.422  1.00 94.06           C  
ATOM   1487  CB  LYS A 181      12.728 -14.209 -37.016  1.00 94.06           C  
ATOM   1488  O   LYS A 181      14.682 -13.190 -39.313  1.00 94.06           O  
ATOM   1489  CG  LYS A 181      13.016 -13.767 -35.574  1.00 94.06           C  
ATOM   1490  CD  LYS A 181      11.787 -13.109 -34.932  1.00 94.06           C  
ATOM   1491  CE  LYS A 181      12.158 -12.487 -33.585  1.00 94.06           C  
ATOM   1492  NZ  LYS A 181      11.181 -11.441 -33.205  1.00 94.06           N  
ATOM   1493  N   CYS A 182      14.597 -11.566 -37.752  1.00 94.12           N  
ATOM   1494  CA  CYS A 182      15.991 -11.160 -37.868  1.00 94.12           C  
ATOM   1495  C   CYS A 182      16.640 -11.093 -36.491  1.00 94.12           C  
ATOM   1496  CB  CYS A 182      16.114  -9.832 -38.621  1.00 94.12           C  
ATOM   1497  O   CYS A 182      16.028 -10.623 -35.536  1.00 94.12           O  
ATOM   1498  SG  CYS A 182      15.111  -8.520 -37.860  1.00 94.12           S  
ATOM   1499  N   GLU A 183      17.894 -11.518 -36.395  1.00 94.62           N  
ATOM   1500  CA  GLU A 183      18.702 -11.343 -35.191  1.00 94.62           C  
ATOM   1501  C   GLU A 183      20.109 -10.899 -35.589  1.00 94.62           C  
ATOM   1502  CB  GLU A 183      18.691 -12.622 -34.330  1.00 94.62           C  
ATOM   1503  O   GLU A 183      20.630 -11.260 -36.644  1.00 94.62           O  
ATOM   1504  CG  GLU A 183      19.334 -12.471 -32.930  1.00 94.62           C  
ATOM   1505  CD  GLU A 183      18.553 -11.614 -31.906  1.00 94.62           C  
ATOM   1506  OE1 GLU A 183      18.947 -11.543 -30.715  1.00 94.62           O  
ATOM   1507  OE2 GLU A 183      17.563 -10.946 -32.269  1.00 94.62           O  
ATOM   1508  N   ILE A 184      20.728 -10.084 -34.743  1.00 93.81           N  
ATOM   1509  CA  ILE A 184      22.103  -9.625 -34.922  1.00 93.81           C  
ATOM   1510  C   ILE A 184      22.933 -10.215 -33.796  1.00 93.81           C  
ATOM   1511  CB  ILE A 184      22.167  -8.086 -34.944  1.00 93.81           C  
ATOM   1512  O   ILE A 184      22.536 -10.141 -32.632  1.00 93.81           O  
ATOM   1513  CG1 ILE A 184      21.330  -7.534 -36.118  1.00 93.81           C  
ATOM   1514  CG2 ILE A 184      23.623  -7.592 -35.044  1.00 93.81           C  
ATOM   1515  CD1 ILE A 184      21.169  -6.017 -36.060  1.00 93.81           C  
ATOM   1516  N   ASN A 185      24.104 -10.760 -34.120  1.00 92.56           N  
ATOM   1517  CA  ASN A 185      25.027 -11.171 -33.072  1.00 92.56           C  
ATOM   1518  C   ASN A 185      25.636  -9.933 -32.377  1.00 92.56           C  
ATOM   1519  CB  ASN A 185      26.103 -12.111 -33.621  1.00 92.56           C  
ATOM   1520  O   ASN A 185      26.218  -9.084 -33.061  1.00 92.56           O  
ATOM   1521  CG  ASN A 185      26.885 -12.747 -32.481  1.00 92.56           C  
ATOM   1522  ND2 ASN A 185      27.169 -14.009 -32.512  1.00 92.56           N  
ATOM   1523  OD1 ASN A 185      27.246 -12.125 -31.504  1.00 92.56           O  
ATOM   1524  N   PRO A 186      25.582  -9.827 -31.039  1.00 88.31           N  
ATOM   1525  CA  PRO A 186      26.202  -8.720 -30.315  1.00 88.31           C  
ATOM   1526  C   PRO A 186      27.730  -8.611 -30.482  1.00 88.31           C  
ATOM   1527  CB  PRO A 186      25.812  -8.942 -28.849  1.00 88.31           C  
ATOM   1528  O   PRO A 186      28.243  -7.502 -30.390  1.00 88.31           O  
ATOM   1529  CG  PRO A 186      25.546 -10.444 -28.755  1.00 88.31           C  
ATOM   1530  CD  PRO A 186      24.928 -10.746 -30.112  1.00 88.31           C  
ATOM   1531  N   LEU A 187      28.458  -9.709 -30.731  1.00 89.56           N  
ATOM   1532  CA  LEU A 187      29.929  -9.726 -30.792  1.00 89.56           C  
ATOM   1533  C   LEU A 187      30.483  -9.482 -32.200  1.00 89.56           C  
ATOM   1534  CB  LEU A 187      30.464 -11.063 -30.241  1.00 89.56           C  
ATOM   1535  O   LEU A 187      31.276  -8.571 -32.412  1.00 89.56           O  
ATOM   1536  CG  LEU A 187      30.180 -11.324 -28.752  1.00 89.56           C  
ATOM   1537  CD1 LEU A 187      30.738 -12.696 -28.376  1.00 89.56           C  
ATOM   1538  CD2 LEU A 187      30.834 -10.287 -27.839  1.00 89.56           C  
ATOM   1539  N   HIS A 188      30.096 -10.316 -33.168  1.00 88.38           N  
ATOM   1540  CA  HIS A 188      30.613 -10.228 -34.540  1.00 88.38           C  
ATOM   1541  C   HIS A 188      29.692  -9.454 -35.489  1.00 88.38           C  
ATOM   1542  CB  HIS A 188      30.958 -11.628 -35.060  1.00 88.38           C  
ATOM   1543  O   HIS A 188      30.062  -9.221 -36.636  1.00 88.38           O  
ATOM   1544  CG  HIS A 188      29.802 -12.592 -35.084  1.00 88.38           C  
ATOM   1545  CD2 HIS A 188      29.744 -13.795 -34.438  1.00 88.38           C  
ATOM   1546  ND1 HIS A 188      28.682 -12.503 -35.872  1.00 88.38           N  
ATOM   1547  CE1 HIS A 188      27.966 -13.630 -35.696  1.00 88.38           C  
ATOM   1548  NE2 HIS A 188      28.580 -14.441 -34.846  1.00 88.38           N  
ATOM   1549  N   HIS A 189      28.500  -9.058 -35.029  1.00 90.69           N  
ATOM   1550  CA  HIS A 189      27.550  -8.230 -35.781  1.00 90.69           C  
ATOM   1551  C   HIS A 189      27.051  -8.821 -37.106  1.00 90.69           C  
ATOM   1552  CB  HIS A 189      28.108  -6.820 -35.936  1.00 90.69           C  
ATOM   1553  O   HIS A 189      26.624  -8.095 -38.002  1.00 90.69           O  
ATOM   1554  CG  HIS A 189      28.597  -6.203 -34.655  1.00 90.69           C  
ATOM   1555  CD2 HIS A 189      29.857  -5.731 -34.422  1.00 90.69           C  
ATOM   1556  ND1 HIS A 189      27.872  -6.021 -33.500  1.00 90.69           N  
ATOM   1557  CE1 HIS A 189      28.679  -5.435 -32.599  1.00 90.69           C  
ATOM   1558  NE2 HIS A 189      29.892  -5.210 -33.130  1.00 90.69           N  
ATOM   1559  N   LEU A 190      27.057 -10.148 -37.221  1.00 91.56           N  
ATOM   1560  CA  LEU A 190      26.425 -10.828 -38.351  1.00 91.56           C  
ATOM   1561  C   LEU A 190      24.915 -10.729 -38.170  1.00 91.56           C  
ATOM   1562  CB  LEU A 190      26.862 -12.291 -38.379  1.00 91.56           C  
ATOM   1563  O   LEU A 190      24.397 -11.027 -37.090  1.00 91.56           O  
ATOM   1564  CG  LEU A 190      26.504 -13.159 -39.589  1.00 91.56           C  
ATOM   1565  CD1 LEU A 190      27.345 -12.770 -40.803  1.00 91.56           C  
ATOM   1566  CD2 LEU A 190      26.826 -14.610 -39.205  1.00 91.56           C  
ATOM   1567  N   LEU A 191      24.233 -10.333 -39.232  1.00 93.56           N  
ATOM   1568  CA  LEU A 191      22.785 -10.325 -39.317  1.00 93.56           C  
ATOM   1569  C   LEU A 191      22.333 -11.688 -39.840  1.00 93.56           C  
ATOM   1570  CB  LEU A 191      22.391  -9.166 -40.248  1.00 93.56           C  
ATOM   1571  O   LEU A 191      22.708 -12.073 -40.943  1.00 93.56           O  
ATOM   1572  CG  LEU A 191      20.893  -9.093 -40.580  1.00 93.56           C  
ATOM   1573  CD1 LEU A 191      20.060  -8.679 -39.368  1.00 93.56           C  
ATOM   1574  CD2 LEU A 191      20.673  -8.068 -41.691  1.00 93.56           C  
ATOM   1575  N   THR A 192      21.518 -12.412 -39.084  1.00 93.88           N  
ATOM   1576  CA  THR A 192      20.838 -13.612 -39.576  1.00 93.88           C  
ATOM   1577  C   THR A 192      19.366 -13.345 -39.787  1.00 93.88           C  
ATOM   1578  CB  THR A 192      21.028 -14.839 -38.685  1.00 93.88           C  
ATOM   1579  O   THR A 192      18.714 -12.659 -38.999  1.00 93.88           O  
ATOM   1580  CG2 THR A 192      22.448 -15.369 -38.849  1.00 93.88           C  
ATOM   1581  OG1 THR A 192      20.778 -14.539 -37.335  1.00 93.88           O  
ATOM   1582  N   VAL A 193      18.841 -13.894 -40.877  1.00 94.31           N  
ATOM   1583  CA  VAL A 193      17.446 -13.736 -41.265  1.00 94.31           C  
ATOM   1584  C   VAL A 193      16.833 -15.098 -41.539  1.00 94.31           C  
ATOM   1585  CB  VAL A 193      17.304 -12.784 -42.461  1.00 94.31           C  
ATOM   1586  O   VAL A 193      17.383 -15.902 -42.288  1.00 94.31           O  
ATOM   1587  CG1 VAL A 193      15.823 -12.518 -42.727  1.00 94.31           C  
ATOM   1588  CG2 VAL A 193      17.971 -11.433 -42.164  1.00 94.31           C  
ATOM   1589  N   GLY A 194      15.687 -15.352 -40.913  1.00 93.94           N  
ATOM   1590  CA  GLY A 194      14.904 -16.567 -41.093  1.00 93.94           C  
ATOM   1591  C   GLY A 194      13.883 -16.399 -42.210  1.00 93.94           C  
ATOM   1592  O   GLY A 194      13.047 -15.493 -42.159  1.00 93.94           O  
ATOM   1593  N   THR A 195      13.935 -17.281 -43.204  1.00 92.56           N  
ATOM   1594  CA  THR A 195      12.985 -17.311 -44.323  1.00 92.56           C  
ATOM   1595  C   THR A 195      11.780 -18.206 -44.015  1.00 92.56           C  
ATOM   1596  CB  THR A 195      13.649 -17.775 -45.631  1.00 92.56           C  
ATOM   1597  O   THR A 195      11.834 -19.107 -43.169  1.00 92.56           O  
ATOM   1598  CG2 THR A 195      14.888 -16.980 -46.047  1.00 92.56           C  
ATOM   1599  OG1 THR A 195      14.040 -19.115 -45.507  1.00 92.56           O  
ATOM   1600  N   GLN A 196      10.681 -17.992 -44.742  1.00 90.25           N  
ATOM   1601  CA  GLN A 196       9.515 -18.879 -44.690  1.00 90.25           C  
ATOM   1602  C   GLN A 196       9.786 -20.269 -45.301  1.00 90.25           C  
ATOM   1603  CB  GLN A 196       8.331 -18.154 -45.344  1.00 90.25           C  
ATOM   1604  O   GLN A 196       9.099 -21.223 -44.954  1.00 90.25           O  
ATOM   1605  CG  GLN A 196       7.001 -18.912 -45.210  1.00 90.25           C  
ATOM   1606  CD  GLN A 196       5.768 -18.091 -45.592  1.00 90.25           C  
ATOM   1607  NE2 GLN A 196       4.643 -18.735 -45.798  1.00 90.25           N  
ATOM   1608  OE1 GLN A 196       5.753 -16.867 -45.658  1.00 90.25           O  
ATOM   1609  N   GLU A 197      10.811 -20.409 -46.146  1.00 87.38           N  
ATOM   1610  CA  GLU A 197      11.231 -21.683 -46.754  1.00 87.38           C  
ATOM   1611  C   GLU A 197      12.058 -22.579 -45.815  1.00 87.38           C  
ATOM   1612  CB  GLU A 197      12.043 -21.409 -48.031  1.00 87.38           C  
ATOM   1613  O   GLU A 197      12.506 -23.645 -46.226  1.00 87.38           O  
ATOM   1614  CG  GLU A 197      11.239 -20.706 -49.130  1.00 87.38           C  
ATOM   1615  CD  GLU A 197      12.067 -20.468 -50.405  1.00 87.38           C  
ATOM   1616  OE1 GLU A 197      11.523 -19.762 -51.280  1.00 87.38           O  
ATOM   1617  OE2 GLU A 197      13.227 -20.961 -50.496  1.00 87.38           O  
ATOM   1618  N   GLY A 198      12.304 -22.157 -44.571  1.00 87.50           N  
ATOM   1619  CA  GLY A 198      13.105 -22.933 -43.619  1.00 87.50           C  
ATOM   1620  C   GLY A 198      14.620 -22.793 -43.804  1.00 87.50           C  
ATOM   1621  O   GLY A 198      15.384 -23.571 -43.233  1.00 87.50           O  
ATOM   1622  N   LYS A 199      15.066 -21.777 -44.555  1.00 90.69           N  
ATOM   1623  CA  LYS A 199      16.481 -21.400 -44.709  1.00 90.69           C  
ATOM   1624  C   LYS A 199      16.835 -20.185 -43.854  1.00 90.69           C  
ATOM   1625  CB  LYS A 199      16.810 -21.112 -46.180  1.00 90.69           C  
ATOM   1626  O   LYS A 199      16.045 -19.242 -43.750  1.00 90.69           O  
ATOM   1627  CG  LYS A 199      16.546 -22.299 -47.119  1.00 90.69           C  
ATOM   1628  CD  LYS A 199      16.661 -21.817 -48.568  1.00 90.69           C  
ATOM   1629  CE  LYS A 199      16.226 -22.907 -49.547  1.00 90.69           C  
ATOM   1630  NZ  LYS A 199      15.729 -22.295 -50.806  1.00 90.69           N  
ATOM   1631  N   ILE A 200      18.039 -20.173 -43.300  1.00 92.62           N  
ATOM   1632  CA  ILE A 200      18.635 -19.015 -42.633  1.00 92.62           C  
ATOM   1633  C   ILE A 200      19.665 -18.410 -43.566  1.00 92.62           C  
ATOM   1634  CB  ILE A 200      19.272 -19.386 -41.282  1.00 92.62           C  
ATOM   1635  O   ILE A 200      20.577 -19.096 -44.022  1.00 92.62           O  
ATOM   1636  CG1 ILE A 200      18.199 -19.982 -40.364  1.00 92.62           C  
ATOM   1637  CG2 ILE A 200      19.930 -18.157 -40.620  1.00 92.62           C  
ATOM   1638  CD1 ILE A 200      18.757 -20.587 -39.090  1.00 92.62           C  
ATOM   1639  N   GLU A 201      19.552 -17.114 -43.805  1.00 92.38           N  
ATOM   1640  CA  GLU A 201      20.569 -16.358 -44.520  1.00 92.38           C  
ATOM   1641  C   GLU A 201      21.381 -15.512 -43.546  1.00 92.38           C  
ATOM   1642  CB  GLU A 201      19.939 -15.481 -45.594  1.00 92.38           C  
ATOM   1643  O   GLU A 201      20.826 -14.794 -42.713  1.00 92.38           O  
ATOM   1644  CG  GLU A 201      19.176 -16.268 -46.674  1.00 92.38           C  
ATOM   1645  CD  GLU A 201      18.855 -15.364 -47.871  1.00 92.38           C  
ATOM   1646  OE1 GLU A 201      18.564 -15.887 -48.971  1.00 92.38           O  
ATOM   1647  OE2 GLU A 201      19.017 -14.131 -47.733  1.00 92.38           O  
ATOM   1648  N   ALA A 202      22.702 -15.577 -43.670  1.00 92.81           N  
ATOM   1649  CA  ALA A 202      23.639 -14.776 -42.902  1.00 92.81           C  
ATOM   1650  C   ALA A 202      24.220 -13.654 -43.770  1.00 92.81           C  
ATOM   1651  CB  ALA A 202      24.720 -15.699 -42.342  1.00 92.81           C  
ATOM   1652  O   ALA A 202      24.771 -13.900 -44.845  1.00 92.81           O  
ATOM   1653  N   TRP A 203      24.133 -12.426 -43.277  1.00 92.94           N  
ATOM   1654  CA  TRP A 203      24.528 -11.193 -43.943  1.00 92.94           C  
ATOM   1655  C   TRP A 203      25.536 -10.438 -43.078  1.00 92.94           C  
ATOM   1656  CB  TRP A 203      23.269 -10.352 -44.194  1.00 92.94           C  
ATOM   1657  O   TRP A 203      25.302 -10.217 -41.890  1.00 92.94           O  
ATOM   1658  CG  TRP A 203      22.361 -10.877 -45.265  1.00 92.94           C  
ATOM   1659  CD1 TRP A 203      21.396 -11.820 -45.124  1.00 92.94           C  
ATOM   1660  CD2 TRP A 203      22.351 -10.506 -46.675  1.00 92.94           C  
ATOM   1661  CE2 TRP A 203      21.353 -11.279 -47.337  1.00 92.94           C  
ATOM   1662  CE3 TRP A 203      23.093  -9.594 -47.461  1.00 92.94           C  
ATOM   1663  NE1 TRP A 203      20.800 -12.065 -46.352  1.00 92.94           N  
ATOM   1664  CH2 TRP A 203      21.874 -10.262 -49.469  1.00 92.94           C  
ATOM   1665  CZ2 TRP A 203      21.113 -11.167 -48.711  1.00 92.94           C  
ATOM   1666  CZ3 TRP A 203      22.857  -9.472 -48.845  1.00 92.94           C  
ATOM   1667  N   ASP A 204      26.648 -10.006 -43.673  1.00 91.06           N  
ATOM   1668  CA  ASP A 204      27.590  -9.105 -43.005  1.00 91.06           C  
ATOM   1669  C   ASP A 204      27.301  -7.653 -43.435  1.00 91.06           C  
ATOM   1670  CB  ASP A 204      29.041  -9.534 -43.268  1.00 91.06           C  
ATOM   1671  O   ASP A 204      27.450  -7.323 -44.621  1.00 91.06           O  
ATOM   1672  CG  ASP A 204      30.081  -8.674 -42.533  1.00 91.06           C  
ATOM   1673  OD1 ASP A 204      29.721  -7.605 -41.986  1.00 91.06           O  
ATOM   1674  OD2 ASP A 204      31.273  -9.035 -42.587  1.00 91.06           O  
ATOM   1675  N   PRO A 205      26.916  -6.753 -42.505  1.00 88.06           N  
ATOM   1676  CA  PRO A 205      26.677  -5.341 -42.803  1.00 88.06           C  
ATOM   1677  C   PRO A 205      27.864  -4.623 -43.464  1.00 88.06           C  
ATOM   1678  CB  PRO A 205      26.348  -4.697 -41.450  1.00 88.06           C  
ATOM   1679  O   PRO A 205      27.659  -3.661 -44.212  1.00 88.06           O  
ATOM   1680  CG  PRO A 205      25.781  -5.848 -40.623  1.00 88.06           C  
ATOM   1681  CD  PRO A 205      26.606  -7.033 -41.105  1.00 88.06           C  
ATOM   1682  N   ARG A 206      29.099  -5.077 -43.207  1.00 87.25           N  
ATOM   1683  CA  ARG A 206      30.332  -4.473 -43.738  1.00 87.25           C  
ATOM   1684  C   ARG A 206      30.529  -4.811 -45.209  1.00 87.25           C  
ATOM   1685  CB  ARG A 206      31.541  -4.953 -42.921  1.00 87.25           C  
ATOM   1686  O   ARG A 206      30.786  -3.917 -46.013  1.00 87.25           O  
ATOM   1687  CG  ARG A 206      31.436  -4.583 -41.436  1.00 87.25           C  
ATOM   1688  CD  ARG A 206      32.612  -5.186 -40.667  1.00 87.25           C  
ATOM   1689  NE  ARG A 206      32.524  -4.868 -39.230  1.00 87.25           N  
ATOM   1690  NH1 ARG A 206      34.528  -5.792 -38.610  1.00 87.25           N  
ATOM   1691  NH2 ARG A 206      33.218  -4.856 -37.062  1.00 87.25           N  
ATOM   1692  CZ  ARG A 206      33.421  -5.171 -38.310  1.00 87.25           C  
ATOM   1693  N   VAL A 207      30.369  -6.089 -45.552  1.00 86.69           N  
ATOM   1694  CA  VAL A 207      30.528  -6.602 -46.923  1.00 86.69           C  
ATOM   1695  C   VAL A 207      29.300  -6.280 -47.777  1.00 86.69           C  
ATOM   1696  CB  VAL A 207      30.828  -8.116 -46.910  1.00 86.69           C  
ATOM   1697  O   VAL A 207      29.416  -6.162 -48.993  1.00 86.69           O  
ATOM   1698  CG1 VAL A 207      31.164  -8.656 -48.306  1.00 86.69           C  
ATOM   1699  CG2 VAL A 207      32.039  -8.434 -46.021  1.00 86.69           C  
ATOM   1700  N   ARG A 208      28.132  -6.080 -47.146  1.00 85.31           N  
ATOM   1701  CA  ARG A 208      26.839  -5.794 -47.799  1.00 85.31           C  
ATOM   1702  C   ARG A 208      26.348  -6.907 -48.729  1.00 85.31           C  
ATOM   1703  CB  ARG A 208      26.876  -4.438 -48.527  1.00 85.31           C  
ATOM   1704  O   ARG A 208      25.384  -6.700 -49.457  1.00 85.31           O  
ATOM   1705  CG  ARG A 208      27.299  -3.278 -47.624  1.00 85.31           C  
ATOM   1706  CD  ARG A 208      27.369  -2.010 -48.472  1.00 85.31           C  
ATOM   1707  NE  ARG A 208      27.836  -0.870 -47.670  1.00 85.31           N  
ATOM   1708  NH1 ARG A 208      27.864   0.658 -49.382  1.00 85.31           N  
ATOM   1709  NH2 ARG A 208      28.537   1.266 -47.337  1.00 85.31           N  
ATOM   1710  CZ  ARG A 208      28.074   0.343 -48.132  1.00 85.31           C  
ATOM   1711  N   ASN A 209      26.982  -8.073 -48.658  1.00 87.38           N  
ATOM   1712  CA  ASN A 209      26.604  -9.283 -49.368  1.00 87.38           C  
ATOM   1713  C   ASN A 209      26.269 -10.388 -48.368  1.00 87.38           C  
ATOM   1714  CB  ASN A 209      27.733  -9.714 -50.324  1.00 87.38           C  
ATOM   1715  O   ASN A 209      26.701 -10.372 -47.209  1.00 87.38           O  
ATOM   1716  CG  ASN A 209      27.863  -8.836 -51.557  1.00 87.38           C  
ATOM   1717  ND2 ASN A 209      28.936  -8.981 -52.297  1.00 87.38           N  
ATOM   1718  OD1 ASN A 209      27.003  -8.049 -51.905  1.00 87.38           O  
ATOM   1719  N   ARG A 210      25.516 -11.372 -48.852  1.00 89.25           N  
ATOM   1720  CA  ARG A 210      25.227 -12.604 -48.128  1.00 89.25           C  
ATOM   1721  C   ARG A 210      26.505 -13.431 -47.993  1.00 89.25           C  
ATOM   1722  CB  ARG A 210      24.126 -13.352 -48.882  1.00 89.25           C  
ATOM   1723  O   ARG A 210      27.199 -13.660 -48.980  1.00 89.25           O  
ATOM   1724  CG  ARG A 210      23.551 -14.527 -48.079  1.00 89.25           C  
ATOM   1725  CD  ARG A 210      22.374 -15.166 -48.825  1.00 89.25           C  
ATOM   1726  NE  ARG A 210      22.783 -15.691 -50.141  1.00 89.25           N  
ATOM   1727  NH1 ARG A 210      20.696 -16.314 -50.920  1.00 89.25           N  
ATOM   1728  NH2 ARG A 210      22.485 -16.575 -52.204  1.00 89.25           N  
ATOM   1729  CZ  ARG A 210      21.982 -16.175 -51.072  1.00 89.25           C  
ATOM   1730  N   VAL A 211      26.794 -13.877 -46.775  1.00 89.38           N  
ATOM   1731  CA  VAL A 211      27.994 -14.656 -46.427  1.00 89.38           C  
ATOM   1732  C   VAL A 211      27.701 -16.154 -46.417  1.00 89.38           C  
ATOM   1733  CB  VAL A 211      28.558 -14.195 -45.068  1.00 89.38           C  
ATOM   1734  O   VAL A 211      28.552 -16.944 -46.813  1.00 89.38           O  
ATOM   1735  CG1 VAL A 211      29.815 -14.972 -44.658  1.00 89.38           C  
ATOM   1736  CG2 VAL A 211      28.933 -12.708 -45.112  1.00 89.38           C  
ATOM   1737  N   GLY A 212      26.500 -16.560 -46.001  1.00 88.00           N  
ATOM   1738  CA  GLY A 212      26.148 -17.975 -45.912  1.00 88.00           C  
ATOM   1739  C   GLY A 212      24.648 -18.230 -45.929  1.00 88.00           C  
ATOM   1740  O   GLY A 212      23.848 -17.342 -45.630  1.00 88.00           O  
ATOM   1741  N   ILE A 213      24.292 -19.461 -46.287  1.00 91.50           N  
ATOM   1742  CA  ILE A 213      22.931 -19.995 -46.244  1.00 91.50           C  
ATOM   1743  C   ILE A 213      22.988 -21.303 -45.464  1.00 91.50           C  
ATOM   1744  CB  ILE A 213      22.354 -20.236 -47.655  1.00 91.50           C  
ATOM   1745  O   ILE A 213      23.852 -22.142 -45.721  1.00 91.50           O  
ATOM   1746  CG1 ILE A 213      22.366 -18.955 -48.513  1.00 91.50           C  
ATOM   1747  CG2 ILE A 213      20.919 -20.795 -47.568  1.00 91.50           C  
ATOM   1748  CD1 ILE A 213      22.054 -19.257 -49.983  1.00 91.50           C  
ATOM   1749  N   LEU A 214      22.064 -21.472 -44.529  1.00 90.19           N  
ATOM   1750  CA  LEU A 214      21.878 -22.696 -43.768  1.00 90.19           C  
ATOM   1751  C   LEU A 214      20.461 -23.209 -44.013  1.00 90.19           C  
ATOM   1752  CB  LEU A 214      22.168 -22.386 -42.294  1.00 90.19           C  
ATOM   1753  O   LEU A 214      19.493 -22.498 -43.756  1.00 90.19           O  
ATOM   1754  CG  LEU A 214      21.962 -23.573 -41.343  1.00 90.19           C  
ATOM   1755  CD1 LEU A 214      22.990 -24.673 -41.599  1.00 90.19           C  
ATOM   1756  CD2 LEU A 214      22.125 -23.086 -39.906  1.00 90.19           C  
ATOM   1757  N   ASP A 215      20.339 -24.431 -44.519  1.00 87.56           N  
ATOM   1758  CA  ASP A 215      19.044 -25.067 -44.752  1.00 87.56           C  
ATOM   1759  C   ASP A 215      18.656 -25.920 -43.540  1.00 87.56           C  
ATOM   1760  CB  ASP A 215      19.088 -25.870 -46.058  1.00 87.56           C  
ATOM   1761  O   ASP A 215      19.266 -26.956 -43.271  1.00 87.56           O  
ATOM   1762  CG  ASP A 215      17.701 -26.348 -46.501  1.00 87.56           C  
ATOM   1763  OD1 ASP A 215      16.752 -26.280 -45.683  1.00 87.56           O  
ATOM   1764  OD2 ASP A 215      17.599 -26.758 -47.676  1.00 87.56           O  
ATOM   1765  N   CYS A 216      17.656 -25.465 -42.784  1.00 82.94           N  
ATOM   1766  CA  CYS A 216      17.168 -26.174 -41.606  1.00 82.94           C  
ATOM   1767  C   CYS A 216      16.019 -27.134 -41.940  1.00 82.94           C  
ATOM   1768  CB  CYS A 216      16.744 -25.155 -40.538  1.00 82.94           C  
ATOM   1769  O   CYS A 216      15.770 -28.064 -41.171  1.00 82.94           O  
ATOM   1770  SG  CYS A 216      18.134 -24.077 -40.080  1.00 82.94           S  
ATOM   1771  N   ALA A 217      15.330 -26.948 -43.071  1.00 76.31           N  
ATOM   1772  CA  ALA A 217      14.161 -27.748 -43.431  1.00 76.31           C  
ATOM   1773  C   ALA A 217      14.522 -29.227 -43.640  1.00 76.31           C  
ATOM   1774  CB  ALA A 217      13.517 -27.140 -44.682  1.00 76.31           C  
ATOM   1775  O   ALA A 217      13.754 -30.111 -43.258  1.00 76.31           O  
ATOM   1776  N   LEU A 218      15.726 -29.496 -44.159  1.00 74.06           N  
ATOM   1777  CA  LEU A 218      16.264 -30.845 -44.366  1.00 74.06           C  
ATOM   1778  C   LEU A 218      16.298 -31.691 -43.086  1.00 74.06           C  
ATOM   1779  CB  LEU A 218      17.674 -30.728 -44.969  1.00 74.06           C  
ATOM   1780  O   LEU A 218      16.112 -32.904 -43.147  1.00 74.06           O  
ATOM   1781  CG  LEU A 218      17.697 -30.165 -46.402  1.00 74.06           C  
ATOM   1782  CD1 LEU A 218      19.145 -29.930 -46.832  1.00 74.06           C  
ATOM   1783  CD2 LEU A 218      17.049 -31.121 -47.410  1.00 74.06           C  
ATOM   1784  N   HIS A 219      16.496 -31.061 -41.929  1.00 72.12           N  
ATOM   1785  CA  HIS A 219      16.610 -31.754 -40.646  1.00 72.12           C  
ATOM   1786  C   HIS A 219      15.259 -32.051 -39.978  1.00 72.12           C  
ATOM   1787  CB  HIS A 219      17.564 -30.956 -39.746  1.00 72.12           C  
ATOM   1788  O   HIS A 219      15.206 -32.881 -39.073  1.00 72.12           O  
ATOM   1789  CG  HIS A 219      18.984 -30.988 -40.257  1.00 72.12           C  
ATOM   1790  CD2 HIS A 219      19.734 -29.943 -40.732  1.00 72.12           C  
ATOM   1791  ND1 HIS A 219      19.756 -32.122 -40.366  1.00 72.12           N  
ATOM   1792  CE1 HIS A 219      20.941 -31.772 -40.888  1.00 72.12           C  
ATOM   1793  NE2 HIS A 219      20.983 -30.455 -41.114  1.00 72.12           N  
ATOM   1794  N   CYS A 220      14.165 -31.430 -40.434  1.00 67.25           N  
ATOM   1795  CA  CYS A 220      12.807 -31.730 -39.962  1.00 67.25           C  
ATOM   1796  C   CYS A 220      12.167 -32.926 -40.691  1.00 67.25           C  
ATOM   1797  CB  CYS A 220      11.915 -30.502 -40.172  1.00 67.25           C  
ATOM   1798  O   CYS A 220      11.273 -33.571 -40.152  1.00 67.25           O  
ATOM   1799  SG  CYS A 220      12.463 -29.068 -39.209  1.00 67.25           S  
ATOM   1800  N   ILE A 221      12.597 -33.212 -41.926  1.00 61.31           N  
ATOM   1801  CA  ILE A 221      11.944 -34.170 -42.843  1.00 61.31           C  
ATOM   1802  C   ILE A 221      12.099 -35.638 -42.396  1.00 61.31           C  
ATOM   1803  CB  ILE A 221      12.439 -33.898 -44.290  1.00 61.31           C  
ATOM   1804  O   ILE A 221      11.388 -36.512 -42.880  1.00 61.31           O  
ATOM   1805  CG1 ILE A 221      11.895 -32.534 -44.780  1.00 61.31           C  
ATOM   1806  CG2 ILE A 221      12.013 -34.984 -45.298  1.00 61.31           C  
ATOM   1807  CD1 ILE A 221      12.650 -31.949 -45.981  1.00 61.31           C  
ATOM   1808  N   THR A 222      12.963 -35.932 -41.422  1.00 57.84           N  
ATOM   1809  CA  THR A 222      13.139 -37.279 -40.852  1.00 57.84           C  
ATOM   1810  C   THR A 222      11.901 -37.829 -40.123  1.00 57.84           C  
ATOM   1811  CB  THR A 222      14.380 -37.340 -39.932  1.00 57.84           C  
ATOM   1812  O   THR A 222      11.900 -39.005 -39.768  1.00 57.84           O  
ATOM   1813  CG2 THR A 222      15.556 -38.014 -40.636  1.00 57.84           C  
ATOM   1814  OG1 THR A 222      14.836 -36.049 -39.576  1.00 57.84           O  
ATOM   1815  N   GLN A 223      10.844 -37.031 -39.918  1.00 55.59           N  
ATOM   1816  CA  GLN A 223       9.538 -37.489 -39.427  1.00 55.59           C  
ATOM   1817  C   GLN A 223       8.512 -37.507 -40.581  1.00 55.59           C  
ATOM   1818  CB  GLN A 223       9.082 -36.606 -38.252  1.00 55.59           C  
ATOM   1819  O   GLN A 223       8.196 -36.470 -41.157  1.00 55.59           O  
ATOM   1820  CG  GLN A 223      10.024 -36.665 -37.031  1.00 55.59           C  
ATOM   1821  CD  GLN A 223       9.488 -35.877 -35.833  1.00 55.59           C  
ATOM   1822  NE2 GLN A 223      10.177 -35.858 -34.712  1.00 55.59           N  
ATOM   1823  OE1 GLN A 223       8.429 -35.280 -35.865  1.00 55.59           O  
ATOM   1824  N   GLU A 224       7.977 -38.686 -40.917  1.00 47.12           N  
ATOM   1825  CA  GLU A 224       7.280 -39.009 -42.183  1.00 47.12           C  
ATOM   1826  C   GLU A 224       5.941 -38.276 -42.483  1.00 47.12           C  
ATOM   1827  CB  GLU A 224       7.093 -40.544 -42.270  1.00 47.12           C  
ATOM   1828  O   GLU A 224       5.244 -38.658 -43.416  1.00 47.12           O  
ATOM   1829  CG  GLU A 224       8.413 -41.334 -42.344  1.00 47.12           C  
ATOM   1830  CD  GLU A 224       8.200 -42.838 -42.610  1.00 47.12           C  
ATOM   1831  OE1 GLU A 224       9.126 -43.460 -43.179  1.00 47.12           O  
ATOM   1832  OE2 GLU A 224       7.131 -43.364 -42.222  1.00 47.12           O  
ATOM   1833  N   ASN A 225       5.545 -37.215 -41.763  1.00 52.22           N  
ATOM   1834  CA  ASN A 225       4.210 -36.601 -41.902  1.00 52.22           C  
ATOM   1835  C   ASN A 225       4.188 -35.055 -41.826  1.00 52.22           C  
ATOM   1836  CB  ASN A 225       3.262 -37.247 -40.866  1.00 52.22           C  
ATOM   1837  O   ASN A 225       3.517 -34.488 -40.961  1.00 52.22           O  
ATOM   1838  CG  ASN A 225       2.835 -38.655 -41.231  1.00 52.22           C  
ATOM   1839  ND2 ASN A 225       2.844 -39.570 -40.291  1.00 52.22           N  
ATOM   1840  OD1 ASN A 225       2.405 -38.938 -42.332  1.00 52.22           O  
ATOM   1841  N   LEU A 226       4.848 -34.336 -42.744  1.00 58.16           N  
ATOM   1842  CA  LEU A 226       4.738 -32.866 -42.833  1.00 58.16           C  
ATOM   1843  C   LEU A 226       3.975 -32.412 -44.091  1.00 58.16           C  
ATOM   1844  CB  LEU A 226       6.131 -32.223 -42.697  1.00 58.16           C  
ATOM   1845  O   LEU A 226       4.408 -32.634 -45.216  1.00 58.16           O  
ATOM   1846  CG  LEU A 226       6.689 -32.255 -41.257  1.00 58.16           C  
ATOM   1847  CD1 LEU A 226       8.166 -31.858 -41.258  1.00 58.16           C  
ATOM   1848  CD2 LEU A 226       5.941 -31.283 -40.337  1.00 58.16           C  
ATOM   1849  N   LYS A 227       2.831 -31.733 -43.892  1.00 57.88           N  
ATOM   1850  CA  LYS A 227       1.986 -31.144 -44.958  1.00 57.88           C  
ATOM   1851  C   LYS A 227       2.511 -29.797 -45.490  1.00 57.88           C  
ATOM   1852  CB  LYS A 227       0.531 -30.992 -44.463  1.00 57.88           C  
ATOM   1853  O   LYS A 227       2.032 -29.327 -46.517  1.00 57.88           O  
ATOM   1854  CG  LYS A 227      -0.190 -32.336 -44.257  1.00 57.88           C  
ATOM   1855  CD  LYS A 227      -1.630 -32.124 -43.763  1.00 57.88           C  
ATOM   1856  CE  LYS A 227      -2.323 -33.478 -43.569  1.00 57.88           C  
ATOM   1857  NZ  LYS A 227      -3.687 -33.325 -43.005  1.00 57.88           N  
ATOM   1858  N   THR A 228       3.460 -29.164 -44.795  1.00 68.56           N  
ATOM   1859  CA  THR A 228       4.002 -27.827 -45.101  1.00 68.56           C  
ATOM   1860  C   THR A 228       5.486 -27.746 -44.740  1.00 68.56           C  
ATOM   1861  CB  THR A 228       3.261 -26.722 -44.323  1.00 68.56           C  
ATOM   1862  O   THR A 228       5.892 -28.317 -43.728  1.00 68.56           O  
ATOM   1863  CG2 THR A 228       1.816 -26.537 -44.789  1.00 68.56           C  
ATOM   1864  OG1 THR A 228       3.216 -27.024 -42.946  1.00 68.56           O  
ATOM   1865  N   VAL A 229       6.279 -27.006 -45.523  1.00 79.62           N  
ATOM   1866  CA  VAL A 229       7.698 -26.732 -45.222  1.00 79.62           C  
ATOM   1867  C   VAL A 229       7.801 -25.961 -43.893  1.00 79.62           C  
ATOM   1868  CB  VAL A 229       8.378 -25.944 -46.364  1.00 79.62           C  
ATOM   1869  O   VAL A 229       7.059 -24.991 -43.712  1.00 79.62           O  
ATOM   1870  CG1 VAL A 229       9.863 -25.672 -46.097  1.00 79.62           C  
ATOM   1871  CG2 VAL A 229       8.288 -26.715 -47.689  1.00 79.62           C  
ATOM   1872  N   PRO A 230       8.668 -26.378 -42.950  1.00 85.31           N  
ATOM   1873  CA  PRO A 230       8.819 -25.709 -41.660  1.00 85.31           C  
ATOM   1874  C   PRO A 230       9.456 -24.326 -41.839  1.00 85.31           C  
ATOM   1875  CB  PRO A 230       9.685 -26.646 -40.810  1.00 85.31           C  
ATOM   1876  O   PRO A 230      10.622 -24.208 -42.210  1.00 85.31           O  
ATOM   1877  CG  PRO A 230      10.503 -27.405 -41.851  1.00 85.31           C  
ATOM   1878  CD  PRO A 230       9.545 -27.537 -43.026  1.00 85.31           C  
ATOM   1879  N   ALA A 231       8.699 -23.273 -41.541  1.00 90.56           N  
ATOM   1880  CA  ALA A 231       9.189 -21.901 -41.586  1.00 90.56           C  
ATOM   1881  C   ALA A 231       9.997 -21.575 -40.323  1.00 90.56           C  
ATOM   1882  CB  ALA A 231       7.992 -20.960 -41.754  1.00 90.56           C  
ATOM   1883  O   ALA A 231       9.666 -22.049 -39.237  1.00 90.56           O  
ATOM   1884  N   ILE A 232      11.019 -20.724 -40.431  1.00 93.25           N  
ATOM   1885  CA  ILE A 232      11.772 -20.261 -39.254  1.00 93.25           C  
ATOM   1886  C   ILE A 232      11.001 -19.129 -38.584  1.00 93.25           C  
ATOM   1887  CB  ILE A 232      13.191 -19.836 -39.654  1.00 93.25           C  
ATOM   1888  O   ILE A 232      10.643 -18.152 -39.241  1.00 93.25           O  
ATOM   1889  CG1 ILE A 232      13.991 -21.066 -40.130  1.00 93.25           C  
ATOM   1890  CG2 ILE A 232      13.951 -19.167 -38.492  1.00 93.25           C  
ATOM   1891  CD1 ILE A 232      14.944 -20.667 -41.246  1.00 93.25           C  
ATOM   1892  N   THR A 233      10.743 -19.250 -37.287  1.00 93.12           N  
ATOM   1893  CA  THR A 233       9.931 -18.304 -36.507  1.00 93.12           C  
ATOM   1894  C   THR A 233      10.736 -17.579 -35.433  1.00 93.12           C  
ATOM   1895  CB  THR A 233       8.739 -19.028 -35.866  1.00 93.12           C  
ATOM   1896  O   THR A 233      10.464 -16.411 -35.164  1.00 93.12           O  
ATOM   1897  CG2 THR A 233       7.729 -19.489 -36.917  1.00 93.12           C  
ATOM   1898  OG1 THR A 233       9.178 -20.182 -35.191  1.00 93.12           O  
ATOM   1899  N   ALA A 234      11.762 -18.220 -34.868  1.00 93.81           N  
ATOM   1900  CA  ALA A 234      12.612 -17.642 -33.830  1.00 93.81           C  
ATOM   1901  C   ALA A 234      14.099 -17.820 -34.162  1.00 93.81           C  
ATOM   1902  CB  ALA A 234      12.240 -18.260 -32.477  1.00 93.81           C  
ATOM   1903  O   ALA A 234      14.510 -18.866 -34.664  1.00 93.81           O  
ATOM   1904  N   LEU A 235      14.904 -16.801 -33.861  1.00 94.38           N  
ATOM   1905  CA  LEU A 235      16.361 -16.813 -33.986  1.00 94.38           C  
ATOM   1906  C   LEU A 235      16.968 -16.109 -32.776  1.00 94.38           C  
ATOM   1907  CB  LEU A 235      16.807 -16.103 -35.280  1.00 94.38           C  
ATOM   1908  O   LEU A 235      16.508 -15.029 -32.402  1.00 94.38           O  
ATOM   1909  CG  LEU A 235      16.492 -16.855 -36.584  1.00 94.38           C  
ATOM   1910  CD1 LEU A 235      16.890 -15.986 -37.777  1.00 94.38           C  
ATOM   1911  CD2 LEU A 235      17.263 -18.170 -36.696  1.00 94.38           C  
ATOM   1912  N   LYS A 236      18.005 -16.703 -32.184  1.00 94.19           N  
ATOM   1913  CA  LYS A 236      18.752 -16.085 -31.085  1.00 94.19           C  
ATOM   1914  C   LYS A 236      20.211 -16.519 -31.093  1.00 94.19           C  
ATOM   1915  CB  LYS A 236      18.063 -16.424 -29.749  1.00 94.19           C  
ATOM   1916  O   LYS A 236      20.502 -17.692 -31.308  1.00 94.19           O  
ATOM   1917  CG  LYS A 236      18.559 -15.563 -28.578  1.00 94.19           C  
ATOM   1918  CD  LYS A 236      17.994 -14.144 -28.656  1.00 94.19           C  
ATOM   1919  CE  LYS A 236      18.628 -13.252 -27.594  1.00 94.19           C  
ATOM   1920  NZ  LYS A 236      18.353 -11.838 -27.925  1.00 94.19           N  
ATOM   1921  N   PHE A 237      21.123 -15.589 -30.826  1.00 92.94           N  
ATOM   1922  CA  PHE A 237      22.539 -15.897 -30.622  1.00 92.94           C  
ATOM   1923  C   PHE A 237      22.890 -15.984 -29.138  1.00 92.94           C  
ATOM   1924  CB  PHE A 237      23.414 -14.853 -31.318  1.00 92.94           C  
ATOM   1925  O   PHE A 237      22.423 -15.171 -28.340  1.00 92.94           O  
ATOM   1926  CG  PHE A 237      23.443 -14.994 -32.821  1.00 92.94           C  
ATOM   1927  CD1 PHE A 237      24.190 -16.034 -33.403  1.00 92.94           C  
ATOM   1928  CD2 PHE A 237      22.763 -14.071 -33.635  1.00 92.94           C  
ATOM   1929  CE1 PHE A 237      24.289 -16.125 -34.799  1.00 92.94           C  
ATOM   1930  CE2 PHE A 237      22.871 -14.156 -35.031  1.00 92.94           C  
ATOM   1931  CZ  PHE A 237      23.653 -15.172 -35.605  1.00 92.94           C  
ATOM   1932  N   GLN A 238      23.783 -16.915 -28.802  1.00 88.62           N  
ATOM   1933  CA  GLN A 238      24.487 -16.952 -27.521  1.00 88.62           C  
ATOM   1934  C   GLN A 238      25.990 -16.855 -27.778  1.00 88.62           C  
ATOM   1935  CB  GLN A 238      24.128 -18.225 -26.752  1.00 88.62           C  
ATOM   1936  O   GLN A 238      26.595 -17.731 -28.403  1.00 88.62           O  
ATOM   1937  CG  GLN A 238      24.623 -18.215 -25.294  1.00 88.62           C  
ATOM   1938  CD  GLN A 238      24.397 -19.552 -24.587  1.00 88.62           C  
ATOM   1939  NE2 GLN A 238      24.577 -19.624 -23.288  1.00 88.62           N  
ATOM   1940  OE1 GLN A 238      24.090 -20.566 -25.196  1.00 88.62           O  
ATOM   1941  N   GLY A 239      26.605 -15.773 -27.303  1.00 86.12           N  
ATOM   1942  CA  GLY A 239      28.006 -15.492 -27.600  1.00 86.12           C  
ATOM   1943  C   GLY A 239      28.259 -15.390 -29.108  1.00 86.12           C  
ATOM   1944  O   GLY A 239      27.434 -14.870 -29.853  1.00 86.12           O  
ATOM   1945  N   GLY A 240      29.423 -15.860 -29.562  1.00 86.12           N  
ATOM   1946  CA  GLY A 240      29.876 -15.692 -30.948  1.00 86.12           C  
ATOM   1947  C   GLY A 240      29.624 -16.876 -31.881  1.00 86.12           C  
ATOM   1948  O   GLY A 240      29.810 -16.722 -33.079  1.00 86.12           O  
ATOM   1949  N   LEU A 241      29.269 -18.053 -31.359  1.00 89.62           N  
ATOM   1950  CA  LEU A 241      29.267 -19.305 -32.136  1.00 89.62           C  
ATOM   1951  C   LEU A 241      27.924 -20.031 -32.123  1.00 89.62           C  
ATOM   1952  CB  LEU A 241      30.368 -20.241 -31.602  1.00 89.62           C  
ATOM   1953  O   LEU A 241      27.595 -20.691 -33.104  1.00 89.62           O  
ATOM   1954  CG  LEU A 241      31.808 -19.741 -31.816  1.00 89.62           C  
ATOM   1955  CD1 LEU A 241      32.782 -20.675 -31.098  1.00 89.62           C  
ATOM   1956  CD2 LEU A 241      32.191 -19.695 -33.297  1.00 89.62           C  
ATOM   1957  N   ASN A 242      27.148 -19.910 -31.046  1.00 91.56           N  
ATOM   1958  CA  ASN A 242      25.912 -20.665 -30.893  1.00 91.56           C  
ATOM   1959  C   ASN A 242      24.735 -19.883 -31.477  1.00 91.56           C  
ATOM   1960  CB  ASN A 242      25.687 -21.006 -29.414  1.00 91.56           C  
ATOM   1961  O   ASN A 242      24.497 -18.727 -31.115  1.00 91.56           O  
ATOM   1962  CG  ASN A 242      26.734 -21.926 -28.818  1.00 91.56           C  
ATOM   1963  ND2 ASN A 242      26.753 -22.036 -27.510  1.00 91.56           N  
ATOM   1964  OD1 ASN A 242      27.529 -22.555 -29.494  1.00 91.56           O  
ATOM   1965  N   LEU A 243      23.972 -20.548 -32.337  1.00 93.06           N  
ATOM   1966  CA  LEU A 243      22.750 -20.041 -32.944  1.00 93.06           C  
ATOM   1967  C   LEU A 243      21.588 -20.979 -32.606  1.00 93.06           C  
ATOM   1968  CB  LEU A 243      22.986 -19.893 -34.456  1.00 93.06           C  
ATOM   1969  O   LEU A 243      21.590 -22.150 -32.981  1.00 93.06           O  
ATOM   1970  CG  LEU A 243      21.741 -19.465 -35.255  1.00 93.06           C  
ATOM   1971  CD1 LEU A 243      21.218 -18.085 -34.852  1.00 93.06           C  
ATOM   1972  CD2 LEU A 243      22.076 -19.434 -36.745  1.00 93.06           C  
ATOM   1973  N   GLY A 244      20.586 -20.450 -31.911  1.00 94.00           N  
ATOM   1974  CA  GLY A 244      19.307 -21.112 -31.683  1.00 94.00           C  
ATOM   1975  C   GLY A 244      18.311 -20.764 -32.783  1.00 94.00           C  
ATOM   1976  O   GLY A 244      18.140 -19.592 -33.123  1.00 94.00           O  
ATOM   1977  N   VAL A 245      17.648 -21.784 -33.320  1.00 94.00           N  
ATOM   1978  CA  VAL A 245      16.692 -21.680 -34.425  1.00 94.00           C  
ATOM   1979  C   VAL A 245      15.395 -22.360 -34.025  1.00 94.00           C  
ATOM   1980  CB  VAL A 245      17.246 -22.341 -35.696  1.00 94.00           C  
ATOM   1981  O   VAL A 245      15.400 -23.530 -33.660  1.00 94.00           O  
ATOM   1982  CG1 VAL A 245      16.265 -22.199 -36.868  1.00 94.00           C  
ATOM   1983  CG2 VAL A 245      18.620 -21.777 -36.073  1.00 94.00           C  
ATOM   1984  N   GLY A 246      14.282 -21.641 -34.115  1.00 94.31           N  
ATOM   1985  CA  GLY A 246      12.945 -22.171 -33.873  1.00 94.31           C  
ATOM   1986  C   GLY A 246      12.155 -22.270 -35.166  1.00 94.31           C  
ATOM   1987  O   GLY A 246      12.191 -21.354 -35.992  1.00 94.31           O  
ATOM   1988  N   THR A 247      11.443 -23.378 -35.334  1.00 92.12           N  
ATOM   1989  CA  THR A 247      10.590 -23.630 -36.498  1.00 92.12           C  
ATOM   1990  C   THR A 247       9.104 -23.538 -36.166  1.00 92.12           C  
ATOM   1991  CB  THR A 247      10.892 -24.987 -37.142  1.00 92.12           C  
ATOM   1992  O   THR A 247       8.679 -23.647 -35.014  1.00 92.12           O  
ATOM   1993  CG2 THR A 247      12.315 -25.069 -37.686  1.00 92.12           C  
ATOM   1994  OG1 THR A 247      10.703 -26.017 -36.206  1.00 92.12           O  
ATOM   1995  N   SER A 248       8.290 -23.395 -37.210  1.00 91.50           N  
ATOM   1996  CA  SER A 248       6.834 -23.368 -37.113  1.00 91.50           C  
ATOM   1997  C   SER A 248       6.215 -24.702 -36.689  1.00 91.50           C  
ATOM   1998  CB  SER A 248       6.235 -22.917 -38.448  1.00 91.50           C  
ATOM   1999  O   SER A 248       5.061 -24.716 -36.277  1.00 91.50           O  
ATOM   2000  OG  SER A 248       6.520 -23.842 -39.485  1.00 91.50           O  
ATOM   2001  N   THR A 249       6.951 -25.812 -36.806  1.00 88.50           N  
ATOM   2002  CA  THR A 249       6.492 -27.159 -36.430  1.00 88.50           C  
ATOM   2003  C   THR A 249       6.785 -27.507 -34.968  1.00 88.50           C  
ATOM   2004  CB  THR A 249       7.096 -28.229 -37.357  1.00 88.50           C  
ATOM   2005  O   THR A 249       6.433 -28.599 -34.535  1.00 88.50           O  
ATOM   2006  CG2 THR A 249       6.664 -28.039 -38.812  1.00 88.50           C  
ATOM   2007  OG1 THR A 249       8.501 -28.169 -37.338  1.00 88.50           O  
ATOM   2008  N   GLY A 250       7.415 -26.608 -34.202  1.00 89.06           N  
ATOM   2009  CA  GLY A 250       7.740 -26.840 -32.789  1.00 89.06           C  
ATOM   2010  C   GLY A 250       9.118 -27.460 -32.544  1.00 89.06           C  
ATOM   2011  O   GLY A 250       9.420 -27.880 -31.426  1.00 89.06           O  
ATOM   2012  N   HIS A 251       9.983 -27.513 -33.565  1.00 90.75           N  
ATOM   2013  CA  HIS A 251      11.362 -27.986 -33.421  1.00 90.75           C  
ATOM   2014  C   HIS A 251      12.340 -26.828 -33.210  1.00 90.75           C  
ATOM   2015  CB  HIS A 251      11.790 -28.840 -34.617  1.00 90.75           C  
ATOM   2016  O   HIS A 251      12.366 -25.867 -33.987  1.00 90.75           O  
ATOM   2017  CG  HIS A 251      10.823 -29.935 -34.976  1.00 90.75           C  
ATOM   2018  CD2 HIS A 251      10.463 -30.286 -36.244  1.00 90.75           C  
ATOM   2019  ND1 HIS A 251      10.116 -30.749 -34.121  1.00 90.75           N  
ATOM   2020  CE1 HIS A 251       9.366 -31.583 -34.861  1.00 90.75           C  
ATOM   2021  NE2 HIS A 251       9.523 -31.310 -36.166  1.00 90.75           N  
ATOM   2022  N   VAL A 252      13.162 -26.949 -32.171  1.00 93.56           N  
ATOM   2023  CA  VAL A 252      14.296 -26.081 -31.863  1.00 93.56           C  
ATOM   2024  C   VAL A 252      15.579 -26.774 -32.308  1.00 93.56           C  
ATOM   2025  CB  VAL A 252      14.396 -25.746 -30.362  1.00 93.56           C  
ATOM   2026  O   VAL A 252      15.863 -27.901 -31.898  1.00 93.56           O  
ATOM   2027  CG1 VAL A 252      15.505 -24.711 -30.126  1.00 93.56           C  
ATOM   2028  CG2 VAL A 252      13.114 -25.188 -29.741  1.00 93.56           C  
ATOM   2029  N   PHE A 253      16.388 -26.079 -33.094  1.00 92.38           N  
ATOM   2030  CA  PHE A 253      17.719 -26.515 -33.485  1.00 92.38           C  
ATOM   2031  C   PHE A 253      18.768 -25.613 -32.859  1.00 92.38           C  
ATOM   2032  CB  PHE A 253      17.845 -26.503 -35.005  1.00 92.38           C  
ATOM   2033  O   PHE A 253      18.642 -24.388 -32.890  1.00 92.38           O  
ATOM   2034  CG  PHE A 253      16.859 -27.398 -35.709  1.00 92.38           C  
ATOM   2035  CD1 PHE A 253      17.033 -28.789 -35.640  1.00 92.38           C  
ATOM   2036  CD2 PHE A 253      15.776 -26.854 -36.423  1.00 92.38           C  
ATOM   2037  CE1 PHE A 253      16.130 -29.642 -36.289  1.00 92.38           C  
ATOM   2038  CE2 PHE A 253      14.867 -27.714 -37.061  1.00 92.38           C  
ATOM   2039  CZ  PHE A 253      15.041 -29.106 -36.986  1.00 92.38           C  
ATOM   2040  N   LEU A 254      19.826 -26.220 -32.333  1.00 93.50           N  
ATOM   2041  CA  LEU A 254      21.032 -25.501 -31.959  1.00 93.50           C  
ATOM   2042  C   LEU A 254      22.132 -25.789 -32.968  1.00 93.50           C  
ATOM   2043  CB  LEU A 254      21.482 -25.865 -30.549  1.00 93.50           C  
ATOM   2044  O   LEU A 254      22.494 -26.943 -33.213  1.00 93.50           O  
ATOM   2045  CG  LEU A 254      20.458 -25.603 -29.443  1.00 93.50           C  
ATOM   2046  CD1 LEU A 254      21.144 -25.929 -28.123  1.00 93.50           C  
ATOM   2047  CD2 LEU A 254      19.993 -24.146 -29.389  1.00 93.50           C  
ATOM   2048  N   TYR A 255      22.669 -24.717 -33.528  1.00 92.25           N  
ATOM   2049  CA  TYR A 255      23.776 -24.741 -34.463  1.00 92.25           C  
ATOM   2050  C   TYR A 255      25.005 -24.096 -33.841  1.00 92.25           C  
ATOM   2051  CB  TYR A 255      23.378 -24.037 -35.763  1.00 92.25           C  
ATOM   2052  O   TYR A 255      24.913 -23.102 -33.122  1.00 92.25           O  
ATOM   2053  CG  TYR A 255      22.380 -24.820 -36.586  1.00 92.25           C  
ATOM   2054  CD1 TYR A 255      22.838 -25.790 -37.499  1.00 92.25           C  
ATOM   2055  CD2 TYR A 255      21.002 -24.568 -36.456  1.00 92.25           C  
ATOM   2056  CE1 TYR A 255      21.913 -26.506 -38.283  1.00 92.25           C  
ATOM   2057  CE2 TYR A 255      20.077 -25.281 -37.241  1.00 92.25           C  
ATOM   2058  OH  TYR A 255      19.636 -26.994 -38.859  1.00 92.25           O  
ATOM   2059  CZ  TYR A 255      20.531 -26.269 -38.139  1.00 92.25           C  
ATOM   2060  N   ASP A 256      26.162 -24.644 -34.186  1.00 91.06           N  
ATOM   2061  CA  ASP A 256      27.407 -23.892 -34.196  1.00 91.06           C  
ATOM   2062  C   ASP A 256      27.550 -23.291 -35.598  1.00 91.06           C  
ATOM   2063  CB  ASP A 256      28.557 -24.837 -33.834  1.00 91.06           C  
ATOM   2064  O   ASP A 256      27.455 -24.025 -36.582  1.00 91.06           O  
ATOM   2065  CG  ASP A 256      29.926 -24.161 -33.725  1.00 91.06           C  
ATOM   2066  OD1 ASP A 256      30.206 -23.137 -34.389  1.00 91.06           O  
ATOM   2067  OD2 ASP A 256      30.790 -24.715 -33.016  1.00 91.06           O  
ATOM   2068  N   ILE A 257      27.776 -21.979 -35.703  1.00 89.31           N  
ATOM   2069  CA  ILE A 257      27.903 -21.244 -36.978  1.00 89.31           C  
ATOM   2070  C   ILE A 257      28.942 -21.882 -37.919  1.00 89.31           C  
ATOM   2071  CB  ILE A 257      28.262 -19.768 -36.675  1.00 89.31           C  
ATOM   2072  O   ILE A 257      28.855 -21.741 -39.138  1.00 89.31           O  
ATOM   2073  CG1 ILE A 257      27.093 -19.051 -35.959  1.00 89.31           C  
ATOM   2074  CG2 ILE A 257      28.633 -18.963 -37.938  1.00 89.31           C  
ATOM   2075  CD1 ILE A 257      27.518 -17.712 -35.343  1.00 89.31           C  
ATOM   2076  N   ARG A 258      29.927 -22.602 -37.373  1.00 89.62           N  
ATOM   2077  CA  ARG A 258      30.980 -23.279 -38.145  1.00 89.62           C  
ATOM   2078  C   ARG A 258      30.500 -24.553 -38.844  1.00 89.62           C  
ATOM   2079  CB  ARG A 258      32.139 -23.605 -37.199  1.00 89.62           C  
ATOM   2080  O   ARG A 258      31.160 -25.020 -39.769  1.00 89.62           O  
ATOM   2081  CG  ARG A 258      32.735 -22.337 -36.567  1.00 89.62           C  
ATOM   2082  CD  ARG A 258      33.806 -22.683 -35.535  1.00 89.62           C  
ATOM   2083  NE  ARG A 258      33.237 -23.336 -34.341  1.00 89.62           N  
ATOM   2084  NH1 ARG A 258      35.227 -23.728 -33.270  1.00 89.62           N  
ATOM   2085  NH2 ARG A 258      33.331 -24.373 -32.318  1.00 89.62           N  
ATOM   2086  CZ  ARG A 258      33.926 -23.808 -33.320  1.00 89.62           C  
ATOM   2087  N   SER A 259      29.394 -25.137 -38.391  1.00 88.19           N  
ATOM   2088  CA  SER A 259      28.857 -26.405 -38.884  1.00 88.19           C  
ATOM   2089  C   SER A 259      27.482 -26.222 -39.516  1.00 88.19           C  
ATOM   2090  CB  SER A 259      28.799 -27.437 -37.757  1.00 88.19           C  
ATOM   2091  O   SER A 259      26.632 -25.506 -39.002  1.00 88.19           O  
ATOM   2092  OG  SER A 259      27.913 -27.035 -36.737  1.00 88.19           O  
ATOM   2093  N   ASN A 260      27.230 -26.937 -40.609  1.00 87.25           N  
ATOM   2094  CA  ASN A 260      25.928 -26.944 -41.275  1.00 87.25           C  
ATOM   2095  C   ASN A 260      24.926 -27.939 -40.666  1.00 87.25           C  
ATOM   2096  CB  ASN A 260      26.136 -27.203 -42.774  1.00 87.25           C  
ATOM   2097  O   ASN A 260      23.779 -27.974 -41.095  1.00 87.25           O  
ATOM   2098  CG  ASN A 260      26.715 -28.574 -43.093  1.00 87.25           C  
ATOM   2099  ND2 ASN A 260      26.633 -28.985 -44.334  1.00 87.25           N  
ATOM   2100  OD1 ASN A 260      27.280 -29.279 -42.267  1.00 87.25           O  
ATOM   2101  N   LYS A 261      25.347 -28.764 -39.703  1.00 87.44           N  
ATOM   2102  CA  LYS A 261      24.481 -29.719 -39.006  1.00 87.44           C  
ATOM   2103  C   LYS A 261      24.151 -29.183 -37.615  1.00 87.44           C  
ATOM   2104  CB  LYS A 261      25.143 -31.098 -38.911  1.00 87.44           C  
ATOM   2105  O   LYS A 261      25.059 -28.671 -36.957  1.00 87.44           O  
ATOM   2106  CG  LYS A 261      25.353 -31.730 -40.291  1.00 87.44           C  
ATOM   2107  CD  LYS A 261      25.927 -33.143 -40.151  1.00 87.44           C  
ATOM   2108  CE  LYS A 261      26.242 -33.701 -41.541  1.00 87.44           C  
ATOM   2109  NZ  LYS A 261      26.778 -35.081 -41.458  1.00 87.44           N  
ATOM   2110  N   PRO A 262      22.904 -29.326 -37.139  1.00 90.12           N  
ATOM   2111  CA  PRO A 262      22.586 -28.976 -35.768  1.00 90.12           C  
ATOM   2112  C   PRO A 262      23.284 -29.965 -34.836  1.00 90.12           C  
ATOM   2113  CB  PRO A 262      21.062 -29.039 -35.673  1.00 90.12           C  
ATOM   2114  O   PRO A 262      23.258 -31.174 -35.081  1.00 90.12           O  
ATOM   2115  CG  PRO A 262      20.673 -30.076 -36.728  1.00 90.12           C  
ATOM   2116  CD  PRO A 262      21.749 -29.920 -37.804  1.00 90.12           C  
ATOM   2117  N   PHE A 263      23.902 -29.471 -33.765  1.00 89.19           N  
ATOM   2118  CA  PHE A 263      24.492 -30.360 -32.761  1.00 89.19           C  
ATOM   2119  C   PHE A 263      23.423 -30.917 -31.816  1.00 89.19           C  
ATOM   2120  CB  PHE A 263      25.631 -29.661 -32.015  1.00 89.19           C  
ATOM   2121  O   PHE A 263      23.571 -32.026 -31.309  1.00 89.19           O  
ATOM   2122  CG  PHE A 263      25.198 -28.570 -31.058  1.00 89.19           C  
ATOM   2123  CD1 PHE A 263      25.210 -27.225 -31.468  1.00 89.19           C  
ATOM   2124  CD2 PHE A 263      24.818 -28.899 -29.743  1.00 89.19           C  
ATOM   2125  CE1 PHE A 263      24.862 -26.210 -30.561  1.00 89.19           C  
ATOM   2126  CE2 PHE A 263      24.456 -27.887 -28.840  1.00 89.19           C  
ATOM   2127  CZ  PHE A 263      24.490 -26.543 -29.246  1.00 89.19           C  
ATOM   2128  N   LEU A 264      22.320 -30.183 -31.623  1.00 90.56           N  
ATOM   2129  CA  LEU A 264      21.170 -30.647 -30.860  1.00 90.56           C  
ATOM   2130  C   LEU A 264      19.858 -30.264 -31.551  1.00 90.56           C  
ATOM   2131  CB  LEU A 264      21.243 -30.093 -29.429  1.00 90.56           C  
ATOM   2132  O   LEU A 264      19.677 -29.135 -32.009  1.00 90.56           O  
ATOM   2133  CG  LEU A 264      20.229 -30.781 -28.497  1.00 90.56           C  
ATOM   2134  CD1 LEU A 264      20.719 -32.133 -27.986  1.00 90.56           C  
ATOM   2135  CD2 LEU A 264      19.925 -29.896 -27.313  1.00 90.56           C  
ATOM   2136  N   THR A 265      18.931 -31.220 -31.584  1.00 90.75           N  
ATOM   2137  CA  THR A 265      17.543 -31.024 -32.011  1.00 90.75           C  
ATOM   2138  C   THR A 265      16.621 -31.312 -30.834  1.00 90.75           C  
ATOM   2139  CB  THR A 265      17.201 -31.942 -33.188  1.00 90.75           C  
ATOM   2140  O   THR A 265      16.696 -32.387 -30.235  1.00 90.75           O  
ATOM   2141  CG2 THR A 265      15.770 -31.736 -33.684  1.00 90.75           C  
ATOM   2142  OG1 THR A 265      18.087 -31.682 -34.252  1.00 90.75           O  
ATOM   2143  N   LYS A 266      15.744 -30.364 -30.503  1.00 90.69           N  
ATOM   2144  CA  LYS A 266      14.753 -30.500 -29.437  1.00 90.69           C  
ATOM   2145  C   LYS A 266      13.363 -30.238 -29.987  1.00 90.69           C  
ATOM   2146  CB  LYS A 266      15.099 -29.537 -28.289  1.00 90.69           C  
ATOM   2147  O   LYS A 266      13.131 -29.219 -30.619  1.00 90.69           O  
ATOM   2148  CG  LYS A 266      14.198 -29.708 -27.056  1.00 90.69           C  
ATOM   2149  CD  LYS A 266      14.454 -31.052 -26.365  1.00 90.69           C  
ATOM   2150  CE  LYS A 266      13.664 -31.146 -25.063  1.00 90.69           C  
ATOM   2151  NZ  LYS A 266      14.067 -32.360 -24.316  1.00 90.69           N  
ATOM   2152  N   ASP A 267      12.429 -31.129 -29.694  1.00 89.94           N  
ATOM   2153  CA  ASP A 267      11.049 -31.006 -30.151  1.00 89.94           C  
ATOM   2154  C   ASP A 267      10.090 -30.753 -28.972  1.00 89.94           C  
ATOM   2155  CB  ASP A 267      10.744 -32.226 -31.030  1.00 89.94           C  
ATOM   2156  O   ASP A 267      10.206 -31.348 -27.888  1.00 89.94           O  
ATOM   2157  CG  ASP A 267       9.325 -32.242 -31.597  1.00 89.94           C  
ATOM   2158  OD1 ASP A 267       8.681 -31.172 -31.569  1.00 89.94           O  
ATOM   2159  OD2 ASP A 267       8.917 -33.313 -32.081  1.00 89.94           O  
ATOM   2160  N   HIS A 268       9.164 -29.812 -29.162  1.00 89.75           N  
ATOM   2161  CA  HIS A 268       8.142 -29.459 -28.185  1.00 89.75           C  
ATOM   2162  C   HIS A 268       6.959 -30.427 -28.152  1.00 89.75           C  
ATOM   2163  CB  HIS A 268       7.683 -28.016 -28.368  1.00 89.75           C  
ATOM   2164  O   HIS A 268       6.277 -30.462 -27.126  1.00 89.75           O  
ATOM   2165  CG  HIS A 268       8.574 -27.046 -27.644  1.00 89.75           C  
ATOM   2166  CD2 HIS A 268       9.883 -26.792 -27.928  1.00 89.75           C  
ATOM   2167  ND1 HIS A 268       8.196 -26.300 -26.530  1.00 89.75           N  
ATOM   2168  CE1 HIS A 268       9.233 -25.504 -26.260  1.00 89.75           C  
ATOM   2169  NE2 HIS A 268      10.281 -25.825 -27.034  1.00 89.75           N  
ATOM   2170  N   MET A 269       6.788 -31.270 -29.176  1.00 89.19           N  
ATOM   2171  CA  MET A 269       5.718 -32.274 -29.344  1.00 89.19           C  
ATOM   2172  C   MET A 269       4.320 -31.711 -29.646  1.00 89.19           C  
ATOM   2173  CB  MET A 269       5.619 -33.240 -28.143  1.00 89.19           C  
ATOM   2174  O   MET A 269       3.468 -32.449 -30.131  1.00 89.19           O  
ATOM   2175  CG  MET A 269       6.923 -33.914 -27.716  1.00 89.19           C  
ATOM   2176  SD  MET A 269       7.502 -35.169 -28.880  1.00 89.19           S  
ATOM   2177  CE  MET A 269       9.121 -34.479 -29.240  1.00 89.19           C  
ATOM   2178  N   TYR A 270       4.051 -30.431 -29.376  1.00 87.81           N  
ATOM   2179  CA  TYR A 270       2.719 -29.843 -29.575  1.00 87.81           C  
ATOM   2180  C   TYR A 270       2.411 -29.462 -31.030  1.00 87.81           C  
ATOM   2181  CB  TYR A 270       2.543 -28.644 -28.633  1.00 87.81           C  
ATOM   2182  O   TYR A 270       1.256 -29.184 -31.348  1.00 87.81           O  
ATOM   2183  CG  TYR A 270       2.410 -29.041 -27.175  1.00 87.81           C  
ATOM   2184  CD1 TYR A 270       1.246 -29.708 -26.746  1.00 87.81           C  
ATOM   2185  CD2 TYR A 270       3.436 -28.755 -26.253  1.00 87.81           C  
ATOM   2186  CE1 TYR A 270       1.106 -30.097 -25.401  1.00 87.81           C  
ATOM   2187  CE2 TYR A 270       3.296 -29.142 -24.904  1.00 87.81           C  
ATOM   2188  OH  TYR A 270       1.974 -30.182 -23.179  1.00 87.81           O  
ATOM   2189  CZ  TYR A 270       2.130 -29.812 -24.477  1.00 87.81           C  
ATOM   2190  N   GLY A 271       3.415 -29.425 -31.912  1.00 86.50           N  
ATOM   2191  CA  GLY A 271       3.237 -28.996 -33.303  1.00 86.50           C  
ATOM   2192  C   GLY A 271       2.887 -27.509 -33.453  1.00 86.50           C  
ATOM   2193  O   GLY A 271       2.353 -27.106 -34.485  1.00 86.50           O  
ATOM   2194  N   LEU A 272       3.134 -26.706 -32.414  1.00 91.62           N  
ATOM   2195  CA  LEU A 272       2.897 -25.264 -32.395  1.00 91.62           C  
ATOM   2196  C   LEU A 272       4.190 -24.515 -32.749  1.00 91.62           C  
ATOM   2197  CB  LEU A 272       2.341 -24.854 -31.017  1.00 91.62           C  
ATOM   2198  O   LEU A 272       5.280 -25.024 -32.495  1.00 91.62           O  
ATOM   2199  CG  LEU A 272       0.938 -25.422 -30.727  1.00 91.62           C  
ATOM   2200  CD1 LEU A 272       0.554 -25.170 -29.269  1.00 91.62           C  
ATOM   2201  CD2 LEU A 272      -0.139 -24.796 -31.621  1.00 91.62           C  
ATOM   2202  N   PRO A 273       4.102 -23.310 -33.337  1.00 92.94           N  
ATOM   2203  CA  PRO A 273       5.286 -22.552 -33.710  1.00 92.94           C  
ATOM   2204  C   PRO A 273       6.029 -22.030 -32.479  1.00 92.94           C  
ATOM   2205  CB  PRO A 273       4.772 -21.414 -34.597  1.00 92.94           C  
ATOM   2206  O   PRO A 273       5.426 -21.417 -31.593  1.00 92.94           O  
ATOM   2207  CG  PRO A 273       3.348 -21.188 -34.090  1.00 92.94           C  
ATOM   2208  CD  PRO A 273       2.892 -22.598 -33.720  1.00 92.94           C  
ATOM   2209  N   ILE A 274       7.356 -22.173 -32.491  1.00 94.88           N  
ATOM   2210  CA  ILE A 274       8.222 -21.592 -31.461  1.00 94.88           C  
ATOM   2211  C   ILE A 274       8.249 -20.079 -31.654  1.00 94.88           C  
ATOM   2212  CB  ILE A 274       9.632 -22.198 -31.532  1.00 94.88           C  
ATOM   2213  O   ILE A 274       8.711 -19.586 -32.686  1.00 94.88           O  
ATOM   2214  CG1 ILE A 274       9.587 -23.690 -31.161  1.00 94.88           C  
ATOM   2215  CG2 ILE A 274      10.613 -21.485 -30.580  1.00 94.88           C  
ATOM   2216  CD1 ILE A 274      10.644 -24.474 -31.917  1.00 94.88           C  
ATOM   2217  N   LYS A 275       7.759 -19.326 -30.671  1.00 93.25           N  
ATOM   2218  CA  LYS A 275       7.682 -17.860 -30.743  1.00 93.25           C  
ATOM   2219  C   LYS A 275       8.985 -17.187 -30.319  1.00 93.25           C  
ATOM   2220  CB  LYS A 275       6.505 -17.349 -29.901  1.00 93.25           C  
ATOM   2221  O   LYS A 275       9.408 -16.228 -30.959  1.00 93.25           O  
ATOM   2222  CG  LYS A 275       5.136 -17.671 -30.520  1.00 93.25           C  
ATOM   2223  CD  LYS A 275       4.041 -16.913 -29.757  1.00 93.25           C  
ATOM   2224  CE  LYS A 275       2.644 -17.161 -30.336  1.00 93.25           C  
ATOM   2225  NZ  LYS A 275       1.595 -16.467 -29.538  1.00 93.25           N  
ATOM   2226  N   CYS A 276       9.621 -17.684 -29.259  1.00 93.88           N  
ATOM   2227  CA  CYS A 276      10.840 -17.092 -28.710  1.00 93.88           C  
ATOM   2228  C   CYS A 276      11.828 -18.171 -28.251  1.00 93.88           C  
ATOM   2229  CB  CYS A 276      10.472 -16.109 -27.585  1.00 93.88           C  
ATOM   2230  O   CYS A 276      11.435 -19.214 -27.723  1.00 93.88           O  
ATOM   2231  SG  CYS A 276      11.922 -15.111 -27.137  1.00 93.88           S  
ATOM   2232  N   ILE A 277      13.114 -17.894 -28.459  1.00 95.12           N  
ATOM   2233  CA  ILE A 277      14.236 -18.646 -27.900  1.00 95.12           C  
ATOM   2234  C   ILE A 277      15.120 -17.632 -27.191  1.00 95.12           C  
ATOM   2235  CB  ILE A 277      15.024 -19.419 -28.983  1.00 95.12           C  
ATOM   2236  O   ILE A 277      15.450 -16.596 -27.770  1.00 95.12           O  
ATOM   2237  CG1 ILE A 277      14.122 -20.488 -29.635  1.00 95.12           C  
ATOM   2238  CG2 ILE A 277      16.285 -20.080 -28.382  1.00 95.12           C  
ATOM   2239  CD1 ILE A 277      14.720 -21.091 -30.907  1.00 95.12           C  
ATOM   2240  N   ASP A 278      15.521 -17.947 -25.967  1.00 93.56           N  
ATOM   2241  CA  ASP A 278      16.512 -17.161 -25.246  1.00 93.56           C  
ATOM   2242  C   ASP A 278      17.513 -18.072 -24.539  1.00 93.56           C  
ATOM   2243  CB  ASP A 278      15.838 -16.151 -24.300  1.00 93.56           C  
ATOM   2244  O   ASP A 278      17.239 -19.246 -24.284  1.00 93.56           O  
ATOM   2245  CG  ASP A 278      16.697 -14.901 -24.052  1.00 93.56           C  
ATOM   2246  OD1 ASP A 278      17.790 -14.789 -24.665  1.00 93.56           O  
ATOM   2247  OD2 ASP A 278      16.231 -14.033 -23.284  1.00 93.56           O  
ATOM   2248  N   PHE A 279      18.688 -17.541 -24.230  1.00 91.44           N  
ATOM   2249  CA  PHE A 279      19.756 -18.296 -23.584  1.00 91.44           C  
ATOM   2250  C   PHE A 279      20.062 -17.715 -22.215  1.00 91.44           C  
ATOM   2251  CB  PHE A 279      21.000 -18.316 -24.467  1.00 91.44           C  
ATOM   2252  O   PHE A 279      20.152 -16.499 -22.046  1.00 91.44           O  
ATOM   2253  CG  PHE A 279      20.821 -19.103 -25.747  1.00 91.44           C  
ATOM   2254  CD1 PHE A 279      21.052 -20.489 -25.754  1.00 91.44           C  
ATOM   2255  CD2 PHE A 279      20.477 -18.446 -26.943  1.00 91.44           C  
ATOM   2256  CE1 PHE A 279      20.954 -21.218 -26.951  1.00 91.44           C  
ATOM   2257  CE2 PHE A 279      20.392 -19.174 -28.142  1.00 91.44           C  
ATOM   2258  CZ  PHE A 279      20.630 -20.558 -28.147  1.00 91.44           C  
ATOM   2259  N   HIS A 280      20.275 -18.586 -21.234  1.00 89.25           N  
ATOM   2260  CA  HIS A 280      20.782 -18.134 -19.951  1.00 89.25           C  
ATOM   2261  C   HIS A 280      22.287 -17.826 -20.055  1.00 89.25           C  
ATOM   2262  CB  HIS A 280      20.415 -19.139 -18.860  1.00 89.25           C  
ATOM   2263  O   HIS A 280      23.033 -18.505 -20.758  1.00 89.25           O  
ATOM   2264  CG  HIS A 280      20.502 -18.516 -17.495  1.00 89.25           C  
ATOM   2265  CD2 HIS A 280      21.417 -18.836 -16.543  1.00 89.25           C  
ATOM   2266  ND1 HIS A 280      19.740 -17.486 -16.980  1.00 89.25           N  
ATOM   2267  CE1 HIS A 280      20.198 -17.212 -15.745  1.00 89.25           C  
ATOM   2268  NE2 HIS A 280      21.263 -17.977 -15.463  1.00 89.25           N  
ATOM   2269  N   GLN A 281      22.746 -16.762 -19.389  1.00 79.00           N  
ATOM   2270  CA  GLN A 281      24.132 -16.294 -19.538  1.00 79.00           C  
ATOM   2271  C   GLN A 281      25.131 -17.101 -18.699  1.00 79.00           C  
ATOM   2272  CB  GLN A 281      24.232 -14.803 -19.182  1.00 79.00           C  
ATOM   2273  O   GLN A 281      26.244 -17.343 -19.155  1.00 79.00           O  
ATOM   2274  CG  GLN A 281      23.483 -13.895 -20.171  1.00 79.00           C  
ATOM   2275  CD  GLN A 281      23.655 -12.411 -19.852  1.00 79.00           C  
ATOM   2276  NE2 GLN A 281      23.008 -11.532 -20.584  1.00 79.00           N  
ATOM   2277  OE1 GLN A 281      24.356 -12.007 -18.942  1.00 79.00           O  
ATOM   2278  N   LYS A 282      24.749 -17.492 -17.474  1.00 79.56           N  
ATOM   2279  CA  LYS A 282      25.648 -18.150 -16.504  1.00 79.56           C  
ATOM   2280  C   LYS A 282      25.591 -19.675 -16.544  1.00 79.56           C  
ATOM   2281  CB  LYS A 282      25.313 -17.673 -15.083  1.00 79.56           C  
ATOM   2282  O   LYS A 282      26.579 -20.337 -16.262  1.00 79.56           O  
ATOM   2283  CG  LYS A 282      25.656 -16.196 -14.846  1.00 79.56           C  
ATOM   2284  CD  LYS A 282      25.304 -15.806 -13.405  1.00 79.56           C  
ATOM   2285  CE  LYS A 282      25.682 -14.347 -13.136  1.00 79.56           C  
ATOM   2286  NZ  LYS A 282      25.149 -13.876 -11.833  1.00 79.56           N  
ATOM   2287  N   MET A 283      24.420 -20.213 -16.853  1.00 79.69           N  
ATOM   2288  CA  MET A 283      24.143 -21.645 -16.943  1.00 79.69           C  
ATOM   2289  C   MET A 283      23.903 -21.979 -18.407  1.00 79.69           C  
ATOM   2290  CB  MET A 283      22.929 -22.073 -16.089  1.00 79.69           C  
ATOM   2291  O   MET A 283      23.281 -21.193 -19.119  1.00 79.69           O  
ATOM   2292  CG  MET A 283      22.966 -21.574 -14.640  1.00 79.69           C  
ATOM   2293  SD  MET A 283      21.533 -22.092 -13.660  1.00 79.69           S  
ATOM   2294  CE  MET A 283      22.042 -21.411 -12.060  1.00 79.69           C  
ATOM   2295  N   ASP A 284      24.335 -23.158 -18.839  1.00 85.88           N  
ATOM   2296  CA  ASP A 284      24.111 -23.693 -20.185  1.00 85.88           C  
ATOM   2297  C   ASP A 284      22.649 -24.142 -20.397  1.00 85.88           C  
ATOM   2298  CB  ASP A 284      25.140 -24.805 -20.452  1.00 85.88           C  
ATOM   2299  O   ASP A 284      22.367 -25.257 -20.830  1.00 85.88           O  
ATOM   2300  CG  ASP A 284      26.505 -24.240 -20.834  1.00 85.88           C  
ATOM   2301  OD1 ASP A 284      26.544 -23.480 -21.833  1.00 85.88           O  
ATOM   2302  OD2 ASP A 284      27.511 -24.613 -20.206  1.00 85.88           O  
ATOM   2303  N   LEU A 285      21.690 -23.274 -20.070  1.00 91.38           N  
ATOM   2304  CA  LEU A 285      20.256 -23.510 -20.203  1.00 91.38           C  
ATOM   2305  C   LEU A 285      19.676 -22.703 -21.365  1.00 91.38           C  
ATOM   2306  CB  LEU A 285      19.533 -23.182 -18.888  1.00 91.38           C  
ATOM   2307  O   LEU A 285      20.013 -21.534 -21.576  1.00 91.38           O  
ATOM   2308  CG  LEU A 285      19.913 -24.080 -17.697  1.00 91.38           C  
ATOM   2309  CD1 LEU A 285      19.236 -23.535 -16.444  1.00 91.38           C  
ATOM   2310  CD2 LEU A 285      19.460 -25.529 -17.889  1.00 91.38           C  
ATOM   2311  N   VAL A 286      18.753 -23.332 -22.086  1.00 93.25           N  
ATOM   2312  CA  VAL A 286      18.027 -22.756 -23.217  1.00 93.25           C  
ATOM   2313  C   VAL A 286      16.556 -22.624 -22.853  1.00 93.25           C  
ATOM   2314  CB  VAL A 286      18.208 -23.607 -24.487  1.00 93.25           C  
ATOM   2315  O   VAL A 286      15.904 -23.602 -22.480  1.00 93.25           O  
ATOM   2316  CG1 VAL A 286      17.600 -22.903 -25.709  1.00 93.25           C  
ATOM   2317  CG2 VAL A 286      19.691 -23.880 -24.764  1.00 93.25           C  
ATOM   2318  N   TYR A 287      16.030 -21.412 -22.996  1.00 93.69           N  
ATOM   2319  CA  TYR A 287      14.608 -21.115 -22.935  1.00 93.69           C  
ATOM   2320  C   TYR A 287      14.019 -21.280 -24.328  1.00 93.69           C  
ATOM   2321  CB  TYR A 287      14.368 -19.688 -22.421  1.00 93.69           C  
ATOM   2322  O   TYR A 287      14.470 -20.660 -25.288  1.00 93.69           O  
ATOM   2323  CG  TYR A 287      14.956 -19.431 -21.052  1.00 93.69           C  
ATOM   2324  CD1 TYR A 287      14.237 -19.801 -19.906  1.00 93.69           C  
ATOM   2325  CD2 TYR A 287      16.226 -18.841 -20.920  1.00 93.69           C  
ATOM   2326  CE1 TYR A 287      14.827 -19.692 -18.633  1.00 93.69           C  
ATOM   2327  CE2 TYR A 287      16.797 -18.675 -19.646  1.00 93.69           C  
ATOM   2328  OH  TYR A 287      16.674 -19.056 -17.266  1.00 93.69           O  
ATOM   2329  CZ  TYR A 287      16.115 -19.140 -18.501  1.00 93.69           C  
ATOM   2330  N   SER A 288      12.985 -22.102 -24.443  1.00 94.56           N  
ATOM   2331  CA  SER A 288      12.233 -22.257 -25.685  1.00 94.56           C  
ATOM   2332  C   SER A 288      10.749 -22.143 -25.386  1.00 94.56           C  
ATOM   2333  CB  SER A 288      12.605 -23.572 -26.363  1.00 94.56           C  
ATOM   2334  O   SER A 288      10.250 -22.837 -24.499  1.00 94.56           O  
ATOM   2335  OG  SER A 288      12.417 -24.676 -25.492  1.00 94.56           O  
ATOM   2336  N   MET A 289      10.066 -21.245 -26.089  1.00 94.81           N  
ATOM   2337  CA  MET A 289       8.670 -20.912 -25.831  1.00 94.81           C  
ATOM   2338  C   MET A 289       7.804 -21.163 -27.062  1.00 94.81           C  
ATOM   2339  CB  MET A 289       8.577 -19.457 -25.358  1.00 94.81           C  
ATOM   2340  O   MET A 289       7.989 -20.529 -28.106  1.00 94.81           O  
ATOM   2341  CG  MET A 289       7.125 -19.033 -25.102  1.00 94.81           C  
ATOM   2342  SD  MET A 289       6.927 -17.289 -24.685  1.00 94.81           S  
ATOM   2343  CE  MET A 289       7.201 -16.552 -26.315  1.00 94.81           C  
ATOM   2344  N   ASP A 290       6.802 -22.011 -26.866  1.00 94.06           N  
ATOM   2345  CA  ASP A 290       5.634 -22.155 -27.729  1.00 94.06           C  
ATOM   2346  C   ASP A 290       4.478 -21.314 -27.166  1.00 94.06           C  
ATOM   2347  CB  ASP A 290       5.239 -23.638 -27.802  1.00 94.06           C  
ATOM   2348  O   ASP A 290       4.574 -20.725 -26.089  1.00 94.06           O  
ATOM   2349  CG  ASP A 290       6.193 -24.509 -28.620  1.00 94.06           C  
ATOM   2350  OD1 ASP A 290       7.202 -23.984 -29.144  1.00 94.06           O  
ATOM   2351  OD2 ASP A 290       5.843 -25.703 -28.750  1.00 94.06           O  
ATOM   2352  N   SER A 291       3.333 -21.270 -27.851  1.00 92.06           N  
ATOM   2353  CA  SER A 291       2.168 -20.565 -27.304  1.00 92.06           C  
ATOM   2354  C   SER A 291       1.617 -21.202 -26.023  1.00 92.06           C  
ATOM   2355  CB  SER A 291       1.066 -20.423 -28.354  1.00 92.06           C  
ATOM   2356  O   SER A 291       1.035 -20.489 -25.216  1.00 92.06           O  
ATOM   2357  OG  SER A 291       0.641 -21.676 -28.837  1.00 92.06           O  
ATOM   2358  N   SER A 292       1.777 -22.512 -25.814  1.00 92.12           N  
ATOM   2359  CA  SER A 292       1.211 -23.231 -24.659  1.00 92.12           C  
ATOM   2360  C   SER A 292       2.210 -23.540 -23.542  1.00 92.12           C  
ATOM   2361  CB  SER A 292       0.595 -24.550 -25.132  1.00 92.12           C  
ATOM   2362  O   SER A 292       1.796 -23.758 -22.404  1.00 92.12           O  
ATOM   2363  OG  SER A 292       1.583 -25.332 -25.781  1.00 92.12           O  
ATOM   2364  N   ILE A 293       3.510 -23.607 -23.835  1.00 94.06           N  
ATOM   2365  CA  ILE A 293       4.516 -24.044 -22.866  1.00 94.06           C  
ATOM   2366  C   ILE A 293       5.844 -23.332 -23.092  1.00 94.06           C  
ATOM   2367  CB  ILE A 293       4.659 -25.588 -22.898  1.00 94.06           C  
ATOM   2368  O   ILE A 293       6.273 -23.119 -24.226  1.00 94.06           O  
ATOM   2369  CG1 ILE A 293       5.339 -26.116 -21.615  1.00 94.06           C  
ATOM   2370  CG2 ILE A 293       5.374 -26.087 -24.169  1.00 94.06           C  
ATOM   2371  CD1 ILE A 293       5.239 -27.639 -21.465  1.00 94.06           C  
ATOM   2372  N   THR A 294       6.533 -23.042 -21.996  1.00 94.38           N  
ATOM   2373  CA  THR A 294       7.935 -22.627 -22.013  1.00 94.38           C  
ATOM   2374  C   THR A 294       8.769 -23.759 -21.431  1.00 94.38           C  
ATOM   2375  CB  THR A 294       8.133 -21.300 -21.272  1.00 94.38           C  
ATOM   2376  O   THR A 294       8.665 -24.071 -20.245  1.00 94.38           O  
ATOM   2377  CG2 THR A 294       9.568 -20.788 -21.392  1.00 94.38           C  
ATOM   2378  OG1 THR A 294       7.293 -20.330 -21.850  1.00 94.38           O  
ATOM   2379  N   LYS A 295       9.583 -24.411 -22.265  1.00 93.56           N  
ATOM   2380  CA  LYS A 295      10.504 -25.475 -21.847  1.00 93.56           C  
ATOM   2381  C   LYS A 295      11.890 -24.900 -21.627  1.00 93.56           C  
ATOM   2382  CB  LYS A 295      10.552 -26.619 -22.869  1.00 93.56           C  
ATOM   2383  O   LYS A 295      12.412 -24.191 -22.490  1.00 93.56           O  
ATOM   2384  CG  LYS A 295       9.225 -27.380 -22.960  1.00 93.56           C  
ATOM   2385  CD  LYS A 295       9.363 -28.626 -23.848  1.00 93.56           C  
ATOM   2386  CE  LYS A 295       7.970 -29.198 -24.133  1.00 93.56           C  
ATOM   2387  NZ  LYS A 295       8.009 -30.467 -24.904  1.00 93.56           N  
ATOM   2388  N   ILE A 296      12.489 -25.283 -20.507  1.00 94.31           N  
ATOM   2389  CA  ILE A 296      13.845 -24.917 -20.124  1.00 94.31           C  
ATOM   2390  C   ILE A 296      14.661 -26.194 -20.048  1.00 94.31           C  
ATOM   2391  CB  ILE A 296      13.866 -24.156 -18.792  1.00 94.31           C  
ATOM   2392  O   ILE A 296      14.307 -27.136 -19.336  1.00 94.31           O  
ATOM   2393  CG1 ILE A 296      12.945 -22.919 -18.842  1.00 94.31           C  
ATOM   2394  CG2 ILE A 296      15.319 -23.713 -18.520  1.00 94.31           C  
ATOM   2395  CD1 ILE A 296      12.397 -22.512 -17.475  1.00 94.31           C  
ATOM   2396  N   TRP A 297      15.724 -26.263 -20.829  1.00 93.81           N  
ATOM   2397  CA  TRP A 297      16.495 -27.487 -20.996  1.00 93.81           C  
ATOM   2398  C   TRP A 297      17.970 -27.174 -21.193  1.00 93.81           C  
ATOM   2399  CB  TRP A 297      15.888 -28.306 -22.143  1.00 93.81           C  
ATOM   2400  O   TRP A 297      18.348 -26.062 -21.548  1.00 93.81           O  
ATOM   2401  CG  TRP A 297      15.671 -27.578 -23.427  1.00 93.81           C  
ATOM   2402  CD1 TRP A 297      14.567 -26.885 -23.783  1.00 93.81           C  
ATOM   2403  CD2 TRP A 297      16.612 -27.401 -24.514  1.00 93.81           C  
ATOM   2404  CE2 TRP A 297      15.992 -26.636 -25.540  1.00 93.81           C  
ATOM   2405  CE3 TRP A 297      17.943 -27.792 -24.708  1.00 93.81           C  
ATOM   2406  NE1 TRP A 297      14.747 -26.341 -25.038  1.00 93.81           N  
ATOM   2407  CH2 TRP A 297      17.968 -26.748 -26.904  1.00 93.81           C  
ATOM   2408  CZ2 TRP A 297      16.641 -26.335 -26.739  1.00 93.81           C  
ATOM   2409  CZ3 TRP A 297      18.634 -27.426 -25.869  1.00 93.81           C  
ATOM   2410  N   GLU A 298      18.809 -28.158 -20.910  1.00 92.62           N  
ATOM   2411  CA  GLU A 298      20.259 -28.000 -20.953  1.00 92.62           C  
ATOM   2412  C   GLU A 298      20.797 -28.101 -22.384  1.00 92.62           C  
ATOM   2413  CB  GLU A 298      20.862 -29.051 -20.028  1.00 92.62           C  
ATOM   2414  O   GLU A 298      20.476 -29.041 -23.113  1.00 92.62           O  
ATOM   2415  CG  GLU A 298      22.391 -28.983 -19.942  1.00 92.62           C  
ATOM   2416  CD  GLU A 298      22.938 -30.051 -18.987  1.00 92.62           C  
ATOM   2417  OE1 GLU A 298      24.001 -29.816 -18.387  1.00 92.62           O  
ATOM   2418  OE2 GLU A 298      22.307 -31.136 -18.896  1.00 92.62           O  
ATOM   2419  N   ARG A 299      21.644 -27.144 -22.767  1.00 89.00           N  
ATOM   2420  CA  ARG A 299      22.184 -26.954 -24.118  1.00 89.00           C  
ATOM   2421  C   ARG A 299      22.892 -28.190 -24.669  1.00 89.00           C  
ATOM   2422  CB  ARG A 299      23.137 -25.746 -24.067  1.00 89.00           C  
ATOM   2423  O   ARG A 299      22.676 -28.530 -25.827  1.00 89.00           O  
ATOM   2424  CG  ARG A 299      23.706 -25.363 -25.438  1.00 89.00           C  
ATOM   2425  CD  ARG A 299      24.501 -24.050 -25.396  1.00 89.00           C  
ATOM   2426  NE  ARG A 299      25.716 -24.139 -24.562  1.00 89.00           N  
ATOM   2427  NH1 ARG A 299      27.230 -24.787 -26.156  1.00 89.00           N  
ATOM   2428  NH2 ARG A 299      27.833 -24.696 -24.018  1.00 89.00           N  
ATOM   2429  CZ  ARG A 299      26.915 -24.541 -24.918  1.00 89.00           C  
ATOM   2430  N   ASP A 300      23.711 -28.847 -23.852  1.00 88.06           N  
ATOM   2431  CA  ASP A 300      24.577 -29.940 -24.307  1.00 88.06           C  
ATOM   2432  C   ASP A 300      23.881 -31.308 -24.221  1.00 88.06           C  
ATOM   2433  CB  ASP A 300      25.885 -29.923 -23.498  1.00 88.06           C  
ATOM   2434  O   ASP A 300      24.055 -32.155 -25.096  1.00 88.06           O  
ATOM   2435  CG  ASP A 300      26.753 -28.671 -23.726  1.00 88.06           C  
ATOM   2436  OD1 ASP A 300      26.543 -27.940 -24.725  1.00 88.06           O  
ATOM   2437  OD2 ASP A 300      27.657 -28.443 -22.899  1.00 88.06           O  
ATOM   2438  N   SER A 301      23.062 -31.534 -23.186  1.00 86.88           N  
ATOM   2439  CA  SER A 301      22.409 -32.831 -22.952  1.00 86.88           C  
ATOM   2440  C   SER A 301      21.014 -32.943 -23.572  1.00 86.88           C  
ATOM   2441  CB  SER A 301      22.355 -33.123 -21.449  1.00 86.88           C  
ATOM   2442  O   SER A 301      20.502 -34.049 -23.759  1.00 86.88           O  
ATOM   2443  OG  SER A 301      21.293 -32.430 -20.829  1.00 86.88           O  
ATOM   2444  N   GLY A 302      20.351 -31.813 -23.836  1.00 86.38           N  
ATOM   2445  CA  GLY A 302      18.956 -31.757 -24.271  1.00 86.38           C  
ATOM   2446  C   GLY A 302      17.944 -32.247 -23.227  1.00 86.38           C  
ATOM   2447  O   GLY A 302      16.746 -32.353 -23.536  1.00 86.38           O  
ATOM   2448  N   LYS A 303      18.380 -32.556 -21.997  1.00 90.69           N  
ATOM   2449  CA  LYS A 303      17.491 -32.969 -20.905  1.00 90.69           C  
ATOM   2450  C   LYS A 303      16.648 -31.786 -20.448  1.00 90.69           C  
ATOM   2451  CB  LYS A 303      18.279 -33.567 -19.732  1.00 90.69           C  
ATOM   2452  O   LYS A 303      17.125 -30.659 -20.332  1.00 90.69           O  
ATOM   2453  CG  LYS A 303      18.893 -34.928 -20.093  1.00 90.69           C  
ATOM   2454  CD  LYS A 303      19.654 -35.491 -18.890  1.00 90.69           C  
ATOM   2455  CE  LYS A 303      20.280 -36.844 -19.238  1.00 90.69           C  
ATOM   2456  NZ  LYS A 303      21.097 -37.350 -18.109  1.00 90.69           N  
ATOM   2457  N   LEU A 304      15.365 -32.056 -20.216  1.00 90.50           N  
ATOM   2458  CA  LEU A 304      14.437 -31.049 -19.717  1.00 90.50           C  
ATOM   2459  C   LEU A 304      14.766 -30.757 -18.253  1.00 90.50           C  
ATOM   2460  CB  LEU A 304      12.995 -31.548 -19.908  1.00 90.50           C  
ATOM   2461  O   LEU A 304      14.732 -31.671 -17.434  1.00 90.50           O  
ATOM   2462  CG  LEU A 304      11.929 -30.483 -19.587  1.00 90.50           C  
ATOM   2463  CD1 LEU A 304      11.902 -29.377 -20.645  1.00 90.50           C  
ATOM   2464  CD2 LEU A 304      10.548 -31.137 -19.569  1.00 90.50           C  
ATOM   2465  N   TYR A 305      15.062 -29.498 -17.945  1.00 91.44           N  
ATOM   2466  CA  TYR A 305      15.276 -29.045 -16.578  1.00 91.44           C  
ATOM   2467  C   TYR A 305      13.915 -28.756 -15.940  1.00 91.44           C  
ATOM   2468  CB  TYR A 305      16.234 -27.845 -16.587  1.00 91.44           C  
ATOM   2469  O   TYR A 305      13.466 -29.492 -15.065  1.00 91.44           O  
ATOM   2470  CG  TYR A 305      16.699 -27.440 -15.208  1.00 91.44           C  
ATOM   2471  CD1 TYR A 305      16.051 -26.398 -14.523  1.00 91.44           C  
ATOM   2472  CD2 TYR A 305      17.776 -28.116 -14.602  1.00 91.44           C  
ATOM   2473  CE1 TYR A 305      16.477 -26.033 -13.231  1.00 91.44           C  
ATOM   2474  CE2 TYR A 305      18.210 -27.746 -13.314  1.00 91.44           C  
ATOM   2475  OH  TYR A 305      17.964 -26.316 -11.388  1.00 91.44           O  
ATOM   2476  CZ  TYR A 305      17.559 -26.698 -12.627  1.00 91.44           C  
ATOM   2477  N   THR A 306      13.182 -27.784 -16.487  1.00 91.88           N  
ATOM   2478  CA  THR A 306      11.823 -27.428 -16.058  1.00 91.88           C  
ATOM   2479  C   THR A 306      10.925 -27.051 -17.225  1.00 91.88           C  
ATOM   2480  CB  THR A 306      11.811 -26.259 -15.065  1.00 91.88           C  
ATOM   2481  O   THR A 306      11.374 -26.777 -18.339  1.00 91.88           O  
ATOM   2482  CG2 THR A 306      12.379 -26.661 -13.731  1.00 91.88           C  
ATOM   2483  OG1 THR A 306      12.563 -25.163 -15.517  1.00 91.88           O  
ATOM   2484  N   SER A 307       9.622 -27.025 -16.962  1.00 93.00           N  
ATOM   2485  CA  SER A 307       8.619 -26.543 -17.903  1.00 93.00           C  
ATOM   2486  C   SER A 307       7.613 -25.646 -17.201  1.00 93.00           C  
ATOM   2487  CB  SER A 307       7.911 -27.716 -18.577  1.00 93.00           C  
ATOM   2488  O   SER A 307       7.100 -26.002 -16.145  1.00 93.00           O  
ATOM   2489  OG  SER A 307       7.369 -28.614 -17.629  1.00 93.00           O  
ATOM   2490  N   ILE A 308       7.303 -24.506 -17.807  1.00 93.44           N  
ATOM   2491  CA  ILE A 308       6.248 -23.601 -17.357  1.00 93.44           C  
ATOM   2492  C   ILE A 308       5.060 -23.784 -18.294  1.00 93.44           C  
ATOM   2493  CB  ILE A 308       6.735 -22.138 -17.316  1.00 93.44           C  
ATOM   2494  O   ILE A 308       5.139 -23.450 -19.477  1.00 93.44           O  
ATOM   2495  CG1 ILE A 308       7.995 -21.982 -16.437  1.00 93.44           C  
ATOM   2496  CG2 ILE A 308       5.595 -21.249 -16.785  1.00 93.44           C  
ATOM   2497  CD1 ILE A 308       8.677 -20.616 -16.575  1.00 93.44           C  
ATOM   2498  N   GLU A 309       3.973 -24.337 -17.768  1.00 90.25           N  
ATOM   2499  CA  GLU A 309       2.727 -24.515 -18.512  1.00 90.25           C  
ATOM   2500  C   GLU A 309       1.904 -23.229 -18.494  1.00 90.25           C  
ATOM   2501  CB  GLU A 309       1.918 -25.686 -17.948  1.00 90.25           C  
ATOM   2502  O   GLU A 309       1.713 -22.595 -17.451  1.00 90.25           O  
ATOM   2503  CG  GLU A 309       2.639 -27.024 -18.168  1.00 90.25           C  
ATOM   2504  CD  GLU A 309       1.839 -28.230 -17.658  1.00 90.25           C  
ATOM   2505  OE1 GLU A 309       2.298 -29.359 -17.941  1.00 90.25           O  
ATOM   2506  OE2 GLU A 309       0.804 -28.026 -16.983  1.00 90.25           O  
ATOM   2507  N   ALA A 310       1.405 -22.839 -19.663  1.00 84.50           N  
ATOM   2508  CA  ALA A 310       0.591 -21.651 -19.798  1.00 84.50           C  
ATOM   2509  C   ALA A 310      -0.870 -21.961 -19.447  1.00 84.50           C  
ATOM   2510  CB  ALA A 310       0.750 -21.094 -21.215  1.00 84.50           C  
ATOM   2511  O   ALA A 310      -1.489 -22.854 -20.019  1.00 84.50           O  
ATOM   2512  N   GLN A 311      -1.465 -21.167 -18.554  1.00 86.06           N  
ATOM   2513  CA  GLN A 311      -2.930 -21.148 -18.393  1.00 86.06           C  
ATOM   2514  C   GLN A 311      -3.619 -20.475 -19.591  1.00 86.06           C  
ATOM   2515  CB  GLN A 311      -3.305 -20.405 -17.102  1.00 86.06           C  
ATOM   2516  O   GLN A 311      -4.768 -20.770 -19.909  1.00 86.06           O  
ATOM   2517  CG  GLN A 311      -2.861 -21.166 -15.845  1.00 86.06           C  
ATOM   2518  CD  GLN A 311      -3.196 -20.439 -14.544  1.00 86.06           C  
ATOM   2519  NE2 GLN A 311      -2.823 -21.013 -13.421  1.00 86.06           N  
ATOM   2520  OE1 GLN A 311      -3.754 -19.353 -14.501  1.00 86.06           O  
ATOM   2521  N   HIS A 312      -2.909 -19.549 -20.236  1.00 89.75           N  
ATOM   2522  CA  HIS A 312      -3.345 -18.765 -21.385  1.00 89.75           C  
ATOM   2523  C   HIS A 312      -2.171 -18.603 -22.338  1.00 89.75           C  
ATOM   2524  CB  HIS A 312      -3.797 -17.379 -20.921  1.00 89.75           C  
ATOM   2525  O   HIS A 312      -1.034 -18.573 -21.875  1.00 89.75           O  
ATOM   2526  CG  HIS A 312      -4.982 -17.426 -20.002  1.00 89.75           C  
ATOM   2527  CD2 HIS A 312      -4.969 -17.333 -18.637  1.00 89.75           C  
ATOM   2528  ND1 HIS A 312      -6.290 -17.564 -20.389  1.00 89.75           N  
ATOM   2529  CE1 HIS A 312      -7.051 -17.530 -19.284  1.00 89.75           C  
ATOM   2530  NE2 HIS A 312      -6.294 -17.359 -18.189  1.00 89.75           N  
ATOM   2531  N   ASN A 313      -2.439 -18.443 -23.633  1.00 92.88           N  
ATOM   2532  CA  ASN A 313      -1.381 -18.436 -24.636  1.00 92.88           C  
ATOM   2533  C   ASN A 313      -0.311 -17.367 -24.366  1.00 92.88           C  
ATOM   2534  CB  ASN A 313      -1.978 -18.221 -26.030  1.00 92.88           C  
ATOM   2535  O   ASN A 313      -0.631 -16.199 -24.112  1.00 92.88           O  
ATOM   2536  CG  ASN A 313      -2.926 -19.308 -26.487  1.00 92.88           C  
ATOM   2537  ND2 ASN A 313      -3.849 -18.952 -27.347  1.00 92.88           N  
ATOM   2538  OD1 ASN A 313      -2.843 -20.462 -26.097  1.00 92.88           O  
ATOM   2539  N   PHE A 314       0.954 -17.767 -24.484  1.00 93.94           N  
ATOM   2540  CA  PHE A 314       2.107 -16.878 -24.463  1.00 93.94           C  
ATOM   2541  C   PHE A 314       2.362 -16.264 -25.838  1.00 93.94           C  
ATOM   2542  CB  PHE A 314       3.351 -17.616 -23.948  1.00 93.94           C  
ATOM   2543  O   PHE A 314       2.237 -16.920 -26.878  1.00 93.94           O  
ATOM   2544  CG  PHE A 314       3.265 -18.089 -22.510  1.00 93.94           C  
ATOM   2545  CD1 PHE A 314       2.822 -17.203 -21.512  1.00 93.94           C  
ATOM   2546  CD2 PHE A 314       3.682 -19.385 -22.153  1.00 93.94           C  
ATOM   2547  CE1 PHE A 314       2.760 -17.620 -20.177  1.00 93.94           C  
ATOM   2548  CE2 PHE A 314       3.636 -19.797 -20.807  1.00 93.94           C  
ATOM   2549  CZ  PHE A 314       3.153 -18.921 -19.819  1.00 93.94           C  
ATOM   2550  N   ASN A 315       2.730 -14.987 -25.839  1.00 93.12           N  
ATOM   2551  CA  ASN A 315       3.072 -14.215 -27.029  1.00 93.12           C  
ATOM   2552  C   ASN A 315       4.565 -13.927 -27.112  1.00 93.12           C  
ATOM   2553  CB  ASN A 315       2.228 -12.931 -27.057  1.00 93.12           C  
ATOM   2554  O   ASN A 315       5.151 -14.128 -28.172  1.00 93.12           O  
ATOM   2555  CG  ASN A 315       0.775 -13.221 -27.366  1.00 93.12           C  
ATOM   2556  ND2 ASN A 315      -0.135 -12.420 -26.864  1.00 93.12           N  
ATOM   2557  OD1 ASN A 315       0.454 -14.161 -28.083  1.00 93.12           O  
ATOM   2558  N   ASP A 316       5.167 -13.512 -26.002  1.00 93.50           N  
ATOM   2559  CA  ASP A 316       6.570 -13.118 -25.945  1.00 93.50           C  
ATOM   2560  C   ASP A 316       7.171 -13.453 -24.574  1.00 93.50           C  
ATOM   2561  CB  ASP A 316       6.692 -11.623 -26.273  1.00 93.50           C  
ATOM   2562  O   ASP A 316       6.452 -13.512 -23.571  1.00 93.50           O  
ATOM   2563  CG  ASP A 316       8.100 -11.195 -26.694  1.00 93.50           C  
ATOM   2564  OD1 ASP A 316       8.935 -12.089 -26.965  1.00 93.50           O  
ATOM   2565  OD2 ASP A 316       8.302  -9.959 -26.773  1.00 93.50           O  
ATOM   2566  N   LEU A 317       8.485 -13.657 -24.549  1.00 94.19           N  
ATOM   2567  CA  LEU A 317       9.275 -13.983 -23.365  1.00 94.19           C  
ATOM   2568  C   LEU A 317      10.479 -13.051 -23.318  1.00 94.19           C  
ATOM   2569  CB  LEU A 317       9.725 -15.459 -23.417  1.00 94.19           C  
ATOM   2570  O   LEU A 317      11.257 -12.999 -24.269  1.00 94.19           O  
ATOM   2571  CG  LEU A 317      10.738 -15.886 -22.336  1.00 94.19           C  
ATOM   2572  CD1 LEU A 317      10.100 -15.928 -20.947  1.00 94.19           C  
ATOM   2573  CD2 LEU A 317      11.281 -17.281 -22.646  1.00 94.19           C  
ATOM   2574  N   SER A 318      10.672 -12.392 -22.179  1.00 92.25           N  
ATOM   2575  CA  SER A 318      11.900 -11.657 -21.889  1.00 92.25           C  
ATOM   2576  C   SER A 318      12.487 -12.103 -20.557  1.00 92.25           C  
ATOM   2577  CB  SER A 318      11.664 -10.147 -21.931  1.00 92.25           C  
ATOM   2578  O   SER A 318      11.825 -12.015 -19.516  1.00 92.25           O  
ATOM   2579  OG  SER A 318      10.819  -9.730 -20.883  1.00 92.25           O  
ATOM   2580  N   VAL A 319      13.737 -12.558 -20.598  1.00 91.50           N  
ATOM   2581  CA  VAL A 319      14.516 -12.937 -19.418  1.00 91.50           C  
ATOM   2582  C   VAL A 319      15.241 -11.704 -18.887  1.00 91.50           C  
ATOM   2583  CB  VAL A 319      15.511 -14.064 -19.766  1.00 91.50           C  
ATOM   2584  O   VAL A 319      15.854 -10.965 -19.659  1.00 91.50           O  
ATOM   2585  CG1 VAL A 319      16.214 -14.594 -18.510  1.00 91.50           C  
ATOM   2586  CG2 VAL A 319      14.814 -15.242 -20.465  1.00 91.50           C  
ATOM   2587  N   ILE A 320      15.189 -11.475 -17.573  1.00 90.69           N  
ATOM   2588  CA  ILE A 320      16.044 -10.461 -16.948  1.00 90.69           C  
ATOM   2589  C   ILE A 320      17.444 -11.072 -16.792  1.00 90.69           C  
ATOM   2590  CB  ILE A 320      15.462  -9.960 -15.613  1.00 90.69           C  
ATOM   2591  O   ILE A 320      17.577 -12.111 -16.132  1.00 90.69           O  
ATOM   2592  CG1 ILE A 320      14.159  -9.172 -15.863  1.00 90.69           C  
ATOM   2593  CG2 ILE A 320      16.473  -9.051 -14.879  1.00 90.69           C  
ATOM   2594  CD1 ILE A 320      13.294  -9.018 -14.611  1.00 90.69           C  
ATOM   2595  N   PRO A 321      18.488 -10.471 -17.385  1.00 85.94           N  
ATOM   2596  CA  PRO A 321      19.845 -11.004 -17.307  1.00 85.94           C  
ATOM   2597  C   PRO A 321      20.298 -11.196 -15.852  1.00 85.94           C  
ATOM   2598  CB  PRO A 321      20.726 -10.013 -18.075  1.00 85.94           C  
ATOM   2599  O   PRO A 321      19.869 -10.493 -14.944  1.00 85.94           O  
ATOM   2600  CG  PRO A 321      19.929  -8.716 -17.982  1.00 85.94           C  
ATOM   2601  CD  PRO A 321      18.488  -9.181 -18.059  1.00 85.94           C  
ATOM   2602  N   ASN A 322      21.161 -12.190 -15.624  1.00 84.81           N  
ATOM   2603  CA  ASN A 322      21.755 -12.510 -14.317  1.00 84.81           C  
ATOM   2604  C   ASN A 322      20.792 -12.852 -13.161  1.00 84.81           C  
ATOM   2605  CB  ASN A 322      22.749 -11.394 -13.941  1.00 84.81           C  
ATOM   2606  O   ASN A 322      21.281 -13.047 -12.046  1.00 84.81           O  
ATOM   2607  CG  ASN A 322      23.882 -11.295 -14.935  1.00 84.81           C  
ATOM   2608  ND2 ASN A 322      24.269 -10.106 -15.324  1.00 84.81           N  
ATOM   2609  OD1 ASN A 322      24.444 -12.301 -15.340  1.00 84.81           O  
ATOM   2610  N   SER A 323      19.487 -12.991 -13.414  1.00 88.75           N  
ATOM   2611  CA  SER A 323      18.465 -13.309 -12.407  1.00 88.75           C  
ATOM   2612  C   SER A 323      17.621 -14.531 -12.790  1.00 88.75           C  
ATOM   2613  CB  SER A 323      17.568 -12.088 -12.180  1.00 88.75           C  
ATOM   2614  O   SER A 323      17.616 -14.961 -13.946  1.00 88.75           O  
ATOM   2615  OG  SER A 323      16.636 -11.949 -13.236  1.00 88.75           O  
ATOM   2616  N   GLY A 324      16.874 -15.068 -11.821  1.00 88.19           N  
ATOM   2617  CA  GLY A 324      15.874 -16.122 -12.034  1.00 88.19           C  
ATOM   2618  C   GLY A 324      14.485 -15.624 -12.469  1.00 88.19           C  
ATOM   2619  O   GLY A 324      13.519 -16.387 -12.404  1.00 88.19           O  
ATOM   2620  N   MET A 325      14.344 -14.347 -12.854  1.00 90.94           N  
ATOM   2621  CA  MET A 325      13.058 -13.727 -13.201  1.00 90.94           C  
ATOM   2622  C   MET A 325      12.755 -13.787 -14.705  1.00 90.94           C  
ATOM   2623  CB  MET A 325      13.018 -12.268 -12.738  1.00 90.94           C  
ATOM   2624  O   MET A 325      13.562 -13.390 -15.550  1.00 90.94           O  
ATOM   2625  CG  MET A 325      12.869 -12.079 -11.229  1.00 90.94           C  
ATOM   2626  SD  MET A 325      11.174 -11.819 -10.642  1.00 90.94           S  
ATOM   2627  CE  MET A 325      11.021 -10.066 -11.083  1.00 90.94           C  
ATOM   2628  N   LEU A 326      11.533 -14.206 -15.028  1.00 92.50           N  
ATOM   2629  CA  LEU A 326      11.006 -14.337 -16.383  1.00 92.50           C  
ATOM   2630  C   LEU A 326       9.733 -13.498 -16.515  1.00 92.50           C  
ATOM   2631  CB  LEU A 326      10.704 -15.820 -16.668  1.00 92.50           C  
ATOM   2632  O   LEU A 326       8.794 -13.650 -15.730  1.00 92.50           O  
ATOM   2633  CG  LEU A 326      11.901 -16.779 -16.524  1.00 92.50           C  
ATOM   2634  CD1 LEU A 326      11.407 -18.221 -16.442  1.00 92.50           C  
ATOM   2635  CD2 LEU A 326      12.850 -16.661 -17.709  1.00 92.50           C  
ATOM   2636  N   LEU A 327       9.683 -12.641 -17.532  1.00 93.69           N  
ATOM   2637  CA  LEU A 327       8.500 -11.852 -17.869  1.00 93.69           C  
ATOM   2638  C   LEU A 327       7.874 -12.425 -19.140  1.00 93.69           C  
ATOM   2639  CB  LEU A 327       8.883 -10.378 -18.064  1.00 93.69           C  
ATOM   2640  O   LEU A 327       8.563 -12.596 -20.147  1.00 93.69           O  
ATOM   2641  CG  LEU A 327       9.653  -9.715 -16.910  1.00 93.69           C  
ATOM   2642  CD1 LEU A 327      10.210  -8.373 -17.375  1.00 93.69           C  
ATOM   2643  CD2 LEU A 327       8.744  -9.482 -15.706  1.00 93.69           C  
ATOM   2644  N   MET A 328       6.574 -12.709 -19.100  1.00 93.44           N  
ATOM   2645  CA  MET A 328       5.839 -13.254 -20.239  1.00 93.44           C  
ATOM   2646  C   MET A 328       4.630 -12.398 -20.602  1.00 93.44           C  
ATOM   2647  CB  MET A 328       5.454 -14.720 -19.998  1.00 93.44           C  
ATOM   2648  O   MET A 328       3.791 -12.060 -19.757  1.00 93.44           O  
ATOM   2649  CG  MET A 328       6.690 -15.615 -20.151  1.00 93.44           C  
ATOM   2650  SD  MET A 328       6.378 -17.400 -20.142  1.00 93.44           S  
ATOM   2651  CE  MET A 328       6.302 -17.648 -18.375  1.00 93.44           C  
ATOM   2652  N   ALA A 329       4.539 -12.089 -21.895  1.00 93.50           N  
ATOM   2653  CA  ALA A 329       3.373 -11.479 -22.508  1.00 93.50           C  
ATOM   2654  C   ALA A 329       2.352 -12.575 -22.814  1.00 93.50           C  
ATOM   2655  CB  ALA A 329       3.789 -10.730 -23.777  1.00 93.50           C  
ATOM   2656  O   ALA A 329       2.695 -13.616 -23.378  1.00 93.50           O  
ATOM   2657  N   ASN A 330       1.097 -12.351 -22.452  1.00 92.00           N  
ATOM   2658  CA  ASN A 330       0.015 -13.301 -22.658  1.00 92.00           C  
ATOM   2659  C   ASN A 330      -1.290 -12.615 -23.092  1.00 92.00           C  
ATOM   2660  CB  ASN A 330      -0.129 -14.154 -21.380  1.00 92.00           C  
ATOM   2661  O   ASN A 330      -1.403 -11.386 -23.165  1.00 92.00           O  
ATOM   2662  CG  ASN A 330      -0.650 -13.396 -20.173  1.00 92.00           C  
ATOM   2663  ND2 ASN A 330      -0.723 -14.036 -19.038  1.00 92.00           N  
ATOM   2664  OD1 ASN A 330      -1.070 -12.255 -20.218  1.00 92.00           O  
ATOM   2665  N   GLU A 331      -2.294 -13.443 -23.368  1.00 90.94           N  
ATOM   2666  CA  GLU A 331      -3.640 -13.009 -23.758  1.00 90.94           C  
ATOM   2667  C   GLU A 331      -4.528 -12.546 -22.587  1.00 90.94           C  
ATOM   2668  CB  GLU A 331      -4.323 -14.124 -24.559  1.00 90.94           C  
ATOM   2669  O   GLU A 331      -5.676 -12.157 -22.799  1.00 90.94           O  
ATOM   2670  CG  GLU A 331      -3.666 -14.357 -25.931  1.00 90.94           C  
ATOM   2671  CD  GLU A 331      -4.339 -15.498 -26.715  1.00 90.94           C  
ATOM   2672  OE1 GLU A 331      -3.794 -15.890 -27.771  1.00 90.94           O  
ATOM   2673  OE2 GLU A 331      -5.352 -16.050 -26.232  1.00 90.94           O  
ATOM   2674  N   THR A 332      -4.026 -12.564 -21.350  1.00 89.56           N  
ATOM   2675  CA  THR A 332      -4.776 -12.049 -20.197  1.00 89.56           C  
ATOM   2676  C   THR A 332      -4.451 -10.597 -19.914  1.00 89.56           C  
ATOM   2677  CB  THR A 332      -4.563 -12.856 -18.918  1.00 89.56           C  
ATOM   2678  O   THR A 332      -3.417 -10.082 -20.329  1.00 89.56           O  
ATOM   2679  CG2 THR A 332      -4.869 -14.323 -19.100  1.00 89.56           C  
ATOM   2680  OG1 THR A 332      -3.260 -12.760 -18.411  1.00 89.56           O  
ATOM   2681  N   THR A 333      -5.294  -9.964 -19.098  1.00 88.12           N  
ATOM   2682  CA  THR A 333      -5.031  -8.597 -18.655  1.00 88.12           C  
ATOM   2683  C   THR A 333      -3.749  -8.488 -17.837  1.00 88.12           C  
ATOM   2684  CB  THR A 333      -6.201  -8.025 -17.849  1.00 88.12           C  
ATOM   2685  O   THR A 333      -3.043  -7.497 -17.936  1.00 88.12           O  
ATOM   2686  CG2 THR A 333      -7.486  -7.953 -18.673  1.00 88.12           C  
ATOM   2687  OG1 THR A 333      -6.496  -8.816 -16.714  1.00 88.12           O  
ATOM   2688  N   LYS A 334      -3.386  -9.496 -17.041  1.00 88.56           N  
ATOM   2689  CA  LYS A 334      -2.141  -9.465 -16.266  1.00 88.56           C  
ATOM   2690  C   LYS A 334      -1.016 -10.172 -16.998  1.00 88.56           C  
ATOM   2691  CB  LYS A 334      -2.337 -10.087 -14.892  1.00 88.56           C  
ATOM   2692  O   LYS A 334      -1.089 -11.374 -17.247  1.00 88.56           O  
ATOM   2693  CG  LYS A 334      -3.179  -9.188 -13.988  1.00 88.56           C  
ATOM   2694  CD  LYS A 334      -3.262  -9.895 -12.643  1.00 88.56           C  
ATOM   2695  CE  LYS A 334      -4.054  -9.069 -11.647  1.00 88.56           C  
ATOM   2696  NZ  LYS A 334      -4.321  -9.914 -10.460  1.00 88.56           N  
ATOM   2697  N   MET A 335       0.071  -9.449 -17.214  1.00 91.31           N  
ATOM   2698  CA  MET A 335       1.318 -10.046 -17.678  1.00 91.31           C  
ATOM   2699  C   MET A 335       1.887 -10.953 -16.582  1.00 91.31           C  
ATOM   2700  CB  MET A 335       2.284  -8.934 -18.085  1.00 91.31           C  
ATOM   2701  O   MET A 335       1.774 -10.664 -15.382  1.00 91.31           O  
ATOM   2702  CG  MET A 335       1.754  -8.170 -19.305  1.00 91.31           C  
ATOM   2703  SD  MET A 335       2.621  -6.625 -19.674  1.00 91.31           S  
ATOM   2704  CE  MET A 335       2.088  -5.587 -18.285  1.00 91.31           C  
ATOM   2705  N   GLN A 336       2.453 -12.090 -16.978  1.00 91.00           N  
ATOM   2706  CA  GLN A 336       2.920 -13.092 -16.026  1.00 91.00           C  
ATOM   2707  C   GLN A 336       4.388 -12.874 -15.683  1.00 91.00           C  
ATOM   2708  CB  GLN A 336       2.640 -14.510 -16.528  1.00 91.00           C  
ATOM   2709  O   GLN A 336       5.232 -12.762 -16.569  1.00 91.00           O  
ATOM   2710  CG  GLN A 336       1.154 -14.862 -16.370  1.00 91.00           C  
ATOM   2711  CD  GLN A 336       0.784 -16.234 -16.927  1.00 91.00           C  
ATOM   2712  NE2 GLN A 336      -0.483 -16.566 -17.016  1.00 91.00           N  
ATOM   2713  OE1 GLN A 336       1.604 -17.064 -17.262  1.00 91.00           O  
ATOM   2714  N   ILE A 337       4.671 -12.842 -14.383  1.00 92.25           N  
ATOM   2715  CA  ILE A 337       6.021 -12.804 -13.828  1.00 92.25           C  
ATOM   2716  C   ILE A 337       6.255 -14.141 -13.132  1.00 92.25           C  
ATOM   2717  CB  ILE A 337       6.204 -11.610 -12.865  1.00 92.25           C  
ATOM   2718  O   ILE A 337       5.518 -14.500 -12.204  1.00 92.25           O  
ATOM   2719  CG1 ILE A 337       5.749 -10.276 -13.504  1.00 92.25           C  
ATOM   2720  CG2 ILE A 337       7.673 -11.546 -12.402  1.00 92.25           C  
ATOM   2721  CD1 ILE A 337       5.854  -9.070 -12.562  1.00 92.25           C  
ATOM   2722  N   TYR A 338       7.265 -14.871 -13.590  1.00 92.56           N  
ATOM   2723  CA  TYR A 338       7.715 -16.106 -12.963  1.00 92.56           C  
ATOM   2724  C   TYR A 338       9.084 -15.905 -12.343  1.00 92.56           C  
ATOM   2725  CB  TYR A 338       7.731 -17.267 -13.955  1.00 92.56           C  
ATOM   2726  O   TYR A 338       9.950 -15.263 -12.933  1.00 92.56           O  
ATOM   2727  CG  TYR A 338       6.352 -17.711 -14.372  1.00 92.56           C  
ATOM   2728  CD1 TYR A 338       5.692 -18.734 -13.671  1.00 92.56           C  
ATOM   2729  CD2 TYR A 338       5.724 -17.092 -15.460  1.00 92.56           C  
ATOM   2730  CE1 TYR A 338       4.428 -19.185 -14.096  1.00 92.56           C  
ATOM   2731  CE2 TYR A 338       4.465 -17.547 -15.894  1.00 92.56           C  
ATOM   2732  OH  TYR A 338       2.583 -18.993 -15.619  1.00 92.56           O  
ATOM   2733  CZ  TYR A 338       3.815 -18.593 -15.217  1.00 92.56           C  
ATOM   2734  N   TYR A 339       9.270 -16.493 -11.170  1.00 93.25           N  
ATOM   2735  CA  TYR A 339      10.547 -16.522 -10.486  1.00 93.25           C  
ATOM   2736  C   TYR A 339      10.972 -17.955 -10.186  1.00 93.25           C  
ATOM   2737  CB  TYR A 339      10.473 -15.668  -9.223  1.00 93.25           C  
ATOM   2738  O   TYR A 339      10.173 -18.762  -9.701  1.00 93.25           O  
ATOM   2739  CG  TYR A 339      11.776 -15.679  -8.468  1.00 93.25           C  
ATOM   2740  CD1 TYR A 339      11.854 -16.192  -7.159  1.00 93.25           C  
ATOM   2741  CD2 TYR A 339      12.933 -15.224  -9.123  1.00 93.25           C  
ATOM   2742  CE1 TYR A 339      13.083 -16.155  -6.470  1.00 93.25           C  
ATOM   2743  CE2 TYR A 339      14.173 -15.285  -8.474  1.00 93.25           C  
ATOM   2744  OH  TYR A 339      15.462 -15.809  -6.579  1.00 93.25           O  
ATOM   2745  CZ  TYR A 339      14.245 -15.735  -7.147  1.00 93.25           C  
ATOM   2746  N   ILE A 340      12.227 -18.264 -10.504  1.00 91.94           N  
ATOM   2747  CA  ILE A 340      12.851 -19.567 -10.288  1.00 91.94           C  
ATOM   2748  C   ILE A 340      14.151 -19.338  -9.501  1.00 91.94           C  
ATOM   2749  CB  ILE A 340      13.083 -20.287 -11.637  1.00 91.94           C  
ATOM   2750  O   ILE A 340      15.166 -19.001 -10.115  1.00 91.94           O  
ATOM   2751  CG1 ILE A 340      11.740 -20.480 -12.379  1.00 91.94           C  
ATOM   2752  CG2 ILE A 340      13.749 -21.652 -11.377  1.00 91.94           C  
ATOM   2753  CD1 ILE A 340      11.842 -21.086 -13.781  1.00 91.94           C  
ATOM   2754  N   PRO A 341      14.152 -19.543  -8.168  1.00 90.94           N  
ATOM   2755  CA  PRO A 341      15.329 -19.279  -7.336  1.00 90.94           C  
ATOM   2756  C   PRO A 341      16.533 -20.153  -7.700  1.00 90.94           C  
ATOM   2757  CB  PRO A 341      14.902 -19.527  -5.885  1.00 90.94           C  
ATOM   2758  O   PRO A 341      17.680 -19.740  -7.557  1.00 90.94           O  
ATOM   2759  CG  PRO A 341      13.383 -19.647  -5.902  1.00 90.94           C  
ATOM   2760  CD  PRO A 341      13.004 -19.914  -7.357  1.00 90.94           C  
ATOM   2761  N   SER A 342      16.296 -21.357  -8.235  1.00 88.62           N  
ATOM   2762  CA  SER A 342      17.374 -22.270  -8.632  1.00 88.62           C  
ATOM   2763  C   SER A 342      18.204 -21.766  -9.819  1.00 88.62           C  
ATOM   2764  CB  SER A 342      16.813 -23.664  -8.931  1.00 88.62           C  
ATOM   2765  O   SER A 342      19.291 -22.287 -10.048  1.00 88.62           O  
ATOM   2766  OG  SER A 342      16.010 -23.659 -10.095  1.00 88.62           O  
ATOM   2767  N   PHE A 343      17.715 -20.785 -10.588  1.00 87.31           N  
ATOM   2768  CA  PHE A 343      18.453 -20.186 -11.709  1.00 87.31           C  
ATOM   2769  C   PHE A 343      19.349 -19.026 -11.304  1.00 87.31           C  
ATOM   2770  CB  PHE A 343      17.467 -19.725 -12.785  1.00 87.31           C  
ATOM   2771  O   PHE A 343      20.280 -18.676 -12.028  1.00 87.31           O  
ATOM   2772  CG  PHE A 343      16.764 -20.822 -13.548  1.00 87.31           C  
ATOM   2773  CD1 PHE A 343      17.291 -22.126 -13.619  1.00 87.31           C  
ATOM   2774  CD2 PHE A 343      15.615 -20.499 -14.286  1.00 87.31           C  
ATOM   2775  CE1 PHE A 343      16.656 -23.094 -14.400  1.00 87.31           C  
ATOM   2776  CE2 PHE A 343      14.974 -21.481 -15.052  1.00 87.31           C  
ATOM   2777  CZ  PHE A 343      15.475 -22.792 -15.087  1.00 87.31           C  
ATOM   2778  N   GLY A 344      19.085 -18.425 -10.156  1.00 88.00           N  
ATOM   2779  CA  GLY A 344      19.816 -17.269  -9.684  1.00 88.00           C  
ATOM   2780  C   GLY A 344      18.950 -16.422  -8.766  1.00 88.00           C  
ATOM   2781  O   GLY A 344      17.730 -16.596  -8.746  1.00 88.00           O  
ATOM   2782  N   PRO A 345      19.584 -15.494  -8.038  1.00 90.69           N  
ATOM   2783  CA  PRO A 345      18.893 -14.643  -7.085  1.00 90.69           C  
ATOM   2784  C   PRO A 345      17.870 -13.737  -7.776  1.00 90.69           C  
ATOM   2785  CB  PRO A 345      20.000 -13.842  -6.392  1.00 90.69           C  
ATOM   2786  O   PRO A 345      17.920 -13.501  -8.997  1.00 90.69           O  
ATOM   2787  CG  PRO A 345      21.089 -13.752  -7.461  1.00 90.69           C  
ATOM   2788  CD  PRO A 345      20.984 -15.106  -8.158  1.00 90.69           C  
ATOM   2789  N   ALA A 346      16.963 -13.187  -6.976  1.00 90.62           N  
ATOM   2790  CA  ALA A 346      16.092 -12.121  -7.426  1.00 90.62           C  
ATOM   2791  C   ALA A 346      16.935 -10.885  -7.812  1.00 90.62           C  
ATOM   2792  CB  ALA A 346      15.054 -11.832  -6.340  1.00 90.62           C  
ATOM   2793  O   ALA A 346      18.020 -10.652  -7.271  1.00 90.62           O  
ATOM   2794  N   PRO A 347      16.477 -10.073  -8.779  1.00 89.62           N  
ATOM   2795  CA  PRO A 347      17.201  -8.881  -9.197  1.00 89.62           C  
ATOM   2796  C   PRO A 347      17.251  -7.846  -8.064  1.00 89.62           C  
ATOM   2797  CB  PRO A 347      16.454  -8.386 -10.432  1.00 89.62           C  
ATOM   2798  O   PRO A 347      16.441  -7.880  -7.138  1.00 89.62           O  
ATOM   2799  CG  PRO A 347      15.014  -8.829 -10.163  1.00 89.62           C  
ATOM   2800  CD  PRO A 347      15.220 -10.182  -9.490  1.00 89.62           C  
ATOM   2801  N   TYR A 348      18.176  -6.885  -8.157  1.00 88.56           N  
ATOM   2802  CA  TYR A 348      18.511  -5.960  -7.060  1.00 88.56           C  
ATOM   2803  C   TYR A 348      17.308  -5.201  -6.465  1.00 88.56           C  
ATOM   2804  CB  TYR A 348      19.569  -4.962  -7.564  1.00 88.56           C  
ATOM   2805  O   TYR A 348      17.284  -4.895  -5.277  1.00 88.56           O  
ATOM   2806  CG  TYR A 348      19.079  -3.980  -8.620  1.00 88.56           C  
ATOM   2807  CD1 TYR A 348      19.255  -4.252  -9.992  1.00 88.56           C  
ATOM   2808  CD2 TYR A 348      18.430  -2.792  -8.223  1.00 88.56           C  
ATOM   2809  CE1 TYR A 348      18.775  -3.349 -10.961  1.00 88.56           C  
ATOM   2810  CE2 TYR A 348      17.935  -1.895  -9.189  1.00 88.56           C  
ATOM   2811  OH  TYR A 348      17.614  -1.319 -11.493  1.00 88.56           O  
ATOM   2812  CZ  TYR A 348      18.108  -2.173 -10.561  1.00 88.56           C  
ATOM   2813  N   TRP A 349      16.301  -4.903  -7.283  1.00 88.06           N  
ATOM   2814  CA  TRP A 349      15.082  -4.177  -6.916  1.00 88.06           C  
ATOM   2815  C   TRP A 349      14.009  -5.064  -6.262  1.00 88.06           C  
ATOM   2816  CB  TRP A 349      14.558  -3.529  -8.197  1.00 88.06           C  
ATOM   2817  O   TRP A 349      13.001  -4.558  -5.775  1.00 88.06           O  
ATOM   2818  CG  TRP A 349      14.417  -4.483  -9.346  1.00 88.06           C  
ATOM   2819  CD1 TRP A 349      15.355  -4.739 -10.287  1.00 88.06           C  
ATOM   2820  CD2 TRP A 349      13.240  -5.239  -9.755  1.00 88.06           C  
ATOM   2821  CE2 TRP A 349      13.531  -5.933 -10.964  1.00 88.06           C  
ATOM   2822  CE3 TRP A 349      11.919  -5.311  -9.290  1.00 88.06           C  
ATOM   2823  NE1 TRP A 349      14.841  -5.602 -11.237  1.00 88.06           N  
ATOM   2824  CH2 TRP A 349      11.257  -6.751 -11.139  1.00 88.06           C  
ATOM   2825  CZ2 TRP A 349      12.562  -6.677 -11.651  1.00 88.06           C  
ATOM   2826  CZ3 TRP A 349      10.936  -6.062  -9.961  1.00 88.06           C  
ATOM   2827  N   CYS A 350      14.205  -6.383  -6.245  1.00 86.38           N  
ATOM   2828  CA  CYS A 350      13.297  -7.375  -5.669  1.00 86.38           C  
ATOM   2829  C   CYS A 350      14.014  -8.396  -4.781  1.00 86.38           C  
ATOM   2830  CB  CYS A 350      12.466  -8.019  -6.788  1.00 86.38           C  
ATOM   2831  O   CYS A 350      13.575  -9.536  -4.675  1.00 86.38           O  
ATOM   2832  SG  CYS A 350      10.976  -7.020  -6.949  1.00 86.38           S  
ATOM   2833  N   SER A 351      15.068  -7.979  -4.079  1.00 87.06           N  
ATOM   2834  CA  SER A 351      15.806  -8.839  -3.142  1.00 87.06           C  
ATOM   2835  C   SER A 351      14.933  -9.440  -2.033  1.00 87.06           C  
ATOM   2836  CB  SER A 351      16.942  -8.035  -2.510  1.00 87.06           C  
ATOM   2837  O   SER A 351      15.179 -10.554  -1.591  1.00 87.06           O  
ATOM   2838  OG  SER A 351      16.433  -6.872  -1.875  1.00 87.06           O  
ATOM   2839  N   PHE A 352      13.862  -8.751  -1.623  1.00 87.75           N  
ATOM   2840  CA  PHE A 352      12.900  -9.267  -0.640  1.00 87.75           C  
ATOM   2841  C   PHE A 352      12.217 -10.574  -1.078  1.00 87.75           C  
ATOM   2842  CB  PHE A 352      11.839  -8.186  -0.378  1.00 87.75           C  
ATOM   2843  O   PHE A 352      11.759 -11.346  -0.239  1.00 87.75           O  
ATOM   2844  CG  PHE A 352      10.701  -8.658   0.508  1.00 87.75           C  
ATOM   2845  CD1 PHE A 352       9.440  -8.951  -0.049  1.00 87.75           C  
ATOM   2846  CD2 PHE A 352      10.930  -8.893   1.876  1.00 87.75           C  
ATOM   2847  CE1 PHE A 352       8.414  -9.466   0.763  1.00 87.75           C  
ATOM   2848  CE2 PHE A 352       9.908  -9.422   2.684  1.00 87.75           C  
ATOM   2849  CZ  PHE A 352       8.651  -9.707   2.128  1.00 87.75           C  
ATOM   2850  N   LEU A 353      12.123 -10.820  -2.385  1.00 88.94           N  
ATOM   2851  CA  LEU A 353      11.462 -12.003  -2.918  1.00 88.94           C  
ATOM   2852  C   LEU A 353      12.211 -13.280  -2.521  1.00 88.94           C  
ATOM   2853  CB  LEU A 353      11.325 -11.801  -4.431  1.00 88.94           C  
ATOM   2854  O   LEU A 353      11.552 -14.263  -2.199  1.00 88.94           O  
ATOM   2855  CG  LEU A 353      10.202 -12.617  -5.081  1.00 88.94           C  
ATOM   2856  CD1 LEU A 353       9.862 -11.972  -6.421  1.00 88.94           C  
ATOM   2857  CD2 LEU A 353      10.606 -14.045  -5.391  1.00 88.94           C  
ATOM   2858  N   ASP A 354      13.544 -13.225  -2.444  1.00 89.31           N  
ATOM   2859  CA  ASP A 354      14.375 -14.344  -1.988  1.00 89.31           C  
ATOM   2860  C   ASP A 354      14.040 -14.719  -0.545  1.00 89.31           C  
ATOM   2861  CB  ASP A 354      15.872 -14.017  -2.167  1.00 89.31           C  
ATOM   2862  O   ASP A 354      13.682 -15.869  -0.289  1.00 89.31           O  
ATOM   2863  CG  ASP A 354      16.290 -14.020  -3.640  1.00 89.31           C  
ATOM   2864  OD1 ASP A 354      15.508 -14.544  -4.457  1.00 89.31           O  
ATOM   2865  OD2 ASP A 354      17.364 -13.493  -4.002  1.00 89.31           O  
ATOM   2866  N   ASN A 355      14.005 -13.732   0.356  1.00 89.88           N  
ATOM   2867  CA  ASN A 355      13.612 -13.939   1.752  1.00 89.88           C  
ATOM   2868  C   ASN A 355      12.196 -14.517   1.857  1.00 89.88           C  
ATOM   2869  CB  ASN A 355      13.658 -12.608   2.522  1.00 89.88           C  
ATOM   2870  O   ASN A 355      11.958 -15.440   2.621  1.00 89.88           O  
ATOM   2871  CG  ASN A 355      15.025 -11.962   2.611  1.00 89.88           C  
ATOM   2872  ND2 ASN A 355      15.094 -10.791   3.195  1.00 89.88           N  
ATOM   2873  OD1 ASN A 355      16.044 -12.440   2.157  1.00 89.88           O  
ATOM   2874  N   LEU A 356      11.246 -14.001   1.069  1.00 86.44           N  
ATOM   2875  CA  LEU A 356       9.867 -14.487   1.103  1.00 86.44           C  
ATOM   2876  C   LEU A 356       9.759 -15.923   0.586  1.00 86.44           C  
ATOM   2877  CB  LEU A 356       8.977 -13.512   0.320  1.00 86.44           C  
ATOM   2878  O   LEU A 356       8.953 -16.702   1.093  1.00 86.44           O  
ATOM   2879  CG  LEU A 356       7.475 -13.814   0.489  1.00 86.44           C  
ATOM   2880  CD1 LEU A 356       6.680 -12.510   0.455  1.00 86.44           C  
ATOM   2881  CD2 LEU A 356       6.906 -14.690  -0.631  1.00 86.44           C  
ATOM   2882  N   THR A 357      10.538 -16.282  -0.436  1.00 85.81           N  
ATOM   2883  CA  THR A 357      10.601 -17.672  -0.888  1.00 85.81           C  
ATOM   2884  C   THR A 357      11.247 -18.560   0.161  1.00 85.81           C  
ATOM   2885  CB  THR A 357      11.272 -17.850  -2.254  1.00 85.81           C  
ATOM   2886  O   THR A 357      10.701 -19.621   0.417  1.00 85.81           O  
ATOM   2887  CG2 THR A 357      10.364 -17.303  -3.355  1.00 85.81           C  
ATOM   2888  OG1 THR A 357      12.512 -17.206  -2.403  1.00 85.81           O  
ATOM   2889  N   GLU A 358      12.310 -18.119   0.829  1.00 84.88           N  
ATOM   2890  CA  GLU A 358      12.954 -18.866   1.913  1.00 84.88           C  
ATOM   2891  C   GLU A 358      11.991 -19.085   3.094  1.00 84.88           C  
ATOM   2892  CB  GLU A 358      14.249 -18.131   2.293  1.00 84.88           C  
ATOM   2893  O   GLU A 358      11.761 -20.226   3.489  1.00 84.88           O  
ATOM   2894  CG  GLU A 358      15.181 -18.954   3.194  1.00 84.88           C  
ATOM   2895  CD  GLU A 358      16.591 -18.339   3.307  1.00 84.88           C  
ATOM   2896  OE1 GLU A 358      17.518 -19.077   3.713  1.00 84.88           O  
ATOM   2897  OE2 GLU A 358      16.766 -17.153   2.936  1.00 84.88           O  
ATOM   2898  N   GLU A 359      11.285 -18.040   3.540  1.00 83.31           N  
ATOM   2899  CA  GLU A 359      10.228 -18.134   4.558  1.00 83.31           C  
ATOM   2900  C   GLU A 359       9.101 -19.094   4.137  1.00 83.31           C  
ATOM   2901  CB  GLU A 359       9.599 -16.748   4.804  1.00 83.31           C  
ATOM   2902  O   GLU A 359       8.621 -19.896   4.935  1.00 83.31           O  
ATOM   2903  CG  GLU A 359      10.461 -15.757   5.607  1.00 83.31           C  
ATOM   2904  CD  GLU A 359       9.788 -14.374   5.774  1.00 83.31           C  
ATOM   2905  OE1 GLU A 359      10.457 -13.437   6.273  1.00 83.31           O  
ATOM   2906  OE2 GLU A 359       8.589 -14.219   5.420  1.00 83.31           O  
ATOM   2907  N   LEU A 360       8.650 -19.047   2.876  1.00 78.62           N  
ATOM   2908  CA  LEU A 360       7.635 -19.983   2.373  1.00 78.62           C  
ATOM   2909  C   LEU A 360       8.145 -21.428   2.327  1.00 78.62           C  
ATOM   2910  CB  LEU A 360       7.171 -19.565   0.967  1.00 78.62           C  
ATOM   2911  O   LEU A 360       7.349 -22.365   2.437  1.00 78.62           O  
ATOM   2912  CG  LEU A 360       6.150 -18.419   0.923  1.00 78.62           C  
ATOM   2913  CD1 LEU A 360       5.884 -18.065  -0.544  1.00 78.62           C  
ATOM   2914  CD2 LEU A 360       4.801 -18.812   1.538  1.00 78.62           C  
ATOM   2915  N   GLU A 361       9.442 -21.627   2.121  1.00 74.56           N  
ATOM   2916  CA  GLU A 361      10.057 -22.947   2.140  1.00 74.56           C  
ATOM   2917  C   GLU A 361      10.170 -23.505   3.560  1.00 74.56           C  
ATOM   2918  CB  GLU A 361      11.389 -22.934   1.375  1.00 74.56           C  
ATOM   2919  O   GLU A 361       9.888 -24.690   3.738  1.00 74.56           O  
ATOM   2920  CG  GLU A 361      11.102 -22.764  -0.128  1.00 74.56           C  
ATOM   2921  CD  GLU A 361      12.286 -23.039  -1.054  1.00 74.56           C  
ATOM   2922  OE1 GLU A 361      12.176 -22.618  -2.230  1.00 74.56           O  
ATOM   2923  OE2 GLU A 361      13.008 -24.020  -0.777  1.00 74.56           O  
ATOM   2924  N   GLU A 362      10.447 -22.659   4.553  1.00 73.12           N  
ATOM   2925  CA  GLU A 362      10.403 -23.011   5.978  1.00 73.12           C  
ATOM   2926  C   GLU A 362       8.969 -23.320   6.444  1.00 73.12           C  
ATOM   2927  CB  GLU A 362      11.021 -21.876   6.812  1.00 73.12           C  
ATOM   2928  O   GLU A 362       8.707 -24.394   6.988  1.00 73.12           O  
ATOM   2929  CG  GLU A 362      12.535 -21.730   6.576  1.00 73.12           C  
ATOM   2930  CD  GLU A 362      13.181 -20.622   7.426  1.00 73.12           C  
ATOM   2931  OE1 GLU A 362      14.431 -20.599   7.470  1.00 73.12           O  
ATOM   2932  OE2 GLU A 362      12.438 -19.838   8.063  1.00 73.12           O  
ATOM   2933  N   LEU A 363       8.001 -22.449   6.128  1.00 60.78           N  
ATOM   2934  CA  LEU A 363       6.601 -22.591   6.556  1.00 60.78           C  
ATOM   2935  C   LEU A 363       5.925 -23.870   6.043  1.00 60.78           C  
ATOM   2936  CB  LEU A 363       5.792 -21.374   6.074  1.00 60.78           C  
ATOM   2937  O   LEU A 363       5.028 -24.398   6.697  1.00 60.78           O  
ATOM   2938  CG  LEU A 363       6.045 -20.074   6.858  1.00 60.78           C  
ATOM   2939  CD1 LEU A 363       5.331 -18.923   6.139  1.00 60.78           C  
ATOM   2940  CD2 LEU A 363       5.504 -20.148   8.287  1.00 60.78           C  
ATOM   2941  N   ASN A 364       6.324 -24.396   4.882  1.00 59.78           N  
ATOM   2942  CA  ASN A 364       5.754 -25.650   4.378  1.00 59.78           C  
ATOM   2943  C   ASN A 364       6.030 -26.850   5.305  1.00 59.78           C  
ATOM   2944  CB  ASN A 364       6.258 -25.914   2.953  1.00 59.78           C  
ATOM   2945  O   ASN A 364       5.267 -27.817   5.259  1.00 59.78           O  
ATOM   2946  CG  ASN A 364       5.518 -25.111   1.898  1.00 59.78           C  
ATOM   2947  ND2 ASN A 364       6.219 -24.632   0.902  1.00 59.78           N  
ATOM   2948  OD1 ASN A 364       4.311 -24.926   1.910  1.00 59.78           O  
ATOM   2949  N   TYR A 365       7.066 -26.796   6.150  1.00 53.75           N  
ATOM   2950  CA  TYR A 365       7.311 -27.817   7.171  1.00 53.75           C  
ATOM   2951  C   TYR A 365       6.399 -27.648   8.399  1.00 53.75           C  
ATOM   2952  CB  TYR A 365       8.802 -27.830   7.538  1.00 53.75           C  
ATOM   2953  O   TYR A 365       5.934 -28.653   8.941  1.00 53.75           O  
ATOM   2954  CG  TYR A 365       9.697 -28.324   6.412  1.00 53.75           C  
ATOM   2955  CD1 TYR A 365       9.799 -29.707   6.161  1.00 53.75           C  
ATOM   2956  CD2 TYR A 365      10.410 -27.415   5.608  1.00 53.75           C  
ATOM   2957  CE1 TYR A 365      10.616 -30.182   5.117  1.00 53.75           C  
ATOM   2958  CE2 TYR A 365      11.226 -27.883   4.559  1.00 53.75           C  
ATOM   2959  OH  TYR A 365      12.114 -29.730   3.300  1.00 53.75           O  
ATOM   2960  CZ  TYR A 365      11.331 -29.267   4.313  1.00 53.75           C  
ATOM   2961  N   ASP A 366       6.060 -26.411   8.772  1.00 49.53           N  
ATOM   2962  CA  ASP A 366       5.235 -26.100   9.951  1.00 49.53           C  
ATOM   2963  C   ASP A 366       3.725 -26.308   9.710  1.00 49.53           C  
ATOM   2964  CB  ASP A 366       5.539 -24.664  10.415  1.00 49.53           C  
ATOM   2965  O   ASP A 366       3.020 -26.866  10.557  1.00 49.53           O  
ATOM   2966  CG  ASP A 366       6.933 -24.502  11.041  1.00 49.53           C  
ATOM   2967  OD1 ASP A 366       7.497 -25.520  11.509  1.00 49.53           O  
ATOM   2968  OD2 ASP A 366       7.412 -23.347  11.058  1.00 49.53           O  
ATOM   2969  N   ILE A 367       3.219 -25.992   8.508  1.00 55.97           N  
ATOM   2970  CA  ILE A 367       1.778 -26.073   8.175  1.00 55.97           C  
ATOM   2971  C   ILE A 367       1.205 -27.499   8.328  1.00 55.97           C  
ATOM   2972  CB  ILE A 367       1.534 -25.509   6.749  1.00 55.97           C  
ATOM   2973  O   ILE A 367       0.004 -27.670   8.543  1.00 55.97           O  
ATOM   2974  CG1 ILE A 367       1.857 -23.998   6.671  1.00 55.97           C  
ATOM   2975  CG2 ILE A 367       0.075 -25.700   6.277  1.00 55.97           C  
ATOM   2976  CD1 ILE A 367       2.126 -23.503   5.240  1.00 55.97           C  
ATOM   2977  N   ILE A 368       2.033 -28.546   8.233  1.00 54.78           N  
ATOM   2978  CA  ILE A 368       1.580 -29.945   8.351  1.00 54.78           C  
ATOM   2979  C   ILE A 368       1.220 -30.307   9.806  1.00 54.78           C  
ATOM   2980  CB  ILE A 368       2.625 -30.899   7.716  1.00 54.78           C  
ATOM   2981  O   ILE A 368       0.398 -31.202  10.025  1.00 54.78           O  
ATOM   2982  CG1 ILE A 368       2.787 -30.566   6.210  1.00 54.78           C  
ATOM   2983  CG2 ILE A 368       2.231 -32.382   7.888  1.00 54.78           C  
ATOM   2984  CD1 ILE A 368       3.900 -31.342   5.494  1.00 54.78           C  
ATOM   2985  N   TYR A 369       1.778 -29.600  10.795  1.00 55.34           N  
ATOM   2986  CA  TYR A 369       1.591 -29.894  12.220  1.00 55.34           C  
ATOM   2987  C   TYR A 369       0.952 -28.754  13.027  1.00 55.34           C  
ATOM   2988  CB  TYR A 369       2.926 -30.352  12.821  1.00 55.34           C  
ATOM   2989  O   TYR A 369       0.515 -29.006  14.146  1.00 55.34           O  
ATOM   2990  CG  TYR A 369       3.458 -31.639  12.213  1.00 55.34           C  
ATOM   2991  CD1 TYR A 369       2.872 -32.874  12.558  1.00 55.34           C  
ATOM   2992  CD2 TYR A 369       4.527 -31.600  11.298  1.00 55.34           C  
ATOM   2993  CE1 TYR A 369       3.357 -34.070  11.993  1.00 55.34           C  
ATOM   2994  CE2 TYR A 369       5.018 -32.793  10.734  1.00 55.34           C  
ATOM   2995  OH  TYR A 369       4.906 -35.182  10.537  1.00 55.34           O  
ATOM   2996  CZ  TYR A 369       4.432 -34.029  11.082  1.00 55.34           C  
ATOM   2997  N   ASP A 370       0.804 -27.549  12.467  1.00 56.47           N  
ATOM   2998  CA  ASP A 370       0.229 -26.374  13.150  1.00 56.47           C  
ATOM   2999  C   ASP A 370      -1.179 -26.591  13.742  1.00 56.47           C  
ATOM   3000  CB  ASP A 370       0.170 -25.205  12.145  1.00 56.47           C  
ATOM   3001  O   ASP A 370      -1.524 -26.035  14.790  1.00 56.47           O  
ATOM   3002  CG  ASP A 370       1.401 -24.295  12.139  1.00 56.47           C  
ATOM   3003  OD1 ASP A 370       2.179 -24.347  13.116  1.00 56.47           O  
ATOM   3004  OD2 ASP A 370       1.462 -23.464  11.204  1.00 56.47           O  
ATOM   3005  N   ASP A 371      -2.002 -27.423  13.099  1.00 69.81           N  
ATOM   3006  CA  ASP A 371      -3.364 -27.719  13.559  1.00 69.81           C  
ATOM   3007  C   ASP A 371      -3.427 -28.881  14.571  1.00 69.81           C  
ATOM   3008  CB  ASP A 371      -4.288 -27.952  12.350  1.00 69.81           C  
ATOM   3009  O   ASP A 371      -4.491 -29.139  15.138  1.00 69.81           O  
ATOM   3010  CG  ASP A 371      -4.732 -26.668  11.626  1.00 69.81           C  
ATOM   3011  OD1 ASP A 371      -4.833 -25.598  12.275  1.00 69.81           O  
ATOM   3012  OD2 ASP A 371      -5.122 -26.780  10.441  1.00 69.81           O  
ATOM   3013  N   TYR A 372      -2.313 -29.569  14.850  1.00 79.62           N  
ATOM   3014  CA  TYR A 372      -2.269 -30.717  15.757  1.00 79.62           C  
ATOM   3015  C   TYR A 372      -1.369 -30.452  16.962  1.00 79.62           C  
ATOM   3016  CB  TYR A 372      -1.840 -31.986  15.012  1.00 79.62           C  
ATOM   3017  O   TYR A 372      -0.172 -30.214  16.847  1.00 79.62           O  
ATOM   3018  CG  TYR A 372      -2.885 -32.506  14.046  1.00 79.62           C  
ATOM   3019  CD1 TYR A 372      -3.929 -33.330  14.512  1.00 79.62           C  
ATOM   3020  CD2 TYR A 372      -2.827 -32.143  12.688  1.00 79.62           C  
ATOM   3021  CE1 TYR A 372      -4.920 -33.788  13.621  1.00 79.62           C  
ATOM   3022  CE2 TYR A 372      -3.817 -32.592  11.795  1.00 79.62           C  
ATOM   3023  OH  TYR A 372      -5.821 -33.845  11.397  1.00 79.62           O  
ATOM   3024  CZ  TYR A 372      -4.866 -33.413  12.262  1.00 79.62           C  
ATOM   3025  N   LYS A 373      -1.930 -30.586  18.164  1.00 83.06           N  
ATOM   3026  CA  LYS A 373      -1.153 -30.595  19.400  1.00 83.06           C  
ATOM   3027  C   LYS A 373      -0.752 -32.027  19.747  1.00 83.06           C  
ATOM   3028  CB  LYS A 373      -1.931 -29.882  20.512  1.00 83.06           C  
ATOM   3029  O   LYS A 373      -1.602 -32.917  19.796  1.00 83.06           O  
ATOM   3030  CG  LYS A 373      -1.070 -29.850  21.776  1.00 83.06           C  
ATOM   3031  CD  LYS A 373      -1.594 -28.899  22.845  1.00 83.06           C  
ATOM   3032  CE  LYS A 373      -0.662 -29.087  24.047  1.00 83.06           C  
ATOM   3033  NZ  LYS A 373      -0.885 -28.108  25.130  1.00 83.06           N  
ATOM   3034  N   PHE A 374       0.533 -32.240  20.018  1.00 87.56           N  
ATOM   3035  CA  PHE A 374       0.997 -33.471  20.649  1.00 87.56           C  
ATOM   3036  C   PHE A 374       0.557 -33.487  22.117  1.00 87.56           C  
ATOM   3037  CB  PHE A 374       2.518 -33.598  20.517  1.00 87.56           C  
ATOM   3038  O   PHE A 374       0.831 -32.544  22.859  1.00 87.56           O  
ATOM   3039  CG  PHE A 374       3.047 -34.908  21.061  1.00 87.56           C  
ATOM   3040  CD1 PHE A 374       3.692 -34.951  22.312  1.00 87.56           C  
ATOM   3041  CD2 PHE A 374       2.867 -36.094  20.326  1.00 87.56           C  
ATOM   3042  CE1 PHE A 374       4.173 -36.172  22.816  1.00 87.56           C  
ATOM   3043  CE2 PHE A 374       3.333 -37.316  20.841  1.00 87.56           C  
ATOM   3044  CZ  PHE A 374       3.992 -37.356  22.082  1.00 87.56           C  
ATOM   3045  N   VAL A 375      -0.146 -34.542  22.513  1.00 87.56           N  
ATOM   3046  CA  VAL A 375      -0.677 -34.763  23.858  1.00 87.56           C  
ATOM   3047  C   VAL A 375      -0.087 -36.071  24.372  1.00 87.56           C  
ATOM   3048  CB  VAL A 375      -2.220 -34.812  23.840  1.00 87.56           C  
ATOM   3049  O   VAL A 375      -0.242 -37.119  23.742  1.00 87.56           O  
ATOM   3050  CG1 VAL A 375      -2.800 -34.917  25.251  1.00 87.56           C  
ATOM   3051  CG2 VAL A 375      -2.831 -33.553  23.210  1.00 87.56           C  
ATOM   3052  N   THR A 376       0.606 -36.025  25.506  1.00 90.00           N  
ATOM   3053  CA  THR A 376       1.113 -37.241  26.161  1.00 90.00           C  
ATOM   3054  C   THR A 376      -0.039 -38.057  26.752  1.00 90.00           C  
ATOM   3055  CB  THR A 376       2.145 -36.915  27.250  1.00 90.00           C  
ATOM   3056  O   THR A 376      -1.104 -37.513  27.043  1.00 90.00           O  
ATOM   3057  CG2 THR A 376       3.380 -36.208  26.696  1.00 90.00           C  
ATOM   3058  OG1 THR A 376       1.595 -36.107  28.266  1.00 90.00           O  
ATOM   3059  N   ASP A 377       0.158 -39.357  26.985  1.00 86.94           N  
ATOM   3060  CA  ASP A 377      -0.873 -40.201  27.614  1.00 86.94           C  
ATOM   3061  C   ASP A 377      -1.374 -39.631  28.949  1.00 86.94           C  
ATOM   3062  CB  ASP A 377      -0.333 -41.630  27.806  1.00 86.94           C  
ATOM   3063  O   ASP A 377      -2.572 -39.667  29.215  1.00 86.94           O  
ATOM   3064  CG  ASP A 377      -0.586 -42.477  26.560  1.00 86.94           C  
ATOM   3065  OD1 ASP A 377      -0.220 -42.018  25.464  1.00 86.94           O  
ATOM   3066  OD2 ASP A 377      -1.267 -43.523  26.678  1.00 86.94           O  
ATOM   3067  N   LYS A 378      -0.477 -39.022  29.736  1.00 87.94           N  
ATOM   3068  CA  LYS A 378      -0.814 -38.363  31.005  1.00 87.94           C  
ATOM   3069  C   LYS A 378      -1.715 -37.145  30.802  1.00 87.94           C  
ATOM   3070  CB  LYS A 378       0.463 -37.949  31.747  1.00 87.94           C  
ATOM   3071  O   LYS A 378      -2.723 -37.018  31.482  1.00 87.94           O  
ATOM   3072  CG  LYS A 378       1.325 -39.151  32.154  1.00 87.94           C  
ATOM   3073  CD  LYS A 378       2.544 -38.668  32.945  1.00 87.94           C  
ATOM   3074  CE  LYS A 378       3.412 -39.858  33.359  1.00 87.94           C  
ATOM   3075  NZ  LYS A 378       4.586 -39.406  34.144  1.00 87.94           N  
ATOM   3076  N   GLU A 379      -1.389 -36.281  29.842  1.00 85.44           N  
ATOM   3077  CA  GLU A 379      -2.209 -35.103  29.526  1.00 85.44           C  
ATOM   3078  C   GLU A 379      -3.580 -35.485  28.955  1.00 85.44           C  
ATOM   3079  CB  GLU A 379      -1.490 -34.228  28.495  1.00 85.44           C  
ATOM   3080  O   GLU A 379      -4.570 -34.796  29.197  1.00 85.44           O  
ATOM   3081  CG  GLU A 379      -0.325 -33.420  29.069  1.00 85.44           C  
ATOM   3082  CD  GLU A 379       0.417 -32.665  27.958  1.00 85.44           C  
ATOM   3083  OE1 GLU A 379       1.661 -32.603  28.043  1.00 85.44           O  
ATOM   3084  OE2 GLU A 379      -0.244 -32.176  27.006  1.00 85.44           O  
ATOM   3085  N   LEU A 380      -3.660 -36.583  28.198  1.00 87.75           N  
ATOM   3086  CA  LEU A 380      -4.926 -37.072  27.659  1.00 87.75           C  
ATOM   3087  C   LEU A 380      -5.844 -37.609  28.767  1.00 87.75           C  
ATOM   3088  CB  LEU A 380      -4.625 -38.151  26.606  1.00 87.75           C  
ATOM   3089  O   LEU A 380      -7.061 -37.400  28.714  1.00 87.75           O  
ATOM   3090  CG  LEU A 380      -5.873 -38.555  25.806  1.00 87.75           C  
ATOM   3091  CD1 LEU A 380      -6.293 -37.455  24.835  1.00 87.75           C  
ATOM   3092  CD2 LEU A 380      -5.592 -39.810  24.991  1.00 87.75           C  
ATOM   3093  N   ASP A 381      -5.252 -38.275  29.759  1.00 86.62           N  
ATOM   3094  CA  ASP A 381      -5.949 -38.772  30.943  1.00 86.62           C  
ATOM   3095  C   ASP A 381      -6.380 -37.609  31.856  1.00 86.62           C  
ATOM   3096  CB  ASP A 381      -5.068 -39.802  31.676  1.00 86.62           C  
ATOM   3097  O   ASP A 381      -7.524 -37.597  32.312  1.00 86.62           O  
ATOM   3098  CG  ASP A 381      -4.826 -41.119  30.906  1.00 86.62           C  
ATOM   3099  OD1 ASP A 381      -5.537 -41.420  29.911  1.00 86.62           O  
ATOM   3100  OD2 ASP A 381      -3.939 -41.889  31.336  1.00 86.62           O  
ATOM   3101  N   GLU A 382      -5.536 -36.583  32.035  1.00 85.62           N  
ATOM   3102  CA  GLU A 382      -5.904 -35.340  32.730  1.00 85.62           C  
ATOM   3103  C   GLU A 382      -7.108 -34.666  32.060  1.00 85.62           C  
ATOM   3104  CB  GLU A 382      -4.718 -34.358  32.780  1.00 85.62           C  
ATOM   3105  O   GLU A 382      -8.078 -34.332  32.729  1.00 85.62           O  
ATOM   3106  CG  GLU A 382      -3.661 -34.734  33.831  1.00 85.62           C  
ATOM   3107  CD  GLU A 382      -2.446 -33.786  33.837  1.00 85.62           C  
ATOM   3108  OE1 GLU A 382      -1.402 -34.189  34.401  1.00 85.62           O  
ATOM   3109  OE2 GLU A 382      -2.564 -32.645  33.322  1.00 85.62           O  
ATOM   3110  N   LEU A 383      -7.115 -34.545  30.731  1.00 85.19           N  
ATOM   3111  CA  LEU A 383      -8.225 -33.936  29.986  1.00 85.19           C  
ATOM   3112  C   LEU A 383      -9.515 -34.780  29.966  1.00 85.19           C  
ATOM   3113  CB  LEU A 383      -7.740 -33.613  28.562  1.00 85.19           C  
ATOM   3114  O   LEU A 383     -10.510 -34.345  29.385  1.00 85.19           O  
ATOM   3115  CG  LEU A 383      -6.718 -32.466  28.516  1.00 85.19           C  
ATOM   3116  CD1 LEU A 383      -6.073 -32.429  27.136  1.00 85.19           C  
ATOM   3117  CD2 LEU A 383      -7.357 -31.095  28.764  1.00 85.19           C  
ATOM   3118  N   GLY A 384      -9.523 -35.983  30.556  1.00 82.12           N  
ATOM   3119  CA  GLY A 384     -10.681 -36.884  30.565  1.00 82.12           C  
ATOM   3120  C   GLY A 384     -11.013 -37.490  29.192  1.00 82.12           C  
ATOM   3121  O   GLY A 384     -12.119 -37.991  28.971  1.00 82.12           O  
ATOM   3122  N   LEU A 385     -10.066 -37.455  28.249  1.00 84.75           N  
ATOM   3123  CA  LEU A 385     -10.244 -37.886  26.856  1.00 84.75           C  
ATOM   3124  C   LEU A 385      -9.646 -39.273  26.564  1.00 84.75           C  
ATOM   3125  CB  LEU A 385      -9.714 -36.797  25.911  1.00 84.75           C  
ATOM   3126  O   LEU A 385      -9.484 -39.654  25.404  1.00 84.75           O  
ATOM   3127  CG  LEU A 385     -10.508 -35.478  25.899  1.00 84.75           C  
ATOM   3128  CD1 LEU A 385      -9.890 -34.572  24.836  1.00 84.75           C  
ATOM   3129  CD2 LEU A 385     -11.994 -35.657  25.576  1.00 84.75           C  
ATOM   3130  N   SER A 386      -9.369 -40.066  27.599  1.00 84.88           N  
ATOM   3131  CA  SER A 386      -8.833 -41.430  27.481  1.00 84.88           C  
ATOM   3132  C   SER A 386      -9.732 -42.372  26.665  1.00 84.88           C  
ATOM   3133  CB  SER A 386      -8.606 -41.986  28.889  1.00 84.88           C  
ATOM   3134  O   SER A 386      -9.239 -43.261  25.973  1.00 84.88           O  
ATOM   3135  OG  SER A 386      -9.826 -42.027  29.609  1.00 84.88           O  
ATOM   3136  N   HIS A 387     -11.046 -42.129  26.660  1.00 85.06           N  
ATOM   3137  CA  HIS A 387     -12.036 -42.878  25.879  1.00 85.06           C  
ATOM   3138  C   HIS A 387     -11.909 -42.692  24.354  1.00 85.06           C  
ATOM   3139  CB  HIS A 387     -13.440 -42.483  26.358  1.00 85.06           C  
ATOM   3140  O   HIS A 387     -12.481 -43.473  23.597  1.00 85.06           O  
ATOM   3141  CG  HIS A 387     -13.824 -41.061  26.019  1.00 85.06           C  
ATOM   3142  CD2 HIS A 387     -14.546 -40.659  24.926  1.00 85.06           C  
ATOM   3143  ND1 HIS A 387     -13.522 -39.924  26.743  1.00 85.06           N  
ATOM   3144  CE1 HIS A 387     -14.054 -38.873  26.100  1.00 85.06           C  
ATOM   3145  NE2 HIS A 387     -14.688 -39.269  24.985  1.00 85.06           N  
ATOM   3146  N   LEU A 388     -11.174 -41.674  23.888  1.00 83.19           N  
ATOM   3147  CA  LEU A 388     -10.934 -41.433  22.461  1.00 83.19           C  
ATOM   3148  C   LEU A 388      -9.745 -42.238  21.911  1.00 83.19           C  
ATOM   3149  CB  LEU A 388     -10.768 -39.922  22.210  1.00 83.19           C  
ATOM   3150  O   LEU A 388      -9.512 -42.213  20.696  1.00 83.19           O  
ATOM   3151  CG  LEU A 388     -12.023 -39.073  22.475  1.00 83.19           C  
ATOM   3152  CD1 LEU A 388     -11.691 -37.598  22.252  1.00 83.19           C  
ATOM   3153  CD2 LEU A 388     -13.172 -39.432  21.530  1.00 83.19           C  
ATOM   3154  N   LYS A 389      -9.001 -42.963  22.766  1.00 83.00           N  
ATOM   3155  CA  LYS A 389      -7.903 -43.848  22.342  1.00 83.00           C  
ATOM   3156  C   LYS A 389      -8.445 -44.906  21.366  1.00 83.00           C  
ATOM   3157  CB  LYS A 389      -7.200 -44.489  23.566  1.00 83.00           C  
ATOM   3158  O   LYS A 389      -9.384 -45.631  21.677  1.00 83.00           O  
ATOM   3159  CG  LYS A 389      -6.375 -43.488  24.408  1.00 83.00           C  
ATOM   3160  CD  LYS A 389      -5.613 -44.137  25.592  1.00 83.00           C  
ATOM   3161  CE  LYS A 389      -4.930 -43.047  26.448  1.00 83.00           C  
ATOM   3162  NZ  LYS A 389      -4.027 -43.531  27.531  1.00 83.00           N  
ATOM   3163  N   GLY A 390      -7.863 -44.973  20.165  1.00 77.69           N  
ATOM   3164  CA  GLY A 390      -8.272 -45.899  19.095  1.00 77.69           C  
ATOM   3165  C   GLY A 390      -9.289 -45.344  18.087  1.00 77.69           C  
ATOM   3166  O   GLY A 390      -9.611 -46.028  17.118  1.00 77.69           O  
ATOM   3167  N   THR A 391      -9.771 -44.110  18.265  1.00 82.44           N  
ATOM   3168  CA  THR A 391     -10.611 -43.419  17.269  1.00 82.44           C  
ATOM   3169  C   THR A 391      -9.766 -42.561  16.321  1.00 82.44           C  
ATOM   3170  CB  THR A 391     -11.703 -42.563  17.929  1.00 82.44           C  
ATOM   3171  O   THR A 391      -8.693 -42.095  16.692  1.00 82.44           O  
ATOM   3172  CG2 THR A 391     -12.592 -43.351  18.889  1.00 82.44           C  
ATOM   3173  OG1 THR A 391     -11.157 -41.464  18.620  1.00 82.44           O  
ATOM   3174  N   ASN A 392     -10.270 -42.267  15.114  1.00 79.81           N  
ATOM   3175  CA  ASN A 392      -9.575 -41.420  14.124  1.00 79.81           C  
ATOM   3176  C   ASN A 392      -9.319 -39.966  14.584  1.00 79.81           C  
ATOM   3177  CB  ASN A 392     -10.372 -41.421  12.800  1.00 79.81           C  
ATOM   3178  O   ASN A 392      -8.670 -39.212  13.866  1.00 79.81           O  
ATOM   3179  CG  ASN A 392     -10.248 -42.700  11.993  1.00 79.81           C  
ATOM   3180  ND2 ASN A 392     -10.942 -42.789  10.883  1.00 79.81           N  
ATOM   3181  OD1 ASN A 392      -9.544 -43.631  12.329  1.00 79.81           O  
ATOM   3182  N   LEU A 393      -9.844 -39.557  15.744  1.00 80.31           N  
ATOM   3183  CA  LEU A 393      -9.652 -38.222  16.319  1.00 80.31           C  
ATOM   3184  C   LEU A 393      -8.302 -38.069  17.035  1.00 80.31           C  
ATOM   3185  CB  LEU A 393     -10.807 -37.939  17.296  1.00 80.31           C  
ATOM   3186  O   LEU A 393      -7.839 -36.944  17.217  1.00 80.31           O  
ATOM   3187  CG  LEU A 393     -12.188 -37.827  16.628  1.00 80.31           C  
ATOM   3188  CD1 LEU A 393     -13.277 -37.800  17.699  1.00 80.31           C  
ATOM   3189  CD2 LEU A 393     -12.315 -36.556  15.784  1.00 80.31           C  
ATOM   3190  N   LEU A 394      -7.682 -39.184  17.434  1.00 85.69           N  
ATOM   3191  CA  LEU A 394      -6.360 -39.222  18.049  1.00 85.69           C  
ATOM   3192  C   LEU A 394      -5.429 -40.069  17.198  1.00 85.69           C  
ATOM   3193  CB  LEU A 394      -6.452 -39.798  19.468  1.00 85.69           C  
ATOM   3194  O   LEU A 394      -5.640 -41.269  17.023  1.00 85.69           O  
ATOM   3195  CG  LEU A 394      -7.178 -38.898  20.471  1.00 85.69           C  
ATOM   3196  CD1 LEU A 394      -7.167 -39.588  21.829  1.00 85.69           C  
ATOM   3197  CD2 LEU A 394      -6.498 -37.543  20.631  1.00 85.69           C  
ATOM   3198  N   ARG A 395      -4.358 -39.458  16.698  1.00 83.75           N  
ATOM   3199  CA  ARG A 395      -3.345 -40.178  15.931  1.00 83.75           C  
ATOM   3200  C   ARG A 395      -2.190 -40.553  16.846  1.00 83.75           C  
ATOM   3201  CB  ARG A 395      -2.939 -39.327  14.727  1.00 83.75           C  
ATOM   3202  O   ARG A 395      -1.465 -39.676  17.300  1.00 83.75           O  
ATOM   3203  CG  ARG A 395      -2.022 -40.111  13.785  1.00 83.75           C  
ATOM   3204  CD  ARG A 395      -1.738 -39.270  12.542  1.00 83.75           C  
ATOM   3205  NE  ARG A 395      -0.943 -40.026  11.561  1.00 83.75           N  
ATOM   3206  NH1 ARG A 395      -0.813 -38.365   9.982  1.00 83.75           N  
ATOM   3207  NH2 ARG A 395       0.171 -40.332   9.600  1.00 83.75           N  
ATOM   3208  CZ  ARG A 395      -0.536 -39.573  10.389  1.00 83.75           C  
ATOM   3209  N   ALA A 396      -2.011 -41.844  17.108  1.00 83.75           N  
ATOM   3210  CA  ALA A 396      -0.889 -42.323  17.911  1.00 83.75           C  
ATOM   3211  C   ALA A 396       0.452 -41.939  17.259  1.00 83.75           C  
ATOM   3212  CB  ALA A 396      -1.022 -43.838  18.103  1.00 83.75           C  
ATOM   3213  O   ALA A 396       0.647 -42.144  16.057  1.00 83.75           O  
ATOM   3214  N   TYR A 397       1.366 -41.382  18.052  1.00 82.69           N  
ATOM   3215  CA  TYR A 397       2.718 -41.044  17.621  1.00 82.69           C  
ATOM   3216  C   TYR A 397       3.708 -41.214  18.774  1.00 82.69           C  
ATOM   3217  CB  TYR A 397       2.753 -39.618  17.068  1.00 82.69           C  
ATOM   3218  O   TYR A 397       3.590 -40.568  19.811  1.00 82.69           O  
ATOM   3219  CG  TYR A 397       4.085 -39.264  16.439  1.00 82.69           C  
ATOM   3220  CD1 TYR A 397       5.020 -38.476  17.140  1.00 82.69           C  
ATOM   3221  CD2 TYR A 397       4.376 -39.710  15.135  1.00 82.69           C  
ATOM   3222  CE1 TYR A 397       6.243 -38.127  16.534  1.00 82.69           C  
ATOM   3223  CE2 TYR A 397       5.601 -39.370  14.531  1.00 82.69           C  
ATOM   3224  OH  TYR A 397       7.714 -38.259  14.634  1.00 82.69           O  
ATOM   3225  CZ  TYR A 397       6.536 -38.577  15.228  1.00 82.69           C  
ATOM   3226  N   MET A 398       4.698 -42.089  18.581  1.00 82.94           N  
ATOM   3227  CA  MET A 398       5.706 -42.471  19.578  1.00 82.94           C  
ATOM   3228  C   MET A 398       5.113 -42.851  20.950  1.00 82.94           C  
ATOM   3229  CB  MET A 398       6.836 -41.429  19.669  1.00 82.94           C  
ATOM   3230  O   MET A 398       4.751 -44.005  21.146  1.00 82.94           O  
ATOM   3231  CG  MET A 398       7.519 -41.172  18.324  1.00 82.94           C  
ATOM   3232  SD  MET A 398       9.101 -40.302  18.480  1.00 82.94           S  
ATOM   3233  CE  MET A 398      10.242 -41.709  18.391  1.00 82.94           C  
ATOM   3234  N   HIS A 399       5.035 -41.899  21.886  1.00 78.88           N  
ATOM   3235  CA  HIS A 399       4.621 -42.082  23.285  1.00 78.88           C  
ATOM   3236  C   HIS A 399       3.415 -41.204  23.679  1.00 78.88           C  
ATOM   3237  CB  HIS A 399       5.839 -41.850  24.193  1.00 78.88           C  
ATOM   3238  O   HIS A 399       3.213 -40.901  24.855  1.00 78.88           O  
ATOM   3239  CG  HIS A 399       6.422 -40.462  24.074  1.00 78.88           C  
ATOM   3240  CD2 HIS A 399       6.100 -39.371  24.837  1.00 78.88           C  
ATOM   3241  ND1 HIS A 399       7.358 -40.048  23.151  1.00 78.88           N  
ATOM   3242  CE1 HIS A 399       7.594 -38.741  23.353  1.00 78.88           C  
ATOM   3243  NE2 HIS A 399       6.851 -38.287  24.372  1.00 78.88           N  
ATOM   3244  N   GLY A 400       2.645 -40.751  22.691  1.00 85.81           N  
ATOM   3245  CA  GLY A 400       1.440 -39.961  22.903  1.00 85.81           C  
ATOM   3246  C   GLY A 400       0.544 -39.950  21.670  1.00 85.81           C  
ATOM   3247  O   GLY A 400       0.624 -40.823  20.799  1.00 85.81           O  
ATOM   3248  N   TYR A 401      -0.305 -38.933  21.583  1.00 89.81           N  
ATOM   3249  CA  TYR A 401      -1.284 -38.774  20.519  1.00 89.81           C  
ATOM   3250  C   TYR A 401      -1.239 -37.357  19.958  1.00 89.81           C  
ATOM   3251  CB  TYR A 401      -2.690 -39.108  21.037  1.00 89.81           C  
ATOM   3252  O   TYR A 401      -1.214 -36.380  20.700  1.00 89.81           O  
ATOM   3253  CG  TYR A 401      -2.814 -40.489  21.653  1.00 89.81           C  
ATOM   3254  CD1 TYR A 401      -3.135 -41.609  20.858  1.00 89.81           C  
ATOM   3255  CD2 TYR A 401      -2.567 -40.653  23.027  1.00 89.81           C  
ATOM   3256  CE1 TYR A 401      -3.165 -42.897  21.432  1.00 89.81           C  
ATOM   3257  CE2 TYR A 401      -2.614 -41.933  23.599  1.00 89.81           C  
ATOM   3258  OH  TYR A 401      -2.816 -44.296  23.366  1.00 89.81           O  
ATOM   3259  CZ  TYR A 401      -2.871 -43.062  22.803  1.00 89.81           C  
ATOM   3260  N   PHE A 402      -1.298 -37.231  18.638  1.00 87.44           N  
ATOM   3261  CA  PHE A 402      -1.652 -35.973  18.001  1.00 87.44           C  
ATOM   3262  C   PHE A 402      -3.169 -35.796  18.034  1.00 87.44           C  
ATOM   3263  CB  PHE A 402      -1.088 -35.914  16.582  1.00 87.44           C  
ATOM   3264  O   PHE A 402      -3.918 -36.653  17.557  1.00 87.44           O  
ATOM   3265  CG  PHE A 402       0.390 -35.594  16.540  1.00 87.44           C  
ATOM   3266  CD1 PHE A 402       0.832 -34.307  16.898  1.00 87.44           C  
ATOM   3267  CD2 PHE A 402       1.318 -36.556  16.106  1.00 87.44           C  
ATOM   3268  CE1 PHE A 402       2.196 -33.983  16.824  1.00 87.44           C  
ATOM   3269  CE2 PHE A 402       2.681 -36.223  16.019  1.00 87.44           C  
ATOM   3270  CZ  PHE A 402       3.123 -34.943  16.390  1.00 87.44           C  
ATOM   3271  N   MET A 403      -3.600 -34.672  18.599  1.00 86.38           N  
ATOM   3272  CA  MET A 403      -4.991 -34.247  18.711  1.00 86.38           C  
ATOM   3273  C   MET A 403      -5.166 -32.911  17.989  1.00 86.38           C  
ATOM   3274  CB  MET A 403      -5.337 -34.110  20.200  1.00 86.38           C  
ATOM   3275  O   MET A 403      -4.308 -32.040  18.097  1.00 86.38           O  
ATOM   3276  CG  MET A 403      -6.821 -33.808  20.438  1.00 86.38           C  
ATOM   3277  SD  MET A 403      -7.222 -33.362  22.149  1.00 86.38           S  
ATOM   3278  CE  MET A 403      -6.973 -34.934  22.999  1.00 86.38           C  
ATOM   3279  N   ASP A 404      -6.282 -32.720  17.287  1.00 83.88           N  
ATOM   3280  CA  ASP A 404      -6.615 -31.420  16.691  1.00 83.88           C  
ATOM   3281  C   ASP A 404      -6.655 -30.330  17.786  1.00 83.88           C  
ATOM   3282  CB  ASP A 404      -7.936 -31.549  15.912  1.00 83.88           C  
ATOM   3283  O   ASP A 404      -7.326 -30.469  18.819  1.00 83.88           O  
ATOM   3284  CG  ASP A 404      -8.369 -30.302  15.123  1.00 83.88           C  
ATOM   3285  OD1 ASP A 404      -7.999 -29.171  15.516  1.00 83.88           O  
ATOM   3286  OD2 ASP A 404      -9.240 -30.458  14.239  1.00 83.88           O  
ATOM   3287  N   MET A 405      -5.937 -29.229  17.556  1.00 80.31           N  
ATOM   3288  CA  MET A 405      -5.793 -28.086  18.458  1.00 80.31           C  
ATOM   3289  C   MET A 405      -7.153 -27.525  18.903  1.00 80.31           C  
ATOM   3290  CB  MET A 405      -4.967 -27.020  17.714  1.00 80.31           C  
ATOM   3291  O   MET A 405      -7.297 -27.032  20.026  1.00 80.31           O  
ATOM   3292  CG  MET A 405      -4.655 -25.767  18.543  1.00 80.31           C  
ATOM   3293  SD  MET A 405      -3.513 -25.984  19.938  1.00 80.31           S  
ATOM   3294  CE  MET A 405      -1.942 -26.079  19.019  1.00 80.31           C  
ATOM   3295  N   ARG A 406      -8.189 -27.618  18.059  1.00 84.19           N  
ATOM   3296  CA  ARG A 406      -9.550 -27.172  18.403  1.00 84.19           C  
ATOM   3297  C   ARG A 406     -10.212 -28.069  19.443  1.00 84.19           C  
ATOM   3298  CB  ARG A 406     -10.409 -27.141  17.137  1.00 84.19           C  
ATOM   3299  O   ARG A 406     -10.900 -27.560  20.329  1.00 84.19           O  
ATOM   3300  CG  ARG A 406      -9.886 -26.131  16.113  1.00 84.19           C  
ATOM   3301  CD  ARG A 406     -10.752 -26.199  14.859  1.00 84.19           C  
ATOM   3302  NE  ARG A 406     -10.263 -25.261  13.840  1.00 84.19           N  
ATOM   3303  NH1 ARG A 406     -11.809 -25.774  12.230  1.00 84.19           N  
ATOM   3304  NH2 ARG A 406     -10.164 -24.328  11.775  1.00 84.19           N  
ATOM   3305  CZ  ARG A 406     -10.753 -25.118  12.625  1.00 84.19           C  
ATOM   3306  N   LEU A 407     -10.022 -29.384  19.328  1.00 83.69           N  
ATOM   3307  CA  LEU A 407     -10.539 -30.363  20.285  1.00 83.69           C  
ATOM   3308  C   LEU A 407      -9.828 -30.196  21.631  1.00 83.69           C  
ATOM   3309  CB  LEU A 407     -10.337 -31.785  19.727  1.00 83.69           C  
ATOM   3310  O   LEU A 407     -10.486 -30.112  22.667  1.00 83.69           O  
ATOM   3311  CG  LEU A 407     -11.210 -32.829  20.452  1.00 83.69           C  
ATOM   3312  CD1 LEU A 407     -12.546 -33.004  19.727  1.00 83.69           C  
ATOM   3313  CD2 LEU A 407     -10.531 -34.193  20.507  1.00 83.69           C  
ATOM   3314  N   TYR A 408      -8.503 -30.034  21.588  1.00 86.19           N  
ATOM   3315  CA  TYR A 408      -7.678 -29.803  22.768  1.00 86.19           C  
ATOM   3316  C   TYR A 408      -8.103 -28.543  23.537  1.00 86.19           C  
ATOM   3317  CB  TYR A 408      -6.210 -29.713  22.337  1.00 86.19           C  
ATOM   3318  O   TYR A 408      -8.291 -28.592  24.750  1.00 86.19           O  
ATOM   3319  CG  TYR A 408      -5.281 -29.534  23.516  1.00 86.19           C  
ATOM   3320  CD1 TYR A 408      -4.938 -28.241  23.961  1.00 86.19           C  
ATOM   3321  CD2 TYR A 408      -4.798 -30.666  24.195  1.00 86.19           C  
ATOM   3322  CE1 TYR A 408      -4.143 -28.086  25.112  1.00 86.19           C  
ATOM   3323  CE2 TYR A 408      -3.961 -30.514  25.315  1.00 86.19           C  
ATOM   3324  OH  TYR A 408      -2.869 -29.071  26.884  1.00 86.19           O  
ATOM   3325  CZ  TYR A 408      -3.674 -29.227  25.801  1.00 86.19           C  
ATOM   3326  N   ARG A 409      -8.315 -27.413  22.842  1.00 82.19           N  
ATOM   3327  CA  ARG A 409      -8.774 -26.160  23.474  1.00 82.19           C  
ATOM   3328  C   ARG A 409     -10.138 -26.320  24.136  1.00 82.19           C  
ATOM   3329  CB  ARG A 409      -8.801 -25.009  22.460  1.00 82.19           C  
ATOM   3330  O   ARG A 409     -10.284 -25.955  25.294  1.00 82.19           O  
ATOM   3331  CG  ARG A 409      -7.389 -24.510  22.129  1.00 82.19           C  
ATOM   3332  CD  ARG A 409      -7.455 -23.424  21.050  1.00 82.19           C  
ATOM   3333  NE  ARG A 409      -6.115 -23.108  20.523  1.00 82.19           N  
ATOM   3334  NH1 ARG A 409      -6.683 -21.264  19.273  1.00 82.19           N  
ATOM   3335  NH2 ARG A 409      -4.586 -22.034  19.233  1.00 82.19           N  
ATOM   3336  CZ  ARG A 409      -5.803 -22.138  19.682  1.00 82.19           C  
ATOM   3337  N   LYS A 410     -11.104 -26.937  23.446  1.00 83.88           N  
ATOM   3338  CA  LYS A 410     -12.434 -27.202  24.018  1.00 83.88           C  
ATOM   3339  C   LYS A 410     -12.360 -28.069  25.274  1.00 83.88           C  
ATOM   3340  CB  LYS A 410     -13.339 -27.875  22.982  1.00 83.88           C  
ATOM   3341  O   LYS A 410     -13.036 -27.766  26.248  1.00 83.88           O  
ATOM   3342  CG  LYS A 410     -13.850 -26.885  21.932  1.00 83.88           C  
ATOM   3343  CD  LYS A 410     -14.750 -27.632  20.946  1.00 83.88           C  
ATOM   3344  CE  LYS A 410     -15.302 -26.668  19.898  1.00 83.88           C  
ATOM   3345  NZ  LYS A 410     -16.218 -27.375  18.971  1.00 83.88           N  
ATOM   3346  N   ALA A 411     -11.545 -29.121  25.259  1.00 83.81           N  
ATOM   3347  CA  ALA A 411     -11.370 -29.992  26.417  1.00 83.81           C  
ATOM   3348  C   ALA A 411     -10.717 -29.251  27.593  1.00 83.81           C  
ATOM   3349  CB  ALA A 411     -10.555 -31.204  25.971  1.00 83.81           C  
ATOM   3350  O   ALA A 411     -11.188 -29.345  28.724  1.00 83.81           O  
ATOM   3351  N   ARG A 412      -9.687 -28.444  27.317  1.00 83.31           N  
ATOM   3352  CA  ARG A 412      -8.997 -27.645  28.335  1.00 83.31           C  
ATOM   3353  C   ARG A 412      -9.904 -26.586  28.966  1.00 83.31           C  
ATOM   3354  CB  ARG A 412      -7.745 -27.023  27.708  1.00 83.31           C  
ATOM   3355  O   ARG A 412      -9.903 -26.447  30.185  1.00 83.31           O  
ATOM   3356  CG  ARG A 412      -6.829 -26.435  28.791  1.00 83.31           C  
ATOM   3357  CD  ARG A 412      -5.617 -25.732  28.179  1.00 83.31           C  
ATOM   3358  NE  ARG A 412      -6.016 -24.493  27.488  1.00 83.31           N  
ATOM   3359  NH1 ARG A 412      -3.908 -23.738  26.994  1.00 83.31           N  
ATOM   3360  NH2 ARG A 412      -5.701 -22.491  26.486  1.00 83.31           N  
ATOM   3361  CZ  ARG A 412      -5.205 -23.583  26.991  1.00 83.31           C  
ATOM   3362  N   ASP A 413     -10.693 -25.880  28.158  1.00 79.88           N  
ATOM   3363  CA  ASP A 413     -11.599 -24.823  28.629  1.00 79.88           C  
ATOM   3364  C   ASP A 413     -12.726 -25.387  29.513  1.00 79.88           C  
ATOM   3365  CB  ASP A 413     -12.197 -24.073  27.423  1.00 79.88           C  
ATOM   3366  O   ASP A 413     -13.150 -24.743  30.471  1.00 79.88           O  
ATOM   3367  CG  ASP A 413     -11.188 -23.273  26.578  1.00 79.88           C  
ATOM   3368  OD1 ASP A 413     -10.045 -23.024  27.035  1.00 79.88           O  
ATOM   3369  OD2 ASP A 413     -11.575 -22.895  25.446  1.00 79.88           O  
ATOM   3370  N   VAL A 414     -13.183 -26.612  29.223  1.00 82.44           N  
ATOM   3371  CA  VAL A 414     -14.162 -27.331  30.054  1.00 82.44           C  
ATOM   3372  C   VAL A 414     -13.536 -27.807  31.367  1.00 82.44           C  
ATOM   3373  CB  VAL A 414     -14.776 -28.503  29.261  1.00 82.44           C  
ATOM   3374  O   VAL A 414     -14.187 -27.743  32.407  1.00 82.44           O  
ATOM   3375  CG1 VAL A 414     -15.651 -29.427  30.118  1.00 82.44           C  
ATOM   3376  CG2 VAL A 414     -15.671 -27.971  28.131  1.00 82.44           C  
ATOM   3377  N   MET A 415     -12.280 -28.261  31.340  1.00 74.56           N  
ATOM   3378  CA  MET A 415     -11.603 -28.801  32.521  1.00 74.56           C  
ATOM   3379  C   MET A 415     -11.142 -27.712  33.507  1.00 74.56           C  
ATOM   3380  CB  MET A 415     -10.422 -29.666  32.058  1.00 74.56           C  
ATOM   3381  O   MET A 415     -11.192 -27.928  34.716  1.00 74.56           O  
ATOM   3382  CG  MET A 415      -9.893 -30.544  33.194  1.00 74.56           C  
ATOM   3383  SD  MET A 415      -8.218 -31.153  32.918  1.00 74.56           S  
ATOM   3384  CE  MET A 415      -8.053 -32.100  34.458  1.00 74.56           C  
ATOM   3385  N   LYS A 416     -10.692 -26.541  33.025  1.00 70.69           N  
ATOM   3386  CA  LYS A 416     -10.132 -25.463  33.870  1.00 70.69           C  
ATOM   3387  C   LYS A 416     -10.838 -24.107  33.674  1.00 70.69           C  
ATOM   3388  CB  LYS A 416      -8.607 -25.371  33.672  1.00 70.69           C  
ATOM   3389  O   LYS A 416     -10.209 -23.140  33.243  1.00 70.69           O  
ATOM   3390  CG  LYS A 416      -7.875 -26.633  34.153  1.00 70.69           C  
ATOM   3391  CD  LYS A 416      -6.353 -26.467  34.054  1.00 70.69           C  
ATOM   3392  CE  LYS A 416      -5.680 -27.774  34.495  1.00 70.69           C  
ATOM   3393  NZ  LYS A 416      -4.205 -27.735  34.333  1.00 70.69           N  
ATOM   3394  N   PRO A 417     -12.122 -23.969  34.058  1.00 73.00           N  
ATOM   3395  CA  PRO A 417     -12.892 -22.736  33.851  1.00 73.00           C  
ATOM   3396  C   PRO A 417     -12.391 -21.516  34.656  1.00 73.00           C  
ATOM   3397  CB  PRO A 417     -14.339 -23.111  34.198  1.00 73.00           C  
ATOM   3398  O   PRO A 417     -12.724 -20.382  34.313  1.00 73.00           O  
ATOM   3399  CG  PRO A 417     -14.206 -24.300  35.149  1.00 73.00           C  
ATOM   3400  CD  PRO A 417     -12.957 -25.009  34.641  1.00 73.00           C  
ATOM   3401  N   PHE A 418     -11.570 -21.711  35.697  1.00 74.31           N  
ATOM   3402  CA  PHE A 418     -11.109 -20.644  36.604  1.00 74.31           C  
ATOM   3403  C   PHE A 418      -9.634 -20.234  36.433  1.00 74.31           C  
ATOM   3404  CB  PHE A 418     -11.432 -21.029  38.054  1.00 74.31           C  
ATOM   3405  O   PHE A 418      -9.140 -19.396  37.191  1.00 74.31           O  
ATOM   3406  CG  PHE A 418     -12.913 -21.225  38.312  1.00 74.31           C  
ATOM   3407  CD1 PHE A 418     -13.772 -20.110  38.360  1.00 74.31           C  
ATOM   3408  CD2 PHE A 418     -13.435 -22.518  38.497  1.00 74.31           C  
ATOM   3409  CE1 PHE A 418     -15.149 -20.291  38.579  1.00 74.31           C  
ATOM   3410  CE2 PHE A 418     -14.812 -22.698  38.717  1.00 74.31           C  
ATOM   3411  CZ  PHE A 418     -15.669 -21.585  38.755  1.00 74.31           C  
ATOM   3412  N   GLU A 419      -8.929 -20.750  35.419  1.00 73.19           N  
ATOM   3413  CA  GLU A 419      -7.488 -20.509  35.208  1.00 73.19           C  
ATOM   3414  C   GLU A 419      -7.144 -19.008  35.131  1.00 73.19           C  
ATOM   3415  CB  GLU A 419      -7.066 -21.250  33.926  1.00 73.19           C  
ATOM   3416  O   GLU A 419      -6.129 -18.550  35.659  1.00 73.19           O  
ATOM   3417  CG  GLU A 419      -5.545 -21.267  33.704  1.00 73.19           C  
ATOM   3418  CD  GLU A 419      -5.108 -22.154  32.521  1.00 73.19           C  
ATOM   3419  OE1 GLU A 419      -3.914 -22.529  32.496  1.00 73.19           O  
ATOM   3420  OE2 GLU A 419      -5.938 -22.446  31.632  1.00 73.19           O  
ATOM   3421  N   PHE A 420      -8.041 -18.199  34.561  1.00 61.88           N  
ATOM   3422  CA  PHE A 420      -7.875 -16.747  34.495  1.00 61.88           C  
ATOM   3423  C   PHE A 420      -7.951 -16.062  35.872  1.00 61.88           C  
ATOM   3424  CB  PHE A 420      -8.931 -16.179  33.541  1.00 61.88           C  
ATOM   3425  O   PHE A 420      -7.208 -15.112  36.143  1.00 61.88           O  
ATOM   3426  CG  PHE A 420      -8.779 -14.691  33.307  1.00 61.88           C  
ATOM   3427  CD1 PHE A 420      -9.632 -13.776  33.952  1.00 61.88           C  
ATOM   3428  CD2 PHE A 420      -7.763 -14.220  32.456  1.00 61.88           C  
ATOM   3429  CE1 PHE A 420      -9.475 -12.395  33.736  1.00 61.88           C  
ATOM   3430  CE2 PHE A 420      -7.603 -12.840  32.243  1.00 61.88           C  
ATOM   3431  CZ  PHE A 420      -8.461 -11.927  32.881  1.00 61.88           C  
ATOM   3432  N   GLU A 421      -8.830 -16.526  36.762  1.00 66.44           N  
ATOM   3433  CA  GLU A 421      -8.955 -15.975  38.114  1.00 66.44           C  
ATOM   3434  C   GLU A 421      -7.777 -16.377  38.998  1.00 66.44           C  
ATOM   3435  CB  GLU A 421     -10.262 -16.413  38.779  1.00 66.44           C  
ATOM   3436  O   GLU A 421      -7.273 -15.556  39.769  1.00 66.44           O  
ATOM   3437  CG  GLU A 421     -11.497 -15.824  38.087  1.00 66.44           C  
ATOM   3438  CD  GLU A 421     -12.753 -15.917  38.964  1.00 66.44           C  
ATOM   3439  OE1 GLU A 421     -13.674 -15.113  38.696  1.00 66.44           O  
ATOM   3440  OE2 GLU A 421     -12.732 -16.689  39.948  1.00 66.44           O  
ATOM   3441  N   GLU A 422      -7.288 -17.606  38.850  1.00 73.00           N  
ATOM   3442  CA  GLU A 422      -6.093 -18.091  39.537  1.00 73.00           C  
ATOM   3443  C   GLU A 422      -4.830 -17.376  39.064  1.00 73.00           C  
ATOM   3444  CB  GLU A 422      -5.931 -19.588  39.307  1.00 73.00           C  
ATOM   3445  O   GLU A 422      -4.037 -16.912  39.887  1.00 73.00           O  
ATOM   3446  CG  GLU A 422      -7.010 -20.379  40.048  1.00 73.00           C  
ATOM   3447  CD  GLU A 422      -6.789 -21.888  39.926  1.00 73.00           C  
ATOM   3448  OE1 GLU A 422      -7.567 -22.604  40.584  1.00 73.00           O  
ATOM   3449  OE2 GLU A 422      -5.830 -22.288  39.225  1.00 73.00           O  
ATOM   3450  N   TYR A 423      -4.677 -17.197  37.751  1.00 71.75           N  
ATOM   3451  CA  TYR A 423      -3.595 -16.412  37.166  1.00 71.75           C  
ATOM   3452  C   TYR A 423      -3.608 -14.968  37.686  1.00 71.75           C  
ATOM   3453  CB  TYR A 423      -3.730 -16.453  35.641  1.00 71.75           C  
ATOM   3454  O   TYR A 423      -2.577 -14.427  38.097  1.00 71.75           O  
ATOM   3455  CG  TYR A 423      -2.697 -15.601  34.940  1.00 71.75           C  
ATOM   3456  CD1 TYR A 423      -3.051 -14.338  34.428  1.00 71.75           C  
ATOM   3457  CD2 TYR A 423      -1.373 -16.065  34.829  1.00 71.75           C  
ATOM   3458  CE1 TYR A 423      -2.080 -13.541  33.792  1.00 71.75           C  
ATOM   3459  CE2 TYR A 423      -0.395 -15.264  34.214  1.00 71.75           C  
ATOM   3460  OH  TYR A 423       0.191 -13.237  33.080  1.00 71.75           O  
ATOM   3461  CZ  TYR A 423      -0.749 -14.006  33.687  1.00 71.75           C  
ATOM   3462  N   LYS A 424      -4.794 -14.350  37.764  1.00 68.62           N  
ATOM   3463  CA  LYS A 424      -4.970 -13.011  38.340  1.00 68.62           C  
ATOM   3464  C   LYS A 424      -4.595 -12.978  39.824  1.00 68.62           C  
ATOM   3465  CB  LYS A 424      -6.413 -12.562  38.085  1.00 68.62           C  
ATOM   3466  O   LYS A 424      -3.874 -12.072  40.239  1.00 68.62           O  
ATOM   3467  CG  LYS A 424      -6.672 -11.108  38.495  1.00 68.62           C  
ATOM   3468  CD  LYS A 424      -8.144 -10.778  38.230  1.00 68.62           C  
ATOM   3469  CE  LYS A 424      -8.484  -9.352  38.664  1.00 68.62           C  
ATOM   3470  NZ  LYS A 424      -9.949  -9.129  38.573  1.00 68.62           N  
ATOM   3471  N   LYS A 425      -5.027 -13.965  40.617  1.00 75.75           N  
ATOM   3472  CA  LYS A 425      -4.650 -14.102  42.036  1.00 75.75           C  
ATOM   3473  C   LYS A 425      -3.135 -14.277  42.202  1.00 75.75           C  
ATOM   3474  CB  LYS A 425      -5.415 -15.279  42.675  1.00 75.75           C  
ATOM   3475  O   LYS A 425      -2.564 -13.672  43.108  1.00 75.75           O  
ATOM   3476  CG  LYS A 425      -6.897 -14.975  42.976  1.00 75.75           C  
ATOM   3477  CD  LYS A 425      -7.643 -16.254  43.407  1.00 75.75           C  
ATOM   3478  CE  LYS A 425      -9.145 -16.010  43.634  1.00 75.75           C  
ATOM   3479  NZ  LYS A 425      -9.893 -17.274  43.893  1.00 75.75           N  
ATOM   3480  N   ARG A 426      -2.474 -15.034  41.318  1.00 76.81           N  
ATOM   3481  CA  ARG A 426      -1.015 -15.241  41.317  1.00 76.81           C  
ATOM   3482  C   ARG A 426      -0.265 -13.945  41.014  1.00 76.81           C  
ATOM   3483  CB  ARG A 426      -0.661 -16.379  40.341  1.00 76.81           C  
ATOM   3484  O   ARG A 426       0.557 -13.533  41.817  1.00 76.81           O  
ATOM   3485  CG  ARG A 426       0.771 -16.904  40.543  1.00 76.81           C  
ATOM   3486  CD  ARG A 426       1.101 -18.070  39.595  1.00 76.81           C  
ATOM   3487  NE  ARG A 426       0.267 -19.272  39.837  1.00 76.81           N  
ATOM   3488  NH1 ARG A 426       0.980 -20.511  38.034  1.00 76.81           N  
ATOM   3489  NH2 ARG A 426      -0.567 -21.354  39.395  1.00 76.81           N  
ATOM   3490  CZ  ARG A 426       0.233 -20.369  39.093  1.00 76.81           C  
ATOM   3491  N   ARG A 427      -0.653 -13.217  39.963  1.00 74.75           N  
ATOM   3492  CA  ARG A 427      -0.067 -11.906  39.615  1.00 74.75           C  
ATOM   3493  C   ARG A 427      -0.277 -10.842  40.696  1.00 74.75           C  
ATOM   3494  CB  ARG A 427      -0.664 -11.427  38.284  1.00 74.75           C  
ATOM   3495  O   ARG A 427       0.591  -9.999  40.895  1.00 74.75           O  
ATOM   3496  CG  ARG A 427      -0.212 -12.232  37.052  1.00 74.75           C  
ATOM   3497  CD  ARG A 427       1.071 -11.706  36.387  1.00 74.75           C  
ATOM   3498  NE  ARG A 427       2.310 -12.158  37.044  1.00 74.75           N  
ATOM   3499  NH1 ARG A 427       3.818 -11.318  35.508  1.00 74.75           N  
ATOM   3500  NH2 ARG A 427       4.527 -12.496  37.275  1.00 74.75           N  
ATOM   3501  CZ  ARG A 427       3.543 -11.983  36.600  1.00 74.75           C  
ATOM   3502  N   ILE A 428      -1.417 -10.862  41.392  1.00 70.50           N  
ATOM   3503  CA  ILE A 428      -1.658  -9.980  42.548  1.00 70.50           C  
ATOM   3504  C   ILE A 428      -0.706 -10.344  43.692  1.00 70.50           C  
ATOM   3505  CB  ILE A 428      -3.143 -10.033  42.981  1.00 70.50           C  
ATOM   3506  O   ILE A 428      -0.119  -9.457  44.300  1.00 70.50           O  
ATOM   3507  CG1 ILE A 428      -4.035  -9.354  41.916  1.00 70.50           C  
ATOM   3508  CG2 ILE A 428      -3.360  -9.340  44.340  1.00 70.50           C  
ATOM   3509  CD1 ILE A 428      -5.526  -9.692  42.057  1.00 70.50           C  
ATOM   3510  N   ARG A 429      -0.510 -11.639  43.954  1.00 69.81           N  
ATOM   3511  CA  ARG A 429       0.408 -12.132  44.986  1.00 69.81           C  
ATOM   3512  C   ARG A 429       1.868 -11.803  44.663  1.00 69.81           C  
ATOM   3513  CB  ARG A 429       0.172 -13.638  45.154  1.00 69.81           C  
ATOM   3514  O   ARG A 429       2.590 -11.401  45.567  1.00 69.81           O  
ATOM   3515  CG  ARG A 429       0.705 -14.184  46.484  1.00 69.81           C  
ATOM   3516  CD  ARG A 429       0.478 -15.701  46.578  1.00 69.81           C  
ATOM   3517  NE  ARG A 429      -0.957 -16.064  46.557  1.00 69.81           N  
ATOM   3518  NH1 ARG A 429      -0.727 -18.267  45.917  1.00 69.81           N  
ATOM   3519  NH2 ARG A 429      -2.756 -17.449  46.298  1.00 69.81           N  
ATOM   3520  CZ  ARG A 429      -1.468 -17.250  46.257  1.00 69.81           C  
ATOM   3521  N   ASP A 430       2.274 -11.919  43.402  1.00 75.06           N  
ATOM   3522  CA  ASP A 430       3.615 -11.550  42.933  1.00 75.06           C  
ATOM   3523  C   ASP A 430       3.864 -10.048  43.106  1.00 75.06           C  
ATOM   3524  CB  ASP A 430       3.800 -11.938  41.457  1.00 75.06           C  
ATOM   3525  O   ASP A 430       4.888  -9.658  43.653  1.00 75.06           O  
ATOM   3526  CG  ASP A 430       3.712 -13.438  41.164  1.00 75.06           C  
ATOM   3527  OD1 ASP A 430       3.842 -14.250  42.115  1.00 75.06           O  
ATOM   3528  OD2 ASP A 430       3.457 -13.736  39.967  1.00 75.06           O  
ATOM   3529  N   LYS A 431       2.881  -9.205  42.758  1.00 76.00           N  
ATOM   3530  CA  LYS A 431       2.962  -7.756  42.993  1.00 76.00           C  
ATOM   3531  C   LYS A 431       3.050  -7.386  44.465  1.00 76.00           C  
ATOM   3532  CB  LYS A 431       1.760  -7.043  42.377  1.00 76.00           C  
ATOM   3533  O   LYS A 431       3.833  -6.517  44.822  1.00 76.00           O  
ATOM   3534  CG  LYS A 431       2.099  -6.638  40.950  1.00 76.00           C  
ATOM   3535  CD  LYS A 431       0.937  -5.846  40.368  1.00 76.00           C  
ATOM   3536  CE  LYS A 431       1.392  -5.357  39.001  1.00 76.00           C  
ATOM   3537  NZ  LYS A 431       0.301  -4.630  38.328  1.00 76.00           N  
ATOM   3538  N   ILE A 432       2.269  -8.047  45.320  1.00 68.56           N  
ATOM   3539  CA  ILE A 432       2.355  -7.837  46.769  1.00 68.56           C  
ATOM   3540  C   ILE A 432       3.751  -8.238  47.262  1.00 68.56           C  
ATOM   3541  CB  ILE A 432       1.220  -8.590  47.497  1.00 68.56           C  
ATOM   3542  O   ILE A 432       4.348  -7.508  48.044  1.00 68.56           O  
ATOM   3543  CG1 ILE A 432      -0.146  -7.940  47.175  1.00 68.56           C  
ATOM   3544  CG2 ILE A 432       1.439  -8.593  49.023  1.00 68.56           C  
ATOM   3545  CD1 ILE A 432      -1.348  -8.825  47.536  1.00 68.56           C  
ATOM   3546  N   LYS A 433       4.314  -9.348  46.763  1.00 60.28           N  
ATOM   3547  CA  LYS A 433       5.683  -9.766  47.093  1.00 60.28           C  
ATOM   3548  C   LYS A 433       6.714  -8.726  46.652  1.00 60.28           C  
ATOM   3549  CB  LYS A 433       5.993 -11.146  46.506  1.00 60.28           C  
ATOM   3550  O   LYS A 433       7.516  -8.313  47.482  1.00 60.28           O  
ATOM   3551  CG  LYS A 433       5.313 -12.274  47.293  1.00 60.28           C  
ATOM   3552  CD  LYS A 433       5.578 -13.605  46.583  1.00 60.28           C  
ATOM   3553  CE  LYS A 433       4.967 -14.776  47.353  1.00 60.28           C  
ATOM   3554  NZ  LYS A 433       5.333 -16.061  46.707  1.00 60.28           N  
ATOM   3555  N   GLU A 434       6.656  -8.246  45.413  1.00 71.75           N  
ATOM   3556  CA  GLU A 434       7.535  -7.183  44.897  1.00 71.75           C  
ATOM   3557  C   GLU A 434       7.445  -5.894  45.732  1.00 71.75           C  
ATOM   3558  CB  GLU A 434       7.174  -6.884  43.433  1.00 71.75           C  
ATOM   3559  O   GLU A 434       8.472  -5.310  46.076  1.00 71.75           O  
ATOM   3560  CG  GLU A 434       7.656  -7.973  42.460  1.00 71.75           C  
ATOM   3561  CD  GLU A 434       7.093  -7.807  41.034  1.00 71.75           C  
ATOM   3562  OE1 GLU A 434       7.373  -8.696  40.201  1.00 71.75           O  
ATOM   3563  OE2 GLU A 434       6.343  -6.832  40.775  1.00 71.75           O  
ATOM   3564  N   GLU A 435       6.236  -5.492  46.140  1.00 64.19           N  
ATOM   3565  CA  GLU A 435       6.012  -4.329  47.010  1.00 64.19           C  
ATOM   3566  C   GLU A 435       6.528  -4.549  48.450  1.00 64.19           C  
ATOM   3567  CB  GLU A 435       4.515  -3.949  46.993  1.00 64.19           C  
ATOM   3568  O   GLU A 435       6.920  -3.593  49.121  1.00 64.19           O  
ATOM   3569  CG  GLU A 435       4.083  -3.293  45.663  1.00 64.19           C  
ATOM   3570  CD  GLU A 435       2.577  -2.963  45.565  1.00 64.19           C  
ATOM   3571  OE1 GLU A 435       2.166  -2.420  44.506  1.00 64.19           O  
ATOM   3572  OE2 GLU A 435       1.823  -3.224  46.530  1.00 64.19           O  
ATOM   3573  N   THR A 436       6.596  -5.797  48.933  1.00 52.44           N  
ATOM   3574  CA  THR A 436       7.124  -6.126  50.274  1.00 52.44           C  
ATOM   3575  C   THR A 436       8.654  -6.222  50.358  1.00 52.44           C  
ATOM   3576  CB  THR A 436       6.484  -7.393  50.865  1.00 52.44           C  
ATOM   3577  O   THR A 436       9.207  -6.043  51.446  1.00 52.44           O  
ATOM   3578  CG2 THR A 436       4.998  -7.207  51.182  1.00 52.44           C  
ATOM   3579  OG1 THR A 436       6.640  -8.520  50.038  1.00 52.44           O  
ATOM   3580  N   VAL A 437       9.373  -6.419  49.241  1.00 48.25           N  
ATOM   3581  CA  VAL A 437      10.852  -6.549  49.227  1.00 48.25           C  
ATOM   3582  C   VAL A 437      11.568  -5.251  49.639  1.00 48.25           C  
ATOM   3583  CB  VAL A 437      11.351  -7.083  47.859  1.00 48.25           C  
ATOM   3584  O   VAL A 437      12.712  -5.290  50.090  1.00 48.25           O  
ATOM   3585  CG1 VAL A 437      12.880  -7.113  47.709  1.00 48.25           C  
ATOM   3586  CG2 VAL A 437      10.908  -8.536  47.647  1.00 48.25           C  
ATOM   3587  N   SER A 438      10.908  -4.089  49.590  1.00 49.69           N  
ATOM   3588  CA  SER A 438      11.549  -2.808  49.919  1.00 49.69           C  
ATOM   3589  C   SER A 438      11.567  -2.429  51.408  1.00 49.69           C  
ATOM   3590  CB  SER A 438      10.992  -1.682  49.041  1.00 49.69           C  
ATOM   3591  O   SER A 438      11.948  -1.297  51.710  1.00 49.69           O  
ATOM   3592  OG  SER A 438       9.607  -1.488  49.239  1.00 49.69           O  
ATOM   3593  N   ARG A 439      11.162  -3.298  52.356  1.00 50.19           N  
ATOM   3594  CA  ARG A 439      11.104  -2.883  53.779  1.00 50.19           C  
ATOM   3595  C   ARG A 439      11.802  -3.751  54.830  1.00 50.19           C  
ATOM   3596  CB  ARG A 439       9.668  -2.463  54.155  1.00 50.19           C  
ATOM   3597  O   ARG A 439      12.110  -3.190  55.875  1.00 50.19           O  
ATOM   3598  CG  ARG A 439       9.681  -1.147  54.954  1.00 50.19           C  
ATOM   3599  CD  ARG A 439       8.266  -0.605  55.180  1.00 50.19           C  
ATOM   3600  NE  ARG A 439       8.293   0.661  55.940  1.00 50.19           N  
ATOM   3601  NH1 ARG A 439       6.053   1.136  55.796  1.00 50.19           N  
ATOM   3602  NH2 ARG A 439       7.398   2.506  56.934  1.00 50.19           N  
ATOM   3603  CZ  ARG A 439       7.253   1.427  56.217  1.00 50.19           C  
ATOM   3604  N   VAL A 440      12.156  -5.016  54.579  1.00 40.41           N  
ATOM   3605  CA  VAL A 440      13.028  -5.812  55.478  1.00 40.41           C  
ATOM   3606  C   VAL A 440      13.772  -6.885  54.665  1.00 40.41           C  
ATOM   3607  CB  VAL A 440      12.227  -6.482  56.632  1.00 40.41           C  
ATOM   3608  O   VAL A 440      13.168  -7.855  54.223  1.00 40.41           O  
ATOM   3609  CG1 VAL A 440      13.171  -7.199  57.608  1.00 40.41           C  
ATOM   3610  CG2 VAL A 440      11.398  -5.514  57.491  1.00 40.41           C  
ATOM   3611  N   GLN A 441      15.086  -6.736  54.460  1.00 42.62           N  
ATOM   3612  CA  GLN A 441      15.926  -7.824  53.938  1.00 42.62           C  
ATOM   3613  C   GLN A 441      16.274  -8.782  55.084  1.00 42.62           C  
ATOM   3614  CB  GLN A 441      17.213  -7.284  53.280  1.00 42.62           C  
ATOM   3615  O   GLN A 441      17.169  -8.502  55.880  1.00 42.62           O  
ATOM   3616  CG  GLN A 441      17.066  -7.013  51.775  1.00 42.62           C  
ATOM   3617  CD  GLN A 441      18.367  -6.530  51.131  1.00 42.62           C  
ATOM   3618  NE2 GLN A 441      18.429  -6.468  49.819  1.00 42.62           N  
ATOM   3619  OE1 GLN A 441      19.345  -6.191  51.780  1.00 42.62           O  
ATOM   3620  N   VAL A 442      15.587  -9.921  55.161  1.00 49.06           N  
ATOM   3621  CA  VAL A 442      16.006 -11.041  56.015  1.00 49.06           C  
ATOM   3622  C   VAL A 442      17.175 -11.751  55.320  1.00 49.06           C  
ATOM   3623  CB  VAL A 442      14.828 -11.992  56.312  1.00 49.06           C  
ATOM   3624  O   VAL A 442      17.026 -12.275  54.217  1.00 49.06           O  
ATOM   3625  CG1 VAL A 442      15.257 -13.127  57.250  1.00 49.06           C  
ATOM   3626  CG2 VAL A 442      13.668 -11.237  56.978  1.00 49.06           C  
ATOM   3627  N   GLN A 443      18.366 -11.726  55.926  1.00 55.41           N  
ATOM   3628  CA  GLN A 443      19.538 -12.447  55.413  1.00 55.41           C  
ATOM   3629  C   GLN A 443      19.389 -13.945  55.710  1.00 55.41           C  
ATOM   3630  CB  GLN A 443      20.841 -11.893  56.020  1.00 55.41           C  
ATOM   3631  O   GLN A 443      19.160 -14.325  56.856  1.00 55.41           O  
ATOM   3632  CG  GLN A 443      21.147 -10.466  55.541  1.00 55.41           C  
ATOM   3633  CD  GLN A 443      22.455  -9.894  56.087  1.00 55.41           C  
ATOM   3634  NE2 GLN A 443      22.685  -8.613  55.903  1.00 55.41           N  
ATOM   3635  OE1 GLN A 443      23.298 -10.548  56.678  1.00 55.41           O  
ATOM   3636  N   LYS A 444      19.527 -14.802  54.690  1.00 57.44           N  
ATOM   3637  CA  LYS A 444      19.488 -16.263  54.864  1.00 57.44           C  
ATOM   3638  C   LYS A 444      20.714 -16.744  55.648  1.00 57.44           C  
ATOM   3639  CB  LYS A 444      19.383 -16.985  53.509  1.00 57.44           C  
ATOM   3640  O   LYS A 444      21.841 -16.375  55.319  1.00 57.44           O  
ATOM   3641  CG  LYS A 444      17.978 -16.882  52.896  1.00 57.44           C  
ATOM   3642  CD  LYS A 444      17.887 -17.697  51.597  1.00 57.44           C  
ATOM   3643  CE  LYS A 444      16.458 -17.656  51.040  1.00 57.44           C  
ATOM   3644  NZ  LYS A 444      16.324 -18.486  49.815  1.00 57.44           N  
ATOM   3645  N   LEU A 445      20.481 -17.572  56.665  1.00 58.56           N  
ATOM   3646  CA  LEU A 445      21.531 -18.191  57.476  1.00 58.56           C  
ATOM   3647  C   LEU A 445      22.287 -19.268  56.663  1.00 58.56           C  
ATOM   3648  CB  LEU A 445      20.899 -18.779  58.753  1.00 58.56           C  
ATOM   3649  O   LEU A 445      21.660 -19.964  55.861  1.00 58.56           O  
ATOM   3650  CG  LEU A 445      20.390 -17.706  59.737  1.00 58.56           C  
ATOM   3651  CD1 LEU A 445      19.356 -18.298  60.691  1.00 58.56           C  
ATOM   3652  CD2 LEU A 445      21.543 -17.125  60.558  1.00 58.56           C  
ATOM   3653  N   PRO A 446      23.615 -19.408  56.840  1.00 65.19           N  
ATOM   3654  CA  PRO A 446      24.416 -20.437  56.169  1.00 65.19           C  
ATOM   3655  C   PRO A 446      24.116 -21.845  56.708  1.00 65.19           C  
ATOM   3656  CB  PRO A 446      25.874 -20.027  56.395  1.00 65.19           C  
ATOM   3657  O   PRO A 446      23.701 -21.996  57.854  1.00 65.19           O  
ATOM   3658  CG  PRO A 446      25.828 -19.243  57.705  1.00 65.19           C  
ATOM   3659  CD  PRO A 446      24.457 -18.572  57.681  1.00 65.19           C  
ATOM   3660  N   SER A 447      24.331 -22.883  55.892  1.00 67.88           N  
ATOM   3661  CA  SER A 447      23.954 -24.267  56.218  1.00 67.88           C  
ATOM   3662  C   SER A 447      24.878 -24.944  57.238  1.00 67.88           C  
ATOM   3663  CB  SER A 447      23.880 -25.113  54.940  1.00 67.88           C  
ATOM   3664  O   SER A 447      24.383 -25.730  58.045  1.00 67.88           O  
ATOM   3665  OG  SER A 447      25.085 -25.006  54.207  1.00 67.88           O  
ATOM   3666  N   VAL A 448      26.179 -24.624  57.252  1.00 69.94           N  
ATOM   3667  CA  VAL A 448      27.184 -25.240  58.141  1.00 69.94           C  
ATOM   3668  C   VAL A 448      27.560 -24.273  59.273  1.00 69.94           C  
ATOM   3669  CB  VAL A 448      28.420 -25.725  57.347  1.00 69.94           C  
ATOM   3670  O   VAL A 448      27.737 -23.075  59.051  1.00 69.94           O  
ATOM   3671  CG1 VAL A 448      29.366 -26.548  58.229  1.00 69.94           C  
ATOM   3672  CG2 VAL A 448      28.026 -26.597  56.144  1.00 69.94           C  
ATOM   3673  N   ASN A 449      27.674 -24.780  60.509  1.00 72.00           N  
ATOM   3674  CA  ASN A 449      27.959 -23.994  61.724  1.00 72.00           C  
ATOM   3675  C   ASN A 449      26.960 -22.837  61.987  1.00 72.00           C  
ATOM   3676  CB  ASN A 449      29.443 -23.568  61.741  1.00 72.00           C  
ATOM   3677  O   ASN A 449      27.346 -21.732  62.381  1.00 72.00           O  
ATOM   3678  CG  ASN A 449      30.407 -24.724  61.923  1.00 72.00           C  
ATOM   3679  ND2 ASN A 449      31.596 -24.601  61.387  1.00 72.00           N  
ATOM   3680  OD1 ASN A 449      30.110 -25.709  62.583  1.00 72.00           O  
ATOM   3681  N   GLN A 450      25.657 -23.111  61.831  1.00 72.94           N  
ATOM   3682  CA  GLN A 450      24.546 -22.163  62.048  1.00 72.94           C  
ATOM   3683  C   GLN A 450      24.621 -21.425  63.396  1.00 72.94           C  
ATOM   3684  CB  GLN A 450      23.216 -22.934  61.983  1.00 72.94           C  
ATOM   3685  O   GLN A 450      24.448 -20.209  63.463  1.00 72.94           O  
ATOM   3686  CG  GLN A 450      22.872 -23.381  60.557  1.00 72.94           C  
ATOM   3687  CD  GLN A 450      21.620 -24.244  60.476  1.00 72.94           C  
ATOM   3688  NE2 GLN A 450      21.394 -24.907  59.366  1.00 72.94           N  
ATOM   3689  OE1 GLN A 450      20.836 -24.340  61.404  1.00 72.94           O  
ATOM   3690  N   GLU A 451      24.949 -22.140  64.476  1.00 70.31           N  
ATOM   3691  CA  GLU A 451      25.065 -21.563  65.822  1.00 70.31           C  
ATOM   3692  C   GLU A 451      26.216 -20.551  65.949  1.00 70.31           C  
ATOM   3693  CB  GLU A 451      25.296 -22.681  66.846  1.00 70.31           C  
ATOM   3694  O   GLU A 451      26.126 -19.596  66.724  1.00 70.31           O  
ATOM   3695  CG  GLU A 451      24.090 -23.612  67.045  1.00 70.31           C  
ATOM   3696  CD  GLU A 451      24.381 -24.707  68.086  1.00 70.31           C  
ATOM   3697  OE1 GLU A 451      23.564 -25.631  68.262  1.00 70.31           O  
ATOM   3698  OE2 GLU A 451      25.460 -24.705  68.727  1.00 70.31           O  
ATOM   3699  N   LEU A 452      27.305 -20.744  65.197  1.00 72.38           N  
ATOM   3700  CA  LEU A 452      28.437 -19.819  65.169  1.00 72.38           C  
ATOM   3701  C   LEU A 452      28.077 -18.560  64.372  1.00 72.38           C  
ATOM   3702  CB  LEU A 452      29.666 -20.541  64.585  1.00 72.38           C  
ATOM   3703  O   LEU A 452      28.352 -17.452  64.832  1.00 72.38           O  
ATOM   3704  CG  LEU A 452      30.967 -19.719  64.621  1.00 72.38           C  
ATOM   3705  CD1 LEU A 452      31.474 -19.509  66.052  1.00 72.38           C  
ATOM   3706  CD2 LEU A 452      32.054 -20.441  63.827  1.00 72.38           C  
ATOM   3707  N   ALA A 453      27.407 -18.720  63.226  1.00 69.88           N  
ATOM   3708  CA  ALA A 453      26.928 -17.609  62.405  1.00 69.88           C  
ATOM   3709  C   ALA A 453      25.924 -16.726  63.170  1.00 69.88           C  
ATOM   3710  CB  ALA A 453      26.329 -18.182  61.116  1.00 69.88           C  
ATOM   3711  O   ALA A 453      26.071 -15.503  63.188  1.00 69.88           O  
ATOM   3712  N   LEU A 454      24.981 -17.338  63.896  1.00 70.31           N  
ATOM   3713  CA  LEU A 454      24.029 -16.633  64.761  1.00 70.31           C  
ATOM   3714  C   LEU A 454      24.729 -15.851  65.883  1.00 70.31           C  
ATOM   3715  CB  LEU A 454      23.026 -17.651  65.338  1.00 70.31           C  
ATOM   3716  O   LEU A 454      24.430 -14.676  66.095  1.00 70.31           O  
ATOM   3717  CG  LEU A 454      21.954 -18.105  64.330  1.00 70.31           C  
ATOM   3718  CD1 LEU A 454      21.202 -19.317  64.879  1.00 70.31           C  
ATOM   3719  CD2 LEU A 454      20.935 -16.993  64.070  1.00 70.31           C  
ATOM   3720  N   LYS A 455      25.726 -16.451  66.552  1.00 71.12           N  
ATOM   3721  CA  LYS A 455      26.527 -15.759  67.580  1.00 71.12           C  
ATOM   3722  C   LYS A 455      27.330 -14.584  67.015  1.00 71.12           C  
ATOM   3723  CB  LYS A 455      27.470 -16.755  68.270  1.00 71.12           C  
ATOM   3724  O   LYS A 455      27.516 -13.584  67.708  1.00 71.12           O  
ATOM   3725  CG  LYS A 455      26.749 -17.610  69.319  1.00 71.12           C  
ATOM   3726  CD  LYS A 455      27.707 -18.668  69.880  1.00 71.12           C  
ATOM   3727  CE  LYS A 455      26.980 -19.550  70.898  1.00 71.12           C  
ATOM   3728  NZ  LYS A 455      27.811 -20.712  71.298  1.00 71.12           N  
ATOM   3729  N   LEU A 456      27.837 -14.682  65.785  1.00 71.19           N  
ATOM   3730  CA  LEU A 456      28.580 -13.596  65.133  1.00 71.19           C  
ATOM   3731  C   LEU A 456      27.656 -12.445  64.703  1.00 71.19           C  
ATOM   3732  CB  LEU A 456      29.384 -14.158  63.948  1.00 71.19           C  
ATOM   3733  O   LEU A 456      28.026 -11.284  64.878  1.00 71.19           O  
ATOM   3734  CG  LEU A 456      30.578 -15.047  64.350  1.00 71.19           C  
ATOM   3735  CD1 LEU A 456      31.170 -15.696  63.102  1.00 71.19           C  
ATOM   3736  CD2 LEU A 456      31.687 -14.258  65.047  1.00 71.19           C  
ATOM   3737  N   MET A 457      26.445 -12.750  64.222  1.00 66.31           N  
ATOM   3738  CA  MET A 457      25.413 -11.750  63.912  1.00 66.31           C  
ATOM   3739  C   MET A 457      24.916 -11.025  65.171  1.00 66.31           C  
ATOM   3740  CB  MET A 457      24.232 -12.420  63.194  1.00 66.31           C  
ATOM   3741  O   MET A 457      24.776  -9.803  65.169  1.00 66.31           O  
ATOM   3742  CG  MET A 457      24.562 -12.865  61.765  1.00 66.31           C  
ATOM   3743  SD  MET A 457      23.145 -13.657  60.958  1.00 66.31           S  
ATOM   3744  CE  MET A 457      23.822 -13.982  59.311  1.00 66.31           C  
ATOM   3745  N   GLU A 458      24.717 -11.745  66.277  1.00 65.44           N  
ATOM   3746  CA  GLU A 458      24.306 -11.148  67.554  1.00 65.44           C  
ATOM   3747  C   GLU A 458      25.408 -10.245  68.139  1.00 65.44           C  
ATOM   3748  CB  GLU A 458      23.899 -12.269  68.524  1.00 65.44           C  
ATOM   3749  O   GLU A 458      25.137  -9.117  68.555  1.00 65.44           O  
ATOM   3750  CG  GLU A 458      23.145 -11.733  69.751  1.00 65.44           C  
ATOM   3751  CD  GLU A 458      22.758 -12.823  70.770  1.00 65.44           C  
ATOM   3752  OE1 GLU A 458      22.090 -12.464  71.769  1.00 65.44           O  
ATOM   3753  OE2 GLU A 458      23.181 -13.990  70.604  1.00 65.44           O  
ATOM   3754  N   ASN A 459      26.674 -10.682  68.091  1.00 61.81           N  
ATOM   3755  CA  ASN A 459      27.816  -9.863  68.516  1.00 61.81           C  
ATOM   3756  C   ASN A 459      28.021  -8.615  67.637  1.00 61.81           C  
ATOM   3757  CB  ASN A 459      29.090 -10.723  68.529  1.00 61.81           C  
ATOM   3758  O   ASN A 459      28.525  -7.610  68.137  1.00 61.81           O  
ATOM   3759  CG  ASN A 459      29.187 -11.649  69.729  1.00 61.81           C  
ATOM   3760  ND2 ASN A 459      29.644 -12.860  69.534  1.00 61.81           N  
ATOM   3761  OD1 ASN A 459      28.940 -11.291  70.869  1.00 61.81           O  
ATOM   3762  N   ALA A 460      27.624  -8.650  66.359  1.00 57.78           N  
ATOM   3763  CA  ALA A 460      27.666  -7.489  65.469  1.00 57.78           C  
ATOM   3764  C   ALA A 460      26.659  -6.396  65.872  1.00 57.78           C  
ATOM   3765  CB  ALA A 460      27.416  -7.958  64.030  1.00 57.78           C  
ATOM   3766  O   ALA A 460      26.931  -5.215  65.665  1.00 57.78           O  
ATOM   3767  N   ASN A 461      25.532  -6.779  66.481  1.00 56.09           N  
ATOM   3768  CA  ASN A 461      24.494  -5.850  66.932  1.00 56.09           C  
ATOM   3769  C   ASN A 461      24.809  -5.206  68.301  1.00 56.09           C  
ATOM   3770  CB  ASN A 461      23.139  -6.587  66.904  1.00 56.09           C  
ATOM   3771  O   ASN A 461      24.231  -4.173  68.639  1.00 56.09           O  
ATOM   3772  CG  ASN A 461      22.620  -6.841  65.493  1.00 56.09           C  
ATOM   3773  ND2 ASN A 461      21.681  -7.745  65.335  1.00 56.09           N  
ATOM   3774  OD1 ASN A 461      23.014  -6.216  64.523  1.00 56.09           O  
ATOM   3775  N   VAL A 462      25.750  -5.759  69.083  1.00 57.00           N  
ATOM   3776  CA  VAL A 462      26.186  -5.208  70.383  1.00 57.00           C  
ATOM   3777  C   VAL A 462      27.482  -4.399  70.211  1.00 57.00           C  
ATOM   3778  CB  VAL A 462      26.308  -6.314  71.454  1.00 57.00           C  
ATOM   3779  O   VAL A 462      28.588  -4.937  70.206  1.00 57.00           O  
ATOM   3780  CG1 VAL A 462      26.654  -5.720  72.830  1.00 57.00           C  
ATOM   3781  CG2 VAL A 462      24.995  -7.093  71.621  1.00 57.00           C  
ATOM   3782  N   ASN A 463      27.360  -3.074  70.087  1.00 49.47           N  
ATOM   3783  CA  ASN A 463      28.473  -2.148  69.826  1.00 49.47           C  
ATOM   3784  C   ASN A 463      29.481  -2.034  70.993  1.00 49.47           C  
ATOM   3785  CB  ASN A 463      27.889  -0.765  69.455  1.00 49.47           C  
ATOM   3786  O   ASN A 463      29.416  -1.103  71.791  1.00 49.47           O  
ATOM   3787  CG  ASN A 463      27.426  -0.661  68.015  1.00 49.47           C  
ATOM   3788  ND2 ASN A 463      26.474   0.195  67.729  1.00 49.47           N  
ATOM   3789  OD1 ASN A 463      27.955  -1.294  67.122  1.00 49.47           O  
ATOM   3790  N   ASN A 464      30.479  -2.923  71.050  1.00 46.50           N  
ATOM   3791  CA  ASN A 464      31.687  -2.758  71.869  1.00 46.50           C  
ATOM   3792  C   ASN A 464      32.956  -2.766  70.991  1.00 46.50           C  
ATOM   3793  CB  ASN A 464      31.714  -3.823  72.989  1.00 46.50           C  
ATOM   3794  O   ASN A 464      33.263  -3.749  70.315  1.00 46.50           O  
ATOM   3795  CG  ASN A 464      31.039  -3.363  74.275  1.00 46.50           C  
ATOM   3796  ND2 ASN A 464      30.561  -4.272  75.091  1.00 46.50           N  
ATOM   3797  OD1 ASN A 464      31.004  -2.195  74.606  1.00 46.50           O  
ATOM   3798  N   LYS A 465      33.743  -1.677  71.040  1.00 51.12           N  
ATOM   3799  CA  LYS A 465      34.877  -1.382  70.128  1.00 51.12           C  
ATOM   3800  C   LYS A 465      36.038  -2.398  70.108  1.00 51.12           C  
ATOM   3801  CB  LYS A 465      35.411   0.045  70.400  1.00 51.12           C  
ATOM   3802  O   LYS A 465      36.862  -2.327  69.208  1.00 51.12           O  
ATOM   3803  CG  LYS A 465      34.595   1.139  69.689  1.00 51.12           C  
ATOM   3804  CD  LYS A 465      35.187   2.536  69.941  1.00 51.12           C  
ATOM   3805  CE  LYS A 465      34.421   3.596  69.136  1.00 51.12           C  
ATOM   3806  NZ  LYS A 465      34.943   4.966  69.375  1.00 51.12           N  
ATOM   3807  N   LYS A 466      36.118  -3.364  71.034  1.00 48.19           N  
ATOM   3808  CA  LYS A 466      37.156  -4.425  71.031  1.00 48.19           C  
ATOM   3809  C   LYS A 466      36.760  -5.723  70.299  1.00 48.19           C  
ATOM   3810  CB  LYS A 466      37.705  -4.667  72.459  1.00 48.19           C  
ATOM   3811  O   LYS A 466      37.567  -6.642  70.261  1.00 48.19           O  
ATOM   3812  CG  LYS A 466      39.029  -3.915  72.702  1.00 48.19           C  
ATOM   3813  CD  LYS A 466      39.615  -4.206  74.096  1.00 48.19           C  
ATOM   3814  CE  LYS A 466      40.960  -3.485  74.282  1.00 48.19           C  
ATOM   3815  NZ  LYS A 466      41.560  -3.738  75.620  1.00 48.19           N  
ATOM   3816  N   LYS A 467      35.556  -5.821  69.711  1.00 50.50           N  
ATOM   3817  CA  LYS A 467      35.054  -7.055  69.051  1.00 50.50           C  
ATOM   3818  C   LYS A 467      34.630  -6.897  67.582  1.00 50.50           C  
ATOM   3819  CB  LYS A 467      33.937  -7.679  69.905  1.00 50.50           C  
ATOM   3820  O   LYS A 467      34.115  -7.843  66.986  1.00 50.50           O  
ATOM   3821  CG  LYS A 467      34.491  -8.402  71.143  1.00 50.50           C  
ATOM   3822  CD  LYS A 467      33.350  -9.106  71.887  1.00 50.50           C  
ATOM   3823  CE  LYS A 467      33.881  -9.936  73.060  1.00 50.50           C  
ATOM   3824  NZ  LYS A 467      32.779 -10.667  73.735  1.00 50.50           N  
ATOM   3825  N   GLN A 468      34.901  -5.743  66.974  1.00 52.28           N  
ATOM   3826  CA  GLN A 468      34.542  -5.425  65.582  1.00 52.28           C  
ATOM   3827  C   GLN A 468      35.275  -6.295  64.535  1.00 52.28           C  
ATOM   3828  CB  GLN A 468      34.793  -3.919  65.377  1.00 52.28           C  
ATOM   3829  O   GLN A 468      34.870  -6.354  63.381  1.00 52.28           O  
ATOM   3830  CG  GLN A 468      33.801  -3.263  64.407  1.00 52.28           C  
ATOM   3831  CD  GLN A 468      33.914  -1.738  64.402  1.00 52.28           C  
ATOM   3832  NE2 GLN A 468      32.977  -1.044  63.795  1.00 52.28           N  
ATOM   3833  OE1 GLN A 468      34.819  -1.135  64.958  1.00 52.28           O  
ATOM   3834  N   THR A 469      36.315  -7.029  64.940  1.00 55.06           N  
ATOM   3835  CA  THR A 469      37.000  -8.038  64.118  1.00 55.06           C  
ATOM   3836  C   THR A 469      36.142  -9.276  63.829  1.00 55.06           C  
ATOM   3837  CB  THR A 469      38.307  -8.473  64.804  1.00 55.06           C  
ATOM   3838  O   THR A 469      36.355  -9.922  62.811  1.00 55.06           O  
ATOM   3839  CG2 THR A 469      39.418  -7.446  64.594  1.00 55.06           C  
ATOM   3840  OG1 THR A 469      38.120  -8.586  66.204  1.00 55.06           O  
ATOM   3841  N   SER A 470      35.153  -9.598  64.674  1.00 53.53           N  
ATOM   3842  CA  SER A 470      34.354 -10.831  64.555  1.00 53.53           C  
ATOM   3843  C   SER A 470      33.216 -10.750  63.528  1.00 53.53           C  
ATOM   3844  CB  SER A 470      33.836 -11.254  65.935  1.00 53.53           C  
ATOM   3845  O   SER A 470      32.948 -11.725  62.833  1.00 53.53           O  
ATOM   3846  OG  SER A 470      32.950 -10.301  66.501  1.00 53.53           O  
ATOM   3847  N   SER A 471      32.594  -9.582  63.352  1.00 58.34           N  
ATOM   3848  CA  SER A 471      31.536  -9.372  62.352  1.00 58.34           C  
ATOM   3849  C   SER A 471      32.069  -9.290  60.917  1.00 58.34           C  
ATOM   3850  CB  SER A 471      30.741  -8.115  62.703  1.00 58.34           C  
ATOM   3851  O   SER A 471      31.339  -9.594  59.974  1.00 58.34           O  
ATOM   3852  OG  SER A 471      31.594  -6.990  62.799  1.00 58.34           O  
ATOM   3853  N   ASN A 472      33.352  -8.951  60.745  1.00 60.69           N  
ATOM   3854  CA  ASN A 472      34.026  -9.017  59.449  1.00 60.69           C  
ATOM   3855  C   ASN A 472      34.222 -10.463  58.962  1.00 60.69           C  
ATOM   3856  CB  ASN A 472      35.356  -8.238  59.506  1.00 60.69           C  
ATOM   3857  O   ASN A 472      34.225 -10.669  57.757  1.00 60.69           O  
ATOM   3858  CG  ASN A 472      35.209  -6.755  59.196  1.00 60.69           C  
ATOM   3859  ND2 ASN A 472      36.241  -5.978  59.428  1.00 60.69           N  
ATOM   3860  OD1 ASN A 472      34.196  -6.267  58.723  1.00 60.69           O  
ATOM   3861  N   LEU A 473      34.297 -11.469  59.846  1.00 67.62           N  
ATOM   3862  CA  LEU A 473      34.526 -12.871  59.450  1.00 67.62           C  
ATOM   3863  C   LEU A 473      33.375 -13.479  58.637  1.00 67.62           C  
ATOM   3864  CB  LEU A 473      34.771 -13.736  60.700  1.00 67.62           C  
ATOM   3865  O   LEU A 473      33.613 -14.367  57.829  1.00 67.62           O  
ATOM   3866  CG  LEU A 473      36.070 -13.422  61.458  1.00 67.62           C  
ATOM   3867  CD1 LEU A 473      36.078 -14.167  62.793  1.00 67.62           C  
ATOM   3868  CD2 LEU A 473      37.310 -13.839  60.665  1.00 67.62           C  
ATOM   3869  N   LEU A 474      32.140 -12.998  58.825  1.00 67.69           N  
ATOM   3870  CA  LEU A 474      30.980 -13.482  58.066  1.00 67.69           C  
ATOM   3871  C   LEU A 474      30.925 -12.903  56.638  1.00 67.69           C  
ATOM   3872  CB  LEU A 474      29.689 -13.153  58.845  1.00 67.69           C  
ATOM   3873  O   LEU A 474      30.241 -13.448  55.777  1.00 67.69           O  
ATOM   3874  CG  LEU A 474      28.633 -14.267  58.692  1.00 67.69           C  
ATOM   3875  CD1 LEU A 474      28.624 -15.166  59.931  1.00 67.69           C  
ATOM   3876  CD2 LEU A 474      27.233 -13.688  58.510  1.00 67.69           C  
ATOM   3877  N   LYS A 475      31.614 -11.776  56.404  1.00 67.00           N  
ATOM   3878  CA  LYS A 475      31.672 -11.066  55.115  1.00 67.00           C  
ATOM   3879  C   LYS A 475      33.022 -11.227  54.398  1.00 67.00           C  
ATOM   3880  CB  LYS A 475      31.331  -9.578  55.319  1.00 67.00           C  
ATOM   3881  O   LYS A 475      33.085 -10.967  53.203  1.00 67.00           O  
ATOM   3882  CG  LYS A 475      29.891  -9.339  55.804  1.00 67.00           C  
ATOM   3883  CD  LYS A 475      29.603  -7.836  55.913  1.00 67.00           C  
ATOM   3884  CE  LYS A 475      28.169  -7.604  56.401  1.00 67.00           C  
ATOM   3885  NZ  LYS A 475      27.860  -6.156  56.496  1.00 67.00           N  
ATOM   3886  N   ASP A 476      34.083 -11.625  55.109  1.00 73.06           N  
ATOM   3887  CA  ASP A 476      35.433 -11.848  54.571  1.00 73.06           C  
ATOM   3888  C   ASP A 476      35.468 -13.145  53.747  1.00 73.06           C  
ATOM   3889  CB  ASP A 476      36.472 -11.836  55.722  1.00 73.06           C  
ATOM   3890  O   ASP A 476      35.245 -14.245  54.261  1.00 73.06           O  
ATOM   3891  CG  ASP A 476      37.957 -11.866  55.295  1.00 73.06           C  
ATOM   3892  OD1 ASP A 476      38.276 -12.243  54.146  1.00 73.06           O  
ATOM   3893  OD2 ASP A 476      38.837 -11.529  56.127  1.00 73.06           O  
ATOM   3894  N   GLU A 477      35.762 -13.018  52.451  1.00 74.06           N  
ATOM   3895  CA  GLU A 477      35.747 -14.129  51.493  1.00 74.06           C  
ATOM   3896  C   GLU A 477      36.734 -15.248  51.850  1.00 74.06           C  
ATOM   3897  CB  GLU A 477      36.035 -13.608  50.077  1.00 74.06           C  
ATOM   3898  O   GLU A 477      36.483 -16.409  51.523  1.00 74.06           O  
ATOM   3899  CG  GLU A 477      34.920 -12.685  49.562  1.00 74.06           C  
ATOM   3900  CD  GLU A 477      35.066 -12.359  48.069  1.00 74.06           C  
ATOM   3901  OE1 GLU A 477      34.006 -12.151  47.435  1.00 74.06           O  
ATOM   3902  OE2 GLU A 477      36.215 -12.345  47.578  1.00 74.06           O  
ATOM   3903  N   ARG A 478      37.804 -14.943  52.599  1.00 70.38           N  
ATOM   3904  CA  ARG A 478      38.799 -15.941  53.030  1.00 70.38           C  
ATOM   3905  C   ARG A 478      38.236 -16.973  54.010  1.00 70.38           C  
ATOM   3906  CB  ARG A 478      40.005 -15.231  53.652  1.00 70.38           C  
ATOM   3907  O   ARG A 478      38.753 -18.082  54.076  1.00 70.38           O  
ATOM   3908  CG  ARG A 478      40.743 -14.354  52.627  1.00 70.38           C  
ATOM   3909  CD  ARG A 478      41.931 -13.640  53.270  1.00 70.38           C  
ATOM   3910  NE  ARG A 478      41.476 -12.704  54.310  1.00 70.38           N  
ATOM   3911  NH1 ARG A 478      43.523 -12.249  55.240  1.00 70.38           N  
ATOM   3912  NH2 ARG A 478      41.645 -11.374  56.116  1.00 70.38           N  
ATOM   3913  CZ  ARG A 478      42.222 -12.112  55.216  1.00 70.38           C  
ATOM   3914  N   PHE A 479      37.175 -16.636  54.747  1.00 67.31           N  
ATOM   3915  CA  PHE A 479      36.557 -17.509  55.755  1.00 67.31           C  
ATOM   3916  C   PHE A 479      35.219 -18.104  55.302  1.00 67.31           C  
ATOM   3917  CB  PHE A 479      36.461 -16.765  57.091  1.00 67.31           C  
ATOM   3918  O   PHE A 479      34.570 -18.824  56.058  1.00 67.31           O  
ATOM   3919  CG  PHE A 479      37.822 -16.416  57.661  1.00 67.31           C  
ATOM   3920  CD1 PHE A 479      38.574 -17.395  58.339  1.00 67.31           C  
ATOM   3921  CD2 PHE A 479      38.357 -15.129  57.475  1.00 67.31           C  
ATOM   3922  CE1 PHE A 479      39.851 -17.082  58.837  1.00 67.31           C  
ATOM   3923  CE2 PHE A 479      39.632 -14.814  57.974  1.00 67.31           C  
ATOM   3924  CZ  PHE A 479      40.379 -15.791  58.658  1.00 67.31           C  
ATOM   3925  N   LYS A 480      34.832 -17.885  54.040  1.00 78.06           N  
ATOM   3926  CA  LYS A 480      33.608 -18.439  53.442  1.00 78.06           C  
ATOM   3927  C   LYS A 480      33.579 -19.973  53.464  1.00 78.06           C  
ATOM   3928  CB  LYS A 480      33.502 -17.872  52.020  1.00 78.06           C  
ATOM   3929  O   LYS A 480      32.514 -20.565  53.621  1.00 78.06           O  
ATOM   3930  CG  LYS A 480      32.145 -18.134  51.356  1.00 78.06           C  
ATOM   3931  CD  LYS A 480      32.105 -17.423  49.998  1.00 78.06           C  
ATOM   3932  CE  LYS A 480      30.750 -17.596  49.307  1.00 78.06           C  
ATOM   3933  NZ  LYS A 480      30.731 -16.880  48.005  1.00 78.06           N  
ATOM   3934  N   ALA A 481      34.746 -20.618  53.373  1.00 76.56           N  
ATOM   3935  CA  ALA A 481      34.875 -22.072  53.469  1.00 76.56           C  
ATOM   3936  C   ALA A 481      34.421 -22.626  54.836  1.00 76.56           C  
ATOM   3937  CB  ALA A 481      36.328 -22.450  53.160  1.00 76.56           C  
ATOM   3938  O   ALA A 481      33.879 -23.724  54.886  1.00 76.56           O  
ATOM   3939  N   LEU A 482      34.549 -21.847  55.917  1.00 77.25           N  
ATOM   3940  CA  LEU A 482      34.219 -22.259  57.289  1.00 77.25           C  
ATOM   3941  C   LEU A 482      32.705 -22.403  57.542  1.00 77.25           C  
ATOM   3942  CB  LEU A 482      34.876 -21.231  58.233  1.00 77.25           C  
ATOM   3943  O   LEU A 482      32.293 -23.083  58.481  1.00 77.25           O  
ATOM   3944  CG  LEU A 482      35.053 -21.719  59.685  1.00 77.25           C  
ATOM   3945  CD1 LEU A 482      36.447 -21.335  60.193  1.00 77.25           C  
ATOM   3946  CD2 LEU A 482      34.028 -21.089  60.633  1.00 77.25           C  
ATOM   3947  N   PHE A 483      31.884 -21.764  56.702  1.00 75.12           N  
ATOM   3948  CA  PHE A 483      30.417 -21.751  56.807  1.00 75.12           C  
ATOM   3949  C   PHE A 483      29.710 -22.531  55.688  1.00 75.12           C  
ATOM   3950  CB  PHE A 483      29.940 -20.294  56.862  1.00 75.12           C  
ATOM   3951  O   PHE A 483      28.489 -22.677  55.723  1.00 75.12           O  
ATOM   3952  CG  PHE A 483      30.474 -19.524  58.054  1.00 75.12           C  
ATOM   3953  CD1 PHE A 483      29.977 -19.802  59.341  1.00 75.12           C  
ATOM   3954  CD2 PHE A 483      31.479 -18.552  57.885  1.00 75.12           C  
ATOM   3955  CE1 PHE A 483      30.481 -19.109  60.456  1.00 75.12           C  
ATOM   3956  CE2 PHE A 483      31.984 -17.859  58.999  1.00 75.12           C  
ATOM   3957  CZ  PHE A 483      31.489 -18.143  60.285  1.00 75.12           C  
ATOM   3958  N   ASN A 484      30.469 -23.047  54.715  1.00 77.19           N  
ATOM   3959  CA  ASN A 484      29.935 -23.784  53.569  1.00 77.19           C  
ATOM   3960  C   ASN A 484      30.475 -25.218  53.460  1.00 77.19           C  
ATOM   3961  CB  ASN A 484      30.245 -22.995  52.285  1.00 77.19           C  
ATOM   3962  O   ASN A 484      29.761 -26.069  52.938  1.00 77.19           O  
ATOM   3963  CG  ASN A 484      29.449 -21.711  52.113  1.00 77.19           C  
ATOM   3964  ND2 ASN A 484      29.766 -20.943  51.098  1.00 77.19           N  
ATOM   3965  OD1 ASN A 484      28.518 -21.372  52.817  1.00 77.19           O  
ATOM   3966  N   ASN A 485      31.709 -25.496  53.904  1.00 77.38           N  
ATOM   3967  CA  ASN A 485      32.309 -26.827  53.778  1.00 77.38           C  
ATOM   3968  C   ASN A 485      32.019 -27.676  55.041  1.00 77.38           C  
ATOM   3969  CB  ASN A 485      33.812 -26.685  53.449  1.00 77.38           C  
ATOM   3970  O   ASN A 485      32.364 -27.225  56.140  1.00 77.38           O  
ATOM   3971  CG  ASN A 485      34.479 -28.010  53.115  1.00 77.38           C  
ATOM   3972  ND2 ASN A 485      35.778 -28.070  52.968  1.00 77.38           N  
ATOM   3973  OD1 ASN A 485      33.833 -29.021  52.967  1.00 77.38           O  
ATOM   3974  N   PRO A 486      31.395 -28.868  54.920  1.00 75.94           N  
ATOM   3975  CA  PRO A 486      31.058 -29.735  56.055  1.00 75.94           C  
ATOM   3976  C   PRO A 486      32.269 -30.203  56.875  1.00 75.94           C  
ATOM   3977  CB  PRO A 486      30.306 -30.931  55.457  1.00 75.94           C  
ATOM   3978  O   PRO A 486      32.115 -30.436  58.068  1.00 75.94           O  
ATOM   3979  CG  PRO A 486      30.781 -30.969  54.008  1.00 75.94           C  
ATOM   3980  CD  PRO A 486      30.898 -29.485  53.693  1.00 75.94           C  
ATOM   3981  N   ASP A 487      33.473 -30.256  56.298  1.00 73.50           N  
ATOM   3982  CA  ASP A 487      34.693 -30.663  57.020  1.00 73.50           C  
ATOM   3983  C   ASP A 487      35.061 -29.718  58.182  1.00 73.50           C  
ATOM   3984  CB  ASP A 487      35.880 -30.717  56.046  1.00 73.50           C  
ATOM   3985  O   ASP A 487      35.770 -30.104  59.107  1.00 73.50           O  
ATOM   3986  CG  ASP A 487      35.716 -31.702  54.887  1.00 73.50           C  
ATOM   3987  OD1 ASP A 487      34.948 -32.677  55.031  1.00 73.50           O  
ATOM   3988  OD2 ASP A 487      36.357 -31.427  53.845  1.00 73.50           O  
ATOM   3989  N   PHE A 488      34.579 -28.467  58.153  1.00 73.94           N  
ATOM   3990  CA  PHE A 488      34.773 -27.490  59.233  1.00 73.94           C  
ATOM   3991  C   PHE A 488      33.625 -27.481  60.252  1.00 73.94           C  
ATOM   3992  CB  PHE A 488      35.030 -26.091  58.650  1.00 73.94           C  
ATOM   3993  O   PHE A 488      33.553 -26.575  61.091  1.00 73.94           O  
ATOM   3994  CG  PHE A 488      36.309 -25.980  57.846  1.00 73.94           C  
ATOM   3995  CD1 PHE A 488      37.561 -26.070  58.478  1.00 73.94           C  
ATOM   3996  CD2 PHE A 488      36.245 -25.786  56.459  1.00 73.94           C  
ATOM   3997  CE1 PHE A 488      38.741 -25.985  57.717  1.00 73.94           C  
ATOM   3998  CE2 PHE A 488      37.420 -25.714  55.691  1.00 73.94           C  
ATOM   3999  CZ  PHE A 488      38.671 -25.816  56.323  1.00 73.94           C  
ATOM   4000  N   GLN A 489      32.703 -28.444  60.187  1.00 77.19           N  
ATOM   4001  CA  GLN A 489      31.622 -28.578  61.155  1.00 77.19           C  
ATOM   4002  C   GLN A 489      32.198 -28.871  62.544  1.00 77.19           C  
ATOM   4003  CB  GLN A 489      30.637 -29.649  60.673  1.00 77.19           C  
ATOM   4004  O   GLN A 489      32.952 -29.819  62.739  1.00 77.19           O  
ATOM   4005  CG  GLN A 489      29.428 -29.799  61.606  1.00 77.19           C  
ATOM   4006  CD  GLN A 489      28.278 -30.581  60.974  1.00 77.19           C  
ATOM   4007  NE2 GLN A 489      27.264 -30.917  61.737  1.00 77.19           N  
ATOM   4008  OE1 GLN A 489      28.217 -30.857  59.789  1.00 77.19           O  
ATOM   4009  N   VAL A 490      31.856 -28.027  63.521  1.00 74.56           N  
ATOM   4010  CA  VAL A 490      32.366 -28.190  64.887  1.00 74.56           C  
ATOM   4011  C   VAL A 490      31.701 -29.404  65.525  1.00 74.56           C  
ATOM   4012  CB  VAL A 490      32.162 -26.924  65.736  1.00 74.56           C  
ATOM   4013  O   VAL A 490      30.512 -29.360  65.850  1.00 74.56           O  
ATOM   4014  CG1 VAL A 490      32.694 -27.109  67.166  1.00 74.56           C  
ATOM   4015  CG2 VAL A 490      32.896 -25.723  65.122  1.00 74.56           C  
ATOM   4016  N   ASP A 491      32.482 -30.463  65.719  1.00 68.62           N  
ATOM   4017  CA  ASP A 491      32.016 -31.692  66.344  1.00 68.62           C  
ATOM   4018  C   ASP A 491      31.968 -31.547  67.872  1.00 68.62           C  
ATOM   4019  CB  ASP A 491      32.863 -32.885  65.886  1.00 68.62           C  
ATOM   4020  O   ASP A 491      32.988 -31.370  68.552  1.00 68.62           O  
ATOM   4021  CG  ASP A 491      32.172 -34.211  66.206  1.00 68.62           C  
ATOM   4022  OD1 ASP A 491      31.122 -34.156  66.892  1.00 68.62           O  
ATOM   4023  OD2 ASP A 491      32.715 -35.247  65.777  1.00 68.62           O  
ATOM   4024  N   LYS A 492      30.746 -31.578  68.409  1.00 65.56           N  
ATOM   4025  CA  LYS A 492      30.460 -31.356  69.831  1.00 65.56           C  
ATOM   4026  C   LYS A 492      30.809 -32.572  70.694  1.00 65.56           C  
ATOM   4027  CB  LYS A 492      28.988 -30.952  70.008  1.00 65.56           C  
ATOM   4028  O   LYS A 492      30.912 -32.405  71.910  1.00 65.56           O  
ATOM   4029  CG  LYS A 492      28.679 -29.572  69.401  1.00 65.56           C  
ATOM   4030  CD  LYS A 492      27.188 -29.234  69.539  1.00 65.56           C  
ATOM   4031  CE  LYS A 492      26.903 -27.835  68.975  1.00 65.56           C  
ATOM   4032  NZ  LYS A 492      25.454 -27.513  68.983  1.00 65.56           N  
ATOM   4033  N   ASP A 493      31.020 -33.731  70.071  1.00 60.78           N  
ATOM   4034  CA  ASP A 493      31.281 -35.005  70.746  1.00 60.78           C  
ATOM   4035  C   ASP A 493      32.784 -35.308  70.892  1.00 60.78           C  
ATOM   4036  CB  ASP A 493      30.512 -36.119  70.012  1.00 60.78           C  
ATOM   4037  O   ASP A 493      33.171 -36.258  71.574  1.00 60.78           O  
ATOM   4038  CG  ASP A 493      28.987 -35.909  70.039  1.00 60.78           C  
ATOM   4039  OD1 ASP A 493      28.486 -35.284  71.008  1.00 60.78           O  
ATOM   4040  OD2 ASP A 493      28.304 -36.386  69.108  1.00 60.78           O  
ATOM   4041  N   SER A 494      33.651 -34.468  70.312  1.00 73.88           N  
ATOM   4042  CA  SER A 494      35.105 -34.585  70.455  1.00 73.88           C  
ATOM   4043  C   SER A 494      35.574 -34.317  71.896  1.00 73.88           C  
ATOM   4044  CB  SER A 494      35.832 -33.695  69.437  1.00 73.88           C  
ATOM   4045  O   SER A 494      35.128 -33.377  72.567  1.00 73.88           O  
ATOM   4046  OG  SER A 494      35.566 -32.319  69.642  1.00 73.88           O  
ATOM   4047  N   GLU A 495      36.519 -35.132  72.383  1.00 59.00           N  
ATOM   4048  CA  GLU A 495      37.043 -35.033  73.757  1.00 59.00           C  
ATOM   4049  C   GLU A 495      37.672 -33.659  74.035  1.00 59.00           C  
ATOM   4050  CB  GLU A 495      38.073 -36.143  74.026  1.00 59.00           C  
ATOM   4051  O   GLU A 495      37.473 -33.083  75.107  1.00 59.00           O  
ATOM   4052  CG  GLU A 495      37.438 -37.543  74.049  1.00 59.00           C  
ATOM   4053  CD  GLU A 495      38.411 -38.648  74.494  1.00 59.00           C  
ATOM   4054  OE1 GLU A 495      37.902 -39.752  74.789  1.00 59.00           O  
ATOM   4055  OE2 GLU A 495      39.630 -38.374  74.568  1.00 59.00           O  
ATOM   4056  N   GLU A 496      38.353 -33.084  73.039  1.00 64.62           N  
ATOM   4057  CA  GLU A 496      38.979 -31.760  73.110  1.00 64.62           C  
ATOM   4058  C   GLU A 496      37.943 -30.637  73.299  1.00 64.62           C  
ATOM   4059  CB  GLU A 496      39.805 -31.511  71.837  1.00 64.62           C  
ATOM   4060  O   GLU A 496      38.136 -29.748  74.135  1.00 64.62           O  
ATOM   4061  CG  GLU A 496      40.941 -32.533  71.639  1.00 64.62           C  
ATOM   4062  CD  GLU A 496      41.822 -32.231  70.414  1.00 64.62           C  
ATOM   4063  OE1 GLU A 496      42.872 -32.899  70.289  1.00 64.62           O  
ATOM   4064  OE2 GLU A 496      41.470 -31.313  69.637  1.00 64.62           O  
ATOM   4065  N   TYR A 497      36.805 -30.698  72.592  1.00 67.38           N  
ATOM   4066  CA  TYR A 497      35.713 -29.727  72.722  1.00 67.38           C  
ATOM   4067  C   TYR A 497      35.003 -29.842  74.079  1.00 67.38           C  
ATOM   4068  CB  TYR A 497      34.725 -29.919  71.563  1.00 67.38           C  
ATOM   4069  O   TYR A 497      34.691 -28.825  74.712  1.00 67.38           O  
ATOM   4070  CG  TYR A 497      33.622 -28.879  71.502  1.00 67.38           C  
ATOM   4071  CD1 TYR A 497      32.370 -29.131  72.097  1.00 67.38           C  
ATOM   4072  CD2 TYR A 497      33.851 -27.665  70.831  1.00 67.38           C  
ATOM   4073  CE1 TYR A 497      31.347 -28.166  72.025  1.00 67.38           C  
ATOM   4074  CE2 TYR A 497      32.831 -26.700  70.747  1.00 67.38           C  
ATOM   4075  OH  TYR A 497      30.592 -26.020  71.241  1.00 67.38           O  
ATOM   4076  CZ  TYR A 497      31.576 -26.954  71.342  1.00 67.38           C  
ATOM   4077  N   SER A 498      34.794 -31.070  74.569  1.00 63.88           N  
ATOM   4078  CA  SER A 498      34.176 -31.310  75.878  1.00 63.88           C  
ATOM   4079  C   SER A 498      35.084 -30.912  77.049  1.00 63.88           C  
ATOM   4080  CB  SER A 498      33.749 -32.774  76.020  1.00 63.88           C  
ATOM   4081  O   SER A 498      34.569 -30.484  78.087  1.00 63.88           O  
ATOM   4082  OG  SER A 498      33.034 -32.909  77.242  1.00 63.88           O  
ATOM   4083  N   LEU A 499      36.410 -31.033  76.913  1.00 60.69           N  
ATOM   4084  CA  LEU A 499      37.382 -30.630  77.938  1.00 60.69           C  
ATOM   4085  C   LEU A 499      37.541 -29.104  78.025  1.00 60.69           C  
ATOM   4086  CB  LEU A 499      38.732 -31.318  77.651  1.00 60.69           C  
ATOM   4087  O   LEU A 499      37.702 -28.568  79.122  1.00 60.69           O  
ATOM   4088  CG  LEU A 499      38.775 -32.805  78.057  1.00 60.69           C  
ATOM   4089  CD1 LEU A 499      39.963 -33.503  77.397  1.00 60.69           C  
ATOM   4090  CD2 LEU A 499      38.926 -32.966  79.575  1.00 60.69           C  
ATOM   4091  N   LEU A 500      37.441 -28.391  76.895  1.00 59.62           N  
ATOM   4092  CA  LEU A 500      37.543 -26.927  76.846  1.00 59.62           C  
ATOM   4093  C   LEU A 500      36.274 -26.187  77.303  1.00 59.62           C  
ATOM   4094  CB  LEU A 500      37.952 -26.485  75.423  1.00 59.62           C  
ATOM   4095  O   LEU A 500      36.355 -25.011  77.667  1.00 59.62           O  
ATOM   4096  CG  LEU A 500      39.438 -26.078  75.309  1.00 59.62           C  
ATOM   4097  CD1 LEU A 500      40.208 -26.991  74.359  1.00 59.62           C  
ATOM   4098  CD2 LEU A 500      39.558 -24.638  74.800  1.00 59.62           C  
ATOM   4099  N   ASN A 501      35.103 -26.836  77.309  1.00 61.19           N  
ATOM   4100  CA  ASN A 501      33.821 -26.159  77.527  1.00 61.19           C  
ATOM   4101  C   ASN A 501      33.065 -26.436  78.861  1.00 61.19           C  
ATOM   4102  CB  ASN A 501      32.974 -26.375  76.262  1.00 61.19           C  
ATOM   4103  O   ASN A 501      31.859 -26.701  78.820  1.00 61.19           O  
ATOM   4104  CG  ASN A 501      31.898 -25.324  76.074  1.00 61.19           C  
ATOM   4105  ND2 ASN A 501      31.033 -25.524  75.109  1.00 61.19           N  
ATOM   4106  OD1 ASN A 501      31.823 -24.306  76.748  1.00 61.19           O  
ATOM   4107  N   PRO A 502      33.668 -26.284  80.064  1.00 52.41           N  
ATOM   4108  CA  PRO A 502      32.898 -26.194  81.316  1.00 52.41           C  
ATOM   4109  C   PRO A 502      32.436 -24.769  81.680  1.00 52.41           C  
ATOM   4110  CB  PRO A 502      33.795 -26.773  82.418  1.00 52.41           C  
ATOM   4111  O   PRO A 502      31.502 -24.617  82.461  1.00 52.41           O  
ATOM   4112  CG  PRO A 502      34.998 -27.363  81.689  1.00 52.41           C  
ATOM   4113  CD  PRO A 502      35.056 -26.575  80.388  1.00 52.41           C  
ATOM   4114  N   VAL A 503      33.061 -23.711  81.138  1.00 50.69           N  
ATOM   4115  CA  VAL A 503      32.850 -22.318  81.610  1.00 50.69           C  
ATOM   4116  C   VAL A 503      31.929 -21.486  80.694  1.00 50.69           C  
ATOM   4117  CB  VAL A 503      34.211 -21.634  81.892  1.00 50.69           C  
ATOM   4118  O   VAL A 503      31.317 -20.523  81.148  1.00 50.69           O  
ATOM   4119  CG1 VAL A 503      34.075 -20.225  82.487  1.00 50.69           C  
ATOM   4120  CG2 VAL A 503      35.045 -22.454  82.893  1.00 50.69           C  
ATOM   4121  N   ILE A 504      31.747 -21.856  79.418  1.00 54.41           N  
ATOM   4122  CA  ILE A 504      30.988 -21.047  78.433  1.00 54.41           C  
ATOM   4123  C   ILE A 504      29.527 -21.531  78.269  1.00 54.41           C  
ATOM   4124  CB  ILE A 504      31.791 -20.951  77.104  1.00 54.41           C  
ATOM   4125  O   ILE A 504      28.666 -20.795  77.781  1.00 54.41           O  
ATOM   4126  CG1 ILE A 504      33.190 -20.327  77.346  1.00 54.41           C  
ATOM   4127  CG2 ILE A 504      31.042 -20.160  76.013  1.00 54.41           C  
ATOM   4128  CD1 ILE A 504      34.157 -20.465  76.162  1.00 54.41           C  
ATOM   4129  N   SER A 505      29.191 -22.739  78.729  1.00 56.06           N  
ATOM   4130  CA  SER A 505      27.888 -23.372  78.471  1.00 56.06           C  
ATOM   4131  C   SER A 505      26.724 -22.849  79.332  1.00 56.06           C  
ATOM   4132  CB  SER A 505      28.035 -24.893  78.578  1.00 56.06           C  
ATOM   4133  O   SER A 505      25.581 -22.861  78.869  1.00 56.06           O  
ATOM   4134  OG  SER A 505      28.394 -25.262  79.892  1.00 56.06           O  
ATOM   4135  N   GLN A 506      26.975 -22.319  80.536  1.00 54.41           N  
ATOM   4136  CA  GLN A 506      25.895 -21.831  81.411  1.00 54.41           C  
ATOM   4137  C   GLN A 506      25.340 -20.457  80.992  1.00 54.41           C  
ATOM   4138  CB  GLN A 506      26.332 -21.857  82.883  1.00 54.41           C  
ATOM   4139  O   GLN A 506      24.135 -20.235  81.087  1.00 54.41           O  
ATOM   4140  CG  GLN A 506      26.425 -23.298  83.423  1.00 54.41           C  
ATOM   4141  CD  GLN A 506      26.625 -23.354  84.936  1.00 54.41           C  
ATOM   4142  NE2 GLN A 506      26.426 -24.494  85.560  1.00 54.41           N  
ATOM   4143  OE1 GLN A 506      26.955 -22.381  85.589  1.00 54.41           O  
ATOM   4144  N   LEU A 507      26.164 -19.565  80.427  1.00 52.88           N  
ATOM   4145  CA  LEU A 507      25.705 -18.252  79.937  1.00 52.88           C  
ATOM   4146  C   LEU A 507      25.012 -18.313  78.561  1.00 52.88           C  
ATOM   4147  CB  LEU A 507      26.891 -17.265  79.936  1.00 52.88           C  
ATOM   4148  O   LEU A 507      24.289 -17.384  78.199  1.00 52.88           O  
ATOM   4149  CG  LEU A 507      27.254 -16.725  81.333  1.00 52.88           C  
ATOM   4150  CD1 LEU A 507      28.597 -15.997  81.273  1.00 52.88           C  
ATOM   4151  CD2 LEU A 507      26.208 -15.730  81.850  1.00 52.88           C  
ATOM   4152  N   ALA A 508      25.214 -19.395  77.800  1.00 56.31           N  
ATOM   4153  CA  ALA A 508      24.707 -19.546  76.433  1.00 56.31           C  
ATOM   4154  C   ALA A 508      23.408 -20.372  76.327  1.00 56.31           C  
ATOM   4155  CB  ALA A 508      25.836 -20.130  75.576  1.00 56.31           C  
ATOM   4156  O   ALA A 508      22.614 -20.128  75.418  1.00 56.31           O  
ATOM   4157  N   LYS A 509      23.145 -21.312  77.250  1.00 55.66           N  
ATOM   4158  CA  LYS A 509      21.960 -22.193  77.177  1.00 55.66           C  
ATOM   4159  C   LYS A 509      20.628 -21.468  77.412  1.00 55.66           C  
ATOM   4160  CB  LYS A 509      22.121 -23.397  78.125  1.00 55.66           C  
ATOM   4161  O   LYS A 509      19.661 -21.771  76.719  1.00 55.66           O  
ATOM   4162  CG  LYS A 509      22.942 -24.534  77.489  1.00 55.66           C  
ATOM   4163  CD  LYS A 509      23.084 -25.733  78.443  1.00 55.66           C  
ATOM   4164  CE  LYS A 509      23.841 -26.885  77.762  1.00 55.66           C  
ATOM   4165  NZ  LYS A 509      23.974 -28.079  78.641  1.00 55.66           N  
ATOM   4166  N   SER A 510      20.557 -20.495  78.328  1.00 55.69           N  
ATOM   4167  CA  SER A 510      19.294 -19.775  78.590  1.00 55.69           C  
ATOM   4168  C   SER A 510      18.923 -18.793  77.471  1.00 55.69           C  
ATOM   4169  CB  SER A 510      19.322 -19.064  79.948  1.00 55.69           C  
ATOM   4170  O   SER A 510      17.744 -18.599  77.181  1.00 55.69           O  
ATOM   4171  OG  SER A 510      20.130 -17.904  79.908  1.00 55.69           O  
ATOM   4172  N   LYS A 511      19.924 -18.210  76.797  1.00 55.59           N  
ATOM   4173  CA  LYS A 511      19.725 -17.227  75.721  1.00 55.59           C  
ATOM   4174  C   LYS A 511      19.398 -17.872  74.371  1.00 55.59           C  
ATOM   4175  CB  LYS A 511      20.940 -16.291  75.638  1.00 55.59           C  
ATOM   4176  O   LYS A 511      18.526 -17.366  73.673  1.00 55.59           O  
ATOM   4177  CG  LYS A 511      21.007 -15.354  76.855  1.00 55.59           C  
ATOM   4178  CD  LYS A 511      22.186 -14.386  76.727  1.00 55.59           C  
ATOM   4179  CE  LYS A 511      22.207 -13.427  77.920  1.00 55.59           C  
ATOM   4180  NZ  LYS A 511      23.317 -12.454  77.796  1.00 55.59           N  
ATOM   4181  N   ALA A 512      20.005 -19.018  74.047  1.00 51.84           N  
ATOM   4182  CA  ALA A 512      19.721 -19.758  72.811  1.00 51.84           C  
ATOM   4183  C   ALA A 512      18.277 -20.299  72.757  1.00 51.84           C  
ATOM   4184  CB  ALA A 512      20.754 -20.885  72.685  1.00 51.84           C  
ATOM   4185  O   ALA A 512      17.609 -20.186  71.731  1.00 51.84           O  
ATOM   4186  N   LYS A 513      17.755 -20.792  73.891  1.00 57.47           N  
ATOM   4187  CA  LYS A 513      16.383 -21.325  74.000  1.00 57.47           C  
ATOM   4188  C   LYS A 513      15.308 -20.259  73.734  1.00 57.47           C  
ATOM   4189  CB  LYS A 513      16.213 -21.976  75.389  1.00 57.47           C  
ATOM   4190  O   LYS A 513      14.286 -20.542  73.119  1.00 57.47           O  
ATOM   4191  CG  LYS A 513      15.512 -23.338  75.301  1.00 57.47           C  
ATOM   4192  CD  LYS A 513      15.377 -23.990  76.687  1.00 57.47           C  
ATOM   4193  CE  LYS A 513      14.773 -25.393  76.539  1.00 57.47           C  
ATOM   4194  NZ  LYS A 513      14.477 -26.027  77.851  1.00 57.47           N  
ATOM   4195  N   LYS A 514      15.575 -19.015  74.148  1.00 55.84           N  
ATOM   4196  CA  LYS A 514      14.676 -17.859  73.982  1.00 55.84           C  
ATOM   4197  C   LYS A 514      14.611 -17.350  72.533  1.00 55.84           C  
ATOM   4198  CB  LYS A 514      15.130 -16.760  74.965  1.00 55.84           C  
ATOM   4199  O   LYS A 514      13.638 -16.711  72.150  1.00 55.84           O  
ATOM   4200  CG  LYS A 514      13.948 -15.983  75.561  1.00 55.84           C  
ATOM   4201  CD  LYS A 514      14.407 -15.026  76.674  1.00 55.84           C  
ATOM   4202  CE  LYS A 514      13.178 -14.443  77.384  1.00 55.84           C  
ATOM   4203  NZ  LYS A 514      13.531 -13.598  78.555  1.00 55.84           N  
ATOM   4204  N   LEU A 515      15.651 -17.621  71.744  1.00 52.12           N  
ATOM   4205  CA  LEU A 515      15.769 -17.238  70.333  1.00 52.12           C  
ATOM   4206  C   LEU A 515      15.137 -18.283  69.401  1.00 52.12           C  
ATOM   4207  CB  LEU A 515      17.262 -16.975  70.029  1.00 52.12           C  
ATOM   4208  O   LEU A 515      14.460 -17.901  68.453  1.00 52.12           O  
ATOM   4209  CG  LEU A 515      17.562 -15.489  69.746  1.00 52.12           C  
ATOM   4210  CD1 LEU A 515      18.934 -15.091  70.289  1.00 52.12           C  
ATOM   4211  CD2 LEU A 515      17.525 -15.207  68.244  1.00 52.12           C  
ATOM   4212  N   GLN A 516      15.265 -19.577  69.719  1.00 53.62           N  
ATOM   4213  CA  GLN A 516      14.570 -20.657  69.000  1.00 53.62           C  
ATOM   4214  C   GLN A 516      13.042 -20.548  69.094  1.00 53.62           C  
ATOM   4215  CB  GLN A 516      15.036 -22.023  69.528  1.00 53.62           C  
ATOM   4216  O   GLN A 516      12.364 -20.748  68.095  1.00 53.62           O  
ATOM   4217  CG  GLN A 516      16.262 -22.530  68.757  1.00 53.62           C  
ATOM   4218  CD  GLN A 516      16.799 -23.850  69.303  1.00 53.62           C  
ATOM   4219  NE2 GLN A 516      17.382 -24.680  68.466  1.00 53.62           N  
ATOM   4220  OE1 GLN A 516      16.744 -24.141  70.490  1.00 53.62           O  
ATOM   4221  N   GLN A 517      12.496 -20.156  70.251  1.00 53.59           N  
ATOM   4222  CA  GLN A 517      11.050 -19.920  70.390  1.00 53.59           C  
ATOM   4223  C   GLN A 517      10.532 -18.782  69.503  1.00 53.59           C  
ATOM   4224  CB  GLN A 517      10.714 -19.615  71.857  1.00 53.59           C  
ATOM   4225  O   GLN A 517       9.396 -18.835  69.049  1.00 53.59           O  
ATOM   4226  CG  GLN A 517      10.468 -20.901  72.652  1.00 53.59           C  
ATOM   4227  CD  GLN A 517      10.126 -20.623  74.112  1.00 53.59           C  
ATOM   4228  NE2 GLN A 517       9.272 -21.422  74.714  1.00 53.59           N  
ATOM   4229  OE1 GLN A 517      10.640 -19.714  74.749  1.00 53.59           O  
ATOM   4230  N   ARG A 518      11.355 -17.760  69.243  1.00 53.28           N  
ATOM   4231  CA  ARG A 518      10.955 -16.608  68.426  1.00 53.28           C  
ATOM   4232  C   ARG A 518      10.940 -16.944  66.931  1.00 53.28           C  
ATOM   4233  CB  ARG A 518      11.865 -15.420  68.767  1.00 53.28           C  
ATOM   4234  O   ARG A 518      10.071 -16.469  66.218  1.00 53.28           O  
ATOM   4235  CG  ARG A 518      11.191 -14.088  68.412  1.00 53.28           C  
ATOM   4236  CD  ARG A 518      12.115 -12.898  68.690  1.00 53.28           C  
ATOM   4237  NE  ARG A 518      12.341 -12.679  70.135  1.00 53.28           N  
ATOM   4238  NH1 ARG A 518      14.164 -11.310  69.925  1.00 53.28           N  
ATOM   4239  NH2 ARG A 518      13.320 -11.717  71.954  1.00 53.28           N  
ATOM   4240  CZ  ARG A 518      13.273 -11.909  70.665  1.00 53.28           C  
ATOM   4241  N   LEU A 519      11.866 -17.797  66.488  1.00 46.94           N  
ATOM   4242  CA  LEU A 519      11.915 -18.307  65.113  1.00 46.94           C  
ATOM   4243  C   LEU A 519      10.792 -19.320  64.834  1.00 46.94           C  
ATOM   4244  CB  LEU A 519      13.304 -18.920  64.862  1.00 46.94           C  
ATOM   4245  O   LEU A 519      10.201 -19.277  63.763  1.00 46.94           O  
ATOM   4246  CG  LEU A 519      14.420 -17.867  64.728  1.00 46.94           C  
ATOM   4247  CD1 LEU A 519      15.792 -18.531  64.878  1.00 46.94           C  
ATOM   4248  CD2 LEU A 519      14.379 -17.160  63.372  1.00 46.94           C  
ATOM   4249  N   ALA A 520      10.438 -20.160  65.813  1.00 54.25           N  
ATOM   4250  CA  ALA A 520       9.306 -21.083  65.693  1.00 54.25           C  
ATOM   4251  C   ALA A 520       7.957 -20.349  65.542  1.00 54.25           C  
ATOM   4252  CB  ALA A 520       9.316 -22.016  66.910  1.00 54.25           C  
ATOM   4253  O   ALA A 520       7.113 -20.779  64.766  1.00 54.25           O  
ATOM   4254  N   GLN A 521       7.778 -19.202  66.213  1.00 46.94           N  
ATOM   4255  CA  GLN A 521       6.585 -18.356  66.048  1.00 46.94           C  
ATOM   4256  C   GLN A 521       6.492 -17.713  64.651  1.00 46.94           C  
ATOM   4257  CB  GLN A 521       6.568 -17.271  67.140  1.00 46.94           C  
ATOM   4258  O   GLN A 521       5.397 -17.578  64.114  1.00 46.94           O  
ATOM   4259  CG  GLN A 521       6.101 -17.841  68.486  1.00 46.94           C  
ATOM   4260  CD  GLN A 521       6.110 -16.823  69.624  1.00 46.94           C  
ATOM   4261  NE2 GLN A 521       5.266 -17.015  70.616  1.00 46.94           N  
ATOM   4262  OE1 GLN A 521       6.875 -15.868  69.688  1.00 46.94           O  
ATOM   4263  N   GLU A 522       7.625 -17.342  64.044  1.00 44.16           N  
ATOM   4264  CA  GLU A 522       7.665 -16.793  62.677  1.00 44.16           C  
ATOM   4265  C   GLU A 522       7.463 -17.879  61.598  1.00 44.16           C  
ATOM   4266  CB  GLU A 522       8.985 -16.021  62.460  1.00 44.16           C  
ATOM   4267  O   GLU A 522       6.925 -17.588  60.528  1.00 44.16           O  
ATOM   4268  CG  GLU A 522       9.012 -14.652  63.173  1.00 44.16           C  
ATOM   4269  CD  GLU A 522      10.337 -13.870  63.015  1.00 44.16           C  
ATOM   4270  OE1 GLU A 522      10.360 -12.667  63.380  1.00 44.16           O  
ATOM   4271  OE2 GLU A 522      11.357 -14.450  62.573  1.00 44.16           O  
ATOM   4272  N   GLU A 523       7.841 -19.136  61.869  1.00 42.28           N  
ATOM   4273  CA  GLU A 523       7.557 -20.286  60.994  1.00 42.28           C  
ATOM   4274  C   GLU A 523       6.085 -20.742  61.080  1.00 42.28           C  
ATOM   4275  CB  GLU A 523       8.542 -21.440  61.281  1.00 42.28           C  
ATOM   4276  O   GLU A 523       5.487 -21.054  60.047  1.00 42.28           O  
ATOM   4277  CG  GLU A 523       9.939 -21.160  60.690  1.00 42.28           C  
ATOM   4278  CD  GLU A 523      10.976 -22.281  60.912  1.00 42.28           C  
ATOM   4279  OE1 GLU A 523      12.009 -22.250  60.199  1.00 42.28           O  
ATOM   4280  OE2 GLU A 523      10.775 -23.145  61.796  1.00 42.28           O  
ATOM   4281  N   GLU A 524       5.459 -20.684  62.263  1.00 40.66           N  
ATOM   4282  CA  GLU A 524       4.031 -21.003  62.452  1.00 40.66           C  
ATOM   4283  C   GLU A 524       3.087 -19.996  61.756  1.00 40.66           C  
ATOM   4284  CB  GLU A 524       3.703 -21.119  63.956  1.00 40.66           C  
ATOM   4285  O   GLU A 524       2.049 -20.392  61.218  1.00 40.66           O  
ATOM   4286  CG  GLU A 524       4.115 -22.480  64.552  1.00 40.66           C  
ATOM   4287  CD  GLU A 524       3.793 -22.634  66.054  1.00 40.66           C  
ATOM   4288  OE1 GLU A 524       3.896 -23.779  66.554  1.00 40.66           O  
ATOM   4289  OE2 GLU A 524       3.461 -21.623  66.719  1.00 40.66           O  
ATOM   4290  N   GLU A 525       3.452 -18.709  61.656  1.00 37.81           N  
ATOM   4291  CA  GLU A 525       2.685 -17.717  60.873  1.00 37.81           C  
ATOM   4292  C   GLU A 525       2.783 -17.941  59.351  1.00 37.81           C  
ATOM   4293  CB  GLU A 525       3.118 -16.281  61.224  1.00 37.81           C  
ATOM   4294  O   GLU A 525       1.885 -17.546  58.600  1.00 37.81           O  
ATOM   4295  CG  GLU A 525       2.515 -15.781  62.549  1.00 37.81           C  
ATOM   4296  CD  GLU A 525       2.759 -14.280  62.811  1.00 37.81           C  
ATOM   4297  OE1 GLU A 525       2.086 -13.735  63.718  1.00 37.81           O  
ATOM   4298  OE2 GLU A 525       3.563 -13.651  62.083  1.00 37.81           O  
ATOM   4299  N   ALA A 526       3.837 -18.613  58.876  1.00 41.53           N  
ATOM   4300  CA  ALA A 526       4.027 -18.935  57.463  1.00 41.53           C  
ATOM   4301  C   ALA A 526       3.308 -20.228  57.022  1.00 41.53           C  
ATOM   4302  CB  ALA A 526       5.533 -18.978  57.177  1.00 41.53           C  
ATOM   4303  O   ALA A 526       3.133 -20.435  55.817  1.00 41.53           O  
ATOM   4304  N   GLN A 527       2.868 -21.074  57.962  1.00 36.25           N  
ATOM   4305  CA  GLN A 527       2.274 -22.390  57.680  1.00 36.25           C  
ATOM   4306  C   GLN A 527       0.745 -22.478  57.827  1.00 36.25           C  
ATOM   4307  CB  GLN A 527       3.025 -23.474  58.476  1.00 36.25           C  
ATOM   4308  O   GLN A 527       0.164 -23.470  57.395  1.00 36.25           O  
ATOM   4309  CG  GLN A 527       4.237 -23.960  57.664  1.00 36.25           C  
ATOM   4310  CD  GLN A 527       5.159 -24.901  58.430  1.00 36.25           C  
ATOM   4311  NE2 GLN A 527       5.844 -25.802  57.759  1.00 36.25           N  
ATOM   4312  OE1 GLN A 527       5.314 -24.849  59.633  1.00 36.25           O  
ATOM   4313  N   ASN A 528       0.050 -21.436  58.297  1.00 31.86           N  
ATOM   4314  CA  ASN A 528      -1.419 -21.433  58.350  1.00 31.86           C  
ATOM   4315  C   ASN A 528      -2.078 -20.847  57.081  1.00 31.86           C  
ATOM   4316  CB  ASN A 528      -1.887 -20.810  59.679  1.00 31.86           C  
ATOM   4317  O   ASN A 528      -2.533 -19.701  57.044  1.00 31.86           O  
ATOM   4318  CG  ASN A 528      -1.827 -21.803  60.833  1.00 31.86           C  
ATOM   4319  ND2 ASN A 528      -1.583 -21.349  62.037  1.00 31.86           N  
ATOM   4320  OD1 ASN A 528      -2.040 -22.992  60.678  1.00 31.86           O  
ATOM   4321  N   LYS A 529      -2.193 -21.683  56.039  1.00 30.45           N  
ATOM   4322  CA  LYS A 529      -3.312 -21.681  55.074  1.00 30.45           C  
ATOM   4323  C   LYS A 529      -3.748 -23.135  54.832  1.00 30.45           C  
ATOM   4324  CB  LYS A 529      -2.940 -21.024  53.735  1.00 30.45           C  
ATOM   4325  O   LYS A 529      -2.894 -23.910  54.415  1.00 30.45           O  
ATOM   4326  CG  LYS A 529      -3.250 -19.528  53.759  1.00 30.45           C  
ATOM   4327  CD  LYS A 529      -3.086 -18.923  52.368  1.00 30.45           C  
ATOM   4328  CE  LYS A 529      -3.472 -17.452  52.483  1.00 30.45           C  
ATOM   4329  NZ  LYS A 529      -3.319 -16.767  51.187  1.00 30.45           N  
ATOM   4330  N   PRO A 530      -5.019 -23.497  55.080  1.00 35.12           N  
ATOM   4331  CA  PRO A 530      -5.472 -24.884  55.044  1.00 35.12           C  
ATOM   4332  C   PRO A 530      -5.865 -25.329  53.624  1.00 35.12           C  
ATOM   4333  CB  PRO A 530      -6.660 -24.924  56.011  1.00 35.12           C  
ATOM   4334  O   PRO A 530      -6.575 -24.603  52.927  1.00 35.12           O  
ATOM   4335  CG  PRO A 530      -7.291 -23.540  55.852  1.00 35.12           C  
ATOM   4336  CD  PRO A 530      -6.100 -22.634  55.542  1.00 35.12           C  
ATOM   4337  N   ASP A 531      -5.424 -26.529  53.247  1.00 33.16           N  
ATOM   4338  CA  ASP A 531      -6.234 -27.539  52.544  1.00 33.16           C  
ATOM   4339  C   ASP A 531      -6.874 -28.375  53.688  1.00 33.16           C  
ATOM   4340  CB  ASP A 531      -5.314 -28.372  51.619  1.00 33.16           C  
ATOM   4341  O   ASP A 531      -6.227 -28.550  54.720  1.00 33.16           O  
ATOM   4342  CG  ASP A 531      -4.628 -27.575  50.491  1.00 33.16           C  
ATOM   4343  OD1 ASP A 531      -5.299 -26.718  49.867  1.00 33.16           O  
ATOM   4344  OD2 ASP A 531      -3.430 -27.832  50.216  1.00 33.16           O  
ATOM   4345  N   GLU A 532      -8.129 -28.824  53.728  1.00 37.44           N  
ATOM   4346  CA  GLU A 532      -9.008 -29.509  52.771  1.00 37.44           C  
ATOM   4347  C   GLU A 532     -10.476 -29.378  53.274  1.00 37.44           C  
ATOM   4348  CB  GLU A 532      -8.658 -31.018  52.809  1.00 37.44           C  
ATOM   4349  O   GLU A 532     -10.682 -29.077  54.451  1.00 37.44           O  
ATOM   4350  CG  GLU A 532      -7.245 -31.382  52.317  1.00 37.44           C  
ATOM   4351  CD  GLU A 532      -6.891 -32.872  52.468  1.00 37.44           C  
ATOM   4352  OE1 GLU A 532      -6.054 -33.345  51.663  1.00 37.44           O  
ATOM   4353  OE2 GLU A 532      -7.426 -33.536  53.385  1.00 37.44           O  
ATOM   4354  N   ASP A 533     -11.494 -29.664  52.447  1.00 31.45           N  
ATOM   4355  CA  ASP A 533     -12.885 -29.848  52.915  1.00 31.45           C  
ATOM   4356  C   ASP A 533     -13.343 -31.308  52.748  1.00 31.45           C  
ATOM   4357  CB  ASP A 533     -13.877 -28.927  52.162  1.00 31.45           C  
ATOM   4358  O   ASP A 533     -13.261 -31.854  51.647  1.00 31.45           O  
ATOM   4359  CG  ASP A 533     -14.166 -27.568  52.818  1.00 31.45           C  
ATOM   4360  OD1 ASP A 533     -14.080 -27.461  54.061  1.00 31.45           O  
ATOM   4361  OD2 ASP A 533     -14.567 -26.644  52.068  1.00 31.45           O  
ATOM   4362  N   GLU A 534     -13.890 -31.896  53.825  1.00 29.95           N  
ATOM   4363  CA  GLU A 534     -15.243 -32.500  53.897  1.00 29.95           C  
ATOM   4364  C   GLU A 534     -15.620 -32.841  55.381  1.00 29.95           C  
ATOM   4365  CB  GLU A 534     -15.399 -33.693  52.923  1.00 29.95           C  
ATOM   4366  O   GLU A 534     -14.738 -32.941  56.234  1.00 29.95           O  
ATOM   4367  CG  GLU A 534     -15.995 -33.285  51.544  1.00 29.95           C  
ATOM   4368  CD  GLU A 534     -17.506 -33.528  51.340  1.00 29.95           C  
ATOM   4369  OE1 GLU A 534     -18.134 -32.756  50.577  1.00 29.95           O  
ATOM   4370  OE2 GLU A 534     -18.053 -34.495  51.922  1.00 29.95           O  
ATOM   4371  N   PRO A 535     -16.921 -32.948  55.749  1.00 45.28           N  
ATOM   4372  CA  PRO A 535     -17.540 -32.103  56.791  1.00 45.28           C  
ATOM   4373  C   PRO A 535     -17.977 -32.823  58.091  1.00 45.28           C  
ATOM   4374  CB  PRO A 535     -18.791 -31.564  56.080  1.00 45.28           C  
ATOM   4375  O   PRO A 535     -18.163 -34.040  58.087  1.00 45.28           O  
ATOM   4376  CG  PRO A 535     -19.278 -32.785  55.298  1.00 45.28           C  
ATOM   4377  CD  PRO A 535     -17.968 -33.407  54.847  1.00 45.28           C  
ATOM   4378  N   LYS A 536     -18.273 -32.051  59.166  1.00 26.17           N  
ATOM   4379  CA  LYS A 536     -19.512 -32.129  60.002  1.00 26.17           C  
ATOM   4380  C   LYS A 536     -19.511 -31.254  61.279  1.00 26.17           C  
ATOM   4381  CB  LYS A 536     -19.850 -33.572  60.433  1.00 26.17           C  
ATOM   4382  O   LYS A 536     -18.586 -31.303  62.074  1.00 26.17           O  
ATOM   4383  CG  LYS A 536     -20.875 -34.198  59.473  1.00 26.17           C  
ATOM   4384  CD  LYS A 536     -20.971 -35.704  59.703  1.00 26.17           C  
ATOM   4385  CE  LYS A 536     -21.917 -36.306  58.666  1.00 26.17           C  
ATOM   4386  NZ  LYS A 536     -22.014 -37.772  58.838  1.00 26.17           N  
ATOM   4387  N   ASP A 537     -20.638 -30.553  61.445  1.00 24.69           N  
ATOM   4388  CA  ASP A 537     -21.414 -30.179  62.647  1.00 24.69           C  
ATOM   4389  C   ASP A 537     -20.792 -29.553  63.923  1.00 24.69           C  
ATOM   4390  CB  ASP A 537     -22.374 -31.330  63.014  1.00 24.69           C  
ATOM   4391  O   ASP A 537     -20.158 -30.210  64.738  1.00 24.69           O  
ATOM   4392  CG  ASP A 537     -23.563 -31.469  62.053  1.00 24.69           C  
ATOM   4393  OD1 ASP A 537     -23.990 -30.437  61.488  1.00 24.69           O  
ATOM   4394  OD2 ASP A 537     -24.056 -32.609  61.898  1.00 24.69           O  
ATOM   4395  N   ASN A 538     -21.243 -28.308  64.151  1.00 24.88           N  
ATOM   4396  CA  ASN A 538     -21.843 -27.721  65.366  1.00 24.88           C  
ATOM   4397  C   ASN A 538     -21.067 -27.568  66.697  1.00 24.88           C  
ATOM   4398  CB  ASN A 538     -23.227 -28.365  65.611  1.00 24.88           C  
ATOM   4399  O   ASN A 538     -20.749 -28.531  67.382  1.00 24.88           O  
ATOM   4400  CG  ASN A 538     -24.246 -28.050  64.532  1.00 24.88           C  
ATOM   4401  ND2 ASN A 538     -25.226 -28.900  64.344  1.00 24.88           N  
ATOM   4402  OD1 ASN A 538     -24.180 -27.039  63.854  1.00 24.88           O  
ATOM   4403  N   SER A 539     -21.090 -26.306  67.164  1.00 23.84           N  
ATOM   4404  CA  SER A 539     -21.547 -25.850  68.500  1.00 23.84           C  
ATOM   4405  C   SER A 539     -20.508 -25.188  69.427  1.00 23.84           C  
ATOM   4406  CB  SER A 539     -22.353 -26.909  69.271  1.00 23.84           C  
ATOM   4407  O   SER A 539     -19.725 -25.855  70.086  1.00 23.84           O  
ATOM   4408  OG  SER A 539     -23.266 -26.291  70.155  1.00 23.84           O  
ATOM   4409  N   SER A 540     -20.624 -23.854  69.509  1.00 25.28           N  
ATOM   4410  CA  SER A 540     -20.665 -22.979  70.706  1.00 25.28           C  
ATOM   4411  C   SER A 540     -19.609 -23.048  71.835  1.00 25.28           C  
ATOM   4412  CB  SER A 540     -22.062 -23.065  71.337  1.00 25.28           C  
ATOM   4413  O   SER A 540     -19.563 -24.009  72.595  1.00 25.28           O  
ATOM   4414  OG  SER A 540     -22.267 -24.371  71.840  1.00 25.28           O  
ATOM   4415  N   ASP A 541     -18.995 -21.873  72.039  1.00 24.73           N  
ATOM   4416  CA  ASP A 541     -18.866 -21.097  73.292  1.00 24.73           C  
ATOM   4417  C   ASP A 541     -17.813 -21.393  74.390  1.00 24.73           C  
ATOM   4418  CB  ASP A 541     -20.258 -20.777  73.893  1.00 24.73           C  
ATOM   4419  O   ASP A 541     -17.808 -22.422  75.054  1.00 24.73           O  
ATOM   4420  CG  ASP A 541     -20.957 -19.552  73.278  1.00 24.73           C  
ATOM   4421  OD1 ASP A 541     -20.356 -18.901  72.389  1.00 24.73           O  
ATOM   4422  OD2 ASP A 541     -22.128 -19.319  73.650  1.00 24.73           O  
ATOM   4423  N   GLU A 542     -17.061 -20.308  74.658  1.00 26.89           N  
ATOM   4424  CA  GLU A 542     -16.857 -19.632  75.959  1.00 26.89           C  
ATOM   4425  C   GLU A 542     -15.674 -19.964  76.902  1.00 26.89           C  
ATOM   4426  CB  GLU A 542     -18.184 -19.469  76.734  1.00 26.89           C  
ATOM   4427  O   GLU A 542     -15.410 -21.092  77.307  1.00 26.89           O  
ATOM   4428  CG  GLU A 542     -19.099 -18.356  76.173  1.00 26.89           C  
ATOM   4429  CD  GLU A 542     -18.703 -16.932  76.600  1.00 26.89           C  
ATOM   4430  OE1 GLU A 542     -19.306 -15.966  76.083  1.00 26.89           O  
ATOM   4431  OE2 GLU A 542     -17.764 -16.800  77.424  1.00 26.89           O  
ATOM   4432  N   SER A 543     -15.111 -18.846  77.396  1.00 24.23           N  
ATOM   4433  CA  SER A 543     -14.519 -18.581  78.722  1.00 24.23           C  
ATOM   4434  C   SER A 543     -13.014 -18.795  79.037  1.00 24.23           C  
ATOM   4435  CB  SER A 543     -15.453 -19.047  79.841  1.00 24.23           C  
ATOM   4436  O   SER A 543     -12.499 -19.890  79.210  1.00 24.23           O  
ATOM   4437  OG  SER A 543     -15.466 -20.448  79.966  1.00 24.23           O  
ATOM   4438  N   PHE A 544     -12.328 -17.645  79.157  1.00 21.88           N  
ATOM   4439  CA  PHE A 544     -11.742 -17.044  80.381  1.00 21.88           C  
ATOM   4440  C   PHE A 544     -10.720 -17.808  81.285  1.00 21.88           C  
ATOM   4441  CB  PHE A 544     -12.883 -16.391  81.211  1.00 21.88           C  
ATOM   4442  O   PHE A 544     -11.092 -18.644  82.093  1.00 21.88           O  
ATOM   4443  CG  PHE A 544     -12.795 -14.883  81.406  1.00 21.88           C  
ATOM   4444  CD1 PHE A 544     -12.576 -14.340  82.687  1.00 21.88           C  
ATOM   4445  CD2 PHE A 544     -12.983 -14.011  80.315  1.00 21.88           C  
ATOM   4446  CE1 PHE A 544     -12.459 -12.950  82.864  1.00 21.88           C  
ATOM   4447  CE2 PHE A 544     -12.891 -12.618  80.495  1.00 21.88           C  
ATOM   4448  CZ  PHE A 544     -12.609 -12.087  81.766  1.00 21.88           C  
ATOM   4449  N   VAL A 545      -9.462 -17.316  81.256  1.00 27.05           N  
ATOM   4450  CA  VAL A 545      -8.683 -16.670  82.361  1.00 27.05           C  
ATOM   4451  C   VAL A 545      -8.054 -17.461  83.545  1.00 27.05           C  
ATOM   4452  CB  VAL A 545      -9.453 -15.415  82.840  1.00 27.05           C  
ATOM   4453  O   VAL A 545      -8.713 -18.219  84.243  1.00 27.05           O  
ATOM   4454  CG1 VAL A 545      -8.941 -14.686  84.073  1.00 27.05           C  
ATOM   4455  CG2 VAL A 545      -9.441 -14.344  81.738  1.00 27.05           C  
ATOM   4456  N   HIS A 546      -6.800 -17.034  83.835  1.00 29.89           N  
ATOM   4457  CA  HIS A 546      -6.023 -16.988  85.105  1.00 29.89           C  
ATOM   4458  C   HIS A 546      -5.338 -18.271  85.622  1.00 29.89           C  
ATOM   4459  CB  HIS A 546      -6.839 -16.262  86.198  1.00 29.89           C  
ATOM   4460  O   HIS A 546      -5.857 -19.361  85.460  1.00 29.89           O  
ATOM   4461  CG  HIS A 546      -6.576 -14.765  86.286  1.00 29.89           C  
ATOM   4462  CD2 HIS A 546      -7.476 -13.791  86.628  1.00 29.89           C  
ATOM   4463  ND1 HIS A 546      -5.356 -14.128  86.165  1.00 29.89           N  
ATOM   4464  CE1 HIS A 546      -5.509 -12.840  86.490  1.00 29.89           C  
ATOM   4465  NE2 HIS A 546      -6.801 -12.569  86.721  1.00 29.89           N  
ATOM   4466  N   ASP A 547      -4.185 -18.250  86.305  1.00 25.47           N  
ATOM   4467  CA  ASP A 547      -3.169 -17.244  86.675  1.00 25.47           C  
ATOM   4468  C   ASP A 547      -1.987 -17.976  87.354  1.00 25.47           C  
ATOM   4469  CB  ASP A 547      -3.692 -16.253  87.733  1.00 25.47           C  
ATOM   4470  O   ASP A 547      -2.178 -19.119  87.758  1.00 25.47           O  
ATOM   4471  CG  ASP A 547      -2.944 -14.912  87.739  1.00 25.47           C  
ATOM   4472  OD1 ASP A 547      -2.317 -14.600  86.702  1.00 25.47           O  
ATOM   4473  OD2 ASP A 547      -3.042 -14.182  88.746  1.00 25.47           O  
ATOM   4474  N   SER A 548      -0.836 -17.286  87.465  1.00 27.06           N  
ATOM   4475  CA  SER A 548       0.103 -17.166  88.623  1.00 27.06           C  
ATOM   4476  C   SER A 548       0.464 -18.400  89.494  1.00 27.06           C  
ATOM   4477  CB  SER A 548      -0.387 -15.978  89.470  1.00 27.06           C  
ATOM   4478  O   SER A 548      -0.294 -19.341  89.655  1.00 27.06           O  
ATOM   4479  OG  SER A 548      -1.669 -16.160  90.023  1.00 27.06           O  
ATOM   4480  N   SER A 549       1.607 -18.542  90.173  1.00 29.02           N  
ATOM   4481  CA  SER A 549       2.818 -17.761  90.514  1.00 29.02           C  
ATOM   4482  C   SER A 549       3.698 -18.725  91.347  1.00 29.02           C  
ATOM   4483  CB  SER A 549       2.486 -16.569  91.419  1.00 29.02           C  
ATOM   4484  O   SER A 549       3.152 -19.551  92.075  1.00 29.02           O  
ATOM   4485  OG  SER A 549       1.451 -16.905  92.327  1.00 29.02           O  
ATOM   4486  N   ASP A 550       5.003 -18.802  91.099  1.00 27.77           N  
ATOM   4487  CA  ASP A 550       6.115 -18.283  91.930  1.00 27.77           C  
ATOM   4488  C   ASP A 550       6.553 -19.106  93.168  1.00 27.77           C  
ATOM   4489  CB  ASP A 550       6.041 -16.779  92.270  1.00 27.77           C  
ATOM   4490  O   ASP A 550       5.762 -19.520  94.009  1.00 27.77           O  
ATOM   4491  CG  ASP A 550       6.115 -15.850  91.053  1.00 27.77           C  
ATOM   4492  OD1 ASP A 550       6.797 -16.218  90.065  1.00 27.77           O  
ATOM   4493  OD2 ASP A 550       5.464 -14.782  91.090  1.00 27.77           O  
ATOM   4494  N   ASP A 551       7.886 -19.209  93.242  1.00 28.31           N  
ATOM   4495  CA  ASP A 551       8.784 -19.062  94.399  1.00 28.31           C  
ATOM   4496  C   ASP A 551       9.354 -20.237  95.243  1.00 28.31           C  
ATOM   4497  CB  ASP A 551       8.499 -17.772  95.207  1.00 28.31           C  
ATOM   4498  O   ASP A 551       8.674 -20.994  95.928  1.00 28.31           O  
ATOM   4499  CG  ASP A 551       9.208 -16.508  94.678  1.00 28.31           C  
ATOM   4500  OD1 ASP A 551      10.049 -16.621  93.751  1.00 28.31           O  
ATOM   4501  OD2 ASP A 551       8.894 -15.417  95.204  1.00 28.31           O  
ATOM   4502  N   ASP A 552      10.699 -20.225  95.214  1.00 25.98           N  
ATOM   4503  CA  ASP A 552      11.696 -20.272  96.296  1.00 25.98           C  
ATOM   4504  C   ASP A 552      12.316 -21.570  96.883  1.00 25.98           C  
ATOM   4505  CB  ASP A 552      11.456 -19.174  97.363  1.00 25.98           C  
ATOM   4506  O   ASP A 552      11.715 -22.333  97.628  1.00 25.98           O  
ATOM   4507  CG  ASP A 552      12.326 -17.909  97.221  1.00 25.98           C  
ATOM   4508  OD1 ASP A 552      13.296 -17.928  96.420  1.00 25.98           O  
ATOM   4509  OD2 ASP A 552      12.119 -16.980  98.030  1.00 25.98           O  
ATOM   4510  N   SER A 553      13.639 -21.652  96.643  1.00 27.75           N  
ATOM   4511  CA  SER A 553      14.743 -21.673  97.632  1.00 27.75           C  
ATOM   4512  C   SER A 553      15.226 -22.960  98.349  1.00 27.75           C  
ATOM   4513  CB  SER A 553      14.560 -20.530  98.638  1.00 27.75           C  
ATOM   4514  O   SER A 553      14.484 -23.643  99.044  1.00 27.75           O  
ATOM   4515  OG  SER A 553      15.787 -20.200  99.261  1.00 27.75           O  
ATOM   4516  N   SER A 554      16.567 -23.120  98.288  1.00 30.89           N  
ATOM   4517  CA  SER A 554      17.526 -23.529  99.350  1.00 30.89           C  
ATOM   4518  C   SER A 554      18.246 -24.906  99.301  1.00 30.89           C  
ATOM   4519  CB  SER A 554      17.019 -23.181 100.757  1.00 30.89           C  
ATOM   4520  O   SER A 554      17.638 -25.969  99.300  1.00 30.89           O  
ATOM   4521  OG  SER A 554      17.990 -23.399 101.766  1.00 30.89           O  
ATOM   4522  N   ASP A 555      19.587 -24.774  99.354  1.00 31.42           N  
ATOM   4523  CA  ASP A 555      20.683 -25.588  99.931  1.00 31.42           C  
ATOM   4524  C   ASP A 555      21.385 -26.796  99.245  1.00 31.42           C  
ATOM   4525  CB  ASP A 555      20.564 -25.728 101.465  1.00 31.42           C  
ATOM   4526  O   ASP A 555      20.836 -27.867  99.010  1.00 31.42           O  
ATOM   4527  CG  ASP A 555      21.096 -24.513 102.250  1.00 31.42           C  
ATOM   4528  OD1 ASP A 555      21.450 -23.494 101.604  1.00 31.42           O  
ATOM   4529  OD2 ASP A 555      21.103 -24.584 103.498  1.00 31.42           O  
ATOM   4530  N   ASP A 556      22.696 -26.557  99.041  1.00 40.22           N  
ATOM   4531  CA  ASP A 556      23.906 -27.392  99.157  1.00 40.22           C  
ATOM   4532  C   ASP A 556      24.116 -28.698  98.359  1.00 40.22           C  
ATOM   4533  CB  ASP A 556      24.280 -27.539 100.647  1.00 40.22           C  
ATOM   4534  O   ASP A 556      23.787 -29.796  98.788  1.00 40.22           O  
ATOM   4535  CG  ASP A 556      24.832 -26.247 101.272  1.00 40.22           C  
ATOM   4536  OD1 ASP A 556      25.224 -25.340 100.494  1.00 40.22           O  
ATOM   4537  OD2 ASP A 556      25.007 -26.240 102.508  1.00 40.22           O  
ATOM   4538  N   GLU A 557      24.877 -28.585  97.254  1.00 40.94           N  
ATOM   4539  CA  GLU A 557      26.076 -29.392  96.921  1.00 40.94           C  
ATOM   4540  C   GLU A 557      26.628 -28.946  95.548  1.00 40.94           C  
ATOM   4541  CB  GLU A 557      25.810 -30.916  96.869  1.00 40.94           C  
ATOM   4542  O   GLU A 557      25.884 -28.886  94.575  1.00 40.94           O  
ATOM   4543  CG  GLU A 557      26.306 -31.661  98.125  1.00 40.94           C  
ATOM   4544  CD  GLU A 557      26.146 -33.193  98.025  1.00 40.94           C  
ATOM   4545  OE1 GLU A 557      26.491 -33.880  99.010  1.00 40.94           O  
ATOM   4546  OE2 GLU A 557      25.841 -33.724  96.916  1.00 40.94           O  
ATOM   4547  N   LYS A 558      27.934 -28.642  95.411  1.00 55.44           N  
ATOM   4548  CA  LYS A 558      28.534 -28.131  94.151  1.00 55.44           C  
ATOM   4549  C   LYS A 558      28.319 -29.112  92.969  1.00 55.44           C  
ATOM   4550  CB  LYS A 558      30.035 -27.832  94.344  1.00 55.44           C  
ATOM   4551  O   LYS A 558      29.044 -30.109  92.882  1.00 55.44           O  
ATOM   4552  CG  LYS A 558      30.295 -26.567  95.178  1.00 55.44           C  
ATOM   4553  CD  LYS A 558      31.799 -26.296  95.352  1.00 55.44           C  
ATOM   4554  CE  LYS A 558      31.994 -25.054  96.233  1.00 55.44           C  
ATOM   4555  NZ  LYS A 558      33.424 -24.775  96.526  1.00 55.44           N  
ATOM   4556  N   PRO A 559      27.428 -28.820  91.996  1.00 50.59           N  
ATOM   4557  CA  PRO A 559      27.013 -29.790  90.973  1.00 50.59           C  
ATOM   4558  C   PRO A 559      28.103 -30.073  89.925  1.00 50.59           C  
ATOM   4559  CB  PRO A 559      25.734 -29.205  90.361  1.00 50.59           C  
ATOM   4560  O   PRO A 559      28.184 -31.177  89.388  1.00 50.59           O  
ATOM   4561  CG  PRO A 559      25.868 -27.699  90.577  1.00 50.59           C  
ATOM   4562  CD  PRO A 559      26.653 -27.589  91.878  1.00 50.59           C  
ATOM   4563  N   TRP A 560      29.025 -29.128  89.699  1.00 48.38           N  
ATOM   4564  CA  TRP A 560      30.069 -29.253  88.672  1.00 48.38           C  
ATOM   4565  C   TRP A 560      31.031 -30.431  88.913  1.00 48.38           C  
ATOM   4566  CB  TRP A 560      30.830 -27.923  88.554  1.00 48.38           C  
ATOM   4567  O   TRP A 560      31.473 -31.073  87.964  1.00 48.38           O  
ATOM   4568  CG  TRP A 560      31.965 -27.732  89.516  1.00 48.38           C  
ATOM   4569  CD1 TRP A 560      31.876 -27.297  90.793  1.00 48.38           C  
ATOM   4570  CD2 TRP A 560      33.384 -27.987  89.279  1.00 48.38           C  
ATOM   4571  CE2 TRP A 560      34.104 -27.696  90.474  1.00 48.38           C  
ATOM   4572  CE3 TRP A 560      34.131 -28.433  88.168  1.00 48.38           C  
ATOM   4573  NE1 TRP A 560      33.135 -27.289  91.367  1.00 48.38           N  
ATOM   4574  CH2 TRP A 560      36.212 -28.271  89.438  1.00 48.38           C  
ATOM   4575  CZ2 TRP A 560      35.497 -27.834  90.566  1.00 48.38           C  
ATOM   4576  CZ3 TRP A 560      35.530 -28.570  88.245  1.00 48.38           C  
ATOM   4577  N   ALA A 561      31.314 -30.773  90.177  1.00 56.75           N  
ATOM   4578  CA  ALA A 561      32.191 -31.893  90.518  1.00 56.75           C  
ATOM   4579  C   ALA A 561      31.526 -33.256  90.246  1.00 56.75           C  
ATOM   4580  CB  ALA A 561      32.615 -31.745  91.984  1.00 56.75           C  
ATOM   4581  O   ALA A 561      32.210 -34.213  89.876  1.00 56.75           O  
ATOM   4582  N   LYS A 562      30.194 -33.347  90.387  1.00 59.12           N  
ATOM   4583  CA  LYS A 562      29.405 -34.535  90.019  1.00 59.12           C  
ATOM   4584  C   LYS A 562      29.363 -34.699  88.497  1.00 59.12           C  
ATOM   4585  CB  LYS A 562      27.989 -34.465  90.640  1.00 59.12           C  
ATOM   4586  O   LYS A 562      29.591 -35.810  88.024  1.00 59.12           O  
ATOM   4587  CG  LYS A 562      27.844 -35.299  91.931  1.00 59.12           C  
ATOM   4588  CD  LYS A 562      26.506 -35.029  92.655  1.00 59.12           C  
ATOM   4589  CE  LYS A 562      26.304 -35.920  93.899  1.00 59.12           C  
ATOM   4590  NZ  LYS A 562      25.281 -35.383  94.848  1.00 59.12           N  
ATOM   4591  N   GLU A 563      29.173 -33.613  87.747  1.00 56.25           N  
ATOM   4592  CA  GLU A 563      29.132 -33.627  86.276  1.00 56.25           C  
ATOM   4593  C   GLU A 563      30.485 -34.015  85.654  1.00 56.25           C  
ATOM   4594  CB  GLU A 563      28.682 -32.251  85.745  1.00 56.25           C  
ATOM   4595  O   GLU A 563      30.546 -34.919  84.823  1.00 56.25           O  
ATOM   4596  CG  GLU A 563      27.530 -32.337  84.728  1.00 56.25           C  
ATOM   4597  CD  GLU A 563      26.145 -32.419  85.385  1.00 56.25           C  
ATOM   4598  OE1 GLU A 563      25.346 -33.282  84.956  1.00 56.25           O  
ATOM   4599  OE2 GLU A 563      25.900 -31.621  86.316  1.00 56.25           O  
ATOM   4600  N   VAL A 564      31.594 -33.414  86.112  1.00 61.28           N  
ATOM   4601  CA  VAL A 564      32.948 -33.743  85.619  1.00 61.28           C  
ATOM   4602  C   VAL A 564      33.291 -35.202  85.913  1.00 61.28           C  
ATOM   4603  CB  VAL A 564      34.003 -32.790  86.221  1.00 61.28           C  
ATOM   4604  O   VAL A 564      33.804 -35.912  85.050  1.00 61.28           O  
ATOM   4605  CG1 VAL A 564      35.444 -33.214  85.898  1.00 61.28           C  
ATOM   4606  CG2 VAL A 564      33.824 -31.371  85.669  1.00 61.28           C  
ATOM   4607  N   ARG A 565      32.945 -35.701  87.106  1.00 62.53           N  
ATOM   4608  CA  ARG A 565      33.176 -37.101  87.490  1.00 62.53           C  
ATOM   4609  C   ARG A 565      32.286 -38.073  86.708  1.00 62.53           C  
ATOM   4610  CB  ARG A 565      32.991 -37.210  89.009  1.00 62.53           C  
ATOM   4611  O   ARG A 565      32.690 -39.216  86.504  1.00 62.53           O  
ATOM   4612  CG  ARG A 565      33.696 -38.413  89.643  1.00 62.53           C  
ATOM   4613  CD  ARG A 565      33.526 -38.330  91.167  1.00 62.53           C  
ATOM   4614  NE  ARG A 565      34.427 -39.252  91.887  1.00 62.53           N  
ATOM   4615  NH1 ARG A 565      33.595 -38.870  93.998  1.00 62.53           N  
ATOM   4616  NH2 ARG A 565      35.336 -40.235  93.736  1.00 62.53           N  
ATOM   4617  CZ  ARG A 565      34.448 -39.447  93.197  1.00 62.53           C  
ATOM   4618  N   LYS A 566      31.100 -37.638  86.271  1.00 64.56           N  
ATOM   4619  CA  LYS A 566      30.180 -38.414  85.426  1.00 64.56           C  
ATOM   4620  C   LYS A 566      30.687 -38.485  83.982  1.00 64.56           C  
ATOM   4621  CB  LYS A 566      28.769 -37.816  85.547  1.00 64.56           C  
ATOM   4622  O   LYS A 566      30.753 -39.588  83.450  1.00 64.56           O  
ATOM   4623  CG  LYS A 566      27.650 -38.771  85.110  1.00 64.56           C  
ATOM   4624  CD  LYS A 566      26.291 -38.091  85.339  1.00 64.56           C  
ATOM   4625  CE  LYS A 566      25.121 -39.014  84.981  1.00 64.56           C  
ATOM   4626  NZ  LYS A 566      23.825 -38.294  85.091  1.00 64.56           N  
ATOM   4627  N   ASN A 567      31.166 -37.374  83.418  1.00 58.56           N  
ATOM   4628  CA  ASN A 567      31.791 -37.352  82.089  1.00 58.56           C  
ATOM   4629  C   ASN A 567      33.102 -38.148  82.053  1.00 58.56           C  
ATOM   4630  CB  ASN A 567      31.986 -35.899  81.618  1.00 58.56           C  
ATOM   4631  O   ASN A 567      33.292 -38.960  81.156  1.00 58.56           O  
ATOM   4632  CG  ASN A 567      30.723 -35.307  81.014  1.00 58.56           C  
ATOM   4633  ND2 ASN A 567      30.819 -34.157  80.393  1.00 58.56           N  
ATOM   4634  OD1 ASN A 567      29.643 -35.867  81.081  1.00 58.56           O  
ATOM   4635  N   TYR A 568      33.956 -38.032  83.076  1.00 62.47           N  
ATOM   4636  CA  TYR A 568      35.191 -38.824  83.160  1.00 62.47           C  
ATOM   4637  C   TYR A 568      34.914 -40.335  83.285  1.00 62.47           C  
ATOM   4638  CB  TYR A 568      36.035 -38.319  84.341  1.00 62.47           C  
ATOM   4639  O   TYR A 568      35.665 -41.164  82.774  1.00 62.47           O  
ATOM   4640  CG  TYR A 568      37.525 -38.511  84.155  1.00 62.47           C  
ATOM   4641  CD1 TYR A 568      38.136 -39.753  84.423  1.00 62.47           C  
ATOM   4642  CD2 TYR A 568      38.298 -37.438  83.671  1.00 62.47           C  
ATOM   4643  CE1 TYR A 568      39.518 -39.921  84.198  1.00 62.47           C  
ATOM   4644  CE2 TYR A 568      39.680 -37.597  83.467  1.00 62.47           C  
ATOM   4645  OH  TYR A 568      41.621 -38.985  83.493  1.00 62.47           O  
ATOM   4646  CZ  TYR A 568      40.291 -38.839  83.721  1.00 62.47           C  
ATOM   4647  N   ARG A 569      33.816 -40.719  83.957  1.00 66.44           N  
ATOM   4648  CA  ARG A 569      33.355 -42.118  84.023  1.00 66.44           C  
ATOM   4649  C   ARG A 569      32.807 -42.616  82.687  1.00 66.44           C  
ATOM   4650  CB  ARG A 569      32.291 -42.288  85.114  1.00 66.44           C  
ATOM   4651  O   ARG A 569      33.013 -43.784  82.386  1.00 66.44           O  
ATOM   4652  CG  ARG A 569      32.897 -42.404  86.517  1.00 66.44           C  
ATOM   4653  CD  ARG A 569      31.760 -42.414  87.544  1.00 66.44           C  
ATOM   4654  NE  ARG A 569      32.261 -42.515  88.927  1.00 66.44           N  
ATOM   4655  NH1 ARG A 569      30.209 -42.591  89.956  1.00 66.44           N  
ATOM   4656  NH2 ARG A 569      32.060 -42.691  91.193  1.00 66.44           N  
ATOM   4657  CZ  ARG A 569      31.511 -42.595  90.014  1.00 66.44           C  
ATOM   4658  N   LEU A 570      32.127 -41.760  81.924  1.00 65.75           N  
ATOM   4659  CA  LEU A 570      31.617 -42.076  80.588  1.00 65.75           C  
ATOM   4660  C   LEU A 570      32.759 -42.286  79.585  1.00 65.75           C  
ATOM   4661  CB  LEU A 570      30.644 -40.964  80.138  1.00 65.75           C  
ATOM   4662  O   LEU A 570      32.771 -43.307  78.911  1.00 65.75           O  
ATOM   4663  CG  LEU A 570      29.169 -41.420  80.102  1.00 65.75           C  
ATOM   4664  CD1 LEU A 570      28.270 -40.459  80.883  1.00 65.75           C  
ATOM   4665  CD2 LEU A 570      28.665 -41.503  78.663  1.00 65.75           C  
ATOM   4666  N   ILE A 571      33.767 -41.408  79.581  1.00 63.12           N  
ATOM   4667  CA  ILE A 571      34.960 -41.538  78.720  1.00 63.12           C  
ATOM   4668  C   ILE A 571      35.684 -42.864  78.998  1.00 63.12           C  
ATOM   4669  CB  ILE A 571      35.878 -40.306  78.910  1.00 63.12           C  
ATOM   4670  O   ILE A 571      35.921 -43.657  78.092  1.00 63.12           O  
ATOM   4671  CG1 ILE A 571      35.186 -39.037  78.353  1.00 63.12           C  
ATOM   4672  CG2 ILE A 571      37.238 -40.508  78.221  1.00 63.12           C  
ATOM   4673  CD1 ILE A 571      35.826 -37.723  78.821  1.00 63.12           C  
ATOM   4674  N   LYS A 572      35.914 -43.183  80.279  1.00 65.50           N  
ATOM   4675  CA  LYS A 572      36.576 -44.433  80.689  1.00 65.50           C  
ATOM   4676  C   LYS A 572      35.745 -45.698  80.422  1.00 65.50           C  
ATOM   4677  CB  LYS A 572      36.958 -44.298  82.167  1.00 65.50           C  
ATOM   4678  O   LYS A 572      36.284 -46.803  80.429  1.00 65.50           O  
ATOM   4679  CG  LYS A 572      38.049 -45.298  82.558  1.00 65.50           C  
ATOM   4680  CD  LYS A 572      38.566 -45.007  83.967  1.00 65.50           C  
ATOM   4681  CE  LYS A 572      39.771 -45.915  84.207  1.00 65.50           C  
ATOM   4682  NZ  LYS A 572      40.459 -45.586  85.476  1.00 65.50           N  
ATOM   4683  N   LYS A 573      34.426 -45.559  80.263  1.00 67.50           N  
ATOM   4684  CA  LYS A 573      33.534 -46.656  79.873  1.00 67.50           C  
ATOM   4685  C   LYS A 573      33.610 -46.892  78.361  1.00 67.50           C  
ATOM   4686  CB  LYS A 573      32.105 -46.368  80.355  1.00 67.50           C  
ATOM   4687  O   LYS A 573      33.772 -48.036  77.961  1.00 67.50           O  
ATOM   4688  CG  LYS A 573      31.243 -47.630  80.253  1.00 67.50           C  
ATOM   4689  CD  LYS A 573      29.772 -47.351  80.576  1.00 67.50           C  
ATOM   4690  CE  LYS A 573      29.011 -48.676  80.436  1.00 67.50           C  
ATOM   4691  NZ  LYS A 573      27.982 -48.621  79.381  1.00 67.50           N  
ATOM   4692  N   ASN A 574      33.606 -45.821  77.567  1.00 63.50           N  
ATOM   4693  CA  ASN A 574      33.734 -45.887  76.111  1.00 63.50           C  
ATOM   4694  C   ASN A 574      35.114 -46.407  75.658  1.00 63.50           C  
ATOM   4695  CB  ASN A 574      33.441 -44.498  75.516  1.00 63.50           C  
ATOM   4696  O   ASN A 574      35.181 -47.135  74.675  1.00 63.50           O  
ATOM   4697  CG  ASN A 574      31.983 -44.072  75.595  1.00 63.50           C  
ATOM   4698  ND2 ASN A 574      31.654 -42.938  75.023  1.00 63.50           N  
ATOM   4699  OD1 ASN A 574      31.123 -44.706  76.180  1.00 63.50           O  
ATOM   4700  N   GLU A 575      36.204 -46.104  76.380  1.00 62.28           N  
ATOM   4701  CA  GLU A 575      37.521 -46.725  76.120  1.00 62.28           C  
ATOM   4702  C   GLU A 575      37.483 -48.253  76.292  1.00 62.28           C  
ATOM   4703  CB  GLU A 575      38.603 -46.146  77.053  1.00 62.28           C  
ATOM   4704  O   GLU A 575      38.025 -48.976  75.465  1.00 62.28           O  
ATOM   4705  CG  GLU A 575      39.331 -44.920  76.482  1.00 62.28           C  
ATOM   4706  CD  GLU A 575      40.466 -44.446  77.415  1.00 62.28           C  
ATOM   4707  OE1 GLU A 575      41.527 -44.028  76.901  1.00 62.28           O  
ATOM   4708  OE2 GLU A 575      40.271 -44.493  78.661  1.00 62.28           O  
ATOM   4709  N   ARG A 576      36.795 -48.757  77.327  1.00 60.91           N  
ATOM   4710  CA  ARG A 576      36.679 -50.204  77.590  1.00 60.91           C  
ATOM   4711  C   ARG A 576      35.781 -50.925  76.590  1.00 60.91           C  
ATOM   4712  CB  ARG A 576      36.155 -50.446  79.006  1.00 60.91           C  
ATOM   4713  O   ARG A 576      36.055 -52.072  76.266  1.00 60.91           O  
ATOM   4714  CG  ARG A 576      37.210 -50.124  80.061  1.00 60.91           C  
ATOM   4715  CD  ARG A 576      36.566 -50.280  81.436  1.00 60.91           C  
ATOM   4716  NE  ARG A 576      37.558 -50.092  82.504  1.00 60.91           N  
ATOM   4717  NH1 ARG A 576      36.160 -50.582  84.247  1.00 60.91           N  
ATOM   4718  NH2 ARG A 576      38.338 -50.225  84.630  1.00 60.91           N  
ATOM   4719  CZ  ARG A 576      37.346 -50.289  83.787  1.00 60.91           C  
ATOM   4720  N   GLU A 577      34.719 -50.269  76.126  1.00 61.78           N  
ATOM   4721  CA  GLU A 577      33.828 -50.813  75.093  1.00 61.78           C  
ATOM   4722  C   GLU A 577      34.559 -50.887  73.729  1.00 61.78           C  
ATOM   4723  CB  GLU A 577      32.500 -50.012  75.079  1.00 61.78           C  
ATOM   4724  O   GLU A 577      34.455 -51.902  73.048  1.00 61.78           O  
ATOM   4725  CG  GLU A 577      31.605 -50.331  76.308  1.00 61.78           C  
ATOM   4726  CD  GLU A 577      30.350 -49.442  76.496  1.00 61.78           C  
ATOM   4727  OE1 GLU A 577      29.625 -49.629  77.517  1.00 61.78           O  
ATOM   4728  OE2 GLU A 577      30.118 -48.495  75.722  1.00 61.78           O  
ATOM   4729  N   LYS A 578      35.424 -49.912  73.396  1.00 58.00           N  
ATOM   4730  CA  LYS A 578      36.294 -49.962  72.198  1.00 58.00           C  
ATOM   4731  C   LYS A 578      37.418 -51.005  72.269  1.00 58.00           C  
ATOM   4732  CB  LYS A 578      36.906 -48.580  71.931  1.00 58.00           C  
ATOM   4733  O   LYS A 578      37.816 -51.540  71.240  1.00 58.00           O  
ATOM   4734  CG  LYS A 578      35.921 -47.630  71.242  1.00 58.00           C  
ATOM   4735  CD  LYS A 578      36.600 -46.284  70.969  1.00 58.00           C  
ATOM   4736  CE  LYS A 578      35.646 -45.373  70.195  1.00 58.00           C  
ATOM   4737  NZ  LYS A 578      36.269 -44.055  69.916  1.00 58.00           N  
ATOM   4738  N   GLU A 579      37.962 -51.284  73.456  1.00 56.84           N  
ATOM   4739  CA  GLU A 579      38.946 -52.365  73.642  1.00 56.84           C  
ATOM   4740  C   GLU A 579      38.310 -53.755  73.451  1.00 56.84           C  
ATOM   4741  CB  GLU A 579      39.636 -52.240  75.018  1.00 56.84           C  
ATOM   4742  O   GLU A 579      38.969 -54.645  72.925  1.00 56.84           O  
ATOM   4743  CG  GLU A 579      40.704 -51.127  75.059  1.00 56.84           C  
ATOM   4744  CD  GLU A 579      41.364 -50.925  76.444  1.00 56.84           C  
ATOM   4745  OE1 GLU A 579      42.422 -50.250  76.498  1.00 56.84           O  
ATOM   4746  OE2 GLU A 579      40.834 -51.412  77.476  1.00 56.84           O  
ATOM   4747  N   GLN A 580      37.027 -53.925  73.798  1.00 56.50           N  
ATOM   4748  CA  GLN A 580      36.284 -55.176  73.584  1.00 56.50           C  
ATOM   4749  C   GLN A 580      35.870 -55.388  72.118  1.00 56.50           C  
ATOM   4750  CB  GLN A 580      35.069 -55.226  74.529  1.00 56.50           C  
ATOM   4751  O   GLN A 580      35.994 -56.501  71.621  1.00 56.50           O  
ATOM   4752  CG  GLN A 580      35.519 -55.517  75.966  1.00 56.50           C  
ATOM   4753  CD  GLN A 580      34.377 -55.594  76.975  1.00 56.50           C  
ATOM   4754  NE2 GLN A 580      34.458 -56.505  77.921  1.00 56.50           N  
ATOM   4755  OE1 GLN A 580      33.410 -54.849  76.992  1.00 56.50           O  
ATOM   4756  N   GLU A 581      35.462 -54.336  71.398  1.00 53.44           N  
ATOM   4757  CA  GLU A 581      35.126 -54.437  69.963  1.00 53.44           C  
ATOM   4758  C   GLU A 581      36.336 -54.833  69.092  1.00 53.44           C  
ATOM   4759  CB  GLU A 581      34.502 -53.115  69.473  1.00 53.44           C  
ATOM   4760  O   GLU A 581      36.186 -55.605  68.148  1.00 53.44           O  
ATOM   4761  CG  GLU A 581      33.034 -52.960  69.914  1.00 53.44           C  
ATOM   4762  CD  GLU A 581      32.377 -51.633  69.479  1.00 53.44           C  
ATOM   4763  OE1 GLU A 581      31.123 -51.576  69.499  1.00 53.44           O  
ATOM   4764  OE2 GLU A 581      33.103 -50.654  69.178  1.00 53.44           O  
ATOM   4765  N   ASN A 582      37.551 -54.391  69.441  1.00 53.69           N  
ATOM   4766  CA  ASN A 582      38.771 -54.779  68.717  1.00 53.69           C  
ATOM   4767  C   ASN A 582      39.212 -56.236  68.996  1.00 53.69           C  
ATOM   4768  CB  ASN A 582      39.892 -53.783  69.056  1.00 53.69           C  
ATOM   4769  O   ASN A 582      39.812 -56.863  68.127  1.00 53.69           O  
ATOM   4770  CG  ASN A 582      39.714 -52.410  68.428  1.00 53.69           C  
ATOM   4771  ND2 ASN A 582      40.147 -51.370  69.099  1.00 53.69           N  
ATOM   4772  OD1 ASN A 582      39.231 -52.217  67.329  1.00 53.69           O  
ATOM   4773  N   GLU A 583      38.915 -56.796  70.178  1.00 51.31           N  
ATOM   4774  CA  GLU A 583      39.196 -58.210  70.504  1.00 51.31           C  
ATOM   4775  C   GLU A 583      38.195 -59.186  69.843  1.00 51.31           C  
ATOM   4776  CB  GLU A 583      39.235 -58.416  72.037  1.00 51.31           C  
ATOM   4777  O   GLU A 583      38.527 -60.354  69.599  1.00 51.31           O  
ATOM   4778  CG  GLU A 583      40.522 -57.883  72.701  1.00 51.31           C  
ATOM   4779  CD  GLU A 583      40.637 -58.177  74.217  1.00 51.31           C  
ATOM   4780  OE1 GLU A 583      41.754 -57.990  74.766  1.00 51.31           O  
ATOM   4781  OE2 GLU A 583      39.651 -58.624  74.852  1.00 51.31           O  
ATOM   4782  N   ASP A 584      36.989 -58.714  69.509  1.00 52.94           N  
ATOM   4783  CA  ASP A 584      35.969 -59.489  68.793  1.00 52.94           C  
ATOM   4784  C   ASP A 584      36.212 -59.521  67.264  1.00 52.94           C  
ATOM   4785  CB  ASP A 584      34.565 -58.971  69.176  1.00 52.94           C  
ATOM   4786  O   ASP A 584      35.975 -60.558  66.633  1.00 52.94           O  
ATOM   4787  CG  ASP A 584      34.082 -59.419  70.573  1.00 52.94           C  
ATOM   4788  OD1 ASP A 584      34.515 -60.500  71.043  1.00 52.94           O  
ATOM   4789  OD2 ASP A 584      33.176 -58.752  71.127  1.00 52.94           O  
ATOM   4790  N   ASP A 585      36.780 -58.459  66.671  1.00 52.56           N  
ATOM   4791  CA  ASP A 585      37.138 -58.399  65.238  1.00 52.56           C  
ATOM   4792  C   ASP A 585      38.349 -59.293  64.870  1.00 52.56           C  
ATOM   4793  CB  ASP A 585      37.352 -56.927  64.802  1.00 52.56           C  
ATOM   4794  O   ASP A 585      38.357 -59.929  63.810  1.00 52.56           O  
ATOM   4795  CG  ASP A 585      36.167 -56.284  64.050  1.00 52.56           C  
ATOM   4796  OD1 ASP A 585      35.202 -57.004  63.692  1.00 52.56           O  
ATOM   4797  OD2 ASP A 585      36.266 -55.074  63.743  1.00 52.56           O  
ATOM   4798  N   ASP A 586      39.328 -59.466  65.769  1.00 49.72           N  
ATOM   4799  CA  ASP A 586      40.492 -60.349  65.549  1.00 49.72           C  
ATOM   4800  C   ASP A 586      40.135 -61.856  65.594  1.00 49.72           C  
ATOM   4801  CB  ASP A 586      41.606 -60.006  66.563  1.00 49.72           C  
ATOM   4802  O   ASP A 586      40.804 -62.689  64.972  1.00 49.72           O  
ATOM   4803  CG  ASP A 586      42.559 -58.875  66.130  1.00 49.72           C  
ATOM   4804  OD1 ASP A 586      42.608 -58.556  64.919  1.00 49.72           O  
ATOM   4805  OD2 ASP A 586      43.345 -58.426  66.997  1.00 49.72           O  
ATOM   4806  N   ASN A 587      39.036 -62.237  66.260  1.00 46.72           N  
ATOM   4807  CA  ASN A 587      38.542 -63.623  66.307  1.00 46.72           C
[truncated: 341,010 more chars]
