# Supplementary material for: Structural screens identify candidate human homologs of insect chemoreceptors and cryptic Drosophila gustatory receptor-like proteins
Source: eLife. 2023 Feb 20;12:e85537. doi: 10.7554/eLife.85537 (PMC9998090; doi:10.7554/eLife.85537)
Supplement: Source data 1. — Models of proteins analyzed in this work, either downloaded from the AlphaFold Protein Structure Database or, where not already available, predicted using the AlphaFold2 algorithm implemented in ColabFold (Mirdita et al., 2022). The four-letter code in the filename represents the first letter of the genus and the first three letters of the species (e.g., ‘Dmel’ = D. melanogaster); species names are given in full in the figures. [file elife-85537-data1.zip › TtraGRL1_AF-A0A0L0DUY0-F1-model_v3.pdb]

HEADER                                            01-JUN-22                     
TITLE     ALPHAFOLD MONOMER V2.0 PREDICTION FOR UNCHARACTERIZED PROTEIN         
TITLE    2 (A0A0L0DUY0)                                                         
COMPND    MOL_ID: 1;                                                            
COMPND   2 MOLECULE: UNCHARACTERIZED PROTEIN;                                   
COMPND   3 CHAIN: A                                                             
SOURCE    MOL_ID: 1;                                                            
SOURCE   2 ORGANISM_SCIENTIFIC: THECAMONAS TRAHENS ATCC 50062;                  
SOURCE   3 ORGANISM_TAXID: 461836                                               
REMARK   1                                                                      
REMARK   1 REFERENCE 1                                                          
REMARK   1  AUTH   JOHN JUMPER, RICHARD EVANS, ALEXANDER PRITZEL, TIM GREEN,    
REMARK   1  AUTH 2 MICHAEL FIGURNOV, OLAF RONNEBERGER, KATHRYN TUNYASUVUNAKOOL, 
REMARK   1  AUTH 3 RUSS BATES, AUGUSTIN ZIDEK, ANNA POTAPENKO, ALEX BRIDGLAND,  
REMARK   1  AUTH 4 CLEMENS MEYER, SIMON A A KOHL, ANDREW J BALLARD,             
REMARK   1  AUTH 5 ANDREW COWIE, BERNARDINO ROMERA-PAREDES, STANISLAV NIKOLOV,  
REMARK   1  AUTH 6 RISHUB JAIN, JONAS ADLER, TREVOR BACK, STIG PETERSEN,        
REMARK   1  AUTH 7 DAVID REIMAN, ELLEN CLANCY, MICHAL ZIELINSKI,                
REMARK   1  AUTH 8 MARTIN STEINEGGER, MICHALINA PACHOLSKA, TAMAS BERGHAMMER,    
REMARK   1  AUTH 9 DAVID SILVER, ORIOL VINYALS, ANDREW W SENIOR,                
REMARK   1  AUTH10 KORAY KAVUKCUOGLU, PUSHMEET KOHLI, DEMIS HASSABIS            
REMARK   1  TITL   HIGHLY ACCURATE PROTEIN STRUCTURE PREDICTION WITH ALPHAFOLD  
REMARK   1  REF    NATURE                        V. 596   583 2021              
REMARK   1  REFN                   ISSN 0028-0836                               
REMARK   1  PMID   34265844                                                     
REMARK   1  DOI    10.1038/s41586-021-03819-2                                   
REMARK   1                                                                      
REMARK   1 DISCLAIMERS                                                          
REMARK   1 ALPHAFOLD DATA, COPYRIGHT (2021) DEEPMIND TECHNOLOGIES LIMITED. THE  
REMARK   1 INFORMATION PROVIDED IS THEORETICAL MODELLING ONLY AND CAUTION SHOULD
REMARK   1 BE EXERCISED IN ITS USE. IT IS PROVIDED "AS-IS" WITHOUT ANY WARRANTY 
REMARK   1 OF ANY KIND, WHETHER EXPRESSED OR IMPLIED. NO WARRANTY IS GIVEN THAT 
REMARK   1 USE OF THE INFORMATION SHALL NOT INFRINGE THE RIGHTS OF ANY THIRD    
REMARK   1 PARTY. THE INFORMATION IS NOT INTENDED TO BE A SUBSTITUTE FOR        
REMARK   1 PROFESSIONAL MEDICAL ADVICE, DIAGNOSIS, OR TREATMENT, AND DOES NOT   
REMARK   1 CONSTITUTE MEDICAL OR OTHER PROFESSIONAL ADVICE. IT IS AVAILABLE FOR 
REMARK   1 ACADEMIC AND COMMERCIAL PURPOSES, UNDER CC-BY 4.0 LICENCE.           
DBREF  XXXX A    1   536  UNP    A0A0L0DUY0 A0A0L0DUY0_THETB     1    536       
SEQRES   1 A  536  MET PRO SER ALA THR ARG ILE TYR PRO SER PRO HIS PRO          
SEQRES   2 A  536  SER LEU SER VAL MET PRO LYS THR ALA ALA LYS ARG ARG          
SEQRES   3 A  536  GLY THR ASN ARG HIS ARG ASP LYS PRO ARG ASN ARG ASN          
SEQRES   4 A  536  LYS VAL ASP LEU SER SER SER TYR PRO ARG GLN PRO SER          
SEQRES   5 A  536  ASP LEU SER ASP HIS PRO SER PRO SER GLY ALA SER THR          
SEQRES   6 A  536  SER LEU PRO GLU SER SER ARG GLY ASP PRO SER LEU PRO          
SEQRES   7 A  536  PRO LEU PRO LYS SER SER GLY ARG ARG ALA ARG ARG HIS          
SEQRES   8 A  536  HIS SER ASN SER ASP SER ASP SER ASP SER ASP SER ASP          
SEQRES   9 A  536  SER ALA SER ALA MET GLU SER GLY SER SER SER PRO PRO          
SEQRES  10 A  536  PRO GLU SER LYS TYR ASP LYS SER GLU ASP GLU SER LYS          
SEQRES  11 A  536  THR ALA ALA HIS GLY SER ARG GLN TRP HIS SER ALA SER          
SEQRES  12 A  536  SER SER SER GLY SER GLY SER ASP SER SER SER ARG TYR          
SEQRES  13 A  536  ASP ASN ASP ALA LEU LEU ARG LYS PHE GLU ARG GLY SER          
SEQRES  14 A  536  LEU GLY MET VAL ASP TYR ARG ASN ASP ASN ASP LEU MET          
SEQRES  15 A  536  GLN ARG GLY HIS TRP SER LEU TRP LEU ALA HIS ILE MET          
SEQRES  16 A  536  THR ILE VAL PHE GLY ILE ASN ALA PRO SER ALA LEU TRP          
SEQRES  17 A  536  ARG VAL TYR SER LEU THR ILE ALA ALA ALA VAL THR THR          
SEQRES  18 A  536  VAL THR VAL VAL GLN ILE VAL SER LEU PHE SER ASP PHE          
SEQRES  19 A  536  SER ASP LEU GLU HIS GLY ILE ILE VAL LEU LEU ALA ALA          
SEQRES  20 A  536  LEU TRP TYR LEU LEU ASN MET LEU THR ALA TRP SER PHE          
SEQRES  21 A  536  ALA LEU ARG PHE TRP GLY HIS THR GLY TRP LEU PHE GLY          
SEQRES  22 A  536  MET TRP LYS ALA MET TRP GLN SER GLU ALA ASP VAL CYS          
SEQRES  23 A  536  ARG SER HIS HIS ARG LEU ARG LEU LEU MET PRO ALA VAL          
SEQRES  24 A  536  ILE PHE GLY VAL VAL ALA ASN LEU ALA LEU THR LEU ALA          
SEQRES  25 A  536  ALA ARG TRP PHE GLY LEU GLN ARG ASP ALA GLN SER VAL          
SEQRES  26 A  536  PHE ARG GLU MET PHE VAL LEU SER SER ASN GLY ALA GLN          
SEQRES  27 A  536  VAL VAL PHE THR VAL ILE HIS VAL PHE ALA THR GLY ILE          
SEQRES  28 A  536  PHE LEU THR PRO LEU ALA LEU PHE PHE ASP THR ALA VAL          
SEQRES  29 A  536  SER LEU THR ARG ARG ILE HIS TRP LEU GLN LYS LYS VAL          
SEQRES  30 A  536  PHE ARG ASP GLU LYS SER LEU THR GLU LEU VAL ASP ASP          
SEQRES  31 A  536  PHE SER GLU LEU SER VAL HIS ALA MET LEU ALA ASN LYS          
SEQRES  32 A  536  LEU PHE GLY PRO TRP LEU THR CYS ILE PHE ALA VAL GLN          
SEQRES  33 A  536  ILE PRO LEU VAL ALA ILE CYS LEU VAL SER LEU LEU SER          
SEQRES  34 A  536  TYR THR SER LEU ASP GLY LEU THR ILE SER VAL LEU ALA          
SEQRES  35 A  536  LEU TRP LEU VAL VAL ASN THR VAL LEU THR PHE THR VAL          
SEQRES  36 A  536  ALA PHE ILE SER ALA LYS LEU HIS ALA ASP THR GLU ALA          
SEQRES  37 A  536  THR ILE HIS LYS ILE ALA LEU HIS VAL ALA SER GLY ARG          
SEQRES  38 A  536  SER SER SER HIS ARG SER GLU PHE MET PHE PHE THR ALA          
SEQRES  39 A  536  SER ILE SER ALA HIS GLU ILE GLY PHE ARG VAL GLY GLY          
SEQRES  40 A  536  SER VAL LEU ILE THR PHE HIS VAL MET THR LYS VAL ILE          
SEQRES  41 A  536  SER PHE ILE GLY SER LEU TYR LEU LEU LEU VAL GLY PHE          
SEQRES  42 A  536  ARG ALA GLN                                                  
CRYST1    1.000    1.000    1.000  90.00  90.00  90.00 P 1           1          
ORIGX1      1.000000  0.000000  0.000000        0.00000                         
ORIGX2      0.000000  1.000000  0.000000        0.00000                         
ORIGX3      0.000000  0.000000  1.000000        0.00000                         
SCALE1      1.000000  0.000000  0.000000        0.00000                         
SCALE2      0.000000  1.000000  0.000000        0.00000                         
SCALE3      0.000000  0.000000  1.000000        0.00000                         
MODEL        1                                                                  
ATOM      1  N   MET A   1     -45.340  -8.347  57.551  1.00 33.47           N  
ATOM      2  CA  MET A   1     -44.955  -9.023  58.816  1.00 33.47           C  
ATOM      3  C   MET A   1     -44.049 -10.217  58.498  1.00 33.47           C  
ATOM      4  CB  MET A   1     -46.194  -9.409  59.638  1.00 33.47           C  
ATOM      5  O   MET A   1     -44.004 -10.574  57.326  1.00 33.47           O  
ATOM      6  CG  MET A   1     -46.649  -8.210  60.479  1.00 33.47           C  
ATOM      7  SD  MET A   1     -48.088  -8.569  61.509  1.00 33.47           S  
ATOM      8  CE  MET A   1     -48.072  -7.132  62.617  1.00 33.47           C  
ATOM      9  N   PRO A   2     -43.259 -10.743  59.458  1.00 48.53           N  
ATOM     10  CA  PRO A   2     -42.004 -11.445  59.148  1.00 48.53           C  
ATOM     11  C   PRO A   2     -41.976 -12.942  59.535  1.00 48.53           C  
ATOM     12  CB  PRO A   2     -40.993 -10.646  59.982  1.00 48.53           C  
ATOM     13  O   PRO A   2     -42.943 -13.463  60.086  1.00 48.53           O  
ATOM     14  CG  PRO A   2     -41.747 -10.449  61.299  1.00 48.53           C  
ATOM     15  CD  PRO A   2     -43.204 -10.302  60.854  1.00 48.53           C  
ATOM     16  N   SER A   3     -40.785 -13.546  59.384  1.00 34.19           N  
ATOM     17  CA  SER A   3     -40.321 -14.887  59.824  1.00 34.19           C  
ATOM     18  C   SER A   3     -40.298 -15.955  58.711  1.00 34.19           C  
ATOM     19  CB  SER A   3     -41.017 -15.409  61.093  1.00 34.19           C  
ATOM     20  O   SER A   3     -41.131 -15.920  57.816  1.00 34.19           O  
ATOM     21  OG  SER A   3     -41.151 -14.384  62.054  1.00 34.19           O  
ATOM     22  N   ALA A   4     -39.359 -16.913  58.690  1.00 40.34           N  
ATOM     23  CA  ALA A   4     -38.345 -17.252  59.703  1.00 40.34           C  
ATOM     24  C   ALA A   4     -36.947 -17.555  59.116  1.00 40.34           C  
ATOM     25  CB  ALA A   4     -38.845 -18.466  60.498  1.00 40.34           C  
ATOM     26  O   ALA A   4     -36.808 -18.057  58.003  1.00 40.34           O  
ATOM     27  N   THR A   5     -35.912 -17.289  59.915  1.00 41.19           N  
ATOM     28  CA  THR A   5     -34.491 -17.577  59.649  1.00 41.19           C  
ATOM     29  C   THR A   5     -34.122 -19.026  59.995  1.00 41.19           C  
ATOM     30  CB  THR A   5     -33.595 -16.666  60.525  1.00 41.19           C  
ATOM     31  O   THR A   5     -34.676 -19.585  60.941  1.00 41.19           O  
ATOM     32  CG2 THR A   5     -32.342 -16.198  59.791  1.00 41.19           C  
ATOM     33  OG1 THR A   5     -34.270 -15.505  60.964  1.00 41.19           O  
ATOM     34  N   ARG A   6     -33.086 -19.598  59.359  1.00 38.31           N  
ATOM     35  CA  ARG A   6     -32.238 -20.640  59.980  1.00 38.31           C  
ATOM     36  C   ARG A   6     -30.787 -20.575  59.495  1.00 38.31           C  
ATOM     37  CB  ARG A   6     -32.856 -22.050  59.855  1.00 38.31           C  
ATOM     38  O   ARG A   6     -30.503 -19.963  58.472  1.00 38.31           O  
ATOM     39  CG  ARG A   6     -33.219 -22.557  61.262  1.00 38.31           C  
ATOM     40  CD  ARG A   6     -33.879 -23.938  61.269  1.00 38.31           C  
ATOM     41  NE  ARG A   6     -34.488 -24.199  62.591  1.00 38.31           N  
ATOM     42  NH1 ARG A   6     -34.546 -26.495  62.513  1.00 38.31           N  
ATOM     43  NH2 ARG A   6     -35.389 -25.426  64.280  1.00 38.31           N  
ATOM     44  CZ  ARG A   6     -34.801 -25.369  63.118  1.00 38.31           C  
ATOM     45  N   ILE A   7     -29.876 -21.103  60.316  1.00 39.72           N  
ATOM     46  CA  ILE A   7     -28.461 -20.703  60.379  1.00 39.72           C  
ATOM     47  C   ILE A   7     -27.574 -21.927  60.696  1.00 39.72           C  
ATOM     48  CB  ILE A   7     -28.334 -19.592  61.471  1.00 39.72           C  
ATOM     49  O   ILE A   7     -27.767 -22.524  61.750  1.00 39.72           O  
ATOM     50  CG1 ILE A   7     -28.929 -18.249  60.974  1.00 39.72           C  
ATOM     51  CG2 ILE A   7     -26.890 -19.365  61.939  1.00 39.72           C  
ATOM     52  CD1 ILE A   7     -28.934 -17.108  62.002  1.00 39.72           C  
ATOM     53  N   TYR A   8     -26.576 -22.204  59.834  1.00 35.81           N  
ATOM     54  CA  TYR A   8     -25.357 -23.024  60.073  1.00 35.81           C  
ATOM     55  C   TYR A   8     -25.543 -24.510  60.519  1.00 35.81           C  
ATOM     56  CB  TYR A   8     -24.411 -22.146  60.933  1.00 35.81           C  
ATOM     57  O   TYR A   8     -26.686 -24.934  60.692  1.00 35.81           O  
ATOM     58  CG  TYR A   8     -23.669 -21.085  60.126  1.00 35.81           C  
ATOM     59  CD1 TYR A   8     -22.986 -21.427  58.936  1.00 35.81           C  
ATOM     60  CD2 TYR A   8     -23.673 -19.742  60.553  1.00 35.81           C  
ATOM     61  CE1 TYR A   8     -22.380 -20.428  58.152  1.00 35.81           C  
ATOM     62  CE2 TYR A   8     -23.075 -18.738  59.767  1.00 35.81           C  
ATOM     63  OH  TYR A   8     -21.865 -18.123  57.781  1.00 35.81           O  
ATOM     64  CZ  TYR A   8     -22.437 -19.080  58.555  1.00 35.81           C  
ATOM     65  N   PRO A   9     -24.479 -25.357  60.641  1.00 51.56           N  
ATOM     66  CA  PRO A   9     -23.029 -25.082  60.579  1.00 51.56           C  
ATOM     67  C   PRO A   9     -22.168 -25.940  59.622  1.00 51.56           C  
ATOM     68  CB  PRO A   9     -22.598 -25.375  62.020  1.00 51.56           C  
ATOM     69  O   PRO A   9     -22.586 -26.969  59.100  1.00 51.56           O  
ATOM     70  CG  PRO A   9     -23.374 -26.661  62.326  1.00 51.56           C  
ATOM     71  CD  PRO A   9     -24.612 -26.587  61.422  1.00 51.56           C  
ATOM     72  N   SER A  10     -20.907 -25.519  59.474  1.00 38.38           N  
ATOM     73  CA  SER A  10     -19.793 -26.291  58.895  1.00 38.38           C  
ATOM     74  C   SER A  10     -18.999 -27.040  59.979  1.00 38.38           C  
ATOM     75  CB  SER A  10     -18.792 -25.352  58.202  1.00 38.38           C  
ATOM     76  O   SER A  10     -18.963 -26.578  61.121  1.00 38.38           O  
ATOM     77  OG  SER A  10     -19.433 -24.396  57.379  1.00 38.38           O  
ATOM     78  N   PRO A  11     -18.253 -28.102  59.615  1.00 50.22           N  
ATOM     79  CA  PRO A  11     -17.035 -28.459  60.351  1.00 50.22           C  
ATOM     80  C   PRO A  11     -15.816 -28.823  59.466  1.00 50.22           C  
ATOM     81  CB  PRO A  11     -17.464 -29.646  61.213  1.00 50.22           C  
ATOM     82  O   PRO A  11     -15.897 -29.665  58.576  1.00 50.22           O  
ATOM     83  CG  PRO A  11     -18.472 -30.384  60.325  1.00 50.22           C  
ATOM     84  CD  PRO A  11     -18.943 -29.346  59.294  1.00 50.22           C  
ATOM     85  N   HIS A  12     -14.648 -28.262  59.802  1.00 37.12           N  
ATOM     86  CA  HIS A  12     -13.337 -28.932  59.670  1.00 37.12           C  
ATOM     87  C   HIS A  12     -13.054 -29.669  61.000  1.00 37.12           C  
ATOM     88  CB  HIS A  12     -12.244 -27.883  59.387  1.00 37.12           C  
ATOM     89  O   HIS A  12     -13.480 -29.141  62.033  1.00 37.12           O  
ATOM     90  CG  HIS A  12     -12.151 -27.406  57.958  1.00 37.12           C  
ATOM     91  CD2 HIS A  12     -12.256 -26.113  57.517  1.00 37.12           C  
ATOM     92  ND1 HIS A  12     -11.799 -28.173  56.869  1.00 37.12           N  
ATOM     93  CE1 HIS A  12     -11.701 -27.362  55.801  1.00 37.12           C  
ATOM     94  NE2 HIS A  12     -11.968 -26.095  56.149  1.00 37.12           N  
ATOM     95  N   PRO A  13     -12.412 -30.865  61.028  1.00 52.34           N  
ATOM     96  CA  PRO A  13     -10.932 -31.026  61.005  1.00 52.34           C  
ATOM     97  C   PRO A  13     -10.451 -32.356  60.331  1.00 52.34           C  
ATOM     98  CB  PRO A  13     -10.612 -31.037  62.511  1.00 52.34           C  
ATOM     99  O   PRO A  13     -11.271 -33.085  59.790  1.00 52.34           O  
ATOM    100  CG  PRO A  13     -11.791 -31.759  63.165  1.00 52.34           C  
ATOM    101  CD  PRO A  13     -12.857 -31.793  62.072  1.00 52.34           C  
ATOM    102  N   SER A  14      -9.182 -32.814  60.363  1.00 33.19           N  
ATOM    103  CA  SER A  14      -7.863 -32.172  60.124  1.00 33.19           C  
ATOM    104  C   SER A  14      -6.724 -33.227  60.060  1.00 33.19           C  
ATOM    105  CB  SER A  14      -7.452 -31.195  61.237  1.00 33.19           C  
ATOM    106  O   SER A  14      -6.820 -34.230  60.758  1.00 33.19           O  
ATOM    107  OG  SER A  14      -7.233 -31.863  62.465  1.00 33.19           O  
ATOM    108  N   LEU A  15      -5.592 -32.892  59.411  1.00 31.58           N  
ATOM    109  CA  LEU A  15      -4.213 -33.386  59.676  1.00 31.58           C  
ATOM    110  C   LEU A  15      -3.764 -34.837  59.343  1.00 31.58           C  
ATOM    111  CB  LEU A  15      -3.816 -33.045  61.137  1.00 31.58           C  
ATOM    112  O   LEU A  15      -4.480 -35.813  59.530  1.00 31.58           O  
ATOM    113  CG  LEU A  15      -3.296 -31.615  61.336  1.00 31.58           C  
ATOM    114  CD1 LEU A  15      -3.325 -31.244  62.817  1.00 31.58           C  
ATOM    115  CD2 LEU A  15      -1.851 -31.489  60.841  1.00 31.58           C  
ATOM    116  N   SER A  16      -2.448 -34.929  59.055  1.00 29.61           N  
ATOM    117  CA  SER A  16      -1.554 -36.117  59.115  1.00 29.61           C  
ATOM    118  C   SER A  16      -1.692 -37.167  57.979  1.00 29.61           C  
ATOM    119  CB  SER A  16      -1.629 -36.697  60.534  1.00 29.61           C  
ATOM    120  O   SER A  16      -2.751 -37.269  57.376  1.00 29.61           O  
ATOM    121  OG  SER A  16      -2.717 -37.582  60.671  1.00 29.61           O  
ATOM    122  N   VAL A  17      -0.673 -37.939  57.550  1.00 31.38           N  
ATOM    123  CA  VAL A  17       0.754 -38.127  57.943  1.00 31.38           C  
ATOM    124  C   VAL A  17       1.649 -38.172  56.676  1.00 31.38           C  
ATOM    125  CB  VAL A  17       0.929 -39.480  58.694  1.00 31.38           C  
ATOM    126  O   VAL A  17       1.199 -38.607  55.621  1.00 31.38           O  
ATOM    127  CG1 VAL A  17       2.388 -39.862  58.996  1.00 31.38           C  
ATOM    128  CG2 VAL A  17       0.217 -39.527  60.046  1.00 31.38           C  
ATOM    129  N   MET A  18       2.937 -37.805  56.777  1.00 33.81           N  
ATOM    130  CA  MET A  18       3.988 -38.098  55.773  1.00 33.81           C  
ATOM    131  C   MET A  18       4.995 -39.112  56.356  1.00 33.81           C  
ATOM    132  CB  MET A  18       4.705 -36.787  55.399  1.00 33.81           C  
ATOM    133  O   MET A  18       5.327 -38.974  57.537  1.00 33.81           O  
ATOM    134  CG  MET A  18       5.429 -36.847  54.048  1.00 33.81           C  
ATOM    135  SD  MET A  18       6.955 -35.861  53.973  1.00 33.81           S  
ATOM    136  CE  MET A  18       6.895 -35.322  52.241  1.00 33.81           C  
ATOM    137  N   PRO A  19       5.532 -40.086  55.584  1.00 46.72           N  
ATOM    138  CA  PRO A  19       6.954 -39.970  55.200  1.00 46.72           C  
ATOM    139  C   PRO A  19       7.402 -40.660  53.878  1.00 46.72           C  
ATOM    140  CB  PRO A  19       7.704 -40.626  56.364  1.00 46.72           C  
ATOM    141  O   PRO A  19       6.769 -41.578  53.376  1.00 46.72           O  
ATOM    142  CG  PRO A  19       6.799 -41.804  56.727  1.00 46.72           C  
ATOM    143  CD  PRO A  19       5.427 -41.434  56.148  1.00 46.72           C  
ATOM    144  N   LYS A  20       8.558 -40.188  53.368  1.00 34.91           N  
ATOM    145  CA  LYS A  20       9.784 -40.883  52.859  1.00 34.91           C  
ATOM    146  C   LYS A  20       9.697 -42.408  52.526  1.00 34.91           C  
ATOM    147  CB  LYS A  20      10.890 -40.642  53.915  1.00 34.91           C  
ATOM    148  O   LYS A  20       9.069 -43.162  53.249  1.00 34.91           O  
ATOM    149  CG  LYS A  20      11.044 -39.202  54.450  1.00 34.91           C  
ATOM    150  CD  LYS A  20      12.059 -39.146  55.602  1.00 34.91           C  
ATOM    151  CE  LYS A  20      12.193 -37.705  56.120  1.00 34.91           C  
ATOM    152  NZ  LYS A  20      13.012 -37.630  57.358  1.00 34.91           N  
ATOM    153  N   THR A  21      10.445 -42.995  51.569  1.00 32.88           N  
ATOM    154  CA  THR A  21      11.851 -42.728  51.150  1.00 32.88           C  
ATOM    155  C   THR A  21      12.241 -43.470  49.841  1.00 32.88           C  
ATOM    156  CB  THR A  21      12.846 -43.297  52.202  1.00 32.88           C  
ATOM    157  O   THR A  21      11.602 -44.457  49.514  1.00 32.88           O  
ATOM    158  CG2 THR A  21      14.124 -42.460  52.314  1.00 32.88           C  
ATOM    159  OG1 THR A  21      12.331 -43.351  53.512  1.00 32.88           O  
ATOM    160  N   ALA A  22      13.370 -43.078  49.213  1.00 32.28           N  
ATOM    161  CA  ALA A  22      14.266 -43.849  48.304  1.00 32.28           C  
ATOM    162  C   ALA A  22      13.692 -44.424  46.971  1.00 32.28           C  
ATOM    163  CB  ALA A  22      14.991 -44.923  49.129  1.00 32.28           C  
ATOM    164  O   ALA A  22      12.714 -45.152  46.975  1.00 32.28           O  
ATOM    165  N   ALA A  23      14.190 -44.155  45.749  1.00 32.97           N  
ATOM    166  CA  ALA A  23      15.535 -43.966  45.154  1.00 32.97           C  
ATOM    167  C   ALA A  23      16.169 -45.234  44.522  1.00 32.97           C  
ATOM    168  CB  ALA A  23      16.540 -43.232  46.054  1.00 32.97           C  
ATOM    169  O   ALA A  23      16.490 -46.195  45.218  1.00 32.97           O  
ATOM    170  N   LYS A  24      16.482 -45.188  43.209  1.00 32.69           N  
ATOM    171  CA  LYS A  24      17.478 -46.074  42.561  1.00 32.69           C  
ATOM    172  C   LYS A  24      18.113 -45.442  41.305  1.00 32.69           C  
ATOM    173  CB  LYS A  24      16.865 -47.463  42.274  1.00 32.69           C  
ATOM    174  O   LYS A  24      17.479 -44.662  40.606  1.00 32.69           O  
ATOM    175  CG  LYS A  24      17.921 -48.580  42.395  1.00 32.69           C  
ATOM    176  CD  LYS A  24      17.273 -49.967  42.538  1.00 32.69           C  
ATOM    177  CE  LYS A  24      18.329 -51.036  42.867  1.00 32.69           C  
ATOM    178  NZ  LYS A  24      17.701 -52.335  43.232  1.00 32.69           N  
ATOM    179  N   ARG A  25      19.389 -45.766  41.046  1.00 34.00           N  
ATOM    180  CA  ARG A  25      20.246 -45.226  39.962  1.00 34.00           C  
ATOM    181  C   ARG A  25      20.172 -46.036  38.656  1.00 34.00           C  
ATOM    182  CB  ARG A  25      21.724 -45.312  40.396  1.00 34.00           C  
ATOM    183  O   ARG A  25      20.176 -47.262  38.732  1.00 34.00           O  
ATOM    184  CG  ARG A  25      22.241 -44.373  41.496  1.00 34.00           C  
ATOM    185  CD  ARG A  25      23.623 -44.911  41.923  1.00 34.00           C  
ATOM    186  NE  ARG A  25      24.509 -43.897  42.526  1.00 34.00           N  
ATOM    187  NH1 ARG A  25      26.269 -45.312  42.996  1.00 34.00           N  
ATOM    188  NH2 ARG A  25      26.499 -43.127  43.339  1.00 34.00           N  
ATOM    189  CZ  ARG A  25      25.747 -44.116  42.950  1.00 34.00           C  
ATOM    190  N   ARG A  26      20.337 -45.359  37.505  1.00 31.02           N  
ATOM    191  CA  ARG A  26      21.150 -45.745  36.313  1.00 31.02           C  
ATOM    192  C   ARG A  26      21.087 -44.606  35.264  1.00 31.02           C  
ATOM    193  CB  ARG A  26      20.616 -47.044  35.659  1.00 31.02           C  
ATOM    194  O   ARG A  26      20.003 -44.092  35.047  1.00 31.02           O  
ATOM    195  CG  ARG A  26      21.466 -48.287  35.983  1.00 31.02           C  
ATOM    196  CD  ARG A  26      20.808 -49.555  35.417  1.00 31.02           C  
ATOM    197  NE  ARG A  26      21.577 -50.777  35.740  1.00 31.02           N  
ATOM    198  NH1 ARG A  26      20.420 -52.236  34.388  1.00 31.02           N  
ATOM    199  NH2 ARG A  26      22.114 -52.993  35.619  1.00 31.02           N  
ATOM    200  CZ  ARG A  26      21.367 -51.990  35.250  1.00 31.02           C  
ATOM    201  N   GLY A  27      22.146 -44.160  34.576  1.00 31.11           N  
ATOM    202  CA  GLY A  27      23.584 -44.271  34.870  1.00 31.11           C  
ATOM    203  C   GLY A  27      24.474 -44.894  33.780  1.00 31.11           C  
ATOM    204  O   GLY A  27      24.896 -46.024  33.979  1.00 31.11           O  
ATOM    205  N   THR A  28      24.812 -44.137  32.722  1.00 31.97           N  
ATOM    206  CA  THR A  28      26.025 -44.238  31.850  1.00 31.97           C  
ATOM    207  C   THR A  28      26.057 -42.989  30.949  1.00 31.97           C  
ATOM    208  CB  THR A  28      26.050 -45.462  30.904  1.00 31.97           C  
ATOM    209  O   THR A  28      25.073 -42.734  30.267  1.00 31.97           O  
ATOM    210  CG2 THR A  28      26.795 -46.672  31.469  1.00 31.97           C  
ATOM    211  OG1 THR A  28      24.754 -45.865  30.534  1.00 31.97           O  
ATOM    212  N   ASN A  29      27.029 -42.074  31.033  1.00 32.38           N  
ATOM    213  CA  ASN A  29      28.419 -42.124  30.534  1.00 32.38           C  
ATOM    214  C   ASN A  29      28.593 -42.212  29.002  1.00 32.38           C  
ATOM    215  CB  ASN A  29      29.316 -43.162  31.250  1.00 32.38           C  
ATOM    216  O   ASN A  29      28.554 -43.300  28.433  1.00 32.38           O  
ATOM    217  CG  ASN A  29      29.913 -42.678  32.558  1.00 32.38           C  
ATOM    218  ND2 ASN A  29      30.792 -43.450  33.152  1.00 32.38           N  
ATOM    219  OD1 ASN A  29      29.626 -41.605  33.050  1.00 32.38           O  
ATOM    220  N   ARG A  30      29.018 -41.096  28.391  1.00 31.66           N  
ATOM    221  CA  ARG A  30      30.138 -41.070  27.430  1.00 31.66           C  
ATOM    222  C   ARG A  30      30.928 -39.760  27.567  1.00 31.66           C  
ATOM    223  CB  ARG A  30      29.688 -41.375  25.983  1.00 31.66           C  
ATOM    224  O   ARG A  30      30.415 -38.778  28.088  1.00 31.66           O  
ATOM    225  CG  ARG A  30      30.291 -42.721  25.541  1.00 31.66           C  
ATOM    226  CD  ARG A  30      29.900 -43.145  24.121  1.00 31.66           C  
ATOM    227  NE  ARG A  30      30.437 -44.490  23.816  1.00 31.66           N  
ATOM    228  NH1 ARG A  30      29.917 -44.563  21.578  1.00 31.66           N  
ATOM    229  NH2 ARG A  30      30.921 -46.310  22.532  1.00 31.66           N  
ATOM    230  CZ  ARG A  30      30.422 -45.110  22.648  1.00 31.66           C  
ATOM    231  N   HIS A  31      32.199 -39.810  27.184  1.00 33.69           N  
ATOM    232  CA  HIS A  31      33.249 -38.826  27.486  1.00 33.69           C  
ATOM    233  C   HIS A  31      33.928 -38.374  26.176  1.00 33.69           C  
ATOM    234  CB  HIS A  31      34.269 -39.516  28.431  1.00 33.69           C  
ATOM    235  O   HIS A  31      33.720 -39.019  25.148  1.00 33.69           O  
ATOM    236  CG  HIS A  31      34.666 -38.759  29.676  1.00 33.69           C  
ATOM    237  CD2 HIS A  31      34.235 -39.046  30.944  1.00 33.69           C  
ATOM    238  ND1 HIS A  31      35.649 -37.796  29.796  1.00 33.69           N  
ATOM    239  CE1 HIS A  31      35.785 -37.505  31.103  1.00 33.69           C  
ATOM    240  NE2 HIS A  31      34.945 -38.246  31.839  1.00 33.69           N  
ATOM    241  N   ARG A  32      34.846 -37.397  26.282  1.00 31.70           N  
ATOM    242  CA  ARG A  32      35.816 -36.920  25.261  1.00 31.70           C  
ATOM    243  C   ARG A  32      35.291 -35.894  24.240  1.00 31.70           C  
ATOM    244  CB  ARG A  32      36.515 -38.090  24.529  1.00 31.70           C  
ATOM    245  O   ARG A  32      34.160 -36.004  23.790  1.00 31.70           O  
ATOM    246  CG  ARG A  32      37.113 -39.144  25.471  1.00 31.70           C  
ATOM    247  CD  ARG A  32      37.982 -40.167  24.729  1.00 31.70           C  
ATOM    248  NE  ARG A  32      39.408 -39.872  24.918  1.00 31.70           N  
ATOM    249  NH1 ARG A  32      40.252 -42.009  24.898  1.00 31.70           N  
ATOM    250  NH2 ARG A  32      41.567 -40.279  25.431  1.00 31.70           N  
ATOM    251  CZ  ARG A  32      40.398 -40.724  25.080  1.00 31.70           C  
ATOM    252  N   ASP A  33      36.078 -34.901  23.811  1.00 30.42           N  
ATOM    253  CA  ASP A  33      37.333 -34.353  24.377  1.00 30.42           C  
ATOM    254  C   ASP A  33      37.523 -32.875  23.951  1.00 30.42           C  
ATOM    255  CB  ASP A  33      38.586 -35.172  23.949  1.00 30.42           C  
ATOM    256  O   ASP A  33      37.032 -32.447  22.909  1.00 30.42           O  
ATOM    257  CG  ASP A  33      39.123 -36.143  25.018  1.00 30.42           C  
ATOM    258  OD1 ASP A  33      38.846 -35.913  26.215  1.00 30.42           O  
ATOM    259  OD2 ASP A  33      39.768 -37.156  24.653  1.00 30.42           O  
ATOM    260  N   LYS A  34      38.286 -32.108  24.744  1.00 38.00           N  
ATOM    261  CA  LYS A  34      38.930 -30.831  24.360  1.00 38.00           C  
ATOM    262  C   LYS A  34      40.439 -31.002  24.553  1.00 38.00           C  
ATOM    263  CB  LYS A  34      38.414 -29.652  25.216  1.00 38.00           C  
ATOM    264  O   LYS A  34      40.847 -31.534  25.584  1.00 38.00           O  
ATOM    265  CG  LYS A  34      37.404 -28.745  24.495  1.00 38.00           C  
ATOM    266  CD  LYS A  34      37.078 -27.512  25.359  1.00 38.00           C  
ATOM    267  CE  LYS A  34      36.129 -26.556  24.621  1.00 38.00           C  
ATOM    268  NZ  LYS A  34      35.822 -25.342  25.423  1.00 38.00           N  
ATOM    269  N   PRO A  35      41.275 -30.541  23.609  1.00 48.00           N  
ATOM    270  CA  PRO A  35      42.029 -29.291  23.822  1.00 48.00           C  
ATOM    271  C   PRO A  35      42.117 -28.462  22.502  1.00 48.00           C  
ATOM    272  CB  PRO A  35      43.350 -29.820  24.395  1.00 48.00           C  
ATOM    273  O   PRO A  35      41.426 -28.792  21.548  1.00 48.00           O  
ATOM    274  CG  PRO A  35      43.631 -31.062  23.555  1.00 48.00           C  
ATOM    275  CD  PRO A  35      42.242 -31.508  23.088  1.00 48.00           C  
ATOM    276  N   ARG A  36      42.869 -27.357  22.340  1.00 30.14           N  
ATOM    277  CA  ARG A  36      43.989 -26.771  23.110  1.00 30.14           C  
ATOM    278  C   ARG A  36      44.112 -25.250  22.865  1.00 30.14           C  
ATOM    279  CB  ARG A  36      45.282 -27.453  22.605  1.00 30.14           C  
ATOM    280  O   ARG A  36      43.761 -24.777  21.793  1.00 30.14           O  
ATOM    281  CG  ARG A  36      46.482 -27.361  23.559  1.00 30.14           C  
ATOM    282  CD  ARG A  36      47.622 -28.237  23.019  1.00 30.14           C  
ATOM    283  NE  ARG A  36      48.785 -28.268  23.928  1.00 30.14           N  
ATOM    284  NH1 ARG A  36      49.853 -30.082  22.994  1.00 30.14           N  
ATOM    285  NH2 ARG A  36      50.752 -29.068  24.761  1.00 30.14           N  
ATOM    286  CZ  ARG A  36      49.785 -29.135  23.889  1.00 30.14           C  
ATOM    287  N   ASN A  37      44.683 -24.511  23.821  1.00 34.44           N  
ATOM    288  CA  ASN A  37      45.073 -23.097  23.662  1.00 34.44           C  
ATOM    289  C   ASN A  37      46.264 -22.896  22.704  1.00 34.44           C  
ATOM    290  CB  ASN A  37      45.514 -22.532  25.036  1.00 34.44           C  
ATOM    291  O   ASN A  37      47.179 -23.726  22.691  1.00 34.44           O  
ATOM    292  CG  ASN A  37      44.387 -22.121  25.959  1.00 34.44           C  
ATOM    293  ND2 ASN A  37      44.685 -21.856  27.209  1.00 34.44           N  
ATOM    294  OD1 ASN A  37      43.240 -22.023  25.576  1.00 34.44           O  
ATOM    295  N   ARG A  38      46.361 -21.698  22.101  1.00 32.25           N  
ATOM    296  CA  ARG A  38      47.643 -20.976  21.977  1.00 32.25           C  
ATOM    297  C   ARG A  38      47.468 -19.446  21.892  1.00 32.25           C  
ATOM    298  CB  ARG A  38      48.484 -21.524  20.801  1.00 32.25           C  
ATOM    299  O   ARG A  38      46.599 -18.969  21.182  1.00 32.25           O  
ATOM    300  CG  ARG A  38      49.863 -21.976  21.311  1.00 32.25           C  
ATOM    301  CD  ARG A  38      50.707 -22.637  20.215  1.00 32.25           C  
ATOM    302  NE  ARG A  38      52.012 -23.090  20.748  1.00 32.25           N  
ATOM    303  NH1 ARG A  38      52.821 -24.061  18.827  1.00 32.25           N  
ATOM    304  NH2 ARG A  38      54.079 -24.050  20.667  1.00 32.25           N  
ATOM    305  CZ  ARG A  38      52.959 -23.730  20.081  1.00 32.25           C  
ATOM    306  N   ASN A  39      48.305 -18.765  22.679  1.00 29.64           N  
ATOM    307  CA  ASN A  39      48.785 -17.368  22.737  1.00 29.64           C  
ATOM    308  C   ASN A  39      48.162 -16.339  21.756  1.00 29.64           C  
ATOM    309  CB  ASN A  39      50.316 -17.438  22.543  1.00 29.64           C  
ATOM    310  O   ASN A  39      48.076 -16.613  20.568  1.00 29.64           O  
ATOM    311  CG  ASN A  39      51.064 -18.435  23.427  1.00 29.64           C  
ATOM    312  ND2 ASN A  39      52.371 -18.443  23.349  1.00 29.64           N  
ATOM    313  OD1 ASN A  39      50.513 -19.247  24.160  1.00 29.64           O  
ATOM    314  N   LYS A  40      47.725 -15.131  22.154  1.00 31.59           N  
ATOM    315  CA  LYS A  40      48.299 -14.101  23.065  1.00 31.59           C  
ATOM    316  C   LYS A  40      49.566 -13.421  22.514  1.00 31.59           C  
ATOM    317  CB  LYS A  40      48.454 -14.550  24.538  1.00 31.59           C  
ATOM    318  O   LYS A  40      50.661 -13.955  22.656  1.00 31.59           O  
ATOM    319  CG  LYS A  40      48.476 -13.363  25.530  1.00 31.59           C  
ATOM    320  CD  LYS A  40      48.743 -13.833  26.975  1.00 31.59           C  
ATOM    321  CE  LYS A  40      48.213 -12.871  28.056  1.00 31.59           C  
ATOM    322  NZ  LYS A  40      48.995 -11.618  28.174  1.00 31.59           N  
ATOM    323  N   VAL A  41      49.392 -12.212  21.979  1.00 32.72           N  
ATOM    324  CA  VAL A  41      50.405 -11.147  21.898  1.00 32.72           C  
ATOM    325  C   VAL A  41      49.698  -9.858  22.312  1.00 32.72           C  
ATOM    326  CB  VAL A  41      51.013 -10.989  20.485  1.00 32.72           C  
ATOM    327  O   VAL A  41      48.690  -9.502  21.708  1.00 32.72           O  
ATOM    328  CG1 VAL A  41      52.008  -9.819  20.424  1.00 32.72           C  
ATOM    329  CG2 VAL A  41      51.767 -12.252  20.050  1.00 32.72           C  
ATOM    330  N   ASP A  42      50.203  -9.191  23.346  1.00 31.77           N  
ATOM    331  CA  ASP A  42      49.777  -7.846  23.737  1.00 31.77           C  
ATOM    332  C   ASP A  42      50.800  -6.837  23.204  1.00 31.77           C  
ATOM    333  CB  ASP A  42      49.680  -7.713  25.267  1.00 31.77           C  
ATOM    334  O   ASP A  42      51.999  -7.116  23.229  1.00 31.77           O  
ATOM    335  CG  ASP A  42      48.892  -8.838  25.937  1.00 31.77           C  
ATOM    336  OD1 ASP A  42      47.653  -8.759  26.045  1.00 31.77           O  
ATOM    337  OD2 ASP A  42      49.538  -9.813  26.390  1.00 31.77           O  
ATOM    338  N   LEU A  43      50.352  -5.657  22.775  1.00 31.92           N  
ATOM    339  CA  LEU A  43      51.220  -4.498  22.551  1.00 31.92           C  
ATOM    340  C   LEU A  43      50.408  -3.215  22.761  1.00 31.92           C  
ATOM    341  CB  LEU A  43      51.885  -4.580  21.157  1.00 31.92           C  
ATOM    342  O   LEU A  43      49.302  -3.080  22.238  1.00 31.92           O  
ATOM    343  CG  LEU A  43      53.415  -4.749  21.253  1.00 31.92           C  
ATOM    344  CD1 LEU A  43      53.992  -5.206  19.914  1.00 31.92           C  
ATOM    345  CD2 LEU A  43      54.098  -3.438  21.651  1.00 31.92           C  
ATOM    346  N   SER A  44      50.925  -2.307  23.587  1.00 30.53           N  
ATOM    347  CA  SER A  44      50.203  -1.148  24.119  1.00 30.53           C  
ATOM    348  C   SER A  44      51.108   0.083  24.228  1.00 30.53           C  
ATOM    349  CB  SER A  44      49.625  -1.500  25.498  1.00 30.53           C  
ATOM    350  O   SER A  44      52.328  -0.053  24.303  1.00 30.53           O  
ATOM    351  OG  SER A  44      50.650  -1.841  26.416  1.00 30.53           O  
ATOM    352  N   SER A  45      50.489   1.271  24.333  1.00 30.80           N  
ATOM    353  CA  SER A  45      51.146   2.592  24.435  1.00 30.80           C  
ATOM    354  C   SER A  45      51.773   3.070  23.104  1.00 30.80           C  
ATOM    355  CB  SER A  45      52.142   2.579  25.606  1.00 30.80           C  
ATOM    356  O   SER A  45      52.338   2.275  22.367  1.00 30.80           O  
ATOM    357  OG  SER A  45      52.188   3.824  26.275  1.00 30.80           O  
ATOM    358  N   SER A  46      51.685   4.344  22.708  1.00 28.56           N  
ATOM    359  CA  SER A  46      51.814   5.533  23.563  1.00 28.56           C  
ATOM    360  C   SER A  46      51.077   6.800  23.077  1.00 28.56           C  
ATOM    361  CB  SER A  46      53.319   5.840  23.695  1.00 28.56           C  
ATOM    362  O   SER A  46      50.815   6.996  21.896  1.00 28.56           O  
ATOM    363  OG  SER A  46      53.976   5.746  22.441  1.00 28.56           O  
ATOM    364  N   TYR A  47      50.783   7.682  24.041  1.00 32.75           N  
ATOM    365  CA  TYR A  47      50.378   9.094  23.890  1.00 32.75           C  
ATOM    366  C   TYR A  47      51.544   9.999  24.354  1.00 32.75           C  
ATOM    367  CB  TYR A  47      49.125   9.351  24.754  1.00 32.75           C  
ATOM    368  O   TYR A  47      52.370   9.527  25.141  1.00 32.75           O  
ATOM    369  CG  TYR A  47      47.789   9.366  24.038  1.00 32.75           C  
ATOM    370  CD1 TYR A  47      47.418  10.496  23.282  1.00 32.75           C  
ATOM    371  CD2 TYR A  47      46.876   8.307  24.212  1.00 32.75           C  
ATOM    372  CE1 TYR A  47      46.132  10.576  22.712  1.00 32.75           C  
ATOM    373  CE2 TYR A  47      45.590   8.384  23.645  1.00 32.75           C  
ATOM    374  OH  TYR A  47      43.964   9.596  22.372  1.00 32.75           O  
ATOM    375  CZ  TYR A  47      45.213   9.521  22.900  1.00 32.75           C  
ATOM    376  N   PRO A  48      51.607  11.291  23.955  1.00 46.66           N  
ATOM    377  CA  PRO A  48      51.227  12.333  24.932  1.00 46.66           C  
ATOM    378  C   PRO A  48      50.601  13.647  24.381  1.00 46.66           C  
ATOM    379  CB  PRO A  48      52.534  12.670  25.655  1.00 46.66           C  
ATOM    380  O   PRO A  48      51.053  14.215  23.398  1.00 46.66           O  
ATOM    381  CG  PRO A  48      53.588  12.548  24.554  1.00 46.66           C  
ATOM    382  CD  PRO A  48      52.907  11.732  23.448  1.00 46.66           C  
ATOM    383  N   ARG A  49      49.603  14.146  25.133  1.00 30.97           N  
ATOM    384  CA  ARG A  49      49.300  15.550  25.540  1.00 30.97           C  
ATOM    385  C   ARG A  49      49.485  16.761  24.581  1.00 30.97           C  
ATOM    386  CB  ARG A  49      50.075  15.843  26.838  1.00 30.97           C  
ATOM    387  O   ARG A  49      50.598  17.171  24.287  1.00 30.97           O  
ATOM    388  CG  ARG A  49      49.626  14.977  28.022  1.00 30.97           C  
ATOM    389  CD  ARG A  49      50.382  15.394  29.286  1.00 30.97           C  
ATOM    390  NE  ARG A  49      49.847  14.714  30.482  1.00 30.97           N  
ATOM    391  NH1 ARG A  49      51.423  15.466  31.974  1.00 30.97           N  
ATOM    392  NH2 ARG A  49      49.733  14.203  32.698  1.00 30.97           N  
ATOM    393  CZ  ARG A  49      50.337  14.796  31.707  1.00 30.97           C  
ATOM    394  N   GLN A  50      48.349  17.413  24.275  1.00 33.03           N  
ATOM    395  CA  GLN A  50      47.891  18.767  24.724  1.00 33.03           C  
ATOM    396  C   GLN A  50      48.872  19.702  25.494  1.00 33.03           C  
ATOM    397  CB  GLN A  50      46.643  18.518  25.599  1.00 33.03           C  
ATOM    398  O   GLN A  50      49.720  19.187  26.224  1.00 33.03           O  
ATOM    399  CG  GLN A  50      45.346  19.016  24.943  1.00 33.03           C  
ATOM    400  CD  GLN A  50      44.129  18.815  25.844  1.00 33.03           C  
ATOM    401  NE2 GLN A  50      42.968  19.281  25.446  1.00 33.03           N  
ATOM    402  OE1 GLN A  50      44.193  18.223  26.909  1.00 33.03           O  
ATOM    403  N   PRO A  51      48.706  21.054  25.446  1.00 46.16           N  
ATOM    404  CA  PRO A  51      47.555  21.767  26.073  1.00 46.16           C  
ATOM    405  C   PRO A  51      46.986  22.972  25.244  1.00 46.16           C  
ATOM    406  CB  PRO A  51      48.169  22.166  27.415  1.00 46.16           C  
ATOM    407  O   PRO A  51      47.619  23.383  24.280  1.00 46.16           O  
ATOM    408  CG  PRO A  51      49.534  22.709  27.004  1.00 46.16           C  
ATOM    409  CD  PRO A  51      49.865  21.910  25.739  1.00 46.16           C  
ATOM    410  N   SER A  52      45.686  23.319  25.364  1.00 34.22           N  
ATOM    411  CA  SER A  52      45.072  24.485  26.087  1.00 34.22           C  
ATOM    412  C   SER A  52      45.070  25.814  25.269  1.00 34.22           C  
ATOM    413  CB  SER A  52      45.529  24.586  27.543  1.00 34.22           C  
ATOM    414  O   SER A  52      45.773  25.881  24.270  1.00 34.22           O  
ATOM    415  OG  SER A  52      46.811  25.161  27.658  1.00 34.22           O  
ATOM    416  N   ASP A  53      44.229  26.848  25.474  1.00 29.42           N  
ATOM    417  CA  ASP A  53      43.463  27.352  26.641  1.00 29.42           C  
ATOM    418  C   ASP A  53      42.197  28.193  26.267  1.00 29.42           C  
ATOM    419  CB  ASP A  53      44.409  28.292  27.424  1.00 29.42           C  
ATOM    420  O   ASP A  53      42.099  28.633  25.128  1.00 29.42           O  
ATOM    421  CG  ASP A  53      45.008  27.602  28.640  1.00 29.42           C  
ATOM    422  OD1 ASP A  53      44.208  27.069  29.439  1.00 29.42           O  
ATOM    423  OD2 ASP A  53      46.251  27.479  28.697  1.00 29.42           O  
ATOM    424  N   LEU A  54      41.308  28.434  27.264  1.00 32.19           N  
ATOM    425  CA  LEU A  54      40.310  29.534  27.498  1.00 32.19           C  
ATOM    426  C   LEU A  54      39.371  30.085  26.362  1.00 32.19           C  
ATOM    427  CB  LEU A  54      41.052  30.720  28.173  1.00 32.19           C  
ATOM    428  O   LEU A  54      39.723  30.090  25.191  1.00 32.19           O  
ATOM    429  CG  LEU A  54      41.297  30.627  29.700  1.00 32.19           C  
ATOM    430  CD1 LEU A  54      42.446  29.718  30.118  1.00 32.19           C  
ATOM    431  CD2 LEU A  54      41.604  32.015  30.263  1.00 32.19           C  
ATOM    432  N   SER A  55      38.189  30.686  26.626  1.00 30.91           N  
ATOM    433  CA  SER A  55      37.195  30.564  27.726  1.00 30.91           C  
ATOM    434  C   SER A  55      35.848  31.284  27.417  1.00 30.91           C  
ATOM    435  CB  SER A  55      37.706  31.105  29.073  1.00 30.91           C  
ATOM    436  O   SER A  55      35.750  32.073  26.483  1.00 30.91           O  
ATOM    437  OG  SER A  55      38.044  32.473  29.051  1.00 30.91           O  
ATOM    438  N   ASP A  56      34.846  31.013  28.271  1.00 30.16           N  
ATOM    439  CA  ASP A  56      33.706  31.861  28.694  1.00 30.16           C  
ATOM    440  C   ASP A  56      32.443  32.139  27.828  1.00 30.16           C  
ATOM    441  CB  ASP A  56      34.214  33.104  29.450  1.00 30.16           C  
ATOM    442  O   ASP A  56      32.418  32.187  26.602  1.00 30.16           O  
ATOM    443  CG  ASP A  56      35.080  32.700  30.647  1.00 30.16           C  
ATOM    444  OD1 ASP A  56      34.663  31.763  31.368  1.00 30.16           O  
ATOM    445  OD2 ASP A  56      36.194  33.254  30.783  1.00 30.16           O  
ATOM    446  N   HIS A  57      31.346  32.294  28.586  1.00 31.73           N  
ATOM    447  CA  HIS A  57      29.949  32.645  28.252  1.00 31.73           C  
ATOM    448  C   HIS A  57      29.727  34.191  28.356  1.00 31.73           C  
ATOM    449  CB  HIS A  57      29.109  31.840  29.276  1.00 31.73           C  
ATOM    450  O   HIS A  57      30.684  34.862  28.745  1.00 31.73           O  
ATOM    451  CG  HIS A  57      28.810  30.408  28.904  1.00 31.73           C  
ATOM    452  CD2 HIS A  57      29.093  29.297  29.655  1.00 31.73           C  
ATOM    453  ND1 HIS A  57      28.059  29.985  27.829  1.00 31.73           N  
ATOM    454  CE1 HIS A  57      27.903  28.654  27.930  1.00 31.73           C  
ATOM    455  NE2 HIS A  57      28.508  28.189  29.032  1.00 31.73           N  
ATOM    456  N   PRO A  58      28.530  34.809  28.108  1.00 45.00           N  
ATOM    457  CA  PRO A  58      27.175  34.233  27.982  1.00 45.00           C  
ATOM    458  C   PRO A  58      26.244  34.803  26.868  1.00 45.00           C  
ATOM    459  CB  PRO A  58      26.577  34.624  29.345  1.00 45.00           C  
ATOM    460  O   PRO A  58      26.563  35.742  26.147  1.00 45.00           O  
ATOM    461  CG  PRO A  58      27.052  36.073  29.510  1.00 45.00           C  
ATOM    462  CD  PRO A  58      28.305  36.162  28.631  1.00 45.00           C  
ATOM    463  N   SER A  59      25.029  34.242  26.788  1.00 35.62           N  
ATOM    464  CA  SER A  59      23.798  34.824  26.187  1.00 35.62           C  
ATOM    465  C   SER A  59      23.268  36.022  27.039  1.00 35.62           C  
ATOM    466  CB  SER A  59      22.745  33.696  26.091  1.00 35.62           C  
ATOM    467  O   SER A  59      23.794  36.160  28.147  1.00 35.62           O  
ATOM    468  OG  SER A  59      23.296  32.386  26.067  1.00 35.62           O  
ATOM    469  N   PRO A  60      22.229  36.843  26.675  1.00 46.41           N  
ATOM    470  CA  PRO A  60      20.936  36.406  26.083  1.00 46.41           C  
ATOM    471  C   PRO A  60      20.089  37.421  25.233  1.00 46.41           C  
ATOM    472  CB  PRO A  60      20.154  36.144  27.383  1.00 46.41           C  
ATOM    473  O   PRO A  60      20.384  38.604  25.138  1.00 46.41           O  
ATOM    474  CG  PRO A  60      20.521  37.355  28.258  1.00 46.41           C  
ATOM    475  CD  PRO A  60      21.822  37.877  27.639  1.00 46.41           C  
ATOM    476  N   SER A  61      18.898  36.960  24.799  1.00 30.81           N  
ATOM    477  CA  SER A  61      17.608  37.711  24.691  1.00 30.81           C  
ATOM    478  C   SER A  61      17.346  38.764  23.581  1.00 30.81           C  
ATOM    479  CB  SER A  61      17.229  38.283  26.065  1.00 30.81           C  
ATOM    480  O   SER A  61      18.264  39.340  23.016  1.00 30.81           O  
ATOM    481  OG  SER A  61      18.064  39.358  26.430  1.00 30.81           O  
ATOM    482  N   GLY A  62      16.045  39.022  23.315  1.00 30.33           N  
ATOM    483  CA  GLY A  62      15.502  40.015  22.355  1.00 30.33           C  
ATOM    484  C   GLY A  62      15.183  39.419  20.969  1.00 30.33           C  
ATOM    485  O   GLY A  62      16.110  39.051  20.264  1.00 30.33           O  
ATOM    486  N   ALA A  63      13.949  39.178  20.493  1.00 29.67           N  
ATOM    487  CA  ALA A  63      12.575  39.635  20.796  1.00 29.67           C  
ATOM    488  C   ALA A  63      12.138  40.978  20.153  1.00 29.67           C  
ATOM    489  CB  ALA A  63      12.188  39.471  22.274  1.00 29.67           C  
ATOM    490  O   ALA A  63      12.942  41.889  19.998  1.00 29.67           O  
ATOM    491  N   SER A  64      10.836  41.075  19.827  1.00 31.34           N  
ATOM    492  CA  SER A  64      10.146  42.044  18.932  1.00 31.34           C  
ATOM    493  C   SER A  64      10.507  41.911  17.434  1.00 31.34           C  
ATOM    494  CB  SER A  64      10.204  43.486  19.457  1.00 31.34           C  
ATOM    495  O   SER A  64      11.673  41.730  17.114  1.00 31.34           O  
ATOM    496  OG  SER A  64      11.494  44.045  19.354  1.00 31.34           O  
ATOM    497  N   THR A  65       9.618  41.820  16.429  1.00 28.81           N  
ATOM    498  CA  THR A  65       8.219  42.244  16.135  1.00 28.81           C  
ATOM    499  C   THR A  65       8.036  43.653  15.557  1.00 28.81           C  
ATOM    500  CB  THR A  65       7.110  41.978  17.177  1.00 28.81           C  
ATOM    501  O   THR A  65       7.802  44.598  16.307  1.00 28.81           O  
ATOM    502  CG2 THR A  65       7.003  40.527  17.637  1.00 28.81           C  
ATOM    503  OG1 THR A  65       7.201  42.826  18.293  1.00 28.81           O  
ATOM    504  N   SER A  66       7.947  43.746  14.224  1.00 34.28           N  
ATOM    505  CA  SER A  66       7.101  44.738  13.537  1.00 34.28           C  
ATOM    506  C   SER A  66       6.763  44.333  12.087  1.00 34.28           C  
ATOM    507  CB  SER A  66       7.691  46.157  13.586  1.00 34.28           C  
ATOM    508  O   SER A  66       7.626  44.136  11.239  1.00 34.28           O  
ATOM    509  OG  SER A  66       9.089  46.167  13.385  1.00 34.28           O  
ATOM    510  N   LEU A  67       5.458  44.217  11.830  1.00 31.94           N  
ATOM    511  CA  LEU A  67       4.793  44.494  10.543  1.00 31.94           C  
ATOM    512  C   LEU A  67       4.671  46.049  10.393  1.00 31.94           C  
ATOM    513  CB  LEU A  67       3.447  43.720  10.636  1.00 31.94           C  
ATOM    514  O   LEU A  67       5.006  46.719  11.376  1.00 31.94           O  
ATOM    515  CG  LEU A  67       3.570  42.201  10.401  1.00 31.94           C  
ATOM    516  CD1 LEU A  67       2.284  41.501  10.843  1.00 31.94           C  
ATOM    517  CD2 LEU A  67       3.794  41.871   8.922  1.00 31.94           C  
ATOM    518  N   PRO A  68       4.192  46.665   9.276  1.00 44.84           N  
ATOM    519  CA  PRO A  68       3.305  46.071   8.264  1.00 44.84           C  
ATOM    520  C   PRO A  68       3.442  46.527   6.779  1.00 44.84           C  
ATOM    521  CB  PRO A  68       1.954  46.567   8.804  1.00 44.84           C  
ATOM    522  O   PRO A  68       4.160  47.457   6.442  1.00 44.84           O  
ATOM    523  CG  PRO A  68       2.245  48.039   9.120  1.00 44.84           C  
ATOM    524  CD  PRO A  68       3.757  48.064   9.370  1.00 44.84           C  
ATOM    525  N   GLU A  69       2.651  45.845   5.935  1.00 31.34           N  
ATOM    526  CA  GLU A  69       1.820  46.348   4.812  1.00 31.34           C  
ATOM    527  C   GLU A  69       2.347  47.175   3.610  1.00 31.34           C  
ATOM    528  CB  GLU A  69       0.580  47.060   5.387  1.00 31.34           C  
ATOM    529  O   GLU A  69       3.106  48.128   3.725  1.00 31.34           O  
ATOM    530  CG  GLU A  69      -0.474  46.067   5.890  1.00 31.34           C  
ATOM    531  CD  GLU A  69      -1.627  46.816   6.564  1.00 31.34           C  
ATOM    532  OE1 GLU A  69      -2.726  46.821   5.969  1.00 31.34           O  
ATOM    533  OE2 GLU A  69      -1.382  47.377   7.654  1.00 31.34           O  
ATOM    534  N   SER A  70       1.655  46.921   2.479  1.00 30.03           N  
ATOM    535  CA  SER A  70       1.234  47.887   1.439  1.00 30.03           C  
ATOM    536  C   SER A  70       2.251  48.341   0.368  1.00 30.03           C  
ATOM    537  CB  SER A  70       0.580  49.093   2.145  1.00 30.03           C  
ATOM    538  O   SER A  70       3.382  48.681   0.683  1.00 30.03           O  
ATOM    539  OG  SER A  70       0.083  50.078   1.261  1.00 30.03           O  
ATOM    540  N   SER A  71       1.915  48.466  -0.932  1.00 30.91           N  
ATOM    541  CA  SER A  71       0.769  47.996  -1.759  1.00 30.91           C  
ATOM    542  C   SER A  71       1.060  48.232  -3.265  1.00 30.91           C  
ATOM    543  CB  SER A  71      -0.519  48.803  -1.505  1.00 30.91           C  
ATOM    544  O   SER A  71       1.877  49.089  -3.583  1.00 30.91           O  
ATOM    545  OG  SER A  71      -1.239  48.394  -0.375  1.00 30.91           O  
ATOM    546  N   ARG A  72       0.249  47.622  -4.162  1.00 32.81           N  
ATOM    547  CA  ARG A  72       0.074  47.908  -5.624  1.00 32.81           C  
ATOM    548  C   ARG A  72       1.231  47.509  -6.565  1.00 32.81           C  
ATOM    549  CB  ARG A  72      -0.252  49.403  -5.865  1.00 32.81           C  
ATOM    550  O   ARG A  72       2.388  47.704  -6.222  1.00 32.81           O  
ATOM    551  CG  ARG A  72      -1.512  49.938  -5.170  1.00 32.81           C  
ATOM    552  CD  ARG A  72      -1.567  51.469  -5.256  1.00 32.81           C  
ATOM    553  NE  ARG A  72      -2.811  51.998  -4.658  1.00 32.81           N  
ATOM    554  NH1 ARG A  72      -2.287  54.234  -4.760  1.00 32.81           N  
ATOM    555  NH2 ARG A  72      -4.273  53.600  -3.968  1.00 32.81           N  
ATOM    556  CZ  ARG A  72      -3.115  53.270  -4.465  1.00 32.81           C  
ATOM    557  N   GLY A  73       0.915  47.076  -7.803  1.00 31.27           N  
ATOM    558  CA  GLY A  73       1.917  47.125  -8.889  1.00 31.27           C  
ATOM    559  C   GLY A  73       1.822  46.243 -10.152  1.00 31.27           C  
ATOM    560  O   GLY A  73       2.824  46.189 -10.858  1.00 31.27           O  
ATOM    561  N   ASP A  74       0.716  45.568 -10.485  1.00 33.09           N  
ATOM    562  CA  ASP A  74       0.578  44.907 -11.808  1.00 33.09           C  
ATOM    563  C   ASP A  74       0.423  45.929 -12.966  1.00 33.09           C  
ATOM    564  CB  ASP A  74      -0.660  43.983 -11.798  1.00 33.09           C  
ATOM    565  O   ASP A  74      -0.108  47.019 -12.735  1.00 33.09           O  
ATOM    566  CG  ASP A  74      -0.409  42.600 -11.201  1.00 33.09           C  
ATOM    567  OD1 ASP A  74       0.641  42.009 -11.538  1.00 33.09           O  
ATOM    568  OD2 ASP A  74      -1.299  42.138 -10.455  1.00 33.09           O  
ATOM    569  N   PRO A  75       0.686  45.564 -14.243  1.00 46.34           N  
ATOM    570  CA  PRO A  75       1.806  44.754 -14.749  1.00 46.34           C  
ATOM    571  C   PRO A  75       2.452  45.372 -16.026  1.00 46.34           C  
ATOM    572  CB  PRO A  75       1.140  43.420 -15.089  1.00 46.34           C  
ATOM    573  O   PRO A  75       1.862  46.231 -16.678  1.00 46.34           O  
ATOM    574  CG  PRO A  75      -0.212  43.858 -15.669  1.00 46.34           C  
ATOM    575  CD  PRO A  75      -0.462  45.260 -15.092  1.00 46.34           C  
ATOM    576  N   SER A  76       3.635  44.901 -16.461  1.00 32.78           N  
ATOM    577  CA  SER A  76       4.291  45.381 -17.704  1.00 32.78           C  
ATOM    578  C   SER A  76       4.941  44.266 -18.542  1.00 32.78           C  
ATOM    579  CB  SER A  76       5.378  46.420 -17.387  1.00 32.78           C  
ATOM    580  O   SER A  76       5.865  43.601 -18.079  1.00 32.78           O  
ATOM    581  OG  SER A  76       4.844  47.638 -16.909  1.00 32.78           O  
ATOM    582  N   LEU A  77       4.522  44.118 -19.806  1.00 44.06           N  
ATOM    583  CA  LEU A  77       5.180  43.280 -20.826  1.00 44.06           C  
ATOM    584  C   LEU A  77       6.213  44.083 -21.647  1.00 44.06           C  
ATOM    585  CB  LEU A  77       4.122  42.724 -21.807  1.00 44.06           C  
ATOM    586  O   LEU A  77       5.859  45.136 -22.179  1.00 44.06           O  
ATOM    587  CG  LEU A  77       3.364  41.470 -21.342  1.00 44.06           C  
ATOM    588  CD1 LEU A  77       2.150  41.243 -22.245  1.00 44.06           C  
ATOM    589  CD2 LEU A  77       4.245  40.220 -21.424  1.00 44.06           C  
ATOM    590  N   PRO A  78       7.435  43.558 -21.861  1.00 44.72           N  
ATOM    591  CA  PRO A  78       8.334  43.966 -22.944  1.00 44.72           C  
ATOM    592  C   PRO A  78       8.449  42.891 -24.066  1.00 44.72           C  
ATOM    593  CB  PRO A  78       9.649  44.266 -22.227  1.00 44.72           C  
ATOM    594  O   PRO A  78       7.991  41.763 -23.874  1.00 44.72           O  
ATOM    595  CG  PRO A  78       9.669  43.259 -21.073  1.00 44.72           C  
ATOM    596  CD  PRO A  78       8.204  42.868 -20.839  1.00 44.72           C  
ATOM    597  N   PRO A  79       8.991  43.214 -25.266  1.00 44.84           N  
ATOM    598  CA  PRO A  79       8.437  42.651 -26.508  1.00 44.84           C  
ATOM    599  C   PRO A  79       9.409  41.894 -27.447  1.00 44.84           C  
ATOM    600  CB  PRO A  79       7.910  43.907 -27.208  1.00 44.84           C  
ATOM    601  O   PRO A  79      10.628  42.015 -27.365  1.00 44.84           O  
ATOM    602  CG  PRO A  79       9.028  44.921 -26.951  1.00 44.84           C  
ATOM    603  CD  PRO A  79       9.617  44.491 -25.604  1.00 44.84           C  
ATOM    604  N   LEU A  80       8.830  41.207 -28.444  1.00 39.06           N  
ATOM    605  CA  LEU A  80       9.458  40.873 -29.740  1.00 39.06           C  
ATOM    606  C   LEU A  80       9.384  42.100 -30.671  1.00 39.06           C  
ATOM    607  CB  LEU A  80       8.695  39.678 -30.349  1.00 39.06           C  
ATOM    608  O   LEU A  80       8.344  42.764 -30.687  1.00 39.06           O  
ATOM    609  CG  LEU A  80       9.192  38.315 -29.837  1.00 39.06           C  
ATOM    610  CD1 LEU A  80       8.076  37.273 -29.895  1.00 39.06           C  
ATOM    611  CD2 LEU A  80      10.355  37.819 -30.700  1.00 39.06           C  
ATOM    612  N   PRO A  81      10.434  42.432 -31.455  1.00 44.50           N  
ATOM    613  CA  PRO A  81      10.674  41.815 -32.779  1.00 44.50           C  
ATOM    614  C   PRO A  81      12.203  41.641 -33.074  1.00 44.50           C  
ATOM    615  CB  PRO A  81       9.896  42.776 -33.695  1.00 44.50           C  
ATOM    616  O   PRO A  81      13.004  41.807 -32.164  1.00 44.50           O  
ATOM    617  CG  PRO A  81      10.014  44.157 -33.041  1.00 44.50           C  
ATOM    618  CD  PRO A  81      10.642  43.859 -31.682  1.00 44.50           C  
ATOM    619  N   LYS A  82      12.751  41.273 -34.251  1.00 29.41           N  
ATOM    620  CA  LYS A  82      12.383  41.451 -35.678  1.00 29.41           C  
ATOM    621  C   LYS A  82      12.885  40.304 -36.573  1.00 29.41           C  
ATOM    622  CB  LYS A  82      13.063  42.737 -36.212  1.00 29.41           C  
ATOM    623  O   LYS A  82      13.736  39.517 -36.179  1.00 29.41           O  
ATOM    624  CG  LYS A  82      12.490  44.049 -35.669  1.00 29.41           C  
ATOM    625  CD  LYS A  82      13.241  45.269 -36.212  1.00 29.41           C  
ATOM    626  CE  LYS A  82      12.538  46.541 -35.719  1.00 29.41           C  
ATOM    627  NZ  LYS A  82      13.268  47.772 -36.113  1.00 29.41           N  
ATOM    628  N   SER A  83      12.395  40.282 -37.814  1.00 33.62           N  
ATOM    629  CA  SER A  83      12.782  39.363 -38.889  1.00 33.62           C  
ATOM    630  C   SER A  83      13.627  40.023 -39.992  1.00 33.62           C  
ATOM    631  CB  SER A  83      11.505  38.776 -39.506  1.00 33.62           C  
ATOM    632  O   SER A  83      13.439  41.193 -40.329  1.00 33.62           O  
ATOM    633  OG  SER A  83      10.619  39.810 -39.908  1.00 33.62           O  
ATOM    634  N   SER A  84      14.502  39.231 -40.617  1.00 30.69           N  
ATOM    635  CA  SER A  84      15.036  39.423 -41.975  1.00 30.69           C  
ATOM    636  C   SER A  84      15.658  38.097 -42.466  1.00 30.69           C  
ATOM    637  CB  SER A  84      16.078  40.556 -42.019  1.00 30.69           C  
ATOM    638  O   SER A  84      16.181  37.334 -41.664  1.00 30.69           O  
ATOM    639  OG  SER A  84      17.152  40.316 -41.134  1.00 30.69           O  
ATOM    640  N   GLY A  85      15.609  37.718 -43.747  1.00 28.58           N  
ATOM    641  CA  GLY A  85      14.768  38.225 -44.837  1.00 28.58           C  
ATOM    642  C   GLY A  85      15.230  37.724 -46.218  1.00 28.58           C  
ATOM    643  O   GLY A  85      16.426  37.721 -46.474  1.00 28.58           O  
ATOM    644  N   ARG A  86      14.281  37.411 -47.125  1.00 30.30           N  
ATOM    645  CA  ARG A  86      14.476  37.016 -48.552  1.00 30.30           C  
ATOM    646  C   ARG A  86      15.288  35.711 -48.760  1.00 30.30           C  
ATOM    647  CB  ARG A  86      15.047  38.207 -49.352  1.00 30.30           C  
ATOM    648  O   ARG A  86      16.328  35.493 -48.171  1.00 30.30           O  
ATOM    649  CG  ARG A  86      14.067  39.390 -49.466  1.00 30.30           C  
ATOM    650  CD  ARG A  86      14.740  40.588 -50.154  1.00 30.30           C  
ATOM    651  NE  ARG A  86      13.766  41.635 -50.534  1.00 30.30           N  
ATOM    652  NH1 ARG A  86      15.270  43.188 -51.326  1.00 30.30           N  
ATOM    653  NH2 ARG A  86      13.086  43.598 -51.478  1.00 30.30           N  
ATOM    654  CZ  ARG A  86      14.044  42.796 -51.107  1.00 30.30           C  
ATOM    655  N   ARG A  87      14.876  34.806 -49.652  1.00 28.06           N  
ATOM    656  CA  ARG A  87      14.701  35.041 -51.099  1.00 28.06           C  
ATOM    657  C   ARG A  87      13.642  34.101 -51.692  1.00 28.06           C  
ATOM    658  CB  ARG A  87      16.082  34.776 -51.743  1.00 28.06           C  
ATOM    659  O   ARG A  87      13.471  32.990 -51.214  1.00 28.06           O  
ATOM    660  CG  ARG A  87      16.337  35.452 -53.098  1.00 28.06           C  
ATOM    661  CD  ARG A  87      17.780  35.148 -53.539  1.00 28.06           C  
ATOM    662  NE  ARG A  87      18.223  35.990 -54.670  1.00 28.06           N  
ATOM    663  NH1 ARG A  87      20.349  35.124 -54.859  1.00 28.06           N  
ATOM    664  NH2 ARG A  87      19.738  36.822 -56.163  1.00 28.06           N  
ATOM    665  CZ  ARG A  87      19.428  35.973 -55.223  1.00 28.06           C  
ATOM    666  N   ALA A  88      12.973  34.537 -52.757  1.00 33.28           N  
ATOM    667  CA  ALA A  88      11.973  33.746 -53.476  1.00 33.28           C  
ATOM    668  C   ALA A  88      12.347  33.580 -54.956  1.00 33.28           C  
ATOM    669  CB  ALA A  88      10.609  34.435 -53.327  1.00 33.28           C  
ATOM    670  O   ALA A  88      12.964  34.474 -55.542  1.00 33.28           O  
ATOM    671  N   ARG A  89      11.892  32.483 -55.571  1.00 28.20           N  
ATOM    672  CA  ARG A  89      11.612  32.395 -57.012  1.00 28.20           C  
ATOM    673  C   ARG A  89      10.494  31.373 -57.254  1.00 28.20           C  
ATOM    674  CB  ARG A  89      12.889  32.060 -57.819  1.00 28.20           C  
ATOM    675  O   ARG A  89      10.557  30.264 -56.738  1.00 28.20           O  
ATOM    676  CG  ARG A  89      13.230  33.213 -58.778  1.00 28.20           C  
ATOM    677  CD  ARG A  89      14.490  32.945 -59.613  1.00 28.20           C  
ATOM    678  NE  ARG A  89      14.766  34.074 -60.529  1.00 28.20           N  
ATOM    679  NH1 ARG A  89      16.524  33.144 -61.684  1.00 28.20           N  
ATOM    680  NH2 ARG A  89      15.788  35.170 -62.246  1.00 28.20           N  
ATOM    681  CZ  ARG A  89      15.689  34.123 -61.476  1.00 28.20           C  
ATOM    682  N   ARG A  90       9.473  31.776 -58.013  1.00 30.86           N  
ATOM    683  CA  ARG A  90       8.462  30.897 -58.630  1.00 30.86           C  
ATOM    684  C   ARG A  90       8.925  30.539 -60.049  1.00 30.86           C  
ATOM    685  CB  ARG A  90       7.114  31.642 -58.732  1.00 30.86           C  
ATOM    686  O   ARG A  90       9.728  31.287 -60.598  1.00 30.86           O  
ATOM    687  CG  ARG A  90       6.349  31.874 -57.419  1.00 30.86           C  
ATOM    688  CD  ARG A  90       5.093  32.709 -57.735  1.00 30.86           C  
ATOM    689  NE  ARG A  90       4.108  32.721 -56.634  1.00 30.86           N  
ATOM    690  NH1 ARG A  90       2.686  34.301 -57.523  1.00 30.86           N  
ATOM    691  NH2 ARG A  90       2.128  33.262 -55.635  1.00 30.86           N  
ATOM    692  CZ  ARG A  90       2.987  33.427 -56.602  1.00 30.86           C  
ATOM    693  N   HIS A  91       8.361  29.492 -60.652  1.00 28.58           N  
ATOM    694  CA  HIS A  91       7.380  29.599 -61.753  1.00 28.58           C  
ATOM    695  C   HIS A  91       6.917  28.200 -62.215  1.00 28.58           C  
ATOM    696  CB  HIS A  91       7.918  30.397 -62.961  1.00 28.58           C  
ATOM    697  O   HIS A  91       7.748  27.311 -62.270  1.00 28.58           O  
ATOM    698  CG  HIS A  91       7.573  31.872 -62.899  1.00 28.58           C  
ATOM    699  CD2 HIS A  91       8.432  32.909 -62.650  1.00 28.58           C  
ATOM    700  ND1 HIS A  91       6.333  32.437 -63.114  1.00 28.58           N  
ATOM    701  CE1 HIS A  91       6.449  33.768 -63.001  1.00 28.58           C  
ATOM    702  NE2 HIS A  91       7.706  34.104 -62.675  1.00 28.58           N  
ATOM    703  N   HIS A  92       5.611  28.087 -62.523  1.00 29.53           N  
ATOM    704  CA  HIS A  92       4.928  27.271 -63.562  1.00 29.53           C  
ATOM    705  C   HIS A  92       5.309  25.789 -63.833  1.00 29.53           C  
ATOM    706  CB  HIS A  92       4.978  28.110 -64.851  1.00 29.53           C  
ATOM    707  O   HIS A  92       6.461  25.402 -63.726  1.00 29.53           O  
ATOM    708  CG  HIS A  92       4.267  29.434 -64.703  1.00 29.53           C  
ATOM    709  CD2 HIS A  92       4.776  30.659 -65.029  1.00 29.53           C  
ATOM    710  ND1 HIS A  92       3.022  29.648 -64.149  1.00 29.53           N  
ATOM    711  CE1 HIS A  92       2.801  30.972 -64.119  1.00 29.53           C  
ATOM    712  NE2 HIS A  92       3.870  31.633 -64.590  1.00 29.53           N  
ATOM    713  N   SER A  93       4.391  24.915 -64.274  1.00 30.77           N  
ATOM    714  CA  SER A  93       2.911  24.970 -64.385  1.00 30.77           C  
ATOM    715  C   SER A  93       2.338  23.561 -64.642  1.00 30.77           C  
ATOM    716  CB  SER A  93       2.427  25.879 -65.532  1.00 30.77           C  
ATOM    717  O   SER A  93       3.096  22.623 -64.857  1.00 30.77           O  
ATOM    718  OG  SER A  93       3.164  25.688 -66.719  1.00 30.77           O  
ATOM    719  N   ASN A  94       1.006  23.449 -64.622  1.00 31.77           N  
ATOM    720  CA  ASN A  94       0.183  22.267 -64.906  1.00 31.77           C  
ATOM    721  C   ASN A  94       0.593  21.469 -66.162  1.00 31.77           C  
ATOM    722  CB  ASN A  94      -1.279  22.715 -65.176  1.00 31.77           C  
ATOM    723  O   ASN A  94       1.015  22.076 -67.145  1.00 31.77           O  
ATOM    724  CG  ASN A  94      -1.901  23.804 -64.315  1.00 31.77           C  
ATOM    725  ND2 ASN A  94      -3.179  24.030 -64.499  1.00 31.77           N  
ATOM    726  OD1 ASN A  94      -1.271  24.508 -63.535  1.00 31.77           O  
ATOM    727  N   SER A  95       0.276  20.168 -66.148  1.00 30.12           N  
ATOM    728  CA  SER A  95      -0.412  19.445 -67.236  1.00 30.12           C  
ATOM    729  C   SER A  95      -1.074  18.182 -66.673  1.00 30.12           C  
ATOM    730  CB  SER A  95       0.531  19.004 -68.360  1.00 30.12           C  
ATOM    731  O   SER A  95      -0.435  17.456 -65.913  1.00 30.12           O  
ATOM    732  OG  SER A  95       0.676  20.026 -69.326  1.00 30.12           O  
ATOM    733  N   ASP A  96      -2.319  17.919 -67.067  1.00 34.47           N  
ATOM    734  CA  ASP A  96      -3.048  16.669 -66.814  1.00 34.47           C  
ATOM    735  C   ASP A  96      -2.949  15.743 -68.043  1.00 34.47           C  
ATOM    736  CB  ASP A  96      -4.533  16.977 -66.532  1.00 34.47           C  
ATOM    737  O   ASP A  96      -2.908  16.241 -69.170  1.00 34.47           O  
ATOM    738  CG  ASP A  96      -4.739  18.085 -65.492  1.00 34.47           C  
ATOM    739  OD1 ASP A  96      -4.600  17.795 -64.283  1.00 34.47           O  
ATOM    740  OD2 ASP A  96      -4.985  19.242 -65.912  1.00 34.47           O  
ATOM    741  N   SER A  97      -2.960  14.418 -67.847  1.00 32.19           N  
ATOM    742  CA  SER A  97      -3.348  13.432 -68.877  1.00 32.19           C  
ATOM    743  C   SER A  97      -3.447  12.015 -68.298  1.00 32.19           C  
ATOM    744  CB  SER A  97      -2.361  13.381 -70.058  1.00 32.19           C  
ATOM    745  O   SER A  97      -2.462  11.506 -67.759  1.00 32.19           O  
ATOM    746  OG  SER A  97      -1.045  13.097 -69.622  1.00 32.19           O  
ATOM    747  N   ASP A  98      -4.600  11.372 -68.459  1.00 33.00           N  
ATOM    748  CA  ASP A  98      -4.859   9.978 -68.075  1.00 33.00           C  
ATOM    749  C   ASP A  98      -4.216   8.961 -69.037  1.00 33.00           C  
ATOM    750  CB  ASP A  98      -6.379   9.744 -68.036  1.00 33.00           C  
ATOM    751  O   ASP A  98      -3.889   9.288 -70.181  1.00 33.00           O  
ATOM    752  CG  ASP A  98      -7.115  10.870 -67.308  1.00 33.00           C  
ATOM    753  OD1 ASP A  98      -7.199  10.804 -66.063  1.00 33.00           O  
ATOM    754  OD2 ASP A  98      -7.508  11.830 -68.012  1.00 33.00           O  
ATOM    755  N   SER A  99      -4.080   7.703 -68.599  1.00 34.00           N  
ATOM    756  CA  SER A  99      -3.914   6.518 -69.464  1.00 34.00           C  
ATOM    757  C   SER A  99      -4.162   5.229 -68.672  1.00 34.00           C  
ATOM    758  CB  SER A  99      -2.504   6.439 -70.071  1.00 34.00           C  
ATOM    759  O   SER A  99      -3.301   4.800 -67.903  1.00 34.00           O  
ATOM    760  OG  SER A  99      -2.362   7.361 -71.133  1.00 34.00           O  
ATOM    761  N   ASP A 100      -5.316   4.597 -68.884  1.00 33.94           N  
ATOM    762  CA  ASP A 100      -5.585   3.224 -68.443  1.00 33.94           C  
ATOM    763  C   ASP A 100      -4.831   2.199 -69.306  1.00 33.94           C  
ATOM    764  CB  ASP A 100      -7.088   2.915 -68.538  1.00 33.94           C  
ATOM    765  O   ASP A 100      -4.574   2.438 -70.489  1.00 33.94           O  
ATOM    766  CG  ASP A 100      -7.938   3.813 -67.643  1.00 33.94           C  
ATOM    767  OD1 ASP A 100      -7.763   3.721 -66.408  1.00 33.94           O  
ATOM    768  OD2 ASP A 100      -8.741   4.587 -68.211  1.00 33.94           O  
ATOM    769  N   SER A 101      -4.538   1.022 -68.744  1.00 35.56           N  
ATOM    770  CA  SER A 101      -4.354  -0.239 -69.485  1.00 35.56           C  
ATOM    771  C   SER A 101      -4.392  -1.432 -68.527  1.00 35.56           C  
ATOM    772  CB  SER A 101      -3.021  -0.285 -70.247  1.00 35.56           C  
ATOM    773  O   SER A 101      -3.523  -1.571 -67.666  1.00 35.56           O  
ATOM    774  OG  SER A 101      -3.101   0.478 -71.435  1.00 35.56           O  
ATOM    775  N   ASP A 102      -5.382  -2.307 -68.695  1.00 32.19           N  
ATOM    776  CA  ASP A 102      -5.440  -3.622 -68.050  1.00 32.19           C  
ATOM    777  C   ASP A 102      -4.347  -4.571 -68.582  1.00 32.19           C  
ATOM    778  CB  ASP A 102      -6.811  -4.259 -68.336  1.00 32.19           C  
ATOM    779  O   ASP A 102      -3.823  -4.367 -69.680  1.00 32.19           O  
ATOM    780  CG  ASP A 102      -7.980  -3.378 -67.905  1.00 32.19           C  
ATOM    781  OD1 ASP A 102      -8.306  -3.422 -66.698  1.00 32.19           O  
ATOM    782  OD2 ASP A 102      -8.529  -2.689 -68.793  1.00 32.19           O  
ATOM    783  N   SER A 103      -4.065  -5.676 -67.876  1.00 34.00           N  
ATOM    784  CA  SER A 103      -4.482  -7.023 -68.344  1.00 34.00           C  
ATOM    785  C   SER A 103      -3.858  -8.218 -67.589  1.00 34.00           C  
ATOM    786  CB  SER A 103      -4.317  -7.257 -69.862  1.00 34.00           C  
ATOM    787  O   SER A 103      -2.696  -8.219 -67.192  1.00 34.00           O  
ATOM    788  OG  SER A 103      -3.069  -6.822 -70.350  1.00 34.00           O  
ATOM    789  N   ASP A 104      -4.691  -9.260 -67.493  1.00 28.17           N  
ATOM    790  CA  ASP A 104      -4.399 -10.701 -67.521  1.00 28.17           C  
ATOM    791  C   ASP A 104      -3.732 -11.463 -66.358  1.00 28.17           C  
ATOM    792  CB  ASP A 104      -3.884 -11.098 -68.918  1.00 28.17           C  
ATOM    793  O   ASP A 104      -3.060 -10.958 -65.461  1.00 28.17           O  
ATOM    794  CG  ASP A 104      -4.970 -10.968 -69.999  1.00 28.17           C  
ATOM    795  OD1 ASP A 104      -6.099 -10.537 -69.660  1.00 28.17           O  
ATOM    796  OD2 ASP A 104      -4.674 -11.350 -71.149  1.00 28.17           O  
ATOM    797  N   SER A 105      -4.055 -12.763 -66.334  1.00 32.47           N  
ATOM    798  CA  SER A 105      -3.747 -13.729 -65.275  1.00 32.47           C  
ATOM    799  C   SER A 105      -3.705 -15.163 -65.822  1.00 32.47           C  
ATOM    800  CB  SER A 105      -4.844 -13.670 -64.203  1.00 32.47           C  
ATOM    801  O   SER A 105      -4.705 -15.660 -66.336  1.00 32.47           O  
ATOM    802  OG  SER A 105      -4.792 -12.448 -63.499  1.00 32.47           O  
ATOM    803  N   ALA A 106      -2.582 -15.861 -65.637  1.00 29.59           N  
ATOM    804  CA  ALA A 106      -2.422 -17.315 -65.797  1.00 29.59           C  
ATOM    805  C   ALA A 106      -1.230 -17.770 -64.918  1.00 29.59           C  
ATOM    806  CB  ALA A 106      -2.189 -17.636 -67.279  1.00 29.59           C  
ATOM    807  O   ALA A 106      -0.268 -17.013 -64.814  1.00 29.59           O  
ATOM    808  N   SER A 107      -1.197 -18.867 -64.144  1.00 31.38           N  
ATOM    809  CA  SER A 107      -1.874 -20.187 -64.110  1.00 31.38           C  
ATOM    810  C   SER A 107      -1.080 -21.339 -64.773  1.00 31.38           C  
ATOM    811  CB  SER A 107      -3.381 -20.178 -64.414  1.00 31.38           C  
ATOM    812  O   SER A 107      -0.328 -21.113 -65.712  1.00 31.38           O  
ATOM    813  OG  SER A 107      -3.633 -20.281 -65.797  1.00 31.38           O  
ATOM    814  N   ALA A 108      -1.238 -22.560 -64.221  1.00 30.28           N  
ATOM    815  CA  ALA A 108      -0.384 -23.767 -64.363  1.00 30.28           C  
ATOM    816  C   ALA A 108       1.064 -23.612 -63.809  1.00 30.28           C  
ATOM    817  CB  ALA A 108      -0.452 -24.311 -65.795  1.00 30.28           C  
ATOM    818  O   ALA A 108       1.663 -22.555 -63.946  1.00 30.28           O  
ATOM    819  N   MET A 109       1.693 -24.520 -63.039  1.00 31.02           N  
ATOM    820  CA  MET A 109       1.645 -25.988 -62.802  1.00 31.02           C  
ATOM    821  C   MET A 109       2.516 -26.862 -63.723  1.00 31.02           C  
ATOM    822  CB  MET A 109       0.253 -26.639 -62.670  1.00 31.02           C  
ATOM    823  O   MET A 109       2.039 -27.264 -64.769  1.00 31.02           O  
ATOM    824  CG  MET A 109      -0.567 -26.192 -61.459  1.00 31.02           C  
ATOM    825  SD  MET A 109      -2.049 -27.206 -61.167  1.00 31.02           S  
ATOM    826  CE  MET A 109      -1.321 -28.692 -60.420  1.00 31.02           C  
ATOM    827  N   GLU A 110       3.695 -27.260 -63.219  1.00 30.33           N  
ATOM    828  CA  GLU A 110       4.397 -28.566 -63.345  1.00 30.33           C  
ATOM    829  C   GLU A 110       5.396 -28.603 -62.151  1.00 30.33           C  
ATOM    830  CB  GLU A 110       5.138 -28.712 -64.695  1.00 30.33           C  
ATOM    831  O   GLU A 110       6.075 -27.612 -61.900  1.00 30.33           O  
ATOM    832  CG  GLU A 110       4.267 -29.353 -65.798  1.00 30.33           C  
ATOM    833  CD  GLU A 110       4.994 -29.606 -67.127  1.00 30.33           C  
ATOM    834  OE1 GLU A 110       4.417 -30.350 -67.954  1.00 30.33           O  
ATOM    835  OE2 GLU A 110       6.110 -29.070 -67.316  1.00 30.33           O  
ATOM    836  N   SER A 111       5.390 -29.522 -61.174  1.00 29.16           N  
ATOM    837  CA  SER A 111       5.582 -30.987 -61.157  1.00 29.16           C  
ATOM    838  C   SER A 111       7.008 -31.461 -61.493  1.00 29.16           C  
ATOM    839  CB  SER A 111       4.507 -31.790 -61.898  1.00 29.16           C  
ATOM    840  O   SER A 111       7.375 -31.560 -62.657  1.00 29.16           O  
ATOM    841  OG  SER A 111       4.642 -31.704 -63.292  1.00 29.16           O  
ATOM    842  N   GLY A 112       7.788 -31.842 -60.470  1.00 27.95           N  
ATOM    843  CA  GLY A 112       9.099 -32.487 -60.634  1.00 27.95           C  
ATOM    844  C   GLY A 112       9.771 -32.815 -59.294  1.00 27.95           C  
ATOM    845  O   GLY A 112      10.013 -31.919 -58.489  1.00 27.95           O  
ATOM    846  N   SER A 113      10.062 -34.093 -59.030  1.00 27.73           N  
ATOM    847  CA  SER A 113      10.596 -34.566 -57.741  1.00 27.73           C  
ATOM    848  C   SER A 113      11.729 -35.585 -57.894  1.00 27.73           C  
ATOM    849  CB  SER A 113       9.467 -35.224 -56.927  1.00 27.73           C  
ATOM    850  O   SER A 113      11.473 -36.659 -58.433  1.00 27.73           O  
ATOM    851  OG  SER A 113       8.920 -36.339 -57.612  1.00 27.73           O  
ATOM    852  N   SER A 114      12.911 -35.315 -57.321  1.00 31.08           N  
ATOM    853  CA  SER A 114      13.817 -36.330 -56.732  1.00 31.08           C  
ATOM    854  C   SER A 114      15.119 -35.724 -56.176  1.00 31.08           C  
ATOM    855  CB  SER A 114      14.222 -37.441 -57.718  1.00 31.08           C  
ATOM    856  O   SER A 114      15.724 -34.860 -56.804  1.00 31.08           O  
ATOM    857  OG  SER A 114      14.710 -36.907 -58.929  1.00 31.08           O  
ATOM    858  N   SER A 115      15.567 -36.231 -55.025  1.00 29.52           N  
ATOM    859  CA  SER A 115      16.897 -36.026 -54.400  1.00 29.52           C  
ATOM    860  C   SER A 115      17.994 -36.876 -55.103  1.00 29.52           C  
ATOM    861  CB  SER A 115      16.754 -36.455 -52.926  1.00 29.52           C  
ATOM    862  O   SER A 115      17.614 -37.668 -55.968  1.00 29.52           O  
ATOM    863  OG  SER A 115      15.600 -35.892 -52.326  1.00 29.52           O  
ATOM    864  N   PRO A 116      19.305 -36.847 -54.730  1.00 37.91           N  
ATOM    865  CA  PRO A 116      19.977 -36.122 -53.631  1.00 37.91           C  
ATOM    866  C   PRO A 116      21.279 -35.356 -54.020  1.00 37.91           C  
ATOM    867  CB  PRO A 116      20.350 -37.282 -52.698  1.00 37.91           C  
ATOM    868  O   PRO A 116      21.771 -35.492 -55.138  1.00 37.91           O  
ATOM    869  CG  PRO A 116      20.858 -38.344 -53.681  1.00 37.91           C  
ATOM    870  CD  PRO A 116      20.141 -38.022 -54.998  1.00 37.91           C  
ATOM    871  N   PRO A 117      21.889 -34.583 -53.094  1.00 36.00           N  
ATOM    872  CA  PRO A 117      23.238 -34.026 -53.263  1.00 36.00           C  
ATOM    873  C   PRO A 117      24.355 -35.026 -52.868  1.00 36.00           C  
ATOM    874  CB  PRO A 117      23.261 -32.797 -52.353  1.00 36.00           C  
ATOM    875  O   PRO A 117      24.118 -35.897 -52.028  1.00 36.00           O  
ATOM    876  CG  PRO A 117      22.391 -33.241 -51.176  1.00 36.00           C  
ATOM    877  CD  PRO A 117      21.322 -34.120 -51.832  1.00 36.00           C  
ATOM    878  N   PRO A 118      25.582 -34.893 -53.414  1.00 37.62           N  
ATOM    879  CA  PRO A 118      26.743 -35.697 -53.023  1.00 37.62           C  
ATOM    880  C   PRO A 118      27.470 -35.147 -51.781  1.00 37.62           C  
ATOM    881  CB  PRO A 118      27.658 -35.671 -54.251  1.00 37.62           C  
ATOM    882  O   PRO A 118      27.433 -33.950 -51.496  1.00 37.62           O  
ATOM    883  CG  PRO A 118      27.420 -34.268 -54.813  1.00 37.62           C  
ATOM    884  CD  PRO A 118      25.937 -34.019 -54.526  1.00 37.62           C  
ATOM    885  N   GLU A 119      28.202 -36.016 -51.078  1.00 28.70           N  
ATOM    886  CA  GLU A 119      29.163 -35.609 -50.045  1.00 28.70           C  
ATOM    887  C   GLU A 119      30.492 -35.135 -50.658  1.00 28.70           C  
ATOM    888  CB  GLU A 119      29.502 -36.776 -49.100  1.00 28.70           C  
ATOM    889  O   GLU A 119      31.048 -35.789 -51.540  1.00 28.70           O  
ATOM    890  CG  GLU A 119      28.343 -37.335 -48.266  1.00 28.70           C  
ATOM    891  CD  GLU A 119      28.881 -38.341 -47.233  1.00 28.70           C  
ATOM    892  OE1 GLU A 119      28.628 -38.133 -46.024  1.00 28.70           O  
ATOM    893  OE2 GLU A 119      29.606 -39.278 -47.641  1.00 28.70           O  
ATOM    894  N   SER A 120      31.089 -34.082 -50.094  1.00 29.94           N  
ATOM    895  CA  SER A 120      32.536 -33.849 -50.187  1.00 29.94           C  
ATOM    896  C   SER A 120      33.047 -33.104 -48.955  1.00 29.94           C  
ATOM    897  CB  SER A 120      32.917 -33.096 -51.469  1.00 29.94           C  
ATOM    898  O   SER A 120      32.494 -32.073 -48.574  1.00 29.94           O  
ATOM    899  OG  SER A 120      32.337 -31.809 -51.512  1.00 29.94           O  
ATOM    900  N   LYS A 121      34.119 -33.610 -48.340  1.00 27.58           N  
ATOM    901  CA  LYS A 121      34.847 -32.944 -47.247  1.00 27.58           C  
ATOM    902  C   LYS A 121      35.924 -32.034 -47.839  1.00 27.58           C  
ATOM    903  CB  LYS A 121      35.533 -34.002 -46.360  1.00 27.58           C  
ATOM    904  O   LYS A 121      36.607 -32.488 -48.749  1.00 27.58           O  
ATOM    905  CG  LYS A 121      34.567 -34.956 -45.639  1.00 27.58           C  
ATOM    906  CD  LYS A 121      35.327 -36.149 -45.039  1.00 27.58           C  
ATOM    907  CE  LYS A 121      34.336 -37.086 -44.338  1.00 27.58           C  
ATOM    908  NZ  LYS A 121      34.956 -38.387 -43.984  1.00 27.58           N  
ATOM    909  N   TYR A 122      36.141 -30.844 -47.273  1.00 27.33           N  
ATOM    910  CA  TYR A 122      37.439 -30.461 -46.688  1.00 27.33           C  
ATOM    911  C   TYR A 122      37.353 -29.147 -45.876  1.00 27.33           C  
ATOM    912  CB  TYR A 122      38.614 -30.468 -47.697  1.00 27.33           C  
ATOM    913  O   TYR A 122      36.364 -28.424 -45.918  1.00 27.33           O  
ATOM    914  CG  TYR A 122      39.570 -31.631 -47.437  1.00 27.33           C  
ATOM    915  CD1 TYR A 122      40.423 -31.593 -46.316  1.00 27.33           C  
ATOM    916  CD2 TYR A 122      39.571 -32.779 -48.257  1.00 27.33           C  
ATOM    917  CE1 TYR A 122      41.228 -32.697 -45.984  1.00 27.33           C  
ATOM    918  CE2 TYR A 122      40.371 -33.893 -47.929  1.00 27.33           C  
ATOM    919  OH  TYR A 122      41.958 -34.932 -46.459  1.00 27.33           O  
ATOM    920  CZ  TYR A 122      41.195 -33.857 -46.786  1.00 27.33           C  
ATOM    921  N   ASP A 123      38.387 -28.936 -45.069  1.00 26.30           N  
ATOM    922  CA  ASP A 123      38.576 -28.022 -43.936  1.00 26.30           C  
ATOM    923  C   ASP A 123      38.156 -26.528 -44.028  1.00 26.30           C  
ATOM    924  CB  ASP A 123      40.081 -28.118 -43.618  1.00 26.30           C  
ATOM    925  O   ASP A 123      38.655 -25.757 -44.839  1.00 26.30           O  
ATOM    926  CG  ASP A 123      40.388 -29.341 -42.760  1.00 26.30           C  
ATOM    927  OD1 ASP A 123      39.994 -29.319 -41.571  1.00 26.30           O  
ATOM    928  OD2 ASP A 123      40.981 -30.298 -43.305  1.00 26.30           O  
ATOM    929  N   LYS A 124      37.377 -26.113 -43.012  1.00 30.03           N  
ATOM    930  CA  LYS A 124      37.803 -25.196 -41.923  1.00 30.03           C  
ATOM    931  C   LYS A 124      38.216 -23.740 -42.251  1.00 30.03           C  
ATOM    932  CB  LYS A 124      38.911 -25.927 -41.140  1.00 30.03           C  
ATOM    933  O   LYS A 124      39.394 -23.431 -42.413  1.00 30.03           O  
ATOM    934  CG  LYS A 124      39.175 -25.464 -39.707  1.00 30.03           C  
ATOM    935  CD  LYS A 124      40.360 -26.293 -39.192  1.00 30.03           C  
ATOM    936  CE  LYS A 124      40.636 -26.022 -37.715  1.00 30.03           C  
ATOM    937  NZ  LYS A 124      41.787 -26.834 -37.257  1.00 30.03           N  
ATOM    938  N   SER A 125      37.273 -22.820 -42.046  1.00 26.48           N  
ATOM    939  CA  SER A 125      37.533 -21.475 -41.499  1.00 26.48           C  
ATOM    940  C   SER A 125      36.394 -21.054 -40.557  1.00 26.48           C  
ATOM    941  CB  SER A 125      37.766 -20.437 -42.606  1.00 26.48           C  
ATOM    942  O   SER A 125      35.282 -21.575 -40.655  1.00 26.48           O  
ATOM    943  OG  SER A 125      36.612 -20.234 -43.395  1.00 26.48           O  
ATOM    944  N   GLU A 126      36.674 -20.155 -39.615  1.00 30.28           N  
ATOM    945  CA  GLU A 126      35.691 -19.603 -38.668  1.00 30.28           C  
ATOM    946  C   GLU A 126      34.877 -18.473 -39.321  1.00 30.28           C  
ATOM    947  CB  GLU A 126      36.439 -19.061 -37.432  1.00 30.28           C  
ATOM    948  O   GLU A 126      35.432 -17.740 -40.136  1.00 30.28           O  
ATOM    949  CG  GLU A 126      37.151 -20.169 -36.634  1.00 30.28           C  
ATOM    950  CD  GLU A 126      38.269 -19.642 -35.720  1.00 30.28           C  
ATOM    951  OE1 GLU A 126      38.254 -20.004 -34.522  1.00 30.28           O  
ATOM    952  OE2 GLU A 126      39.192 -18.986 -36.253  1.00 30.28           O  
ATOM    953  N   ASP A 127      33.599 -18.302 -38.945  1.00 27.41           N  
ATOM    954  CA  ASP A 127      32.935 -16.986 -39.001  1.00 27.41           C  
ATOM    955  C   ASP A 127      31.638 -16.923 -38.156  1.00 27.41           C  
ATOM    956  CB  ASP A 127      32.649 -16.538 -40.453  1.00 27.41           C  
ATOM    957  O   ASP A 127      30.725 -17.744 -38.303  1.00 27.41           O  
ATOM    958  CG  ASP A 127      33.093 -15.093 -40.721  1.00 27.41           C  
ATOM    959  OD1 ASP A 127      33.199 -14.320 -39.741  1.00 27.41           O  
ATOM    960  OD2 ASP A 127      33.219 -14.750 -41.918  1.00 27.41           O  
ATOM    961  N   GLU A 128      31.525 -15.932 -37.269  1.00 34.25           N  
ATOM    962  CA  GLU A 128      30.433 -15.795 -36.288  1.00 34.25           C  
ATOM    963  C   GLU A 128      29.223 -15.021 -36.854  1.00 34.25           C  
ATOM    964  CB  GLU A 128      30.940 -15.132 -34.993  1.00 34.25           C  
ATOM    965  O   GLU A 128      29.017 -13.850 -36.544  1.00 34.25           O  
ATOM    966  CG  GLU A 128      31.946 -15.967 -34.192  1.00 34.25           C  
ATOM    967  CD  GLU A 128      32.219 -15.298 -32.836  1.00 34.25           C  
ATOM    968  OE1 GLU A 128      31.740 -15.845 -31.815  1.00 34.25           O  
ATOM    969  OE2 GLU A 128      32.862 -14.225 -32.831  1.00 34.25           O  
ATOM    970  N   SER A 129      28.388 -15.654 -37.692  1.00 31.89           N  
ATOM    971  CA  SER A 129      27.355 -14.908 -38.453  1.00 31.89           C  
ATOM    972  C   SER A 129      25.931 -15.495 -38.523  1.00 31.89           C  
ATOM    973  CB  SER A 129      27.901 -14.594 -39.850  1.00 31.89           C  
ATOM    974  O   SER A 129      25.093 -14.951 -39.244  1.00 31.89           O  
ATOM    975  OG  SER A 129      28.199 -15.791 -40.546  1.00 31.89           O  
ATOM    976  N   LYS A 130      25.590 -16.576 -37.793  1.00 30.33           N  
ATOM    977  CA  LYS A 130      24.283 -17.275 -37.963  1.00 30.33           C  
ATOM    978  C   LYS A 130      23.394 -17.489 -36.728  1.00 30.33           C  
ATOM    979  CB  LYS A 130      24.469 -18.546 -38.819  1.00 30.33           C  
ATOM    980  O   LYS A 130      22.309 -18.050 -36.867  1.00 30.33           O  
ATOM    981  CG  LYS A 130      24.611 -18.146 -40.298  1.00 30.33           C  
ATOM    982  CD  LYS A 130      24.734 -19.346 -41.240  1.00 30.33           C  
ATOM    983  CE  LYS A 130      24.825 -18.805 -42.673  1.00 30.33           C  
ATOM    984  NZ  LYS A 130      25.158 -19.869 -43.651  1.00 30.33           N  
ATOM    985  N   THR A 131      23.753 -16.982 -35.551  1.00 37.00           N  
ATOM    986  CA  THR A 131      22.882 -17.032 -34.353  1.00 37.00           C  
ATOM    987  C   THR A 131      21.811 -15.933 -34.315  1.00 37.00           C  
ATOM    988  CB  THR A 131      23.720 -17.009 -33.065  1.00 37.00           C  
ATOM    989  O   THR A 131      20.728 -16.162 -33.778  1.00 37.00           O  
ATOM    990  CG2 THR A 131      24.274 -18.396 -32.746  1.00 37.00           C  
ATOM    991  OG1 THR A 131      24.816 -16.139 -33.238  1.00 37.00           O  
ATOM    992  N   ALA A 132      22.044 -14.772 -34.940  1.00 34.78           N  
ATOM    993  CA  ALA A 132      21.111 -13.636 -34.908  1.00 34.78           C  
ATOM    994  C   ALA A 132      19.784 -13.868 -35.668  1.00 34.78           C  
ATOM    995  CB  ALA A 132      21.851 -12.406 -35.448  1.00 34.78           C  
ATOM    996  O   ALA A 132      18.761 -13.280 -35.327  1.00 34.78           O  
ATOM    997  N   ALA A 133      19.767 -14.744 -36.679  1.00 31.83           N  
ATOM    998  CA  ALA A 133      18.598 -14.955 -37.541  1.00 31.83           C  
ATOM    999  C   ALA A 133      17.523 -15.894 -36.951  1.00 31.83           C  
ATOM   1000  CB  ALA A 133      19.100 -15.453 -38.902  1.00 31.83           C  
ATOM   1001  O   ALA A 133      16.432 -16.010 -37.514  1.00 31.83           O  
ATOM   1002  N   HIS A 134      17.809 -16.587 -35.842  1.00 28.28           N  
ATOM   1003  CA  HIS A 134      16.927 -17.642 -35.330  1.00 28.28           C  
ATOM   1004  C   HIS A 134      15.851 -17.161 -34.342  1.00 28.28           C  
ATOM   1005  CB  HIS A 134      17.762 -18.816 -34.787  1.00 28.28           C  
ATOM   1006  O   HIS A 134      14.818 -17.820 -34.223  1.00 28.28           O  
ATOM   1007  CG  HIS A 134      17.460 -20.089 -35.536  1.00 28.28           C  
ATOM   1008  CD2 HIS A 134      18.276 -20.731 -36.428  1.00 28.28           C  
ATOM   1009  ND1 HIS A 134      16.260 -20.761 -35.525  1.00 28.28           N  
ATOM   1010  CE1 HIS A 134      16.355 -21.793 -36.381  1.00 28.28           C  
ATOM   1011  NE2 HIS A 134      17.562 -21.808 -36.965  1.00 28.28           N  
ATOM   1012  N   GLY A 135      16.043 -16.010 -33.684  1.00 32.44           N  
ATOM   1013  CA  GLY A 135      15.069 -15.458 -32.729  1.00 32.44           C  
ATOM   1014  C   GLY A 135      13.767 -14.986 -33.388  1.00 32.44           C  
ATOM   1015  O   GLY A 135      12.673 -15.307 -32.924  1.00 32.44           O  
ATOM   1016  N   SER A 136      13.862 -14.290 -34.524  1.00 32.78           N  
ATOM   1017  CA  SER A 136      12.703 -13.655 -35.173  1.00 32.78           C  
ATOM   1018  C   SER A 136      11.731 -14.638 -35.839  1.00 32.78           C  
ATOM   1019  CB  SER A 136      13.172 -12.612 -36.194  1.00 32.78           C  
ATOM   1020  O   SER A 136      10.585 -14.281 -36.096  1.00 32.78           O  
ATOM   1021  OG  SER A 136      14.193 -11.811 -35.628  1.00 32.78           O  
ATOM   1022  N   ARG A 137      12.139 -15.890 -36.103  1.00 29.23           N  
ATOM   1023  CA  ARG A 137      11.250 -16.910 -36.697  1.00 29.23           C  
ATOM   1024  C   ARG A 137      10.344 -17.622 -35.690  1.00 29.23           C  
ATOM   1025  CB  ARG A 137      12.046 -17.903 -37.564  1.00 29.23           C  
ATOM   1026  O   ARG A 137       9.350 -18.207 -36.108  1.00 29.23           O  
ATOM   1027  CG  ARG A 137      12.226 -17.353 -38.987  1.00 29.23           C  
ATOM   1028  CD  ARG A 137      12.852 -18.395 -39.923  1.00 29.23           C  
ATOM   1029  NE  ARG A 137      12.763 -17.964 -41.334  1.00 29.23           N  
ATOM   1030  NH1 ARG A 137      13.388 -19.945 -42.320  1.00 29.23           N  
ATOM   1031  NH2 ARG A 137      12.789 -18.220 -43.598  1.00 29.23           N  
ATOM   1032  CZ  ARG A 137      12.980 -18.709 -42.405  1.00 29.23           C  
ATOM   1033  N   GLN A 138      10.625 -17.542 -34.387  1.00 30.67           N  
ATOM   1034  CA  GLN A 138       9.803 -18.204 -33.364  1.00 30.67           C  
ATOM   1035  C   GLN A 138       8.467 -17.480 -33.088  1.00 30.67           C  
ATOM   1036  CB  GLN A 138      10.661 -18.422 -32.105  1.00 30.67           C  
ATOM   1037  O   GLN A 138       7.576 -18.053 -32.470  1.00 30.67           O  
ATOM   1038  CG  GLN A 138      10.067 -19.494 -31.173  1.00 30.67           C  
ATOM   1039  CD  GLN A 138      11.031 -19.972 -30.090  1.00 30.67           C  
ATOM   1040  NE2 GLN A 138      10.701 -21.035 -29.390  1.00 30.67           N  
ATOM   1041  OE1 GLN A 138      12.094 -19.430 -29.848  1.00 30.67           O  
ATOM   1042  N   TRP A 139       8.295 -16.254 -33.597  1.00 38.75           N  
ATOM   1043  CA  TRP A 139       7.067 -15.458 -33.464  1.00 38.75           C  
ATOM   1044  C   TRP A 139       5.963 -15.799 -34.485  1.00 38.75           C  
ATOM   1045  CB  TRP A 139       7.446 -13.971 -33.516  1.00 38.75           C  
ATOM   1046  O   TRP A 139       4.833 -15.348 -34.318  1.00 38.75           O  
ATOM   1047  CG  TRP A 139       8.086 -13.446 -32.264  1.00 38.75           C  
ATOM   1048  CD1 TRP A 139       9.395 -13.539 -31.931  1.00 38.75           C  
ATOM   1049  CD2 TRP A 139       7.444 -12.740 -31.156  1.00 38.75           C  
ATOM   1050  CE2 TRP A 139       8.435 -12.435 -30.175  1.00 38.75           C  
ATOM   1051  CE3 TRP A 139       6.122 -12.323 -30.883  1.00 38.75           C  
ATOM   1052  NE1 TRP A 139       9.604 -12.945 -30.700  1.00 38.75           N  
ATOM   1053  CH2 TRP A 139       6.808 -11.346 -28.750  1.00 38.75           C  
ATOM   1054  CZ2 TRP A 139       8.134 -11.750 -28.988  1.00 38.75           C  
ATOM   1055  CZ3 TRP A 139       5.807 -11.633 -29.695  1.00 38.75           C  
ATOM   1056  N   HIS A 140       6.256 -16.594 -35.526  1.00 35.19           N  
ATOM   1057  CA  HIS A 140       5.324 -16.842 -36.643  1.00 35.19           C  
ATOM   1058  C   HIS A 140       5.096 -18.323 -37.002  1.00 35.19           C  
ATOM   1059  CB  HIS A 140       5.758 -16.007 -37.859  1.00 35.19           C  
ATOM   1060  O   HIS A 140       4.387 -18.618 -37.958  1.00 35.19           O  
ATOM   1061  CG  HIS A 140       5.542 -14.527 -37.662  1.00 35.19           C  
ATOM   1062  CD2 HIS A 140       6.487 -13.539 -37.731  1.00 35.19           C  
ATOM   1063  ND1 HIS A 140       4.342 -13.918 -37.373  1.00 35.19           N  
ATOM   1064  CE1 HIS A 140       4.559 -12.597 -37.268  1.00 35.19           C  
ATOM   1065  NE2 HIS A 140       5.853 -12.318 -37.483  1.00 35.19           N  
ATOM   1066  N   SER A 141       5.640 -19.275 -36.241  1.00 28.89           N  
ATOM   1067  CA  SER A 141       5.464 -20.720 -36.481  1.00 28.89           C  
ATOM   1068  C   SER A 141       4.282 -21.358 -35.724  1.00 28.89           C  
ATOM   1069  CB  SER A 141       6.793 -21.453 -36.256  1.00 28.89           C  
ATOM   1070  O   SER A 141       4.218 -22.577 -35.595  1.00 28.89           O  
ATOM   1071  OG  SER A 141       7.411 -21.041 -35.051  1.00 28.89           O  
ATOM   1072  N   ALA A 142       3.330 -20.550 -35.243  1.00 33.06           N  
ATOM   1073  CA  ALA A 142       2.158 -20.984 -34.471  1.00 33.06           C  
ATOM   1074  C   ALA A 142       0.824 -20.873 -35.249  1.00 33.06           C  
ATOM   1075  CB  ALA A 142       2.156 -20.237 -33.128  1.00 33.06           C  
ATOM   1076  O   ALA A 142      -0.223 -20.639 -34.651  1.00 33.06           O  
ATOM   1077  N   SER A 143       0.847 -21.008 -36.582  1.00 35.19           N  
ATOM   1078  CA  SER A 143      -0.349 -20.846 -37.430  1.00 35.19           C  
ATOM   1079  C   SER A 143      -0.367 -21.744 -38.680  1.00 35.19           C  
ATOM   1080  CB  SER A 143      -0.544 -19.363 -37.783  1.00 35.19           C  
ATOM   1081  O   SER A 143      -0.678 -21.275 -39.775  1.00 35.19           O  
ATOM   1082  OG  SER A 143       0.496 -18.910 -38.625  1.00 35.19           O  
ATOM   1083  N   SER A 144      -0.016 -23.030 -38.545  1.00 33.59           N  
ATOM   1084  CA  SER A 144      -0.120 -24.006 -39.649  1.00 33.59           C  
ATOM   1085  C   SER A 144      -0.131 -25.479 -39.200  1.00 33.59           C  
ATOM   1086  CB  SER A 144       0.939 -23.745 -40.737  1.00 33.59           C  
ATOM   1087  O   SER A 144       0.666 -26.298 -39.655  1.00 33.59           O  
ATOM   1088  OG  SER A 144       2.233 -23.569 -40.193  1.00 33.59           O  
ATOM   1089  N   SER A 145      -1.090 -25.858 -38.350  1.00 29.91           N  
ATOM   1090  CA  SER A 145      -1.490 -27.265 -38.192  1.00 29.91           C  
ATOM   1091  C   SER A 145      -3.010 -27.399 -38.068  1.00 29.91           C  
ATOM   1092  CB  SER A 145      -0.743 -27.952 -37.041  1.00 29.91           C  
ATOM   1093  O   SER A 145      -3.654 -26.782 -37.224  1.00 29.91           O  
ATOM   1094  OG  SER A 145      -0.899 -27.261 -35.819  1.00 29.91           O  
ATOM   1095  N   SER A 146      -3.608 -28.198 -38.952  1.00 31.86           N  
ATOM   1096  CA  SER A 146      -5.049 -28.448 -38.987  1.00 31.86           C  
ATOM   1097  C   SER A 146      -5.431 -29.541 -37.983  1.00 31.86           C  
ATOM   1098  CB  SER A 146      -5.456 -28.832 -40.416  1.00 31.86           C  
ATOM   1099  O   SER A 146      -5.260 -30.727 -38.266  1.00 31.86           O  
ATOM   1100  OG  SER A 146      -4.653 -29.902 -40.877  1.00 31.86           O  
ATOM   1101  N   GLY A 147      -5.962 -29.154 -36.823  1.00 27.73           N  
ATOM   1102  CA  GLY A 147      -6.448 -30.080 -35.797  1.00 27.73           C  
ATOM   1103  C   GLY A 147      -7.461 -29.411 -34.867  1.00 27.73           C  
ATOM   1104  O   GLY A 147      -7.150 -28.415 -34.226  1.00 27.73           O  
ATOM   1105  N   SER A 148      -8.684 -29.942 -34.819  1.00 32.69           N  
ATOM   1106  CA  SER A 148      -9.792 -29.397 -34.019  1.00 32.69           C  
ATOM   1107  C   SER A 148      -9.491 -29.423 -32.512  1.00 32.69           C  
ATOM   1108  CB  SER A 148     -11.046 -30.233 -34.304  1.00 32.69           C  
ATOM   1109  O   SER A 148      -9.267 -30.498 -31.959  1.00 32.69           O  
ATOM   1110  OG  SER A 148     -12.151 -29.783 -33.549  1.00 32.69           O  
ATOM   1111  N   GLY A 149      -9.530 -28.263 -31.838  1.00 28.50           N  
ATOM   1112  CA  GLY A 149      -9.392 -28.204 -30.377  1.00 28.50           C  
ATOM   1113  C   GLY A 149      -9.260 -26.804 -29.764  1.00 28.50           C  
ATOM   1114  O   GLY A 149      -8.153 -26.406 -29.440  1.00 28.50           O  
ATOM   1115  N   SER A 150     -10.398 -26.123 -29.554  1.00 28.95           N  
ATOM   1116  CA  SER A 150     -10.648 -25.003 -28.607  1.00 28.95           C  
ATOM   1117  C   SER A 150      -9.628 -23.852 -28.472  1.00 28.95           C  
ATOM   1118  CB  SER A 150     -10.918 -25.562 -27.203  1.00 28.95           C  
ATOM   1119  O   SER A 150      -8.502 -24.048 -28.025  1.00 28.95           O  
ATOM   1120  OG  SER A 150      -9.809 -26.305 -26.740  1.00 28.95           O  
ATOM   1121  N   ASP A 151     -10.089 -22.613 -28.680  1.00 31.23           N  
ATOM   1122  CA  ASP A 151      -9.301 -21.390 -28.475  1.00 31.23           C  
ATOM   1123  C   ASP A 151      -8.629 -21.281 -27.095  1.00 31.23           C  
ATOM   1124  CB  ASP A 151     -10.196 -20.155 -28.653  1.00 31.23           C  
ATOM   1125  O   ASP A 151      -9.280 -21.146 -26.056  1.00 31.23           O  
ATOM   1126  CG  ASP A 151     -10.616 -19.968 -30.102  1.00 31.23           C  
ATOM   1127  OD1 ASP A 151      -9.727 -19.596 -30.897  1.00 31.23           O  
ATOM   1128  OD2 ASP A 151     -11.807 -20.222 -30.383  1.00 31.23           O  
ATOM   1129  N   SER A 152      -7.299 -21.180 -27.103  1.00 27.17           N  
ATOM   1130  CA  SER A 152      -6.524 -20.614 -26.000  1.00 27.17           C  
ATOM   1131  C   SER A 152      -5.492 -19.630 -26.552  1.00 27.17           C  
ATOM   1132  CB  SER A 152      -5.913 -21.714 -25.120  1.00 27.17           C  
ATOM   1133  O   SER A 152      -4.355 -19.999 -26.851  1.00 27.17           O  
ATOM   1134  OG  SER A 152      -4.952 -22.487 -25.806  1.00 27.17           O  
ATOM   1135  N   SER A 153      -5.899 -18.366 -26.713  1.00 32.75           N  
ATOM   1136  CA  SER A 153      -4.989 -17.294 -27.128  1.00 32.75           C  
ATOM   1137  C   SER A 153      -3.876 -17.068 -26.097  1.00 32.75           C  
ATOM   1138  CB  SER A 153      -5.757 -16.005 -27.444  1.00 32.75           C  
ATOM   1139  O   SER A 153      -3.973 -17.488 -24.940  1.00 32.75           O  
ATOM   1140  OG  SER A 153      -6.348 -15.450 -26.285  1.00 32.75           O  
ATOM   1141  N   SER A 154      -2.792 -16.421 -26.532  1.00 37.50           N  
ATOM   1142  CA  SER A 154      -1.486 -16.369 -25.865  1.00 37.50           C  
ATOM   1143  C   SER A 154      -1.460 -15.584 -24.544  1.00 37.50           C  
ATOM   1144  CB  SER A 154      -0.446 -15.846 -26.863  1.00 37.50           C  
ATOM   1145  O   SER A 154      -0.788 -14.558 -24.410  1.00 37.50           O  
ATOM   1146  OG  SER A 154      -0.850 -14.585 -27.360  1.00 37.50           O  
ATOM   1147  N   ARG A 155      -2.130 -16.104 -23.512  1.00 38.84           N  
ATOM   1148  CA  ARG A 155      -1.777 -15.805 -22.125  1.00 38.84           C  
ATOM   1149  C   ARG A 155      -0.329 -16.233 -21.913  1.00 38.84           C  
ATOM   1150  CB  ARG A 155      -2.695 -16.553 -21.140  1.00 38.84           C  
ATOM   1151  O   ARG A 155      -0.022 -17.420 -21.984  1.00 38.84           O  
ATOM   1152  CG  ARG A 155      -4.063 -15.882 -20.973  1.00 38.84           C  
ATOM   1153  CD  ARG A 155      -4.902 -16.625 -19.924  1.00 38.84           C  
ATOM   1154  NE  ARG A 155      -6.148 -15.895 -19.611  1.00 38.84           N  
ATOM   1155  NH1 ARG A 155      -7.151 -17.517 -18.327  1.00 38.84           N  
ATOM   1156  NH2 ARG A 155      -8.203 -15.583 -18.681  1.00 38.84           N  
ATOM   1157  CZ  ARG A 155      -7.156 -16.334 -18.876  1.00 38.84           C  
ATOM   1158  N   TYR A 156       0.530 -15.280 -21.551  1.00 46.66           N  
ATOM   1159  CA  TYR A 156       1.713 -15.593 -20.750  1.00 46.66           C  
ATOM   1160  C   TYR A 156       1.276 -16.537 -19.625  1.00 46.66           C  
ATOM   1161  CB  TYR A 156       2.293 -14.311 -20.129  1.00 46.66           C  
ATOM   1162  O   TYR A 156       0.323 -16.212 -18.908  1.00 46.66           O  
ATOM   1163  CG  TYR A 156       3.148 -13.473 -21.059  1.00 46.66           C  
ATOM   1164  CD1 TYR A 156       4.550 -13.618 -21.033  1.00 46.66           C  
ATOM   1165  CD2 TYR A 156       2.554 -12.537 -21.930  1.00 46.66           C  
ATOM   1166  CE1 TYR A 156       5.361 -12.829 -21.872  1.00 46.66           C  
ATOM   1167  CE2 TYR A 156       3.363 -11.751 -22.772  1.00 46.66           C  
ATOM   1168  OH  TYR A 156       5.531 -11.128 -23.564  1.00 46.66           O  
ATOM   1169  CZ  TYR A 156       4.765 -11.894 -22.746  1.00 46.66           C  
ATOM   1170  N   ASP A 157       1.936 -17.687 -19.476  1.00 56.12           N  
ATOM   1171  CA  ASP A 157       1.641 -18.612 -18.382  1.00 56.12           C  
ATOM   1172  C   ASP A 157       1.990 -17.911 -17.062  1.00 56.12           C  
ATOM   1173  CB  ASP A 157       2.344 -19.964 -18.583  1.00 56.12           C  
ATOM   1174  O   ASP A 157       3.149 -17.801 -16.646  1.00 56.12           O  
ATOM   1175  CG  ASP A 157       2.039 -20.972 -17.460  1.00 56.12           C  
ATOM   1176  OD1 ASP A 157       1.437 -20.567 -16.437  1.00 56.12           O  
ATOM   1177  OD2 ASP A 157       2.487 -22.130 -17.582  1.00 56.12           O  
ATOM   1178  N   ASN A 158       0.948 -17.346 -16.449  1.00 55.53           N  
ATOM   1179  CA  ASN A 158       1.064 -16.530 -15.255  1.00 55.53           C  
ATOM   1180  C   ASN A 158       1.568 -17.385 -14.095  1.00 55.53           C  
ATOM   1181  CB  ASN A 158      -0.290 -15.869 -14.939  1.00 55.53           C  
ATOM   1182  O   ASN A 158       2.330 -16.877 -13.281  1.00 55.53           O  
ATOM   1183  CG  ASN A 158      -0.512 -14.562 -15.679  1.00 55.53           C  
ATOM   1184  ND2 ASN A 158      -0.808 -14.580 -16.955  1.00 55.53           N  
ATOM   1185  OD1 ASN A 158      -0.417 -13.479 -15.114  1.00 55.53           O  
ATOM   1186  N   ASP A 159       1.232 -18.674 -14.063  1.00 59.47           N  
ATOM   1187  CA  ASP A 159       1.646 -19.580 -13.004  1.00 59.47           C  
ATOM   1188  C   ASP A 159       3.095 -20.033 -13.200  1.00 59.47           C  
ATOM   1189  CB  ASP A 159       0.710 -20.786 -12.931  1.00 59.47           C  
ATOM   1190  O   ASP A 159       3.831 -20.153 -12.222  1.00 59.47           O  
ATOM   1191  CG  ASP A 159      -0.738 -20.466 -12.558  1.00 59.47           C  
ATOM   1192  OD1 ASP A 159      -1.046 -19.292 -12.252  1.00 59.47           O  
ATOM   1193  OD2 ASP A 159      -1.499 -21.455 -12.530  1.00 59.47           O  
ATOM   1194  N   ALA A 160       3.559 -20.227 -14.439  1.00 61.16           N  
ATOM   1195  CA  ALA A 160       4.980 -20.451 -14.714  1.00 61.16           C  
ATOM   1196  C   ALA A 160       5.839 -19.219 -14.387  1.00 61.16           C  
ATOM   1197  CB  ALA A 160       5.175 -20.883 -16.167  1.00 61.16           C  
ATOM   1198  O   ALA A 160       6.951 -19.372 -13.877  1.00 61.16           O  
ATOM   1199  N   LEU A 161       5.337 -18.001 -14.630  1.00 59.94           N  
ATOM   1200  CA  LEU A 161       5.990 -16.774 -14.165  1.00 59.94           C  
ATOM   1201  C   LEU A 161       5.978 -16.693 -12.633  1.00 59.94           C  
ATOM   1202  CB  LEU A 161       5.349 -15.531 -14.811  1.00 59.94           C  
ATOM   1203  O   LEU A 161       7.042 -16.546 -12.037  1.00 59.94           O  
ATOM   1204  CG  LEU A 161       5.688 -15.328 -16.301  1.00 59.94           C  
ATOM   1205  CD1 LEU A 161       4.898 -14.133 -16.837  1.00 59.94           C  
ATOM   1206  CD2 LEU A 161       7.177 -15.042 -16.530  1.00 59.94           C  
ATOM   1207  N   LEU A 162       4.822 -16.859 -11.982  1.00 60.38           N  
ATOM   1208  CA  LEU A 162       4.694 -16.848 -10.518  1.00 60.38           C  
ATOM   1209  C   LEU A 162       5.655 -17.853  -9.868  1.00 60.38           C  
ATOM   1210  CB  LEU A 162       3.228 -17.111 -10.113  1.00 60.38           C  
ATOM   1211  O   LEU A 162       6.419 -17.459  -8.992  1.00 60.38           O  
ATOM   1212  CG  LEU A 162       2.293 -15.903 -10.336  1.00 60.38           C  
ATOM   1213  CD1 LEU A 162       0.822 -16.318 -10.329  1.00 60.38           C  
ATOM   1214  CD2 LEU A 162       2.480 -14.844  -9.250  1.00 60.38           C  
ATOM   1215  N   ARG A 163       5.743 -19.087 -10.379  1.00 65.19           N  
ATOM   1216  CA  ARG A 163       6.695 -20.113  -9.911  1.00 65.19           C  
ATOM   1217  C   ARG A 163       8.171 -19.736 -10.114  1.00 65.19           C  
ATOM   1218  CB  ARG A 163       6.374 -21.459 -10.583  1.00 65.19           C  
ATOM   1219  O   ARG A 163       9.013 -20.212  -9.356  1.00 65.19           O  
ATOM   1220  CG  ARG A 163       5.079 -22.109 -10.056  1.00 65.19           C  
ATOM   1221  CD  ARG A 163       4.730 -23.377 -10.862  1.00 65.19           C  
ATOM   1222  NE  ARG A 163       3.353 -23.353 -11.404  1.00 65.19           N  
ATOM   1223  NH1 ARG A 163       3.616 -24.893 -13.097  1.00 65.19           N  
ATOM   1224  NH2 ARG A 163       1.647 -23.913 -12.828  1.00 65.19           N  
ATOM   1225  CZ  ARG A 163       2.879 -24.047 -12.430  1.00 65.19           C  
ATOM   1226  N   LYS A 164       8.522 -18.890 -11.094  1.00 63.22           N  
ATOM   1227  CA  LYS A 164       9.884 -18.322 -11.232  1.00 63.22           C  
ATOM   1228  C   LYS A 164      10.160 -17.239 -10.181  1.00 63.22           C  
ATOM   1229  CB  LYS A 164      10.122 -17.777 -12.654  1.00 63.22           C  
ATOM   1230  O   LYS A 164      11.262 -17.205  -9.636  1.00 63.22           O  
ATOM   1231  CG  LYS A 164      10.320 -18.880 -13.707  1.00 63.22           C  
ATOM   1232  CD  LYS A 164      10.395 -18.269 -15.115  1.00 63.22           C  
ATOM   1233  CE  LYS A 164      10.638 -19.350 -16.177  1.00 63.22           C  
ATOM   1234  NZ  LYS A 164      10.758 -18.768 -17.541  1.00 63.22           N  
ATOM   1235  N   PHE A 165       9.168 -16.409  -9.845  1.00 61.03           N  
ATOM   1236  CA  PHE A 165       9.279 -15.393  -8.786  1.00 61.03           C  
ATOM   1237  C   PHE A 165       9.268 -15.995  -7.371  1.00 61.03           C  
ATOM   1238  CB  PHE A 165       8.192 -14.319  -8.963  1.00 61.03           C  
ATOM   1239  O   PHE A 165      10.064 -15.578  -6.536  1.00 61.03           O  
ATOM   1240  CG  PHE A 165       8.466 -13.386 -10.130  1.00 61.03           C  
ATOM   1241  CD1 PHE A 165       9.451 -12.389 -10.009  1.00 61.03           C  
ATOM   1242  CD2 PHE A 165       7.784 -13.537 -11.350  1.00 61.03           C  
ATOM   1243  CE1 PHE A 165       9.766 -11.566 -11.105  1.00 61.03           C  
ATOM   1244  CE2 PHE A 165       8.134 -12.752 -12.463  1.00 61.03           C  
ATOM   1245  CZ  PHE A 165       9.116 -11.754 -12.335  1.00 61.03           C  
ATOM   1246  N   GLU A 166       8.458 -17.025  -7.109  1.00 59.34           N  
ATOM   1247  CA  GLU A 166       8.481 -17.818  -5.864  1.00 59.34           C  
ATOM   1248  C   GLU A 166       9.859 -18.454  -5.609  1.00 59.34           C  
ATOM   1249  CB  GLU A 166       7.433 -18.942  -5.954  1.00 59.34           C  
ATOM   1250  O   GLU A 166      10.298 -18.559  -4.466  1.00 59.34           O  
ATOM   1251  CG  GLU A 166       5.972 -18.464  -5.844  1.00 59.34           C  
ATOM   1252  CD  GLU A 166       4.945 -19.561  -6.193  1.00 59.34           C  
ATOM   1253  OE1 GLU A 166       3.737 -19.314  -5.966  1.00 59.34           O  
ATOM   1254  OE2 GLU A 166       5.345 -20.630  -6.713  1.00 59.34           O  
ATOM   1255  N   ARG A 167      10.568 -18.844  -6.678  1.00 58.66           N  
ATOM   1256  CA  ARG A 167      11.938 -19.388  -6.629  1.00 58.66           C  
ATOM   1257  C   ARG A 167      13.034 -18.319  -6.684  1.00 58.66           C  
ATOM   1258  CB  ARG A 167      12.121 -20.396  -7.774  1.00 58.66           C  
ATOM   1259  O   ARG A 167      14.203 -18.663  -6.544  1.00 58.66           O  
ATOM   1260  CG  ARG A 167      11.242 -21.642  -7.602  1.00 58.66           C  
ATOM   1261  CD  ARG A 167      11.300 -22.489  -8.876  1.00 58.66           C  
ATOM   1262  NE  ARG A 167      10.280 -23.552  -8.854  1.00 58.66           N  
ATOM   1263  NH1 ARG A 167      10.925 -24.620 -10.779  1.00 58.66           N  
ATOM   1264  NH2 ARG A 167       9.169 -25.379  -9.626  1.00 58.66           N  
ATOM   1265  CZ  ARG A 167      10.130 -24.508  -9.751  1.00 58.66           C  
ATOM   1266  N   GLY A 168      12.688 -17.054  -6.931  1.00 54.69           N  
ATOM   1267  CA  GLY A 168      13.642 -15.958  -7.118  1.00 54.69           C  
ATOM   1268  C   GLY A 168      14.650 -16.170  -8.258  1.00 54.69           C  
ATOM   1269  O   GLY A 168      15.782 -15.708  -8.155  1.00 54.69           O  
ATOM   1270  N   SER A 169      14.284 -16.896  -9.322  1.00 49.47           N  
ATOM   1271  CA  SER A 169      15.237 -17.414 -10.321  1.00 49.47           C  
ATOM   1272  C   SER A 169      15.422 -16.516 -11.559  1.00 49.47           C  
ATOM   1273  CB  SER A 169      14.878 -18.861 -10.694  1.00 49.47           C  
ATOM   1274  O   SER A 169      15.623 -17.028 -12.662  1.00 49.47           O  
ATOM   1275  OG  SER A 169      13.816 -18.902 -11.632  1.00 49.47           O  
ATOM   1276  N   LEU A 170      15.274 -15.196 -11.418  1.00 51.50           N  
ATOM   1277  CA  LEU A 170      15.201 -14.239 -12.534  1.00 51.50           C  
ATOM   1278  C   LEU A 170      16.338 -13.202 -12.470  1.00 51.50           C  
ATOM   1279  CB  LEU A 170      13.762 -13.656 -12.606  1.00 51.50           C  
ATOM   1280  O   LEU A 170      16.114 -12.028 -12.210  1.00 51.50           O  
ATOM   1281  CG  LEU A 170      13.009 -14.097 -13.874  1.00 51.50           C  
ATOM   1282  CD1 LEU A 170      11.518 -13.789 -13.751  1.00 51.50           C  
ATOM   1283  CD2 LEU A 170      13.536 -13.390 -15.125  1.00 51.50           C  
ATOM   1284  N   GLY A 171      17.584 -13.659 -12.655  1.00 46.22           N  
ATOM   1285  CA  GLY A 171      18.770 -12.780 -12.693  1.00 46.22           C  
ATOM   1286  C   GLY A 171      19.076 -12.046 -11.378  1.00 46.22           C  
ATOM   1287  O   GLY A 171      19.682 -10.980 -11.388  1.00 46.22           O  
ATOM   1288  N   MET A 172      18.609 -12.584 -10.250  1.00 56.66           N  
ATOM   1289  CA  MET A 172      18.621 -11.920  -8.943  1.00 56.66           C  
ATOM   1290  C   MET A 172      19.906 -12.181  -8.152  1.00 56.66           C  
ATOM   1291  CB  MET A 172      17.396 -12.394  -8.148  1.00 56.66           C  
ATOM   1292  O   MET A 172      20.581 -13.190  -8.347  1.00 56.66           O  
ATOM   1293  CG  MET A 172      16.099 -11.818  -8.731  1.00 56.66           C  
ATOM   1294  SD  MET A 172      14.578 -12.710  -8.306  1.00 56.66           S  
ATOM   1295  CE  MET A 172      14.703 -12.677  -6.507  1.00 56.66           C  
ATOM   1296  N   VAL A 173      20.199 -11.314  -7.177  1.00 54.56           N  
ATOM   1297  CA  VAL A 173      21.263 -11.587  -6.200  1.00 54.56           C  
ATOM   1298  C   VAL A 173      20.878 -12.772  -5.306  1.00 54.56           C  
ATOM   1299  CB  VAL A 173      21.617 -10.360  -5.339  1.00 54.56           C  
ATOM   1300  O   VAL A 173      19.832 -12.770  -4.641  1.00 54.56           O  
ATOM   1301  CG1 VAL A 173      22.809 -10.701  -4.433  1.00 54.56           C  
ATOM   1302  CG2 VAL A 173      21.989  -9.138  -6.190  1.00 54.56           C  
ATOM   1303  N   ASP A 174      21.762 -13.767  -5.231  1.00 56.03           N  
ATOM   1304  CA  ASP A 174      21.597 -14.928  -4.358  1.00 56.03           C  
ATOM   1305  C   ASP A 174      21.858 -14.585  -2.881  1.00 56.03           C  
ATOM   1306  CB  ASP A 174      22.405 -16.140  -4.873  1.00 56.03           C  
ATOM   1307  O   ASP A 174      22.954 -14.725  -2.333  1.00 56.03           O  
ATOM   1308  CG  ASP A 174      21.564 -17.162  -5.655  1.00 56.03           C  
ATOM   1309  OD1 ASP A 174      20.323 -17.175  -5.469  1.00 56.03           O  
ATOM   1310  OD2 ASP A 174      22.187 -17.985  -6.359  1.00 56.03           O  
ATOM   1311  N   TYR A 175      20.785 -14.139  -2.230  1.00 57.91           N  
ATOM   1312  CA  TYR A 175      20.505 -14.416  -0.822  1.00 57.91           C  
ATOM   1313  C   TYR A 175      19.746 -15.741  -0.753  1.00 57.91           C  
ATOM   1314  CB  TYR A 175      19.707 -13.265  -0.199  1.00 57.91           C  
ATOM   1315  O   TYR A 175      18.656 -15.858  -1.329  1.00 57.91           O  
ATOM   1316  CG  TYR A 175      20.502 -11.979  -0.160  1.00 57.91           C  
ATOM   1317  CD1 TYR A 175      21.294 -11.681   0.966  1.00 57.91           C  
ATOM   1318  CD2 TYR A 175      20.519 -11.129  -1.282  1.00 57.91           C  
ATOM   1319  CE1 TYR A 175      22.115 -10.538   0.975  1.00 57.91           C  
ATOM   1320  CE2 TYR A 175      21.344  -9.992  -1.277  1.00 57.91           C  
ATOM   1321  OH  TYR A 175      22.931  -8.596  -0.209  1.00 57.91           O  
ATOM   1322  CZ  TYR A 175      22.143  -9.695  -0.157  1.00 57.91           C  
ATOM   1323  N   ARG A 176      20.348 -16.736  -0.102  1.00 55.78           N  
ATOM   1324  CA  ARG A 176      19.907 -18.135  -0.062  1.00 55.78           C  
ATOM   1325  C   ARG A 176      19.166 -18.467   1.237  1.00 55.78           C  
ATOM   1326  CB  ARG A 176      21.156 -19.007  -0.277  1.00 55.78           C  
ATOM   1327  O   ARG A 176      18.415 -19.437   1.265  1.00 55.78           O  
ATOM   1328  CG  ARG A 176      20.837 -20.422  -0.778  1.00 55.78           C  
ATOM   1329  CD  ARG A 176      22.146 -21.151  -1.112  1.00 55.78           C  
ATOM   1330  NE  ARG A 176      21.902 -22.436  -1.796  1.00 55.78           N  
ATOM   1331  NH1 ARG A 176      24.086 -22.890  -2.347  1.00 55.78           N  
ATOM   1332  NH2 ARG A 176      22.471 -24.267  -3.028  1.00 55.78           N  
ATOM   1333  CZ  ARG A 176      22.817 -23.189  -2.383  1.00 55.78           C  
ATOM   1334  N   ASN A 177      19.359 -17.665   2.285  1.00 62.62           N  
ATOM   1335  CA  ASN A 177      18.636 -17.731   3.555  1.00 62.62           C  
ATOM   1336  C   ASN A 177      18.566 -16.344   4.237  1.00 62.62           C  
ATOM   1337  CB  ASN A 177      19.355 -18.776   4.432  1.00 62.62           C  
ATOM   1338  O   ASN A 177      19.384 -15.468   3.959  1.00 62.62           O  
ATOM   1339  CG  ASN A 177      18.536 -19.267   5.609  1.00 62.62           C  
ATOM   1340  ND2 ASN A 177      19.094 -20.135   6.417  1.00 62.62           N  
ATOM   1341  OD1 ASN A 177      17.399 -18.902   5.830  1.00 62.62           O  
ATOM   1342  N   ASP A 178      17.646 -16.153   5.185  1.00 63.50           N  
ATOM   1343  CA  ASP A 178      17.465 -14.895   5.937  1.00 63.50           C  
ATOM   1344  C   ASP A 178      18.717 -14.489   6.724  1.00 63.50           C  
ATOM   1345  CB  ASP A 178      16.310 -15.066   6.933  1.00 63.50           C  
ATOM   1346  O   ASP A 178      19.037 -13.305   6.861  1.00 63.50           O  
ATOM   1347  CG  ASP A 178      14.959 -15.280   6.259  1.00 63.50           C  
ATOM   1348  OD1 ASP A 178      14.812 -14.810   5.110  1.00 63.50           O  
ATOM   1349  OD2 ASP A 178      14.102 -15.894   6.928  1.00 63.50           O  
ATOM   1350  N   ASN A 179      19.463 -15.489   7.199  1.00 63.97           N  
ATOM   1351  CA  ASN A 179      20.746 -15.299   7.866  1.00 63.97           C  
ATOM   1352  C   ASN A 179      21.756 -14.554   6.976  1.00 63.97           C  
ATOM   1353  CB  ASN A 179      21.288 -16.673   8.295  1.00 63.97           C  
ATOM   1354  O   ASN A 179      22.570 -13.804   7.507  1.00 63.97           O  
ATOM   1355  CG  ASN A 179      20.501 -17.309   9.429  1.00 63.97           C  
ATOM   1356  ND2 ASN A 179      20.621 -18.603   9.607  1.00 63.97           N  
ATOM   1357  OD1 ASN A 179      19.793 -16.672  10.185  1.00 63.97           O  
ATOM   1358  N   ASP A 180      21.682 -14.687   5.648  1.00 70.94           N  
ATOM   1359  CA  ASP A 180      22.594 -14.015   4.716  1.00 70.94           C  
ATOM   1360  C   ASP A 180      22.351 -12.496   4.701  1.00 70.94           C  
ATOM   1361  CB  ASP A 180      22.423 -14.559   3.285  1.00 70.94           C  
ATOM   1362  O   ASP A 180      23.301 -11.713   4.655  1.00 70.94           O  
ATOM   1363  CG  ASP A 180      22.534 -16.077   3.105  1.00 70.94           C  
ATOM   1364  OD1 ASP A 180      23.063 -16.776   3.996  1.00 70.94           O  
ATOM   1365  OD2 ASP A 180      22.062 -16.535   2.038  1.00 70.94           O  
ATOM   1366  N   LEU A 181      21.085 -12.059   4.786  1.00 73.56           N  
ATOM   1367  CA  LEU A 181      20.723 -10.636   4.872  1.00 73.56           C  
ATOM   1368  C   LEU A 181      21.243 -10.011   6.169  1.00 73.56           C  
ATOM   1369  CB  LEU A 181      19.192 -10.468   4.799  1.00 73.56           C  
ATOM   1370  O   LEU A 181      21.751  -8.889   6.161  1.00 73.56           O  
ATOM   1371  CG  LEU A 181      18.577 -10.728   3.415  1.00 73.56           C  
ATOM   1372  CD1 LEU A 181      17.057 -10.792   3.538  1.00 73.56           C  
ATOM   1373  CD2 LEU A 181      18.902  -9.605   2.428  1.00 73.56           C  
ATOM   1374  N   MET A 182      21.144 -10.747   7.279  1.00 71.50           N  
ATOM   1375  CA  MET A 182      21.646 -10.304   8.577  1.00 71.50           C  
ATOM   1376  C   MET A 182      23.185 -10.296   8.620  1.00 71.50           C  
ATOM   1377  CB  MET A 182      21.014 -11.177   9.671  1.00 71.50           C  
ATOM   1378  O   MET A 182      23.775  -9.325   9.090  1.00 71.50           O  
ATOM   1379  CG  MET A 182      21.216 -10.584  11.067  1.00 71.50           C  
ATOM   1380  SD  MET A 182      20.336 -11.498  12.361  1.00 71.50           S  
ATOM   1381  CE  MET A 182      20.783 -10.505  13.808  1.00 71.50           C  
ATOM   1382  N   GLN A 183      23.846 -11.323   8.070  1.00 71.44           N  
ATOM   1383  CA  GLN A 183      25.311 -11.440   8.033  1.00 71.44           C  
ATOM   1384  C   GLN A 183      25.982 -10.435   7.084  1.00 71.44           C  
ATOM   1385  CB  GLN A 183      25.720 -12.876   7.670  1.00 71.44           C  
ATOM   1386  O   GLN A 183      27.038  -9.912   7.429  1.00 71.44           O  
ATOM   1387  CG  GLN A 183      25.493 -13.855   8.836  1.00 71.44           C  
ATOM   1388  CD  GLN A 183      25.799 -15.304   8.466  1.00 71.44           C  
ATOM   1389  NE2 GLN A 183      25.324 -16.261   9.232  1.00 71.44           N  
ATOM   1390  OE1 GLN A 183      26.493 -15.617   7.517  1.00 71.44           O  
ATOM   1391  N   ARG A 184      25.366 -10.081   5.943  1.00 73.06           N  
ATOM   1392  CA  ARG A 184      25.843  -8.974   5.081  1.00 73.06           C  
ATOM   1393  C   ARG A 184      25.512  -7.574   5.633  1.00 73.06           C  
ATOM   1394  CB  ARG A 184      25.378  -9.145   3.619  1.00 73.06           C  
ATOM   1395  O   ARG A 184      25.720  -6.576   4.952  1.00 73.06           O  
ATOM   1396  CG  ARG A 184      25.932 -10.400   2.920  1.00 73.06           C  
ATOM   1397  CD  ARG A 184      25.772 -10.283   1.392  1.00 73.06           C  
ATOM   1398  NE  ARG A 184      25.667 -11.600   0.736  1.00 73.06           N  
ATOM   1399  NH1 ARG A 184      25.039 -10.859  -1.371  1.00 73.06           N  
ATOM   1400  NH2 ARG A 184      24.964 -13.041  -0.863  1.00 73.06           N  
ATOM   1401  CZ  ARG A 184      25.235 -11.815  -0.499  1.00 73.06           C  
ATOM   1402  N   GLY A 185      24.990  -7.472   6.859  1.00 78.00           N  
ATOM   1403  CA  GLY A 185      24.704  -6.199   7.531  1.00 78.00           C  
ATOM   1404  C   GLY A 185      23.418  -5.494   7.081  1.00 78.00           C  
ATOM   1405  O   GLY A 185      23.097  -4.421   7.597  1.00 78.00           O  
ATOM   1406  N   HIS A 186      22.628  -6.087   6.180  1.00 86.06           N  
ATOM   1407  CA  HIS A 186      21.373  -5.519   5.676  1.00 86.06           C  
ATOM   1408  C   HIS A 186      20.190  -5.754   6.631  1.00 86.06           C  
ATOM   1409  CB  HIS A 186      21.085  -6.007   4.252  1.00 86.06           C  
ATOM   1410  O   HIS A 186      19.099  -6.153   6.221  1.00 86.06           O  
ATOM   1411  CG  HIS A 186      22.182  -5.721   3.265  1.00 86.06           C  
ATOM   1412  CD2 HIS A 186      22.648  -6.597   2.328  1.00 86.06           C  
ATOM   1413  ND1 HIS A 186      22.900  -4.552   3.125  1.00 86.06           N  
ATOM   1414  CE1 HIS A 186      23.788  -4.735   2.132  1.00 86.06           C  
ATOM   1415  NE2 HIS A 186      23.668  -5.967   1.618  1.00 86.06           N  
ATOM   1416  N   TRP A 187      20.388  -5.474   7.921  1.00 86.75           N  
ATOM   1417  CA  TRP A 187      19.449  -5.800   9.002  1.00 86.75           C  
ATOM   1418  C   TRP A 187      18.021  -5.279   8.784  1.00 86.75           C  
ATOM   1419  CB  TRP A 187      20.001  -5.257  10.324  1.00 86.75           C  
ATOM   1420  O   TRP A 187      17.080  -5.926   9.224  1.00 86.75           O  
ATOM   1421  CG  TRP A 187      20.064  -3.761  10.424  1.00 86.75           C  
ATOM   1422  CD1 TRP A 187      21.156  -3.007  10.163  1.00 86.75           C  
ATOM   1423  CD2 TRP A 187      19.008  -2.820  10.808  1.00 86.75           C  
ATOM   1424  CE2 TRP A 187      19.553  -1.501  10.774  1.00 86.75           C  
ATOM   1425  CE3 TRP A 187      17.649  -2.941  11.180  1.00 86.75           C  
ATOM   1426  NE1 TRP A 187      20.862  -1.676  10.378  1.00 86.75           N  
ATOM   1427  CH2 TRP A 187      17.450  -0.520  11.462  1.00 86.75           C  
ATOM   1428  CZ2 TRP A 187      18.802  -0.368  11.114  1.00 86.75           C  
ATOM   1429  CZ3 TRP A 187      16.878  -1.803  11.492  1.00 86.75           C  
ATOM   1430  N   SER A 188      17.828  -4.150   8.092  1.00 88.25           N  
ATOM   1431  CA  SER A 188      16.489  -3.611   7.804  1.00 88.25           C  
ATOM   1432  C   SER A 188      15.712  -4.429   6.764  1.00 88.25           C  
ATOM   1433  CB  SER A 188      16.569  -2.150   7.361  1.00 88.25           C  
ATOM   1434  O   SER A 188      14.485  -4.432   6.804  1.00 88.25           O  
ATOM   1435  OG  SER A 188      17.316  -2.051   6.164  1.00 88.25           O  
ATOM   1436  N   LEU A 189      16.401  -5.156   5.874  1.00 88.38           N  
ATOM   1437  CA  LEU A 189      15.780  -6.079   4.917  1.00 88.38           C  
ATOM   1438  C   LEU A 189      15.352  -7.375   5.611  1.00 88.38           C  
ATOM   1439  CB  LEU A 189      16.747  -6.395   3.759  1.00 88.38           C  
ATOM   1440  O   LEU A 189      14.233  -7.843   5.418  1.00 88.38           O  
ATOM   1441  CG  LEU A 189      17.250  -5.184   2.958  1.00 88.38           C  
ATOM   1442  CD1 LEU A 189      18.092  -5.654   1.776  1.00 88.38           C  
ATOM   1443  CD2 LEU A 189      16.101  -4.345   2.412  1.00 88.38           C  
ATOM   1444  N   TRP A 190      16.225  -7.902   6.475  1.00 89.69           N  
ATOM   1445  CA  TRP A 190      15.909  -9.017   7.369  1.00 89.69           C  
ATOM   1446  C   TRP A 190      14.722  -8.678   8.282  1.00 89.69           C  
ATOM   1447  CB  TRP A 190      17.165  -9.362   8.180  1.00 89.69           C  
ATOM   1448  O   TRP A 190      13.750  -9.425   8.344  1.00 89.69           O  
ATOM   1449  CG  TRP A 190      16.947 -10.368   9.262  1.00 89.69           C  
ATOM   1450  CD1 TRP A 190      16.972 -11.708   9.095  1.00 89.69           C  
ATOM   1451  CD2 TRP A 190      16.618 -10.146  10.670  1.00 89.69           C  
ATOM   1452  CE2 TRP A 190      16.451 -11.417  11.297  1.00 89.69           C  
ATOM   1453  CE3 TRP A 190      16.429  -9.001  11.477  1.00 89.69           C  
ATOM   1454  NE1 TRP A 190      16.684 -12.331  10.292  1.00 89.69           N  
ATOM   1455  CH2 TRP A 190      15.916 -10.388  13.423  1.00 89.69           C  
ATOM   1456  CZ2 TRP A 190      16.108 -11.547  12.651  1.00 89.69           C  
ATOM   1457  CZ3 TRP A 190      16.078  -9.119  12.836  1.00 89.69           C  
ATOM   1458  N   LEU A 191      14.747  -7.505   8.922  1.00 88.88           N  
ATOM   1459  CA  LEU A 191      13.681  -7.036   9.806  1.00 88.88           C  
ATOM   1460  C   LEU A 191      12.341  -6.917   9.070  1.00 88.88           C  
ATOM   1461  CB  LEU A 191      14.124  -5.695  10.409  1.00 88.88           C  
ATOM   1462  O   LEU A 191      11.327  -7.384   9.578  1.00 88.88           O  
ATOM   1463  CG  LEU A 191      13.119  -5.059  11.380  1.00 88.88           C  
ATOM   1464  CD1 LEU A 191      12.873  -5.953  12.598  1.00 88.88           C  
ATOM   1465  CD2 LEU A 191      13.693  -3.719  11.837  1.00 88.88           C  
ATOM   1466  N   ALA A 192      12.345  -6.360   7.856  1.00 88.75           N  
ATOM   1467  CA  ALA A 192      11.162  -6.303   7.004  1.00 88.75           C  
ATOM   1468  C   ALA A 192      10.610  -7.702   6.685  1.00 88.75           C  
ATOM   1469  CB  ALA A 192      11.539  -5.553   5.728  1.00 88.75           C  
ATOM   1470  O   ALA A 192       9.405  -7.923   6.801  1.00 88.75           O  
ATOM   1471  N   HIS A 193      11.479  -8.664   6.347  1.00 88.56           N  
ATOM   1472  CA  HIS A 193      11.068 -10.049   6.118  1.00 88.56           C  
ATOM   1473  C   HIS A 193      10.398 -10.654   7.359  1.00 88.56           C  
ATOM   1474  CB  HIS A 193      12.264 -10.905   5.677  1.00 88.56           C  
ATOM   1475  O   HIS A 193       9.250 -11.100   7.288  1.00 88.56           O  
ATOM   1476  CG  HIS A 193      11.807 -12.278   5.261  1.00 88.56           C  
ATOM   1477  CD2 HIS A 193      12.035 -13.477   5.885  1.00 88.56           C  
ATOM   1478  ND1 HIS A 193      11.037 -12.541   4.159  1.00 88.56           N  
ATOM   1479  CE1 HIS A 193      10.844 -13.862   4.087  1.00 88.56           C  
ATOM   1480  NE2 HIS A 193      11.389 -14.469   5.138  1.00 88.56           N  
ATOM   1481  N   ILE A 194      11.067 -10.589   8.513  1.00 89.19           N  
ATOM   1482  CA  ILE A 194      10.551 -11.127   9.776  1.00 89.19           C  
ATOM   1483  C   ILE A 194       9.229 -10.457  10.170  1.00 89.19           C  
ATOM   1484  CB  ILE A 194      11.627 -11.019  10.881  1.00 89.19           C  
ATOM   1485  O   ILE A 194       8.289 -11.159  10.534  1.00 89.19           O  
ATOM   1486  CG1 ILE A 194      12.888 -11.863  10.572  1.00 89.19           C  
ATOM   1487  CG2 ILE A 194      11.067 -11.414  12.260  1.00 89.19           C  
ATOM   1488  CD1 ILE A 194      12.671 -13.368  10.358  1.00 89.19           C  
ATOM   1489  N   MET A 195       9.092  -9.135  10.024  1.00 89.19           N  
ATOM   1490  CA  MET A 195       7.830  -8.433  10.300  1.00 89.19           C  
ATOM   1491  C   MET A 195       6.691  -8.909   9.388  1.00 89.19           C  
ATOM   1492  CB  MET A 195       8.028  -6.913  10.203  1.00 89.19           C  
ATOM   1493  O   MET A 195       5.580  -9.115   9.873  1.00 89.19           O  
ATOM   1494  CG  MET A 195       8.826  -6.394  11.408  1.00 89.19           C  
ATOM   1495  SD  MET A 195       9.267  -4.637  11.352  1.00 89.19           S  
ATOM   1496  CE  MET A 195       7.651  -3.875  11.632  1.00 89.19           C  
ATOM   1497  N   THR A 196       6.946  -9.176   8.101  1.00 88.56           N  
ATOM   1498  CA  THR A 196       5.902  -9.744   7.225  1.00 88.56           C  
ATOM   1499  C   THR A 196       5.471 -11.148   7.636  1.00 88.56           C  
ATOM   1500  CB  THR A 196       6.272  -9.759   5.739  1.00 88.56           C  
ATOM   1501  O   THR A 196       4.290 -11.463   7.517  1.00 88.56           O  
ATOM   1502  CG2 THR A 196       6.496  -8.362   5.183  1.00 88.56           C  
ATOM   1503  OG1 THR A 196       7.386 -10.563   5.422  1.00 88.56           O  
ATOM   1504  N   ILE A 197       6.378 -11.979   8.156  1.00 87.94           N  
ATOM   1505  CA  ILE A 197       6.037 -13.310   8.679  1.00 87.94           C  
ATOM   1506  C   ILE A 197       5.247 -13.190   9.991  1.00 87.94           C  
ATOM   1507  CB  ILE A 197       7.314 -14.171   8.818  1.00 87.94           C  
ATOM   1508  O   ILE A 197       4.184 -13.794  10.122  1.00 87.94           O  
ATOM   1509  CG1 ILE A 197       7.833 -14.538   7.409  1.00 87.94           C  
ATOM   1510  CG2 ILE A 197       7.031 -15.449   9.626  1.00 87.94           C  
ATOM   1511  CD1 ILE A 197       9.196 -15.235   7.405  1.00 87.94           C  
ATOM   1512  N   VAL A 198       5.723 -12.372  10.937  1.00 89.44           N  
ATOM   1513  CA  VAL A 198       5.095 -12.169  12.256  1.00 89.44           C  
ATOM   1514  C   VAL A 198       3.670 -11.631  12.128  1.00 89.44           C  
ATOM   1515  CB  VAL A 198       5.969 -11.245  13.131  1.00 89.44           C  
ATOM   1516  O   VAL A 198       2.777 -12.118  12.810  1.00 89.44           O  
ATOM   1517  CG1 VAL A 198       5.266 -10.759  14.406  1.00 89.44           C  
ATOM   1518  CG2 VAL A 198       7.241 -11.983  13.573  1.00 89.44           C  
ATOM   1519  N   PHE A 199       3.418 -10.688  11.220  1.00 87.06           N  
ATOM   1520  CA  PHE A 199       2.069 -10.167  10.974  1.00 87.06           C  
ATOM   1521  C   PHE A 199       1.226 -11.038  10.019  1.00 87.06           C  
ATOM   1522  CB  PHE A 199       2.178  -8.695  10.541  1.00 87.06           C  
ATOM   1523  O   PHE A 199       0.131 -10.636   9.634  1.00 87.06           O  
ATOM   1524  CG  PHE A 199       2.741  -7.762  11.601  1.00 87.06           C  
ATOM   1525  CD1 PHE A 199       2.189  -7.733  12.898  1.00 87.06           C  
ATOM   1526  CD2 PHE A 199       3.826  -6.920  11.293  1.00 87.06           C  
ATOM   1527  CE1 PHE A 199       2.751  -6.908  13.889  1.00 87.06           C  
ATOM   1528  CE2 PHE A 199       4.382  -6.088  12.280  1.00 87.06           C  
ATOM   1529  CZ  PHE A 199       3.855  -6.092  13.583  1.00 87.06           C  
ATOM   1530  N   GLY A 200       1.704 -12.222   9.612  1.00 82.19           N  
ATOM   1531  CA  GLY A 200       0.973 -13.135   8.722  1.00 82.19           C  
ATOM   1532  C   GLY A 200       0.811 -12.635   7.279  1.00 82.19           C  
ATOM   1533  O   GLY A 200       0.006 -13.181   6.529  1.00 82.19           O  
ATOM   1534  N   ILE A 201       1.564 -11.610   6.879  1.00 85.00           N  
ATOM   1535  CA  ILE A 201       1.530 -10.977   5.551  1.00 85.00           C  
ATOM   1536  C   ILE A 201       2.361 -11.783   4.542  1.00 85.00           C  
ATOM   1537  CB  ILE A 201       2.053  -9.519   5.619  1.00 85.00           C  
ATOM   1538  O   ILE A 201       2.079 -11.757   3.353  1.00 85.00           O  
ATOM   1539  CG1 ILE A 201       1.551  -8.744   6.862  1.00 85.00           C  
ATOM   1540  CG2 ILE A 201       1.677  -8.735   4.345  1.00 85.00           C  
ATOM   1541  CD1 ILE A 201       2.256  -7.401   7.051  1.00 85.00           C  
ATOM   1542  N   ASN A 202       3.383 -12.516   4.990  1.00 84.94           N  
ATOM   1543  CA  ASN A 202       4.160 -13.433   4.159  1.00 84.94           C  
ATOM   1544  C   ASN A 202       4.084 -14.854   4.718  1.00 84.94           C  
ATOM   1545  CB  ASN A 202       5.612 -12.949   4.066  1.00 84.94           C  
ATOM   1546  O   ASN A 202       4.407 -15.086   5.882  1.00 84.94           O  
ATOM   1547  CG  ASN A 202       6.432 -13.808   3.125  1.00 84.94           C  
ATOM   1548  ND2 ASN A 202       7.640 -14.158   3.495  1.00 84.94           N  
ATOM   1549  OD1 ASN A 202       5.993 -14.194   2.052  1.00 84.94           O  
ATOM   1550  N   ALA A 203       3.711 -15.816   3.874  1.00 82.81           N  
ATOM   1551  CA  ALA A 203       3.522 -17.205   4.277  1.00 82.81           C  
ATOM   1552  C   ALA A 203       4.489 -18.153   3.536  1.00 82.81           C  
ATOM   1553  CB  ALA A 203       2.044 -17.556   4.087  1.00 82.81           C  
ATOM   1554  O   ALA A 203       4.140 -18.688   2.481  1.00 82.81           O  
ATOM   1555  N   PRO A 204       5.712 -18.390   4.053  1.00 79.81           N  
ATOM   1556  CA  PRO A 204       6.702 -19.242   3.384  1.00 79.81           C  
ATOM   1557  C   PRO A 204       6.405 -20.753   3.460  1.00 79.81           C  
ATOM   1558  CB  PRO A 204       8.047 -18.871   4.021  1.00 79.81           C  
ATOM   1559  O   PRO A 204       7.072 -21.534   2.791  1.00 79.81           O  
ATOM   1560  CG  PRO A 204       7.670 -18.390   5.420  1.00 79.81           C  
ATOM   1561  CD  PRO A 204       6.315 -17.719   5.201  1.00 79.81           C  
ATOM   1562  N   SER A 205       5.413 -21.203   4.241  1.00 84.62           N  
ATOM   1563  CA  SER A 205       5.026 -22.623   4.323  1.00 84.62           C  
ATOM   1564  C   SER A 205       3.519 -22.819   4.537  1.00 84.62           C  
ATOM   1565  CB  SER A 205       5.839 -23.336   5.417  1.00 84.62           C  
ATOM   1566  O   SER A 205       2.777 -21.864   4.765  1.00 84.62           O  
ATOM   1567  OG  SER A 205       5.243 -23.187   6.696  1.00 84.62           O  
ATOM   1568  N   ALA A 206       3.046 -24.071   4.485  1.00 85.06           N  
ATOM   1569  CA  ALA A 206       1.655 -24.416   4.801  1.00 85.06           C  
ATOM   1570  C   ALA A 206       1.230 -23.977   6.218  1.00 85.06           C  
ATOM   1571  CB  ALA A 206       1.474 -25.925   4.600  1.00 85.06           C  
ATOM   1572  O   ALA A 206       0.146 -23.425   6.379  1.00 85.06           O  
ATOM   1573  N   LEU A 207       2.103 -24.135   7.221  1.00 87.06           N  
ATOM   1574  CA  LEU A 207       1.821 -23.704   8.597  1.00 87.06           C  
ATOM   1575  C   LEU A 207       1.663 -22.178   8.686  1.00 87.06           C  
ATOM   1576  CB  LEU A 207       2.934 -24.202   9.539  1.00 87.06           C  
ATOM   1577  O   LEU A 207       0.730 -21.692   9.320  1.00 87.06           O  
ATOM   1578  CG  LEU A 207       3.066 -25.734   9.639  1.00 87.06           C  
ATOM   1579  CD1 LEU A 207       4.259 -26.089  10.525  1.00 87.06           C  
ATOM   1580  CD2 LEU A 207       1.817 -26.394  10.226  1.00 87.06           C  
ATOM   1581  N   TRP A 208       2.509 -21.421   7.980  1.00 86.81           N  
ATOM   1582  CA  TRP A 208       2.394 -19.961   7.927  1.00 86.81           C  
ATOM   1583  C   TRP A 208       1.149 -19.477   7.163  1.00 86.81           C  
ATOM   1584  CB  TRP A 208       3.681 -19.355   7.366  1.00 86.81           C  
ATOM   1585  O   TRP A 208       0.622 -18.417   7.489  1.00 86.81           O  
ATOM   1586  CG  TRP A 208       4.883 -19.492   8.252  1.00 86.81           C  
ATOM   1587  CD1 TRP A 208       5.977 -20.250   8.014  1.00 86.81           C  
ATOM   1588  CD2 TRP A 208       5.142 -18.813   9.520  1.00 86.81           C  
ATOM   1589  CE2 TRP A 208       6.424 -19.215  10.000  1.00 86.81           C  
ATOM   1590  CE3 TRP A 208       4.430 -17.882  10.305  1.00 86.81           C  
ATOM   1591  NE1 TRP A 208       6.890 -20.087   9.039  1.00 86.81           N  
ATOM   1592  CH2 TRP A 208       6.225 -17.814  11.962  1.00 86.81           C  
ATOM   1593  CZ2 TRP A 208       6.968 -18.731  11.198  1.00 86.81           C  
ATOM   1594  CZ3 TRP A 208       4.961 -17.391  11.513  1.00 86.81           C  
ATOM   1595  N   ARG A 209       0.620 -20.254   6.204  1.00 85.38           N  
ATOM   1596  CA  ARG A 209      -0.677 -19.963   5.555  1.00 85.38           C  
ATOM   1597  C   ARG A 209      -1.851 -20.140   6.525  1.00 85.38           C  
ATOM   1598  CB  ARG A 209      -0.863 -20.807   4.277  1.00 85.38           C  
ATOM   1599  O   ARG A 209      -2.723 -19.278   6.582  1.00 85.38           O  
ATOM   1600  CG  ARG A 209       0.038 -20.332   3.125  1.00 85.38           C  
ATOM   1601  CD  ARG A 209      -0.174 -21.132   1.834  1.00 85.38           C  
ATOM   1602  NE  ARG A 209       0.435 -22.472   1.883  1.00 85.38           N  
ATOM   1603  NH1 ARG A 209      -0.463 -23.252  -0.094  1.00 85.38           N  
ATOM   1604  NH2 ARG A 209       1.025 -24.483   0.992  1.00 85.38           N  
ATOM   1605  CZ  ARG A 209       0.322 -23.387   0.934  1.00 85.38           C  
ATOM   1606  N   VAL A 210      -1.843 -21.197   7.343  1.00 88.88           N  
ATOM   1607  CA  VAL A 210      -2.843 -21.394   8.414  1.00 88.88           C  
ATOM   1608  C   VAL A 210      -2.747 -20.288   9.474  1.00 88.88           C  
ATOM   1609  CB  VAL A 210      -2.703 -22.791   9.056  1.00 88.88           C  
ATOM   1610  O   VAL A 210      -3.770 -19.752   9.897  1.00 88.88           O  
ATOM   1611  CG1 VAL A 210      -3.681 -22.999  10.220  1.00 88.88           C  
ATOM   1612  CG2 VAL A 210      -2.976 -23.898   8.029  1.00 88.88           C  
ATOM   1613  N   TYR A 211      -1.531 -19.891   9.858  1.00 89.62           N  
ATOM   1614  CA  TYR A 211      -1.285 -18.764  10.766  1.00 89.62           C  
ATOM   1615  C   TYR A 211      -1.816 -17.433  10.206  1.00 89.62           C  
ATOM   1616  CB  TYR A 211       0.220 -18.692  11.043  1.00 89.62           C  
ATOM   1617  O   TYR A 211      -2.530 -16.722  10.907  1.00 89.62           O  
ATOM   1618  CG  TYR A 211       0.650 -17.587  11.985  1.00 89.62           C  
ATOM   1619  CD1 TYR A 211       1.356 -16.470  11.493  1.00 89.62           C  
ATOM   1620  CD2 TYR A 211       0.380 -17.699  13.362  1.00 89.62           C  
ATOM   1621  CE1 TYR A 211       1.840 -15.496  12.386  1.00 89.62           C  
ATOM   1622  CE2 TYR A 211       0.839 -16.712  14.254  1.00 89.62           C  
ATOM   1623  OH  TYR A 211       2.054 -14.681  14.633  1.00 89.62           O  
ATOM   1624  CZ  TYR A 211       1.589 -15.619  13.768  1.00 89.62           C  
ATOM   1625  N   SER A 212      -1.552 -17.141   8.927  1.00 87.69           N  
ATOM   1626  CA  SER A 212      -2.072 -15.963   8.215  1.00 87.69           C  
ATOM   1627  C   SER A 212      -3.606 -15.898   8.234  1.00 87.69           C  
ATOM   1628  CB  SER A 212      -1.551 -15.989   6.774  1.00 87.69           C  
ATOM   1629  O   SER A 212      -4.174 -14.886   8.646  1.00 87.69           O  
ATOM   1630  OG  SER A 212      -1.980 -14.861   6.051  1.00 87.69           O  
ATOM   1631  N   LEU A 213      -4.291 -17.003   7.902  1.00 89.38           N  
ATOM   1632  CA  LEU A 213      -5.754 -17.082   8.014  1.00 89.38           C  
ATOM   1633  C   LEU A 213      -6.246 -16.943   9.459  1.00 89.38           C  
ATOM   1634  CB  LEU A 213      -6.276 -18.408   7.433  1.00 89.38           C  
ATOM   1635  O   LEU A 213      -7.274 -16.315   9.688  1.00 89.38           O  
ATOM   1636  CG  LEU A 213      -6.261 -18.534   5.900  1.00 89.38           C  
ATOM   1637  CD1 LEU A 213      -6.947 -19.849   5.532  1.00 89.38           C  
ATOM   1638  CD2 LEU A 213      -7.025 -17.414   5.191  1.00 89.38           C  
ATOM   1639  N   THR A 214      -5.522 -17.492  10.436  1.00 90.00           N  
ATOM   1640  CA  THR A 214      -5.889 -17.395  11.859  1.00 90.00           C  
ATOM   1641  C   THR A 214      -5.776 -15.955  12.363  1.00 90.00           C  
ATOM   1642  CB  THR A 214      -5.034 -18.346  12.711  1.00 90.00           C  
ATOM   1643  O   THR A 214      -6.655 -15.496  13.088  1.00 90.00           O  
ATOM   1644  CG2 THR A 214      -5.407 -18.325  14.193  1.00 90.00           C  
ATOM   1645  OG1 THR A 214      -5.202 -19.673  12.265  1.00 90.00           O  
ATOM   1646  N   ILE A 215      -4.757 -15.205  11.926  1.00 88.44           N  
ATOM   1647  CA  ILE A 215      -4.644 -13.761  12.170  1.00 88.44           C  
ATOM   1648  C   ILE A 215      -5.800 -13.009  11.503  1.00 88.44           C  
ATOM   1649  CB  ILE A 215      -3.258 -13.243  11.716  1.00 88.44           C  
ATOM   1650  O   ILE A 215      -6.475 -12.234  12.177  1.00 88.44           O  
ATOM   1651  CG1 ILE A 215      -2.192 -13.689  12.742  1.00 88.44           C  
ATOM   1652  CG2 ILE A 215      -3.236 -11.711  11.565  1.00 88.44           C  
ATOM   1653  CD1 ILE A 215      -0.752 -13.339  12.351  1.00 88.44           C  
ATOM   1654  N   ALA A 216      -6.070 -13.242  10.214  1.00 88.38           N  
ATOM   1655  CA  ALA A 216      -7.151 -12.553   9.503  1.00 88.38           C  
ATOM   1656  C   ALA A 216      -8.528 -12.831  10.133  1.00 88.38           C  
ATOM   1657  CB  ALA A 216      -7.101 -12.947   8.022  1.00 88.38           C  
ATOM   1658  O   ALA A 216      -9.322 -11.907  10.320  1.00 88.38           O  
ATOM   1659  N   ALA A 217      -8.786 -14.074  10.549  1.00 89.69           N  
ATOM   1660  CA  ALA A 217      -9.983 -14.457  11.288  1.00 89.69           C  
ATOM   1661  C   ALA A 217     -10.047 -13.794  12.675  1.00 89.69           C  
ATOM   1662  CB  ALA A 217     -10.034 -15.986  11.382  1.00 89.69           C  
ATOM   1663  O   ALA A 217     -11.084 -13.245  13.027  1.00 89.69           O  
ATOM   1664  N   ALA A 218      -8.953 -13.764  13.443  1.00 87.38           N  
ATOM   1665  CA  ALA A 218      -8.917 -13.120  14.760  1.00 87.38           C  
ATOM   1666  C   ALA A 218      -9.136 -11.597  14.680  1.00 87.38           C  
ATOM   1667  CB  ALA A 218      -7.588 -13.470  15.439  1.00 87.38           C  
ATOM   1668  O   ALA A 218      -9.927 -11.051  15.450  1.00 87.38           O  
ATOM   1669  N   VAL A 219      -8.501 -10.924  13.712  1.00 85.38           N  
ATOM   1670  CA  VAL A 219      -8.742  -9.505  13.394  1.00 85.38           C  
ATOM   1671  C   VAL A 219     -10.198  -9.290  12.982  1.00 85.38           C  
ATOM   1672  CB  VAL A 219      -7.769  -9.005  12.301  1.00 85.38           C  
ATOM   1673  O   VAL A 219     -10.809  -8.333  13.437  1.00 85.38           O  
ATOM   1674  CG1 VAL A 219      -8.099  -7.593  11.794  1.00 85.38           C  
ATOM   1675  CG2 VAL A 219      -6.327  -8.955  12.827  1.00 85.38           C  
ATOM   1676  N   THR A 220     -10.788 -10.198  12.199  1.00 87.69           N  
ATOM   1677  CA  THR A 220     -12.205 -10.123  11.801  1.00 87.69           C  
ATOM   1678  C   THR A 220     -13.144 -10.264  12.990  1.00 87.69           C  
ATOM   1679  CB  THR A 220     -12.558 -11.188  10.760  1.00 87.69           C  
ATOM   1680  O   THR A 220     -14.026  -9.431  13.153  1.00 87.69           O  
ATOM   1681  CG2 THR A 220     -14.005 -11.115  10.277  1.00 87.69           C  
ATOM   1682  OG1 THR A 220     -11.742 -10.988   9.639  1.00 87.69           O  
ATOM   1683  N   THR A 221     -12.957 -11.272  13.843  1.00 84.81           N  
ATOM   1684  CA  THR A 221     -13.800 -11.485  15.028  1.00 84.81           C  
ATOM   1685  C   THR A 221     -13.726 -10.292  15.977  1.00 84.81           C  
ATOM   1686  CB  THR A 221     -13.399 -12.776  15.755  1.00 84.81           C  
ATOM   1687  O   THR A 221     -14.762  -9.845  16.460  1.00 84.81           O  
ATOM   1688  CG2 THR A 221     -14.294 -13.100  16.951  1.00 84.81           C  
ATOM   1689  OG1 THR A 221     -13.521 -13.864  14.870  1.00 84.81           O  
ATOM   1690  N   VAL A 222     -12.534  -9.720  16.193  1.00 80.50           N  
ATOM   1691  CA  VAL A 222     -12.394  -8.469  16.955  1.00 80.50           C  
ATOM   1692  C   VAL A 222     -13.093  -7.314  16.242  1.00 80.50           C  
ATOM   1693  CB  VAL A 222     -10.921  -8.159  17.274  1.00 80.50           C  
ATOM   1694  O   VAL A 222     -13.919  -6.668  16.868  1.00 80.50           O  
ATOM   1695  CG1 VAL A 222     -10.685  -6.732  17.790  1.00 80.50           C  
ATOM   1696  CG2 VAL A 222     -10.444  -9.123  18.366  1.00 80.50           C  
ATOM   1697  N   THR A 223     -12.849  -7.078  14.950  1.00 79.25           N  
ATOM   1698  CA  THR A 223     -13.520  -6.018  14.176  1.00 79.25           C  
ATOM   1699  C   THR A 223     -15.046  -6.126  14.250  1.00 79.25           C  
ATOM   1700  CB  THR A 223     -13.032  -6.032  12.714  1.00 79.25           C  
ATOM   1701  O   THR A 223     -15.706  -5.126  14.507  1.00 79.25           O  
ATOM   1702  CG2 THR A 223     -13.909  -5.253  11.732  1.00 79.25           C  
ATOM   1703  OG1 THR A 223     -11.749  -5.449  12.654  1.00 79.25           O  
ATOM   1704  N   VAL A 224     -15.619  -7.322  14.089  1.00 81.94           N  
ATOM   1705  CA  VAL A 224     -17.071  -7.543  14.165  1.00 81.94           C  
ATOM   1706  C   VAL A 224     -17.594  -7.292  15.578  1.00 81.94           C  
ATOM   1707  CB  VAL A 224     -17.447  -8.949  13.657  1.00 81.94           C  
ATOM   1708  O   VAL A 224     -18.585  -6.583  15.718  1.00 81.94           O  
ATOM   1709  CG1 VAL A 224     -18.922  -9.297  13.901  1.00 81.94           C  
ATOM   1710  CG2 VAL A 224     -17.205  -9.052  12.144  1.00 81.94           C  
ATOM   1711  N   VAL A 225     -16.931  -7.802  16.624  1.00 78.44           N  
ATOM   1712  CA  VAL A 225     -17.345  -7.535  18.014  1.00 78.44           C  
ATOM   1713  C   VAL A 225     -17.251  -6.043  18.338  1.00 78.44           C  
ATOM   1714  CB  VAL A 225     -16.553  -8.391  19.023  1.00 78.44           C  
ATOM   1715  O   VAL A 225     -18.194  -5.504  18.896  1.00 78.44           O  
ATOM   1716  CG1 VAL A 225     -16.812  -7.983  20.481  1.00 78.44           C  
ATOM   1717  CG2 VAL A 225     -16.955  -9.869  18.901  1.00 78.44           C  
ATOM   1718  N   GLN A 226     -16.179  -5.356  17.933  1.00 73.06           N  
ATOM   1719  CA  GLN A 226     -16.031  -3.911  18.136  1.00 73.06           C  
ATOM   1720  C   GLN A 226     -17.131  -3.129  17.417  1.00 73.06           C  
ATOM   1721  CB  GLN A 226     -14.661  -3.427  17.635  1.00 73.06           C  
ATOM   1722  O   GLN A 226     -17.746  -2.265  18.024  1.00 73.06           O  
ATOM   1723  CG  GLN A 226     -13.467  -3.998  18.410  1.00 73.06           C  
ATOM   1724  CD  GLN A 226     -13.232  -3.360  19.766  1.00 73.06           C  
ATOM   1725  NE2 GLN A 226     -12.005  -2.988  20.037  1.00 73.06           N  
ATOM   1726  OE1 GLN A 226     -14.096  -3.243  20.615  1.00 73.06           O  
ATOM   1727  N   ILE A 227     -17.417  -3.440  16.149  1.00 74.12           N  
ATOM   1728  CA  ILE A 227     -18.469  -2.762  15.380  1.00 74.12           C  
ATOM   1729  C   ILE A 227     -19.844  -2.998  16.018  1.00 74.12           C  
ATOM   1730  CB  ILE A 227     -18.396  -3.188  13.894  1.00 74.12           C  
ATOM   1731  O   ILE A 227     -20.585  -2.041  16.222  1.00 74.12           O  
ATOM   1732  CG1 ILE A 227     -17.142  -2.552  13.248  1.00 74.12           C  
ATOM   1733  CG2 ILE A 227     -19.654  -2.764  13.114  1.00 74.12           C  
ATOM   1734  CD1 ILE A 227     -16.829  -3.043  11.829  1.00 74.12           C  
ATOM   1735  N   VAL A 228     -20.175  -4.241  16.383  1.00 76.62           N  
ATOM   1736  CA  VAL A 228     -21.449  -4.567  17.047  1.00 76.62           C  
ATOM   1737  C   VAL A 228     -21.566  -3.867  18.402  1.00 76.62           C  
ATOM   1738  CB  VAL A 228     -21.626  -6.095  17.175  1.00 76.62           C  
ATOM   1739  O   VAL A 228     -22.618  -3.308  18.687  1.00 76.62           O  
ATOM   1740  CG1 VAL A 228     -22.816  -6.500  18.055  1.00 76.62           C  
ATOM   1741  CG2 VAL A 228     -21.865  -6.720  15.791  1.00 76.62           C  
ATOM   1742  N   SER A 229     -20.500  -3.846  19.206  1.00 68.62           N  
ATOM   1743  CA  SER A 229     -20.489  -3.186  20.516  1.00 68.62           C  
ATOM   1744  C   SER A 229     -20.535  -1.656  20.433  1.00 68.62           C  
ATOM   1745  CB  SER A 229     -19.272  -3.633  21.322  1.00 68.62           C  
ATOM   1746  O   SER A 229     -21.231  -1.022  21.218  1.00 68.62           O  
ATOM   1747  OG  SER A 229     -19.458  -4.953  21.803  1.00 68.62           O  
ATOM   1748  N   LEU A 230     -19.860  -1.046  19.455  1.00 68.31           N  
ATOM   1749  CA  LEU A 230     -19.971   0.392  19.196  1.00 68.31           C  
ATOM   1750  C   LEU A 230     -21.411   0.773  18.806  1.00 68.31           C  
ATOM   1751  CB  LEU A 230     -18.976   0.798  18.093  1.00 68.31           C  
ATOM   1752  O   LEU A 230     -21.909   1.795  19.262  1.00 68.31           O  
ATOM   1753  CG  LEU A 230     -17.496   0.861  18.516  1.00 68.31           C  
ATOM   1754  CD1 LEU A 230     -16.609   0.911  17.265  1.00 68.31           C  
ATOM   1755  CD2 LEU A 230     -17.194   2.108  19.347  1.00 68.31           C  
ATOM   1756  N   PHE A 231     -22.101  -0.059  18.016  1.00 70.12           N  
ATOM   1757  CA  PHE A 231     -23.505   0.166  17.652  1.00 70.12           C  
ATOM   1758  C   PHE A 231     -24.523  -0.234  18.738  1.00 70.12           C  
ATOM   1759  CB  PHE A 231     -23.822  -0.530  16.315  1.00 70.12           C  
ATOM   1760  O   PHE A 231     -25.659   0.233  18.668  1.00 70.12           O  
ATOM   1761  CG  PHE A 231     -23.333   0.201  15.073  1.00 70.12           C  
ATOM   1762  CD1 PHE A 231     -23.803   1.499  14.794  1.00 70.12           C  
ATOM   1763  CD2 PHE A 231     -22.453  -0.423  14.169  1.00 70.12           C  
ATOM   1764  CE1 PHE A 231     -23.379   2.175  13.636  1.00 70.12           C  
ATOM   1765  CE2 PHE A 231     -22.026   0.253  13.010  1.00 70.12           C  
ATOM   1766  CZ  PHE A 231     -22.486   1.555  12.745  1.00 70.12           C  
ATOM   1767  N   SER A 232     -24.173  -1.069  19.727  1.00 70.69           N  
ATOM   1768  CA  SER A 232     -25.071  -1.381  20.854  1.00 70.69           C  
ATOM   1769  C   SER A 232     -25.045  -0.321  21.947  1.00 70.69           C  
ATOM   1770  CB  SER A 232     -24.785  -2.757  21.472  1.00 70.69           C  
ATOM   1771  O   SER A 232     -26.080  -0.049  22.550  1.00 70.69           O  
ATOM   1772  OG  SER A 232     -23.484  -2.914  22.008  1.00 70.69           O  
ATOM   1773  N   ASP A 233     -23.873   0.258  22.202  1.00 63.38           N  
ATOM   1774  CA  ASP A 233     -23.648   1.113  23.367  1.00 63.38           C  
ATOM   1775  C   ASP A 233     -23.879   2.605  23.050  1.00 63.38           C  
ATOM   1776  CB  ASP A 233     -22.243   0.826  23.932  1.00 63.38           C  
ATOM   1777  O   ASP A 233     -24.101   3.397  23.964  1.00 63.38           O  
ATOM   1778  CG  ASP A 233     -22.066  -0.576  24.553  1.00 63.38           C  
ATOM   1779  OD1 ASP A 233     -22.804  -1.526  24.185  1.00 63.38           O  
ATOM   1780  OD2 ASP A 233     -21.166  -0.703  25.417  1.00 63.38           O  
ATOM   1781  N   PHE A 234     -23.878   2.986  21.764  1.00 59.28           N  
ATOM   1782  CA  PHE A 234     -23.993   4.373  21.298  1.00 59.28           C  
ATOM   1783  C   PHE A 234     -25.095   4.532  20.245  1.00 59.28           C  
ATOM   1784  CB  PHE A 234     -22.627   4.862  20.798  1.00 59.28           C  
ATOM   1785  O   PHE A 234     -24.846   4.577  19.040  1.00 59.28           O  
ATOM   1786  CG  PHE A 234     -21.609   4.952  21.911  1.00 59.28           C  
ATOM   1787  CD1 PHE A 234     -21.474   6.146  22.642  1.00 59.28           C  
ATOM   1788  CD2 PHE A 234     -20.890   3.805  22.296  1.00 59.28           C  
ATOM   1789  CE1 PHE A 234     -20.651   6.182  23.778  1.00 59.28           C  
ATOM   1790  CE2 PHE A 234     -20.102   3.829  23.457  1.00 59.28           C  
ATOM   1791  CZ  PHE A 234     -19.995   5.016  24.205  1.00 59.28           C  
ATOM   1792  N   SER A 235     -26.337   4.656  20.720  1.00 57.28           N  
ATOM   1793  CA  SER A 235     -27.502   4.992  19.889  1.00 57.28           C  
ATOM   1794  C   SER A 235     -27.666   6.494  19.615  1.00 57.28           C  
ATOM   1795  CB  SER A 235     -28.773   4.434  20.536  1.00 57.28           C  
ATOM   1796  O   SER A 235     -28.471   6.864  18.762  1.00 57.28           O  
ATOM   1797  OG  SER A 235     -28.920   4.879  21.874  1.00 57.28           O  
ATOM   1798  N   ASP A 236     -26.941   7.361  20.331  1.00 58.53           N  
ATOM   1799  CA  ASP A 236     -27.075   8.816  20.206  1.00 58.53           C  
ATOM   1800  C   ASP A 236     -26.366   9.375  18.967  1.00 58.53           C  
ATOM   1801  CB  ASP A 236     -26.608   9.532  21.483  1.00 58.53           C  
ATOM   1802  O   ASP A 236     -25.195   9.091  18.692  1.00 58.53           O  
ATOM   1803  CG  ASP A 236     -27.624   9.404  22.622  1.00 58.53           C  
ATOM   1804  OD1 ASP A 236     -28.837   9.518  22.329  1.00 58.53           O  
ATOM   1805  OD2 ASP A 236     -27.181   9.181  23.768  1.00 58.53           O  
ATOM   1806  N   LEU A 237     -27.083  10.234  18.235  1.00 52.09           N  
ATOM   1807  CA  LEU A 237     -26.687  10.728  16.911  1.00 52.09           C  
ATOM   1808  C   LEU A 237     -25.350  11.494  16.917  1.00 52.09           C  
ATOM   1809  CB  LEU A 237     -27.820  11.624  16.371  1.00 52.09           C  
ATOM   1810  O   LEU A 237     -24.617  11.461  15.931  1.00 52.09           O  
ATOM   1811  CG  LEU A 237     -27.888  11.620  14.832  1.00 52.09           C  
ATOM   1812  CD1 LEU A 237     -28.770  10.471  14.335  1.00 52.09           C  
ATOM   1813  CD2 LEU A 237     -28.471  12.930  14.303  1.00 52.09           C  
ATOM   1814  N   GLU A 238     -25.031  12.162  18.028  1.00 54.91           N  
ATOM   1815  CA  GLU A 238     -23.805  12.952  18.206  1.00 54.91           C  
ATOM   1816  C   GLU A 238     -22.551  12.061  18.261  1.00 54.91           C  
ATOM   1817  CB  GLU A 238     -23.935  13.808  19.482  1.00 54.91           C  
ATOM   1818  O   GLU A 238     -21.541  12.363  17.626  1.00 54.91           O  
ATOM   1819  CG  GLU A 238     -25.128  14.782  19.408  1.00 54.91           C  
ATOM   1820  CD  GLU A 238     -25.260  15.702  20.633  1.00 54.91           C  
ATOM   1821  OE1 GLU A 238     -25.838  16.799  20.452  1.00 54.91           O  
ATOM   1822  OE2 GLU A 238     -24.821  15.292  21.730  1.00 54.91           O  
ATOM   1823  N   HIS A 239     -22.639  10.912  18.941  1.00 60.00           N  
ATOM   1824  CA  HIS A 239     -21.536   9.951  19.075  1.00 60.00           C  
ATOM   1825  C   HIS A 239     -21.484   8.954  17.903  1.00 60.00           C  
ATOM   1826  CB  HIS A 239     -21.649   9.240  20.431  1.00 60.00           C  
ATOM   1827  O   HIS A 239     -20.410   8.449  17.561  1.00 60.00           O  
ATOM   1828  CG  HIS A 239     -21.434  10.165  21.608  1.00 60.00           C  
ATOM   1829  CD2 HIS A 239     -20.282  10.300  22.339  1.00 60.00           C  
ATOM   1830  ND1 HIS A 239     -22.346  11.058  22.132  1.00 60.00           N  
ATOM   1831  CE1 HIS A 239     -21.752  11.724  23.135  1.00 60.00           C  
ATOM   1832  NE2 HIS A 239     -20.496  11.288  23.307  1.00 60.00           N  
ATOM   1833  N   GLY A 240     -22.614   8.727  17.218  1.00 64.75           N  
ATOM   1834  CA  GLY A 240     -22.727   7.846  16.048  1.00 64.75           C  
ATOM   1835  C   GLY A 240     -21.742   8.158  14.909  1.00 64.75           C  
ATOM   1836  O   GLY A 240     -21.346   7.262  14.163  1.00 64.75           O  
ATOM   1837  N   ILE A 241     -21.275   9.407  14.803  1.00 66.38           N  
ATOM   1838  CA  ILE A 241     -20.210   9.820  13.875  1.00 66.38           C  
ATOM   1839  C   ILE A 241     -18.850   9.208  14.248  1.00 66.38           C  
ATOM   1840  CB  ILE A 241     -20.166  11.366  13.826  1.00 66.38           C  
ATOM   1841  O   ILE A 241     -18.161   8.658  13.386  1.00 66.38           O  
ATOM   1842  CG1 ILE A 241     -21.348  11.870  12.964  1.00 66.38           C  
ATOM   1843  CG2 ILE A 241     -18.822  11.893  13.300  1.00 66.38           C  
ATOM   1844  CD1 ILE A 241     -21.492  13.396  12.894  1.00 66.38           C  
ATOM   1845  N   ILE A 242     -18.463   9.282  15.525  1.00 65.81           N  
ATOM   1846  CA  ILE A 242     -17.187   8.747  16.029  1.00 65.81           C  
ATOM   1847  C   ILE A 242     -17.198   7.218  15.901  1.00 65.81           C  
ATOM   1848  CB  ILE A 242     -16.938   9.206  17.488  1.00 65.81           C  
ATOM   1849  O   ILE A 242     -16.239   6.628  15.400  1.00 65.81           O  
ATOM   1850  CG1 ILE A 242     -17.009  10.748  17.616  1.00 65.81           C  
ATOM   1851  CG2 ILE A 242     -15.574   8.683  17.982  1.00 65.81           C  
ATOM   1852  CD1 ILE A 242     -16.868  11.259  19.056  1.00 65.81           C  
ATOM   1853  N   VAL A 243     -18.331   6.598  16.246  1.00 68.69           N  
ATOM   1854  CA  VAL A 243     -18.636   5.175  16.029  1.00 68.69           C  
ATOM   1855  C   VAL A 243     -18.453   4.770  14.566  1.00 68.69           C  
ATOM   1856  CB  VAL A 243     -20.077   4.893  16.496  1.00 68.69           C  
ATOM   1857  O   VAL A 243     -17.741   3.805  14.287  1.00 68.69           O  
ATOM   1858  CG1 VAL A 243     -20.674   3.584  15.958  1.00 68.69           C  
ATOM   1859  CG2 VAL A 243     -20.148   4.907  18.022  1.00 68.69           C  
ATOM   1860  N   LEU A 244     -19.035   5.511  13.616  1.00 73.00           N  
ATOM   1861  CA  LEU A 244     -18.929   5.212  12.185  1.00 73.00           C  
ATOM   1862  C   LEU A 244     -17.482   5.314  11.680  1.00 73.00           C  
ATOM   1863  CB  LEU A 244     -19.875   6.154  11.417  1.00 73.00           C  
ATOM   1864  O   LEU A 244     -17.023   4.445  10.938  1.00 73.00           O  
ATOM   1865  CG  LEU A 244     -19.865   5.968   9.888  1.00 73.00           C  
ATOM   1866  CD1 LEU A 244     -20.319   4.569   9.464  1.00 73.00           C  
ATOM   1867  CD2 LEU A 244     -20.798   6.992   9.241  1.00 73.00           C  
ATOM   1868  N   LEU A 245     -16.741   6.341  12.101  1.00 72.88           N  
ATOM   1869  CA  LEU A 245     -15.332   6.518  11.742  1.00 72.88           C  
ATOM   1870  C   LEU A 245     -14.446   5.407  12.333  1.00 72.88           C  
ATOM   1871  CB  LEU A 245     -14.883   7.915  12.199  1.00 72.88           C  
ATOM   1872  O   LEU A 245     -13.602   4.851  11.625  1.00 72.88           O  
ATOM   1873  CG  LEU A 245     -15.479   9.080  11.386  1.00 72.88           C  
ATOM   1874  CD1 LEU A 245     -15.171  10.398  12.088  1.00 72.88           C  
ATOM   1875  CD2 LEU A 245     -14.885   9.138   9.978  1.00 72.88           C  
ATOM   1876  N   ALA A 246     -14.680   5.013  13.589  1.00 71.88           N  
ATOM   1877  CA  ALA A 246     -14.005   3.878  14.217  1.00 71.88           C  
ATOM   1878  C   ALA A 246     -14.335   2.553  13.506  1.00 71.88           C  
ATOM   1879  CB  ALA A 246     -14.388   3.841  15.703  1.00 71.88           C  
ATOM   1880  O   ALA A 246     -13.431   1.770  13.209  1.00 71.88           O  
ATOM   1881  N   ALA A 247     -15.604   2.317  13.161  1.00 76.62           N  
ATOM   1882  CA  ALA A 247     -16.047   1.140  12.416  1.00 76.62           C  
ATOM   1883  C   ALA A 247     -15.393   1.052  11.026  1.00 76.62           C  
ATOM   1884  CB  ALA A 247     -17.579   1.170  12.324  1.00 76.62           C  
ATOM   1885  O   ALA A 247     -14.909  -0.013  10.641  1.00 76.62           O  
ATOM   1886  N   LEU A 248     -15.296   2.171  10.299  1.00 81.19           N  
ATOM   1887  CA  LEU A 248     -14.588   2.250   9.016  1.00 81.19           C  
ATOM   1888  C   LEU A 248     -13.080   1.994   9.170  1.00 81.19           C  
ATOM   1889  CB  LEU A 248     -14.862   3.620   8.369  1.00 81.19           C  
ATOM   1890  O   LEU A 248     -12.493   1.287   8.350  1.00 81.19           O  
ATOM   1891  CG  LEU A 248     -16.285   3.784   7.802  1.00 81.19           C  
ATOM   1892  CD1 LEU A 248     -16.520   5.246   7.429  1.00 81.19           C  
ATOM   1893  CD2 LEU A 248     -16.513   2.941   6.544  1.00 81.19           C  
ATOM   1894  N   TRP A 249     -12.446   2.484  10.239  1.00 79.94           N  
ATOM   1895  CA  TRP A 249     -11.045   2.167  10.539  1.00 79.94           C  
ATOM   1896  C   TRP A 249     -10.835   0.670  10.827  1.00 79.94           C  
ATOM   1897  CB  TRP A 249     -10.551   3.042  11.697  1.00 79.94           C  
ATOM   1898  O   TRP A 249      -9.925   0.051  10.264  1.00 79.94           O  
ATOM   1899  CG  TRP A 249      -9.141   2.755  12.108  1.00 79.94           C  
ATOM   1900  CD1 TRP A 249      -8.767   2.122  13.243  1.00 79.94           C  
ATOM   1901  CD2 TRP A 249      -7.906   3.028  11.376  1.00 79.94           C  
ATOM   1902  CE2 TRP A 249      -6.813   2.506  12.130  1.00 79.94           C  
ATOM   1903  CE3 TRP A 249      -7.602   3.649  10.145  1.00 79.94           C  
ATOM   1904  NE1 TRP A 249      -7.392   1.985  13.268  1.00 79.94           N  
ATOM   1905  CH2 TRP A 249      -5.220   3.182  10.437  1.00 79.94           C  
ATOM   1906  CZ2 TRP A 249      -5.488   2.566  11.672  1.00 79.94           C  
ATOM   1907  CZ3 TRP A 249      -6.274   3.730   9.682  1.00 79.94           C  
ATOM   1908  N   TYR A 250     -11.693   0.045  11.638  1.00 79.12           N  
ATOM   1909  CA  TYR A 250     -11.644  -1.402  11.885  1.00 79.12           C  
ATOM   1910  C   TYR A 250     -11.911  -2.225  10.612  1.00 79.12           C  
ATOM   1911  CB  TYR A 250     -12.615  -1.775  13.018  1.00 79.12           C  
ATOM   1912  O   TYR A 250     -11.242  -3.240  10.386  1.00 79.12           O  
ATOM   1913  CG  TYR A 250     -12.108  -1.456  14.412  1.00 79.12           C  
ATOM   1914  CD1 TYR A 250     -10.962  -2.120  14.891  1.00 79.12           C  
ATOM   1915  CD2 TYR A 250     -12.789  -0.548  15.246  1.00 79.12           C  
ATOM   1916  CE1 TYR A 250     -10.476  -1.850  16.181  1.00 79.12           C  
ATOM   1917  CE2 TYR A 250     -12.304  -0.269  16.541  1.00 79.12           C  
ATOM   1918  OH  TYR A 250     -10.651  -0.681  18.252  1.00 79.12           O  
ATOM   1919  CZ  TYR A 250     -11.139  -0.917  17.006  1.00 79.12           C  
ATOM   1920  N   LEU A 251     -12.815  -1.765   9.741  1.00 84.50           N  
ATOM   1921  CA  LEU A 251     -13.079  -2.364   8.431  1.00 84.50           C  
ATOM   1922  C   LEU A 251     -11.854  -2.286   7.504  1.00 84.50           C  
ATOM   1923  CB  LEU A 251     -14.320  -1.685   7.820  1.00 84.50           C  
ATOM   1924  O   LEU A 251     -11.495  -3.294   6.900  1.00 84.50           O  
ATOM   1925  CG  LEU A 251     -14.740  -2.231   6.443  1.00 84.50           C  
ATOM   1926  CD1 LEU A 251     -15.157  -3.702   6.500  1.00 84.50           C  
ATOM   1927  CD2 LEU A 251     -15.913  -1.415   5.901  1.00 84.50           C  
ATOM   1928  N   LEU A 252     -11.156  -1.145   7.430  1.00 85.19           N  
ATOM   1929  CA  LEU A 252      -9.919  -1.007   6.645  1.00 85.19           C  
ATOM   1930  C   LEU A 252      -8.834  -1.997   7.101  1.00 85.19           C  
ATOM   1931  CB  LEU A 252      -9.418   0.448   6.739  1.00 85.19           C  
ATOM   1932  O   LEU A 252      -8.165  -2.618   6.270  1.00 85.19           O  
ATOM   1933  CG  LEU A 252      -8.070   0.713   6.040  1.00 85.19           C  
ATOM   1934  CD1 LEU A 252      -8.099   0.395   4.543  1.00 85.19           C  
ATOM   1935  CD2 LEU A 252      -7.682   2.181   6.202  1.00 85.19           C  
ATOM   1936  N   ASN A 253      -8.676  -2.177   8.414  1.00 82.25           N  
ATOM   1937  CA  ASN A 253      -7.718  -3.125   8.986  1.00 82.25           C  
ATOM   1938  C   ASN A 253      -8.095  -4.586   8.673  1.00 82.25           C  
ATOM   1939  CB  ASN A 253      -7.598  -2.860  10.494  1.00 82.25           C  
ATOM   1940  O   ASN A 253      -7.243  -5.362   8.234  1.00 82.25           O  
ATOM   1941  CG  ASN A 253      -6.706  -1.666  10.790  1.00 82.25           C  
ATOM   1942  ND2 ASN A 253      -7.248  -0.483  10.933  1.00 82.25           N  
ATOM   1943  OD1 ASN A 253      -5.499  -1.787  10.871  1.00 82.25           O  
ATOM   1944  N   MET A 254      -9.375  -4.949   8.811  1.00 86.19           N  
ATOM   1945  CA  MET A 254      -9.897  -6.268   8.427  1.00 86.19           C  
ATOM   1946  C   MET A 254      -9.687  -6.553   6.931  1.00 86.19           C  
ATOM   1947  CB  MET A 254     -11.387  -6.343   8.805  1.00 86.19           C  
ATOM   1948  O   MET A 254      -9.146  -7.599   6.568  1.00 86.19           O  
ATOM   1949  CG  MET A 254     -12.069  -7.616   8.293  1.00 86.19           C  
ATOM   1950  SD  MET A 254     -13.865  -7.619   8.480  1.00 86.19           S  
ATOM   1951  CE  MET A 254     -14.264  -8.959   7.324  1.00 86.19           C  
ATOM   1952  N   LEU A 255     -10.086  -5.626   6.056  1.00 88.50           N  
ATOM   1953  CA  LEU A 255      -9.938  -5.763   4.605  1.00 88.50           C  
ATOM   1954  C   LEU A 255      -8.463  -5.859   4.194  1.00 88.50           C  
ATOM   1955  CB  LEU A 255     -10.622  -4.575   3.907  1.00 88.50           C  
ATOM   1956  O   LEU A 255      -8.124  -6.644   3.309  1.00 88.50           O  
ATOM   1957  CG  LEU A 255     -12.162  -4.574   3.954  1.00 88.50           C  
ATOM   1958  CD1 LEU A 255     -12.672  -3.272   3.334  1.00 88.50           C  
ATOM   1959  CD2 LEU A 255     -12.769  -5.742   3.174  1.00 88.50           C  
ATOM   1960  N   THR A 256      -7.576  -5.123   4.869  1.00 85.31           N  
ATOM   1961  CA  THR A 256      -6.123  -5.242   4.679  1.00 85.31           C  
ATOM   1962  C   THR A 256      -5.643  -6.656   5.010  1.00 85.31           C  
ATOM   1963  CB  THR A 256      -5.361  -4.198   5.508  1.00 85.31           C  
ATOM   1964  O   THR A 256      -4.990  -7.276   4.169  1.00 85.31           O  
ATOM   1965  CG2 THR A 256      -3.847  -4.329   5.362  1.00 85.31           C  
ATOM   1966  OG1 THR A 256      -5.704  -2.907   5.061  1.00 85.31           O  
ATOM   1967  N   ALA A 257      -6.015  -7.207   6.172  1.00 85.19           N  
ATOM   1968  CA  ALA A 257      -5.624  -8.558   6.578  1.00 85.19           C  
ATOM   1969  C   ALA A 257      -6.061  -9.628   5.557  1.00 85.19           C  
ATOM   1970  CB  ALA A 257      -6.189  -8.837   7.978  1.00 85.19           C  
ATOM   1971  O   ALA A 257      -5.237 -10.427   5.106  1.00 85.19           O  
ATOM   1972  N   TRP A 258      -7.326  -9.607   5.117  1.00 88.31           N  
ATOM   1973  CA  TRP A 258      -7.828 -10.554   4.112  1.00 88.31           C  
ATOM   1974  C   TRP A 258      -7.200 -10.371   2.725  1.00 88.31           C  
ATOM   1975  CB  TRP A 258      -9.352 -10.467   4.011  1.00 88.31           C  
ATOM   1976  O   TRP A 258      -6.943 -11.372   2.053  1.00 88.31           O  
ATOM   1977  CG  TRP A 258     -10.092 -11.123   5.131  1.00 88.31           C  
ATOM   1978  CD1 TRP A 258     -10.757 -10.475   6.108  1.00 88.31           C  
ATOM   1979  CD2 TRP A 258     -10.271 -12.550   5.408  1.00 88.31           C  
ATOM   1980  CE2 TRP A 258     -11.101 -12.688   6.557  1.00 88.31           C  
ATOM   1981  CE3 TRP A 258      -9.811 -13.745   4.818  1.00 88.31           C  
ATOM   1982  NE1 TRP A 258     -11.351 -11.394   6.945  1.00 88.31           N  
ATOM   1983  CH2 TRP A 258     -11.036 -15.103   6.436  1.00 88.31           C  
ATOM   1984  CZ2 TRP A 258     -11.481 -13.934   7.076  1.00 88.31           C  
ATOM   1985  CZ3 TRP A 258     -10.198 -15.006   5.311  1.00 88.31           C  
ATOM   1986  N   SER A 259      -6.912  -9.132   2.302  1.00 85.62           N  
ATOM   1987  CA  SER A 259      -6.322  -8.849   0.980  1.00 85.62           C  
ATOM   1988  C   SER A 259      -4.978  -9.556   0.759  1.00 85.62           C  
ATOM   1989  CB  SER A 259      -6.183  -7.337   0.751  1.00 85.62           C  
ATOM   1990  O   SER A 259      -4.662  -9.952  -0.365  1.00 85.62           O  
ATOM   1991  OG  SER A 259      -5.138  -6.747   1.501  1.00 85.62           O  
ATOM   1992  N   PHE A 260      -4.234  -9.785   1.845  1.00 81.88           N  
ATOM   1993  CA  PHE A 260      -3.012 -10.578   1.860  1.00 81.88           C  
ATOM   1994  C   PHE A 260      -3.293 -12.058   2.165  1.00 81.88           C  
ATOM   1995  CB  PHE A 260      -2.021  -9.905   2.825  1.00 81.88           C  
ATOM   1996  O   PHE A 260      -2.888 -12.920   1.384  1.00 81.88           O  
ATOM   1997  CG  PHE A 260      -1.522  -8.565   2.298  1.00 81.88           C  
ATOM   1998  CD1 PHE A 260      -0.792  -8.498   1.091  1.00 81.88           C  
ATOM   1999  CD2 PHE A 260      -1.856  -7.371   2.965  1.00 81.88           C  
ATOM   2000  CE1 PHE A 260      -0.416  -7.255   0.551  1.00 81.88           C  
ATOM   2001  CE2 PHE A 260      -1.491  -6.128   2.418  1.00 81.88           C  
ATOM   2002  CZ  PHE A 260      -0.777  -6.069   1.209  1.00 81.88           C  
ATOM   2003  N   ALA A 261      -4.039 -12.378   3.228  1.00 83.00           N  
ATOM   2004  CA  ALA A 261      -4.228 -13.760   3.685  1.00 83.00           C  
ATOM   2005  C   ALA A 261      -4.884 -14.687   2.639  1.00 83.00           C  
ATOM   2006  CB  ALA A 261      -5.016 -13.729   4.999  1.00 83.00           C  
ATOM   2007  O   ALA A 261      -4.427 -15.815   2.449  1.00 83.00           O  
ATOM   2008  N   LEU A 262      -5.889 -14.209   1.889  1.00 80.75           N  
ATOM   2009  CA  LEU A 262      -6.479 -14.976   0.776  1.00 80.75           C  
ATOM   2010  C   LEU A 262      -5.470 -15.208  -0.352  1.00 80.75           C  
ATOM   2011  CB  LEU A 262      -7.692 -14.227   0.188  1.00 80.75           C  
ATOM   2012  O   LEU A 262      -5.455 -16.260  -0.990  1.00 80.75           O  
ATOM   2013  CG  LEU A 262      -8.882 -14.049   1.139  1.00 80.75           C  
ATOM   2014  CD1 LEU A 262      -9.985 -13.246   0.453  1.00 80.75           C  
ATOM   2015  CD2 LEU A 262      -9.466 -15.388   1.597  1.00 80.75           C  
ATOM   2016  N   ARG A 263      -4.621 -14.213  -0.616  1.00 75.31           N  
ATOM   2017  CA  ARG A 263      -3.758 -14.178  -1.796  1.00 75.31           C  
ATOM   2018  C   ARG A 263      -2.530 -15.078  -1.666  1.00 75.31           C  
ATOM   2019  CB  ARG A 263      -3.430 -12.710  -2.093  1.00 75.31           C  
ATOM   2020  O   ARG A 263      -2.070 -15.625  -2.666  1.00 75.31           O  
ATOM   2021  CG  ARG A 263      -2.932 -12.577  -3.529  1.00 75.31           C  
ATOM   2022  CD  ARG A 263      -2.937 -11.123  -4.000  1.00 75.31           C  
ATOM   2023  NE  ARG A 263      -2.511 -11.100  -5.410  1.00 75.31           N  
ATOM   2024  NH1 ARG A 263      -4.498 -10.489  -6.391  1.00 75.31           N  
ATOM   2025  NH2 ARG A 263      -2.816 -11.254  -7.647  1.00 75.31           N  
ATOM   2026  CZ  ARG A 263      -3.274 -10.931  -6.471  1.00 75.31           C  
ATOM   2027  N   PHE A 264      -2.058 -15.309  -0.442  1.00 70.50           N  
ATOM   2028  CA  PHE A 264      -1.007 -16.292  -0.155  1.00 70.50           C  
ATOM   2029  C   PHE A 264      -1.532 -17.713   0.066  1.00 70.50           C  
ATOM   2030  CB  PHE A 264      -0.123 -15.802   0.998  1.00 70.50           C  
ATOM   2031  O   PHE A 264      -0.727 -18.620   0.246  1.00 70.50           O  
ATOM   2032  CG  PHE A 264       0.493 -14.457   0.686  1.00 70.50           C  
ATOM   2033  CD1 PHE A 264       1.383 -14.331  -0.396  1.00 70.50           C  
ATOM   2034  CD2 PHE A 264       0.096 -13.315   1.399  1.00 70.50           C  
ATOM   2035  CE1 PHE A 264       1.825 -13.058  -0.796  1.00 70.50           C  
ATOM   2036  CE2 PHE A 264       0.521 -12.047   0.975  1.00 70.50           C  
ATOM   2037  CZ  PHE A 264       1.365 -11.913  -0.133  1.00 70.50           C  
ATOM   2038  N   TRP A 265      -2.846 -17.959  -0.003  1.00 71.25           N  
ATOM   2039  CA  TRP A 265      -3.393 -19.315   0.124  1.00 71.25           C  
ATOM   2040  C   TRP A 265      -2.841 -20.264  -0.952  1.00 71.25           C  
ATOM   2041  CB  TRP A 265      -4.924 -19.263   0.096  1.00 71.25           C  
ATOM   2042  O   TRP A 265      -2.419 -21.376  -0.632  1.00 71.25           O  
ATOM   2043  CG  TRP A 265      -5.589 -20.566   0.412  1.00 71.25           C  
ATOM   2044  CD1 TRP A 265      -6.371 -21.280  -0.428  1.00 71.25           C  
ATOM   2045  CD2 TRP A 265      -5.542 -21.328   1.659  1.00 71.25           C  
ATOM   2046  CE2 TRP A 265      -6.342 -22.499   1.502  1.00 71.25           C  
ATOM   2047  CE3 TRP A 265      -4.909 -21.144   2.908  1.00 71.25           C  
ATOM   2048  NE1 TRP A 265      -6.819 -22.421   0.210  1.00 71.25           N  
ATOM   2049  CH2 TRP A 265      -5.874 -23.221   3.764  1.00 71.25           C  
ATOM   2050  CZ2 TRP A 265      -6.519 -23.433   2.533  1.00 71.25           C  
ATOM   2051  CZ3 TRP A 265      -5.062 -22.087   3.945  1.00 71.25           C  
ATOM   2052  N   GLY A 266      -2.753 -19.803  -2.206  1.00 70.44           N  
ATOM   2053  CA  GLY A 266      -2.167 -20.564  -3.318  1.00 70.44           C  
ATOM   2054  C   GLY A 266      -0.635 -20.509  -3.414  1.00 70.44           C  
ATOM   2055  O   GLY A 266      -0.034 -21.459  -3.906  1.00 70.44           O  
ATOM   2056  N   HIS A 267      -0.002 -19.438  -2.920  1.00 71.75           N  
ATOM   2057  CA  HIS A 267       1.374 -19.068  -3.283  1.00 71.75           C  
ATOM   2058  C   HIS A 267       2.296 -18.899  -2.068  1.00 71.75           C  
ATOM   2059  CB  HIS A 267       1.329 -17.780  -4.113  1.00 71.75           C  
ATOM   2060  O   HIS A 267       2.140 -17.971  -1.269  1.00 71.75           O  
ATOM   2061  CG  HIS A 267       0.596 -17.947  -5.410  1.00 71.75           C  
ATOM   2062  CD2 HIS A 267      -0.648 -17.482  -5.730  1.00 71.75           C  
ATOM   2063  ND1 HIS A 267       1.068 -18.650  -6.488  1.00 71.75           N  
ATOM   2064  CE1 HIS A 267       0.121 -18.630  -7.440  1.00 71.75           C  
ATOM   2065  NE2 HIS A 267      -0.943 -17.916  -7.025  1.00 71.75           N  
ATOM   2066  N   THR A 268       3.293 -19.777  -1.932  1.00 73.81           N  
ATOM   2067  CA  THR A 268       4.245 -19.759  -0.808  1.00 73.81           C  
ATOM   2068  C   THR A 268       5.315 -18.685  -0.973  1.00 73.81           C  
ATOM   2069  CB  THR A 268       4.943 -21.113  -0.624  1.00 73.81           C  
ATOM   2070  O   THR A 268       6.005 -18.645  -1.987  1.00 73.81           O  
ATOM   2071  CG2 THR A 268       3.996 -22.159  -0.037  1.00 73.81           C  
ATOM   2072  OG1 THR A 268       5.408 -21.607  -1.857  1.00 73.81           O  
ATOM   2073  N   GLY A 269       5.494 -17.839   0.045  1.00 70.12           N  
ATOM   2074  CA  GLY A 269       6.562 -16.829   0.092  1.00 70.12           C  
ATOM   2075  C   GLY A 269       6.429 -15.680  -0.921  1.00 70.12           C  
ATOM   2076  O   GLY A 269       7.360 -14.886  -1.062  1.00 70.12           O  
ATOM   2077  N   TRP A 270       5.302 -15.587  -1.638  1.00 75.56           N  
ATOM   2078  CA  TRP A 270       5.162 -14.752  -2.838  1.00 75.56           C  
ATOM   2079  C   TRP A 270       5.405 -13.253  -2.597  1.00 75.56           C  
ATOM   2080  CB  TRP A 270       3.796 -15.039  -3.482  1.00 75.56           C  
ATOM   2081  O   TRP A 270       6.012 -12.606  -3.450  1.00 75.56           O  
ATOM   2082  CG  TRP A 270       3.457 -14.228  -4.697  1.00 75.56           C  
ATOM   2083  CD1 TRP A 270       4.174 -14.233  -5.841  1.00 75.56           C  
ATOM   2084  CD2 TRP A 270       2.384 -13.249  -4.908  1.00 75.56           C  
ATOM   2085  CE2 TRP A 270       2.585 -12.632  -6.180  1.00 75.56           C  
ATOM   2086  CE3 TRP A 270       1.284 -12.784  -4.155  1.00 75.56           C  
ATOM   2087  NE1 TRP A 270       3.671 -13.288  -6.711  1.00 75.56           N  
ATOM   2088  CH2 TRP A 270       0.754 -11.090  -5.834  1.00 75.56           C  
ATOM   2089  CZ2 TRP A 270       1.783 -11.581  -6.652  1.00 75.56           C  
ATOM   2090  CZ3 TRP A 270       0.515 -11.688  -4.584  1.00 75.56           C  
ATOM   2091  N   LEU A 271       5.041 -12.718  -1.421  1.00 81.69           N  
ATOM   2092  CA  LEU A 271       5.320 -11.324  -1.041  1.00 81.69           C  
ATOM   2093  C   LEU A 271       6.821 -11.032  -1.128  1.00 81.69           C  
ATOM   2094  CB  LEU A 271       4.847 -11.077   0.411  1.00 81.69           C  
ATOM   2095  O   LEU A 271       7.258 -10.065  -1.751  1.00 81.69           O  
ATOM   2096  CG  LEU A 271       4.958  -9.603   0.854  1.00 81.69           C  
ATOM   2097  CD1 LEU A 271       3.821  -8.771   0.280  1.00 81.69           C  
ATOM   2098  CD2 LEU A 271       4.898  -9.486   2.369  1.00 81.69           C  
ATOM   2099  N   PHE A 272       7.606 -11.899  -0.492  1.00 79.75           N  
ATOM   2100  CA  PHE A 272       9.040 -11.726  -0.359  1.00 79.75           C  
ATOM   2101  C   PHE A 272       9.792 -12.114  -1.630  1.00 79.75           C  
ATOM   2102  CB  PHE A 272       9.518 -12.523   0.849  1.00 79.75           C  
ATOM   2103  O   PHE A 272      10.718 -11.407  -2.006  1.00 79.75           O  
ATOM   2104  CG  PHE A 272      10.987 -12.316   1.127  1.00 79.75           C  
ATOM   2105  CD1 PHE A 272      11.896 -13.379   0.982  1.00 79.75           C  
ATOM   2106  CD2 PHE A 272      11.436 -11.062   1.582  1.00 79.75           C  
ATOM   2107  CE1 PHE A 272      13.243 -13.197   1.333  1.00 79.75           C  
ATOM   2108  CE2 PHE A 272      12.788 -10.874   1.910  1.00 79.75           C  
ATOM   2109  CZ  PHE A 272      13.686 -11.949   1.799  1.00 79.75           C  
ATOM   2110  N   GLY A 273       9.372 -13.170  -2.335  1.00 77.00           N  
ATOM   2111  CA  GLY A 273       9.946 -13.532  -3.636  1.00 77.00           C  
ATOM   2112  C   GLY A 273       9.789 -12.409  -4.667  1.00 77.00           C  
ATOM   2113  O   GLY A 273      10.756 -12.028  -5.327  1.00 77.00           O  
ATOM   2114  N   MET A 274       8.598 -11.801  -4.738  1.00 78.06           N  
ATOM   2115  CA  MET A 274       8.334 -10.668  -5.628  1.00 78.06           C  
ATOM   2116  C   MET A 274       9.092  -9.398  -5.205  1.00 78.06           C  
ATOM   2117  CB  MET A 274       6.823 -10.409  -5.687  1.00 78.06           C  
ATOM   2118  O   MET A 274       9.626  -8.697  -6.061  1.00 78.06           O  
ATOM   2119  CG  MET A 274       6.448  -9.539  -6.892  1.00 78.06           C  
ATOM   2120  SD  MET A 274       5.005  -8.482  -6.625  1.00 78.06           S  
ATOM   2121  CE  MET A 274       5.814  -7.151  -5.696  1.00 78.06           C  
ATOM   2122  N   TRP A 275       9.192  -9.103  -3.903  1.00 82.94           N  
ATOM   2123  CA  TRP A 275       9.977  -7.957  -3.427  1.00 82.94           C  
ATOM   2124  C   TRP A 275      11.490  -8.161  -3.625  1.00 82.94           C  
ATOM   2125  CB  TRP A 275       9.605  -7.628  -1.978  1.00 82.94           C  
ATOM   2126  O   TRP A 275      12.154  -7.248  -4.110  1.00 82.94           O  
ATOM   2127  CG  TRP A 275      10.362  -6.484  -1.369  1.00 82.94           C  
ATOM   2128  CD1 TRP A 275      10.522  -5.248  -1.902  1.00 82.94           C  
ATOM   2129  CD2 TRP A 275      11.101  -6.468  -0.112  1.00 82.94           C  
ATOM   2130  CE2 TRP A 275      11.725  -5.197   0.031  1.00 82.94           C  
ATOM   2131  CE3 TRP A 275      11.307  -7.406   0.920  1.00 82.94           C  
ATOM   2132  NE1 TRP A 275      11.343  -4.489  -1.086  1.00 82.94           N  
ATOM   2133  CH2 TRP A 275      12.710  -5.840   2.147  1.00 82.94           C  
ATOM   2134  CZ2 TRP A 275      12.536  -4.887   1.127  1.00 82.94           C  
ATOM   2135  CZ3 TRP A 275      12.092  -7.096   2.047  1.00 82.94           C  
ATOM   2136  N   LYS A 276      12.031  -9.367  -3.389  1.00 79.31           N  
ATOM   2137  CA  LYS A 276      13.433  -9.722  -3.693  1.00 79.31           C  
ATOM   2138  C   LYS A 276      13.742  -9.549  -5.188  1.00 79.31           C  
ATOM   2139  CB  LYS A 276      13.739 -11.158  -3.197  1.00 79.31           C  
ATOM   2140  O   LYS A 276      14.839  -9.121  -5.532  1.00 79.31           O  
ATOM   2141  CG  LYS A 276      15.244 -11.510  -3.231  1.00 79.31           C  
ATOM   2142  CD  LYS A 276      15.558 -13.012  -3.071  1.00 79.31           C  
ATOM   2143  CE  LYS A 276      17.024 -13.269  -3.479  1.00 79.31           C  
ATOM   2144  NZ  LYS A 276      17.393 -14.711  -3.563  1.00 79.31           N  
ATOM   2145  N   ALA A 277      12.789  -9.815  -6.087  1.00 76.00           N  
ATOM   2146  CA  ALA A 277      12.961  -9.586  -7.529  1.00 76.00           C  
ATOM   2147  C   ALA A 277      13.113  -8.098  -7.914  1.00 76.00           C  
ATOM   2148  CB  ALA A 277      11.816 -10.266  -8.279  1.00 76.00           C  
ATOM   2149  O   ALA A 277      13.650  -7.762  -8.973  1.00 76.00           O  
ATOM   2150  N   MET A 278      12.764  -7.170  -7.016  1.00 77.94           N  
ATOM   2151  CA  MET A 278      13.120  -5.760  -7.186  1.00 77.94           C  
ATOM   2152  C   MET A 278      14.638  -5.500  -7.071  1.00 77.94           C  
ATOM   2153  CB  MET A 278      12.295  -4.857  -6.256  1.00 77.94           C  
ATOM   2154  O   MET A 278      15.085  -4.405  -7.428  1.00 77.94           O  
ATOM   2155  CG  MET A 278      10.782  -4.981  -6.503  1.00 77.94           C  
ATOM   2156  SD  MET A 278      10.211  -4.732  -8.217  1.00 77.94           S  
ATOM   2157  CE  MET A 278      11.010  -3.161  -8.634  1.00 77.94           C  
ATOM   2158  N   TRP A 279      15.452  -6.491  -6.686  1.00 82.62           N  
ATOM   2159  CA  TRP A 279      16.909  -6.395  -6.549  1.00 82.62           C  
ATOM   2160  C   TRP A 279      17.669  -7.148  -7.662  1.00 82.62           C  
ATOM   2161  CB  TRP A 279      17.325  -6.876  -5.153  1.00 82.62           C  
ATOM   2162  O   TRP A 279      18.162  -8.261  -7.477  1.00 82.62           O  
ATOM   2163  CG  TRP A 279      16.558  -6.367  -3.967  1.00 82.62           C  
ATOM   2164  CD1 TRP A 279      15.919  -5.177  -3.846  1.00 82.62           C  
ATOM   2165  CD2 TRP A 279      16.331  -7.069  -2.707  1.00 82.62           C  
ATOM   2166  CE2 TRP A 279      15.501  -6.259  -1.882  1.00 82.62           C  
ATOM   2167  CE3 TRP A 279      16.747  -8.311  -2.176  1.00 82.62           C  
ATOM   2168  NE1 TRP A 279      15.283  -5.117  -2.619  1.00 82.62           N  
ATOM   2169  CH2 TRP A 279      15.494  -7.917  -0.117  1.00 82.62           C  
ATOM   2170  CZ2 TRP A 279      15.083  -6.670  -0.612  1.00 82.62           C  
ATOM   2171  CZ3 TRP A 279      16.337  -8.730  -0.894  1.00 82.62           C  
ATOM   2172  N   GLN A 280      17.820  -6.494  -8.817  1.00 78.31           N  
ATOM   2173  CA  GLN A 280      18.696  -6.942  -9.916  1.00 78.31           C  
ATOM   2174  C   GLN A 280      20.193  -6.714  -9.631  1.00 78.31           C  
ATOM   2175  CB  GLN A 280      18.315  -6.171 -11.187  1.00 78.31           C  
ATOM   2176  O   GLN A 280      21.046  -7.228 -10.346  1.00 78.31           O  
ATOM   2177  CG  GLN A 280      17.019  -6.680 -11.831  1.00 78.31           C  
ATOM   2178  CD  GLN A 280      16.440  -5.688 -12.836  1.00 78.31           C  
ATOM   2179  NE2 GLN A 280      15.597  -6.140 -13.721  1.00 78.31           N  
ATOM   2180  OE1 GLN A 280      16.648  -4.481 -12.772  1.00 78.31           O  
ATOM   2181  N   SER A 281      20.539  -5.906  -8.622  1.00 80.19           N  
ATOM   2182  CA  SER A 281      21.928  -5.567  -8.303  1.00 80.19           C  
ATOM   2183  C   SER A 281      22.139  -5.340  -6.805  1.00 80.19           C  
ATOM   2184  CB  SER A 281      22.363  -4.332  -9.110  1.00 80.19           C  
ATOM   2185  O   SER A 281      21.240  -4.849  -6.118  1.00 80.19           O  
ATOM   2186  OG  SER A 281      21.911  -3.108  -8.545  1.00 80.19           O  
ATOM   2187  N   GLU A 282      23.353  -5.599  -6.305  1.00 79.44           N  
ATOM   2188  CA  GLU A 282      23.740  -5.302  -4.910  1.00 79.44           C  
ATOM   2189  C   GLU A 282      23.613  -3.797  -4.594  1.00 79.44           C  
ATOM   2190  CB  GLU A 282      25.187  -5.796  -4.668  1.00 79.44           C  
ATOM   2191  O   GLU A 282      23.333  -3.392  -3.465  1.00 79.44           O  
ATOM   2192  CG  GLU A 282      25.567  -6.046  -3.190  1.00 79.44           C  
ATOM   2193  CD  GLU A 282      24.998  -7.368  -2.632  1.00 79.44           C  
ATOM   2194  OE1 GLU A 282      25.655  -8.033  -1.790  1.00 79.44           O  
ATOM   2195  OE2 GLU A 282      23.902  -7.745  -3.093  1.00 79.44           O  
ATOM   2196  N   ALA A 283      23.726  -2.936  -5.613  1.00 82.81           N  
ATOM   2197  CA  ALA A 283      23.471  -1.507  -5.470  1.00 82.81           C  
ATOM   2198  C   ALA A 283      21.993  -1.205  -5.157  1.00 82.81           C  
ATOM   2199  CB  ALA A 283      23.948  -0.790  -6.738  1.00 82.81           C  
ATOM   2200  O   ALA A 283      21.716  -0.248  -4.434  1.00 82.81           O  
ATOM   2201  N   ASP A 284      21.047  -2.003  -5.659  1.00 81.69           N  
ATOM   2202  CA  ASP A 284      19.618  -1.877  -5.351  1.00 81.69           C  
ATOM   2203  C   ASP A 284      19.247  -2.506  -4.007  1.00 81.69           C  
ATOM   2204  CB  ASP A 284      18.768  -2.389  -6.519  1.00 81.69           C  
ATOM   2205  O   ASP A 284      18.447  -1.913  -3.280  1.00 81.69           O  
ATOM   2206  CG  ASP A 284      19.015  -1.523  -7.754  1.00 81.69           C  
ATOM   2207  OD1 ASP A 284      18.863  -0.277  -7.640  1.00 81.69           O  
ATOM   2208  OD2 ASP A 284      19.446  -2.082  -8.784  1.00 81.69           O  
ATOM   2209  N   VAL A 285      19.914  -3.597  -3.610  1.00 84.50           N  
ATOM   2210  CA  VAL A 285      19.850  -4.135  -2.238  1.00 84.50           C  
ATOM   2211  C   VAL A 285      20.284  -3.062  -1.232  1.00 84.50           C  
ATOM   2212  CB  VAL A 285      20.728  -5.394  -2.070  1.00 84.50           C  
ATOM   2213  O   VAL A 285      19.527  -2.721  -0.324  1.00 84.50           O  
ATOM   2214  CG1 VAL A 285      20.544  -5.990  -0.673  1.00 84.50           C  
ATOM   2215  CG2 VAL A 285      20.384  -6.497  -3.074  1.00 84.50           C  
ATOM   2216  N   CYS A 286      21.446  -2.432  -1.439  1.00 85.69           N  
ATOM   2217  CA  CYS A 286      21.942  -1.338  -0.597  1.00 85.69           C  
ATOM   2218  C   CYS A 286      20.984  -0.131  -0.536  1.00 85.69           C  
ATOM   2219  CB  CYS A 286      23.322  -0.913  -1.118  1.00 85.69           C  
ATOM   2220  O   CYS A 286      20.825   0.481   0.523  1.00 85.69           O  
ATOM   2221  SG  CYS A 286      24.569  -2.100  -0.547  1.00 85.69           S  
ATOM   2222  N   ARG A 287      20.309   0.211  -1.645  1.00 88.25           N  
ATOM   2223  CA  ARG A 287      19.310   1.300  -1.697  1.00 88.25           C  
ATOM   2224  C   ARG A 287      18.031   0.940  -0.936  1.00 88.25           C  
ATOM   2225  CB  ARG A 287      18.984   1.652  -3.158  1.00 88.25           C  
ATOM   2226  O   ARG A 287      17.530   1.776  -0.187  1.00 88.25           O  
ATOM   2227  CG  ARG A 287      20.139   2.357  -3.892  1.00 88.25           C  
ATOM   2228  CD  ARG A 287      20.015   2.158  -5.413  1.00 88.25           C  
ATOM   2229  NE  ARG A 287      21.242   2.557  -6.129  1.00 88.25           N  
ATOM   2230  NH1 ARG A 287      20.776   1.531  -8.157  1.00 88.25           N  
ATOM   2231  NH2 ARG A 287      22.724   2.531  -7.855  1.00 88.25           N  
ATOM   2232  CZ  ARG A 287      21.563   2.199  -7.364  1.00 88.25           C  
ATOM   2233  N   SER A 288      17.527  -0.284  -1.100  1.00 86.38           N  
ATOM   2234  CA  SER A 288      16.366  -0.800  -0.363  1.00 86.38           C  
ATOM   2235  C   SER A 288      16.659  -0.870   1.138  1.00 86.38           C  
ATOM   2236  CB  SER A 288      15.966  -2.162  -0.946  1.00 86.38           C  
ATOM   2237  O   SER A 288      15.909  -0.319   1.945  1.00 86.38           O  
ATOM   2238  OG  SER A 288      14.824  -2.686  -0.307  1.00 86.38           O  
ATOM   2239  N   HIS A 289      17.836  -1.388   1.512  1.00 88.69           N  
ATOM   2240  CA  HIS A 289      18.330  -1.392   2.888  1.00 88.69           C  
ATOM   2241  C   HIS A 289      18.336   0.020   3.492  1.00 88.69           C  
ATOM   2242  CB  HIS A 289      19.739  -2.010   2.926  1.00 88.69           C  
ATOM   2243  O   HIS A 289      17.827   0.212   4.597  1.00 88.69           O  
ATOM   2244  CG  HIS A 289      20.420  -1.833   4.261  1.00 88.69           C  
ATOM   2245  CD2 HIS A 289      21.471  -1.000   4.537  1.00 88.69           C  
ATOM   2246  ND1 HIS A 289      19.988  -2.341   5.461  1.00 88.69           N  
ATOM   2247  CE1 HIS A 289      20.757  -1.833   6.437  1.00 88.69           C  
ATOM   2248  NE2 HIS A 289      21.670  -0.993   5.924  1.00 88.69           N  
ATOM   2249  N   HIS A 290      18.860   1.016   2.768  1.00 90.50           N  
ATOM   2250  CA  HIS A 290      18.925   2.401   3.241  1.00 90.50           C  
ATOM   2251  C   HIS A 290      17.535   3.036   3.438  1.00 90.50           C  
ATOM   2252  CB  HIS A 290      19.796   3.216   2.276  1.00 90.50           C  
ATOM   2253  O   HIS A 290      17.314   3.702   4.447  1.00 90.50           O  
ATOM   2254  CG  HIS A 290      20.062   4.619   2.759  1.00 90.50           C  
ATOM   2255  CD2 HIS A 290      19.314   5.733   2.485  1.00 90.50           C  
ATOM   2256  ND1 HIS A 290      21.103   5.021   3.568  1.00 90.50           N  
ATOM   2257  CE1 HIS A 290      20.982   6.345   3.772  1.00 90.50           C  
ATOM   2258  NE2 HIS A 290      19.911   6.821   3.123  1.00 90.50           N  
ATOM   2259  N   ARG A 291      16.573   2.795   2.534  1.00 90.19           N  
ATOM   2260  CA  ARG A 291      15.189   3.290   2.685  1.00 90.19           C  
ATOM   2261  C   ARG A 291      14.475   2.613   3.858  1.00 90.19           C  
ATOM   2262  CB  ARG A 291      14.402   3.091   1.379  1.00 90.19           C  
ATOM   2263  O   ARG A 291      13.921   3.292   4.724  1.00 90.19           O  
ATOM   2264  CG  ARG A 291      14.916   3.993   0.240  1.00 90.19           C  
ATOM   2265  CD  ARG A 291      14.161   3.774  -1.080  1.00 90.19           C  
ATOM   2266  NE  ARG A 291      14.222   2.367  -1.509  1.00 90.19           N  
ATOM   2267  NH1 ARG A 291      14.783   2.526  -3.740  1.00 90.19           N  
ATOM   2268  NH2 ARG A 291      14.454   0.544  -2.798  1.00 90.19           N  
ATOM   2269  CZ  ARG A 291      14.501   1.830  -2.676  1.00 90.19           C  
ATOM   2270  N   LEU A 292      14.541   1.284   3.945  1.00 90.75           N  
ATOM   2271  CA  LEU A 292      13.909   0.536   5.034  1.00 90.75           C  
ATOM   2272  C   LEU A 292      14.599   0.715   6.389  1.00 90.75           C  
ATOM   2273  CB  LEU A 292      13.765  -0.944   4.657  1.00 90.75           C  
ATOM   2274  O   LEU A 292      13.956   0.529   7.418  1.00 90.75           O  
ATOM   2275  CG  LEU A 292      12.758  -1.221   3.522  1.00 90.75           C  
ATOM   2276  CD1 LEU A 292      12.455  -2.707   3.529  1.00 90.75           C  
ATOM   2277  CD2 LEU A 292      11.414  -0.507   3.688  1.00 90.75           C  
ATOM   2278  N   ARG A 293      15.863   1.151   6.424  1.00 91.31           N  
ATOM   2279  CA  ARG A 293      16.552   1.567   7.656  1.00 91.31           C  
ATOM   2280  C   ARG A 293      15.893   2.782   8.324  1.00 91.31           C  
ATOM   2281  CB  ARG A 293      18.044   1.785   7.341  1.00 91.31           C  
ATOM   2282  O   ARG A 293      16.063   2.947   9.526  1.00 91.31           O  
ATOM   2283  CG  ARG A 293      18.827   2.395   8.509  1.00 91.31           C  
ATOM   2284  CD  ARG A 293      20.336   2.338   8.270  1.00 91.31           C  
ATOM   2285  NE  ARG A 293      21.059   2.960   9.396  1.00 91.31           N  
ATOM   2286  NH1 ARG A 293      23.194   2.535   8.670  1.00 91.31           N  
ATOM   2287  NH2 ARG A 293      22.876   3.651  10.578  1.00 91.31           N  
ATOM   2288  CZ  ARG A 293      22.369   3.047   9.540  1.00 91.31           C  
ATOM   2289  N   LEU A 294      15.134   3.593   7.583  1.00 88.81           N  
ATOM   2290  CA  LEU A 294      14.293   4.658   8.143  1.00 88.81           C  
ATOM   2291  C   LEU A 294      12.845   4.187   8.345  1.00 88.81           C  
ATOM   2292  CB  LEU A 294      14.370   5.901   7.235  1.00 88.81           C  
ATOM   2293  O   LEU A 294      12.272   4.400   9.411  1.00 88.81           O  
ATOM   2294  CG  LEU A 294      15.778   6.516   7.101  1.00 88.81           C  
ATOM   2295  CD1 LEU A 294      15.739   7.674   6.105  1.00 88.81           C  
ATOM   2296  CD2 LEU A 294      16.314   7.047   8.433  1.00 88.81           C  
ATOM   2297  N   LEU A 295      12.265   3.504   7.350  1.00 88.75           N  
ATOM   2298  CA  LEU A 295      10.851   3.111   7.389  1.00 88.75           C  
ATOM   2299  C   LEU A 295      10.541   2.025   8.433  1.00 88.75           C  
ATOM   2300  CB  LEU A 295      10.377   2.697   5.981  1.00 88.75           C  
ATOM   2301  O   LEU A 295       9.550   2.154   9.143  1.00 88.75           O  
ATOM   2302  CG  LEU A 295      10.333   3.844   4.951  1.00 88.75           C  
ATOM   2303  CD1 LEU A 295      10.076   3.288   3.549  1.00 88.75           C  
ATOM   2304  CD2 LEU A 295       9.224   4.851   5.262  1.00 88.75           C  
ATOM   2305  N   MET A 296      11.361   0.979   8.583  1.00 90.44           N  
ATOM   2306  CA  MET A 296      11.051  -0.121   9.513  1.00 90.44           C  
ATOM   2307  C   MET A 296      11.104   0.303  10.994  1.00 90.44           C  
ATOM   2308  CB  MET A 296      11.893  -1.375   9.213  1.00 90.44           C  
ATOM   2309  O   MET A 296      10.173  -0.040  11.724  1.00 90.44           O  
ATOM   2310  CG  MET A 296      11.480  -2.018   7.882  1.00 90.44           C  
ATOM   2311  SD  MET A 296       9.826  -2.767   7.928  1.00 90.44           S  
ATOM   2312  CE  MET A 296       9.351  -2.714   6.181  1.00 90.44           C  
ATOM   2313  N   PRO A 297      12.077   1.117  11.458  1.00 88.38           N  
ATOM   2314  CA  PRO A 297      12.002   1.725  12.787  1.00 88.38           C  
ATOM   2315  C   PRO A 297      10.776   2.623  12.986  1.00 88.38           C  
ATOM   2316  CB  PRO A 297      13.303   2.508  12.967  1.00 88.38           C  
ATOM   2317  O   PRO A 297      10.213   2.616  14.076  1.00 88.38           O  
ATOM   2318  CG  PRO A 297      14.273   1.733  12.083  1.00 88.38           C  
ATOM   2319  CD  PRO A 297      13.395   1.358  10.889  1.00 88.38           C  
ATOM   2320  N   ALA A 298      10.316   3.342  11.955  1.00 87.19           N  
ATOM   2321  CA  ALA A 298       9.089   4.139  12.037  1.00 87.19           C  
ATOM   2322  C   ALA A 298       7.823   3.264  12.142  1.00 87.19           C  
ATOM   2323  CB  ALA A 298       9.037   5.101  10.844  1.00 87.19           C  
ATOM   2324  O   ALA A 298       6.930   3.583  12.925  1.00 87.19           O  
ATOM   2325  N   VAL A 299       7.761   2.127  11.433  1.00 88.12           N  
ATOM   2326  CA  VAL A 299       6.684   1.130  11.595  1.00 88.12           C  
ATOM   2327  C   VAL A 299       6.697   0.548  13.010  1.00 88.12           C  
ATOM   2328  CB  VAL A 299       6.766   0.003  10.541  1.00 88.12           C  
ATOM   2329  O   VAL A 299       5.655   0.522  13.662  1.00 88.12           O  
ATOM   2330  CG1 VAL A 299       5.713  -1.087  10.789  1.00 88.12           C  
ATOM   2331  CG2 VAL A 299       6.526   0.538   9.123  1.00 88.12           C  
ATOM   2332  N   ILE A 300       7.862   0.132  13.521  1.00 88.69           N  
ATOM   2333  CA  ILE A 300       7.991  -0.379  14.896  1.00 88.69           C  
ATOM   2334  C   ILE A 300       7.587   0.691  15.909  1.00 88.69           C  
ATOM   2335  CB  ILE A 300       9.414  -0.917  15.165  1.00 88.69           C  
ATOM   2336  O   ILE A 300       6.823   0.388  16.819  1.00 88.69           O  
ATOM   2337  CG1 ILE A 300       9.615  -2.202  14.336  1.00 88.69           C  
ATOM   2338  CG2 ILE A 300       9.650  -1.206  16.664  1.00 88.69           C  
ATOM   2339  CD1 ILE A 300      11.033  -2.769  14.398  1.00 88.69           C  
ATOM   2340  N   PHE A 301       8.033   1.937  15.738  1.00 88.31           N  
ATOM   2341  CA  PHE A 301       7.635   3.040  16.607  1.00 88.31           C  
ATOM   2342  C   PHE A 301       6.120   3.269  16.570  1.00 88.31           C  
ATOM   2343  CB  PHE A 301       8.409   4.312  16.242  1.00 88.31           C  
ATOM   2344  O   PHE A 301       5.525   3.399  17.629  1.00 88.31           O  
ATOM   2345  CG  PHE A 301       8.078   5.478  17.154  1.00 88.31           C  
ATOM   2346  CD1 PHE A 301       7.113   6.428  16.766  1.00 88.31           C  
ATOM   2347  CD2 PHE A 301       8.693   5.582  18.416  1.00 88.31           C  
ATOM   2348  CE1 PHE A 301       6.766   7.477  17.636  1.00 88.31           C  
ATOM   2349  CE2 PHE A 301       8.346   6.633  19.285  1.00 88.31           C  
ATOM   2350  CZ  PHE A 301       7.383   7.579  18.896  1.00 88.31           C  
ATOM   2351  N   GLY A 302       5.471   3.231  15.402  1.00 83.88           N  
ATOM   2352  CA  GLY A 302       4.010   3.335  15.295  1.00 83.88           C  
ATOM   2353  C   GLY A 302       3.267   2.196  16.006  1.00 83.88           C  
ATOM   2354  O   GLY A 302       2.321   2.442  16.751  1.00 83.88           O  
ATOM   2355  N   VAL A 303       3.728   0.952  15.841  1.00 86.06           N  
ATOM   2356  CA  VAL A 303       3.154  -0.236  16.503  1.00 86.06           C  
ATOM   2357  C   VAL A 303       3.362  -0.188  18.026  1.00 86.06           C  
ATOM   2358  CB  VAL A 303       3.745  -1.517  15.871  1.00 86.06           C  
ATOM   2359  O   VAL A 303       2.429  -0.456  18.784  1.00 86.06           O  
ATOM   2360  CG1 VAL A 303       3.322  -2.804  16.584  1.00 86.06           C  
ATOM   2361  CG2 VAL A 303       3.282  -1.682  14.414  1.00 86.06           C  
ATOM   2362  N   VAL A 304       4.555   0.200  18.490  1.00 85.56           N  
ATOM   2363  CA  VAL A 304       4.893   0.332  19.919  1.00 85.56           C  
ATOM   2364  C   VAL A 304       4.204   1.540  20.555  1.00 85.56           C  
ATOM   2365  CB  VAL A 304       6.423   0.384  20.119  1.00 85.56           C  
ATOM   2366  O   VAL A 304       3.748   1.436  21.688  1.00 85.56           O  
ATOM   2367  CG1 VAL A 304       6.841   0.721  21.558  1.00 85.56           C  
ATOM   2368  CG2 VAL A 304       7.051  -0.978  19.787  1.00 85.56           C  
ATOM   2369  N   ALA A 305       4.062   2.658  19.841  1.00 81.31           N  
ATOM   2370  CA  ALA A 305       3.320   3.825  20.308  1.00 81.31           C  
ATOM   2371  C   ALA A 305       1.823   3.518  20.427  1.00 81.31           C  
ATOM   2372  CB  ALA A 305       3.583   5.015  19.377  1.00 81.31           C  
ATOM   2373  O   ALA A 305       1.227   3.867  21.440  1.00 81.31           O  
ATOM   2374  N   ASN A 306       1.221   2.804  19.467  1.00 77.81           N  
ATOM   2375  CA  ASN A 306      -0.185   2.407  19.579  1.00 77.81           C  
ATOM   2376  C   ASN A 306      -0.407   1.392  20.720  1.00 77.81           C  
ATOM   2377  CB  ASN A 306      -0.708   1.903  18.219  1.00 77.81           C  
ATOM   2378  O   ASN A 306      -1.373   1.509  21.477  1.00 77.81           O  
ATOM   2379  CG  ASN A 306      -2.230   1.901  18.176  1.00 77.81           C  
ATOM   2380  ND2 ASN A 306      -2.843   1.199  17.256  1.00 77.81           N  
ATOM   2381  OD1 ASN A 306      -2.894   2.546  18.965  1.00 77.81           O  
ATOM   2382  N   LEU A 307       0.528   0.453  20.929  1.00 82.25           N  
ATOM   2383  CA  LEU A 307       0.545  -0.395  22.128  1.00 82.25           C  
ATOM   2384  C   LEU A 307       0.633   0.454  23.406  1.00 82.25           C  
ATOM   2385  CB  LEU A 307       1.703  -1.411  22.036  1.00 82.25           C  
ATOM   2386  O   LEU A 307      -0.177   0.272  24.309  1.00 82.25           O  
ATOM   2387  CG  LEU A 307       1.929  -2.260  23.306  1.00 82.25           C  
ATOM   2388  CD1 LEU A 307       0.724  -3.107  23.725  1.00 82.25           C  
ATOM   2389  CD2 LEU A 307       3.107  -3.208  23.080  1.00 82.25           C  
ATOM   2390  N   ALA A 308       1.577   1.394  23.487  1.00 76.56           N  
ATOM   2391  CA  ALA A 308       1.787   2.235  24.663  1.00 76.56           C  
ATOM   2392  C   ALA A 308       0.576   3.131  24.971  1.00 76.56           C  
ATOM   2393  CB  ALA A 308       3.066   3.055  24.464  1.00 76.56           C  
ATOM   2394  O   ALA A 308       0.183   3.221  26.130  1.00 76.56           O  
ATOM   2395  N   LEU A 309      -0.062   3.719  23.954  1.00 71.19           N  
ATOM   2396  CA  LEU A 309      -1.314   4.473  24.085  1.00 71.19           C  
ATOM   2397  C   LEU A 309      -2.456   3.575  24.582  1.00 71.19           C  
ATOM   2398  CB  LEU A 309      -1.666   5.114  22.727  1.00 71.19           C  
ATOM   2399  O   LEU A 309      -3.138   3.927  25.541  1.00 71.19           O  
ATOM   2400  CG  LEU A 309      -0.772   6.308  22.338  1.00 71.19           C  
ATOM   2401  CD1 LEU A 309      -0.974   6.653  20.861  1.00 71.19           C  
ATOM   2402  CD2 LEU A 309      -1.094   7.555  23.165  1.00 71.19           C  
ATOM   2403  N   THR A 310      -2.611   2.379  24.005  1.00 69.81           N  
ATOM   2404  CA  THR A 310      -3.624   1.395  24.432  1.00 69.81           C  
ATOM   2405  C   THR A 310      -3.402   0.920  25.876  1.00 69.81           C  
ATOM   2406  CB  THR A 310      -3.630   0.180  23.487  1.00 69.81           C  
ATOM   2407  O   THR A 310      -4.364   0.704  26.617  1.00 69.81           O  
ATOM   2408  CG2 THR A 310      -4.728  -0.823  23.835  1.00 69.81           C  
ATOM   2409  OG1 THR A 310      -3.885   0.560  22.157  1.00 69.81           O  
ATOM   2410  N   LEU A 311      -2.143   0.766  26.302  1.00 72.62           N  
ATOM   2411  CA  LEU A 311      -1.788   0.425  27.681  1.00 72.62           C  
ATOM   2412  C   LEU A 311      -2.050   1.601  28.638  1.00 72.62           C  
ATOM   2413  CB  LEU A 311      -0.318  -0.034  27.764  1.00 72.62           C  
ATOM   2414  O   LEU A 311      -2.673   1.408  29.684  1.00 72.62           O  
ATOM   2415  CG  LEU A 311       0.006  -1.402  27.130  1.00 72.62           C  
ATOM   2416  CD1 LEU A 311       1.511  -1.657  27.225  1.00 72.62           C  
ATOM   2417  CD2 LEU A 311      -0.712  -2.566  27.809  1.00 72.62           C  
ATOM   2418  N   ALA A 312      -1.618   2.811  28.272  1.00 67.56           N  
ATOM   2419  CA  ALA A 312      -1.810   4.034  29.050  1.00 67.56           C  
ATOM   2420  C   ALA A 312      -3.298   4.308  29.309  1.00 67.56           C  
ATOM   2421  CB  ALA A 312      -1.138   5.202  28.315  1.00 67.56           C  
ATOM   2422  O   ALA A 312      -3.704   4.492  30.456  1.00 67.56           O  
ATOM   2423  N   ALA A 313      -4.118   4.248  28.258  1.00 61.56           N  
ATOM   2424  CA  ALA A 313      -5.533   4.589  28.323  1.00 61.56           C  
ATOM   2425  C   ALA A 313      -6.348   3.734  29.305  1.00 61.56           C  
ATOM   2426  CB  ALA A 313      -6.096   4.498  26.908  1.00 61.56           C  
ATOM   2427  O   ALA A 313      -7.284   4.230  29.930  1.00 61.56           O  
ATOM   2428  N   ARG A 314      -5.974   2.461  29.474  1.00 64.06           N  
ATOM   2429  CA  ARG A 314      -6.654   1.534  30.386  1.00 64.06           C  
ATOM   2430  C   ARG A 314      -6.019   1.508  31.774  1.00 64.06           C  
ATOM   2431  CB  ARG A 314      -6.652   0.129  29.786  1.00 64.06           C  
ATOM   2432  O   ARG A 314      -6.698   1.756  32.765  1.00 64.06           O  
ATOM   2433  CG  ARG A 314      -7.349  -0.022  28.423  1.00 64.06           C  
ATOM   2434  CD  ARG A 314      -6.965  -1.429  27.973  1.00 64.06           C  
ATOM   2435  NE  ARG A 314      -7.479  -1.838  26.659  1.00 64.06           N  
ATOM   2436  NH1 ARG A 314      -6.358  -3.828  26.715  1.00 64.06           N  
ATOM   2437  NH2 ARG A 314      -7.616  -3.377  24.968  1.00 64.06           N  
ATOM   2438  CZ  ARG A 314      -7.159  -2.996  26.117  1.00 64.06           C  
ATOM   2439  N   TRP A 315      -4.727   1.179  31.855  1.00 65.75           N  
ATOM   2440  CA  TRP A 315      -4.080   0.823  33.125  1.00 65.75           C  
ATOM   2441  C   TRP A 315      -3.599   2.025  33.940  1.00 65.75           C  
ATOM   2442  CB  TRP A 315      -2.953  -0.191  32.878  1.00 65.75           C  
ATOM   2443  O   TRP A 315      -3.405   1.879  35.144  1.00 65.75           O  
ATOM   2444  CG  TRP A 315      -3.425  -1.601  32.671  1.00 65.75           C  
ATOM   2445  CD1 TRP A 315      -3.703  -2.471  33.667  1.00 65.75           C  
ATOM   2446  CD2 TRP A 315      -3.716  -2.319  31.430  1.00 65.75           C  
ATOM   2447  CE2 TRP A 315      -4.176  -3.629  31.758  1.00 65.75           C  
ATOM   2448  CE3 TRP A 315      -3.654  -1.997  30.060  1.00 65.75           C  
ATOM   2449  NE1 TRP A 315      -4.147  -3.666  33.135  1.00 65.75           N  
ATOM   2450  CH2 TRP A 315      -4.449  -4.218  29.424  1.00 65.75           C  
ATOM   2451  CZ2 TRP A 315      -4.543  -4.568  30.781  1.00 65.75           C  
ATOM   2452  CZ3 TRP A 315      -4.014  -2.929  29.067  1.00 65.75           C  
ATOM   2453  N   PHE A 316      -3.436   3.199  33.323  1.00 58.16           N  
ATOM   2454  CA  PHE A 316      -2.931   4.401  33.998  1.00 58.16           C  
ATOM   2455  C   PHE A 316      -4.015   5.446  34.297  1.00 58.16           C  
ATOM   2456  CB  PHE A 316      -1.724   4.960  33.232  1.00 58.16           C  
ATOM   2457  O   PHE A 316      -3.695   6.510  34.817  1.00 58.16           O  
ATOM   2458  CG  PHE A 316      -0.512   4.049  33.298  1.00 58.16           C  
ATOM   2459  CD1 PHE A 316       0.483   4.286  34.264  1.00 58.16           C  
ATOM   2460  CD2 PHE A 316      -0.394   2.942  32.434  1.00 58.16           C  
ATOM   2461  CE1 PHE A 316       1.600   3.436  34.352  1.00 58.16           C  
ATOM   2462  CE2 PHE A 316       0.728   2.099  32.512  1.00 58.16           C  
ATOM   2463  CZ  PHE A 316       1.726   2.348  33.470  1.00 58.16           C  
ATOM   2464  N   GLY A 317      -5.289   5.136  34.027  1.00 48.25           N  
ATOM   2465  CA  GLY A 317      -6.423   5.942  34.484  1.00 48.25           C  
ATOM   2466  C   GLY A 317      -6.437   7.366  33.926  1.00 48.25           C  
ATOM   2467  O   GLY A 317      -6.339   8.323  34.690  1.00 48.25           O  
ATOM   2468  N   LEU A 318      -6.576   7.505  32.600  1.00 50.66           N  
ATOM   2469  CA  LEU A 318      -6.830   8.809  31.973  1.00 50.66           C  
ATOM   2470  C   LEU A 318      -8.030   9.525  32.623  1.00 50.66           C  
ATOM   2471  CB  LEU A 318      -7.077   8.639  30.460  1.00 50.66           C  
ATOM   2472  O   LEU A 318      -8.934   8.882  33.164  1.00 50.66           O  
ATOM   2473  CG  LEU A 318      -5.850   8.259  29.613  1.00 50.66           C  
ATOM   2474  CD1 LEU A 318      -6.279   8.076  28.155  1.00 50.66           C  
ATOM   2475  CD2 LEU A 318      -4.759   9.331  29.639  1.00 50.66           C  
ATOM   2476  N   GLN A 319      -8.055  10.860  32.530  1.00 45.50           N  
ATOM   2477  CA  GLN A 319      -9.210  11.674  32.934  1.00 45.50           C  
ATOM   2478  C   GLN A 319     -10.500  11.136  32.298  1.00 45.50           C  
ATOM   2479  CB  GLN A 319      -9.004  13.140  32.518  1.00 45.50           C  
ATOM   2480  O   GLN A 319     -10.460  10.629  31.177  1.00 45.50           O  
ATOM   2481  CG  GLN A 319      -7.903  13.839  33.328  1.00 45.50           C  
ATOM   2482  CD  GLN A 319      -7.616  15.234  32.783  1.00 45.50           C  
ATOM   2483  NE2 GLN A 319      -8.126  16.285  33.384  1.00 45.50           N  
ATOM   2484  OE1 GLN A 319      -6.923  15.398  31.797  1.00 45.50           O  
ATOM   2485  N   ARG A 320     -11.636  11.264  33.002  1.00 50.06           N  
ATOM   2486  CA  ARG A 320     -12.935  10.666  32.623  1.00 50.06           C  
ATOM   2487  C   ARG A 320     -13.301  10.869  31.149  1.00 50.06           C  
ATOM   2488  CB  ARG A 320     -14.054  11.240  33.507  1.00 50.06           C  
ATOM   2489  O   ARG A 320     -13.781   9.933  30.521  1.00 50.06           O  
ATOM   2490  CG  ARG A 320     -14.071  10.583  34.893  1.00 50.06           C  
ATOM   2491  CD  ARG A 320     -15.206  11.164  35.743  1.00 50.06           C  
ATOM   2492  NE  ARG A 320     -15.386  10.399  36.995  1.00 50.06           N  
ATOM   2493  NH1 ARG A 320     -16.503  12.014  38.186  1.00 50.06           N  
ATOM   2494  NH2 ARG A 320     -16.155  10.010  39.103  1.00 50.06           N  
ATOM   2495  CZ  ARG A 320     -16.010  10.811  38.084  1.00 50.06           C  
ATOM   2496  N   ASP A 321     -12.991  12.042  30.616  1.00 43.56           N  
ATOM   2497  CA  ASP A 321     -13.383  12.513  29.281  1.00 43.56           C  
ATOM   2498  C   ASP A 321     -12.463  11.986  28.159  1.00 43.56           C  
ATOM   2499  CB  ASP A 321     -13.433  14.056  29.313  1.00 43.56           C  
ATOM   2500  O   ASP A 321     -12.826  11.985  26.989  1.00 43.56           O  
ATOM   2501  CG  ASP A 321     -13.790  14.598  30.709  1.00 43.56           C  
ATOM   2502  OD1 ASP A 321     -14.891  14.285  31.212  1.00 43.56           O  
ATOM   2503  OD2 ASP A 321     -12.867  15.132  31.367  1.00 43.56           O  
ATOM   2504  N   ALA A 322     -11.276  11.483  28.513  1.00 41.03           N  
ATOM   2505  CA  ALA A 322     -10.445  10.653  27.637  1.00 41.03           C  
ATOM   2506  C   ALA A 322     -10.647   9.150  27.921  1.00 41.03           C  
ATOM   2507  CB  ALA A 322      -8.990  11.102  27.797  1.00 41.03           C  
ATOM   2508  O   ALA A 322     -10.378   8.303  27.069  1.00 41.03           O  
ATOM   2509  N   GLN A 323     -11.150   8.803  29.110  1.00 46.31           N  
ATOM   2510  CA  GLN A 323     -11.567   7.449  29.452  1.00 46.31           C  
ATOM   2511  C   GLN A 323     -12.823   7.011  28.695  1.00 46.31           C  
ATOM   2512  CB  GLN A 323     -11.762   7.303  30.973  1.00 46.31           C  
ATOM   2513  O   GLN A 323     -12.906   5.827  28.400  1.00 46.31           O  
ATOM   2514  CG  GLN A 323     -10.669   6.426  31.594  1.00 46.31           C  
ATOM   2515  CD  GLN A 323     -10.876   6.148  33.081  1.00 46.31           C  
ATOM   2516  NE2 GLN A 323     -10.031   5.326  33.666  1.00 46.31           N  
ATOM   2517  OE1 GLN A 323     -11.805   6.592  33.740  1.00 46.31           O  
ATOM   2518  N   SER A 324     -13.760   7.901  28.347  1.00 47.66           N  
ATOM   2519  CA  SER A 324     -14.882   7.600  27.437  1.00 47.66           C  
ATOM   2520  C   SER A 324     -14.363   7.121  26.077  1.00 47.66           C  
ATOM   2521  CB  SER A 324     -15.809   8.818  27.291  1.00 47.66           C  
ATOM   2522  O   SER A 324     -14.448   5.927  25.784  1.00 47.66           O  
ATOM   2523  OG  SER A 324     -15.042   9.996  27.138  1.00 47.66           O  
ATOM   2524  N   VAL A 325     -13.660   7.995  25.350  1.00 47.91           N  
ATOM   2525  CA  VAL A 325     -13.134   7.763  23.988  1.00 47.91           C  
ATOM   2526  C   VAL A 325     -12.295   6.478  23.867  1.00 47.91           C  
ATOM   2527  CB  VAL A 325     -12.312   8.991  23.533  1.00 47.91           C  
ATOM   2528  O   VAL A 325     -12.322   5.792  22.844  1.00 47.91           O  
ATOM   2529  CG1 VAL A 325     -11.834   8.870  22.079  1.00 47.91           C  
ATOM   2530  CG2 VAL A 325     -13.115  10.297  23.639  1.00 47.91           C  
ATOM   2531  N   PHE A 326     -11.554   6.096  24.914  1.00 46.59           N  
ATOM   2532  CA  PHE A 326     -10.787   4.842  24.925  1.00 46.59           C  
ATOM   2533  C   PHE A 326     -11.528   3.623  25.500  1.00 46.59           C  
ATOM   2534  CB  PHE A 326      -9.450   5.064  25.631  1.00 46.59           C  
ATOM   2535  O   PHE A 326     -11.147   2.492  25.193  1.00 46.59           O  
ATOM   2536  CG  PHE A 326      -8.386   5.686  24.745  1.00 46.59           C  
ATOM   2537  CD1 PHE A 326      -7.769   4.905  23.748  1.00 46.59           C  
ATOM   2538  CD2 PHE A 326      -7.982   7.021  24.932  1.00 46.59           C  
ATOM   2539  CE1 PHE A 326      -6.750   5.453  22.948  1.00 46.59           C  
ATOM   2540  CE2 PHE A 326      -6.965   7.570  24.131  1.00 46.59           C  
ATOM   2541  CZ  PHE A 326      -6.347   6.786  23.141  1.00 46.59           C  
ATOM   2542  N   ARG A 327     -12.578   3.804  26.307  1.00 48.47           N  
ATOM   2543  CA  ARG A 327     -13.465   2.722  26.775  1.00 48.47           C  
ATOM   2544  C   ARG A 327     -14.443   2.303  25.681  1.00 48.47           C  
ATOM   2545  CB  ARG A 327     -14.168   3.207  28.044  1.00 48.47           C  
ATOM   2546  O   ARG A 327     -14.687   1.110  25.535  1.00 48.47           O  
ATOM   2547  CG  ARG A 327     -15.110   2.213  28.724  1.00 48.47           C  
ATOM   2548  CD  ARG A 327     -15.665   2.925  29.963  1.00 48.47           C  
ATOM   2549  NE  ARG A 327     -16.549   2.054  30.756  1.00 48.47           N  
ATOM   2550  NH1 ARG A 327     -17.288   3.677  32.201  1.00 48.47           N  
ATOM   2551  NH2 ARG A 327     -18.072   1.593  32.379  1.00 48.47           N  
ATOM   2552  CZ  ARG A 327     -17.292   2.443  31.774  1.00 48.47           C  
ATOM   2553  N   GLU A 328     -14.888   3.253  24.862  1.00 48.94           N  
ATOM   2554  CA  GLU A 328     -15.569   3.043  23.576  1.00 48.94           C  
ATOM   2555  C   GLU A 328     -14.791   2.088  22.665  1.00 48.94           C  
ATOM   2556  CB  GLU A 328     -15.707   4.412  22.888  1.00 48.94           C  
ATOM   2557  O   GLU A 328     -15.363   1.178  22.072  1.00 48.94           O  
ATOM   2558  CG  GLU A 328     -16.905   5.186  23.442  1.00 48.94           C  
ATOM   2559  CD  GLU A 328     -16.697   6.703  23.458  1.00 48.94           C  
ATOM   2560  OE1 GLU A 328     -16.942   7.300  24.533  1.00 48.94           O  
ATOM   2561  OE2 GLU A 328     -16.240   7.242  22.425  1.00 48.94           O  
ATOM   2562  N   MET A 329     -13.459   2.210  22.619  1.00 50.75           N  
ATOM   2563  CA  MET A 329     -12.625   1.270  21.871  1.00 50.75           C  
ATOM   2564  C   MET A 329     -12.519  -0.132  22.493  1.00 50.75           C  
ATOM   2565  CB  MET A 329     -11.219   1.844  21.624  1.00 50.75           C  
ATOM   2566  O   MET A 329     -11.930  -0.987  21.842  1.00 50.75           O  
ATOM   2567  CG  MET A 329     -11.213   2.989  20.611  1.00 50.75           C  
ATOM   2568  SD  MET A 329      -9.579   3.259  19.867  1.00 50.75           S  
ATOM   2569  CE  MET A 329      -9.974   4.695  18.836  1.00 50.75           C  
ATOM   2570  N   PHE A 330     -13.011  -0.412  23.709  1.00 54.22           N  
ATOM   2571  CA  PHE A 330     -12.823  -1.710  24.386  1.00 54.22           C  
ATOM   2572  C   PHE A 330     -13.989  -2.089  25.322  1.00 54.22           C  
ATOM   2573  CB  PHE A 330     -11.469  -1.731  25.129  1.00 54.22           C  
ATOM   2574  O   PHE A 330     -13.810  -2.232  26.532  1.00 54.22           O  
ATOM   2575  CG  PHE A 330     -10.251  -1.515  24.250  1.00 54.22           C  
ATOM   2576  CD1 PHE A 330      -9.908  -2.464  23.264  1.00 54.22           C  
ATOM   2577  CD2 PHE A 330      -9.508  -0.326  24.358  1.00 54.22           C  
ATOM   2578  CE1 PHE A 330      -8.842  -2.212  22.380  1.00 54.22           C  
ATOM   2579  CE2 PHE A 330      -8.442  -0.075  23.477  1.00 54.22           C  
ATOM   2580  CZ  PHE A 330      -8.111  -1.015  22.486  1.00 54.22           C  
ATOM   2581  N   VAL A 331     -15.171  -2.323  24.746  1.00 53.56           N  
ATOM   2582  CA  VAL A 331     -16.436  -2.567  25.474  1.00 53.56           C  
ATOM   2583  C   VAL A 331     -16.433  -3.813  26.386  1.00 53.56           C  
ATOM   2584  CB  VAL A 331     -17.594  -2.593  24.449  1.00 53.56           C  
ATOM   2585  O   VAL A 331     -17.143  -3.857  27.392  1.00 53.56           O  
ATOM   2586  CG1 VAL A 331     -18.941  -2.989  25.061  1.00 53.56           C  
ATOM   2587  CG2 VAL A 331     -17.733  -1.204  23.801  1.00 53.56           C  
ATOM   2588  N   LEU A 332     -15.612  -4.835  26.109  1.00 57.47           N  
ATOM   2589  CA  LEU A 332     -15.589  -6.060  26.923  1.00 57.47           C  
ATOM   2590  C   LEU A 332     -14.989  -5.833  28.324  1.00 57.47           C  
ATOM   2591  CB  LEU A 332     -14.879  -7.203  26.178  1.00 57.47           C  
ATOM   2592  O   LEU A 332     -13.827  -5.460  28.483  1.00 57.47           O  
ATOM   2593  CG  LEU A 332     -15.645  -7.724  24.946  1.00 57.47           C  
ATOM   2594  CD1 LEU A 332     -14.809  -8.801  24.259  1.00 57.47           C  
ATOM   2595  CD2 LEU A 332     -16.993  -8.357  25.308  1.00 57.47           C  
ATOM   2596  N   SER A 333     -15.766  -6.160  29.358  1.00 59.09           N  
ATOM   2597  CA  SER A 333     -15.439  -5.917  30.771  1.00 59.09           C  
ATOM   2598  C   SER A 333     -14.426  -6.884  31.400  1.00 59.09           C  
ATOM   2599  CB  SER A 333     -16.738  -5.936  31.584  1.00 59.09           C  
ATOM   2600  O   SER A 333     -13.989  -6.648  32.525  1.00 59.09           O  
ATOM   2601  OG  SER A 333     -17.389  -7.187  31.435  1.00 59.09           O  
ATOM   2602  N   SER A 334     -14.040  -7.973  30.721  1.00 71.69           N  
ATOM   2603  CA  SER A 334     -13.111  -8.961  31.283  1.00 71.69           C  
ATOM   2604  C   SER A 334     -11.654  -8.671  30.908  1.00 71.69           C  
ATOM   2605  CB  SER A 334     -13.543 -10.399  30.960  1.00 71.69           C  
ATOM   2606  O   SER A 334     -11.299  -8.566  29.733  1.00 71.69           O  
ATOM   2607  OG  SER A 334     -13.266 -10.778  29.625  1.00 71.69           O  
ATOM   2608  N   ASN A 335     -10.777  -8.616  31.917  1.00 68.25           N  
ATOM   2609  CA  ASN A 335      -9.343  -8.337  31.745  1.00 68.25           C  
ATOM   2610  C   ASN A 335      -8.678  -9.258  30.701  1.00 68.25           C  
ATOM   2611  CB  ASN A 335      -8.631  -8.493  33.108  1.00 68.25           C  
ATOM   2612  O   ASN A 335      -7.823  -8.818  29.934  1.00 68.25           O  
ATOM   2613  CG  ASN A 335      -9.117  -7.549  34.197  1.00 68.25           C  
ATOM   2614  ND2 ASN A 335      -8.598  -7.667  35.396  1.00 68.25           N  
ATOM   2615  OD1 ASN A 335      -9.985  -6.723  34.012  1.00 68.25           O  
ATOM   2616  N   GLY A 336      -9.089 -10.532  30.642  1.00 68.88           N  
ATOM   2617  CA  GLY A 336      -8.589 -11.498  29.660  1.00 68.88           C  
ATOM   2618  C   GLY A 336      -8.947 -11.128  28.218  1.00 68.88           C  
ATOM   2619  O   GLY A 336      -8.069 -11.124  27.354  1.00 68.88           O  
ATOM   2620  N   ALA A 337     -10.204 -10.749  27.958  1.00 67.56           N  
ATOM   2621  CA  ALA A 337     -10.616 -10.281  26.636  1.00 67.56           C  
ATOM   2622  C   ALA A 337      -9.927  -8.958  26.271  1.00 67.56           C  
ATOM   2623  CB  ALA A 337     -12.140 -10.150  26.594  1.00 67.56           C  
ATOM   2624  O   ALA A 337      -9.420  -8.822  25.161  1.00 67.56           O  
ATOM   2625  N   GLN A 338      -9.819  -8.017  27.214  1.00 68.69           N  
ATOM   2626  CA  GLN A 338      -9.143  -6.736  26.986  1.00 68.69           C  
ATOM   2627  C   GLN A 338      -7.687  -6.919  26.540  1.00 68.69           C  
ATOM   2628  CB  GLN A 338      -9.201  -5.881  28.256  1.00 68.69           C  
ATOM   2629  O   GLN A 338      -7.274  -6.290  25.561  1.00 68.69           O  
ATOM   2630  CG  GLN A 338     -10.624  -5.390  28.550  1.00 68.69           C  
ATOM   2631  CD  GLN A 338     -10.727  -4.647  29.875  1.00 68.69           C  
ATOM   2632  NE2 GLN A 338     -11.919  -4.264  30.263  1.00 68.69           N  
ATOM   2633  OE1 GLN A 338      -9.751  -4.407  30.570  1.00 68.69           O  
ATOM   2634  N   VAL A 339      -6.922  -7.800  27.202  1.00 72.56           N  
ATOM   2635  CA  VAL A 339      -5.539  -8.134  26.811  1.00 72.56           C  
ATOM   2636  C   VAL A 339      -5.491  -8.677  25.379  1.00 72.56           C  
ATOM   2637  CB  VAL A 339      -4.894  -9.112  27.816  1.00 72.56           C  
ATOM   2638  O   VAL A 339      -4.735  -8.147  24.560  1.00 72.56           O  
ATOM   2639  CG1 VAL A 339      -3.566  -9.702  27.318  1.00 72.56           C  
ATOM   2640  CG2 VAL A 339      -4.591  -8.387  29.134  1.00 72.56           C  
ATOM   2641  N   VAL A 340      -6.336  -9.660  25.049  1.00 76.00           N  
ATOM   2642  CA  VAL A 340      -6.437 -10.243  23.696  1.00 76.00           C  
ATOM   2643  C   VAL A 340      -6.776  -9.177  22.646  1.00 76.00           C  
ATOM   2644  CB  VAL A 340      -7.463 -11.398  23.691  1.00 76.00           C  
ATOM   2645  O   VAL A 340      -6.134  -9.125  21.598  1.00 76.00           O  
ATOM   2646  CG1 VAL A 340      -7.808 -11.902  22.285  1.00 76.00           C  
ATOM   2647  CG2 VAL A 340      -6.920 -12.595  24.484  1.00 76.00           C  
ATOM   2648  N   PHE A 341      -7.711  -8.272  22.940  1.00 74.00           N  
ATOM   2649  CA  PHE A 341      -8.103  -7.186  22.036  1.00 74.00           C  
ATOM   2650  C   PHE A 341      -6.968  -6.178  21.807  1.00 74.00           C  
ATOM   2651  CB  PHE A 341      -9.371  -6.497  22.569  1.00 74.00           C  
ATOM   2652  O   PHE A 341      -6.767  -5.746  20.675  1.00 74.00           O  
ATOM   2653  CG  PHE A 341     -10.678  -7.136  22.122  1.00 74.00           C  
ATOM   2654  CD1 PHE A 341     -11.658  -6.346  21.491  1.00 74.00           C  
ATOM   2655  CD2 PHE A 341     -10.927  -8.511  22.321  1.00 74.00           C  
ATOM   2656  CE1 PHE A 341     -12.863  -6.922  21.051  1.00 74.00           C  
ATOM   2657  CE2 PHE A 341     -12.130  -9.087  21.877  1.00 74.00           C  
ATOM   2658  CZ  PHE A 341     -13.094  -8.294  21.233  1.00 74.00           C  
ATOM   2659  N   THR A 342      -6.170  -5.842  22.830  1.00 75.75           N  
ATOM   2660  CA  THR A 342      -4.970  -5.000  22.644  1.00 75.75           C  
ATOM   2661  C   THR A 342      -3.917  -5.696  21.781  1.00 75.75           C  
ATOM   2662  CB  THR A 342      -4.393  -4.481  23.978  1.00 75.75           C  
ATOM   2663  O   THR A 342      -3.365  -5.061  20.887  1.00 75.75           O  
ATOM   2664  CG2 THR A 342      -2.919  -4.074  23.956  1.00 75.75           C  
ATOM   2665  OG1 THR A 342      -4.564  -5.393  25.040  1.00 75.75           O  
ATOM   2666  N   VAL A 343      -3.679  -7.001  21.969  1.00 80.81           N  
ATOM   2667  CA  VAL A 343      -2.758  -7.760  21.103  1.00 80.81           C  
ATOM   2668  C   VAL A 343      -3.244  -7.731  19.652  1.00 80.81           C  
ATOM   2669  CB  VAL A 343      -2.562  -9.204  21.611  1.00 80.81           C  
ATOM   2670  O   VAL A 343      -2.475  -7.386  18.759  1.00 80.81           O  
ATOM   2671  CG1 VAL A 343      -1.728 -10.059  20.648  1.00 80.81           C  
ATOM   2672  CG2 VAL A 343      -1.832  -9.208  22.962  1.00 80.81           C  
ATOM   2673  N   ILE A 344      -4.525  -8.009  19.400  1.00 80.94           N  
ATOM   2674  CA  ILE A 344      -5.076  -8.035  18.037  1.00 80.94           C  
ATOM   2675  C   ILE A 344      -5.080  -6.636  17.391  1.00 80.94           C  
ATOM   2676  CB  ILE A 344      -6.449  -8.748  18.035  1.00 80.94           C  
ATOM   2677  O   ILE A 344      -4.781  -6.525  16.204  1.00 80.94           O  
ATOM   2678  CG1 ILE A 344      -6.235 -10.248  18.368  1.00 80.94           C  
ATOM   2679  CG2 ILE A 344      -7.142  -8.613  16.667  1.00 80.94           C  
ATOM   2680  CD1 ILE A 344      -7.516 -11.032  18.670  1.00 80.94           C  
ATOM   2681  N   HIS A 345      -5.307  -5.560  18.152  1.00 77.88           N  
ATOM   2682  CA  HIS A 345      -5.209  -4.181  17.649  1.00 77.88           C  
ATOM   2683  C   HIS A 345      -3.762  -3.789  17.269  1.00 77.88           C  
ATOM   2684  CB  HIS A 345      -5.815  -3.236  18.702  1.00 77.88           C  
ATOM   2685  O   HIS A 345      -3.521  -3.127  16.255  1.00 77.88           O  
ATOM   2686  CG  HIS A 345      -6.064  -1.845  18.180  1.00 77.88           C  
ATOM   2687  CD2 HIS A 345      -5.128  -0.864  18.005  1.00 77.88           C  
ATOM   2688  ND1 HIS A 345      -7.274  -1.319  17.780  1.00 77.88           N  
ATOM   2689  CE1 HIS A 345      -7.063  -0.062  17.357  1.00 77.88           C  
ATOM   2690  NE2 HIS A 345      -5.763   0.254  17.456  1.00 77.88           N  
ATOM   2691  N   VAL A 346      -2.769  -4.256  18.031  1.00 83.00           N  
ATOM   2692  CA  VAL A 346      -1.337  -4.085  17.721  1.00 83.00           C  
ATOM   2693  C   VAL A 346      -0.940  -4.885  16.474  1.00 83.00           C  
ATOM   2694  CB  VAL A 346      -0.503  -4.459  18.962  1.00 83.00           C  
ATOM   2695  O   VAL A 346      -0.236  -4.359  15.609  1.00 83.00           O  
ATOM   2696  CG1 VAL A 346       1.006  -4.569  18.725  1.00 83.00           C  
ATOM   2697  CG2 VAL A 346      -0.699  -3.377  20.031  1.00 83.00           C  
ATOM   2698  N   PHE A 347      -1.453  -6.111  16.317  1.00 83.69           N  
ATOM   2699  CA  PHE A 347      -1.296  -6.889  15.083  1.00 83.69           C  
ATOM   2700  C   PHE A 347      -1.941  -6.186  13.882  1.00 83.69           C  
ATOM   2701  CB  PHE A 347      -1.840  -8.315  15.263  1.00 83.69           C  
ATOM   2702  O   PHE A 347      -1.276  -6.037  12.863  1.00 83.69           O  
ATOM   2703  CG  PHE A 347      -0.799  -9.319  15.728  1.00 83.69           C  
ATOM   2704  CD1 PHE A 347      -0.304 -10.287  14.831  1.00 83.69           C  
ATOM   2705  CD2 PHE A 347      -0.308  -9.286  17.047  1.00 83.69           C  
ATOM   2706  CE1 PHE A 347       0.659 -11.218  15.258  1.00 83.69           C  
ATOM   2707  CE2 PHE A 347       0.651 -10.221  17.475  1.00 83.69           C  
ATOM   2708  CZ  PHE A 347       1.135 -11.188  16.579  1.00 83.69           C  
ATOM   2709  N   ALA A 348      -3.174  -5.680  14.000  1.00 83.12           N  
ATOM   2710  CA  ALA A 348      -3.844  -4.905  12.949  1.00 83.12           C  
ATOM   2711  C   ALA A 348      -3.006  -3.690  12.501  1.00 83.12           C  
ATOM   2712  CB  ALA A 348      -5.227  -4.494  13.466  1.00 83.12           C  
ATOM   2713  O   ALA A 348      -2.765  -3.503  11.309  1.00 83.12           O  
ATOM   2714  N   THR A 349      -2.448  -2.944  13.461  1.00 84.00           N  
ATOM   2715  CA  THR A 349      -1.536  -1.816  13.192  1.00 84.00           C  
ATOM   2716  C   THR A 349      -0.312  -2.254  12.372  1.00 84.00           C  
ATOM   2717  CB  THR A 349      -1.069  -1.168  14.508  1.00 84.00           C  
ATOM   2718  O   THR A 349       0.052  -1.604  11.391  1.00 84.00           O  
ATOM   2719  CG2 THR A 349      -0.317   0.143  14.280  1.00 84.00           C  
ATOM   2720  OG1 THR A 349      -2.157  -0.839  15.343  1.00 84.00           O  
ATOM   2721  N   GLY A 350       0.312  -3.384  12.725  1.00 87.00           N  
ATOM   2722  CA  GLY A 350       1.451  -3.945  11.988  1.00 87.00           C  
ATOM   2723  C   GLY A 350       1.091  -4.478  10.596  1.00 87.00           C  
ATOM   2724  O   GLY A 350       1.834  -4.249   9.637  1.00 87.00           O  
ATOM   2725  N   ILE A 351      -0.074  -5.121  10.473  1.00 88.38           N  
ATOM   2726  CA  ILE A 351      -0.680  -5.595   9.218  1.00 88.38           C  
ATOM   2727  C   ILE A 351      -0.954  -4.433   8.257  1.00 88.38           C  
ATOM   2728  CB  ILE A 351      -1.972  -6.387   9.542  1.00 88.38           C  
ATOM   2729  O   ILE A 351      -0.826  -4.607   7.050  1.00 88.38           O  
ATOM   2730  CG1 ILE A 351      -1.622  -7.738  10.198  1.00 88.38           C  
ATOM   2731  CG2 ILE A 351      -2.861  -6.629   8.313  1.00 88.38           C  
ATOM   2732  CD1 ILE A 351      -2.803  -8.380  10.933  1.00 88.38           C  
ATOM   2733  N   PHE A 352      -1.278  -3.245   8.769  1.00 86.81           N  
ATOM   2734  CA  PHE A 352      -1.513  -2.053   7.956  1.00 86.81           C  
ATOM   2735  C   PHE A 352      -0.225  -1.305   7.570  1.00 86.81           C  
ATOM   2736  CB  PHE A 352      -2.509  -1.162   8.703  1.00 86.81           C  
ATOM   2737  O   PHE A 352      -0.036  -0.940   6.407  1.00 86.81           O  
ATOM   2738  CG  PHE A 352      -2.941   0.034   7.890  1.00 86.81           C  
ATOM   2739  CD1 PHE A 352      -2.484   1.322   8.224  1.00 86.81           C  
ATOM   2740  CD2 PHE A 352      -3.774  -0.153   6.771  1.00 86.81           C  
ATOM   2741  CE1 PHE A 352      -2.866   2.422   7.440  1.00 86.81           C  
ATOM   2742  CE2 PHE A 352      -4.140   0.944   5.977  1.00 86.81           C  
ATOM   2743  CZ  PHE A 352      -3.688   2.230   6.314  1.00 86.81           C  
ATOM   2744  N   LEU A 353       0.694  -1.101   8.520  1.00 88.50           N  
ATOM   2745  CA  LEU A 353       1.904  -0.297   8.304  1.00 88.50           C  
ATOM   2746  C   LEU A 353       3.038  -1.042   7.570  1.00 88.50           C  
ATOM   2747  CB  LEU A 353       2.392   0.238   9.660  1.00 88.50           C  
ATOM   2748  O   LEU A 353       3.834  -0.412   6.872  1.00 88.50           O  
ATOM   2749  CG  LEU A 353       1.487   1.268  10.361  1.00 88.50           C  
ATOM   2750  CD1 LEU A 353       2.134   1.662  11.691  1.00 88.50           C  
ATOM   2751  CD2 LEU A 353       1.295   2.540   9.532  1.00 88.50           C  
ATOM   2752  N   THR A 354       3.129  -2.370   7.685  1.00 89.69           N  
ATOM   2753  CA  THR A 354       4.215  -3.139   7.042  1.00 89.69           C  
ATOM   2754  C   THR A 354       4.075  -3.210   5.509  1.00 89.69           C  
ATOM   2755  CB  THR A 354       4.387  -4.535   7.664  1.00 89.69           C  
ATOM   2756  O   THR A 354       5.064  -2.933   4.824  1.00 89.69           O  
ATOM   2757  CG2 THR A 354       5.651  -5.251   7.188  1.00 89.69           C  
ATOM   2758  OG1 THR A 354       4.490  -4.437   9.063  1.00 89.69           O  
ATOM   2759  N   PRO A 355       2.890  -3.493   4.918  1.00 89.44           N  
ATOM   2760  CA  PRO A 355       2.706  -3.447   3.465  1.00 89.44           C  
ATOM   2761  C   PRO A 355       2.914  -2.046   2.900  1.00 89.44           C  
ATOM   2762  CB  PRO A 355       1.277  -3.920   3.182  1.00 89.44           C  
ATOM   2763  O   PRO A 355       3.481  -1.912   1.820  1.00 89.44           O  
ATOM   2764  CG  PRO A 355       0.898  -4.688   4.439  1.00 89.44           C  
ATOM   2765  CD  PRO A 355       1.645  -3.922   5.530  1.00 89.44           C  
ATOM   2766  N   LEU A 356       2.530  -1.007   3.650  1.00 90.00           N  
ATOM   2767  CA  LEU A 356       2.760   0.387   3.284  1.00 90.00           C  
ATOM   2768  C   LEU A 356       4.254   0.676   3.077  1.00 90.00           C  
ATOM   2769  CB  LEU A 356       2.113   1.269   4.369  1.00 90.00           C  
ATOM   2770  O   LEU A 356       4.641   1.189   2.027  1.00 90.00           O  
ATOM   2771  CG  LEU A 356       2.288   2.779   4.168  1.00 90.00           C  
ATOM   2772  CD1 LEU A 356       1.562   3.279   2.918  1.00 90.00           C  
ATOM   2773  CD2 LEU A 356       1.757   3.515   5.396  1.00 90.00           C  
ATOM   2774  N   ALA A 357       5.113   0.287   4.023  1.00 91.12           N  
ATOM   2775  CA  ALA A 357       6.561   0.474   3.899  1.00 91.12           C  
ATOM   2776  C   ALA A 357       7.175  -0.304   2.713  1.00 91.12           C  
ATOM   2777  CB  ALA A 357       7.202   0.090   5.236  1.00 91.12           C  
ATOM   2778  O   ALA A 357       8.075   0.204   2.040  1.00 91.12           O  
ATOM   2779  N   LEU A 358       6.667  -1.504   2.412  1.00 91.38           N  
ATOM   2780  CA  LEU A 358       7.097  -2.300   1.253  1.00 91.38           C  
ATOM   2781  C   LEU A 358       6.581  -1.742  -0.081  1.00 91.38           C  
ATOM   2782  CB  LEU A 358       6.641  -3.754   1.438  1.00 91.38           C  
ATOM   2783  O   LEU A 358       7.293  -1.799  -1.086  1.00 91.38           O  
ATOM   2784  CG  LEU A 358       7.329  -4.474   2.608  1.00 91.38           C  
ATOM   2785  CD1 LEU A 358       6.712  -5.857   2.767  1.00 91.38           C  
ATOM   2786  CD2 LEU A 358       8.833  -4.646   2.387  1.00 91.38           C  
ATOM   2787  N   PHE A 359       5.380  -1.164  -0.095  1.00 92.12           N  
ATOM   2788  CA  PHE A 359       4.831  -0.439  -1.237  1.00 92.12           C  
ATOM   2789  C   PHE A 359       5.703   0.777  -1.575  1.00 92.12           C  
ATOM   2790  CB  PHE A 359       3.378  -0.041  -0.943  1.00 92.12           C  
ATOM   2791  O   PHE A 359       6.114   0.921  -2.727  1.00 92.12           O  
ATOM   2792  CG  PHE A 359       2.809   0.909  -1.973  1.00 92.12           C  
ATOM   2793  CD1 PHE A 359       2.807   2.297  -1.729  1.00 92.12           C  
ATOM   2794  CD2 PHE A 359       2.347   0.410  -3.203  1.00 92.12           C  
ATOM   2795  CE1 PHE A 359       2.364   3.184  -2.725  1.00 92.12           C  
ATOM   2796  CE2 PHE A 359       1.891   1.298  -4.190  1.00 92.12           C  
ATOM   2797  CZ  PHE A 359       1.910   2.682  -3.955  1.00 92.12           C  
ATOM   2798  N   PHE A 360       6.072   1.589  -0.574  1.00 91.19           N  
ATOM   2799  CA  PHE A 360       7.020   2.699  -0.738  1.00 91.19           C  
ATOM   2800  C   PHE A 360       8.347   2.232  -1.360  1.00 91.19           C  
ATOM   2801  CB  PHE A 360       7.288   3.379   0.619  1.00 91.19           C  
ATOM   2802  O   PHE A 360       8.806   2.817  -2.343  1.00 91.19           O  
ATOM   2803  CG  PHE A 360       6.283   4.436   1.040  1.00 91.19           C  
ATOM   2804  CD1 PHE A 360       6.265   5.675   0.376  1.00 91.19           C  
ATOM   2805  CD2 PHE A 360       5.442   4.240   2.152  1.00 91.19           C  
ATOM   2806  CE1 PHE A 360       5.397   6.695   0.806  1.00 91.19           C  
ATOM   2807  CE2 PHE A 360       4.554   5.250   2.561  1.00 91.19           C  
ATOM   2808  CZ  PHE A 360       4.523   6.476   1.882  1.00 91.19           C  
ATOM   2809  N   ASP A 361       8.957   1.166  -0.829  1.00 91.88           N  
ATOM   2810  CA  ASP A 361      10.233   0.648  -1.338  1.00 91.88           C  
ATOM   2811  C   ASP A 361      10.127   0.110  -2.777  1.00 91.88           C  
ATOM   2812  CB  ASP A 361      10.766  -0.432  -0.385  1.00 91.88           C  
ATOM   2813  O   ASP A 361      10.989   0.389  -3.618  1.00 91.88           O  
ATOM   2814  CG  ASP A 361      12.217  -0.758  -0.722  1.00 91.88           C  
ATOM   2815  OD1 ASP A 361      13.084   0.114  -0.495  1.00 91.88           O  
ATOM   2816  OD2 ASP A 361      12.511  -1.831  -1.291  1.00 91.88           O  
ATOM   2817  N   THR A 362       9.041  -0.607  -3.080  1.00 91.00           N  
ATOM   2818  CA  THR A 362       8.761  -1.186  -4.403  1.00 91.00           C  
ATOM   2819  C   THR A 362       8.516  -0.098  -5.445  1.00 91.00           C  
ATOM   2820  CB  THR A 362       7.552  -2.137  -4.340  1.00 91.00           C  
ATOM   2821  O   THR A 362       9.172  -0.084  -6.488  1.00 91.00           O  
ATOM   2822  CG2 THR A 362       7.257  -2.814  -5.680  1.00 91.00           C  
ATOM   2823  OG1 THR A 362       7.803  -3.168  -3.416  1.00 91.00           O  
ATOM   2824  N   ALA A 363       7.622   0.853  -5.159  1.00 91.06           N  
ATOM   2825  CA  ALA A 363       7.258   1.919  -6.084  1.00 91.06           C  
ATOM   2826  C   ALA A 363       8.446   2.847  -6.381  1.00 91.06           C  
ATOM   2827  CB  ALA A 363       6.058   2.673  -5.509  1.00 91.06           C  
ATOM   2828  O   ALA A 363       8.751   3.091  -7.546  1.00 91.06           O  
ATOM   2829  N   VAL A 364       9.203   3.271  -5.358  1.00 89.62           N  
ATOM   2830  CA  VAL A 364      10.422   4.082  -5.551  1.00 89.62           C  
ATOM   2831  C   VAL A 364      11.492   3.318  -6.344  1.00 89.62           C  
ATOM   2832  CB  VAL A 364      10.963   4.576  -4.191  1.00 89.62           C  
ATOM   2833  O   VAL A 364      12.248   3.928  -7.103  1.00 89.62           O  
ATOM   2834  CG1 VAL A 364      12.322   5.288  -4.293  1.00 89.62           C  
ATOM   2835  CG2 VAL A 364       9.991   5.584  -3.560  1.00 89.62           C  
ATOM   2836  N   SER A 365      11.561   1.988  -6.218  1.00 88.69           N  
ATOM   2837  CA  SER A 365      12.465   1.162  -7.033  1.00 88.69           C  
ATOM   2838  C   SER A 365      12.030   1.096  -8.498  1.00 88.69           C  
ATOM   2839  CB  SER A 365      12.609  -0.245  -6.451  1.00 88.69           C  
ATOM   2840  O   SER A 365      12.872   1.283  -9.375  1.00 88.69           O  
ATOM   2841  OG  SER A 365      13.111  -0.141  -5.136  1.00 88.69           O  
ATOM   2842  N   LEU A 366      10.733   0.917  -8.776  1.00 89.19           N  
ATOM   2843  CA  LEU A 366      10.182   0.965 -10.136  1.00 89.19           C  
ATOM   2844  C   LEU A 366      10.400   2.344 -10.781  1.00 89.19           C  
ATOM   2845  CB  LEU A 366       8.689   0.590 -10.120  1.00 89.19           C  
ATOM   2846  O   LEU A 366      10.998   2.414 -11.853  1.00 89.19           O  
ATOM   2847  CG  LEU A 366       8.376  -0.887  -9.833  1.00 89.19           C  
ATOM   2848  CD1 LEU A 366       6.892  -1.054  -9.512  1.00 89.19           C  
ATOM   2849  CD2 LEU A 366       8.694  -1.770 -11.042  1.00 89.19           C  
ATOM   2850  N   THR A 367      10.039   3.440 -10.100  1.00 88.69           N  
ATOM   2851  CA  THR A 367      10.298   4.823 -10.550  1.00 88.69           C  
ATOM   2852  C   THR A 367      11.775   5.041 -10.882  1.00 88.69           C  
ATOM   2853  CB  THR A 367       9.869   5.830  -9.468  1.00 88.69           C  
ATOM   2854  O   THR A 367      12.110   5.660 -11.893  1.00 88.69           O  
ATOM   2855  CG2 THR A 367      10.119   7.283  -9.855  1.00 88.69           C  
ATOM   2856  OG1 THR A 367       8.492   5.734  -9.213  1.00 88.69           O  
ATOM   2857  N   ARG A 368      12.693   4.491 -10.074  1.00 86.44           N  
ATOM   2858  CA  ARG A 368      14.130   4.592 -10.349  1.00 86.44           C  
ATOM   2859  C   ARG A 368      14.559   3.768 -11.568  1.00 86.44           C  
ATOM   2860  CB  ARG A 368      14.938   4.237  -9.094  1.00 86.44           C  
ATOM   2861  O   ARG A 368      15.392   4.259 -12.327  1.00 86.44           O  
ATOM   2862  CG  ARG A 368      16.390   4.698  -9.273  1.00 86.44           C  
ATOM   2863  CD  ARG A 368      17.273   4.330  -8.083  1.00 86.44           C  
ATOM   2864  NE  ARG A 368      18.622   4.898  -8.280  1.00 86.44           N  
ATOM   2865  NH1 ARG A 368      19.097   5.440  -6.095  1.00 86.44           N  
ATOM   2866  NH2 ARG A 368      20.542   5.971  -7.709  1.00 86.44           N  
ATOM   2867  CZ  ARG A 368      19.411   5.425  -7.361  1.00 86.44           C  
ATOM   2868  N   ARG A 369      14.022   2.557 -11.774  1.00 85.75           N  
ATOM   2869  CA  ARG A 369      14.293   1.750 -12.981  1.00 85.75           C  
ATOM   2870  C   ARG A 369      13.799   2.466 -14.244  1.00 85.75           C  
ATOM   2871  CB  ARG A 369      13.682   0.338 -12.882  1.00 85.75           C  
ATOM   2872  O   ARG A 369      14.570   2.580 -15.190  1.00 85.75           O  
ATOM   2873  CG  ARG A 369      14.394  -0.627 -11.912  1.00 85.75           C  
ATOM   2874  CD  ARG A 369      13.805  -2.042 -12.068  1.00 85.75           C  
ATOM   2875  NE  ARG A 369      14.346  -3.022 -11.101  1.00 85.75           N  
ATOM   2876  NH1 ARG A 369      13.276  -4.889 -11.941  1.00 85.75           N  
ATOM   2877  NH2 ARG A 369      14.481  -5.075 -10.106  1.00 85.75           N  
ATOM   2878  CZ  ARG A 369      14.042  -4.315 -11.063  1.00 85.75           C  
ATOM   2879  N   ILE A 370      12.592   3.039 -14.217  1.00 86.06           N  
ATOM   2880  CA  ILE A 370      12.040   3.873 -15.302  1.00 86.06           C  
ATOM   2881  C   ILE A 370      12.986   5.039 -15.624  1.00 86.06           C  
ATOM   2882  CB  ILE A 370      10.630   4.383 -14.919  1.00 86.06           C  
ATOM   2883  O   ILE A 370      13.395   5.209 -16.770  1.00 86.06           O  
ATOM   2884  CG1 ILE A 370       9.609   3.230 -14.813  1.00 86.06           C  
ATOM   2885  CG2 ILE A 370      10.107   5.395 -15.947  1.00 86.06           C  
ATOM   2886  CD1 ILE A 370       8.431   3.568 -13.904  1.00 86.06           C  
ATOM   2887  N   HIS A 371      13.415   5.802 -14.614  1.00 85.12           N  
ATOM   2888  CA  HIS A 371      14.319   6.936 -14.823  1.00 85.12           C  
ATOM   2889  C   HIS A 371      15.707   6.520 -15.351  1.00 85.12           C  
ATOM   2890  CB  HIS A 371      14.427   7.731 -13.517  1.00 85.12           C  
ATOM   2891  O   HIS A 371      16.285   7.220 -16.184  1.00 85.12           O  
ATOM   2892  CG  HIS A 371      15.171   9.030 -13.692  1.00 85.12           C  
ATOM   2893  CD2 HIS A 371      16.522   9.220 -13.584  1.00 85.12           C  
ATOM   2894  ND1 HIS A 371      14.618  10.239 -14.043  1.00 85.12           N  
ATOM   2895  CE1 HIS A 371      15.613  11.138 -14.132  1.00 85.12           C  
ATOM   2896  NE2 HIS A 371      16.796  10.564 -13.855  1.00 85.12           N  
ATOM   2897  N   TRP A 372      16.248   5.376 -14.911  1.00 83.25           N  
ATOM   2898  CA  TRP A 372      17.471   4.805 -15.490  1.00 83.25           C  
ATOM   2899  C   TRP A 372      17.278   4.417 -16.958  1.00 83.25           C  
ATOM   2900  CB  TRP A 372      17.940   3.581 -14.694  1.00 83.25           C  
ATOM   2901  O   TRP A 372      18.131   4.751 -17.775  1.00 83.25           O  
ATOM   2902  CG  TRP A 372      18.844   3.842 -13.528  1.00 83.25           C  
ATOM   2903  CD1 TRP A 372      18.569   3.523 -12.246  1.00 83.25           C  
ATOM   2904  CD2 TRP A 372      20.231   4.298 -13.536  1.00 83.25           C  
ATOM   2905  CE2 TRP A 372      20.733   4.238 -12.200  1.00 83.25           C  
ATOM   2906  CE3 TRP A 372      21.139   4.679 -14.549  1.00 83.25           C  
ATOM   2907  NE1 TRP A 372      19.680   3.744 -11.454  1.00 83.25           N  
ATOM   2908  CH2 TRP A 372      22.942   4.929 -12.917  1.00 83.25           C  
ATOM   2909  CZ2 TRP A 372      22.063   4.557 -11.883  1.00 83.25           C  
ATOM   2910  CZ3 TRP A 372      22.480   4.984 -14.245  1.00 83.25           C  
ATOM   2911  N   LEU A 373      16.168   3.760 -17.301  1.00 80.94           N  
ATOM   2912  CA  LEU A 373      15.852   3.363 -18.673  1.00 80.94           C  
ATOM   2913  C   LEU A 373      15.737   4.589 -19.587  1.00 80.94           C  
ATOM   2914  CB  LEU A 373      14.562   2.522 -18.647  1.00 80.94           C  
ATOM   2915  O   LEU A 373      16.429   4.677 -20.599  1.00 80.94           O  
ATOM   2916  CG  LEU A 373      14.218   1.865 -19.993  1.00 80.94           C  
ATOM   2917  CD1 LEU A 373      15.359   0.963 -20.460  1.00 80.94           C  
ATOM   2918  CD2 LEU A 373      12.952   1.027 -19.834  1.00 80.94           C  
ATOM   2919  N   GLN A 374      14.976   5.597 -19.156  1.00 80.62           N  
ATOM   2920  CA  GLN A 374      14.874   6.895 -19.822  1.00 80.62           C  
ATOM   2921  C   GLN A 374      16.251   7.558 -20.021  1.00 80.62           C  
ATOM   2922  CB  GLN A 374      13.967   7.793 -18.967  1.00 80.62           C  
ATOM   2923  O   GLN A 374      16.488   8.199 -21.041  1.00 80.62           O  
ATOM   2924  CG  GLN A 374      13.472   9.031 -19.730  1.00 80.62           C  
ATOM   2925  CD  GLN A 374      13.207  10.204 -18.797  1.00 80.62           C  
ATOM   2926  NE2 GLN A 374      14.231  10.829 -18.260  1.00 80.62           N  
ATOM   2927  OE1 GLN A 374      12.095  10.652 -18.581  1.00 80.62           O  
ATOM   2928  N   LYS A 375      17.179   7.413 -19.064  1.00 81.06           N  
ATOM   2929  CA  LYS A 375      18.542   7.952 -19.180  1.00 81.06           C  
ATOM   2930  C   LYS A 375      19.404   7.197 -20.202  1.00 81.06           C  
ATOM   2931  CB  LYS A 375      19.200   8.016 -17.793  1.00 81.06           C  
ATOM   2932  O   LYS A 375      20.168   7.863 -20.894  1.00 81.06           O  
ATOM   2933  CG  LYS A 375      20.586   8.672 -17.875  1.00 81.06           C  
ATOM   2934  CD  LYS A 375      21.250   8.772 -16.503  1.00 81.06           C  
ATOM   2935  CE  LYS A 375      22.664   9.319 -16.713  1.00 81.06           C  
ATOM   2936  NZ  LYS A 375      23.415   9.385 -15.439  1.00 81.06           N  
ATOM   2937  N   LYS A 376      19.274   5.868 -20.326  1.00 77.19           N  
ATOM   2938  CA  LYS A 376      19.960   5.090 -21.381  1.00 77.19           C  
ATOM   2939  C   LYS A 376      19.494   5.530 -22.775  1.00 77.19           C  
ATOM   2940  CB  LYS A 376      19.726   3.576 -21.224  1.00 77.19           C  
ATOM   2941  O   LYS A 376      20.319   5.764 -23.651  1.00 77.19           O  
ATOM   2942  CG  LYS A 376      20.269   2.947 -19.930  1.00 77.19           C  
ATOM   2943  CD  LYS A 376      20.039   1.428 -19.981  1.00 77.19           C  
ATOM   2944  CE  LYS A 376      20.219   0.743 -18.622  1.00 77.19           C  
ATOM   2945  NZ  LYS A 376      19.902  -0.706 -18.719  1.00 77.19           N  
ATOM   2946  N   VAL A 377      18.178   5.723 -22.942  1.00 72.44           N  
ATOM   2947  CA  VAL A 377      17.549   6.215 -24.188  1.00 72.44           C  
ATOM   2948  C   VAL A 377      18.085   7.590 -24.599  1.00 72.44           C  
ATOM   2949  CB  VAL A 377      16.012   6.271 -24.036  1.00 72.44           C  
ATOM   2950  O   VAL A 377      18.290   7.832 -25.778  1.00 72.44           O  
ATOM   2951  CG1 VAL A 377      15.286   6.872 -25.249  1.00 72.44           C  
ATOM   2952  CG2 VAL A 377      15.431   4.871 -23.826  1.00 72.44           C  
ATOM   2953  N   PHE A 378      18.362   8.480 -23.641  1.00 67.81           N  
ATOM   2954  CA  PHE A 378      18.929   9.811 -23.907  1.00 67.81           C  
ATOM   2955  C   PHE A 378      20.415   9.831 -24.306  1.00 67.81           C  
ATOM   2956  CB  PHE A 378      18.714  10.703 -22.671  1.00 67.81           C  
ATOM   2957  O   PHE A 378      20.962  10.911 -24.530  1.00 67.81           O  
ATOM   2958  CG  PHE A 378      17.435  11.508 -22.682  1.00 67.81           C  
ATOM   2959  CD1 PHE A 378      17.188  12.411 -23.733  1.00 67.81           C  
ATOM   2960  CD2 PHE A 378      16.531  11.417 -21.609  1.00 67.81           C  
ATOM   2961  CE1 PHE A 378      16.027  13.202 -23.723  1.00 67.81           C  
ATOM   2962  CE2 PHE A 378      15.381  12.223 -21.589  1.00 67.81           C  
ATOM   2963  CZ  PHE A 378      15.123  13.109 -22.651  1.00 67.81           C  
ATOM   2964  N   ARG A 379      21.092   8.682 -24.315  1.00 71.81           N  
ATOM   2965  CA  ARG A 379      22.543   8.577 -24.529  1.00 71.81           C  
ATOM   2966  C   ARG A 379      22.930   7.585 -25.622  1.00 71.81           C  
ATOM   2967  CB  ARG A 379      23.200   8.162 -23.213  1.00 71.81           C  
ATOM   2968  O   ARG A 379      24.116   7.329 -25.796  1.00 71.81           O  
ATOM   2969  CG  ARG A 379      23.161   9.218 -22.107  1.00 71.81           C  
ATOM   2970  CD  ARG A 379      23.892   8.578 -20.927  1.00 71.81           C  
ATOM   2971  NE  ARG A 379      24.460   9.550 -19.980  1.00 71.81           N  
ATOM   2972  NH1 ARG A 379      25.904   8.029 -19.017  1.00 71.81           N  
ATOM   2973  NH2 ARG A 379      26.141  10.201 -18.595  1.00 71.81           N  
ATOM   2974  CZ  ARG A 379      25.491   9.251 -19.209  1.00 71.81           C  
ATOM   2975  N   ASP A 380      21.940   6.994 -26.285  1.00 65.44           N  
ATOM   2976  CA  ASP A 380      22.103   5.950 -27.297  1.00 65.44           C  
ATOM   2977  C   ASP A 380      22.944   4.748 -26.794  1.00 65.44           C  
ATOM   2978  CB  ASP A 380      22.546   6.587 -28.632  1.00 65.44           C  
ATOM   2979  O   ASP A 380      23.552   4.019 -27.571  1.00 65.44           O  
ATOM   2980  CG  ASP A 380      21.541   7.607 -29.207  1.00 65.44           C  
ATOM   2981  OD1 ASP A 380      20.643   8.085 -28.474  1.00 65.44           O  
ATOM   2982  OD2 ASP A 380      21.627   7.868 -30.426  1.00 65.44           O  
ATOM   2983  N   GLU A 381      22.941   4.508 -25.471  1.00 64.12           N  
ATOM   2984  CA  GLU A 381      23.765   3.507 -24.760  1.00 64.12           C  
ATOM   2985  C   GLU A 381      23.382   2.038 -25.057  1.00 64.12           C  
ATOM   2986  CB  GLU A 381      23.687   3.770 -23.229  1.00 64.12           C  
ATOM   2987  O   GLU A 381      24.025   1.131 -24.529  1.00 64.12           O  
ATOM   2988  CG  GLU A 381      24.696   4.804 -22.688  1.00 64.12           C  
ATOM   2989  CD  GLU A 381      24.512   5.158 -21.188  1.00 64.12           C  
ATOM   2990  OE1 GLU A 381      25.347   5.921 -20.634  1.00 64.12           O  
ATOM   2991  OE2 GLU A 381      23.506   4.761 -20.555  1.00 64.12           O  
ATOM   2992  N   LYS A 382      22.321   1.782 -25.838  1.00 65.00           N  
ATOM   2993  CA  LYS A 382      21.761   0.443 -26.099  1.00 65.00           C  
ATOM   2994  C   LYS A 382      21.207   0.291 -27.516  1.00 65.00           C  
ATOM   2995  CB  LYS A 382      20.640   0.117 -25.093  1.00 65.00           C  
ATOM   2996  O   LYS A 382      20.692   1.247 -28.102  1.00 65.00           O  
ATOM   2997  CG  LYS A 382      21.170  -0.322 -23.718  1.00 65.00           C  
ATOM   2998  CD  LYS A 382      20.096  -1.083 -22.913  1.00 65.00           C  
ATOM   2999  CE  LYS A 382      20.721  -2.300 -22.214  1.00 65.00           C  
ATOM   3000  NZ  LYS A 382      19.720  -3.363 -21.935  1.00 65.00           N  
ATOM   3001  N   SER A 383      21.220  -0.942 -28.026  1.00 69.06           N  
ATOM   3002  CA  SER A 383      20.448  -1.322 -29.214  1.00 69.06           C  
ATOM   3003  C   SER A 383      18.933  -1.269 -28.960  1.00 69.06           C  
ATOM   3004  CB  SER A 383      20.864  -2.712 -29.705  1.00 69.06           C  
ATOM   3005  O   SER A 383      18.462  -1.231 -27.820  1.00 69.06           O  
ATOM   3006  OG  SER A 383      20.463  -3.695 -28.785  1.00 69.06           O  
ATOM   3007  N   LEU A 384      18.139  -1.276 -30.038  1.00 67.44           N  
ATOM   3008  CA  LEU A 384      16.681  -1.232 -29.921  1.00 67.44           C  
ATOM   3009  C   LEU A 384      16.110  -2.492 -29.243  1.00 67.44           C  
ATOM   3010  CB  LEU A 384      16.060  -0.977 -31.310  1.00 67.44           C  
ATOM   3011  O   LEU A 384      15.215  -2.384 -28.411  1.00 67.44           O  
ATOM   3012  CG  LEU A 384      14.521  -1.063 -31.318  1.00 67.44           C  
ATOM   3013  CD1 LEU A 384      13.871  -0.086 -30.339  1.00 67.44           C  
ATOM   3014  CD2 LEU A 384      13.974  -0.778 -32.717  1.00 67.44           C  
ATOM   3015  N   THR A 385      16.641  -3.673 -29.555  1.00 69.62           N  
ATOM   3016  CA  THR A 385      16.224  -4.946 -28.945  1.00 69.62           C  
ATOM   3017  C   THR A 385      16.493  -4.966 -27.441  1.00 69.62           C  
ATOM   3018  CB  THR A 385      16.939  -6.121 -29.632  1.00 69.62           C  
ATOM   3019  O   THR A 385      15.603  -5.273 -26.658  1.00 69.62           O  
ATOM   3020  CG2 THR A 385      16.289  -6.442 -30.977  1.00 69.62           C  
ATOM   3021  OG1 THR A 385      18.279  -5.780 -29.921  1.00 69.62           O  
ATOM   3022  N   GLU A 386      17.664  -4.505 -27.006  1.00 75.00           N  
ATOM   3023  CA  GLU A 386      17.984  -4.371 -25.580  1.00 75.00           C  
ATOM   3024  C   GLU A 386      17.096  -3.370 -24.820  1.00 75.00           C  
ATOM   3025  CB  GLU A 386      19.401  -3.835 -25.463  1.00 75.00           C  
ATOM   3026  O   GLU A 386      16.975  -3.468 -23.597  1.00 75.00           O  
ATOM   3027  CG  GLU A 386      20.533  -4.812 -25.740  1.00 75.00           C  
ATOM   3028  CD  GLU A 386      21.794  -3.952 -25.743  1.00 75.00           C  
ATOM   3029  OE1 GLU A 386      22.169  -3.482 -26.844  1.00 75.00           O  
ATOM   3030  OE2 GLU A 386      22.244  -3.613 -24.627  1.00 75.00           O  
ATOM   3031  N   LEU A 387      16.545  -2.369 -25.513  1.00 73.19           N  
ATOM   3032  CA  LEU A 387      15.587  -1.410 -24.958  1.00 73.19           C  
ATOM   3033  C   LEU A 387      14.182  -2.024 -24.860  1.00 73.19           C  
ATOM   3034  CB  LEU A 387      15.618  -0.143 -25.835  1.00 73.19           C  
ATOM   3035  O   LEU A 387      13.474  -1.769 -23.884  1.00 73.19           O  
ATOM   3036  CG  LEU A 387      14.610   0.949 -25.440  1.00 73.19           C  
ATOM   3037  CD1 LEU A 387      14.880   1.494 -24.040  1.00 73.19           C  
ATOM   3038  CD2 LEU A 387      14.688   2.096 -26.446  1.00 73.19           C  
ATOM   3039  N   VAL A 388      13.802  -2.851 -25.841  1.00 73.12           N  
ATOM   3040  CA  VAL A 388      12.579  -3.666 -25.814  1.00 73.12           C  
ATOM   3041  C   VAL A 388      12.609  -4.629 -24.627  1.00 73.12           C  
ATOM   3042  CB  VAL A 388      12.376  -4.411 -27.155  1.00 73.12           C  
ATOM   3043  O   VAL A 388      11.647  -4.669 -23.860  1.00 73.12           O  
ATOM   3044  CG1 VAL A 388      11.271  -5.473 -27.100  1.00 73.12           C  
ATOM   3045  CG2 VAL A 388      12.023  -3.442 -28.292  1.00 73.12           C  
ATOM   3046  N   ASP A 389      13.724  -5.331 -24.419  1.00 77.00           N  
ATOM   3047  CA  ASP A 389      13.881  -6.298 -23.329  1.00 77.00           C  
ATOM   3048  C   ASP A 389      13.921  -5.628 -21.943  1.00 77.00           C  
ATOM   3049  CB  ASP A 389      15.123  -7.168 -23.583  1.00 77.00           C  
ATOM   3050  O   ASP A 389      13.154  -6.027 -21.062  1.00 77.00           O  
ATOM   3051  CG  ASP A 389      14.963  -8.128 -24.772  1.00 77.00           C  
ATOM   3052  OD1 ASP A 389      13.821  -8.589 -25.006  1.00 77.00           O  
ATOM   3053  OD2 ASP A 389      15.999  -8.428 -25.405  1.00 77.00           O  
ATOM   3054  N   ASP A 390      14.717  -4.560 -21.756  1.00 79.88           N  
ATOM   3055  CA  ASP A 390      14.737  -3.775 -20.503  1.00 79.88           C  
ATOM   3056  C   ASP A 390      13.325  -3.258 -20.140  1.00 79.88           C  
ATOM   3057  CB  ASP A 390      15.656  -2.535 -20.623  1.00 79.88           C  
ATOM   3058  O   ASP A 390      12.935  -3.252 -18.968  1.00 79.88           O  
ATOM   3059  CG  ASP A 390      17.151  -2.685 -20.300  1.00 79.88           C  
ATOM   3060  OD1 ASP A 390      17.713  -3.792 -20.217  1.00 79.88           O  
ATOM   3061  OD2 ASP A 390      17.849  -1.647 -20.145  1.00 79.88           O  
ATOM   3062  N   PHE A 391      12.547  -2.801 -21.132  1.00 78.69           N  
ATOM   3063  CA  PHE A 391      11.186  -2.309 -20.906  1.00 78.69           C  
ATOM   3064  C   PHE A 391      10.194  -3.449 -20.637  1.00 78.69           C  
ATOM   3065  CB  PHE A 391      10.720  -1.452 -22.090  1.00 78.69           C  
ATOM   3066  O   PHE A 391       9.355  -3.338 -19.742  1.00 78.69           O  
ATOM   3067  CG  PHE A 391       9.417  -0.734 -21.792  1.00 78.69           C  
ATOM   3068  CD1 PHE A 391       8.188  -1.407 -21.933  1.00 78.69           C  
ATOM   3069  CD2 PHE A 391       9.438   0.580 -21.286  1.00 78.69           C  
ATOM   3070  CE1 PHE A 391       6.996  -0.785 -21.527  1.00 78.69           C  
ATOM   3071  CE2 PHE A 391       8.242   1.212 -20.905  1.00 78.69           C  
ATOM   3072  CZ  PHE A 391       7.024   0.524 -21.015  1.00 78.69           C  
ATOM   3073  N   SER A 392      10.288  -4.552 -21.381  1.00 78.06           N  
ATOM   3074  CA  SER A 392       9.460  -5.747 -21.195  1.00 78.06           C  
ATOM   3075  C   SER A 392       9.606  -6.281 -19.769  1.00 78.06           C  
ATOM   3076  CB  SER A 392       9.872  -6.802 -22.226  1.00 78.06           C  
ATOM   3077  O   SER A 392       8.614  -6.426 -19.047  1.00 78.06           O  
ATOM   3078  OG  SER A 392       9.081  -7.967 -22.108  1.00 78.06           O  
ATOM   3079  N   GLU A 393      10.842  -6.440 -19.296  1.00 81.38           N  
ATOM   3080  CA  GLU A 393      11.137  -6.871 -17.932  1.00 81.38           C  
ATOM   3081  C   GLU A 393      10.586  -5.887 -16.880  1.00 81.38           C  
ATOM   3082  CB  GLU A 393      12.657  -7.023 -17.788  1.00 81.38           C  
ATOM   3083  O   GLU A 393       9.974  -6.297 -15.887  1.00 81.38           O  
ATOM   3084  CG  GLU A 393      12.983  -7.892 -16.567  1.00 81.38           C  
ATOM   3085  CD  GLU A 393      14.381  -7.671 -15.983  1.00 81.38           C  
ATOM   3086  OE1 GLU A 393      14.694  -8.393 -15.008  1.00 81.38           O  
ATOM   3087  OE2 GLU A 393      15.053  -6.677 -16.333  1.00 81.38           O  
ATOM   3088  N   LEU A 394      10.744  -4.580 -17.101  1.00 83.00           N  
ATOM   3089  CA  LEU A 394      10.197  -3.528 -16.241  1.00 83.00           C  
ATOM   3090  C   LEU A 394       8.658  -3.560 -16.181  1.00 83.00           C  
ATOM   3091  CB  LEU A 394      10.744  -2.191 -16.764  1.00 83.00           C  
ATOM   3092  O   LEU A 394       8.086  -3.407 -15.098  1.00 83.00           O  
ATOM   3093  CG  LEU A 394      10.266  -0.925 -16.040  1.00 83.00           C  
ATOM   3094  CD1 LEU A 394      10.613  -0.944 -14.548  1.00 83.00           C  
ATOM   3095  CD2 LEU A 394      10.953   0.268 -16.703  1.00 83.00           C  
ATOM   3096  N   SER A 395       7.990  -3.819 -17.308  1.00 81.19           N  
ATOM   3097  CA  SER A 395       6.530  -3.942 -17.388  1.00 81.19           C  
ATOM   3098  C   SER A 395       6.009  -5.152 -16.604  1.00 81.19           C  
ATOM   3099  CB  SER A 395       6.072  -3.983 -18.853  1.00 81.19           C  
ATOM   3100  O   SER A 395       5.018  -5.038 -15.880  1.00 81.19           O  
ATOM   3101  OG  SER A 395       6.198  -5.265 -19.431  1.00 81.19           O  
ATOM   3102  N   VAL A 396       6.726  -6.283 -16.645  1.00 81.88           N  
ATOM   3103  CA  VAL A 396       6.412  -7.485 -15.857  1.00 81.88           C  
ATOM   3104  C   VAL A 396       6.541  -7.194 -14.361  1.00 81.88           C  
ATOM   3105  CB  VAL A 396       7.291  -8.675 -16.301  1.00 81.88           C  
ATOM   3106  O   VAL A 396       5.618  -7.501 -13.604  1.00 81.88           O  
ATOM   3107  CG1 VAL A 396       7.160  -9.891 -15.372  1.00 81.88           C  
ATOM   3108  CG2 VAL A 396       6.891  -9.140 -17.707  1.00 81.88           C  
ATOM   3109  N   HIS A 397       7.622  -6.537 -13.928  1.00 83.94           N  
ATOM   3110  CA  HIS A 397       7.797  -6.129 -12.529  1.00 83.94           C  
ATOM   3111  C   HIS A 397       6.691  -5.167 -12.058  1.00 83.94           C  
ATOM   3112  CB  HIS A 397       9.182  -5.498 -12.333  1.00 83.94           C  
ATOM   3113  O   HIS A 397       6.136  -5.354 -10.973  1.00 83.94           O  
ATOM   3114  CG  HIS A 397      10.312  -6.494 -12.325  1.00 83.94           C  
ATOM   3115  CD2 HIS A 397      10.792  -7.158 -11.229  1.00 83.94           C  
ATOM   3116  ND1 HIS A 397      11.083  -6.881 -13.397  1.00 83.94           N  
ATOM   3117  CE1 HIS A 397      12.001  -7.763 -12.965  1.00 83.94           C  
ATOM   3118  NE2 HIS A 397      11.874  -7.936 -11.641  1.00 83.94           N  
ATOM   3119  N   ALA A 398       6.319  -4.174 -12.871  1.00 85.56           N  
ATOM   3120  CA  ALA A 398       5.251  -3.232 -12.536  1.00 85.56           C  
ATOM   3121  C   ALA A 398       3.863  -3.903 -12.497  1.00 85.56           C  
ATOM   3122  CB  ALA A 398       5.302  -2.068 -13.528  1.00 85.56           C  
ATOM   3123  O   ALA A 398       3.089  -3.669 -11.566  1.00 85.56           O  
ATOM   3124  N   MET A 399       3.561  -4.798 -13.445  1.00 83.62           N  
ATOM   3125  CA  MET A 399       2.340  -5.611 -13.435  1.00 83.62           C  
ATOM   3126  C   MET A 399       2.261  -6.499 -12.186  1.00 83.62           C  
ATOM   3127  CB  MET A 399       2.270  -6.464 -14.717  1.00 83.62           C  
ATOM   3128  O   MET A 399       1.179  -6.660 -11.624  1.00 83.62           O  
ATOM   3129  CG  MET A 399       1.102  -7.467 -14.668  1.00 83.62           C  
ATOM   3130  SD  MET A 399       0.823  -8.522 -16.118  1.00 83.62           S  
ATOM   3131  CE  MET A 399       2.501  -9.126 -16.466  1.00 83.62           C  
ATOM   3132  N   LEU A 400       3.375  -7.085 -11.741  1.00 81.75           N  
ATOM   3133  CA  LEU A 400       3.416  -7.916 -10.535  1.00 81.75           C  
ATOM   3134  C   LEU A 400       3.224  -7.083  -9.267  1.00 81.75           C  
ATOM   3135  CB  LEU A 400       4.726  -8.714 -10.509  1.00 81.75           C  
ATOM   3136  O   LEU A 400       2.385  -7.441  -8.440  1.00 81.75           O  
ATOM   3137  CG  LEU A 400       4.727  -9.853 -11.540  1.00 81.75           C  
ATOM   3138  CD1 LEU A 400       6.150 -10.325 -11.776  1.00 81.75           C  
ATOM   3139  CD2 LEU A 400       3.898 -11.057 -11.074  1.00 81.75           C  
ATOM   3140  N   ALA A 401       3.891  -5.931  -9.159  1.00 87.50           N  
ATOM   3141  CA  ALA A 401       3.663  -4.986  -8.069  1.00 87.50           C  
ATOM   3142  C   ALA A 401       2.195  -4.529  -8.009  1.00 87.50           C  
ATOM   3143  CB  ALA A 401       4.629  -3.808  -8.232  1.00 87.50           C  
ATOM   3144  O   ALA A 401       1.612  -4.485  -6.926  1.00 87.50           O  
ATOM   3145  N   ASN A 402       1.562  -4.270  -9.158  1.00 88.44           N  
ATOM   3146  CA  ASN A 402       0.133  -3.970  -9.232  1.00 88.44           C  
ATOM   3147  C   ASN A 402      -0.750  -5.177  -8.854  1.00 88.44           C  
ATOM   3148  CB  ASN A 402      -0.189  -3.427 -10.633  1.00 88.44           C  
ATOM   3149  O   ASN A 402      -1.725  -5.017  -8.127  1.00 88.44           O  
ATOM   3150  CG  ASN A 402      -1.638  -2.987 -10.735  1.00 88.44           C  
ATOM   3151  ND2 ASN A 402      -2.300  -3.262 -11.833  1.00 88.44           N  
ATOM   3152  OD1 ASN A 402      -2.201  -2.406  -9.824  1.00 88.44           O  
ATOM   3153  N   LYS A 403      -0.399  -6.403  -9.265  1.00 83.50           N  
ATOM   3154  CA  LYS A 403      -1.102  -7.627  -8.833  1.00 83.50           C  
ATOM   3155  C   LYS A 403      -1.025  -7.832  -7.317  1.00 83.50           C  
ATOM   3156  CB  LYS A 403      -0.560  -8.857  -9.586  1.00 83.50           C  
ATOM   3157  O   LYS A 403      -1.995  -8.316  -6.744  1.00 83.50           O  
ATOM   3158  CG  LYS A 403      -1.138  -8.973 -11.005  1.00 83.50           C  
ATOM   3159  CD  LYS A 403      -0.425 -10.059 -11.828  1.00 83.50           C  
ATOM   3160  CE  LYS A 403      -1.021 -10.103 -13.242  1.00 83.50           C  
ATOM   3161  NZ  LYS A 403      -0.234 -10.955 -14.170  1.00 83.50           N  
ATOM   3162  N   LEU A 404       0.092  -7.485  -6.674  1.00 84.62           N  
ATOM   3163  CA  LEU A 404       0.252  -7.570  -5.220  1.00 84.62           C  
ATOM   3164  C   LEU A 404      -0.505  -6.458  -4.488  1.00 84.62           C  
ATOM   3165  CB  LEU A 404       1.753  -7.570  -4.871  1.00 84.62           C  
ATOM   3166  O   LEU A 404      -1.351  -6.748  -3.647  1.00 84.62           O  
ATOM   3167  CG  LEU A 404       2.029  -7.542  -3.354  1.00 84.62           C  
ATOM   3168  CD1 LEU A 404       1.554  -8.821  -2.661  1.00 84.62           C  
ATOM   3169  CD2 LEU A 404       3.520  -7.346  -3.102  1.00 84.62           C  
ATOM   3170  N   PHE A 405      -0.190  -5.198  -4.788  1.00 88.94           N  
ATOM   3171  CA  PHE A 405      -0.673  -4.061  -4.005  1.00 88.94           C  
ATOM   3172  C   PHE A 405      -2.034  -3.533  -4.470  1.00 88.94           C  
ATOM   3173  CB  PHE A 405       0.399  -2.961  -3.974  1.00 88.94           C  
ATOM   3174  O   PHE A 405      -2.745  -2.968  -3.653  1.00 88.94           O  
ATOM   3175  CG  PHE A 405       1.657  -3.333  -3.203  1.00 88.94           C  
ATOM   3176  CD1 PHE A 405       1.603  -3.493  -1.804  1.00 88.94           C  
ATOM   3177  CD2 PHE A 405       2.889  -3.484  -3.870  1.00 88.94           C  
ATOM   3178  CE1 PHE A 405       2.767  -3.806  -1.079  1.00 88.94           C  
ATOM   3179  CE2 PHE A 405       4.055  -3.789  -3.142  1.00 88.94           C  
ATOM   3180  CZ  PHE A 405       3.993  -3.954  -1.748  1.00 88.94           C  
ATOM   3181  N   GLY A 406      -2.451  -3.745  -5.721  1.00 87.81           N  
ATOM   3182  CA  GLY A 406      -3.726  -3.254  -6.270  1.00 87.81           C  
ATOM   3183  C   GLY A 406      -4.972  -3.597  -5.434  1.00 87.81           C  
ATOM   3184  O   GLY A 406      -5.765  -2.695  -5.162  1.00 87.81           O  
ATOM   3185  N   PRO A 407      -5.155  -4.841  -4.942  1.00 86.94           N  
ATOM   3186  CA  PRO A 407      -6.262  -5.176  -4.040  1.00 86.94           C  
ATOM   3187  C   PRO A 407      -6.215  -4.396  -2.717  1.00 86.94           C  
ATOM   3188  CB  PRO A 407      -6.165  -6.690  -3.811  1.00 86.94           C  
ATOM   3189  O   PRO A 407      -7.219  -3.831  -2.298  1.00 86.94           O  
ATOM   3190  CG  PRO A 407      -5.406  -7.193  -5.039  1.00 86.94           C  
ATOM   3191  CD  PRO A 407      -4.442  -6.046  -5.333  1.00 86.94           C  
ATOM   3192  N   TRP A 408      -5.038  -4.295  -2.097  1.00 88.75           N  
ATOM   3193  CA  TRP A 408      -4.824  -3.552  -0.851  1.00 88.75           C  
ATOM   3194  C   TRP A 408      -5.022  -2.035  -1.027  1.00 88.75           C  
ATOM   3195  CB  TRP A 408      -3.420  -3.897  -0.345  1.00 88.75           C  
ATOM   3196  O   TRP A 408      -5.709  -1.400  -0.228  1.00 88.75           O  
ATOM   3197  CG  TRP A 408      -2.890  -3.015   0.734  1.00 88.75           C  
ATOM   3198  CD1 TRP A 408      -3.319  -2.997   2.012  1.00 88.75           C  
ATOM   3199  CD2 TRP A 408      -1.890  -1.960   0.634  1.00 88.75           C  
ATOM   3200  CE2 TRP A 408      -1.694  -1.398   1.930  1.00 88.75           C  
ATOM   3201  CE3 TRP A 408      -1.159  -1.398  -0.434  1.00 88.75           C  
ATOM   3202  NE1 TRP A 408      -2.588  -2.073   2.735  1.00 88.75           N  
ATOM   3203  CH2 TRP A 408      -0.113   0.217   1.066  1.00 88.75           C  
ATOM   3204  CZ2 TRP A 408      -0.798  -0.344   2.159  1.00 88.75           C  
ATOM   3205  CZ3 TRP A 408      -0.288  -0.314  -0.223  1.00 88.75           C  
ATOM   3206  N   LEU A 409      -4.516  -1.467  -2.125  1.00 89.88           N  
ATOM   3207  CA  LEU A 409      -4.785  -0.091  -2.546  1.00 89.88           C  
ATOM   3208  C   LEU A 409      -6.285   0.127  -2.765  1.00 89.88           C  
ATOM   3209  CB  LEU A 409      -4.016   0.223  -3.845  1.00 89.88           C  
ATOM   3210  O   LEU A 409      -6.813   1.156  -2.359  1.00 89.88           O  
ATOM   3211  CG  LEU A 409      -2.487   0.309  -3.696  1.00 89.88           C  
ATOM   3212  CD1 LEU A 409      -1.851   0.432  -5.079  1.00 89.88           C  
ATOM   3213  CD2 LEU A 409      -2.052   1.512  -2.867  1.00 89.88           C  
ATOM   3214  N   THR A 410      -6.992  -0.845  -3.345  1.00 89.44           N  
ATOM   3215  CA  THR A 410      -8.450  -0.769  -3.515  1.00 89.44           C  
ATOM   3216  C   THR A 410      -9.155  -0.669  -2.164  1.00 89.44           C  
ATOM   3217  CB  THR A 410      -9.000  -1.942  -4.342  1.00 89.44           C  
ATOM   3218  O   THR A 410     -10.003   0.203  -2.008  1.00 89.44           O  
ATOM   3219  CG2 THR A 410     -10.485  -1.792  -4.666  1.00 89.44           C  
ATOM   3220  OG1 THR A 410      -8.334  -2.004  -5.584  1.00 89.44           O  
ATOM   3221  N   CYS A 411      -8.756  -1.464  -1.165  1.00 87.56           N  
ATOM   3222  CA  CYS A 411      -9.265  -1.339   0.206  1.00 87.56           C  
ATOM   3223  C   CYS A 411      -8.951   0.039   0.823  1.00 87.56           C  
ATOM   3224  CB  CYS A 411      -8.689  -2.471   1.071  1.00 87.56           C  
ATOM   3225  O   CYS A 411      -9.823   0.634   1.452  1.00 87.56           O  
ATOM   3226  SG  CYS A 411      -9.133  -4.096   0.386  1.00 87.56           S  
ATOM   3227  N   ILE A 412      -7.743   0.577   0.609  1.00 87.00           N  
ATOM   3228  CA  ILE A 412      -7.359   1.920   1.076  1.00 87.00           C  
ATOM   3229  C   ILE A 412      -8.237   3.002   0.447  1.00 87.00           C  
ATOM   3230  CB  ILE A 412      -5.845   2.175   0.867  1.00 87.00           C  
ATOM   3231  O   ILE A 412      -8.878   3.747   1.181  1.00 87.00           O  
ATOM   3232  CG1 ILE A 412      -5.084   1.422   1.977  1.00 87.00           C  
ATOM   3233  CG2 ILE A 412      -5.481   3.677   0.888  1.00 87.00           C  
ATOM   3234  CD1 ILE A 412      -3.565   1.393   1.802  1.00 87.00           C  
ATOM   3235  N   PHE A 413      -8.313   3.089  -0.882  1.00 87.38           N  
ATOM   3236  CA  PHE A 413      -9.071   4.152  -1.548  1.00 87.38           C  
ATOM   3237  C   PHE A 413     -10.582   4.026  -1.312  1.00 87.38           C  
ATOM   3238  CB  PHE A 413      -8.723   4.197  -3.044  1.00 87.38           C  
ATOM   3239  O   PHE A 413     -11.242   5.044  -1.110  1.00 87.38           O  
ATOM   3240  CG  PHE A 413      -7.387   4.858  -3.337  1.00 87.38           C  
ATOM   3241  CD1 PHE A 413      -7.274   6.260  -3.292  1.00 87.38           C  
ATOM   3242  CD2 PHE A 413      -6.250   4.087  -3.639  1.00 87.38           C  
ATOM   3243  CE1 PHE A 413      -6.039   6.882  -3.550  1.00 87.38           C  
ATOM   3244  CE2 PHE A 413      -5.009   4.702  -3.864  1.00 87.38           C  
ATOM   3245  CZ  PHE A 413      -4.904   6.100  -3.826  1.00 87.38           C  
ATOM   3246  N   ALA A 414     -11.124   2.804  -1.270  1.00 87.12           N  
ATOM   3247  CA  ALA A 414     -12.547   2.571  -1.029  1.00 87.12           C  
ATOM   3248  C   ALA A 414     -13.003   2.934   0.395  1.00 87.12           C  
ATOM   3249  CB  ALA A 414     -12.876   1.109  -1.350  1.00 87.12           C  
ATOM   3250  O   ALA A 414     -14.180   3.231   0.574  1.00 87.12           O  
ATOM   3251  N   VAL A 415     -12.108   2.932   1.394  1.00 87.69           N  
ATOM   3252  CA  VAL A 415     -12.458   3.277   2.786  1.00 87.69           C  
ATOM   3253  C   VAL A 415     -11.955   4.666   3.194  1.00 87.69           C  
ATOM   3254  CB  VAL A 415     -12.004   2.184   3.774  1.00 87.69           C  
ATOM   3255  O   VAL A 415     -12.705   5.413   3.816  1.00 87.69           O  
ATOM   3256  CG1 VAL A 415     -12.472   2.507   5.197  1.00 87.69           C  
ATOM   3257  CG2 VAL A 415     -12.589   0.808   3.419  1.00 87.69           C  
ATOM   3258  N   GLN A 416     -10.734   5.069   2.821  1.00 86.62           N  
ATOM   3259  CA  GLN A 416     -10.186   6.371   3.227  1.00 86.62           C  
ATOM   3260  C   GLN A 416     -10.833   7.561   2.505  1.00 86.62           C  
ATOM   3261  CB  GLN A 416      -8.654   6.433   3.101  1.00 86.62           C  
ATOM   3262  O   GLN A 416     -10.947   8.614   3.124  1.00 86.62           O  
ATOM   3263  CG  GLN A 416      -7.944   5.502   4.097  1.00 86.62           C  
ATOM   3264  CD  GLN A 416      -6.431   5.713   4.196  1.00 86.62           C  
ATOM   3265  NE2 GLN A 416      -5.727   4.792   4.807  1.00 86.62           N  
ATOM   3266  OE1 GLN A 416      -5.831   6.681   3.755  1.00 86.62           O  
ATOM   3267  N   ILE A 417     -11.315   7.425   1.259  1.00 85.25           N  
ATOM   3268  CA  ILE A 417     -12.059   8.521   0.603  1.00 85.25           C  
ATOM   3269  C   ILE A 417     -13.377   8.811   1.354  1.00 85.25           C  
ATOM   3270  CB  ILE A 417     -12.216   8.301  -0.924  1.00 85.25           C  
ATOM   3271  O   ILE A 417     -13.575   9.967   1.739  1.00 85.25           O  
ATOM   3272  CG1 ILE A 417     -10.845   8.452  -1.623  1.00 85.25           C  
ATOM   3273  CG2 ILE A 417     -13.243   9.287  -1.521  1.00 85.25           C  
ATOM   3274  CD1 ILE A 417     -10.856   8.084  -3.115  1.00 85.25           C  
ATOM   3275  N   PRO A 418     -14.243   7.815   1.653  1.00 84.19           N  
ATOM   3276  CA  PRO A 418     -15.385   8.021   2.544  1.00 84.19           C  
ATOM   3277  C   PRO A 418     -15.001   8.530   3.935  1.00 84.19           C  
ATOM   3278  CB  PRO A 418     -16.105   6.674   2.630  1.00 84.19           C  
ATOM   3279  O   PRO A 418     -15.656   9.439   4.428  1.00 84.19           O  
ATOM   3280  CG  PRO A 418     -15.792   6.049   1.277  1.00 84.19           C  
ATOM   3281  CD  PRO A 418     -14.355   6.504   1.023  1.00 84.19           C  
ATOM   3282  N   LEU A 419     -13.933   8.011   4.553  1.00 84.06           N  
ATOM   3283  CA  LEU A 419     -13.494   8.455   5.882  1.00 84.06           C  
ATOM   3284  C   LEU A 419     -13.121   9.949   5.897  1.00 84.06           C  
ATOM   3285  CB  LEU A 419     -12.307   7.588   6.338  1.00 84.06           C  
ATOM   3286  O   LEU A 419     -13.579  10.688   6.764  1.00 84.06           O  
ATOM   3287  CG  LEU A 419     -12.052   7.685   7.853  1.00 84.06           C  
ATOM   3288  CD1 LEU A 419     -12.836   6.612   8.607  1.00 84.06           C  
ATOM   3289  CD2 LEU A 419     -10.571   7.485   8.151  1.00 84.06           C  
ATOM   3290  N   VAL A 420     -12.340  10.412   4.914  1.00 85.56           N  
ATOM   3291  CA  VAL A 420     -11.967  11.829   4.749  1.00 85.56           C  
ATOM   3292  C   VAL A 420     -13.206  12.696   4.518  1.00 85.56           C  
ATOM   3293  CB  VAL A 420     -10.936  11.982   3.608  1.00 85.56           C  
ATOM   3294  O   VAL A 420     -13.334  13.746   5.146  1.00 85.56           O  
ATOM   3295  CG1 VAL A 420     -10.744  13.425   3.122  1.00 85.56           C  
ATOM   3296  CG2 VAL A 420      -9.564  11.470   4.073  1.00 85.56           C  
ATOM   3297  N   ALA A 421     -14.144  12.246   3.678  1.00 83.00           N  
ATOM   3298  CA  ALA A 421     -15.405  12.951   3.462  1.00 83.00           C  
ATOM   3299  C   ALA A 421     -16.237  13.045   4.754  1.00 83.00           C  
ATOM   3300  CB  ALA A 421     -16.168  12.270   2.318  1.00 83.00           C  
ATOM   3301  O   ALA A 421     -16.661  14.139   5.114  1.00 83.00           O  
ATOM   3302  N   ILE A 422     -16.414  11.944   5.494  1.00 81.81           N  
ATOM   3303  CA  ILE A 422     -17.174  11.915   6.754  1.00 81.81           C  
ATOM   3304  C   ILE A 422     -16.516  12.815   7.805  1.00 81.81           C  
ATOM   3305  CB  ILE A 422     -17.367  10.464   7.256  1.00 81.81           C  
ATOM   3306  O   ILE A 422     -17.220  13.622   8.407  1.00 81.81           O  
ATOM   3307  CG1 ILE A 422     -18.289   9.680   6.290  1.00 81.81           C  
ATOM   3308  CG2 ILE A 422     -17.987  10.425   8.670  1.00 81.81           C  
ATOM   3309  CD1 ILE A 422     -18.165   8.160   6.439  1.00 81.81           C  
ATOM   3310  N   CYS A 423     -15.191  12.766   7.990  1.00 82.69           N  
ATOM   3311  CA  CYS A 423     -14.486  13.685   8.893  1.00 82.69           C  
ATOM   3312  C   CYS A 423     -14.742  15.159   8.531  1.00 82.69           C  
ATOM   3313  CB  CYS A 423     -12.978  13.407   8.861  1.00 82.69           C  
ATOM   3314  O   CYS A 423     -14.982  15.974   9.420  1.00 82.69           O  
ATOM   3315  SG  CYS A 423     -12.565  11.886   9.757  1.00 82.69           S  
ATOM   3316  N   LEU A 424     -14.741  15.501   7.238  1.00 82.31           N  
ATOM   3317  CA  LEU A 424     -15.045  16.855   6.767  1.00 82.31           C  
ATOM   3318  C   LEU A 424     -16.500  17.264   7.043  1.00 82.31           C  
ATOM   3319  CB  LEU A 424     -14.697  16.966   5.273  1.00 82.31           C  
ATOM   3320  O   LEU A 424     -16.714  18.374   7.521  1.00 82.31           O  
ATOM   3321  CG  LEU A 424     -13.192  17.109   4.994  1.00 82.31           C  
ATOM   3322  CD1 LEU A 424     -12.926  16.890   3.506  1.00 82.31           C  
ATOM   3323  CD2 LEU A 424     -12.669  18.499   5.363  1.00 82.31           C  
ATOM   3324  N   VAL A 425     -17.488  16.386   6.817  1.00 80.44           N  
ATOM   3325  CA  VAL A 425     -18.895  16.658   7.190  1.00 80.44           C  
ATOM   3326  C   VAL A 425     -19.036  16.835   8.706  1.00 80.44           C  
ATOM   3327  CB  VAL A 425     -19.864  15.553   6.706  1.00 80.44           C  
ATOM   3328  O   VAL A 425     -19.723  17.743   9.163  1.00 80.44           O  
ATOM   3329  CG1 VAL A 425     -21.325  15.926   7.000  1.00 80.44           C  
ATOM   3330  CG2 VAL A 425     -19.747  15.296   5.197  1.00 80.44           C  
ATOM   3331  N   SER A 426     -18.347  16.005   9.488  1.00 76.88           N  
ATOM   3332  CA  SER A 426     -18.385  16.025  10.957  1.00 76.88           C  
ATOM   3333  C   SER A 426     -17.879  17.354  11.518  1.00 76.88           C  
ATOM   3334  CB  SER A 426     -17.531  14.888  11.524  1.00 76.88           C  
ATOM   3335  O   SER A 426     -18.509  17.947  12.391  1.00 76.88           O  
ATOM   3336  OG  SER A 426     -17.903  13.649  10.957  1.00 76.88           O  
ATOM   3337  N   LEU A 427     -16.776  17.868  10.965  1.00 79.00           N  
ATOM   3338  CA  LEU A 427     -16.187  19.149  11.362  1.00 79.00           C  
ATOM   3339  C   LEU A 427     -17.066  20.364  11.011  1.00 79.00           C  
ATOM   3340  CB  LEU A 427     -14.778  19.259  10.753  1.00 79.00           C  
ATOM   3341  O   LEU A 427     -16.903  21.410  11.633  1.00 79.00           O  
ATOM   3342  CG  LEU A 427     -13.738  18.334  11.419  1.00 79.00           C  
ATOM   3343  CD1 LEU A 427     -12.476  18.278  10.559  1.00 79.00           C  
ATOM   3344  CD2 LEU A 427     -13.335  18.817  12.816  1.00 79.00           C  
ATOM   3345  N   LEU A 428     -18.051  20.246  10.108  1.00 76.88           N  
ATOM   3346  CA  LEU A 428     -19.055  21.306   9.913  1.00 76.88           C  
ATOM   3347  C   LEU A 428     -19.944  21.499  11.150  1.00 76.88           C  
ATOM   3348  CB  LEU A 428     -19.928  21.028   8.675  1.00 76.88           C  
ATOM   3349  O   LEU A 428     -20.463  22.593  11.358  1.00 76.88           O  
ATOM   3350  CG  LEU A 428     -19.161  21.002   7.344  1.00 76.88           C  
ATOM   3351  CD1 LEU A 428     -20.109  20.663   6.195  1.00 76.88           C  
ATOM   3352  CD2 LEU A 428     -18.522  22.356   7.050  1.00 76.88           C  
ATOM   3353  N   SER A 429     -20.088  20.474  11.995  1.00 72.62           N  
ATOM   3354  CA  SER A 429     -20.814  20.542  13.269  1.00 72.62           C  
ATOM   3355  C   SER A 429     -19.951  20.968  14.461  1.00 72.62           C  
ATOM   3356  CB  SER A 429     -21.588  19.244  13.536  1.00 72.62           C  
ATOM   3357  O   SER A 429     -20.362  20.768  15.597  1.00 72.62           O  
ATOM   3358  OG  SER A 429     -22.673  19.134  12.625  1.00 72.62           O  
ATOM   3359  N   TYR A 430     -18.800  21.620  14.246  1.00 68.75           N  
ATOM   3360  CA  TYR A 430     -17.913  22.093  15.325  1.00 68.75           C  
ATOM   3361  C   TYR A 430     -18.612  22.914  16.431  1.00 68.75           C  
ATOM   3362  CB  TYR A 430     -16.768  22.925  14.726  1.00 68.75           C  
ATOM   3363  O   TYR A 430     -18.136  22.947  17.557  1.00 68.75           O  
ATOM   3364  CG  TYR A 430     -17.170  24.325  14.286  1.00 68.75           C  
ATOM   3365  CD1 TYR A 430     -17.720  24.548  13.008  1.00 68.75           C  
ATOM   3366  CD2 TYR A 430     -17.029  25.402  15.185  1.00 68.75           C  
ATOM   3367  CE1 TYR A 430     -18.130  25.842  12.632  1.00 68.75           C  
ATOM   3368  CE2 TYR A 430     -17.436  26.697  14.813  1.00 68.75           C  
ATOM   3369  OH  TYR A 430     -18.396  28.162  13.170  1.00 68.75           O  
ATOM   3370  CZ  TYR A 430     -17.989  26.918  13.533  1.00 68.75           C  
ATOM   3371  N   THR A 431     -19.743  23.568  16.140  1.00 65.88           N  
ATOM   3372  CA  THR A 431     -20.532  24.332  17.124  1.00 65.88           C  
ATOM   3373  C   THR A 431     -21.241  23.470  18.174  1.00 65.88           C  
ATOM   3374  CB  THR A 431     -21.594  25.191  16.420  1.00 65.88           C  
ATOM   3375  O   THR A 431     -21.676  24.006  19.187  1.00 65.88           O  
ATOM   3376  CG2 THR A 431     -20.965  26.262  15.531  1.00 65.88           C  
ATOM   3377  OG1 THR A 431     -22.426  24.390  15.598  1.00 65.88           O  
ATOM   3378  N   SER A 432     -21.399  22.167  17.925  1.00 68.19           N  
ATOM   3379  CA  SER A 432     -22.019  21.187  18.829  1.00 68.19           C  
ATOM   3380  C   SER A 432     -21.057  20.056  19.211  1.00 68.19           C  
ATOM   3381  CB  SER A 432     -23.311  20.635  18.212  1.00 68.19           C  
ATOM   3382  O   SER A 432     -21.498  19.003  19.655  1.00 68.19           O  
ATOM   3383  OG  SER A 432     -23.035  19.895  17.036  1.00 68.19           O  
ATOM   3384  N   LEU A 433     -19.752  20.245  18.999  1.00 68.94           N  
ATOM   3385  CA  LEU A 433     -18.709  19.286  19.357  1.00 68.94           C  
ATOM   3386  C   LEU A 433     -17.770  19.914  20.385  1.00 68.94           C  
ATOM   3387  CB  LEU A 433     -17.943  18.835  18.101  1.00 68.94           C  
ATOM   3388  O   LEU A 433     -17.475  21.108  20.337  1.00 68.94           O  
ATOM   3389  CG  LEU A 433     -18.779  18.059  17.067  1.00 68.94           C  
ATOM   3390  CD1 LEU A 433     -17.918  17.786  15.831  1.00 68.94           C  
ATOM   3391  CD2 LEU A 433     -19.289  16.722  17.601  1.00 68.94           C  
ATOM   3392  N   ASP A 434     -17.273  19.103  21.309  1.00 71.56           N  
ATOM   3393  CA  ASP A 434     -16.273  19.534  22.275  1.00 71.56           C  
ATOM   3394  C   ASP A 434     -14.871  19.652  21.635  1.00 71.56           C  
ATOM   3395  CB  ASP A 434     -16.290  18.568  23.462  1.00 71.56           C  
ATOM   3396  O   ASP A 434     -14.569  19.087  20.577  1.00 71.56           O  
ATOM   3397  CG  ASP A 434     -15.674  17.250  23.028  1.00 71.56           C  
ATOM   3398  OD1 ASP A 434     -16.386  16.441  22.402  1.00 71.56           O  
ATOM   3399  OD2 ASP A 434     -14.441  17.135  23.185  1.00 71.56           O  
ATOM   3400  N   GLY A 435     -13.977  20.385  22.303  1.00 70.69           N  
ATOM   3401  CA  GLY A 435     -12.626  20.643  21.799  1.00 70.69           C  
ATOM   3402  C   GLY A 435     -11.736  19.399  21.663  1.00 70.69           C  
ATOM   3403  O   GLY A 435     -10.819  19.408  20.836  1.00 70.69           O  
ATOM   3404  N   LEU A 436     -11.990  18.325  22.421  1.00 69.38           N  
ATOM   3405  CA  LEU A 436     -11.256  17.063  22.300  1.00 69.38           C  
ATOM   3406  C   LEU A 436     -11.737  16.295  21.063  1.00 69.38           C  
ATOM   3407  CB  LEU A 436     -11.375  16.255  23.610  1.00 69.38           C  
ATOM   3408  O   LEU A 436     -10.902  15.917  20.241  1.00 69.38           O  
ATOM   3409  CG  LEU A 436     -10.655  14.895  23.604  1.00 69.38           C  
ATOM   3410  CD1 LEU A 436      -9.137  15.050  23.468  1.00 69.38           C  
ATOM   3411  CD2 LEU A 436     -10.940  14.150  24.908  1.00 69.38           C  
ATOM   3412  N   THR A 437     -13.049  16.155  20.859  1.00 68.94           N  
ATOM   3413  CA  THR A 437     -13.620  15.530  19.652  1.00 68.94           C  
ATOM   3414  C   THR A 437     -13.195  16.257  18.379  1.00 68.94           C  
ATOM   3415  CB  THR A 437     -15.150  15.451  19.735  1.00 68.94           C  
ATOM   3416  O   THR A 437     -12.744  15.613  17.432  1.00 68.94           O  
ATOM   3417  CG2 THR A 437     -15.785  14.852  18.480  1.00 68.94           C  
ATOM   3418  OG1 THR A 437     -15.485  14.596  20.791  1.00 68.94           O  
ATOM   3419  N   ILE A 438     -13.233  17.596  18.356  1.00 74.94           N  
ATOM   3420  CA  ILE A 438     -12.730  18.391  17.219  1.00 74.94           C  
ATOM   3421  C   ILE A 438     -11.245  18.088  16.956  1.00 74.94           C  
ATOM   3422  CB  ILE A 438     -12.976  19.901  17.461  1.00 74.94           C  
ATOM   3423  O   ILE A 438     -10.852  17.889  15.805  1.00 74.94           O  
ATOM   3424  CG1 ILE A 438     -14.491  20.207  17.457  1.00 74.94           C  
ATOM   3425  CG2 ILE A 438     -12.273  20.767  16.394  1.00 74.94           C  
ATOM   3426  CD1 ILE A 438     -14.840  21.583  18.036  1.00 74.94           C  
ATOM   3427  N   SER A 439     -10.426  17.993  18.009  1.00 74.25           N  
ATOM   3428  CA  SER A 439      -8.995  17.677  17.892  1.00 74.25           C  
ATOM   3429  C   SER A 439      -8.742  16.259  17.361  1.00 74.25           C  
ATOM   3430  CB  SER A 439      -8.291  17.854  19.241  1.00 74.25           C  
ATOM   3431  O   SER A 439      -7.861  16.066  16.521  1.00 74.25           O  
ATOM   3432  OG  SER A 439      -8.387  19.192  19.687  1.00 74.25           O  
ATOM   3433  N   VAL A 440      -9.527  15.268  17.799  1.00 74.56           N  
ATOM   3434  CA  VAL A 440      -9.450  13.875  17.321  1.00 74.56           C  
ATOM   3435  C   VAL A 440      -9.879  13.774  15.855  1.00 74.56           C  
ATOM   3436  CB  VAL A 440     -10.282  12.940  18.228  1.00 74.56           C  
ATOM   3437  O   VAL A 440      -9.151  13.189  15.050  1.00 74.56           O  
ATOM   3438  CG1 VAL A 440     -10.398  11.515  17.665  1.00 74.56           C  
ATOM   3439  CG2 VAL A 440      -9.636  12.819  19.616  1.00 74.56           C  
ATOM   3440  N   LEU A 441     -11.001  14.396  15.477  1.00 77.81           N  
ATOM   3441  CA  LEU A 441     -11.487  14.439  14.092  1.00 77.81           C  
ATOM   3442  C   LEU A 441     -10.480  15.122  13.158  1.00 77.81           C  
ATOM   3443  CB  LEU A 441     -12.838  15.178  14.040  1.00 77.81           C  
ATOM   3444  O   LEU A 441     -10.194  14.602  12.078  1.00 77.81           O  
ATOM   3445  CG  LEU A 441     -14.031  14.395  14.617  1.00 77.81           C  
ATOM   3446  CD1 LEU A 441     -15.243  15.325  14.669  1.00 77.81           C  
ATOM   3447  CD2 LEU A 441     -14.377  13.156  13.781  1.00 77.81           C  
ATOM   3448  N   ALA A 442      -9.898  16.249  13.578  1.00 83.12           N  
ATOM   3449  CA  ALA A 442      -8.866  16.952  12.819  1.00 83.12           C  
ATOM   3450  C   ALA A 442      -7.593  16.102  12.655  1.00 83.12           C  
ATOM   3451  CB  ALA A 442      -8.577  18.290  13.508  1.00 83.12           C  
ATOM   3452  O   ALA A 442      -7.051  16.016  11.551  1.00 83.12           O  
ATOM   3453  N   LEU A 443      -7.139  15.417  13.711  1.00 81.94           N  
ATOM   3454  CA  LEU A 443      -5.981  14.522  13.646  1.00 81.94           C  
ATOM   3455  C   LEU A 443      -6.230  13.334  12.702  1.00 81.94           C  
ATOM   3456  CB  LEU A 443      -5.620  14.070  15.073  1.00 81.94           C  
ATOM   3457  O   LEU A 443      -5.386  13.041  11.853  1.00 81.94           O  
ATOM   3458  CG  LEU A 443      -4.394  13.141  15.157  1.00 81.94           C  
ATOM   3459  CD1 LEU A 443      -3.111  13.812  14.658  1.00 81.94           C  
ATOM   3460  CD2 LEU A 443      -4.173  12.710  16.606  1.00 81.94           C  
ATOM   3461  N   TRP A 444      -7.390  12.676  12.794  1.00 82.31           N  
ATOM   3462  CA  TRP A 444      -7.768  11.591  11.881  1.00 82.31           C  
ATOM   3463  C   TRP A 444      -7.913  12.063  10.432  1.00 82.31           C  
ATOM   3464  CB  TRP A 444      -9.053  10.900  12.369  1.00 82.31           C  
ATOM   3465  O   TRP A 444      -7.442  11.364   9.529  1.00 82.31           O  
ATOM   3466  CG  TRP A 444      -8.896   9.701  13.261  1.00 82.31           C  
ATOM   3467  CD1 TRP A 444      -7.736   9.169  13.719  1.00 82.31           C  
ATOM   3468  CD2 TRP A 444      -9.956   8.849  13.804  1.00 82.31           C  
ATOM   3469  CE2 TRP A 444      -9.352   7.777  14.528  1.00 82.31           C  
ATOM   3470  CE3 TRP A 444     -11.368   8.880  13.772  1.00 82.31           C  
ATOM   3471  NE1 TRP A 444      -8.001   8.029  14.452  1.00 82.31           N  
ATOM   3472  CH2 TRP A 444     -11.500   6.834  15.109  1.00 82.31           C  
ATOM   3473  CZ2 TRP A 444     -10.098   6.770  15.156  1.00 82.31           C  
ATOM   3474  CZ3 TRP A 444     -12.128   7.894  14.435  1.00 82.31           C  
ATOM   3475  N   LEU A 445      -8.493  13.244  10.197  1.00 86.06           N  
ATOM   3476  CA  LEU A 445      -8.567  13.855   8.870  1.00 86.06           C  
ATOM   3477  C   LEU A 445      -7.168  14.083   8.287  1.00 86.06           C  
ATOM   3478  CB  LEU A 445      -9.369  15.167   8.958  1.00 86.06           C  
ATOM   3479  O   LEU A 445      -6.902  13.651   7.165  1.00 86.06           O  
ATOM   3480  CG  LEU A 445      -9.451  15.951   7.636  1.00 86.06           C  
ATOM   3481  CD1 LEU A 445     -10.129  15.156   6.521  1.00 86.06           C  
ATOM   3482  CD2 LEU A 445     -10.241  17.239   7.844  1.00 86.06           C  
ATOM   3483  N   VAL A 446      -6.260  14.709   9.044  1.00 87.94           N  
ATOM   3484  CA  VAL A 446      -4.882  14.980   8.600  1.00 87.94           C  
ATOM   3485  C   VAL A 446      -4.133  13.681   8.308  1.00 87.94           C  
ATOM   3486  CB  VAL A 446      -4.135  15.859   9.627  1.00 87.94           C  
ATOM   3487  O   VAL A 446      -3.577  13.541   7.221  1.00 87.94           O  
ATOM   3488  CG1 VAL A 446      -2.626  15.956   9.350  1.00 87.94           C  
ATOM   3489  CG2 VAL A 446      -4.685  17.291   9.597  1.00 87.94           C  
ATOM   3490  N   VAL A 447      -4.155  12.703   9.221  1.00 84.31           N  
ATOM   3491  CA  VAL A 447      -3.426  11.432   9.055  1.00 84.31           C  
ATOM   3492  C   VAL A 447      -3.913  10.658   7.827  1.00 84.31           C  
ATOM   3493  CB  VAL A 447      -3.506  10.584  10.342  1.00 84.31           C  
ATOM   3494  O   VAL A 447      -3.089  10.237   7.014  1.00 84.31           O  
ATOM   3495  CG1 VAL A 447      -2.984   9.151  10.155  1.00 84.31           C  
ATOM   3496  CG2 VAL A 447      -2.661  11.225  11.453  1.00 84.31           C  
ATOM   3497  N   ASN A 448      -5.228  10.505   7.639  1.00 85.56           N  
ATOM   3498  CA  ASN A 448      -5.766   9.766   6.492  1.00 85.56           C  
ATOM   3499  C   ASN A 448      -5.604  10.535   5.172  1.00 85.56           C  
ATOM   3500  CB  ASN A 448      -7.221   9.357   6.760  1.00 85.56           C  
ATOM   3501  O   ASN A 448      -5.287   9.924   4.153  1.00 85.56           O  
ATOM   3502  CG  ASN A 448      -7.296   8.237   7.781  1.00 85.56           C  
ATOM   3503  ND2 ASN A 448      -7.475   8.554   9.041  1.00 85.56           N  
ATOM   3504  OD1 ASN A 448      -7.171   7.068   7.455  1.00 85.56           O  
ATOM   3505  N   THR A 449      -5.728  11.867   5.181  1.00 87.62           N  
ATOM   3506  CA  THR A 449      -5.496  12.692   3.981  1.00 87.62           C  
ATOM   3507  C   THR A 449      -4.036  12.626   3.540  1.00 87.62           C  
ATOM   3508  CB  THR A 449      -5.905  14.157   4.197  1.00 87.62           C  
ATOM   3509  O   THR A 449      -3.766  12.360   2.369  1.00 87.62           O  
ATOM   3510  CG2 THR A 449      -5.775  14.999   2.928  1.00 87.62           C  
ATOM   3511  OG1 THR A 449      -7.256  14.217   4.571  1.00 87.62           O  
ATOM   3512  N   VAL A 450      -3.083  12.800   4.465  1.00 88.88           N  
ATOM   3513  CA  VAL A 450      -1.642  12.686   4.177  1.00 88.88           C  
ATOM   3514  C   VAL A 450      -1.303  11.283   3.671  1.00 88.88           C  
ATOM   3515  CB  VAL A 450      -0.802  13.059   5.418  1.00 88.88           C  
ATOM   3516  O   VAL A 450      -0.571  11.151   2.688  1.00 88.88           O  
ATOM   3517  CG1 VAL A 450       0.688  12.719   5.264  1.00 88.88           C  
ATOM   3518  CG2 VAL A 450      -0.888  14.569   5.687  1.00 88.88           C  
ATOM   3519  N   LEU A 451      -1.860  10.235   4.283  1.00 86.12           N  
ATOM   3520  CA  LEU A 451      -1.621   8.852   3.875  1.00 86.12           C  
ATOM   3521  C   LEU A 451      -2.179   8.542   2.476  1.00 86.12           C  
ATOM   3522  CB  LEU A 451      -2.177   7.925   4.964  1.00 86.12           C  
ATOM   3523  O   LEU A 451      -1.415   8.120   1.604  1.00 86.12           O  
ATOM   3524  CG  LEU A 451      -1.992   6.429   4.674  1.00 86.12           C  
ATOM   3525  CD1 LEU A 451      -0.541   6.044   4.384  1.00 86.12           C  
ATOM   3526  CD2 LEU A 451      -2.438   5.630   5.893  1.00 86.12           C  
ATOM   3527  N   THR A 452      -3.469   8.809   2.234  1.00 87.38           N  
ATOM   3528  CA  THR A 452      -4.103   8.650   0.913  1.00 87.38           C  
ATOM   3529  C   THR A 452      -3.351   9.445  -0.149  1.00 87.38           C  
ATOM   3530  CB  THR A 452      -5.584   9.078   0.946  1.00 87.38           C  
ATOM   3531  O   THR A 452      -2.977   8.886  -1.180  1.00 87.38           O  
ATOM   3532  CG2 THR A 452      -6.222   9.259  -0.434  1.00 87.38           C  
ATOM   3533  OG1 THR A 452      -6.359   8.066   1.527  1.00 87.38           O  
ATOM   3534  N   PHE A 453      -3.068  10.730   0.096  1.00 88.69           N  
ATOM   3535  CA  PHE A 453      -2.402  11.583  -0.887  1.00 88.69           C  
ATOM   3536  C   PHE A 453      -0.971  11.120  -1.181  1.00 88.69           C  
ATOM   3537  CB  PHE A 453      -2.439  13.047  -0.433  1.00 88.69           C  
ATOM   3538  O   PHE A 453      -0.569  11.127  -2.340  1.00 88.69           O  
ATOM   3539  CG  PHE A 453      -1.928  14.010  -1.489  1.00 88.69           C  
ATOM   3540  CD1 PHE A 453      -0.557  14.330  -1.555  1.00 88.69           C  
ATOM   3541  CD2 PHE A 453      -2.818  14.570  -2.426  1.00 88.69           C  
ATOM   3542  CE1 PHE A 453      -0.079  15.196  -2.555  1.00 88.69           C  
ATOM   3543  CE2 PHE A 453      -2.340  15.446  -3.418  1.00 88.69           C  
ATOM   3544  CZ  PHE A 453      -0.971  15.755  -3.485  1.00 88.69           C  
ATOM   3545  N   THR A 454      -0.209  10.658  -0.184  1.00 89.75           N  
ATOM   3546  CA  THR A 454       1.172  10.184  -0.403  1.00 89.75           C  
ATOM   3547  C   THR A 454       1.206   8.886  -1.218  1.00 89.75           C  
ATOM   3548  CB  THR A 454       1.920   9.994   0.925  1.00 89.75           C  
ATOM   3549  O   THR A 454       1.999   8.762  -2.156  1.00 89.75           O  
ATOM   3550  CG2 THR A 454       3.397   9.697   0.693  1.00 89.75           C  
ATOM   3551  OG1 THR A 454       1.902  11.176   1.684  1.00 89.75           O  
ATOM   3552  N   VAL A 455       0.316   7.934  -0.913  1.00 90.31           N  
ATOM   3553  CA  VAL A 455       0.165   6.678  -1.673  1.00 90.31           C  
ATOM   3554  C   VAL A 455      -0.306   6.959  -3.106  1.00 90.31           C  
ATOM   3555  CB  VAL A 455      -0.800   5.734  -0.924  1.00 90.31           C  
ATOM   3556  O   VAL A 455       0.228   6.391  -4.065  1.00 90.31           O  
ATOM   3557  CG1 VAL A 455      -1.209   4.512  -1.750  1.00 90.31           C  
ATOM   3558  CG2 VAL A 455      -0.140   5.215   0.361  1.00 90.31           C  
ATOM   3559  N   ALA A 456      -1.254   7.885  -3.271  1.00 90.62           N  
ATOM   3560  CA  ALA A 456      -1.742   8.320  -4.573  1.00 90.62           C  
ATOM   3561  C   ALA A 456      -0.650   9.018  -5.398  1.00 90.62           C  
ATOM   3562  CB  ALA A 456      -2.956   9.230  -4.364  1.00 90.62           C  
ATOM   3563  O   ALA A 456      -0.425   8.645  -6.546  1.00 90.62           O  
ATOM   3564  N   PHE A 457       0.077   9.968  -4.802  1.00 91.81           N  
ATOM   3565  CA  PHE A 457       1.117  10.762  -5.457  1.00 91.81           C  
ATOM   3566  C   PHE A 457       2.241   9.892  -6.022  1.00 91.81           C  
ATOM   3567  CB  PHE A 457       1.680  11.776  -4.448  1.00 91.81           C  
ATOM   3568  O   PHE A 457       2.659  10.085  -7.162  1.00 91.81           O  
ATOM   3569  CG  PHE A 457       2.826  12.605  -4.990  1.00 91.81           C  
ATOM   3570  CD1 PHE A 457       4.159  12.221  -4.747  1.00 91.81           C  
ATOM   3571  CD2 PHE A 457       2.558  13.749  -5.763  1.00 91.81           C  
ATOM   3572  CE1 PHE A 457       5.219  12.975  -5.281  1.00 91.81           C  
ATOM   3573  CE2 PHE A 457       3.617  14.500  -6.302  1.00 91.81           C  
ATOM   3574  CZ  PHE A 457       4.948  14.113  -6.061  1.00 91.81           C  
ATOM   3575  N   ILE A 458       2.711   8.901  -5.259  1.00 90.81           N  
ATOM   3576  CA  ILE A 458       3.755   7.978  -5.726  1.00 90.81           C  
ATOM   3577  C   ILE A 458       3.236   7.082  -6.858  1.00 90.81           C  
ATOM   3578  CB  ILE A 458       4.335   7.196  -4.529  1.00 90.81           C  
ATOM   3579  O   ILE A 458       3.965   6.837  -7.819  1.00 90.81           O  
ATOM   3580  CG1 ILE A 458       5.170   8.184  -3.683  1.00 90.81           C  
ATOM   3581  CG2 ILE A 458       5.183   5.992  -4.976  1.00 90.81           C  
ATOM   3582  CD1 ILE A 458       5.809   7.558  -2.446  1.00 90.81           C  
ATOM   3583  N   SER A 459       1.974   6.650  -6.793  1.00 91.12           N  
ATOM   3584  CA  SER A 459       1.340   5.865  -7.862  1.00 91.12           C  
ATOM   3585  C   SER A 459       1.183   6.671  -9.157  1.00 91.12           C  
ATOM   3586  CB  SER A 459      -0.033   5.362  -7.412  1.00 91.12           C  
ATOM   3587  O   SER A 459       1.571   6.206 -10.228  1.00 91.12           O  
ATOM   3588  OG  SER A 459       0.049   4.624  -6.211  1.00 91.12           O  
ATOM   3589  N   ALA A 460       0.689   7.906  -9.045  1.00 90.69           N  
ATOM   3590  CA  ALA A 460       0.521   8.840 -10.153  1.00 90.69           C  
ATOM   3591  C   ALA A 460       1.859   9.243 -10.780  1.00 90.69           C  
ATOM   3592  CB  ALA A 460      -0.239  10.058  -9.621  1.00 90.69           C  
ATOM   3593  O   ALA A 460       1.980   9.280 -12.005  1.00 90.69           O  
ATOM   3594  N   LYS A 461       2.885   9.475  -9.953  1.00 90.75           N  
ATOM   3595  CA  LYS A 461       4.244   9.740 -10.424  1.00 90.75           C  
ATOM   3596  C   LYS A 461       4.833   8.546 -11.171  1.00 90.75           C  
ATOM   3597  CB  LYS A 461       5.130  10.189  -9.254  1.00 90.75           C  
ATOM   3598  O   LYS A 461       5.394   8.743 -12.242  1.00 90.75           O  
ATOM   3599  CG  LYS A 461       6.550  10.405  -9.782  1.00 90.75           C  
ATOM   3600  CD  LYS A 461       7.460  11.175  -8.835  1.00 90.75           C  
ATOM   3601  CE  LYS A 461       8.793  11.270  -9.580  1.00 90.75           C  
ATOM   3602  NZ  LYS A 461       9.725  12.218  -8.935  1.00 90.75           N  
ATOM   3603  N   LEU A 462       4.690   7.325 -10.646  1.00 89.38           N  
ATOM   3604  CA  LEU A 462       5.170   6.111 -11.314  1.00 89.38           C  
ATOM   3605  C   LEU A 462       4.604   5.993 -12.736  1.00 89.38           C  
ATOM   3606  CB  LEU A 462       4.784   4.883 -10.462  1.00 89.38           C  
ATOM   3607  O   LEU A 462       5.346   5.720 -13.679  1.00 89.38           O  
ATOM   3608  CG  LEU A 462       5.221   3.547 -11.087  1.00 89.38           C  
ATOM   3609  CD1 LEU A 462       6.731   3.386 -10.988  1.00 89.38           C  
ATOM   3610  CD2 LEU A 462       4.584   2.358 -10.374  1.00 89.38           C  
ATOM   3611  N   HIS A 463       3.301   6.223 -12.883  1.00 89.25           N  
ATOM   3612  CA  HIS A 463       2.627   6.199 -14.175  1.00 89.25           C  
ATOM   3613  C   HIS A 463       3.129   7.311 -15.109  1.00 89.25           C  
ATOM   3614  CB  HIS A 463       1.127   6.287 -13.916  1.00 89.25           C  
ATOM   3615  O   HIS A 463       3.594   7.009 -16.204  1.00 89.25           O  
ATOM   3616  CG  HIS A 463       0.318   6.315 -15.179  1.00 89.25           C  
ATOM   3617  CD2 HIS A 463      -0.482   7.342 -15.589  1.00 89.25           C  
ATOM   3618  ND1 HIS A 463       0.206   5.309 -16.113  1.00 89.25           N  
ATOM   3619  CE1 HIS A 463      -0.667   5.719 -17.051  1.00 89.25           C  
ATOM   3620  NE2 HIS A 463      -1.145   6.931 -16.739  1.00 89.25           N  
ATOM   3621  N   ALA A 464       3.150   8.567 -14.651  1.00 87.25           N  
ATOM   3622  CA  ALA A 464       3.596   9.707 -15.456  1.00 87.25           C  
ATOM   3623  C   ALA A 464       5.073   9.606 -15.891  1.00 87.25           C  
ATOM   3624  CB  ALA A 464       3.346  10.982 -14.646  1.00 87.25           C  
ATOM   3625  O   ALA A 464       5.404   9.921 -17.033  1.00 87.25           O  
ATOM   3626  N   ASP A 465       5.966   9.118 -15.020  1.00 86.38           N  
ATOM   3627  CA  ASP A 465       7.363   8.832 -15.379  1.00 86.38           C  
ATOM   3628  C   ASP A 465       7.442   7.714 -16.445  1.00 86.38           C  
ATOM   3629  CB  ASP A 465       8.186   8.466 -14.119  1.00 86.38           C  
ATOM   3630  O   ASP A 465       8.328   7.740 -17.307  1.00 86.38           O  
ATOM   3631  CG  ASP A 465       8.598   9.652 -13.218  1.00 86.38           C  
ATOM   3632  OD1 ASP A 465       8.871  10.753 -13.744  1.00 86.38           O  
ATOM   3633  OD2 ASP A 465       8.764   9.449 -11.988  1.00 86.38           O  
ATOM   3634  N   THR A 466       6.504   6.754 -16.439  1.00 83.94           N  
ATOM   3635  CA  THR A 466       6.415   5.695 -17.462  1.00 83.94           C  
ATOM   3636  C   THR A 466       5.916   6.249 -18.797  1.00 83.94           C  
ATOM   3637  CB  THR A 466       5.542   4.501 -17.037  1.00 83.94           C  
ATOM   3638  O   THR A 466       6.601   6.068 -19.801  1.00 83.94           O  
ATOM   3639  CG2 THR A 466       5.788   3.309 -17.963  1.00 83.94           C  
ATOM   3640  OG1 THR A 466       5.879   4.038 -15.751  1.00 83.94           O  
ATOM   3641  N   GLU A 467       4.798   6.982 -18.829  1.00 83.31           N  
ATOM   3642  CA  GLU A 467       4.282   7.642 -20.044  1.00 83.31           C  
ATOM   3643  C   GLU A 467       5.330   8.570 -20.670  1.00 83.31           C  
ATOM   3644  CB  GLU A 467       3.037   8.478 -19.721  1.00 83.31           C  
ATOM   3645  O   GLU A 467       5.608   8.502 -21.869  1.00 83.31           O  
ATOM   3646  CG  GLU A 467       1.809   7.655 -19.314  1.00 83.31           C  
ATOM   3647  CD  GLU A 467       0.576   8.567 -19.243  1.00 83.31           C  
ATOM   3648  OE1 GLU A 467      -0.410   8.254 -19.945  1.00 83.31           O  
ATOM   3649  OE2 GLU A 467       0.663   9.600 -18.535  1.00 83.31           O  
ATOM   3650  N   ALA A 468       5.996   9.384 -19.845  1.00 82.69           N  
ATOM   3651  CA  ALA A 468       7.070  10.261 -20.293  1.00 82.69           C  
ATOM   3652  C   ALA A 468       8.259   9.479 -20.874  1.00 82.69           C  
ATOM   3653  CB  ALA A 468       7.498  11.139 -19.113  1.00 82.69           C  
ATOM   3654  O   ALA A 468       8.927   9.979 -21.779  1.00 82.69           O  
ATOM   3655  N   THR A 469       8.527   8.266 -20.384  1.00 79.69           N  
ATOM   3656  CA  THR A 469       9.557   7.375 -20.935  1.00 79.69           C  
ATOM   3657  C   THR A 469       9.114   6.783 -22.272  1.00 79.69           C  
ATOM   3658  CB  THR A 469       9.954   6.292 -19.920  1.00 79.69           C  
ATOM   3659  O   THR A 469       9.880   6.858 -23.227  1.00 79.69           O  
ATOM   3660  CG2 THR A 469      11.054   5.360 -20.425  1.00 79.69           C  
ATOM   3661  OG1 THR A 469      10.472   6.932 -18.778  1.00 79.69           O  
ATOM   3662  N   ILE A 470       7.870   6.304 -22.388  1.00 77.88           N  
ATOM   3663  CA  ILE A 470       7.278   5.785 -23.637  1.00 77.88           C  
ATOM   3664  C   ILE A 470       7.305   6.853 -24.740  1.00 77.88           C  
ATOM   3665  CB  ILE A 470       5.834   5.288 -23.375  1.00 77.88           C  
ATOM   3666  O   ILE A 470       7.721   6.580 -25.864  1.00 77.88           O  
ATOM   3667  CG1 ILE A 470       5.832   4.120 -22.363  1.00 77.88           C  
ATOM   3668  CG2 ILE A 470       5.159   4.828 -24.685  1.00 77.88           C  
ATOM   3669  CD1 ILE A 470       4.469   3.875 -21.700  1.00 77.88           C  
ATOM   3670  N   HIS A 471       6.943   8.095 -24.412  1.00 76.62           N  
ATOM   3671  CA  HIS A 471       6.954   9.204 -25.365  1.00 76.62           C  
ATOM   3672  C   HIS A 471       8.375   9.589 -25.821  1.00 76.62           C  
ATOM   3673  CB  HIS A 471       6.211  10.389 -24.736  1.00 76.62           C  
ATOM   3674  O   HIS A 471       8.600   9.845 -27.001  1.00 76.62           O  
ATOM   3675  CG  HIS A 471       5.996  11.518 -25.708  1.00 76.62           C  
ATOM   3676  CD2 HIS A 471       6.644  12.722 -25.721  1.00 76.62           C  
ATOM   3677  ND1 HIS A 471       5.119  11.519 -26.769  1.00 76.62           N  
ATOM   3678  CE1 HIS A 471       5.236  12.698 -27.402  1.00 76.62           C  
ATOM   3679  NE2 HIS A 471       6.153  13.467 -26.796  1.00 76.62           N  
ATOM   3680  N   LYS A 472       9.368   9.580 -24.920  1.00 73.88           N  
ATOM   3681  CA  LYS A 472      10.781   9.848 -25.271  1.00 73.88           C  
ATOM   3682  C   LYS A 472      11.392   8.727 -26.110  1.00 73.88           C  
ATOM   3683  CB  LYS A 472      11.597  10.081 -23.995  1.00 73.88           C  
ATOM   3684  O   LYS A 472      12.130   9.007 -27.050  1.00 73.88           O  
ATOM   3685  CG  LYS A 472      11.248  11.445 -23.386  1.00 73.88           C  
ATOM   3686  CD  LYS A 472      11.669  11.520 -21.917  1.00 73.88           C  
ATOM   3687  CE  LYS A 472      11.103  12.808 -21.312  1.00 73.88           C  
ATOM   3688  NZ  LYS A 472      10.871  12.666 -19.858  1.00 73.88           N  
ATOM   3689  N   ILE A 473      11.030   7.484 -25.797  1.00 69.75           N  
ATOM   3690  CA  ILE A 473      11.304   6.292 -26.602  1.00 69.75           C  
ATOM   3691  C   ILE A 473      10.755   6.518 -28.023  1.00 69.75           C  
ATOM   3692  CB  ILE A 473      10.769   5.055 -25.820  1.00 69.75           C  
ATOM   3693  O   ILE A 473      11.546   6.528 -28.965  1.00 69.75           O  
ATOM   3694  CG1 ILE A 473      11.786   4.712 -24.705  1.00 69.75           C  
ATOM   3695  CG2 ILE A 473      10.463   3.795 -26.637  1.00 69.75           C  
ATOM   3696  CD1 ILE A 473      11.371   3.563 -23.776  1.00 69.75           C  
ATOM   3697  N   ALA A 474       9.463   6.839 -28.176  1.00 69.81           N  
ATOM   3698  CA  ALA A 474       8.830   7.145 -29.467  1.00 69.81           C  
ATOM   3699  C   ALA A 474       9.552   8.256 -30.264  1.00 69.81           C  
ATOM   3700  CB  ALA A 474       7.354   7.486 -29.222  1.00 69.81           C  
ATOM   3701  O   ALA A 474       9.842   8.077 -31.450  1.00 69.81           O  
ATOM   3702  N   LEU A 475       9.892   9.378 -29.616  1.00 70.31           N  
ATOM   3703  CA  LEU A 475      10.584  10.507 -30.252  1.00 70.31           C  
ATOM   3704  C   LEU A 475      11.981  10.141 -30.781  1.00 70.31           C  
ATOM   3705  CB  LEU A 475      10.682  11.682 -29.259  1.00 70.31           C  
ATOM   3706  O   LEU A 475      12.304  10.498 -31.912  1.00 70.31           O  
ATOM   3707  CG  LEU A 475       9.368  12.446 -29.004  1.00 70.31           C  
ATOM   3708  CD1 LEU A 475       9.592  13.442 -27.865  1.00 70.31           C  
ATOM   3709  CD2 LEU A 475       8.901  13.229 -30.234  1.00 70.31           C  
ATOM   3710  N   HIS A 476      12.793   9.410 -30.009  1.00 65.12           N  
ATOM   3711  CA  HIS A 476      14.182   9.092 -30.375  1.00 65.12           C  
ATOM   3712  C   HIS A 476      14.298   8.321 -31.709  1.00 65.12           C  
ATOM   3713  CB  HIS A 476      14.835   8.335 -29.201  1.00 65.12           C  
ATOM   3714  O   HIS A 476      15.181   8.605 -32.522  1.00 65.12           O  
ATOM   3715  CG  HIS A 476      16.115   7.622 -29.568  1.00 65.12           C  
ATOM   3716  CD2 HIS A 476      16.210   6.304 -29.921  1.00 65.12           C  
ATOM   3717  ND1 HIS A 476      17.373   8.162 -29.713  1.00 65.12           N  
ATOM   3718  CE1 HIS A 476      18.191   7.195 -30.162  1.00 65.12           C  
ATOM   3719  NE2 HIS A 476      17.525   6.031 -30.311  1.00 65.12           N  
ATOM   3720  N   VAL A 477      13.389   7.381 -31.993  1.00 60.69           N  
ATOM   3721  CA  VAL A 477      13.425   6.613 -33.258  1.00 60.69           C  
ATOM   3722  C   VAL A 477      12.840   7.394 -34.437  1.00 60.69           C  
ATOM   3723  CB  VAL A 477      12.754   5.243 -33.089  1.00 60.69           C  
ATOM   3724  O   VAL A 477      13.257   7.171 -35.575  1.00 60.69           O  
ATOM   3725  CG1 VAL A 477      12.671   4.412 -34.377  1.00 60.69           C  
ATOM   3726  CG2 VAL A 477      13.548   4.416 -32.065  1.00 60.69           C  
ATOM   3727  N   ALA A 478      11.947   8.360 -34.196  1.00 60.22           N  
ATOM   3728  CA  ALA A 478      11.464   9.252 -35.250  1.00 60.22           C  
ATOM   3729  C   ALA A 478      12.589  10.115 -35.863  1.00 60.22           C  
ATOM   3730  CB  ALA A 478      10.326  10.114 -34.686  1.00 60.22           C  
ATOM   3731  O   ALA A 478      12.466  10.531 -37.014  1.00 60.22           O  
ATOM   3732  N   SER A 479      13.681  10.351 -35.124  1.00 58.31           N  
ATOM   3733  CA  SER A 479      14.783  11.239 -35.519  1.00 58.31           C  
ATOM   3734  C   SER A 479      15.941  10.623 -36.322  1.00 58.31           C  
ATOM   3735  CB  SER A 479      15.325  12.014 -34.302  1.00 58.31           C  
ATOM   3736  O   SER A 479      16.764  11.400 -36.800  1.00 58.31           O  
ATOM   3737  OG  SER A 479      15.265  11.303 -33.077  1.00 58.31           O  
ATOM   3738  N   GLY A 480      16.063   9.295 -36.506  1.00 53.06           N  
ATOM   3739  CA  GLY A 480      17.306   8.782 -37.124  1.00 53.06           C  
ATOM   3740  C   GLY A 480      17.489   7.291 -37.431  1.00 53.06           C  
ATOM   3741  O   GLY A 480      18.632   6.839 -37.427  1.00 53.06           O  
ATOM   3742  N   ARG A 481      16.440   6.497 -37.698  1.00 55.19           N  
ATOM   3743  CA  ARG A 481      16.600   5.084 -38.128  1.00 55.19           C  
ATOM   3744  C   ARG A 481      15.826   4.749 -39.409  1.00 55.19           C  
ATOM   3745  CB  ARG A 481      16.310   4.117 -36.959  1.00 55.19           C  
ATOM   3746  O   ARG A 481      14.940   5.492 -39.827  1.00 55.19           O  
ATOM   3747  CG  ARG A 481      17.419   4.179 -35.889  1.00 55.19           C  
ATOM   3748  CD  ARG A 481      17.285   3.090 -34.812  1.00 55.19           C  
ATOM   3749  NE  ARG A 481      18.457   3.095 -33.903  1.00 55.19           N  
ATOM   3750  NH1 ARG A 481      17.404   3.469 -31.887  1.00 55.19           N  
ATOM   3751  NH2 ARG A 481      19.615   3.445 -31.963  1.00 55.19           N  
ATOM   3752  CZ  ARG A 481      18.484   3.326 -32.597  1.00 55.19           C  
ATOM   3753  N   SER A 482      16.208   3.639 -40.047  1.00 57.47           N  
ATOM   3754  CA  SER A 482      15.620   3.142 -41.299  1.00 57.47           C  
ATOM   3755  C   SER A 482      14.122   2.834 -41.166  1.00 57.47           C  
ATOM   3756  CB  SER A 482      16.384   1.900 -41.783  1.00 57.47           C  
ATOM   3757  O   SER A 482      13.605   2.615 -40.069  1.00 57.47           O  
ATOM   3758  OG  SER A 482      16.294   0.865 -40.822  1.00 57.47           O  
ATOM   3759  N   SER A 483      13.414   2.793 -42.299  1.00 58.78           N  
ATOM   3760  CA  SER A 483      11.959   2.582 -42.349  1.00 58.78           C  
ATOM   3761  C   SER A 483      11.493   1.305 -41.637  1.00 58.78           C  
ATOM   3762  CB  SER A 483      11.483   2.573 -43.807  1.00 58.78           C  
ATOM   3763  O   SER A 483      10.477   1.357 -40.949  1.00 58.78           O  
ATOM   3764  OG  SER A 483      12.317   1.734 -44.587  1.00 58.78           O  
ATOM   3765  N   SER A 484      12.251   0.203 -41.729  1.00 58.03           N  
ATOM   3766  CA  SER A 484      11.941  -1.064 -41.038  1.00 58.03           C  
ATOM   3767  C   SER A 484      12.010  -0.927 -39.514  1.00 58.03           C  
ATOM   3768  CB  SER A 484      12.884  -2.180 -41.505  1.00 58.03           C  
ATOM   3769  O   SER A 484      11.048  -1.231 -38.815  1.00 58.03           O  
ATOM   3770  OG  SER A 484      12.314  -3.451 -41.283  1.00 58.03           O  
ATOM   3771  N   HIS A 485      13.098  -0.361 -38.980  1.00 59.03           N  
ATOM   3772  CA  HIS A 485      13.199  -0.117 -37.537  1.00 59.03           C  
ATOM   3773  C   HIS A 485      12.165   0.895 -37.038  1.00 59.03           C  
ATOM   3774  CB  HIS A 485      14.609   0.361 -37.190  1.00 59.03           C  
ATOM   3775  O   HIS A 485      11.766   0.847 -35.878  1.00 59.03           O  
ATOM   3776  CG  HIS A 485      15.635  -0.734 -37.244  1.00 59.03           C  
ATOM   3777  CD2 HIS A 485      16.930  -0.599 -37.661  1.00 59.03           C  
ATOM   3778  ND1 HIS A 485      15.467  -2.042 -36.835  1.00 59.03           N  
ATOM   3779  CE1 HIS A 485      16.645  -2.668 -36.993  1.00 59.03           C  
ATOM   3780  NE2 HIS A 485      17.569  -1.826 -37.492  1.00 59.03           N  
ATOM   3781  N   ARG A 486      11.700   1.807 -37.900  1.00 61.97           N  
ATOM   3782  CA  ARG A 486      10.613   2.727 -37.566  1.00 61.97           C  
ATOM   3783  C   ARG A 486       9.252   2.022 -37.504  1.00 61.97           C  
ATOM   3784  CB  ARG A 486      10.650   3.919 -38.532  1.00 61.97           C  
ATOM   3785  O   ARG A 486       8.473   2.364 -36.621  1.00 61.97           O  
ATOM   3786  CG  ARG A 486       9.670   5.026 -38.124  1.00 61.97           C  
ATOM   3787  CD  ARG A 486       9.852   6.246 -39.032  1.00 61.97           C  
ATOM   3788  NE  ARG A 486       8.838   7.281 -38.753  1.00 61.97           N  
ATOM   3789  NH1 ARG A 486       9.641   8.873 -40.201  1.00 61.97           N  
ATOM   3790  NH2 ARG A 486       7.791   9.283 -39.022  1.00 61.97           N  
ATOM   3791  CZ  ARG A 486       8.762   8.469 -39.325  1.00 61.97           C  
ATOM   3792  N   SER A 487       8.946   1.056 -38.375  1.00 62.06           N  
ATOM   3793  CA  SER A 487       7.657   0.342 -38.343  1.00 62.06           C  
ATOM   3794  C   SER A 487       7.558  -0.637 -37.169  1.00 62.06           C  
ATOM   3795  CB  SER A 487       7.363  -0.360 -39.676  1.00 62.06           C  
ATOM   3796  O   SER A 487       6.594  -0.561 -36.406  1.00 62.06           O  
ATOM   3797  OG  SER A 487       8.388  -1.266 -40.015  1.00 62.06           O  
ATOM   3798  N   GLU A 488       8.583  -1.469 -36.955  1.00 60.75           N  
ATOM   3799  CA  GLU A 488       8.716  -2.366 -35.791  1.00 60.75           C  
ATOM   3800  C   GLU A 488       8.528  -1.600 -34.473  1.00 60.75           C  
ATOM   3801  CB  GLU A 488      10.129  -2.982 -35.796  1.00 60.75           C  
ATOM   3802  O   GLU A 488       7.837  -2.041 -33.554  1.00 60.75           O  
ATOM   3803  CG  GLU A 488      10.368  -3.982 -36.939  1.00 60.75           C  
ATOM   3804  CD  GLU A 488      11.857  -4.301 -37.189  1.00 60.75           C  
ATOM   3805  OE1 GLU A 488      12.105  -5.147 -38.077  1.00 60.75           O  
ATOM   3806  OE2 GLU A 488      12.754  -3.666 -36.573  1.00 60.75           O  
ATOM   3807  N   PHE A 489       9.102  -0.399 -34.398  1.00 64.88           N  
ATOM   3808  CA  PHE A 489       9.070   0.422 -33.201  1.00 64.88           C  
ATOM   3809  C   PHE A 489       7.783   1.226 -33.000  1.00 64.88           C  
ATOM   3810  CB  PHE A 489      10.260   1.352 -33.257  1.00 64.88           C  
ATOM   3811  O   PHE A 489       7.355   1.417 -31.862  1.00 64.88           O  
ATOM   3812  CG  PHE A 489      10.454   2.093 -31.972  1.00 64.88           C  
ATOM   3813  CD1 PHE A 489      10.190   3.465 -31.899  1.00 64.88           C  
ATOM   3814  CD2 PHE A 489      10.957   1.400 -30.863  1.00 64.88           C  
ATOM   3815  CE1 PHE A 489      10.608   4.172 -30.767  1.00 64.88           C  
ATOM   3816  CE2 PHE A 489      11.380   2.108 -29.730  1.00 64.88           C  
ATOM   3817  CZ  PHE A 489      11.267   3.505 -29.724  1.00 64.88           C  
ATOM   3818  N   MET A 490       7.133   1.679 -34.075  1.00 64.69           N  
ATOM   3819  CA  MET A 490       5.777   2.233 -33.986  1.00 64.69           C  
ATOM   3820  C   MET A 490       4.799   1.160 -33.484  1.00 64.69           C  
ATOM   3821  CB  MET A 490       5.340   2.789 -35.349  1.00 64.69           C  
ATOM   3822  O   MET A 490       3.945   1.456 -32.653  1.00 64.69           O  
ATOM   3823  CG  MET A 490       6.016   4.126 -35.696  1.00 64.69           C  
ATOM   3824  SD  MET A 490       5.534   5.585 -34.727  1.00 64.69           S  
ATOM   3825  CE  MET A 490       3.781   5.736 -35.167  1.00 64.69           C  
ATOM   3826  N   PHE A 491       4.972  -0.099 -33.901  1.00 65.00           N  
ATOM   3827  CA  PHE A 491       4.195  -1.225 -33.379  1.00 65.00           C  
ATOM   3828  C   PHE A 491       4.511  -1.508 -31.899  1.00 65.00           C  
ATOM   3829  CB  PHE A 491       4.431  -2.451 -34.270  1.00 65.00           C  
ATOM   3830  O   PHE A 491       3.597  -1.615 -31.080  1.00 65.00           O  
ATOM   3831  CG  PHE A 491       3.487  -3.596 -33.973  1.00 65.00           C  
ATOM   3832  CD1 PHE A 491       3.878  -4.637 -33.110  1.00 65.00           C  
ATOM   3833  CD2 PHE A 491       2.204  -3.610 -34.551  1.00 65.00           C  
ATOM   3834  CE1 PHE A 491       2.990  -5.690 -32.831  1.00 65.00           C  
ATOM   3835  CE2 PHE A 491       1.316  -4.664 -34.273  1.00 65.00           C  
ATOM   3836  CZ  PHE A 491       1.710  -5.705 -33.413  1.00 65.00           C  
ATOM   3837  N   PHE A 492       5.794  -1.538 -31.519  1.00 66.75           N  
ATOM   3838  CA  PHE A 492       6.219  -1.692 -30.124  1.00 66.75           C  
ATOM   3839  C   PHE A 492       5.668  -0.578 -29.221  1.00 66.75           C  
ATOM   3840  CB  PHE A 492       7.751  -1.758 -30.060  1.00 66.75           C  
ATOM   3841  O   PHE A 492       4.998  -0.868 -28.234  1.00 66.75           O  
ATOM   3842  CG  PHE A 492       8.329  -1.853 -28.659  1.00 66.75           C  
ATOM   3843  CD1 PHE A 492       9.252  -0.889 -28.206  1.00 66.75           C  
ATOM   3844  CD2 PHE A 492       7.954  -2.913 -27.810  1.00 66.75           C  
ATOM   3845  CE1 PHE A 492       9.809  -0.993 -26.918  1.00 66.75           C  
ATOM   3846  CE2 PHE A 492       8.496  -3.006 -26.517  1.00 66.75           C  
ATOM   3847  CZ  PHE A 492       9.427  -2.052 -26.076  1.00 66.75           C  
ATOM   3848  N   THR A 493       5.857   0.693 -29.578  1.00 66.62           N  
ATOM   3849  CA  THR A 493       5.363   1.831 -28.783  1.00 66.62           C  
ATOM   3850  C   THR A 493       3.835   1.897 -28.721  1.00 66.62           C  
ATOM   3851  CB  THR A 493       5.941   3.174 -29.254  1.00 66.62           C  
ATOM   3852  O   THR A 493       3.302   2.254 -27.669  1.00 66.62           O  
ATOM   3853  CG2 THR A 493       7.432   3.291 -28.943  1.00 66.62           C  
ATOM   3854  OG1 THR A 493       5.789   3.351 -30.638  1.00 66.62           O  
ATOM   3855  N   ALA A 494       3.114   1.468 -29.763  1.00 65.19           N  
ATOM   3856  CA  ALA A 494       1.660   1.294 -29.713  1.00 65.19           C  
ATOM   3857  C   ALA A 494       1.238   0.160 -28.757  1.00 65.19           C  
ATOM   3858  CB  ALA A 494       1.134   1.070 -31.136  1.00 65.19           C  
ATOM   3859  O   ALA A 494       0.366   0.370 -27.914  1.00 65.19           O  
ATOM   3860  N   SER A 495       1.887  -1.011 -28.820  1.00 62.88           N  
ATOM   3861  CA  SER A 495       1.604  -2.143 -27.918  1.00 62.88           C  
ATOM   3862  C   SER A 495       1.912  -1.829 -26.449  1.00 62.88           C  
ATOM   3863  CB  SER A 495       2.344  -3.406 -28.381  1.00 62.88           C  
ATOM   3864  O   SER A 495       1.148  -2.208 -25.564  1.00 62.88           O  
ATOM   3865  OG  SER A 495       3.741  -3.324 -28.179  1.00 62.88           O  
ATOM   3866  N   ILE A 496       2.965  -1.047 -26.184  1.00 65.50           N  
ATOM   3867  CA  ILE A 496       3.251  -0.508 -24.852  1.00 65.50           C  
ATOM   3868  C   ILE A 496       2.175   0.489 -24.420  1.00 65.50           C  
ATOM   3869  CB  ILE A 496       4.624   0.185 -24.820  1.00 65.50           C  
ATOM   3870  O   ILE A 496       1.713   0.420 -23.288  1.00 65.50           O  
ATOM   3871  CG1 ILE A 496       5.809  -0.773 -25.020  1.00 65.50           C  
ATOM   3872  CG2 ILE A 496       4.794   0.886 -23.464  1.00 65.50           C  
ATOM   3873  CD1 ILE A 496       7.079   0.016 -25.374  1.00 65.50           C  
ATOM   3874  N   SER A 497       1.770   1.415 -25.293  1.00 63.69           N  
ATOM   3875  CA  SER A 497       0.768   2.436 -24.948  1.00 63.69           C  
ATOM   3876  C   SER A 497      -0.604   1.818 -24.642  1.00 63.69           C  
ATOM   3877  CB  SER A 497       0.643   3.477 -26.064  1.00 63.69           C  
ATOM   3878  O   SER A 497      -1.344   2.345 -23.819  1.00 63.69           O  
ATOM   3879  OG  SER A 497       1.892   4.094 -26.317  1.00 63.69           O  
ATOM   3880  N   ALA A 498      -0.921   0.665 -25.243  1.00 61.16           N  
ATOM   3881  CA  ALA A 498      -2.086  -0.150 -24.893  1.00 61.16           C  
ATOM   3882  C   ALA A 498      -1.944  -0.885 -23.539  1.00 61.16           C  
ATOM   3883  CB  ALA A 498      -2.322  -1.137 -26.043  1.00 61.16           C  
ATOM   3884  O   ALA A 498      -2.940  -1.260 -22.919  1.00 61.16           O  
ATOM   3885  N   HIS A 499      -0.720  -1.083 -23.047  1.00 63.47           N  
ATOM   3886  CA  HIS A 499      -0.434  -1.598 -21.712  1.00 63.47           C  
ATOM   3887  C   HIS A 499      -0.211  -0.447 -20.725  1.00 63.47           C  
ATOM   3888  CB  HIS A 499       0.747  -2.584 -21.774  1.00 63.47           C  
ATOM   3889  O   HIS A 499       0.920  -0.114 -20.379  1.00 63.47           O  
ATOM   3890  CG  HIS A 499       0.397  -3.926 -22.367  1.00 63.47           C  
ATOM   3891  CD2 HIS A 499       1.228  -4.743 -23.086  1.00 63.47           C  
ATOM   3892  ND1 HIS A 499      -0.807  -4.586 -22.243  1.00 63.47           N  
ATOM   3893  CE1 HIS A 499      -0.699  -5.769 -22.869  1.00 63.47           C  
ATOM   3894  NE2 HIS A 499       0.529  -5.921 -23.381  1.00 63.47           N  
ATOM   3895  N   GLU A 500      -1.302   0.135 -20.212  1.00 68.06           N  
ATOM   3896  CA  GLU A 500      -1.227   1.197 -19.198  1.00 68.06           C  
ATOM   3897  C   GLU A 500      -0.558   0.657 -17.911  1.00 68.06           C  
ATOM   3898  CB  GLU A 500      -2.594   1.847 -18.873  1.00 68.06           C  
ATOM   3899  O   GLU A 500      -1.182  -0.030 -17.085  1.00 68.06           O  
ATOM   3900  CG  GLU A 500      -3.693   1.877 -19.950  1.00 68.06           C  
ATOM   3901  CD  GLU A 500      -5.067   1.983 -19.269  1.00 68.06           C  
ATOM   3902  OE1 GLU A 500      -5.637   3.088 -19.204  1.00 68.06           O  
ATOM   3903  OE2 GLU A 500      -5.509   0.934 -18.727  1.00 68.06           O  
ATOM   3904  N   ILE A 501       0.738   0.944 -17.762  1.00 79.88           N  
ATOM   3905  CA  ILE A 501       1.567   0.558 -16.618  1.00 79.88           C  
ATOM   3906  C   ILE A 501       1.328   1.533 -15.464  1.00 79.88           C  
ATOM   3907  CB  ILE A 501       3.057   0.485 -17.027  1.00 79.88           C  
ATOM   3908  O   ILE A 501       1.453   2.751 -15.603  1.00 79.88           O  
ATOM   3909  CG1 ILE A 501       3.328  -0.755 -17.909  1.00 79.88           C  
ATOM   3910  CG2 ILE A 501       3.991   0.449 -15.801  1.00 79.88           C  
ATOM   3911  CD1 ILE A 501       4.664  -0.677 -18.657  1.00 79.88           C  
ATOM   3912  N   GLY A 502       1.014   0.977 -14.297  1.00 83.38           N  
ATOM   3913  CA  GLY A 502       0.798   1.715 -13.059  1.00 83.38           C  
ATOM   3914  C   GLY A 502       0.039   0.879 -12.033  1.00 83.38           C  
ATOM   3915  O   GLY A 502      -0.303  -0.281 -12.280  1.00 83.38           O  
ATOM   3916  N   PHE A 503      -0.234   1.474 -10.875  1.00 88.19           N  
ATOM   3917  CA  PHE A 503      -1.094   0.868  -9.859  1.00 88.19           C  
ATOM   3918  C   PHE A 503      -2.571   1.151 -10.164  1.00 88.19           C  
ATOM   3919  CB  PHE A 503      -0.688   1.361  -8.468  1.00 88.19           C  
ATOM   3920  O   PHE A 503      -2.929   2.277 -10.518  1.00 88.19           O  
ATOM   3921  CG  PHE A 503       0.678   0.880  -8.015  1.00 88.19           C  
ATOM   3922  CD1 PHE A 503       0.863  -0.469  -7.657  1.00 88.19           C  
ATOM   3923  CD2 PHE A 503       1.760   1.775  -7.930  1.00 88.19           C  
ATOM   3924  CE1 PHE A 503       2.126  -0.923  -7.236  1.00 88.19           C  
ATOM   3925  CE2 PHE A 503       3.019   1.323  -7.496  1.00 88.19           C  
ATOM   3926  CZ  PHE A 503       3.208  -0.029  -7.161  1.00 88.19           C  
ATOM   3927  N   ARG A 504      -3.428   0.133 -10.021  1.00 87.62           N  
ATOM   3928  CA  ARG A 504      -4.867   0.199 -10.313  1.00 87.62           C  
ATOM   3929  C   ARG A 504      -5.721  -0.062  -9.073  1.00 87.62           C  
ATOM   3930  CB  ARG A 504      -5.258  -0.774 -11.440  1.00 87.62           C  
ATOM   3931  O   ARG A 504      -5.486  -1.015  -8.333  1.00 87.62           O  
ATOM   3932  CG  ARG A 504      -4.544  -0.505 -12.775  1.00 87.62           C  
ATOM   3933  CD  ARG A 504      -5.120  -1.415 -13.868  1.00 87.62           C  
ATOM   3934  NE  ARG A 504      -4.374  -1.287 -15.131  1.00 87.62           N  
ATOM   3935  NH1 ARG A 504      -6.106  -0.684 -16.559  1.00 87.62           N  
ATOM   3936  NH2 ARG A 504      -4.054  -0.842 -17.323  1.00 87.62           N  
ATOM   3937  CZ  ARG A 504      -4.858  -0.958 -16.316  1.00 87.62           C  
ATOM   3938  N   VAL A 505      -6.764   0.744  -8.917  1.00 82.75           N  
ATOM   3939  CA  VAL A 505      -7.876   0.576  -7.974  1.00 82.75           C  
ATOM   3940  C   VAL A 505      -9.012  -0.169  -8.679  1.00 82.75           C  
ATOM   3941  CB  VAL A 505      -8.325   1.954  -7.447  1.00 82.75           C  
ATOM   3942  O   VAL A 505      -9.322   0.105  -9.837  1.00 82.75           O  
ATOM   3943  CG1 VAL A 505      -9.596   1.894  -6.593  1.00 82.75           C  
ATOM   3944  CG2 VAL A 505      -7.216   2.570  -6.588  1.00 82.75           C  
ATOM   3945  N   GLY A 506      -9.604  -1.163  -8.013  1.00 76.44           N  
ATOM   3946  CA  GLY A 506     -10.659  -2.017  -8.576  1.00 76.44           C  
ATOM   3947  C   GLY A 506     -10.215  -2.874  -9.770  1.00 76.44           C  
ATOM   3948  O   GLY A 506     -11.053  -3.419 -10.478  1.00 76.44           O  
ATOM   3949  N   GLY A 507      -8.907  -2.954 -10.045  1.00 73.94           N  
ATOM   3950  CA  GLY A 507      -8.349  -3.565 -11.258  1.00 73.94           C  
ATOM   3951  C   GLY A 507      -8.522  -2.736 -12.541  1.00 73.94           C  
ATOM   3952  O   GLY A 507      -7.823  -3.004 -13.515  1.00 73.94           O  
ATOM   3953  N   SER A 508      -9.382  -1.714 -12.537  1.00 77.56           N  
ATOM   3954  CA  SER A 508      -9.748  -0.907 -13.706  1.00 77.56           C  
ATOM   3955  C   SER A 508      -9.153   0.504 -13.677  1.00 77.56           C  
ATOM   3956  CB  SER A 508     -11.277  -0.856 -13.820  1.00 77.56           C  
ATOM   3957  O   SER A 508      -8.495   0.898 -14.637  1.00 77.56           O  
ATOM   3958  OG  SER A 508     -11.853  -0.430 -12.596  1.00 77.56           O  
ATOM   3959  N   VAL A 509      -9.327   1.250 -12.582  1.00 84.31           N  
ATOM   3960  CA  VAL A 509      -8.955   2.671 -12.484  1.00 84.31           C  
ATOM   3961  C   VAL A 509      -7.473   2.812 -12.152  1.00 84.31           C  
ATOM   3962  CB  VAL A 509      -9.821   3.411 -11.441  1.00 84.31           C  
ATOM   3963  O   VAL A 509      -7.057   2.555 -11.023  1.00 84.31           O  
ATOM   3964  CG1 VAL A 509      -9.472   4.906 -11.378  1.00 84.31           C  
ATOM   3965  CG2 VAL A 509     -11.315   3.299 -11.772  1.00 84.31           C  
ATOM   3966  N   LEU A 510      -6.662   3.243 -13.116  1.00 87.50           N  
ATOM   3967  CA  LEU A 510      -5.250   3.544 -12.879  1.00 87.50           C  
ATOM   3968  C   LEU A 510      -5.112   4.850 -12.074  1.00 87.50           C  
ATOM   3969  CB  LEU A 510      -4.510   3.519 -14.229  1.00 87.50           C  
ATOM   3970  O   LEU A 510      -5.769   5.850 -12.365  1.00 87.50           O  
ATOM   3971  CG  LEU A 510      -2.997   3.260 -14.104  1.00 87.50           C  
ATOM   3972  CD1 LEU A 510      -2.462   2.673 -15.407  1.00 87.50           C  
ATOM   3973  CD2 LEU A 510      -2.202   4.529 -13.831  1.00 87.50           C  
ATOM   3974  N   ILE A 511      -4.276   4.844 -11.034  1.00 87.75           N  
ATOM   3975  CA  ILE A 511      -4.056   6.014 -10.176  1.00 87.75           C  
ATOM   3976  C   ILE A 511      -3.171   7.027 -10.917  1.00 87.75           C  
ATOM   3977  CB  ILE A 511      -3.444   5.612  -8.814  1.00 87.75           C  
ATOM   3978  O   ILE A 511      -1.951   6.890 -10.938  1.00 87.75           O  
ATOM   3979  CG1 ILE A 511      -4.263   4.530  -8.071  1.00 87.75           C  
ATOM   3980  CG2 ILE A 511      -3.326   6.872  -7.930  1.00 87.75           C  
ATOM   3981  CD1 ILE A 511      -3.475   3.858  -6.936  1.00 87.75           C  
ATOM   3982  N   THR A 512      -3.786   8.049 -11.514  1.00 90.56           N  
ATOM   3983  CA  THR A 512      -3.101   9.144 -12.225  1.00 90.56           C  
ATOM   3984  C   THR A 512      -3.274  10.482 -11.505  1.00 90.56           C  
ATOM   3985  CB  THR A 512      -3.586   9.277 -13.680  1.00 90.56           C  
ATOM   3986  O   THR A 512      -4.179  10.645 -10.684  1.00 90.56           O  
ATOM   3987  CG2 THR A 512      -3.658   7.948 -14.419  1.00 90.56           C  
ATOM   3988  OG1 THR A 512      -4.876   9.841 -13.742  1.00 90.56           O  
ATOM   3989  N   PHE A 513      -2.464  11.489 -11.857  1.00 89.25           N  
ATOM   3990  CA  PHE A 513      -2.655  12.854 -11.347  1.00 89.25           C  
ATOM   3991  C   PHE A 513      -4.043  13.412 -11.699  1.00 89.25           C  
ATOM   3992  CB  PHE A 513      -1.552  13.778 -11.884  1.00 89.25           C  
ATOM   3993  O   PHE A 513      -4.651  14.104 -10.889  1.00 89.25           O  
ATOM   3994  CG  PHE A 513      -0.176  13.516 -11.301  1.00 89.25           C  
ATOM   3995  CD1 PHE A 513       0.054  13.745  -9.930  1.00 89.25           C  
ATOM   3996  CD2 PHE A 513       0.876  13.053 -12.115  1.00 89.25           C  
ATOM   3997  CE1 PHE A 513       1.322  13.503  -9.376  1.00 89.25           C  
ATOM   3998  CE2 PHE A 513       2.147  12.820 -11.559  1.00 89.25           C  
ATOM   3999  CZ  PHE A 513       2.369  13.042 -10.189  1.00 89.25           C  
ATOM   4000  N   HIS A 514      -4.597  13.052 -12.862  1.00 88.25           N  
ATOM   4001  CA  HIS A 514      -5.948  13.451 -13.259  1.00 88.25           C  
ATOM   4002  C   HIS A 514      -7.032  12.823 -12.363  1.00 88.25           C  
ATOM   4003  CB  HIS A 514      -6.144  13.090 -14.737  1.00 88.25           C  
ATOM   4004  O   HIS A 514      -7.990  13.502 -11.989  1.00 88.25           O  
ATOM   4005  CG  HIS A 514      -7.459  13.555 -15.302  1.00 88.25           C  
ATOM   4006  CD2 HIS A 514      -8.419  12.768 -15.879  1.00 88.25           C  
ATOM   4007  ND1 HIS A 514      -7.891  14.857 -15.395  1.00 88.25           N  
ATOM   4008  CE1 HIS A 514      -9.078  14.858 -16.021  1.00 88.25           C  
ATOM   4009  NE2 HIS A 514      -9.463  13.600 -16.306  1.00 88.25           N  
ATOM   4010  N   VAL A 515      -6.865  11.555 -11.962  1.00 87.38           N  
ATOM   4011  CA  VAL A 515      -7.748  10.897 -10.982  1.00 87.38           C  
ATOM   4012  C   VAL A 515      -7.610  11.546  -9.602  1.00 87.38           C  
ATOM   4013  CB  VAL A 515      -7.496   9.374 -10.936  1.00 87.38           C  
ATOM   4014  O   VAL A 515      -8.627  11.829  -8.972  1.00 87.38           O  
ATOM   4015  CG1 VAL A 515      -8.278   8.671  -9.818  1.00 87.38           C  
ATOM   4016  CG2 VAL A 515      -7.926   8.729 -12.261  1.00 87.38           C  
ATOM   4017  N   MET A 516      -6.390  11.875  -9.158  1.00 88.25           N  
ATOM   4018  CA  MET A 516      -6.173  12.608  -7.901  1.00 88.25           C  
ATOM   4019  C   MET A 516      -6.885  13.965  -7.894  1.00 88.25           C  
ATOM   4020  CB  MET A 516      -4.678  12.817  -7.630  1.00 88.25           C  
ATOM   4021  O   MET A 516      -7.635  14.251  -6.963  1.00 88.25           O  
ATOM   4022  CG  MET A 516      -3.953  11.514  -7.297  1.00 88.25           C  
ATOM   4023  SD  MET A 516      -2.181  11.718  -6.965  1.00 88.25           S  
ATOM   4024  CE  MET A 516      -2.224  12.722  -5.454  1.00 88.25           C  
ATOM   4025  N   THR A 517      -6.716  14.779  -8.942  1.00 88.06           N  
ATOM   4026  CA  THR A 517      -7.390  16.082  -9.057  1.00 88.06           C  
ATOM   4027  C   THR A 517      -8.912  15.934  -9.072  1.00 88.06           C  
ATOM   4028  CB  THR A 517      -6.908  16.842 -10.301  1.00 88.06           C  
ATOM   4029  O   THR A 517      -9.596  16.724  -8.428  1.00 88.06           O  
ATOM   4030  CG2 THR A 517      -7.506  18.242 -10.434  1.00 88.06           C  
ATOM   4031  OG1 THR A 517      -5.517  17.027 -10.213  1.00 88.06           O  
ATOM   4032  N   LYS A 518      -9.460  14.898  -9.725  1.00 89.12           N  
ATOM   4033  CA  LYS A 518     -10.901  14.594  -9.683  1.00 89.12           C  
ATOM   4034  C   LYS A 518     -11.392  14.241  -8.276  1.00 89.12           C  
ATOM   4035  CB  LYS A 518     -11.239  13.479 -10.685  1.00 89.12           C  
ATOM   4036  O   LYS A 518     -12.425  14.760  -7.868  1.00 89.12           O  
ATOM   4037  CG  LYS A 518     -11.401  14.039 -12.104  1.00 89.12           C  
ATOM   4038  CD  LYS A 518     -11.600  12.918 -13.132  1.00 89.12           C  
ATOM   4039  CE  LYS A 518     -12.129  13.521 -14.439  1.00 89.12           C  
ATOM   4040  NZ  LYS A 518     -12.075  12.560 -15.567  1.00 89.12           N  
ATOM   4041  N   VAL A 519     -10.658  13.420  -7.520  1.00 86.06           N  
ATOM   4042  CA  VAL A 519     -11.010  13.071  -6.128  1.00 86.06           C  
ATOM   4043  C   VAL A 519     -10.948  14.299  -5.214  1.00 86.06           C  
ATOM   4044  CB  VAL A 519     -10.116  11.926  -5.605  1.00 86.06           C  
ATOM   4045  O   VAL A 519     -11.882  14.539  -4.455  1.00 86.06           O  
ATOM   4046  CG1 VAL A 519     -10.283  11.667  -4.101  1.00 86.06           C  
ATOM   4047  CG2 VAL A 519     -10.449  10.613  -6.327  1.00 86.06           C  
ATOM   4048  N   ILE A 520      -9.898  15.116  -5.323  1.00 87.25           N  
ATOM   4049  CA  ILE A 520      -9.741  16.347  -4.530  1.00 87.25           C  
ATOM   4050  C   ILE A 520     -10.841  17.358  -4.875  1.00 87.25           C  
ATOM   4051  CB  ILE A 520      -8.325  16.932  -4.737  1.00 87.25           C  
ATOM   4052  O   ILE A 520     -11.454  17.924  -3.973  1.00 87.25           O  
ATOM   4053  CG1 ILE A 520      -7.266  15.965  -4.157  1.00 87.25           C  
ATOM   4054  CG2 ILE A 520      -8.176  18.318  -4.082  1.00 87.25           C  
ATOM   4055  CD1 ILE A 520      -5.851  16.229  -4.680  1.00 87.25           C  
ATOM   4056  N   SER A 521     -11.144  17.537  -6.165  1.00 87.69           N  
ATOM   4057  CA  SER A 521     -12.242  18.396  -6.616  1.00 87.69           C  
ATOM   4058  C   SER A 521     -13.593  17.895  -6.109  1.00 87.69           C  
ATOM   4059  CB  SER A 521     -12.264  18.482  -8.143  1.00 87.69           C  
ATOM   4060  O   SER A 521     -14.381  18.704  -5.642  1.00 87.69           O  
ATOM   4061  OG  SER A 521     -13.185  19.462  -8.580  1.00 87.69           O  
ATOM   4062  N   PHE A 522     -13.861  16.587  -6.154  1.00 87.50           N  
ATOM   4063  CA  PHE A 522     -15.101  16.009  -5.631  1.00 87.50           C  
ATOM   4064  C   PHE A 522     -15.257  16.258  -4.124  1.00 87.50           C  
ATOM   4065  CB  PHE A 522     -15.146  14.511  -5.962  1.00 87.50           C  
ATOM   4066  O   PHE A 522     -16.295  16.758  -3.700  1.00 87.50           O  
ATOM   4067  CG  PHE A 522     -16.314  13.787  -5.321  1.00 87.50           C  
ATOM   4068  CD1 PHE A 522     -16.120  13.035  -4.146  1.00 87.50           C  
ATOM   4069  CD2 PHE A 522     -17.606  13.911  -5.866  1.00 87.50           C  
ATOM   4070  CE1 PHE A 522     -17.213  12.412  -3.518  1.00 87.50           C  
ATOM   4071  CE2 PHE A 522     -18.698  13.285  -5.239  1.00 87.50           C  
ATOM   4072  CZ  PHE A 522     -18.502  12.536  -4.065  1.00 87.50           C  
ATOM   4073  N   ILE A 523     -14.219  15.978  -3.326  1.00 85.56           N  
ATOM   4074  CA  ILE A 523     -14.236  16.200  -1.871  1.00 85.56           C  
ATOM   4075  C   ILE A 523     -14.403  17.696  -1.551  1.00 85.56           C  
ATOM   4076  CB  ILE A 523     -12.964  15.592  -1.228  1.00 85.56           C  
ATOM   4077  O   ILE A 523     -15.221  18.053  -0.705  1.00 85.56           O  
ATOM   4078  CG1 ILE A 523     -12.971  14.048  -1.355  1.00 85.56           C  
ATOM   4079  CG2 ILE A 523     -12.846  15.981   0.257  1.00 85.56           C  
ATOM   4080  CD1 ILE A 523     -11.627  13.391  -1.010  1.00 85.56           C  
ATOM   4081  N   GLY A 524     -13.684  18.577  -2.254  1.00 85.25           N  
ATOM   4082  CA  GLY A 524     -13.777  20.028  -2.074  1.00 85.25           C  
ATOM   4083  C   GLY A 524     -15.141  20.601  -2.468  1.00 85.25           C  
ATOM   4084  O   GLY A 524     -15.720  21.376  -1.712  1.00 85.25           O  
ATOM   4085  N   SER A 525     -15.695  20.189  -3.612  1.00 87.81           N  
ATOM   4086  CA  SER A 525     -17.036  20.598  -4.049  1.00 87.81           C  
ATOM   4087  C   SER A 525     -18.132  20.065  -3.128  1.00 87.81           C  
ATOM   4088  CB  SER A 525     -17.311  20.138  -5.484  1.00 87.81           C  
ATOM   4089  O   SER A 525     -19.055  20.812  -2.820  1.00 87.81           O  
ATOM   4090  OG  SER A 525     -16.475  20.817  -6.404  1.00 87.81           O  
ATOM   4091  N   LEU A 526     -18.021  18.823  -2.642  1.00 84.44           N  
ATOM   4092  CA  LEU A 526     -18.943  18.257  -1.652  1.00 84.44           C  
ATOM   4093  C   LEU A 526     -18.901  19.051  -0.339  1.00 84.44           C  
ATOM   4094  CB  LEU A 526     -18.592  16.771  -1.441  1.00 84.44           C  
ATOM   4095  O   LEU A 526     -19.949  19.412   0.187  1.00 84.44           O  
ATOM   4096  CG  LEU A 526     -19.449  16.045  -0.386  1.00 84.44           C  
ATOM   4097  CD1 LEU A 526     -20.932  16.015  -0.760  1.00 84.44           C  
ATOM   4098  CD2 LEU A 526     -18.958  14.603  -0.240  1.00 84.44           C  
ATOM   4099  N   TYR A 527     -17.705  19.375   0.157  1.00 83.44           N  
ATOM   4100  CA  TYR A 527     -17.537  20.189   1.361  1.00 83.44           C  
ATOM   4101  C   TYR A 527     -18.139  21.592   1.196  1.00 83.44           C  
ATOM   4102  CB  TYR A 527     -16.050  20.252   1.723  1.00 83.44           C  
ATOM   4103  O   TYR A 527     -18.947  22.006   2.021  1.00 83.44           O  
ATOM   4104  CG  TYR A 527     -15.764  21.072   2.965  1.00 83.44           C  
ATOM   4105  CD1 TYR A 527     -15.267  22.386   2.853  1.00 83.44           C  
ATOM   4106  CD2 TYR A 527     -16.022  20.524   4.235  1.00 83.44           C  
ATOM   4107  CE1 TYR A 527     -15.018  23.147   4.012  1.00 83.44           C  
ATOM   4108  CE2 TYR A 527     -15.739  21.265   5.395  1.00 83.44           C  
ATOM   4109  OH  TYR A 527     -15.017  23.308   6.411  1.00 83.44           O  
ATOM   4110  CZ  TYR A 527     -15.250  22.583   5.287  1.00 83.44           C  
ATOM   4111  N   LEU A 528     -17.820  22.303   0.108  1.00 85.69           N  
ATOM   4112  CA  LEU A 528     -18.364  23.642  -0.164  1.00 85.69           C  
ATOM   4113  C   LEU A 528     -19.891  23.637  -0.343  1.00 85.69           C  
ATOM   4114  CB  LEU A 528     -17.679  24.229  -1.411  1.00 85.69           C  
ATOM   4115  O   LEU A 528     -20.561  24.561   0.113  1.00 85.69           O  
ATOM   4116  CG  LEU A 528     -16.207  24.632  -1.205  1.00 85.69           C  
ATOM   4117  CD1 LEU A 528     -15.592  25.008  -2.554  1.00 85.69           C  
ATOM   4118  CD2 LEU A 528     -16.057  25.829  -0.263  1.00 85.69           C  
ATOM   4119  N   LEU A 529     -20.449  22.591  -0.957  1.00 86.31           N  
ATOM   4120  CA  LEU A 529     -21.893  22.395  -1.088  1.00 86.31           C  
ATOM   4121  C   LEU A 529     -22.563  22.181   0.280  1.00 86.31           C  
ATOM   4122  CB  LEU A 529     -22.109  21.247  -2.093  1.00 86.31           C  
ATOM   4123  O   LEU A 529     -23.598  22.785   0.550  1.00 86.31           O  
ATOM   4124  CG  LEU A 529     -23.564  20.769  -2.259  1.00 86.31           C  
ATOM   4125  CD1 LEU A 529     -23.834  20.383  -3.715  1.00 86.31           C  
ATOM   4126  CD2 LEU A 529     -23.830  19.526  -1.401  1.00 86.31           C  
ATOM   4127  N   LEU A 530     -21.956  21.389   1.168  1.00 81.69           N  
ATOM   4128  CA  LEU A 530     -22.464  21.167   2.527  1.00 81.69           C  
ATOM   4129  C   LEU A 530     -22.313  22.403   3.431  1.00 81.69           C  
ATOM   4130  CB  LEU A 530     -21.764  19.938   3.129  1.00 81.69           C  
ATOM   4131  O   LEU A 530     -23.198  22.666   4.240  1.00 81.69           O  
ATOM   4132  CG  LEU A 530     -22.156  18.603   2.470  1.00 81.69           C  
ATOM   4133  CD1 LEU A 530     -21.214  17.510   2.965  1.00 81.69           C  
ATOM   4134  CD2 LEU A 530     -23.586  18.180   2.816  1.00 81.69           C  
ATOM   4135  N   VAL A 531     -21.250  23.201   3.261  1.00 82.12           N  
ATOM   4136  CA  VAL A 531     -21.138  24.540   3.873  1.00 82.12           C  
ATOM   4137  C   VAL A 531     -22.274  25.440   3.383  1.00 82.12           C  
ATOM   4138  CB  VAL A 531     -19.770  25.192   3.571  1.00 82.12           C  
ATOM   4139  O   VAL A 531     -22.945  26.068   4.197  1.00 82.12           O  
ATOM   4140  CG1 VAL A 531     -19.690  26.657   4.026  1.00 82.12           C  
ATOM   4141  CG2 VAL A 531     -18.620  24.466   4.275  1.00 82.12           C  
ATOM   4142  N   GLY A 532     -22.529  25.469   2.070  1.00 78.00           N  
ATOM   4143  CA  GLY A 532     -23.595  26.271   1.464  1.00 78.00           C  
ATOM   4144  C   GLY A 532     -24.988  25.922   1.991  1.00 78.00           C  
ATOM   4145  O   GLY A 532     -25.744  26.825   2.332  1.00 78.00           O  
ATOM   4146  N   PHE A 533     -25.297  24.630   2.142  1.00 79.44           N  
ATOM   4147  CA  PHE A 533     -26.557  24.159   2.735  1.00 79.44           C  
ATOM   4148  C   PHE A 533     -26.682  24.398   4.250  1.00 79.44           C  
ATOM   4149  CB  PHE A 533     -26.751  22.665   2.421  1.00 79.44           C  
ATOM   4150  O   PHE A 533     -27.788  24.312   4.769  1.00 79.44           O  
ATOM   4151  CG  PHE A 533     -27.300  22.365   1.038  1.00 79.44           C  
ATOM   4152  CD1 PHE A 533     -28.566  22.860   0.668  1.00 79.44           C  
ATOM   4153  CD2 PHE A 533     -26.584  21.551   0.139  1.00 79.44           C  
ATOM   4154  CE1 PHE A 533     -29.105  22.557  -0.594  1.00 79.44           C  
ATOM   4155  CE2 PHE A 533     -27.126  21.246  -1.123  1.00 79.44           C  
ATOM   4156  CZ  PHE A 533     -28.386  21.750  -1.490  1.00 79.44           C  
ATOM   4157  N   ARG A 534     -25.585  24.684   4.967  1.00 68.12           N  
ATOM   4158  CA  ARG A 534     -25.594  25.029   6.405  1.00 68.12           C  
ATOM   4159  C   ARG A 534     -25.610  26.545   6.661  1.00 68.12           C  
ATOM   4160  CB  ARG A 534     -24.405  24.326   7.087  1.00 68.12           C  
ATOM   4161  O   ARG A 534     -25.837  26.974   7.786  1.00 68.12           O  
ATOM   4162  CG  ARG A 534     -24.486  24.355   8.623  1.00 68.12           C  
ATOM   4163  CD  ARG A 534     -23.288  23.654   9.268  1.00 68.12           C  
ATOM   4164  NE  ARG A 534     -23.378  23.715  10.743  1.00 68.12           N  
ATOM   4165  NH1 ARG A 534     -23.530  21.466  11.175  1.00 68.12           N  
ATOM   4166  NH2 ARG A 534     -23.501  22.903  12.875  1.00 68.12           N  
ATOM   4167  CZ  ARG A 534     -23.469  22.701  11.587  1.00 68.12           C  
ATOM   4168  N   ALA A 535     -25.337  27.350   5.636  1.00 60.62           N  
ATOM   4169  CA  ALA A 535     -25.362  28.813   5.690  1.00 60.62           C  
ATOM   4170  C   ALA A 535     -26.721  29.416   5.266  1.00 60.62           C  
ATOM   4171  CB  ALA A 535     -24.187  29.332   4.850  1.00 60.62           C  
ATOM   4172  O   ALA A 535     -26.815  30.633   5.092  1.00 60.62           O  
ATOM   4173  N   GLN A 536     -27.737  28.566   5.077  1.00 50.28           N  
ATOM   4174  CA  GLN A 536     -29.132  28.889   4.761  1.00 50.28           C  
ATOM   4175  C   GLN A 536     -30.038  28.442   5.912  1.00 50.28           C  
ATOM   4176  CB  GLN A 536     -29.543  28.210   3.439  1.00 50.28           C  
ATOM   4177  O   GLN A 536     -31.019  29.172   6.169  1.00 50.28           O  
ATOM   4178  CG  GLN A 536     -28.793  28.785   2.228  1.00 50.28           C  
ATOM   4179  CD  GLN A 536     -29.168  28.153   0.885  1.00 50.28           C  
ATOM   4180  NE2 GLN A 536     -28.566  28.603  -0.196  1.00 50.28           N  
ATOM   4181  OE1 GLN A 536     -29.993  27.266   0.737  1.00 50.28           O  
ATOM   4182  OXT GLN A 536     -29.722  27.389   6.509  1.00 50.28           O  
TER    4183      GLN A 536                                                      
ENDMDL                                                                          
END                                                                             
