# Supplementary material for: Structural screens identify candidate human homologs of insect chemoreceptors and cryptic Drosophila gustatory receptor-like proteins
Source: eLife. 2023 Feb 20;12:e85537. doi: 10.7554/eLife.85537 (PMC9998090; doi:10.7554/eLife.85537)
Supplement: Source data 1. — Models of proteins analyzed in this work, either downloaded from the AlphaFold Protein Structure Database or, where not already available, predicted using the AlphaFold2 algorithm implemented in ColabFold (Mirdita et al., 2022). The four-letter code in the filename represents the first letter of the genus and the first three letters of the species (e.g., ‘Dmel’ = D. melanogaster); species names are given in full in the figures. [file elife-85537-data1.zip › TtraGRL2_AF-A0A0L0DQC1-F1-model_v3.pdb]

HEADER                                            01-JUN-22                     
TITLE     ALPHAFOLD MONOMER V2.0 PREDICTION FOR UNCHARACTERIZED PROTEIN         
TITLE    2 (A0A0L0DQC1)                                                         
COMPND    MOL_ID: 1;                                                            
COMPND   2 MOLECULE: UNCHARACTERIZED PROTEIN;                                   
COMPND   3 CHAIN: A                                                             
SOURCE    MOL_ID: 1;                                                            
SOURCE   2 ORGANISM_SCIENTIFIC: THECAMONAS TRAHENS ATCC 50062;                  
SOURCE   3 ORGANISM_TAXID: 461836                                               
REMARK   1                                                                      
REMARK   1 REFERENCE 1                                                          
REMARK   1  AUTH   JOHN JUMPER, RICHARD EVANS, ALEXANDER PRITZEL, TIM GREEN,    
REMARK   1  AUTH 2 MICHAEL FIGURNOV, OLAF RONNEBERGER, KATHRYN TUNYASUVUNAKOOL, 
REMARK   1  AUTH 3 RUSS BATES, AUGUSTIN ZIDEK, ANNA POTAPENKO, ALEX BRIDGLAND,  
REMARK   1  AUTH 4 CLEMENS MEYER, SIMON A A KOHL, ANDREW J BALLARD,             
REMARK   1  AUTH 5 ANDREW COWIE, BERNARDINO ROMERA-PAREDES, STANISLAV NIKOLOV,  
REMARK   1  AUTH 6 RISHUB JAIN, JONAS ADLER, TREVOR BACK, STIG PETERSEN,        
REMARK   1  AUTH 7 DAVID REIMAN, ELLEN CLANCY, MICHAL ZIELINSKI,                
REMARK   1  AUTH 8 MARTIN STEINEGGER, MICHALINA PACHOLSKA, TAMAS BERGHAMMER,    
REMARK   1  AUTH 9 DAVID SILVER, ORIOL VINYALS, ANDREW W SENIOR,                
REMARK   1  AUTH10 KORAY KAVUKCUOGLU, PUSHMEET KOHLI, DEMIS HASSABIS            
REMARK   1  TITL   HIGHLY ACCURATE PROTEIN STRUCTURE PREDICTION WITH ALPHAFOLD  
REMARK   1  REF    NATURE                        V. 596   583 2021              
REMARK   1  REFN                   ISSN 0028-0836                               
REMARK   1  PMID   34265844                                                     
REMARK   1  DOI    10.1038/s41586-021-03819-2                                   
REMARK   1                                                                      
REMARK   1 DISCLAIMERS                                                          
REMARK   1 ALPHAFOLD DATA, COPYRIGHT (2021) DEEPMIND TECHNOLOGIES LIMITED. THE  
REMARK   1 INFORMATION PROVIDED IS THEORETICAL MODELLING ONLY AND CAUTION SHOULD
REMARK   1 BE EXERCISED IN ITS USE. IT IS PROVIDED "AS-IS" WITHOUT ANY WARRANTY 
REMARK   1 OF ANY KIND, WHETHER EXPRESSED OR IMPLIED. NO WARRANTY IS GIVEN THAT 
REMARK   1 USE OF THE INFORMATION SHALL NOT INFRINGE THE RIGHTS OF ANY THIRD    
REMARK   1 PARTY. THE INFORMATION IS NOT INTENDED TO BE A SUBSTITUTE FOR        
REMARK   1 PROFESSIONAL MEDICAL ADVICE, DIAGNOSIS, OR TREATMENT, AND DOES NOT   
REMARK   1 CONSTITUTE MEDICAL OR OTHER PROFESSIONAL ADVICE. IT IS AVAILABLE FOR 
REMARK   1 ACADEMIC AND COMMERCIAL PURPOSES, UNDER CC-BY 4.0 LICENCE.           
DBREF  XXXX A    1   504  UNP    A0A0L0DQC1 A0A0L0DQC1_THETB     1    504       
SEQRES   1 A  504  MET ILE ALA GLN ALA THR LEU ARG THR LYS LYS SER ARG          
SEQRES   2 A  504  SER LYS PRO ARG PRO VAL SER ALA MET TYR ALA LEU ASP          
SEQRES   3 A  504  ILE ASP VAL THR ALA SER GLY ASP SER ASP GLY ASP ALA          
SEQRES   4 A  504  GLY ALA GLY ARG VAL VAL GLY ALA GLU ASP VAL GLU LEU          
SEQRES   5 A  504  ALA GLU MET THR SER GLY SER THR GLY GLY GLY GLU GLN          
SEQRES   6 A  504  GLY ALA ALA TRP SER PRO GLU LYS SER GLY ALA GLY MET          
SEQRES   7 A  504  ALA SER PRO GLN SER GLY SER SER PRO SER ARG THR ASP          
SEQRES   8 A  504  GLU LEU ARG ARG ALA ARG ALA ARG ALA ASP SER GLU ALA          
SEQRES   9 A  504  ILE ARG THR MET LEU ALA ALA VAL ASP VAL GLN SER GLY          
SEQRES  10 A  504  GLY SER HIS HIS PHE MET GLU MET THR THR SER SER LEU          
SEQRES  11 A  504  LEU ASN ALA ALA ALA GLU GLU GLY HIS ILE PRO HIS TYR          
SEQRES  12 A  504  ASP SER VAL GLN SER LEU ARG GLY ARG TYR THR PRO VAL          
SEQRES  13 A  504  VAL ILE MET HIS TRP LEU THR ARG LEU LEU GLY LEU THR          
SEQRES  14 A  504  ARG ILE GLY ALA TRP GLU ARG ALA VAL GLY MET VAL ILE          
SEQRES  15 A  504  PHE VAL VAL GLY MET VAL LEU PHE GLY ALA GLN ALA TYR          
SEQRES  16 A  504  SER LEU PHE THR ASN PHE THR ASP LEU LYS HIS GLY SER          
SEQRES  17 A  504  VAL VAL ILE ILE ALA ALA CYS TRP THR LEU TYR ASN MET          
SEQRES  18 A  504  VAL SER LEU ALA THR PHE ILE PHE ARG PHE GLY ASN VAL          
SEQRES  19 A  504  HIS ALA GLY TRP LEU PHE SER THR TRP LYS ALA ALA TRP          
SEQRES  20 A  504  LYS THR GLU THR ASP LEU ALA LYS SER SER TRP LEU LEU          
SEQRES  21 A  504  THR ILE PHE LEU GLY LEU LEU ALA VAL THR VAL GLY SER          
SEQRES  22 A  504  ASN ALA ILE ILE THR ILE VAL ALA ARG TRP SER ASN LEU          
SEQRES  23 A  504  SER PRO SER ALA GLN GLN VAL PHE ARG GLU MET PHE VAL          
SEQRES  24 A  504  PHE ASP SER ASP ALA ILE GLN ILE LEU LEU THR ILE ASP          
SEQRES  25 A  504  HIS LEU VAL ALA THR ALA VAL PHE ILE LEU PRO ILE ALA          
SEQRES  26 A  504  LEU PHE VAL ASP VAL MET GLN THR LEU THR ARG ARG ILE          
SEQRES  27 A  504  GLU ARG LEU HIS TYR SER ALA ILE VAL VAL GLY ARG THR          
SEQRES  28 A  504  LEU PRO GLU LEU THR MET ASP LEU LYS ASP LEU ALA GLN          
SEQRES  29 A  504  SER PHE ASP THR VAL ASN ALA ALA PHE GLY PRO TRP LEU          
SEQRES  30 A  504  GLY ALA VAL PHE ALA ILE GLU LEU PRO LEU ILE VAL PHE          
SEQRES  31 A  504  CYS LEU VAL SER LEU LEU ASP TYR ALA SER LEU ASP GLY          
SEQRES  32 A  504  LEU THR ILE PHE ILE LEU VAL ILE TRP ALA LEU MET ASN          
SEQRES  33 A  504  MET VAL VAL ALA ALA VAL VAL ALA LEU PRO SER ALA ARG          
SEQRES  34 A  504  ALA HIS SER LEU ILE HIS LYS LEU GLU ALA ALA ILE ALA          
SEQRES  35 A  504  LEU HIS LEU ASP ALA ASP SER THR LEU VAL GLU ARG SER          
SEQRES  36 A  504  ASP TYR VAL PHE LEU VAL THR THR LEU ASN ALA HIS ASN          
SEQRES  37 A  504  MET GLY ILE LYS ILE ALA GLY ALA THR ASN ILE THR PHE          
SEQRES  38 A  504  THR LEU MET SER GLN ALA VAL SER PHE ILE GLY SER PHE          
SEQRES  39 A  504  TYR LEU LEU LEU VAL GLY PHE ARG THR SER                      
CRYST1    1.000    1.000    1.000  90.00  90.00  90.00 P 1           1          
ORIGX1      1.000000  0.000000  0.000000        0.00000                         
ORIGX2      0.000000  1.000000  0.000000        0.00000                         
ORIGX3      0.000000  0.000000  1.000000        0.00000                         
SCALE1      1.000000  0.000000  0.000000        0.00000                         
SCALE2      0.000000  1.000000  0.000000        0.00000                         
SCALE3      0.000000  0.000000  1.000000        0.00000                         
MODEL        1                                                                  
ATOM      1  N   MET A   1      28.865  11.487  73.887  1.00 30.72           N  
ATOM      2  CA  MET A   1      28.045  10.260  74.039  1.00 30.72           C  
ATOM      3  C   MET A   1      26.615  10.549  73.590  1.00 30.72           C  
ATOM      4  CB  MET A   1      28.120   9.703  75.470  1.00 30.72           C  
ATOM      5  O   MET A   1      26.306  11.707  73.345  1.00 30.72           O  
ATOM      6  CG  MET A   1      29.038   8.477  75.512  1.00 30.72           C  
ATOM      7  SD  MET A   1      29.378   7.919  77.197  1.00 30.72           S  
ATOM      8  CE  MET A   1      29.646   6.146  76.926  1.00 30.72           C  
ATOM      9  N   ILE A   2      25.801   9.511  73.385  1.00 32.88           N  
ATOM     10  CA  ILE A   2      24.537   9.572  72.627  1.00 32.88           C  
ATOM     11  C   ILE A   2      23.425  10.308  73.393  1.00 32.88           C  
ATOM     12  CB  ILE A   2      24.095   8.129  72.261  1.00 32.88           C  
ATOM     13  O   ILE A   2      23.233  10.069  74.581  1.00 32.88           O  
ATOM     14  CG1 ILE A   2      25.144   7.438  71.353  1.00 32.88           C  
ATOM     15  CG2 ILE A   2      22.714   8.094  71.574  1.00 32.88           C  
ATOM     16  CD1 ILE A   2      25.010   5.910  71.313  1.00 32.88           C  
ATOM     17  N   ALA A   3      22.634  11.108  72.672  1.00 24.45           N  
ATOM     18  CA  ALA A   3      21.279  11.501  73.054  1.00 24.45           C  
ATOM     19  C   ALA A   3      20.372  11.441  71.810  1.00 24.45           C  
ATOM     20  CB  ALA A   3      21.306  12.896  73.689  1.00 24.45           C  
ATOM     21  O   ALA A   3      20.738  11.951  70.752  1.00 24.45           O  
ATOM     22  N   GLN A   4      19.214  10.786  71.915  1.00 31.58           N  
ATOM     23  CA  GLN A   4      18.223  10.702  70.835  1.00 31.58           C  
ATOM     24  C   GLN A   4      17.295  11.926  70.855  1.00 31.58           C  
ATOM     25  CB  GLN A   4      17.383   9.423  70.993  1.00 31.58           C  
ATOM     26  O   GLN A   4      16.934  12.404  71.928  1.00 31.58           O  
ATOM     27  CG  GLN A   4      18.162   8.117  70.760  1.00 31.58           C  
ATOM     28  CD  GLN A   4      17.317   6.885  71.091  1.00 31.58           C  
ATOM     29  NE2 GLN A   4      17.442   5.802  70.356  1.00 31.58           N  
ATOM     30  OE1 GLN A   4      16.533   6.865  72.022  1.00 31.58           O  
ATOM     31  N   ALA A   5      16.836  12.378  69.684  1.00 27.86           N  
ATOM     32  CA  ALA A   5      15.781  13.386  69.563  1.00 27.86           C  
ATOM     33  C   ALA A   5      14.741  12.962  68.511  1.00 27.86           C  
ATOM     34  CB  ALA A   5      16.410  14.749  69.256  1.00 27.86           C  
ATOM     35  O   ALA A   5      15.074  12.636  67.373  1.00 27.86           O  
ATOM     36  N   THR A   6      13.469  12.939  68.907  1.00 27.75           N  
ATOM     37  CA  THR A   6      12.336  12.453  68.109  1.00 27.75           C  
ATOM     38  C   THR A   6      11.898  13.447  67.032  1.00 27.75           C  
ATOM     39  CB  THR A   6      11.124  12.133  69.016  1.00 27.75           C  
ATOM     40  O   THR A   6      11.504  14.574  67.331  1.00 27.75           O  
ATOM     41  CG2 THR A   6      10.969  10.634  69.246  1.00 27.75           C  
ATOM     42  OG1 THR A   6      11.241  12.715  70.299  1.00 27.75           O  
ATOM     43  N   LEU A   7      11.847  13.003  65.771  1.00 25.94           N  
ATOM     44  CA  LEU A   7      11.252  13.776  64.676  1.00 25.94           C  
ATOM     45  C   LEU A   7       9.724  13.602  64.639  1.00 25.94           C  
ATOM     46  CB  LEU A   7      11.938  13.413  63.340  1.00 25.94           C  
ATOM     47  O   LEU A   7       9.202  12.568  64.227  1.00 25.94           O  
ATOM     48  CG  LEU A   7      12.982  14.462  62.911  1.00 25.94           C  
ATOM     49  CD1 LEU A   7      13.865  13.909  61.795  1.00 25.94           C  
ATOM     50  CD2 LEU A   7      12.307  15.736  62.391  1.00 25.94           C  
ATOM     51  N   ARG A   8       8.989  14.643  65.052  1.00 26.19           N  
ATOM     52  CA  ARG A   8       7.530  14.741  64.863  1.00 26.19           C  
ATOM     53  C   ARG A   8       7.206  15.135  63.421  1.00 26.19           C  
ATOM     54  CB  ARG A   8       6.915  15.756  65.846  1.00 26.19           C  
ATOM     55  O   ARG A   8       7.671  16.162  62.936  1.00 26.19           O  
ATOM     56  CG  ARG A   8       6.261  15.087  67.062  1.00 26.19           C  
ATOM     57  CD  ARG A   8       5.673  16.163  67.985  1.00 26.19           C  
ATOM     58  NE  ARG A   8       4.806  15.589  69.033  1.00 26.19           N  
ATOM     59  NH1 ARG A   8       4.557  17.492  70.301  1.00 26.19           N  
ATOM     60  NH2 ARG A   8       3.489  15.629  70.894  1.00 26.19           N  
ATOM     61  CZ  ARG A   8       4.290  16.237  70.066  1.00 26.19           C  
ATOM     62  N   THR A   9       6.340  14.372  62.763  1.00 27.20           N  
ATOM     63  CA  THR A   9       5.864  14.682  61.410  1.00 27.20           C  
ATOM     64  C   THR A   9       4.806  15.794  61.412  1.00 27.20           C  
ATOM     65  CB  THR A   9       5.329  13.419  60.712  1.00 27.20           C  
ATOM     66  O   THR A   9       3.883  15.808  62.226  1.00 27.20           O  
ATOM     67  CG2 THR A   9       6.449  12.441  60.365  1.00 27.20           C  
ATOM     68  OG1 THR A   9       4.435  12.718  61.544  1.00 27.20           O  
ATOM     69  N   LYS A  10       4.895  16.714  60.443  1.00 27.55           N  
ATOM     70  CA  LYS A  10       3.793  17.602  60.033  1.00 27.55           C  
ATOM     71  C   LYS A  10       3.509  17.368  58.551  1.00 27.55           C  
ATOM     72  CB  LYS A  10       4.123  19.085  60.315  1.00 27.55           C  
ATOM     73  O   LYS A  10       4.390  17.550  57.718  1.00 27.55           O  
ATOM     74  CG  LYS A  10       3.519  19.589  61.638  1.00 27.55           C  
ATOM     75  CD  LYS A  10       3.750  21.101  61.808  1.00 27.55           C  
ATOM     76  CE  LYS A  10       3.015  21.647  63.041  1.00 27.55           C  
ATOM     77  NZ  LYS A  10       3.226  23.111  63.203  1.00 27.55           N  
ATOM     78  N   LYS A  11       2.277  16.969  58.217  1.00 27.02           N  
ATOM     79  CA  LYS A  11       1.827  16.847  56.821  1.00 27.02           C  
ATOM     80  C   LYS A  11       1.753  18.233  56.173  1.00 27.02           C  
ATOM     81  CB  LYS A  11       0.448  16.161  56.738  1.00 27.02           C  
ATOM     82  O   LYS A  11       1.036  19.094  56.676  1.00 27.02           O  
ATOM     83  CG  LYS A  11       0.515  14.628  56.838  1.00 27.02           C  
ATOM     84  CD  LYS A  11      -0.888  13.998  56.740  1.00 27.02           C  
ATOM     85  CE  LYS A  11      -0.782  12.468  56.644  1.00 27.02           C  
ATOM     86  NZ  LYS A  11      -2.111  11.798  56.621  1.00 27.02           N  
ATOM     87  N   SER A  12       2.402  18.396  55.024  1.00 24.88           N  
ATOM     88  CA  SER A  12       2.053  19.427  54.041  1.00 24.88           C  
ATOM     89  C   SER A  12       1.250  18.790  52.901  1.00 24.88           C  
ATOM     90  CB  SER A  12       3.303  20.140  53.521  1.00 24.88           C  
ATOM     91  O   SER A  12       1.444  17.616  52.588  1.00 24.88           O  
ATOM     92  OG  SER A  12       2.887  21.235  52.731  1.00 24.88           O  
ATOM     93  N   ARG A  13       0.321  19.541  52.300  1.00 28.89           N  
ATOM     94  CA  ARG A  13      -0.474  19.107  51.138  1.00 28.89           C  
ATOM     95  C   ARG A  13       0.189  19.611  49.855  1.00 28.89           C  
ATOM     96  CB  ARG A  13      -1.919  19.648  51.235  1.00 28.89           C  
ATOM     97  O   ARG A  13       0.090  20.795  49.552  1.00 28.89           O  
ATOM     98  CG  ARG A  13      -2.955  18.681  51.828  1.00 28.89           C  
ATOM     99  CD  ARG A  13      -4.316  19.401  51.891  1.00 28.89           C  
ATOM    100  NE  ARG A  13      -5.463  18.477  52.025  1.00 28.89           N  
ATOM    101  NH1 ARG A  13      -7.060  20.056  52.537  1.00 28.89           N  
ATOM    102  NH2 ARG A  13      -7.673  17.937  52.241  1.00 28.89           N  
ATOM    103  CZ  ARG A  13      -6.719  18.825  52.268  1.00 28.89           C  
ATOM    104  N   SER A  14       0.767  18.713  49.064  1.00 28.50           N  
ATOM    105  CA  SER A  14       1.090  18.955  47.652  1.00 28.50           C  
ATOM    106  C   SER A  14       0.099  18.214  46.745  1.00 28.50           C  
ATOM    107  CB  SER A  14       2.550  18.591  47.353  1.00 28.50           C  
ATOM    108  O   SER A  14      -0.414  17.151  47.097  1.00 28.50           O  
ATOM    109  OG  SER A  14       2.850  17.294  47.827  1.00 28.50           O  
ATOM    110  N   LYS A  15      -0.214  18.795  45.580  1.00 27.23           N  
ATOM    111  CA  LYS A  15      -0.971  18.122  44.510  1.00 27.23           C  
ATOM    112  C   LYS A  15       0.018  17.367  43.608  1.00 27.23           C  
ATOM    113  CB  LYS A  15      -1.756  19.137  43.659  1.00 27.23           C  
ATOM    114  O   LYS A  15       1.055  17.953  43.292  1.00 27.23           O  
ATOM    115  CG  LYS A  15      -2.898  19.859  44.393  1.00 27.23           C  
ATOM    116  CD  LYS A  15      -3.572  20.863  43.440  1.00 27.23           C  
ATOM    117  CE  LYS A  15      -4.752  21.583  44.105  1.00 27.23           C  
ATOM    118  NZ  LYS A  15      -5.389  22.560  43.181  1.00 27.23           N  
ATOM    119  N   PRO A  16      -0.280  16.142  43.146  1.00 28.58           N  
ATOM    120  CA  PRO A  16       0.555  15.478  42.152  1.00 28.58           C  
ATOM    121  C   PRO A  16       0.460  16.189  40.791  1.00 28.58           C  
ATOM    122  CB  PRO A  16       0.054  14.031  42.098  1.00 28.58           C  
ATOM    123  O   PRO A  16      -0.615  16.622  40.373  1.00 28.58           O  
ATOM    124  CG  PRO A  16      -1.423  14.158  42.475  1.00 28.58           C  
ATOM    125  CD  PRO A  16      -1.437  15.318  43.472  1.00 28.58           C  
ATOM    126  N   ARG A  17       1.595  16.279  40.092  1.00 26.66           N  
ATOM    127  CA  ARG A  17       1.669  16.466  38.633  1.00 26.66           C  
ATOM    128  C   ARG A  17       1.942  15.092  37.990  1.00 26.66           C  
ATOM    129  CB  ARG A  17       2.759  17.497  38.275  1.00 26.66           C  
ATOM    130  O   ARG A  17       2.497  14.235  38.678  1.00 26.66           O  
ATOM    131  CG  ARG A  17       2.291  18.950  38.465  1.00 26.66           C  
ATOM    132  CD  ARG A  17       3.394  19.928  38.026  1.00 26.66           C  
ATOM    133  NE  ARG A  17       2.935  21.334  38.021  1.00 26.66           N  
ATOM    134  NH1 ARG A  17       4.932  22.294  37.398  1.00 26.66           N  
ATOM    135  NH2 ARG A  17       3.145  23.587  37.692  1.00 26.66           N  
ATOM    136  CZ  ARG A  17       3.669  22.392  37.707  1.00 26.66           C  
ATOM    137  N   PRO A  18       1.545  14.854  36.727  1.00 28.02           N  
ATOM    138  CA  PRO A  18       1.763  13.565  36.072  1.00 28.02           C  
ATOM    139  C   PRO A  18       3.258  13.268  35.899  1.00 28.02           C  
ATOM    140  CB  PRO A  18       1.029  13.654  34.730  1.00 28.02           C  
ATOM    141  O   PRO A  18       4.047  14.173  35.626  1.00 28.02           O  
ATOM    142  CG  PRO A  18       1.047  15.151  34.421  1.00 28.02           C  
ATOM    143  CD  PRO A  18       0.909  15.785  35.806  1.00 28.02           C  
ATOM    144  N   VAL A  19       3.631  11.997  36.051  1.00 26.42           N  
ATOM    145  CA  VAL A  19       5.007  11.509  35.884  1.00 26.42           C  
ATOM    146  C   VAL A  19       5.204  11.022  34.452  1.00 26.42           C  
ATOM    147  CB  VAL A  19       5.331  10.390  36.897  1.00 26.42           C  
ATOM    148  O   VAL A  19       4.404  10.240  33.945  1.00 26.42           O  
ATOM    149  CG1 VAL A  19       6.731   9.795  36.692  1.00 26.42           C  
ATOM    150  CG2 VAL A  19       5.261  10.928  38.334  1.00 26.42           C  
ATOM    151  N   SER A  20       6.293  11.456  33.822  1.00 27.89           N  
ATOM    152  CA  SER A  20       6.750  10.973  32.520  1.00 27.89           C  
ATOM    153  C   SER A  20       8.058  10.194  32.671  1.00 27.89           C  
ATOM    154  CB  SER A  20       6.926  12.158  31.561  1.00 27.89           C  
ATOM    155  O   SER A  20       9.103  10.793  32.919  1.00 27.89           O  
ATOM    156  OG  SER A  20       7.797  13.124  32.119  1.00 27.89           O  
ATOM    157  N   ALA A  21       7.999   8.880  32.472  1.00 27.23           N  
ATOM    158  CA  ALA A  21       9.142   8.018  32.175  1.00 27.23           C  
ATOM    159  C   ALA A  21       8.685   7.061  31.054  1.00 27.23           C  
ATOM    160  CB  ALA A  21       9.588   7.298  33.453  1.00 27.23           C  
ATOM    161  O   ALA A  21       7.572   6.547  31.126  1.00 27.23           O  
ATOM    162  N   MET A  22       9.364   6.898  29.916  1.00 24.25           N  
ATOM    163  CA  MET A  22      10.805   6.729  29.676  1.00 24.25           C  
ATOM    164  C   MET A  22      11.326   5.411  30.253  1.00 24.25           C  
ATOM    165  CB  MET A  22      11.679   7.950  30.020  1.00 24.25           C  
ATOM    166  O   MET A  22      11.860   5.366  31.354  1.00 24.25           O  
ATOM    167  CG  MET A  22      13.070   7.816  29.385  1.00 24.25           C  
ATOM    168  SD  MET A  22      14.117   9.278  29.593  1.00 24.25           S  
ATOM    169  CE  MET A  22      15.658   8.651  28.870  1.00 24.25           C  
ATOM    170  N   TYR A  23      11.193   4.356  29.450  1.00 25.25           N  
ATOM    171  CA  TYR A  23      12.010   3.152  29.545  1.00 25.25           C  
ATOM    172  C   TYR A  23      12.861   3.074  28.280  1.00 25.25           C  
ATOM    173  CB  TYR A  23      11.130   1.910  29.739  1.00 25.25           C  
ATOM    174  O   TYR A  23      12.322   3.072  27.171  1.00 25.25           O  
ATOM    175  CG  TYR A  23      10.805   1.671  31.197  1.00 25.25           C  
ATOM    176  CD1 TYR A  23      11.708   0.931  31.985  1.00 25.25           C  
ATOM    177  CD2 TYR A  23       9.659   2.242  31.784  1.00 25.25           C  
ATOM    178  CE1 TYR A  23      11.474   0.766  33.363  1.00 25.25           C  
ATOM    179  CE2 TYR A  23       9.419   2.075  33.162  1.00 25.25           C  
ATOM    180  OH  TYR A  23      10.107   1.200  35.287  1.00 25.25           O  
ATOM    181  CZ  TYR A  23      10.330   1.343  33.954  1.00 25.25           C  
ATOM    182  N   ALA A  24      14.180   3.065  28.457  1.00 25.34           N  
ATOM    183  CA  ALA A  24      15.110   2.686  27.404  1.00 25.34           C  
ATOM    184  C   ALA A  24      15.082   1.160  27.229  1.00 25.34           C  
ATOM    185  CB  ALA A  24      16.506   3.211  27.759  1.00 25.34           C  
ATOM    186  O   ALA A  24      14.689   0.434  28.144  1.00 25.34           O  
ATOM    187  N   LEU A  25      15.494   0.686  26.054  1.00 22.78           N  
ATOM    188  CA  LEU A  25      15.736  -0.730  25.812  1.00 22.78           C  
ATOM    189  C   LEU A  25      17.252  -0.945  25.849  1.00 22.78           C  
ATOM    190  CB  LEU A  25      15.101  -1.132  24.464  1.00 22.78           C  
ATOM    191  O   LEU A  25      17.941  -0.506  24.929  1.00 22.78           O  
ATOM    192  CG  LEU A  25      14.796  -2.639  24.398  1.00 22.78           C  
ATOM    193  CD1 LEU A  25      13.418  -2.927  25.004  1.00 22.78           C  
ATOM    194  CD2 LEU A  25      14.784  -3.132  22.952  1.00 22.78           C  
ATOM    195  N   ASP A  26      17.763  -1.575  26.905  1.00 21.98           N  
ATOM    196  CA  ASP A  26      19.155  -2.025  26.921  1.00 21.98           C  
ATOM    197  C   ASP A  26      19.347  -3.129  25.874  1.00 21.98           C  
ATOM    198  CB  ASP A  26      19.582  -2.512  28.317  1.00 21.98           C  
ATOM    199  O   ASP A  26      18.542  -4.058  25.769  1.00 21.98           O  
ATOM    200  CG  ASP A  26      19.877  -1.357  29.279  1.00 21.98           C  
ATOM    201  OD1 ASP A  26      20.617  -0.436  28.866  1.00 21.98           O  
ATOM    202  OD2 ASP A  26      19.335  -1.389  30.407  1.00 21.98           O  
ATOM    203  N   ILE A  27      20.426  -3.023  25.098  1.00 24.94           N  
ATOM    204  CA  ILE A  27      20.901  -4.076  24.200  1.00 24.94           C  
ATOM    205  C   ILE A  27      22.362  -4.321  24.556  1.00 24.94           C  
ATOM    206  CB  ILE A  27      20.689  -3.729  22.708  1.00 24.94           C  
ATOM    207  O   ILE A  27      23.252  -3.575  24.152  1.00 24.94           O  
ATOM    208  CG1 ILE A  27      19.194  -3.454  22.417  1.00 24.94           C  
ATOM    209  CG2 ILE A  27      21.201  -4.892  21.833  1.00 24.94           C  
ATOM    210  CD1 ILE A  27      18.875  -3.131  20.951  1.00 24.94           C  
ATOM    211  N   ASP A  28      22.579  -5.360  25.352  1.00 21.53           N  
ATOM    212  CA  ASP A  28      23.900  -5.776  25.805  1.00 21.53           C  
ATOM    213  C   ASP A  28      24.645  -6.463  24.644  1.00 21.53           C  
ATOM    214  CB  ASP A  28      23.713  -6.679  27.042  1.00 21.53           C  
ATOM    215  O   ASP A  28      24.172  -7.463  24.097  1.00 21.53           O  
ATOM    216  CG  ASP A  28      24.864  -6.613  28.048  1.00 21.53           C  
ATOM    217  OD1 ASP A  28      25.929  -6.059  27.696  1.00 21.53           O  
ATOM    218  OD2 ASP A  28      24.660  -7.137  29.167  1.00 21.53           O  
ATOM    219  N   VAL A  29      25.791  -5.913  24.231  1.00 26.41           N  
ATOM    220  CA  VAL A  29      26.645  -6.475  23.168  1.00 26.41           C  
ATOM    221  C   VAL A  29      28.066  -6.597  23.699  1.00 26.41           C  
ATOM    222  CB  VAL A  29      26.589  -5.677  21.846  1.00 26.41           C  
ATOM    223  O   VAL A  29      28.891  -5.693  23.578  1.00 26.41           O  
ATOM    224  CG1 VAL A  29      27.419  -6.371  20.752  1.00 26.41           C  
ATOM    225  CG2 VAL A  29      25.156  -5.560  21.312  1.00 26.41           C  
ATOM    226  N   THR A  30      28.357  -7.747  24.298  1.00 23.30           N  
ATOM    227  CA  THR A  30      29.686  -8.079  24.811  1.00 23.30           C  
ATOM    228  C   THR A  30      30.565  -8.661  23.703  1.00 23.30           C  
ATOM    229  CB  THR A  30      29.596  -9.007  26.036  1.00 23.30           C  
ATOM    230  O   THR A  30      30.446  -9.825  23.329  1.00 23.30           O  
ATOM    231  CG2 THR A  30      29.269  -8.211  27.299  1.00 23.30           C  
ATOM    232  OG1 THR A  30      28.567  -9.962  25.920  1.00 23.30           O  
ATOM    233  N   ALA A  31      31.483  -7.843  23.184  1.00 25.83           N  
ATOM    234  CA  ALA A  31      32.547  -8.266  22.275  1.00 25.83           C  
ATOM    235  C   ALA A  31      33.870  -7.590  22.674  1.00 25.83           C  
ATOM    236  CB  ALA A  31      32.129  -7.952  20.832  1.00 25.83           C  
ATOM    237  O   ALA A  31      34.066  -6.399  22.449  1.00 25.83           O  
ATOM    238  N   SER A  32      34.762  -8.351  23.308  1.00 23.66           N  
ATOM    239  CA  SER A  32      36.080  -7.895  23.769  1.00 23.66           C  
ATOM    240  C   SER A  32      37.167  -8.117  22.713  1.00 23.66           C  
ATOM    241  CB  SER A  32      36.458  -8.666  25.039  1.00 23.66           C  
ATOM    242  O   SER A  32      37.263  -9.220  22.172  1.00 23.66           O  
ATOM    243  OG  SER A  32      36.379 -10.060  24.791  1.00 23.66           O  
ATOM    244  N   GLY A  33      38.037  -7.128  22.495  1.00 23.95           N  
ATOM    245  CA  GLY A  33      39.243  -7.266  21.673  1.00 23.95           C  
ATOM    246  C   GLY A  33      40.030  -5.956  21.583  1.00 23.95           C  
ATOM    247  O   GLY A  33      39.552  -4.995  20.987  1.00 23.95           O  
ATOM    248  N   ASP A  34      41.215  -5.918  22.191  1.00 24.00           N  
ATOM    249  CA  ASP A  34      42.077  -4.731  22.270  1.00 24.00           C  
ATOM    250  C   ASP A  34      42.925  -4.511  21.003  1.00 24.00           C  
ATOM    251  CB  ASP A  34      43.042  -4.884  23.460  1.00 24.00           C  
ATOM    252  O   ASP A  34      43.398  -5.485  20.419  1.00 24.00           O  
ATOM    253  CG  ASP A  34      42.332  -5.243  24.764  1.00 24.00           C  
ATOM    254  OD1 ASP A  34      41.701  -4.334  25.347  1.00 24.00           O  
ATOM    255  OD2 ASP A  34      42.392  -6.436  25.143  1.00 24.00           O  
ATOM    256  N   SER A  35      43.213  -3.243  20.662  1.00 27.31           N  
ATOM    257  CA  SER A  35      44.599  -2.749  20.469  1.00 27.31           C  
ATOM    258  C   SER A  35      44.678  -1.267  20.036  1.00 27.31           C  
ATOM    259  CB  SER A  35      45.424  -3.572  19.463  1.00 27.31           C  
ATOM    260  O   SER A  35      44.131  -0.893  19.003  1.00 27.31           O  
ATOM    261  OG  SER A  35      44.799  -3.638  18.199  1.00 27.31           O  
ATOM    262  N   ASP A  36      45.400  -0.479  20.840  1.00 25.86           N  
ATOM    263  CA  ASP A  36      46.159   0.781  20.638  1.00 25.86           C  
ATOM    264  C   ASP A  36      46.175   1.527  19.273  1.00 25.86           C  
ATOM    265  CB  ASP A  36      47.618   0.472  21.034  1.00 25.86           C  
ATOM    266  O   ASP A  36      46.282   0.922  18.209  1.00 25.86           O  
ATOM    267  CG  ASP A  36      47.735  -0.217  22.400  1.00 25.86           C  
ATOM    268  OD1 ASP A  36      46.938   0.149  23.293  1.00 25.86           O  
ATOM    269  OD2 ASP A  36      48.578  -1.131  22.526  1.00 25.86           O  
ATOM    270  N   GLY A  37      46.212   2.880  19.304  1.00 24.59           N  
ATOM    271  CA  GLY A  37      46.280   3.713  18.076  1.00 24.59           C  
ATOM    272  C   GLY A  37      46.631   5.226  18.146  1.00 24.59           C  
ATOM    273  O   GLY A  37      46.693   5.843  17.093  1.00 24.59           O  
ATOM    274  N   ASP A  38      46.880   5.797  19.333  1.00 24.31           N  
ATOM    275  CA  ASP A  38      47.556   7.089  19.652  1.00 24.31           C  
ATOM    276  C   ASP A  38      47.092   8.492  19.113  1.00 24.31           C  
ATOM    277  CB  ASP A  38      49.088   6.911  19.536  1.00 24.31           C  
ATOM    278  O   ASP A  38      46.664   8.688  17.982  1.00 24.31           O  
ATOM    279  CG  ASP A  38      49.893   7.767  20.531  1.00 24.31           C  
ATOM    280  OD1 ASP A  38      49.283   8.276  21.504  1.00 24.31           O  
ATOM    281  OD2 ASP A  38      51.118   7.907  20.324  1.00 24.31           O  
ATOM    282  N   ALA A  39      47.266   9.485  20.005  1.00 25.88           N  
ATOM    283  CA  ALA A  39      47.457  10.951  19.897  1.00 25.88           C  
ATOM    284  C   ALA A  39      46.689  11.873  18.904  1.00 25.88           C  
ATOM    285  CB  ALA A  39      48.965  11.205  19.784  1.00 25.88           C  
ATOM    286  O   ALA A  39      46.750  11.745  17.685  1.00 25.88           O  
ATOM    287  N   GLY A  40      46.147  12.990  19.440  1.00 24.03           N  
ATOM    288  CA  GLY A  40      45.611  14.106  18.629  1.00 24.03           C  
ATOM    289  C   GLY A  40      45.094  15.368  19.358  1.00 24.03           C  
ATOM    290  O   GLY A  40      44.162  16.004  18.873  1.00 24.03           O  
ATOM    291  N   ALA A  41      45.629  15.746  20.528  1.00 24.83           N  
ATOM    292  CA  ALA A  41      45.195  16.957  21.258  1.00 24.83           C  
ATOM    293  C   ALA A  41      45.720  18.268  20.616  1.00 24.83           C  
ATOM    294  CB  ALA A  41      45.648  16.822  22.719  1.00 24.83           C  
ATOM    295  O   ALA A  41      46.778  18.267  19.996  1.00 24.83           O  
ATOM    296  N   GLY A  42      45.100  19.447  20.770  1.00 22.72           N  
ATOM    297  CA  GLY A  42      43.875  19.839  21.490  1.00 22.72           C  
ATOM    298  C   GLY A  42      43.958  21.313  21.952  1.00 22.72           C  
ATOM    299  O   GLY A  42      45.024  21.921  21.850  1.00 22.72           O  
ATOM    300  N   ARG A  43      42.878  21.912  22.491  1.00 21.88           N  
ATOM    301  CA  ARG A  43      42.961  23.142  23.322  1.00 21.88           C  
ATOM    302  C   ARG A  43      41.721  23.342  24.204  1.00 21.88           C  
ATOM    303  CB  ARG A  43      43.205  24.397  22.451  1.00 21.88           C  
ATOM    304  O   ARG A  43      40.603  23.207  23.726  1.00 21.88           O  
ATOM    305  CG  ARG A  43      43.754  25.563  23.293  1.00 21.88           C  
ATOM    306  CD  ARG A  43      44.318  26.685  22.413  1.00 21.88           C  
ATOM    307  NE  ARG A  43      44.904  27.763  23.237  1.00 21.88           N  
ATOM    308  NH1 ARG A  43      46.252  28.707  21.631  1.00 21.88           N  
ATOM    309  NH2 ARG A  43      46.229  29.560  23.692  1.00 21.88           N  
ATOM    310  CZ  ARG A  43      45.789  28.667  22.850  1.00 21.88           C  
ATOM    311  N   VAL A  44      41.934  23.721  25.467  1.00 23.05           N  
ATOM    312  CA  VAL A  44      40.897  24.033  26.472  1.00 23.05           C  
ATOM    313  C   VAL A  44      41.279  25.319  27.212  1.00 23.05           C  
ATOM    314  CB  VAL A  44      40.746  22.872  27.485  1.00 23.05           C  
ATOM    315  O   VAL A  44      42.455  25.503  27.520  1.00 23.05           O  
ATOM    316  CG1 VAL A  44      39.781  23.194  28.636  1.00 23.05           C  
ATOM    317  CG2 VAL A  44      40.232  21.599  26.801  1.00 23.05           C  
ATOM    318  N   VAL A  45      40.296  26.174  27.518  1.00 24.28           N  
ATOM    319  CA  VAL A  45      40.355  27.239  28.541  1.00 24.28           C  
ATOM    320  C   VAL A  45      38.946  27.397  29.141  1.00 24.28           C  
ATOM    321  CB  VAL A  45      40.831  28.598  27.967  1.00 24.28           C  
ATOM    322  O   VAL A  45      37.989  27.522  28.383  1.00 24.28           O  
ATOM    323  CG1 VAL A  45      40.916  29.670  29.061  1.00 24.28           C  
ATOM    324  CG2 VAL A  45      42.221  28.537  27.312  1.00 24.28           C  
ATOM    325  N   GLY A  46      38.825  27.384  30.473  1.00 22.12           N  
ATOM    326  CA  GLY A  46      37.629  27.806  31.232  1.00 22.12           C  
ATOM    327  C   GLY A  46      37.946  29.019  32.130  1.00 22.12           C  
ATOM    328  O   GLY A  46      39.033  29.578  31.991  1.00 22.12           O  
ATOM    329  N   ALA A  47      37.090  29.448  33.069  1.00 24.17           N  
ATOM    330  CA  ALA A  47      35.715  28.996  33.354  1.00 24.17           C  
ATOM    331  C   ALA A  47      34.718  30.196  33.397  1.00 24.17           C  
ATOM    332  CB  ALA A  47      35.723  27.996  34.518  1.00 24.17           C  
ATOM    333  O   ALA A  47      34.535  30.774  32.330  1.00 24.17           O  
ATOM    334  N   GLU A  48      34.019  30.650  34.452  1.00 24.88           N  
ATOM    335  CA  GLU A  48      33.910  30.337  35.898  1.00 24.88           C  
ATOM    336  C   GLU A  48      32.443  30.565  36.367  1.00 24.88           C  
ATOM    337  CB  GLU A  48      34.849  31.261  36.714  1.00 24.88           C  
ATOM    338  O   GLU A  48      31.731  31.378  35.775  1.00 24.88           O  
ATOM    339  CG  GLU A  48      36.343  30.943  36.537  1.00 24.88           C  
ATOM    340  CD  GLU A  48      37.268  31.973  37.201  1.00 24.88           C  
ATOM    341  OE1 GLU A  48      37.843  31.638  38.262  1.00 24.88           O  
ATOM    342  OE2 GLU A  48      37.457  33.054  36.598  1.00 24.88           O  
ATOM    343  N   ASP A  49      31.989  29.869  37.420  1.00 23.78           N  
ATOM    344  CA  ASP A  49      30.686  30.080  38.096  1.00 23.78           C  
ATOM    345  C   ASP A  49      30.799  31.089  39.267  1.00 23.78           C  
ATOM    346  CB  ASP A  49      30.181  28.741  38.681  1.00 23.78           C  
ATOM    347  O   ASP A  49      31.908  31.308  39.749  1.00 23.78           O  
ATOM    348  CG  ASP A  49      29.739  27.710  37.640  1.00 23.78           C  
ATOM    349  OD1 ASP A  49      28.725  27.985  36.959  1.00 23.78           O  
ATOM    350  OD2 ASP A  49      30.372  26.631  37.585  1.00 23.78           O  
ATOM    351  N   VAL A  50      29.664  31.625  39.777  1.00 26.00           N  
ATOM    352  CA  VAL A  50      29.272  31.685  41.226  1.00 26.00           C  
ATOM    353  C   VAL A  50      28.164  32.727  41.552  1.00 26.00           C  
ATOM    354  CB  VAL A  50      30.467  31.811  42.220  1.00 26.00           C  
ATOM    355  O   VAL A  50      28.333  33.927  41.377  1.00 26.00           O  
ATOM    356  CG1 VAL A  50      30.170  32.399  43.608  1.00 26.00           C  
ATOM    357  CG2 VAL A  50      31.026  30.406  42.538  1.00 26.00           C  
ATOM    358  N   GLU A  51      27.060  32.197  42.102  1.00 24.23           N  
ATOM    359  CA  GLU A  51      26.110  32.695  43.134  1.00 24.23           C  
ATOM    360  C   GLU A  51      25.341  34.049  43.116  1.00 24.23           C  
ATOM    361  CB  GLU A  51      26.646  32.373  44.546  1.00 24.23           C  
ATOM    362  O   GLU A  51      25.605  35.022  42.419  1.00 24.23           O  
ATOM    363  CG  GLU A  51      26.758  30.854  44.756  1.00 24.23           C  
ATOM    364  CD  GLU A  51      26.936  30.493  46.235  1.00 24.23           C  
ATOM    365  OE1 GLU A  51      26.107  29.693  46.728  1.00 24.23           O  
ATOM    366  OE2 GLU A  51      27.880  31.022  46.860  1.00 24.23           O  
ATOM    367  N   LEU A  52      24.280  34.005  43.937  1.00 23.34           N  
ATOM    368  CA  LEU A  52      23.187  34.944  44.201  1.00 23.34           C  
ATOM    369  C   LEU A  52      23.582  36.148  45.080  1.00 23.34           C  
ATOM    370  CB  LEU A  52      22.127  34.177  45.037  1.00 23.34           C  
ATOM    371  O   LEU A  52      24.432  36.034  45.959  1.00 23.34           O  
ATOM    372  CG  LEU A  52      21.262  33.078  44.394  1.00 23.34           C  
ATOM    373  CD1 LEU A  52      22.030  31.916  43.763  1.00 23.34           C  
ATOM    374  CD2 LEU A  52      20.366  32.486  45.489  1.00 23.34           C  
ATOM    375  N   ALA A  53      22.762  37.206  45.022  1.00 23.97           N  
ATOM    376  CA  ALA A  53      22.351  37.960  46.215  1.00 23.97           C  
ATOM    377  C   ALA A  53      20.928  38.546  46.054  1.00 23.97           C  
ATOM    378  CB  ALA A  53      23.376  39.057  46.528  1.00 23.97           C  
ATOM    379  O   ALA A  53      20.511  38.888  44.947  1.00 23.97           O  
ATOM    380  N   GLU A  54      20.179  38.666  47.154  1.00 23.53           N  
ATOM    381  CA  GLU A  54      18.868  39.340  47.217  1.00 23.53           C  
ATOM    382  C   GLU A  54      19.001  40.833  47.590  1.00 23.53           C  
ATOM    383  CB  GLU A  54      17.984  38.685  48.298  1.00 23.53           C  
ATOM    384  O   GLU A  54      19.988  41.212  48.217  1.00 23.53           O  
ATOM    385  CG  GLU A  54      17.643  37.203  48.103  1.00 23.53           C  
ATOM    386  CD  GLU A  54      16.773  36.719  49.274  1.00 23.53           C  
ATOM    387  OE1 GLU A  54      15.555  36.521  49.056  1.00 23.53           O  
ATOM    388  OE2 GLU A  54      17.320  36.597  50.393  1.00 23.53           O  
ATOM    389  N   MET A  55      17.966  41.650  47.307  1.00 22.94           N  
ATOM    390  CA  MET A  55      17.166  42.418  48.306  1.00 22.94           C  
ATOM    391  C   MET A  55      16.529  43.720  47.755  1.00 22.94           C  
ATOM    392  CB  MET A  55      17.952  42.835  49.574  1.00 22.94           C  
ATOM    393  O   MET A  55      17.251  44.588  47.290  1.00 22.94           O  
ATOM    394  CG  MET A  55      18.086  41.730  50.629  1.00 22.94           C  
ATOM    395  SD  MET A  55      18.602  42.354  52.251  1.00 22.94           S  
ATOM    396  CE  MET A  55      19.538  40.912  52.823  1.00 22.94           C  
ATOM    397  N   THR A  56      15.215  43.919  48.009  1.00 23.86           N  
ATOM    398  CA  THR A  56      14.489  45.213  48.274  1.00 23.86           C  
ATOM    399  C   THR A  56      14.562  46.385  47.255  1.00 23.86           C  
ATOM    400  CB  THR A  56      14.909  45.744  49.659  1.00 23.86           C  
ATOM    401  O   THR A  56      15.572  46.584  46.610  1.00 23.86           O  
ATOM    402  CG2 THR A  56      14.576  44.773  50.796  1.00 23.86           C  
ATOM    403  OG1 THR A  56      16.287  46.015  49.714  1.00 23.86           O  
ATOM    404  N   SER A  57      13.603  47.314  47.072  1.00 25.94           N  
ATOM    405  CA  SER A  57      12.168  47.537  47.417  1.00 25.94           C  
ATOM    406  C   SER A  57      11.639  48.645  46.438  1.00 25.94           C  
ATOM    407  CB  SER A  57      12.021  47.932  48.891  1.00 25.94           C  
ATOM    408  O   SER A  57      12.297  48.860  45.426  1.00 25.94           O  
ATOM    409  OG  SER A  57      12.671  49.151  49.175  1.00 25.94           O  
ATOM    410  N   GLY A  58      10.531  49.402  46.554  1.00 23.22           N  
ATOM    411  CA  GLY A  58       9.461  49.598  47.551  1.00 23.22           C  
ATOM    412  C   GLY A  58       8.670  50.908  47.271  1.00 23.22           C  
ATOM    413  O   GLY A  58       9.182  51.778  46.574  1.00 23.22           O  
ATOM    414  N   SER A  59       7.469  51.087  47.863  1.00 25.11           N  
ATOM    415  CA  SER A  59       6.551  52.257  47.689  1.00 25.11           C  
ATOM    416  C   SER A  59       5.898  52.384  46.285  1.00 25.11           C  
ATOM    417  CB  SER A  59       7.259  53.552  48.151  1.00 25.11           C  
ATOM    418  O   SER A  59       6.542  52.073  45.293  1.00 25.11           O  
ATOM    419  OG  SER A  59       7.138  54.606  47.216  1.00 25.11           O  
ATOM    420  N   THR A  60       4.645  52.829  46.076  1.00 27.78           N  
ATOM    421  CA  THR A  60       3.486  53.267  46.913  1.00 27.78           C  
ATOM    422  C   THR A  60       2.183  53.022  46.098  1.00 27.78           C  
ATOM    423  CB  THR A  60       3.520  54.784  47.240  1.00 27.78           C  
ATOM    424  O   THR A  60       2.264  52.792  44.897  1.00 27.78           O  
ATOM    425  CG2 THR A  60       3.887  55.085  48.689  1.00 27.78           C  
ATOM    426  OG1 THR A  60       4.410  55.510  46.424  1.00 27.78           O  
ATOM    427  N   GLY A  61       0.940  53.047  46.612  1.00 25.64           N  
ATOM    428  CA  GLY A  61       0.442  53.179  47.993  1.00 25.64           C  
ATOM    429  C   GLY A  61      -0.652  54.257  48.181  1.00 25.64           C  
ATOM    430  O   GLY A  61      -0.304  55.401  48.446  1.00 25.64           O  
ATOM    431  N   GLY A  62      -1.952  53.908  48.117  1.00 22.48           N  
ATOM    432  CA  GLY A  62      -3.061  54.803  48.520  1.00 22.48           C  
ATOM    433  C   GLY A  62      -4.490  54.294  48.223  1.00 22.48           C  
ATOM    434  O   GLY A  62      -4.744  53.809  47.123  1.00 22.48           O  
ATOM    435  N   GLY A  63      -5.421  54.446  49.184  1.00 24.00           N  
ATOM    436  CA  GLY A  63      -6.876  54.236  49.014  1.00 24.00           C  
ATOM    437  C   GLY A  63      -7.563  53.393  50.110  1.00 24.00           C  
ATOM    438  O   GLY A  63      -7.536  52.169  50.040  1.00 24.00           O  
ATOM    439  N   GLU A  64      -8.232  54.033  51.080  1.00 27.78           N  
ATOM    440  CA  GLU A  64      -9.025  53.382  52.149  1.00 27.78           C  
ATOM    441  C   GLU A  64     -10.502  53.825  52.158  1.00 27.78           C  
ATOM    442  CB  GLU A  64      -8.487  53.744  53.546  1.00 27.78           C  
ATOM    443  O   GLU A  64     -10.777  54.998  51.908  1.00 27.78           O  
ATOM    444  CG  GLU A  64      -7.132  53.151  53.934  1.00 27.78           C  
ATOM    445  CD  GLU A  64      -6.867  53.429  55.423  1.00 27.78           C  
ATOM    446  OE1 GLU A  64      -6.751  52.444  56.187  1.00 27.78           O  
ATOM    447  OE2 GLU A  64      -6.827  54.626  55.788  1.00 27.78           O  
ATOM    448  N   GLN A  65     -11.412  52.901  52.523  1.00 28.08           N  
ATOM    449  CA  GLN A  65     -12.705  53.060  53.247  1.00 28.08           C  
ATOM    450  C   GLN A  65     -13.531  51.753  53.101  1.00 28.08           C  
ATOM    451  CB  GLN A  65     -13.550  54.241  52.710  1.00 28.08           C  
ATOM    452  O   GLN A  65     -13.568  51.194  52.010  1.00 28.08           O  
ATOM    453  CG  GLN A  65     -13.325  55.533  53.520  1.00 28.08           C  
ATOM    454  CD  GLN A  65     -13.853  56.778  52.810  1.00 28.08           C  
ATOM    455  NE2 GLN A  65     -13.087  57.844  52.748  1.00 28.08           N  
ATOM    456  OE1 GLN A  65     -14.970  56.833  52.324  1.00 28.08           O  
ATOM    457  N   GLY A  66     -14.236  51.197  54.100  1.00 25.58           N  
ATOM    458  CA  GLY A  66     -14.301  51.478  55.546  1.00 25.58           C  
ATOM    459  C   GLY A  66     -15.427  50.669  56.250  1.00 25.58           C  
ATOM    460  O   GLY A  66     -16.422  50.354  55.606  1.00 25.58           O  
ATOM    461  N   ALA A  67     -15.291  50.398  57.565  1.00 27.11           N  
ATOM    462  CA  ALA A  67     -16.259  49.723  58.479  1.00 27.11           C  
ATOM    463  C   ALA A  67     -16.598  48.224  58.182  1.00 27.11           C  
ATOM    464  CB  ALA A  67     -17.494  50.627  58.627  1.00 27.11           C  
ATOM    465  O   ALA A  67     -16.475  47.774  57.052  1.00 27.11           O  
ATOM    466  N   ALA A  68     -16.998  47.352  59.130  1.00 25.53           N  
ATOM    467  CA  ALA A  68     -17.396  47.493  60.548  1.00 25.53           C  
ATOM    468  C   ALA A  68     -16.977  46.264  61.426  1.00 25.53           C  
ATOM    469  CB  ALA A  68     -18.925  47.664  60.576  1.00 25.53           C  
ATOM    470  O   ALA A  68     -16.304  45.355  60.945  1.00 25.53           O  
ATOM    471  N   TRP A  69     -17.356  46.230  62.718  1.00 23.19           N  
ATOM    472  CA  TRP A  69     -16.914  45.253  63.746  1.00 23.19           C  
ATOM    473  C   TRP A  69     -17.860  44.046  64.010  1.00 23.19           C  
ATOM    474  CB  TRP A  69     -16.734  46.004  65.083  1.00 23.19           C  
ATOM    475  O   TRP A  69     -19.072  44.218  64.004  1.00 23.19           O  
ATOM    476  CG  TRP A  69     -15.518  46.858  65.310  1.00 23.19           C  
ATOM    477  CD1 TRP A  69     -14.301  46.711  64.736  1.00 23.19           C  
ATOM    478  CD2 TRP A  69     -15.371  47.955  66.270  1.00 23.19           C  
ATOM    479  CE2 TRP A  69     -14.018  48.407  66.243  1.00 23.19           C  
ATOM    480  CE3 TRP A  69     -16.242  48.599  67.177  1.00 23.19           C  
ATOM    481  NE1 TRP A  69     -13.418  47.629  65.276  1.00 23.19           N  
ATOM    482  CH2 TRP A  69     -14.441  50.050  67.971  1.00 23.19           C  
ATOM    483  CZ2 TRP A  69     -13.548  49.432  67.079  1.00 23.19           C  
ATOM    484  CZ3 TRP A  69     -15.785  49.637  68.015  1.00 23.19           C  
ATOM    485  N   SER A  70     -17.262  42.866  64.283  1.00 23.34           N  
ATOM    486  CA  SER A  70     -17.266  42.018  65.525  1.00 23.34           C  
ATOM    487  C   SER A  70     -18.492  41.955  66.493  1.00 23.34           C  
ATOM    488  CB  SER A  70     -16.056  42.493  66.350  1.00 23.34           C  
ATOM    489  O   SER A  70     -19.321  42.854  66.441  1.00 23.34           O  
ATOM    490  OG  SER A  70     -14.921  42.783  65.546  1.00 23.34           O  
ATOM    491  N   PRO A  71     -18.553  41.057  67.528  1.00 44.69           N  
ATOM    492  CA  PRO A  71     -17.841  39.783  67.840  1.00 44.69           C  
ATOM    493  C   PRO A  71     -18.774  38.633  68.390  1.00 44.69           C  
ATOM    494  CB  PRO A  71     -16.857  40.206  68.961  1.00 44.69           C  
ATOM    495  O   PRO A  71     -19.991  38.748  68.348  1.00 44.69           O  
ATOM    496  CG  PRO A  71     -17.462  41.483  69.564  1.00 44.69           C  
ATOM    497  CD  PRO A  71     -18.804  41.627  68.848  1.00 44.69           C  
ATOM    498  N   GLU A  72     -18.179  37.588  69.015  1.00 27.17           N  
ATOM    499  CA  GLU A  72     -18.759  36.663  70.044  1.00 27.17           C  
ATOM    500  C   GLU A  72     -19.648  35.465  69.577  1.00 27.17           C  
ATOM    501  CB  GLU A  72     -19.416  37.487  71.178  1.00 27.17           C  
ATOM    502  O   GLU A  72     -20.281  35.537  68.534  1.00 27.17           O  
ATOM    503  CG  GLU A  72     -18.492  38.553  71.795  1.00 27.17           C  
ATOM    504  CD  GLU A  72     -18.727  38.762  73.295  1.00 27.17           C  
ATOM    505  OE1 GLU A  72     -17.731  38.856  74.046  1.00 27.17           O  
ATOM    506  OE2 GLU A  72     -19.877  38.684  73.782  1.00 27.17           O  
ATOM    507  N   LYS A  73     -19.742  34.298  70.265  1.00 27.83           N  
ATOM    508  CA  LYS A  73     -19.029  33.741  71.453  1.00 27.83           C  
ATOM    509  C   LYS A  73     -19.069  32.187  71.519  1.00 27.83           C  
ATOM    510  CB  LYS A  73     -19.682  34.253  72.761  1.00 27.83           C  
ATOM    511  O   LYS A  73     -20.018  31.576  71.054  1.00 27.83           O  
ATOM    512  CG  LYS A  73     -18.665  34.892  73.725  1.00 27.83           C  
ATOM    513  CD  LYS A  73     -19.386  35.579  74.895  1.00 27.83           C  
ATOM    514  CE  LYS A  73     -18.413  36.436  75.720  1.00 27.83           C  
ATOM    515  NZ  LYS A  73     -19.051  37.698  76.169  1.00 27.83           N  
ATOM    516  N   SER A  74     -18.057  31.603  72.180  1.00 27.28           N  
ATOM    517  CA  SER A  74     -18.018  30.357  73.003  1.00 27.28           C  
ATOM    518  C   SER A  74     -18.945  29.139  72.759  1.00 27.28           C  
ATOM    519  CB  SER A  74     -18.247  30.751  74.469  1.00 27.28           C  
ATOM    520  O   SER A  74     -20.164  29.263  72.780  1.00 27.28           O  
ATOM    521  OG  SER A  74     -19.536  31.307  74.631  1.00 27.28           O  
ATOM    522  N   GLY A  75     -18.376  27.925  72.850  1.00 26.78           N  
ATOM    523  CA  GLY A  75     -19.113  26.709  73.252  1.00 26.78           C  
ATOM    524  C   GLY A  75     -18.371  25.395  72.963  1.00 26.78           C  
ATOM    525  O   GLY A  75     -17.893  25.201  71.851  1.00 26.78           O  
ATOM    526  N   ALA A  76     -18.275  24.484  73.939  1.00 27.42           N  
ATOM    527  CA  ALA A  76     -17.673  23.152  73.776  1.00 27.42           C  
ATOM    528  C   ALA A  76     -18.554  22.062  74.415  1.00 27.42           C  
ATOM    529  CB  ALA A  76     -16.262  23.155  74.385  1.00 27.42           C  
ATOM    530  O   ALA A  76     -19.190  22.313  75.437  1.00 27.42           O  
ATOM    531  N   GLY A  77     -18.565  20.850  73.849  1.00 24.78           N  
ATOM    532  CA  GLY A  77     -19.296  19.702  74.401  1.00 24.78           C  
ATOM    533  C   GLY A  77     -19.163  18.439  73.541  1.00 24.78           C  
ATOM    534  O   GLY A  77     -19.263  18.510  72.319  1.00 24.78           O  
ATOM    535  N   MET A  78     -18.904  17.288  74.170  1.00 29.30           N  
ATOM    536  CA  MET A  78     -18.820  15.986  73.490  1.00 29.30           C  
ATOM    537  C   MET A  78     -20.204  15.369  73.246  1.00 29.30           C  
ATOM    538  CB  MET A  78     -18.061  14.961  74.353  1.00 29.30           C  
ATOM    539  O   MET A  78     -21.068  15.496  74.107  1.00 29.30           O  
ATOM    540  CG  MET A  78     -16.618  15.297  74.722  1.00 29.30           C  
ATOM    541  SD  MET A  78     -15.780  13.826  75.377  1.00 29.30           S  
ATOM    542  CE  MET A  78     -14.261  14.552  76.039  1.00 29.30           C  
ATOM    543  N   ALA A  79     -20.348  14.583  72.172  1.00 26.77           N  
ATOM    544  CA  ALA A  79     -20.756  13.164  72.224  1.00 26.77           C  
ATOM    545  C   ALA A  79     -20.914  12.577  70.805  1.00 26.77           C  
ATOM    546  CB  ALA A  79     -22.072  12.956  72.991  1.00 26.77           C  
ATOM    547  O   ALA A  79     -21.366  13.263  69.892  1.00 26.77           O  
ATOM    548  N   SER A  80     -20.593  11.293  70.625  1.00 31.75           N  
ATOM    549  CA  SER A  80     -20.863  10.548  69.385  1.00 31.75           C  
ATOM    550  C   SER A  80     -21.999   9.543  69.585  1.00 31.75           C  
ATOM    551  CB  SER A  80     -19.627   9.763  68.926  1.00 31.75           C  
ATOM    552  O   SER A  80     -21.905   8.717  70.492  1.00 31.75           O  
ATOM    553  OG  SER A  80     -18.525  10.619  68.704  1.00 31.75           O  
ATOM    554  N   PRO A  81     -23.009   9.521  68.702  1.00 31.39           N  
ATOM    555  CA  PRO A  81     -23.832   8.345  68.448  1.00 31.39           C  
ATOM    556  C   PRO A  81     -23.346   7.625  67.181  1.00 31.39           C  
ATOM    557  CB  PRO A  81     -25.269   8.863  68.289  1.00 31.39           C  
ATOM    558  O   PRO A  81     -23.059   8.263  66.168  1.00 31.39           O  
ATOM    559  CG  PRO A  81     -25.165  10.388  68.415  1.00 31.39           C  
ATOM    560  CD  PRO A  81     -23.687  10.689  68.176  1.00 31.39           C  
ATOM    561  N   GLN A  82     -23.299   6.293  67.204  1.00 36.16           N  
ATOM    562  CA  GLN A  82     -23.207   5.506  65.972  1.00 36.16           C  
ATOM    563  C   GLN A  82     -24.565   5.536  65.258  1.00 36.16           C  
ATOM    564  CB  GLN A  82     -22.821   4.051  66.288  1.00 36.16           C  
ATOM    565  O   GLN A  82     -25.595   5.307  65.891  1.00 36.16           O  
ATOM    566  CG  GLN A  82     -21.403   3.894  66.853  1.00 36.16           C  
ATOM    567  CD  GLN A  82     -21.165   2.470  67.349  1.00 36.16           C  
ATOM    568  NE2 GLN A  82     -20.308   1.696  66.721  1.00 36.16           N  
ATOM    569  OE1 GLN A  82     -21.758   2.022  68.312  1.00 36.16           O  
ATOM    570  N   SER A  83     -24.576   5.746  63.942  1.00 28.06           N  
ATOM    571  CA  SER A  83     -25.745   5.485  63.099  1.00 28.06           C  
ATOM    572  C   SER A  83     -25.360   4.552  61.953  1.00 28.06           C  
ATOM    573  CB  SER A  83     -26.401   6.785  62.612  1.00 28.06           C  
ATOM    574  O   SER A  83     -24.383   4.777  61.241  1.00 28.06           O  
ATOM    575  OG  SER A  83     -25.495   7.613  61.911  1.00 28.06           O  
ATOM    576  N   GLY A  84     -26.124   3.471  61.787  1.00 35.09           N  
ATOM    577  CA  GLY A  84     -26.023   2.623  60.604  1.00 35.09           C  
ATOM    578  C   GLY A  84     -26.643   3.348  59.414  1.00 35.09           C  
ATOM    579  O   GLY A  84     -27.812   3.725  59.464  1.00 35.09           O  
ATOM    580  N   SER A  85     -25.870   3.566  58.353  1.00 34.16           N  
ATOM    581  CA  SER A  85     -26.364   4.208  57.137  1.00 34.16           C  
ATOM    582  C   SER A  85     -27.230   3.243  56.327  1.00 34.16           C  
ATOM    583  CB  SER A  85     -25.188   4.715  56.294  1.00 34.16           C  
ATOM    584  O   SER A  85     -26.710   2.286  55.747  1.00 34.16           O  
ATOM    585  OG  SER A  85     -24.285   3.660  56.028  1.00 34.16           O  
ATOM    586  N   SER A  86     -28.531   3.522  56.225  1.00 40.34           N  
ATOM    587  CA  SER A  86     -29.376   2.939  55.176  1.00 40.34           C  
ATOM    588  C   SER A  86     -28.754   3.202  53.793  1.00 40.34           C  
ATOM    589  CB  SER A  86     -30.783   3.542  55.213  1.00 40.34           C  
ATOM    590  O   SER A  86     -28.180   4.279  53.595  1.00 40.34           O  
ATOM    591  OG  SER A  86     -31.371   3.330  56.482  1.00 40.34           O  
ATOM    592  N   PRO A  87     -28.853   2.264  52.829  1.00 45.97           N  
ATOM    593  CA  PRO A  87     -28.311   2.463  51.485  1.00 45.97           C  
ATOM    594  C   PRO A  87     -28.934   3.697  50.825  1.00 45.97           C  
ATOM    595  CB  PRO A  87     -28.625   1.176  50.716  1.00 45.97           C  
ATOM    596  O   PRO A  87     -30.100   4.018  51.061  1.00 45.97           O  
ATOM    597  CG  PRO A  87     -29.857   0.626  51.436  1.00 45.97           C  
ATOM    598  CD  PRO A  87     -29.602   1.018  52.891  1.00 45.97           C  
ATOM    599  N   SER A  88     -28.168   4.405  49.992  1.00 49.00           N  
ATOM    600  CA  SER A  88     -28.669   5.642  49.398  1.00 49.00           C  
ATOM    601  C   SER A  88     -29.736   5.353  48.336  1.00 49.00           C  
ATOM    602  CB  SER A  88     -27.521   6.504  48.860  1.00 49.00           C  
ATOM    603  O   SER A  88     -29.669   4.357  47.612  1.00 49.00           O  
ATOM    604  OG  SER A  88     -27.019   6.005  47.638  1.00 49.00           O  
ATOM    605  N   ARG A  89     -30.690   6.278  48.168  1.00 39.06           N  
ATOM    606  CA  ARG A  89     -31.693   6.231  47.085  1.00 39.06           C  
ATOM    607  C   ARG A  89     -31.039   6.143  45.695  1.00 39.06           C  
ATOM    608  CB  ARG A  89     -32.602   7.463  47.236  1.00 39.06           C  
ATOM    609  O   ARG A  89     -31.609   5.572  44.770  1.00 39.06           O  
ATOM    610  CG  ARG A  89     -33.789   7.489  46.262  1.00 39.06           C  
ATOM    611  CD  ARG A  89     -34.691   8.690  46.583  1.00 39.06           C  
ATOM    612  NE  ARG A  89     -35.808   8.810  45.627  1.00 39.06           N  
ATOM    613  NH1 ARG A  89     -36.790  10.676  46.542  1.00 39.06           N  
ATOM    614  NH2 ARG A  89     -37.676   9.749  44.719  1.00 39.06           N  
ATOM    615  CZ  ARG A  89     -36.748   9.741  45.634  1.00 39.06           C  
ATOM    616  N   THR A  90     -29.825   6.676  45.556  1.00 46.44           N  
ATOM    617  CA  THR A  90     -28.961   6.532  44.377  1.00 46.44           C  
ATOM    618  C   THR A  90     -28.459   5.101  44.164  1.00 46.44           C  
ATOM    619  CB  THR A  90     -27.771   7.511  44.452  1.00 46.44           C  
ATOM    620  O   THR A  90     -28.462   4.642  43.025  1.00 46.44           O  
ATOM    621  CG2 THR A  90     -28.102   8.800  43.699  1.00 46.44           C  
ATOM    622  OG1 THR A  90     -27.492   7.924  45.775  1.00 46.44           O  
ATOM    623  N   ASP A  91     -28.106   4.359  45.218  1.00 42.16           N  
ATOM    624  CA  ASP A  91     -27.712   2.945  45.105  1.00 42.16           C  
ATOM    625  C   ASP A  91     -28.905   2.050  44.767  1.00 42.16           C  
ATOM    626  CB  ASP A  91     -27.083   2.424  46.404  1.00 42.16           C  
ATOM    627  O   ASP A  91     -28.774   1.095  44.005  1.00 42.16           O  
ATOM    628  CG  ASP A  91     -25.894   3.251  46.864  1.00 42.16           C  
ATOM    629  OD1 ASP A  91     -24.981   3.455  46.040  1.00 42.16           O  
ATOM    630  OD2 ASP A  91     -25.950   3.705  48.033  1.00 42.16           O  
ATOM    631  N   GLU A  92     -30.088   2.354  45.303  1.00 42.00           N  
ATOM    632  CA  GLU A  92     -31.318   1.639  44.952  1.00 42.00           C  
ATOM    633  C   GLU A  92     -31.698   1.854  43.486  1.00 42.00           C  
ATOM    634  CB  GLU A  92     -32.464   2.040  45.882  1.00 42.00           C  
ATOM    635  O   GLU A  92     -31.959   0.878  42.785  1.00 42.00           O  
ATOM    636  CG  GLU A  92     -32.178   1.590  47.319  1.00 42.00           C  
ATOM    637  CD  GLU A  92     -33.408   1.746  48.215  1.00 42.00           C  
ATOM    638  OE1 GLU A  92     -33.616   0.820  49.028  1.00 42.00           O  
ATOM    639  OE2 GLU A  92     -34.113   2.771  48.064  1.00 42.00           O  
ATOM    640  N   LEU A  93     -31.623   3.093  42.984  1.00 41.56           N  
ATOM    641  CA  LEU A  93     -31.795   3.390  41.558  1.00 41.56           C  
ATOM    642  C   LEU A  93     -30.739   2.685  40.688  1.00 41.56           C  
ATOM    643  CB  LEU A  93     -31.761   4.916  41.351  1.00 41.56           C  
ATOM    644  O   LEU A  93     -31.079   2.157  39.630  1.00 41.56           O  
ATOM    645  CG  LEU A  93     -33.054   5.629  41.791  1.00 41.56           C  
ATOM    646  CD1 LEU A  93     -32.817   7.139  41.873  1.00 41.56           C  
ATOM    647  CD2 LEU A  93     -34.200   5.390  40.803  1.00 41.56           C  
ATOM    648  N   ARG A  94     -29.480   2.612  41.140  1.00 45.69           N  
ATOM    649  CA  ARG A  94     -28.394   1.914  40.428  1.00 45.69           C  
ATOM    650  C   ARG A  94     -28.641   0.403  40.349  1.00 45.69           C  
ATOM    651  CB  ARG A  94     -27.053   2.274  41.094  1.00 45.69           C  
ATOM    652  O   ARG A  94     -28.515  -0.174  39.273  1.00 45.69           O  
ATOM    653  CG  ARG A  94     -25.833   2.069  40.184  1.00 45.69           C  
ATOM    654  CD  ARG A  94     -24.574   2.596  40.893  1.00 45.69           C  
ATOM    655  NE  ARG A  94     -23.439   2.768  39.963  1.00 45.69           N  
ATOM    656  NH1 ARG A  94     -22.175   4.166  41.284  1.00 45.69           N  
ATOM    657  NH2 ARG A  94     -21.453   3.626  39.244  1.00 45.69           N  
ATOM    658  CZ  ARG A  94     -22.367   3.518  40.167  1.00 45.69           C  
ATOM    659  N   ARG A  95     -29.073  -0.227  41.450  1.00 51.25           N  
ATOM    660  CA  ARG A  95     -29.458  -1.653  41.489  1.00 51.25           C  
ATOM    661  C   ARG A  95     -30.741  -1.940  40.704  1.00 51.25           C  
ATOM    662  CB  ARG A  95     -29.627  -2.132  42.939  1.00 51.25           C  
ATOM    663  O   ARG A  95     -30.842  -3.001  40.097  1.00 51.25           O  
ATOM    664  CG  ARG A  95     -28.315  -2.179  43.739  1.00 51.25           C  
ATOM    665  CD  ARG A  95     -28.591  -2.689  45.163  1.00 51.25           C  
ATOM    666  NE  ARG A  95     -27.688  -2.079  46.160  1.00 51.25           N  
ATOM    667  NH1 ARG A  95     -29.212  -0.706  47.225  1.00 51.25           N  
ATOM    668  NH2 ARG A  95     -27.087  -0.718  47.883  1.00 51.25           N  
ATOM    669  CZ  ARG A  95     -28.003  -1.176  47.079  1.00 51.25           C  
ATOM    670  N   ALA A  96     -31.715  -1.030  40.708  1.00 40.56           N  
ATOM    671  CA  ALA A  96     -32.938  -1.166  39.918  1.00 40.56           C  
ATOM    672  C   ALA A  96     -32.635  -1.122  38.413  1.00 40.56           C  
ATOM    673  CB  ALA A  96     -33.929  -0.073  40.335  1.00 40.56           C  
ATOM    674  O   ALA A  96     -33.133  -1.964  37.670  1.00 40.56           O  
ATOM    675  N   ARG A  97     -31.756  -0.205  37.985  1.00 41.91           N  
ATOM    676  CA  ARG A  97     -31.306  -0.105  36.592  1.00 41.91           C  
ATOM    677  C   ARG A  97     -30.560  -1.365  36.146  1.00 41.91           C  
ATOM    678  CB  ARG A  97     -30.496   1.186  36.414  1.00 41.91           C  
ATOM    679  O   ARG A  97     -30.996  -2.000  35.199  1.00 41.91           O  
ATOM    680  CG  ARG A  97     -30.372   1.548  34.932  1.00 41.91           C  
ATOM    681  CD  ARG A  97     -29.705   2.913  34.759  1.00 41.91           C  
ATOM    682  NE  ARG A  97     -29.743   3.317  33.346  1.00 41.91           N  
ATOM    683  NH1 ARG A  97     -29.449   5.577  33.630  1.00 41.91           N  
ATOM    684  NH2 ARG A  97     -29.771   4.746  31.583  1.00 41.91           N  
ATOM    685  CZ  ARG A  97     -29.656   4.541  32.863  1.00 41.91           C  
ATOM    686  N   ALA A  98     -29.569  -1.820  36.917  1.00 43.25           N  
ATOM    687  CA  ALA A  98     -28.831  -3.054  36.619  1.00 43.25           C  
ATOM    688  C   ALA A  98     -29.727  -4.311  36.513  1.00 43.25           C  
ATOM    689  CB  ALA A  98     -27.758  -3.231  37.702  1.00 43.25           C  
ATOM    690  O   ALA A  98     -29.430  -5.220  35.741  1.00 43.25           O  
ATOM    691  N   ARG A  99     -30.846  -4.371  37.255  1.00 48.09           N  
ATOM    692  CA  ARG A  99     -31.850  -5.442  37.103  1.00 48.09           C  
ATOM    693  C   ARG A  99     -32.616  -5.328  35.785  1.00 48.09           C  
ATOM    694  CB  ARG A  99     -32.824  -5.453  38.286  1.00 48.09           C  
ATOM    695  O   ARG A  99     -32.726  -6.328  35.087  1.00 48.09           O  
ATOM    696  CG  ARG A  99     -32.176  -5.982  39.569  1.00 48.09           C  
ATOM    697  CD  ARG A  99     -33.129  -5.744  40.743  1.00 48.09           C  
ATOM    698  NE  ARG A  99     -32.515  -6.121  42.029  1.00 48.09           N  
ATOM    699  NH1 ARG A  99     -34.309  -5.595  43.359  1.00 48.09           N  
ATOM    700  NH2 ARG A  99     -32.436  -6.368  44.292  1.00 48.09           N  
ATOM    701  CZ  ARG A  99     -33.087  -6.026  43.216  1.00 48.09           C  
ATOM    702  N   ALA A 100     -33.099  -4.133  35.442  1.00 40.00           N  
ATOM    703  CA  ALA A 100     -33.800  -3.888  34.182  1.00 40.00           C  
ATOM    704  C   ALA A 100     -32.899  -4.158  32.963  1.00 40.00           C  
ATOM    705  CB  ALA A 100     -34.328  -2.447  34.192  1.00 40.00           C  
ATOM    706  O   ALA A 100     -33.330  -4.807  32.015  1.00 40.00           O  
ATOM    707  N   ASP A 101     -31.631  -3.744  33.023  1.00 42.28           N  
ATOM    708  CA  ASP A 101     -30.646  -3.993  31.968  1.00 42.28           C  
ATOM    709  C   ASP A 101     -30.350  -5.505  31.830  1.00 42.28           C  
ATOM    710  CB  ASP A 101     -29.366  -3.177  32.249  1.00 42.28           C  
ATOM    711  O   ASP A 101     -30.299  -6.032  30.721  1.00 42.28           O  
ATOM    712  CG  ASP A 101     -29.567  -1.649  32.353  1.00 42.28           C  
ATOM    713  OD1 ASP A 101     -30.468  -1.091  31.685  1.00 42.28           O  
ATOM    714  OD2 ASP A 101     -28.805  -1.017  33.123  1.00 42.28           O  
ATOM    715  N   SER A 102     -30.255  -6.249  32.942  1.00 40.16           N  
ATOM    716  CA  SER A 102     -30.106  -7.718  32.930  1.00 40.16           C  
ATOM    717  C   SER A 102     -31.338  -8.446  32.362  1.00 40.16           C  
ATOM    718  CB  SER A 102     -29.806  -8.203  34.353  1.00 40.16           C  
ATOM    719  O   SER A 102     -31.209  -9.463  31.677  1.00 40.16           O  
ATOM    720  OG  SER A 102     -29.509  -9.589  34.382  1.00 40.16           O  
ATOM    721  N   GLU A 103     -32.540  -7.922  32.602  1.00 41.16           N  
ATOM    722  CA  GLU A 103     -33.800  -8.463  32.080  1.00 41.16           C  
ATOM    723  C   GLU A 103     -33.986  -8.150  30.580  1.00 41.16           C  
ATOM    724  CB  GLU A 103     -34.930  -7.943  32.985  1.00 41.16           C  
ATOM    725  O   GLU A 103     -34.430  -9.011  29.811  1.00 41.16           O  
ATOM    726  CG  GLU A 103     -36.264  -8.679  32.816  1.00 41.16           C  
ATOM    727  CD  GLU A 103     -37.121  -8.583  34.094  1.00 41.16           C  
ATOM    728  OE1 GLU A 103     -37.677  -9.634  34.487  1.00 41.16           O  
ATOM    729  OE2 GLU A 103     -37.169  -7.491  34.706  1.00 41.16           O  
ATOM    730  N   ALA A 104     -33.522  -6.980  30.129  1.00 38.59           N  
ATOM    731  CA  ALA A 104     -33.383  -6.635  28.714  1.00 38.59           C  
ATOM    732  C   ALA A 104     -32.366  -7.546  27.998  1.00 38.59           C  
ATOM    733  CB  ALA A 104     -32.999  -5.155  28.609  1.00 38.59           C  
ATOM    734  O   ALA A 104     -32.644  -8.050  26.911  1.00 38.59           O  
ATOM    735  N   ILE A 105     -31.222  -7.841  28.627  1.00 44.16           N  
ATOM    736  CA  ILE A 105     -30.220  -8.774  28.083  1.00 44.16           C  
ATOM    737  C   ILE A 105     -30.800 -10.191  27.954  1.00 44.16           C  
ATOM    738  CB  ILE A 105     -28.921  -8.717  28.922  1.00 44.16           C  
ATOM    739  O   ILE A 105     -30.650 -10.813  26.904  1.00 44.16           O  
ATOM    740  CG1 ILE A 105     -28.182  -7.387  28.640  1.00 44.16           C  
ATOM    741  CG2 ILE A 105     -27.985  -9.905  28.626  1.00 44.16           C  
ATOM    742  CD1 ILE A 105     -27.120  -7.034  29.690  1.00 44.16           C  
ATOM    743  N   ARG A 106     -31.528 -10.698  28.962  1.00 40.91           N  
ATOM    744  CA  ARG A 106     -32.195 -12.014  28.866  1.00 40.91           C  
ATOM    745  C   ARG A 106     -33.246 -12.074  27.764  1.00 40.91           C  
ATOM    746  CB  ARG A 106     -32.863 -12.402  30.186  1.00 40.91           C  
ATOM    747  O   ARG A 106     -33.315 -13.076  27.062  1.00 40.91           O  
ATOM    748  CG  ARG A 106     -31.854 -12.897  31.220  1.00 40.91           C  
ATOM    749  CD  ARG A 106     -32.635 -13.389  32.438  1.00 40.91           C  
ATOM    750  NE  ARG A 106     -31.727 -13.720  33.546  1.00 40.91           N  
ATOM    751  NH1 ARG A 106     -33.098 -13.051  35.267  1.00 40.91           N  
ATOM    752  NH2 ARG A 106     -31.017 -13.739  35.701  1.00 40.91           N  
ATOM    753  CZ  ARG A 106     -31.955 -13.503  34.828  1.00 40.91           C  
ATOM    754  N   THR A 107     -34.065 -11.035  27.611  1.00 40.81           N  
ATOM    755  CA  THR A 107     -35.099 -11.003  26.562  1.00 40.81           C  
ATOM    756  C   THR A 107     -34.494 -10.858  25.163  1.00 40.81           C  
ATOM    757  CB  THR A 107     -36.170  -9.933  26.826  1.00 40.81           C  
ATOM    758  O   THR A 107     -34.984 -11.492  24.230  1.00 40.81           O  
ATOM    759  CG2 THR A 107     -37.137 -10.368  27.925  1.00 40.81           C  
ATOM    760  OG1 THR A 107     -35.615  -8.712  27.242  1.00 40.81           O  
ATOM    761  N   MET A 108     -33.380 -10.133  25.019  1.00 38.53           N  
ATOM    762  CA  MET A 108     -32.622 -10.061  23.767  1.00 38.53           C  
ATOM    763  C   MET A 108     -31.924 -11.388  23.422  1.00 38.53           C  
ATOM    764  CB  MET A 108     -31.635  -8.886  23.845  1.00 38.53           C  
ATOM    765  O   MET A 108     -31.999 -11.824  22.277  1.00 38.53           O  
ATOM    766  CG  MET A 108     -30.993  -8.591  22.487  1.00 38.53           C  
ATOM    767  SD  MET A 108     -29.988  -7.082  22.473  1.00 38.53           S  
ATOM    768  CE  MET A 108     -29.502  -7.068  20.729  1.00 38.53           C  
ATOM    769  N   LEU A 109     -31.308 -12.072  24.393  1.00 38.22           N  
ATOM    770  CA  LEU A 109     -30.708 -13.398  24.186  1.00 38.22           C  
ATOM    771  C   LEU A 109     -31.765 -14.466  23.868  1.00 38.22           C  
ATOM    772  CB  LEU A 109     -29.869 -13.790  25.416  1.00 38.22           C  
ATOM    773  O   LEU A 109     -31.574 -15.250  22.944  1.00 38.22           O  
ATOM    774  CG  LEU A 109     -28.531 -13.033  25.527  1.00 38.22           C  
ATOM    775  CD1 LEU A 109     -27.916 -13.279  26.905  1.00 38.22           C  
ATOM    776  CD2 LEU A 109     -27.520 -13.490  24.471  1.00 38.22           C  
ATOM    777  N   ALA A 110     -32.918 -14.447  24.543  1.00 37.16           N  
ATOM    778  CA  ALA A 110     -34.034 -15.337  24.220  1.00 37.16           C  
ATOM    779  C   ALA A 110     -34.577 -15.107  22.795  1.00 37.16           C  
ATOM    780  CB  ALA A 110     -35.129 -15.151  25.277  1.00 37.16           C  
ATOM    781  O   ALA A 110     -34.954 -16.063  22.120  1.00 37.16           O  
ATOM    782  N   ALA A 111     -34.576 -13.861  22.304  1.00 36.97           N  
ATOM    783  CA  ALA A 111     -34.940 -13.558  20.919  1.00 36.97           C  
ATOM    784  C   ALA A 111     -33.916 -14.089  19.893  1.00 36.97           C  
ATOM    785  CB  ALA A 111     -35.152 -12.045  20.789  1.00 36.97           C  
ATOM    786  O   ALA A 111     -34.303 -14.408  18.770  1.00 36.97           O  
ATOM    787  N   VAL A 112     -32.639 -14.222  20.276  1.00 37.56           N  
ATOM    788  CA  VAL A 112     -31.588 -14.846  19.451  1.00 37.56           C  
ATOM    789  C   VAL A 112     -31.724 -16.373  19.450  1.00 37.56           C  
ATOM    790  CB  VAL A 112     -30.185 -14.382  19.902  1.00 37.56           C  
ATOM    791  O   VAL A 112     -31.760 -16.970  18.376  1.00 37.56           O  
ATOM    792  CG1 VAL A 112     -29.049 -15.123  19.187  1.00 37.56           C  
ATOM    793  CG2 VAL A 112     -29.990 -12.885  19.619  1.00 37.56           C  
ATOM    794  N   ASP A 113     -31.882 -17.009  20.617  1.00 29.72           N  
ATOM    795  CA  ASP A 113     -32.029 -18.473  20.721  1.00 29.72           C  
ATOM    796  C   ASP A 113     -33.259 -18.992  19.959  1.00 29.72           C  
ATOM    797  CB  ASP A 113     -32.115 -18.907  22.201  1.00 29.72           C  
ATOM    798  O   ASP A 113     -33.181 -20.006  19.261  1.00 29.72           O  
ATOM    799  CG  ASP A 113     -30.794 -19.397  22.810  1.00 29.72           C  
ATOM    800  OD1 ASP A 113     -29.896 -19.811  22.043  1.00 29.72           O  
ATOM    801  OD2 ASP A 113     -30.719 -19.396  24.059  1.00 29.72           O  
ATOM    802  N   VAL A 114     -34.389 -18.276  20.015  1.00 34.31           N  
ATOM    803  CA  VAL A 114     -35.629 -18.659  19.311  1.00 34.31           C  
ATOM    804  C   VAL A 114     -35.473 -18.647  17.778  1.00 34.31           C  
ATOM    805  CB  VAL A 114     -36.807 -17.793  19.815  1.00 34.31           C  
ATOM    806  O   VAL A 114     -36.205 -19.362  17.094  1.00 34.31           O  
ATOM    807  CG1 VAL A 114     -38.092 -17.899  18.983  1.00 34.31           C  
ATOM    808  CG2 VAL A 114     -37.187 -18.217  21.243  1.00 34.31           C  
ATOM    809  N   GLN A 115     -34.492 -17.928  17.216  1.00 30.98           N  
ATOM    810  CA  GLN A 115     -34.194 -17.963  15.774  1.00 30.98           C  
ATOM    811  C   GLN A 115     -33.285 -19.126  15.335  1.00 30.98           C  
ATOM    812  CB  GLN A 115     -33.663 -16.603  15.290  1.00 30.98           C  
ATOM    813  O   GLN A 115     -33.113 -19.333  14.136  1.00 30.98           O  
ATOM    814  CG  GLN A 115     -34.783 -15.554  15.235  1.00 30.98           C  
ATOM    815  CD  GLN A 115     -34.397 -14.311  14.437  1.00 30.98           C  
ATOM    816  NE2 GLN A 115     -35.347 -13.656  13.804  1.00 30.98           N  
ATOM    817  OE1 GLN A 115     -33.255 -13.895  14.340  1.00 30.98           O  
ATOM    818  N   SER A 116     -32.762 -19.945  16.256  1.00 30.88           N  
ATOM    819  CA  SER A 116     -32.030 -21.177  15.896  1.00 30.88           C  
ATOM    820  C   SER A 116     -32.939 -22.296  15.342  1.00 30.88           C  
ATOM    821  CB  SER A 116     -31.219 -21.677  17.097  1.00 30.88           C  
ATOM    822  O   SER A 116     -32.458 -23.264  14.751  1.00 30.88           O  
ATOM    823  OG  SER A 116     -32.067 -22.148  18.125  1.00 30.88           O  
ATOM    824  N   GLY A 117     -34.262 -22.151  15.495  1.00 28.11           N  
ATOM    825  CA  GLY A 117     -35.298 -23.163  15.256  1.00 28.11           C  
ATOM    826  C   GLY A 117     -35.737 -23.434  13.807  1.00 28.11           C  
ATOM    827  O   GLY A 117     -36.879 -23.844  13.605  1.00 28.11           O  
ATOM    828  N   GLY A 118     -34.862 -23.266  12.810  1.00 25.44           N  
ATOM    829  CA  GLY A 118     -35.005 -23.911  11.493  1.00 25.44           C  
ATOM    830  C   GLY A 118     -35.452 -23.065  10.285  1.00 25.44           C  
ATOM    831  O   GLY A 118     -35.880 -21.922  10.389  1.00 25.44           O  
ATOM    832  N   SER A 119     -35.378 -23.720   9.116  1.00 24.05           N  
ATOM    833  CA  SER A 119     -35.624 -23.221   7.748  1.00 24.05           C  
ATOM    834  C   SER A 119     -34.577 -22.261   7.153  1.00 24.05           C  
ATOM    835  CB  SER A 119     -37.036 -22.655   7.591  1.00 24.05           C  
ATOM    836  O   SER A 119     -34.304 -21.176   7.659  1.00 24.05           O  
ATOM    837  OG  SER A 119     -37.369 -22.662   6.215  1.00 24.05           O  
ATOM    838  N   HIS A 120     -34.022 -22.649   5.999  1.00 28.50           N  
ATOM    839  CA  HIS A 120     -33.105 -21.830   5.203  1.00 28.50           C  
ATOM    840  C   HIS A 120     -33.846 -20.678   4.501  1.00 28.50           C  
ATOM    841  CB  HIS A 120     -32.416 -22.703   4.134  1.00 28.50           C  
ATOM    842  O   HIS A 120     -34.334 -20.863   3.392  1.00 28.50           O  
ATOM    843  CG  HIS A 120     -31.368 -23.661   4.628  1.00 28.50           C  
ATOM    844  CD2 HIS A 120     -31.569 -24.947   5.052  1.00 28.50           C  
ATOM    845  ND1 HIS A 120     -30.007 -23.456   4.589  1.00 28.50           N  
ATOM    846  CE1 HIS A 120     -29.404 -24.588   4.991  1.00 28.50           C  
ATOM    847  NE2 HIS A 120     -30.318 -25.524   5.286  1.00 28.50           N  
ATOM    848  N   HIS A 121     -33.880 -19.485   5.101  1.00 25.36           N  
ATOM    849  CA  HIS A 121     -34.159 -18.226   4.385  1.00 25.36           C  
ATOM    850  C   HIS A 121     -33.588 -17.004   5.133  1.00 25.36           C  
ATOM    851  CB  HIS A 121     -35.660 -18.099   4.024  1.00 25.36           C  
ATOM    852  O   HIS A 121     -34.301 -16.068   5.490  1.00 25.36           O  
ATOM    853  CG  HIS A 121     -35.957 -18.455   2.585  1.00 25.36           C  
ATOM    854  CD2 HIS A 121     -36.791 -19.446   2.141  1.00 25.36           C  
ATOM    855  ND1 HIS A 121     -35.436 -17.841   1.466  1.00 25.36           N  
ATOM    856  CE1 HIS A 121     -35.942 -18.452   0.381  1.00 25.36           C  
ATOM    857  NE2 HIS A 121     -36.788 -19.428   0.741  1.00 25.36           N  
ATOM    858  N   PHE A 122     -32.272 -16.989   5.370  1.00 27.55           N  
ATOM    859  CA  PHE A 122     -31.605 -15.757   5.802  1.00 27.55           C  
ATOM    860  C   PHE A 122     -31.580 -14.757   4.636  1.00 27.55           C  
ATOM    861  CB  PHE A 122     -30.204 -16.054   6.352  1.00 27.55           C  
ATOM    862  O   PHE A 122     -31.308 -15.149   3.500  1.00 27.55           O  
ATOM    863  CG  PHE A 122     -29.731 -14.996   7.329  1.00 27.55           C  
ATOM    864  CD1 PHE A 122     -28.944 -13.911   6.895  1.00 27.55           C  
ATOM    865  CD2 PHE A 122     -30.121 -15.080   8.680  1.00 27.55           C  
ATOM    866  CE1 PHE A 122     -28.542 -12.924   7.814  1.00 27.55           C  
ATOM    867  CE2 PHE A 122     -29.721 -14.091   9.596  1.00 27.55           C  
ATOM    868  CZ  PHE A 122     -28.929 -13.014   9.163  1.00 27.55           C  
ATOM    869  N   MET A 123     -31.888 -13.480   4.887  1.00 31.22           N  
ATOM    870  CA  MET A 123     -31.945 -12.478   3.818  1.00 31.22           C  
ATOM    871  C   MET A 123     -30.568 -12.264   3.190  1.00 31.22           C  
ATOM    872  CB  MET A 123     -32.497 -11.131   4.312  1.00 31.22           C  
ATOM    873  O   MET A 123     -29.648 -11.757   3.832  1.00 31.22           O  
ATOM    874  CG  MET A 123     -34.027 -11.085   4.293  1.00 31.22           C  
ATOM    875  SD  MET A 123     -34.741  -9.476   4.748  1.00 31.22           S  
ATOM    876  CE  MET A 123     -34.210  -8.431   3.362  1.00 31.22           C  
ATOM    877  N   GLU A 124     -30.467 -12.560   1.897  1.00 28.66           N  
ATOM    878  CA  GLU A 124     -29.321 -12.221   1.061  1.00 28.66           C  
ATOM    879  C   GLU A 124     -29.318 -10.708   0.763  1.00 28.66           C  
ATOM    880  CB  GLU A 124     -29.331 -13.120  -0.189  1.00 28.66           C  
ATOM    881  O   GLU A 124     -29.601 -10.251  -0.346  1.00 28.66           O  
ATOM    882  CG  GLU A 124     -27.971 -13.127  -0.901  1.00 28.66           C  
ATOM    883  CD  GLU A 124     -27.949 -14.026  -2.149  1.00 28.66           C  
ATOM    884  OE1 GLU A 124     -26.832 -14.456  -2.514  1.00 28.66           O  
ATOM    885  OE2 GLU A 124     -29.028 -14.255  -2.740  1.00 28.66           O  
ATOM    886  N   MET A 125     -29.008  -9.895   1.782  1.00 30.58           N  
ATOM    887  CA  MET A 125     -28.630  -8.494   1.586  1.00 30.58           C  
ATOM    888  C   MET A 125     -27.261  -8.437   0.900  1.00 30.58           C  
ATOM    889  CB  MET A 125     -28.667  -7.675   2.888  1.00 30.58           C  
ATOM    890  O   MET A 125     -26.226  -8.199   1.521  1.00 30.58           O  
ATOM    891  CG  MET A 125     -30.081  -7.195   3.233  1.00 30.58           C  
ATOM    892  SD  MET A 125     -30.087  -5.771   4.358  1.00 30.58           S  
ATOM    893  CE  MET A 125     -31.844  -5.329   4.320  1.00 30.58           C  
ATOM    894  N   THR A 126     -27.285  -8.662  -0.412  1.00 32.94           N  
ATOM    895  CA  THR A 126     -26.177  -8.381  -1.325  1.00 32.94           C  
ATOM    896  C   THR A 126     -25.637  -6.971  -1.077  1.00 32.94           C  
ATOM    897  CB  THR A 126     -26.611  -8.537  -2.795  1.00 32.94           C  
ATOM    898  O   THR A 126     -26.392  -6.032  -0.826  1.00 32.94           O  
ATOM    899  CG2 THR A 126     -26.823  -9.997  -3.185  1.00 32.94           C  
ATOM    900  OG1 THR A 126     -27.841  -7.902  -3.059  1.00 32.94           O  
ATOM    901  N   THR A 127     -24.315  -6.795  -1.151  1.00 33.53           N  
ATOM    902  CA  THR A 127     -23.619  -5.533  -0.814  1.00 33.53           C  
ATOM    903  C   THR A 127     -24.101  -4.313  -1.609  1.00 33.53           C  
ATOM    904  CB  THR A 127     -22.097  -5.693  -0.998  1.00 33.53           C  
ATOM    905  O   THR A 127     -23.926  -3.176  -1.169  1.00 33.53           O  
ATOM    906  CG2 THR A 127     -21.437  -6.254   0.258  1.00 33.53           C  
ATOM    907  OG1 THR A 127     -21.801  -6.595  -2.045  1.00 33.53           O  
ATOM    908  N   SER A 128     -24.766  -4.530  -2.744  1.00 29.23           N  
ATOM    909  CA  SER A 128     -25.473  -3.516  -3.528  1.00 29.23           C  
ATOM    910  C   SER A 128     -26.639  -2.845  -2.786  1.00 29.23           C  
ATOM    911  CB  SER A 128     -25.998  -4.167  -4.814  1.00 29.23           C  
ATOM    912  O   SER A 128     -26.880  -1.665  -3.025  1.00 29.23           O  
ATOM    913  OG  SER A 128     -26.630  -5.393  -4.498  1.00 29.23           O  
ATOM    914  N   SER A 129     -27.350  -3.525  -1.877  1.00 29.95           N  
ATOM    915  CA  SER A 129     -28.491  -2.931  -1.157  1.00 29.95           C  
ATOM    916  C   SER A 129     -28.043  -1.868  -0.148  1.00 29.95           C  
ATOM    917  CB  SER A 129     -29.343  -4.017  -0.488  1.00 29.95           C  
ATOM    918  O   SER A 129     -28.573  -0.758  -0.144  1.00 29.95           O  
ATOM    919  OG  SER A 129     -28.660  -4.598   0.603  1.00 29.95           O  
ATOM    920  N   LEU A 130     -26.997  -2.164   0.632  1.00 30.53           N  
ATOM    921  CA  LEU A 130     -26.360  -1.221   1.557  1.00 30.53           C  
ATOM    922  C   LEU A 130     -25.726  -0.033   0.815  1.00 30.53           C  
ATOM    923  CB  LEU A 130     -25.312  -1.978   2.398  1.00 30.53           C  
ATOM    924  O   LEU A 130     -25.851   1.107   1.262  1.00 30.53           O  
ATOM    925  CG  LEU A 130     -25.923  -2.855   3.509  1.00 30.53           C  
ATOM    926  CD1 LEU A 130     -24.869  -3.821   4.052  1.00 30.53           C  
ATOM    927  CD2 LEU A 130     -26.430  -2.008   4.680  1.00 30.53           C  
ATOM    928  N   LEU A 131     -25.099  -0.278  -0.342  1.00 31.47           N  
ATOM    929  CA  LEU A 131     -24.549   0.782  -1.195  1.00 31.47           C  
ATOM    930  C   LEU A 131     -25.640   1.684  -1.798  1.00 31.47           C  
ATOM    931  CB  LEU A 131     -23.675   0.152  -2.296  1.00 31.47           C  
ATOM    932  O   LEU A 131     -25.442   2.897  -1.871  1.00 31.47           O  
ATOM    933  CG  LEU A 131     -22.294  -0.323  -1.804  1.00 31.47           C  
ATOM    934  CD1 LEU A 131     -21.626  -1.183  -2.879  1.00 31.47           C  
ATOM    935  CD2 LEU A 131     -21.358   0.854  -1.507  1.00 31.47           C  
ATOM    936  N   ASN A 132     -26.792   1.127  -2.183  1.00 31.28           N  
ATOM    937  CA  ASN A 132     -27.923   1.905  -2.692  1.00 31.28           C  
ATOM    938  C   ASN A 132     -28.587   2.738  -1.585  1.00 31.28           C  
ATOM    939  CB  ASN A 132     -28.922   0.975  -3.401  1.00 31.28           C  
ATOM    940  O   ASN A 132     -28.772   3.938  -1.772  1.00 31.28           O  
ATOM    941  CG  ASN A 132     -28.454   0.506  -4.770  1.00 31.28           C  
ATOM    942  ND2 ASN A 132     -29.137  -0.456  -5.344  1.00 31.28           N  
ATOM    943  OD1 ASN A 132     -27.515   1.008  -5.371  1.00 31.28           O  
ATOM    944  N   ALA A 133     -28.841   2.162  -0.405  1.00 30.62           N  
ATOM    945  CA  ALA A 133     -29.373   2.907   0.741  1.00 30.62           C  
ATOM    946  C   ALA A 133     -28.456   4.088   1.129  1.00 30.62           C  
ATOM    947  CB  ALA A 133     -29.564   1.926   1.905  1.00 30.62           C  
ATOM    948  O   ALA A 133     -28.914   5.216   1.311  1.00 30.62           O  
ATOM    949  N   ALA A 134     -27.135   3.869   1.141  1.00 32.94           N  
ATOM    950  CA  ALA A 134     -26.145   4.921   1.377  1.00 32.94           C  
ATOM    951  C   ALA A 134     -26.080   5.998   0.268  1.00 32.94           C  
ATOM    952  CB  ALA A 134     -24.782   4.248   1.581  1.00 32.94           C  
ATOM    953  O   ALA A 134     -25.494   7.063   0.489  1.00 32.94           O  
ATOM    954  N   ALA A 135     -26.658   5.742  -0.911  1.00 33.53           N  
ATOM    955  CA  ALA A 135     -26.728   6.675  -2.035  1.00 33.53           C  
ATOM    956  C   ALA A 135     -28.053   7.462  -2.108  1.00 33.53           C  
ATOM    957  CB  ALA A 135     -26.461   5.892  -3.327  1.00 33.53           C  
ATOM    958  O   ALA A 135     -28.062   8.551  -2.688  1.00 33.53           O  
ATOM    959  N   GLU A 136     -29.144   6.946  -1.531  1.00 31.30           N  
ATOM    960  CA  GLU A 136     -30.468   7.590  -1.534  1.00 31.30           C  
ATOM    961  C   GLU A 136     -30.631   8.646  -0.426  1.00 31.30           C  
ATOM    962  CB  GLU A 136     -31.578   6.526  -1.499  1.00 31.30           C  
ATOM    963  O   GLU A 136     -31.246   9.684  -0.668  1.00 31.30           O  
ATOM    964  CG  GLU A 136     -31.644   5.781  -2.845  1.00 31.30           C  
ATOM    965  CD  GLU A 136     -32.809   4.787  -2.954  1.00 31.30           C  
ATOM    966  OE1 GLU A 136     -33.285   4.609  -4.100  1.00 31.30           O  
ATOM    967  OE2 GLU A 136     -33.197   4.203  -1.919  1.00 31.30           O  
ATOM    968  N   GLU A 137     -29.965   8.498   0.727  1.00 29.09           N  
ATOM    969  CA  GLU A 137     -29.883   9.526   1.793  1.00 29.09           C  
ATOM    970  C   GLU A 137     -29.064  10.788   1.404  1.00 29.09           C  
ATOM    971  CB  GLU A 137     -29.293   8.924   3.076  1.00 29.09           C  
ATOM    972  O   GLU A 137     -28.564  11.529   2.253  1.00 29.09           O  
ATOM    973  CG  GLU A 137     -30.109   7.808   3.733  1.00 29.09           C  
ATOM    974  CD  GLU A 137     -29.499   7.463   5.103  1.00 29.09           C  
ATOM    975  OE1 GLU A 137     -30.283   7.188   6.034  1.00 29.09           O  
ATOM    976  OE2 GLU A 137     -28.242   7.526   5.233  1.00 29.09           O  
ATOM    977  N   GLY A 138     -28.866  11.041   0.110  1.00 29.69           N  
ATOM    978  CA  GLY A 138     -27.958  12.043  -0.447  1.00 29.69           C  
ATOM    979  C   GLY A 138     -28.411  13.503  -0.328  1.00 29.69           C  
ATOM    980  O   GLY A 138     -28.325  14.233  -1.314  1.00 29.69           O  
ATOM    981  N   HIS A 139     -28.864  13.964   0.842  1.00 25.64           N  
ATOM    982  CA  HIS A 139     -29.083  15.394   1.089  1.00 25.64           C  
ATOM    983  C   HIS A 139     -27.741  16.138   1.202  1.00 25.64           C  
ATOM    984  CB  HIS A 139     -30.014  15.617   2.292  1.00 25.64           C  
ATOM    985  O   HIS A 139     -26.997  16.009   2.173  1.00 25.64           O  
ATOM    986  CG  HIS A 139     -31.462  15.735   1.875  1.00 25.64           C  
ATOM    987  CD2 HIS A 139     -32.351  16.695   2.284  1.00 25.64           C  
ATOM    988  ND1 HIS A 139     -32.117  14.952   0.949  1.00 25.64           N  
ATOM    989  CE1 HIS A 139     -33.365  15.429   0.805  1.00 25.64           C  
ATOM    990  NE2 HIS A 139     -33.551  16.498   1.594  1.00 25.64           N  
ATOM    991  N   ILE A 140     -27.421  16.909   0.160  1.00 30.31           N  
ATOM    992  CA  ILE A 140     -26.170  17.662   0.025  1.00 30.31           C  
ATOM    993  C   ILE A 140     -26.312  19.017   0.749  1.00 30.31           C  
ATOM    994  CB  ILE A 140     -25.825  17.840  -1.477  1.00 30.31           C  
ATOM    995  O   ILE A 140     -27.190  19.798   0.369  1.00 30.31           O  
ATOM    996  CG1 ILE A 140     -25.605  16.478  -2.179  1.00 30.31           C  
ATOM    997  CG2 ILE A 140     -24.572  18.716  -1.661  1.00 30.31           C  
ATOM    998  CD1 ILE A 140     -25.626  16.555  -3.712  1.00 30.31           C  
ATOM    999  N   PRO A 141     -25.463  19.354   1.743  1.00 26.70           N  
ATOM   1000  CA  PRO A 141     -25.424  20.707   2.297  1.00 26.70           C  
ATOM   1001  C   PRO A 141     -24.981  21.709   1.218  1.00 26.70           C  
ATOM   1002  CB  PRO A 141     -24.464  20.642   3.488  1.00 26.70           C  
ATOM   1003  O   PRO A 141     -24.101  21.411   0.411  1.00 26.70           O  
ATOM   1004  CG  PRO A 141     -23.521  19.497   3.119  1.00 26.70           C  
ATOM   1005  CD  PRO A 141     -24.417  18.534   2.339  1.00 26.70           C  
ATOM   1006  N   HIS A 142     -25.619  22.881   1.181  1.00 24.75           N  
ATOM   1007  CA  HIS A 142     -25.510  23.830   0.066  1.00 24.75           C  
ATOM   1008  C   HIS A 142     -24.078  24.317  -0.230  1.00 24.75           C  
ATOM   1009  CB  HIS A 142     -26.481  25.009   0.273  1.00 24.75           C  
ATOM   1010  O   HIS A 142     -23.229  24.442   0.652  1.00 24.75           O  
ATOM   1011  CG  HIS A 142     -27.685  24.985  -0.638  1.00 24.75           C  
ATOM   1012  CD2 HIS A 142     -28.271  26.080  -1.220  1.00 24.75           C  
ATOM   1013  ND1 HIS A 142     -28.407  23.879  -1.038  1.00 24.75           N  
ATOM   1014  CE1 HIS A 142     -29.402  24.300  -1.838  1.00 24.75           C  
ATOM   1015  NE2 HIS A 142     -29.360  25.631  -1.977  1.00 24.75           N  
ATOM   1016  N   TYR A 143     -23.839  24.624  -1.508  1.00 30.31           N  
ATOM   1017  CA  TYR A 143     -22.521  24.882  -2.110  1.00 30.31           C  
ATOM   1018  C   TYR A 143     -21.868  26.223  -1.700  1.00 30.31           C  
ATOM   1019  CB  TYR A 143     -22.681  24.784  -3.643  1.00 30.31           C  
ATOM   1020  O   TYR A 143     -20.745  26.523  -2.111  1.00 30.31           O  
ATOM   1021  CG  TYR A 143     -21.762  23.790  -4.329  1.00 30.31           C  
ATOM   1022  CD1 TYR A 143     -20.530  24.221  -4.855  1.00 30.31           C  
ATOM   1023  CD2 TYR A 143     -22.160  22.446  -4.480  1.00 30.31           C  
ATOM   1024  CE1 TYR A 143     -19.700  23.317  -5.547  1.00 30.31           C  
ATOM   1025  CE2 TYR A 143     -21.335  21.538  -5.174  1.00 30.31           C  
ATOM   1026  OH  TYR A 143     -19.309  21.103  -6.386  1.00 30.31           O  
ATOM   1027  CZ  TYR A 143     -20.106  21.975  -5.713  1.00 30.31           C  
ATOM   1028  N   ASP A 144     -22.562  27.051  -0.917  1.00 25.98           N  
ATOM   1029  CA  ASP A 144     -22.250  28.475  -0.746  1.00 25.98           C  
ATOM   1030  C   ASP A 144     -21.035  28.771   0.144  1.00 25.98           C  
ATOM   1031  CB  ASP A 144     -23.505  29.191  -0.234  1.00 25.98           C  
ATOM   1032  O   ASP A 144     -20.404  29.821   0.002  1.00 25.98           O  
ATOM   1033  CG  ASP A 144     -24.631  29.057  -1.257  1.00 25.98           C  
ATOM   1034  OD1 ASP A 144     -24.384  29.465  -2.416  1.00 25.98           O  
ATOM   1035  OD2 ASP A 144     -25.668  28.461  -0.892  1.00 25.98           O  
ATOM   1036  N   SER A 145     -20.634  27.834   1.009  1.00 29.66           N  
ATOM   1037  CA  SER A 145     -19.483  28.002   1.914  1.00 29.66           C  
ATOM   1038  C   SER A 145     -18.146  28.213   1.182  1.00 29.66           C  
ATOM   1039  CB  SER A 145     -19.398  26.799   2.860  1.00 29.66           C  
ATOM   1040  O   SER A 145     -17.228  28.833   1.728  1.00 29.66           O  
ATOM   1041  OG  SER A 145     -19.285  25.595   2.124  1.00 29.66           O  
ATOM   1042  N   VAL A 146     -18.046  27.771  -0.077  1.00 32.31           N  
ATOM   1043  CA  VAL A 146     -16.837  27.874  -0.913  1.00 32.31           C  
ATOM   1044  C   VAL A 146     -16.653  29.279  -1.518  1.00 32.31           C  
ATOM   1045  CB  VAL A 146     -16.851  26.769  -1.997  1.00 32.31           C  
ATOM   1046  O   VAL A 146     -15.533  29.656  -1.863  1.00 32.31           O  
ATOM   1047  CG1 VAL A 146     -15.546  26.705  -2.803  1.00 32.31           C  
ATOM   1048  CG2 VAL A 146     -17.050  25.375  -1.377  1.00 32.31           C  
ATOM   1049  N   GLN A 147     -17.707  30.104  -1.607  1.00 28.95           N  
ATOM   1050  CA  GLN A 147     -17.640  31.415  -2.282  1.00 28.95           C  
ATOM   1051  C   GLN A 147     -16.819  32.484  -1.528  1.00 28.95           C  
ATOM   1052  CB  GLN A 147     -19.054  31.946  -2.571  1.00 28.95           C  
ATOM   1053  O   GLN A 147     -16.488  33.528  -2.095  1.00 28.95           O  
ATOM   1054  CG  GLN A 147     -19.887  31.039  -3.497  1.00 28.95           C  
ATOM   1055  CD  GLN A 147     -21.091  31.765  -4.106  1.00 28.95           C  
ATOM   1056  NE2 GLN A 147     -22.194  31.093  -4.351  1.00 28.95           N  
ATOM   1057  OE1 GLN A 147     -21.049  32.949  -4.405  1.00 28.95           O  
ATOM   1058  N   SER A 148     -16.467  32.235  -0.263  1.00 30.45           N  
ATOM   1059  CA  SER A 148     -15.744  33.178   0.603  1.00 30.45           C  
ATOM   1060  C   SER A 148     -14.271  33.397   0.213  1.00 30.45           C  
ATOM   1061  CB  SER A 148     -15.853  32.703   2.058  1.00 30.45           C  
ATOM   1062  O   SER A 148     -13.711  34.458   0.486  1.00 30.45           O  
ATOM   1063  OG  SER A 148     -15.324  31.395   2.200  1.00 30.45           O  
ATOM   1064  N   LEU A 149     -13.635  32.443  -0.478  1.00 32.84           N  
ATOM   1065  CA  LEU A 149     -12.198  32.461  -0.800  1.00 32.84           C  
ATOM   1066  C   LEU A 149     -11.869  33.171  -2.131  1.00 32.84           C  
ATOM   1067  CB  LEU A 149     -11.632  31.032  -0.666  1.00 32.84           C  
ATOM   1068  O   LEU A 149     -11.141  32.652  -2.985  1.00 32.84           O  
ATOM   1069  CG  LEU A 149     -11.446  30.599   0.803  1.00 32.84           C  
ATOM   1070  CD1 LEU A 149     -11.247  29.087   0.882  1.00 32.84           C  
ATOM   1071  CD2 LEU A 149     -10.216  31.262   1.437  1.00 32.84           C  
ATOM   1072  N   ARG A 150     -12.368  34.403  -2.305  1.00 29.78           N  
ATOM   1073  CA  ARG A 150     -12.003  35.278  -3.437  1.00 29.78           C  
ATOM   1074  C   ARG A 150     -10.515  35.657  -3.383  1.00 29.78           C  
ATOM   1075  CB  ARG A 150     -12.877  36.547  -3.458  1.00 29.78           C  
ATOM   1076  O   ARG A 150     -10.139  36.616  -2.719  1.00 29.78           O  
ATOM   1077  CG  ARG A 150     -14.299  36.308  -3.984  1.00 29.78           C  
ATOM   1078  CD  ARG A 150     -15.018  37.656  -4.144  1.00 29.78           C  
ATOM   1079  NE  ARG A 150     -16.346  37.501  -4.766  1.00 29.78           N  
ATOM   1080  NH1 ARG A 150     -16.769  39.727  -5.170  1.00 29.78           N  
ATOM   1081  NH2 ARG A 150     -18.274  38.192  -5.764  1.00 29.78           N  
ATOM   1082  CZ  ARG A 150     -17.119  38.470  -5.230  1.00 29.78           C  
ATOM   1083  N   GLY A 151      -9.674  34.928  -4.120  1.00 34.06           N  
ATOM   1084  CA  GLY A 151      -8.258  35.287  -4.294  1.00 34.06           C  
ATOM   1085  C   GLY A 151      -7.322  34.210  -4.857  1.00 34.06           C  
ATOM   1086  O   GLY A 151      -6.199  34.538  -5.223  1.00 34.06           O  
ATOM   1087  N   ARG A 152      -7.736  32.935  -4.950  1.00 33.78           N  
ATOM   1088  CA  ARG A 152      -6.861  31.826  -5.403  1.00 33.78           C  
ATOM   1089  C   ARG A 152      -7.499  30.958  -6.494  1.00 33.78           C  
ATOM   1090  CB  ARG A 152      -6.377  30.997  -4.195  1.00 33.78           C  
ATOM   1091  O   ARG A 152      -7.695  29.762  -6.308  1.00 33.78           O  
ATOM   1092  CG  ARG A 152      -5.476  31.795  -3.240  1.00 33.78           C  
ATOM   1093  CD  ARG A 152      -4.881  30.872  -2.168  1.00 33.78           C  
ATOM   1094  NE  ARG A 152      -4.025  31.619  -1.226  1.00 33.78           N  
ATOM   1095  NH1 ARG A 152      -3.083  29.814  -0.153  1.00 33.78           N  
ATOM   1096  NH2 ARG A 152      -2.523  31.880   0.468  1.00 33.78           N  
ATOM   1097  CZ  ARG A 152      -3.218  31.102  -0.313  1.00 33.78           C  
ATOM   1098  N   TYR A 153      -7.802  31.552  -7.648  1.00 32.94           N  
ATOM   1099  CA  TYR A 153      -8.473  30.842  -8.746  1.00 32.94           C  
ATOM   1100  C   TYR A 153      -7.647  29.687  -9.341  1.00 32.94           C  
ATOM   1101  CB  TYR A 153      -8.925  31.843  -9.818  1.00 32.94           C  
ATOM   1102  O   TYR A 153      -8.191  28.603  -9.521  1.00 32.94           O  
ATOM   1103  CG  TYR A 153     -10.164  32.618  -9.404  1.00 32.94           C  
ATOM   1104  CD1 TYR A 153     -11.434  32.039  -9.599  1.00 32.94           C  
ATOM   1105  CD2 TYR A 153     -10.055  33.887  -8.800  1.00 32.94           C  
ATOM   1106  CE1 TYR A 153     -12.594  32.723  -9.188  1.00 32.94           C  
ATOM   1107  CE2 TYR A 153     -11.215  34.575  -8.390  1.00 32.94           C  
ATOM   1108  OH  TYR A 153     -13.608  34.655  -8.197  1.00 32.94           O  
ATOM   1109  CZ  TYR A 153     -12.488  33.992  -8.584  1.00 32.94           C  
ATOM   1110  N   THR A 154      -6.343  29.854  -9.590  1.00 34.88           N  
ATOM   1111  CA  THR A 154      -5.519  28.808 -10.236  1.00 34.88           C  
ATOM   1112  C   THR A 154      -5.408  27.518  -9.408  1.00 34.88           C  
ATOM   1113  CB  THR A 154      -4.116  29.310 -10.634  1.00 34.88           C  
ATOM   1114  O   THR A 154      -5.703  26.453  -9.953  1.00 34.88           O  
ATOM   1115  CG2 THR A 154      -3.682  28.756 -11.988  1.00 34.88           C  
ATOM   1116  OG1 THR A 154      -4.087  30.719 -10.717  1.00 34.88           O  
ATOM   1117  N   PRO A 155      -5.077  27.562  -8.096  1.00 32.06           N  
ATOM   1118  CA  PRO A 155      -5.066  26.360  -7.260  1.00 32.06           C  
ATOM   1119  C   PRO A 155      -6.444  25.705  -7.139  1.00 32.06           C  
ATOM   1120  CB  PRO A 155      -4.548  26.800  -5.885  1.00 32.06           C  
ATOM   1121  O   PRO A 155      -6.526  24.483  -7.105  1.00 32.06           O  
ATOM   1122  CG  PRO A 155      -3.746  28.060  -6.196  1.00 32.06           C  
ATOM   1123  CD  PRO A 155      -4.549  28.686  -7.332  1.00 32.06           C  
ATOM   1124  N   VAL A 156      -7.526  26.494  -7.114  1.00 33.97           N  
ATOM   1125  CA  VAL A 156      -8.899  25.968  -7.047  1.00 33.97           C  
ATOM   1126  C   VAL A 156      -9.310  25.299  -8.357  1.00 33.97           C  
ATOM   1127  CB  VAL A 156      -9.895  27.062  -6.612  1.00 33.97           C  
ATOM   1128  O   VAL A 156      -9.932  24.249  -8.300  1.00 33.97           O  
ATOM   1129  CG1 VAL A 156     -11.363  26.624  -6.719  1.00 33.97           C  
ATOM   1130  CG2 VAL A 156      -9.647  27.438  -5.145  1.00 33.97           C  
ATOM   1131  N   VAL A 157      -8.931  25.818  -9.530  1.00 36.75           N  
ATOM   1132  CA  VAL A 157      -9.208  25.152 -10.820  1.00 36.75           C  
ATOM   1133  C   VAL A 157      -8.404  23.858 -10.962  1.00 36.75           C  
ATOM   1134  CB  VAL A 157      -8.971  26.104 -12.009  1.00 36.75           C  
ATOM   1135  O   VAL A 157      -8.966  22.851 -11.390  1.00 36.75           O  
ATOM   1136  CG1 VAL A 157      -9.054  25.398 -13.370  1.00 36.75           C  
ATOM   1137  CG2 VAL A 157     -10.035  27.211 -12.019  1.00 36.75           C  
ATOM   1138  N   ILE A 158      -7.132  23.842 -10.547  1.00 38.09           N  
ATOM   1139  CA  ILE A 158      -6.308  22.622 -10.550  1.00 38.09           C  
ATOM   1140  C   ILE A 158      -6.860  21.600  -9.548  1.00 38.09           C  
ATOM   1141  CB  ILE A 158      -4.818  22.961 -10.313  1.00 38.09           C  
ATOM   1142  O   ILE A 158      -7.035  20.442  -9.909  1.00 38.09           O  
ATOM   1143  CG1 ILE A 158      -4.277  23.750 -11.529  1.00 38.09           C  
ATOM   1144  CG2 ILE A 158      -3.981  21.686 -10.089  1.00 38.09           C  
ATOM   1145  CD1 ILE A 158      -2.889  24.364 -11.313  1.00 38.09           C  
ATOM   1146  N   MET A 159      -7.232  22.015  -8.332  1.00 38.06           N  
ATOM   1147  CA  MET A 159      -7.904  21.133  -7.372  1.00 38.06           C  
ATOM   1148  C   MET A 159      -9.311  20.729  -7.819  1.00 38.06           C  
ATOM   1149  CB  MET A 159      -7.941  21.756  -5.968  1.00 38.06           C  
ATOM   1150  O   MET A 159      -9.742  19.639  -7.477  1.00 38.06           O  
ATOM   1151  CG  MET A 159      -6.595  21.624  -5.248  1.00 38.06           C  
ATOM   1152  SD  MET A 159      -6.156  19.911  -4.834  1.00 38.06           S  
ATOM   1153  CE  MET A 159      -4.631  20.192  -3.898  1.00 38.06           C  
ATOM   1154  N   HIS A 160     -10.037  21.520  -8.608  1.00 41.34           N  
ATOM   1155  CA  HIS A 160     -11.337  21.129  -9.166  1.00 41.34           C  
ATOM   1156  C   HIS A 160     -11.184  20.069 -10.266  1.00 41.34           C  
ATOM   1157  CB  HIS A 160     -12.072  22.371  -9.678  1.00 41.34           C  
ATOM   1158  O   HIS A 160     -11.917  19.082 -10.288  1.00 41.34           O  
ATOM   1159  CG  HIS A 160     -13.482  22.080 -10.111  1.00 41.34           C  
ATOM   1160  CD2 HIS A 160     -13.956  22.025 -11.394  1.00 41.34           C  
ATOM   1161  ND1 HIS A 160     -14.544  21.839  -9.273  1.00 41.34           N  
ATOM   1162  CE1 HIS A 160     -14.497  21.777  -8.266  1.00 41.34           C  
ATOM   1163  NE2 HIS A 160     -16.624  21.454  -9.647  1.00 41.34           N  
ATOM   1164  N   TRP A 161     -10.189  20.230 -11.143  1.00 43.28           N  
ATOM   1165  CA  TRP A 161      -9.833  19.219 -12.136  1.00 43.28           C  
ATOM   1166  C   TRP A 161      -9.305  17.944 -11.490  1.00 43.28           C  
ATOM   1167  CB  TRP A 161      -8.836  19.790 -13.146  1.00 43.28           C  
ATOM   1168  O   TRP A 161      -9.792  16.870 -11.828  1.00 43.28           O  
ATOM   1169  CG  TRP A 161      -9.505  20.284 -14.383  1.00 43.28           C  
ATOM   1170  CD1 TRP A 161      -9.809  21.568 -14.673  1.00 43.28           C  
ATOM   1171  CD2 TRP A 161      -9.995  19.486 -15.502  1.00 43.28           C  
ATOM   1172  CE2 TRP A 161     -10.573  20.367 -16.463  1.00 43.28           C  
ATOM   1173  CE3 TRP A 161     -10.007  18.105 -15.798  1.00 43.28           C  
ATOM   1174  NE1 TRP A 161     -10.433  21.623 -15.906  1.00 43.28           N  
ATOM   1175  CH2 TRP A 161     -11.101  18.524 -17.942  1.00 43.28           C  
ATOM   1176  CZ2 TRP A 161     -11.118  19.904 -17.670  1.00 43.28           C  
ATOM   1177  CZ3 TRP A 161     -10.551  17.629 -17.006  1.00 43.28           C  
ATOM   1178  N   LEU A 162      -8.392  18.051 -10.520  1.00 41.78           N  
ATOM   1179  CA  LEU A 162      -7.929  16.912  -9.731  1.00 41.78           C  
ATOM   1180  C   LEU A 162      -9.102  16.261  -8.995  1.00 41.78           C  
ATOM   1181  CB  LEU A 162      -6.794  17.325  -8.776  1.00 41.78           C  
ATOM   1182  O   LEU A 162      -9.344  15.091  -9.212  1.00 41.78           O  
ATOM   1183  CG  LEU A 162      -5.429  17.541  -9.458  1.00 41.78           C  
ATOM   1184  CD1 LEU A 162      -4.452  18.151  -8.452  1.00 41.78           C  
ATOM   1185  CD2 LEU A 162      -4.816  16.233  -9.969  1.00 41.78           C  
ATOM   1186  N   THR A 163      -9.915  16.971  -8.213  1.00 43.28           N  
ATOM   1187  CA  THR A 163     -11.059  16.347  -7.512  1.00 43.28           C  
ATOM   1188  C   THR A 163     -12.075  15.682  -8.454  1.00 43.28           C  
ATOM   1189  CB  THR A 163     -11.774  17.308  -6.547  1.00 43.28           C  
ATOM   1190  O   THR A 163     -12.684  14.693  -8.050  1.00 43.28           O  
ATOM   1191  CG2 THR A 163     -10.914  17.692  -5.341  1.00 43.28           C  
ATOM   1192  OG1 THR A 163     -12.134  18.502  -7.183  1.00 43.28           O  
ATOM   1193  N   ARG A 164     -12.203  16.105  -9.723  1.00 45.09           N  
ATOM   1194  CA  ARG A 164     -12.967  15.367 -10.751  1.00 45.09           C  
ATOM   1195  C   ARG A 164     -12.225  14.150 -11.317  1.00 45.09           C  
ATOM   1196  CB  ARG A 164     -13.439  16.315 -11.862  1.00 45.09           C  
ATOM   1197  O   ARG A 164     -12.766  13.048 -11.260  1.00 45.09           O  
ATOM   1198  CG  ARG A 164     -14.617  17.169 -11.377  1.00 45.09           C  
ATOM   1199  CD  ARG A 164     -15.179  17.999 -12.530  1.00 45.09           C  
ATOM   1200  NE  ARG A 164     -16.409  18.698 -12.122  1.00 45.09           N  
ATOM   1201  NH1 ARG A 164     -16.721  19.861 -14.071  1.00 45.09           N  
ATOM   1202  NH2 ARG A 164     -18.161  20.132 -12.386  1.00 45.09           N  
ATOM   1203  CZ  ARG A 164     -17.085  19.562 -12.855  1.00 45.09           C  
ATOM   1204  N   LEU A 165     -10.976  14.295 -11.772  1.00 43.72           N  
ATOM   1205  CA  LEU A 165     -10.121  13.185 -12.247  1.00 43.72           C  
ATOM   1206  C   LEU A 165      -9.853  12.123 -11.167  1.00 43.72           C  
ATOM   1207  CB  LEU A 165      -8.778  13.749 -12.762  1.00 43.72           C  
ATOM   1208  O   LEU A 165      -9.662  10.947 -11.480  1.00 43.72           O  
ATOM   1209  CG  LEU A 165      -8.705  13.827 -14.296  1.00 43.72           C  
ATOM   1210  CD1 LEU A 165      -7.574  14.759 -14.728  1.00 43.72           C  
ATOM   1211  CD2 LEU A 165      -8.444  12.442 -14.896  1.00 43.72           C  
ATOM   1212  N   LEU A 166      -9.883  12.535  -9.900  1.00 44.34           N  
ATOM   1213  CA  LEU A 166      -9.757  11.731  -8.688  1.00 44.34           C  
ATOM   1214  C   LEU A 166     -11.136  11.316  -8.123  1.00 44.34           C  
ATOM   1215  CB  LEU A 166      -8.876  12.464  -7.651  1.00 44.34           C  
ATOM   1216  O   LEU A 166     -11.189  10.496  -7.221  1.00 44.34           O  
ATOM   1217  CG  LEU A 166      -7.481  12.940  -8.138  1.00 44.34           C  
ATOM   1218  CD1 LEU A 166      -6.855  13.838  -7.070  1.00 44.34           C  
ATOM   1219  CD2 LEU A 166      -6.492  11.826  -8.465  1.00 44.34           C  
ATOM   1220  N   GLY A 167     -12.264  11.734  -8.712  1.00 43.75           N  
ATOM   1221  CA  GLY A 167     -13.583  11.120  -8.486  1.00 43.75           C  
ATOM   1222  C   GLY A 167     -14.296  11.481  -7.177  1.00 43.75           C  
ATOM   1223  O   GLY A 167     -15.134  10.712  -6.715  1.00 43.75           O  
ATOM   1224  N   LEU A 168     -14.009  12.649  -6.597  1.00 40.97           N  
ATOM   1225  CA  LEU A 168     -14.678  13.186  -5.399  1.00 40.97           C  
ATOM   1226  C   LEU A 168     -16.095  13.742  -5.672  1.00 40.97           C  
ATOM   1227  CB  LEU A 168     -13.742  14.225  -4.747  1.00 40.97           C  
ATOM   1228  O   LEU A 168     -16.773  14.205  -4.755  1.00 40.97           O  
ATOM   1229  CG  LEU A 168     -12.692  13.560  -3.839  1.00 40.97           C  
ATOM   1230  CD1 LEU A 168     -11.461  14.443  -3.664  1.00 40.97           C  
ATOM   1231  CD2 LEU A 168     -13.281  13.299  -2.451  1.00 40.97           C  
ATOM   1232  N   THR A 169     -16.572  13.671  -6.917  1.00 42.41           N  
ATOM   1233  CA  THR A 169     -17.943  14.011  -7.339  1.00 42.41           C  
ATOM   1234  C   THR A 169     -18.529  12.906  -8.226  1.00 42.41           C  
ATOM   1235  CB  THR A 169     -17.994  15.368  -8.065  1.00 42.41           C  
ATOM   1236  O   THR A 169     -17.778  12.118  -8.797  1.00 42.41           O  
ATOM   1237  CG2 THR A 169     -17.656  16.533  -7.135  1.00 42.41           C  
ATOM   1238  OG1 THR A 169     -17.093  15.435  -9.149  1.00 42.41           O  
ATOM   1239  N   ARG A 170     -19.866  12.840  -8.379  1.00 47.06           N  
ATOM   1240  CA  ARG A 170     -20.541  11.855  -9.258  1.00 47.06           C  
ATOM   1241  C   ARG A 170     -19.990  11.941 -10.690  1.00 47.06           C  
ATOM   1242  CB  ARG A 170     -22.076  12.060  -9.275  1.00 47.06           C  
ATOM   1243  O   ARG A 170     -20.243  12.924 -11.378  1.00 47.06           O  
ATOM   1244  CG  ARG A 170     -22.852  11.086  -8.371  1.00 47.06           C  
ATOM   1245  CD  ARG A 170     -24.370  11.239  -8.587  1.00 47.06           C  
ATOM   1246  NE  ARG A 170     -25.157  10.263  -7.801  1.00 47.06           N  
ATOM   1247  NH1 ARG A 170     -27.265  10.944  -8.439  1.00 47.06           N  
ATOM   1248  NH2 ARG A 170     -27.051   9.275  -6.984  1.00 47.06           N  
ATOM   1249  CZ  ARG A 170     -26.480  10.165  -7.747  1.00 47.06           C  
ATOM   1250  N   ILE A 171     -19.282  10.897 -11.120  1.00 52.84           N  
ATOM   1251  CA  ILE A 171     -18.581  10.853 -12.408  1.00 52.84           C  
ATOM   1252  C   ILE A 171     -19.587  10.713 -13.566  1.00 52.84           C  
ATOM   1253  CB  ILE A 171     -17.502   9.739 -12.408  1.00 52.84           C  
ATOM   1254  O   ILE A 171     -20.391   9.771 -13.629  1.00 52.84           O  
ATOM   1255  CG1 ILE A 171     -16.567   9.824 -11.172  1.00 52.84           C  
ATOM   1256  CG2 ILE A 171     -16.667   9.834 -13.693  1.00 52.84           C  
ATOM   1257  CD1 ILE A 171     -15.478   8.743 -11.109  1.00 52.84           C  
ATOM   1258  N   GLY A 172     -19.537  11.651 -14.509  1.00 54.91           N  
ATOM   1259  CA  GLY A 172     -20.391  11.683 -15.693  1.00 54.91           C  
ATOM   1260  C   GLY A 172     -20.181  10.481 -16.621  1.00 54.91           C  
ATOM   1261  O   GLY A 172     -19.193   9.752 -16.526  1.00 54.91           O  
ATOM   1262  N   ALA A 173     -21.116  10.256 -17.547  1.00 59.31           N  
ATOM   1263  CA  ALA A 173     -20.953   9.219 -18.573  1.00 59.31           C  
ATOM   1264  C   ALA A 173     -19.758   9.525 -19.501  1.00 59.31           C  
ATOM   1265  CB  ALA A 173     -22.269   9.090 -19.350  1.00 59.31           C  
ATOM   1266  O   ALA A 173     -18.989   8.629 -19.837  1.00 59.31           O  
ATOM   1267  N   TRP A 174     -19.558  10.805 -19.834  1.00 57.94           N  
ATOM   1268  CA  TRP A 174     -18.414  11.290 -20.612  1.00 57.94           C  
ATOM   1269  C   TRP A 174     -17.070  11.031 -19.918  1.00 57.94           C  
ATOM   1270  CB  TRP A 174     -18.605  12.789 -20.872  1.00 57.94           C  
ATOM   1271  O   TRP A 174     -16.161  10.468 -20.516  1.00 57.94           O  
ATOM   1272  CG  TRP A 174     -17.473  13.423 -21.611  1.00 57.94           C  
ATOM   1273  CD1 TRP A 174     -16.575  14.294 -21.096  1.00 57.94           C  
ATOM   1274  CD2 TRP A 174     -17.059  13.188 -22.992  1.00 57.94           C  
ATOM   1275  CE2 TRP A 174     -15.887  13.959 -23.248  1.00 57.94           C  
ATOM   1276  CE3 TRP A 174     -17.547  12.386 -24.048  1.00 57.94           C  
ATOM   1277  NE1 TRP A 174     -15.643  14.619 -22.062  1.00 57.94           N  
ATOM   1278  CH2 TRP A 174     -15.741  13.131 -25.516  1.00 57.94           C  
ATOM   1279  CZ2 TRP A 174     -15.230  13.939 -24.486  1.00 57.94           C  
ATOM   1280  CZ3 TRP A 174     -16.896  12.358 -25.296  1.00 57.94           C  
ATOM   1281  N   GLU A 175     -16.955  11.376 -18.635  1.00 56.12           N  
ATOM   1282  CA  GLU A 175     -15.723  11.194 -17.855  1.00 56.12           C  
ATOM   1283  C   GLU A 175     -15.361   9.703 -17.705  1.00 56.12           C  
ATOM   1284  CB  GLU A 175     -15.912  11.867 -16.486  1.00 56.12           C  
ATOM   1285  O   GLU A 175     -14.185   9.347 -17.750  1.00 56.12           O  
ATOM   1286  CG  GLU A 175     -16.069  13.400 -16.573  1.00 56.12           C  
ATOM   1287  CD  GLU A 175     -16.546  14.036 -15.254  1.00 56.12           C  
ATOM   1288  OE1 GLU A 175     -16.136  15.184 -14.966  1.00 56.12           O  
ATOM   1289  OE2 GLU A 175     -17.384  13.399 -14.573  1.00 56.12           O  
ATOM   1290  N   ARG A 176     -16.363   8.813 -17.623  1.00 59.88           N  
ATOM   1291  CA  ARG A 176     -16.166   7.353 -17.677  1.00 59.88           C  
ATOM   1292  C   ARG A 176     -15.713   6.859 -19.048  1.00 59.88           C  
ATOM   1293  CB  ARG A 176     -17.440   6.626 -17.221  1.00 59.88           C  
ATOM   1294  O   ARG A 176     -14.835   6.003 -19.103  1.00 59.88           O  
ATOM   1295  CG  ARG A 176     -17.631   6.776 -15.708  1.00 59.88           C  
ATOM   1296  CD  ARG A 176     -18.911   6.087 -15.224  1.00 59.88           C  
ATOM   1297  NE  ARG A 176     -20.036   7.035 -15.263  1.00 59.88           N  
ATOM   1298  NH1 ARG A 176     -21.818   5.569 -15.314  1.00 59.88           N  
ATOM   1299  NH2 ARG A 176     -22.150   7.765 -15.102  1.00 59.88           N  
ATOM   1300  CZ  ARG A 176     -21.324   6.771 -15.242  1.00 59.88           C  
ATOM   1301  N   ALA A 177     -16.250   7.409 -20.137  1.00 62.22           N  
ATOM   1302  CA  ALA A 177     -15.781   7.092 -21.486  1.00 62.22           C  
ATOM   1303  C   ALA A 177     -14.316   7.523 -21.690  1.00 62.22           C  
ATOM   1304  CB  ALA A 177     -16.728   7.728 -22.512  1.00 62.22           C  
ATOM   1305  O   ALA A 177     -13.511   6.727 -22.162  1.00 62.22           O  
ATOM   1306  N   VAL A 178     -13.942   8.732 -21.253  1.00 61.78           N  
ATOM   1307  CA  VAL A 178     -12.550   9.217 -21.300  1.00 61.78           C  
ATOM   1308  C   VAL A 178     -11.624   8.344 -20.443  1.00 61.78           C  
ATOM   1309  CB  VAL A 178     -12.473  10.704 -20.894  1.00 61.78           C  
ATOM   1310  O   VAL A 178     -10.567   7.941 -20.921  1.00 61.78           O  
ATOM   1311  CG1 VAL A 178     -11.030  11.216 -20.795  1.00 61.78           C  
ATOM   1312  CG2 VAL A 178     -13.195  11.589 -21.922  1.00 61.78           C  
ATOM   1313  N   GLY A 179     -12.028   7.980 -19.220  1.00 60.56           N  
ATOM   1314  CA  GLY A 179     -11.252   7.075 -18.360  1.00 60.56           C  
ATOM   1315  C   GLY A 179     -11.034   5.686 -18.975  1.00 60.56           C  
ATOM   1316  O   GLY A 179      -9.932   5.147 -18.899  1.00 60.56           O  
ATOM   1317  N   MET A 180     -12.050   5.135 -19.650  1.00 66.38           N  
ATOM   1318  CA  MET A 180     -11.938   3.870 -20.391  1.00 66.38           C  
ATOM   1319  C   MET A 180     -11.037   3.980 -21.627  1.00 66.38           C  
ATOM   1320  CB  MET A 180     -13.334   3.374 -20.797  1.00 66.38           C  
ATOM   1321  O   MET A 180     -10.285   3.051 -21.905  1.00 66.38           O  
ATOM   1322  CG  MET A 180     -14.103   2.780 -19.614  1.00 66.38           C  
ATOM   1323  SD  MET A 180     -13.442   1.192 -19.037  1.00 66.38           S  
ATOM   1324  CE  MET A 180     -14.600   0.842 -17.695  1.00 66.38           C  
ATOM   1325  N   VAL A 181     -11.063   5.105 -22.352  1.00 67.69           N  
ATOM   1326  CA  VAL A 181     -10.147   5.343 -23.483  1.00 67.69           C  
ATOM   1327  C   VAL A 181      -8.697   5.428 -23.002  1.00 67.69           C  
ATOM   1328  CB  VAL A 181     -10.562   6.592 -24.287  1.00 67.69           C  
ATOM   1329  O   VAL A 181      -7.840   4.781 -23.596  1.00 67.69           O  
ATOM   1330  CG1 VAL A 181      -9.503   7.038 -25.306  1.00 67.69           C  
ATOM   1331  CG2 VAL A 181     -11.848   6.309 -25.077  1.00 67.69           C  
ATOM   1332  N   ILE A 182      -8.428   6.145 -21.903  1.00 65.50           N  
ATOM   1333  CA  ILE A 182      -7.094   6.196 -21.279  1.00 65.50           C  
ATOM   1334  C   ILE A 182      -6.634   4.784 -20.893  1.00 65.50           C  
ATOM   1335  CB  ILE A 182      -7.087   7.173 -20.077  1.00 65.50           C  
ATOM   1336  O   ILE A 182      -5.533   4.390 -21.257  1.00 65.50           O  
ATOM   1337  CG1 ILE A 182      -7.270   8.627 -20.575  1.00 65.50           C  
ATOM   1338  CG2 ILE A 182      -5.787   7.061 -19.256  1.00 65.50           C  
ATOM   1339  CD1 ILE A 182      -7.615   9.627 -19.462  1.00 65.50           C  
ATOM   1340  N   PHE A 183      -7.494   3.984 -20.250  1.00 67.00           N  
ATOM   1341  CA  PHE A 183      -7.177   2.591 -19.917  1.00 67.00           C  
ATOM   1342  C   PHE A 183      -6.835   1.732 -21.148  1.00 67.00           C  
ATOM   1343  CB  PHE A 183      -8.339   1.966 -19.129  1.00 67.00           C  
ATOM   1344  O   PHE A 183      -5.827   1.029 -21.138  1.00 67.00           O  
ATOM   1345  CG  PHE A 183      -8.287   0.450 -19.112  1.00 67.00           C  
ATOM   1346  CD1 PHE A 183      -9.235  -0.305 -19.830  1.00 67.00           C  
ATOM   1347  CD2 PHE A 183      -7.232  -0.205 -18.455  1.00 67.00           C  
ATOM   1348  CE1 PHE A 183      -9.122  -1.706 -19.891  1.00 67.00           C  
ATOM   1349  CE2 PHE A 183      -7.124  -1.602 -18.510  1.00 67.00           C  
ATOM   1350  CZ  PHE A 183      -8.065  -2.355 -19.232  1.00 67.00           C  
ATOM   1351  N   VAL A 184      -7.651   1.770 -22.207  1.00 71.06           N  
ATOM   1352  CA  VAL A 184      -7.412   0.947 -23.407  1.00 71.06           C  
ATOM   1353  C   VAL A 184      -6.122   1.368 -24.113  1.00 71.06           C  
ATOM   1354  CB  VAL A 184      -8.626   0.981 -24.357  1.00 71.06           C  
ATOM   1355  O   VAL A 184      -5.352   0.504 -24.527  1.00 71.06           O  
ATOM   1356  CG1 VAL A 184      -8.351   0.316 -25.713  1.00 71.06           C  
ATOM   1357  CG2 VAL A 184      -9.813   0.233 -23.731  1.00 71.06           C  
ATOM   1358  N   VAL A 185      -5.848   2.674 -24.205  1.00 69.88           N  
ATOM   1359  CA  VAL A 185      -4.583   3.190 -24.751  1.00 69.88           C  
ATOM   1360  C   VAL A 185      -3.400   2.736 -23.894  1.00 69.88           C  
ATOM   1361  CB  VAL A 185      -4.637   4.724 -24.906  1.00 69.88           C  
ATOM   1362  O   VAL A 185      -2.460   2.163 -24.440  1.00 69.88           O  
ATOM   1363  CG1 VAL A 185      -3.277   5.340 -25.259  1.00 69.88           C  
ATOM   1364  CG2 VAL A 185      -5.609   5.106 -26.033  1.00 69.88           C  
ATOM   1365  N   GLY A 186      -3.467   2.903 -22.571  1.00 66.69           N  
ATOM   1366  CA  GLY A 186      -2.400   2.497 -21.658  1.00 66.69           C  
ATOM   1367  C   GLY A 186      -2.127   0.992 -21.685  1.00 66.69           C  
ATOM   1368  O   GLY A 186      -0.979   0.582 -21.794  1.00 66.69           O  
ATOM   1369  N   MET A 187      -3.151   0.132 -21.722  1.00 71.00           N  
ATOM   1370  CA  MET A 187      -2.937  -1.318 -21.865  1.00 71.00           C  
ATOM   1371  C   MET A 187      -2.317  -1.717 -23.203  1.00 71.00           C  
ATOM   1372  CB  MET A 187      -4.245  -2.093 -21.705  1.00 71.00           C  
ATOM   1373  O   MET A 187      -1.523  -2.655 -23.240  1.00 71.00           O  
ATOM   1374  CG  MET A 187      -4.684  -2.175 -20.250  1.00 71.00           C  
ATOM   1375  SD  MET A 187      -3.538  -2.931 -19.056  1.00 71.00           S  
ATOM   1376  CE  MET A 187      -3.466  -4.635 -19.666  1.00 71.00           C  
ATOM   1377  N   VAL A 188      -2.653  -1.028 -24.298  1.00 71.50           N  
ATOM   1378  CA  VAL A 188      -1.998  -1.258 -25.595  1.00 71.50           C  
ATOM   1379  C   VAL A 188      -0.537  -0.799 -25.542  1.00 71.50           C  
ATOM   1380  CB  VAL A 188      -2.795  -0.596 -26.736  1.00 71.50           C  
ATOM   1381  O   VAL A 188       0.333  -1.514 -26.035  1.00 71.50           O  
ATOM   1382  CG1 VAL A 188      -2.041  -0.588 -28.073  1.00 71.50           C  
ATOM   1383  CG2 VAL A 188      -4.109  -1.357 -26.971  1.00 71.50           C  
ATOM   1384  N   LEU A 189      -0.245   0.330 -24.889  1.00 66.75           N  
ATOM   1385  CA  LEU A 189       1.117   0.834 -24.693  1.00 66.75           C  
ATOM   1386  C   LEU A 189       1.955  -0.080 -23.783  1.00 66.75           C  
ATOM   1387  CB  LEU A 189       1.059   2.279 -24.161  1.00 66.75           C  
ATOM   1388  O   LEU A 189       3.021  -0.519 -24.205  1.00 66.75           O  
ATOM   1389  CG  LEU A 189       0.589   3.335 -25.179  1.00 66.75           C  
ATOM   1390  CD1 LEU A 189       0.427   4.686 -24.481  1.00 66.75           C  
ATOM   1391  CD2 LEU A 189       1.579   3.527 -26.333  1.00 66.75           C  
ATOM   1392  N   PHE A 190       1.471  -0.442 -22.590  1.00 68.62           N  
ATOM   1393  CA  PHE A 190       2.149  -1.370 -21.672  1.00 68.62           C  
ATOM   1394  C   PHE A 190       2.259  -2.787 -22.252  1.00 68.62           C  
ATOM   1395  CB  PHE A 190       1.426  -1.410 -20.310  1.00 68.62           C  
ATOM   1396  O   PHE A 190       3.272  -3.453 -22.057  1.00 68.62           O  
ATOM   1397  CG  PHE A 190       1.473  -0.125 -19.504  1.00 68.62           C  
ATOM   1398  CD1 PHE A 190       2.708   0.496 -19.249  1.00 68.62           C  
ATOM   1399  CD2 PHE A 190       0.292   0.461 -19.008  1.00 68.62           C  
ATOM   1400  CE1 PHE A 190       2.766   1.733 -18.586  1.00 68.62           C  
ATOM   1401  CE2 PHE A 190       0.350   1.695 -18.336  1.00 68.62           C  
ATOM   1402  CZ  PHE A 190       1.580   2.345 -18.153  1.00 68.62           C  
ATOM   1403  N   GLY A 191       1.256  -3.254 -23.001  1.00 68.25           N  
ATOM   1404  CA  GLY A 191       1.309  -4.539 -23.701  1.00 68.25           C  
ATOM   1405  C   GLY A 191       2.369  -4.558 -24.805  1.00 68.25           C  
ATOM   1406  O   GLY A 191       3.130  -5.518 -24.913  1.00 68.25           O  
ATOM   1407  N   ALA A 192       2.477  -3.477 -25.582  1.00 66.38           N  
ATOM   1408  CA  ALA A 192       3.507  -3.332 -26.606  1.00 66.38           C  
ATOM   1409  C   ALA A 192       4.909  -3.097 -26.003  1.00 66.38           C  
ATOM   1410  CB  ALA A 192       3.067  -2.223 -27.569  1.00 66.38           C  
ATOM   1411  O   ALA A 192       5.889  -3.609 -26.540  1.00 66.38           O  
ATOM   1412  N   GLN A 193       5.012  -2.394 -24.868  1.00 64.88           N  
ATOM   1413  CA  GLN A 193       6.246  -2.240 -24.087  1.00 64.88           C  
ATOM   1414  C   GLN A 193       6.729  -3.599 -23.557  1.00 64.88           C  
ATOM   1415  CB  GLN A 193       5.994  -1.244 -22.940  1.00 64.88           C  
ATOM   1416  O   GLN A 193       7.877  -3.963 -23.792  1.00 64.88           O  
ATOM   1417  CG  GLN A 193       7.250  -0.867 -22.131  1.00 64.88           C  
ATOM   1418  CD  GLN A 193       6.904  -0.051 -20.883  1.00 64.88           C  
ATOM   1419  NE2 GLN A 193       7.728   0.870 -20.448  1.00 64.88           N  
ATOM   1420  OE1 GLN A 193       5.866  -0.204 -20.266  1.00 64.88           O  
ATOM   1421  N   ALA A 194       5.849  -4.383 -22.922  1.00 66.19           N  
ATOM   1422  CA  ALA A 194       6.161  -5.730 -22.443  1.00 66.19           C  
ATOM   1423  C   ALA A 194       6.571  -6.666 -23.590  1.00 66.19           C  
ATOM   1424  CB  ALA A 194       4.944  -6.290 -21.694  1.00 66.19           C  
ATOM   1425  O   ALA A 194       7.578  -7.362 -23.485  1.00 66.19           O  
ATOM   1426  N   TYR A 195       5.832  -6.653 -24.706  1.00 69.38           N  
ATOM   1427  CA  TYR A 195       6.198  -7.413 -25.902  1.00 69.38           C  
ATOM   1428  C   TYR A 195       7.599  -7.031 -26.394  1.00 69.38           C  
ATOM   1429  CB  TYR A 195       5.142  -7.202 -26.996  1.00 69.38           C  
ATOM   1430  O   TYR A 195       8.448  -7.907 -26.539  1.00 69.38           O  
ATOM   1431  CG  TYR A 195       5.468  -7.897 -28.305  1.00 69.38           C  
ATOM   1432  CD1 TYR A 195       6.053  -7.174 -29.363  1.00 69.38           C  
ATOM   1433  CD2 TYR A 195       5.217  -9.275 -28.449  1.00 69.38           C  
ATOM   1434  CE1 TYR A 195       6.380  -7.826 -30.568  1.00 69.38           C  
ATOM   1435  CE2 TYR A 195       5.548  -9.933 -29.651  1.00 69.38           C  
ATOM   1436  OH  TYR A 195       6.460  -9.837 -31.870  1.00 69.38           O  
ATOM   1437  CZ  TYR A 195       6.129  -9.206 -30.713  1.00 69.38           C  
ATOM   1438  N   SER A 196       7.869  -5.734 -26.577  1.00 63.72           N  
ATOM   1439  CA  SER A 196       9.158  -5.276 -27.100  1.00 63.72           C  
ATOM   1440  C   SER A 196      10.324  -5.513 -26.134  1.00 63.72           C  
ATOM   1441  CB  SER A 196       9.103  -3.802 -27.494  1.00 63.72           C  
ATOM   1442  O   SER A 196      11.449  -5.707 -26.590  1.00 63.72           O  
ATOM   1443  OG  SER A 196      10.183  -3.541 -28.366  1.00 63.72           O  
ATOM   1444  N   LEU A 197      10.074  -5.529 -24.821  1.00 62.97           N  
ATOM   1445  CA  LEU A 197      11.051  -5.934 -23.811  1.00 62.97           C  
ATOM   1446  C   LEU A 197      11.450  -7.406 -24.012  1.00 62.97           C  
ATOM   1447  CB  LEU A 197      10.441  -5.680 -22.418  1.00 62.97           C  
ATOM   1448  O   LEU A 197      12.631  -7.713 -24.166  1.00 62.97           O  
ATOM   1449  CG  LEU A 197      11.421  -5.902 -21.254  1.00 62.97           C  
ATOM   1450  CD1 LEU A 197      12.382  -4.722 -21.105  1.00 62.97           C  
ATOM   1451  CD2 LEU A 197      10.639  -6.077 -19.953  1.00 62.97           C  
ATOM   1452  N   PHE A 198      10.470  -8.313 -24.086  1.00 65.94           N  
ATOM   1453  CA  PHE A 198      10.731  -9.749 -24.234  1.00 65.94           C  
ATOM   1454  C   PHE A 198      11.247 -10.156 -25.625  1.00 65.94           C  
ATOM   1455  CB  PHE A 198       9.481 -10.553 -23.839  1.00 65.94           C  
ATOM   1456  O   PHE A 198      11.943 -11.165 -25.724  1.00 65.94           O  
ATOM   1457  CG  PHE A 198       9.130 -10.503 -22.359  1.00 65.94           C  
ATOM   1458  CD1 PHE A 198      10.054 -10.957 -21.397  1.00 65.94           C  
ATOM   1459  CD2 PHE A 198       7.876 -10.021 -21.937  1.00 65.94           C  
ATOM   1460  CE1 PHE A 198       9.737 -10.903 -20.028  1.00 65.94           C  
ATOM   1461  CE2 PHE A 198       7.561  -9.958 -20.568  1.00 65.94           C  
ATOM   1462  CZ  PHE A 198       8.493 -10.398 -19.612  1.00 65.94           C  
ATOM   1463  N   THR A 199      10.966  -9.401 -26.697  1.00 65.75           N  
ATOM   1464  CA  THR A 199      11.560  -9.677 -28.023  1.00 65.75           C  
ATOM   1465  C   THR A 199      12.993  -9.185 -28.157  1.00 65.75           C  
ATOM   1466  CB  THR A 199      10.763  -9.077 -29.190  1.00 65.75           C  
ATOM   1467  O   THR A 199      13.776  -9.811 -28.868  1.00 65.75           O  
ATOM   1468  CG2 THR A 199       9.386  -9.722 -29.332  1.00 65.75           C  
ATOM   1469  OG1 THR A 199      10.598  -7.682 -29.064  1.00 65.75           O  
ATOM   1470  N   ASN A 200      13.341  -8.067 -27.515  1.00 58.78           N  
ATOM   1471  CA  ASN A 200      14.643  -7.427 -27.712  1.00 58.78           C  
ATOM   1472  C   ASN A 200      15.711  -7.957 -26.740  1.00 58.78           C  
ATOM   1473  CB  ASN A 200      14.472  -5.899 -27.647  1.00 58.78           C  
ATOM   1474  O   ASN A 200      16.900  -7.831 -27.024  1.00 58.78           O  
ATOM   1475  CG  ASN A 200      13.573  -5.327 -28.738  1.00 58.78           C  
ATOM   1476  ND2 ASN A 200      13.367  -4.031 -28.737  1.00 58.78           N  
ATOM   1477  OD1 ASN A 200      13.035  -6.009 -29.599  1.00 58.78           O  
ATOM   1478  N   PHE A 201      15.299  -8.576 -25.628  1.00 55.88           N  
ATOM   1479  CA  PHE A 201      16.188  -9.074 -24.574  1.00 55.88           C  
ATOM   1480  C   PHE A 201      15.976 -10.567 -24.308  1.00 55.88           C  
ATOM   1481  CB  PHE A 201      16.050  -8.198 -23.326  1.00 55.88           C  
ATOM   1482  O   PHE A 201      15.539 -10.988 -23.239  1.00 55.88           O  
ATOM   1483  CG  PHE A 201      16.516  -6.782 -23.575  1.00 55.88           C  
ATOM   1484  CD1 PHE A 201      17.858  -6.442 -23.329  1.00 55.88           C  
ATOM   1485  CD2 PHE A 201      15.643  -5.838 -24.147  1.00 55.88           C  
ATOM   1486  CE1 PHE A 201      18.336  -5.173 -23.691  1.00 55.88           C  
ATOM   1487  CE2 PHE A 201      16.131  -4.582 -24.542  1.00 55.88           C  
ATOM   1488  CZ  PHE A 201      17.481  -4.257 -24.325  1.00 55.88           C  
ATOM   1489  N   THR A 202      16.311 -11.380 -25.309  1.00 55.53           N  
ATOM   1490  CA  THR A 202      16.302 -12.850 -25.219  1.00 55.53           C  
ATOM   1491  C   THR A 202      17.535 -13.430 -24.512  1.00 55.53           C  
ATOM   1492  CB  THR A 202      16.180 -13.464 -26.621  1.00 55.53           C  
ATOM   1493  O   THR A 202      17.522 -14.602 -24.137  1.00 55.53           O  
ATOM   1494  CG2 THR A 202      14.830 -13.153 -27.270  1.00 55.53           C  
ATOM   1495  OG1 THR A 202      17.174 -12.933 -27.467  1.00 55.53           O  
ATOM   1496  N   ASP A 203      18.589 -12.631 -24.306  1.00 53.41           N  
ATOM   1497  CA  ASP A 203      19.845 -13.064 -23.689  1.00 53.41           C  
ATOM   1498  C   ASP A 203      19.830 -12.963 -22.153  1.00 53.41           C  
ATOM   1499  CB  ASP A 203      21.041 -12.277 -24.270  1.00 53.41           C  
ATOM   1500  O   ASP A 203      19.662 -11.891 -21.565  1.00 53.41           O  
ATOM   1501  CG  ASP A 203      21.837 -13.023 -25.349  1.00 53.41           C  
ATOM   1502  OD1 ASP A 203      21.826 -14.275 -25.336  1.00 53.41           O  
ATOM   1503  OD2 ASP A 203      22.548 -12.329 -26.108  1.00 53.41           O  
ATOM   1504  N   LEU A 204      20.157 -14.082 -21.495  1.00 50.09           N  
ATOM   1505  CA  LEU A 204      20.297 -14.214 -20.033  1.00 50.09           C  
ATOM   1506  C   LEU A 204      21.223 -13.164 -19.390  1.00 50.09           C  
ATOM   1507  CB  LEU A 204      20.824 -15.635 -19.739  1.00 50.09           C  
ATOM   1508  O   LEU A 204      21.054 -12.834 -18.217  1.00 50.09           O  
ATOM   1509  CG  LEU A 204      19.692 -16.669 -19.600  1.00 50.09           C  
ATOM   1510  CD1 LEU A 204      20.160 -18.056 -20.035  1.00 50.09           C  
ATOM   1511  CD2 LEU A 204      19.223 -16.757 -18.145  1.00 50.09           C  
ATOM   1512  N   LYS A 205      22.171 -12.607 -20.156  1.00 50.28           N  
ATOM   1513  CA  LYS A 205      23.144 -11.596 -19.710  1.00 50.28           C  
ATOM   1514  C   LYS A 205      22.503 -10.294 -19.197  1.00 50.28           C  
ATOM   1515  CB  LYS A 205      24.108 -11.329 -20.879  1.00 50.28           C  
ATOM   1516  O   LYS A 205      23.158  -9.548 -18.473  1.00 50.28           O  
ATOM   1517  CG  LYS A 205      25.352 -10.539 -20.450  1.00 50.28           C  
ATOM   1518  CD  LYS A 205      26.300 -10.326 -21.630  1.00 50.28           C  
ATOM   1519  CE  LYS A 205      27.497  -9.499 -21.155  1.00 50.28           C  
ATOM   1520  NZ  LYS A 205      28.365  -9.117 -22.293  1.00 50.28           N  
ATOM   1521  N   HIS A 206      21.248 -10.014 -19.552  1.00 53.44           N  
ATOM   1522  CA  HIS A 206      20.511  -8.822 -19.105  1.00 53.44           C  
ATOM   1523  C   HIS A 206      19.250  -9.163 -18.287  1.00 53.44           C  
ATOM   1524  CB  HIS A 206      20.265  -7.904 -20.315  1.00 53.44           C  
ATOM   1525  O   HIS A 206      18.425  -8.291 -18.018  1.00 53.44           O  
ATOM   1526  CG  HIS A 206      21.547  -7.429 -20.968  1.00 53.44           C  
ATOM   1527  CD2 HIS A 206      21.737  -7.108 -22.287  1.00 53.44           C  
ATOM   1528  ND1 HIS A 206      22.755  -7.231 -20.335  1.00 53.44           N  
ATOM   1529  CE1 HIS A 206      23.639  -6.790 -21.241  1.00 53.44           C  
ATOM   1530  NE2 HIS A 206      23.076  -6.721 -22.455  1.00 53.44           N  
ATOM   1531  N   GLY A 207      19.112 -10.418 -17.838  1.00 55.66           N  
ATOM   1532  CA  GLY A 207      17.903 -10.922 -17.178  1.00 55.66           C  
ATOM   1533  C   GLY A 207      17.463 -10.136 -15.935  1.00 55.66           C  
ATOM   1534  O   GLY A 207      16.266  -9.983 -15.718  1.00 55.66           O  
ATOM   1535  N   SER A 208      18.391  -9.576 -15.152  1.00 54.47           N  
ATOM   1536  CA  SER A 208      18.064  -8.715 -14.004  1.00 54.47           C  
ATOM   1537  C   SER A 208      17.334  -7.432 -14.418  1.00 54.47           C  
ATOM   1538  CB  SER A 208      19.339  -8.362 -13.226  1.00 54.47           C  
ATOM   1539  O   SER A 208      16.316  -7.087 -13.818  1.00 54.47           O  
ATOM   1540  OG  SER A 208      20.361  -7.936 -14.112  1.00 54.47           O  
ATOM   1541  N   VAL A 209      17.800  -6.760 -15.475  1.00 55.94           N  
ATOM   1542  CA  VAL A 209      17.194  -5.518 -15.988  1.00 55.94           C  
ATOM   1543  C   VAL A 209      15.840  -5.808 -16.639  1.00 55.94           C  
ATOM   1544  CB  VAL A 209      18.135  -4.778 -16.964  1.00 55.94           C  
ATOM   1545  O   VAL A 209      14.867  -5.108 -16.361  1.00 55.94           O  
ATOM   1546  CG1 VAL A 209      17.616  -3.358 -17.212  1.00 55.94           C  
ATOM   1547  CG2 VAL A 209      19.564  -4.654 -16.410  1.00 55.94           C  
ATOM   1548  N   VAL A 210      15.734  -6.907 -17.397  1.00 59.88           N  
ATOM   1549  CA  VAL A 210      14.459  -7.395 -17.956  1.00 59.88           C  
ATOM   1550  C   VAL A 210      13.438  -7.675 -16.853  1.00 59.88           C  
ATOM   1551  CB  VAL A 210      14.674  -8.661 -18.809  1.00 59.88           C  
ATOM   1552  O   VAL A 210      12.283  -7.279 -16.977  1.00 59.88           O  
ATOM   1553  CG1 VAL A 210      13.363  -9.245 -19.357  1.00 59.88           C  
ATOM   1554  CG2 VAL A 210      15.564  -8.358 -20.014  1.00 59.88           C  
ATOM   1555  N   ILE A 211      13.842  -8.310 -15.749  1.00 61.22           N  
ATOM   1556  CA  ILE A 211      12.941  -8.584 -14.622  1.00 61.22           C  
ATOM   1557  C   ILE A 211      12.516  -7.284 -13.920  1.00 61.22           C  
ATOM   1558  CB  ILE A 211      13.570  -9.626 -13.672  1.00 61.22           C  
ATOM   1559  O   ILE A 211      11.329  -7.123 -13.638  1.00 61.22           O  
ATOM   1560  CG1 ILE A 211      13.607 -11.019 -14.348  1.00 61.22           C  
ATOM   1561  CG2 ILE A 211      12.766  -9.728 -12.367  1.00 61.22           C  
ATOM   1562  CD1 ILE A 211      14.548 -12.017 -13.656  1.00 61.22           C  
ATOM   1563  N   ILE A 212      13.423  -6.322 -13.705  1.00 58.69           N  
ATOM   1564  CA  ILE A 212      13.072  -4.998 -13.152  1.00 58.69           C  
ATOM   1565  C   ILE A 212      12.053  -4.285 -14.052  1.00 58.69           C  
ATOM   1566  CB  ILE A 212      14.344  -4.143 -12.919  1.00 58.69           C  
ATOM   1567  O   ILE A 212      11.021  -3.821 -13.564  1.00 58.69           O  
ATOM   1568  CG1 ILE A 212      15.145  -4.727 -11.735  1.00 58.69           C  
ATOM   1569  CG2 ILE A 212      14.002  -2.666 -12.631  1.00 58.69           C  
ATOM   1570  CD1 ILE A 212      16.560  -4.156 -11.586  1.00 58.69           C  
ATOM   1571  N   ALA A 213      12.294  -4.240 -15.364  1.00 59.22           N  
ATOM   1572  CA  ALA A 213      11.394  -3.611 -16.328  1.00 59.22           C  
ATOM   1573  C   ALA A 213      10.039  -4.340 -16.441  1.00 59.22           C  
ATOM   1574  CB  ALA A 213      12.127  -3.530 -17.671  1.00 59.22           C  
ATOM   1575  O   ALA A 213       8.995  -3.689 -16.550  1.00 59.22           O  
ATOM   1576  N   ALA A 214      10.016  -5.672 -16.341  1.00 63.59           N  
ATOM   1577  CA  ALA A 214       8.784  -6.460 -16.308  1.00 63.59           C  
ATOM   1578  C   ALA A 214       7.976  -6.212 -15.020  1.00 63.59           C  
ATOM   1579  CB  ALA A 214       9.135  -7.941 -16.492  1.00 63.59           C  
ATOM   1580  O   ALA A 214       6.768  -5.981 -15.094  1.00 63.59           O  
ATOM   1581  N   CYS A 215       8.626  -6.173 -13.850  1.00 61.00           N  
ATOM   1582  CA  CYS A 215       7.991  -5.801 -12.582  1.00 61.00           C  
ATOM   1583  C   CYS A 215       7.453  -4.361 -12.609  1.00 61.00           C  
ATOM   1584  CB  CYS A 215       8.991  -5.996 -11.433  1.00 61.00           C  
ATOM   1585  O   CYS A 215       6.350  -4.116 -12.125  1.00 61.00           O  
ATOM   1586  SG  CYS A 215       9.203  -7.760 -11.054  1.00 61.00           S  
ATOM   1587  N   TRP A 216       8.175  -3.420 -13.225  1.00 62.78           N  
ATOM   1588  CA  TRP A 216       7.723  -2.036 -13.413  1.00 62.78           C  
ATOM   1589  C   TRP A 216       6.524  -1.931 -14.367  1.00 62.78           C  
ATOM   1590  CB  TRP A 216       8.900  -1.207 -13.930  1.00 62.78           C  
ATOM   1591  O   TRP A 216       5.556  -1.227 -14.088  1.00 62.78           O  
ATOM   1592  CG  TRP A 216       8.678   0.271 -13.945  1.00 62.78           C  
ATOM   1593  CD1 TRP A 216       8.374   1.024 -15.027  1.00 62.78           C  
ATOM   1594  CD2 TRP A 216       8.814   1.202 -12.831  1.00 62.78           C  
ATOM   1595  CE2 TRP A 216       8.658   2.527 -13.332  1.00 62.78           C  
ATOM   1596  CE3 TRP A 216       9.097   1.059 -11.455  1.00 62.78           C  
ATOM   1597  NE1 TRP A 216       8.358   2.360 -14.670  1.00 62.78           N  
ATOM   1598  CH2 TRP A 216       9.118   3.483 -11.152  1.00 62.78           C  
ATOM   1599  CZ2 TRP A 216       8.835   3.657 -12.519  1.00 62.78           C  
ATOM   1600  CZ3 TRP A 216       9.235   2.186 -10.622  1.00 62.78           C  
ATOM   1601  N   THR A 217       6.532  -2.683 -15.469  1.00 64.56           N  
ATOM   1602  CA  THR A 217       5.393  -2.735 -16.399  1.00 64.56           C  
ATOM   1603  C   THR A 217       4.163  -3.347 -15.720  1.00 64.56           C  
ATOM   1604  CB  THR A 217       5.753  -3.491 -17.686  1.00 64.56           C  
ATOM   1605  O   THR A 217       3.061  -2.817 -15.854  1.00 64.56           O  
ATOM   1606  CG2 THR A 217       4.650  -3.370 -18.737  1.00 64.56           C  
ATOM   1607  OG1 THR A 217       6.917  -2.946 -18.264  1.00 64.56           O  
ATOM   1608  N   LEU A 218       4.343  -4.394 -14.905  1.00 64.75           N  
ATOM   1609  CA  LEU A 218       3.278  -4.986 -14.088  1.00 64.75           C  
ATOM   1610  C   LEU A 218       2.730  -3.996 -13.044  1.00 64.75           C  
ATOM   1611  CB  LEU A 218       3.821  -6.271 -13.434  1.00 64.75           C  
ATOM   1612  O   LEU A 218       1.515  -3.882 -12.896  1.00 64.75           O  
ATOM   1613  CG  LEU A 218       2.785  -7.051 -12.603  1.00 64.75           C  
ATOM   1614  CD1 LEU A 218       1.644  -7.600 -13.463  1.00 64.75           C  
ATOM   1615  CD2 LEU A 218       3.471  -8.227 -11.906  1.00 64.75           C  
ATOM   1616  N   TYR A 219       3.600  -3.244 -12.364  1.00 63.41           N  
ATOM   1617  CA  TYR A 219       3.229  -2.181 -11.420  1.00 63.41           C  
ATOM   1618  C   TYR A 219       2.355  -1.106 -12.083  1.00 63.41           C  
ATOM   1619  CB  TYR A 219       4.523  -1.561 -10.879  1.00 63.41           C  
ATOM   1620  O   TYR A 219       1.308  -0.723 -11.553  1.00 63.41           O  
ATOM   1621  CG  TYR A 219       4.369  -0.523  -9.792  1.00 63.41           C  
ATOM   1622  CD1 TYR A 219       4.358   0.840 -10.143  1.00 63.41           C  
ATOM   1623  CD2 TYR A 219       4.383  -0.910  -8.436  1.00 63.41           C  
ATOM   1624  CE1 TYR A 219       4.436   1.821  -9.140  1.00 63.41           C  
ATOM   1625  CE2 TYR A 219       4.472   0.072  -7.431  1.00 63.41           C  
ATOM   1626  OH  TYR A 219       4.774   2.378  -6.847  1.00 63.41           O  
ATOM   1627  CZ  TYR A 219       4.539   1.433  -7.788  1.00 63.41           C  
ATOM   1628  N   ASN A 220       2.733  -0.667 -13.286  1.00 64.38           N  
ATOM   1629  CA  ASN A 220       1.967   0.313 -14.053  1.00 64.38           C  
ATOM   1630  C   ASN A 220       0.635  -0.265 -14.560  1.00 64.38           C  
ATOM   1631  CB  ASN A 220       2.840   0.856 -15.189  1.00 64.38           C  
ATOM   1632  O   ASN A 220      -0.396   0.390 -14.415  1.00 64.38           O  
ATOM   1633  CG  ASN A 220       4.033   1.655 -14.695  1.00 64.38           C  
ATOM   1634  ND2 ASN A 220       5.130   1.615 -15.410  1.00 64.38           N  
ATOM   1635  OD1 ASN A 220       3.996   2.317 -13.670  1.00 64.38           O  
ATOM   1636  N   MET A 221       0.608  -1.513 -15.050  1.00 64.50           N  
ATOM   1637  CA  MET A 221      -0.637  -2.207 -15.418  1.00 64.50           C  
ATOM   1638  C   MET A 221      -1.594  -2.358 -14.224  1.00 64.50           C  
ATOM   1639  CB  MET A 221      -0.343  -3.598 -16.001  1.00 64.50           C  
ATOM   1640  O   MET A 221      -2.792  -2.132 -14.373  1.00 64.50           O  
ATOM   1641  CG  MET A 221       0.175  -3.580 -17.442  1.00 64.50           C  
ATOM   1642  SD  MET A 221       0.285  -5.254 -18.138  1.00 64.50           S  
ATOM   1643  CE  MET A 221       0.856  -4.890 -19.817  1.00 64.50           C  
ATOM   1644  N   VAL A 222      -1.094  -2.687 -13.029  1.00 64.00           N  
ATOM   1645  CA  VAL A 222      -1.889  -2.762 -11.786  1.00 64.00           C  
ATOM   1646  C   VAL A 222      -2.410  -1.383 -11.372  1.00 64.00           C  
ATOM   1647  CB  VAL A 222      -1.041  -3.409 -10.671  1.00 64.00           C  
ATOM   1648  O   VAL A 222      -3.577  -1.245 -10.989  1.00 64.00           O  
ATOM   1649  CG1 VAL A 222      -1.571  -3.176  -9.251  1.00 64.00           C  
ATOM   1650  CG2 VAL A 222      -0.972  -4.926 -10.899  1.00 64.00           C  
ATOM   1651  N   SER A 223      -1.583  -0.344 -11.490  1.00 62.19           N  
ATOM   1652  CA  SER A 223      -1.975   1.046 -11.224  1.00 62.19           C  
ATOM   1653  C   SER A 223      -3.097   1.494 -12.168  1.00 62.19           C  
ATOM   1654  CB  SER A 223      -0.762   1.969 -11.368  1.00 62.19           C  
ATOM   1655  O   SER A 223      -4.122   2.017 -11.725  1.00 62.19           O  
ATOM   1656  OG  SER A 223       0.253   1.574 -10.470  1.00 62.19           O  
ATOM   1657  N   LEU A 224      -2.956   1.201 -13.463  1.00 62.31           N  
ATOM   1658  CA  LEU A 224      -3.955   1.488 -14.489  1.00 62.31           C  
ATOM   1659  C   LEU A 224      -5.226   0.636 -14.309  1.00 62.31           C  
ATOM   1660  CB  LEU A 224      -3.300   1.284 -15.866  1.00 62.31           C  
ATOM   1661  O   LEU A 224      -6.330   1.155 -14.449  1.00 62.31           O  
ATOM   1662  CG  LEU A 224      -4.101   1.912 -17.019  1.00 62.31           C  
ATOM   1663  CD1 LEU A 224      -3.926   3.430 -17.092  1.00 62.31           C  
ATOM   1664  CD2 LEU A 224      -3.659   1.301 -18.347  1.00 62.31           C  
ATOM   1665  N   ALA A 225      -5.115  -0.633 -13.907  1.00 62.03           N  
ATOM   1666  CA  ALA A 225      -6.266  -1.470 -13.557  1.00 62.03           C  
ATOM   1667  C   ALA A 225      -7.055  -0.887 -12.369  1.00 62.03           C  
ATOM   1668  CB  ALA A 225      -5.788  -2.901 -13.286  1.00 62.03           C  
ATOM   1669  O   ALA A 225      -8.287  -0.823 -12.396  1.00 62.03           O  
ATOM   1670  N   THR A 226      -6.345  -0.368 -11.364  1.00 56.97           N  
ATOM   1671  CA  THR A 226      -6.931   0.333 -10.209  1.00 56.97           C  
ATOM   1672  C   THR A 226      -7.665   1.619 -10.631  1.00 56.97           C  
ATOM   1673  CB  THR A 226      -5.854   0.615  -9.142  1.00 56.97           C  
ATOM   1674  O   THR A 226      -8.675   1.976 -10.020  1.00 56.97           O  
ATOM   1675  CG2 THR A 226      -6.448   1.100  -7.818  1.00 56.97           C  
ATOM   1676  OG1 THR A 226      -5.151  -0.567  -8.823  1.00 56.97           O  
ATOM   1677  N   PHE A 227      -7.251   2.274 -11.727  1.00 56.72           N  
ATOM   1678  CA  PHE A 227      -8.019   3.358 -12.360  1.00 56.72           C  
ATOM   1679  C   PHE A 227      -9.391   2.871 -12.844  1.00 56.72           C  
ATOM   1680  CB  PHE A 227      -7.242   3.954 -13.550  1.00 56.72           C  
ATOM   1681  O   PHE A 227     -10.409   3.493 -12.530  1.00 56.72           O  
ATOM   1682  CG  PHE A 227      -7.643   5.350 -13.991  1.00 56.72           C  
ATOM   1683  CD1 PHE A 227      -7.938   5.594 -15.346  1.00 56.72           C  
ATOM   1684  CD2 PHE A 227      -7.615   6.424 -13.083  1.00 56.72           C  
ATOM   1685  CE1 PHE A 227      -8.186   6.904 -15.792  1.00 56.72           C  
ATOM   1686  CE2 PHE A 227      -7.829   7.740 -13.535  1.00 56.72           C  
ATOM   1687  CZ  PHE A 227      -8.123   7.978 -14.889  1.00 56.72           C  
ATOM   1688  N   ILE A 228      -9.441   1.740 -13.565  1.00 55.59           N  
ATOM   1689  CA  ILE A 228     -10.691   1.208 -14.134  1.00 55.59           C  
ATOM   1690  C   ILE A 228     -11.706   0.928 -13.036  1.00 55.59           C  
ATOM   1691  CB  ILE A 228     -10.552  -0.120 -14.909  1.00 55.59           C  
ATOM   1692  O   ILE A 228     -12.854   1.331 -13.172  1.00 55.59           O  
ATOM   1693  CG1 ILE A 228      -9.250  -0.322 -15.688  1.00 55.59           C  
ATOM   1694  CG2 ILE A 228     -11.754  -0.262 -15.865  1.00 55.59           C  
ATOM   1695  CD1 ILE A 228      -9.084  -1.808 -16.038  1.00 55.59           C  
ATOM   1696  N   PHE A 229     -11.309   0.285 -11.933  1.00 53.66           N  
ATOM   1697  CA  PHE A 229     -12.235  -0.055 -10.843  1.00 53.66           C  
ATOM   1698  C   PHE A 229     -12.917   1.176 -10.218  1.00 53.66           C  
ATOM   1699  CB  PHE A 229     -11.507  -0.900  -9.787  1.00 53.66           C  
ATOM   1700  O   PHE A 229     -13.949   1.042  -9.565  1.00 53.66           O  
ATOM   1701  CG  PHE A 229     -11.260  -2.334 -10.225  1.00 53.66           C  
ATOM   1702  CD1 PHE A 229     -12.346  -3.221 -10.354  1.00 53.66           C  
ATOM   1703  CD2 PHE A 229      -9.956  -2.789 -10.495  1.00 53.66           C  
ATOM   1704  CE1 PHE A 229     -12.132  -4.550 -10.763  1.00 53.66           C  
ATOM   1705  CE2 PHE A 229      -9.742  -4.116 -10.910  1.00 53.66           C  
ATOM   1706  CZ  PHE A 229     -10.829  -4.996 -11.045  1.00 53.66           C  
ATOM   1707  N   ARG A 230     -12.389   2.384 -10.466  1.00 51.69           N  
ATOM   1708  CA  ARG A 230     -12.947   3.664 -10.017  1.00 51.69           C  
ATOM   1709  C   ARG A 230     -13.836   4.372 -11.059  1.00 51.69           C  
ATOM   1710  CB  ARG A 230     -11.754   4.508  -9.544  1.00 51.69           C  
ATOM   1711  O   ARG A 230     -14.665   5.191 -10.662  1.00 51.69           O  
ATOM   1712  CG  ARG A 230     -12.169   5.660  -8.629  1.00 51.69           C  
ATOM   1713  CD  ARG A 230     -10.932   6.379  -8.061  1.00 51.69           C  
ATOM   1714  NE  ARG A 230     -11.010   7.811  -8.370  1.00 51.69           N  
ATOM   1715  NH1 ARG A 230      -9.236   8.181  -9.780  1.00 51.69           N  
ATOM   1716  NH2 ARG A 230     -11.208   9.128 -10.183  1.00 51.69           N  
ATOM   1717  CZ  ARG A 230     -10.477   8.364  -9.434  1.00 51.69           C  
ATOM   1718  N   PHE A 231     -13.705   4.058 -12.354  1.00 48.94           N  
ATOM   1719  CA  PHE A 231     -14.525   4.612 -13.457  1.00 48.94           C  
ATOM   1720  C   PHE A 231     -15.519   3.605 -14.069  1.00 48.94           C  
ATOM   1721  CB  PHE A 231     -13.604   5.180 -14.551  1.00 48.94           C  
ATOM   1722  O   PHE A 231     -16.523   3.995 -14.666  1.00 48.94           O  
ATOM   1723  CG  PHE A 231     -12.983   6.521 -14.207  1.00 48.94           C  
ATOM   1724  CD1 PHE A 231     -13.624   7.717 -14.583  1.00 48.94           C  
ATOM   1725  CD2 PHE A 231     -11.762   6.583 -13.515  1.00 48.94           C  
ATOM   1726  CE1 PHE A 231     -13.048   8.962 -14.279  1.00 48.94           C  
ATOM   1727  CE2 PHE A 231     -11.195   7.827 -13.194  1.00 48.94           C  
ATOM   1728  CZ  PHE A 231     -11.830   9.019 -13.582  1.00 48.94           C  
ATOM   1729  N   GLY A 232     -15.267   2.308 -13.928  1.00 45.06           N  
ATOM   1730  CA  GLY A 232     -16.137   1.234 -14.380  1.00 45.06           C  
ATOM   1731  C   GLY A 232     -17.458   1.227 -13.619  1.00 45.06           C  
ATOM   1732  O   GLY A 232     -17.522   1.514 -12.426  1.00 45.06           O  
ATOM   1733  N   ASN A 233     -18.532   0.851 -14.311  1.00 43.56           N  
ATOM   1734  CA  ASN A 233     -19.897   0.902 -13.781  1.00 43.56           C  
ATOM   1735  C   ASN A 233     -20.197  -0.158 -12.694  1.00 43.56           C  
ATOM   1736  CB  ASN A 233     -20.866   0.816 -14.981  1.00 43.56           C  
ATOM   1737  O   ASN A 233     -21.348  -0.309 -12.301  1.00 43.56           O  
ATOM   1738  CG  ASN A 233     -22.065   1.736 -14.846  1.00 43.56           C  
ATOM   1739  ND2 ASN A 233     -23.233   1.288 -15.237  1.00 43.56           N  
ATOM   1740  OD1 ASN A 233     -21.951   2.897 -14.481  1.00 43.56           O  
ATOM   1741  N   VAL A 234     -19.179  -0.907 -12.251  1.00 46.50           N  
ATOM   1742  CA  VAL A 234     -19.280  -2.044 -11.323  1.00 46.50           C  
ATOM   1743  C   VAL A 234     -19.392  -1.559  -9.874  1.00 46.50           C  
ATOM   1744  CB  VAL A 234     -18.088  -3.010 -11.515  1.00 46.50           C  
ATOM   1745  O   VAL A 234     -20.326  -1.943  -9.176  1.00 46.50           O  
ATOM   1746  CG1 VAL A 234     -18.243  -4.280 -10.674  1.00 46.50           C  
ATOM   1747  CG2 VAL A 234     -17.937  -3.443 -12.983  1.00 46.50           C  
ATOM   1748  N   HIS A 235     -18.505  -0.654  -9.435  1.00 47.44           N  
ATOM   1749  CA  HIS A 235     -18.556  -0.051  -8.098  1.00 47.44           C  
ATOM   1750  C   HIS A 235     -18.205   1.444  -8.147  1.00 47.44           C  
ATOM   1751  CB  HIS A 235     -17.636  -0.806  -7.127  1.00 47.44           C  
ATOM   1752  O   HIS A 235     -17.043   1.837  -8.044  1.00 47.44           O  
ATOM   1753  CG  HIS A 235     -17.959  -2.264  -6.932  1.00 47.44           C  
ATOM   1754  CD2 HIS A 235     -17.074  -3.306  -6.990  1.00 47.44           C  
ATOM   1755  ND1 HIS A 235     -19.195  -2.799  -6.647  1.00 47.44           N  
ATOM   1756  CE1 HIS A 235     -19.062  -4.131  -6.558  1.00 47.44           C  
ATOM   1757  NE2 HIS A 235     -17.786  -4.486  -6.763  1.00 47.44           N  
ATOM   1758  N   ALA A 236     -19.225   2.294  -8.298  1.00 41.56           N  
ATOM   1759  CA  ALA A 236     -19.066   3.740  -8.453  1.00 41.56           C  
ATOM   1760  C   ALA A 236     -18.292   4.387  -7.284  1.00 41.56           C  
ATOM   1761  CB  ALA A 236     -20.459   4.358  -8.637  1.00 41.56           C  
ATOM   1762  O   ALA A 236     -18.847   4.666  -6.223  1.00 41.56           O  
ATOM   1763  N   GLY A 237     -17.002   4.658  -7.506  1.00 48.62           N  
ATOM   1764  CA  GLY A 237     -16.139   5.354  -6.554  1.00 48.62           C  
ATOM   1765  C   GLY A 237     -15.823   4.579  -5.270  1.00 48.62           C  
ATOM   1766  O   GLY A 237     -15.599   5.225  -4.257  1.00 48.62           O  
ATOM   1767  N   TRP A 238     -15.792   3.241  -5.289  1.00 49.69           N  
ATOM   1768  CA  TRP A 238     -15.571   2.355  -4.123  1.00 49.69           C  
ATOM   1769  C   TRP A 238     -14.546   2.856  -3.082  1.00 49.69           C  
ATOM   1770  CB  TRP A 238     -15.249   0.960  -4.675  1.00 49.69           C  
ATOM   1771  O   TRP A 238     -14.938   3.040  -1.933  1.00 49.69           O  
ATOM   1772  CG  TRP A 238     -14.491  -0.033  -3.850  1.00 49.69           C  
ATOM   1773  CD1 TRP A 238     -14.917  -0.671  -2.734  1.00 49.69           C  
ATOM   1774  CD2 TRP A 238     -13.197  -0.625  -4.181  1.00 49.69           C  
ATOM   1775  CE2 TRP A 238     -12.927  -1.673  -3.256  1.00 49.69           C  
ATOM   1776  CE3 TRP A 238     -12.251  -0.410  -5.207  1.00 49.69           C  
ATOM   1777  NE1 TRP A 238     -13.996  -1.644  -2.384  1.00 49.69           N  
ATOM   1778  CH2 TRP A 238     -10.845  -2.219  -4.367  1.00 49.69           C  
ATOM   1779  CZ2 TRP A 238     -11.783  -2.478  -3.356  1.00 49.69           C  
ATOM   1780  CZ3 TRP A 238     -11.079  -1.185  -5.289  1.00 49.69           C  
ATOM   1781  N   LEU A 239     -13.306   3.209  -3.461  1.00 50.66           N  
ATOM   1782  CA  LEU A 239     -12.325   3.805  -2.526  1.00 50.66           C  
ATOM   1783  C   LEU A 239     -12.854   5.062  -1.802  1.00 50.66           C  
ATOM   1784  CB  LEU A 239     -11.014   4.179  -3.260  1.00 50.66           C  
ATOM   1785  O   LEU A 239     -12.680   5.207  -0.595  1.00 50.66           O  
ATOM   1786  CG  LEU A 239      -9.854   3.180  -3.051  1.00 50.66           C  
ATOM   1787  CD1 LEU A 239      -9.738   2.220  -4.233  1.00 50.66           C  
ATOM   1788  CD2 LEU A 239      -8.528   3.930  -2.916  1.00 50.66           C  
ATOM   1789  N   PHE A 240     -13.509   5.970  -2.530  1.00 51.19           N  
ATOM   1790  CA  PHE A 240     -14.058   7.219  -1.990  1.00 51.19           C  
ATOM   1791  C   PHE A 240     -15.389   7.032  -1.264  1.00 51.19           C  
ATOM   1792  CB  PHE A 240     -14.213   8.250  -3.108  1.00 51.19           C  
ATOM   1793  O   PHE A 240     -15.694   7.795  -0.351  1.00 51.19           O  
ATOM   1794  CG  PHE A 240     -12.896   8.886  -3.468  1.00 51.19           C  
ATOM   1795  CD1 PHE A 240     -12.414   9.960  -2.699  1.00 51.19           C  
ATOM   1796  CD2 PHE A 240     -12.127   8.368  -4.523  1.00 51.19           C  
ATOM   1797  CE1 PHE A 240     -11.190  10.562  -3.028  1.00 51.19           C  
ATOM   1798  CE2 PHE A 240     -10.892   8.956  -4.833  1.00 51.19           C  
ATOM   1799  CZ  PHE A 240     -10.450  10.082  -4.117  1.00 51.19           C  
ATOM   1800  N   SER A 241     -16.171   6.021  -1.643  1.00 51.12           N  
ATOM   1801  CA  SER A 241     -17.368   5.602  -0.920  1.00 51.12           C  
ATOM   1802  C   SER A 241     -16.979   5.016   0.438  1.00 51.12           C  
ATOM   1803  CB  SER A 241     -18.165   4.602  -1.760  1.00 51.12           C  
ATOM   1804  O   SER A 241     -17.518   5.456   1.447  1.00 51.12           O  
ATOM   1805  OG  SER A 241     -19.411   4.340  -1.151  1.00 51.12           O  
ATOM   1806  N   THR A 242     -15.958   4.152   0.490  1.00 52.06           N  
ATOM   1807  CA  THR A 242     -15.375   3.643   1.740  1.00 52.06           C  
ATOM   1808  C   THR A 242     -14.744   4.751   2.579  1.00 52.06           C  
ATOM   1809  CB  THR A 242     -14.351   2.535   1.461  1.00 52.06           C  
ATOM   1810  O   THR A 242     -15.043   4.837   3.766  1.00 52.06           O  
ATOM   1811  CG2 THR A 242     -13.546   2.156   2.709  1.00 52.06           C  
ATOM   1812  OG1 THR A 242     -15.054   1.400   1.020  1.00 52.06           O  
ATOM   1813  N   TRP A 243     -13.935   5.636   1.984  1.00 51.59           N  
ATOM   1814  CA  TRP A 243     -13.394   6.820   2.667  1.00 51.59           C  
ATOM   1815  C   TRP A 243     -14.527   7.648   3.295  1.00 51.59           C  
ATOM   1816  CB  TRP A 243     -12.566   7.631   1.657  1.00 51.59           C  
ATOM   1817  O   TRP A 243     -14.542   7.864   4.504  1.00 51.59           O  
ATOM   1818  CG  TRP A 243     -11.993   8.931   2.130  1.00 51.59           C  
ATOM   1819  CD1 TRP A 243     -10.823   9.086   2.786  1.00 51.59           C  
ATOM   1820  CD2 TRP A 243     -12.514  10.284   1.938  1.00 51.59           C  
ATOM   1821  CE2 TRP A 243     -11.614  11.207   2.549  1.00 51.59           C  
ATOM   1822  CE3 TRP A 243     -13.647  10.824   1.286  1.00 51.59           C  
ATOM   1823  NE1 TRP A 243     -10.616  10.418   3.078  1.00 51.59           N  
ATOM   1824  CH2 TRP A 243     -12.970  13.097   1.880  1.00 51.59           C  
ATOM   1825  CZ2 TRP A 243     -11.829  12.590   2.525  1.00 51.59           C  
ATOM   1826  CZ3 TRP A 243     -13.873  12.215   1.257  1.00 51.59           C  
ATOM   1827  N   LYS A 244     -15.557   7.996   2.511  1.00 53.22           N  
ATOM   1828  CA  LYS A 244     -16.726   8.755   2.978  1.00 53.22           C  
ATOM   1829  C   LYS A 244     -17.585   7.993   4.000  1.00 53.22           C  
ATOM   1830  CB  LYS A 244     -17.541   9.208   1.757  1.00 53.22           C  
ATOM   1831  O   LYS A 244     -18.187   8.631   4.858  1.00 53.22           O  
ATOM   1832  CG  LYS A 244     -18.649  10.196   2.141  1.00 53.22           C  
ATOM   1833  CD  LYS A 244     -19.415  10.686   0.909  1.00 53.22           C  
ATOM   1834  CE  LYS A 244     -20.513  11.645   1.379  1.00 53.22           C  
ATOM   1835  NZ  LYS A 244     -21.394  12.065   0.263  1.00 53.22           N  
ATOM   1836  N   ALA A 245     -17.650   6.663   3.938  1.00 54.00           N  
ATOM   1837  CA  ALA A 245     -18.375   5.828   4.896  1.00 54.00           C  
ATOM   1838  C   ALA A 245     -17.646   5.761   6.246  1.00 54.00           C  
ATOM   1839  CB  ALA A 245     -18.600   4.436   4.293  1.00 54.00           C  
ATOM   1840  O   ALA A 245     -18.260   6.033   7.275  1.00 54.00           O  
ATOM   1841  N   ALA A 246     -16.329   5.526   6.235  1.00 50.53           N  
ATOM   1842  CA  ALA A 246     -15.464   5.609   7.416  1.00 50.53           C  
ATOM   1843  C   ALA A 246     -15.453   7.016   8.053  1.00 50.53           C  
ATOM   1844  CB  ALA A 246     -14.052   5.175   6.995  1.00 50.53           C  
ATOM   1845  O   ALA A 246     -15.116   7.165   9.224  1.00 50.53           O  
ATOM   1846  N   TRP A 247     -15.842   8.035   7.282  1.00 52.78           N  
ATOM   1847  CA  TRP A 247     -15.986   9.431   7.696  1.00 52.78           C  
ATOM   1848  C   TRP A 247     -17.409   9.859   8.087  1.00 52.78           C  
ATOM   1849  CB  TRP A 247     -15.512  10.307   6.540  1.00 52.78           C  
ATOM   1850  O   TRP A 247     -17.564  10.935   8.665  1.00 52.78           O  
ATOM   1851  CG  TRP A 247     -14.043  10.538   6.429  1.00 52.78           C  
ATOM   1852  CD1 TRP A 247     -13.044   9.626   6.492  1.00 52.78           C  
ATOM   1853  CD2 TRP A 247     -13.405  11.815   6.180  1.00 52.78           C  
ATOM   1854  CE2 TRP A 247     -12.000  11.618   6.147  1.00 52.78           C  
ATOM   1855  CE3 TRP A 247     -13.891  13.118   5.945  1.00 52.78           C  
ATOM   1856  NE1 TRP A 247     -11.829  10.264   6.317  1.00 52.78           N  
ATOM   1857  CH2 TRP A 247     -11.628  13.958   5.661  1.00 52.78           C  
ATOM   1858  CZ2 TRP A 247     -11.120  12.675   5.923  1.00 52.78           C  
ATOM   1859  CZ3 TRP A 247     -13.010  14.179   5.673  1.00 52.78           C  
ATOM   1860  N   LYS A 248     -18.460   9.070   7.803  1.00 50.06           N  
ATOM   1861  CA  LYS A 248     -19.874   9.466   8.035  1.00 50.06           C  
ATOM   1862  C   LYS A 248     -20.209   9.632   9.536  1.00 50.06           C  
ATOM   1863  CB  LYS A 248     -20.832   8.487   7.300  1.00 50.06           C  
ATOM   1864  O   LYS A 248     -21.327  10.003   9.875  1.00 50.06           O  
ATOM   1865  CG  LYS A 248     -22.131   9.134   6.752  1.00 50.06           C  
ATOM   1866  CD  LYS A 248     -23.142   8.104   6.183  1.00 50.06           C  
ATOM   1867  CE  LYS A 248     -24.460   8.745   5.676  1.00 50.06           C  
ATOM   1868  NZ  LYS A 248     -25.552   7.750   5.426  1.00 50.06           N  
ATOM   1869  N   THR A 249     -19.244   9.355  10.416  1.00 45.41           N  
ATOM   1870  CA  THR A 249     -19.329   9.312  11.880  1.00 45.41           C  
ATOM   1871  C   THR A 249     -18.654  10.483  12.612  1.00 45.41           C  
ATOM   1872  CB  THR A 249     -18.686   8.002  12.375  1.00 45.41           C  
ATOM   1873  O   THR A 249     -18.876  10.610  13.814  1.00 45.41           O  
ATOM   1874  CG2 THR A 249     -19.506   6.768  11.997  1.00 45.41           C  
ATOM   1875  OG1 THR A 249     -17.421   7.852  11.768  1.00 45.41           O  
ATOM   1876  N   GLU A 250     -17.843  11.338  11.963  1.00 46.00           N  
ATOM   1877  CA  GLU A 250     -17.018  12.336  12.681  1.00 46.00           C  
ATOM   1878  C   GLU A 250     -16.998  13.761  12.096  1.00 46.00           C  
ATOM   1879  CB  GLU A 250     -15.574  11.837  12.879  1.00 46.00           C  
ATOM   1880  O   GLU A 250     -17.136  13.998  10.900  1.00 46.00           O  
ATOM   1881  CG  GLU A 250     -15.507  10.593  13.781  1.00 46.00           C  
ATOM   1882  CD  GLU A 250     -14.154  10.373  14.468  1.00 46.00           C  
ATOM   1883  OE1 GLU A 250     -14.056   9.450  15.311  1.00 46.00           O  
ATOM   1884  OE2 GLU A 250     -13.215  11.194  14.363  1.00 46.00           O  
ATOM   1885  N   THR A 251     -16.765  14.736  12.983  1.00 42.28           N  
ATOM   1886  CA  THR A 251     -16.716  16.181  12.695  1.00 42.28           C  
ATOM   1887  C   THR A 251     -15.317  16.719  12.356  1.00 42.28           C  
ATOM   1888  CB  THR A 251     -17.289  16.968  13.887  1.00 42.28           C  
ATOM   1889  O   THR A 251     -15.183  17.901  12.046  1.00 42.28           O  
ATOM   1890  CG2 THR A 251     -18.801  16.794  14.028  1.00 42.28           C  
ATOM   1891  OG1 THR A 251     -16.717  16.513  15.095  1.00 42.28           O  
ATOM   1892  N   ASP A 252     -14.265  15.889  12.373  1.00 44.62           N  
ATOM   1893  CA  ASP A 252     -12.845  16.309  12.275  1.00 44.62           C  
ATOM   1894  C   ASP A 252     -12.390  16.679  10.831  1.00 44.62           C  
ATOM   1895  CB  ASP A 252     -11.957  15.247  12.976  1.00 44.62           C  
ATOM   1896  O   ASP A 252     -11.197  16.840  10.547  1.00 44.62           O  
ATOM   1897  CG  ASP A 252     -10.705  15.788  13.705  1.00 44.62           C  
ATOM   1898  OD1 ASP A 252     -10.691  16.962  14.151  1.00 44.62           O  
ATOM   1899  OD2 ASP A 252      -9.720  15.021  13.859  1.00 44.62           O  
ATOM   1900  N   LEU A 253     -13.366  16.864   9.926  1.00 40.88           N  
ATOM   1901  CA  LEU A 253     -13.277  17.107   8.473  1.00 40.88           C  
ATOM   1902  C   LEU A 253     -12.188  18.118   8.062  1.00 40.88           C  
ATOM   1903  CB  LEU A 253     -14.662  17.648   8.026  1.00 40.88           C  
ATOM   1904  O   LEU A 253     -11.511  17.962   7.044  1.00 40.88           O  
ATOM   1905  CG  LEU A 253     -15.027  17.314   6.567  1.00 40.88           C  
ATOM   1906  CD1 LEU A 253     -15.808  16.000   6.519  1.00 40.88           C  
ATOM   1907  CD2 LEU A 253     -15.911  18.392   5.938  1.00 40.88           C  
ATOM   1908  N   ALA A 254     -12.019  19.174   8.862  1.00 37.22           N  
ATOM   1909  CA  ALA A 254     -11.139  20.293   8.549  1.00 37.22           C  
ATOM   1910  C   ALA A 254      -9.650  19.898   8.531  1.00 37.22           C  
ATOM   1911  CB  ALA A 254     -11.432  21.419   9.550  1.00 37.22           C  
ATOM   1912  O   ALA A 254      -8.919  20.314   7.630  1.00 37.22           O  
ATOM   1913  N   LYS A 255      -9.186  19.073   9.483  1.00 42.31           N  
ATOM   1914  CA  LYS A 255      -7.749  18.763   9.639  1.00 42.31           C  
ATOM   1915  C   LYS A 255      -7.205  17.851   8.545  1.00 42.31           C  
ATOM   1916  CB  LYS A 255      -7.485  18.132  11.011  1.00 42.31           C  
ATOM   1917  O   LYS A 255      -6.063  18.025   8.125  1.00 42.31           O  
ATOM   1918  CG  LYS A 255      -7.454  19.183  12.125  1.00 42.31           C  
ATOM   1919  CD  LYS A 255      -7.264  18.470  13.464  1.00 42.31           C  
ATOM   1920  CE  LYS A 255      -7.258  19.470  14.619  1.00 42.31           C  
ATOM   1921  NZ  LYS A 255      -7.535  18.758  15.887  1.00 42.31           N  
ATOM   1922  N   SER A 256      -8.009  16.896   8.084  1.00 44.72           N  
ATOM   1923  CA  SER A 256      -7.601  15.986   7.012  1.00 44.72           C  
ATOM   1924  C   SER A 256      -7.417  16.720   5.681  1.00 44.72           C  
ATOM   1925  CB  SER A 256      -8.613  14.859   6.875  1.00 44.72           C  
ATOM   1926  O   SER A 256      -6.406  16.513   5.018  1.00 44.72           O  
ATOM   1927  OG  SER A 256      -8.446  14.278   5.608  1.00 44.72           O  
ATOM   1928  N   SER A 257      -8.312  17.647   5.314  1.00 48.38           N  
ATOM   1929  CA  SER A 257      -8.220  18.349   4.020  1.00 48.38           C  
ATOM   1930  C   SER A 257      -6.874  19.065   3.793  1.00 48.38           C  
ATOM   1931  CB  SER A 257      -9.386  19.331   3.872  1.00 48.38           C  
ATOM   1932  O   SER A 257      -6.362  19.095   2.672  1.00 48.38           O  
ATOM   1933  OG  SER A 257      -9.300  20.400   4.799  1.00 48.38           O  
ATOM   1934  N   TRP A 258      -6.250  19.570   4.863  1.00 49.34           N  
ATOM   1935  CA  TRP A 258      -4.900  20.140   4.846  1.00 49.34           C  
ATOM   1936  C   TRP A 258      -3.806  19.075   4.650  1.00 49.34           C  
ATOM   1937  CB  TRP A 258      -4.703  20.913   6.154  1.00 49.34           C  
ATOM   1938  O   TRP A 258      -2.911  19.259   3.827  1.00 49.34           O  
ATOM   1939  CG  TRP A 258      -3.366  21.562   6.332  1.00 49.34           C  
ATOM   1940  CD1 TRP A 258      -2.993  22.751   5.809  1.00 49.34           C  
ATOM   1941  CD2 TRP A 258      -2.216  21.081   7.097  1.00 49.34           C  
ATOM   1942  CE2 TRP A 258      -1.190  22.070   7.033  1.00 49.34           C  
ATOM   1943  CE3 TRP A 258      -1.941  19.917   7.847  1.00 49.34           C  
ATOM   1944  NE1 TRP A 258      -1.707  23.052   6.215  1.00 49.34           N  
ATOM   1945  CH2 TRP A 258       0.279  20.756   8.437  1.00 49.34           C  
ATOM   1946  CZ2 TRP A 258       0.035  21.929   7.703  1.00 49.34           C  
ATOM   1947  CZ3 TRP A 258      -0.705  19.752   8.503  1.00 49.34           C  
ATOM   1948  N   LEU A 259      -3.909  17.935   5.339  1.00 50.34           N  
ATOM   1949  CA  LEU A 259      -3.002  16.791   5.184  1.00 50.34           C  
ATOM   1950  C   LEU A 259      -3.078  16.185   3.775  1.00 50.34           C  
ATOM   1951  CB  LEU A 259      -3.330  15.747   6.271  1.00 50.34           C  
ATOM   1952  O   LEU A 259      -2.044  15.990   3.141  1.00 50.34           O  
ATOM   1953  CG  LEU A 259      -2.308  15.757   7.419  1.00 50.34           C  
ATOM   1954  CD1 LEU A 259      -2.925  15.143   8.674  1.00 50.34           C  
ATOM   1955  CD2 LEU A 259      -1.058  14.958   7.042  1.00 50.34           C  
ATOM   1956  N   LEU A 260      -4.286  15.974   3.248  1.00 51.72           N  
ATOM   1957  CA  LEU A 260      -4.517  15.528   1.873  1.00 51.72           C  
ATOM   1958  C   LEU A 260      -3.929  16.524   0.860  1.00 51.72           C  
ATOM   1959  CB  LEU A 260      -6.034  15.331   1.678  1.00 51.72           C  
ATOM   1960  O   LEU A 260      -3.329  16.111  -0.127  1.00 51.72           O  
ATOM   1961  CG  LEU A 260      -6.428  14.697   0.329  1.00 51.72           C  
ATOM   1962  CD1 LEU A 260      -5.972  13.241   0.216  1.00 51.72           C  
ATOM   1963  CD2 LEU A 260      -7.947  14.737   0.163  1.00 51.72           C  
ATOM   1964  N   THR A 261      -4.022  17.832   1.130  1.00 51.25           N  
ATOM   1965  CA  THR A 261      -3.384  18.875   0.306  1.00 51.25           C  
ATOM   1966  C   THR A 261      -1.853  18.786   0.341  1.00 51.25           C  
ATOM   1967  CB  THR A 261      -3.850  20.279   0.726  1.00 51.25           C  
ATOM   1968  O   THR A 261      -1.217  18.965  -0.696  1.00 51.25           O  
ATOM   1969  CG2 THR A 261      -3.243  21.398  -0.122  1.00 51.25           C  
ATOM   1970  OG1 THR A 261      -5.245  20.395   0.566  1.00 51.25           O  
ATOM   1971  N   ILE A 262      -1.245  18.464   1.489  1.00 55.44           N  
ATOM   1972  CA  ILE A 262       0.207  18.234   1.593  1.00 55.44           C  
ATOM   1973  C   ILE A 262       0.617  16.962   0.846  1.00 55.44           C  
ATOM   1974  CB  ILE A 262       0.667  18.236   3.069  1.00 55.44           C  
ATOM   1975  O   ILE A 262       1.584  17.007   0.092  1.00 55.44           O  
ATOM   1976  CG1 ILE A 262       0.600  19.689   3.588  1.00 55.44           C  
ATOM   1977  CG2 ILE A 262       2.095  17.673   3.232  1.00 55.44           C  
ATOM   1978  CD1 ILE A 262       0.844  19.833   5.091  1.00 55.44           C  
ATOM   1979  N   PHE A 263      -0.130  15.861   0.972  1.00 53.91           N  
ATOM   1980  CA  PHE A 263       0.130  14.644   0.196  1.00 53.91           C  
ATOM   1981  C   PHE A 263      -0.057  14.860  -1.314  1.00 53.91           C  
ATOM   1982  CB  PHE A 263      -0.718  13.477   0.724  1.00 53.91           C  
ATOM   1983  O   PHE A 263       0.744  14.349  -2.086  1.00 53.91           O  
ATOM   1984  CG  PHE A 263      -0.062  12.730   1.873  1.00 53.91           C  
ATOM   1985  CD1 PHE A 263       0.970  11.811   1.601  1.00 53.91           C  
ATOM   1986  CD2 PHE A 263      -0.463  12.948   3.205  1.00 53.91           C  
ATOM   1987  CE1 PHE A 263       1.604  11.124   2.652  1.00 53.91           C  
ATOM   1988  CE2 PHE A 263       0.174  12.265   4.257  1.00 53.91           C  
ATOM   1989  CZ  PHE A 263       1.211  11.355   3.981  1.00 53.91           C  
ATOM   1990  N   LEU A 264      -1.026  15.675  -1.748  1.00 53.09           N  
ATOM   1991  CA  LEU A 264      -1.185  16.100  -3.149  1.00 53.09           C  
ATOM   1992  C   LEU A 264      -0.051  17.033  -3.626  1.00 53.09           C  
ATOM   1993  CB  LEU A 264      -2.565  16.766  -3.322  1.00 53.09           C  
ATOM   1994  O   LEU A 264       0.295  17.028  -4.806  1.00 53.09           O  
ATOM   1995  CG  LEU A 264      -3.739  15.765  -3.353  1.00 53.09           C  
ATOM   1996  CD1 LEU A 264      -5.072  16.472  -3.109  1.00 53.09           C  
ATOM   1997  CD2 LEU A 264      -3.850  15.071  -4.712  1.00 53.09           C  
ATOM   1998  N   GLY A 265       0.561  17.804  -2.723  1.00 48.28           N  
ATOM   1999  CA  GLY A 265       1.776  18.574  -3.002  1.00 48.28           C  
ATOM   2000  C   GLY A 265       3.015  17.684  -3.136  1.00 48.28           C  
ATOM   2001  O   GLY A 265       3.762  17.813  -4.103  1.00 48.28           O  
ATOM   2002  N   LEU A 266       3.201  16.741  -2.208  1.00 53.31           N  
ATOM   2003  CA  LEU A 266       4.297  15.771  -2.235  1.00 53.31           C  
ATOM   2004  C   LEU A 266       4.192  14.856  -3.464  1.00 53.31           C  
ATOM   2005  CB  LEU A 266       4.299  14.964  -0.922  1.00 53.31           C  
ATOM   2006  O   LEU A 266       5.184  14.648  -4.148  1.00 53.31           O  
ATOM   2007  CG  LEU A 266       5.699  14.428  -0.567  1.00 53.31           C  
ATOM   2008  CD1 LEU A 266       6.553  15.524   0.080  1.00 53.31           C  
ATOM   2009  CD2 LEU A 266       5.593  13.269   0.424  1.00 53.31           C  
ATOM   2010  N   LEU A 267       2.975  14.414  -3.801  1.00 52.50           N  
ATOM   2011  CA  LEU A 267       2.623  13.754  -5.059  1.00 52.50           C  
ATOM   2012  C   LEU A 267       3.152  14.541  -6.260  1.00 52.50           C  
ATOM   2013  CB  LEU A 267       1.084  13.632  -5.128  1.00 52.50           C  
ATOM   2014  O   LEU A 267       3.883  13.985  -7.072  1.00 52.50           O  
ATOM   2015  CG  LEU A 267       0.522  13.212  -6.498  1.00 52.50           C  
ATOM   2016  CD1 LEU A 267       0.704  11.722  -6.691  1.00 52.50           C  
ATOM   2017  CD2 LEU A 267      -0.967  13.526  -6.619  1.00 52.50           C  
ATOM   2018  N   ALA A 268       2.789  15.822  -6.383  1.00 51.41           N  
ATOM   2019  CA  ALA A 268       3.196  16.645  -7.518  1.00 51.41           C  
ATOM   2020  C   ALA A 268       4.726  16.797  -7.610  1.00 51.41           C  
ATOM   2021  CB  ALA A 268       2.489  18.001  -7.415  1.00 51.41           C  
ATOM   2022  O   ALA A 268       5.267  16.824  -8.715  1.00 51.41           O  
ATOM   2023  N   VAL A 269       5.424  16.828  -6.468  1.00 51.81           N  
ATOM   2024  CA  VAL A 269       6.893  16.814  -6.417  1.00 51.81           C  
ATOM   2025  C   VAL A 269       7.452  15.453  -6.835  1.00 51.81           C  
ATOM   2026  CB  VAL A 269       7.422  17.267  -5.042  1.00 51.81           C  
ATOM   2027  O   VAL A 269       8.277  15.423  -7.733  1.00 51.81           O  
ATOM   2028  CG1 VAL A 269       8.949  17.151  -4.936  1.00 51.81           C  
ATOM   2029  CG2 VAL A 269       7.066  18.739  -4.790  1.00 51.81           C  
ATOM   2030  N   THR A 270       7.001  14.324  -6.282  1.00 49.53           N  
ATOM   2031  CA  THR A 270       7.516  12.987  -6.642  1.00 49.53           C  
ATOM   2032  C   THR A 270       7.228  12.628  -8.103  1.00 49.53           C  
ATOM   2033  CB  THR A 270       6.932  11.912  -5.711  1.00 49.53           C  
ATOM   2034  O   THR A 270       8.126  12.176  -8.811  1.00 49.53           O  
ATOM   2035  CG2 THR A 270       7.471  10.507  -5.981  1.00 49.53           C  
ATOM   2036  OG1 THR A 270       7.271  12.203  -4.377  1.00 49.53           O  
ATOM   2037  N   VAL A 271       6.005  12.877  -8.579  1.00 50.72           N  
ATOM   2038  CA  VAL A 271       5.594  12.681  -9.980  1.00 50.72           C  
ATOM   2039  C   VAL A 271       6.404  13.594 -10.906  1.00 50.72           C  
ATOM   2040  CB  VAL A 271       4.076  12.935 -10.126  1.00 50.72           C  
ATOM   2041  O   VAL A 271       6.953  13.127 -11.904  1.00 50.72           O  
ATOM   2042  CG1 VAL A 271       3.597  12.926 -11.577  1.00 50.72           C  
ATOM   2043  CG2 VAL A 271       3.255  11.860  -9.404  1.00 50.72           C  
ATOM   2044  N   GLY A 272       6.538  14.876 -10.548  1.00 46.97           N  
ATOM   2045  CA  GLY A 272       7.336  15.847 -11.293  1.00 46.97           C  
ATOM   2046  C   GLY A 272       8.819  15.482 -11.338  1.00 46.97           C  
ATOM   2047  O   GLY A 272       9.408  15.485 -12.410  1.00 46.97           O  
ATOM   2048  N   SER A 273       9.419  15.105 -10.209  1.00 48.59           N  
ATOM   2049  CA  SER A 273      10.819  14.686 -10.113  1.00 48.59           C  
ATOM   2050  C   SER A 273      11.094  13.400 -10.884  1.00 48.59           C  
ATOM   2051  CB  SER A 273      11.241  14.495  -8.653  1.00 48.59           C  
ATOM   2052  O   SER A 273      12.102  13.349 -11.579  1.00 48.59           O  
ATOM   2053  OG  SER A 273      11.343  15.745  -7.998  1.00 48.59           O  
ATOM   2054  N   ASN A 274      10.217  12.391 -10.828  1.00 51.19           N  
ATOM   2055  CA  ASN A 274      10.410  11.161 -11.601  1.00 51.19           C  
ATOM   2056  C   ASN A 274      10.346  11.453 -13.110  1.00 51.19           C  
ATOM   2057  CB  ASN A 274       9.387  10.098 -11.153  1.00 51.19           C  
ATOM   2058  O   ASN A 274      11.246  11.067 -13.849  1.00 51.19           O  
ATOM   2059  CG  ASN A 274       9.802   8.680 -11.524  1.00 51.19           C  
ATOM   2060  ND2 ASN A 274       8.871   7.759 -11.627  1.00 51.19           N  
ATOM   2061  OD1 ASN A 274      10.967   8.352 -11.655  1.00 51.19           O  
ATOM   2062  N   ALA A 275       9.359  12.239 -13.557  1.00 51.38           N  
ATOM   2063  CA  ALA A 275       9.269  12.669 -14.951  1.00 51.38           C  
ATOM   2064  C   ALA A 275      10.454  13.552 -15.383  1.00 51.38           C  
ATOM   2065  CB  ALA A 275       7.929  13.379 -15.149  1.00 51.38           C  
ATOM   2066  O   ALA A 275      10.968  13.381 -16.486  1.00 51.38           O  
ATOM   2067  N   ILE A 276      10.939  14.454 -14.522  1.00 52.16           N  
ATOM   2068  CA  ILE A 276      12.151  15.247 -14.772  1.00 52.16           C  
ATOM   2069  C   ILE A 276      13.378  14.338 -14.878  1.00 52.16           C  
ATOM   2070  CB  ILE A 276      12.324  16.361 -13.710  1.00 52.16           C  
ATOM   2071  O   ILE A 276      14.173  14.547 -15.784  1.00 52.16           O  
ATOM   2072  CG1 ILE A 276      11.294  17.487 -13.965  1.00 52.16           C  
ATOM   2073  CG2 ILE A 276      13.745  16.963 -13.716  1.00 52.16           C  
ATOM   2074  CD1 ILE A 276      11.105  18.434 -12.770  1.00 52.16           C  
ATOM   2075  N   ILE A 277      13.526  13.311 -14.034  1.00 52.44           N  
ATOM   2076  CA  ILE A 277      14.626  12.337 -14.133  1.00 52.44           C  
ATOM   2077  C   ILE A 277      14.543  11.570 -15.460  1.00 52.44           C  
ATOM   2078  CB  ILE A 277      14.655  11.412 -12.892  1.00 52.44           C  
ATOM   2079  O   ILE A 277      15.544  11.498 -16.167  1.00 52.44           O  
ATOM   2080  CG1 ILE A 277      15.133  12.212 -11.656  1.00 52.44           C  
ATOM   2081  CG2 ILE A 277      15.578  10.195 -13.105  1.00 52.44           C  
ATOM   2082  CD1 ILE A 277      14.811  11.530 -10.318  1.00 52.44           C  
ATOM   2083  N   THR A 278      13.364  11.080 -15.857  1.00 51.44           N  
ATOM   2084  CA  THR A 278      13.153  10.421 -17.159  1.00 51.44           C  
ATOM   2085  C   THR A 278      13.479  11.343 -18.343  1.00 51.44           C  
ATOM   2086  CB  THR A 278      11.696   9.940 -17.279  1.00 51.44           C  
ATOM   2087  O   THR A 278      14.129  10.925 -19.300  1.00 51.44           O  
ATOM   2088  CG2 THR A 278      11.431   9.143 -18.551  1.00 51.44           C  
ATOM   2089  OG1 THR A 278      11.351   9.099 -16.205  1.00 51.44           O  
ATOM   2090  N   ILE A 279      13.067  12.613 -18.284  1.00 52.84           N  
ATOM   2091  CA  ILE A 279      13.344  13.609 -19.330  1.00 52.84           C  
ATOM   2092  C   ILE A 279      14.841  13.944 -19.366  1.00 52.84           C  
ATOM   2093  CB  ILE A 279      12.442  14.852 -19.127  1.00 52.84           C  
ATOM   2094  O   ILE A 279      15.453  13.872 -20.428  1.00 52.84           O  
ATOM   2095  CG1 ILE A 279      10.975  14.490 -19.467  1.00 52.84           C  
ATOM   2096  CG2 ILE A 279      12.881  16.055 -19.985  1.00 52.84           C  
ATOM   2097  CD1 ILE A 279       9.952  15.515 -18.959  1.00 52.84           C  
ATOM   2098  N   VAL A 280      15.459  14.257 -18.227  1.00 51.41           N  
ATOM   2099  CA  VAL A 280      16.897  14.558 -18.136  1.00 51.41           C  
ATOM   2100  C   VAL A 280      17.731  13.372 -18.617  1.00 51.41           C  
ATOM   2101  CB  VAL A 280      17.280  14.985 -16.703  1.00 51.41           C  
ATOM   2102  O   VAL A 280      18.690  13.583 -19.354  1.00 51.41           O  
ATOM   2103  CG1 VAL A 280      18.795  15.044 -16.468  1.00 51.41           C  
ATOM   2104  CG2 VAL A 280      16.734  16.391 -16.414  1.00 51.41           C  
ATOM   2105  N   ALA A 281      17.346  12.138 -18.291  1.00 49.72           N  
ATOM   2106  CA  ALA A 281      18.004  10.933 -18.788  1.00 49.72           C  
ATOM   2107  C   ALA A 281      17.924  10.771 -20.316  1.00 49.72           C  
ATOM   2108  CB  ALA A 281      17.384   9.727 -18.091  1.00 49.72           C  
ATOM   2109  O   ALA A 281      18.913  10.400 -20.941  1.00 49.72           O  
ATOM   2110  N   ARG A 282      16.776  11.089 -20.930  1.00 50.91           N  
ATOM   2111  CA  ARG A 282      16.585  11.045 -22.392  1.00 50.91           C  
ATOM   2112  C   ARG A 282      17.334  12.155 -23.135  1.00 50.91           C  
ATOM   2113  CB  ARG A 282      15.075  11.073 -22.680  1.00 50.91           C  
ATOM   2114  O   ARG A 282      17.797  11.926 -24.246  1.00 50.91           O  
ATOM   2115  CG  ARG A 282      14.713  11.191 -24.172  1.00 50.91           C  
ATOM   2116  CD  ARG A 282      13.195  11.069 -24.326  1.00 50.91           C  
ATOM   2117  NE  ARG A 282      12.712  11.464 -25.666  1.00 50.91           N  
ATOM   2118  NH1 ARG A 282      10.490  11.360 -25.129  1.00 50.91           N  
ATOM   2119  NH2 ARG A 282      11.044  11.898 -27.193  1.00 50.91           N  
ATOM   2120  CZ  ARG A 282      11.437  11.571 -26.000  1.00 50.91           C  
ATOM   2121  N   TRP A 283      17.416  13.353 -22.553  1.00 51.38           N  
ATOM   2122  CA  TRP A 283      18.005  14.538 -23.198  1.00 51.38           C  
ATOM   2123  C   TRP A 283      19.466  14.812 -22.808  1.00 51.38           C  
ATOM   2124  CB  TRP A 283      17.086  15.748 -22.973  1.00 51.38           C  
ATOM   2125  O   TRP A 283      20.100  15.691 -23.391  1.00 51.38           O  
ATOM   2126  CG  TRP A 283      15.785  15.692 -23.724  1.00 51.38           C  
ATOM   2127  CD1 TRP A 283      14.612  15.216 -23.250  1.00 51.38           C  
ATOM   2128  CD2 TRP A 283      15.508  16.102 -25.100  1.00 51.38           C  
ATOM   2129  CE2 TRP A 283      14.134  15.837 -25.385  1.00 51.38           C  
ATOM   2130  CE3 TRP A 283      16.279  16.662 -26.141  1.00 51.38           C  
ATOM   2131  NE1 TRP A 283      13.636  15.302 -24.220  1.00 51.38           N  
ATOM   2132  CH2 TRP A 283      14.352  16.657 -27.648  1.00 51.38           C  
ATOM   2133  CZ2 TRP A 283      13.553  16.107 -26.632  1.00 51.38           C  
ATOM   2134  CZ3 TRP A 283      15.708  16.936 -27.400  1.00 51.38           C  
ATOM   2135  N   SER A 284      20.029  14.056 -21.864  1.00 48.16           N  
ATOM   2136  CA  SER A 284      21.474  14.024 -21.626  1.00 48.16           C  
ATOM   2137  C   SER A 284      22.153  13.036 -22.572  1.00 48.16           C  
ATOM   2138  CB  SER A 284      21.792  13.626 -20.185  1.00 48.16           C  
ATOM   2139  O   SER A 284      21.649  11.939 -22.805  1.00 48.16           O  
ATOM   2140  OG  SER A 284      21.187  14.526 -19.283  1.00 48.16           O  
ATOM   2141  N   ASN A 285      23.362  13.366 -23.032  1.00 47.38           N  
ATOM   2142  CA  ASN A 285      24.254  12.390 -23.665  1.00 47.38           C  
ATOM   2143  C   ASN A 285      24.830  11.446 -22.596  1.00 47.38           C  
ATOM   2144  CB  ASN A 285      25.343  13.113 -24.480  1.00 47.38           C  
ATOM   2145  O   ASN A 285      25.969  11.601 -22.158  1.00 47.38           O  
ATOM   2146  CG  ASN A 285      24.855  13.632 -25.821  1.00 47.38           C  
ATOM   2147  ND2 ASN A 285      25.571  14.555 -26.416  1.00 47.38           N  
ATOM   2148  OD1 ASN A 285      23.857  13.212 -26.375  1.00 47.38           O  
ATOM   2149  N   LEU A 286      24.002  10.508 -22.133  1.00 49.56           N  
ATOM   2150  CA  LEU A 286      24.398   9.458 -21.198  1.00 49.56           C  
ATOM   2151  C   LEU A 286      25.385   8.465 -21.834  1.00 49.56           C  
ATOM   2152  CB  LEU A 286      23.149   8.735 -20.657  1.00 49.56           C  
ATOM   2153  O   LEU A 286      25.531   8.400 -23.056  1.00 49.56           O  
ATOM   2154  CG  LEU A 286      22.137   9.607 -19.896  1.00 49.56           C  
ATOM   2155  CD1 LEU A 286      21.134   8.688 -19.201  1.00 49.56           C  
ATOM   2156  CD2 LEU A 286      22.822  10.505 -18.864  1.00 49.56           C  
ATOM   2157  N   SER A 287      26.044   7.666 -20.991  1.00 41.84           N  
ATOM   2158  CA  SER A 287      26.850   6.527 -21.442  1.00 41.84           C  
ATOM   2159  C   SER A 287      25.995   5.563 -22.288  1.00 41.84           C  
ATOM   2160  CB  SER A 287      27.441   5.793 -20.228  1.00 41.84           C  
ATOM   2161  O   SER A 287      24.795   5.448 -22.033  1.00 41.84           O  
ATOM   2162  OG  SER A 287      26.411   5.148 -19.510  1.00 41.84           O  
ATOM   2163  N   PRO A 288      26.561   4.825 -23.263  1.00 48.50           N  
ATOM   2164  CA  PRO A 288      25.789   3.858 -24.051  1.00 48.50           C  
ATOM   2165  C   PRO A 288      25.072   2.798 -23.197  1.00 48.50           C  
ATOM   2166  CB  PRO A 288      26.798   3.225 -25.015  1.00 48.50           C  
ATOM   2167  O   PRO A 288      23.978   2.363 -23.545  1.00 48.50           O  
ATOM   2168  CG  PRO A 288      27.842   4.328 -25.193  1.00 48.50           C  
ATOM   2169  CD  PRO A 288      27.903   4.963 -23.804  1.00 48.50           C  
ATOM   2170  N   SER A 289      25.648   2.433 -22.047  1.00 41.50           N  
ATOM   2171  CA  SER A 289      25.070   1.509 -21.066  1.00 41.50           C  
ATOM   2172  C   SER A 289      23.908   2.120 -20.271  1.00 41.50           C  
ATOM   2173  CB  SER A 289      26.172   1.003 -20.124  1.00 41.50           C  
ATOM   2174  O   SER A 289      22.872   1.475 -20.131  1.00 41.50           O  
ATOM   2175  OG  SER A 289      27.148   2.004 -19.866  1.00 41.50           O  
ATOM   2176  N   ALA A 290      24.005   3.370 -19.808  1.00 39.88           N  
ATOM   2177  CA  ALA A 290      22.861   4.044 -19.186  1.00 39.88           C  
ATOM   2178  C   ALA A 290      21.778   4.407 -20.223  1.00 39.88           C  
ATOM   2179  CB  ALA A 290      23.357   5.261 -18.400  1.00 39.88           C  
ATOM   2180  O   ALA A 290      20.588   4.368 -19.911  1.00 39.88           O  
ATOM   2181  N   GLN A 291      22.159   4.687 -21.477  1.00 46.91           N  
ATOM   2182  CA  GLN A 291      21.211   4.793 -22.588  1.00 46.91           C  
ATOM   2183  C   GLN A 291      20.478   3.473 -22.832  1.00 46.91           C  
ATOM   2184  CB  GLN A 291      21.881   5.253 -23.893  1.00 46.91           C  
ATOM   2185  O   GLN A 291      19.278   3.531 -23.067  1.00 46.91           O  
ATOM   2186  CG  GLN A 291      22.208   6.752 -23.907  1.00 46.91           C  
ATOM   2187  CD  GLN A 291      22.537   7.280 -25.302  1.00 46.91           C  
ATOM   2188  NE2 GLN A 291      22.416   8.571 -25.523  1.00 46.91           N  
ATOM   2189  OE1 GLN A 291      22.878   6.558 -26.227  1.00 46.91           O  
ATOM   2190  N   GLN A 292      21.134   2.310 -22.739  1.00 45.62           N  
ATOM   2191  CA  GLN A 292      20.448   1.013 -22.777  1.00 45.62           C  
ATOM   2192  C   GLN A 292      19.385   0.918 -21.672  1.00 45.62           C  
ATOM   2193  CB  GLN A 292      21.458  -0.147 -22.730  1.00 45.62           C  
ATOM   2194  O   GLN A 292      18.202   0.860 -21.997  1.00 45.62           O  
ATOM   2195  CG  GLN A 292      21.977  -0.512 -24.125  1.00 45.62           C  
ATOM   2196  CD  GLN A 292      22.868  -1.747 -24.079  1.00 45.62           C  
ATOM   2197  NE2 GLN A 292      22.296  -2.929 -24.154  1.00 45.62           N  
ATOM   2198  OE1 GLN A 292      24.082  -1.671 -23.966  1.00 45.62           O  
ATOM   2199  N   VAL A 293      19.761   1.066 -20.396  1.00 43.25           N  
ATOM   2200  CA  VAL A 293      18.828   0.937 -19.253  1.00 43.25           C  
ATOM   2201  C   VAL A 293      17.632   1.905 -19.330  1.00 43.25           C  
ATOM   2202  CB  VAL A 293      19.592   1.100 -17.919  1.00 43.25           C  
ATOM   2203  O   VAL A 293      16.511   1.529 -18.990  1.00 43.25           O  
ATOM   2204  CG1 VAL A 293      18.675   1.030 -16.690  1.00 43.25           C  
ATOM   2205  CG2 VAL A 293      20.646  -0.004 -17.748  1.00 43.25           C  
ATOM   2206  N   PHE A 294      17.813   3.140 -19.818  1.00 43.38           N  
ATOM   2207  CA  PHE A 294      16.686   4.066 -20.012  1.00 43.38           C  
ATOM   2208  C   PHE A 294      15.877   3.812 -21.292  1.00 43.38           C  
ATOM   2209  CB  PHE A 294      17.169   5.518 -19.954  1.00 43.38           C  
ATOM   2210  O   PHE A 294      14.652   3.938 -21.270  1.00 43.38           O  
ATOM   2211  CG  PHE A 294      17.341   6.045 -18.545  1.00 43.38           C  
ATOM   2212  CD1 PHE A 294      16.211   6.255 -17.729  1.00 43.38           C  
ATOM   2213  CD2 PHE A 294      18.619   6.378 -18.066  1.00 43.38           C  
ATOM   2214  CE1 PHE A 294      16.357   6.813 -16.447  1.00 43.38           C  
ATOM   2215  CE2 PHE A 294      18.762   6.967 -16.801  1.00 43.38           C  
ATOM   2216  CZ  PHE A 294      17.632   7.184 -15.989  1.00 43.38           C  
ATOM   2217  N   ARG A 295      16.515   3.439 -22.406  1.00 40.28           N  
ATOM   2218  CA  ARG A 295      15.830   3.111 -23.672  1.00 40.28           C  
ATOM   2219  C   ARG A 295      15.072   1.782 -23.573  1.00 40.28           C  
ATOM   2220  CB  ARG A 295      16.865   3.149 -24.808  1.00 40.28           C  
ATOM   2221  O   ARG A 295      14.065   1.613 -24.250  1.00 40.28           O  
ATOM   2222  CG  ARG A 295      16.291   3.155 -26.232  1.00 40.28           C  
ATOM   2223  CD  ARG A 295      17.455   3.354 -27.216  1.00 40.28           C  
ATOM   2224  NE  ARG A 295      17.019   3.412 -28.628  1.00 40.28           N  
ATOM   2225  NH1 ARG A 295      19.051   2.932 -29.590  1.00 40.28           N  
ATOM   2226  NH2 ARG A 295      17.259   3.239 -30.877  1.00 40.28           N  
ATOM   2227  CZ  ARG A 295      17.776   3.197 -29.688  1.00 40.28           C  
ATOM   2228  N   GLU A 296      15.471   0.905 -22.656  1.00 45.38           N  
ATOM   2229  CA  GLU A 296      14.758  -0.312 -22.247  1.00 45.38           C  
ATOM   2230  C   GLU A 296      13.415  -0.032 -21.556  1.00 45.38           C  
ATOM   2231  CB  GLU A 296      15.691  -1.149 -21.350  1.00 45.38           C  
ATOM   2232  O   GLU A 296      12.488  -0.828 -21.690  1.00 45.38           O  
ATOM   2233  CG  GLU A 296      16.647  -1.953 -22.238  1.00 45.38           C  
ATOM   2234  CD  GLU A 296      17.887  -2.500 -21.517  1.00 45.38           C  
ATOM   2235  OE1 GLU A 296      18.986  -2.418 -22.122  1.00 45.38           O  
ATOM   2236  OE2 GLU A 296      17.738  -3.014 -20.387  1.00 45.38           O  
ATOM   2237  N   MET A 297      13.236   1.130 -20.912  1.00 45.59           N  
ATOM   2238  CA  MET A 297      11.900   1.579 -20.491  1.00 45.59           C  
ATOM   2239  C   MET A 297      11.089   2.224 -21.628  1.00 45.59           C  
ATOM   2240  CB  MET A 297      11.985   2.521 -19.280  1.00 45.59           C  
ATOM   2241  O   MET A 297       9.863   2.251 -21.550  1.00 45.59           O  
ATOM   2242  CG  MET A 297      12.198   1.747 -17.976  1.00 45.59           C  
ATOM   2243  SD  MET A 297      11.827   2.715 -16.486  1.00 45.59           S  
ATOM   2244  CE  MET A 297      11.766   1.359 -15.283  1.00 45.59           C  
ATOM   2245  N   PHE A 298      11.722   2.719 -22.694  1.00 48.44           N  
ATOM   2246  CA  PHE A 298      11.067   3.498 -23.756  1.00 48.44           C  
ATOM   2247  C   PHE A 298      11.414   2.963 -25.154  1.00 48.44           C  
ATOM   2248  CB  PHE A 298      11.353   4.996 -23.552  1.00 48.44           C  
ATOM   2249  O   PHE A 298      11.931   3.681 -26.007  1.00 48.44           O  
ATOM   2250  CG  PHE A 298      10.766   5.535 -22.258  1.00 48.44           C  
ATOM   2251  CD1 PHE A 298       9.409   5.907 -22.192  1.00 48.44           C  
ATOM   2252  CD2 PHE A 298      11.556   5.587 -21.095  1.00 48.44           C  
ATOM   2253  CE1 PHE A 298       8.846   6.316 -20.969  1.00 48.44           C  
ATOM   2254  CE2 PHE A 298      10.988   5.970 -19.868  1.00 48.44           C  
ATOM   2255  CZ  PHE A 298       9.632   6.333 -19.804  1.00 48.44           C  
ATOM   2256  N   VAL A 299      11.081   1.688 -25.384  1.00 49.50           N  
ATOM   2257  CA  VAL A 299      11.516   0.842 -26.520  1.00 49.50           C  
ATOM   2258  C   VAL A 299      10.977   1.249 -27.911  1.00 49.50           C  
ATOM   2259  CB  VAL A 299      11.228  -0.662 -26.245  1.00 49.50           C  
ATOM   2260  O   VAL A 299      11.077   0.488 -28.869  1.00 49.50           O  
ATOM   2261  CG1 VAL A 299      12.362  -1.538 -26.793  1.00 49.50           C  
ATOM   2262  CG2 VAL A 299      11.085  -1.034 -24.760  1.00 49.50           C  
ATOM   2263  N   PHE A 300      10.406   2.447 -28.057  1.00 51.34           N  
ATOM   2264  CA  PHE A 300       9.863   2.959 -29.317  1.00 51.34           C  
ATOM   2265  C   PHE A 300      10.652   4.179 -29.781  1.00 51.34           C  
ATOM   2266  CB  PHE A 300       8.377   3.315 -29.149  1.00 51.34           C  
ATOM   2267  O   PHE A 300      10.564   5.234 -29.160  1.00 51.34           O  
ATOM   2268  CG  PHE A 300       7.509   2.136 -28.774  1.00 51.34           C  
ATOM   2269  CD1 PHE A 300       7.061   1.247 -29.768  1.00 51.34           C  
ATOM   2270  CD2 PHE A 300       7.196   1.898 -27.423  1.00 51.34           C  
ATOM   2271  CE1 PHE A 300       6.321   0.109 -29.407  1.00 51.34           C  
ATOM   2272  CE2 PHE A 300       6.446   0.767 -27.062  1.00 51.34           C  
ATOM   2273  CZ  PHE A 300       6.027  -0.133 -28.054  1.00 51.34           C  
ATOM   2274  N   ASP A 301      11.327   4.097 -30.928  1.00 51.81           N  
ATOM   2275  CA  ASP A 301      12.077   5.220 -31.527  1.00 51.81           C  
ATOM   2276  C   ASP A 301      11.183   6.368 -32.067  1.00 51.81           C  
ATOM   2277  CB  ASP A 301      13.033   4.676 -32.606  1.00 51.81           C  
ATOM   2278  O   ASP A 301      11.654   7.272 -32.752  1.00 51.81           O  
ATOM   2279  CG  ASP A 301      14.179   3.826 -32.042  1.00 51.81           C  
ATOM   2280  OD1 ASP A 301      14.698   4.140 -30.944  1.00 51.81           O  
ATOM   2281  OD2 ASP A 301      14.600   2.870 -32.723  1.00 51.81           O  
ATOM   2282  N   SER A 302       9.878   6.359 -31.768  1.00 58.09           N  
ATOM   2283  CA  SER A 302       8.943   7.433 -32.116  1.00 58.09           C  
ATOM   2284  C   SER A 302       8.741   8.386 -30.939  1.00 58.09           C  
ATOM   2285  CB  SER A 302       7.600   6.843 -32.551  1.00 58.09           C  
ATOM   2286  O   SER A 302       8.125   8.018 -29.935  1.00 58.09           O  
ATOM   2287  OG  SER A 302       6.709   7.878 -32.934  1.00 58.09           O  
ATOM   2288  N   ASP A 303       9.166   9.645 -31.096  1.00 55.66           N  
ATOM   2289  CA  ASP A 303       8.983  10.698 -30.087  1.00 55.66           C  
ATOM   2290  C   ASP A 303       7.530  10.825 -29.605  1.00 55.66           C  
ATOM   2291  CB  ASP A 303       9.411  12.059 -30.659  1.00 55.66           C  
ATOM   2292  O   ASP A 303       7.298  11.055 -28.419  1.00 55.66           O  
ATOM   2293  CG  ASP A 303      10.923  12.211 -30.802  1.00 55.66           C  
ATOM   2294  OD1 ASP A 303      11.616  11.966 -29.787  1.00 55.66           O  
ATOM   2295  OD2 ASP A 303      11.349  12.616 -31.900  1.00 55.66           O  
ATOM   2296  N   ALA A 304       6.552  10.635 -30.499  1.00 55.12           N  
ATOM   2297  CA  ALA A 304       5.128  10.706 -30.178  1.00 55.12           C  
ATOM   2298  C   ALA A 304       4.673   9.563 -29.252  1.00 55.12           C  
ATOM   2299  CB  ALA A 304       4.339  10.716 -31.492  1.00 55.12           C  
ATOM   2300  O   ALA A 304       3.927   9.807 -28.303  1.00 55.12           O  
ATOM   2301  N   ILE A 305       5.156   8.334 -29.479  1.00 57.53           N  
ATOM   2302  CA  ILE A 305       4.863   7.188 -28.602  1.00 57.53           C  
ATOM   2303  C   ILE A 305       5.564   7.373 -27.252  1.00 57.53           C  
ATOM   2304  CB  ILE A 305       5.230   5.841 -29.271  1.00 57.53           C  
ATOM   2305  O   ILE A 305       4.957   7.128 -26.214  1.00 57.53           O  
ATOM   2306  CG1 ILE A 305       4.461   5.674 -30.604  1.00 57.53           C  
ATOM   2307  CG2 ILE A 305       4.908   4.674 -28.317  1.00 57.53           C  
ATOM   2308  CD1 ILE A 305       4.793   4.391 -31.380  1.00 57.53           C  
ATOM   2309  N   GLN A 306       6.797   7.890 -27.235  1.00 54.62           N  
ATOM   2310  CA  GLN A 306       7.485   8.203 -25.979  1.00 54.62           C  
ATOM   2311  C   GLN A 306       6.792   9.327 -25.189  1.00 54.62           C  
ATOM   2312  CB  GLN A 306       8.950   8.568 -26.233  1.00 54.62           C  
ATOM   2313  O   GLN A 306       6.733   9.257 -23.967  1.00 54.62           O  
ATOM   2314  CG  GLN A 306       9.783   7.432 -26.847  1.00 54.62           C  
ATOM   2315  CD  GLN A 306      11.270   7.777 -26.909  1.00 54.62           C  
ATOM   2316  NE2 GLN A 306      12.046   7.093 -27.711  1.00 54.62           N  
ATOM   2317  OE1 GLN A 306      11.757   8.670 -26.233  1.00 54.62           O  
ATOM   2318  N   ILE A 307       6.239  10.353 -25.850  1.00 56.88           N  
ATOM   2319  CA  ILE A 307       5.429  11.391 -25.185  1.00 56.88           C  
ATOM   2320  C   ILE A 307       4.158  10.781 -24.580  1.00 56.88           C  
ATOM   2321  CB  ILE A 307       5.127  12.557 -26.159  1.00 56.88           C  
ATOM   2322  O   ILE A 307       3.836  11.084 -23.432  1.00 56.88           O  
ATOM   2323  CG1 ILE A 307       6.407  13.397 -26.379  1.00 56.88           C  
ATOM   2324  CG2 ILE A 307       3.996  13.470 -25.643  1.00 56.88           C  
ATOM   2325  CD1 ILE A 307       6.345  14.300 -27.619  1.00 56.88           C  
ATOM   2326  N   LEU A 308       3.469   9.894 -25.308  1.00 57.47           N  
ATOM   2327  CA  LEU A 308       2.300   9.177 -24.791  1.00 57.47           C  
ATOM   2328  C   LEU A 308       2.653   8.294 -23.586  1.00 57.47           C  
ATOM   2329  CB  LEU A 308       1.647   8.356 -25.918  1.00 57.47           C  
ATOM   2330  O   LEU A 308       1.960   8.376 -22.579  1.00 57.47           O  
ATOM   2331  CG  LEU A 308       0.864   9.207 -26.934  1.00 57.47           C  
ATOM   2332  CD1 LEU A 308       0.528   8.364 -28.165  1.00 57.47           C  
ATOM   2333  CD2 LEU A 308      -0.452   9.730 -26.348  1.00 57.47           C  
ATOM   2334  N   LEU A 309       3.754   7.537 -23.639  1.00 56.41           N  
ATOM   2335  CA  LEU A 309       4.250   6.742 -22.507  1.00 56.41           C  
ATOM   2336  C   LEU A 309       4.613   7.611 -21.294  1.00 56.41           C  
ATOM   2337  CB  LEU A 309       5.467   5.910 -22.952  1.00 56.41           C  
ATOM   2338  O   LEU A 309       4.279   7.247 -20.172  1.00 56.41           O  
ATOM   2339  CG  LEU A 309       5.113   4.661 -23.778  1.00 56.41           C  
ATOM   2340  CD1 LEU A 309       6.378   4.097 -24.424  1.00 56.41           C  
ATOM   2341  CD2 LEU A 309       4.513   3.557 -22.904  1.00 56.41           C  
ATOM   2342  N   THR A 310       5.236   8.779 -21.483  1.00 56.09           N  
ATOM   2343  CA  THR A 310       5.507   9.712 -20.374  1.00 56.09           C  
ATOM   2344  C   THR A 310       4.214  10.253 -19.759  1.00 56.09           C  
ATOM   2345  CB  THR A 310       6.403  10.873 -20.831  1.00 56.09           C  
ATOM   2346  O   THR A 310       4.123  10.363 -18.538  1.00 56.09           O  
ATOM   2347  CG2 THR A 310       6.753  11.859 -19.714  1.00 56.09           C  
ATOM   2348  OG1 THR A 310       7.638  10.372 -21.277  1.00 56.09           O  
ATOM   2349  N   ILE A 311       3.200  10.572 -20.571  1.00 57.78           N  
ATOM   2350  CA  ILE A 311       1.886  11.030 -20.086  1.00 57.78           C  
ATOM   2351  C   ILE A 311       1.150   9.904 -19.349  1.00 57.78           C  
ATOM   2352  CB  ILE A 311       1.054  11.618 -21.250  1.00 57.78           C  
ATOM   2353  O   ILE A 311       0.604  10.142 -18.274  1.00 57.78           O  
ATOM   2354  CG1 ILE A 311       1.689  12.947 -21.726  1.00 57.78           C  
ATOM   2355  CG2 ILE A 311      -0.413  11.863 -20.837  1.00 57.78           C  
ATOM   2356  CD1 ILE A 311       1.149  13.442 -23.074  1.00 57.78           C  
ATOM   2357  N   ASP A 312       1.162   8.685 -19.881  1.00 57.78           N  
ATOM   2358  CA  ASP A 312       0.512   7.534 -19.254  1.00 57.78           C  
ATOM   2359  C   ASP A 312       1.225   7.123 -17.956  1.00 57.78           C  
ATOM   2360  CB  ASP A 312       0.427   6.392 -20.275  1.00 57.78           C  
ATOM   2361  O   ASP A 312       0.574   6.845 -16.956  1.00 57.78           O  
ATOM   2362  CG  ASP A 312      -0.593   5.325 -19.871  1.00 57.78           C  
ATOM   2363  OD1 ASP A 312      -1.687   5.704 -19.393  1.00 57.78           O  
ATOM   2364  OD2 ASP A 312      -0.296   4.138 -20.104  1.00 57.78           O  
ATOM   2365  N   HIS A 313       2.557   7.225 -17.897  1.00 56.09           N  
ATOM   2366  CA  HIS A 313       3.335   7.010 -16.671  1.00 56.09           C  
ATOM   2367  C   HIS A 313       3.089   8.097 -15.608  1.00 56.09           C  
ATOM   2368  CB  HIS A 313       4.821   6.891 -17.035  1.00 56.09           C  
ATOM   2369  O   HIS A 313       2.952   7.790 -14.420  1.00 56.09           O  
ATOM   2370  CG  HIS A 313       5.645   6.413 -15.873  1.00 56.09           C  
ATOM   2371  CD2 HIS A 313       6.665   7.087 -15.270  1.00 56.09           C  
ATOM   2372  ND1 HIS A 313       5.404   5.235 -15.173  1.00 56.09           N  
ATOM   2373  CE1 HIS A 313       6.286   4.458 -13.388  1.00 56.09           C  
ATOM   2374  NE2 HIS A 313       7.747   6.567 -13.507  1.00 56.09           N  
ATOM   2375  N   LEU A 314       2.954   9.367 -16.017  1.00 56.25           N  
ATOM   2376  CA  LEU A 314       2.503  10.465 -15.146  1.00 56.25           C  
ATOM   2377  C   LEU A 314       1.104  10.179 -14.568  1.00 56.25           C  
ATOM   2378  CB  LEU A 314       2.486  11.789 -15.943  1.00 56.25           C  
ATOM   2379  O   LEU A 314       0.882  10.373 -13.371  1.00 56.25           O  
ATOM   2380  CG  LEU A 314       3.848  12.478 -16.146  1.00 56.25           C  
ATOM   2381  CD1 LEU A 314       3.739  13.555 -17.229  1.00 56.25           C  
ATOM   2382  CD2 LEU A 314       4.308  13.174 -14.867  1.00 56.25           C  
ATOM   2383  N   VAL A 315       0.172   9.692 -15.398  1.00 56.12           N  
ATOM   2384  CA  VAL A 315      -1.189   9.317 -14.980  1.00 56.12           C  
ATOM   2385  C   VAL A 315      -1.164   8.103 -14.051  1.00 56.12           C  
ATOM   2386  CB  VAL A 315      -2.111   9.100 -16.200  1.00 56.12           C  
ATOM   2387  O   VAL A 315      -1.714   8.189 -12.958  1.00 56.12           O  
ATOM   2388  CG1 VAL A 315      -3.463   8.473 -15.826  1.00 56.12           C  
ATOM   2389  CG2 VAL A 315      -2.424  10.446 -16.872  1.00 56.12           C  
ATOM   2390  N   ALA A 316      -0.489   7.011 -14.416  1.00 56.38           N  
ATOM   2391  CA  ALA A 316      -0.370   5.801 -13.605  1.00 56.38           C  
ATOM   2392  C   ALA A 316       0.228   6.102 -12.221  1.00 56.38           C  
ATOM   2393  CB  ALA A 316       0.469   4.772 -14.376  1.00 56.38           C  
ATOM   2394  O   ALA A 316      -0.344   5.702 -11.207  1.00 56.38           O  
ATOM   2395  N   THR A 317       1.297   6.905 -12.156  1.00 56.16           N  
ATOM   2396  CA  THR A 317       1.907   7.323 -10.882  1.00 56.16           C  
ATOM   2397  C   THR A 317       0.941   8.178 -10.045  1.00 56.16           C  
ATOM   2398  CB  THR A 317       3.227   8.085 -11.108  1.00 56.16           C  
ATOM   2399  O   THR A 317       0.813   7.971  -8.836  1.00 56.16           O  
ATOM   2400  CG2 THR A 317       4.019   8.228  -9.807  1.00 56.16           C  
ATOM   2401  OG1 THR A 317       4.105   7.410 -11.978  1.00 56.16           O  
ATOM   2402  N   ALA A 318       0.201   9.106 -10.667  1.00 55.09           N  
ATOM   2403  CA  ALA A 318      -0.804   9.918  -9.973  1.00 55.09           C  
ATOM   2404  C   ALA A 318      -2.007   9.098  -9.472  1.00 55.09           C  
ATOM   2405  CB  ALA A 318      -1.234  11.066 -10.893  1.00 55.09           C  
ATOM   2406  O   ALA A 318      -2.554   9.376  -8.402  1.00 55.09           O  
ATOM   2407  N   VAL A 319      -2.398   8.068 -10.221  1.00 56.88           N  
ATOM   2408  CA  VAL A 319      -3.453   7.120  -9.851  1.00 56.88           C  
ATOM   2409  C   VAL A 319      -3.009   6.195  -8.724  1.00 56.88           C  
ATOM   2410  CB  VAL A 319      -3.893   6.317 -11.087  1.00 56.88           C  
ATOM   2411  O   VAL A 319      -3.828   5.895  -7.863  1.00 56.88           O  
ATOM   2412  CG1 VAL A 319      -4.806   5.137 -10.733  1.00 56.88           C  
ATOM   2413  CG2 VAL A 319      -4.668   7.240 -12.036  1.00 56.88           C  
ATOM   2414  N   PHE A 320      -1.743   5.778  -8.700  1.00 60.03           N  
ATOM   2415  CA  PHE A 320      -1.191   4.874  -7.691  1.00 60.03           C  
ATOM   2416  C   PHE A 320      -1.042   5.525  -6.308  1.00 60.03           C  
ATOM   2417  CB  PHE A 320       0.167   4.379  -8.193  1.00 60.03           C  
ATOM   2418  O   PHE A 320      -1.396   4.933  -5.288  1.00 60.03           O  
ATOM   2419  CG  PHE A 320       0.825   3.426  -7.224  1.00 60.03           C  
ATOM   2420  CD1 PHE A 320       1.746   3.910  -6.279  1.00 60.03           C  
ATOM   2421  CD2 PHE A 320       0.483   2.062  -7.239  1.00 60.03           C  
ATOM   2422  CE1 PHE A 320       2.323   3.027  -5.356  1.00 60.03           C  
ATOM   2423  CE2 PHE A 320       1.081   1.177  -6.328  1.00 60.03           C  
ATOM   2424  CZ  PHE A 320       2.000   1.663  -5.383  1.00 60.03           C  
ATOM   2425  N   ILE A 321      -0.551   6.767  -6.260  1.00 61.12           N  
ATOM   2426  CA  ILE A 321      -0.276   7.463  -4.992  1.00 61.12           C  
ATOM   2427  C   ILE A 321      -1.567   7.993  -4.332  1.00 61.12           C  
ATOM   2428  CB  ILE A 321       0.821   8.531  -5.219  1.00 61.12           C  
ATOM   2429  O   ILE A 321      -1.607   8.191  -3.116  1.00 61.12           O  
ATOM   2430  CG1 ILE A 321       2.159   7.883  -5.655  1.00 61.12           C  
ATOM   2431  CG2 ILE A 321       1.041   9.415  -3.972  1.00 61.12           C  
ATOM   2432  CD1 ILE A 321       3.234   8.875  -6.123  1.00 61.12           C  
ATOM   2433  N   LEU A 322      -2.662   8.164  -5.085  1.00 63.66           N  
ATOM   2434  CA  LEU A 322      -3.957   8.570  -4.525  1.00 63.66           C  
ATOM   2435  C   LEU A 322      -4.501   7.568  -3.473  1.00 63.66           C  
ATOM   2436  CB  LEU A 322      -4.939   8.865  -5.674  1.00 63.66           C  
ATOM   2437  O   LEU A 322      -4.812   8.015  -2.367  1.00 63.66           O  
ATOM   2438  CG  LEU A 322      -6.360   9.202  -5.182  1.00 63.66           C  
ATOM   2439  CD1 LEU A 322      -6.382  10.608  -4.577  1.00 63.66           C  
ATOM   2440  CD2 LEU A 322      -7.360   9.041  -6.330  1.00 63.66           C  
ATOM   2441  N   PRO A 323      -4.597   6.248  -3.746  1.00 66.50           N  
ATOM   2442  CA  PRO A 323      -4.825   5.219  -2.736  1.00 66.50           C  
ATOM   2443  C   PRO A 323      -3.934   5.341  -1.499  1.00 66.50           C  
ATOM   2444  CB  PRO A 323      -4.582   3.888  -3.448  1.00 66.50           C  
ATOM   2445  O   PRO A 323      -4.473   5.266  -0.402  1.00 66.50           O  
ATOM   2446  CG  PRO A 323      -5.049   4.172  -4.864  1.00 66.50           C  
ATOM   2447  CD  PRO A 323      -4.635   5.627  -5.059  1.00 66.50           C  
ATOM   2448  N   ILE A 324      -2.625   5.610  -1.636  1.00 70.62           N  
ATOM   2449  CA  ILE A 324      -1.731   5.815  -0.478  1.00 70.62           C  
ATOM   2450  C   ILE A 324      -2.220   6.991   0.373  1.00 70.62           C  
ATOM   2451  CB  ILE A 324      -0.254   6.057  -0.883  1.00 70.62           C  
ATOM   2452  O   ILE A 324      -2.376   6.851   1.584  1.00 70.62           O  
ATOM   2453  CG1 ILE A 324       0.302   4.979  -1.836  1.00 70.62           C  
ATOM   2454  CG2 ILE A 324       0.618   6.138   0.388  1.00 70.62           C  
ATOM   2455  CD1 ILE A 324       1.687   5.329  -2.388  1.00 70.62           C  
ATOM   2456  N   ALA A 325      -2.490   8.145  -0.244  1.00 64.94           N  
ATOM   2457  CA  ALA A 325      -2.914   9.344   0.475  1.00 64.94           C  
ATOM   2458  C   ALA A 325      -4.251   9.138   1.214  1.00 64.94           C  
ATOM   2459  CB  ALA A 325      -2.975  10.510  -0.520  1.00 64.94           C  
ATOM   2460  O   ALA A 325      -4.369   9.505   2.383  1.00 64.94           O  
ATOM   2461  N   LEU A 326      -5.230   8.497   0.563  1.00 67.69           N  
ATOM   2462  CA  LEU A 326      -6.520   8.144   1.170  1.00 67.69           C  
ATOM   2463  C   LEU A 326      -6.367   7.096   2.279  1.00 67.69           C  
ATOM   2464  CB  LEU A 326      -7.460   7.597   0.084  1.00 67.69           C  
ATOM   2465  O   LEU A 326      -7.028   7.188   3.310  1.00 67.69           O  
ATOM   2466  CG  LEU A 326      -7.847   8.607  -1.005  1.00 67.69           C  
ATOM   2467  CD1 LEU A 326      -8.565   7.859  -2.128  1.00 67.69           C  
ATOM   2468  CD2 LEU A 326      -8.760   9.715  -0.477  1.00 67.69           C  
ATOM   2469  N   PHE A 327      -5.494   6.109   2.081  1.00 74.44           N  
ATOM   2470  CA  PHE A 327      -5.231   5.055   3.052  1.00 74.44           C  
ATOM   2471  C   PHE A 327      -4.580   5.616   4.320  1.00 74.44           C  
ATOM   2472  CB  PHE A 327      -4.354   3.977   2.404  1.00 74.44           C  
ATOM   2473  O   PHE A 327      -5.084   5.391   5.416  1.00 74.44           O  
ATOM   2474  CG  PHE A 327      -4.029   2.856   3.358  1.00 74.44           C  
ATOM   2475  CD1 PHE A 327      -2.760   2.791   3.959  1.00 74.44           C  
ATOM   2476  CD2 PHE A 327      -5.031   1.933   3.708  1.00 74.44           C  
ATOM   2477  CE1 PHE A 327      -2.502   1.807   4.924  1.00 74.44           C  
ATOM   2478  CE2 PHE A 327      -4.768   0.945   4.669  1.00 74.44           C  
ATOM   2479  CZ  PHE A 327      -3.505   0.890   5.279  1.00 74.44           C  
ATOM   2480  N   VAL A 328      -3.508   6.405   4.185  1.00 73.69           N  
ATOM   2481  CA  VAL A 328      -2.818   7.057   5.313  1.00 73.69           C  
ATOM   2482  C   VAL A 328      -3.778   7.946   6.108  1.00 73.69           C  
ATOM   2483  CB  VAL A 328      -1.612   7.873   4.798  1.00 73.69           C  
ATOM   2484  O   VAL A 328      -3.751   7.936   7.338  1.00 73.69           O  
ATOM   2485  CG1 VAL A 328      -0.988   8.767   5.881  1.00 73.69           C  
ATOM   2486  CG2 VAL A 328      -0.502   6.944   4.288  1.00 73.69           C  
ATOM   2487  N   ASP A 329      -4.647   8.684   5.421  1.00 69.12           N  
ATOM   2488  CA  ASP A 329      -5.671   9.539   6.022  1.00 69.12           C  
ATOM   2489  C   ASP A 329      -6.731   8.740   6.811  1.00 69.12           C  
ATOM   2490  CB  ASP A 329      -6.269  10.359   4.878  1.00 69.12           C  
ATOM   2491  O   ASP A 329      -6.979   9.020   7.988  1.00 69.12           O  
ATOM   2492  CG  ASP A 329      -7.415  11.236   5.342  1.00 69.12           C  
ATOM   2493  OD1 ASP A 329      -7.165  12.142   6.169  1.00 69.12           O  
ATOM   2494  OD2 ASP A 329      -8.541  11.019   4.850  1.00 69.12           O  
ATOM   2495  N   VAL A 330      -7.279   7.668   6.225  1.00 71.50           N  
ATOM   2496  CA  VAL A 330      -8.185   6.735   6.921  1.00 71.50           C  
ATOM   2497  C   VAL A 330      -7.499   6.092   8.127  1.00 71.50           C  
ATOM   2498  CB  VAL A 330      -8.710   5.661   5.948  1.00 71.50           C  
ATOM   2499  O   VAL A 330      -8.081   6.045   9.212  1.00 71.50           O  
ATOM   2500  CG1 VAL A 330      -9.437   4.507   6.642  1.00 71.50           C  
ATOM   2501  CG2 VAL A 330      -9.714   6.288   4.977  1.00 71.50           C  
ATOM   2502  N   MET A 331      -6.245   5.657   7.984  1.00 79.56           N  
ATOM   2503  CA  MET A 331      -5.480   5.052   9.074  1.00 79.56           C  
ATOM   2504  C   MET A 331      -5.193   6.032  10.213  1.00 79.56           C  
ATOM   2505  CB  MET A 331      -4.171   4.445   8.544  1.00 79.56           C  
ATOM   2506  O   MET A 331      -5.202   5.622  11.376  1.00 79.56           O  
ATOM   2507  CG  MET A 331      -4.383   3.174   7.710  1.00 79.56           C  
ATOM   2508  SD  MET A 331      -5.441   1.900   8.444  1.00 79.56           S  
ATOM   2509  CE  MET A 331      -4.648   1.694  10.054  1.00 79.56           C  
ATOM   2510  N   GLN A 332      -4.997   7.325   9.931  1.00 75.12           N  
ATOM   2511  CA  GLN A 332      -4.912   8.353  10.973  1.00 75.12           C  
ATOM   2512  C   GLN A 332      -6.245   8.540  11.708  1.00 75.12           C  
ATOM   2513  CB  GLN A 332      -4.457   9.694  10.387  1.00 75.12           C  
ATOM   2514  O   GLN A 332      -6.246   8.651  12.934  1.00 75.12           O  
ATOM   2515  CG  GLN A 332      -2.953   9.726  10.089  1.00 75.12           C  
ATOM   2516  CD  GLN A 332      -2.513  11.112   9.633  1.00 75.12           C  
ATOM   2517  NE2 GLN A 332      -1.664  11.209   8.634  1.00 75.12           N  
ATOM   2518  OE1 GLN A 332      -2.903  12.128  10.197  1.00 75.12           O  
ATOM   2519  N   THR A 333      -7.373   8.537  10.997  1.00 73.62           N  
ATOM   2520  CA  THR A 333      -8.707   8.648  11.610  1.00 73.62           C  
ATOM   2521  C   THR A 333      -9.029   7.427  12.479  1.00 73.62           C  
ATOM   2522  CB  THR A 333      -9.761   8.905  10.524  1.00 73.62           C  
ATOM   2523  O   THR A 333      -9.422   7.590  13.635  1.00 73.62           O  
ATOM   2524  CG2 THR A 333     -11.188   9.007  11.060  1.00 73.62           C  
ATOM   2525  OG1 THR A 333      -9.455  10.151   9.940  1.00 73.62           O  
ATOM   2526  N   LEU A 334      -8.749   6.206  12.004  1.00 80.25           N  
ATOM   2527  CA  LEU A 334      -8.860   4.981  12.810  1.00 80.25           C  
ATOM   2528  C   LEU A 334      -7.936   5.016  14.036  1.00 80.25           C  
ATOM   2529  CB  LEU A 334      -8.560   3.742  11.944  1.00 80.25           C  
ATOM   2530  O   LEU A 334      -8.374   4.701  15.140  1.00 80.25           O  
ATOM   2531  CG  LEU A 334      -9.619   3.421  10.873  1.00 80.25           C  
ATOM   2532  CD1 LEU A 334      -9.165   2.207  10.063  1.00 80.25           C  
ATOM   2533  CD2 LEU A 334     -10.986   3.092  11.474  1.00 80.25           C  
ATOM   2534  N   THR A 335      -6.691   5.475  13.874  1.00 82.88           N  
ATOM   2535  CA  THR A 335      -5.734   5.673  14.978  1.00 82.88           C  
ATOM   2536  C   THR A 335      -6.304   6.605  16.054  1.00 82.88           C  
ATOM   2537  CB  THR A 335      -4.397   6.202  14.434  1.00 82.88           C  
ATOM   2538  O   THR A 335      -6.336   6.232  17.226  1.00 82.88           O  
ATOM   2539  CG2 THR A 335      -3.377   6.578  15.502  1.00 82.88           C  
ATOM   2540  OG1 THR A 335      -3.781   5.217  13.637  1.00 82.88           O  
ATOM   2541  N   ARG A 336      -6.848   7.773  15.672  1.00 80.75           N  
ATOM   2542  CA  ARG A 336      -7.496   8.712  16.611  1.00 80.75           C  
ATOM   2543  C   ARG A 336      -8.758   8.135  17.254  1.00 80.75           C  
ATOM   2544  CB  ARG A 336      -7.868  10.025  15.907  1.00 80.75           C  
ATOM   2545  O   ARG A 336      -9.062   8.493  18.394  1.00 80.75           O  
ATOM   2546  CG  ARG A 336      -6.658  10.873  15.497  1.00 80.75           C  
ATOM   2547  CD  ARG A 336      -7.139  12.155  14.799  1.00 80.75           C  
ATOM   2548  NE  ARG A 336      -6.094  12.704  13.917  1.00 80.75           N  
ATOM   2549  NH1 ARG A 336      -7.423  14.144  12.684  1.00 80.75           N  
ATOM   2550  NH2 ARG A 336      -5.392  13.613  11.954  1.00 80.75           N  
ATOM   2551  CZ  ARG A 336      -6.312  13.484  12.872  1.00 80.75           C  
ATOM   2552  N   ARG A 337      -9.502   7.267  16.555  1.00 79.88           N  
ATOM   2553  CA  ARG A 337     -10.667   6.561  17.114  1.00 79.88           C  
ATOM   2554  C   ARG A 337     -10.228   5.573  18.197  1.00 79.88           C  
ATOM   2555  CB  ARG A 337     -11.505   5.909  15.992  1.00 79.88           C  
ATOM   2556  O   ARG A 337     -10.787   5.611  19.286  1.00 79.88           O  
ATOM   2557  CG  ARG A 337     -12.862   5.407  16.517  1.00 79.88           C  
ATOM   2558  CD  ARG A 337     -13.762   4.813  15.419  1.00 79.88           C  
ATOM   2559  NE  ARG A 337     -15.062   4.403  15.990  1.00 79.88           N  
ATOM   2560  NH1 ARG A 337     -16.054   3.432  14.141  1.00 79.88           N  
ATOM   2561  NH2 ARG A 337     -17.193   3.645  16.055  1.00 79.88           N  
ATOM   2562  CZ  ARG A 337     -16.088   3.826  15.385  1.00 79.88           C  
ATOM   2563  N   ILE A 338      -9.186   4.773  17.951  1.00 84.12           N  
ATOM   2564  CA  ILE A 338      -8.613   3.847  18.947  1.00 84.12           C  
ATOM   2565  C   ILE A 338      -8.071   4.615  20.162  1.00 84.12           C  
ATOM   2566  CB  ILE A 338      -7.509   2.962  18.322  1.00 84.12           C  
ATOM   2567  O   ILE A 338      -8.376   4.259  21.296  1.00 84.12           O  
ATOM   2568  CG1 ILE A 338      -8.030   2.097  17.153  1.00 84.12           C  
ATOM   2569  CG2 ILE A 338      -6.919   2.014  19.385  1.00 84.12           C  
ATOM   2570  CD1 ILE A 338      -6.920   1.720  16.164  1.00 84.12           C  
ATOM   2571  N   GLU A 339      -7.324   5.703  19.946  1.00 82.62           N  
ATOM   2572  CA  GLU A 339      -6.764   6.535  21.024  1.00 82.62           C  
ATOM   2573  C   GLU A 339      -7.864   7.171  21.900  1.00 82.62           C  
ATOM   2574  CB  GLU A 339      -5.831   7.601  20.412  1.00 82.62           C  
ATOM   2575  O   GLU A 339      -7.754   7.177  23.129  1.00 82.62           O  
ATOM   2576  CG  GLU A 339      -4.509   6.983  19.908  1.00 82.62           C  
ATOM   2577  CD  GLU A 339      -3.636   7.912  19.040  1.00 82.62           C  
ATOM   2578  OE1 GLU A 339      -2.532   7.462  18.639  1.00 82.62           O  
ATOM   2579  OE2 GLU A 339      -4.038   9.060  18.745  1.00 82.62           O  
ATOM   2580  N   ARG A 340      -8.971   7.633  21.297  1.00 81.50           N  
ATOM   2581  CA  ARG A 340     -10.151   8.119  22.037  1.00 81.50           C  
ATOM   2582  C   ARG A 340     -10.893   7.005  22.773  1.00 81.50           C  
ATOM   2583  CB  ARG A 340     -11.102   8.869  21.094  1.00 81.50           C  
ATOM   2584  O   ARG A 340     -11.314   7.229  23.906  1.00 81.50           O  
ATOM   2585  CG  ARG A 340     -10.622  10.309  20.864  1.00 81.50           C  
ATOM   2586  CD  ARG A 340     -11.506  11.039  19.849  1.00 81.50           C  
ATOM   2587  NE  ARG A 340     -11.236  10.569  18.480  1.00 81.50           N  
ATOM   2588  NH1 ARG A 340     -13.301  10.916  17.517  1.00 81.50           N  
ATOM   2589  NH2 ARG A 340     -11.635  10.153  16.299  1.00 81.50           N  
ATOM   2590  CZ  ARG A 340     -12.055  10.565  17.449  1.00 81.50           C  
ATOM   2591  N   LEU A 341     -11.028   5.820  22.177  1.00 81.00           N  
ATOM   2592  CA  LEU A 341     -11.658   4.672  22.834  1.00 81.00           C  
ATOM   2593  C   LEU A 341     -10.852   4.216  24.053  1.00 81.00           C  
ATOM   2594  CB  LEU A 341     -11.888   3.532  21.826  1.00 81.00           C  
ATOM   2595  O   LEU A 341     -11.428   4.081  25.130  1.00 81.00           O  
ATOM   2596  CG  LEU A 341     -13.056   3.807  20.859  1.00 81.00           C  
ATOM   2597  CD1 LEU A 341     -13.113   2.715  19.791  1.00 81.00           C  
ATOM   2598  CD2 LEU A 341     -14.399   3.867  21.584  1.00 81.00           C  
ATOM   2599  N   HIS A 342      -9.528   4.113  23.923  1.00 81.25           N  
ATOM   2600  CA  HIS A 342      -8.593   3.817  25.013  1.00 81.25           C  
ATOM   2601  C   HIS A 342      -8.718   4.821  26.168  1.00 81.25           C  
ATOM   2602  CB  HIS A 342      -7.185   3.772  24.397  1.00 81.25           C  
ATOM   2603  O   HIS A 342      -8.882   4.418  27.318  1.00 81.25           O  
ATOM   2604  CG  HIS A 342      -6.081   3.325  25.320  1.00 81.25           C  
ATOM   2605  CD2 HIS A 342      -5.187   4.134  25.969  1.00 81.25           C  
ATOM   2606  ND1 HIS A 342      -5.687   2.026  25.551  1.00 81.25           N  
ATOM   2607  CE1 HIS A 342      -4.588   2.052  26.323  1.00 81.25           C  
ATOM   2608  NE2 HIS A 342      -4.239   3.319  26.596  1.00 81.25           N  
ATOM   2609  N   TYR A 343      -8.762   6.126  25.872  1.00 77.19           N  
ATOM   2610  CA  TYR A 343      -9.038   7.143  26.890  1.00 77.19           C  
ATOM   2611  C   TYR A 343     -10.426   6.969  27.537  1.00 77.19           C  
ATOM   2612  CB  TYR A 343      -8.882   8.538  26.269  1.00 77.19           C  
ATOM   2613  O   TYR A 343     -10.555   7.053  28.756  1.00 77.19           O  
ATOM   2614  CG  TYR A 343      -9.050   9.665  27.271  1.00 77.19           C  
ATOM   2615  CD1 TYR A 343     -10.314  10.256  27.468  1.00 77.19           C  
ATOM   2616  CD2 TYR A 343      -7.946  10.097  28.031  1.00 77.19           C  
ATOM   2617  CE1 TYR A 343     -10.475  11.275  28.427  1.00 77.19           C  
ATOM   2618  CE2 TYR A 343      -8.101  11.119  28.988  1.00 77.19           C  
ATOM   2619  OH  TYR A 343      -9.526  12.687  30.116  1.00 77.19           O  
ATOM   2620  CZ  TYR A 343      -9.369  11.707  29.188  1.00 77.19           C  
ATOM   2621  N   SER A 344     -11.472   6.692  26.751  1.00 74.19           N  
ATOM   2622  CA  SER A 344     -12.838   6.551  27.276  1.00 74.19           C  
ATOM   2623  C   SER A 344     -13.042   5.299  28.141  1.00 74.19           C  
ATOM   2624  CB  SER A 344     -13.857   6.617  26.137  1.00 74.19           C  
ATOM   2625  O   SER A 344     -13.755   5.363  29.141  1.00 74.19           O  
ATOM   2626  OG  SER A 344     -13.918   5.424  25.387  1.00 74.19           O  
ATOM   2627  N   ALA A 345     -12.376   4.190  27.812  1.00 71.50           N  
ATOM   2628  CA  ALA A 345     -12.421   2.961  28.596  1.00 71.50           C  
ATOM   2629  C   ALA A 345     -11.735   3.145  29.960  1.00 71.50           C  
ATOM   2630  CB  ALA A 345     -11.784   1.838  27.765  1.00 71.50           C  
ATOM   2631  O   ALA A 345     -12.319   2.805  30.982  1.00 71.50           O  
ATOM   2632  N   ILE A 346     -10.537   3.746  29.972  1.00 69.62           N  
ATOM   2633  CA  ILE A 346      -9.666   3.841  31.159  1.00 69.62           C  
ATOM   2634  C   ILE A 346     -10.006   5.035  32.067  1.00 69.62           C  
ATOM   2635  CB  ILE A 346      -8.189   3.914  30.694  1.00 69.62           C  
ATOM   2636  O   ILE A 346      -9.813   4.969  33.277  1.00 69.62           O  
ATOM   2637  CG1 ILE A 346      -7.793   2.663  29.875  1.00 69.62           C  
ATOM   2638  CG2 ILE A 346      -7.201   4.088  31.865  1.00 69.62           C  
ATOM   2639  CD1 ILE A 346      -6.449   2.833  29.158  1.00 69.62           C  
ATOM   2640  N   VAL A 347     -10.442   6.167  31.500  1.00 65.19           N  
ATOM   2641  CA  VAL A 347     -10.565   7.442  32.243  1.00 65.19           C  
ATOM   2642  C   VAL A 347     -12.019   7.854  32.474  1.00 65.19           C  
ATOM   2643  CB  VAL A 347      -9.762   8.569  31.553  1.00 65.19           C  
ATOM   2644  O   VAL A 347     -12.307   8.554  33.444  1.00 65.19           O  
ATOM   2645  CG1 VAL A 347      -9.677   9.834  32.420  1.00 65.19           C  
ATOM   2646  CG2 VAL A 347      -8.316   8.134  31.260  1.00 65.19           C  
ATOM   2647  N   VAL A 348     -12.944   7.427  31.608  1.00 64.44           N  
ATOM   2648  CA  VAL A 348     -14.383   7.733  31.740  1.00 64.44           C  
ATOM   2649  C   VAL A 348     -15.167   6.553  32.327  1.00 64.44           C  
ATOM   2650  CB  VAL A 348     -14.974   8.243  30.405  1.00 64.44           C  
ATOM   2651  O   VAL A 348     -16.214   6.775  32.929  1.00 64.44           O  
ATOM   2652  CG1 VAL A 348     -16.420   8.738  30.540  1.00 64.44           C  
ATOM   2653  CG2 VAL A 348     -14.154   9.417  29.841  1.00 64.44           C  
ATOM   2654  N   GLY A 349     -14.655   5.320  32.211  1.00 64.31           N  
ATOM   2655  CA  GLY A 349     -15.288   4.125  32.774  1.00 64.31           C  
ATOM   2656  C   GLY A 349     -16.585   3.747  32.055  1.00 64.31           C  
ATOM   2657  O   GLY A 349     -17.635   3.641  32.689  1.00 64.31           O  
ATOM   2658  N   ARG A 350     -16.525   3.583  30.723  1.00 67.19           N  
ATOM   2659  CA  ARG A 350     -17.665   3.101  29.918  1.00 67.19           C  
ATOM   2660  C   ARG A 350     -18.145   1.726  30.381  1.00 67.19           C  
ATOM   2661  CB  ARG A 350     -17.333   3.048  28.415  1.00 67.19           C  
ATOM   2662  O   ARG A 350     -17.350   0.876  30.778  1.00 67.19           O  
ATOM   2663  CG  ARG A 350     -17.410   4.434  27.768  1.00 67.19           C  
ATOM   2664  CD  ARG A 350     -17.408   4.341  26.236  1.00 67.19           C  
ATOM   2665  NE  ARG A 350     -17.687   5.663  25.642  1.00 67.19           N  
ATOM   2666  NH1 ARG A 350     -18.901   4.969  23.811  1.00 67.19           N  
ATOM   2667  NH2 ARG A 350     -18.648   7.124  24.181  1.00 67.19           N  
ATOM   2668  CZ  ARG A 350     -18.401   5.902  24.554  1.00 67.19           C  
ATOM   2669  N   THR A 351     -19.450   1.499  30.271  1.00 70.44           N  
ATOM   2670  CA  THR A 351     -20.063   0.201  30.565  1.00 70.44           C  
ATOM   2671  C   THR A 351     -19.748  -0.827  29.475  1.00 70.44           C  
ATOM   2672  CB  THR A 351     -21.581   0.323  30.764  1.00 70.44           C  
ATOM   2673  O   THR A 351     -19.486  -0.476  28.321  1.00 70.44           O  
ATOM   2674  CG2 THR A 351     -21.970   1.309  31.864  1.00 70.44           C  
ATOM   2675  OG1 THR A 351     -22.216   0.736  29.582  1.00 70.44           O  
ATOM   2676  N   LEU A 352     -19.801  -2.117  29.825  1.00 70.75           N  
ATOM   2677  CA  LEU A 352     -19.526  -3.215  28.892  1.00 70.75           C  
ATOM   2678  C   LEU A 352     -20.380  -3.168  27.601  1.00 70.75           C  
ATOM   2679  CB  LEU A 352     -19.637  -4.555  29.650  1.00 70.75           C  
ATOM   2680  O   LEU A 352     -19.801  -3.374  26.531  1.00 70.75           O  
ATOM   2681  CG  LEU A 352     -19.328  -5.803  28.803  1.00 70.75           C  
ATOM   2682  CD1 LEU A 352     -17.883  -5.832  28.312  1.00 70.75           C  
ATOM   2683  CD2 LEU A 352     -19.557  -7.060  29.634  1.00 70.75           C  
ATOM   2684  N   PRO A 353     -21.696  -2.851  27.622  1.00 73.62           N  
ATOM   2685  CA  PRO A 353     -22.486  -2.737  26.393  1.00 73.62           C  
ATOM   2686  C   PRO A 353     -22.038  -1.586  25.480  1.00 73.62           C  
ATOM   2687  CB  PRO A 353     -23.944  -2.567  26.842  1.00 73.62           C  
ATOM   2688  O   PRO A 353     -21.916  -1.787  24.273  1.00 73.62           O  
ATOM   2689  CG  PRO A 353     -23.962  -3.183  28.238  1.00 73.62           C  
ATOM   2690  CD  PRO A 353     -22.590  -2.785  28.771  1.00 73.62           C  
ATOM   2691  N   GLU A 354     -21.739  -0.407  26.040  1.00 75.62           N  
ATOM   2692  CA  GLU A 354     -21.240   0.752  25.278  1.00 75.62           C  
ATOM   2693  C   GLU A 354     -19.910   0.414  24.596  1.00 75.62           C  
ATOM   2694  CB  GLU A 354     -21.038   1.963  26.209  1.00 75.62           C  
ATOM   2695  O   GLU A 354     -19.766   0.585  23.386  1.00 75.62           O  
ATOM   2696  CG  GLU A 354     -22.341   2.528  26.796  1.00 75.62           C  
ATOM   2697  CD  GLU A 354     -22.068   3.509  27.950  1.00 75.62           C  
ATOM   2698  OE1 GLU A 354     -22.618   4.631  27.921  1.00 75.62           O  
ATOM   2699  OE2 GLU A 354     -21.322   3.120  28.885  1.00 75.62           O  
ATOM   2700  N   LEU A 355     -18.975  -0.153  25.366  1.00 74.94           N  
ATOM   2701  CA  LEU A 355     -17.665  -0.588  24.889  1.00 74.94           C  
ATOM   2702  C   LEU A 355     -17.785  -1.658  23.789  1.00 74.94           C  
ATOM   2703  CB  LEU A 355     -16.896  -1.105  26.119  1.00 74.94           C  
ATOM   2704  O   LEU A 355     -17.062  -1.614  22.797  1.00 74.94           O  
ATOM   2705  CG  LEU A 355     -15.423  -1.451  25.858  1.00 74.94           C  
ATOM   2706  CD1 LEU A 355     -14.570  -0.201  25.622  1.00 74.94           C  
ATOM   2707  CD2 LEU A 355     -14.865  -2.201  27.065  1.00 74.94           C  
ATOM   2708  N   THR A 356     -18.725  -2.597  23.931  1.00 76.62           N  
ATOM   2709  CA  THR A 356     -18.981  -3.651  22.934  1.00 76.62           C  
ATOM   2710  C   THR A 356     -19.518  -3.072  21.622  1.00 76.62           C  
ATOM   2711  CB  THR A 356     -19.945  -4.715  23.488  1.00 76.62           C  
ATOM   2712  O   THR A 356     -19.092  -3.501  20.550  1.00 76.62           O  
ATOM   2713  CG2 THR A 356     -20.161  -5.886  22.528  1.00 76.62           C  
ATOM   2714  OG1 THR A 356     -19.415  -5.274  24.666  1.00 76.62           O  
ATOM   2715  N   MET A 357     -20.406  -2.070  21.675  1.00 78.75           N  
ATOM   2716  CA  MET A 357     -20.881  -1.374  20.471  1.00 78.75           C  
ATOM   2717  C   MET A 357     -19.763  -0.561  19.803  1.00 78.75           C  
ATOM   2718  CB  MET A 357     -22.094  -0.487  20.788  1.00 78.75           C  
ATOM   2719  O   MET A 357     -19.556  -0.700  18.599  1.00 78.75           O  
ATOM   2720  CG  MET A 357     -23.335  -1.325  21.123  1.00 78.75           C  
ATOM   2721  SD  MET A 357     -24.888  -0.391  21.260  1.00 78.75           S  
ATOM   2722  CE  MET A 357     -25.195   0.001  19.515  1.00 78.75           C  
ATOM   2723  N   ASP A 358     -18.986   0.208  20.575  1.00 80.50           N  
ATOM   2724  CA  ASP A 358     -17.840   0.969  20.056  1.00 80.50           C  
ATOM   2725  C   ASP A 358     -16.833   0.076  19.310  1.00 80.50           C  
ATOM   2726  CB  ASP A 358     -17.052   1.606  21.207  1.00 80.50           C  
ATOM   2727  O   ASP A 358     -16.335   0.436  18.238  1.00 80.50           O  
ATOM   2728  CG  ASP A 358     -17.698   2.780  21.940  1.00 80.50           C  
ATOM   2729  OD1 ASP A 358     -18.270   3.693  21.296  1.00 80.50           O  
ATOM   2730  OD2 ASP A 358     -17.498   2.846  23.176  1.00 80.50           O  
ATOM   2731  N   LEU A 359     -16.518  -1.086  19.894  1.00 80.50           N  
ATOM   2732  CA  LEU A 359     -15.571  -2.059  19.349  1.00 80.50           C  
ATOM   2733  C   LEU A 359     -16.127  -2.778  18.119  1.00 80.50           C  
ATOM   2734  CB  LEU A 359     -15.205  -3.069  20.444  1.00 80.50           C  
ATOM   2735  O   LEU A 359     -15.381  -3.000  17.168  1.00 80.50           O  
ATOM   2736  CG  LEU A 359     -14.275  -2.496  21.529  1.00 80.50           C  
ATOM   2737  CD1 LEU A 359     -14.271  -3.449  22.717  1.00 80.50           C  
ATOM   2738  CD2 LEU A 359     -12.834  -2.355  21.030  1.00 80.50           C  
ATOM   2739  N   LYS A 360     -17.429  -3.088  18.090  1.00 80.56           N  
ATOM   2740  CA  LYS A 360     -18.099  -3.638  16.904  1.00 80.56           C  
ATOM   2741  C   LYS A 360     -18.026  -2.664  15.727  1.00 80.56           C  
ATOM   2742  CB  LYS A 360     -19.547  -3.989  17.268  1.00 80.56           C  
ATOM   2743  O   LYS A 360     -17.636  -3.060  14.630  1.00 80.56           O  
ATOM   2744  CG  LYS A 360     -20.295  -4.604  16.078  1.00 80.56           C  
ATOM   2745  CD  LYS A 360     -21.759  -4.857  16.437  1.00 80.56           C  
ATOM   2746  CE  LYS A 360     -22.479  -5.370  15.188  1.00 80.56           C  
ATOM   2747  NZ  LYS A 360     -23.928  -5.544  15.440  1.00 80.56           N  
ATOM   2748  N   ASP A 361     -18.332  -1.389  15.956  1.00 79.94           N  
ATOM   2749  CA  ASP A 361     -18.238  -0.353  14.925  1.00 79.94           C  
ATOM   2750  C   ASP A 361     -16.787  -0.123  14.467  1.00 79.94           C  
ATOM   2751  CB  ASP A 361     -18.761   0.975  15.473  1.00 79.94           C  
ATOM   2752  O   ASP A 361     -16.538   0.196  13.301  1.00 79.94           O  
ATOM   2753  CG  ASP A 361     -20.270   1.110  15.657  1.00 79.94           C  
ATOM   2754  OD1 ASP A 361     -21.015   0.128  15.450  1.00 79.94           O  
ATOM   2755  OD2 ASP A 361     -20.633   2.272  15.949  1.00 79.94           O  
ATOM   2756  N   LEU A 362     -15.811  -0.263  15.373  1.00 82.88           N  
ATOM   2757  CA  LEU A 362     -14.386  -0.200  15.047  1.00 82.88           C  
ATOM   2758  C   LEU A 362     -13.966  -1.395  14.175  1.00 82.88           C  
ATOM   2759  CB  LEU A 362     -13.571  -0.117  16.351  1.00 82.88           C  
ATOM   2760  O   LEU A 362     -13.333  -1.185  13.141  1.00 82.88           O  
ATOM   2761  CG  LEU A 362     -12.053   0.021  16.138  1.00 82.88           C  
ATOM   2762  CD1 LEU A 362     -11.684   1.387  15.549  1.00 82.88           C  
ATOM   2763  CD2 LEU A 362     -11.323  -0.151  17.469  1.00 82.88           C  
ATOM   2764  N   ALA A 363     -14.360  -2.618  14.539  1.00 82.06           N  
ATOM   2765  CA  ALA A 363     -14.105  -3.829  13.759  1.00 82.06           C  
ATOM   2766  C   ALA A 363     -14.725  -3.731  12.356  1.00 82.06           C  
ATOM   2767  CB  ALA A 363     -14.640  -5.040  14.533  1.00 82.06           C  
ATOM   2768  O   ALA A 363     -14.021  -3.904  11.364  1.00 82.06           O  
ATOM   2769  N   GLN A 364     -15.993  -3.316  12.256  1.00 79.69           N  
ATOM   2770  CA  GLN A 364     -16.659  -3.071  10.973  1.00 79.69           C  
ATOM   2771  C   GLN A 364     -15.942  -1.989  10.145  1.00 79.69           C  
ATOM   2772  CB  GLN A 364     -18.130  -2.703  11.235  1.00 79.69           C  
ATOM   2773  O   GLN A 364     -15.882  -2.089   8.917  1.00 79.69           O  
ATOM   2774  CG  GLN A 364     -18.925  -2.554   9.927  1.00 79.69           C  
ATOM   2775  CD  GLN A 364     -20.419  -2.316  10.131  1.00 79.69           C  
ATOM   2776  NE2 GLN A 364     -21.164  -2.116   9.066  1.00 79.69           N  
ATOM   2777  OE1 GLN A 364     -20.959  -2.312  11.223  1.00 79.69           O  
ATOM   2778  N   SER A 365     -15.350  -0.977  10.790  1.00 78.38           N  
ATOM   2779  CA  SER A 365     -14.516   0.018  10.100  1.00 78.38           C  
ATOM   2780  C   SER A 365     -13.246  -0.620   9.518  1.00 78.38           C  
ATOM   2781  CB  SER A 365     -14.131   1.187  11.015  1.00 78.38           C  
ATOM   2782  O   SER A 365     -12.923  -0.369   8.359  1.00 78.38           O  
ATOM   2783  OG  SER A 365     -15.249   1.805  11.627  1.00 78.38           O  
ATOM   2784  N   PHE A 366     -12.558  -1.485  10.273  1.00 82.00           N  
ATOM   2785  CA  PHE A 366     -11.401  -2.240   9.775  1.00 82.00           C  
ATOM   2786  C   PHE A 366     -11.765  -3.196   8.641  1.00 82.00           C  
ATOM   2787  CB  PHE A 366     -10.702  -2.990  10.919  1.00 82.00           C  
ATOM   2788  O   PHE A 366     -11.067  -3.210   7.632  1.00 82.00           O  
ATOM   2789  CG  PHE A 366      -9.695  -2.119  11.632  1.00 82.00           C  
ATOM   2790  CD1 PHE A 366      -8.466  -1.841  11.007  1.00 82.00           C  
ATOM   2791  CD2 PHE A 366      -9.999  -1.536  12.874  1.00 82.00           C  
ATOM   2792  CE1 PHE A 366      -7.555  -0.955  11.604  1.00 82.00           C  
ATOM   2793  CE2 PHE A 366      -9.095  -0.637  13.464  1.00 82.00           C  
ATOM   2794  CZ  PHE A 366      -7.879  -0.339  12.824  1.00 82.00           C  
ATOM   2795  N   ASP A 367     -12.867  -3.938   8.742  1.00 78.81           N  
ATOM   2796  CA  ASP A 367     -13.309  -4.840   7.674  1.00 78.81           C  
ATOM   2797  C   ASP A 367     -13.709  -4.076   6.403  1.00 78.81           C  
ATOM   2798  CB  ASP A 367     -14.433  -5.752   8.184  1.00 78.81           C  
ATOM   2799  O   ASP A 367     -13.361  -4.494   5.300  1.00 78.81           O  
ATOM   2800  CG  ASP A 367     -13.923  -6.813   9.172  1.00 78.81           C  
ATOM   2801  OD1 ASP A 367     -12.746  -7.235   9.036  1.00 78.81           O  
ATOM   2802  OD2 ASP A 367     -14.724  -7.212  10.044  1.00 78.81           O  
ATOM   2803  N   THR A 368     -14.327  -2.896   6.535  1.00 73.69           N  
ATOM   2804  CA  THR A 368     -14.635  -2.015   5.393  1.00 73.69           C  
ATOM   2805  C   THR A 368     -13.357  -1.498   4.713  1.00 73.69           C  
ATOM   2806  CB  THR A 368     -15.524  -0.836   5.829  1.00 73.69           C  
ATOM   2807  O   THR A 368     -13.286  -1.434   3.485  1.00 73.69           O  
ATOM   2808  CG2 THR A 368     -16.054  -0.029   4.644  1.00 73.69           C  
ATOM   2809  OG1 THR A 368     -16.679  -1.292   6.494  1.00 73.69           O  
ATOM   2810  N   VAL A 369     -12.315  -1.168   5.486  1.00 75.38           N  
ATOM   2811  CA  VAL A 369     -11.007  -0.746   4.950  1.00 75.38           C  
ATOM   2812  C   VAL A 369     -10.237  -1.927   4.351  1.00 75.38           C  
ATOM   2813  CB  VAL A 369     -10.196   0.008   6.022  1.00 75.38           C  
ATOM   2814  O   VAL A 369      -9.658  -1.781   3.277  1.00 75.38           O  
ATOM   2815  CG1 VAL A 369      -8.776   0.381   5.574  1.00 75.38           C  
ATOM   2816  CG2 VAL A 369     -10.909   1.328   6.342  1.00 75.38           C  
ATOM   2817  N   ASN A 370     -10.292  -3.115   4.953  1.00 78.19           N  
ATOM   2818  CA  ASN A 370      -9.723  -4.345   4.393  1.00 78.19           C  
ATOM   2819  C   ASN A 370     -10.390  -4.721   3.064  1.00 78.19           C  
ATOM   2820  CB  ASN A 370      -9.856  -5.477   5.428  1.00 78.19           C  
ATOM   2821  O   ASN A 370      -9.695  -5.018   2.095  1.00 78.19           O  
ATOM   2822  CG  ASN A 370      -8.834  -5.359   6.539  1.00 78.19           C  
ATOM   2823  ND2 ASN A 370      -9.157  -5.744   7.751  1.00 78.19           N  
ATOM   2824  OD1 ASN A 370      -7.707  -4.957   6.308  1.00 78.19           O  
ATOM   2825  N   ALA A 371     -11.717  -4.622   2.981  1.00 71.81           N  
ATOM   2826  CA  ALA A 371     -12.471  -4.847   1.752  1.00 71.81           C  
ATOM   2827  C   ALA A 371     -12.195  -3.796   0.658  1.00 71.81           C  
ATOM   2828  CB  ALA A 371     -13.961  -4.891   2.112  1.00 71.81           C  
ATOM   2829  O   ALA A 371     -12.455  -4.069  -0.511  1.00 71.81           O  
ATOM   2830  N   ALA A 372     -11.682  -2.608   1.008  1.00 68.69           N  
ATOM   2831  CA  ALA A 372     -11.420  -1.518   0.061  1.00 68.69           C  
ATOM   2832  C   ALA A 372      -9.952  -1.355  -0.354  1.00 68.69           C  
ATOM   2833  CB  ALA A 372     -11.978  -0.227   0.649  1.00 68.69           C  
ATOM   2834  O   ALA A 372      -9.670  -0.974  -1.486  1.00 68.69           O  
ATOM   2835  N   PHE A 373      -9.015  -1.640   0.549  1.00 74.62           N  
ATOM   2836  CA  PHE A 373      -7.583  -1.470   0.312  1.00 74.62           C  
ATOM   2837  C   PHE A 373      -6.827  -2.802   0.303  1.00 74.62           C  
ATOM   2838  CB  PHE A 373      -7.006  -0.477   1.332  1.00 74.62           C  
ATOM   2839  O   PHE A 373      -5.814  -2.889  -0.376  1.00 74.62           O  
ATOM   2840  CG  PHE A 373      -7.524   0.947   1.187  1.00 74.62           C  
ATOM   2841  CD1 PHE A 373      -6.831   1.878   0.389  1.00 74.62           C  
ATOM   2842  CD2 PHE A 373      -8.684   1.356   1.872  1.00 74.62           C  
ATOM   2843  CE1 PHE A 373      -7.282   3.207   0.296  1.00 74.62           C  
ATOM   2844  CE2 PHE A 373      -9.138   2.684   1.777  1.00 74.62           C  
ATOM   2845  CZ  PHE A 373      -8.433   3.613   0.993  1.00 74.62           C  
ATOM   2846  N   GLY A 374      -7.309  -3.860   0.966  1.00 72.81           N  
ATOM   2847  CA  GLY A 374      -6.629  -5.163   1.073  1.00 72.81           C  
ATOM   2848  C   GLY A 374      -6.152  -5.785  -0.253  1.00 72.81           C  
ATOM   2849  O   GLY A 374      -5.014  -6.262  -0.294  1.00 72.81           O  
ATOM   2850  N   PRO A 375      -6.941  -5.751  -1.350  1.00 70.94           N  
ATOM   2851  CA  PRO A 375      -6.495  -6.220  -2.666  1.00 70.94           C  
ATOM   2852  C   PRO A 375      -5.391  -5.346  -3.279  1.00 70.94           C  
ATOM   2853  CB  PRO A 375      -7.752  -6.240  -3.549  1.00 70.94           C  
ATOM   2854  O   PRO A 375      -4.413  -5.871  -3.806  1.00 70.94           O  
ATOM   2855  CG  PRO A 375      -8.902  -6.326  -2.547  1.00 70.94           C  
ATOM   2856  CD  PRO A 375      -8.377  -5.504  -1.373  1.00 70.94           C  
ATOM   2857  N   TRP A 376      -5.515  -4.018  -3.165  1.00 73.94           N  
ATOM   2858  CA  TRP A 376      -4.502  -3.067  -3.638  1.00 73.94           C  
ATOM   2859  C   TRP A 376      -3.208  -3.191  -2.821  1.00 73.94           C  
ATOM   2860  CB  TRP A 376      -5.085  -1.643  -3.631  1.00 73.94           C  
ATOM   2861  O   TRP A 376      -2.148  -3.366  -3.405  1.00 73.94           O  
ATOM   2862  CG  TRP A 376      -4.078  -0.544  -3.789  1.00 73.94           C  
ATOM   2863  CD1 TRP A 376      -3.477  -0.164  -4.941  1.00 73.94           C  
ATOM   2864  CD2 TRP A 376      -3.480   0.275  -2.739  1.00 73.94           C  
ATOM   2865  CE2 TRP A 376      -2.476   1.101  -3.324  1.00 73.94           C  
ATOM   2866  CE3 TRP A 376      -3.665   0.376  -1.343  1.00 73.94           C  
ATOM   2867  NE1 TRP A 376      -2.533   0.811  -4.670  1.00 73.94           N  
ATOM   2868  CH2 TRP A 376      -1.875   2.025  -1.170  1.00 73.94           C  
ATOM   2869  CZ2 TRP A 376      -1.669   1.955  -2.559  1.00 73.94           C  
ATOM   2870  CZ3 TRP A 376      -2.881   1.251  -0.567  1.00 73.94           C  
ATOM   2871  N   LEU A 377      -3.295  -3.240  -1.487  1.00 76.31           N  
ATOM   2872  CA  LEU A 377      -2.178  -3.522  -0.576  1.00 76.31           C  
ATOM   2873  C   LEU A 377      -1.477  -4.842  -0.926  1.00 76.31           C  
ATOM   2874  CB  LEU A 377      -2.710  -3.601   0.869  1.00 76.31           C  
ATOM   2875  O   LEU A 377      -0.251  -4.906  -0.931  1.00 76.31           O  
ATOM   2876  CG  LEU A 377      -3.211  -2.274   1.464  1.00 76.31           C  
ATOM   2877  CD1 LEU A 377      -3.916  -2.536   2.793  1.00 76.31           C  
ATOM   2878  CD2 LEU A 377      -2.067  -1.312   1.739  1.00 76.31           C  
ATOM   2879  N   GLY A 378      -2.249  -5.887  -1.247  1.00 73.69           N  
ATOM   2880  CA  GLY A 378      -1.725  -7.163  -1.731  1.00 73.69           C  
ATOM   2881  C   GLY A 378      -0.868  -6.999  -2.985  1.00 73.69           C  
ATOM   2882  O   GLY A 378       0.269  -7.459  -3.010  1.00 73.69           O  
ATOM   2883  N   ALA A 379      -1.383  -6.293  -3.994  1.00 70.12           N  
ATOM   2884  CA  ALA A 379      -0.660  -6.023  -5.233  1.00 70.12           C  
ATOM   2885  C   ALA A 379       0.559  -5.093  -5.046  1.00 70.12           C  
ATOM   2886  CB  ALA A 379      -1.666  -5.477  -6.248  1.00 70.12           C  
ATOM   2887  O   ALA A 379       1.590  -5.328  -5.669  1.00 70.12           O  
ATOM   2888  N   VAL A 380       0.479  -4.094  -4.158  1.00 71.31           N  
ATOM   2889  CA  VAL A 380       1.601  -3.212  -3.782  1.00 71.31           C  
ATOM   2890  C   VAL A 380       2.750  -4.035  -3.200  1.00 71.31           C  
ATOM   2891  CB  VAL A 380       1.135  -2.121  -2.791  1.00 71.31           C  
ATOM   2892  O   VAL A 380       3.830  -4.085  -3.786  1.00 71.31           O  
ATOM   2893  CG1 VAL A 380       2.282  -1.311  -2.180  1.00 71.31           C  
ATOM   2894  CG2 VAL A 380       0.217  -1.106  -3.475  1.00 71.31           C  
ATOM   2895  N   PHE A 381       2.520  -4.756  -2.096  1.00 75.00           N  
ATOM   2896  CA  PHE A 381       3.583  -5.533  -1.449  1.00 75.00           C  
ATOM   2897  C   PHE A 381       4.102  -6.682  -2.329  1.00 75.00           C  
ATOM   2898  CB  PHE A 381       3.113  -6.039  -0.076  1.00 75.00           C  
ATOM   2899  O   PHE A 381       5.287  -7.002  -2.262  1.00 75.00           O  
ATOM   2900  CG  PHE A 381       3.035  -4.957   0.988  1.00 75.00           C  
ATOM   2901  CD1 PHE A 381       4.212  -4.315   1.423  1.00 75.00           C  
ATOM   2902  CD2 PHE A 381       1.797  -4.579   1.543  1.00 75.00           C  
ATOM   2903  CE1 PHE A 381       4.146  -3.288   2.381  1.00 75.00           C  
ATOM   2904  CE2 PHE A 381       1.730  -3.546   2.495  1.00 75.00           C  
ATOM   2905  CZ  PHE A 381       2.905  -2.895   2.908  1.00 75.00           C  
ATOM   2906  N   ALA A 382       3.260  -7.263  -3.191  1.00 73.12           N  
ATOM   2907  CA  ALA A 382       3.671  -8.299  -4.139  1.00 73.12           C  
ATOM   2908  C   ALA A 382       4.586  -7.797  -5.275  1.00 73.12           C  
ATOM   2909  CB  ALA A 382       2.417  -8.973  -4.707  1.00 73.12           C  
ATOM   2910  O   ALA A 382       5.183  -8.630  -5.953  1.00 73.12           O  
ATOM   2911  N   ILE A 383       4.709  -6.480  -5.494  1.00 71.12           N  
ATOM   2912  CA  ILE A 383       5.535  -5.906  -6.570  1.00 71.12           C  
ATOM   2913  C   ILE A 383       6.680  -5.046  -6.013  1.00 71.12           C  
ATOM   2914  CB  ILE A 383       4.653  -5.154  -7.595  1.00 71.12           C  
ATOM   2915  O   ILE A 383       7.815  -5.185  -6.468  1.00 71.12           O  
ATOM   2916  CG1 ILE A 383       3.569  -6.075  -8.210  1.00 71.12           C  
ATOM   2917  CG2 ILE A 383       5.549  -4.611  -8.721  1.00 71.12           C  
ATOM   2918  CD1 ILE A 383       2.493  -5.334  -9.015  1.00 71.12           C  
ATOM   2919  N   GLU A 384       6.438  -4.228  -4.984  1.00 74.19           N  
ATOM   2920  CA  GLU A 384       7.478  -3.383  -4.374  1.00 74.19           C  
ATOM   2921  C   GLU A 384       8.564  -4.202  -3.664  1.00 74.19           C  
ATOM   2922  CB  GLU A 384       6.862  -2.384  -3.383  1.00 74.19           C  
ATOM   2923  O   GLU A 384       9.746  -3.885  -3.790  1.00 74.19           O  
ATOM   2924  CG  GLU A 384       5.985  -1.342  -4.090  1.00 74.19           C  
ATOM   2925  CD  GLU A 384       5.485  -0.228  -3.161  1.00 74.19           C  
ATOM   2926  OE1 GLU A 384       4.818   0.683  -3.696  1.00 74.19           O  
ATOM   2927  OE2 GLU A 384       5.711  -0.295  -1.928  1.00 74.19           O  
ATOM   2928  N   LEU A 385       8.204  -5.286  -2.959  1.00 74.62           N  
ATOM   2929  CA  LEU A 385       9.195  -6.126  -2.273  1.00 74.62           C  
ATOM   2930  C   LEU A 385      10.144  -6.824  -3.273  1.00 74.62           C  
ATOM   2931  CB  LEU A 385       8.522  -7.086  -1.266  1.00 74.62           C  
ATOM   2932  O   LEU A 385      11.359  -6.712  -3.086  1.00 74.62           O  
ATOM   2933  CG  LEU A 385       7.824  -6.399  -0.076  1.00 74.62           C  
ATOM   2934  CD1 LEU A 385       7.032  -7.433   0.728  1.00 74.62           C  
ATOM   2935  CD2 LEU A 385       8.814  -5.744   0.889  1.00 74.62           C  
ATOM   2936  N   PRO A 386       9.666  -7.453  -4.372  1.00 72.62           N  
ATOM   2937  CA  PRO A 386      10.544  -7.893  -5.455  1.00 72.62           C  
ATOM   2938  C   PRO A 386      11.358  -6.765  -6.099  1.00 72.62           C  
ATOM   2939  CB  PRO A 386       9.644  -8.587  -6.478  1.00 72.62           C  
ATOM   2940  O   PRO A 386      12.547  -6.960  -6.320  1.00 72.62           O  
ATOM   2941  CG  PRO A 386       8.503  -9.110  -5.617  1.00 72.62           C  
ATOM   2942  CD  PRO A 386       8.330  -8.000  -4.583  1.00 72.62           C  
ATOM   2943  N   LEU A 387      10.782  -5.583  -6.364  1.00 70.38           N  
ATOM   2944  CA  LEU A 387      11.528  -4.458  -6.953  1.00 70.38           C  
ATOM   2945  C   LEU A 387      12.699  -4.001  -6.067  1.00 70.38           C  
ATOM   2946  CB  LEU A 387      10.579  -3.278  -7.242  1.00 70.38           C  
ATOM   2947  O   LEU A 387      13.796  -3.781  -6.579  1.00 70.38           O  
ATOM   2948  CG  LEU A 387       9.752  -3.416  -8.535  1.00 70.38           C  
ATOM   2949  CD1 LEU A 387       8.704  -2.305  -8.599  1.00 70.38           C  
ATOM   2950  CD2 LEU A 387      10.626  -3.299  -9.790  1.00 70.38           C  
ATOM   2951  N   ILE A 388      12.507  -3.914  -4.746  1.00 73.44           N  
ATOM   2952  CA  ILE A 388      13.589  -3.621  -3.791  1.00 73.44           C  
ATOM   2953  C   ILE A 388      14.677  -4.697  -3.885  1.00 73.44           C  
ATOM   2954  CB  ILE A 388      13.033  -3.500  -2.351  1.00 73.44           C  
ATOM   2955  O   ILE A 388      15.858  -4.370  -4.012  1.00 73.44           O  
ATOM   2956  CG1 ILE A 388      12.104  -2.272  -2.224  1.00 73.44           C  
ATOM   2957  CG2 ILE A 388      14.168  -3.383  -1.314  1.00 73.44           C  
ATOM   2958  CD1 ILE A 388      11.131  -2.371  -1.041  1.00 73.44           C  
ATOM   2959  N   VAL A 389      14.286  -5.975  -3.879  1.00 72.50           N  
ATOM   2960  CA  VAL A 389      15.221  -7.104  -3.975  1.00 72.50           C  
ATOM   2961  C   VAL A 389      15.989  -7.094  -5.301  1.00 72.50           C  
ATOM   2962  CB  VAL A 389      14.491  -8.440  -3.723  1.00 72.50           C  
ATOM   2963  O   VAL A 389      17.208  -7.228  -5.274  1.00 72.50           O  
ATOM   2964  CG1 VAL A 389      15.370  -9.654  -4.036  1.00 72.50           C  
ATOM   2965  CG2 VAL A 389      14.082  -8.548  -2.246  1.00 72.50           C  
ATOM   2966  N   PHE A 390      15.346  -6.875  -6.451  1.00 71.06           N  
ATOM   2967  CA  PHE A 390      16.032  -6.857  -7.749  1.00 71.06           C  
ATOM   2968  C   PHE A 390      16.943  -5.637  -7.937  1.00 71.06           C  
ATOM   2969  CB  PHE A 390      15.021  -6.975  -8.898  1.00 71.06           C  
ATOM   2970  O   PHE A 390      18.022  -5.778  -8.521  1.00 71.06           O  
ATOM   2971  CG  PHE A 390      14.302  -8.309  -8.977  1.00 71.06           C  
ATOM   2972  CD1 PHE A 390      15.041  -9.506  -9.068  1.00 71.06           C  
ATOM   2973  CD2 PHE A 390      12.895  -8.361  -8.988  1.00 71.06           C  
ATOM   2974  CE1 PHE A 390      14.379 -10.745  -9.117  1.00 71.06           C  
ATOM   2975  CE2 PHE A 390      12.233  -9.600  -9.045  1.00 71.06           C  
ATOM   2976  CZ  PHE A 390      12.974 -10.793  -9.091  1.00 71.06           C  
ATOM   2977  N   CYS A 391      16.583  -4.468  -7.397  1.00 69.94           N  
ATOM   2978  CA  CYS A 391      17.492  -3.320  -7.347  1.00 69.94           C  
ATOM   2979  C   CYS A 391      18.735  -3.631  -6.496  1.00 69.94           C  
ATOM   2980  CB  CYS A 391      16.746  -2.089  -6.816  1.00 69.94           C  
ATOM   2981  O   CYS A 391      19.853  -3.363  -6.930  1.00 69.94           O  
ATOM   2982  SG  CYS A 391      15.569  -1.480  -8.057  1.00 69.94           S  
ATOM   2983  N   LEU A 392      18.560  -4.258  -5.325  1.00 73.12           N  
ATOM   2984  CA  LEU A 392      19.667  -4.680  -4.458  1.00 73.12           C  
ATOM   2985  C   LEU A 392      20.541  -5.771  -5.098  1.00 73.12           C  
ATOM   2986  CB  LEU A 392      19.101  -5.143  -3.104  1.00 73.12           C  
ATOM   2987  O   LEU A 392      21.762  -5.676  -5.022  1.00 73.12           O  
ATOM   2988  CG  LEU A 392      18.587  -4.007  -2.202  1.00 73.12           C  
ATOM   2989  CD1 LEU A 392      17.853  -4.614  -1.007  1.00 73.12           C  
ATOM   2990  CD2 LEU A 392      19.722  -3.133  -1.663  1.00 73.12           C  
ATOM   2991  N   VAL A 393      19.946  -6.760  -5.776  1.00 70.81           N  
ATOM   2992  CA  VAL A 393      20.671  -7.782  -6.557  1.00 70.81           C  
ATOM   2993  C   VAL A 393      21.507  -7.120  -7.653  1.00 70.81           C  
ATOM   2994  CB  VAL A 393      19.694  -8.801  -7.187  1.00 70.81           C  
ATOM   2995  O   VAL A 393      22.682  -7.434  -7.803  1.00 70.81           O  
ATOM   2996  CG1 VAL A 393      20.389  -9.795  -8.132  1.00 70.81           C  
ATOM   2997  CG2 VAL A 393      18.933  -9.630  -6.139  1.00 70.81           C  
ATOM   2998  N   SER A 394      20.932  -6.167  -8.389  1.00 67.12           N  
ATOM   2999  CA  SER A 394      21.631  -5.472  -9.480  1.00 67.12           C  
ATOM   3000  C   SER A 394      22.776  -4.590  -8.968  1.00 67.12           C  
ATOM   3001  CB  SER A 394      20.641  -4.642 -10.299  1.00 67.12           C  
ATOM   3002  O   SER A 394      23.813  -4.488  -9.616  1.00 67.12           O  
ATOM   3003  OG  SER A 394      19.598  -5.470 -10.779  1.00 67.12           O  
ATOM   3004  N   LEU A 395      22.642  -4.010  -7.770  1.00 69.38           N  
ATOM   3005  CA  LEU A 395      23.714  -3.257  -7.110  1.00 69.38           C  
ATOM   3006  C   LEU A 395      24.912  -4.125  -6.682  1.00 69.38           C  
ATOM   3007  CB  LEU A 395      23.126  -2.473  -5.921  1.00 69.38           C  
ATOM   3008  O   LEU A 395      25.990  -3.578  -6.459  1.00 69.38           O  
ATOM   3009  CG  LEU A 395      22.322  -1.229  -6.341  1.00 69.38           C  
ATOM   3010  CD1 LEU A 395      21.514  -0.696  -5.156  1.00 69.38           C  
ATOM   3011  CD2 LEU A 395      23.239  -0.105  -6.832  1.00 69.38           C  
ATOM   3012  N   LEU A 396      24.790  -5.457  -6.635  1.00 69.50           N  
ATOM   3013  CA  LEU A 396      25.945  -6.343  -6.429  1.00 69.50           C  
ATOM   3014  C   LEU A 396      26.946  -6.253  -7.592  1.00 69.50           C  
ATOM   3015  CB  LEU A 396      25.480  -7.799  -6.261  1.00 69.50           C  
ATOM   3016  O   LEU A 396      28.149  -6.396  -7.383  1.00 69.50           O  
ATOM   3017  CG  LEU A 396      24.512  -8.033  -5.091  1.00 69.50           C  
ATOM   3018  CD1 LEU A 396      23.936  -9.442  -5.170  1.00 69.50           C  
ATOM   3019  CD2 LEU A 396      25.213  -7.889  -3.743  1.00 69.50           C  
ATOM   3020  N   ASP A 397      26.468  -5.964  -8.806  1.00 66.62           N  
ATOM   3021  CA  ASP A 397      27.284  -5.803 -10.013  1.00 66.62           C  
ATOM   3022  C   ASP A 397      27.918  -4.408 -10.164  1.00 66.62           C  
ATOM   3023  CB  ASP A 397      26.499  -6.283 -11.254  1.00 66.62           C  
ATOM   3024  O   ASP A 397      28.431  -4.086 -11.237  1.00 66.62           O  
ATOM   3025  CG  ASP A 397      26.664  -7.790 -11.455  1.00 66.62           C  
ATOM   3026  OD1 ASP A 397      27.833  -8.242 -11.525  1.00 66.62           O  
ATOM   3027  OD2 ASP A 397      25.661  -8.527 -11.419  1.00 66.62           O  
ATOM   3028  N   TYR A 398      27.963  -3.597  -9.094  1.00 62.91           N  
ATOM   3029  CA  TYR A 398      28.458  -2.208  -9.095  1.00 62.91           C  
ATOM   3030  C   TYR A 398      29.798  -1.991  -9.821  1.00 62.91           C  
ATOM   3031  CB  TYR A 398      28.582  -1.682  -7.654  1.00 62.91           C  
ATOM   3032  O   TYR A 398      29.976  -0.963 -10.461  1.00 62.91           O  
ATOM   3033  CG  TYR A 398      29.775  -2.211  -6.872  1.00 62.91           C  
ATOM   3034  CD1 TYR A 398      29.703  -3.451  -6.207  1.00 62.91           C  
ATOM   3035  CD2 TYR A 398      30.978  -1.474  -6.849  1.00 62.91           C  
ATOM   3036  CE1 TYR A 398      30.832  -3.957  -5.532  1.00 62.91           C  
ATOM   3037  CE2 TYR A 398      32.108  -1.974  -6.174  1.00 62.91           C  
ATOM   3038  OH  TYR A 398      33.123  -3.715  -4.867  1.00 62.91           O  
ATOM   3039  CZ  TYR A 398      32.035  -3.221  -5.514  1.00 62.91           C  
ATOM   3040  N   ALA A 399      30.729  -2.951  -9.773  1.00 58.31           N  
ATOM   3041  CA  ALA A 399      32.027  -2.862 -10.453  1.00 58.31           C  
ATOM   3042  C   ALA A 399      31.938  -2.891 -11.999  1.00 58.31           C  
ATOM   3043  CB  ALA A 399      32.915  -3.993  -9.919  1.00 58.31           C  
ATOM   3044  O   ALA A 399      32.922  -2.603 -12.676  1.00 58.31           O  
ATOM   3045  N   SER A 400      30.774  -3.247 -12.550  1.00 59.22           N  
ATOM   3046  CA  SER A 400      30.457  -3.255 -13.986  1.00 59.22           C  
ATOM   3047  C   SER A 400      29.430  -2.190 -14.400  1.00 59.22           C  
ATOM   3048  CB  SER A 400      29.969  -4.649 -14.387  1.00 59.22           C  
ATOM   3049  O   SER A 400      29.217  -1.975 -15.593  1.00 59.22           O  
ATOM   3050  OG  SER A 400      28.670  -4.920 -13.897  1.00 59.22           O  
ATOM   3051  N   LEU A 401      28.803  -1.519 -13.427  1.00 62.19           N  
ATOM   3052  CA  LEU A 401      27.807  -0.472 -13.644  1.00 62.19           C  
ATOM   3053  C   LEU A 401      28.464   0.911 -13.650  1.00 62.19           C  
ATOM   3054  CB  LEU A 401      26.716  -0.554 -12.561  1.00 62.19           C  
ATOM   3055  O   LEU A 401      29.433   1.160 -12.934  1.00 62.19           O  
ATOM   3056  CG  LEU A 401      25.908  -1.865 -12.534  1.00 62.19           C  
ATOM   3057  CD1 LEU A 401      24.881  -1.789 -11.406  1.00 62.19           C  
ATOM   3058  CD2 LEU A 401      25.167  -2.121 -13.847  1.00 62.19           C  
ATOM   3059  N   ASP A 402      27.907   1.845 -14.421  1.00 66.81           N  
ATOM   3060  CA  ASP A 402      28.317   3.242 -14.321  1.00 66.81           C  
ATOM   3061  C   ASP A 402      27.655   3.936 -13.117  1.00 66.81           C  
ATOM   3062  CB  ASP A 402      28.164   3.973 -15.666  1.00 66.81           C  
ATOM   3063  O   ASP A 402      26.598   3.533 -12.621  1.00 66.81           O  
ATOM   3064  CG  ASP A 402      26.746   4.384 -16.067  1.00 66.81           C  
ATOM   3065  OD1 ASP A 402      25.762   3.857 -15.507  1.00 66.81           O  
ATOM   3066  OD2 ASP A 402      26.658   5.267 -16.947  1.00 66.81           O  
ATOM   3067  N   GLY A 403      28.289   5.005 -12.622  1.00 63.41           N  
ATOM   3068  CA  GLY A 403      27.843   5.699 -11.407  1.00 63.41           C  
ATOM   3069  C   GLY A 403      26.414   6.252 -11.492  1.00 63.41           C  
ATOM   3070  O   GLY A 403      25.754   6.404 -10.465  1.00 63.41           O  
ATOM   3071  N   LEU A 404      25.913   6.500 -12.707  1.00 58.62           N  
ATOM   3072  CA  LEU A 404      24.532   6.908 -12.936  1.00 58.62           C  
ATOM   3073  C   LEU A 404      23.551   5.741 -12.751  1.00 58.62           C  
ATOM   3074  CB  LEU A 404      24.430   7.547 -14.327  1.00 58.62           C  
ATOM   3075  O   LEU A 404      22.566   5.904 -12.033  1.00 58.62           O  
ATOM   3076  CG  LEU A 404      23.007   8.022 -14.669  1.00 58.62           C  
ATOM   3077  CD1 LEU A 404      22.452   9.050 -13.677  1.00 58.62           C  
ATOM   3078  CD2 LEU A 404      23.018   8.671 -16.043  1.00 58.62           C  
ATOM   3079  N   THR A 405      23.823   4.565 -13.326  1.00 60.62           N  
ATOM   3080  CA  THR A 405      22.974   3.376 -13.129  1.00 60.62           C  
ATOM   3081  C   THR A 405      22.910   2.984 -11.650  1.00 60.62           C  
ATOM   3082  CB  THR A 405      23.454   2.201 -13.994  1.00 60.62           C  
ATOM   3083  O   THR A 405      21.828   2.709 -11.131  1.00 60.62           O  
ATOM   3084  CG2 THR A 405      22.510   1.001 -13.913  1.00 60.62           C  
ATOM   3085  OG1 THR A 405      23.488   2.590 -15.346  1.00 60.62           O  
ATOM   3086  N   ILE A 406      24.036   3.067 -10.930  1.00 64.88           N  
ATOM   3087  CA  ILE A 406      24.088   2.867  -9.470  1.00 64.88           C  
ATOM   3088  C   ILE A 406      23.174   3.871  -8.742  1.00 64.88           C  
ATOM   3089  CB  ILE A 406      25.554   2.945  -8.976  1.00 64.88           C  
ATOM   3090  O   ILE A 406      22.353   3.472  -7.917  1.00 64.88           O  
ATOM   3091  CG1 ILE A 406      26.381   1.782  -9.576  1.00 64.88           C  
ATOM   3092  CG2 ILE A 406      25.641   2.916  -7.436  1.00 64.88           C  
ATOM   3093  CD1 ILE A 406      27.891   1.895  -9.339  1.00 64.88           C  
ATOM   3094  N   PHE A 407      23.267   5.165  -9.069  1.00 65.75           N  
ATOM   3095  CA  PHE A 407      22.435   6.220  -8.475  1.00 65.75           C  
ATOM   3096  C   PHE A 407      20.929   5.990  -8.699  1.00 65.75           C  
ATOM   3097  CB  PHE A 407      22.908   7.565  -9.049  1.00 65.75           C  
ATOM   3098  O   PHE A 407      20.132   6.176  -7.778  1.00 65.75           O  
ATOM   3099  CG  PHE A 407      22.136   8.796  -8.617  1.00 65.75           C  
ATOM   3100  CD1 PHE A 407      21.243   9.420  -9.510  1.00 65.75           C  
ATOM   3101  CD2 PHE A 407      22.366   9.366  -7.350  1.00 65.75           C  
ATOM   3102  CE1 PHE A 407      20.608  10.622  -9.151  1.00 65.75           C  
ATOM   3103  CE2 PHE A 407      21.726  10.565  -6.988  1.00 65.75           C  
ATOM   3104  CZ  PHE A 407      20.859  11.201  -7.894  1.00 65.75           C  
ATOM   3105  N   ILE A 408      20.535   5.525  -9.888  1.00 64.06           N  
ATOM   3106  CA  ILE A 408      19.135   5.226 -10.231  1.00 64.06           C  
ATOM   3107  C   ILE A 408      18.620   4.015  -9.453  1.00 64.06           C  
ATOM   3108  CB  ILE A 408      18.996   5.015 -11.751  1.00 64.06           C  
ATOM   3109  O   ILE A 408      17.559   4.106  -8.838  1.00 64.06           O  
ATOM   3110  CG1 ILE A 408      19.321   6.326 -12.494  1.00 64.06           C  
ATOM   3111  CG2 ILE A 408      17.582   4.543 -12.147  1.00 64.06           C  
ATOM   3112  CD1 ILE A 408      19.859   6.043 -13.893  1.00 64.06           C  
ATOM   3113  N   LEU A 409      19.377   2.913  -9.418  1.00 66.94           N  
ATOM   3114  CA  LEU A 409      19.007   1.708  -8.667  1.00 66.94           C  
ATOM   3115  C   LEU A 409      18.866   1.996  -7.163  1.00 66.94           C  
ATOM   3116  CB  LEU A 409      20.058   0.611  -8.915  1.00 66.94           C  
ATOM   3117  O   LEU A 409      17.921   1.519  -6.534  1.00 66.94           O  
ATOM   3118  CG  LEU A 409      20.051  -0.001 -10.328  1.00 66.94           C  
ATOM   3119  CD1 LEU A 409      21.287  -0.887 -10.487  1.00 66.94           C  
ATOM   3120  CD2 LEU A 409      18.811  -0.859 -10.583  1.00 66.94           C  
ATOM   3121  N   VAL A 410      19.750   2.826  -6.595  1.00 70.94           N  
ATOM   3122  CA  VAL A 410      19.647   3.289  -5.200  1.00 70.94           C  
ATOM   3123  C   VAL A 410      18.393   4.143  -4.985  1.00 70.94           C  
ATOM   3124  CB  VAL A 410      20.926   4.038  -4.769  1.00 70.94           C  
ATOM   3125  O   VAL A 410      17.669   3.913  -4.016  1.00 70.94           O  
ATOM   3126  CG1 VAL A 410      20.782   4.752  -3.416  1.00 70.94           C  
ATOM   3127  CG2 VAL A 410      22.098   3.058  -4.627  1.00 70.94           C  
ATOM   3128  N   ILE A 411      18.088   5.090  -5.880  1.00 68.38           N  
ATOM   3129  CA  ILE A 411      16.870   5.912  -5.778  1.00 68.38           C  
ATOM   3130  C   ILE A 411      15.607   5.057  -5.909  1.00 68.38           C  
ATOM   3131  CB  ILE A 411      16.907   7.092  -6.779  1.00 68.38           C  
ATOM   3132  O   ILE A 411      14.681   5.237  -5.122  1.00 68.38           O  
ATOM   3133  CG1 ILE A 411      17.861   8.163  -6.204  1.00 68.38           C  
ATOM   3134  CG2 ILE A 411      15.511   7.701  -7.036  1.00 68.38           C  
ATOM   3135  CD1 ILE A 411      18.084   9.377  -7.110  1.00 68.38           C  
ATOM   3136  N   TRP A 412      15.547   4.110  -6.847  1.00 69.88           N  
ATOM   3137  CA  TRP A 412      14.390   3.227  -7.001  1.00 69.88           C  
ATOM   3138  C   TRP A 412      14.209   2.304  -5.794  1.00 69.88           C  
ATOM   3139  CB  TRP A 412      14.489   2.445  -8.315  1.00 69.88           C  
ATOM   3140  O   TRP A 412      13.093   2.215  -5.280  1.00 69.88           O  
ATOM   3141  CG  TRP A 412      14.242   3.215  -9.583  1.00 69.88           C  
ATOM   3142  CD1 TRP A 412      13.842   4.505  -9.693  1.00 69.88           C  
ATOM   3143  CD2 TRP A 412      14.365   2.726 -10.955  1.00 69.88           C  
ATOM   3144  CE2 TRP A 412      14.023   3.785 -11.849  1.00 69.88           C  
ATOM   3145  CE3 TRP A 412      14.740   1.493 -11.533  1.00 69.88           C  
ATOM   3146  NE1 TRP A 412      13.698   4.841 -11.025  1.00 69.88           N  
ATOM   3147  CH2 TRP A 412      14.478   2.410 -13.784  1.00 69.88           C  
ATOM   3148  CZ2 TRP A 412      14.069   3.640 -13.242  1.00 69.88           C  
ATOM   3149  CZ3 TRP A 412      14.797   1.337 -12.932  1.00 69.88           C  
ATOM   3150  N   ALA A 413      15.278   1.689  -5.276  1.00 73.00           N  
ATOM   3151  CA  ALA A 413      15.211   0.902  -4.043  1.00 73.00           C  
ATOM   3152  C   ALA A 413      14.709   1.745  -2.856  1.00 73.00           C  
ATOM   3153  CB  ALA A 413      16.596   0.306  -3.759  1.00 73.00           C  
ATOM   3154  O   ALA A 413      13.815   1.317  -2.126  1.00 73.00           O  
ATOM   3155  N   LEU A 414      15.231   2.967  -2.694  1.00 73.00           N  
ATOM   3156  CA  LEU A 414      14.836   3.882  -1.622  1.00 73.00           C  
ATOM   3157  C   LEU A 414      13.382   4.352  -1.762  1.00 73.00           C  
ATOM   3158  CB  LEU A 414      15.861   5.030  -1.559  1.00 73.00           C  
ATOM   3159  O   LEU A 414      12.663   4.374  -0.768  1.00 73.00           O  
ATOM   3160  CG  LEU A 414      15.676   5.978  -0.356  1.00 73.00           C  
ATOM   3161  CD1 LEU A 414      17.031   6.529   0.092  1.00 73.00           C  
ATOM   3162  CD2 LEU A 414      14.788   7.182  -0.689  1.00 73.00           C  
ATOM   3163  N   MET A 415      12.917   4.678  -2.970  1.00 71.69           N  
ATOM   3164  CA  MET A 415      11.532   5.109  -3.199  1.00 71.69           C  
ATOM   3165  C   MET A 415      10.527   3.982  -2.937  1.00 71.69           C  
ATOM   3166  CB  MET A 415      11.369   5.687  -4.615  1.00 71.69           C  
ATOM   3167  O   MET A 415       9.537   4.221  -2.249  1.00 71.69           O  
ATOM   3168  CG  MET A 415      12.060   7.050  -4.750  1.00 71.69           C  
ATOM   3169  SD  MET A 415      11.311   8.392  -3.782  1.00 71.69           S  
ATOM   3170  CE  MET A 415      12.765   9.458  -3.603  1.00 71.69           C  
ATOM   3171  N   ASN A 416      10.803   2.752  -3.388  1.00 73.81           N  
ATOM   3172  CA  ASN A 416       9.958   1.593  -3.070  1.00 73.81           C  
ATOM   3173  C   ASN A 416       9.958   1.307  -1.553  1.00 73.81           C  
ATOM   3174  CB  ASN A 416      10.407   0.364  -3.882  1.00 73.81           C  
ATOM   3175  O   ASN A 416       8.898   1.111  -0.966  1.00 73.81           O  
ATOM   3176  CG  ASN A 416       9.987   0.397  -5.343  1.00 73.81           C  
ATOM   3177  ND2 ASN A 416      10.750   1.008  -6.215  1.00 73.81           N  
ATOM   3178  OD1 ASN A 416       8.980  -0.152  -5.739  1.00 73.81           O  
ATOM   3179  N   MET A 417      11.116   1.375  -0.877  1.00 75.88           N  
ATOM   3180  CA  MET A 417      11.174   1.243   0.589  1.00 75.88           C  
ATOM   3181  C   MET A 417      10.380   2.340   1.318  1.00 75.88           C  
ATOM   3182  CB  MET A 417      12.631   1.233   1.084  1.00 75.88           C  
ATOM   3183  O   MET A 417       9.723   2.053   2.319  1.00 75.88           O  
ATOM   3184  CG  MET A 417      13.287  -0.137   0.889  1.00 75.88           C  
ATOM   3185  SD  MET A 417      14.931  -0.317   1.637  1.00 75.88           S  
ATOM   3186  CE  MET A 417      15.946   0.552   0.416  1.00 75.88           C  
ATOM   3187  N   VAL A 418      10.402   3.584   0.825  1.00 76.62           N  
ATOM   3188  CA  VAL A 418       9.617   4.693   1.391  1.00 76.62           C  
ATOM   3189  C   VAL A 418       8.115   4.472   1.199  1.00 76.62           C  
ATOM   3190  CB  VAL A 418      10.085   6.053   0.830  1.00 76.62           C  
ATOM   3191  O   VAL A 418       7.369   4.682   2.154  1.00 76.62           O  
ATOM   3192  CG1 VAL A 418       9.109   7.205   1.115  1.00 76.62           C  
ATOM   3193  CG2 VAL A 418      11.426   6.450   1.462  1.00 76.62           C  
ATOM   3194  N   VAL A 419       7.653   4.016   0.029  1.00 74.88           N  
ATOM   3195  CA  VAL A 419       6.223   3.726  -0.189  1.00 74.88           C  
ATOM   3196  C   VAL A 419       5.751   2.583   0.711  1.00 74.88           C  
ATOM   3197  CB  VAL A 419       5.904   3.437  -1.666  1.00 74.88           C  
ATOM   3198  O   VAL A 419       4.809   2.776   1.489  1.00 74.88           O  
ATOM   3199  CG1 VAL A 419       4.436   3.021  -1.795  1.00 74.88           C  
ATOM   3200  CG2 VAL A 419       6.103   4.699  -2.520  1.00 74.88           C  
ATOM   3201  N   ALA A 420       6.460   1.452   0.704  1.00 78.25           N  
ATOM   3202  CA  ALA A 420       6.179   0.319   1.578  1.00 78.25           C  
ATOM   3203  C   ALA A 420       6.129   0.737   3.062  1.00 78.25           C  
ATOM   3204  CB  ALA A 420       7.247  -0.752   1.323  1.00 78.25           C  
ATOM   3205  O   ALA A 420       5.230   0.318   3.794  1.00 78.25           O  
ATOM   3206  N   ALA A 421       7.032   1.618   3.512  1.00 78.88           N  
ATOM   3207  CA  ALA A 421       7.032   2.150   4.876  1.00 78.88           C  
ATOM   3208  C   ALA A 421       5.853   3.100   5.166  1.00 78.88           C  
ATOM   3209  CB  ALA A 421       8.379   2.830   5.141  1.00 78.88           C  
ATOM   3210  O   ALA A 421       5.241   2.995   6.231  1.00 78.88           O  
ATOM   3211  N   VAL A 422       5.496   3.997   4.237  1.00 78.44           N  
ATOM   3212  CA  VAL A 422       4.347   4.919   4.368  1.00 78.44           C  
ATOM   3213  C   VAL A 422       3.023   4.156   4.476  1.00 78.44           C  
ATOM   3214  CB  VAL A 422       4.329   5.927   3.194  1.00 78.44           C  
ATOM   3215  O   VAL A 422       2.131   4.583   5.208  1.00 78.44           O  
ATOM   3216  CG1 VAL A 422       3.011   6.702   3.052  1.00 78.44           C  
ATOM   3217  CG2 VAL A 422       5.425   6.985   3.389  1.00 78.44           C  
ATOM   3218  N   VAL A 423       2.906   3.009   3.807  1.00 80.19           N  
ATOM   3219  CA  VAL A 423       1.744   2.112   3.893  1.00 80.19           C  
ATOM   3220  C   VAL A 423       1.790   1.230   5.151  1.00 80.19           C  
ATOM   3221  CB  VAL A 423       1.672   1.274   2.602  1.00 80.19           C  
ATOM   3222  O   VAL A 423       0.787   1.078   5.858  1.00 80.19           O  
ATOM   3223  CG1 VAL A 423       0.598   0.192   2.676  1.00 80.19           C  
ATOM   3224  CG2 VAL A 423       1.344   2.163   1.393  1.00 80.19           C  
ATOM   3225  N   ALA A 424       2.945   0.647   5.476  1.00 84.06           N  
ATOM   3226  CA  ALA A 424       3.043  -0.316   6.568  1.00 84.06           C  
ATOM   3227  C   ALA A 424       3.006   0.331   7.964  1.00 84.06           C  
ATOM   3228  CB  ALA A 424       4.292  -1.178   6.366  1.00 84.06           C  
ATOM   3229  O   ALA A 424       2.358  -0.196   8.869  1.00 84.06           O  
ATOM   3230  N   LEU A 425       3.649   1.489   8.150  1.00 84.44           N  
ATOM   3231  CA  LEU A 425       3.829   2.102   9.470  1.00 84.44           C  
ATOM   3232  C   LEU A 425       2.512   2.563  10.142  1.00 84.44           C  
ATOM   3233  CB  LEU A 425       4.890   3.217   9.359  1.00 84.44           C  
ATOM   3234  O   LEU A 425       2.340   2.279  11.332  1.00 84.44           O  
ATOM   3235  CG  LEU A 425       5.319   3.841  10.698  1.00 84.44           C  
ATOM   3236  CD1 LEU A 425       6.075   2.839  11.569  1.00 84.44           C  
ATOM   3237  CD2 LEU A 425       6.233   5.037  10.441  1.00 84.44           C  
ATOM   3238  N   PRO A 426       1.547   3.210   9.448  1.00 83.19           N  
ATOM   3239  CA  PRO A 426       0.242   3.535  10.035  1.00 83.19           C  
ATOM   3240  C   PRO A 426      -0.564   2.281  10.393  1.00 83.19           C  
ATOM   3241  CB  PRO A 426      -0.495   4.384   8.988  1.00 83.19           C  
ATOM   3242  O   PRO A 426      -1.226   2.245  11.429  1.00 83.19           O  
ATOM   3243  CG  PRO A 426       0.624   4.930   8.107  1.00 83.19           C  
ATOM   3244  CD  PRO A 426       1.625   3.780   8.111  1.00 83.19           C  
ATOM   3245  N   SER A 427      -0.461   1.239   9.565  1.00 88.25           N  
ATOM   3246  CA  SER A 427      -1.117  -0.058   9.757  1.00 88.25           C  
ATOM   3247  C   SER A 427      -0.615  -0.760  11.022  1.00 88.25           C  
ATOM   3248  CB  SER A 427      -0.887  -0.939   8.526  1.00 88.25           C  
ATOM   3249  O   SER A 427      -1.404  -1.095  11.909  1.00 88.25           O  
ATOM   3250  OG  SER A 427      -1.242  -0.252   7.343  1.00 88.25           O  
ATOM   3251  N   ALA A 428       0.709  -0.879  11.156  1.00 87.19           N  
ATOM   3252  CA  ALA A 428       1.366  -1.458  12.322  1.00 87.19           C  
ATOM   3253  C   ALA A 428       1.105  -0.648  13.606  1.00 87.19           C  
ATOM   3254  CB  ALA A 428       2.862  -1.559  12.005  1.00 87.19           C  
ATOM   3255  O   ALA A 428       0.860  -1.235  14.664  1.00 87.19           O  
ATOM   3256  N   ARG A 429       1.081   0.695  13.523  1.00 88.31           N  
ATOM   3257  CA  ARG A 429       0.695   1.568  14.648  1.00 88.31           C  
ATOM   3258  C   ARG A 429      -0.737   1.301  15.104  1.00 88.31           C  
ATOM   3259  CB  ARG A 429       0.909   3.052  14.294  1.00 88.31           C  
ATOM   3260  O   ARG A 429      -0.950   1.142  16.303  1.00 88.31           O  
ATOM   3261  CG  ARG A 429       0.393   3.981  15.413  1.00 88.31           C  
ATOM   3262  CD  ARG A 429       0.693   5.457  15.143  1.00 88.31           C  
ATOM   3263  NE  ARG A 429       0.047   6.330  16.150  1.00 88.31           N  
ATOM   3264  NH1 ARG A 429       1.302   8.217  15.797  1.00 88.31           N  
ATOM   3265  NH2 ARG A 429      -0.363   8.273  17.267  1.00 88.31           N  
ATOM   3266  CZ  ARG A 429       0.329   7.595  16.403  1.00 88.31           C  
ATOM   3267  N   ALA A 430      -1.701   1.255  14.185  1.00 86.44           N  
ATOM   3268  CA  ALA A 430      -3.103   1.037  14.531  1.00 86.44           C  
ATOM   3269  C   ALA A 430      -3.308  -0.326  15.212  1.00 86.44           C  
ATOM   3270  CB  ALA A 430      -3.949   1.191  13.267  1.00 86.44           C  
ATOM   3271  O   ALA A 430      -3.899  -0.387  16.286  1.00 86.44           O  
ATOM   3272  N   HIS A 431      -2.728  -1.397  14.662  1.00 89.56           N  
ATOM   3273  CA  HIS A 431      -2.773  -2.730  15.269  1.00 89.56           C  
ATOM   3274  C   HIS A 431      -2.087  -2.779  16.655  1.00 89.56           C  
ATOM   3275  CB  HIS A 431      -2.186  -3.715  14.253  1.00 89.56           C  
ATOM   3276  O   HIS A 431      -2.641  -3.328  17.604  1.00 89.56           O  
ATOM   3277  CG  HIS A 431      -2.092  -5.126  14.760  1.00 89.56           C  
ATOM   3278  CD2 HIS A 431      -0.927  -5.759  15.087  1.00 89.56           C  
ATOM   3279  ND1 HIS A 431      -3.122  -6.015  14.992  1.00 89.56           N  
ATOM   3280  CE1 HIS A 431      -2.576  -7.156  15.452  1.00 89.56           C  
ATOM   3281  NE2 HIS A 431      -1.235  -7.052  15.496  1.00 89.56           N  
ATOM   3282  N   SER A 432      -0.944  -2.102  16.838  1.00 88.31           N  
ATOM   3283  CA  SER A 432      -0.305  -1.971  18.162  1.00 88.31           C  
ATOM   3284  C   SER A 432      -1.174  -1.222  19.185  1.00 88.31           C  
ATOM   3285  CB  SER A 432       1.046  -1.262  18.017  1.00 88.31           C  
ATOM   3286  O   SER A 432      -1.139  -1.540  20.375  1.00 88.31           O  
ATOM   3287  OG  SER A 432       1.719  -1.170  19.264  1.00 88.31           O  
ATOM   3288  N   LEU A 433      -1.961  -0.235  18.748  1.00 87.06           N  
ATOM   3289  CA  LEU A 433      -2.894   0.491  19.615  1.00 87.06           C  
ATOM   3290  C   LEU A 433      -4.141  -0.336  19.959  1.00 87.06           C  
ATOM   3291  CB  LEU A 433      -3.258   1.834  18.963  1.00 87.06           C  
ATOM   3292  O   LEU A 433      -4.640  -0.209  21.074  1.00 87.06           O  
ATOM   3293  CG  LEU A 433      -2.111   2.857  18.976  1.00 87.06           C  
ATOM   3294  CD1 LEU A 433      -2.443   3.993  18.017  1.00 87.06           C  
ATOM   3295  CD2 LEU A 433      -1.892   3.463  20.365  1.00 87.06           C  
ATOM   3296  N   ILE A 434      -4.599  -1.216  19.062  1.00 87.50           N  
ATOM   3297  CA  ILE A 434      -5.672  -2.184  19.344  1.00 87.50           C  
ATOM   3298  C   ILE A 434      -5.242  -3.143  20.455  1.00 87.50           C  
ATOM   3299  CB  ILE A 434      -6.089  -2.936  18.064  1.00 87.50           C  
ATOM   3300  O   ILE A 434      -5.923  -3.219  21.472  1.00 87.50           O  
ATOM   3301  CG1 ILE A 434      -6.804  -1.967  17.101  1.00 87.50           C  
ATOM   3302  CG2 ILE A 434      -7.001  -4.129  18.385  1.00 87.50           C  
ATOM   3303  CD1 ILE A 434      -6.938  -2.520  15.681  1.00 87.50           C  
ATOM   3304  N   HIS A 435      -4.071  -3.778  20.347  1.00 85.06           N  
ATOM   3305  CA  HIS A 435      -3.581  -4.659  21.414  1.00 85.06           C  
ATOM   3306  C   HIS A 435      -3.364  -3.922  22.751  1.00 85.06           C  
ATOM   3307  CB  HIS A 435      -2.311  -5.378  20.943  1.00 85.06           C  
ATOM   3308  O   HIS A 435      -3.579  -4.496  23.818  1.00 85.06           O  
ATOM   3309  CG  HIS A 435      -2.569  -6.540  20.013  1.00 85.06           C  
ATOM   3310  CD2 HIS A 435      -1.724  -7.012  19.045  1.00 85.06           C  
ATOM   3311  ND1 HIS A 435      -3.633  -7.416  20.063  1.00 85.06           N  
ATOM   3312  CE1 HIS A 435      -3.426  -8.389  19.167  1.00 85.06           C  
ATOM   3313  NE2 HIS A 435      -2.268  -8.187  18.519  1.00 85.06           N  
ATOM   3314  N   LYS A 436      -3.013  -2.627  22.732  1.00 84.75           N  
ATOM   3315  CA  LYS A 436      -2.971  -1.787  23.948  1.00 84.75           C  
ATOM   3316  C   LYS A 436      -4.359  -1.463  24.507  1.00 84.75           C  
ATOM   3317  CB  LYS A 436      -2.195  -0.493  23.675  1.00 84.75           C  
ATOM   3318  O   LYS A 436      -4.489  -1.308  25.717  1.00 84.75           O  
ATOM   3319  CG  LYS A 436      -0.689  -0.759  23.570  1.00 84.75           C  
ATOM   3320  CD  LYS A 436       0.044   0.489  23.071  1.00 84.75           C  
ATOM   3321  CE  LYS A 436       1.527   0.152  22.912  1.00 84.75           C  
ATOM   3322  NZ  LYS A 436       2.287   1.292  22.350  1.00 84.75           N  
ATOM   3323  N   LEU A 437      -5.385  -1.352  23.663  1.00 83.81           N  
ATOM   3324  CA  LEU A 437      -6.782  -1.213  24.079  1.00 83.81           C  
ATOM   3325  C   LEU A 437      -7.299  -2.519  24.698  1.00 83.81           C  
ATOM   3326  CB  LEU A 437      -7.611  -0.720  22.874  1.00 83.81           C  
ATOM   3327  O   LEU A 437      -7.817  -2.484  25.806  1.00 83.81           O  
ATOM   3328  CG  LEU A 437      -9.131  -0.627  23.100  1.00 83.81           C  
ATOM   3329  CD1 LEU A 437      -9.484   0.340  24.226  1.00 83.81           C  
ATOM   3330  CD2 LEU A 437      -9.801  -0.107  21.826  1.00 83.81           C  
ATOM   3331  N   GLU A 438      -7.084  -3.662  24.049  1.00 81.12           N  
ATOM   3332  CA  GLU A 438      -7.467  -4.991  24.551  1.00 81.12           C  
ATOM   3333  C   GLU A 438      -6.790  -5.316  25.891  1.00 81.12           C  
ATOM   3334  CB  GLU A 438      -7.087  -6.048  23.505  1.00 81.12           C  
ATOM   3335  O   GLU A 438      -7.466  -5.693  26.849  1.00 81.12           O  
ATOM   3336  CG  GLU A 438      -7.932  -5.940  22.223  1.00 81.12           C  
ATOM   3337  CD  GLU A 438      -7.354  -6.740  21.047  1.00 81.12           C  
ATOM   3338  OE1 GLU A 438      -8.120  -6.982  20.089  1.00 81.12           O  
ATOM   3339  OE2 GLU A 438      -6.143  -7.056  21.079  1.00 81.12           O  
ATOM   3340  N   ALA A 439      -5.474  -5.094  25.997  1.00 79.00           N  
ATOM   3341  CA  ALA A 439      -4.736  -5.276  27.244  1.00 79.00           C  
ATOM   3342  C   ALA A 439      -5.213  -4.319  28.349  1.00 79.00           C  
ATOM   3343  CB  ALA A 439      -3.239  -5.102  26.963  1.00 79.00           C  
ATOM   3344  O   ALA A 439      -5.334  -4.728  29.501  1.00 79.00           O  
ATOM   3345  N   ALA A 440      -5.528  -3.062  28.017  1.00 76.56           N  
ATOM   3346  CA  ALA A 440      -6.076  -2.123  28.992  1.00 76.56           C  
ATOM   3347  C   ALA A 440      -7.477  -2.527  29.470  1.00 76.56           C  
ATOM   3348  CB  ALA A 440      -6.074  -0.712  28.406  1.00 76.56           C  
ATOM   3349  O   ALA A 440      -7.736  -2.438  30.664  1.00 76.56           O  
ATOM   3350  N   ILE A 441      -8.350  -3.013  28.580  1.00 73.88           N  
ATOM   3351  CA  ILE A 441      -9.683  -3.529  28.933  1.00 73.88           C  
ATOM   3352  C   ILE A 441      -9.555  -4.740  29.867  1.00 73.88           C  
ATOM   3353  CB  ILE A 441     -10.488  -3.852  27.649  1.00 73.88           C  
ATOM   3354  O   ILE A 441     -10.220  -4.783  30.899  1.00 73.88           O  
ATOM   3355  CG1 ILE A 441     -10.851  -2.548  26.898  1.00 73.88           C  
ATOM   3356  CG2 ILE A 441     -11.777  -4.633  27.968  1.00 73.88           C  
ATOM   3357  CD1 ILE A 441     -11.265  -2.788  25.439  1.00 73.88           C  
ATOM   3358  N   ALA A 442      -8.655  -5.680  29.561  1.00 69.75           N  
ATOM   3359  CA  ALA A 442      -8.382  -6.836  30.418  1.00 69.75           C  
ATOM   3360  C   ALA A 442      -7.838  -6.442  31.808  1.00 69.75           C  
ATOM   3361  CB  ALA A 442      -7.400  -7.751  29.677  1.00 69.75           C  
ATOM   3362  O   ALA A 442      -8.164  -7.087  32.802  1.00 69.75           O  
ATOM   3363  N   LEU A 443      -7.035  -5.374  31.887  1.00 67.38           N  
ATOM   3364  CA  LEU A 443      -6.463  -4.851  33.134  1.00 67.38           C  
ATOM   3365  C   LEU A 443      -7.392  -3.891  33.901  1.00 67.38           C  
ATOM   3366  CB  LEU A 443      -5.112  -4.179  32.822  1.00 67.38           C  
ATOM   3367  O   LEU A 443      -7.114  -3.598  35.061  1.00 67.38           O  
ATOM   3368  CG  LEU A 443      -3.989  -5.155  32.422  1.00 67.38           C  
ATOM   3369  CD1 LEU A 443      -2.789  -4.363  31.895  1.00 67.38           C  
ATOM   3370  CD2 LEU A 443      -3.508  -6.002  33.603  1.00 67.38           C  
ATOM   3371  N   HIS A 444      -8.485  -3.408  33.299  1.00 62.03           N  
ATOM   3372  CA  HIS A 444      -9.474  -2.547  33.970  1.00 62.03           C  
ATOM   3373  C   HIS A 444     -10.535  -3.330  34.766  1.00 62.03           C  
ATOM   3374  CB  HIS A 444     -10.093  -1.542  32.979  1.00 62.03           C  
ATOM   3375  O   HIS A 444     -11.445  -2.735  35.344  1.00 62.03           O  
ATOM   3376  CG  HIS A 444      -9.985  -0.117  33.461  1.00 62.03           C  
ATOM   3377  CD2 HIS A 444     -11.019   0.731  33.752  1.00 62.03           C  
ATOM   3378  ND1 HIS A 444      -8.817   0.552  33.752  1.00 62.03           N  
ATOM   3379  CE1 HIS A 444      -9.143   1.767  34.224  1.00 62.03           C  
ATOM   3380  NE2 HIS A 444     -10.473   1.925  34.231  1.00 62.03           N  
ATOM   3381  N   LEU A 445     -10.412  -4.661  34.828  1.00 56.97           N  
ATOM   3382  CA  LEU A 445     -11.187  -5.521  35.721  1.00 56.97           C  
ATOM   3383  C   LEU A 445     -10.723  -5.355  37.175  1.00 56.97           C  
ATOM   3384  CB  LEU A 445     -11.097  -6.978  35.228  1.00 56.97           C  
ATOM   3385  O   LEU A 445      -9.952  -6.155  37.702  1.00 56.97           O  
ATOM   3386  CG  LEU A 445     -12.050  -7.296  34.065  1.00 56.97           C  
ATOM   3387  CD1 LEU A 445     -11.758  -8.708  33.553  1.00 56.97           C  
ATOM   3388  CD2 LEU A 445     -13.511  -7.225  34.530  1.00 56.97           C  
ATOM   3389  N   ASP A 446     -11.219  -4.299  37.818  1.00 52.59           N  
ATOM   3390  CA  ASP A 446     -10.884  -3.942  39.199  1.00 52.59           C  
ATOM   3391  C   ASP A 446     -11.243  -5.060  40.203  1.00 52.59           C  
ATOM   3392  CB  ASP A 446     -11.545  -2.594  39.550  1.00 52.59           C  
ATOM   3393  O   ASP A 446     -12.118  -5.905  39.958  1.00 52.59           O  
ATOM   3394  CG  ASP A 446     -10.836  -1.824  40.675  1.00 52.59           C  
ATOM   3395  OD1 ASP A 446      -9.918  -2.403  41.302  1.00 52.59           O  
ATOM   3396  OD2 ASP A 446     -11.218  -0.655  40.894  1.00 52.59           O  
ATOM   3397  N   ALA A 447     -10.576  -5.072  41.357  1.00 49.69           N  
ATOM   3398  CA  ALA A 447     -10.616  -6.157  42.340  1.00 49.69           C  
ATOM   3399  C   ALA A 447     -12.013  -6.416  42.943  1.00 49.69           C  
ATOM   3400  CB  ALA A 447      -9.576  -5.860  43.424  1.00 49.69           C  
ATOM   3401  O   ALA A 447     -12.272  -7.538  43.388  1.00 49.69           O  
ATOM   3402  N   ASP A 448     -12.923  -5.442  42.850  1.00 52.25           N  
ATOM   3403  CA  ASP A 448     -14.314  -5.515  43.324  1.00 52.25           C  
ATOM   3404  C   ASP A 448     -15.346  -5.906  42.236  1.00 52.25           C  
ATOM   3405  CB  ASP A 448     -14.680  -4.173  43.987  1.00 52.25           C  
ATOM   3406  O   ASP A 448     -16.529  -6.065  42.542  1.00 52.25           O  
ATOM   3407  CG  ASP A 448     -13.944  -3.900  45.308  1.00 52.25           C  
ATOM   3408  OD1 ASP A 448     -13.557  -4.876  45.991  1.00 52.25           O  
ATOM   3409  OD2 ASP A 448     -13.827  -2.705  45.661  1.00 52.25           O  
ATOM   3410  N   SER A 449     -14.935  -6.085  40.971  1.00 62.50           N  
ATOM   3411  CA  SER A 449     -15.836  -6.525  39.883  1.00 62.50           C  
ATOM   3412  C   SER A 449     -16.441  -7.915  40.140  1.00 62.50           C  
ATOM   3413  CB  SER A 449     -15.151  -6.476  38.507  1.00 62.50           C  
ATOM   3414  O   SER A 449     -15.765  -8.828  40.626  1.00 62.50           O  
ATOM   3415  OG  SER A 449     -13.906  -7.157  38.488  1.00 62.50           O  
ATOM   3416  N   THR A 450     -17.723  -8.103  39.806  1.00 67.12           N  
ATOM   3417  CA  THR A 450     -18.412  -9.380  40.049  1.00 67.12           C  
ATOM   3418  C   THR A 450     -17.901 -10.488  39.128  1.00 67.12           C  
ATOM   3419  CB  THR A 450     -19.942  -9.285  39.945  1.00 67.12           C  
ATOM   3420  O   THR A 450     -17.372 -10.247  38.043  1.00 67.12           O  
ATOM   3421  CG2 THR A 450     -20.563  -8.236  40.865  1.00 67.12           C  
ATOM   3422  OG1 THR A 450     -20.343  -9.033  38.627  1.00 67.12           O  
ATOM   3423  N   LEU A 451     -18.085 -11.745  39.544  1.00 68.06           N  
ATOM   3424  CA  LEU A 451     -17.594 -12.906  38.793  1.00 68.06           C  
ATOM   3425  C   LEU A 451     -18.248 -13.041  37.400  1.00 68.06           C  
ATOM   3426  CB  LEU A 451     -17.749 -14.148  39.695  1.00 68.06           C  
ATOM   3427  O   LEU A 451     -17.613 -13.571  36.495  1.00 68.06           O  
ATOM   3428  CG  LEU A 451     -16.875 -15.350  39.276  1.00 68.06           C  
ATOM   3429  CD1 LEU A 451     -16.397 -16.107  40.519  1.00 68.06           C  
ATOM   3430  CD2 LEU A 451     -17.633 -16.352  38.405  1.00 68.06           C  
ATOM   3431  N   VAL A 452     -19.464 -12.505  37.222  1.00 69.50           N  
ATOM   3432  CA  VAL A 452     -20.168 -12.437  35.927  1.00 69.50           C  
ATOM   3433  C   VAL A 452     -19.601 -11.321  35.046  1.00 69.50           C  
ATOM   3434  CB  VAL A 452     -21.688 -12.261  36.123  1.00 69.50           C  
ATOM   3435  O   VAL A 452     -19.243 -11.564  33.902  1.00 69.50           O  
ATOM   3436  CG1 VAL A 452     -22.446 -12.262  34.791  1.00 69.50           C  
ATOM   3437  CG2 VAL A 452     -22.275 -13.388  36.988  1.00 69.50           C  
ATOM   3438  N   GLU A 453     -19.396 -10.113  35.582  1.00 67.75           N  
ATOM   3439  CA  GLU A 453     -18.730  -9.045  34.818  1.00 67.75           C  
ATOM   3440  C   GLU A 453     -17.332  -9.496  34.354  1.00 67.75           C  
ATOM   3441  CB  GLU A 453     -18.640  -7.769  35.671  1.00 67.75           C  
ATOM   3442  O   GLU A 453     -16.949  -9.263  33.210  1.00 67.75           O  
ATOM   3443  CG  GLU A 453     -20.020  -7.121  35.906  1.00 67.75           C  
ATOM   3444  CD  GLU A 453     -20.038  -6.180  37.120  1.00 67.75           C  
ATOM   3445  OE1 GLU A 453     -20.652  -5.096  37.032  1.00 67.75           O  
ATOM   3446  OE2 GLU A 453     -19.497  -6.594  38.177  1.00 67.75           O  
ATOM   3447  N   ARG A 454     -16.599 -10.236  35.198  1.00 69.44           N  
ATOM   3448  CA  ARG A 454     -15.313 -10.848  34.827  1.00 69.44           C  
ATOM   3449  C   ARG A 454     -15.432 -11.862  33.691  1.00 69.44           C  
ATOM   3450  CB  ARG A 454     -14.648 -11.486  36.052  1.00 69.44           C  
ATOM   3451  O   ARG A 454     -14.592 -11.815  32.795  1.00 69.44           O  
ATOM   3452  CG  ARG A 454     -14.126 -10.396  36.986  1.00 69.44           C  
ATOM   3453  CD  ARG A 454     -13.527 -10.972  38.266  1.00 69.44           C  
ATOM   3454  NE  ARG A 454     -13.128  -9.852  39.118  1.00 69.44           N  
ATOM   3455  NH1 ARG A 454     -12.355 -10.946  40.987  1.00 69.44           N  
ATOM   3456  NH2 ARG A 454     -12.478  -8.720  40.931  1.00 69.44           N  
ATOM   3457  CZ  ARG A 454     -12.659  -9.856  40.342  1.00 69.44           C  
ATOM   3458  N   SER A 455     -16.430 -12.754  33.692  1.00 71.62           N  
ATOM   3459  CA  SER A 455     -16.613 -13.689  32.570  1.00 71.62           C  
ATOM   3460  C   SER A 455     -16.924 -12.956  31.271  1.00 71.62           C  
ATOM   3461  CB  SER A 455     -17.681 -14.760  32.843  1.00 71.62           C  
ATOM   3462  O   SER A 455     -16.367 -13.306  30.233  1.00 71.62           O  
ATOM   3463  OG  SER A 455     -18.951 -14.267  33.226  1.00 71.62           O  
ATOM   3464  N   ASP A 456     -17.741 -11.909  31.335  1.00 71.50           N  
ATOM   3465  CA  ASP A 456     -18.256 -11.232  30.148  1.00 71.50           C  
ATOM   3466  C   ASP A 456     -17.185 -10.325  29.508  1.00 71.50           C  
ATOM   3467  CB  ASP A 456     -19.544 -10.475  30.518  1.00 71.50           C  
ATOM   3468  O   ASP A 456     -17.025 -10.315  28.286  1.00 71.50           O  
ATOM   3469  CG  ASP A 456     -20.671 -11.343  31.114  1.00 71.50           C  
ATOM   3470  OD1 ASP A 456     -20.508 -12.586  31.210  1.00 71.50           O  
ATOM   3471  OD2 ASP A 456     -21.708 -10.737  31.469  1.00 71.50           O  
ATOM   3472  N   TYR A 457     -16.362  -9.643  30.318  1.00 71.31           N  
ATOM   3473  CA  TYR A 457     -15.174  -8.921  29.837  1.00 71.31           C  
ATOM   3474  C   TYR A 457     -14.087  -9.864  29.297  1.00 71.31           C  
ATOM   3475  CB  TYR A 457     -14.586  -8.044  30.951  1.00 71.31           C  
ATOM   3476  O   TYR A 457     -13.476  -9.553  28.274  1.00 71.31           O  
ATOM   3477  CG  TYR A 457     -15.136  -6.630  31.028  1.00 71.31           C  
ATOM   3478  CD1 TYR A 457     -14.605  -5.631  30.188  1.00 71.31           C  
ATOM   3479  CD2 TYR A 457     -16.142  -6.294  31.951  1.00 71.31           C  
ATOM   3480  CE1 TYR A 457     -15.086  -4.307  30.263  1.00 71.31           C  
ATOM   3481  CE2 TYR A 457     -16.633  -4.978  32.026  1.00 71.31           C  
ATOM   3482  OH  TYR A 457     -16.618  -2.720  31.248  1.00 71.31           O  
ATOM   3483  CZ  TYR A 457     -16.112  -3.981  31.179  1.00 71.31           C  
ATOM   3484  N   VAL A 458     -13.839 -11.016  29.938  1.00 72.25           N  
ATOM   3485  CA  VAL A 458     -12.887 -12.015  29.414  1.00 72.25           C  
ATOM   3486  C   VAL A 458     -13.383 -12.574  28.080  1.00 72.25           C  
ATOM   3487  CB  VAL A 458     -12.602 -13.127  30.444  1.00 72.25           C  
ATOM   3488  O   VAL A 458     -12.616 -12.604  27.121  1.00 72.25           O  
ATOM   3489  CG1 VAL A 458     -11.861 -14.333  29.847  1.00 72.25           C  
ATOM   3490  CG2 VAL A 458     -11.715 -12.578  31.572  1.00 72.25           C  
ATOM   3491  N   PHE A 459     -14.667 -12.926  27.977  1.00 74.44           N  
ATOM   3492  CA  PHE A 459     -15.284 -13.380  26.730  1.00 74.44           C  
ATOM   3493  C   PHE A 459     -15.182 -12.325  25.618  1.00 74.44           C  
ATOM   3494  CB  PHE A 459     -16.744 -13.764  27.002  1.00 74.44           C  
ATOM   3495  O   PHE A 459     -14.808 -12.662  24.491  1.00 74.44           O  
ATOM   3496  CG  PHE A 459     -17.468 -14.266  25.770  1.00 74.44           C  
ATOM   3497  CD1 PHE A 459     -18.266 -13.388  25.012  1.00 74.44           C  
ATOM   3498  CD2 PHE A 459     -17.307 -15.601  25.355  1.00 74.44           C  
ATOM   3499  CE1 PHE A 459     -18.896 -13.843  23.840  1.00 74.44           C  
ATOM   3500  CE2 PHE A 459     -17.940 -16.057  24.184  1.00 74.44           C  
ATOM   3501  CZ  PHE A 459     -18.732 -15.176  23.426  1.00 74.44           C  
ATOM   3502  N   LEU A 460     -15.430 -11.046  25.931  1.00 73.75           N  
ATOM   3503  CA  LEU A 460     -15.220  -9.940  24.995  1.00 73.75           C  
ATOM   3504  C   LEU A 460     -13.757  -9.889  24.525  1.00 73.75           C  
ATOM   3505  CB  LEU A 460     -15.688  -8.615  25.631  1.00 73.75           C  
ATOM   3506  O   LEU A 460     -13.512  -9.947  23.324  1.00 73.75           O  
ATOM   3507  CG  LEU A 460     -15.469  -7.376  24.736  1.00 73.75           C  
ATOM   3508  CD1 LEU A 460     -16.268  -7.436  23.432  1.00 73.75           C  
ATOM   3509  CD2 LEU A 460     -15.874  -6.097  25.466  1.00 73.75           C  
ATOM   3510  N   VAL A 461     -12.777  -9.850  25.434  1.00 71.44           N  
ATOM   3511  CA  VAL A 461     -11.346  -9.782  25.072  1.00 71.44           C  
ATOM   3512  C   VAL A 461     -10.898 -11.003  24.258  1.00 71.44           C  
ATOM   3513  CB  VAL A 461     -10.471  -9.560  26.324  1.00 71.44           C  
ATOM   3514  O   VAL A 461     -10.154 -10.843  23.288  1.00 71.44           O  
ATOM   3515  CG1 VAL A 461      -8.967  -9.668  26.027  1.00 71.44           C  
ATOM   3516  CG2 VAL A 461     -10.708  -8.154  26.898  1.00 71.44           C  
ATOM   3517  N   THR A 462     -11.376 -12.211  24.571  1.00 71.50           N  
ATOM   3518  CA  THR A 462     -11.127 -13.409  23.752  1.00 71.50           C  
ATOM   3519  C   THR A 462     -11.742 -13.280  22.353  1.00 71.50           C  
ATOM   3520  CB  THR A 462     -11.649 -14.673  24.457  1.00 71.50           C  
ATOM   3521  O   THR A 462     -11.093 -13.631  21.370  1.00 71.50           O  
ATOM   3522  CG2 THR A 462     -11.327 -15.958  23.696  1.00 71.50           C  
ATOM   3523  OG1 THR A 462     -11.038 -14.818  25.718  1.00 71.50           O  
ATOM   3524  N   THR A 463     -12.948 -12.717  22.238  1.00 73.00           N  
ATOM   3525  CA  THR A 463     -13.642 -12.506  20.954  1.00 73.00           C  
ATOM   3526  C   THR A 463     -12.941 -11.460  20.076  1.00 73.00           C  
ATOM   3527  CB  THR A 463     -15.112 -12.119  21.196  1.00 73.00           C  
ATOM   3528  O   THR A 463     -12.815 -11.661  18.868  1.00 73.00           O  
ATOM   3529  CG2 THR A 463     -15.919 -12.008  19.902  1.00 73.00           C  
ATOM   3530  OG1 THR A 463     -15.750 -13.113  21.963  1.00 73.00           O  
ATOM   3531  N   LEU A 464     -12.420 -10.377  20.665  1.00 71.69           N  
ATOM   3532  CA  LEU A 464     -11.631  -9.357  19.956  1.00 71.69           C  
ATOM   3533  C   LEU A 464     -10.331  -9.950  19.389  1.00 71.69           C  
ATOM   3534  CB  LEU A 464     -11.314  -8.190  20.910  1.00 71.69           C  
ATOM   3535  O   LEU A 464     -10.059  -9.819  18.193  1.00 71.69           O  
ATOM   3536  CG  LEU A 464     -12.529  -7.410  21.442  1.00 71.69           C  
ATOM   3537  CD1 LEU A 464     -12.065  -6.475  22.562  1.00 71.69           C  
ATOM   3538  CD2 LEU A 464     -13.266  -6.605  20.371  1.00 71.69           C  
ATOM   3539  N   ASN A 465      -9.592 -10.697  20.220  1.00 71.12           N  
ATOM   3540  CA  ASN A 465      -8.385 -11.414  19.800  1.00 71.12           C  
ATOM   3541  C   ASN A 465      -8.683 -12.421  18.673  1.00 71.12           C  
ATOM   3542  CB  ASN A 465      -7.749 -12.119  21.012  1.00 71.12           C  
ATOM   3543  O   ASN A 465      -7.922 -12.502  17.710  1.00 71.12           O  
ATOM   3544  CG  ASN A 465      -6.865 -11.192  21.823  1.00 71.12           C  
ATOM   3545  ND2 ASN A 465      -7.359 -10.618  22.892  1.00 71.12           N  
ATOM   3546  OD1 ASN A 465      -5.708 -10.983  21.512  1.00 71.12           O  
ATOM   3547  N   ALA A 466      -9.807 -13.145  18.748  1.00 67.19           N  
ATOM   3548  CA  ALA A 466     -10.233 -14.081  17.705  1.00 67.19           C  
ATOM   3549  C   ALA A 466     -10.579 -13.388  16.370  1.00 67.19           C  
ATOM   3550  CB  ALA A 466     -11.411 -14.902  18.242  1.00 67.19           C  
ATOM   3551  O   ALA A 466     -10.283 -13.933  15.307  1.00 67.19           O  
ATOM   3552  N   HIS A 467     -11.141 -12.173  16.400  1.00 69.88           N  
ATOM   3553  CA  HIS A 467     -11.363 -11.361  15.194  1.00 69.88           C  
ATOM   3554  C   HIS A 467     -10.061 -10.822  14.569  1.00 69.88           C  
ATOM   3555  CB  HIS A 467     -12.346 -10.218  15.505  1.00 69.88           C  
ATOM   3556  O   HIS A 467     -10.036 -10.518  13.369  1.00 69.88           O  
ATOM   3557  CG  HIS A 467     -13.738 -10.517  15.013  1.00 69.88           C  
ATOM   3558  CD2 HIS A 467     -14.727 -11.174  15.696  1.00 69.88           C  
ATOM   3559  ND1 HIS A 467     -14.236 -10.219  13.763  1.00 69.88           N  
ATOM   3560  CE1 HIS A 467     -15.494 -10.683  13.696  1.00 69.88           C  
ATOM   3561  NE2 HIS A 467     -15.840 -11.271  14.851  1.00 69.88           N  
ATOM   3562  N   ASN A 468      -8.981 -10.727  15.358  1.00 74.50           N  
ATOM   3563  CA  ASN A 468      -7.643 -10.300  14.937  1.00 74.50           C  
ATOM   3564  C   ASN A 468      -7.690  -8.983  14.134  1.00 74.50           C  
ATOM   3565  CB  ASN A 468      -6.954 -11.483  14.233  1.00 74.50           C  
ATOM   3566  O   ASN A 468      -7.369  -8.928  12.938  1.00 74.50           O  
ATOM   3567  CG  ASN A 468      -5.470 -11.278  13.979  1.00 74.50           C  
ATOM   3568  ND2 ASN A 468      -4.853 -12.188  13.264  1.00 74.50           N  
ATOM   3569  OD1 ASN A 468      -4.834 -10.325  14.400  1.00 74.50           O  
ATOM   3570  N   MET A 469      -8.181  -7.924  14.786  1.00 82.25           N  
ATOM   3571  CA  MET A 469      -8.408  -6.621  14.158  1.00 82.25           C  
ATOM   3572  C   MET A 469      -7.092  -5.969  13.703  1.00 82.25           C  
ATOM   3573  CB  MET A 469      -9.159  -5.682  15.106  1.00 82.25           C  
ATOM   3574  O   MET A 469      -6.105  -5.880  14.439  1.00 82.25           O  
ATOM   3575  CG  MET A 469     -10.585  -6.121  15.452  1.00 82.25           C  
ATOM   3576  SD  MET A 469     -11.390  -4.983  16.614  1.00 82.25           S  
ATOM   3577  CE  MET A 469     -10.552  -5.477  18.148  1.00 82.25           C  
ATOM   3578  N   GLY A 470      -7.089  -5.483  12.465  1.00 85.12           N  
ATOM   3579  CA  GLY A 470      -5.919  -4.910  11.813  1.00 85.12           C  
ATOM   3580  C   GLY A 470      -6.132  -4.766  10.309  1.00 85.12           C  
ATOM   3581  O   GLY A 470      -7.219  -5.047   9.794  1.00 85.12           O  
ATOM   3582  N   ILE A 471      -5.090  -4.314   9.611  1.00 88.00           N  
ATOM   3583  CA  ILE A 471      -5.085  -4.207   8.149  1.00 88.00           C  
ATOM   3584  C   ILE A 471      -4.449  -5.456   7.544  1.00 88.00           C  
ATOM   3585  CB  ILE A 471      -4.386  -2.919   7.680  1.00 88.00           C  
ATOM   3586  O   ILE A 471      -3.300  -5.762   7.856  1.00 88.00           O  
ATOM   3587  CG1 ILE A 471      -5.059  -1.647   8.242  1.00 88.00           C  
ATOM   3588  CG2 ILE A 471      -4.331  -2.876   6.144  1.00 88.00           C  
ATOM   3589  CD1 ILE A 471      -6.512  -1.425   7.794  1.00 88.00           C  
ATOM   3590  N   LYS A 472      -5.178  -6.144   6.661  1.00 84.25           N  
ATOM   3591  CA  LYS A 472      -4.824  -7.453   6.096  1.00 84.25           C  
ATOM   3592  C   LYS A 472      -4.318  -7.325   4.656  1.00 84.25           C  
ATOM   3593  CB  LYS A 472      -6.032  -8.410   6.208  1.00 84.25           C  
ATOM   3594  O   LYS A 472      -5.079  -6.970   3.756  1.00 84.25           O  
ATOM   3595  CG  LYS A 472      -6.370  -8.722   7.676  1.00 84.25           C  
ATOM   3596  CD  LYS A 472      -7.660  -9.524   7.915  1.00 84.25           C  
ATOM   3597  CE  LYS A 472      -7.830  -9.682   9.440  1.00 84.25           C  
ATOM   3598  NZ  LYS A 472      -9.171 -10.180   9.850  1.00 84.25           N  
ATOM   3599  N   ILE A 473      -3.057  -7.691   4.415  1.00 76.44           N  
ATOM   3600  CA  ILE A 473      -2.508  -7.868   3.061  1.00 76.44           C  
ATOM   3601  C   ILE A 473      -3.265  -9.021   2.393  1.00 76.44           C  
ATOM   3602  CB  ILE A 473      -0.986  -8.161   3.080  1.00 76.44           C  
ATOM   3603  O   ILE A 473      -3.281 -10.131   2.931  1.00 76.44           O  
ATOM   3604  CG1 ILE A 473      -0.197  -7.110   3.893  1.00 76.44           C  
ATOM   3605  CG2 ILE A 473      -0.455  -8.224   1.634  1.00 76.44           C  
ATOM   3606  CD1 ILE A 473       1.318  -7.363   3.946  1.00 76.44           C  
ATOM   3607  N   ALA A 474      -3.916  -8.754   1.254  1.00 66.44           N  
ATOM   3608  CA  ALA A 474      -4.710  -9.728   0.492  1.00 66.44           C  
ATOM   3609  C   ALA A 474      -5.745 -10.522   1.331  1.00 66.44           C  
ATOM   3610  CB  ALA A 474      -3.758 -10.613  -0.329  1.00 66.44           C  
ATOM   3611  O   ALA A 474      -6.098 -11.647   0.990  1.00 66.44           O  
ATOM   3612  N   GLY A 475      -6.212  -9.960   2.454  1.00 67.56           N  
ATOM   3613  CA  GLY A 475      -7.112 -10.632   3.401  1.00 67.56           C  
ATOM   3614  C   GLY A 475      -6.463 -11.689   4.312  1.00 67.56           C  
ATOM   3615  O   GLY A 475      -7.115 -12.129   5.255  1.00 67.56           O  
ATOM   3616  N   ALA A 476      -5.198 -12.062   4.088  1.00 72.31           N  
ATOM   3617  CA  ALA A 476      -4.537 -13.175   4.776  1.00 72.31           C  
ATOM   3618  C   ALA A 476      -3.727 -12.756   6.018  1.00 72.31           C  
ATOM   3619  CB  ALA A 476      -3.662 -13.909   3.751  1.00 72.31           C  
ATOM   3620  O   ALA A 476      -3.885 -13.349   7.084  1.00 72.31           O  
ATOM   3621  N   THR A 477      -2.873 -11.731   5.901  1.00 82.12           N  
ATOM   3622  CA  THR A 477      -1.850 -11.424   6.923  1.00 82.12           C  
ATOM   3623  C   THR A 477      -1.976  -9.992   7.432  1.00 82.12           C  
ATOM   3624  CB  THR A 477      -0.431 -11.658   6.373  1.00 82.12           C  
ATOM   3625  O   THR A 477      -1.916  -9.052   6.639  1.00 82.12           O  
ATOM   3626  CG2 THR A 477       0.636 -11.617   7.468  1.00 82.12           C  
ATOM   3627  OG1 THR A 477      -0.341 -12.935   5.789  1.00 82.12           O  
ATOM   3628  N   ASN A 478      -2.110  -9.807   8.750  1.00 86.19           N  
ATOM   3629  CA  ASN A 478      -2.128  -8.476   9.365  1.00 86.19           C  
ATOM   3630  C   ASN A 478      -0.761  -7.778   9.247  1.00 86.19           C  
ATOM   3631  CB  ASN A 478      -2.602  -8.552  10.838  1.00 86.19           C  
ATOM   3632  O   ASN A 478       0.277  -8.374   9.535  1.00 86.19           O  
ATOM   3633  CG  ASN A 478      -4.097  -8.334  11.026  1.00 86.19           C  
ATOM   3634  ND2 ASN A 478      -4.632  -8.626  12.181  1.00 86.19           N  
ATOM   3635  OD1 ASN A 478      -4.809  -7.868  10.156  1.00 86.19           O  
ATOM   3636  N   ILE A 479      -0.763  -6.494   8.884  1.00 85.56           N  
ATOM   3637  CA  ILE A 479       0.438  -5.653   8.863  1.00 85.56           C  
ATOM   3638  C   ILE A 479       0.800  -5.263  10.300  1.00 85.56           C  
ATOM   3639  CB  ILE A 479       0.252  -4.407   7.969  1.00 85.56           C  
ATOM   3640  O   ILE A 479       0.124  -4.447  10.928  1.00 85.56           O  
ATOM   3641  CG1 ILE A 479      -0.164  -4.769   6.526  1.00 85.56           C  
ATOM   3642  CG2 ILE A 479       1.572  -3.613   7.954  1.00 85.56           C  
ATOM   3643  CD1 ILE A 479      -0.531  -3.567   5.643  1.00 85.56           C  
ATOM   3644  N   THR A 480       1.886  -5.836  10.817  1.00 88.88           N  
ATOM   3645  CA  THR A 480       2.374  -5.615  12.187  1.00 88.88           C  
ATOM   3646  C   THR A 480       3.828  -5.140  12.188  1.00 88.88           C  
ATOM   3647  CB  THR A 480       2.225  -6.883  13.051  1.00 88.88           C  
ATOM   3648  O   THR A 480       4.559  -5.349  11.220  1.00 88.88           O  
ATOM   3649  CG2 THR A 480       0.881  -7.592  12.896  1.00 88.88           C  
ATOM   3650  OG1 THR A 480       3.210  -7.833  12.724  1.00 88.88           O  
ATOM   3651  N   PHE A 481       4.289  -4.546  13.296  1.00 86.75           N  
ATOM   3652  CA  PHE A 481       5.711  -4.208  13.465  1.00 86.75           C  
ATOM   3653  C   PHE A 481       6.616  -5.448  13.367  1.00 86.75           C  
ATOM   3654  CB  PHE A 481       5.925  -3.502  14.811  1.00 86.75           C  
ATOM   3655  O   PHE A 481       7.717  -5.362  12.829  1.00 86.75           O  
ATOM   3656  CG  PHE A 481       5.437  -2.067  14.848  1.00 86.75           C  
ATOM   3657  CD1 PHE A 481       6.150  -1.077  14.148  1.00 86.75           C  
ATOM   3658  CD2 PHE A 481       4.297  -1.710  15.594  1.00 86.75           C  
ATOM   3659  CE1 PHE A 481       5.727   0.262  14.192  1.00 86.75           C  
ATOM   3660  CE2 PHE A 481       3.872  -0.370  15.631  1.00 86.75           C  
ATOM   3661  CZ  PHE A 481       4.582   0.617  14.924  1.00 86.75           C  
ATOM   3662  N   THR A 482       6.136  -6.609  13.824  1.00 85.62           N  
ATOM   3663  CA  THR A 482       6.837  -7.892  13.696  1.00 85.62           C  
ATOM   3664  C   THR A 482       6.994  -8.295  12.230  1.00 85.62           C  
ATOM   3665  CB  THR A 482       6.098  -8.998  14.464  1.00 85.62           C  
ATOM   3666  O   THR A 482       8.099  -8.638  11.821  1.00 85.62           O  
ATOM   3667  CG2 THR A 482       6.966 -10.236  14.678  1.00 85.62           C  
ATOM   3668  OG1 THR A 482       5.720  -8.526  15.738  1.00 85.62           O  
ATOM   3669  N   LEU A 483       5.932  -8.178  11.422  1.00 85.25           N  
ATOM   3670  CA  LEU A 483       5.979  -8.470   9.985  1.00 85.25           C  
ATOM   3671  C   LEU A 483       6.917  -7.504   9.242  1.00 85.25           C  
ATOM   3672  CB  LEU A 483       4.549  -8.415   9.411  1.00 85.25           C  
ATOM   3673  O   LEU A 483       7.695  -7.936   8.397  1.00 85.25           O  
ATOM   3674  CG  LEU A 483       4.454  -8.875   7.942  1.00 85.25           C  
ATOM   3675  CD1 LEU A 483       4.656 -10.384   7.800  1.00 85.25           C  
ATOM   3676  CD2 LEU A 483       3.080  -8.520   7.376  1.00 85.25           C  
ATOM   3677  N   MET A 484       6.893  -6.211   9.588  1.00 83.62           N  
ATOM   3678  CA  MET A 484       7.827  -5.220   9.033  1.00 83.62           C  
ATOM   3679  C   MET A 484       9.285  -5.563   9.370  1.00 83.62           C  
ATOM   3680  CB  MET A 484       7.499  -3.813   9.556  1.00 83.62           C  
ATOM   3681  O   MET A 484      10.138  -5.541   8.486  1.00 83.62           O  
ATOM   3682  CG  MET A 484       6.176  -3.259   9.020  1.00 83.62           C  
ATOM   3683  SD  MET A 484       5.728  -1.627   9.686  1.00 83.62           S  
ATOM   3684  CE  MET A 484       7.001  -0.587   8.918  1.00 83.62           C  
ATOM   3685  N   SER A 485       9.568  -5.920  10.627  1.00 84.50           N  
ATOM   3686  CA  SER A 485      10.905  -6.333  11.074  1.00 84.50           C  
ATOM   3687  C   SER A 485      11.381  -7.597  10.348  1.00 84.50           C  
ATOM   3688  CB  SER A 485      10.885  -6.546  12.590  1.00 84.50           C  
ATOM   3689  O   SER A 485      12.497  -7.636   9.834  1.00 84.50           O  
ATOM   3690  OG  SER A 485      12.188  -6.808  13.059  1.00 84.50           O  
ATOM   3691  N   GLN A 486      10.505  -8.598  10.205  1.00 85.19           N  
ATOM   3692  CA  GLN A 486      10.778  -9.819   9.441  1.00 85.19           C  
ATOM   3693  C   GLN A 486      11.062  -9.527   7.961  1.00 85.19           C  
ATOM   3694  CB  GLN A 486       9.591 -10.784   9.579  1.00 85.19           C  
ATOM   3695  O   GLN A 486      12.006 -10.090   7.415  1.00 85.19           O  
ATOM   3696  CG  GLN A 486       9.552 -11.455  10.961  1.00 85.19           C  
ATOM   3697  CD  GLN A 486       8.262 -12.232  11.219  1.00 85.19           C  
ATOM   3698  NE2 GLN A 486       8.248 -13.106  12.201  1.00 85.19           N  
ATOM   3699  OE1 GLN A 486       7.238 -12.069  10.576  1.00 85.19           O  
ATOM   3700  N   ALA A 487      10.308  -8.628   7.321  1.00 81.25           N  
ATOM   3701  CA  ALA A 487      10.532  -8.248   5.925  1.00 81.25           C  
ATOM   3702  C   ALA A 487      11.876  -7.523   5.725  1.00 81.25           C  
ATOM   3703  CB  ALA A 487       9.345  -7.400   5.450  1.00 81.25           C  
ATOM   3704  O   ALA A 487      12.633  -7.875   4.822  1.00 81.25           O  
ATOM   3705  N   VAL A 488      12.214  -6.561   6.593  1.00 81.00           N  
ATOM   3706  CA  VAL A 488      13.510  -5.855   6.550  1.00 81.00           C  
ATOM   3707  C   VAL A 488      14.670  -6.817   6.825  1.00 81.00           C  
ATOM   3708  CB  VAL A 488      13.519  -4.663   7.528  1.00 81.00           C  
ATOM   3709  O   VAL A 488      15.659  -6.805   6.093  1.00 81.00           O  
ATOM   3710  CG1 VAL A 488      14.898  -4.000   7.649  1.00 81.00           C  
ATOM   3711  CG2 VAL A 488      12.539  -3.576   7.061  1.00 81.00           C  
ATOM   3712  N   SER A 489      14.536  -7.698   7.823  1.00 83.38           N  
ATOM   3713  CA  SER A 489      15.537  -8.728   8.120  1.00 83.38           C  
ATOM   3714  C   SER A 489      15.705  -9.704   6.957  1.00 83.38           C  
ATOM   3715  CB  SER A 489      15.161  -9.499   9.387  1.00 83.38           C  
ATOM   3716  O   SER A 489      16.836 -10.039   6.625  1.00 83.38           O  
ATOM   3717  OG  SER A 489      16.199 -10.385   9.766  1.00 83.38           O  
ATOM   3718  N   PHE A 490      14.619 -10.134   6.309  1.00 83.12           N  
ATOM   3719  CA  PHE A 490      14.681 -11.009   5.138  1.00 83.12           C  
ATOM   3720  C   PHE A 490      15.432 -10.344   3.980  1.00 83.12           C  
ATOM   3721  CB  PHE A 490      13.263 -11.429   4.722  1.00 83.12           C  
ATOM   3722  O   PHE A 490      16.352 -10.949   3.440  1.00 83.12           O  
ATOM   3723  CG  PHE A 490      13.225 -12.198   3.415  1.00 83.12           C  
ATOM   3724  CD1 PHE A 490      12.909 -11.532   2.214  1.00 83.12           C  
ATOM   3725  CD2 PHE A 490      13.567 -13.563   3.387  1.00 83.12           C  
ATOM   3726  CE1 PHE A 490      12.940 -12.227   0.992  1.00 83.12           C  
ATOM   3727  CE2 PHE A 490      13.594 -14.259   2.165  1.00 83.12           C  
ATOM   3728  CZ  PHE A 490      13.283 -13.590   0.967  1.00 83.12           C  
ATOM   3729  N   ILE A 491      15.104  -9.091   3.643  1.00 78.25           N  
ATOM   3730  CA  ILE A 491      15.787  -8.337   2.578  1.00 78.25           C  
ATOM   3731  C   ILE A 491      17.283  -8.179   2.898  1.00 78.25           C  
ATOM   3732  CB  ILE A 491      15.082  -6.976   2.354  1.00 78.25           C  
ATOM   3733  O   ILE A 491      18.123  -8.446   2.039  1.00 78.25           O  
ATOM   3734  CG1 ILE A 491      13.673  -7.191   1.753  1.00 78.25           C  
ATOM   3735  CG2 ILE A 491      15.900  -6.065   1.419  1.00 78.25           C  
ATOM   3736  CD1 ILE A 491      12.773  -5.950   1.829  1.00 78.25           C  
ATOM   3737  N   GLY A 492      17.626  -7.804   4.136  1.00 78.31           N  
ATOM   3738  CA  GLY A 492      19.015  -7.650   4.575  1.00 78.31           C  
ATOM   3739  C   GLY A 492      19.805  -8.963   4.554  1.00 78.31           C  
ATOM   3740  O   GLY A 492      20.892  -9.019   3.983  1.00 78.31           O  
ATOM   3741  N   SER A 493      19.251 -10.040   5.117  1.00 81.06           N  
ATOM   3742  CA  SER A 493      19.881 -11.365   5.112  1.00 81.06           C  
ATOM   3743  C   SER A 493      20.003 -11.950   3.704  1.00 81.06           C  
ATOM   3744  CB  SER A 493      19.099 -12.343   5.996  1.00 81.06           C  
ATOM   3745  O   SER A 493      21.025 -12.557   3.400  1.00 81.06           O  
ATOM   3746  OG  SER A 493      19.155 -11.952   7.356  1.00 81.06           O  
ATOM   3747  N   PHE A 494      19.013 -11.743   2.829  1.00 80.00           N  
ATOM   3748  CA  PHE A 494      19.068 -12.178   1.432  1.00 80.00           C  
ATOM   3749  C   PHE A 494      20.149 -11.422   0.650  1.00 80.00           C  
ATOM   3750  CB  PHE A 494      17.681 -12.016   0.795  1.00 80.00           C  
ATOM   3751  O   PHE A 494      20.945 -12.045  -0.049  1.00 80.00           O  
ATOM   3752  CG  PHE A 494      17.586 -12.549  -0.620  1.00 80.00           C  
ATOM   3753  CD1 PHE A 494      17.576 -11.667  -1.717  1.00 80.00           C  
ATOM   3754  CD2 PHE A 494      17.515 -13.937  -0.840  1.00 80.00           C  
ATOM   3755  CE1 PHE A 494      17.488 -12.176  -3.025  1.00 80.00           C  
ATOM   3756  CE2 PHE A 494      17.436 -14.444  -2.149  1.00 80.00           C  
ATOM   3757  CZ  PHE A 494      17.420 -13.562  -3.242  1.00 80.00           C  
ATOM   3758  N   TYR A 495      20.250 -10.100   0.828  1.00 75.88           N  
ATOM   3759  CA  TYR A 495      21.325  -9.302   0.235  1.00 75.88           C  
ATOM   3760  C   TYR A 495      22.712  -9.758   0.713  1.00 75.88           C  
ATOM   3761  CB  TYR A 495      21.086  -7.818   0.537  1.00 75.88           C  
ATOM   3762  O   TYR A 495      23.581 -10.026  -0.112  1.00 75.88           O  
ATOM   3763  CG  TYR A 495      22.182  -6.912   0.011  1.00 75.88           C  
ATOM   3764  CD1 TYR A 495      23.150  -6.385   0.890  1.00 75.88           C  
ATOM   3765  CD2 TYR A 495      22.258  -6.633  -1.366  1.00 75.88           C  
ATOM   3766  CE1 TYR A 495      24.187  -5.572   0.392  1.00 75.88           C  
ATOM   3767  CE2 TYR A 495      23.276  -5.799  -1.863  1.00 75.88           C  
ATOM   3768  OH  TYR A 495      25.248  -4.497  -1.478  1.00 75.88           O  
ATOM   3769  CZ  TYR A 495      24.249  -5.276  -0.988  1.00 75.88           C  
ATOM   3770  N   LEU A 496      22.916  -9.926   2.026  1.00 78.50           N  
ATOM   3771  CA  LEU A 496      24.192 -10.398   2.584  1.00 78.50           C  
ATOM   3772  C   LEU A 496      24.557 -11.817   2.118  1.00 78.50           C  
ATOM   3773  CB  LEU A 496      24.132 -10.332   4.121  1.00 78.50           C  
ATOM   3774  O   LEU A 496      25.725 -12.093   1.852  1.00 78.50           O  
ATOM   3775  CG  LEU A 496      24.150  -8.906   4.702  1.00 78.50           C  
ATOM   3776  CD1 LEU A 496      23.883  -8.970   6.207  1.00 78.50           C  
ATOM   3777  CD2 LEU A 496      25.493  -8.205   4.486  1.00 78.50           C  
ATOM   3778  N   LEU A 497      23.569 -12.702   1.965  1.00 80.00           N  
ATOM   3779  CA  LEU A 497      23.751 -14.043   1.407  1.00 80.00           C  
ATOM   3780  C   LEU A 497      24.197 -13.992  -0.064  1.00 80.00           C  
ATOM   3781  CB  LEU A 497      22.446 -14.823   1.655  1.00 80.00           C  
ATOM   3782  O   LEU A 497      25.107 -14.724  -0.448  1.00 80.00           O  
ATOM   3783  CG  LEU A 497      22.344 -16.197   0.965  1.00 80.00           C  
ATOM   3784  CD1 LEU A 497      21.602 -17.190   1.863  1.00 80.00           C  
ATOM   3785  CD2 LEU A 497      21.557 -16.093  -0.348  1.00 80.00           C  
ATOM   3786  N   LEU A 498      23.622 -13.097  -0.875  1.00 74.19           N  
ATOM   3787  CA  LEU A 498      24.047 -12.897  -2.263  1.00 74.19           C  
ATOM   3788  C   LEU A 498      25.426 -12.227  -2.383  1.00 74.19           C  
ATOM   3789  CB  LEU A 498      22.998 -12.075  -3.017  1.00 74.19           C  
ATOM   3790  O   LEU A 498      26.183 -12.580  -3.284  1.00 74.19           O  
ATOM   3791  CG  LEU A 498      21.651 -12.762  -3.277  1.00 74.19           C  
ATOM   3792  CD1 LEU A 498      20.745 -11.740  -3.957  1.00 74.19           C  
ATOM   3793  CD2 LEU A 498      21.777 -13.973  -4.204  1.00 74.19           C  
ATOM   3794  N   VAL A 499      25.788 -11.314  -1.471  1.00 73.31           N  
ATOM   3795  CA  VAL A 499      27.173 -10.815  -1.352  1.00 73.31           C  
ATOM   3796  C   VAL A 499      28.119 -11.984  -1.067  1.00 73.31           C  
ATOM   3797  CB  VAL A 499      27.311  -9.724  -0.265  1.00 73.31           C  
ATOM   3798  O   VAL A 499      29.116 -12.135  -1.768  1.00 73.31           O  
ATOM   3799  CG1 VAL A 499      28.773  -9.319  -0.024  1.00 73.31           C  
ATOM   3800  CG2 VAL A 499      26.566  -8.437  -0.636  1.00 73.31           C  
ATOM   3801  N   GLY A 500      27.776 -12.850  -0.106  1.00 69.75           N  
ATOM   3802  CA  GLY A 500      28.562 -14.034   0.249  1.00 69.75           C  
ATOM   3803  C   GLY A 500      28.841 -14.948  -0.948  1.00 69.75           C  
ATOM   3804  O   GLY A 500      30.003 -15.231  -1.235  1.00 69.75           O  
ATOM   3805  N   PHE A 501      27.796 -15.318  -1.699  1.00 71.06           N  
ATOM   3806  CA  PHE A 501      27.901 -16.125  -2.927  1.00 71.06           C  
ATOM   3807  C   PHE A 501      28.634 -15.440  -4.094  1.00 71.06           C  
ATOM   3808  CB  PHE A 501      26.492 -16.546  -3.383  1.00 71.06           C  
ATOM   3809  O   PHE A 501      28.966 -16.104  -5.071  1.00 71.06           O  
ATOM   3810  CG  PHE A 501      25.890 -17.714  -2.626  1.00 71.06           C  
ATOM   3811  CD1 PHE A 501      26.535 -18.965  -2.652  1.00 71.06           C  
ATOM   3812  CD2 PHE A 501      24.666 -17.577  -1.944  1.00 71.06           C  
ATOM   3813  CE1 PHE A 501      25.970 -20.068  -1.989  1.00 71.06           C  
ATOM   3814  CE2 PHE A 501      24.100 -18.682  -1.282  1.00 71.06           C  
ATOM   3815  CZ  PHE A 501      24.752 -19.926  -1.302  1.00 71.06           C  
ATOM   3816  N   ARG A 502      28.878 -14.125  -4.025  1.00 63.16           N  
ATOM   3817  CA  ARG A 502      29.691 -13.378  -5.000  1.00 63.16           C  
ATOM   3818  C   ARG A 502      31.166 -13.293  -4.590  1.00 63.16           C  
ATOM   3819  CB  ARG A 502      29.063 -11.988  -5.173  1.00 63.16           C  
ATOM   3820  O   ARG A 502      32.029 -13.099  -5.440  1.00 63.16           O  
ATOM   3821  CG  ARG A 502      29.677 -11.213  -6.342  1.00 63.16           C  
ATOM   3822  CD  ARG A 502      29.138  -9.786  -6.373  1.00 63.16           C  
ATOM   3823  NE  ARG A 502      29.698  -9.063  -7.525  1.00 63.16           N  
ATOM   3824  NH1 ARG A 502      27.980  -9.429  -9.027  1.00 63.16           N  
ATOM   3825  NH2 ARG A 502      29.806  -8.399  -9.695  1.00 63.16           N  
ATOM   3826  CZ  ARG A 502      29.158  -8.965  -8.725  1.00 63.16           C  
ATOM   3827  N   THR A 503      31.453 -13.398  -3.293  1.00 54.47           N  
ATOM   3828  CA  THR A 503      32.817 -13.373  -2.734  1.00 54.47           C  
ATOM   3829  C   THR A 503      33.501 -14.744  -2.679  1.00 54.47           C  
ATOM   3830  CB  THR A 503      32.839 -12.706  -1.349  1.00 54.47           C  
ATOM   3831  O   THR A 503      34.661 -14.815  -2.275  1.00 54.47           O  
ATOM   3832  CG2 THR A 503      32.563 -11.205  -1.447  1.00 54.47           C  
ATOM   3833  OG1 THR A 503      31.871 -13.240  -0.471  1.00 54.47           O  
ATOM   3834  N   SER A 504      32.791 -15.809  -3.071  1.00 43.59           N  
ATOM   3835  CA  SER A 504      33.256 -17.202  -3.159  1.00 43.59           C  
ATOM   3836  C   SER A 504      33.490 -17.646  -4.601  1.00 43.59           C  
ATOM   3837  CB  SER A 504      32.229 -18.117  -2.491  1.00 43.59           C  
ATOM   3838  O   SER A 504      34.593 -18.159  -4.875  1.00 43.59           O  
ATOM   3839  OG  SER A 504      31.015 -18.007  -3.207  1.00 43.59           O  
ATOM   3840  OXT SER A 504      32.511 -17.533  -5.372  1.00 43.59           O  
TER    3841      SER A 504                                                      
ENDMDL                                                                          
END                                                                             
