# Supplementary material for: Structural screens identify candidate human homologs of insect chemoreceptors and cryptic Drosophila gustatory receptor-like proteins
Source: eLife. 2023 Feb 20;12:e85537. doi: 10.7554/eLife.85537 (PMC9998090; doi:10.7554/eLife.85537)
Supplement: Source data 1. — Models of proteins analyzed in this work, either downloaded from the AlphaFold Protein Structure Database or, where not already available, predicted using the AlphaFold2 algorithm implemented in ColabFold (Mirdita et al., 2022). The four-letter code in the filename represents the first letter of the genus and the first three letters of the species (e.g., ‘Dmel’ = D. melanogaster); species names are given in full in the figures. [file elife-85537-data1.zip › TtraGRL3_AF-A0A0L0D5B5-F1-model_v3.pdb]

HEADER                                            01-JUN-22                     
TITLE     ALPHAFOLD MONOMER V2.0 PREDICTION FOR UNCHARACTERIZED PROTEIN         
TITLE    2 (A0A0L0D5B5)                                                         
COMPND    MOL_ID: 1;                                                            
COMPND   2 MOLECULE: UNCHARACTERIZED PROTEIN;                                   
COMPND   3 CHAIN: A                                                             
SOURCE    MOL_ID: 1;                                                            
SOURCE   2 ORGANISM_SCIENTIFIC: THECAMONAS TRAHENS ATCC 50062;                  
SOURCE   3 ORGANISM_TAXID: 461836                                               
REMARK   1                                                                      
REMARK   1 REFERENCE 1                                                          
REMARK   1  AUTH   JOHN JUMPER, RICHARD EVANS, ALEXANDER PRITZEL, TIM GREEN,    
REMARK   1  AUTH 2 MICHAEL FIGURNOV, OLAF RONNEBERGER, KATHRYN TUNYASUVUNAKOOL, 
REMARK   1  AUTH 3 RUSS BATES, AUGUSTIN ZIDEK, ANNA POTAPENKO, ALEX BRIDGLAND,  
REMARK   1  AUTH 4 CLEMENS MEYER, SIMON A A KOHL, ANDREW J BALLARD,             
REMARK   1  AUTH 5 ANDREW COWIE, BERNARDINO ROMERA-PAREDES, STANISLAV NIKOLOV,  
REMARK   1  AUTH 6 RISHUB JAIN, JONAS ADLER, TREVOR BACK, STIG PETERSEN,        
REMARK   1  AUTH 7 DAVID REIMAN, ELLEN CLANCY, MICHAL ZIELINSKI,                
REMARK   1  AUTH 8 MARTIN STEINEGGER, MICHALINA PACHOLSKA, TAMAS BERGHAMMER,    
REMARK   1  AUTH 9 DAVID SILVER, ORIOL VINYALS, ANDREW W SENIOR,                
REMARK   1  AUTH10 KORAY KAVUKCUOGLU, PUSHMEET KOHLI, DEMIS HASSABIS            
REMARK   1  TITL   HIGHLY ACCURATE PROTEIN STRUCTURE PREDICTION WITH ALPHAFOLD  
REMARK   1  REF    NATURE                        V. 596   583 2021              
REMARK   1  REFN                   ISSN 0028-0836                               
REMARK   1  PMID   34265844                                                     
REMARK   1  DOI    10.1038/s41586-021-03819-2                                   
REMARK   1                                                                      
REMARK   1 DISCLAIMERS                                                          
REMARK   1 ALPHAFOLD DATA, COPYRIGHT (2021) DEEPMIND TECHNOLOGIES LIMITED. THE  
REMARK   1 INFORMATION PROVIDED IS THEORETICAL MODELLING ONLY AND CAUTION SHOULD
REMARK   1 BE EXERCISED IN ITS USE. IT IS PROVIDED "AS-IS" WITHOUT ANY WARRANTY 
REMARK   1 OF ANY KIND, WHETHER EXPRESSED OR IMPLIED. NO WARRANTY IS GIVEN THAT 
REMARK   1 USE OF THE INFORMATION SHALL NOT INFRINGE THE RIGHTS OF ANY THIRD    
REMARK   1 PARTY. THE INFORMATION IS NOT INTENDED TO BE A SUBSTITUTE FOR        
REMARK   1 PROFESSIONAL MEDICAL ADVICE, DIAGNOSIS, OR TREATMENT, AND DOES NOT   
REMARK   1 CONSTITUTE MEDICAL OR OTHER PROFESSIONAL ADVICE. IT IS AVAILABLE FOR 
REMARK   1 ACADEMIC AND COMMERCIAL PURPOSES, UNDER CC-BY 4.0 LICENCE.           
DBREF  XXXX A    1  1014  UNP    A0A0L0D5B5 A0A0L0D5B5_THETB     1   1014       
SEQRES   1 A 1014  MET ARG LEU ARG HIS LYS HIS SER SER SER ARG LEU HIS          
SEQRES   2 A 1014  GLU ILE ARG THR ASP ALA GLU SER GLY PRO LEU GLY ALA          
SEQRES   3 A 1014  GLU SER LEU SER SER SER SER GLU LEU SER HIS ASP ILE          
SEQRES   4 A 1014  LEU LEU VAL ASN GLU LYS ALA ASP PHE ASP GLU ILE MET          
SEQRES   5 A 1014  ARG ASN MET PRO TRP ILE ALA ALA TYR GLN ALA VAL LEU          
SEQRES   6 A 1014  MET THR LEU GLY MET ASP GLN ALA ALA GLY LYS ARG ARG          
SEQRES   7 A 1014  SER VAL ILE THR THR PHE ARG SER LEU MET LEU SER LEU          
SEQRES   8 A 1014  LEU LEU PHE SER VAL SER LEU VAL ALA PHE TYR ASN ALA          
SEQRES   9 A 1014  THR ARG ASN GLU ARG TRP THR MET LEU THR LEU ILE GLY          
SEQRES  10 A 1014  LEU TRP TYR PHE HIS CYS GLY VAL PHE LEU GLY VAL MET          
SEQRES  11 A 1014  THR LEU HIS MET PRO SER ARG TRP PHE ARG HIS LEU ILE          
SEQRES  12 A 1014  VAL SER LEU VAL VAL HIS ALA ALA ASP ASP PRO LEU VAL          
SEQRES  13 A 1014  SER LEU SER SER GLU SER ASP GLY GLY ARG GLY SER ARG          
SEQRES  14 A 1014  SER ARG SER GLU ALA VAL ARG GLN ARG ALA HIS ALA ASP          
SEQRES  15 A 1014  ILE LEU PRO THR HIS PHE LEU LYS ILE LEU ASN HIS GLY          
SEQRES  16 A 1014  PHE ARG TYR LEU MET ILE ALA GLN LEU VAL ALA ILE THR          
SEQRES  17 A 1014  PHE ASN VAL SER ILE GLY ALA ALA PHE PHE ILE ASP ILE          
SEQRES  18 A 1014  GLY THR ALA THR ASP VAL TYR ILE SER ILE ILE GLN PRO          
SEQRES  19 A 1014  PHE ASP SER LEU GLY PHE LYS ILE PHE ALA PHE PHE SER          
SEQRES  20 A 1014  ASN THR VAL ALA THR VAL VAL TRP ILE PHE PRO LEU PRO          
SEQRES  21 A 1014  PRO PHE LEU LEU SER LEU TYR ILE LEU HIS LYS GLN PHE          
SEQRES  22 A 1014  ALA HIS LEU ALA ASP ALA ILE ARG ARG GLY ALA ILE PRO          
SEQRES  23 A 1014  LEU PRO GLU ASP MET ALA VAL THR HIS GLN ARG ILE HIS          
SEQRES  24 A 1014  ARG ARG SER VAL PHE LEU THR HIS PHE ALA ARG TRP PRO          
SEQRES  25 A 1014  ILE GLY LEU ASN ILE SER SER HIS ALA VAL PHE SER VAL          
SEQRES  26 A 1014  PHE LEU SER TYR ARG ILE VAL THR GLN ASP SER ALA ASP          
SEQRES  27 A 1014  MET GLU LEU LEU VAL ILE GLU MET PHE TRP LEU LEU ALA          
SEQRES  28 A 1014  ALA THR LEU VAL ILE PHE VAL ILE THR PHE LEU ALA ALA          
SEQRES  29 A 1014  TYR VAL HIS SER SER GLY SER GLU ALA MET VAL PHE ALA          
SEQRES  30 A 1014  ILE ALA ASP VAL HIS ALA PRO THR PHE ASP MET ARG THR          
SEQRES  31 A 1014  GLU LEU GLU TYR ALA LEU SER THR VAL GLU ARG ARG ALA          
SEQRES  32 A 1014  SER GLY PHE ARG LEU ALA LYS THR PHE LEU ILE THR TRP          
SEQRES  33 A 1014  THR VAL LEU ALA LYS ILE VAL SER LEU PHE VAL SER PHE          
SEQRES  34 A 1014  LEU ALA LEU LEU ASN ASN MET GLN SER VAL PRO GLU LEU          
SEQRES  35 A 1014  ALA SER THR ARG VAL LEU PHE ALA ASP TYR LYS TYR THR          
SEQRES  36 A 1014  PHE VAL CYS GLY GLU CYS VAL GLY THR GLU VAL GLY HIS          
SEQRES  37 A 1014  ALA ARG PHE GLU ARG LEU PRO ARG ALA VAL ILE ASP MET          
SEQRES  38 A 1014  ALA PHE VAL ALA LEU PHE ASN MET HIS MET VAL ALA GLY          
SEQRES  39 A 1014  HIS ALA GLY GLN LEU ASP ALA GLU ALA ALA GLU GLN GLY          
SEQRES  40 A 1014  ASP ALA LEU SER GLU ALA GLU SER PHE THR PHE ALA ASP          
SEQRES  41 A 1014  ILE ASP ALA PHE VAL ARG SER HIS TRP PHE PHE LEU THR          
SEQRES  42 A 1014  ALA GLU PRO LEU ILE ASP ASP THR LEU SER SER THR LEU          
SEQRES  43 A 1014  PHE THR THR LEU LEU LYS HIS PRO GLU LEU PHE ARG LYS          
SEQRES  44 A 1014  LEU GLU PRO GLN PRO ASP VAL LEU GLU VAL ALA GLU ARG          
SEQRES  45 A 1014  ALA ALA PRO PRO ALA ARG ASN GLY LYS ARG THR GLU VAL          
SEQRES  46 A 1014  VAL SER SER VAL ASP ALA ARG PHE GLN LEU THR ARG PHE          
SEQRES  47 A 1014  HIS PRO TYR TRP ALA SER SER LEU ASP ALA LEU ALA ALA          
SEQRES  48 A 1014  ARG TYR PRO HIS LEU THR HIS VAL GLU GLU ARG PRO GLU          
SEQRES  49 A 1014  LEU VAL GLN LEU ALA VAL GLU SER PHE GLY GLU PRO PRO          
SEQRES  50 A 1014  ALA ALA ARG ARG PRO SER ALA SER GLY LEU VAL ALA PRO          
SEQRES  51 A 1014  ARG ALA LEU SER TRP THR SER ALA ARG ALA GLY GLN VAL          
SEQRES  52 A 1014  HIS SER TYR LEU ASP PHE VAL SER GLY LEU SER HIS SER          
SEQRES  53 A 1014  ALA VAL ALA ALA ARG ARG ARG SER SER ARG SER SER ALA          
SEQRES  54 A 1014  GLY SER LEU THR ARG ALA LEU HIS PRO ALA ALA GLY VAL          
SEQRES  55 A 1014  THR PRO PRO ARG SER PRO ALA PRO LYS LYS ARG GLY ARG          
SEQRES  56 A 1014  PRO ARG LYS SER GLN SER ARG ASN ALA GLY ASP LYS ALA          
SEQRES  57 A 1014  PRO LYS LYS ARG LYS PRO ARG GLY THR VAL PRO GLU GLY          
SEQRES  58 A 1014  GLU VAL GLN HIS THR LYS SER HIS PRO LEU GLY SER ILE          
SEQRES  59 A 1014  ILE PHE GLY VAL LYS ALA ILE ILE ASN GLY PHE GLU CYS          
SEQRES  60 A 1014  VAL GLY CYS GLY TYR VAL SER ARG TRP ALA CYS ASN VAL          
SEQRES  61 A 1014  LYS ARG HIS ILE LYS THR ALA THR CYS GLY ILE GLU LEU          
SEQRES  62 A 1014  GLY LEU ILE ASP SER ALA THR ARG GLU ALA ASN ARG LYS          
SEQRES  63 A 1014  LYS TYR SER GLY LYS SER ALA SER SER ARG ALA LYS SER          
SEQRES  64 A 1014  ALA LYS THR SER ALA GLY PRO PRO ARG LYS LYS ALA LYS          
SEQRES  65 A 1014  ASN ASN ALA GLY LYS PRO THR PRO PRO PRO PRO PRO PRO          
SEQRES  66 A 1014  PRO THR ALA THR VAL ALA ALA THR ALA SER VAL ASP ALA          
SEQRES  67 A 1014  GLU SER GLU THR LEU SER SER CYS SER SER ILE SER SER          
SEQRES  68 A 1014  ASP SER ASP LEU SER SER SER SER SER LEU ILE SER SER          
SEQRES  69 A 1014  SER SER LEU THR SER SER LEU THR SER SER VAL SER LEU          
SEQRES  70 A 1014  ALA LYS PRO PRO PRO THR SER VAL PRO THR VAL ALA ALA          
SEQRES  71 A 1014  SER SER PRO PRO SER ALA THR PRO ALA ALA PRO PRO ALA          
SEQRES  72 A 1014  PRO PRO PRO THR SER ARG SER GLY ARG ARG ARG LYS VAL          
SEQRES  73 A 1014  PRO ALA LYS LEU ARG GLU VAL ALA LEU SER ASP PHE GLU          
SEQRES  74 A 1014  THR SER GLN LEU TYR PRO GLN SER LEU LEU ALA ALA ALA          
SEQRES  75 A 1014  VAL SER SER ALA ALA VAL ASN SER PRO SER SER PRO SER          
SEQRES  76 A 1014  PRO SER PRO VAL GLN PRO ARG ALA SER PRO LEU SER ILE          
SEQRES  77 A 1014  ARG LEU PRO SER THR ALA SER SER ALA HIS ALA ALA SER          
SEQRES  78 A 1014  PRO LEU PRO LYS ILE LYS ILE ARG MET SER ARG GLU GLN          
CRYST1    1.000    1.000    1.000  90.00  90.00  90.00 P 1           1          
ORIGX1      1.000000  0.000000  0.000000        0.00000                         
ORIGX2      0.000000  1.000000  0.000000        0.00000                         
ORIGX3      0.000000  0.000000  1.000000        0.00000                         
SCALE1      1.000000  0.000000  0.000000        0.00000                         
SCALE2      0.000000  1.000000  0.000000        0.00000                         
SCALE3      0.000000  0.000000  1.000000        0.00000                         
MODEL        1                                                                  
ATOM      1  N   MET A   1     -31.471  48.797 -15.347  1.00 28.12           N  
ATOM      2  CA  MET A   1     -30.214  48.024 -15.527  1.00 28.12           C  
ATOM      3  C   MET A   1     -30.565  46.608 -15.982  1.00 28.12           C  
ATOM      4  CB  MET A   1     -29.408  47.989 -14.219  1.00 28.12           C  
ATOM      5  O   MET A   1     -31.667  46.170 -15.681  1.00 28.12           O  
ATOM      6  CG  MET A   1     -28.774  49.347 -13.889  1.00 28.12           C  
ATOM      7  SD  MET A   1     -28.125  49.424 -12.205  1.00 28.12           S  
ATOM      8  CE  MET A   1     -27.174  50.967 -12.266  1.00 28.12           C  
ATOM      9  N   ARG A   2     -29.685  45.903 -16.708  1.00 22.91           N  
ATOM     10  CA  ARG A   2     -29.863  44.488 -17.104  1.00 22.91           C  
ATOM     11  C   ARG A   2     -28.599  43.691 -16.772  1.00 22.91           C  
ATOM     12  CB  ARG A   2     -30.190  44.346 -18.610  1.00 22.91           C  
ATOM     13  O   ARG A   2     -27.498  44.215 -16.927  1.00 22.91           O  
ATOM     14  CG  ARG A   2     -31.690  44.453 -18.946  1.00 22.91           C  
ATOM     15  CD  ARG A   2     -31.934  44.223 -20.451  1.00 22.91           C  
ATOM     16  NE  ARG A   2     -33.374  44.136 -20.781  1.00 22.91           N  
ATOM     17  NH1 ARG A   2     -33.222  44.361 -23.074  1.00 22.91           N  
ATOM     18  NH2 ARG A   2     -35.211  44.033 -22.135  1.00 22.91           N  
ATOM     19  CZ  ARG A   2     -33.924  44.178 -21.989  1.00 22.91           C  
ATOM     20  N   LEU A   3     -28.775  42.439 -16.353  1.00 24.20           N  
ATOM     21  CA  LEU A   3     -27.692  41.470 -16.167  1.00 24.20           C  
ATOM     22  C   LEU A   3     -26.977  41.215 -17.505  1.00 24.20           C  
ATOM     23  CB  LEU A   3     -28.292  40.160 -15.614  1.00 24.20           C  
ATOM     24  O   LEU A   3     -27.630  41.032 -18.531  1.00 24.20           O  
ATOM     25  CG  LEU A   3     -28.769  40.253 -14.150  1.00 24.20           C  
ATOM     26  CD1 LEU A   3     -29.799  39.167 -13.851  1.00 24.20           C  
ATOM     27  CD2 LEU A   3     -27.597  40.094 -13.180  1.00 24.20           C  
ATOM     28  N   ARG A   4     -25.639  41.174 -17.496  1.00 25.73           N  
ATOM     29  CA  ARG A   4     -24.835  40.719 -18.640  1.00 25.73           C  
ATOM     30  C   ARG A   4     -24.360  39.287 -18.406  1.00 25.73           C  
ATOM     31  CB  ARG A   4     -23.657  41.676 -18.929  1.00 25.73           C  
ATOM     32  O   ARG A   4     -23.277  39.079 -17.868  1.00 25.73           O  
ATOM     33  CG  ARG A   4     -24.044  42.846 -19.846  1.00 25.73           C  
ATOM     34  CD  ARG A   4     -22.796  43.656 -20.236  1.00 25.73           C  
ATOM     35  NE  ARG A   4     -23.073  44.613 -21.329  1.00 25.73           N  
ATOM     36  NH1 ARG A   4     -20.972  45.536 -21.490  1.00 25.73           N  
ATOM     37  NH2 ARG A   4     -22.571  46.200 -22.892  1.00 25.73           N  
ATOM     38  CZ  ARG A   4     -22.208  45.441 -21.895  1.00 25.73           C  
ATOM     39  N   HIS A   5     -25.133  38.315 -18.889  1.00 25.25           N  
ATOM     40  CA  HIS A   5     -24.527  37.060 -19.336  1.00 25.25           C  
ATOM     41  C   HIS A   5     -23.531  37.359 -20.467  1.00 25.25           C  
ATOM     42  CB  HIS A   5     -25.593  36.064 -19.829  1.00 25.25           C  
ATOM     43  O   HIS A   5     -23.757  38.255 -21.285  1.00 25.25           O  
ATOM     44  CG  HIS A   5     -26.152  35.188 -18.739  1.00 25.25           C  
ATOM     45  CD2 HIS A   5     -27.082  35.549 -17.801  1.00 25.25           C  
ATOM     46  ND1 HIS A   5     -25.835  33.865 -18.506  1.00 25.25           N  
ATOM     47  CE1 HIS A   5     -26.556  33.445 -17.452  1.00 25.25           C  
ATOM     48  NE2 HIS A   5     -27.322  34.443 -16.987  1.00 25.25           N  
ATOM     49  N   LYS A   6     -22.453  36.578 -20.539  1.00 24.67           N  
ATOM     50  CA  LYS A   6     -21.571  36.513 -21.707  1.00 24.67           C  
ATOM     51  C   LYS A   6     -21.241  35.051 -22.010  1.00 24.67           C  
ATOM     52  CB  LYS A   6     -20.303  37.373 -21.491  1.00 24.67           C  
ATOM     53  O   LYS A   6     -20.362  34.475 -21.382  1.00 24.67           O  
ATOM     54  CG  LYS A   6     -20.265  38.588 -22.432  1.00 24.67           C  
ATOM     55  CD  LYS A   6     -18.849  39.179 -22.500  1.00 24.67           C  
ATOM     56  CE  LYS A   6     -18.760  40.245 -23.599  1.00 24.67           C  
ATOM     57  NZ  LYS A   6     -17.349  40.504 -23.983  1.00 24.67           N  
ATOM     58  N   HIS A   7     -21.936  34.478 -22.989  1.00 26.86           N  
ATOM     59  CA  HIS A   7     -21.431  33.323 -23.731  1.00 26.86           C  
ATOM     60  C   HIS A   7     -20.609  33.825 -24.923  1.00 26.86           C  
ATOM     61  CB  HIS A   7     -22.579  32.427 -24.223  1.00 26.86           C  
ATOM     62  O   HIS A   7     -21.074  34.683 -25.669  1.00 26.86           O  
ATOM     63  CG  HIS A   7     -23.102  31.469 -23.185  1.00 26.86           C  
ATOM     64  CD2 HIS A   7     -24.208  31.644 -22.400  1.00 26.86           C  
ATOM     65  ND1 HIS A   7     -22.596  30.219 -22.897  1.00 26.86           N  
ATOM     66  CE1 HIS A   7     -23.375  29.662 -21.953  1.00 26.86           C  
ATOM     67  NE2 HIS A   7     -24.360  30.506 -21.608  1.00 26.86           N  
ATOM     68  N   SER A   8     -19.408  33.272 -25.089  1.00 24.75           N  
ATOM     69  CA  SER A   8     -18.607  33.271 -26.324  1.00 24.75           C  
ATOM     70  C   SER A   8     -17.394  32.355 -26.063  1.00 24.75           C  
ATOM     71  CB  SER A   8     -18.133  34.688 -26.704  1.00 24.75           C  
ATOM     72  O   SER A   8     -16.521  32.745 -25.293  1.00 24.75           O  
ATOM     73  OG  SER A   8     -17.442  35.319 -25.636  1.00 24.75           O  
ATOM     74  N   SER A   9     -17.381  31.066 -26.417  1.00 26.58           N  
ATOM     75  CA  SER A   9     -17.458  30.426 -27.751  1.00 26.58           C  
ATOM     76  C   SER A   9     -16.071  30.017 -28.277  1.00 26.58           C  
ATOM     77  CB  SER A   9     -18.212  31.209 -28.839  1.00 26.58           C  
ATOM     78  O   SER A   9     -15.273  30.866 -28.664  1.00 26.58           O  
ATOM     79  OG  SER A   9     -17.569  32.441 -29.098  1.00 26.58           O  
ATOM     80  N   SER A  10     -15.841  28.701 -28.323  1.00 28.48           N  
ATOM     81  CA  SER A  10     -15.116  27.970 -29.381  1.00 28.48           C  
ATOM     82  C   SER A  10     -13.852  28.588 -30.020  1.00 28.48           C  
ATOM     83  CB  SER A  10     -16.120  27.605 -30.485  1.00 28.48           C  
ATOM     84  O   SER A  10     -13.929  29.298 -31.022  1.00 28.48           O  
ATOM     85  OG  SER A  10     -16.708  28.780 -31.008  1.00 28.48           O  
ATOM     86  N   ARG A  11     -12.689  28.130 -29.542  1.00 26.97           N  
ATOM     87  CA  ARG A  11     -11.514  27.707 -30.336  1.00 26.97           C  
ATOM     88  C   ARG A  11     -10.933  26.496 -29.581  1.00 26.97           C  
ATOM     89  CB  ARG A  11     -10.459  28.831 -30.433  1.00 26.97           C  
ATOM     90  O   ARG A  11     -10.562  26.671 -28.429  1.00 26.97           O  
ATOM     91  CG  ARG A  11     -10.826  29.976 -31.392  1.00 26.97           C  
ATOM     92  CD  ARG A  11      -9.673  30.987 -31.488  1.00 26.97           C  
ATOM     93  NE  ARG A  11      -9.934  32.019 -32.512  1.00 26.97           N  
ATOM     94  NH1 ARG A  11      -8.178  33.416 -32.016  1.00 26.97           N  
ATOM     95  NH2 ARG A  11      -9.485  33.867 -33.767  1.00 26.97           N  
ATOM     96  CZ  ARG A  11      -9.203  33.094 -32.756  1.00 26.97           C  
ATOM     97  N   LEU A  12     -10.920  25.247 -30.054  1.00 28.33           N  
ATOM     98  CA  LEU A  12     -10.956  24.716 -31.424  1.00 28.33           C  
ATOM     99  C   LEU A  12      -9.865  25.335 -32.301  1.00 28.33           C  
ATOM    100  CB  LEU A  12     -12.374  24.712 -32.044  1.00 28.33           C  
ATOM    101  O   LEU A  12     -10.026  26.428 -32.838  1.00 28.33           O  
ATOM    102  CG  LEU A  12     -13.118  23.372 -31.859  1.00 28.33           C  
ATOM    103  CD1 LEU A  12     -14.577  23.525 -32.288  1.00 28.33           C  
ATOM    104  CD2 LEU A  12     -12.510  22.234 -32.686  1.00 28.33           C  
ATOM    105  N   HIS A  13      -8.740  24.624 -32.394  1.00 27.05           N  
ATOM    106  CA  HIS A  13      -7.697  24.927 -33.360  1.00 27.05           C  
ATOM    107  C   HIS A  13      -8.076  24.318 -34.709  1.00 27.05           C  
ATOM    108  CB  HIS A  13      -6.313  24.472 -32.866  1.00 27.05           C  
ATOM    109  O   HIS A  13      -8.354  23.127 -34.823  1.00 27.05           O  
ATOM    110  CG  HIS A  13      -5.375  25.640 -32.712  1.00 27.05           C  
ATOM    111  CD2 HIS A  13      -5.071  26.295 -31.549  1.00 27.05           C  
ATOM    112  ND1 HIS A  13      -4.737  26.307 -33.733  1.00 27.05           N  
ATOM    113  CE1 HIS A  13      -4.058  27.335 -33.194  1.00 27.05           C  
ATOM    114  NE2 HIS A  13      -4.241  27.376 -31.864  1.00 27.05           N  
ATOM    115  N   GLU A  14      -8.101  25.180 -35.710  1.00 25.08           N  
ATOM    116  CA  GLU A  14      -8.435  24.898 -37.097  1.00 25.08           C  
ATOM    117  C   GLU A  14      -7.349  24.013 -37.733  1.00 25.08           C  
ATOM    118  CB  GLU A  14      -8.562  26.297 -37.721  1.00 25.08           C  
ATOM    119  O   GLU A  14      -6.245  24.482 -38.018  1.00 25.08           O  
ATOM    120  CG  GLU A  14      -9.049  26.416 -39.166  1.00 25.08           C  
ATOM    121  CD  GLU A  14      -9.303  27.899 -39.524  1.00 25.08           C  
ATOM    122  OE1 GLU A  14     -10.046  28.142 -40.497  1.00 25.08           O  
ATOM    123  OE2 GLU A  14      -8.773  28.791 -38.814  1.00 25.08           O  
ATOM    124  N   ILE A  15      -7.643  22.723 -37.940  1.00 27.14           N  
ATOM    125  CA  ILE A  15      -6.847  21.881 -38.841  1.00 27.14           C  
ATOM    126  C   ILE A  15      -7.224  22.302 -40.258  1.00 27.14           C  
ATOM    127  CB  ILE A  15      -7.049  20.365 -38.602  1.00 27.14           C  
ATOM    128  O   ILE A  15      -8.282  21.940 -40.769  1.00 27.14           O  
ATOM    129  CG1 ILE A  15      -6.575  19.991 -37.178  1.00 27.14           C  
ATOM    130  CG2 ILE A  15      -6.277  19.551 -39.663  1.00 27.14           C  
ATOM    131  CD1 ILE A  15      -6.758  18.512 -36.812  1.00 27.14           C  
ATOM    132  N   ARG A  16      -6.364  23.111 -40.874  1.00 24.14           N  
ATOM    133  CA  ARG A  16      -6.550  23.584 -42.241  1.00 24.14           C  
ATOM    134  C   ARG A  16      -6.301  22.442 -43.226  1.00 24.14           C  
ATOM    135  CB  ARG A  16      -5.628  24.785 -42.475  1.00 24.14           C  
ATOM    136  O   ARG A  16      -5.158  22.102 -43.513  1.00 24.14           O  
ATOM    137  CG  ARG A  16      -5.836  25.387 -43.867  1.00 24.14           C  
ATOM    138  CD  ARG A  16      -4.880  26.560 -44.047  1.00 24.14           C  
ATOM    139  NE  ARG A  16      -5.040  27.138 -45.384  1.00 24.14           N  
ATOM    140  NH1 ARG A  16      -5.159  29.366 -44.807  1.00 24.14           N  
ATOM    141  NH2 ARG A  16      -5.343  28.721 -46.947  1.00 24.14           N  
ATOM    142  CZ  ARG A  16      -5.178  28.408 -45.698  1.00 24.14           C  
ATOM    143  N   THR A  17      -7.379  21.872 -43.749  1.00 28.39           N  
ATOM    144  CA  THR A  17      -7.346  20.990 -44.917  1.00 28.39           C  
ATOM    145  C   THR A  17      -7.277  21.839 -46.184  1.00 28.39           C  
ATOM    146  CB  THR A  17      -8.594  20.090 -44.959  1.00 28.39           C  
ATOM    147  O   THR A  17      -8.298  22.373 -46.619  1.00 28.39           O  
ATOM    148  CG2 THR A  17      -8.611  19.072 -43.820  1.00 28.39           C  
ATOM    149  OG1 THR A  17      -9.760  20.874 -44.841  1.00 28.39           O  
ATOM    150  N   ASP A  18      -6.097  21.964 -46.788  1.00 25.92           N  
ATOM    151  CA  ASP A  18      -6.013  22.412 -48.179  1.00 25.92           C  
ATOM    152  C   ASP A  18      -6.421  21.226 -49.077  1.00 25.92           C  
ATOM    153  CB  ASP A  18      -4.615  22.970 -48.502  1.00 25.92           C  
ATOM    154  O   ASP A  18      -5.869  20.130 -48.958  1.00 25.92           O  
ATOM    155  CG  ASP A  18      -4.237  24.248 -47.719  1.00 25.92           C  
ATOM    156  OD1 ASP A  18      -5.085  25.159 -47.520  1.00 25.92           O  
ATOM    157  OD2 ASP A  18      -3.061  24.348 -47.310  1.00 25.92           O  
ATOM    158  N   ALA A  19      -7.434  21.417 -49.927  1.00 30.03           N  
ATOM    159  CA  ALA A  19      -8.007  20.363 -50.761  1.00 30.03           C  
ATOM    160  C   ALA A  19      -8.416  20.908 -52.137  1.00 30.03           C  
ATOM    161  CB  ALA A  19      -9.211  19.750 -50.027  1.00 30.03           C  
ATOM    162  O   ALA A  19      -9.330  21.726 -52.235  1.00 30.03           O  
ATOM    163  N   GLU A  20      -7.788  20.403 -53.201  1.00 28.00           N  
ATOM    164  CA  GLU A  20      -8.204  20.650 -54.584  1.00 28.00           C  
ATOM    165  C   GLU A  20      -8.462  19.334 -55.334  1.00 28.00           C  
ATOM    166  CB  GLU A  20      -7.191  21.522 -55.352  1.00 28.00           C  
ATOM    167  O   GLU A  20      -7.547  18.560 -55.597  1.00 28.00           O  
ATOM    168  CG  GLU A  20      -7.216  22.997 -54.916  1.00 28.00           C  
ATOM    169  CD  GLU A  20      -6.552  23.928 -55.947  1.00 28.00           C  
ATOM    170  OE1 GLU A  20      -7.135  25.007 -56.206  1.00 28.00           O  
ATOM    171  OE2 GLU A  20      -5.476  23.563 -56.471  1.00 28.00           O  
ATOM    172  N   SER A  21      -9.717  19.161 -55.767  1.00 28.44           N  
ATOM    173  CA  SER A  21     -10.205  18.214 -56.791  1.00 28.44           C  
ATOM    174  C   SER A  21     -10.165  16.692 -56.517  1.00 28.44           C  
ATOM    175  CB  SER A  21      -9.580  18.556 -58.151  1.00 28.44           C  
ATOM    176  O   SER A  21      -9.160  16.128 -56.103  1.00 28.44           O  
ATOM    177  OG  SER A  21      -8.226  18.171 -58.228  1.00 28.44           O  
ATOM    178  N   GLY A  22     -11.272  16.008 -56.856  1.00 25.70           N  
ATOM    179  CA  GLY A  22     -11.351  14.539 -56.975  1.00 25.70           C  
ATOM    180  C   GLY A  22     -12.484  13.875 -56.168  1.00 25.70           C  
ATOM    181  O   GLY A  22     -12.272  13.550 -55.004  1.00 25.70           O  
ATOM    182  N   PRO A  23     -13.685  13.656 -56.746  1.00 39.12           N  
ATOM    183  CA  PRO A  23     -14.812  13.030 -56.044  1.00 39.12           C  
ATOM    184  C   PRO A  23     -14.974  11.517 -56.308  1.00 39.12           C  
ATOM    185  CB  PRO A  23     -16.029  13.802 -56.562  1.00 39.12           C  
ATOM    186  O   PRO A  23     -14.570  11.028 -57.360  1.00 39.12           O  
ATOM    187  CG  PRO A  23     -15.667  14.045 -58.029  1.00 39.12           C  
ATOM    188  CD  PRO A  23     -14.145  14.228 -58.005  1.00 39.12           C  
ATOM    189  N   LEU A  24     -15.733  10.870 -55.402  1.00 27.53           N  
ATOM    190  CA  LEU A  24     -16.380   9.532 -55.423  1.00 27.53           C  
ATOM    191  C   LEU A  24     -15.782   8.490 -54.456  1.00 27.53           C  
ATOM    192  CB  LEU A  24     -16.566   8.928 -56.834  1.00 27.53           C  
ATOM    193  O   LEU A  24     -14.578   8.270 -54.428  1.00 27.53           O  
ATOM    194  CG  LEU A  24     -17.485   9.729 -57.776  1.00 27.53           C  
ATOM    195  CD1 LEU A  24     -17.344   9.217 -59.209  1.00 27.53           C  
ATOM    196  CD2 LEU A  24     -18.957   9.599 -57.368  1.00 27.53           C  
ATOM    197  N   GLY A  25     -16.667   7.812 -53.707  1.00 26.14           N  
ATOM    198  CA  GLY A  25     -16.329   6.709 -52.792  1.00 26.14           C  
ATOM    199  C   GLY A  25     -16.740   6.944 -51.333  1.00 26.14           C  
ATOM    200  O   GLY A  25     -15.880   7.068 -50.470  1.00 26.14           O  
ATOM    201  N   ALA A  26     -18.045   7.010 -51.046  1.00 30.05           N  
ATOM    202  CA  ALA A  26     -18.564   7.110 -49.678  1.00 30.05           C  
ATOM    203  C   ALA A  26     -19.353   5.845 -49.303  1.00 30.05           C  
ATOM    204  CB  ALA A  26     -19.416   8.383 -49.559  1.00 30.05           C  
ATOM    205  O   ALA A  26     -20.473   5.668 -49.779  1.00 30.05           O  
ATOM    206  N   GLU A  27     -18.801   5.002 -48.425  1.00 26.98           N  
ATOM    207  CA  GLU A  27     -19.509   3.857 -47.834  1.00 26.98           C  
ATOM    208  C   GLU A  27     -19.314   3.779 -46.305  1.00 26.98           C  
ATOM    209  CB  GLU A  27     -19.135   2.524 -48.516  1.00 26.98           C  
ATOM    210  O   GLU A  27     -18.215   3.956 -45.789  1.00 26.98           O  
ATOM    211  CG  GLU A  27     -19.676   2.435 -49.955  1.00 26.98           C  
ATOM    212  CD  GLU A  27     -19.713   0.999 -50.508  1.00 26.98           C  
ATOM    213  OE1 GLU A  27     -20.703   0.682 -51.207  1.00 26.98           O  
ATOM    214  OE2 GLU A  27     -18.759   0.235 -50.244  1.00 26.98           O  
ATOM    215  N   SER A  28     -20.429   3.520 -45.609  1.00 28.05           N  
ATOM    216  CA  SER A  28     -20.589   3.034 -44.221  1.00 28.05           C  
ATOM    217  C   SER A  28     -19.693   3.569 -43.081  1.00 28.05           C  
ATOM    218  CB  SER A  28     -20.567   1.501 -44.208  1.00 28.05           C  
ATOM    219  O   SER A  28     -18.551   3.159 -42.896  1.00 28.05           O  
ATOM    220  OG  SER A  28     -19.380   1.010 -44.785  1.00 28.05           O  
ATOM    221  N   LEU A  29     -20.321   4.326 -42.171  1.00 31.28           N  
ATOM    222  CA  LEU A  29     -19.918   4.458 -40.759  1.00 31.28           C  
ATOM    223  C   LEU A  29     -20.155   3.144 -39.987  1.00 31.28           C  
ATOM    224  CB  LEU A  29     -20.820   5.531 -40.109  1.00 31.28           C  
ATOM    225  O   LEU A  29     -21.260   2.606 -40.074  1.00 31.28           O  
ATOM    226  CG  LEU A  29     -20.485   6.987 -40.471  1.00 31.28           C  
ATOM    227  CD1 LEU A  29     -21.746   7.851 -40.421  1.00 31.28           C  
ATOM    228  CD2 LEU A  29     -19.474   7.562 -39.478  1.00 31.28           C  
ATOM    229  N   SER A  30     -19.212   2.689 -39.144  1.00 26.52           N  
ATOM    230  CA  SER A  30     -19.473   1.575 -38.204  1.00 26.52           C  
ATOM    231  C   SER A  30     -18.532   1.466 -36.976  1.00 26.52           C  
ATOM    232  CB  SER A  30     -19.535   0.234 -38.967  1.00 26.52           C  
ATOM    233  O   SER A  30     -17.905   0.426 -36.788  1.00 26.52           O  
ATOM    234  OG  SER A  30     -18.274  -0.130 -39.484  1.00 26.52           O  
ATOM    235  N   SER A  31     -18.448   2.486 -36.103  1.00 29.97           N  
ATOM    236  CA  SER A  31     -17.814   2.351 -34.760  1.00 29.97           C  
ATOM    237  C   SER A  31     -18.156   3.477 -33.754  1.00 29.97           C  
ATOM    238  CB  SER A  31     -16.286   2.165 -34.861  1.00 29.97           C  
ATOM    239  O   SER A  31     -17.284   4.055 -33.110  1.00 29.97           O  
ATOM    240  OG  SER A  31     -15.684   3.210 -35.596  1.00 29.97           O  
ATOM    241  N   SER A  32     -19.437   3.812 -33.551  1.00 32.50           N  
ATOM    242  CA  SER A  32     -19.829   4.911 -32.636  1.00 32.50           C  
ATOM    243  C   SER A  32     -19.764   4.586 -31.127  1.00 32.50           C  
ATOM    244  CB  SER A  32     -21.201   5.476 -33.019  1.00 32.50           C  
ATOM    245  O   SER A  32     -20.348   5.319 -30.335  1.00 32.50           O  
ATOM    246  OG  SER A  32     -22.229   4.576 -32.661  1.00 32.50           O  
ATOM    247  N   SER A  33     -19.119   3.488 -30.720  1.00 29.34           N  
ATOM    248  CA  SER A  33     -19.068   2.998 -29.330  1.00 29.34           C  
ATOM    249  C   SER A  33     -17.827   3.447 -28.552  1.00 29.34           C  
ATOM    250  CB  SER A  33     -19.148   1.466 -29.335  1.00 29.34           C  
ATOM    251  O   SER A  33     -17.910   3.700 -27.350  1.00 29.34           O  
ATOM    252  OG  SER A  33     -18.245   0.913 -30.281  1.00 29.34           O  
ATOM    253  N   GLU A  34     -16.680   3.571 -29.219  1.00 32.97           N  
ATOM    254  CA  GLU A  34     -15.401   3.896 -28.569  1.00 32.97           C  
ATOM    255  C   GLU A  34     -15.372   5.367 -28.131  1.00 32.97           C  
ATOM    256  CB  GLU A  34     -14.245   3.536 -29.519  1.00 32.97           C  
ATOM    257  O   GLU A  34     -15.104   5.672 -26.969  1.00 32.97           O  
ATOM    258  CG  GLU A  34     -14.205   2.017 -29.774  1.00 32.97           C  
ATOM    259  CD  GLU A  34     -13.155   1.595 -30.810  1.00 32.97           C  
ATOM    260  OE1 GLU A  34     -12.538   0.530 -30.593  1.00 32.97           O  
ATOM    261  OE2 GLU A  34     -13.047   2.294 -31.844  1.00 32.97           O  
ATOM    262  N   LEU A  35     -15.809   6.275 -29.015  1.00 29.62           N  
ATOM    263  CA  LEU A  35     -15.869   7.714 -28.738  1.00 29.62           C  
ATOM    264  C   LEU A  35     -16.754   8.057 -27.522  1.00 29.62           C  
ATOM    265  CB  LEU A  35     -16.369   8.443 -30.003  1.00 29.62           C  
ATOM    266  O   LEU A  35     -16.471   9.007 -26.795  1.00 29.62           O  
ATOM    267  CG  LEU A  35     -15.766   9.854 -30.138  1.00 29.62           C  
ATOM    268  CD1 LEU A  35     -14.374   9.789 -30.772  1.00 29.62           C  
ATOM    269  CD2 LEU A  35     -16.646  10.737 -31.024  1.00 29.62           C  
ATOM    270  N   SER A  36     -17.816   7.281 -27.270  1.00 27.81           N  
ATOM    271  CA  SER A  36     -18.668   7.453 -26.084  1.00 27.81           C  
ATOM    272  C   SER A  36     -18.007   7.007 -24.777  1.00 27.81           C  
ATOM    273  CB  SER A  36     -20.020   6.748 -26.256  1.00 27.81           C  
ATOM    274  O   SER A  36     -18.348   7.545 -23.726  1.00 27.81           O  
ATOM    275  OG  SER A  36     -19.941   5.491 -26.904  1.00 27.81           O  
ATOM    276  N   HIS A  37     -17.063   6.062 -24.817  1.00 30.02           N  
ATOM    277  CA  HIS A  37     -16.333   5.621 -23.626  1.00 30.02           C  
ATOM    278  C   HIS A  37     -15.240   6.623 -23.237  1.00 30.02           C  
ATOM    279  CB  HIS A  37     -15.794   4.191 -23.833  1.00 30.02           C  
ATOM    280  O   HIS A  37     -15.151   6.993 -22.067  1.00 30.02           O  
ATOM    281  CG  HIS A  37     -16.353   3.165 -22.871  1.00 30.02           C  
ATOM    282  CD2 HIS A  37     -15.755   1.986 -22.516  1.00 30.02           C  
ATOM    283  ND1 HIS A  37     -17.551   3.224 -22.188  1.00 30.02           N  
ATOM    284  CE1 HIS A  37     -17.658   2.119 -21.432  1.00 30.02           C  
ATOM    285  NE2 HIS A  37     -16.591   1.327 -21.607  1.00 30.02           N  
ATOM    286  N   ASP A  38     -14.495   7.158 -24.209  1.00 30.14           N  
ATOM    287  CA  ASP A  38     -13.496   8.202 -23.947  1.00 30.14           C  
ATOM    288  C   ASP A  38     -14.130   9.500 -23.425  1.00 30.14           C  
ATOM    289  CB  ASP A  38     -12.681   8.484 -25.218  1.00 30.14           C  
ATOM    290  O   ASP A  38     -13.607  10.115 -22.496  1.00 30.14           O  
ATOM    291  CG  ASP A  38     -11.590   7.447 -25.504  1.00 30.14           C  
ATOM    292  OD1 ASP A  38     -11.191   6.726 -24.561  1.00 30.14           O  
ATOM    293  OD2 ASP A  38     -11.118   7.446 -26.661  1.00 30.14           O  
ATOM    294  N   ILE A  39     -15.290   9.908 -23.957  1.00 27.95           N  
ATOM    295  CA  ILE A  39     -16.010  11.095 -23.461  1.00 27.95           C  
ATOM    296  C   ILE A  39     -16.525  10.881 -22.027  1.00 27.95           C  
ATOM    297  CB  ILE A  39     -17.118  11.512 -24.459  1.00 27.95           C  
ATOM    298  O   ILE A  39     -16.473  11.815 -21.225  1.00 27.95           O  
ATOM    299  CG1 ILE A  39     -16.463  12.065 -25.749  1.00 27.95           C  
ATOM    300  CG2 ILE A  39     -18.064  12.573 -23.860  1.00 27.95           C  
ATOM    301  CD1 ILE A  39     -17.435  12.260 -26.920  1.00 27.95           C  
ATOM    302  N   LEU A  40     -16.963   9.667 -21.670  1.00 26.31           N  
ATOM    303  CA  LEU A  40     -17.317   9.332 -20.286  1.00 26.31           C  
ATOM    304  C   LEU A  40     -16.092   9.375 -19.366  1.00 26.31           C  
ATOM    305  CB  LEU A  40     -18.036   7.970 -20.228  1.00 26.31           C  
ATOM    306  O   LEU A  40     -16.132  10.083 -18.367  1.00 26.31           O  
ATOM    307  CG  LEU A  40     -19.550   8.081 -20.485  1.00 26.31           C  
ATOM    308  CD1 LEU A  40     -20.142   6.700 -20.773  1.00 26.31           C  
ATOM    309  CD2 LEU A  40     -20.291   8.660 -19.274  1.00 26.31           C  
ATOM    310  N   LEU A  41     -14.981   8.727 -19.729  1.00 29.06           N  
ATOM    311  CA  LEU A  41     -13.750   8.723 -18.926  1.00 29.06           C  
ATOM    312  C   LEU A  41     -13.131  10.122 -18.758  1.00 29.06           C  
ATOM    313  CB  LEU A  41     -12.739   7.762 -19.579  1.00 29.06           C  
ATOM    314  O   LEU A  41     -12.536  10.418 -17.720  1.00 29.06           O  
ATOM    315  CG  LEU A  41     -13.074   6.273 -19.375  1.00 29.06           C  
ATOM    316  CD1 LEU A  41     -12.208   5.420 -20.304  1.00 29.06           C  
ATOM    317  CD2 LEU A  41     -12.800   5.825 -17.936  1.00 29.06           C  
ATOM    318  N   VAL A  42     -13.267  11.005 -19.753  1.00 29.27           N  
ATOM    319  CA  VAL A  42     -12.817  12.403 -19.657  1.00 29.27           C  
ATOM    320  C   VAL A  42     -13.747  13.236 -18.770  1.00 29.27           C  
ATOM    321  CB  VAL A  42     -12.624  13.015 -21.059  1.00 29.27           C  
ATOM    322  O   VAL A  42     -13.240  14.025 -17.969  1.00 29.27           O  
ATOM    323  CG1 VAL A  42     -12.388  14.533 -21.030  1.00 29.27           C  
ATOM    324  CG2 VAL A  42     -11.390  12.396 -21.733  1.00 29.27           C  
ATOM    325  N   ASN A  43     -15.069  13.045 -18.848  1.00 26.30           N  
ATOM    326  CA  ASN A  43     -16.019  13.736 -17.971  1.00 26.30           C  
ATOM    327  C   ASN A  43     -15.932  13.237 -16.524  1.00 26.30           C  
ATOM    328  CB  ASN A  43     -17.445  13.626 -18.527  1.00 26.30           C  
ATOM    329  O   ASN A  43     -15.756  14.060 -15.636  1.00 26.30           O  
ATOM    330  CG  ASN A  43     -17.727  14.570 -19.685  1.00 26.30           C  
ATOM    331  ND2 ASN A  43     -18.844  14.382 -20.349  1.00 26.30           N  
ATOM    332  OD1 ASN A  43     -16.998  15.497 -20.006  1.00 26.30           O  
ATOM    333  N   GLU A  44     -15.924  11.923 -16.272  1.00 31.55           N  
ATOM    334  CA  GLU A  44     -15.730  11.360 -14.926  1.00 31.55           C  
ATOM    335  C   GLU A  44     -14.434  11.867 -14.288  1.00 31.55           C  
ATOM    336  CB  GLU A  44     -15.670   9.824 -14.974  1.00 31.55           C  
ATOM    337  O   GLU A  44     -14.401  12.177 -13.101  1.00 31.55           O  
ATOM    338  CG  GLU A  44     -17.039   9.160 -15.181  1.00 31.55           C  
ATOM    339  CD  GLU A  44     -16.974   7.625 -15.070  1.00 31.55           C  
ATOM    340  OE1 GLU A  44     -18.049   7.024 -14.844  1.00 31.55           O  
ATOM    341  OE2 GLU A  44     -15.862   7.058 -15.196  1.00 31.55           O  
ATOM    342  N   LYS A  45     -13.363  12.021 -15.076  1.00 32.81           N  
ATOM    343  CA  LYS A  45     -12.098  12.589 -14.603  1.00 32.81           C  
ATOM    344  C   LYS A  45     -12.176  14.094 -14.334  1.00 32.81           C  
ATOM    345  CB  LYS A  45     -11.015  12.228 -15.616  1.00 32.81           C  
ATOM    346  O   LYS A  45     -11.523  14.555 -13.402  1.00 32.81           O  
ATOM    347  CG  LYS A  45      -9.612  12.621 -15.149  1.00 32.81           C  
ATOM    348  CD  LYS A  45      -8.609  12.058 -16.154  1.00 32.81           C  
ATOM    349  CE  LYS A  45      -7.183  12.351 -15.702  1.00 32.81           C  
ATOM    350  NZ  LYS A  45      -6.226  11.705 -16.629  1.00 32.81           N  
ATOM    351  N   ALA A  46     -12.942  14.855 -15.115  1.00 27.77           N  
ATOM    352  CA  ALA A  46     -13.167  16.282 -14.882  1.00 27.77           C  
ATOM    353  C   ALA A  46     -14.042  16.517 -13.639  1.00 27.77           C  
ATOM    354  CB  ALA A  46     -13.777  16.902 -16.146  1.00 27.77           C  
ATOM    355  O   ALA A  46     -13.659  17.297 -12.766  1.00 27.77           O  
ATOM    356  N   ASP A  47     -15.146  15.778 -13.518  1.00 31.02           N  
ATOM    357  CA  ASP A  47     -16.034  15.777 -12.357  1.00 31.02           C  
ATOM    358  C   ASP A  47     -15.289  15.294 -11.104  1.00 31.02           C  
ATOM    359  CB  ASP A  47     -17.266  14.894 -12.637  1.00 31.02           C  
ATOM    360  O   ASP A  47     -15.447  15.879 -10.037  1.00 31.02           O  
ATOM    361  CG  ASP A  47     -18.235  15.475 -13.680  1.00 31.02           C  
ATOM    362  OD1 ASP A  47     -18.308  16.720 -13.788  1.00 31.02           O  
ATOM    363  OD2 ASP A  47     -18.941  14.669 -14.326  1.00 31.02           O  
ATOM    364  N   PHE A  48     -14.401  14.300 -11.213  1.00 33.88           N  
ATOM    365  CA  PHE A  48     -13.545  13.864 -10.105  1.00 33.88           C  
ATOM    366  C   PHE A  48     -12.487  14.912  -9.721  1.00 33.88           C  
ATOM    367  CB  PHE A  48     -12.911  12.506 -10.430  1.00 33.88           C  
ATOM    368  O   PHE A  48     -12.301  15.157  -8.531  1.00 33.88           O  
ATOM    369  CG  PHE A  48     -12.129  11.893  -9.285  1.00 33.88           C  
ATOM    370  CD1 PHE A  48     -10.737  12.077  -9.195  1.00 33.88           C  
ATOM    371  CD2 PHE A  48     -12.798  11.132  -8.308  1.00 33.88           C  
ATOM    372  CE1 PHE A  48     -10.015  11.495  -8.137  1.00 33.88           C  
ATOM    373  CE2 PHE A  48     -12.078  10.555  -7.246  1.00 33.88           C  
ATOM    374  CZ  PHE A  48     -10.686  10.736  -7.161  1.00 33.88           C  
ATOM    375  N   ASP A  49     -11.826  15.583 -10.674  1.00 34.53           N  
ATOM    376  CA  ASP A  49     -10.897  16.695 -10.388  1.00 34.53           C  
ATOM    377  C   ASP A  49     -11.627  17.902  -9.756  1.00 34.53           C  
ATOM    378  CB  ASP A  49     -10.146  17.141 -11.670  1.00 34.53           C  
ATOM    379  O   ASP A  49     -11.041  18.620  -8.934  1.00 34.53           O  
ATOM    380  CG  ASP A  49      -8.657  16.745 -11.760  1.00 34.53           C  
ATOM    381  OD1 ASP A  49      -8.220  15.786 -11.086  1.00 34.53           O  
ATOM    382  OD2 ASP A  49      -7.915  17.467 -12.480  1.00 34.53           O  
ATOM    383  N   GLU A  50     -12.901  18.132 -10.103  1.00 32.72           N  
ATOM    384  CA  GLU A  50     -13.754  19.166  -9.507  1.00 32.72           C  
ATOM    385  C   GLU A  50     -14.276  18.762  -8.116  1.00 32.72           C  
ATOM    386  CB  GLU A  50     -14.869  19.594 -10.483  1.00 32.72           C  
ATOM    387  O   GLU A  50     -14.166  19.546  -7.171  1.00 32.72           O  
ATOM    388  CG  GLU A  50     -15.706  20.718  -9.843  1.00 32.72           C  
ATOM    389  CD  GLU A  50     -16.365  21.733 -10.791  1.00 32.72           C  
ATOM    390  OE1 GLU A  50     -16.993  22.656 -10.218  1.00 32.72           O  
ATOM    391  OE2 GLU A  50     -16.122  21.702 -12.016  1.00 32.72           O  
ATOM    392  N   ILE A  51     -14.729  17.520  -7.928  1.00 31.77           N  
ATOM    393  CA  ILE A  51     -15.070  16.959  -6.614  1.00 31.77           C  
ATOM    394  C   ILE A  51     -13.841  16.992  -5.699  1.00 31.77           C  
ATOM    395  CB  ILE A  51     -15.678  15.542  -6.760  1.00 31.77           C  
ATOM    396  O   ILE A  51     -13.944  17.482  -4.580  1.00 31.77           O  
ATOM    397  CG1 ILE A  51     -17.109  15.642  -7.342  1.00 31.77           C  
ATOM    398  CG2 ILE A  51     -15.722  14.794  -5.411  1.00 31.77           C  
ATOM    399  CD1 ILE A  51     -17.653  14.313  -7.886  1.00 31.77           C  
ATOM    400  N   MET A  52     -12.655  16.589  -6.158  1.00 34.00           N  
ATOM    401  CA  MET A  52     -11.415  16.640  -5.368  1.00 34.00           C  
ATOM    402  C   MET A  52     -10.934  18.073  -5.084  1.00 34.00           C  
ATOM    403  CB  MET A  52     -10.318  15.825  -6.070  1.00 34.00           C  
ATOM    404  O   MET A  52     -10.289  18.313  -4.060  1.00 34.00           O  
ATOM    405  CG  MET A  52     -10.562  14.314  -5.953  1.00 34.00           C  
ATOM    406  SD  MET A  52     -10.415  13.624  -4.276  1.00 34.00           S  
ATOM    407  CE  MET A  52      -8.625  13.741  -4.028  1.00 34.00           C  
ATOM    408  N   ARG A  53     -11.279  19.053  -5.931  1.00 33.44           N  
ATOM    409  CA  ARG A  53     -11.099  20.488  -5.634  1.00 33.44           C  
ATOM    410  C   ARG A  53     -12.074  21.003  -4.581  1.00 33.44           C  
ATOM    411  CB  ARG A  53     -11.288  21.315  -6.911  1.00 33.44           C  
ATOM    412  O   ARG A  53     -11.677  21.816  -3.746  1.00 33.44           O  
ATOM    413  CG  ARG A  53      -9.990  21.474  -7.695  1.00 33.44           C  
ATOM    414  CD  ARG A  53     -10.307  22.181  -9.012  1.00 33.44           C  
ATOM    415  NE  ARG A  53      -9.129  22.890  -9.541  1.00 33.44           N  
ATOM    416  NH1 ARG A  53     -10.222  23.905 -11.281  1.00 33.44           N  
ATOM    417  NH2 ARG A  53      -8.082  24.412 -10.865  1.00 33.44           N  
ATOM    418  CZ  ARG A  53      -9.150  23.726 -10.560  1.00 33.44           C  
ATOM    419  N   ASN A  54     -13.326  20.560  -4.633  1.00 32.09           N  
ATOM    420  CA  ASN A  54     -14.420  21.112  -3.838  1.00 32.09           C  
ATOM    421  C   ASN A  54     -14.601  20.386  -2.494  1.00 32.09           C  
ATOM    422  CB  ASN A  54     -15.689  21.132  -4.715  1.00 32.09           C  
ATOM    423  O   ASN A  54     -14.941  21.030  -1.507  1.00 32.09           O  
ATOM    424  CG  ASN A  54     -15.601  22.132  -5.868  1.00 32.09           C  
ATOM    425  ND2 ASN A  54     -16.429  21.983  -6.876  1.00 32.09           N  
ATOM    426  OD1 ASN A  54     -14.814  23.070  -5.847  1.00 32.09           O  
ATOM    427  N   MET A  55     -14.291  19.092  -2.397  1.00 33.66           N  
ATOM    428  CA  MET A  55     -14.392  18.273  -1.179  1.00 33.66           C  
ATOM    429  C   MET A  55     -13.640  18.867   0.030  1.00 33.66           C  
ATOM    430  CB  MET A  55     -13.957  16.828  -1.494  1.00 33.66           C  
ATOM    431  O   MET A  55     -14.211  18.863   1.120  1.00 33.66           O  
ATOM    432  CG  MET A  55     -14.156  15.854  -0.330  1.00 33.66           C  
ATOM    433  SD  MET A  55     -13.474  14.212  -0.678  1.00 33.66           S  
ATOM    434  CE  MET A  55     -14.273  13.248   0.630  1.00 33.66           C  
ATOM    435  N   PRO A  56     -12.433  19.459  -0.101  1.00 35.00           N  
ATOM    436  CA  PRO A  56     -11.771  20.138   1.015  1.00 35.00           C  
ATOM    437  C   PRO A  56     -12.484  21.422   1.459  1.00 35.00           C  
ATOM    438  CB  PRO A  56     -10.347  20.432   0.534  1.00 35.00           C  
ATOM    439  O   PRO A  56     -12.489  21.734   2.649  1.00 35.00           O  
ATOM    440  CG  PRO A  56     -10.130  19.434  -0.603  1.00 35.00           C  
ATOM    441  CD  PRO A  56     -11.515  19.367  -1.224  1.00 35.00           C  
ATOM    442  N   TRP A  57     -13.113  22.151   0.529  1.00 35.06           N  
ATOM    443  CA  TRP A  57     -13.942  23.317   0.848  1.00 35.06           C  
ATOM    444  C   TRP A  57     -15.270  22.908   1.481  1.00 35.06           C  
ATOM    445  CB  TRP A  57     -14.175  24.180  -0.397  1.00 35.06           C  
ATOM    446  O   TRP A  57     -15.678  23.539   2.448  1.00 35.06           O  
ATOM    447  CG  TRP A  57     -12.983  24.971  -0.830  1.00 35.06           C  
ATOM    448  CD1 TRP A  57     -12.194  24.694  -1.890  1.00 35.06           C  
ATOM    449  CD2 TRP A  57     -12.437  26.184  -0.227  1.00 35.06           C  
ATOM    450  CE2 TRP A  57     -11.297  26.589  -0.984  1.00 35.06           C  
ATOM    451  CE3 TRP A  57     -12.795  26.988   0.878  1.00 35.06           C  
ATOM    452  NE1 TRP A  57     -11.196  25.643  -1.983  1.00 35.06           N  
ATOM    453  CH2 TRP A  57     -10.933  28.511   0.445  1.00 35.06           C  
ATOM    454  CZ2 TRP A  57     -10.549  27.732  -0.661  1.00 35.06           C  
ATOM    455  CZ3 TRP A  57     -12.053  28.138   1.211  1.00 35.06           C  
ATOM    456  N   ILE A  58     -15.897  21.828   1.011  1.00 34.72           N  
ATOM    457  CA  ILE A  58     -17.097  21.234   1.614  1.00 34.72           C  
ATOM    458  C   ILE A  58     -16.781  20.785   3.044  1.00 34.72           C  
ATOM    459  CB  ILE A  58     -17.638  20.090   0.723  1.00 34.72           C  
ATOM    460  O   ILE A  58     -17.464  21.209   3.969  1.00 34.72           O  
ATOM    461  CG1 ILE A  58     -18.165  20.658  -0.618  1.00 34.72           C  
ATOM    462  CG2 ILE A  58     -18.758  19.305   1.433  1.00 34.72           C  
ATOM    463  CD1 ILE A  58     -18.355  19.601  -1.714  1.00 34.72           C  
ATOM    464  N   ALA A  59     -15.695  20.036   3.260  1.00 35.31           N  
ATOM    465  CA  ALA A  59     -15.261  19.611   4.591  1.00 35.31           C  
ATOM    466  C   ALA A  59     -14.947  20.801   5.519  1.00 35.31           C  
ATOM    467  CB  ALA A  59     -14.048  18.685   4.429  1.00 35.31           C  
ATOM    468  O   ALA A  59     -15.346  20.796   6.684  1.00 35.31           O  
ATOM    469  N   ALA A  60     -14.284  21.850   5.016  1.00 35.38           N  
ATOM    470  CA  ALA A  60     -14.031  23.068   5.785  1.00 35.38           C  
ATOM    471  C   ALA A  60     -15.326  23.838   6.107  1.00 35.38           C  
ATOM    472  CB  ALA A  60     -13.029  23.939   5.018  1.00 35.38           C  
ATOM    473  O   ALA A  60     -15.505  24.289   7.236  1.00 35.38           O  
ATOM    474  N   TYR A  61     -16.250  23.956   5.152  1.00 32.94           N  
ATOM    475  CA  TYR A  61     -17.537  24.632   5.328  1.00 32.94           C  
ATOM    476  C   TYR A  61     -18.441  23.868   6.304  1.00 32.94           C  
ATOM    477  CB  TYR A  61     -18.193  24.808   3.950  1.00 32.94           C  
ATOM    478  O   TYR A  61     -19.065  24.472   7.169  1.00 32.94           O  
ATOM    479  CG  TYR A  61     -19.325  25.813   3.904  1.00 32.94           C  
ATOM    480  CD1 TYR A  61     -20.663  25.386   3.807  1.00 32.94           C  
ATOM    481  CD2 TYR A  61     -19.022  27.189   3.897  1.00 32.94           C  
ATOM    482  CE1 TYR A  61     -21.696  26.337   3.699  1.00 32.94           C  
ATOM    483  CE2 TYR A  61     -20.053  28.143   3.799  1.00 32.94           C  
ATOM    484  OH  TYR A  61     -22.396  28.627   3.598  1.00 32.94           O  
ATOM    485  CZ  TYR A  61     -21.395  27.714   3.699  1.00 32.94           C  
ATOM    486  N   GLN A  62     -18.440  22.537   6.243  1.00 36.19           N  
ATOM    487  CA  GLN A  62     -19.181  21.656   7.145  1.00 36.19           C  
ATOM    488  C   GLN A  62     -18.598  21.685   8.571  1.00 36.19           C  
ATOM    489  CB  GLN A  62     -19.203  20.261   6.497  1.00 36.19           C  
ATOM    490  O   GLN A  62     -19.357  21.775   9.534  1.00 36.19           O  
ATOM    491  CG  GLN A  62     -20.298  19.319   7.014  1.00 36.19           C  
ATOM    492  CD  GLN A  62     -20.480  18.106   6.095  1.00 36.19           C  
ATOM    493  NE2 GLN A  62     -21.582  17.396   6.194  1.00 36.19           N  
ATOM    494  OE1 GLN A  62     -19.650  17.773   5.266  1.00 36.19           O  
ATOM    495  N   ALA A  63     -17.269  21.745   8.724  1.00 35.69           N  
ATOM    496  CA  ALA A  63     -16.609  21.983  10.014  1.00 35.69           C  
ATOM    497  C   ALA A  63     -16.910  23.382  10.597  1.00 35.69           C  
ATOM    498  CB  ALA A  63     -15.101  21.774   9.824  1.00 35.69           C  
ATOM    499  O   ALA A  63     -17.108  23.530  11.807  1.00 35.69           O  
ATOM    500  N   VAL A  64     -16.989  24.415   9.748  1.00 35.19           N  
ATOM    501  CA  VAL A  64     -17.387  25.780  10.141  1.00 35.19           C  
ATOM    502  C   VAL A  64     -18.866  25.835  10.540  1.00 35.19           C  
ATOM    503  CB  VAL A  64     -17.028  26.794   9.035  1.00 35.19           C  
ATOM    504  O   VAL A  64     -19.191  26.420  11.569  1.00 35.19           O  
ATOM    505  CG1 VAL A  64     -17.697  28.162   9.218  1.00 35.19           C  
ATOM    506  CG2 VAL A  64     -15.511  27.037   9.022  1.00 35.19           C  
ATOM    507  N   LEU A  65     -19.763  25.174   9.804  1.00 32.44           N  
ATOM    508  CA  LEU A  65     -21.182  25.077  10.161  1.00 32.44           C  
ATOM    509  C   LEU A  65     -21.392  24.316  11.478  1.00 32.44           C  
ATOM    510  CB  LEU A  65     -21.969  24.422   9.013  1.00 32.44           C  
ATOM    511  O   LEU A  65     -22.149  24.782  12.326  1.00 32.44           O  
ATOM    512  CG  LEU A  65     -22.217  25.334   7.795  1.00 32.44           C  
ATOM    513  CD1 LEU A  65     -22.821  24.495   6.669  1.00 32.44           C  
ATOM    514  CD2 LEU A  65     -23.187  26.476   8.112  1.00 32.44           C  
ATOM    515  N   MET A  66     -20.683  23.203  11.701  1.00 36.03           N  
ATOM    516  CA  MET A  66     -20.735  22.475  12.976  1.00 36.03           C  
ATOM    517  C   MET A  66     -20.214  23.323  14.145  1.00 36.03           C  
ATOM    518  CB  MET A  66     -19.957  21.154  12.874  1.00 36.03           C  
ATOM    519  O   MET A  66     -20.832  23.343  15.208  1.00 36.03           O  
ATOM    520  CG  MET A  66     -20.751  20.092  12.108  1.00 36.03           C  
ATOM    521  SD  MET A  66     -19.913  18.488  12.005  1.00 36.03           S  
ATOM    522  CE  MET A  66     -21.274  17.474  11.369  1.00 36.03           C  
ATOM    523  N   THR A  67     -19.125  24.077  13.965  1.00 36.31           N  
ATOM    524  CA  THR A  67     -18.618  24.957  15.036  1.00 36.31           C  
ATOM    525  C   THR A  67     -19.515  26.172  15.301  1.00 36.31           C  
ATOM    526  CB  THR A  67     -17.152  25.378  14.840  1.00 36.31           C  
ATOM    527  O   THR A  67     -19.656  26.557  16.460  1.00 36.31           O  
ATOM    528  CG2 THR A  67     -16.188  24.261  15.239  1.00 36.31           C  
ATOM    529  OG1 THR A  67     -16.832  25.714  13.514  1.00 36.31           O  
ATOM    530  N   LEU A  68     -20.181  26.731  14.284  1.00 31.91           N  
ATOM    531  CA  LEU A  68     -21.166  27.809  14.455  1.00 31.91           C  
ATOM    532  C   LEU A  68     -22.469  27.328  15.113  1.00 31.91           C  
ATOM    533  CB  LEU A  68     -21.449  28.465  13.090  1.00 31.91           C  
ATOM    534  O   LEU A  68     -22.983  28.006  16.001  1.00 31.91           O  
ATOM    535  CG  LEU A  68     -20.312  29.368  12.578  1.00 31.91           C  
ATOM    536  CD1 LEU A  68     -20.567  29.740  11.116  1.00 31.91           C  
ATOM    537  CD2 LEU A  68     -20.205  30.669  13.379  1.00 31.91           C  
ATOM    538  N   GLY A  69     -22.983  26.154  14.727  1.00 34.06           N  
ATOM    539  CA  GLY A  69     -24.187  25.573  15.330  1.00 34.06           C  
ATOM    540  C   GLY A  69     -24.003  25.232  16.813  1.00 34.06           C  
ATOM    541  O   GLY A  69     -24.894  25.477  17.624  1.00 34.06           O  
ATOM    542  N   MET A  70     -22.822  24.736  17.202  1.00 36.22           N  
ATOM    543  CA  MET A  70     -22.546  24.401  18.604  1.00 36.22           C  
ATOM    544  C   MET A  70     -22.326  25.626  19.503  1.00 36.22           C  
ATOM    545  CB  MET A  70     -21.365  23.430  18.709  1.00 36.22           C  
ATOM    546  O   MET A  70     -22.696  25.566  20.675  1.00 36.22           O  
ATOM    547  CG  MET A  70     -21.713  22.049  18.143  1.00 36.22           C  
ATOM    548  SD  MET A  70     -20.448  20.795  18.476  1.00 36.22           S  
ATOM    549  CE  MET A  70     -21.115  20.102  20.015  1.00 36.22           C  
ATOM    550  N   ASP A  71     -21.797  26.748  18.999  1.00 36.56           N  
ATOM    551  CA  ASP A  71     -21.637  27.968  19.812  1.00 36.56           C  
ATOM    552  C   ASP A  71     -22.997  28.595  20.214  1.00 36.56           C  
ATOM    553  CB  ASP A  71     -20.679  28.977  19.129  1.00 36.56           C  
ATOM    554  O   ASP A  71     -23.057  29.300  21.221  1.00 36.56           O  
ATOM    555  CG  ASP A  71     -19.200  28.859  19.568  1.00 36.56           C  
ATOM    556  OD1 ASP A  71     -18.749  27.778  20.021  1.00 36.56           O  
ATOM    557  OD2 ASP A  71     -18.446  29.860  19.484  1.00 36.56           O  
ATOM    558  N   GLN A  72     -24.104  28.275  19.520  1.00 36.16           N  
ATOM    559  CA  GLN A  72     -25.468  28.615  19.968  1.00 36.16           C  
ATOM    560  C   GLN A  72     -26.015  27.676  21.063  1.00 36.16           C  
ATOM    561  CB  GLN A  72     -26.440  28.656  18.774  1.00 36.16           C  
ATOM    562  O   GLN A  72     -26.840  28.100  21.870  1.00 36.16           O  
ATOM    563  CG  GLN A  72     -26.184  29.856  17.848  1.00 36.16           C  
ATOM    564  CD  GLN A  72     -27.290  30.066  16.813  1.00 36.16           C  
ATOM    565  NE2 GLN A  72     -27.393  31.242  16.233  1.00 36.16           N  
ATOM    566  OE1 GLN A  72     -28.088  29.203  16.497  1.00 36.16           O  
ATOM    567  N   ALA A  73     -25.554  26.422  21.132  1.00 38.81           N  
ATOM    568  CA  ALA A  73     -26.040  25.426  22.095  1.00 38.81           C  
ATOM    569  C   ALA A  73     -25.192  25.335  23.386  1.00 38.81           C  
ATOM    570  CB  ALA A  73     -26.096  24.076  21.365  1.00 38.81           C  
ATOM    571  O   ALA A  73     -25.692  25.005  24.463  1.00 38.81           O  
ATOM    572  N   ALA A  74     -23.885  25.599  23.309  1.00 35.09           N  
ATOM    573  CA  ALA A  74     -22.907  25.104  24.283  1.00 35.09           C  
ATOM    574  C   ALA A  74     -22.595  26.049  25.466  1.00 35.09           C  
ATOM    575  CB  ALA A  74     -21.666  24.632  23.518  1.00 35.09           C  
ATOM    576  O   ALA A  74     -21.435  26.220  25.853  1.00 35.09           O  
ATOM    577  N   GLY A  75     -23.618  26.609  26.121  1.00 36.56           N  
ATOM    578  CA  GLY A  75     -23.471  27.661  27.144  1.00 36.56           C  
ATOM    579  C   GLY A  75     -22.606  27.363  28.391  1.00 36.56           C  
ATOM    580  O   GLY A  75     -22.369  28.280  29.177  1.00 36.56           O  
ATOM    581  N   LYS A  76     -22.132  26.122  28.628  1.00 40.78           N  
ATOM    582  CA  LYS A  76     -21.417  25.739  29.876  1.00 40.78           C  
ATOM    583  C   LYS A  76     -20.181  24.813  29.769  1.00 40.78           C  
ATOM    584  CB  LYS A  76     -22.442  25.209  30.916  1.00 40.78           C  
ATOM    585  O   LYS A  76     -19.575  24.553  30.805  1.00 40.78           O  
ATOM    586  CG  LYS A  76     -23.261  26.343  31.568  1.00 40.78           C  
ATOM    587  CD  LYS A  76     -24.207  25.861  32.681  1.00 40.78           C  
ATOM    588  CE  LYS A  76     -24.929  27.072  33.301  1.00 40.78           C  
ATOM    589  NZ  LYS A  76     -25.984  26.677  34.273  1.00 40.78           N  
ATOM    590  N   ARG A  77     -19.740  24.310  28.599  1.00 43.94           N  
ATOM    591  CA  ARG A  77     -18.681  23.251  28.523  1.00 43.94           C  
ATOM    592  C   ARG A  77     -17.418  23.621  27.720  1.00 43.94           C  
ATOM    593  CB  ARG A  77     -19.293  21.892  28.116  1.00 43.94           C  
ATOM    594  O   ARG A  77     -17.082  22.987  26.723  1.00 43.94           O  
ATOM    595  CG  ARG A  77     -20.231  21.329  29.203  1.00 43.94           C  
ATOM    596  CD  ARG A  77     -20.660  19.883  28.905  1.00 43.94           C  
ATOM    597  NE  ARG A  77     -21.563  19.354  29.952  1.00 43.94           N  
ATOM    598  NH1 ARG A  77     -21.814  17.218  29.123  1.00 43.94           N  
ATOM    599  NH2 ARG A  77     -22.914  17.812  30.961  1.00 43.94           N  
ATOM    600  CZ  ARG A  77     -22.086  18.136  30.008  1.00 43.94           C  
ATOM    601  N   ARG A  78     -16.654  24.606  28.214  1.00 37.69           N  
ATOM    602  CA  ARG A  78     -15.426  25.134  27.566  1.00 37.69           C  
ATOM    603  C   ARG A  78     -14.343  24.089  27.237  1.00 37.69           C  
ATOM    604  CB  ARG A  78     -14.812  26.268  28.414  1.00 37.69           C  
ATOM    605  O   ARG A  78     -13.666  24.254  26.229  1.00 37.69           O  
ATOM    606  CG  ARG A  78     -15.665  27.548  28.410  1.00 37.69           C  
ATOM    607  CD  ARG A  78     -14.997  28.671  29.220  1.00 37.69           C  
ATOM    608  NE  ARG A  78     -15.800  29.911  29.188  1.00 37.69           N  
ATOM    609  NH1 ARG A  78     -14.716  31.070  30.858  1.00 37.69           N  
ATOM    610  NH2 ARG A  78     -16.444  32.007  29.810  1.00 37.69           N  
ATOM    611  CZ  ARG A  78     -15.648  30.984  29.949  1.00 37.69           C  
ATOM    612  N   SER A  79     -14.170  23.032  28.037  1.00 37.28           N  
ATOM    613  CA  SER A  79     -13.103  22.033  27.831  1.00 37.28           C  
ATOM    614  C   SER A  79     -13.325  21.151  26.596  1.00 37.28           C  
ATOM    615  CB  SER A  79     -12.932  21.157  29.075  1.00 37.28           C  
ATOM    616  O   SER A  79     -12.402  20.964  25.804  1.00 37.28           O  
ATOM    617  OG  SER A  79     -14.178  20.604  29.466  1.00 37.28           O  
ATOM    618  N   VAL A  80     -14.555  20.667  26.388  1.00 36.59           N  
ATOM    619  CA  VAL A  80     -14.937  19.909  25.182  1.00 36.59           C  
ATOM    620  C   VAL A  80     -14.739  20.781  23.944  1.00 36.59           C  
ATOM    621  CB  VAL A  80     -16.394  19.407  25.266  1.00 36.59           C  
ATOM    622  O   VAL A  80     -14.113  20.345  22.982  1.00 36.59           O  
ATOM    623  CG1 VAL A  80     -16.785  18.585  24.032  1.00 36.59           C  
ATOM    624  CG2 VAL A  80     -16.602  18.521  26.503  1.00 36.59           C  
ATOM    625  N   ILE A  81     -15.165  22.046  24.019  1.00 38.75           N  
ATOM    626  CA  ILE A  81     -14.983  23.038  22.955  1.00 38.75           C  
ATOM    627  C   ILE A  81     -13.493  23.241  22.634  1.00 38.75           C  
ATOM    628  CB  ILE A  81     -15.696  24.359  23.335  1.00 38.75           C  
ATOM    629  O   ILE A  81     -13.137  23.264  21.461  1.00 38.75           O  
ATOM    630  CG1 ILE A  81     -17.222  24.149  23.483  1.00 38.75           C  
ATOM    631  CG2 ILE A  81     -15.420  25.455  22.296  1.00 38.75           C  
ATOM    632  CD1 ILE A  81     -17.942  25.353  24.106  1.00 38.75           C  
ATOM    633  N   THR A  82     -12.590  23.334  23.619  1.00 36.56           N  
ATOM    634  CA  THR A  82     -11.144  23.451  23.333  1.00 36.56           C  
ATOM    635  C   THR A  82     -10.545  22.194  22.704  1.00 36.56           C  
ATOM    636  CB  THR A  82     -10.313  23.852  24.561  1.00 36.56           C  
ATOM    637  O   THR A  82      -9.753  22.314  21.770  1.00 36.56           O  
ATOM    638  CG2 THR A  82     -10.474  25.341  24.865  1.00 36.56           C  
ATOM    639  OG1 THR A  82     -10.684  23.161  25.731  1.00 36.56           O  
ATOM    640  N   THR A  83     -10.934  20.994  23.146  1.00 38.22           N  
ATOM    641  CA  THR A  83     -10.428  19.742  22.556  1.00 38.22           C  
ATOM    642  C   THR A  83     -10.962  19.547  21.138  1.00 38.22           C  
ATOM    643  CB  THR A  83     -10.770  18.527  23.432  1.00 38.22           C  
ATOM    644  O   THR A  83     -10.196  19.206  20.240  1.00 38.22           O  
ATOM    645  CG2 THR A  83     -10.007  17.270  23.012  1.00 38.22           C  
ATOM    646  OG1 THR A  83     -10.392  18.782  24.764  1.00 38.22           O  
ATOM    647  N   PHE A  84     -12.242  19.846  20.899  1.00 38.16           N  
ATOM    648  CA  PHE A  84     -12.856  19.768  19.574  1.00 38.16           C  
ATOM    649  C   PHE A  84     -12.333  20.858  18.630  1.00 38.16           C  
ATOM    650  CB  PHE A  84     -14.381  19.813  19.711  1.00 38.16           C  
ATOM    651  O   PHE A  84     -12.040  20.561  17.480  1.00 38.16           O  
ATOM    652  CG  PHE A  84     -15.111  19.375  18.456  1.00 38.16           C  
ATOM    653  CD1 PHE A  84     -15.621  20.327  17.552  1.00 38.16           C  
ATOM    654  CD2 PHE A  84     -15.293  18.001  18.200  1.00 38.16           C  
ATOM    655  CE1 PHE A  84     -16.328  19.906  16.411  1.00 38.16           C  
ATOM    656  CE2 PHE A  84     -15.999  17.583  17.058  1.00 38.16           C  
ATOM    657  CZ  PHE A  84     -16.524  18.536  16.169  1.00 38.16           C  
ATOM    658  N   ARG A  85     -12.095  22.091  19.105  1.00 38.53           N  
ATOM    659  CA  ARG A  85     -11.410  23.135  18.317  1.00 38.53           C  
ATOM    660  C   ARG A  85      -9.961  22.752  17.996  1.00 38.53           C  
ATOM    661  CB  ARG A  85     -11.504  24.514  19.001  1.00 38.53           C  
ATOM    662  O   ARG A  85      -9.512  23.046  16.898  1.00 38.53           O  
ATOM    663  CG  ARG A  85     -12.915  25.132  18.893  1.00 38.53           C  
ATOM    664  CD  ARG A  85     -13.030  26.464  19.656  1.00 38.53           C  
ATOM    665  NE  ARG A  85     -14.421  26.977  19.673  1.00 38.53           N  
ATOM    666  NH1 ARG A  85     -14.060  29.034  20.638  1.00 38.53           N  
ATOM    667  NH2 ARG A  85     -16.128  28.419  20.144  1.00 38.53           N  
ATOM    668  CZ  ARG A  85     -14.863  28.133  20.147  1.00 38.53           C  
ATOM    669  N   SER A  86      -9.253  22.048  18.883  1.00 39.00           N  
ATOM    670  CA  SER A  86      -7.919  21.493  18.590  1.00 39.00           C  
ATOM    671  C   SER A  86      -7.974  20.374  17.537  1.00 39.00           C  
ATOM    672  CB  SER A  86      -7.274  20.982  19.881  1.00 39.00           C  
ATOM    673  O   SER A  86      -7.170  20.359  16.604  1.00 39.00           O  
ATOM    674  OG  SER A  86      -5.913  20.685  19.656  1.00 39.00           O  
ATOM    675  N   LEU A  87      -8.967  19.480  17.624  1.00 41.44           N  
ATOM    676  CA  LEU A  87      -9.208  18.421  16.637  1.00 41.44           C  
ATOM    677  C   LEU A  87      -9.589  19.003  15.266  1.00 41.44           C  
ATOM    678  CB  LEU A  87     -10.309  17.479  17.163  1.00 41.44           C  
ATOM    679  O   LEU A  87      -8.995  18.629  14.261  1.00 41.44           O  
ATOM    680  CG  LEU A  87     -10.402  16.160  16.369  1.00 41.44           C  
ATOM    681  CD1 LEU A  87      -9.354  15.154  16.851  1.00 41.44           C  
ATOM    682  CD2 LEU A  87     -11.786  15.537  16.542  1.00 41.44           C  
ATOM    683  N   MET A  88     -10.518  19.962  15.229  1.00 40.41           N  
ATOM    684  CA  MET A  88     -10.941  20.677  14.021  1.00 40.41           C  
ATOM    685  C   MET A  88      -9.814  21.520  13.425  1.00 40.41           C  
ATOM    686  CB  MET A  88     -12.158  21.568  14.323  1.00 40.41           C  
ATOM    687  O   MET A  88      -9.668  21.545  12.211  1.00 40.41           O  
ATOM    688  CG  MET A  88     -13.450  20.760  14.481  1.00 40.41           C  
ATOM    689  SD  MET A  88     -14.007  19.987  12.938  1.00 40.41           S  
ATOM    690  CE  MET A  88     -14.011  18.243  13.426  1.00 40.41           C  
ATOM    691  N   LEU A  89      -8.966  22.157  14.242  1.00 42.06           N  
ATOM    692  CA  LEU A  89      -7.767  22.843  13.755  1.00 42.06           C  
ATOM    693  C   LEU A  89      -6.760  21.845  13.165  1.00 42.06           C  
ATOM    694  CB  LEU A  89      -7.150  23.669  14.899  1.00 42.06           C  
ATOM    695  O   LEU A  89      -6.186  22.116  12.118  1.00 42.06           O  
ATOM    696  CG  LEU A  89      -5.956  24.545  14.477  1.00 42.06           C  
ATOM    697  CD1 LEU A  89      -6.381  25.694  13.559  1.00 42.06           C  
ATOM    698  CD2 LEU A  89      -5.298  25.147  15.718  1.00 42.06           C  
ATOM    699  N   SER A  90      -6.582  20.679  13.790  1.00 41.00           N  
ATOM    700  CA  SER A  90      -5.713  19.609  13.277  1.00 41.00           C  
ATOM    701  C   SER A  90      -6.243  19.037  11.958  1.00 41.00           C  
ATOM    702  CB  SER A  90      -5.557  18.488  14.309  1.00 41.00           C  
ATOM    703  O   SER A  90      -5.471  18.862  11.019  1.00 41.00           O  
ATOM    704  OG  SER A  90      -5.041  18.999  15.523  1.00 41.00           O  
ATOM    705  N   LEU A  91      -7.558  18.821  11.852  1.00 41.94           N  
ATOM    706  CA  LEU A  91      -8.246  18.411  10.626  1.00 41.94           C  
ATOM    707  C   LEU A  91      -8.158  19.478   9.538  1.00 41.94           C  
ATOM    708  CB  LEU A  91      -9.718  18.084  10.941  1.00 41.94           C  
ATOM    709  O   LEU A  91      -7.810  19.156   8.413  1.00 41.94           O  
ATOM    710  CG  LEU A  91      -9.939  16.590  11.218  1.00 41.94           C  
ATOM    711  CD1 LEU A  91     -11.236  16.391  11.996  1.00 41.94           C  
ATOM    712  CD2 LEU A  91     -10.022  15.807   9.904  1.00 41.94           C  
ATOM    713  N   LEU A  92      -8.406  20.749   9.853  1.00 41.09           N  
ATOM    714  CA  LEU A  92      -8.335  21.840   8.883  1.00 41.09           C  
ATOM    715  C   LEU A  92      -6.891  22.067   8.414  1.00 41.09           C  
ATOM    716  CB  LEU A  92      -9.023  23.076   9.490  1.00 41.09           C  
ATOM    717  O   LEU A  92      -6.669  22.255   7.222  1.00 41.09           O  
ATOM    718  CG  LEU A  92      -9.257  24.228   8.493  1.00 41.09           C  
ATOM    719  CD1 LEU A  92     -10.521  25.002   8.874  1.00 41.09           C  
ATOM    720  CD2 LEU A  92      -8.095  25.225   8.478  1.00 41.09           C  
ATOM    721  N   LEU A  93      -5.895  21.947   9.298  1.00 42.97           N  
ATOM    722  CA  LEU A  93      -4.480  21.934   8.916  1.00 42.97           C  
ATOM    723  C   LEU A  93      -4.108  20.685   8.101  1.00 42.97           C  
ATOM    724  CB  LEU A  93      -3.589  22.050  10.165  1.00 42.97           C  
ATOM    725  O   LEU A  93      -3.289  20.797   7.192  1.00 42.97           O  
ATOM    726  CG  LEU A  93      -3.588  23.431  10.848  1.00 42.97           C  
ATOM    727  CD1 LEU A  93      -2.871  23.328  12.196  1.00 42.97           C  
ATOM    728  CD2 LEU A  93      -2.855  24.481  10.009  1.00 42.97           C  
ATOM    729  N   PHE A  94      -4.697  19.515   8.366  1.00 42.44           N  
ATOM    730  CA  PHE A  94      -4.503  18.302   7.562  1.00 42.44           C  
ATOM    731  C   PHE A  94      -5.138  18.441   6.170  1.00 42.44           C  
ATOM    732  CB  PHE A  94      -5.032  17.076   8.319  1.00 42.44           C  
ATOM    733  O   PHE A  94      -4.461  18.202   5.177  1.00 42.44           O  
ATOM    734  CG  PHE A  94      -4.836  15.765   7.580  1.00 42.44           C  
ATOM    735  CD1 PHE A  94      -5.894  15.204   6.839  1.00 42.44           C  
ATOM    736  CD2 PHE A  94      -3.592  15.106   7.628  1.00 42.44           C  
ATOM    737  CE1 PHE A  94      -5.710  13.990   6.154  1.00 42.44           C  
ATOM    738  CE2 PHE A  94      -3.408  13.892   6.941  1.00 42.44           C  
ATOM    739  CZ  PHE A  94      -4.469  13.333   6.206  1.00 42.44           C  
ATOM    740  N   SER A  95      -6.370  18.941   6.069  1.00 40.00           N  
ATOM    741  CA  SER A  95      -7.041  19.271   4.806  1.00 40.00           C  
ATOM    742  C   SER A  95      -6.279  20.340   4.024  1.00 40.00           C  
ATOM    743  CB  SER A  95      -8.472  19.751   5.071  1.00 40.00           C  
ATOM    744  O   SER A  95      -6.074  20.179   2.828  1.00 40.00           O  
ATOM    745  OG  SER A  95      -9.219  18.705   5.658  1.00 40.00           O  
ATOM    746  N   VAL A  96      -5.764  21.385   4.681  1.00 40.19           N  
ATOM    747  CA  VAL A  96      -4.868  22.372   4.051  1.00 40.19           C  
ATOM    748  C   VAL A  96      -3.538  21.735   3.634  1.00 40.19           C  
ATOM    749  CB  VAL A  96      -4.671  23.602   4.963  1.00 40.19           C  
ATOM    750  O   VAL A  96      -3.019  22.080   2.578  1.00 40.19           O  
ATOM    751  CG1 VAL A  96      -3.534  24.531   4.515  1.00 40.19           C  
ATOM    752  CG2 VAL A  96      -5.951  24.452   4.982  1.00 40.19           C  
ATOM    753  N   SER A  97      -3.013  20.756   4.379  1.00 42.59           N  
ATOM    754  CA  SER A  97      -1.834  19.972   3.965  1.00 42.59           C  
ATOM    755  C   SER A  97      -2.131  19.115   2.730  1.00 42.59           C  
ATOM    756  CB  SER A  97      -1.316  19.055   5.085  1.00 42.59           C  
ATOM    757  O   SER A  97      -1.289  19.025   1.842  1.00 42.59           O  
ATOM    758  OG  SER A  97      -1.062  19.762   6.285  1.00 42.59           O  
ATOM    759  N   LEU A  98      -3.330  18.532   2.639  1.00 41.47           N  
ATOM    760  CA  LEU A  98      -3.793  17.717   1.514  1.00 41.47           C  
ATOM    761  C   LEU A  98      -4.071  18.574   0.266  1.00 41.47           C  
ATOM    762  CB  LEU A  98      -5.055  16.945   1.952  1.00 41.47           C  
ATOM    763  O   LEU A  98      -3.694  18.201  -0.839  1.00 41.47           O  
ATOM    764  CG  LEU A  98      -5.243  15.629   1.171  1.00 41.47           C  
ATOM    765  CD1 LEU A  98      -4.578  14.467   1.914  1.00 41.47           C  
ATOM    766  CD2 LEU A  98      -6.724  15.306   0.995  1.00 41.47           C  
ATOM    767  N   VAL A  99      -4.655  19.763   0.444  1.00 39.22           N  
ATOM    768  CA  VAL A  99      -4.869  20.778  -0.604  1.00 39.22           C  
ATOM    769  C   VAL A  99      -3.546  21.378  -1.073  1.00 39.22           C  
ATOM    770  CB  VAL A  99      -5.810  21.884  -0.081  1.00 39.22           C  
ATOM    771  O   VAL A  99      -3.380  21.623  -2.269  1.00 39.22           O  
ATOM    772  CG1 VAL A  99      -5.899  23.126  -0.977  1.00 39.22           C  
ATOM    773  CG2 VAL A  99      -7.237  21.348   0.030  1.00 39.22           C  
ATOM    774  N   ALA A 100      -2.590  21.596  -0.167  1.00 36.34           N  
ATOM    775  CA  ALA A 100      -1.237  22.015  -0.515  1.00 36.34           C  
ATOM    776  C   ALA A 100      -0.497  20.905  -1.273  1.00 36.34           C  
ATOM    777  CB  ALA A 100      -0.487  22.447   0.751  1.00 36.34           C  
ATOM    778  O   ALA A 100       0.115  21.194  -2.293  1.00 36.34           O  
ATOM    779  N   PHE A 101      -0.612  19.643  -0.842  1.00 39.00           N  
ATOM    780  CA  PHE A 101      -0.090  18.475  -1.558  1.00 39.00           C  
ATOM    781  C   PHE A 101      -0.680  18.396  -2.975  1.00 39.00           C  
ATOM    782  CB  PHE A 101      -0.366  17.211  -0.720  1.00 39.00           C  
ATOM    783  O   PHE A 101       0.074  18.431  -3.944  1.00 39.00           O  
ATOM    784  CG  PHE A 101       0.115  15.899  -1.314  1.00 39.00           C  
ATOM    785  CD1 PHE A 101      -0.755  15.111  -2.092  1.00 39.00           C  
ATOM    786  CD2 PHE A 101       1.418  15.436  -1.053  1.00 39.00           C  
ATOM    787  CE1 PHE A 101      -0.315  13.881  -2.615  1.00 39.00           C  
ATOM    788  CE2 PHE A 101       1.863  14.212  -1.583  1.00 39.00           C  
ATOM    789  CZ  PHE A 101       0.994  13.434  -2.366  1.00 39.00           C  
ATOM    790  N   TYR A 102      -2.012  18.403  -3.102  1.00 38.16           N  
ATOM    791  CA  TYR A 102      -2.737  18.338  -4.375  1.00 38.16           C  
ATOM    792  C   TYR A 102      -2.366  19.488  -5.322  1.00 38.16           C  
ATOM    793  CB  TYR A 102      -4.247  18.303  -4.093  1.00 38.16           C  
ATOM    794  O   TYR A 102      -1.911  19.235  -6.436  1.00 38.16           O  
ATOM    795  CG  TYR A 102      -5.127  18.215  -5.328  1.00 38.16           C  
ATOM    796  CD1 TYR A 102      -5.916  19.318  -5.716  1.00 38.16           C  
ATOM    797  CD2 TYR A 102      -5.182  17.019  -6.071  1.00 38.16           C  
ATOM    798  CE1 TYR A 102      -6.783  19.214  -6.823  1.00 38.16           C  
ATOM    799  CE2 TYR A 102      -6.028  16.924  -7.194  1.00 38.16           C  
ATOM    800  OH  TYR A 102      -7.686  17.878  -8.617  1.00 38.16           O  
ATOM    801  CZ  TYR A 102      -6.846  18.011  -7.561  1.00 38.16           C  
ATOM    802  N   ASN A 103      -2.453  20.749  -4.884  1.00 34.91           N  
ATOM    803  CA  ASN A 103      -2.088  21.888  -5.735  1.00 34.91           C  
ATOM    804  C   ASN A 103      -0.589  21.924  -6.067  1.00 34.91           C  
ATOM    805  CB  ASN A 103      -2.534  23.206  -5.088  1.00 34.91           C  
ATOM    806  O   ASN A 103      -0.219  22.300  -7.180  1.00 34.91           O  
ATOM    807  CG  ASN A 103      -4.027  23.429  -5.217  1.00 34.91           C  
ATOM    808  ND2 ASN A 103      -4.748  23.417  -4.125  1.00 34.91           N  
ATOM    809  OD1 ASN A 103      -4.562  23.609  -6.297  1.00 34.91           O  
ATOM    810  N   ALA A 104       0.286  21.503  -5.148  1.00 33.38           N  
ATOM    811  CA  ALA A 104       1.719  21.465  -5.406  1.00 33.38           C  
ATOM    812  C   ALA A 104       2.154  20.282  -6.287  1.00 33.38           C  
ATOM    813  CB  ALA A 104       2.493  21.550  -4.090  1.00 33.38           C  
ATOM    814  O   ALA A 104       3.262  20.338  -6.819  1.00 33.38           O  
ATOM    815  N   THR A 105       1.312  19.266  -6.542  1.00 35.94           N  
ATOM    816  CA  THR A 105       1.598  18.263  -7.597  1.00 35.94           C  
ATOM    817  C   THR A 105       1.779  18.903  -8.980  1.00 35.94           C  
ATOM    818  CB  THR A 105       0.531  17.163  -7.741  1.00 35.94           C  
ATOM    819  O   THR A 105       2.460  18.335  -9.830  1.00 35.94           O  
ATOM    820  CG2 THR A 105       0.259  16.355  -6.476  1.00 35.94           C  
ATOM    821  OG1 THR A 105      -0.685  17.690  -8.215  1.00 35.94           O  
ATOM    822  N   ARG A 106       1.235  20.113  -9.193  1.00 38.50           N  
ATOM    823  CA  ARG A 106       1.390  20.901 -10.425  1.00 38.50           C  
ATOM    824  C   ARG A 106       2.660  21.771 -10.472  1.00 38.50           C  
ATOM    825  CB  ARG A 106       0.120  21.747 -10.671  1.00 38.50           C  
ATOM    826  O   ARG A 106       2.846  22.465 -11.465  1.00 38.50           O  
ATOM    827  CG  ARG A 106      -1.156  20.907 -10.867  1.00 38.50           C  
ATOM    828  CD  ARG A 106      -2.343  21.792 -11.284  1.00 38.50           C  
ATOM    829  NE  ARG A 106      -3.554  20.991 -11.579  1.00 38.50           N  
ATOM    830  NH1 ARG A 106      -4.639  22.472 -12.962  1.00 38.50           N  
ATOM    831  NH2 ARG A 106      -5.559  20.478 -12.555  1.00 38.50           N  
ATOM    832  CZ  ARG A 106      -4.575  21.315 -12.359  1.00 38.50           C  
ATOM    833  N   ASN A 107       3.503  21.812  -9.428  1.00 36.25           N  
ATOM    834  CA  ASN A 107       4.638  22.753  -9.373  1.00 36.25           C  
ATOM    835  C   ASN A 107       5.834  22.241  -8.531  1.00 36.25           C  
ATOM    836  CB  ASN A 107       4.095  24.143  -8.950  1.00 36.25           C  
ATOM    837  O   ASN A 107       6.073  22.679  -7.402  1.00 36.25           O  
ATOM    838  CG  ASN A 107       4.552  25.249  -9.886  1.00 36.25           C  
ATOM    839  ND2 ASN A 107       3.778  26.301 -10.022  1.00 36.25           N  
ATOM    840  OD1 ASN A 107       5.608  25.204 -10.493  1.00 36.25           O  
ATOM    841  N   GLU A 108       6.596  21.305  -9.111  1.00 40.88           N  
ATOM    842  CA  GLU A 108       7.502  20.365  -8.416  1.00 40.88           C  
ATOM    843  C   GLU A 108       8.505  20.990  -7.422  1.00 40.88           C  
ATOM    844  CB  GLU A 108       8.260  19.521  -9.461  1.00 40.88           C  
ATOM    845  O   GLU A 108       8.756  20.431  -6.352  1.00 40.88           O  
ATOM    846  CG  GLU A 108       7.312  18.728 -10.380  1.00 40.88           C  
ATOM    847  CD  GLU A 108       8.030  17.603 -11.145  1.00 40.88           C  
ATOM    848  OE1 GLU A 108       7.519  16.450 -11.099  1.00 40.88           O  
ATOM    849  OE2 GLU A 108       9.083  17.898 -11.748  1.00 40.88           O  
ATOM    850  N   ARG A 109       9.072  22.164  -7.738  1.00 34.25           N  
ATOM    851  CA  ARG A 109      10.099  22.812  -6.894  1.00 34.25           C  
ATOM    852  C   ARG A 109       9.555  23.327  -5.556  1.00 34.25           C  
ATOM    853  CB  ARG A 109      10.818  23.929  -7.673  1.00 34.25           C  
ATOM    854  O   ARG A 109      10.273  23.290  -4.560  1.00 34.25           O  
ATOM    855  CG  ARG A 109      11.787  23.363  -8.727  1.00 34.25           C  
ATOM    856  CD  ARG A 109      12.536  24.479  -9.473  1.00 34.25           C  
ATOM    857  NE  ARG A 109      13.613  23.938 -10.332  1.00 34.25           N  
ATOM    858  NH1 ARG A 109      14.242  25.892 -11.372  1.00 34.25           N  
ATOM    859  NH2 ARG A 109      15.387  24.030 -11.775  1.00 34.25           N  
ATOM    860  CZ  ARG A 109      14.401  24.617 -11.154  1.00 34.25           C  
ATOM    861  N   TRP A 110       8.299  23.774  -5.506  1.00 32.25           N  
ATOM    862  CA  TRP A 110       7.687  24.235  -4.253  1.00 32.25           C  
ATOM    863  C   TRP A 110       7.089  23.078  -3.449  1.00 32.25           C  
ATOM    864  CB  TRP A 110       6.690  25.365  -4.529  1.00 32.25           C  
ATOM    865  O   TRP A 110       7.132  23.121  -2.222  1.00 32.25           O  
ATOM    866  CG  TRP A 110       7.338  26.656  -4.941  1.00 32.25           C  
ATOM    867  CD1 TRP A 110       7.500  27.088  -6.212  1.00 32.25           C  
ATOM    868  CD2 TRP A 110       7.949  27.683  -4.092  1.00 32.25           C  
ATOM    869  CE2 TRP A 110       8.474  28.712  -4.932  1.00 32.25           C  
ATOM    870  CE3 TRP A 110       8.119  27.849  -2.699  1.00 32.25           C  
ATOM    871  NE1 TRP A 110       8.166  28.299  -6.212  1.00 32.25           N  
ATOM    872  CH2 TRP A 110       9.282  29.975  -3.032  1.00 32.25           C  
ATOM    873  CZ2 TRP A 110       9.132  29.842  -4.423  1.00 32.25           C  
ATOM    874  CZ3 TRP A 110       8.776  28.981  -2.174  1.00 32.25           C  
ATOM    875  N   THR A 111       6.632  22.001  -4.104  1.00 36.16           N  
ATOM    876  CA  THR A 111       6.095  20.788  -3.454  1.00 36.16           C  
ATOM    877  C   THR A 111       7.004  20.286  -2.340  1.00 36.16           C  
ATOM    878  CB  THR A 111       5.936  19.626  -4.459  1.00 36.16           C  
ATOM    879  O   THR A 111       6.548  20.068  -1.219  1.00 36.16           O  
ATOM    880  CG2 THR A 111       4.791  18.680  -4.110  1.00 36.16           C  
ATOM    881  OG1 THR A 111       5.736  20.093  -5.765  1.00 36.16           O  
ATOM    882  N   MET A 112       8.299  20.131  -2.630  1.00 35.44           N  
ATOM    883  CA  MET A 112       9.247  19.527  -1.696  1.00 35.44           C  
ATOM    884  C   MET A 112       9.470  20.419  -0.469  1.00 35.44           C  
ATOM    885  CB  MET A 112      10.559  19.222  -2.437  1.00 35.44           C  
ATOM    886  O   MET A 112       9.366  19.956   0.665  1.00 35.44           O  
ATOM    887  CG  MET A 112      11.225  17.964  -1.880  1.00 35.44           C  
ATOM    888  SD  MET A 112      12.840  17.633  -2.624  1.00 35.44           S  
ATOM    889  CE  MET A 112      12.985  15.854  -2.324  1.00 35.44           C  
ATOM    890  N   LEU A 113       9.706  21.713  -0.692  1.00 34.62           N  
ATOM    891  CA  LEU A 113      10.004  22.687   0.359  1.00 34.62           C  
ATOM    892  C   LEU A 113       8.769  23.004   1.219  1.00 34.62           C  
ATOM    893  CB  LEU A 113      10.632  23.932  -0.310  1.00 34.62           C  
ATOM    894  O   LEU A 113       8.886  23.128   2.437  1.00 34.62           O  
ATOM    895  CG  LEU A 113      11.977  24.352   0.321  1.00 34.62           C  
ATOM    896  CD1 LEU A 113      12.934  24.876  -0.749  1.00 34.62           C  
ATOM    897  CD2 LEU A 113      11.782  25.444   1.373  1.00 34.62           C  
ATOM    898  N   THR A 114       7.575  23.051   0.621  1.00 35.12           N  
ATOM    899  CA  THR A 114       6.310  23.255   1.340  1.00 35.12           C  
ATOM    900  C   THR A 114       5.873  22.003   2.106  1.00 35.12           C  
ATOM    901  CB  THR A 114       5.213  23.749   0.383  1.00 35.12           C  
ATOM    902  O   THR A 114       5.427  22.139   3.241  1.00 35.12           O  
ATOM    903  CG2 THR A 114       3.903  24.100   1.085  1.00 35.12           C  
ATOM    904  OG1 THR A 114       5.630  24.937  -0.248  1.00 35.12           O  
ATOM    905  N   LEU A 115       6.057  20.785   1.574  1.00 39.06           N  
ATOM    906  CA  LEU A 115       5.769  19.551   2.323  1.00 39.06           C  
ATOM    907  C   LEU A 115       6.747  19.330   3.475  1.00 39.06           C  
ATOM    908  CB  LEU A 115       5.776  18.324   1.394  1.00 39.06           C  
ATOM    909  O   LEU A 115       6.315  19.020   4.581  1.00 39.06           O  
ATOM    910  CG  LEU A 115       4.514  18.208   0.526  1.00 39.06           C  
ATOM    911  CD1 LEU A 115       4.737  17.149  -0.554  1.00 39.06           C  
ATOM    912  CD2 LEU A 115       3.292  17.799   1.357  1.00 39.06           C  
ATOM    913  N   ILE A 116       8.048  19.533   3.250  1.00 40.75           N  
ATOM    914  CA  ILE A 116       9.060  19.465   4.312  1.00 40.75           C  
ATOM    915  C   ILE A 116       8.803  20.569   5.352  1.00 40.75           C  
ATOM    916  CB  ILE A 116      10.475  19.509   3.686  1.00 40.75           C  
ATOM    917  O   ILE A 116       8.870  20.307   6.552  1.00 40.75           O  
ATOM    918  CG1 ILE A 116      10.745  18.191   2.917  1.00 40.75           C  
ATOM    919  CG2 ILE A 116      11.560  19.715   4.754  1.00 40.75           C  
ATOM    920  CD1 ILE A 116      12.004  18.219   2.039  1.00 40.75           C  
ATOM    921  N   GLY A 117       8.432  21.775   4.912  1.00 32.69           N  
ATOM    922  CA  GLY A 117       8.052  22.894   5.773  1.00 32.69           C  
ATOM    923  C   GLY A 117       6.825  22.607   6.641  1.00 32.69           C  
ATOM    924  O   GLY A 117       6.901  22.772   7.857  1.00 32.69           O  
ATOM    925  N   LEU A 118       5.718  22.122   6.063  1.00 40.47           N  
ATOM    926  CA  LEU A 118       4.533  21.731   6.836  1.00 40.47           C  
ATOM    927  C   LEU A 118       4.806  20.514   7.722  1.00 40.47           C  
ATOM    928  CB  LEU A 118       3.301  21.475   5.942  1.00 40.47           C  
ATOM    929  O   LEU A 118       4.338  20.491   8.854  1.00 40.47           O  
ATOM    930  CG  LEU A 118       2.402  22.716   5.769  1.00 40.47           C  
ATOM    931  CD1 LEU A 118       2.911  23.650   4.676  1.00 40.47           C  
ATOM    932  CD2 LEU A 118       0.981  22.296   5.404  1.00 40.47           C  
ATOM    933  N   TRP A 119       5.587  19.529   7.275  1.00 39.94           N  
ATOM    934  CA  TRP A 119       5.952  18.376   8.102  1.00 39.94           C  
ATOM    935  C   TRP A 119       6.793  18.793   9.314  1.00 39.94           C  
ATOM    936  CB  TRP A 119       6.662  17.327   7.244  1.00 39.94           C  
ATOM    937  O   TRP A 119       6.509  18.352  10.427  1.00 39.94           O  
ATOM    938  CG  TRP A 119       7.024  16.061   7.957  1.00 39.94           C  
ATOM    939  CD1 TRP A 119       6.150  15.118   8.378  1.00 39.94           C  
ATOM    940  CD2 TRP A 119       8.349  15.575   8.338  1.00 39.94           C  
ATOM    941  CE2 TRP A 119       8.196  14.307   8.976  1.00 39.94           C  
ATOM    942  CE3 TRP A 119       9.664  16.073   8.203  1.00 39.94           C  
ATOM    943  NE1 TRP A 119       6.835  14.084   8.983  1.00 39.94           N  
ATOM    944  CH2 TRP A 119      10.588  14.079   9.275  1.00 39.94           C  
ATOM    945  CZ2 TRP A 119       9.291  13.563   9.442  1.00 39.94           C  
ATOM    946  CZ3 TRP A 119      10.771  15.330   8.658  1.00 39.94           C  
ATOM    947  N   TYR A 120       7.754  19.711   9.150  1.00 37.16           N  
ATOM    948  CA  TYR A 120       8.485  20.298  10.277  1.00 37.16           C  
ATOM    949  C   TYR A 120       7.646  21.268  11.116  1.00 37.16           C  
ATOM    950  CB  TYR A 120       9.781  20.976   9.808  1.00 37.16           C  
ATOM    951  O   TYR A 120       7.914  21.385  12.309  1.00 37.16           O  
ATOM    952  CG  TYR A 120      10.931  20.021   9.545  1.00 37.16           C  
ATOM    953  CD1 TYR A 120      11.365  19.143  10.559  1.00 37.16           C  
ATOM    954  CD2 TYR A 120      11.590  20.034   8.303  1.00 37.16           C  
ATOM    955  CE1 TYR A 120      12.419  18.244  10.315  1.00 37.16           C  
ATOM    956  CE2 TYR A 120      12.658  19.151   8.059  1.00 37.16           C  
ATOM    957  OH  TYR A 120      14.054  17.357   8.804  1.00 37.16           O  
ATOM    958  CZ  TYR A 120      13.058  18.242   9.057  1.00 37.16           C  
ATOM    959  N   PHE A 121       6.622  21.919  10.559  1.00 33.09           N  
ATOM    960  CA  PHE A 121       5.671  22.724  11.331  1.00 33.09           C  
ATOM    961  C   PHE A 121       4.761  21.838  12.192  1.00 33.09           C  
ATOM    962  CB  PHE A 121       4.870  23.636  10.395  1.00 33.09           C  
ATOM    963  O   PHE A 121       4.688  22.045  13.397  1.00 33.09           O  
ATOM    964  CG  PHE A 121       3.939  24.587  11.121  1.00 33.09           C  
ATOM    965  CD1 PHE A 121       2.572  24.276  11.257  1.00 33.09           C  
ATOM    966  CD2 PHE A 121       4.442  25.782  11.672  1.00 33.09           C  
ATOM    967  CE1 PHE A 121       1.712  25.160  11.933  1.00 33.09           C  
ATOM    968  CE2 PHE A 121       3.581  26.664  12.350  1.00 33.09           C  
ATOM    969  CZ  PHE A 121       2.216  26.354  12.478  1.00 33.09           C  
ATOM    970  N   HIS A 122       4.158  20.791  11.622  1.00 39.72           N  
ATOM    971  CA  HIS A 122       3.376  19.783  12.348  1.00 39.72           C  
ATOM    972  C   HIS A 122       4.218  19.085  13.417  1.00 39.72           C  
ATOM    973  CB  HIS A 122       2.799  18.754  11.364  1.00 39.72           C  
ATOM    974  O   HIS A 122       3.852  19.100  14.591  1.00 39.72           O  
ATOM    975  CG  HIS A 122       1.593  19.241  10.603  1.00 39.72           C  
ATOM    976  CD2 HIS A 122       1.470  19.316   9.247  1.00 39.72           C  
ATOM    977  ND1 HIS A 122       0.363  19.546  11.184  1.00 39.72           N  
ATOM    978  CE1 HIS A 122      -0.475  19.784  10.166  1.00 39.72           C  
ATOM    979  NE2 HIS A 122       0.165  19.670   8.988  1.00 39.72           N  
ATOM    980  N   CYS A 123       5.393  18.556  13.054  1.00 37.62           N  
ATOM    981  CA  CYS A 123       6.327  17.983  14.024  1.00 37.62           C  
ATOM    982  C   CYS A 123       6.767  19.022  15.066  1.00 37.62           C  
ATOM    983  CB  CYS A 123       7.563  17.407  13.317  1.00 37.62           C  
ATOM    984  O   CYS A 123       6.912  18.673  16.229  1.00 37.62           O  
ATOM    985  SG  CYS A 123       7.143  15.946  12.326  1.00 37.62           S  
ATOM    986  N   GLY A 124       6.973  20.284  14.684  1.00 29.27           N  
ATOM    987  CA  GLY A 124       7.425  21.365  15.562  1.00 29.27           C  
ATOM    988  C   GLY A 124       6.361  21.869  16.539  1.00 29.27           C  
ATOM    989  O   GLY A 124       6.698  22.210  17.668  1.00 29.27           O  
ATOM    990  N   VAL A 125       5.084  21.860  16.152  1.00 33.19           N  
ATOM    991  CA  VAL A 125       3.942  22.173  17.025  1.00 33.19           C  
ATOM    992  C   VAL A 125       3.635  20.984  17.937  1.00 33.19           C  
ATOM    993  CB  VAL A 125       2.718  22.602  16.186  1.00 33.19           C  
ATOM    994  O   VAL A 125       3.521  21.163  19.148  1.00 33.19           O  
ATOM    995  CG1 VAL A 125       1.440  22.735  17.025  1.00 33.19           C  
ATOM    996  CG2 VAL A 125       2.967  23.968  15.529  1.00 33.19           C  
ATOM    997  N   PHE A 126       3.594  19.761  17.400  1.00 34.81           N  
ATOM    998  CA  PHE A 126       3.319  18.549  18.178  1.00 34.81           C  
ATOM    999  C   PHE A 126       4.452  18.234  19.170  1.00 34.81           C  
ATOM   1000  CB  PHE A 126       3.054  17.390  17.206  1.00 34.81           C  
ATOM   1001  O   PHE A 126       4.207  17.989  20.352  1.00 34.81           O  
ATOM   1002  CG  PHE A 126       2.298  16.234  17.826  1.00 34.81           C  
ATOM   1003  CD1 PHE A 126       2.970  15.282  18.616  1.00 34.81           C  
ATOM   1004  CD2 PHE A 126       0.908  16.121  17.624  1.00 34.81           C  
ATOM   1005  CE1 PHE A 126       2.250  14.233  19.215  1.00 34.81           C  
ATOM   1006  CE2 PHE A 126       0.193  15.064  18.213  1.00 34.81           C  
ATOM   1007  CZ  PHE A 126       0.863  14.124  19.012  1.00 34.81           C  
ATOM   1008  N   LEU A 127       5.716  18.338  18.740  1.00 33.53           N  
ATOM   1009  CA  LEU A 127       6.852  18.325  19.664  1.00 33.53           C  
ATOM   1010  C   LEU A 127       6.899  19.593  20.515  1.00 33.53           C  
ATOM   1011  CB  LEU A 127       8.199  18.107  18.950  1.00 33.53           C  
ATOM   1012  O   LEU A 127       7.391  19.511  21.626  1.00 33.53           O  
ATOM   1013  CG  LEU A 127       8.360  16.711  18.318  1.00 33.53           C  
ATOM   1014  CD1 LEU A 127       9.581  16.695  17.397  1.00 33.53           C  
ATOM   1015  CD2 LEU A 127       8.564  15.629  19.385  1.00 33.53           C  
ATOM   1016  N   GLY A 128       6.377  20.741  20.082  1.00 28.64           N  
ATOM   1017  CA  GLY A 128       6.252  21.942  20.919  1.00 28.64           C  
ATOM   1018  C   GLY A 128       5.418  21.683  22.176  1.00 28.64           C  
ATOM   1019  O   GLY A 128       5.853  21.994  23.283  1.00 28.64           O  
ATOM   1020  N   VAL A 129       4.277  21.005  22.013  1.00 32.12           N  
ATOM   1021  CA  VAL A 129       3.427  20.530  23.118  1.00 32.12           C  
ATOM   1022  C   VAL A 129       4.167  19.524  24.019  1.00 32.12           C  
ATOM   1023  CB  VAL A 129       2.105  19.959  22.555  1.00 32.12           C  
ATOM   1024  O   VAL A 129       4.047  19.598  25.239  1.00 32.12           O  
ATOM   1025  CG1 VAL A 129       1.212  19.338  23.636  1.00 32.12           C  
ATOM   1026  CG2 VAL A 129       1.278  21.065  21.877  1.00 32.12           C  
ATOM   1027  N   MET A 130       4.989  18.630  23.454  1.00 29.08           N  
ATOM   1028  CA  MET A 130       5.733  17.603  24.213  1.00 29.08           C  
ATOM   1029  C   MET A 130       7.070  18.087  24.824  1.00 29.08           C  
ATOM   1030  CB  MET A 130       5.974  16.390  23.297  1.00 29.08           C  
ATOM   1031  O   MET A 130       7.554  17.522  25.804  1.00 29.08           O  
ATOM   1032  CG  MET A 130       4.681  15.665  22.898  1.00 29.08           C  
ATOM   1033  SD  MET A 130       3.921  14.726  24.249  1.00 29.08           S  
ATOM   1034  CE  MET A 130       2.413  14.151  23.423  1.00 29.08           C  
ATOM   1035  N   THR A 131       7.704  19.125  24.270  1.00 29.67           N  
ATOM   1036  CA  THR A 131       9.056  19.595  24.654  1.00 29.67           C  
ATOM   1037  C   THR A 131       9.062  20.625  25.776  1.00 29.67           C  
ATOM   1038  CB  THR A 131       9.920  20.087  23.480  1.00 29.67           C  
ATOM   1039  O   THR A 131      10.136  21.006  26.240  1.00 29.67           O  
ATOM   1040  CG2 THR A 131      10.357  18.949  22.558  1.00 29.67           C  
ATOM   1041  OG1 THR A 131       9.263  21.050  22.700  1.00 29.67           O  
ATOM   1042  N   LEU A 132       7.893  20.944  26.340  1.00 28.94           N  
ATOM   1043  CA  LEU A 132       7.765  21.567  27.663  1.00 28.94           C  
ATOM   1044  C   LEU A 132       8.509  20.797  28.781  1.00 28.94           C  
ATOM   1045  CB  LEU A 132       6.260  21.717  27.981  1.00 28.94           C  
ATOM   1046  O   LEU A 132       8.630  21.318  29.889  1.00 28.94           O  
ATOM   1047  CG  LEU A 132       5.616  22.954  27.325  1.00 28.94           C  
ATOM   1048  CD1 LEU A 132       4.092  22.845  27.370  1.00 28.94           C  
ATOM   1049  CD2 LEU A 132       6.015  24.243  28.053  1.00 28.94           C  
ATOM   1050  N   HIS A 133       9.011  19.578  28.523  1.00 29.08           N  
ATOM   1051  CA  HIS A 133       9.721  18.729  29.490  1.00 29.08           C  
ATOM   1052  C   HIS A 133      11.143  18.243  29.094  1.00 29.08           C  
ATOM   1053  CB  HIS A 133       8.786  17.563  29.877  1.00 29.08           C  
ATOM   1054  O   HIS A 133      11.740  17.528  29.896  1.00 29.08           O  
ATOM   1055  CG  HIS A 133       7.681  17.935  30.844  1.00 29.08           C  
ATOM   1056  CD2 HIS A 133       6.903  17.057  31.552  1.00 29.08           C  
ATOM   1057  ND1 HIS A 133       7.310  19.200  31.246  1.00 29.08           N  
ATOM   1058  CE1 HIS A 133       6.335  19.087  32.160  1.00 29.08           C  
ATOM   1059  NE2 HIS A 133       6.061  17.796  32.388  1.00 29.08           N  
ATOM   1060  N   MET A 134      11.743  18.606  27.940  1.00 25.39           N  
ATOM   1061  CA  MET A 134      13.108  18.131  27.568  1.00 25.39           C  
ATOM   1062  C   MET A 134      14.009  19.172  26.850  1.00 25.39           C  
ATOM   1063  CB  MET A 134      13.030  16.827  26.744  1.00 25.39           C  
ATOM   1064  O   MET A 134      13.512  19.997  26.086  1.00 25.39           O  
ATOM   1065  CG  MET A 134      12.867  15.573  27.617  1.00 25.39           C  
ATOM   1066  SD  MET A 134      14.282  15.203  28.701  1.00 25.39           S  
ATOM   1067  CE  MET A 134      13.488  14.040  29.842  1.00 25.39           C  
ATOM   1068  N   PRO A 135      15.350  19.160  27.062  1.00 34.50           N  
ATOM   1069  CA  PRO A 135      16.234  20.281  26.709  1.00 34.50           C  
ATOM   1070  C   PRO A 135      16.718  20.330  25.241  1.00 34.50           C  
ATOM   1071  CB  PRO A 135      17.402  20.197  27.696  1.00 34.50           C  
ATOM   1072  O   PRO A 135      17.244  19.375  24.672  1.00 34.50           O  
ATOM   1073  CG  PRO A 135      17.524  18.696  27.949  1.00 34.50           C  
ATOM   1074  CD  PRO A 135      16.072  18.223  27.916  1.00 34.50           C  
ATOM   1075  N   SER A 136      16.660  21.529  24.660  1.00 40.03           N  
ATOM   1076  CA  SER A 136      16.630  21.815  23.213  1.00 40.03           C  
ATOM   1077  C   SER A 136      17.945  21.756  22.406  1.00 40.03           C  
ATOM   1078  CB  SER A 136      15.991  23.202  23.055  1.00 40.03           C  
ATOM   1079  O   SER A 136      17.949  22.099  21.222  1.00 40.03           O  
ATOM   1080  OG  SER A 136      16.712  24.166  23.813  1.00 40.03           O  
ATOM   1081  N   ARG A 137      19.090  21.360  22.984  1.00 31.44           N  
ATOM   1082  CA  ARG A 137      20.407  21.599  22.337  1.00 31.44           C  
ATOM   1083  C   ARG A 137      20.750  20.683  21.154  1.00 31.44           C  
ATOM   1084  CB  ARG A 137      21.544  21.629  23.371  1.00 31.44           C  
ATOM   1085  O   ARG A 137      21.426  21.138  20.237  1.00 31.44           O  
ATOM   1086  CG  ARG A 137      21.488  22.911  24.217  1.00 31.44           C  
ATOM   1087  CD  ARG A 137      22.740  23.064  25.089  1.00 31.44           C  
ATOM   1088  NE  ARG A 137      22.701  24.323  25.858  1.00 31.44           N  
ATOM   1089  NH1 ARG A 137      24.815  24.223  26.756  1.00 31.44           N  
ATOM   1090  NH2 ARG A 137      23.496  25.956  27.233  1.00 31.44           N  
ATOM   1091  CZ  ARG A 137      23.668  24.825  26.608  1.00 31.44           C  
ATOM   1092  N   TRP A 138      20.303  19.426  21.147  1.00 34.94           N  
ATOM   1093  CA  TRP A 138      20.689  18.461  20.099  1.00 34.94           C  
ATOM   1094  C   TRP A 138      19.944  18.698  18.773  1.00 34.94           C  
ATOM   1095  CB  TRP A 138      20.491  17.036  20.639  1.00 34.94           C  
ATOM   1096  O   TRP A 138      20.529  18.622  17.694  1.00 34.94           O  
ATOM   1097  CG  TRP A 138      21.358  15.987  20.012  1.00 34.94           C  
ATOM   1098  CD1 TRP A 138      22.664  15.785  20.304  1.00 34.94           C  
ATOM   1099  CD2 TRP A 138      21.011  14.968  19.019  1.00 34.94           C  
ATOM   1100  CE2 TRP A 138      22.170  14.172  18.767  1.00 34.94           C  
ATOM   1101  CE3 TRP A 138      19.837  14.626  18.312  1.00 34.94           C  
ATOM   1102  NE1 TRP A 138      23.148  14.722  19.568  1.00 34.94           N  
ATOM   1103  CH2 TRP A 138      20.981  12.779  17.188  1.00 34.94           C  
ATOM   1104  CZ2 TRP A 138      22.167  13.094  17.871  1.00 34.94           C  
ATOM   1105  CZ3 TRP A 138      19.822  13.546  17.408  1.00 34.94           C  
ATOM   1106  N   PHE A 139      18.669  19.091  18.860  1.00 33.34           N  
ATOM   1107  CA  PHE A 139      17.779  19.329  17.718  1.00 33.34           C  
ATOM   1108  C   PHE A 139      18.286  20.434  16.773  1.00 33.34           C  
ATOM   1109  CB  PHE A 139      16.394  19.659  18.296  1.00 33.34           C  
ATOM   1110  O   PHE A 139      18.164  20.314  15.555  1.00 33.34           O  
ATOM   1111  CG  PHE A 139      15.241  19.638  17.312  1.00 33.34           C  
ATOM   1112  CD1 PHE A 139      14.453  20.789  17.118  1.00 33.34           C  
ATOM   1113  CD2 PHE A 139      14.895  18.438  16.659  1.00 33.34           C  
ATOM   1114  CE1 PHE A 139      13.321  20.735  16.286  1.00 33.34           C  
ATOM   1115  CE2 PHE A 139      13.772  18.392  15.814  1.00 33.34           C  
ATOM   1116  CZ  PHE A 139      12.983  19.539  15.630  1.00 33.34           C  
ATOM   1117  N   ARG A 140      18.950  21.471  17.313  1.00 31.48           N  
ATOM   1118  CA  ARG A 140      19.568  22.540  16.507  1.00 31.48           C  
ATOM   1119  C   ARG A 140      20.653  22.025  15.557  1.00 31.48           C  
ATOM   1120  CB  ARG A 140      20.121  23.664  17.411  1.00 31.48           C  
ATOM   1121  O   ARG A 140      20.728  22.511  14.435  1.00 31.48           O  
ATOM   1122  CG  ARG A 140      19.313  24.960  17.245  1.00 31.48           C  
ATOM   1123  CD  ARG A 140      19.957  26.119  18.016  1.00 31.48           C  
ATOM   1124  NE  ARG A 140      19.157  27.355  17.897  1.00 31.48           N  
ATOM   1125  NH1 ARG A 140      20.769  28.872  18.528  1.00 31.48           N  
ATOM   1126  NH2 ARG A 140      18.729  29.593  17.998  1.00 31.48           N  
ATOM   1127  CZ  ARG A 140      19.555  28.594  18.142  1.00 31.48           C  
ATOM   1128  N   HIS A 141      21.463  21.047  15.971  1.00 30.31           N  
ATOM   1129  CA  HIS A 141      22.473  20.458  15.085  1.00 30.31           C  
ATOM   1130  C   HIS A 141      21.839  19.612  13.978  1.00 30.31           C  
ATOM   1131  CB  HIS A 141      23.499  19.649  15.892  1.00 30.31           C  
ATOM   1132  O   HIS A 141      22.276  19.705  12.835  1.00 30.31           O  
ATOM   1133  CG  HIS A 141      24.607  20.512  16.434  1.00 30.31           C  
ATOM   1134  CD2 HIS A 141      24.765  20.946  17.722  1.00 30.31           C  
ATOM   1135  ND1 HIS A 141      25.650  21.030  15.700  1.00 30.31           N  
ATOM   1136  CE1 HIS A 141      26.420  21.757  16.526  1.00 30.31           C  
ATOM   1137  NE2 HIS A 141      25.919  21.736  17.773  1.00 30.31           N  
ATOM   1138  N   LEU A 142      20.781  18.855  14.290  1.00 34.84           N  
ATOM   1139  CA  LEU A 142      20.052  18.064  13.297  1.00 34.84           C  
ATOM   1140  C   LEU A 142      19.452  18.957  12.197  1.00 34.84           C  
ATOM   1141  CB  LEU A 142      18.977  17.230  14.019  1.00 34.84           C  
ATOM   1142  O   LEU A 142      19.655  18.687  11.016  1.00 34.84           O  
ATOM   1143  CG  LEU A 142      18.324  16.159  13.126  1.00 34.84           C  
ATOM   1144  CD1 LEU A 142      19.276  14.990  12.853  1.00 34.84           C  
ATOM   1145  CD2 LEU A 142      17.075  15.604  13.810  1.00 34.84           C  
ATOM   1146  N   ILE A 143      18.777  20.049  12.583  1.00 32.19           N  
ATOM   1147  CA  ILE A 143      18.199  21.015  11.635  1.00 32.19           C  
ATOM   1148  C   ILE A 143      19.287  21.701  10.806  1.00 32.19           C  
ATOM   1149  CB  ILE A 143      17.282  22.027  12.365  1.00 32.19           C  
ATOM   1150  O   ILE A 143      19.157  21.756   9.589  1.00 32.19           O  
ATOM   1151  CG1 ILE A 143      15.999  21.290  12.813  1.00 32.19           C  
ATOM   1152  CG2 ILE A 143      16.926  23.236  11.472  1.00 32.19           C  
ATOM   1153  CD1 ILE A 143      15.014  22.142  13.622  1.00 32.19           C  
ATOM   1154  N   VAL A 144      20.371  22.192  11.418  1.00 29.97           N  
ATOM   1155  CA  VAL A 144      21.437  22.884  10.667  1.00 29.97           C  
ATOM   1156  C   VAL A 144      22.103  21.953   9.647  1.00 29.97           C  
ATOM   1157  CB  VAL A 144      22.450  23.544  11.623  1.00 29.97           C  
ATOM   1158  O   VAL A 144      22.313  22.368   8.512  1.00 29.97           O  
ATOM   1159  CG1 VAL A 144      23.710  24.064  10.918  1.00 29.97           C  
ATOM   1160  CG2 VAL A 144      21.804  24.752  12.321  1.00 29.97           C  
ATOM   1161  N   SER A 145      22.367  20.687   9.988  1.00 30.22           N  
ATOM   1162  CA  SER A 145      22.921  19.721   9.027  1.00 30.22           C  
ATOM   1163  C   SER A 145      21.961  19.366   7.884  1.00 30.22           C  
ATOM   1164  CB  SER A 145      23.349  18.440   9.747  1.00 30.22           C  
ATOM   1165  O   SER A 145      22.421  19.135   6.770  1.00 30.22           O  
ATOM   1166  OG  SER A 145      24.470  18.696  10.574  1.00 30.22           O  
ATOM   1167  N   LEU A 146      20.646  19.334   8.130  1.00 32.59           N  
ATOM   1168  CA  LEU A 146      19.643  19.064   7.092  1.00 32.59           C  
ATOM   1169  C   LEU A 146      19.376  20.276   6.194  1.00 32.59           C  
ATOM   1170  CB  LEU A 146      18.357  18.532   7.752  1.00 32.59           C  
ATOM   1171  O   LEU A 146      19.309  20.114   4.983  1.00 32.59           O  
ATOM   1172  CG  LEU A 146      18.335  16.992   7.753  1.00 32.59           C  
ATOM   1173  CD1 LEU A 146      17.549  16.447   8.941  1.00 32.59           C  
ATOM   1174  CD2 LEU A 146      17.701  16.460   6.465  1.00 32.59           C  
ATOM   1175  N   VAL A 147      19.277  21.484   6.756  1.00 30.09           N  
ATOM   1176  CA  VAL A 147      19.040  22.715   5.982  1.00 30.09           C  
ATOM   1177  C   VAL A 147      20.237  23.053   5.093  1.00 30.09           C  
ATOM   1178  CB  VAL A 147      18.660  23.886   6.911  1.00 30.09           C  
ATOM   1179  O   VAL A 147      20.035  23.427   3.944  1.00 30.09           O  
ATOM   1180  CG1 VAL A 147      18.582  25.236   6.186  1.00 30.09           C  
ATOM   1181  CG2 VAL A 147      17.281  23.638   7.543  1.00 30.09           C  
ATOM   1182  N   VAL A 148      21.475  22.863   5.569  1.00 29.48           N  
ATOM   1183  CA  VAL A 148      22.674  23.073   4.734  1.00 29.48           C  
ATOM   1184  C   VAL A 148      22.719  22.067   3.574  1.00 29.48           C  
ATOM   1185  CB  VAL A 148      23.954  23.060   5.595  1.00 29.48           C  
ATOM   1186  O   VAL A 148      22.863  22.473   2.427  1.00 29.48           O  
ATOM   1187  CG1 VAL A 148      25.243  23.074   4.766  1.00 29.48           C  
ATOM   1188  CG2 VAL A 148      23.993  24.300   6.504  1.00 29.48           C  
ATOM   1189  N   HIS A 149      22.487  20.773   3.823  1.00 32.16           N  
ATOM   1190  CA  HIS A 149      22.481  19.771   2.746  1.00 32.16           C  
ATOM   1191  C   HIS A 149      21.242  19.792   1.834  1.00 32.16           C  
ATOM   1192  CB  HIS A 149      22.715  18.374   3.336  1.00 32.16           C  
ATOM   1193  O   HIS A 149      21.285  19.180   0.772  1.00 32.16           O  
ATOM   1194  CG  HIS A 149      24.143  18.120   3.751  1.00 32.16           C  
ATOM   1195  CD2 HIS A 149      24.560  17.260   4.730  1.00 32.16           C  
ATOM   1196  ND1 HIS A 149      25.274  18.637   3.159  1.00 32.16           N  
ATOM   1197  CE1 HIS A 149      26.342  18.097   3.766  1.00 32.16           C  
ATOM   1198  NE2 HIS A 149      25.961  17.241   4.732  1.00 32.16           N  
ATOM   1199  N   ALA A 150      20.161  20.480   2.213  1.00 29.53           N  
ATOM   1200  CA  ALA A 150      19.016  20.742   1.338  1.00 29.53           C  
ATOM   1201  C   ALA A 150      19.155  22.049   0.530  1.00 29.53           C  
ATOM   1202  CB  ALA A 150      17.742  20.729   2.191  1.00 29.53           C  
ATOM   1203  O   ALA A 150      18.385  22.265  -0.400  1.00 29.53           O  
ATOM   1204  N   ALA A 151      20.111  22.918   0.880  1.00 26.66           N  
ATOM   1205  CA  ALA A 151      20.431  24.131   0.125  1.00 26.66           C  
ATOM   1206  C   ALA A 151      21.470  23.880  -0.987  1.00 26.66           C  
ATOM   1207  CB  ALA A 151      20.898  25.201   1.119  1.00 26.66           C  
ATOM   1208  O   ALA A 151      21.418  24.534  -2.027  1.00 26.66           O  
ATOM   1209  N   ASP A 152      22.375  22.914  -0.795  1.00 29.45           N  
ATOM   1210  CA  ASP A 152      23.405  22.509  -1.767  1.00 29.45           C  
ATOM   1211  C   ASP A 152      22.849  21.588  -2.887  1.00 29.45           C  
ATOM   1212  CB  ASP A 152      24.600  21.862  -1.028  1.00 29.45           C  
ATOM   1213  O   ASP A 152      23.393  20.513  -3.155  1.00 29.45           O  
ATOM   1214  CG  ASP A 152      25.433  22.799  -0.144  1.00 29.45           C  
ATOM   1215  OD1 ASP A 152      25.540  24.002  -0.470  1.00 29.45           O  
ATOM   1216  OD2 ASP A 152      26.033  22.268   0.825  1.00 29.45           O  
ATOM   1217  N   ASP A 153      21.745  21.974  -3.539  1.00 31.75           N  
ATOM   1218  CA  ASP A 153      21.095  21.170  -4.588  1.00 31.75           C  
ATOM   1219  C   ASP A 153      21.626  21.512  -6.006  1.00 31.75           C  
ATOM   1220  CB  ASP A 153      19.564  21.291  -4.486  1.00 31.75           C  
ATOM   1221  O   ASP A 153      21.386  22.614  -6.515  1.00 31.75           O  
ATOM   1222  CG  ASP A 153      18.814  20.276  -5.365  1.00 31.75           C  
ATOM   1223  OD1 ASP A 153      19.479  19.484  -6.077  1.00 31.75           O  
ATOM   1224  OD2 ASP A 153      17.566  20.307  -5.348  1.00 31.75           O  
ATOM   1225  N   PRO A 154      22.337  20.594  -6.700  1.00 33.41           N  
ATOM   1226  CA  PRO A 154      22.923  20.861  -8.017  1.00 33.41           C  
ATOM   1227  C   PRO A 154      21.899  20.987  -9.160  1.00 33.41           C  
ATOM   1228  CB  PRO A 154      23.921  19.723  -8.252  1.00 33.41           C  
ATOM   1229  O   PRO A 154      22.293  21.285 -10.287  1.00 33.41           O  
ATOM   1230  CG  PRO A 154      23.305  18.562  -7.475  1.00 33.41           C  
ATOM   1231  CD  PRO A 154      22.709  19.258  -6.254  1.00 33.41           C  
ATOM   1232  N   LEU A 155      20.593  20.820  -8.910  1.00 30.28           N  
ATOM   1233  CA  LEU A 155      19.531  21.022  -9.910  1.00 30.28           C  
ATOM   1234  C   LEU A 155      19.418  22.465 -10.454  1.00 30.28           C  
ATOM   1235  CB  LEU A 155      18.195  20.529  -9.318  1.00 30.28           C  
ATOM   1236  O   LEU A 155      18.645  22.710 -11.382  1.00 30.28           O  
ATOM   1237  CG  LEU A 155      18.058  18.994  -9.304  1.00 30.28           C  
ATOM   1238  CD1 LEU A 155      16.846  18.575  -8.476  1.00 30.28           C  
ATOM   1239  CD2 LEU A 155      17.845  18.432 -10.716  1.00 30.28           C  
ATOM   1240  N   VAL A 156      20.201  23.412  -9.926  1.00 31.00           N  
ATOM   1241  CA  VAL A 156      20.337  24.779 -10.461  1.00 31.00           C  
ATOM   1242  C   VAL A 156      21.234  24.843 -11.710  1.00 31.00           C  
ATOM   1243  CB  VAL A 156      20.827  25.739  -9.352  1.00 31.00           C  
ATOM   1244  O   VAL A 156      20.996  25.689 -12.568  1.00 31.00           O  
ATOM   1245  CG1 VAL A 156      20.968  27.192  -9.830  1.00 31.00           C  
ATOM   1246  CG2 VAL A 156      19.846  25.754  -8.169  1.00 31.00           C  
ATOM   1247  N   SER A 157      22.230  23.958 -11.874  1.00 28.19           N  
ATOM   1248  CA  SER A 157      23.172  24.031 -13.012  1.00 28.19           C  
ATOM   1249  C   SER A 157      22.711  23.301 -14.279  1.00 28.19           C  
ATOM   1250  CB  SER A 157      24.575  23.578 -12.600  1.00 28.19           C  
ATOM   1251  O   SER A 157      23.260  23.534 -15.353  1.00 28.19           O  
ATOM   1252  OG  SER A 157      24.584  22.237 -12.152  1.00 28.19           O  
ATOM   1253  N   LEU A 158      21.666  22.469 -14.196  1.00 30.86           N  
ATOM   1254  CA  LEU A 158      21.096  21.761 -15.353  1.00 30.86           C  
ATOM   1255  C   LEU A 158      20.152  22.619 -16.218  1.00 30.86           C  
ATOM   1256  CB  LEU A 158      20.434  20.451 -14.879  1.00 30.86           C  
ATOM   1257  O   LEU A 158      19.669  22.139 -17.238  1.00 30.86           O  
ATOM   1258  CG  LEU A 158      21.448  19.319 -14.623  1.00 30.86           C  
ATOM   1259  CD1 LEU A 158      20.761  18.169 -13.886  1.00 30.86           C  
ATOM   1260  CD2 LEU A 158      22.030  18.750 -15.921  1.00 30.86           C  
ATOM   1261  N   SER A 159      19.900  23.880 -15.848  1.00 27.98           N  
ATOM   1262  CA  SER A 159      19.090  24.824 -16.636  1.00 27.98           C  
ATOM   1263  C   SER A 159      19.875  26.043 -17.140  1.00 27.98           C  
ATOM   1264  CB  SER A 159      17.799  25.199 -15.891  1.00 27.98           C  
ATOM   1265  O   SER A 159      19.278  27.094 -17.356  1.00 27.98           O  
ATOM   1266  OG  SER A 159      18.055  25.895 -14.682  1.00 27.98           O  
ATOM   1267  N   SER A 160      21.203  25.932 -17.298  1.00 29.19           N  
ATOM   1268  CA  SER A 160      22.052  27.020 -17.821  1.00 29.19           C  
ATOM   1269  C   SER A 160      23.051  26.629 -18.920  1.00 29.19           C  
ATOM   1270  CB  SER A 160      22.771  27.744 -16.675  1.00 29.19           C  
ATOM   1271  O   SER A 160      23.671  27.520 -19.490  1.00 29.19           O  
ATOM   1272  OG  SER A 160      23.666  26.884 -15.993  1.00 29.19           O  
ATOM   1273  N   GLU A 161      23.212  25.348 -19.275  1.00 34.25           N  
ATOM   1274  CA  GLU A 161      23.988  24.949 -20.468  1.00 34.25           C  
ATOM   1275  C   GLU A 161      23.117  25.002 -21.738  1.00 34.25           C  
ATOM   1276  CB  GLU A 161      24.743  23.617 -20.268  1.00 34.25           C  
ATOM   1277  O   GLU A 161      22.816  23.991 -22.367  1.00 34.25           O  
ATOM   1278  CG  GLU A 161      25.987  23.801 -19.379  1.00 34.25           C  
ATOM   1279  CD  GLU A 161      26.936  22.587 -19.419  1.00 34.25           C  
ATOM   1280  OE1 GLU A 161      28.113  22.764 -19.818  1.00 34.25           O  
ATOM   1281  OE2 GLU A 161      26.505  21.483 -19.015  1.00 34.25           O  
ATOM   1282  N   SER A 162      22.714  26.224 -22.101  1.00 32.53           N  
ATOM   1283  CA  SER A 162      22.095  26.566 -23.392  1.00 32.53           C  
ATOM   1284  C   SER A 162      22.866  27.686 -24.110  1.00 32.53           C  
ATOM   1285  CB  SER A 162      20.602  26.875 -23.229  1.00 32.53           C  
ATOM   1286  O   SER A 162      22.276  28.484 -24.830  1.00 32.53           O  
ATOM   1287  OG  SER A 162      19.999  27.078 -24.492  1.00 32.53           O  
ATOM   1288  N   ASP A 163      24.187  27.728 -23.925  1.00 32.75           N  
ATOM   1289  CA  ASP A 163      25.122  28.484 -24.763  1.00 32.75           C  
ATOM   1290  C   ASP A 163      26.443  27.704 -24.891  1.00 32.75           C  
ATOM   1291  CB  ASP A 163      25.337  29.911 -24.225  1.00 32.75           C  
ATOM   1292  O   ASP A 163      26.882  27.026 -23.958  1.00 32.75           O  
ATOM   1293  CG  ASP A 163      24.574  30.964 -25.039  1.00 32.75           C  
ATOM   1294  OD1 ASP A 163      24.622  30.856 -26.287  1.00 32.75           O  
ATOM   1295  OD2 ASP A 163      24.040  31.904 -24.411  1.00 32.75           O  
ATOM   1296  N   GLY A 164      27.046  27.712 -26.082  1.00 37.50           N  
ATOM   1297  CA  GLY A 164      28.049  26.710 -26.468  1.00 37.50           C  
ATOM   1298  C   GLY A 164      29.496  27.023 -26.060  1.00 37.50           C  
ATOM   1299  O   GLY A 164      30.009  28.104 -26.338  1.00 37.50           O  
ATOM   1300  N   GLY A 165      30.227  26.036 -25.514  1.00 34.84           N  
ATOM   1301  CA  GLY A 165      31.664  26.205 -25.248  1.00 34.84           C  
ATOM   1302  C   GLY A 165      32.460  24.966 -24.804  1.00 34.84           C  
ATOM   1303  O   GLY A 165      32.413  24.569 -23.649  1.00 34.84           O  
ATOM   1304  N   ARG A 166      33.323  24.451 -25.697  1.00 35.62           N  
ATOM   1305  CA  ARG A 166      34.483  23.557 -25.428  1.00 35.62           C  
ATOM   1306  C   ARG A 166      34.232  22.250 -24.646  1.00 35.62           C  
ATOM   1307  CB  ARG A 166      35.615  24.359 -24.759  1.00 35.62           C  
ATOM   1308  O   ARG A 166      34.405  22.164 -23.431  1.00 35.62           O  
ATOM   1309  CG  ARG A 166      36.270  25.351 -25.725  1.00 35.62           C  
ATOM   1310  CD  ARG A 166      37.432  26.080 -25.045  1.00 35.62           C  
ATOM   1311  NE  ARG A 166      38.207  26.860 -26.028  1.00 35.62           N  
ATOM   1312  NH1 ARG A 166      39.797  27.692 -24.597  1.00 35.62           N  
ATOM   1313  NH2 ARG A 166      39.911  28.171 -26.773  1.00 35.62           N  
ATOM   1314  CZ  ARG A 166      39.298  27.567 -25.795  1.00 35.62           C  
ATOM   1315  N   GLY A 167      34.059  21.157 -25.391  1.00 44.75           N  
ATOM   1316  CA  GLY A 167      34.139  19.798 -24.848  1.00 44.75           C  
ATOM   1317  C   GLY A 167      35.515  19.449 -24.252  1.00 44.75           C  
ATOM   1318  O   GLY A 167      36.552  19.661 -24.876  1.00 44.75           O  
ATOM   1319  N   SER A 168      35.510  18.908 -23.030  1.00 38.31           N  
ATOM   1320  CA  SER A 168      36.560  18.056 -22.419  1.00 38.31           C  
ATOM   1321  C   SER A 168      36.234  17.755 -20.950  1.00 38.31           C  
ATOM   1322  CB  SER A 168      37.972  18.666 -22.478  1.00 38.31           C  
ATOM   1323  O   SER A 168      36.429  16.629 -20.498  1.00 38.31           O  
ATOM   1324  OG  SER A 168      37.956  20.036 -22.140  1.00 38.31           O  
ATOM   1325  N   ARG A 169      35.664  18.727 -20.219  1.00 36.81           N  
ATOM   1326  CA  ARG A 169      35.206  18.560 -18.824  1.00 36.81           C  
ATOM   1327  C   ARG A 169      33.944  17.706 -18.679  1.00 36.81           C  
ATOM   1328  CB  ARG A 169      34.968  19.935 -18.182  1.00 36.81           C  
ATOM   1329  O   ARG A 169      33.840  16.934 -17.725  1.00 36.81           O  
ATOM   1330  CG  ARG A 169      36.276  20.641 -17.808  1.00 36.81           C  
ATOM   1331  CD  ARG A 169      35.971  21.926 -17.033  1.00 36.81           C  
ATOM   1332  NE  ARG A 169      37.205  22.542 -16.505  1.00 36.81           N  
ATOM   1333  NH1 ARG A 169      36.261  24.515 -15.813  1.00 36.81           N  
ATOM   1334  NH2 ARG A 169      38.433  24.147 -15.453  1.00 36.81           N  
ATOM   1335  CZ  ARG A 169      37.293  23.728 -15.929  1.00 36.81           C  
ATOM   1336  N   SER A 170      33.031  17.780 -19.649  1.00 44.75           N  
ATOM   1337  CA  SER A 170      31.698  17.159 -19.603  1.00 44.75           C  
ATOM   1338  C   SER A 170      31.695  15.664 -19.263  1.00 44.75           C  
ATOM   1339  CB  SER A 170      30.980  17.380 -20.939  1.00 44.75           C  
ATOM   1340  O   SER A 170      30.812  15.210 -18.543  1.00 44.75           O  
ATOM   1341  OG  SER A 170      31.764  16.897 -22.022  1.00 44.75           O  
ATOM   1342  N   ARG A 171      32.696  14.879 -19.694  1.00 34.59           N  
ATOM   1343  CA  ARG A 171      32.742  13.435 -19.385  1.00 34.59           C  
ATOM   1344  C   ARG A 171      33.086  13.149 -17.916  1.00 34.59           C  
ATOM   1345  CB  ARG A 171      33.656  12.699 -20.382  1.00 34.59           C  
ATOM   1346  O   ARG A 171      32.575  12.182 -17.361  1.00 34.59           O  
ATOM   1347  CG  ARG A 171      33.219  11.235 -20.572  1.00 34.59           C  
ATOM   1348  CD  ARG A 171      34.040  10.536 -21.667  1.00 34.59           C  
ATOM   1349  NE  ARG A 171      33.441   9.243 -22.061  1.00 34.59           N  
ATOM   1350  NH1 ARG A 171      34.922   8.687 -23.731  1.00 34.59           N  
ATOM   1351  NH2 ARG A 171      33.165   7.375 -23.345  1.00 34.59           N  
ATOM   1352  CZ  ARG A 171      33.845   8.444 -23.037  1.00 34.59           C  
ATOM   1353  N   SER A 172      33.896  13.991 -17.272  1.00 36.72           N  
ATOM   1354  CA  SER A 172      34.136  13.939 -15.820  1.00 36.72           C  
ATOM   1355  C   SER A 172      32.997  14.565 -15.009  1.00 36.72           C  
ATOM   1356  CB  SER A 172      35.477  14.585 -15.445  1.00 36.72           C  
ATOM   1357  O   SER A 172      32.654  14.035 -13.953  1.00 36.72           O  
ATOM   1358  OG  SER A 172      35.795  15.730 -16.216  1.00 36.72           O  
ATOM   1359  N   GLU A 173      32.380  15.639 -15.515  1.00 37.41           N  
ATOM   1360  CA  GLU A 173      31.211  16.286 -14.902  1.00 37.41           C  
ATOM   1361  C   GLU A 173      30.018  15.316 -14.859  1.00 37.41           C  
ATOM   1362  CB  GLU A 173      30.849  17.578 -15.671  1.00 37.41           C  
ATOM   1363  O   GLU A 173      29.487  15.047 -13.787  1.00 37.41           O  
ATOM   1364  CG  GLU A 173      30.739  18.827 -14.780  1.00 37.41           C  
ATOM   1365  CD  GLU A 173      32.115  19.394 -14.394  1.00 37.41           C  
ATOM   1366  OE1 GLU A 173      32.456  19.342 -13.188  1.00 37.41           O  
ATOM   1367  OE2 GLU A 173      32.869  19.806 -15.307  1.00 37.41           O  
ATOM   1368  N   ALA A 174      29.670  14.686 -15.987  1.00 35.09           N  
ATOM   1369  CA  ALA A 174      28.561  13.736 -16.087  1.00 35.09           C  
ATOM   1370  C   ALA A 174      28.789  12.453 -15.266  1.00 35.09           C  
ATOM   1371  CB  ALA A 174      28.338  13.411 -17.569  1.00 35.09           C  
ATOM   1372  O   ALA A 174      27.843  11.897 -14.708  1.00 35.09           O  
ATOM   1373  N   VAL A 175      30.037  11.982 -15.138  1.00 34.41           N  
ATOM   1374  CA  VAL A 175      30.372  10.859 -14.240  1.00 34.41           C  
ATOM   1375  C   VAL A 175      30.246  11.271 -12.770  1.00 34.41           C  
ATOM   1376  CB  VAL A 175      31.755  10.267 -14.578  1.00 34.41           C  
ATOM   1377  O   VAL A 175      29.724  10.490 -11.975  1.00 34.41           O  
ATOM   1378  CG1 VAL A 175      32.290   9.303 -13.509  1.00 34.41           C  
ATOM   1379  CG2 VAL A 175      31.669   9.472 -15.890  1.00 34.41           C  
ATOM   1380  N   ARG A 176      30.624  12.505 -12.400  1.00 32.69           N  
ATOM   1381  CA  ARG A 176      30.337  13.053 -11.064  1.00 32.69           C  
ATOM   1382  C   ARG A 176      28.840  13.209 -10.821  1.00 32.69           C  
ATOM   1383  CB  ARG A 176      31.058  14.391 -10.840  1.00 32.69           C  
ATOM   1384  O   ARG A 176      28.374  12.758  -9.785  1.00 32.69           O  
ATOM   1385  CG  ARG A 176      32.439  14.182 -10.215  1.00 32.69           C  
ATOM   1386  CD  ARG A 176      33.090  15.542  -9.953  1.00 32.69           C  
ATOM   1387  NE  ARG A 176      34.299  15.408  -9.120  1.00 32.69           N  
ATOM   1388  NH1 ARG A 176      35.209  17.456  -9.621  1.00 32.69           N  
ATOM   1389  NH2 ARG A 176      36.232  16.119  -8.152  1.00 32.69           N  
ATOM   1390  CZ  ARG A 176      35.238  16.325  -8.971  1.00 32.69           C  
ATOM   1391  N   GLN A 177      28.081  13.780 -11.751  1.00 38.22           N  
ATOM   1392  CA  GLN A 177      26.631  13.951 -11.622  1.00 38.22           C  
ATOM   1393  C   GLN A 177      25.918  12.600 -11.480  1.00 38.22           C  
ATOM   1394  CB  GLN A 177      26.094  14.738 -12.823  1.00 38.22           C  
ATOM   1395  O   GLN A 177      25.107  12.446 -10.573  1.00 38.22           O  
ATOM   1396  CG  GLN A 177      26.461  16.235 -12.777  1.00 38.22           C  
ATOM   1397  CD  GLN A 177      26.136  16.952 -14.087  1.00 38.22           C  
ATOM   1398  NE2 GLN A 177      26.123  18.267 -14.114  1.00 38.22           N  
ATOM   1399  OE1 GLN A 177      25.910  16.337 -15.115  1.00 38.22           O  
ATOM   1400  N   ARG A 178      26.282  11.581 -12.276  1.00 35.22           N  
ATOM   1401  CA  ARG A 178      25.770  10.205 -12.114  1.00 35.22           C  
ATOM   1402  C   ARG A 178      26.149   9.604 -10.757  1.00 35.22           C  
ATOM   1403  CB  ARG A 178      26.232   9.319 -13.284  1.00 35.22           C  
ATOM   1404  O   ARG A 178      25.285   9.052 -10.084  1.00 35.22           O  
ATOM   1405  CG  ARG A 178      25.458   9.644 -14.574  1.00 35.22           C  
ATOM   1406  CD  ARG A 178      26.004   8.868 -15.779  1.00 35.22           C  
ATOM   1407  NE  ARG A 178      25.240   9.177 -17.006  1.00 35.22           N  
ATOM   1408  NH1 ARG A 178      26.319   7.755 -18.459  1.00 35.22           N  
ATOM   1409  NH2 ARG A 178      24.610   8.982 -19.190  1.00 35.22           N  
ATOM   1410  CZ  ARG A 178      25.396   8.642 -18.207  1.00 35.22           C  
ATOM   1411  N   ALA A 179      27.394   9.773 -10.304  1.00 29.20           N  
ATOM   1412  CA  ALA A 179      27.803   9.331  -8.970  1.00 29.20           C  
ATOM   1413  C   ALA A 179      27.014  10.046  -7.855  1.00 29.20           C  
ATOM   1414  CB  ALA A 179      29.317   9.519  -8.816  1.00 29.20           C  
ATOM   1415  O   ALA A 179      26.525   9.391  -6.940  1.00 29.20           O  
ATOM   1416  N   HIS A 180      26.822  11.364  -7.943  1.00 31.11           N  
ATOM   1417  CA  HIS A 180      26.027  12.132  -6.983  1.00 31.11           C  
ATOM   1418  C   HIS A 180      24.534  11.752  -7.020  1.00 31.11           C  
ATOM   1419  CB  HIS A 180      26.279  13.638  -7.164  1.00 31.11           C  
ATOM   1420  O   HIS A 180      23.916  11.664  -5.961  1.00 31.11           O  
ATOM   1421  CG  HIS A 180      27.525  14.100  -6.438  1.00 31.11           C  
ATOM   1422  CD2 HIS A 180      28.786  14.253  -6.951  1.00 31.11           C  
ATOM   1423  ND1 HIS A 180      27.599  14.433  -5.104  1.00 31.11           N  
ATOM   1424  CE1 HIS A 180      28.868  14.774  -4.826  1.00 31.11           C  
ATOM   1425  NE2 HIS A 180      29.638  14.665  -5.920  1.00 31.11           N  
ATOM   1426  N   ALA A 181      23.981  11.422  -8.191  1.00 31.03           N  
ATOM   1427  CA  ALA A 181      22.610  10.934  -8.357  1.00 31.03           C  
ATOM   1428  C   ALA A 181      22.374   9.510  -7.807  1.00 31.03           C  
ATOM   1429  CB  ALA A 181      22.240  11.030  -9.842  1.00 31.03           C  
ATOM   1430  O   ALA A 181      21.235   9.174  -7.491  1.00 31.03           O  
ATOM   1431  N   ASP A 182      23.416   8.689  -7.628  1.00 31.48           N  
ATOM   1432  CA  ASP A 182      23.346   7.424  -6.869  1.00 31.48           C  
ATOM   1433  C   ASP A 182      23.740   7.597  -5.378  1.00 31.48           C  
ATOM   1434  CB  ASP A 182      24.187   6.343  -7.576  1.00 31.48           C  
ATOM   1435  O   ASP A 182      23.287   6.844  -4.505  1.00 31.48           O  
ATOM   1436  CG  ASP A 182      23.471   5.673  -8.762  1.00 31.48           C  
ATOM   1437  OD1 ASP A 182      22.266   5.325  -8.635  1.00 31.48           O  
ATOM   1438  OD2 ASP A 182      24.142   5.386  -9.783  1.00 31.48           O  
ATOM   1439  N   ILE A 183      24.516   8.633  -5.036  1.00 31.64           N  
ATOM   1440  CA  ILE A 183      24.837   9.003  -3.646  1.00 31.64           C  
ATOM   1441  C   ILE A 183      23.627   9.628  -2.935  1.00 31.64           C  
ATOM   1442  CB  ILE A 183      26.102   9.892  -3.585  1.00 31.64           C  
ATOM   1443  O   ILE A 183      23.375   9.268  -1.785  1.00 31.64           O  
ATOM   1444  CG1 ILE A 183      27.357   9.043  -3.903  1.00 31.64           C  
ATOM   1445  CG2 ILE A 183      26.287  10.575  -2.214  1.00 31.64           C  
ATOM   1446  CD1 ILE A 183      28.588   9.876  -4.287  1.00 31.64           C  
ATOM   1447  N   LEU A 184      22.845  10.501  -3.584  1.00 30.95           N  
ATOM   1448  CA  LEU A 184      21.673  11.139  -2.962  1.00 30.95           C  
ATOM   1449  C   LEU A 184      20.647  10.104  -2.460  1.00 30.95           C  
ATOM   1450  CB  LEU A 184      21.022  12.188  -3.896  1.00 30.95           C  
ATOM   1451  O   LEU A 184      20.336  10.126  -1.268  1.00 30.95           O  
ATOM   1452  CG  LEU A 184      20.860  13.568  -3.234  1.00 30.95           C  
ATOM   1453  CD1 LEU A 184      22.191  14.319  -3.212  1.00 30.95           C  
ATOM   1454  CD2 LEU A 184      19.835  14.406  -3.994  1.00 30.95           C  
ATOM   1455  N   PRO A 185      20.182   9.132  -3.277  1.00 34.50           N  
ATOM   1456  CA  PRO A 185      19.266   8.092  -2.823  1.00 34.50           C  
ATOM   1457  C   PRO A 185      19.876   7.212  -1.736  1.00 34.50           C  
ATOM   1458  CB  PRO A 185      18.903   7.263  -4.061  1.00 34.50           C  
ATOM   1459  O   PRO A 185      19.180   6.855  -0.794  1.00 34.50           O  
ATOM   1460  CG  PRO A 185      19.157   8.227  -5.214  1.00 34.50           C  
ATOM   1461  CD  PRO A 185      20.363   9.013  -4.712  1.00 34.50           C  
ATOM   1462  N   THR A 186      21.169   6.878  -1.805  1.00 32.59           N  
ATOM   1463  CA  THR A 186      21.800   6.038  -0.771  1.00 32.59           C  
ATOM   1464  C   THR A 186      22.063   6.790   0.535  1.00 32.59           C  
ATOM   1465  CB  THR A 186      23.072   5.336  -1.262  1.00 32.59           C  
ATOM   1466  O   THR A 186      22.067   6.166   1.595  1.00 32.59           O  
ATOM   1467  CG2 THR A 186      22.786   4.310  -2.356  1.00 32.59           C  
ATOM   1468  OG1 THR A 186      24.020   6.243  -1.756  1.00 32.59           O  
ATOM   1469  N   HIS A 187      22.219   8.116   0.514  1.00 35.25           N  
ATOM   1470  CA  HIS A 187      22.274   8.945   1.721  1.00 35.25           C  
ATOM   1471  C   HIS A 187      20.882   9.232   2.286  1.00 35.25           C  
ATOM   1472  CB  HIS A 187      23.115  10.207   1.475  1.00 35.25           C  
ATOM   1473  O   HIS A 187      20.696   9.085   3.491  1.00 35.25           O  
ATOM   1474  CG  HIS A 187      24.577   9.910   1.699  1.00 35.25           C  
ATOM   1475  CD2 HIS A 187      25.293   8.896   1.121  1.00 35.25           C  
ATOM   1476  ND1 HIS A 187      25.377  10.467   2.669  1.00 35.25           N  
ATOM   1477  CE1 HIS A 187      26.543   9.800   2.681  1.00 35.25           C  
ATOM   1478  NE2 HIS A 187      26.519   8.784   1.796  1.00 35.25           N  
ATOM   1479  N   PHE A 188      19.886   9.503   1.443  1.00 36.34           N  
ATOM   1480  CA  PHE A 188      18.484   9.599   1.851  1.00 36.34           C  
ATOM   1481  C   PHE A 188      17.988   8.279   2.462  1.00 36.34           C  
ATOM   1482  CB  PHE A 188      17.647  10.033   0.642  1.00 36.34           C  
ATOM   1483  O   PHE A 188      17.430   8.285   3.553  1.00 36.34           O  
ATOM   1484  CG  PHE A 188      16.198  10.340   0.963  1.00 36.34           C  
ATOM   1485  CD1 PHE A 188      15.167   9.533   0.443  1.00 36.34           C  
ATOM   1486  CD2 PHE A 188      15.876  11.460   1.754  1.00 36.34           C  
ATOM   1487  CE1 PHE A 188      13.823   9.853   0.705  1.00 36.34           C  
ATOM   1488  CE2 PHE A 188      14.531  11.768   2.029  1.00 36.34           C  
ATOM   1489  CZ  PHE A 188      13.505  10.965   1.504  1.00 36.34           C  
ATOM   1490  N   LEU A 189      18.312   7.129   1.856  1.00 36.25           N  
ATOM   1491  CA  LEU A 189      18.042   5.802   2.421  1.00 36.25           C  
ATOM   1492  C   LEU A 189      18.799   5.552   3.733  1.00 36.25           C  
ATOM   1493  CB  LEU A 189      18.373   4.701   1.394  1.00 36.25           C  
ATOM   1494  O   LEU A 189      18.228   4.942   4.628  1.00 36.25           O  
ATOM   1495  CG  LEU A 189      17.327   4.547   0.272  1.00 36.25           C  
ATOM   1496  CD1 LEU A 189      17.900   3.698  -0.864  1.00 36.25           C  
ATOM   1497  CD2 LEU A 189      16.065   3.848   0.777  1.00 36.25           C  
ATOM   1498  N   LYS A 190      20.042   6.027   3.910  1.00 37.16           N  
ATOM   1499  CA  LYS A 190      20.743   5.948   5.212  1.00 37.16           C  
ATOM   1500  C   LYS A 190      20.075   6.823   6.276  1.00 37.16           C  
ATOM   1501  CB  LYS A 190      22.220   6.345   5.076  1.00 37.16           C  
ATOM   1502  O   LYS A 190      19.938   6.370   7.408  1.00 37.16           O  
ATOM   1503  CG  LYS A 190      23.108   5.262   4.441  1.00 37.16           C  
ATOM   1504  CD  LYS A 190      24.444   5.891   4.009  1.00 37.16           C  
ATOM   1505  CE  LYS A 190      25.229   4.997   3.047  1.00 37.16           C  
ATOM   1506  NZ  LYS A 190      26.393   5.730   2.476  1.00 37.16           N  
ATOM   1507  N   ILE A 191      19.654   8.039   5.922  1.00 38.12           N  
ATOM   1508  CA  ILE A 191      18.976   8.987   6.820  1.00 38.12           C  
ATOM   1509  C   ILE A 191      17.596   8.448   7.210  1.00 38.12           C  
ATOM   1510  CB  ILE A 191      18.923  10.396   6.179  1.00 38.12           C  
ATOM   1511  O   ILE A 191      17.299   8.395   8.400  1.00 38.12           O  
ATOM   1512  CG1 ILE A 191      20.349  11.000   6.136  1.00 38.12           C  
ATOM   1513  CG2 ILE A 191      17.983  11.340   6.953  1.00 38.12           C  
ATOM   1514  CD1 ILE A 191      20.482  12.210   5.202  1.00 38.12           C  
ATOM   1515  N   LEU A 192      16.811   7.941   6.253  1.00 37.94           N  
ATOM   1516  CA  LEU A 192      15.574   7.200   6.509  1.00 37.94           C  
ATOM   1517  C   LEU A 192      15.838   5.985   7.399  1.00 37.94           C  
ATOM   1518  CB  LEU A 192      14.931   6.749   5.183  1.00 37.94           C  
ATOM   1519  O   LEU A 192      15.188   5.844   8.420  1.00 37.94           O  
ATOM   1520  CG  LEU A 192      14.149   7.837   4.426  1.00 37.94           C  
ATOM   1521  CD1 LEU A 192      13.775   7.295   3.047  1.00 37.94           C  
ATOM   1522  CD2 LEU A 192      12.850   8.210   5.146  1.00 37.94           C  
ATOM   1523  N   ASN A 193      16.820   5.138   7.085  1.00 37.47           N  
ATOM   1524  CA  ASN A 193      17.127   3.931   7.861  1.00 37.47           C  
ATOM   1525  C   ASN A 193      17.622   4.265   9.287  1.00 37.47           C  
ATOM   1526  CB  ASN A 193      18.094   3.083   7.010  1.00 37.47           C  
ATOM   1527  O   ASN A 193      17.359   3.504  10.210  1.00 37.47           O  
ATOM   1528  CG  ASN A 193      18.283   1.622   7.383  1.00 37.47           C  
ATOM   1529  ND2 ASN A 193      18.578   0.796   6.406  1.00 37.47           N  
ATOM   1530  OD1 ASN A 193      18.243   1.182   8.519  1.00 37.47           O  
ATOM   1531  N   HIS A 194      18.265   5.416   9.521  1.00 40.72           N  
ATOM   1532  CA  HIS A 194      18.527   5.922  10.876  1.00 40.72           C  
ATOM   1533  C   HIS A 194      17.267   6.481  11.549  1.00 40.72           C  
ATOM   1534  CB  HIS A 194      19.676   6.949  10.876  1.00 40.72           C  
ATOM   1535  O   HIS A 194      16.939   6.055  12.654  1.00 40.72           O  
ATOM   1536  CG  HIS A 194      20.954   6.400  11.462  1.00 40.72           C  
ATOM   1537  CD2 HIS A 194      21.784   7.027  12.352  1.00 40.72           C  
ATOM   1538  ND1 HIS A 194      21.478   5.148  11.235  1.00 40.72           N  
ATOM   1539  CE1 HIS A 194      22.590   5.021  11.978  1.00 40.72           C  
ATOM   1540  NE2 HIS A 194      22.820   6.142  12.674  1.00 40.72           N  
ATOM   1541  N   GLY A 195      16.534   7.384  10.893  1.00 37.41           N  
ATOM   1542  CA  GLY A 195      15.307   7.985  11.421  1.00 37.41           C  
ATOM   1543  C   GLY A 195      14.262   6.933  11.787  1.00 37.41           C  
ATOM   1544  O   GLY A 195      13.765   6.930  12.906  1.00 37.41           O  
ATOM   1545  N   PHE A 196      14.026   5.963  10.904  1.00 39.03           N  
ATOM   1546  CA  PHE A 196      13.161   4.814  11.149  1.00 39.03           C  
ATOM   1547  C   PHE A 196      13.736   3.812  12.157  1.00 39.03           C  
ATOM   1548  CB  PHE A 196      12.797   4.099   9.845  1.00 39.03           C  
ATOM   1549  O   PHE A 196      12.948   3.162  12.825  1.00 39.03           O  
ATOM   1550  CG  PHE A 196      11.557   4.612   9.140  1.00 39.03           C  
ATOM   1551  CD1 PHE A 196      10.329   3.950   9.337  1.00 39.03           C  
ATOM   1552  CD2 PHE A 196      11.634   5.684   8.231  1.00 39.03           C  
ATOM   1553  CE1 PHE A 196       9.190   4.345   8.615  1.00 39.03           C  
ATOM   1554  CE2 PHE A 196      10.489   6.086   7.519  1.00 39.03           C  
ATOM   1555  CZ  PHE A 196       9.270   5.410   7.703  1.00 39.03           C  
ATOM   1556  N   ARG A 197      15.058   3.681  12.357  1.00 37.56           N  
ATOM   1557  CA  ARG A 197      15.584   2.905  13.505  1.00 37.56           C  
ATOM   1558  C   ARG A 197      15.234   3.576  14.825  1.00 37.56           C  
ATOM   1559  CB  ARG A 197      17.101   2.708  13.429  1.00 37.56           C  
ATOM   1560  O   ARG A 197      14.798   2.894  15.743  1.00 37.56           O  
ATOM   1561  CG  ARG A 197      17.483   1.519  12.547  1.00 37.56           C  
ATOM   1562  CD  ARG A 197      18.993   1.560  12.289  1.00 37.56           C  
ATOM   1563  NE  ARG A 197      19.313   0.853  11.047  1.00 37.56           N  
ATOM   1564  NH1 ARG A 197      21.242  -0.243  11.643  1.00 37.56           N  
ATOM   1565  NH2 ARG A 197      20.379  -0.477   9.588  1.00 37.56           N  
ATOM   1566  CZ  ARG A 197      20.314   0.046  10.775  1.00 37.56           C  
ATOM   1567  N   TYR A 198      15.392   4.894  14.919  1.00 39.62           N  
ATOM   1568  CA  TYR A 198      14.989   5.635  16.113  1.00 39.62           C  
ATOM   1569  C   TYR A 198      13.464   5.676  16.278  1.00 39.62           C  
ATOM   1570  CB  TYR A 198      15.640   7.024  16.115  1.00 39.62           C  
ATOM   1571  O   TYR A 198      12.992   5.569  17.405  1.00 39.62           O  
ATOM   1572  CG  TYR A 198      17.144   6.969  16.329  1.00 39.62           C  
ATOM   1573  CD1 TYR A 198      17.655   6.506  17.558  1.00 39.62           C  
ATOM   1574  CD2 TYR A 198      18.031   7.355  15.305  1.00 39.62           C  
ATOM   1575  CE1 TYR A 198      19.046   6.412  17.760  1.00 39.62           C  
ATOM   1576  CE2 TYR A 198      19.423   7.253  15.498  1.00 39.62           C  
ATOM   1577  OH  TYR A 198      21.274   6.691  16.913  1.00 39.62           O  
ATOM   1578  CZ  TYR A 198      19.932   6.782  16.725  1.00 39.62           C  
ATOM   1579  N   LEU A 199      12.695   5.713  15.185  1.00 40.81           N  
ATOM   1580  CA  LEU A 199      11.238   5.569  15.207  1.00 40.81           C  
ATOM   1581  C   LEU A 199      10.808   4.159  15.625  1.00 40.81           C  
ATOM   1582  CB  LEU A 199      10.654   5.933  13.834  1.00 40.81           C  
ATOM   1583  O   LEU A 199       9.921   4.048  16.451  1.00 40.81           O  
ATOM   1584  CG  LEU A 199       9.117   6.011  13.780  1.00 40.81           C  
ATOM   1585  CD1 LEU A 199       8.547   7.102  14.687  1.00 40.81           C  
ATOM   1586  CD2 LEU A 199       8.696   6.308  12.342  1.00 40.81           C  
ATOM   1587  N   MET A 200      11.458   3.097  15.143  1.00 37.97           N  
ATOM   1588  CA  MET A 200      11.216   1.716  15.580  1.00 37.97           C  
ATOM   1589  C   MET A 200      11.594   1.515  17.047  1.00 37.97           C  
ATOM   1590  CB  MET A 200      12.010   0.717  14.720  1.00 37.97           C  
ATOM   1591  O   MET A 200      10.907   0.788  17.748  1.00 37.97           O  
ATOM   1592  CG  MET A 200      11.363   0.431  13.360  1.00 37.97           C  
ATOM   1593  SD  MET A 200       9.740  -0.377  13.398  1.00 37.97           S  
ATOM   1594  CE  MET A 200      10.081  -1.929  14.268  1.00 37.97           C  
ATOM   1595  N   ILE A 201      12.647   2.174  17.544  1.00 39.84           N  
ATOM   1596  CA  ILE A 201      12.976   2.183  18.977  1.00 39.84           C  
ATOM   1597  C   ILE A 201      11.908   2.955  19.765  1.00 39.84           C  
ATOM   1598  CB  ILE A 201      14.409   2.720  19.206  1.00 39.84           C  
ATOM   1599  O   ILE A 201      11.488   2.482  20.813  1.00 39.84           O  
ATOM   1600  CG1 ILE A 201      15.446   1.694  18.689  1.00 39.84           C  
ATOM   1601  CG2 ILE A 201      14.681   3.019  20.694  1.00 39.84           C  
ATOM   1602  CD1 ILE A 201      16.850   2.281  18.488  1.00 39.84           C  
ATOM   1603  N   ALA A 202      11.420   4.094  19.266  1.00 37.28           N  
ATOM   1604  CA  ALA A 202      10.345   4.855  19.906  1.00 37.28           C  
ATOM   1605  C   ALA A 202       8.999   4.108  19.881  1.00 37.28           C  
ATOM   1606  CB  ALA A 202      10.248   6.230  19.235  1.00 37.28           C  
ATOM   1607  O   ALA A 202       8.295   4.103  20.884  1.00 37.28           O  
ATOM   1608  N   GLN A 203       8.669   3.428  18.780  1.00 39.25           N  
ATOM   1609  CA  GLN A 203       7.503   2.557  18.635  1.00 39.25           C  
ATOM   1610  C   GLN A 203       7.633   1.318  19.521  1.00 39.25           C  
ATOM   1611  CB  GLN A 203       7.321   2.133  17.167  1.00 39.25           C  
ATOM   1612  O   GLN A 203       6.673   0.981  20.194  1.00 39.25           O  
ATOM   1613  CG  GLN A 203       6.728   3.240  16.277  1.00 39.25           C  
ATOM   1614  CD  GLN A 203       6.633   2.832  14.806  1.00 39.25           C  
ATOM   1615  NE2 GLN A 203       5.774   3.445  14.021  1.00 39.25           N  
ATOM   1616  OE1 GLN A 203       7.336   1.966  14.315  1.00 39.25           O  
ATOM   1617  N   LEU A 204       8.804   0.676  19.595  1.00 37.47           N  
ATOM   1618  CA  LEU A 204       9.040  -0.448  20.502  1.00 37.47           C  
ATOM   1619  C   LEU A 204       8.931  -0.003  21.963  1.00 37.47           C  
ATOM   1620  CB  LEU A 204      10.409  -1.085  20.205  1.00 37.47           C  
ATOM   1621  O   LEU A 204       8.260  -0.667  22.736  1.00 37.47           O  
ATOM   1622  CG  LEU A 204      10.695  -2.366  21.014  1.00 37.47           C  
ATOM   1623  CD1 LEU A 204       9.823  -3.537  20.554  1.00 37.47           C  
ATOM   1624  CD2 LEU A 204      12.161  -2.764  20.836  1.00 37.47           C  
ATOM   1625  N   VAL A 205       9.514   1.140  22.340  1.00 36.72           N  
ATOM   1626  CA  VAL A 205       9.362   1.709  23.689  1.00 36.72           C  
ATOM   1627  C   VAL A 205       7.902   2.057  23.972  1.00 36.72           C  
ATOM   1628  CB  VAL A 205      10.295   2.919  23.897  1.00 36.72           C  
ATOM   1629  O   VAL A 205       7.419   1.710  25.042  1.00 36.72           O  
ATOM   1630  CG1 VAL A 205       9.972   3.736  25.156  1.00 36.72           C  
ATOM   1631  CG2 VAL A 205      11.748   2.441  24.041  1.00 36.72           C  
ATOM   1632  N   ALA A 206       7.176   2.667  23.031  1.00 36.91           N  
ATOM   1633  CA  ALA A 206       5.752   2.952  23.180  1.00 36.91           C  
ATOM   1634  C   ALA A 206       4.927   1.664  23.316  1.00 36.91           C  
ATOM   1635  CB  ALA A 206       5.275   3.812  22.004  1.00 36.91           C  
ATOM   1636  O   ALA A 206       4.143   1.553  24.245  1.00 36.91           O  
ATOM   1637  N   ILE A 207       5.140   0.657  22.465  1.00 38.06           N  
ATOM   1638  CA  ILE A 207       4.452  -0.641  22.524  1.00 38.06           C  
ATOM   1639  C   ILE A 207       4.788  -1.367  23.827  1.00 38.06           C  
ATOM   1640  CB  ILE A 207       4.775  -1.494  21.275  1.00 38.06           C  
ATOM   1641  O   ILE A 207       3.876  -1.816  24.505  1.00 38.06           O  
ATOM   1642  CG1 ILE A 207       4.102  -0.873  20.027  1.00 38.06           C  
ATOM   1643  CG2 ILE A 207       4.304  -2.953  21.441  1.00 38.06           C  
ATOM   1644  CD1 ILE A 207       4.674  -1.388  18.699  1.00 38.06           C  
ATOM   1645  N   THR A 208       6.056  -1.435  24.239  1.00 33.25           N  
ATOM   1646  CA  THR A 208       6.441  -2.025  25.528  1.00 33.25           C  
ATOM   1647  C   THR A 208       5.835  -1.249  26.695  1.00 33.25           C  
ATOM   1648  CB  THR A 208       7.970  -2.126  25.669  1.00 33.25           C  
ATOM   1649  O   THR A 208       5.374  -1.876  27.641  1.00 33.25           O  
ATOM   1650  CG2 THR A 208       8.422  -2.779  26.976  1.00 33.25           C  
ATOM   1651  OG1 THR A 208       8.500  -2.942  24.650  1.00 33.25           O  
ATOM   1652  N   PHE A 209       5.753   0.082  26.640  1.00 33.84           N  
ATOM   1653  CA  PHE A 209       5.113   0.899  27.677  1.00 33.84           C  
ATOM   1654  C   PHE A 209       3.585   0.711  27.696  1.00 33.84           C  
ATOM   1655  CB  PHE A 209       5.535   2.362  27.472  1.00 33.84           C  
ATOM   1656  O   PHE A 209       3.005   0.587  28.768  1.00 33.84           O  
ATOM   1657  CG  PHE A 209       5.275   3.298  28.633  1.00 33.84           C  
ATOM   1658  CD1 PHE A 209       4.283   4.291  28.538  1.00 33.84           C  
ATOM   1659  CD2 PHE A 209       6.088   3.230  29.782  1.00 33.84           C  
ATOM   1660  CE1 PHE A 209       4.116   5.220  29.580  1.00 33.84           C  
ATOM   1661  CE2 PHE A 209       5.909   4.149  30.831  1.00 33.84           C  
ATOM   1662  CZ  PHE A 209       4.924   5.146  30.728  1.00 33.84           C  
ATOM   1663  N   ASN A 210       2.947   0.571  26.533  1.00 35.16           N  
ATOM   1664  CA  ASN A 210       1.516   0.297  26.379  1.00 35.16           C  
ATOM   1665  C   ASN A 210       1.149  -1.122  26.825  1.00 35.16           C  
ATOM   1666  CB  ASN A 210       1.115   0.491  24.908  1.00 35.16           C  
ATOM   1667  O   ASN A 210       0.139  -1.299  27.491  1.00 35.16           O  
ATOM   1668  CG  ASN A 210       1.237   1.918  24.412  1.00 35.16           C  
ATOM   1669  ND2 ASN A 210       1.206   2.100  23.115  1.00 35.16           N  
ATOM   1670  OD1 ASN A 210       1.339   2.882  25.150  1.00 35.16           O  
ATOM   1671  N   VAL A 211       1.977  -2.122  26.511  1.00 34.53           N  
ATOM   1672  CA  VAL A 211       1.856  -3.489  27.037  1.00 34.53           C  
ATOM   1673  C   VAL A 211       2.147  -3.502  28.538  1.00 34.53           C  
ATOM   1674  CB  VAL A 211       2.764  -4.468  26.260  1.00 34.53           C  
ATOM   1675  O   VAL A 211       1.462  -4.210  29.256  1.00 34.53           O  
ATOM   1676  CG1 VAL A 211       2.842  -5.861  26.898  1.00 34.53           C  
ATOM   1677  CG2 VAL A 211       2.257  -4.668  24.823  1.00 34.53           C  
ATOM   1678  N   SER A 212       3.076  -2.685  29.049  1.00 31.03           N  
ATOM   1679  CA  SER A 212       3.327  -2.583  30.500  1.00 31.03           C  
ATOM   1680  C   SER A 212       2.169  -1.919  31.249  1.00 31.03           C  
ATOM   1681  CB  SER A 212       4.609  -1.810  30.828  1.00 31.03           C  
ATOM   1682  O   SER A 212       1.828  -2.360  32.338  1.00 31.03           O  
ATOM   1683  OG  SER A 212       5.741  -2.364  30.188  1.00 31.03           O  
ATOM   1684  N   ILE A 213       1.549  -0.879  30.679  1.00 34.91           N  
ATOM   1685  CA  ILE A 213       0.372  -0.210  31.254  1.00 34.91           C  
ATOM   1686  C   ILE A 213      -0.863  -1.101  31.116  1.00 34.91           C  
ATOM   1687  CB  ILE A 213       0.178   1.190  30.621  1.00 34.91           C  
ATOM   1688  O   ILE A 213      -1.578  -1.294  32.091  1.00 34.91           O  
ATOM   1689  CG1 ILE A 213       1.253   2.145  31.188  1.00 34.91           C  
ATOM   1690  CG2 ILE A 213      -1.229   1.763  30.890  1.00 34.91           C  
ATOM   1691  CD1 ILE A 213       1.298   3.523  30.518  1.00 34.91           C  
ATOM   1692  N   GLY A 214      -1.090  -1.687  29.940  1.00 32.66           N  
ATOM   1693  CA  GLY A 214      -2.169  -2.642  29.702  1.00 32.66           C  
ATOM   1694  C   GLY A 214      -2.067  -3.837  30.642  1.00 32.66           C  
ATOM   1695  O   GLY A 214      -3.028  -4.140  31.336  1.00 32.66           O  
ATOM   1696  N   ALA A 215      -0.887  -4.453  30.753  1.00 28.47           N  
ATOM   1697  CA  ALA A 215      -0.639  -5.517  31.718  1.00 28.47           C  
ATOM   1698  C   ALA A 215      -0.769  -5.034  33.168  1.00 28.47           C  
ATOM   1699  CB  ALA A 215       0.731  -6.154  31.466  1.00 28.47           C  
ATOM   1700  O   ALA A 215      -1.289  -5.790  33.969  1.00 28.47           O  
ATOM   1701  N   ALA A 216      -0.382  -3.804  33.528  1.00 27.22           N  
ATOM   1702  CA  ALA A 216      -0.640  -3.286  34.875  1.00 27.22           C  
ATOM   1703  C   ALA A 216      -2.150  -3.215  35.175  1.00 27.22           C  
ATOM   1704  CB  ALA A 216       0.061  -1.934  35.064  1.00 27.22           C  
ATOM   1705  O   ALA A 216      -2.583  -3.758  36.185  1.00 27.22           O  
ATOM   1706  N   PHE A 217      -2.957  -2.660  34.262  1.00 32.25           N  
ATOM   1707  CA  PHE A 217      -4.421  -2.654  34.386  1.00 32.25           C  
ATOM   1708  C   PHE A 217      -5.015  -4.076  34.425  1.00 32.25           C  
ATOM   1709  CB  PHE A 217      -5.044  -1.819  33.249  1.00 32.25           C  
ATOM   1710  O   PHE A 217      -5.872  -4.352  35.258  1.00 32.25           O  
ATOM   1711  CG  PHE A 217      -5.159  -0.329  33.534  1.00 32.25           C  
ATOM   1712  CD1 PHE A 217      -6.222   0.146  34.325  1.00 32.25           C  
ATOM   1713  CD2 PHE A 217      -4.237   0.591  32.998  1.00 32.25           C  
ATOM   1714  CE1 PHE A 217      -6.359   1.522  34.583  1.00 32.25           C  
ATOM   1715  CE2 PHE A 217      -4.366   1.968  33.260  1.00 32.25           C  
ATOM   1716  CZ  PHE A 217      -5.429   2.434  34.053  1.00 32.25           C  
ATOM   1717  N   PHE A 218      -4.555  -4.998  33.571  1.00 30.27           N  
ATOM   1718  CA  PHE A 218      -5.039  -6.386  33.547  1.00 30.27           C  
ATOM   1719  C   PHE A 218      -4.561  -7.235  34.741  1.00 30.27           C  
ATOM   1720  CB  PHE A 218      -4.690  -7.053  32.204  1.00 30.27           C  
ATOM   1721  O   PHE A 218      -5.272  -8.149  35.151  1.00 30.27           O  
ATOM   1722  CG  PHE A 218      -5.706  -6.802  31.101  1.00 30.27           C  
ATOM   1723  CD1 PHE A 218      -6.967  -7.426  31.167  1.00 30.27           C  
ATOM   1724  CD2 PHE A 218      -5.402  -5.978  29.999  1.00 30.27           C  
ATOM   1725  CE1 PHE A 218      -7.916  -7.221  30.150  1.00 30.27           C  
ATOM   1726  CE2 PHE A 218      -6.354  -5.764  28.985  1.00 30.27           C  
ATOM   1727  CZ  PHE A 218      -7.612  -6.386  29.061  1.00 30.27           C  
ATOM   1728  N   ILE A 219      -3.396  -6.942  35.324  1.00 29.06           N  
ATOM   1729  CA  ILE A 219      -2.877  -7.625  36.519  1.00 29.06           C  
ATOM   1730  C   ILE A 219      -3.581  -7.110  37.778  1.00 29.06           C  
ATOM   1731  CB  ILE A 219      -1.332  -7.532  36.589  1.00 29.06           C  
ATOM   1732  O   ILE A 219      -3.968  -7.937  38.600  1.00 29.06           O  
ATOM   1733  CG1 ILE A 219      -0.707  -8.419  35.482  1.00 29.06           C  
ATOM   1734  CG2 ILE A 219      -0.786  -7.970  37.962  1.00 29.06           C  
ATOM   1735  CD1 ILE A 219       0.778  -8.138  35.212  1.00 29.06           C  
ATOM   1736  N   ASP A 220      -3.841  -5.799  37.892  1.00 28.09           N  
ATOM   1737  CA  ASP A 220      -4.721  -5.269  38.944  1.00 28.09           C  
ATOM   1738  C   ASP A 220      -6.106  -5.933  38.853  1.00 28.09           C  
ATOM   1739  CB  ASP A 220      -4.840  -3.728  38.880  1.00 28.09           C  
ATOM   1740  O   ASP A 220      -6.569  -6.482  39.851  1.00 28.09           O  
ATOM   1741  CG  ASP A 220      -3.808  -2.953  39.722  1.00 28.09           C  
ATOM   1742  OD1 ASP A 220      -3.307  -3.502  40.730  1.00 28.09           O  
ATOM   1743  OD2 ASP A 220      -3.552  -1.774  39.381  1.00 28.09           O  
ATOM   1744  N   ILE A 221      -6.714  -6.002  37.653  1.00 31.47           N  
ATOM   1745  CA  ILE A 221      -7.973  -6.736  37.400  1.00 31.47           C  
ATOM   1746  C   ILE A 221      -7.887  -8.200  37.868  1.00 31.47           C  
ATOM   1747  CB  ILE A 221      -8.377  -6.628  35.905  1.00 31.47           C  
ATOM   1748  O   ILE A 221      -8.808  -8.678  38.527  1.00 31.47           O  
ATOM   1749  CG1 ILE A 221      -8.945  -5.220  35.610  1.00 31.47           C  
ATOM   1750  CG2 ILE A 221      -9.401  -7.703  35.486  1.00 31.47           C  
ATOM   1751  CD1 ILE A 221      -9.032  -4.875  34.114  1.00 31.47           C  
ATOM   1752  N   GLY A 222      -6.784  -8.900  37.582  1.00 26.27           N  
ATOM   1753  CA  GLY A 222      -6.576 -10.295  37.987  1.00 26.27           C  
ATOM   1754  C   GLY A 222      -6.510 -10.514  39.504  1.00 26.27           C  
ATOM   1755  O   GLY A 222      -6.880 -11.582  39.980  1.00 26.27           O  
ATOM   1756  N   THR A 223      -6.084  -9.508  40.274  1.00 30.92           N  
ATOM   1757  CA  THR A 223      -6.142  -9.518  41.751  1.00 30.92           C  
ATOM   1758  C   THR A 223      -7.402  -8.875  42.334  1.00 30.92           C  
ATOM   1759  CB  THR A 223      -4.900  -8.862  42.369  1.00 30.92           C  
ATOM   1760  O   THR A 223      -7.605  -8.917  43.545  1.00 30.92           O  
ATOM   1761  CG2 THR A 223      -3.661  -9.739  42.185  1.00 30.92           C  
ATOM   1762  OG1 THR A 223      -4.602  -7.609  41.795  1.00 30.92           O  
ATOM   1763  N   ALA A 224      -8.248  -8.281  41.493  1.00 27.31           N  
ATOM   1764  CA  ALA A 224      -9.403  -7.482  41.884  1.00 27.31           C  
ATOM   1765  C   ALA A 224     -10.742  -8.152  41.528  1.00 27.31           C  
ATOM   1766  CB  ALA A 224      -9.238  -6.075  41.292  1.00 27.31           C  
ATOM   1767  O   ALA A 224     -11.746  -7.459  41.383  1.00 27.31           O  
ATOM   1768  N   THR A 225     -10.797  -9.483  41.416  1.00 30.83           N  
ATOM   1769  CA  THR A 225     -12.037 -10.231  41.129  1.00 30.83           C  
ATOM   1770  C   THR A 225     -13.160  -9.952  42.134  1.00 30.83           C  
ATOM   1771  CB  THR A 225     -11.775 -11.745  41.032  1.00 30.83           C  
ATOM   1772  O   THR A 225     -14.301  -9.779  41.716  1.00 30.83           O  
ATOM   1773  CG2 THR A 225     -11.337 -12.127  39.618  1.00 30.83           C  
ATOM   1774  OG1 THR A 225     -10.748 -12.152  41.912  1.00 30.83           O  
ATOM   1775  N   ASP A 226     -12.847  -9.779  43.422  1.00 26.66           N  
ATOM   1776  CA  ASP A 226     -13.834  -9.386  44.448  1.00 26.66           C  
ATOM   1777  C   ASP A 226     -14.263  -7.905  44.345  1.00 26.66           C  
ATOM   1778  CB  ASP A 226     -13.264  -9.666  45.849  1.00 26.66           C  
ATOM   1779  O   ASP A 226     -15.331  -7.517  44.816  1.00 26.66           O  
ATOM   1780  CG  ASP A 226     -13.017 -11.151  46.137  1.00 26.66           C  
ATOM   1781  OD1 ASP A 226     -13.746 -11.996  45.574  1.00 26.66           O  
ATOM   1782  OD2 ASP A 226     -12.074 -11.426  46.911  1.00 26.66           O  
ATOM   1783  N   VAL A 227     -13.449  -7.060  43.703  1.00 29.86           N  
ATOM   1784  CA  VAL A 227     -13.741  -5.634  43.445  1.00 29.86           C  
ATOM   1785  C   VAL A 227     -14.443  -5.452  42.091  1.00 29.86           C  
ATOM   1786  CB  VAL A 227     -12.457  -4.778  43.526  1.00 29.86           C  
ATOM   1787  O   VAL A 227     -15.086  -4.437  41.847  1.00 29.86           O  
ATOM   1788  CG1 VAL A 227     -12.745  -3.275  43.647  1.00 29.86           C  
ATOM   1789  CG2 VAL A 227     -11.571  -5.141  44.731  1.00 29.86           C  
ATOM   1790  N   TYR A 228     -14.393  -6.453  41.209  1.00 29.45           N  
ATOM   1791  CA  TYR A 228     -14.999  -6.418  39.877  1.00 29.45           C  
ATOM   1792  C   TYR A 228     -16.509  -6.134  39.935  1.00 29.45           C  
ATOM   1793  CB  TYR A 228     -14.696  -7.752  39.178  1.00 29.45           C  
ATOM   1794  O   TYR A 228     -17.039  -5.426  39.084  1.00 29.45           O  
ATOM   1795  CG  TYR A 228     -14.604  -7.657  37.670  1.00 29.45           C  
ATOM   1796  CD1 TYR A 228     -15.733  -7.902  36.866  1.00 29.45           C  
ATOM   1797  CD2 TYR A 228     -13.368  -7.335  37.075  1.00 29.45           C  
ATOM   1798  CE1 TYR A 228     -15.623  -7.836  35.463  1.00 29.45           C  
ATOM   1799  CE2 TYR A 228     -13.257  -7.262  35.674  1.00 29.45           C  
ATOM   1800  OH  TYR A 228     -14.276  -7.462  33.513  1.00 29.45           O  
ATOM   1801  CZ  TYR A 228     -14.385  -7.520  34.866  1.00 29.45           C  
ATOM   1802  N   ILE A 229     -17.181  -6.599  40.996  1.00 32.06           N  
ATOM   1803  CA  ILE A 229     -18.606  -6.355  41.267  1.00 32.06           C  
ATOM   1804  C   ILE A 229     -18.888  -4.874  41.601  1.00 32.06           C  
ATOM   1805  CB  ILE A 229     -19.088  -7.334  42.373  1.00 32.06           C  
ATOM   1806  O   ILE A 229     -19.946  -4.362  41.241  1.00 32.06           O  
ATOM   1807  CG1 ILE A 229     -18.920  -8.800  41.893  1.00 32.06           C  
ATOM   1808  CG2 ILE A 229     -20.553  -7.068  42.773  1.00 32.06           C  
ATOM   1809  CD1 ILE A 229     -19.275  -9.871  42.933  1.00 32.06           C  
ATOM   1810  N   SER A 230     -17.952  -4.144  42.225  1.00 25.95           N  
ATOM   1811  CA  SER A 230     -18.116  -2.707  42.518  1.00 25.95           C  
ATOM   1812  C   SER A 230     -17.683  -1.788  41.367  1.00 25.95           C  
ATOM   1813  CB  SER A 230     -17.424  -2.334  43.833  1.00 25.95           C  
ATOM   1814  O   SER A 230     -18.121  -0.640  41.301  1.00 25.95           O  
ATOM   1815  OG  SER A 230     -16.018  -2.410  43.736  1.00 25.95           O  
ATOM   1816  N   ILE A 231     -16.899  -2.299  40.410  1.00 32.88           N  
ATOM   1817  CA  ILE A 231     -16.457  -1.580  39.198  1.00 32.88           C  
ATOM   1818  C   ILE A 231     -17.564  -1.521  38.115  1.00 32.88           C  
ATOM   1819  CB  ILE A 231     -15.087  -2.156  38.739  1.00 32.88           C  
ATOM   1820  O   ILE A 231     -17.408  -0.840  37.104  1.00 32.88           O  
ATOM   1821  CG1 ILE A 231     -14.012  -1.839  39.813  1.00 32.88           C  
ATOM   1822  CG2 ILE A 231     -14.602  -1.616  37.378  1.00 32.88           C  
ATOM   1823  CD1 ILE A 231     -12.710  -2.641  39.673  1.00 32.88           C  
ATOM   1824  N   ILE A 232     -18.725  -2.153  38.348  1.00 31.23           N  
ATOM   1825  CA  ILE A 232     -19.949  -1.980  37.534  1.00 31.23           C  
ATOM   1826  C   ILE A 232     -20.844  -0.834  38.075  1.00 31.23           C  
ATOM   1827  CB  ILE A 232     -20.682  -3.328  37.259  1.00 31.23           C  
ATOM   1828  O   ILE A 232     -21.943  -0.598  37.579  1.00 31.23           O  
ATOM   1829  CG1 ILE A 232     -19.667  -4.474  37.014  1.00 31.23           C  
ATOM   1830  CG2 ILE A 232     -21.615  -3.226  36.030  1.00 31.23           C  
ATOM   1831  CD1 ILE A 232     -20.253  -5.836  36.617  1.00 31.23           C  
ATOM   1832  N   GLN A 233     -20.358  -0.019  39.022  1.00 29.78           N  
ATOM   1833  CA  GLN A 233     -20.751   1.397  39.024  1.00 29.78           C  
ATOM   1834  C   GLN A 233     -20.105   2.094  37.814  1.00 29.78           C  
ATOM   1835  CB  GLN A 233     -20.434   2.070  40.367  1.00 29.78           C  
ATOM   1836  O   GLN A 233     -19.020   1.694  37.395  1.00 29.78           O  
ATOM   1837  CG  GLN A 233     -21.431   1.587  41.436  1.00 29.78           C  
ATOM   1838  CD  GLN A 233     -21.610   2.551  42.605  1.00 29.78           C  
ATOM   1839  NE2 GLN A 233     -22.604   2.331  43.437  1.00 29.78           N  
ATOM   1840  OE1 GLN A 233     -20.903   3.527  42.792  1.00 29.78           O  
ATOM   1841  N   PRO A 234     -20.780   3.069  37.174  1.00 35.03           N  
ATOM   1842  CA  PRO A 234     -20.490   3.434  35.791  1.00 35.03           C  
ATOM   1843  C   PRO A 234     -19.032   3.846  35.614  1.00 35.03           C  
ATOM   1844  CB  PRO A 234     -21.455   4.577  35.448  1.00 35.03           C  
ATOM   1845  O   PRO A 234     -18.562   4.725  36.334  1.00 35.03           O  
ATOM   1846  CG  PRO A 234     -21.833   5.152  36.815  1.00 35.03           C  
ATOM   1847  CD  PRO A 234     -21.845   3.907  37.700  1.00 35.03           C  
ATOM   1848  N   PHE A 235     -18.352   3.243  34.626  1.00 33.22           N  
ATOM   1849  CA  PHE A 235     -16.999   3.618  34.213  1.00 33.22           C  
ATOM   1850  C   PHE A 235     -16.939   5.131  34.025  1.00 33.22           C  
ATOM   1851  CB  PHE A 235     -16.598   2.903  32.908  1.00 33.22           C  
ATOM   1852  O   PHE A 235     -17.416   5.658  33.013  1.00 33.22           O  
ATOM   1853  CG  PHE A 235     -15.804   1.632  33.120  1.00 33.22           C  
ATOM   1854  CD1 PHE A 235     -14.397   1.687  33.183  1.00 33.22           C  
ATOM   1855  CD2 PHE A 235     -16.464   0.399  33.269  1.00 33.22           C  
ATOM   1856  CE1 PHE A 235     -13.654   0.511  33.389  1.00 33.22           C  
ATOM   1857  CE2 PHE A 235     -15.720  -0.775  33.476  1.00 33.22           C  
ATOM   1858  CZ  PHE A 235     -14.317  -0.720  33.535  1.00 33.22           C  
ATOM   1859  N   ASP A 236     -16.387   5.816  35.030  1.00 35.25           N  
ATOM   1860  CA  ASP A 236     -16.473   7.265  35.111  1.00 35.25           C  
ATOM   1861  C   ASP A 236     -15.884   7.836  33.827  1.00 35.25           C  
ATOM   1862  CB  ASP A 236     -15.786   7.792  36.378  1.00 35.25           C  
ATOM   1863  O   ASP A 236     -14.837   7.380  33.358  1.00 35.25           O  
ATOM   1864  CG  ASP A 236     -16.063   9.282  36.626  1.00 35.25           C  
ATOM   1865  OD1 ASP A 236     -16.725   9.921  35.767  1.00 35.25           O  
ATOM   1866  OD2 ASP A 236     -15.542   9.799  37.635  1.00 35.25           O  
ATOM   1867  N   SER A 237     -16.598   8.764  33.190  1.00 41.22           N  
ATOM   1868  CA  SER A 237     -16.440   9.005  31.751  1.00 41.22           C  
ATOM   1869  C   SER A 237     -15.016   9.429  31.371  1.00 41.22           C  
ATOM   1870  CB  SER A 237     -17.475  10.022  31.273  1.00 41.22           C  
ATOM   1871  O   SER A 237     -14.615   9.287  30.218  1.00 41.22           O  
ATOM   1872  OG  SER A 237     -17.161  11.331  31.729  1.00 41.22           O  
ATOM   1873  N   LEU A 238     -14.248   9.917  32.350  1.00 33.25           N  
ATOM   1874  CA  LEU A 238     -12.815  10.163  32.292  1.00 33.25           C  
ATOM   1875  C   LEU A 238     -11.991   8.913  31.922  1.00 33.25           C  
ATOM   1876  CB  LEU A 238     -12.399  10.697  33.676  1.00 33.25           C  
ATOM   1877  O   LEU A 238     -11.109   9.029  31.085  1.00 33.25           O  
ATOM   1878  CG  LEU A 238     -10.998  11.327  33.698  1.00 33.25           C  
ATOM   1879  CD1 LEU A 238     -10.997  12.708  33.035  1.00 33.25           C  
ATOM   1880  CD2 LEU A 238     -10.509  11.486  35.136  1.00 33.25           C  
ATOM   1881  N   GLY A 239     -12.268   7.735  32.487  1.00 33.19           N  
ATOM   1882  CA  GLY A 239     -11.518   6.495  32.249  1.00 33.19           C  
ATOM   1883  C   GLY A 239     -11.657   5.982  30.816  1.00 33.19           C  
ATOM   1884  O   GLY A 239     -10.653   5.774  30.135  1.00 33.19           O  
ATOM   1885  N   PHE A 240     -12.891   5.885  30.306  1.00 38.19           N  
ATOM   1886  CA  PHE A 240     -13.131   5.544  28.898  1.00 38.19           C  
ATOM   1887  C   PHE A 240     -12.562   6.615  27.954  1.00 38.19           C  
ATOM   1888  CB  PHE A 240     -14.630   5.320  28.654  1.00 38.19           C  
ATOM   1889  O   PHE A 240     -11.926   6.279  26.957  1.00 38.19           O  
ATOM   1890  CG  PHE A 240     -14.952   4.881  27.233  1.00 38.19           C  
ATOM   1891  CD1 PHE A 240     -15.403   5.818  26.281  1.00 38.19           C  
ATOM   1892  CD2 PHE A 240     -14.779   3.536  26.853  1.00 38.19           C  
ATOM   1893  CE1 PHE A 240     -15.678   5.412  24.962  1.00 38.19           C  
ATOM   1894  CE2 PHE A 240     -15.053   3.130  25.534  1.00 38.19           C  
ATOM   1895  CZ  PHE A 240     -15.503   4.068  24.588  1.00 38.19           C  
ATOM   1896  N   LYS A 241     -12.696   7.909  28.295  1.00 37.50           N  
ATOM   1897  CA  LYS A 241     -12.060   9.000  27.534  1.00 37.50           C  
ATOM   1898  C   LYS A 241     -10.538   8.913  27.562  1.00 37.50           C  
ATOM   1899  CB  LYS A 241     -12.525  10.376  28.033  1.00 37.50           C  
ATOM   1900  O   LYS A 241      -9.936   9.180  26.535  1.00 37.50           O  
ATOM   1901  CG  LYS A 241     -13.959  10.678  27.576  1.00 37.50           C  
ATOM   1902  CD  LYS A 241     -14.579  11.834  28.374  1.00 37.50           C  
ATOM   1903  CE  LYS A 241     -16.095  11.817  28.153  1.00 37.50           C  
ATOM   1904  NZ  LYS A 241     -16.822  12.576  29.199  1.00 37.50           N  
ATOM   1905  N   ILE A 242      -9.908   8.519  28.670  1.00 35.91           N  
ATOM   1906  CA  ILE A 242      -8.458   8.305  28.745  1.00 35.91           C  
ATOM   1907  C   ILE A 242      -8.064   7.121  27.867  1.00 35.91           C  
ATOM   1908  CB  ILE A 242      -7.973   8.163  30.209  1.00 35.91           C  
ATOM   1909  O   ILE A 242      -7.156   7.282  27.065  1.00 35.91           O  
ATOM   1910  CG1 ILE A 242      -7.953   9.557  30.880  1.00 35.91           C  
ATOM   1911  CG2 ILE A 242      -6.565   7.537  30.293  1.00 35.91           C  
ATOM   1912  CD1 ILE A 242      -7.841   9.501  32.409  1.00 35.91           C  
ATOM   1913  N   PHE A 243      -8.754   5.979  27.934  1.00 37.16           N  
ATOM   1914  CA  PHE A 243      -8.433   4.834  27.077  1.00 37.16           C  
ATOM   1915  C   PHE A 243      -8.610   5.165  25.586  1.00 37.16           C  
ATOM   1916  CB  PHE A 243      -9.260   3.612  27.493  1.00 37.16           C  
ATOM   1917  O   PHE A 243      -7.700   4.916  24.801  1.00 37.16           O  
ATOM   1918  CG  PHE A 243      -8.847   2.344  26.766  1.00 37.16           C  
ATOM   1919  CD1 PHE A 243      -9.569   1.902  25.640  1.00 37.16           C  
ATOM   1920  CD2 PHE A 243      -7.725   1.614  27.205  1.00 37.16           C  
ATOM   1921  CE1 PHE A 243      -9.175   0.733  24.963  1.00 37.16           C  
ATOM   1922  CE2 PHE A 243      -7.332   0.446  26.527  1.00 37.16           C  
ATOM   1923  CZ  PHE A 243      -8.058   0.004  25.408  1.00 37.16           C  
ATOM   1924  N   ALA A 244      -9.720   5.803  25.200  1.00 36.22           N  
ATOM   1925  CA  ALA A 244      -9.998   6.205  23.819  1.00 36.22           C  
ATOM   1926  C   ALA A 244      -9.092   7.347  23.317  1.00 36.22           C  
ATOM   1927  CB  ALA A 244     -11.481   6.586  23.723  1.00 36.22           C  
ATOM   1928  O   ALA A 244      -8.685   7.356  22.158  1.00 36.22           O  
ATOM   1929  N   PHE A 245      -8.742   8.316  24.169  1.00 34.59           N  
ATOM   1930  CA  PHE A 245      -7.807   9.392  23.826  1.00 34.59           C  
ATOM   1931  C   PHE A 245      -6.370   8.878  23.772  1.00 34.59           C  
ATOM   1932  CB  PHE A 245      -7.943  10.546  24.830  1.00 34.59           C  
ATOM   1933  O   PHE A 245      -5.610   9.302  22.908  1.00 34.59           O  
ATOM   1934  CG  PHE A 245      -7.128  11.783  24.507  1.00 34.59           C  
ATOM   1935  CD1 PHE A 245      -5.819  11.922  25.005  1.00 34.59           C  
ATOM   1936  CD2 PHE A 245      -7.689  12.807  23.721  1.00 34.59           C  
ATOM   1937  CE1 PHE A 245      -5.072  13.077  24.712  1.00 34.59           C  
ATOM   1938  CE2 PHE A 245      -6.944  13.965  23.433  1.00 34.59           C  
ATOM   1939  CZ  PHE A 245      -5.635  14.098  23.927  1.00 34.59           C  
ATOM   1940  N   PHE A 246      -5.984   7.950  24.648  1.00 35.47           N  
ATOM   1941  CA  PHE A 246      -4.654   7.349  24.658  1.00 35.47           C  
ATOM   1942  C   PHE A 246      -4.484   6.362  23.503  1.00 35.47           C  
ATOM   1943  CB  PHE A 246      -4.371   6.713  26.024  1.00 35.47           C  
ATOM   1944  O   PHE A 246      -3.452   6.416  22.848  1.00 35.47           O  
ATOM   1945  CG  PHE A 246      -2.921   6.338  26.253  1.00 35.47           C  
ATOM   1946  CD1 PHE A 246      -2.497   5.005  26.100  1.00 35.47           C  
ATOM   1947  CD2 PHE A 246      -1.997   7.324  26.653  1.00 35.47           C  
ATOM   1948  CE1 PHE A 246      -1.158   4.661  26.352  1.00 35.47           C  
ATOM   1949  CE2 PHE A 246      -0.655   6.979  26.898  1.00 35.47           C  
ATOM   1950  CZ  PHE A 246      -0.236   5.646  26.747  1.00 35.47           C  
ATOM   1951  N   SER A 247      -5.493   5.554  23.155  1.00 39.72           N  
ATOM   1952  CA  SER A 247      -5.454   4.723  21.946  1.00 39.72           C  
ATOM   1953  C   SER A 247      -5.428   5.578  20.674  1.00 39.72           C  
ATOM   1954  CB  SER A 247      -6.595   3.700  21.925  1.00 39.72           C  
ATOM   1955  O   SER A 247      -4.576   5.334  19.822  1.00 39.72           O  
ATOM   1956  OG  SER A 247      -7.846   4.334  21.791  1.00 39.72           O  
ATOM   1957  N   ASN A 248      -6.227   6.651  20.578  1.00 39.66           N  
ATOM   1958  CA  ASN A 248      -6.139   7.609  19.465  1.00 39.66           C  
ATOM   1959  C   ASN A 248      -4.826   8.408  19.443  1.00 39.66           C  
ATOM   1960  CB  ASN A 248      -7.346   8.568  19.472  1.00 39.66           C  
ATOM   1961  O   ASN A 248      -4.343   8.740  18.363  1.00 39.66           O  
ATOM   1962  CG  ASN A 248      -8.543   8.014  18.719  1.00 39.66           C  
ATOM   1963  ND2 ASN A 248      -9.746   8.298  19.154  1.00 39.66           N  
ATOM   1964  OD1 ASN A 248      -8.408   7.358  17.704  1.00 39.66           O  
ATOM   1965  N   THR A 249      -4.214   8.719  20.588  1.00 38.00           N  
ATOM   1966  CA  THR A 249      -2.921   9.432  20.643  1.00 38.00           C  
ATOM   1967  C   THR A 249      -1.770   8.497  20.290  1.00 38.00           C  
ATOM   1968  CB  THR A 249      -2.670  10.096  22.004  1.00 38.00           C  
ATOM   1969  O   THR A 249      -0.924   8.849  19.476  1.00 38.00           O  
ATOM   1970  CG2 THR A 249      -1.363  10.892  22.043  1.00 38.00           C  
ATOM   1971  OG1 THR A 249      -3.684  11.030  22.269  1.00 38.00           O  
ATOM   1972  N   VAL A 250      -1.756   7.278  20.835  1.00 38.66           N  
ATOM   1973  CA  VAL A 250      -0.813   6.220  20.456  1.00 38.66           C  
ATOM   1974  C   VAL A 250      -0.951   5.908  18.972  1.00 38.66           C  
ATOM   1975  CB  VAL A 250      -1.017   4.956  21.316  1.00 38.66           C  
ATOM   1976  O   VAL A 250       0.071   5.833  18.302  1.00 38.66           O  
ATOM   1977  CG1 VAL A 250      -0.331   3.707  20.745  1.00 38.66           C  
ATOM   1978  CG2 VAL A 250      -0.456   5.188  22.726  1.00 38.66           C  
ATOM   1979  N   ALA A 251      -2.173   5.799  18.441  1.00 40.09           N  
ATOM   1980  CA  ALA A 251      -2.404   5.680  17.009  1.00 40.09           C  
ATOM   1981  C   ALA A 251      -1.848   6.911  16.280  1.00 40.09           C  
ATOM   1982  CB  ALA A 251      -3.887   5.414  16.719  1.00 40.09           C  
ATOM   1983  O   ALA A 251      -0.796   6.833  15.662  1.00 40.09           O  
ATOM   1984  N   THR A 252      -2.453   8.087  16.408  1.00 41.69           N  
ATOM   1985  CA  THR A 252      -2.029   9.290  15.671  1.00 41.69           C  
ATOM   1986  C   THR A 252      -0.511   9.578  15.751  1.00 41.69           C  
ATOM   1987  CB  THR A 252      -2.910  10.476  16.088  1.00 41.69           C  
ATOM   1988  O   THR A 252       0.078   9.923  14.729  1.00 41.69           O  
ATOM   1989  CG2 THR A 252      -2.632  11.755  15.316  1.00 41.69           C  
ATOM   1990  OG1 THR A 252      -2.767  10.752  17.454  1.00 41.69           O  
ATOM   1991  N   VAL A 253       0.183   9.291  16.864  1.00 38.16           N  
ATOM   1992  CA  VAL A 253       1.662   9.337  16.963  1.00 38.16           C  
ATOM   1993  C   VAL A 253       2.375   8.195  16.221  1.00 38.16           C  
ATOM   1994  CB  VAL A 253       2.111   9.381  18.438  1.00 38.16           C  
ATOM   1995  O   VAL A 253       3.297   8.459  15.446  1.00 38.16           O  
ATOM   1996  CG1 VAL A 253       3.635   9.279  18.611  1.00 38.16           C  
ATOM   1997  CG2 VAL A 253       1.689  10.709  19.077  1.00 38.16           C  
ATOM   1998  N   VAL A 254       1.984   6.931  16.422  1.00 43.03           N  
ATOM   1999  CA  VAL A 254       2.568   5.771  15.712  1.00 43.03           C  
ATOM   2000  C   VAL A 254       2.297   5.843  14.201  1.00 43.03           C  
ATOM   2001  CB  VAL A 254       2.082   4.438  16.345  1.00 43.03           C  
ATOM   2002  O   VAL A 254       3.022   5.211  13.437  1.00 43.03           O  
ATOM   2003  CG1 VAL A 254       2.383   3.162  15.544  1.00 43.03           C  
ATOM   2004  CG2 VAL A 254       2.726   4.244  17.728  1.00 43.03           C  
ATOM   2005  N   TRP A 255       1.309   6.634  13.769  1.00 50.03           N  
ATOM   2006  CA  TRP A 255       0.791   6.687  12.403  1.00 50.03           C  
ATOM   2007  C   TRP A 255       1.267   7.925  11.618  1.00 50.03           C  
ATOM   2008  CB  TRP A 255      -0.741   6.580  12.464  1.00 50.03           C  
ATOM   2009  O   TRP A 255       1.742   7.766  10.494  1.00 50.03           O  
ATOM   2010  CG  TRP A 255      -1.319   5.280  12.975  1.00 50.03           C  
ATOM   2011  CD1 TRP A 255      -0.962   4.578  14.079  1.00 50.03           C  
ATOM   2012  CD2 TRP A 255      -2.282   4.415  12.315  1.00 50.03           C  
ATOM   2013  CE2 TRP A 255      -2.525   3.276  13.142  1.00 50.03           C  
ATOM   2014  CE3 TRP A 255      -2.838   4.406  11.026  1.00 50.03           C  
ATOM   2015  NE1 TRP A 255      -1.768   3.482  14.256  1.00 50.03           N  
ATOM   2016  CH2 TRP A 255      -3.706   2.153  11.404  1.00 50.03           C  
ATOM   2017  CZ2 TRP A 255      -3.280   2.184  12.732  1.00 50.03           C  
ATOM   2018  CZ3 TRP A 255      -3.481   3.250  10.559  1.00 50.03           C  
ATOM   2019  N   ILE A 256       1.248   9.140  12.193  1.00 47.91           N  
ATOM   2020  CA  ILE A 256       1.700  10.372  11.501  1.00 47.91           C  
ATOM   2021  C   ILE A 256       3.196  10.341  11.151  1.00 47.91           C  
ATOM   2022  CB  ILE A 256       1.325  11.645  12.314  1.00 47.91           C  
ATOM   2023  O   ILE A 256       3.601  10.932  10.152  1.00 47.91           O  
ATOM   2024  CG1 ILE A 256      -0.191  11.914  12.153  1.00 47.91           C  
ATOM   2025  CG2 ILE A 256       2.130  12.900  11.905  1.00 47.91           C  
ATOM   2026  CD1 ILE A 256      -0.707  13.164  12.880  1.00 47.91           C  
ATOM   2027  N   PHE A 257       4.038   9.666  11.938  1.00 46.44           N  
ATOM   2028  CA  PHE A 257       5.485   9.657  11.690  1.00 46.44           C  
ATOM   2029  C   PHE A 257       5.951   8.730  10.546  1.00 46.44           C  
ATOM   2030  CB  PHE A 257       6.247   9.443  13.004  1.00 46.44           C  
ATOM   2031  O   PHE A 257       6.727   9.202   9.712  1.00 46.44           O  
ATOM   2032  CG  PHE A 257       6.458  10.739  13.765  1.00 46.44           C  
ATOM   2033  CD1 PHE A 257       7.550  11.566  13.439  1.00 46.44           C  
ATOM   2034  CD2 PHE A 257       5.541  11.154  14.750  1.00 46.44           C  
ATOM   2035  CE1 PHE A 257       7.728  12.797  14.095  1.00 46.44           C  
ATOM   2036  CE2 PHE A 257       5.720  12.385  15.407  1.00 46.44           C  
ATOM   2037  CZ  PHE A 257       6.812  13.207  15.080  1.00 46.44           C  
ATOM   2038  N   PRO A 258       5.534   7.448  10.450  1.00 50.34           N  
ATOM   2039  CA  PRO A 258       5.986   6.560   9.374  1.00 50.34           C  
ATOM   2040  C   PRO A 258       5.168   6.670   8.079  1.00 50.34           C  
ATOM   2041  CB  PRO A 258       5.883   5.148   9.953  1.00 50.34           C  
ATOM   2042  O   PRO A 258       5.715   6.395   7.010  1.00 50.34           O  
ATOM   2043  CG  PRO A 258       4.692   5.259  10.896  1.00 50.34           C  
ATOM   2044  CD  PRO A 258       4.820   6.676  11.459  1.00 50.34           C  
ATOM   2045  N   LEU A 259       3.882   7.042   8.144  1.00 59.34           N  
ATOM   2046  CA  LEU A 259       2.980   6.935   6.994  1.00 59.34           C  
ATOM   2047  C   LEU A 259       3.308   7.937   5.864  1.00 59.34           C  
ATOM   2048  CB  LEU A 259       1.513   6.953   7.477  1.00 59.34           C  
ATOM   2049  O   LEU A 259       3.504   7.479   4.738  1.00 59.34           O  
ATOM   2050  CG  LEU A 259       0.462   6.807   6.367  1.00 59.34           C  
ATOM   2051  CD1 LEU A 259       0.551   5.451   5.672  1.00 59.34           C  
ATOM   2052  CD2 LEU A 259      -0.938   6.956   6.960  1.00 59.34           C  
ATOM   2053  N   PRO A 260       3.471   9.257   6.100  1.00 57.41           N  
ATOM   2054  CA  PRO A 260       3.812  10.207   5.037  1.00 57.41           C  
ATOM   2055  C   PRO A 260       5.120   9.896   4.281  1.00 57.41           C  
ATOM   2056  CB  PRO A 260       3.821  11.599   5.682  1.00 57.41           C  
ATOM   2057  O   PRO A 260       5.078   9.888   3.049  1.00 57.41           O  
ATOM   2058  CG  PRO A 260       2.934  11.422   6.911  1.00 57.41           C  
ATOM   2059  CD  PRO A 260       3.235   9.988   7.336  1.00 57.41           C  
ATOM   2060  N   PRO A 261       6.271   9.589   4.926  1.00 54.34           N  
ATOM   2061  CA  PRO A 261       7.486   9.247   4.184  1.00 54.34           C  
ATOM   2062  C   PRO A 261       7.382   7.898   3.456  1.00 54.34           C  
ATOM   2063  CB  PRO A 261       8.626   9.277   5.207  1.00 54.34           C  
ATOM   2064  O   PRO A 261       8.048   7.715   2.435  1.00 54.34           O  
ATOM   2065  CG  PRO A 261       7.932   8.974   6.530  1.00 54.34           C  
ATOM   2066  CD  PRO A 261       6.559   9.618   6.358  1.00 54.34           C  
ATOM   2067  N   PHE A 262       6.537   6.966   3.916  1.00 62.44           N  
ATOM   2068  CA  PHE A 262       6.254   5.739   3.169  1.00 62.44           C  
ATOM   2069  C   PHE A 262       5.377   5.991   1.935  1.00 62.44           C  
ATOM   2070  CB  PHE A 262       5.623   4.682   4.074  1.00 62.44           C  
ATOM   2071  O   PHE A 262       5.749   5.560   0.846  1.00 62.44           O  
ATOM   2072  CG  PHE A 262       5.207   3.464   3.275  1.00 62.44           C  
ATOM   2073  CD1 PHE A 262       3.867   3.318   2.868  1.00 62.44           C  
ATOM   2074  CD2 PHE A 262       6.167   2.510   2.885  1.00 62.44           C  
ATOM   2075  CE1 PHE A 262       3.485   2.204   2.104  1.00 62.44           C  
ATOM   2076  CE2 PHE A 262       5.780   1.397   2.116  1.00 62.44           C  
ATOM   2077  CZ  PHE A 262       4.438   1.239   1.734  1.00 62.44           C  
ATOM   2078  N   LEU A 263       4.265   6.723   2.068  1.00 62.53           N  
ATOM   2079  CA  LEU A 263       3.399   7.066   0.932  1.00 62.53           C  
ATOM   2080  C   LEU A 263       4.171   7.877  -0.121  1.00 62.53           C  
ATOM   2081  CB  LEU A 263       2.154   7.832   1.419  1.00 62.53           C  
ATOM   2082  O   LEU A 263       4.088   7.582  -1.310  1.00 62.53           O  
ATOM   2083  CG  LEU A 263       1.172   7.021   2.287  1.00 62.53           C  
ATOM   2084  CD1 LEU A 263       0.050   7.941   2.767  1.00 62.53           C  
ATOM   2085  CD2 LEU A 263       0.539   5.839   1.550  1.00 62.53           C  
ATOM   2086  N   LEU A 264       5.019   8.816   0.313  1.00 62.97           N  
ATOM   2087  CA  LEU A 264       5.951   9.524  -0.569  1.00 62.97           C  
ATOM   2088  C   LEU A 264       6.923   8.562  -1.276  1.00 62.97           C  
ATOM   2089  CB  LEU A 264       6.693  10.581   0.269  1.00 62.97           C  
ATOM   2090  O   LEU A 264       7.198   8.731  -2.461  1.00 62.97           O  
ATOM   2091  CG  LEU A 264       7.703  11.436  -0.518  1.00 62.97           C  
ATOM   2092  CD1 LEU A 264       7.042  12.257  -1.628  1.00 62.97           C  
ATOM   2093  CD2 LEU A 264       8.411  12.398   0.437  1.00 62.97           C  
ATOM   2094  N   SER A 265       7.416   7.529  -0.585  1.00 62.56           N  
ATOM   2095  CA  SER A 265       8.304   6.519  -1.179  1.00 62.56           C  
ATOM   2096  C   SER A 265       7.592   5.637  -2.213  1.00 62.56           C  
ATOM   2097  CB  SER A 265       8.946   5.638  -0.104  1.00 62.56           C  
ATOM   2098  O   SER A 265       8.177   5.359  -3.260  1.00 62.56           O  
ATOM   2099  OG  SER A 265       9.734   6.407   0.786  1.00 62.56           O  
ATOM   2100  N   LEU A 266       6.333   5.241  -1.976  1.00 65.75           N  
ATOM   2101  CA  LEU A 266       5.510   4.557  -2.984  1.00 65.75           C  
ATOM   2102  C   LEU A 266       5.244   5.460  -4.194  1.00 65.75           C  
ATOM   2103  CB  LEU A 266       4.166   4.096  -2.393  1.00 65.75           C  
ATOM   2104  O   LEU A 266       5.454   5.032  -5.324  1.00 65.75           O  
ATOM   2105  CG  LEU A 266       4.190   2.887  -1.444  1.00 65.75           C  
ATOM   2106  CD1 LEU A 266       2.744   2.588  -1.044  1.00 65.75           C  
ATOM   2107  CD2 LEU A 266       4.754   1.618  -2.090  1.00 65.75           C  
ATOM   2108  N   TYR A 267       4.860   6.721  -3.976  1.00 65.56           N  
ATOM   2109  CA  TYR A 267       4.616   7.680  -5.057  1.00 65.56           C  
ATOM   2110  C   TYR A 267       5.866   7.916  -5.925  1.00 65.56           C  
ATOM   2111  CB  TYR A 267       4.101   8.988  -4.446  1.00 65.56           C  
ATOM   2112  O   TYR A 267       5.783   7.938  -7.153  1.00 65.56           O  
ATOM   2113  CG  TYR A 267       3.755  10.039  -5.480  1.00 65.56           C  
ATOM   2114  CD1 TYR A 267       4.626  11.122  -5.710  1.00 65.56           C  
ATOM   2115  CD2 TYR A 267       2.572   9.912  -6.235  1.00 65.56           C  
ATOM   2116  CE1 TYR A 267       4.311  12.081  -6.693  1.00 65.56           C  
ATOM   2117  CE2 TYR A 267       2.255  10.868  -7.219  1.00 65.56           C  
ATOM   2118  OH  TYR A 267       2.833  12.877  -8.402  1.00 65.56           O  
ATOM   2119  CZ  TYR A 267       3.126  11.955  -7.448  1.00 65.56           C  
ATOM   2120  N   ILE A 268       7.047   8.011  -5.302  1.00 63.75           N  
ATOM   2121  CA  ILE A 268       8.333   8.114  -6.007  1.00 63.75           C  
ATOM   2122  C   ILE A 268       8.647   6.835  -6.803  1.00 63.75           C  
ATOM   2123  CB  ILE A 268       9.455   8.494  -5.009  1.00 63.75           C  
ATOM   2124  O   ILE A 268       9.142   6.941  -7.924  1.00 63.75           O  
ATOM   2125  CG1 ILE A 268       9.287   9.967  -4.564  1.00 63.75           C  
ATOM   2126  CG2 ILE A 268      10.859   8.298  -5.612  1.00 63.75           C  
ATOM   2127  CD1 ILE A 268      10.144  10.352  -3.350  1.00 63.75           C  
ATOM   2128  N   LEU A 269       8.354   5.639  -6.276  1.00 64.81           N  
ATOM   2129  CA  LEU A 269       8.511   4.383  -7.026  1.00 64.81           C  
ATOM   2130  C   LEU A 269       7.548   4.306  -8.218  1.00 64.81           C  
ATOM   2131  CB  LEU A 269       8.308   3.173  -6.098  1.00 64.81           C  
ATOM   2132  O   LEU A 269       7.980   3.961  -9.314  1.00 64.81           O  
ATOM   2133  CG  LEU A 269       9.487   2.888  -5.156  1.00 64.81           C  
ATOM   2134  CD1 LEU A 269       9.058   1.843  -4.128  1.00 64.81           C  
ATOM   2135  CD2 LEU A 269      10.711   2.342  -5.897  1.00 64.81           C  
ATOM   2136  N   HIS A 270       6.282   4.682  -8.028  1.00 73.38           N  
ATOM   2137  CA  HIS A 270       5.280   4.774  -9.092  1.00 73.38           C  
ATOM   2138  C   HIS A 270       5.748   5.717 -10.212  1.00 73.38           C  
ATOM   2139  CB  HIS A 270       3.930   5.186  -8.481  1.00 73.38           C  
ATOM   2140  O   HIS A 270       5.816   5.283 -11.361  1.00 73.38           O  
ATOM   2141  CG  HIS A 270       2.982   5.827  -9.461  1.00 73.38           C  
ATOM   2142  CD2 HIS A 270       2.621   7.147  -9.476  1.00 73.38           C  
ATOM   2143  ND1 HIS A 270       2.393   5.241 -10.557  1.00 73.38           N  
ATOM   2144  CE1 HIS A 270       1.694   6.180 -11.212  1.00 73.38           C  
ATOM   2145  NE2 HIS A 270       1.809   7.364 -10.591  1.00 73.38           N  
ATOM   2146  N   LYS A 271       6.184   6.950  -9.893  1.00 71.00           N  
ATOM   2147  CA  LYS A 271       6.778   7.862 -10.892  1.00 71.00           C  
ATOM   2148  C   LYS A 271       8.025   7.267 -11.562  1.00 71.00           C  
ATOM   2149  CB  LYS A 271       7.113   9.247 -10.292  1.00 71.00           C  
ATOM   2150  O   LYS A 271       8.179   7.417 -12.769  1.00 71.00           O  
ATOM   2151  CG  LYS A 271       5.964  10.281 -10.332  1.00 71.00           C  
ATOM   2152  CD  LYS A 271       6.535  11.717 -10.415  1.00 71.00           C  
ATOM   2153  CE  LYS A 271       5.463  12.816 -10.522  1.00 71.00           C  
ATOM   2154  NZ  LYS A 271       6.026  14.117 -11.005  1.00 71.00           N  
ATOM   2155  N   GLN A 272       8.915   6.597 -10.821  1.00 70.06           N  
ATOM   2156  CA  GLN A 272      10.127   5.990 -11.400  1.00 70.06           C  
ATOM   2157  C   GLN A 272       9.803   4.883 -12.410  1.00 70.06           C  
ATOM   2158  CB  GLN A 272      11.076   5.476 -10.299  1.00 70.06           C  
ATOM   2159  O   GLN A 272      10.462   4.814 -13.444  1.00 70.06           O  
ATOM   2160  CG  GLN A 272      11.880   6.637  -9.699  1.00 70.06           C  
ATOM   2161  CD  GLN A 272      12.796   6.263  -8.534  1.00 70.06           C  
ATOM   2162  NE2 GLN A 272      13.157   7.230  -7.720  1.00 70.06           N  
ATOM   2163  OE1 GLN A 272      13.282   5.152  -8.346  1.00 70.06           O  
ATOM   2164  N   PHE A 273       8.780   4.065 -12.152  1.00 73.31           N  
ATOM   2165  CA  PHE A 273       8.293   3.099 -13.134  1.00 73.31           C  
ATOM   2166  C   PHE A 273       7.556   3.782 -14.299  1.00 73.31           C  
ATOM   2167  CB  PHE A 273       7.434   2.037 -12.441  1.00 73.31           C  
ATOM   2168  O   PHE A 273       7.895   3.523 -15.446  1.00 73.31           O  
ATOM   2169  CG  PHE A 273       8.207   0.999 -11.642  1.00 73.31           C  
ATOM   2170  CD1 PHE A 273       9.105   0.132 -12.297  1.00 73.31           C  
ATOM   2171  CD2 PHE A 273       7.972   0.838 -10.263  1.00 73.31           C  
ATOM   2172  CE1 PHE A 273       9.764  -0.884 -11.581  1.00 73.31           C  
ATOM   2173  CE2 PHE A 273       8.636  -0.174  -9.543  1.00 73.31           C  
ATOM   2174  CZ  PHE A 273       9.530  -1.036 -10.203  1.00 73.31           C  
ATOM   2175  N   ALA A 274       6.634   4.717 -14.050  1.00 69.81           N  
ATOM   2176  CA  ALA A 274       5.907   5.414 -15.118  1.00 69.81           C  
ATOM   2177  C   ALA A 274       6.848   6.137 -16.108  1.00 69.81           C  
ATOM   2178  CB  ALA A 274       4.908   6.380 -14.472  1.00 69.81           C  
ATOM   2179  O   ALA A 274       6.693   6.010 -17.320  1.00 69.81           O  
ATOM   2180  N   HIS A 275       7.887   6.820 -15.612  1.00 71.94           N  
ATOM   2181  CA  HIS A 275       8.903   7.442 -16.468  1.00 71.94           C  
ATOM   2182  C   HIS A 275       9.761   6.428 -17.246  1.00 71.94           C  
ATOM   2183  CB  HIS A 275       9.795   8.371 -15.631  1.00 71.94           C  
ATOM   2184  O   HIS A 275      10.261   6.773 -18.315  1.00 71.94           O  
ATOM   2185  CG  HIS A 275       9.109   9.635 -15.170  1.00 71.94           C  
ATOM   2186  CD2 HIS A 275       9.084  10.135 -13.896  1.00 71.94           C  
ATOM   2187  ND1 HIS A 275       8.433  10.531 -15.964  1.00 71.94           N  
ATOM   2188  CE1 HIS A 275       8.008  11.541 -15.186  1.00 71.94           C  
ATOM   2189  NE2 HIS A 275       8.377  11.345 -13.908  1.00 71.94           N  
ATOM   2190  N   LEU A 276       9.924   5.192 -16.755  1.00 73.62           N  
ATOM   2191  CA  LEU A 276      10.588   4.120 -17.503  1.00 73.62           C  
ATOM   2192  C   LEU A 276       9.707   3.634 -18.668  1.00 73.62           C  
ATOM   2193  CB  LEU A 276      11.014   2.997 -16.531  1.00 73.62           C  
ATOM   2194  O   LEU A 276      10.217   3.518 -19.777  1.00 73.62           O  
ATOM   2195  CG  LEU A 276      11.701   1.783 -17.189  1.00 73.62           C  
ATOM   2196  CD1 LEU A 276      12.953   2.165 -17.977  1.00 73.62           C  
ATOM   2197  CD2 LEU A 276      12.120   0.774 -16.118  1.00 73.62           C  
ATOM   2198  N   ALA A 277       8.398   3.445 -18.460  1.00 73.81           N  
ATOM   2199  CA  ALA A 277       7.454   3.085 -19.529  1.00 73.81           C  
ATOM   2200  C   ALA A 277       7.423   4.154 -20.630  1.00 73.81           C  
ATOM   2201  CB  ALA A 277       6.046   2.893 -18.945  1.00 73.81           C  
ATOM   2202  O   ALA A 277       7.556   3.840 -21.811  1.00 73.81           O  
ATOM   2203  N   ASP A 278       7.322   5.426 -20.242  1.00 75.38           N  
ATOM   2204  CA  ASP A 278       7.351   6.559 -21.169  1.00 75.38           C  
ATOM   2205  C   ASP A 278       8.668   6.656 -21.951  1.00 75.38           C  
ATOM   2206  CB  ASP A 278       7.133   7.858 -20.377  1.00 75.38           C  
ATOM   2207  O   ASP A 278       8.659   7.007 -23.130  1.00 75.38           O  
ATOM   2208  CG  ASP A 278       5.686   8.348 -20.382  1.00 75.38           C  
ATOM   2209  OD1 ASP A 278       4.759   7.533 -20.559  1.00 75.38           O  
ATOM   2210  OD2 ASP A 278       5.543   9.592 -20.302  1.00 75.38           O  
ATOM   2211  N   ALA A 279       9.806   6.358 -21.318  1.00 71.44           N  
ATOM   2212  CA  ALA A 279      11.109   6.381 -21.978  1.00 71.44           C  
ATOM   2213  C   ALA A 279      11.300   5.197 -22.942  1.00 71.44           C  
ATOM   2214  CB  ALA A 279      12.196   6.438 -20.902  1.00 71.44           C  
ATOM   2215  O   ALA A 279      11.888   5.381 -24.008  1.00 71.44           O  
ATOM   2216  N   ILE A 280      10.760   4.019 -22.606  1.00 75.50           N  
ATOM   2217  CA  ILE A 280      10.690   2.853 -23.497  1.00 75.50           C  
ATOM   2218  C   ILE A 280       9.815   3.187 -24.716  1.00 75.50           C  
ATOM   2219  CB  ILE A 280      10.192   1.614 -22.712  1.00 75.50           C  
ATOM   2220  O   ILE A 280      10.310   3.146 -25.839  1.00 75.50           O  
ATOM   2221  CG1 ILE A 280      11.253   1.139 -21.690  1.00 75.50           C  
ATOM   2222  CG2 ILE A 280       9.853   0.447 -23.651  1.00 75.50           C  
ATOM   2223  CD1 ILE A 280      10.672   0.193 -20.629  1.00 75.50           C  
ATOM   2224  N   ARG A 281       8.565   3.630 -24.507  1.00 78.88           N  
ATOM   2225  CA  ARG A 281       7.600   3.996 -25.570  1.00 78.88           C  
ATOM   2226  C   ARG A 281       8.126   5.023 -26.571  1.00 78.88           C  
ATOM   2227  CB  ARG A 281       6.320   4.555 -24.926  1.00 78.88           C  
ATOM   2228  O   ARG A 281       7.747   5.005 -27.734  1.00 78.88           O  
ATOM   2229  CG  ARG A 281       5.406   3.425 -24.457  1.00 78.88           C  
ATOM   2230  CD  ARG A 281       4.188   3.958 -23.695  1.00 78.88           C  
ATOM   2231  NE  ARG A 281       3.119   2.956 -23.730  1.00 78.88           N  
ATOM   2232  NH1 ARG A 281       1.669   3.751 -22.140  1.00 78.88           N  
ATOM   2233  NH2 ARG A 281       1.127   1.986 -23.425  1.00 78.88           N  
ATOM   2234  CZ  ARG A 281       1.977   2.907 -23.085  1.00 78.88           C  
ATOM   2235  N   ARG A 282       8.990   5.937 -26.122  1.00 79.12           N  
ATOM   2236  CA  ARG A 282       9.604   6.985 -26.957  1.00 79.12           C  
ATOM   2237  C   ARG A 282      10.912   6.542 -27.633  1.00 79.12           C  
ATOM   2238  CB  ARG A 282       9.796   8.253 -26.109  1.00 79.12           C  
ATOM   2239  O   ARG A 282      11.583   7.382 -28.225  1.00 79.12           O  
ATOM   2240  CG  ARG A 282       8.470   8.879 -25.638  1.00 79.12           C  
ATOM   2241  CD  ARG A 282       8.750   9.978 -24.600  1.00 79.12           C  
ATOM   2242  NE  ARG A 282       7.595  10.230 -23.712  1.00 79.12           N  
ATOM   2243  NH1 ARG A 282       7.877  12.485 -23.414  1.00 79.12           N  
ATOM   2244  NH2 ARG A 282       6.333  11.420 -22.220  1.00 79.12           N  
ATOM   2245  CZ  ARG A 282       7.269  11.367 -23.125  1.00 79.12           C  
ATOM   2246  N   GLY A 283      11.322   5.278 -27.492  1.00 72.19           N  
ATOM   2247  CA  GLY A 283      12.605   4.762 -27.991  1.00 72.19           C  
ATOM   2248  C   GLY A 283      13.840   5.397 -27.333  1.00 72.19           C  
ATOM   2249  O   GLY A 283      14.942   5.304 -27.867  1.00 72.19           O  
ATOM   2250  N   ALA A 284      13.675   6.074 -26.191  1.00 68.69           N  
ATOM   2251  CA  ALA A 284      14.732   6.843 -25.530  1.00 68.69           C  
ATOM   2252  C   ALA A 284      15.648   5.982 -24.638  1.00 68.69           C  
ATOM   2253  CB  ALA A 284      14.068   7.982 -24.745  1.00 68.69           C  
ATOM   2254  O   ALA A 284      16.709   6.443 -24.214  1.00 68.69           O  
ATOM   2255  N   ILE A 285      15.242   4.742 -24.353  1.00 65.50           N  
ATOM   2256  CA  ILE A 285      16.059   3.700 -23.726  1.00 65.50           C  
ATOM   2257  C   ILE A 285      16.074   2.506 -24.687  1.00 65.50           C  
ATOM   2258  CB  ILE A 285      15.495   3.321 -22.336  1.00 65.50           C  
ATOM   2259  O   ILE A 285      14.994   2.006 -25.009  1.00 65.50           O  
ATOM   2260  CG1 ILE A 285      15.663   4.515 -21.369  1.00 65.50           C  
ATOM   2261  CG2 ILE A 285      16.194   2.069 -21.766  1.00 65.50           C  
ATOM   2262  CD1 ILE A 285      14.979   4.323 -20.013  1.00 65.50           C  
ATOM   2263  N   PRO A 286      17.249   2.036 -25.147  1.00 63.97           N  
ATOM   2264  CA  PRO A 286      17.319   0.858 -25.995  1.00 63.97           C  
ATOM   2265  C   PRO A 286      16.952  -0.400 -25.200  1.00 63.97           C  
ATOM   2266  CB  PRO A 286      18.744   0.822 -26.552  1.00 63.97           C  
ATOM   2267  O   PRO A 286      17.300  -0.564 -24.025  1.00 63.97           O  
ATOM   2268  CG  PRO A 286      19.559   1.508 -25.459  1.00 63.97           C  
ATOM   2269  CD  PRO A 286      18.590   2.538 -24.874  1.00 63.97           C  
ATOM   2270  N   LEU A 287      16.239  -1.296 -25.870  1.00 70.31           N  
ATOM   2271  CA  LEU A 287      15.949  -2.642 -25.391  1.00 70.31           C  
ATOM   2272  C   LEU A 287      17.066  -3.595 -25.876  1.00 70.31           C  
ATOM   2273  CB  LEU A 287      14.537  -3.025 -25.885  1.00 70.31           C  
ATOM   2274  O   LEU A 287      17.763  -3.258 -26.833  1.00 70.31           O  
ATOM   2275  CG  LEU A 287      13.431  -2.205 -25.177  1.00 70.31           C  
ATOM   2276  CD1 LEU A 287      12.204  -1.973 -26.056  1.00 70.31           C  
ATOM   2277  CD2 LEU A 287      12.955  -2.909 -23.904  1.00 70.31           C  
ATOM   2278  N   PRO A 288      17.281  -4.747 -25.215  1.00 66.06           N  
ATOM   2279  CA  PRO A 288      16.726  -5.129 -23.917  1.00 66.06           C  
ATOM   2280  C   PRO A 288      17.603  -4.718 -22.712  1.00 66.06           C  
ATOM   2281  CB  PRO A 288      16.598  -6.649 -24.014  1.00 66.06           C  
ATOM   2282  O   PRO A 288      17.082  -4.567 -21.606  1.00 66.06           O  
ATOM   2283  CG  PRO A 288      17.774  -7.065 -24.901  1.00 66.06           C  
ATOM   2284  CD  PRO A 288      17.952  -5.877 -25.845  1.00 66.06           C  
ATOM   2285  N   GLU A 289      18.921  -4.541 -22.881  1.00 69.94           N  
ATOM   2286  CA  GLU A 289      19.875  -4.508 -21.752  1.00 69.94           C  
ATOM   2287  C   GLU A 289      19.758  -3.266 -20.846  1.00 69.94           C  
ATOM   2288  CB  GLU A 289      21.328  -4.648 -22.240  1.00 69.94           C  
ATOM   2289  O   GLU A 289      19.637  -3.403 -19.623  1.00 69.94           O  
ATOM   2290  CG  GLU A 289      21.641  -5.993 -22.918  1.00 69.94           C  
ATOM   2291  CD  GLU A 289      23.157  -6.262 -23.029  1.00 69.94           C  
ATOM   2292  OE1 GLU A 289      23.528  -7.455 -23.083  1.00 69.94           O  
ATOM   2293  OE2 GLU A 289      23.949  -5.290 -22.989  1.00 69.94           O  
ATOM   2294  N   ASP A 290      19.760  -2.052 -21.410  1.00 68.50           N  
ATOM   2295  CA  ASP A 290      19.690  -0.806 -20.624  1.00 68.50           C  
ATOM   2296  C   ASP A 290      18.345  -0.674 -19.887  1.00 68.50           C  
ATOM   2297  CB  ASP A 290      19.918   0.422 -21.528  1.00 68.50           C  
ATOM   2298  O   ASP A 290      18.287  -0.206 -18.739  1.00 68.50           O  
ATOM   2299  CG  ASP A 290      21.381   0.870 -21.666  1.00 68.50           C  
ATOM   2300  OD1 ASP A 290      22.183   0.597 -20.741  1.00 68.50           O  
ATOM   2301  OD2 ASP A 290      21.665   1.609 -22.636  1.00 68.50           O  
ATOM   2302  N   MET A 291      17.266  -1.160 -20.510  1.00 76.12           N  
ATOM   2303  CA  MET A 291      15.968  -1.333 -19.862  1.00 76.12           C  
ATOM   2304  C   MET A 291      16.077  -2.303 -18.679  1.00 76.12           C  
ATOM   2305  CB  MET A 291      14.931  -1.787 -20.902  1.00 76.12           C  
ATOM   2306  O   MET A 291      15.726  -1.927 -17.557  1.00 76.12           O  
ATOM   2307  CG  MET A 291      13.528  -1.950 -20.306  1.00 76.12           C  
ATOM   2308  SD  MET A 291      13.249  -3.460 -19.333  1.00 76.12           S  
ATOM   2309  CE  MET A 291      11.805  -4.105 -20.200  1.00 76.12           C  
ATOM   2310  N   ALA A 292      16.619  -3.508 -18.884  1.00 69.69           N  
ATOM   2311  CA  ALA A 292      16.715  -4.541 -17.852  1.00 69.69           C  
ATOM   2312  C   ALA A 292      17.545  -4.089 -16.635  1.00 69.69           C  
ATOM   2313  CB  ALA A 292      17.299  -5.807 -18.493  1.00 69.69           C  
ATOM   2314  O   ALA A 292      17.172  -4.369 -15.490  1.00 69.69           O  
ATOM   2315  N   VAL A 293      18.637  -3.347 -16.857  1.00 70.00           N  
ATOM   2316  CA  VAL A 293      19.463  -2.739 -15.798  1.00 70.00           C  
ATOM   2317  C   VAL A 293      18.697  -1.645 -15.045  1.00 70.00           C  
ATOM   2318  CB  VAL A 293      20.771  -2.182 -16.404  1.00 70.00           C  
ATOM   2319  O   VAL A 293      18.785  -1.553 -13.814  1.00 70.00           O  
ATOM   2320  CG1 VAL A 293      21.588  -1.343 -15.405  1.00 70.00           C  
ATOM   2321  CG2 VAL A 293      21.678  -3.328 -16.869  1.00 70.00           C  
ATOM   2322  N   THR A 294      17.924  -0.822 -15.755  1.00 68.81           N  
ATOM   2323  CA  THR A 294      17.149   0.276 -15.159  1.00 68.81           C  
ATOM   2324  C   THR A 294      15.958  -0.251 -14.355  1.00 68.81           C  
ATOM   2325  CB  THR A 294      16.727   1.292 -16.231  1.00 68.81           C  
ATOM   2326  O   THR A 294      15.797   0.131 -13.192  1.00 68.81           O  
ATOM   2327  CG2 THR A 294      16.047   2.519 -15.622  1.00 68.81           C  
ATOM   2328  OG1 THR A 294      17.888   1.767 -16.870  1.00 68.81           O  
ATOM   2329  N   HIS A 295      15.199  -1.206 -14.902  1.00 72.94           N  
ATOM   2330  CA  HIS A 295      14.128  -1.920 -14.200  1.00 72.94           C  
ATOM   2331  C   HIS A 295      14.666  -2.614 -12.946  1.00 72.94           C  
ATOM   2332  CB  HIS A 295      13.447  -2.919 -15.149  1.00 72.94           C  
ATOM   2333  O   HIS A 295      14.160  -2.365 -11.852  1.00 72.94           O  
ATOM   2334  CG  HIS A 295      12.216  -3.560 -14.550  1.00 72.94           C  
ATOM   2335  CD2 HIS A 295      10.925  -3.197 -14.810  1.00 72.94           C  
ATOM   2336  ND1 HIS A 295      12.215  -4.620 -13.637  1.00 72.94           N  
ATOM   2337  CE1 HIS A 295      10.916  -4.892 -13.404  1.00 72.94           C  
ATOM   2338  NE2 HIS A 295      10.120  -4.041 -14.076  1.00 72.94           N  
ATOM   2339  N   GLN A 296      15.780  -3.357 -13.041  1.00 70.38           N  
ATOM   2340  CA  GLN A 296      16.391  -4.005 -11.873  1.00 70.38           C  
ATOM   2341  C   GLN A 296      16.803  -2.995 -10.786  1.00 70.38           C  
ATOM   2342  CB  GLN A 296      17.605  -4.852 -12.298  1.00 70.38           C  
ATOM   2343  O   GLN A 296      16.675  -3.286  -9.593  1.00 70.38           O  
ATOM   2344  CG  GLN A 296      17.964  -5.887 -11.218  1.00 70.38           C  
ATOM   2345  CD  GLN A 296      19.279  -6.612 -11.485  1.00 70.38           C  
ATOM   2346  NE2 GLN A 296      19.348  -7.910 -11.276  1.00 70.38           N  
ATOM   2347  OE1 GLN A 296      20.307  -6.023 -11.758  1.00 70.38           O  
ATOM   2348  N   ARG A 297      17.275  -1.796 -11.161  1.00 67.56           N  
ATOM   2349  CA  ARG A 297      17.634  -0.735 -10.204  1.00 67.56           C  
ATOM   2350  C   ARG A 297      16.413  -0.211  -9.443  1.00 67.56           C  
ATOM   2351  CB  ARG A 297      18.382   0.392 -10.939  1.00 67.56           C  
ATOM   2352  O   ARG A 297      16.528   0.032  -8.241  1.00 67.56           O  
ATOM   2353  CG  ARG A 297      19.039   1.388  -9.966  1.00 67.56           C  
ATOM   2354  CD  ARG A 297      19.656   2.601 -10.676  1.00 67.56           C  
ATOM   2355  NE  ARG A 297      20.755   2.232 -11.590  1.00 67.56           N  
ATOM   2356  NH1 ARG A 297      22.274   3.860 -10.985  1.00 67.56           N  
ATOM   2357  NH2 ARG A 297      22.761   2.468 -12.639  1.00 67.56           N  
ATOM   2358  CZ  ARG A 297      21.916   2.854 -11.727  1.00 67.56           C  
ATOM   2359  N   ILE A 298      15.263  -0.058 -10.102  1.00 64.75           N  
ATOM   2360  CA  ILE A 298      14.011   0.387  -9.465  1.00 64.75           C  
ATOM   2361  C   ILE A 298      13.382  -0.765  -8.662  1.00 64.75           C  
ATOM   2362  CB  ILE A 298      13.035   0.999 -10.500  1.00 64.75           C  
ATOM   2363  O   ILE A 298      13.031  -0.571  -7.500  1.00 64.75           O  
ATOM   2364  CG1 ILE A 298      13.689   2.147 -11.310  1.00 64.75           C  
ATOM   2365  CG2 ILE A 298      11.794   1.560  -9.776  1.00 64.75           C  
ATOM   2366  CD1 ILE A 298      12.900   2.506 -12.573  1.00 64.75           C  
ATOM   2367  N   HIS A 299      13.364  -1.988  -9.199  1.00 70.25           N  
ATOM   2368  CA  HIS A 299      12.897  -3.193  -8.504  1.00 70.25           C  
ATOM   2369  C   HIS A 299      13.666  -3.446  -7.194  1.00 70.25           C  
ATOM   2370  CB  HIS A 299      13.000  -4.393  -9.458  1.00 70.25           C  
ATOM   2371  O   HIS A 299      13.073  -3.700  -6.148  1.00 70.25           O  
ATOM   2372  CG  HIS A 299      12.446  -5.659  -8.856  1.00 70.25           C  
ATOM   2373  CD2 HIS A 299      11.122  -5.990  -8.748  1.00 70.25           C  
ATOM   2374  ND1 HIS A 299      13.167  -6.689  -8.288  1.00 70.25           N  
ATOM   2375  CE1 HIS A 299      12.295  -7.615  -7.849  1.00 70.25           C  
ATOM   2376  NE2 HIS A 299      11.041  -7.212  -8.079  1.00 70.25           N  
ATOM   2377  N   ARG A 300      14.997  -3.267  -7.175  1.00 64.38           N  
ATOM   2378  CA  ARG A 300      15.787  -3.338  -5.927  1.00 64.38           C  
ATOM   2379  C   ARG A 300      15.378  -2.272  -4.896  1.00 64.38           C  
ATOM   2380  CB  ARG A 300      17.290  -3.264  -6.244  1.00 64.38           C  
ATOM   2381  O   ARG A 300      15.503  -2.520  -3.697  1.00 64.38           O  
ATOM   2382  CG  ARG A 300      17.830  -4.581  -6.831  1.00 64.38           C  
ATOM   2383  CD  ARG A 300      19.299  -4.420  -7.247  1.00 64.38           C  
ATOM   2384  NE  ARG A 300      19.826  -5.633  -7.903  1.00 64.38           N  
ATOM   2385  NH1 ARG A 300      22.035  -5.006  -8.036  1.00 64.38           N  
ATOM   2386  NH2 ARG A 300      21.376  -6.907  -8.985  1.00 64.38           N  
ATOM   2387  CZ  ARG A 300      21.071  -5.843  -8.302  1.00 64.38           C  
ATOM   2388  N   ARG A 301      14.862  -1.110  -5.324  1.00 62.97           N  
ATOM   2389  CA  ARG A 301      14.317  -0.070  -4.427  1.00 62.97           C  
ATOM   2390  C   ARG A 301      12.929  -0.453  -3.893  1.00 62.97           C  
ATOM   2391  CB  ARG A 301      14.290   1.311  -5.115  1.00 62.97           C  
ATOM   2392  O   ARG A 301      12.703  -0.275  -2.698  1.00 62.97           O  
ATOM   2393  CG  ARG A 301      15.675   1.872  -5.481  1.00 62.97           C  
ATOM   2394  CD  ARG A 301      15.535   3.085  -6.418  1.00 62.97           C  
ATOM   2395  NE  ARG A 301      16.846   3.673  -6.770  1.00 62.97           N  
ATOM   2396  NH1 ARG A 301      16.077   5.283  -8.231  1.00 62.97           N  
ATOM   2397  NH2 ARG A 301      18.257   5.137  -7.816  1.00 62.97           N  
ATOM   2398  CZ  ARG A 301      17.049   4.687  -7.599  1.00 62.97           C  
ATOM   2399  N   SER A 302      12.037  -1.024  -4.711  1.00 65.69           N  
ATOM   2400  CA  SER A 302      10.724  -1.511  -4.242  1.00 65.69           C  
ATOM   2401  C   SER A 302      10.848  -2.722  -3.313  1.00 65.69           C  
ATOM   2402  CB  SER A 302       9.766  -1.801  -5.407  1.00 65.69           C  
ATOM   2403  O   SER A 302      10.182  -2.763  -2.280  1.00 65.69           O  
ATOM   2404  OG  SER A 302      10.275  -2.779  -6.287  1.00 65.69           O  
ATOM   2405  N   VAL A 303      11.766  -3.653  -3.597  1.00 63.34           N  
ATOM   2406  CA  VAL A 303      12.106  -4.779  -2.708  1.00 63.34           C  
ATOM   2407  C   VAL A 303      12.677  -4.280  -1.375  1.00 63.34           C  
ATOM   2408  CB  VAL A 303      13.064  -5.757  -3.421  1.00 63.34           C  
ATOM   2409  O   VAL A 303      12.232  -4.728  -0.317  1.00 63.34           O  
ATOM   2410  CG1 VAL A 303      13.668  -6.810  -2.485  1.00 63.34           C  
ATOM   2411  CG2 VAL A 303      12.324  -6.511  -4.531  1.00 63.34           C  
ATOM   2412  N   PHE A 304      13.592  -3.298  -1.383  1.00 62.75           N  
ATOM   2413  CA  PHE A 304      14.077  -2.687  -0.139  1.00 62.75           C  
ATOM   2414  C   PHE A 304      12.940  -2.037   0.664  1.00 62.75           C  
ATOM   2415  CB  PHE A 304      15.196  -1.668  -0.414  1.00 62.75           C  
ATOM   2416  O   PHE A 304      12.812  -2.312   1.858  1.00 62.75           O  
ATOM   2417  CG  PHE A 304      15.661  -0.967   0.855  1.00 62.75           C  
ATOM   2418  CD1 PHE A 304      15.023   0.214   1.284  1.00 62.75           C  
ATOM   2419  CD2 PHE A 304      16.647  -1.556   1.668  1.00 62.75           C  
ATOM   2420  CE1 PHE A 304      15.339   0.777   2.534  1.00 62.75           C  
ATOM   2421  CE2 PHE A 304      16.982  -0.979   2.908  1.00 62.75           C  
ATOM   2422  CZ  PHE A 304      16.317   0.181   3.347  1.00 62.75           C  
ATOM   2423  N   LEU A 305      12.104  -1.206   0.027  1.00 61.56           N  
ATOM   2424  CA  LEU A 305      10.985  -0.537   0.698  1.00 61.56           C  
ATOM   2425  C   LEU A 305      10.002  -1.561   1.291  1.00 61.56           C  
ATOM   2426  CB  LEU A 305      10.287   0.415  -0.294  1.00 61.56           C  
ATOM   2427  O   LEU A 305       9.565  -1.405   2.429  1.00 61.56           O  
ATOM   2428  CG  LEU A 305       9.229   1.318   0.373  1.00 61.56           C  
ATOM   2429  CD1 LEU A 305       9.870   2.391   1.257  1.00 61.56           C  
ATOM   2430  CD2 LEU A 305       8.373   2.018  -0.677  1.00 61.56           C  
ATOM   2431  N   THR A 306       9.729  -2.639   0.554  1.00 63.50           N  
ATOM   2432  CA  THR A 306       8.897  -3.766   0.988  1.00 63.50           C  
ATOM   2433  C   THR A 306       9.460  -4.439   2.236  1.00 63.50           C  
ATOM   2434  CB  THR A 306       8.740  -4.783  -0.150  1.00 63.50           C  
ATOM   2435  O   THR A 306       8.773  -4.504   3.254  1.00 63.50           O  
ATOM   2436  CG2 THR A 306       7.912  -5.995   0.250  1.00 63.50           C  
ATOM   2437  OG1 THR A 306       8.058  -4.176  -1.215  1.00 63.50           O  
ATOM   2438  N   HIS A 307      10.721  -4.885   2.218  1.00 60.47           N  
ATOM   2439  CA  HIS A 307      11.339  -5.509   3.394  1.00 60.47           C  
ATOM   2440  C   HIS A 307      11.396  -4.571   4.602  1.00 60.47           C  
ATOM   2441  CB  HIS A 307      12.760  -5.979   3.060  1.00 60.47           C  
ATOM   2442  O   HIS A 307      11.201  -5.016   5.732  1.00 60.47           O  
ATOM   2443  CG  HIS A 307      12.794  -7.265   2.285  1.00 60.47           C  
ATOM   2444  CD2 HIS A 307      13.310  -7.442   1.033  1.00 60.47           C  
ATOM   2445  ND1 HIS A 307      12.359  -8.496   2.725  1.00 60.47           N  
ATOM   2446  CE1 HIS A 307      12.599  -9.390   1.751  1.00 60.47           C  
ATOM   2447  NE2 HIS A 307      13.183  -8.791   0.707  1.00 60.47           N  
ATOM   2448  N   PHE A 308      11.664  -3.285   4.369  1.00 55.16           N  
ATOM   2449  CA  PHE A 308      11.835  -2.299   5.428  1.00 55.16           C  
ATOM   2450  C   PHE A 308      10.507  -1.899   6.087  1.00 55.16           C  
ATOM   2451  CB  PHE A 308      12.580  -1.096   4.838  1.00 55.16           C  
ATOM   2452  O   PHE A 308      10.443  -1.768   7.308  1.00 55.16           O  
ATOM   2453  CG  PHE A 308      13.114  -0.155   5.890  1.00 55.16           C  
ATOM   2454  CD1 PHE A 308      12.471   1.069   6.145  1.00 55.16           C  
ATOM   2455  CD2 PHE A 308      14.246  -0.528   6.637  1.00 55.16           C  
ATOM   2456  CE1 PHE A 308      12.962   1.915   7.152  1.00 55.16           C  
ATOM   2457  CE2 PHE A 308      14.730   0.313   7.652  1.00 55.16           C  
ATOM   2458  CZ  PHE A 308      14.083   1.531   7.912  1.00 55.16           C  
ATOM   2459  N   ALA A 309       9.441  -1.743   5.298  1.00 55.06           N  
ATOM   2460  CA  ALA A 309       8.140  -1.288   5.782  1.00 55.06           C  
ATOM   2461  C   ALA A 309       7.130  -2.423   6.060  1.00 55.06           C  
ATOM   2462  CB  ALA A 309       7.622  -0.217   4.820  1.00 55.06           C  
ATOM   2463  O   ALA A 309       6.115  -2.157   6.703  1.00 55.06           O  
ATOM   2464  N   ARG A 310       7.419  -3.684   5.674  1.00 60.38           N  
ATOM   2465  CA  ARG A 310       6.595  -4.889   5.948  1.00 60.38           C  
ATOM   2466  C   ARG A 310       5.995  -4.892   7.353  1.00 60.38           C  
ATOM   2467  CB  ARG A 310       7.431  -6.180   5.724  1.00 60.38           C  
ATOM   2468  O   ARG A 310       4.798  -5.114   7.498  1.00 60.38           O  
ATOM   2469  CG  ARG A 310       6.779  -7.459   6.306  1.00 60.38           C  
ATOM   2470  CD  ARG A 310       7.616  -8.740   6.161  1.00 60.38           C  
ATOM   2471  NE  ARG A 310       7.130  -9.780   7.104  1.00 60.38           N  
ATOM   2472  NH1 ARG A 310       7.642 -11.693   5.937  1.00 60.38           N  
ATOM   2473  NH2 ARG A 310       6.532 -11.859   7.839  1.00 60.38           N  
ATOM   2474  CZ  ARG A 310       7.116 -11.097   6.961  1.00 60.38           C  
ATOM   2475  N   TRP A 311       6.829  -4.714   8.378  1.00 55.41           N  
ATOM   2476  CA  TRP A 311       6.409  -4.859   9.774  1.00 55.41           C  
ATOM   2477  C   TRP A 311       5.607  -3.654  10.286  1.00 55.41           C  
ATOM   2478  CB  TRP A 311       7.599  -5.243  10.661  1.00 55.41           C  
ATOM   2479  O   TRP A 311       4.477  -3.878  10.718  1.00 55.41           O  
ATOM   2480  CG  TRP A 311       7.956  -6.696  10.609  1.00 55.41           C  
ATOM   2481  CD1 TRP A 311       9.036  -7.234   9.998  1.00 55.41           C  
ATOM   2482  CD2 TRP A 311       7.250  -7.811  11.235  1.00 55.41           C  
ATOM   2483  CE2 TRP A 311       7.981  -9.009  10.975  1.00 55.41           C  
ATOM   2484  CE3 TRP A 311       6.076  -7.928  12.011  1.00 55.41           C  
ATOM   2485  NE1 TRP A 311       9.054  -8.600  10.212  1.00 55.41           N  
ATOM   2486  CH2 TRP A 311       6.412 -10.339  12.249  1.00 55.41           C  
ATOM   2487  CZ2 TRP A 311       7.579 -10.259  11.470  1.00 55.41           C  
ATOM   2488  CZ3 TRP A 311       5.663  -9.178  12.512  1.00 55.41           C  
ATOM   2489  N   PRO A 312       6.091  -2.395  10.183  1.00 52.38           N  
ATOM   2490  CA  PRO A 312       5.292  -1.227  10.554  1.00 52.38           C  
ATOM   2491  C   PRO A 312       3.927  -1.181   9.861  1.00 52.38           C  
ATOM   2492  CB  PRO A 312       6.135  -0.005  10.173  1.00 52.38           C  
ATOM   2493  O   PRO A 312       2.939  -0.840  10.499  1.00 52.38           O  
ATOM   2494  CG  PRO A 312       7.562  -0.524  10.297  1.00 52.38           C  
ATOM   2495  CD  PRO A 312       7.447  -1.976   9.843  1.00 52.38           C  
ATOM   2496  N   ILE A 313       3.860  -1.549   8.577  1.00 61.47           N  
ATOM   2497  CA  ILE A 313       2.645  -1.402   7.765  1.00 61.47           C  
ATOM   2498  C   ILE A 313       1.718  -2.609   7.869  1.00 61.47           C  
ATOM   2499  CB  ILE A 313       3.011  -1.034   6.316  1.00 61.47           C  
ATOM   2500  O   ILE A 313       0.506  -2.426   7.877  1.00 61.47           O  
ATOM   2501  CG1 ILE A 313       3.766   0.310   6.390  1.00 61.47           C  
ATOM   2502  CG2 ILE A 313       1.766  -0.949   5.414  1.00 61.47           C  
ATOM   2503  CD1 ILE A 313       4.096   0.899   5.036  1.00 61.47           C  
ATOM   2504  N   GLY A 314       2.252  -3.821   8.046  1.00 59.16           N  
ATOM   2505  CA  GLY A 314       1.439  -4.981   8.412  1.00 59.16           C  
ATOM   2506  C   GLY A 314       0.690  -4.745   9.726  1.00 59.16           C  
ATOM   2507  O   GLY A 314      -0.518  -4.948   9.776  1.00 59.16           O  
ATOM   2508  N   LEU A 315       1.385  -4.225  10.747  1.00 55.62           N  
ATOM   2509  CA  LEU A 315       0.788  -3.835  12.032  1.00 55.62           C  
ATOM   2510  C   LEU A 315      -0.191  -2.657  11.901  1.00 55.62           C  
ATOM   2511  CB  LEU A 315       1.916  -3.478  13.020  1.00 55.62           C  
ATOM   2512  O   LEU A 315      -1.195  -2.608  12.606  1.00 55.62           O  
ATOM   2513  CG  LEU A 315       2.790  -4.665  13.464  1.00 55.62           C  
ATOM   2514  CD1 LEU A 315       3.999  -4.147  14.246  1.00 55.62           C  
ATOM   2515  CD2 LEU A 315       2.027  -5.643  14.360  1.00 55.62           C  
ATOM   2516  N   ASN A 316       0.086  -1.707  11.005  1.00 57.41           N  
ATOM   2517  CA  ASN A 316      -0.792  -0.574  10.719  1.00 57.41           C  
ATOM   2518  C   ASN A 316      -2.123  -1.047  10.104  1.00 57.41           C  
ATOM   2519  CB  ASN A 316      -0.009   0.388   9.809  1.00 57.41           C  
ATOM   2520  O   ASN A 316      -3.183  -0.838  10.686  1.00 57.41           O  
ATOM   2521  CG  ASN A 316      -0.671   1.727   9.641  1.00 57.41           C  
ATOM   2522  ND2 ASN A 316      -0.446   2.625  10.564  1.00 57.41           N  
ATOM   2523  OD1 ASN A 316      -1.357   1.983   8.673  1.00 57.41           O  
ATOM   2524  N   ILE A 317      -2.067  -1.783   8.991  1.00 61.25           N  
ATOM   2525  CA  ILE A 317      -3.256  -2.309   8.308  1.00 61.25           C  
ATOM   2526  C   ILE A 317      -4.052  -3.247   9.227  1.00 61.25           C  
ATOM   2527  CB  ILE A 317      -2.851  -2.970   6.969  1.00 61.25           C  
ATOM   2528  O   ILE A 317      -5.271  -3.110   9.304  1.00 61.25           O  
ATOM   2529  CG1 ILE A 317      -2.381  -1.877   5.977  1.00 61.25           C  
ATOM   2530  CG2 ILE A 317      -4.012  -3.781   6.357  1.00 61.25           C  
ATOM   2531  CD1 ILE A 317      -1.725  -2.427   4.705  1.00 61.25           C  
ATOM   2532  N   SER A 318      -3.401  -4.153   9.969  1.00 55.34           N  
ATOM   2533  CA  SER A 318      -4.120  -5.074  10.863  1.00 55.34           C  
ATOM   2534  C   SER A 318      -4.799  -4.357  12.034  1.00 55.34           C  
ATOM   2535  CB  SER A 318      -3.208  -6.197  11.366  1.00 55.34           C  
ATOM   2536  O   SER A 318      -5.946  -4.669  12.353  1.00 55.34           O  
ATOM   2537  OG  SER A 318      -2.208  -5.718  12.244  1.00 55.34           O  
ATOM   2538  N   SER A 319      -4.156  -3.352  12.640  1.00 52.72           N  
ATOM   2539  CA  SER A 319      -4.769  -2.599  13.743  1.00 52.72           C  
ATOM   2540  C   SER A 319      -5.924  -1.698  13.290  1.00 52.72           C  
ATOM   2541  CB  SER A 319      -3.734  -1.844  14.582  1.00 52.72           C  
ATOM   2542  O   SER A 319      -6.914  -1.612  14.015  1.00 52.72           O  
ATOM   2543  OG  SER A 319      -2.918  -0.997  13.807  1.00 52.72           O  
ATOM   2544  N   HIS A 320      -5.892  -1.108  12.086  1.00 56.69           N  
ATOM   2545  CA  HIS A 320      -7.095  -0.467  11.533  1.00 56.69           C  
ATOM   2546  C   HIS A 320      -8.164  -1.462  11.085  1.00 56.69           C  
ATOM   2547  CB  HIS A 320      -6.788   0.504  10.387  1.00 56.69           C  
ATOM   2548  O   HIS A 320      -9.339  -1.125  11.194  1.00 56.69           O  
ATOM   2549  CG  HIS A 320      -6.700   1.955  10.780  1.00 56.69           C  
ATOM   2550  CD2 HIS A 320      -6.421   2.970   9.914  1.00 56.69           C  
ATOM   2551  ND1 HIS A 320      -6.844   2.524  12.028  1.00 56.69           N  
ATOM   2552  CE1 HIS A 320      -6.636   3.846  11.909  1.00 56.69           C  
ATOM   2553  NE2 HIS A 320      -6.367   4.169  10.636  1.00 56.69           N  
ATOM   2554  N   ALA A 321      -7.816  -2.666  10.623  1.00 56.25           N  
ATOM   2555  CA  ALA A 321      -8.820  -3.672  10.278  1.00 56.25           C  
ATOM   2556  C   ALA A 321      -9.624  -4.080  11.525  1.00 56.25           C  
ATOM   2557  CB  ALA A 321      -8.135  -4.860   9.592  1.00 56.25           C  
ATOM   2558  O   ALA A 321     -10.851  -4.004  11.515  1.00 56.25           O  
ATOM   2559  N   VAL A 322      -8.937  -4.386  12.633  1.00 51.00           N  
ATOM   2560  CA  VAL A 322      -9.567  -4.680  13.935  1.00 51.00           C  
ATOM   2561  C   VAL A 322     -10.376  -3.488  14.458  1.00 51.00           C  
ATOM   2562  CB  VAL A 322      -8.499  -5.116  14.960  1.00 51.00           C  
ATOM   2563  O   VAL A 322     -11.511  -3.661  14.898  1.00 51.00           O  
ATOM   2564  CG1 VAL A 322      -9.057  -5.287  16.379  1.00 51.00           C  
ATOM   2565  CG2 VAL A 322      -7.889  -6.461  14.551  1.00 51.00           C  
ATOM   2566  N   PHE A 323      -9.835  -2.268  14.379  1.00 54.91           N  
ATOM   2567  CA  PHE A 323     -10.535  -1.061  14.834  1.00 54.91           C  
ATOM   2568  C   PHE A 323     -11.782  -0.751  13.990  1.00 54.91           C  
ATOM   2569  CB  PHE A 323      -9.540   0.107  14.840  1.00 54.91           C  
ATOM   2570  O   PHE A 323     -12.815  -0.382  14.541  1.00 54.91           O  
ATOM   2571  CG  PHE A 323     -10.042   1.403  15.447  1.00 54.91           C  
ATOM   2572  CD1 PHE A 323     -10.026   2.589  14.688  1.00 54.91           C  
ATOM   2573  CD2 PHE A 323     -10.467   1.443  16.789  1.00 54.91           C  
ATOM   2574  CE1 PHE A 323     -10.412   3.809  15.271  1.00 54.91           C  
ATOM   2575  CE2 PHE A 323     -10.867   2.661  17.369  1.00 54.91           C  
ATOM   2576  CZ  PHE A 323     -10.829   3.846  16.613  1.00 54.91           C  
ATOM   2577  N   SER A 324     -11.720  -0.977  12.674  1.00 56.97           N  
ATOM   2578  CA  SER A 324     -12.865  -0.827  11.768  1.00 56.97           C  
ATOM   2579  C   SER A 324     -13.943  -1.869  12.063  1.00 56.97           C  
ATOM   2580  CB  SER A 324     -12.440  -0.931  10.298  1.00 56.97           C  
ATOM   2581  O   SER A 324     -15.107  -1.513  12.184  1.00 56.97           O  
ATOM   2582  OG  SER A 324     -11.446   0.024   9.984  1.00 56.97           O  
ATOM   2583  N   VAL A 325     -13.569  -3.140  12.262  1.00 53.91           N  
ATOM   2584  CA  VAL A 325     -14.495  -4.214  12.669  1.00 53.91           C  
ATOM   2585  C   VAL A 325     -15.215  -3.866  13.980  1.00 53.91           C  
ATOM   2586  CB  VAL A 325     -13.730  -5.554  12.758  1.00 53.91           C  
ATOM   2587  O   VAL A 325     -16.438  -3.976  14.059  1.00 53.91           O  
ATOM   2588  CG1 VAL A 325     -14.443  -6.653  13.554  1.00 53.91           C  
ATOM   2589  CG2 VAL A 325     -13.477  -6.101  11.347  1.00 53.91           C  
ATOM   2590  N   PHE A 326     -14.476  -3.378  14.981  1.00 53.06           N  
ATOM   2591  CA  PHE A 326     -15.027  -2.968  16.275  1.00 53.06           C  
ATOM   2592  C   PHE A 326     -15.987  -1.770  16.172  1.00 53.06           C  
ATOM   2593  CB  PHE A 326     -13.856  -2.661  17.218  1.00 53.06           C  
ATOM   2594  O   PHE A 326     -17.060  -1.792  16.775  1.00 53.06           O  
ATOM   2595  CG  PHE A 326     -14.268  -2.165  18.590  1.00 53.06           C  
ATOM   2596  CD1 PHE A 326     -14.196  -0.793  18.899  1.00 53.06           C  
ATOM   2597  CD2 PHE A 326     -14.723  -3.077  19.560  1.00 53.06           C  
ATOM   2598  CE1 PHE A 326     -14.547  -0.340  20.183  1.00 53.06           C  
ATOM   2599  CE2 PHE A 326     -15.082  -2.624  20.842  1.00 53.06           C  
ATOM   2600  CZ  PHE A 326     -14.983  -1.257  21.157  1.00 53.06           C  
ATOM   2601  N   LEU A 327     -15.632  -0.740  15.396  1.00 56.38           N  
ATOM   2602  CA  LEU A 327     -16.494   0.426  15.182  1.00 56.38           C  
ATOM   2603  C   LEU A 327     -17.750   0.072  14.380  1.00 56.38           C  
ATOM   2604  CB  LEU A 327     -15.701   1.544  14.491  1.00 56.38           C  
ATOM   2605  O   LEU A 327     -18.841   0.464  14.780  1.00 56.38           O  
ATOM   2606  CG  LEU A 327     -14.692   2.255  15.405  1.00 56.38           C  
ATOM   2607  CD1 LEU A 327     -13.847   3.188  14.548  1.00 56.38           C  
ATOM   2608  CD2 LEU A 327     -15.365   3.111  16.482  1.00 56.38           C  
ATOM   2609  N   SER A 328     -17.628  -0.718  13.309  1.00 58.06           N  
ATOM   2610  CA  SER A 328     -18.778  -1.213  12.540  1.00 58.06           C  
ATOM   2611  C   SER A 328     -19.769  -1.978  13.420  1.00 58.06           C  
ATOM   2612  CB  SER A 328     -18.308  -2.139  11.418  1.00 58.06           C  
ATOM   2613  O   SER A 328     -20.973  -1.755  13.313  1.00 58.06           O  
ATOM   2614  OG  SER A 328     -17.597  -1.428  10.426  1.00 58.06           O  
ATOM   2615  N   TYR A 329     -19.281  -2.837  14.326  1.00 55.47           N  
ATOM   2616  CA  TYR A 329     -20.136  -3.507  15.308  1.00 55.47           C  
ATOM   2617  C   TYR A 329     -20.835  -2.499  16.232  1.00 55.47           C  
ATOM   2618  CB  TYR A 329     -19.318  -4.531  16.108  1.00 55.47           C  
ATOM   2619  O   TYR A 329     -22.059  -2.544  16.362  1.00 55.47           O  
ATOM   2620  CG  TYR A 329     -20.097  -5.159  17.250  1.00 55.47           C  
ATOM   2621  CD1 TYR A 329     -19.930  -4.682  18.566  1.00 55.47           C  
ATOM   2622  CD2 TYR A 329     -21.033  -6.177  16.985  1.00 55.47           C  
ATOM   2623  CE1 TYR A 329     -20.694  -5.224  19.618  1.00 55.47           C  
ATOM   2624  CE2 TYR A 329     -21.801  -6.718  18.033  1.00 55.47           C  
ATOM   2625  OH  TYR A 329     -22.387  -6.764  20.356  1.00 55.47           O  
ATOM   2626  CZ  TYR A 329     -21.631  -6.247  19.352  1.00 55.47           C  
ATOM   2627  N   ARG A 330     -20.090  -1.551  16.826  1.00 56.16           N  
ATOM   2628  CA  ARG A 330     -20.669  -0.536  17.723  1.00 56.16           C  
ATOM   2629  C   ARG A 330     -21.767   0.279  17.042  1.00 56.16           C  
ATOM   2630  CB  ARG A 330     -19.599   0.393  18.302  1.00 56.16           C  
ATOM   2631  O   ARG A 330     -22.864   0.334  17.587  1.00 56.16           O  
ATOM   2632  CG  ARG A 330     -18.816  -0.271  19.443  1.00 56.16           C  
ATOM   2633  CD  ARG A 330     -17.771   0.675  20.047  1.00 56.16           C  
ATOM   2634  NE  ARG A 330     -18.367   1.917  20.572  1.00 56.16           N  
ATOM   2635  NH1 ARG A 330     -18.333   1.509  22.826  1.00 56.16           N  
ATOM   2636  NH2 ARG A 330     -19.152   3.432  22.066  1.00 56.16           N  
ATOM   2637  CZ  ARG A 330     -18.614   2.278  21.813  1.00 56.16           C  
ATOM   2638  N   ILE A 331     -21.512   0.801  15.841  1.00 62.12           N  
ATOM   2639  CA  ILE A 331     -22.462   1.578  15.024  1.00 62.12           C  
ATOM   2640  C   ILE A 331     -23.777   0.810  14.786  1.00 62.12           C  
ATOM   2641  CB  ILE A 331     -21.753   1.973  13.702  1.00 62.12           C  
ATOM   2642  O   ILE A 331     -24.852   1.387  14.907  1.00 62.12           O  
ATOM   2643  CG1 ILE A 331     -20.671   3.049  13.976  1.00 62.12           C  
ATOM   2644  CG2 ILE A 331     -22.719   2.480  12.615  1.00 62.12           C  
ATOM   2645  CD1 ILE A 331     -19.602   3.120  12.879  1.00 62.12           C  
ATOM   2646  N   VAL A 332     -23.716  -0.501  14.522  1.00 60.94           N  
ATOM   2647  CA  VAL A 332     -24.896  -1.374  14.308  1.00 60.94           C  
ATOM   2648  C   VAL A 332     -25.604  -1.770  15.623  1.00 60.94           C  
ATOM   2649  CB  VAL A 332     -24.446  -2.593  13.472  1.00 60.94           C  
ATOM   2650  O   VAL A 332     -26.760  -2.211  15.641  1.00 60.94           O  
ATOM   2651  CG1 VAL A 332     -25.489  -3.707  13.362  1.00 60.94           C  
ATOM   2652  CG2 VAL A 332     -24.103  -2.142  12.042  1.00 60.94           C  
ATOM   2653  N   THR A 333     -24.935  -1.604  16.764  1.00 56.53           N  
ATOM   2654  CA  THR A 333     -25.496  -1.862  18.106  1.00 56.53           C  
ATOM   2655  C   THR A 333     -25.932  -0.605  18.856  1.00 56.53           C  
ATOM   2656  CB  THR A 333     -24.545  -2.692  18.978  1.00 56.53           C  
ATOM   2657  O   THR A 333     -26.512  -0.733  19.929  1.00 56.53           O  
ATOM   2658  CG2 THR A 333     -24.267  -4.074  18.378  1.00 56.53           C  
ATOM   2659  OG1 THR A 333     -23.325  -2.018  19.190  1.00 56.53           O  
ATOM   2660  N   GLN A 334     -25.678   0.590  18.318  1.00 53.97           N  
ATOM   2661  CA  GLN A 334     -26.046   1.853  18.955  1.00 53.97           C  
ATOM   2662  C   GLN A 334     -27.526   2.186  18.765  1.00 53.97           C  
ATOM   2663  CB  GLN A 334     -25.133   2.992  18.463  1.00 53.97           C  
ATOM   2664  O   GLN A 334     -28.063   2.120  17.659  1.00 53.97           O  
ATOM   2665  CG  GLN A 334     -23.915   3.080  19.389  1.00 53.97           C  
ATOM   2666  CD  GLN A 334     -22.841   4.076  18.969  1.00 53.97           C  
ATOM   2667  NE2 GLN A 334     -21.992   4.426  19.908  1.00 53.97           N  
ATOM   2668  OE1 GLN A 334     -22.707   4.507  17.836  1.00 53.97           O  
ATOM   2669  N   ASP A 335     -28.167   2.597  19.858  1.00 50.88           N  
ATOM   2670  CA  ASP A 335     -29.508   3.167  19.829  1.00 50.88           C  
ATOM   2671  C   ASP A 335     -29.463   4.583  19.240  1.00 50.88           C  
ATOM   2672  CB  ASP A 335     -30.122   3.172  21.236  1.00 50.88           C  
ATOM   2673  O   ASP A 335     -28.583   5.387  19.559  1.00 50.88           O  
ATOM   2674  CG  ASP A 335     -30.288   1.760  21.808  1.00 50.88           C  
ATOM   2675  OD1 ASP A 335     -30.813   0.895  21.069  1.00 50.88           O  
ATOM   2676  OD2 ASP A 335     -29.877   1.568  22.975  1.00 50.88           O  
ATOM   2677  N   SER A 336     -30.451   4.926  18.411  1.00 53.72           N  
ATOM   2678  CA  SER A 336     -30.493   6.170  17.625  1.00 53.72           C  
ATOM   2679  C   SER A 336     -30.691   7.462  18.438  1.00 53.72           C  
ATOM   2680  CB  SER A 336     -31.566   6.035  16.539  1.00 53.72           C  
ATOM   2681  O   SER A 336     -30.944   8.516  17.858  1.00 53.72           O  
ATOM   2682  OG  SER A 336     -32.838   5.813  17.123  1.00 53.72           O  
ATOM   2683  N   ALA A 337     -30.611   7.398  19.769  1.00 40.03           N  
ATOM   2684  CA  ALA A 337     -30.689   8.556  20.655  1.00 40.03           C  
ATOM   2685  C   ALA A 337     -29.353   9.325  20.731  1.00 40.03           C  
ATOM   2686  CB  ALA A 337     -31.152   8.068  22.034  1.00 40.03           C  
ATOM   2687  O   ALA A 337     -29.348  10.555  20.683  1.00 40.03           O  
ATOM   2688  N   ASP A 338     -28.215   8.622  20.780  1.00 51.91           N  
ATOM   2689  CA  ASP A 338     -26.880   9.220  20.953  1.00 51.91           C  
ATOM   2690  C   ASP A 338     -26.233   9.608  19.605  1.00 51.91           C  
ATOM   2691  CB  ASP A 338     -25.989   8.325  21.843  1.00 51.91           C  
ATOM   2692  O   ASP A 338     -25.114   9.209  19.269  1.00 51.91           O  
ATOM   2693  CG  ASP A 338     -26.236   8.477  23.351  1.00 51.91           C  
ATOM   2694  OD1 ASP A 338     -26.613   9.590  23.784  1.00 51.91           O  
ATOM   2695  OD2 ASP A 338     -25.939   7.505  24.083  1.00 51.91           O  
ATOM   2696  N   MET A 339     -26.936  10.430  18.817  1.00 46.88           N  
ATOM   2697  CA  MET A 339     -26.503  10.865  17.477  1.00 46.88           C  
ATOM   2698  C   MET A 339     -25.110  11.526  17.454  1.00 46.88           C  
ATOM   2699  CB  MET A 339     -27.550  11.826  16.885  1.00 46.88           C  
ATOM   2700  O   MET A 339     -24.372  11.352  16.485  1.00 46.88           O  
ATOM   2701  CG  MET A 339     -28.839  11.107  16.464  1.00 46.88           C  
ATOM   2702  SD  MET A 339     -28.690  10.037  15.003  1.00 46.88           S  
ATOM   2703  CE  MET A 339     -28.624  11.271  13.677  1.00 46.88           C  
ATOM   2704  N   GLU A 340     -24.707  12.244  18.513  1.00 48.00           N  
ATOM   2705  CA  GLU A 340     -23.345  12.804  18.619  1.00 48.00           C  
ATOM   2706  C   GLU A 340     -22.268  11.706  18.648  1.00 48.00           C  
ATOM   2707  CB  GLU A 340     -23.179  13.665  19.888  1.00 48.00           C  
ATOM   2708  O   GLU A 340     -21.219  11.841  18.015  1.00 48.00           O  
ATOM   2709  CG  GLU A 340     -23.989  14.973  19.905  1.00 48.00           C  
ATOM   2710  CD  GLU A 340     -23.556  15.944  21.030  1.00 48.00           C  
ATOM   2711  OE1 GLU A 340     -23.967  17.125  20.967  1.00 48.00           O  
ATOM   2712  OE2 GLU A 340     -22.784  15.542  21.936  1.00 48.00           O  
ATOM   2713  N   LEU A 341     -22.524  10.609  19.368  1.00 50.44           N  
ATOM   2714  CA  LEU A 341     -21.582   9.501  19.513  1.00 50.44           C  
ATOM   2715  C   LEU A 341     -21.526   8.660  18.232  1.00 50.44           C  
ATOM   2716  CB  LEU A 341     -21.981   8.683  20.753  1.00 50.44           C  
ATOM   2717  O   LEU A 341     -20.432   8.336  17.770  1.00 50.44           O  
ATOM   2718  CG  LEU A 341     -20.996   7.559  21.112  1.00 50.44           C  
ATOM   2719  CD1 LEU A 341     -19.594   8.077  21.453  1.00 50.44           C  
ATOM   2720  CD2 LEU A 341     -21.517   6.790  22.328  1.00 50.44           C  
ATOM   2721  N   LEU A 342     -22.683   8.411  17.612  1.00 54.72           N  
ATOM   2722  CA  LEU A 342     -22.796   7.740  16.315  1.00 54.72           C  
ATOM   2723  C   LEU A 342     -21.983   8.469  15.230  1.00 54.72           C  
ATOM   2724  CB  LEU A 342     -24.292   7.664  15.957  1.00 54.72           C  
ATOM   2725  O   LEU A 342     -21.193   7.845  14.522  1.00 54.72           O  
ATOM   2726  CG  LEU A 342     -24.605   6.873  14.674  1.00 54.72           C  
ATOM   2727  CD1 LEU A 342     -24.330   5.380  14.839  1.00 54.72           C  
ATOM   2728  CD2 LEU A 342     -26.079   7.051  14.310  1.00 54.72           C  
ATOM   2729  N   VAL A 343     -22.102   9.800  15.135  1.00 49.28           N  
ATOM   2730  CA  VAL A 343     -21.331  10.619  14.177  1.00 49.28           C  
ATOM   2731  C   VAL A 343     -19.823  10.541  14.441  1.00 49.28           C  
ATOM   2732  CB  VAL A 343     -21.835  12.079  14.192  1.00 49.28           C  
ATOM   2733  O   VAL A 343     -19.041  10.440  13.493  1.00 49.28           O  
ATOM   2734  CG1 VAL A 343     -20.909  13.062  13.457  1.00 49.28           C  
ATOM   2735  CG2 VAL A 343     -23.206  12.169  13.509  1.00 49.28           C  
ATOM   2736  N   ILE A 344     -19.397  10.542  15.708  1.00 50.34           N  
ATOM   2737  CA  ILE A 344     -17.981  10.381  16.075  1.00 50.34           C  
ATOM   2738  C   ILE A 344     -17.463   8.998  15.656  1.00 50.34           C  
ATOM   2739  CB  ILE A 344     -17.787  10.663  17.586  1.00 50.34           C  
ATOM   2740  O   ILE A 344     -16.364   8.896  15.108  1.00 50.34           O  
ATOM   2741  CG1 ILE A 344     -17.950  12.178  17.853  1.00 50.34           C  
ATOM   2742  CG2 ILE A 344     -16.411  10.189  18.096  1.00 50.34           C  
ATOM   2743  CD1 ILE A 344     -18.125  12.534  19.336  1.00 50.34           C  
ATOM   2744  N   GLU A 345     -18.230   7.934  15.875  1.00 54.06           N  
ATOM   2745  CA  GLU A 345     -17.806   6.569  15.548  1.00 54.06           C  
ATOM   2746  C   GLU A 345     -17.817   6.295  14.041  1.00 54.06           C  
ATOM   2747  CB  GLU A 345     -18.629   5.560  16.356  1.00 54.06           C  
ATOM   2748  O   GLU A 345     -16.858   5.711  13.531  1.00 54.06           O  
ATOM   2749  CG  GLU A 345     -18.205   5.672  17.829  1.00 54.06           C  
ATOM   2750  CD  GLU A 345     -18.871   4.640  18.729  1.00 54.06           C  
ATOM   2751  OE1 GLU A 345     -19.234   4.984  19.878  1.00 54.06           O  
ATOM   2752  OE2 GLU A 345     -18.882   3.444  18.384  1.00 54.06           O  
ATOM   2753  N   MET A 346     -18.801   6.816  13.299  1.00 55.72           N  
ATOM   2754  CA  MET A 346     -18.779   6.801  11.832  1.00 55.72           C  
ATOM   2755  C   MET A 346     -17.585   7.581  11.263  1.00 55.72           C  
ATOM   2756  CB  MET A 346     -20.087   7.359  11.254  1.00 55.72           C  
ATOM   2757  O   MET A 346     -16.955   7.116  10.313  1.00 55.72           O  
ATOM   2758  CG  MET A 346     -21.281   6.423  11.475  1.00 55.72           C  
ATOM   2759  SD  MET A 346     -22.608   6.628  10.257  1.00 55.72           S  
ATOM   2760  CE  MET A 346     -21.917   5.664   8.886  1.00 55.72           C  
ATOM   2761  N   PHE A 347     -17.220   8.725  11.855  1.00 54.16           N  
ATOM   2762  CA  PHE A 347     -16.018   9.466  11.461  1.00 54.16           C  
ATOM   2763  C   PHE A 347     -14.738   8.640  11.675  1.00 54.16           C  
ATOM   2764  CB  PHE A 347     -15.954  10.809  12.209  1.00 54.16           C  
ATOM   2765  O   PHE A 347     -13.894   8.579  10.779  1.00 54.16           O  
ATOM   2766  CG  PHE A 347     -14.632  11.529  12.023  1.00 54.16           C  
ATOM   2767  CD1 PHE A 347     -13.584  11.319  12.942  1.00 54.16           C  
ATOM   2768  CD2 PHE A 347     -14.415  12.330  10.886  1.00 54.16           C  
ATOM   2769  CE1 PHE A 347     -12.318  11.882  12.710  1.00 54.16           C  
ATOM   2770  CE2 PHE A 347     -13.150  12.903  10.659  1.00 54.16           C  
ATOM   2771  CZ  PHE A 347     -12.100  12.666  11.564  1.00 54.16           C  
ATOM   2772  N   TRP A 348     -14.592   7.966  12.822  1.00 55.91           N  
ATOM   2773  CA  TRP A 348     -13.426   7.112  13.077  1.00 55.91           C  
ATOM   2774  C   TRP A 348     -13.392   5.866  12.185  1.00 55.91           C  
ATOM   2775  CB  TRP A 348     -13.327   6.757  14.565  1.00 55.91           C  
ATOM   2776  O   TRP A 348     -12.306   5.469  11.763  1.00 55.91           O  
ATOM   2777  CG  TRP A 348     -12.822   7.876  15.421  1.00 55.91           C  
ATOM   2778  CD1 TRP A 348     -13.535   8.547  16.349  1.00 55.91           C  
ATOM   2779  CD2 TRP A 348     -11.499   8.495  15.411  1.00 55.91           C  
ATOM   2780  CE2 TRP A 348     -11.504   9.584  16.334  1.00 55.91           C  
ATOM   2781  CE3 TRP A 348     -10.301   8.257  14.705  1.00 55.91           C  
ATOM   2782  NE1 TRP A 348     -12.769   9.564  16.882  1.00 55.91           N  
ATOM   2783  CH2 TRP A 348      -9.206  10.140  15.815  1.00 55.91           C  
ATOM   2784  CZ2 TRP A 348     -10.385  10.408  16.533  1.00 55.91           C  
ATOM   2785  CZ3 TRP A 348      -9.165   9.065  14.908  1.00 55.91           C  
ATOM   2786  N   LEU A 349     -14.548   5.292  11.831  1.00 60.56           N  
ATOM   2787  CA  LEU A 349     -14.634   4.181  10.880  1.00 60.56           C  
ATOM   2788  C   LEU A 349     -14.199   4.622   9.475  1.00 60.56           C  
ATOM   2789  CB  LEU A 349     -16.071   3.623  10.886  1.00 60.56           C  
ATOM   2790  O   LEU A 349     -13.405   3.937   8.826  1.00 60.56           O  
ATOM   2791  CG  LEU A 349     -16.280   2.438   9.923  1.00 60.56           C  
ATOM   2792  CD1 LEU A 349     -15.390   1.253  10.292  1.00 60.56           C  
ATOM   2793  CD2 LEU A 349     -17.734   1.975   9.956  1.00 60.56           C  
ATOM   2794  N   LEU A 350     -14.664   5.791   9.024  1.00 63.56           N  
ATOM   2795  CA  LEU A 350     -14.269   6.379   7.744  1.00 63.56           C  
ATOM   2796  C   LEU A 350     -12.769   6.705   7.713  1.00 63.56           C  
ATOM   2797  CB  LEU A 350     -15.135   7.625   7.487  1.00 63.56           C  
ATOM   2798  O   LEU A 350     -12.092   6.387   6.741  1.00 63.56           O  
ATOM   2799  CG  LEU A 350     -14.910   8.265   6.103  1.00 63.56           C  
ATOM   2800  CD1 LEU A 350     -15.378   7.357   4.963  1.00 63.56           C  
ATOM   2801  CD2 LEU A 350     -15.683   9.581   6.015  1.00 63.56           C  
ATOM   2802  N   ALA A 351     -12.221   7.281   8.787  1.00 55.66           N  
ATOM   2803  CA  ALA A 351     -10.789   7.551   8.896  1.00 55.66           C  
ATOM   2804  C   ALA A 351      -9.951   6.258   8.857  1.00 55.66           C  
ATOM   2805  CB  ALA A 351     -10.544   8.350  10.183  1.00 55.66           C  
ATOM   2806  O   ALA A 351      -8.933   6.204   8.163  1.00 55.66           O  
ATOM   2807  N   ALA A 352     -10.394   5.208   9.558  1.00 58.47           N  
ATOM   2808  CA  ALA A 352      -9.673   3.942   9.636  1.00 58.47           C  
ATOM   2809  C   ALA A 352      -9.655   3.182   8.301  1.00 58.47           C  
ATOM   2810  CB  ALA A 352     -10.264   3.108  10.777  1.00 58.47           C  
ATOM   2811  O   ALA A 352      -8.607   2.722   7.836  1.00 58.47           O  
ATOM   2812  N   THR A 353     -10.810   3.107   7.642  1.00 62.72           N  
ATOM   2813  CA  THR A 353     -10.950   2.489   6.318  1.00 62.72           C  
ATOM   2814  C   THR A 353     -10.207   3.277   5.238  1.00 62.72           C  
ATOM   2815  CB  THR A 353     -12.426   2.319   5.941  1.00 62.72           C  
ATOM   2816  O   THR A 353      -9.503   2.670   4.428  1.00 62.72           O  
ATOM   2817  CG2 THR A 353     -13.110   1.265   6.805  1.00 62.72           C  
ATOM   2818  OG1 THR A 353     -13.142   3.516   6.114  1.00 62.72           O  
ATOM   2819  N   LEU A 354     -10.259   4.615   5.266  1.00 67.50           N  
ATOM   2820  CA  LEU A 354      -9.533   5.481   4.332  1.00 67.50           C  
ATOM   2821  C   LEU A 354      -8.016   5.257   4.385  1.00 67.50           C  
ATOM   2822  CB  LEU A 354      -9.884   6.951   4.633  1.00 67.50           C  
ATOM   2823  O   LEU A 354      -7.375   5.204   3.337  1.00 67.50           O  
ATOM   2824  CG  LEU A 354      -9.171   7.988   3.745  1.00 67.50           C  
ATOM   2825  CD1 LEU A 354      -9.581   7.870   2.276  1.00 67.50           C  
ATOM   2826  CD2 LEU A 354      -9.511   9.398   4.228  1.00 67.50           C  
ATOM   2827  N   VAL A 355      -7.424   5.105   5.574  1.00 63.94           N  
ATOM   2828  CA  VAL A 355      -5.971   4.897   5.688  1.00 63.94           C  
ATOM   2829  C   VAL A 355      -5.551   3.515   5.177  1.00 63.94           C  
ATOM   2830  CB  VAL A 355      -5.475   5.178   7.114  1.00 63.94           C  
ATOM   2831  O   VAL A 355      -4.543   3.437   4.472  1.00 63.94           O  
ATOM   2832  CG1 VAL A 355      -4.006   4.775   7.297  1.00 63.94           C  
ATOM   2833  CG2 VAL A 355      -5.580   6.670   7.451  1.00 63.94           C  
ATOM   2834  N   ILE A 356      -6.328   2.450   5.434  1.00 67.38           N  
ATOM   2835  CA  ILE A 356      -6.103   1.148   4.775  1.00 67.38           C  
ATOM   2836  C   ILE A 356      -6.145   1.345   3.258  1.00 67.38           C  
ATOM   2837  CB  ILE A 356      -7.126   0.068   5.212  1.00 67.38           C  
ATOM   2838  O   ILE A 356      -5.174   1.013   2.576  1.00 67.38           O  
ATOM   2839  CG1 ILE A 356      -6.968  -0.265   6.710  1.00 67.38           C  
ATOM   2840  CG2 ILE A 356      -6.964  -1.216   4.364  1.00 67.38           C  
ATOM   2841  CD1 ILE A 356      -8.077  -1.182   7.245  1.00 67.38           C  
ATOM   2842  N   PHE A 357      -7.233   1.940   2.754  1.00 69.94           N  
ATOM   2843  CA  PHE A 357      -7.474   2.125   1.327  1.00 69.94           C  
ATOM   2844  C   PHE A 357      -6.321   2.871   0.651  1.00 69.94           C  
ATOM   2845  CB  PHE A 357      -8.821   2.828   1.110  1.00 69.94           C  
ATOM   2846  O   PHE A 357      -5.753   2.348  -0.303  1.00 69.94           O  
ATOM   2847  CG  PHE A 357      -9.254   2.849  -0.343  1.00 69.94           C  
ATOM   2848  CD1 PHE A 357      -8.927   3.941  -1.170  1.00 69.94           C  
ATOM   2849  CD2 PHE A 357      -9.969   1.759  -0.875  1.00 69.94           C  
ATOM   2850  CE1 PHE A 357      -9.310   3.939  -2.524  1.00 69.94           C  
ATOM   2851  CE2 PHE A 357     -10.353   1.760  -2.228  1.00 69.94           C  
ATOM   2852  CZ  PHE A 357     -10.024   2.849  -3.052  1.00 69.94           C  
ATOM   2853  N   VAL A 358      -5.898   4.025   1.185  1.00 70.12           N  
ATOM   2854  CA  VAL A 358      -4.788   4.839   0.651  1.00 70.12           C  
ATOM   2855  C   VAL A 358      -3.474   4.055   0.582  1.00 70.12           C  
ATOM   2856  CB  VAL A 358      -4.627   6.134   1.480  1.00 70.12           C  
ATOM   2857  O   VAL A 358      -2.770   4.149  -0.425  1.00 70.12           O  
ATOM   2858  CG1 VAL A 358      -3.320   6.893   1.200  1.00 70.12           C  
ATOM   2859  CG2 VAL A 358      -5.775   7.106   1.178  1.00 70.12           C  
ATOM   2860  N   ILE A 359      -3.142   3.252   1.601  1.00 70.75           N  
ATOM   2861  CA  ILE A 359      -1.932   2.414   1.581  1.00 70.75           C  
ATOM   2862  C   ILE A 359      -2.042   1.340   0.492  1.00 70.75           C  
ATOM   2863  CB  ILE A 359      -1.667   1.786   2.970  1.00 70.75           C  
ATOM   2864  O   ILE A 359      -1.115   1.171  -0.302  1.00 70.75           O  
ATOM   2865  CG1 ILE A 359      -1.358   2.872   4.023  1.00 70.75           C  
ATOM   2866  CG2 ILE A 359      -0.482   0.803   2.904  1.00 70.75           C  
ATOM   2867  CD1 ILE A 359      -1.478   2.364   5.466  1.00 70.75           C  
ATOM   2868  N   THR A 360      -3.167   0.622   0.433  1.00 72.81           N  
ATOM   2869  CA  THR A 360      -3.360  -0.486  -0.515  1.00 72.81           C  
ATOM   2870  C   THR A 360      -3.475  -0.019  -1.969  1.00 72.81           C  
ATOM   2871  CB  THR A 360      -4.570  -1.354  -0.129  1.00 72.81           C  
ATOM   2872  O   THR A 360      -2.887  -0.625  -2.859  1.00 72.81           O  
ATOM   2873  CG2 THR A 360      -4.287  -2.198   1.114  1.00 72.81           C  
ATOM   2874  OG1 THR A 360      -5.707  -0.590   0.190  1.00 72.81           O  
ATOM   2875  N   PHE A 361      -4.155   1.103  -2.205  1.00 75.31           N  
ATOM   2876  CA  PHE A 361      -4.333   1.754  -3.504  1.00 75.31           C  
ATOM   2877  C   PHE A 361      -2.993   2.241  -4.064  1.00 75.31           C  
ATOM   2878  CB  PHE A 361      -5.317   2.911  -3.269  1.00 75.31           C  
ATOM   2879  O   PHE A 361      -2.630   1.922  -5.196  1.00 75.31           O  
ATOM   2880  CG  PHE A 361      -5.671   3.802  -4.441  1.00 75.31           C  
ATOM   2881  CD1 PHE A 361      -4.960   4.998  -4.660  1.00 75.31           C  
ATOM   2882  CD2 PHE A 361      -6.811   3.515  -5.214  1.00 75.31           C  
ATOM   2883  CE1 PHE A 361      -5.412   5.918  -5.623  1.00 75.31           C  
ATOM   2884  CE2 PHE A 361      -7.259   4.432  -6.180  1.00 75.31           C  
ATOM   2885  CZ  PHE A 361      -6.573   5.644  -6.368  1.00 75.31           C  
ATOM   2886  N   LEU A 362      -2.197   2.947  -3.252  1.00 74.00           N  
ATOM   2887  CA  LEU A 362      -0.898   3.456  -3.695  1.00 74.00           C  
ATOM   2888  C   LEU A 362       0.128   2.326  -3.908  1.00 74.00           C  
ATOM   2889  CB  LEU A 362      -0.431   4.531  -2.697  1.00 74.00           C  
ATOM   2890  O   LEU A 362       1.018   2.454  -4.746  1.00 74.00           O  
ATOM   2891  CG  LEU A 362       0.585   5.530  -3.276  1.00 74.00           C  
ATOM   2892  CD1 LEU A 362      -0.029   6.439  -4.346  1.00 74.00           C  
ATOM   2893  CD2 LEU A 362       1.089   6.436  -2.154  1.00 74.00           C  
ATOM   2894  N   ALA A 363      -0.012   1.200  -3.198  1.00 74.75           N  
ATOM   2895  CA  ALA A 363       0.772  -0.010  -3.438  1.00 74.75           C  
ATOM   2896  C   ALA A 363       0.379  -0.716  -4.754  1.00 74.75           C  
ATOM   2897  CB  ALA A 363       0.625  -0.927  -2.221  1.00 74.75           C  
ATOM   2898  O   ALA A 363       1.269  -1.064  -5.535  1.00 74.75           O  
ATOM   2899  N   ALA A 364      -0.923  -0.848  -5.039  1.00 76.25           N  
ATOM   2900  CA  ALA A 364      -1.433  -1.386  -6.303  1.00 76.25           C  
ATOM   2901  C   ALA A 364      -0.987  -0.542  -7.514  1.00 76.25           C  
ATOM   2902  CB  ALA A 364      -2.961  -1.488  -6.213  1.00 76.25           C  
ATOM   2903  O   ALA A 364      -0.554  -1.096  -8.525  1.00 76.25           O  
ATOM   2904  N   TYR A 365      -0.964   0.791  -7.382  1.00 76.88           N  
ATOM   2905  CA  TYR A 365      -0.413   1.689  -8.406  1.00 76.88           C  
ATOM   2906  C   TYR A 365       1.058   1.402  -8.742  1.00 76.88           C  
ATOM   2907  CB  TYR A 365      -0.574   3.156  -7.975  1.00 76.88           C  
ATOM   2908  O   TYR A 365       1.429   1.438  -9.916  1.00 76.88           O  
ATOM   2909  CG  TYR A 365      -1.736   3.846  -8.651  1.00 76.88           C  
ATOM   2910  CD1 TYR A 365      -1.629   4.223 -10.005  1.00 76.88           C  
ATOM   2911  CD2 TYR A 365      -2.931   4.080  -7.947  1.00 76.88           C  
ATOM   2912  CE1 TYR A 365      -2.722   4.819 -10.665  1.00 76.88           C  
ATOM   2913  CE2 TYR A 365      -4.011   4.695  -8.603  1.00 76.88           C  
ATOM   2914  OH  TYR A 365      -4.998   5.606 -10.572  1.00 76.88           O  
ATOM   2915  CZ  TYR A 365      -3.921   5.053  -9.959  1.00 76.88           C  
ATOM   2916  N   VAL A 366       1.908   1.098  -7.751  1.00 75.62           N  
ATOM   2917  CA  VAL A 366       3.322   0.737  -7.991  1.00 75.62           C  
ATOM   2918  C   VAL A 366       3.445  -0.605  -8.723  1.00 75.62           C  
ATOM   2919  CB  VAL A 366       4.132   0.714  -6.675  1.00 75.62           C  
ATOM   2920  O   VAL A 366       4.326  -0.750  -9.575  1.00 75.62           O  
ATOM   2921  CG1 VAL A 366       5.584   0.241  -6.864  1.00 75.62           C  
ATOM   2922  CG2 VAL A 366       4.231   2.116  -6.067  1.00 75.62           C  
ATOM   2923  N   HIS A 367       2.574  -1.571  -8.416  1.00 80.50           N  
ATOM   2924  CA  HIS A 367       2.534  -2.860  -9.110  1.00 80.50           C  
ATOM   2925  C   HIS A 367       2.138  -2.696 -10.584  1.00 80.50           C  
ATOM   2926  CB  HIS A 367       1.599  -3.822  -8.364  1.00 80.50           C  
ATOM   2927  O   HIS A 367       2.921  -3.038 -11.471  1.00 80.50           O  
ATOM   2928  CG  HIS A 367       1.369  -5.099  -9.125  1.00 80.50           C  
ATOM   2929  CD2 HIS A 367       0.189  -5.523  -9.674  1.00 80.50           C  
ATOM   2930  ND1 HIS A 367       2.332  -6.009  -9.491  1.00 80.50           N  
ATOM   2931  CE1 HIS A 367       1.748  -6.971 -10.221  1.00 80.50           C  
ATOM   2932  NE2 HIS A 367       0.436  -6.726 -10.335  1.00 80.50           N  
ATOM   2933  N   SER A 368       0.988  -2.067 -10.836  1.00 77.94           N  
ATOM   2934  CA  SER A 368       0.477  -1.762 -12.178  1.00 77.94           C  
ATOM   2935  C   SER A 368       1.500  -0.983 -13.020  1.00 77.94           C  
ATOM   2936  CB  SER A 368      -0.829  -0.981 -12.000  1.00 77.94           C  
ATOM   2937  O   SER A 368       1.850  -1.379 -14.132  1.00 77.94           O  
ATOM   2938  OG  SER A 368      -1.333  -0.492 -13.216  1.00 77.94           O  
ATOM   2939  N   SER A 369       2.108   0.065 -12.452  1.00 74.38           N  
ATOM   2940  CA  SER A 369       3.047   0.926 -13.191  1.00 74.38           C  
ATOM   2941  C   SER A 369       4.375   0.251 -13.547  1.00 74.38           C  
ATOM   2942  CB  SER A 369       3.368   2.193 -12.402  1.00 74.38           C  
ATOM   2943  O   SER A 369       4.984   0.621 -14.544  1.00 74.38           O  
ATOM   2944  OG  SER A 369       2.183   2.870 -12.044  1.00 74.38           O  
ATOM   2945  N   GLY A 370       4.866  -0.686 -12.728  1.00 70.94           N  
ATOM   2946  CA  GLY A 370       6.150  -1.368 -12.957  1.00 70.94           C  
ATOM   2947  C   GLY A 370       6.040  -2.778 -13.543  1.00 70.94           C  
ATOM   2948  O   GLY A 370       7.077  -3.406 -13.776  1.00 70.94           O  
ATOM   2949  N   SER A 371       4.810  -3.241 -13.790  1.00 76.62           N  
ATOM   2950  CA  SER A 371       4.491  -4.549 -14.373  1.00 76.62           C  
ATOM   2951  C   SER A 371       3.628  -4.367 -15.629  1.00 76.62           C  
ATOM   2952  CB  SER A 371       3.853  -5.495 -13.337  1.00 76.62           C  
ATOM   2953  O   SER A 371       4.166  -4.371 -16.733  1.00 76.62           O  
ATOM   2954  OG  SER A 371       4.530  -5.422 -12.092  1.00 76.62           O  
ATOM   2955  N   GLU A 372       2.327  -4.092 -15.480  1.00 75.25           N  
ATOM   2956  CA  GLU A 372       1.367  -3.919 -16.588  1.00 75.25           C  
ATOM   2957  C   GLU A 372       1.832  -2.837 -17.579  1.00 75.25           C  
ATOM   2958  CB  GLU A 372      -0.018  -3.526 -16.028  1.00 75.25           C  
ATOM   2959  O   GLU A 372       1.986  -3.092 -18.772  1.00 75.25           O  
ATOM   2960  CG  GLU A 372      -0.638  -4.514 -15.016  1.00 75.25           C  
ATOM   2961  CD  GLU A 372      -1.779  -3.898 -14.176  1.00 75.25           C  
ATOM   2962  OE1 GLU A 372      -2.310  -4.598 -13.288  1.00 75.25           O  
ATOM   2963  OE2 GLU A 372      -2.040  -2.680 -14.308  1.00 75.25           O  
ATOM   2964  N   ALA A 373       2.148  -1.634 -17.085  1.00 74.81           N  
ATOM   2965  CA  ALA A 373       2.575  -0.525 -17.937  1.00 74.81           C  
ATOM   2966  C   ALA A 373       3.974  -0.722 -18.556  1.00 74.81           C  
ATOM   2967  CB  ALA A 373       2.476   0.780 -17.141  1.00 74.81           C  
ATOM   2968  O   ALA A 373       4.269  -0.090 -19.569  1.00 74.81           O  
ATOM   2969  N   MET A 374       4.822  -1.605 -18.002  1.00 74.69           N  
ATOM   2970  CA  MET A 374       6.051  -2.031 -18.688  1.00 74.69           C  
ATOM   2971  C   MET A 374       5.717  -2.959 -19.856  1.00 74.69           C  
ATOM   2972  CB  MET A 374       7.029  -2.778 -17.767  1.00 74.69           C  
ATOM   2973  O   MET A 374       6.226  -2.747 -20.949  1.00 74.69           O  
ATOM   2974  CG  MET A 374       7.635  -1.990 -16.612  1.00 74.69           C  
ATOM   2975  SD  MET A 374       8.601  -0.539 -17.087  1.00 74.69           S  
ATOM   2976  CE  MET A 374       7.417   0.679 -16.494  1.00 74.69           C  
ATOM   2977  N   VAL A 375       4.860  -3.964 -19.637  1.00 79.56           N  
ATOM   2978  CA  VAL A 375       4.461  -4.940 -20.666  1.00 79.56           C  
ATOM   2979  C   VAL A 375       3.864  -4.231 -21.881  1.00 79.56           C  
ATOM   2980  CB  VAL A 375       3.502  -5.995 -20.073  1.00 79.56           C  
ATOM   2981  O   VAL A 375       4.337  -4.455 -22.994  1.00 79.56           O  
ATOM   2982  CG1 VAL A 375       2.823  -6.866 -21.136  1.00 79.56           C  
ATOM   2983  CG2 VAL A 375       4.273  -6.921 -19.121  1.00 79.56           C  
ATOM   2984  N   PHE A 376       2.924  -3.301 -21.670  1.00 78.94           N  
ATOM   2985  CA  PHE A 376       2.398  -2.468 -22.756  1.00 78.94           C  
ATOM   2986  C   PHE A 376       3.498  -1.631 -23.424  1.00 78.94           C  
ATOM   2987  CB  PHE A 376       1.251  -1.582 -22.248  1.00 78.94           C  
ATOM   2988  O   PHE A 376       3.635  -1.683 -24.640  1.00 78.94           O  
ATOM   2989  CG  PHE A 376      -0.017  -2.342 -21.900  1.00 78.94           C  
ATOM   2990  CD1 PHE A 376      -0.725  -3.018 -22.912  1.00 78.94           C  
ATOM   2991  CD2 PHE A 376      -0.501  -2.369 -20.577  1.00 78.94           C  
ATOM   2992  CE1 PHE A 376      -1.893  -3.735 -22.600  1.00 78.94           C  
ATOM   2993  CE2 PHE A 376      -1.668  -3.089 -20.264  1.00 78.94           C  
ATOM   2994  CZ  PHE A 376      -2.362  -3.775 -21.276  1.00 78.94           C  
ATOM   2995  N   ALA A 377       4.342  -0.931 -22.657  1.00 78.06           N  
ATOM   2996  CA  ALA A 377       5.408  -0.101 -23.222  1.00 78.06           C  
ATOM   2997  C   ALA A 377       6.419  -0.876 -24.089  1.00 78.06           C  
ATOM   2998  CB  ALA A 377       6.121   0.621 -22.073  1.00 78.06           C  
ATOM   2999  O   ALA A 377       6.902  -0.337 -25.080  1.00 78.06           O  
ATOM   3000  N   ILE A 378       6.744  -2.122 -23.732  1.00 76.50           N  
ATOM   3001  CA  ILE A 378       7.630  -2.992 -24.521  1.00 76.50           C  
ATOM   3002  C   ILE A 378       6.913  -3.456 -25.798  1.00 76.50           C  
ATOM   3003  CB  ILE A 378       8.084  -4.201 -23.672  1.00 76.50           C  
ATOM   3004  O   ILE A 378       7.499  -3.399 -26.882  1.00 76.50           O  
ATOM   3005  CG1 ILE A 378       8.861  -3.789 -22.401  1.00 76.50           C  
ATOM   3006  CG2 ILE A 378       8.977  -5.157 -24.480  1.00 76.50           C  
ATOM   3007  CD1 ILE A 378       8.733  -4.858 -21.309  1.00 76.50           C  
ATOM   3008  N   ALA A 379       5.651  -3.884 -25.672  1.00 76.75           N  
ATOM   3009  CA  ALA A 379       4.833  -4.355 -26.786  1.00 76.75           C  
ATOM   3010  C   ALA A 379       4.591  -3.254 -27.831  1.00 76.75           C  
ATOM   3011  CB  ALA A 379       3.519  -4.915 -26.226  1.00 76.75           C  
ATOM   3012  O   ALA A 379       4.782  -3.507 -29.017  1.00 76.75           O  
ATOM   3013  N   ASP A 380       4.281  -2.025 -27.404  1.00 75.50           N  
ATOM   3014  CA  ASP A 380       4.076  -0.863 -28.285  1.00 75.50           C  
ATOM   3015  C   ASP A 380       5.292  -0.586 -29.193  1.00 75.50           C  
ATOM   3016  CB  ASP A 380       3.814   0.395 -27.435  1.00 75.50           C  
ATOM   3017  O   ASP A 380       5.140  -0.129 -30.324  1.00 75.50           O  
ATOM   3018  CG  ASP A 380       2.527   0.384 -26.602  1.00 75.50           C  
ATOM   3019  OD1 ASP A 380       1.516  -0.213 -27.015  1.00 75.50           O  
ATOM   3020  OD2 ASP A 380       2.538   1.050 -25.536  1.00 75.50           O  
ATOM   3021  N   VAL A 381       6.507  -0.877 -28.709  1.00 71.06           N  
ATOM   3022  CA  VAL A 381       7.771  -0.678 -29.445  1.00 71.06           C  
ATOM   3023  C   VAL A 381       8.098  -1.856 -30.373  1.00 71.06           C  
ATOM   3024  CB  VAL A 381       8.918  -0.411 -28.446  1.00 71.06           C  
ATOM   3025  O   VAL A 381       8.729  -1.656 -31.409  1.00 71.06           O  
ATOM   3026  CG1 VAL A 381      10.300  -0.281 -29.103  1.00 71.06           C  
ATOM   3027  CG2 VAL A 381       8.679   0.892 -27.672  1.00 71.06           C  
ATOM   3028  N   HIS A 382       7.682  -3.076 -30.018  1.00 65.31           N  
ATOM   3029  CA  HIS A 382       8.015  -4.316 -30.740  1.00 65.31           C  
ATOM   3030  C   HIS A 382       6.918  -4.819 -31.691  1.00 65.31           C  
ATOM   3031  CB  HIS A 382       8.402  -5.396 -29.722  1.00 65.31           C  
ATOM   3032  O   HIS A 382       7.191  -5.659 -32.547  1.00 65.31           O  
ATOM   3033  CG  HIS A 382       9.821  -5.248 -29.246  1.00 65.31           C  
ATOM   3034  CD2 HIS A 382      10.873  -6.040 -29.613  1.00 65.31           C  
ATOM   3035  ND1 HIS A 382      10.324  -4.240 -28.457  1.00 65.31           N  
ATOM   3036  CE1 HIS A 382      11.656  -4.414 -28.385  1.00 65.31           C  
ATOM   3037  NE2 HIS A 382      12.032  -5.507 -29.053  1.00 65.31           N  
ATOM   3038  N   ALA A 383       5.696  -4.287 -31.599  1.00 57.53           N  
ATOM   3039  CA  ALA A 383       4.577  -4.636 -32.473  1.00 57.53           C  
ATOM   3040  C   ALA A 383       4.868  -4.611 -33.998  1.00 57.53           C  
ATOM   3041  CB  ALA A 383       3.397  -3.723 -32.112  1.00 57.53           C  
ATOM   3042  O   ALA A 383       4.282  -5.441 -34.696  1.00 57.53           O  
ATOM   3043  N   PRO A 384       5.735  -3.731 -34.559  1.00 55.47           N  
ATOM   3044  CA  PRO A 384       5.956  -3.682 -36.007  1.00 55.47           C  
ATOM   3045  C   PRO A 384       7.117  -4.550 -36.540  1.00 55.47           C  
ATOM   3046  CB  PRO A 384       6.160  -2.193 -36.307  1.00 55.47           C  
ATOM   3047  O   PRO A 384       7.326  -4.555 -37.753  1.00 55.47           O  
ATOM   3048  CG  PRO A 384       6.892  -1.689 -35.067  1.00 55.47           C  
ATOM   3049  CD  PRO A 384       6.294  -2.528 -33.941  1.00 55.47           C  
ATOM   3050  N   THR A 385       7.899  -5.258 -35.709  1.00 56.69           N  
ATOM   3051  CA  THR A 385       9.175  -5.883 -36.141  1.00 56.69           C  
ATOM   3052  C   THR A 385       9.302  -7.377 -35.808  1.00 56.69           C  
ATOM   3053  CB  THR A 385      10.392  -5.105 -35.604  1.00 56.69           C  
ATOM   3054  O   THR A 385       9.696  -7.770 -34.713  1.00 56.69           O  
ATOM   3055  CG2 THR A 385      10.633  -3.822 -36.398  1.00 56.69           C  
ATOM   3056  OG1 THR A 385      10.217  -4.717 -34.261  1.00 56.69           O  
ATOM   3057  N   PHE A 386       9.063  -8.230 -36.814  1.00 49.06           N  
ATOM   3058  CA  PHE A 386       9.135  -9.698 -36.698  1.00 49.06           C  
ATOM   3059  C   PHE A 386      10.502 -10.245 -36.232  1.00 49.06           C  
ATOM   3060  CB  PHE A 386       8.728 -10.337 -38.043  1.00 49.06           C  
ATOM   3061  O   PHE A 386      10.533 -11.232 -35.498  1.00 49.06           O  
ATOM   3062  CG  PHE A 386       7.360 -10.997 -38.034  1.00 49.06           C  
ATOM   3063  CD1 PHE A 386       7.252 -12.387 -37.832  1.00 49.06           C  
ATOM   3064  CD2 PHE A 386       6.196 -10.230 -38.228  1.00 49.06           C  
ATOM   3065  CE1 PHE A 386       5.989 -13.008 -37.833  1.00 49.06           C  
ATOM   3066  CE2 PHE A 386       4.932 -10.850 -38.227  1.00 49.06           C  
ATOM   3067  CZ  PHE A 386       4.828 -12.239 -38.031  1.00 49.06           C  
ATOM   3068  N   ASP A 387      11.617  -9.607 -36.611  1.00 56.69           N  
ATOM   3069  CA  ASP A 387      12.975 -10.053 -36.242  1.00 56.69           C  
ATOM   3070  C   ASP A 387      13.291  -9.895 -34.742  1.00 56.69           C  
ATOM   3071  CB  ASP A 387      14.025  -9.282 -37.065  1.00 56.69           C  
ATOM   3072  O   ASP A 387      14.137 -10.609 -34.208  1.00 56.69           O  
ATOM   3073  CG  ASP A 387      14.157  -9.763 -38.514  1.00 56.69           C  
ATOM   3074  OD1 ASP A 387      14.039 -10.987 -38.744  1.00 56.69           O  
ATOM   3075  OD2 ASP A 387      14.375  -8.891 -39.384  1.00 56.69           O  
ATOM   3076  N   MET A 388      12.600  -8.998 -34.029  1.00 62.34           N  
ATOM   3077  CA  MET A 388      12.932  -8.635 -32.640  1.00 62.34           C  
ATOM   3078  C   MET A 388      12.256  -9.545 -31.597  1.00 62.34           C  
ATOM   3079  CB  MET A 388      12.635  -7.145 -32.397  1.00 62.34           C  
ATOM   3080  O   MET A 388      12.226  -9.236 -30.404  1.00 62.34           O  
ATOM   3081  CG  MET A 388      13.342  -6.205 -33.384  1.00 62.34           C  
ATOM   3082  SD  MET A 388      15.155  -6.214 -33.342  1.00 62.34           S  
ATOM   3083  CE  MET A 388      15.453  -5.140 -31.912  1.00 62.34           C  
ATOM   3084  N   ARG A 389      11.688 -10.682 -32.023  1.00 68.25           N  
ATOM   3085  CA  ARG A 389      10.874 -11.566 -31.173  1.00 68.25           C  
ATOM   3086  C   ARG A 389      11.619 -12.091 -29.937  1.00 68.25           C  
ATOM   3087  CB  ARG A 389      10.319 -12.705 -32.042  1.00 68.25           C  
ATOM   3088  O   ARG A 389      11.035 -12.152 -28.860  1.00 68.25           O  
ATOM   3089  CG  ARG A 389       9.462 -13.650 -31.197  1.00 68.25           C  
ATOM   3090  CD  ARG A 389       8.798 -14.752 -32.015  1.00 68.25           C  
ATOM   3091  NE  ARG A 389       8.204 -15.688 -31.062  1.00 68.25           N  
ATOM   3092  NH1 ARG A 389       6.682 -16.820 -32.352  1.00 68.25           N  
ATOM   3093  NH2 ARG A 389       6.862 -17.178 -30.126  1.00 68.25           N  
ATOM   3094  CZ  ARG A 389       7.245 -16.564 -31.203  1.00 68.25           C  
ATOM   3095  N   THR A 390      12.892 -12.453 -30.067  1.00 70.12           N  
ATOM   3096  CA  THR A 390      13.702 -12.958 -28.943  1.00 70.12           C  
ATOM   3097  C   THR A 390      14.059 -11.859 -27.939  1.00 70.12           C  
ATOM   3098  CB  THR A 390      14.988 -13.616 -29.459  1.00 70.12           C  
ATOM   3099  O   THR A 390      14.094 -12.118 -26.735  1.00 70.12           O  
ATOM   3100  CG2 THR A 390      14.708 -14.958 -30.134  1.00 70.12           C  
ATOM   3101  OG1 THR A 390      15.584 -12.781 -30.425  1.00 70.12           O  
ATOM   3102  N   GLU A 391      14.263 -10.621 -28.399  1.00 69.06           N  
ATOM   3103  CA  GLU A 391      14.467  -9.462 -27.520  1.00 69.06           C  
ATOM   3104  C   GLU A 391      13.174  -9.084 -26.783  1.00 69.06           C  
ATOM   3105  CB  GLU A 391      15.027  -8.261 -28.299  1.00 69.06           C  
ATOM   3106  O   GLU A 391      13.219  -8.799 -25.584  1.00 69.06           O  
ATOM   3107  CG  GLU A 391      16.400  -8.566 -28.925  1.00 69.06           C  
ATOM   3108  CD  GLU A 391      17.161  -7.317 -29.408  1.00 69.06           C  
ATOM   3109  OE1 GLU A 391      18.303  -7.500 -29.886  1.00 69.06           O  
ATOM   3110  OE2 GLU A 391      16.645  -6.190 -29.234  1.00 69.06           O  
ATOM   3111  N   LEU A 392      12.020  -9.180 -27.455  1.00 71.31           N  
ATOM   3112  CA  LEU A 392      10.689  -9.034 -26.858  1.00 71.31           C  
ATOM   3113  C   LEU A 392      10.439 -10.081 -25.761  1.00 71.31           C  
ATOM   3114  CB  LEU A 392       9.636  -9.122 -27.981  1.00 71.31           C  
ATOM   3115  O   LEU A 392      10.096  -9.720 -24.636  1.00 71.31           O  
ATOM   3116  CG  LEU A 392       8.172  -9.000 -27.520  1.00 71.31           C  
ATOM   3117  CD1 LEU A 392       7.867  -7.631 -26.907  1.00 71.31           C  
ATOM   3118  CD2 LEU A 392       7.239  -9.238 -28.707  1.00 71.31           C  
ATOM   3119  N   GLU A 393      10.644 -11.368 -26.055  1.00 74.38           N  
ATOM   3120  CA  GLU A 393      10.457 -12.468 -25.096  1.00 74.38           C  
ATOM   3121  C   GLU A 393      11.408 -12.335 -23.884  1.00 74.38           C  
ATOM   3122  CB  GLU A 393      10.613 -13.821 -25.829  1.00 74.38           C  
ATOM   3123  O   GLU A 393      11.000 -12.553 -22.738  1.00 74.38           O  
ATOM   3124  CG  GLU A 393       9.392 -14.150 -26.723  1.00 74.38           C  
ATOM   3125  CD  GLU A 393       9.557 -15.385 -27.638  1.00 74.38           C  
ATOM   3126  OE1 GLU A 393       8.576 -15.737 -28.349  1.00 74.38           O  
ATOM   3127  OE2 GLU A 393      10.655 -15.978 -27.679  1.00 74.38           O  
ATOM   3128  N   TYR A 394      12.650 -11.875 -24.088  1.00 74.81           N  
ATOM   3129  CA  TYR A 394      13.585 -11.571 -22.997  1.00 74.81           C  
ATOM   3130  C   TYR A 394      13.173 -10.332 -22.175  1.00 74.81           C  
ATOM   3131  CB  TYR A 394      14.996 -11.408 -23.575  1.00 74.81           C  
ATOM   3132  O   TYR A 394      13.272 -10.336 -20.943  1.00 74.81           O  
ATOM   3133  CG  TYR A 394      16.053 -11.135 -22.521  1.00 74.81           C  
ATOM   3134  CD1 TYR A 394      16.300  -9.813 -22.109  1.00 74.81           C  
ATOM   3135  CD2 TYR A 394      16.765 -12.197 -21.933  1.00 74.81           C  
ATOM   3136  CE1 TYR A 394      17.260  -9.542 -21.115  1.00 74.81           C  
ATOM   3137  CE2 TYR A 394      17.734 -11.935 -20.944  1.00 74.81           C  
ATOM   3138  OH  TYR A 394      18.921 -10.358 -19.582  1.00 74.81           O  
ATOM   3139  CZ  TYR A 394      17.981 -10.605 -20.534  1.00 74.81           C  
ATOM   3140  N   ALA A 395      12.698  -9.265 -22.823  1.00 68.75           N  
ATOM   3141  CA  ALA A 395      12.260  -8.040 -22.156  1.00 68.75           C  
ATOM   3142  C   ALA A 395      10.989  -8.263 -21.319  1.00 68.75           C  
ATOM   3143  CB  ALA A 395      12.071  -6.948 -23.215  1.00 68.75           C  
ATOM   3144  O   ALA A 395      10.926  -7.811 -20.173  1.00 68.75           O  
ATOM   3145  N   LEU A 396      10.012  -9.007 -21.849  1.00 75.31           N  
ATOM   3146  CA  LEU A 396       8.783  -9.376 -21.139  1.00 75.31           C  
ATOM   3147  C   LEU A 396       9.077 -10.291 -19.945  1.00 75.31           C  
ATOM   3148  CB  LEU A 396       7.795 -10.037 -22.118  1.00 75.31           C  
ATOM   3149  O   LEU A 396       8.725  -9.944 -18.816  1.00 75.31           O  
ATOM   3150  CG  LEU A 396       7.182  -9.080 -23.157  1.00 75.31           C  
ATOM   3151  CD1 LEU A 396       6.324  -9.880 -24.136  1.00 75.31           C  
ATOM   3152  CD2 LEU A 396       6.297  -8.010 -22.514  1.00 75.31           C  
ATOM   3153  N   SER A 397       9.812 -11.389 -20.151  1.00 75.56           N  
ATOM   3154  CA  SER A 397      10.175 -12.307 -19.058  1.00 75.56           C  
ATOM   3155  C   SER A 397      11.054 -11.644 -17.984  1.00 75.56           C  
ATOM   3156  CB  SER A 397      10.839 -13.573 -19.603  1.00 75.56           C  
ATOM   3157  O   SER A 397      11.011 -12.033 -16.817  1.00 75.56           O  
ATOM   3158  OG  SER A 397      12.017 -13.268 -20.323  1.00 75.56           O  
ATOM   3159  N   THR A 398      11.807 -10.590 -18.326  1.00 69.25           N  
ATOM   3160  CA  THR A 398      12.545  -9.763 -17.354  1.00 69.25           C  
ATOM   3161  C   THR A 398      11.626  -8.947 -16.437  1.00 69.25           C  
ATOM   3162  CB  THR A 398      13.540  -8.838 -18.074  1.00 69.25           C  
ATOM   3163  O   THR A 398      11.974  -8.752 -15.269  1.00 69.25           O  
ATOM   3164  CG2 THR A 398      14.253  -7.853 -17.147  1.00 69.25           C  
ATOM   3165  OG1 THR A 398      14.569  -9.620 -18.628  1.00 69.25           O  
ATOM   3166  N   VAL A 399      10.474  -8.480 -16.932  1.00 70.25           N  
ATOM   3167  CA  VAL A 399       9.452  -7.784 -16.129  1.00 70.25           C  
ATOM   3168  C   VAL A 399       8.644  -8.782 -15.307  1.00 70.25           C  
ATOM   3169  CB  VAL A 399       8.517  -6.951 -17.028  1.00 70.25           C  
ATOM   3170  O   VAL A 399       8.476  -8.584 -14.108  1.00 70.25           O  
ATOM   3171  CG1 VAL A 399       7.342  -6.328 -16.263  1.00 70.25           C  
ATOM   3172  CG2 VAL A 399       9.296  -5.805 -17.677  1.00 70.25           C  
ATOM   3173  N   GLU A 400       8.195  -9.870 -15.928  1.00 70.38           N  
ATOM   3174  CA  GLU A 400       7.378 -10.921 -15.313  1.00 70.38           C  
ATOM   3175  C   GLU A 400       8.087 -11.572 -14.114  1.00 70.38           C  
ATOM   3176  CB  GLU A 400       7.072 -11.928 -16.422  1.00 70.38           C  
ATOM   3177  O   GLU A 400       7.591 -11.527 -12.986  1.00 70.38           O  
ATOM   3178  CG  GLU A 400       6.156 -13.078 -16.001  1.00 70.38           C  
ATOM   3179  CD  GLU A 400       5.859 -13.983 -17.204  1.00 70.38           C  
ATOM   3180  OE1 GLU A 400       4.705 -14.447 -17.297  1.00 70.38           O  
ATOM   3181  OE2 GLU A 400       6.796 -14.182 -18.016  1.00 70.38           O  
ATOM   3182  N   ARG A 401       9.336 -12.031 -14.304  1.00 64.31           N  
ATOM   3183  CA  ARG A 401      10.203 -12.564 -13.231  1.00 64.31           C  
ATOM   3184  C   ARG A 401      10.564 -11.530 -12.153  1.00 64.31           C  
ATOM   3185  CB  ARG A 401      11.486 -13.149 -13.847  1.00 64.31           C  
ATOM   3186  O   ARG A 401      11.237 -11.862 -11.179  1.00 64.31           O  
ATOM   3187  CG  ARG A 401      11.234 -14.399 -14.704  1.00 64.31           C  
ATOM   3188  CD  ARG A 401      12.518 -14.798 -15.440  1.00 64.31           C  
ATOM   3189  NE  ARG A 401      12.359 -16.087 -16.134  1.00 64.31           N  
ATOM   3190  NH1 ARG A 401      14.492 -16.287 -16.962  1.00 64.31           N  
ATOM   3191  NH2 ARG A 401      13.028 -17.942 -17.268  1.00 64.31           N  
ATOM   3192  CZ  ARG A 401      13.291 -16.763 -16.782  1.00 64.31           C  
ATOM   3193  N   ARG A 402      10.184 -10.261 -12.329  1.00 64.19           N  
ATOM   3194  CA  ARG A 402      10.446  -9.139 -11.412  1.00 64.19           C  
ATOM   3195  C   ARG A 402       9.190  -8.293 -11.193  1.00 64.19           C  
ATOM   3196  CB  ARG A 402      11.629  -8.301 -11.917  1.00 64.19           C  
ATOM   3197  O   ARG A 402       9.292  -7.067 -11.100  1.00 64.19           O  
ATOM   3198  CG  ARG A 402      12.920  -9.116 -12.022  1.00 64.19           C  
ATOM   3199  CD  ARG A 402      14.046  -8.213 -12.515  1.00 64.19           C  
ATOM   3200  NE  ARG A 402      15.276  -8.996 -12.726  1.00 64.19           N  
ATOM   3201  NH1 ARG A 402      16.238  -7.591 -14.262  1.00 64.19           N  
ATOM   3202  NH2 ARG A 402      17.197  -9.555 -13.807  1.00 64.19           N  
ATOM   3203  CZ  ARG A 402      16.227  -8.711 -13.596  1.00 64.19           C  
ATOM   3204  N   ALA A 403       8.031  -8.958 -11.109  1.00 61.16           N  
ATOM   3205  CA  ALA A 403       6.730  -8.352 -10.838  1.00 61.16           C  
ATOM   3206  C   ALA A 403       6.835  -7.314  -9.708  1.00 61.16           C  
ATOM   3207  CB  ALA A 403       5.733  -9.469 -10.504  1.00 61.16           C  
ATOM   3208  O   ALA A 403       7.054  -7.644  -8.535  1.00 61.16           O  
ATOM   3209  N   SER A 404       6.738  -6.037 -10.082  1.00 64.69           N  
ATOM   3210  CA  SER A 404       6.986  -4.919  -9.178  1.00 64.69           C  
ATOM   3211  C   SER A 404       5.853  -4.783  -8.166  1.00 64.69           C  
ATOM   3212  CB  SER A 404       7.159  -3.615  -9.964  1.00 64.69           C  
ATOM   3213  O   SER A 404       4.749  -5.276  -8.371  1.00 64.69           O  
ATOM   3214  OG  SER A 404       5.916  -3.194 -10.488  1.00 64.69           O  
ATOM   3215  N   GLY A 405       6.092  -4.057  -7.075  1.00 65.81           N  
ATOM   3216  CA  GLY A 405       5.047  -3.725  -6.108  1.00 65.81           C  
ATOM   3217  C   GLY A 405       5.511  -3.862  -4.668  1.00 65.81           C  
ATOM   3218  O   GLY A 405       6.710  -3.883  -4.377  1.00 65.81           O  
ATOM   3219  N   PHE A 406       4.534  -3.932  -3.768  1.00 66.62           N  
ATOM   3220  CA  PHE A 406       4.739  -4.084  -2.333  1.00 66.62           C  
ATOM   3221  C   PHE A 406       4.167  -5.423  -1.864  1.00 66.62           C  
ATOM   3222  CB  PHE A 406       4.092  -2.894  -1.618  1.00 66.62           C  
ATOM   3223  O   PHE A 406       2.977  -5.677  -2.046  1.00 66.62           O  
ATOM   3224  CG  PHE A 406       4.253  -2.906  -0.113  1.00 66.62           C  
ATOM   3225  CD1 PHE A 406       3.263  -3.489   0.698  1.00 66.62           C  
ATOM   3226  CD2 PHE A 406       5.392  -2.332   0.479  1.00 66.62           C  
ATOM   3227  CE1 PHE A 406       3.391  -3.472   2.098  1.00 66.62           C  
ATOM   3228  CE2 PHE A 406       5.526  -2.325   1.879  1.00 66.62           C  
ATOM   3229  CZ  PHE A 406       4.523  -2.885   2.690  1.00 66.62           C  
ATOM   3230  N   ARG A 407       5.002  -6.270  -1.246  1.00 65.50           N  
ATOM   3231  CA  ARG A 407       4.571  -7.550  -0.657  1.00 65.50           C  
ATOM   3232  C   ARG A 407       4.396  -7.451   0.858  1.00 65.50           C  
ATOM   3233  CB  ARG A 407       5.484  -8.725  -1.042  1.00 65.50           C  
ATOM   3234  O   ARG A 407       5.370  -7.488   1.619  1.00 65.50           O  
ATOM   3235  CG  ARG A 407       5.558  -8.993  -2.554  1.00 65.50           C  
ATOM   3236  CD  ARG A 407       6.171 -10.378  -2.799  1.00 65.50           C  
ATOM   3237  NE  ARG A 407       6.342 -10.693  -4.231  1.00 65.50           N  
ATOM   3238  NH1 ARG A 407       6.526 -12.976  -3.986  1.00 65.50           N  
ATOM   3239  NH2 ARG A 407       6.626 -12.080  -6.022  1.00 65.50           N  
ATOM   3240  CZ  ARG A 407       6.498 -11.909  -4.737  1.00 65.50           C  
ATOM   3241  N   LEU A 408       3.149  -7.386   1.312  1.00 61.78           N  
ATOM   3242  CA  LEU A 408       2.821  -7.536   2.726  1.00 61.78           C  
ATOM   3243  C   LEU A 408       3.216  -8.954   3.181  1.00 61.78           C  
ATOM   3244  CB  LEU A 408       1.340  -7.168   2.934  1.00 61.78           C  
ATOM   3245  O   LEU A 408       3.124  -9.914   2.424  1.00 61.78           O  
ATOM   3246  CG  LEU A 408       0.979  -6.847   4.398  1.00 61.78           C  
ATOM   3247  CD1 LEU A 408       0.063  -5.627   4.469  1.00 61.78           C  
ATOM   3248  CD2 LEU A 408       0.274  -8.016   5.082  1.00 61.78           C  
ATOM   3249  N   ALA A 409       3.757  -9.084   4.393  1.00 55.06           N  
ATOM   3250  CA  ALA A 409       4.236 -10.359   4.946  1.00 55.06           C  
ATOM   3251  C   ALA A 409       5.251 -11.178   4.088  1.00 55.06           C  
ATOM   3252  CB  ALA A 409       3.025 -11.182   5.417  1.00 55.06           C  
ATOM   3253  O   ALA A 409       5.438 -12.358   4.367  1.00 55.06           O  
ATOM   3254  N   LYS A 410       5.990 -10.578   3.127  1.00 53.81           N  
ATOM   3255  CA  LYS A 410       6.749 -11.244   2.017  1.00 53.81           C  
ATOM   3256  C   LYS A 410       5.854 -11.977   0.997  1.00 53.81           C  
ATOM   3257  CB  LYS A 410       7.847 -12.256   2.457  1.00 53.81           C  
ATOM   3258  O   LYS A 410       6.246 -12.055  -0.162  1.00 53.81           O  
ATOM   3259  CG  LYS A 410       9.210 -11.802   3.030  1.00 53.81           C  
ATOM   3260  CD  LYS A 410       9.935 -13.091   3.503  1.00 53.81           C  
ATOM   3261  CE  LYS A 410      11.305 -12.952   4.188  1.00 53.81           C  
ATOM   3262  NZ  LYS A 410      11.813 -14.292   4.625  1.00 53.81           N  
ATOM   3263  N   THR A 411       4.708 -12.509   1.411  1.00 52.44           N  
ATOM   3264  CA  THR A 411       3.817 -13.350   0.601  1.00 52.44           C  
ATOM   3265  C   THR A 411       2.879 -12.541  -0.293  1.00 52.44           C  
ATOM   3266  CB  THR A 411       2.989 -14.260   1.526  1.00 52.44           C  
ATOM   3267  O   THR A 411       2.814 -12.789  -1.490  1.00 52.44           O  
ATOM   3268  CG2 THR A 411       3.844 -15.362   2.150  1.00 52.44           C  
ATOM   3269  OG1 THR A 411       2.472 -13.500   2.601  1.00 52.44           O  
ATOM   3270  N   PHE A 412       2.179 -11.547   0.254  1.00 61.66           N  
ATOM   3271  CA  PHE A 412       0.993 -10.968  -0.381  1.00 61.66           C  
ATOM   3272  C   PHE A 412       1.326  -9.694  -1.156  1.00 61.66           C  
ATOM   3273  CB  PHE A 412      -0.099 -10.763   0.682  1.00 61.66           C  
ATOM   3274  O   PHE A 412       1.435  -8.607  -0.580  1.00 61.66           O  
ATOM   3275  CG  PHE A 412      -0.334 -11.978   1.564  1.00 61.66           C  
ATOM   3276  CD1 PHE A 412      -0.469 -13.259   0.989  1.00 61.66           C  
ATOM   3277  CD2 PHE A 412      -0.353 -11.842   2.967  1.00 61.66           C  
ATOM   3278  CE1 PHE A 412      -0.590 -14.393   1.810  1.00 61.66           C  
ATOM   3279  CE2 PHE A 412      -0.506 -12.976   3.786  1.00 61.66           C  
ATOM   3280  CZ  PHE A 412      -0.620 -14.252   3.207  1.00 61.66           C  
ATOM   3281  N   LEU A 413       1.504  -9.830  -2.471  1.00 70.75           N  
ATOM   3282  CA  LEU A 413       1.633  -8.702  -3.391  1.00 70.75           C  
ATOM   3283  C   LEU A 413       0.325  -7.897  -3.404  1.00 70.75           C  
ATOM   3284  CB  LEU A 413       2.003  -9.259  -4.779  1.00 70.75           C  
ATOM   3285  O   LEU A 413      -0.739  -8.441  -3.686  1.00 70.75           O  
ATOM   3286  CG  LEU A 413       2.328  -8.200  -5.848  1.00 70.75           C  
ATOM   3287  CD1 LEU A 413       3.559  -7.365  -5.481  1.00 70.75           C  
ATOM   3288  CD2 LEU A 413       2.619  -8.907  -7.170  1.00 70.75           C  
ATOM   3289  N   ILE A 414       0.387  -6.605  -3.078  1.00 70.94           N  
ATOM   3290  CA  ILE A 414      -0.803  -5.748  -3.101  1.00 70.94           C  
ATOM   3291  C   ILE A 414      -1.059  -5.287  -4.539  1.00 70.94           C  
ATOM   3292  CB  ILE A 414      -0.711  -4.576  -2.104  1.00 70.94           C  
ATOM   3293  O   ILE A 414      -0.304  -4.486  -5.090  1.00 70.94           O  
ATOM   3294  CG1 ILE A 414      -0.407  -5.079  -0.671  1.00 70.94           C  
ATOM   3295  CG2 ILE A 414      -2.039  -3.796  -2.142  1.00 70.94           C  
ATOM   3296  CD1 ILE A 414      -0.363  -3.974   0.395  1.00 70.94           C  
ATOM   3297  N   THR A 415      -2.145  -5.794  -5.116  1.00 76.69           N  
ATOM   3298  CA  THR A 415      -2.612  -5.532  -6.483  1.00 76.69           C  
ATOM   3299  C   THR A 415      -4.013  -4.907  -6.473  1.00 76.69           C  
ATOM   3300  CB  THR A 415      -2.659  -6.845  -7.286  1.00 76.69           C  
ATOM   3301  O   THR A 415      -4.678  -4.838  -5.434  1.00 76.69           O  
ATOM   3302  CG2 THR A 415      -1.358  -7.645  -7.248  1.00 76.69           C  
ATOM   3303  OG1 THR A 415      -3.681  -7.648  -6.741  1.00 76.69           O  
ATOM   3304  N   TRP A 416      -4.510  -4.507  -7.647  1.00 71.75           N  
ATOM   3305  CA  TRP A 416      -5.898  -4.064  -7.822  1.00 71.75           C  
ATOM   3306  C   TRP A 416      -6.931  -5.134  -7.434  1.00 71.75           C  
ATOM   3307  CB  TRP A 416      -6.083  -3.624  -9.279  1.00 71.75           C  
ATOM   3308  O   TRP A 416      -7.952  -4.815  -6.825  1.00 71.75           O  
ATOM   3309  CG  TRP A 416      -5.385  -2.345  -9.620  1.00 71.75           C  
ATOM   3310  CD1 TRP A 416      -4.420  -2.168 -10.553  1.00 71.75           C  
ATOM   3311  CD2 TRP A 416      -5.654  -1.023  -9.067  1.00 71.75           C  
ATOM   3312  CE2 TRP A 416      -4.797  -0.078  -9.704  1.00 71.75           C  
ATOM   3313  CE3 TRP A 416      -6.574  -0.531  -8.115  1.00 71.75           C  
ATOM   3314  NE1 TRP A 416      -4.068  -0.832 -10.603  1.00 71.75           N  
ATOM   3315  CH2 TRP A 416      -5.778   1.747  -8.451  1.00 71.75           C  
ATOM   3316  CZ2 TRP A 416      -4.846   1.291  -9.401  1.00 71.75           C  
ATOM   3317  CZ3 TRP A 416      -6.638   0.840  -7.811  1.00 71.75           C  
ATOM   3318  N   THR A 417      -6.652  -6.414  -7.703  1.00 70.62           N  
ATOM   3319  CA  THR A 417      -7.551  -7.522  -7.335  1.00 70.62           C  
ATOM   3320  C   THR A 417      -7.572  -7.771  -5.825  1.00 70.62           C  
ATOM   3321  CB  THR A 417      -7.203  -8.813  -8.094  1.00 70.62           C  
ATOM   3322  O   THR A 417      -8.625  -8.094  -5.274  1.00 70.62           O  
ATOM   3323  CG2 THR A 417      -7.315  -8.645  -9.608  1.00 70.62           C  
ATOM   3324  OG1 THR A 417      -5.883  -9.226  -7.830  1.00 70.62           O  
ATOM   3325  N   VAL A 418      -6.453  -7.551  -5.124  1.00 64.50           N  
ATOM   3326  CA  VAL A 418      -6.402  -7.574  -3.651  1.00 64.50           C  
ATOM   3327  C   VAL A 418      -7.179  -6.397  -3.053  1.00 64.50           C  
ATOM   3328  CB  VAL A 418      -4.944  -7.626  -3.148  1.00 64.50           C  
ATOM   3329  O   VAL A 418      -7.951  -6.604  -2.118  1.00 64.50           O  
ATOM   3330  CG1 VAL A 418      -4.826  -7.473  -1.625  1.00 64.50           C  
ATOM   3331  CG2 VAL A 418      -4.308  -8.971  -3.521  1.00 64.50           C  
ATOM   3332  N   LEU A 419      -7.056  -5.187  -3.616  1.00 67.06           N  
ATOM   3333  CA  LEU A 419      -7.846  -4.024  -3.190  1.00 67.06           C  
ATOM   3334  C   LEU A 419      -9.357  -4.291  -3.316  1.00 67.06           C  
ATOM   3335  CB  LEU A 419      -7.421  -2.790  -4.012  1.00 67.06           C  
ATOM   3336  O   LEU A 419     -10.100  -4.084  -2.357  1.00 67.06           O  
ATOM   3337  CG  LEU A 419      -8.121  -1.483  -3.587  1.00 67.06           C  
ATOM   3338  CD1 LEU A 419      -7.617  -0.993  -2.234  1.00 67.06           C  
ATOM   3339  CD2 LEU A 419      -7.839  -0.382  -4.605  1.00 67.06           C  
ATOM   3340  N   ALA A 420      -9.801  -4.813  -4.464  1.00 62.44           N  
ATOM   3341  CA  ALA A 420     -11.203  -5.158  -4.699  1.00 62.44           C  
ATOM   3342  C   ALA A 420     -11.721  -6.221  -3.710  1.00 62.44           C  
ATOM   3343  CB  ALA A 420     -11.348  -5.614  -6.155  1.00 62.44           C  
ATOM   3344  O   ALA A 420     -12.822  -6.080  -3.176  1.00 62.44           O  
ATOM   3345  N   LYS A 421     -10.915  -7.249  -3.396  1.00 61.34           N  
ATOM   3346  CA  LYS A 421     -11.248  -8.258  -2.373  1.00 61.34           C  
ATOM   3347  C   LYS A 421     -11.389  -7.646  -0.973  1.00 61.34           C  
ATOM   3348  CB  LYS A 421     -10.210  -9.395  -2.381  1.00 61.34           C  
ATOM   3349  O   LYS A 421     -12.334  -7.990  -0.271  1.00 61.34           O  
ATOM   3350  CG  LYS A 421     -10.390 -10.354  -3.573  1.00 61.34           C  
ATOM   3351  CD  LYS A 421      -9.264 -11.401  -3.628  1.00 61.34           C  
ATOM   3352  CE  LYS A 421      -9.462 -12.349  -4.821  1.00 61.34           C  
ATOM   3353  NZ  LYS A 421      -8.409 -13.399  -4.893  1.00 61.34           N  
ATOM   3354  N   ILE A 422     -10.509  -6.719  -0.579  1.00 62.84           N  
ATOM   3355  CA  ILE A 422     -10.586  -6.028   0.724  1.00 62.84           C  
ATOM   3356  C   ILE A 422     -11.870  -5.191   0.831  1.00 62.84           C  
ATOM   3357  CB  ILE A 422      -9.310  -5.181   0.965  1.00 62.84           C  
ATOM   3358  O   ILE A 422     -12.572  -5.283   1.838  1.00 62.84           O  
ATOM   3359  CG1 ILE A 422      -8.096  -6.112   1.193  1.00 62.84           C  
ATOM   3360  CG2 ILE A 422      -9.466  -4.227   2.167  1.00 62.84           C  
ATOM   3361  CD1 ILE A 422      -6.741  -5.397   1.107  1.00 62.84           C  
ATOM   3362  N   VAL A 423     -12.209  -4.421  -0.210  1.00 61.47           N  
ATOM   3363  CA  VAL A 423     -13.452  -3.626  -0.250  1.00 61.47           C  
ATOM   3364  C   VAL A 423     -14.684  -4.534  -0.209  1.00 61.47           C  
ATOM   3365  CB  VAL A 423     -13.476  -2.698  -1.483  1.00 61.47           C  
ATOM   3366  O   VAL A 423     -15.587  -4.291   0.589  1.00 61.47           O  
ATOM   3367  CG1 VAL A 423     -14.809  -1.952  -1.635  1.00 61.47           C  
ATOM   3368  CG2 VAL A 423     -12.372  -1.635  -1.383  1.00 61.47           C  
ATOM   3369  N   SER A 424     -14.697  -5.609  -1.003  1.00 59.72           N  
ATOM   3370  CA  SER A 424     -15.788  -6.591  -1.026  1.00 59.72           C  
ATOM   3371  C   SER A 424     -16.019  -7.222   0.353  1.00 59.72           C  
ATOM   3372  CB  SER A 424     -15.489  -7.656  -2.086  1.00 59.72           C  
ATOM   3373  O   SER A 424     -17.131  -7.162   0.871  1.00 59.72           O  
ATOM   3374  OG  SER A 424     -16.552  -8.578  -2.173  1.00 59.72           O  
ATOM   3375  N   LEU A 425     -14.960  -7.712   1.013  1.00 60.75           N  
ATOM   3376  CA  LEU A 425     -15.044  -8.283   2.364  1.00 60.75           C  
ATOM   3377  C   LEU A 425     -15.576  -7.279   3.398  1.00 60.75           C  
ATOM   3378  CB  LEU A 425     -13.655  -8.803   2.785  1.00 60.75           C  
ATOM   3379  O   LEU A 425     -16.378  -7.652   4.253  1.00 60.75           O  
ATOM   3380  CG  LEU A 425     -13.234 -10.112   2.090  1.00 60.75           C  
ATOM   3381  CD1 LEU A 425     -11.750 -10.387   2.340  1.00 60.75           C  
ATOM   3382  CD2 LEU A 425     -14.021 -11.315   2.615  1.00 60.75           C  
ATOM   3383  N   PHE A 426     -15.170  -6.009   3.318  1.00 62.66           N  
ATOM   3384  CA  PHE A 426     -15.653  -4.969   4.228  1.00 62.66           C  
ATOM   3385  C   PHE A 426     -17.145  -4.650   4.017  1.00 62.66           C  
ATOM   3386  CB  PHE A 426     -14.765  -3.727   4.086  1.00 62.66           C  
ATOM   3387  O   PHE A 426     -17.896  -4.550   4.989  1.00 62.66           O  
ATOM   3388  CG  PHE A 426     -15.135  -2.625   5.057  1.00 62.66           C  
ATOM   3389  CD1 PHE A 426     -15.809  -1.478   4.598  1.00 62.66           C  
ATOM   3390  CD2 PHE A 426     -14.858  -2.774   6.430  1.00 62.66           C  
ATOM   3391  CE1 PHE A 426     -16.217  -0.492   5.512  1.00 62.66           C  
ATOM   3392  CE2 PHE A 426     -15.278  -1.793   7.346  1.00 62.66           C  
ATOM   3393  CZ  PHE A 426     -15.970  -0.660   6.885  1.00 62.66           C  
ATOM   3394  N   VAL A 427     -17.602  -4.569   2.762  1.00 59.84           N  
ATOM   3395  CA  VAL A 427     -19.026  -4.385   2.426  1.00 59.84           C  
ATOM   3396  C   VAL A 427     -19.855  -5.604   2.847  1.00 59.84           C  
ATOM   3397  CB  VAL A 427     -19.199  -4.063   0.927  1.00 59.84           C  
ATOM   3398  O   VAL A 427     -20.909  -5.435   3.458  1.00 59.84           O  
ATOM   3399  CG1 VAL A 427     -20.671  -4.023   0.494  1.00 59.84           C  
ATOM   3400  CG2 VAL A 427     -18.599  -2.687   0.601  1.00 59.84           C  
ATOM   3401  N   SER A 428     -19.373  -6.828   2.605  1.00 59.66           N  
ATOM   3402  CA  SER A 428     -20.036  -8.057   3.064  1.00 59.66           C  
ATOM   3403  C   SER A 428     -20.142  -8.130   4.589  1.00 59.66           C  
ATOM   3404  CB  SER A 428     -19.294  -9.301   2.566  1.00 59.66           C  
ATOM   3405  O   SER A 428     -21.177  -8.551   5.102  1.00 59.66           O  
ATOM   3406  OG  SER A 428     -19.299  -9.371   1.155  1.00 59.66           O  
ATOM   3407  N   PHE A 429     -19.117  -7.688   5.323  1.00 62.19           N  
ATOM   3408  CA  PHE A 429     -19.147  -7.636   6.786  1.00 62.19           C  
ATOM   3409  C   PHE A 429     -20.181  -6.626   7.311  1.00 62.19           C  
ATOM   3410  CB  PHE A 429     -17.736  -7.337   7.308  1.00 62.19           C  
ATOM   3411  O   PHE A 429     -20.970  -6.964   8.192  1.00 62.19           O  
ATOM   3412  CG  PHE A 429     -17.665  -7.244   8.819  1.00 62.19           C  
ATOM   3413  CD1 PHE A 429     -17.457  -5.999   9.443  1.00 62.19           C  
ATOM   3414  CD2 PHE A 429     -17.858  -8.398   9.602  1.00 62.19           C  
ATOM   3415  CE1 PHE A 429     -17.449  -5.915  10.846  1.00 62.19           C  
ATOM   3416  CE2 PHE A 429     -17.860  -8.308  11.004  1.00 62.19           C  
ATOM   3417  CZ  PHE A 429     -17.664  -7.065  11.625  1.00 62.19           C  
ATOM   3418  N   LEU A 430     -20.243  -5.420   6.732  1.00 59.69           N  
ATOM   3419  CA  LEU A 430     -21.274  -4.427   7.065  1.00 59.69           C  
ATOM   3420  C   LEU A 430     -22.691  -4.935   6.759  1.00 59.69           C  
ATOM   3421  CB  LEU A 430     -21.002  -3.123   6.294  1.00 59.69           C  
ATOM   3422  O   LEU A 430     -23.589  -4.785   7.587  1.00 59.69           O  
ATOM   3423  CG  LEU A 430     -19.862  -2.261   6.863  1.00 59.69           C  
ATOM   3424  CD1 LEU A 430     -19.603  -1.093   5.912  1.00 59.69           C  
ATOM   3425  CD2 LEU A 430     -20.220  -1.674   8.231  1.00 59.69           C  
ATOM   3426  N   ALA A 431     -22.889  -5.577   5.604  1.00 57.25           N  
ATOM   3427  CA  ALA A 431     -24.172  -6.172   5.235  1.00 57.25           C  
ATOM   3428  C   ALA A 431     -24.584  -7.301   6.197  1.00 57.25           C  
ATOM   3429  CB  ALA A 431     -24.082  -6.662   3.785  1.00 57.25           C  
ATOM   3430  O   ALA A 431     -25.742  -7.369   6.604  1.00 57.25           O  
ATOM   3431  N   LEU A 432     -23.641  -8.153   6.615  1.00 60.12           N  
ATOM   3432  CA  LEU A 432     -23.886  -9.223   7.584  1.00 60.12           C  
ATOM   3433  C   LEU A 432     -24.247  -8.674   8.973  1.00 60.12           C  
ATOM   3434  CB  LEU A 432     -22.672 -10.171   7.582  1.00 60.12           C  
ATOM   3435  O   LEU A 432     -25.210  -9.149   9.573  1.00 60.12           O  
ATOM   3436  CG  LEU A 432     -22.810 -11.363   8.552  1.00 60.12           C  
ATOM   3437  CD1 LEU A 432     -22.165 -12.618   7.963  1.00 60.12           C  
ATOM   3438  CD2 LEU A 432     -22.120 -11.079   9.888  1.00 60.12           C  
ATOM   3439  N   LEU A 433     -23.541  -7.647   9.462  1.00 57.53           N  
ATOM   3440  CA  LEU A 433     -23.887  -6.967  10.716  1.00 57.53           C  
ATOM   3441  C   LEU A 433     -25.304  -6.371  10.664  1.00 57.53           C  
ATOM   3442  CB  LEU A 433     -22.857  -5.861  11.011  1.00 57.53           C  
ATOM   3443  O   LEU A 433     -26.102  -6.611  11.570  1.00 57.53           O  
ATOM   3444  CG  LEU A 433     -21.484  -6.301  11.547  1.00 57.53           C  
ATOM   3445  CD1 LEU A 433     -20.635  -5.040  11.719  1.00 57.53           C  
ATOM   3446  CD2 LEU A 433     -21.584  -6.984  12.913  1.00 57.53           C  
ATOM   3447  N   ASN A 434     -25.637  -5.647   9.591  1.00 61.38           N  
ATOM   3448  CA  ASN A 434     -26.962  -5.053   9.397  1.00 61.38           C  
ATOM   3449  C   ASN A 434     -28.067  -6.125   9.315  1.00 61.38           C  
ATOM   3450  CB  ASN A 434     -26.903  -4.187   8.130  1.00 61.38           C  
ATOM   3451  O   ASN A 434     -29.130  -5.987   9.919  1.00 61.38           O  
ATOM   3452  CG  ASN A 434     -28.179  -3.393   7.922  1.00 61.38           C  
ATOM   3453  ND2 ASN A 434     -28.827  -3.535   6.790  1.00 61.38           N  
ATOM   3454  OD1 ASN A 434     -28.607  -2.628   8.763  1.00 61.38           O  
ATOM   3455  N   ASN A 435     -27.798  -7.251   8.648  1.00 59.59           N  
ATOM   3456  CA  ASN A 435     -28.736  -8.371   8.602  1.00 59.59           C  
ATOM   3457  C   ASN A 435     -28.947  -8.995   9.994  1.00 59.59           C  
ATOM   3458  CB  ASN A 435     -28.274  -9.395   7.553  1.00 59.59           C  
ATOM   3459  O   ASN A 435     -30.089  -9.288  10.343  1.00 59.59           O  
ATOM   3460  CG  ASN A 435     -28.455  -8.911   6.120  1.00 59.59           C  
ATOM   3461  ND2 ASN A 435     -27.893  -9.616   5.167  1.00 59.59           N  
ATOM   3462  OD1 ASN A 435     -29.104  -7.924   5.820  1.00 59.59           O  
ATOM   3463  N   MET A 436     -27.909  -9.116  10.835  1.00 52.84           N  
ATOM   3464  CA  MET A 436     -28.067  -9.557  12.234  1.00 52.84           C  
ATOM   3465  C   MET A 436     -28.855  -8.567  13.111  1.00 52.84           C  
ATOM   3466  CB  MET A 436     -26.710  -9.872  12.881  1.00 52.84           C  
ATOM   3467  O   MET A 436     -29.459  -8.991  14.094  1.00 52.84           O  
ATOM   3468  CG  MET A 436     -26.052 -11.117  12.273  1.00 52.84           C  
ATOM   3469  SD  MET A 436     -24.659 -11.803  13.216  1.00 52.84           S  
ATOM   3470  CE  MET A 436     -23.560 -10.368  13.309  1.00 52.84           C  
ATOM   3471  N   GLN A 437     -28.913  -7.275  12.762  1.00 50.72           N  
ATOM   3472  CA  GLN A 437     -29.802  -6.305  13.419  1.00 50.72           C  
ATOM   3473  C   GLN A 437     -31.281  -6.506  13.038  1.00 50.72           C  
ATOM   3474  CB  GLN A 437     -29.308  -4.879  13.111  1.00 50.72           C  
ATOM   3475  O   GLN A 437     -32.159  -6.194  13.839  1.00 50.72           O  
ATOM   3476  CG  GLN A 437     -30.134  -3.774  13.793  1.00 50.72           C  
ATOM   3477  CD  GLN A 437     -29.539  -2.377  13.620  1.00 50.72           C  
ATOM   3478  NE2 GLN A 437     -30.061  -1.387  14.309  1.00 50.72           N  
ATOM   3479  OE1 GLN A 437     -28.595  -2.141  12.891  1.00 50.72           O  
ATOM   3480  N   SER A 438     -31.566  -7.053  11.850  1.00 43.88           N  
ATOM   3481  CA  SER A 438     -32.936  -7.288  11.363  1.00 43.88           C  
ATOM   3482  C   SER A 438     -33.599  -8.579  11.874  1.00 43.88           C  
ATOM   3483  CB  SER A 438     -32.972  -7.195   9.832  1.00 43.88           C  
ATOM   3484  O   SER A 438     -34.791  -8.780  11.650  1.00 43.88           O  
ATOM   3485  OG  SER A 438     -32.368  -8.307   9.196  1.00 43.88           O  
ATOM   3486  N   VAL A 439     -32.867  -9.449  12.585  1.00 42.12           N  
ATOM   3487  CA  VAL A 439     -33.409 -10.699  13.152  1.00 42.12           C  
ATOM   3488  C   VAL A 439     -34.186 -10.406  14.451  1.00 42.12           C  
ATOM   3489  CB  VAL A 439     -32.295 -11.739  13.392  1.00 42.12           C  
ATOM   3490  O   VAL A 439     -33.570 -10.039  15.456  1.00 42.12           O  
ATOM   3491  CG1 VAL A 439     -32.843 -13.029  14.022  1.00 42.12           C  
ATOM   3492  CG2 VAL A 439     -31.610 -12.133  12.077  1.00 42.12           C  
ATOM   3493  N   PRO A 440     -35.519 -10.613  14.504  1.00 37.81           N  
ATOM   3494  CA  PRO A 440     -36.331 -10.217  15.661  1.00 37.81           C  
ATOM   3495  C   PRO A 440     -36.021 -11.015  16.940  1.00 37.81           C  
ATOM   3496  CB  PRO A 440     -37.788 -10.373  15.210  1.00 37.81           C  
ATOM   3497  O   PRO A 440     -36.215 -10.506  18.042  1.00 37.81           O  
ATOM   3498  CG  PRO A 440     -37.717 -11.434  14.113  1.00 37.81           C  
ATOM   3499  CD  PRO A 440     -36.372 -11.145  13.450  1.00 37.81           C  
ATOM   3500  N   GLU A 441     -35.464 -12.225  16.828  1.00 39.78           N  
ATOM   3501  CA  GLU A 441     -35.009 -13.009  17.989  1.00 39.78           C  
ATOM   3502  C   GLU A 441     -33.748 -12.432  18.667  1.00 39.78           C  
ATOM   3503  CB  GLU A 441     -34.786 -14.474  17.585  1.00 39.78           C  
ATOM   3504  O   GLU A 441     -33.510 -12.697  19.847  1.00 39.78           O  
ATOM   3505  CG  GLU A 441     -36.070 -15.148  17.076  1.00 39.78           C  
ATOM   3506  CD  GLU A 441     -35.910 -16.672  16.977  1.00 39.78           C  
ATOM   3507  OE1 GLU A 441     -36.869 -17.377  17.361  1.00 39.78           O  
ATOM   3508  OE2 GLU A 441     -34.822 -17.116  16.547  1.00 39.78           O  
ATOM   3509  N   LEU A 442     -32.968 -11.589  17.971  1.00 37.34           N  
ATOM   3510  CA  LEU A 442     -31.930 -10.760  18.599  1.00 37.34           C  
ATOM   3511  C   LEU A 442     -32.484  -9.409  19.086  1.00 37.34           C  
ATOM   3512  CB  LEU A 442     -30.714 -10.573  17.671  1.00 37.34           C  
ATOM   3513  O   LEU A 442     -31.943  -8.819  20.022  1.00 37.34           O  
ATOM   3514  CG  LEU A 442     -29.720 -11.753  17.714  1.00 37.34           C  
ATOM   3515  CD1 LEU A 442     -30.101 -12.876  16.748  1.00 37.34           C  
ATOM   3516  CD2 LEU A 442     -28.315 -11.271  17.345  1.00 37.34           C  
ATOM   3517  N   ALA A 443     -33.589  -8.922  18.515  1.00 33.62           N  
ATOM   3518  CA  ALA A 443     -34.265  -7.726  19.018  1.00 33.62           C  
ATOM   3519  C   ALA A 443     -34.915  -7.965  20.395  1.00 33.62           C  
ATOM   3520  CB  ALA A 443     -35.268  -7.229  17.973  1.00 33.62           C  
ATOM   3521  O   ALA A 443     -34.825  -7.102  21.265  1.00 33.62           O  
ATOM   3522  N   SER A 444     -35.486  -9.149  20.653  1.00 31.95           N  
ATOM   3523  CA  SER A 444     -36.038  -9.485  21.978  1.00 31.95           C  
ATOM   3524  C   SER A 444     -34.964  -9.567  23.073  1.00 31.95           C  
ATOM   3525  CB  SER A 444     -36.845 -10.784  21.914  1.00 31.95           C  
ATOM   3526  O   SER A 444     -35.218  -9.188  24.216  1.00 31.95           O  
ATOM   3527  OG  SER A 444     -36.000 -11.885  21.645  1.00 31.95           O  
ATOM   3528  N   THR A 445     -33.731  -9.964  22.729  1.00 34.25           N  
ATOM   3529  CA  THR A 445     -32.591  -9.840  23.650  1.00 34.25           C  
ATOM   3530  C   THR A 445     -32.148  -8.387  23.823  1.00 34.25           C  
ATOM   3531  CB  THR A 445     -31.399 -10.750  23.298  1.00 34.25           C  
ATOM   3532  O   THR A 445     -31.872  -8.007  24.958  1.00 34.25           O  
ATOM   3533  CG2 THR A 445     -31.450 -12.063  24.077  1.00 34.25           C  
ATOM   3534  OG1 THR A 445     -31.353 -11.107  21.938  1.00 34.25           O  
ATOM   3535  N   ARG A 446     -32.157  -7.536  22.780  1.00 31.77           N  
ATOM   3536  CA  ARG A 446     -31.923  -6.081  22.953  1.00 31.77           C  
ATOM   3537  C   ARG A 446     -32.927  -5.446  23.930  1.00 31.77           C  
ATOM   3538  CB  ARG A 446     -31.912  -5.311  21.614  1.00 31.77           C  
ATOM   3539  O   ARG A 446     -32.502  -4.677  24.786  1.00 31.77           O  
ATOM   3540  CG  ARG A 446     -30.685  -5.568  20.718  1.00 31.77           C  
ATOM   3541  CD  ARG A 446     -30.669  -4.579  19.534  1.00 31.77           C  
ATOM   3542  NE  ARG A 446     -29.588  -4.859  18.558  1.00 31.77           N  
ATOM   3543  NH1 ARG A 446     -29.264  -2.713  17.735  1.00 31.77           N  
ATOM   3544  NH2 ARG A 446     -28.128  -4.389  16.858  1.00 31.77           N  
ATOM   3545  CZ  ARG A 446     -29.009  -3.992  17.734  1.00 31.77           C  
ATOM   3546  N   VAL A 447     -34.214  -5.810  23.873  1.00 28.80           N  
ATOM   3547  CA  VAL A 447     -35.238  -5.328  24.829  1.00 28.80           C  
ATOM   3548  C   VAL A 447     -34.936  -5.791  26.260  1.00 28.80           C  
ATOM   3549  CB  VAL A 447     -36.660  -5.735  24.389  1.00 28.80           C  
ATOM   3550  O   VAL A 447     -34.905  -4.967  27.170  1.00 28.80           O  
ATOM   3551  CG1 VAL A 447     -37.733  -5.343  25.411  1.00 28.80           C  
ATOM   3552  CG2 VAL A 447     -37.034  -5.049  23.066  1.00 28.80           C  
ATOM   3553  N   LEU A 448     -34.589  -7.068  26.464  1.00 29.23           N  
ATOM   3554  CA  LEU A 448     -34.173  -7.576  27.782  1.00 29.23           C  
ATOM   3555  C   LEU A 448     -32.931  -6.859  28.350  1.00 29.23           C  
ATOM   3556  CB  LEU A 448     -33.938  -9.095  27.691  1.00 29.23           C  
ATOM   3557  O   LEU A 448     -32.838  -6.681  29.561  1.00 29.23           O  
ATOM   3558  CG  LEU A 448     -35.234  -9.918  27.805  1.00 29.23           C  
ATOM   3559  CD1 LEU A 448     -34.999 -11.339  27.290  1.00 29.23           C  
ATOM   3560  CD2 LEU A 448     -35.705 -10.016  29.259  1.00 29.23           C  
ATOM   3561  N   PHE A 449     -31.997  -6.410  27.505  1.00 27.34           N  
ATOM   3562  CA  PHE A 449     -30.865  -5.572  27.929  1.00 27.34           C  
ATOM   3563  C   PHE A 449     -31.257  -4.112  28.241  1.00 27.34           C  
ATOM   3564  CB  PHE A 449     -29.758  -5.617  26.861  1.00 27.34           C  
ATOM   3565  O   PHE A 449     -30.536  -3.443  28.985  1.00 27.34           O  
ATOM   3566  CG  PHE A 449     -28.722  -6.714  27.041  1.00 27.34           C  
ATOM   3567  CD1 PHE A 449     -27.648  -6.522  27.932  1.00 27.34           C  
ATOM   3568  CD2 PHE A 449     -28.781  -7.896  26.279  1.00 27.34           C  
ATOM   3569  CE1 PHE A 449     -26.633  -7.490  28.038  1.00 27.34           C  
ATOM   3570  CE2 PHE A 449     -27.778  -8.873  26.396  1.00 27.34           C  
ATOM   3571  CZ  PHE A 449     -26.695  -8.663  27.265  1.00 27.34           C  
ATOM   3572  N   ALA A 450     -32.367  -3.607  27.693  1.00 27.14           N  
ATOM   3573  CA  ALA A 450     -32.856  -2.251  27.935  1.00 27.14           C  
ATOM   3574  C   ALA A 450     -33.649  -2.143  29.251  1.00 27.14           C  
ATOM   3575  CB  ALA A 450     -33.671  -1.793  26.718  1.00 27.14           C  
ATOM   3576  O   ALA A 450     -33.363  -1.259  30.059  1.00 27.14           O  
ATOM   3577  N   ASP A 451     -34.581  -3.066  29.511  1.00 25.22           N  
ATOM   3578  CA  ASP A 451     -35.439  -3.018  30.708  1.00 25.22           C  
ATOM   3579  C   ASP A 451     -34.661  -3.281  32.009  1.00 25.22           C  
ATOM   3580  CB  ASP A 451     -36.610  -4.003  30.557  1.00 25.22           C  
ATOM   3581  O   ASP A 451     -34.878  -2.604  33.019  1.00 25.22           O  
ATOM   3582  CG  ASP A 451     -37.673  -3.529  29.557  1.00 25.22           C  
ATOM   3583  OD1 ASP A 451     -37.902  -2.301  29.484  1.00 25.22           O  
ATOM   3584  OD2 ASP A 451     -38.262  -4.410  28.892  1.00 25.22           O  
ATOM   3585  N   TYR A 452     -33.656  -4.168  31.978  1.00 26.64           N  
ATOM   3586  CA  TYR A 452     -32.761  -4.420  33.122  1.00 26.64           C  
ATOM   3587  C   TYR A 452     -31.946  -3.191  33.572  1.00 26.64           C  
ATOM   3588  CB  TYR A 452     -31.836  -5.611  32.821  1.00 26.64           C  
ATOM   3589  O   TYR A 452     -31.303  -3.222  34.621  1.00 26.64           O  
ATOM   3590  CG  TYR A 452     -32.303  -6.896  33.475  1.00 26.64           C  
ATOM   3591  CD1 TYR A 452     -31.904  -7.188  34.794  1.00 26.64           C  
ATOM   3592  CD2 TYR A 452     -33.165  -7.772  32.789  1.00 26.64           C  
ATOM   3593  CE1 TYR A 452     -32.355  -8.364  35.425  1.00 26.64           C  
ATOM   3594  CE2 TYR A 452     -33.619  -8.948  33.416  1.00 26.64           C  
ATOM   3595  OH  TYR A 452     -33.659 -10.379  35.337  1.00 26.64           O  
ATOM   3596  CZ  TYR A 452     -33.217  -9.244  34.734  1.00 26.64           C  
ATOM   3597  N   LYS A 453     -31.985  -2.089  32.814  1.00 29.09           N  
ATOM   3598  CA  LYS A 453     -31.362  -0.809  33.168  1.00 29.09           C  
ATOM   3599  C   LYS A 453     -32.185   0.013  34.173  1.00 29.09           C  
ATOM   3600  CB  LYS A 453     -31.096  -0.051  31.859  1.00 29.09           C  
ATOM   3601  O   LYS A 453     -31.661   0.998  34.690  1.00 29.09           O  
ATOM   3602  CG  LYS A 453     -29.801   0.770  31.862  1.00 29.09           C  
ATOM   3603  CD  LYS A 453     -29.618   1.357  30.456  1.00 29.09           C  
ATOM   3604  CE  LYS A 453     -28.240   1.989  30.256  1.00 29.09           C  
ATOM   3605  NZ  LYS A 453     -28.100   2.463  28.854  1.00 29.09           N  
ATOM   3606  N   TYR A 454     -33.436  -0.378  34.456  1.00 25.80           N  
ATOM   3607  CA  TYR A 454     -34.361   0.370  35.323  1.00 25.80           C  
ATOM   3608  C   TYR A 454     -34.947  -0.413  36.513  1.00 25.80           C  
ATOM   3609  CB  TYR A 454     -35.464   0.993  34.452  1.00 25.80           C  
ATOM   3610  O   TYR A 454     -35.441   0.215  37.448  1.00 25.80           O  
ATOM   3611  CG  TYR A 454     -34.996   2.260  33.760  1.00 25.80           C  
ATOM   3612  CD1 TYR A 454     -34.968   3.465  34.488  1.00 25.80           C  
ATOM   3613  CD2 TYR A 454     -34.538   2.229  32.428  1.00 25.80           C  
ATOM   3614  CE1 TYR A 454     -34.474   4.642  33.894  1.00 25.80           C  
ATOM   3615  CE2 TYR A 454     -34.039   3.403  31.831  1.00 25.80           C  
ATOM   3616  OH  TYR A 454     -33.506   5.739  31.997  1.00 25.80           O  
ATOM   3617  CZ  TYR A 454     -34.001   4.608  32.564  1.00 25.80           C  
ATOM   3618  N   THR A 455     -34.870  -1.747  36.543  1.00 25.53           N  
ATOM   3619  CA  THR A 455     -35.570  -2.584  37.542  1.00 25.53           C  
ATOM   3620  C   THR A 455     -34.654  -3.489  38.376  1.00 25.53           C  
ATOM   3621  CB  THR A 455     -36.713  -3.381  36.883  1.00 25.53           C  
ATOM   3622  O   THR A 455     -34.886  -4.690  38.464  1.00 25.53           O  
ATOM   3623  CG2 THR A 455     -37.897  -2.481  36.537  1.00 25.53           C  
ATOM   3624  OG1 THR A 455     -36.260  -3.966  35.685  1.00 25.53           O  
ATOM   3625  N   PHE A 456     -33.640  -2.932  39.060  1.00 24.84           N  
ATOM   3626  CA  PHE A 456     -32.912  -3.694  40.100  1.00 24.84           C  
ATOM   3627  C   PHE A 456     -32.440  -2.915  41.349  1.00 24.84           C  
ATOM   3628  CB  PHE A 456     -31.859  -4.642  39.482  1.00 24.84           C  
ATOM   3629  O   PHE A 456     -31.425  -3.252  41.952  1.00 24.84           O  
ATOM   3630  CG  PHE A 456     -32.177  -6.095  39.805  1.00 24.84           C  
ATOM   3631  CD1 PHE A 456     -31.980  -6.590  41.109  1.00 24.84           C  
ATOM   3632  CD2 PHE A 456     -32.801  -6.911  38.842  1.00 24.84           C  
ATOM   3633  CE1 PHE A 456     -32.410  -7.887  41.447  1.00 24.84           C  
ATOM   3634  CE2 PHE A 456     -33.233  -8.206  39.180  1.00 24.84           C  
ATOM   3635  CZ  PHE A 456     -33.039  -8.694  40.484  1.00 24.84           C  
ATOM   3636  N   VAL A 457     -33.219  -1.922  41.805  1.00 26.47           N  
ATOM   3637  CA  VAL A 457     -33.224  -1.513  43.231  1.00 26.47           C  
ATOM   3638  C   VAL A 457     -34.662  -1.351  43.744  1.00 26.47           C  
ATOM   3639  CB  VAL A 457     -32.337  -0.288  43.573  1.00 26.47           C  
ATOM   3640  O   VAL A 457     -35.105  -0.273  44.130  1.00 26.47           O  
ATOM   3641  CG1 VAL A 457     -32.131  -0.183  45.097  1.00 26.47           C  
ATOM   3642  CG2 VAL A 457     -30.926  -0.354  42.972  1.00 26.47           C  
ATOM   3643  N   CYS A 458     -35.391  -2.462  43.780  1.00 20.88           N  
ATOM   3644  CA  CYS A 458     -36.315  -2.725  44.879  1.00 20.88           C  
ATOM   3645  C   CYS A 458     -35.846  -4.033  45.530  1.00 20.88           C  
ATOM   3646  CB  CYS A 458     -37.765  -2.756  44.386  1.00 20.88           C  
ATOM   3647  O   CYS A 458     -35.407  -4.941  44.822  1.00 20.88           O  
ATOM   3648  SG  CYS A 458     -38.861  -2.377  45.782  1.00 20.88           S  
ATOM   3649  N   GLY A 459     -35.814  -4.084  46.860  1.00 32.19           N  
ATOM   3650  CA  GLY A 459     -35.249  -5.221  47.585  1.00 32.19           C  
ATOM   3651  C   GLY A 459     -36.158  -6.449  47.564  1.00 32.19           C  
ATOM   3652  O   GLY A 459     -37.367  -6.323  47.424  1.00 32.19           O  
ATOM   3653  N   GLU A 460     -35.547  -7.615  47.779  1.00 33.66           N  
ATOM   3654  CA  GLU A 460     -36.209  -8.857  48.206  1.00 33.66           C  
ATOM   3655  C   GLU A 460     -37.303  -9.431  47.279  1.00 33.66           C  
ATOM   3656  CB  GLU A 460     -36.716  -8.715  49.657  1.00 33.66           C  
ATOM   3657  O   GLU A 460     -38.495  -9.251  47.510  1.00 33.66           O  
ATOM   3658  CG  GLU A 460     -35.608  -8.290  50.635  1.00 33.66           C  
ATOM   3659  CD  GLU A 460     -36.060  -8.295  52.103  1.00 33.66           C  
ATOM   3660  OE1 GLU A 460     -35.174  -8.525  52.957  1.00 33.66           O  
ATOM   3661  OE2 GLU A 460     -37.258  -8.054  52.368  1.00 33.66           O  
ATOM   3662  N   CYS A 461     -36.906 -10.293  46.330  1.00 22.14           N  
ATOM   3663  CA  CYS A 461     -37.660 -11.528  46.069  1.00 22.14           C  
ATOM   3664  C   CYS A 461     -36.825 -12.644  45.409  1.00 22.14           C  
ATOM   3665  CB  CYS A 461     -38.947 -11.259  45.269  1.00 22.14           C  
ATOM   3666  O   CYS A 461     -36.117 -12.430  44.432  1.00 22.14           O  
ATOM   3667  SG  CYS A 461     -40.365 -11.383  46.402  1.00 22.14           S  
ATOM   3668  N   VAL A 462     -36.961 -13.837  45.999  1.00 24.62           N  
ATOM   3669  CA  VAL A 462     -36.743 -15.215  45.507  1.00 24.62           C  
ATOM   3670  C   VAL A 462     -36.276 -15.387  44.044  1.00 24.62           C  
ATOM   3671  CB  VAL A 462     -38.074 -15.984  45.700  1.00 24.62           C  
ATOM   3672  O   VAL A 462     -36.971 -14.999  43.111  1.00 24.62           O  
ATOM   3673  CG1 VAL A 462     -37.896 -17.492  45.489  1.00 24.62           C  
ATOM   3674  CG2 VAL A 462     -38.666 -15.793  47.111  1.00 24.62           C  
ATOM   3675  N   GLY A 463     -35.147 -16.079  43.835  1.00 30.41           N  
ATOM   3676  CA  GLY A 463     -34.609 -16.396  42.500  1.00 30.41           C  
ATOM   3677  C   GLY A 463     -34.949 -17.797  41.960  1.00 30.41           C  
ATOM   3678  O   GLY A 463     -35.433 -18.659  42.689  1.00 30.41           O  
ATOM   3679  N   THR A 464     -34.640 -18.039  40.678  1.00 26.97           N  
ATOM   3680  CA  THR A 464     -34.508 -19.378  40.050  1.00 26.97           C  
ATOM   3681  C   THR A 464     -33.585 -19.329  38.814  1.00 26.97           C  
ATOM   3682  CB  THR A 464     -35.854 -20.036  39.667  1.00 26.97           C  
ATOM   3683  O   THR A 464     -33.429 -18.294  38.169  1.00 26.97           O  
ATOM   3684  CG2 THR A 464     -36.226 -21.177  40.613  1.00 26.97           C  
ATOM   3685  OG1 THR A 464     -36.938 -19.141  39.684  1.00 26.97           O  
ATOM   3686  N   GLU A 465     -32.935 -20.450  38.490  1.00 29.45           N  
ATOM   3687  CA  GLU A 465     -31.633 -20.543  37.789  1.00 29.45           C  
ATOM   3688  C   GLU A 465     -31.634 -20.362  36.245  1.00 29.45           C  
ATOM   3689  CB  GLU A 465     -30.971 -21.877  38.195  1.00 29.45           C  
ATOM   3690  O   GLU A 465     -30.816 -20.951  35.541  1.00 29.45           O  
ATOM   3691  CG  GLU A 465     -30.773 -22.027  39.713  1.00 29.45           C  
ATOM   3692  CD  GLU A 465     -30.260 -23.427  40.068  1.00 29.45           C  
ATOM   3693  OE1 GLU A 465     -29.154 -23.514  40.644  1.00 29.45           O  
ATOM   3694  OE2 GLU A 465     -31.002 -24.391  39.773  1.00 29.45           O  
ATOM   3695  N   VAL A 466     -32.527 -19.552  35.667  1.00 27.84           N  
ATOM   3696  CA  VAL A 466     -32.747 -19.527  34.196  1.00 27.84           C  
ATOM   3697  C   VAL A 466     -31.812 -18.562  33.425  1.00 27.84           C  
ATOM   3698  CB  VAL A 466     -34.251 -19.313  33.887  1.00 27.84           C  
ATOM   3699  O   VAL A 466     -31.689 -18.653  32.203  1.00 27.84           O  
ATOM   3700  CG1 VAL A 466     -34.603 -19.479  32.400  1.00 27.84           C  
ATOM   3701  CG2 VAL A 466     -35.122 -20.331  34.645  1.00 27.84           C  
ATOM   3702  N   GLY A 467     -31.117 -17.641  34.104  1.00 25.08           N  
ATOM   3703  CA  GLY A 467     -30.466 -16.485  33.455  1.00 25.08           C  
ATOM   3704  C   GLY A 467     -29.136 -16.722  32.711  1.00 25.08           C  
ATOM   3705  O   GLY A 467     -28.901 -16.111  31.668  1.00 25.08           O  
ATOM   3706  N   HIS A 468     -28.238 -17.577  33.213  1.00 25.64           N  
ATOM   3707  CA  HIS A 468     -26.815 -17.504  32.823  1.00 25.64           C  
ATOM   3708  C   HIS A 468     -26.477 -17.988  31.398  1.00 25.64           C  
ATOM   3709  CB  HIS A 468     -25.947 -18.214  33.879  1.00 25.64           C  
ATOM   3710  O   HIS A 468     -25.558 -17.460  30.771  1.00 25.64           O  
ATOM   3711  CG  HIS A 468     -25.528 -17.288  34.992  1.00 25.64           C  
ATOM   3712  CD2 HIS A 468     -25.984 -17.277  36.284  1.00 25.64           C  
ATOM   3713  ND1 HIS A 468     -24.604 -16.271  34.881  1.00 25.64           N  
ATOM   3714  CE1 HIS A 468     -24.514 -15.658  36.073  1.00 25.64           C  
ATOM   3715  NE2 HIS A 468     -25.342 -16.233  36.956  1.00 25.64           N  
ATOM   3716  N   ALA A 469     -27.208 -18.958  30.842  1.00 27.00           N  
ATOM   3717  CA  ALA A 469     -26.755 -19.715  29.664  1.00 27.00           C  
ATOM   3718  C   ALA A 469     -26.763 -18.958  28.312  1.00 27.00           C  
ATOM   3719  CB  ALA A 469     -27.586 -21.002  29.590  1.00 27.00           C  
ATOM   3720  O   ALA A 469     -26.255 -19.487  27.318  1.00 27.00           O  
ATOM   3721  N   ARG A 470     -27.350 -17.751  28.236  1.00 28.92           N  
ATOM   3722  CA  ARG A 470     -27.490 -16.984  26.976  1.00 28.92           C  
ATOM   3723  C   ARG A 470     -26.575 -15.758  26.854  1.00 28.92           C  
ATOM   3724  CB  ARG A 470     -28.968 -16.619  26.724  1.00 28.92           C  
ATOM   3725  O   ARG A 470     -26.317 -15.335  25.732  1.00 28.92           O  
ATOM   3726  CG  ARG A 470     -29.842 -17.853  26.430  1.00 28.92           C  
ATOM   3727  CD  ARG A 470     -31.249 -17.450  25.959  1.00 28.92           C  
ATOM   3728  NE  ARG A 470     -32.103 -18.630  25.694  1.00 28.92           N  
ATOM   3729  NH1 ARG A 470     -33.683 -17.612  24.358  1.00 28.92           N  
ATOM   3730  NH2 ARG A 470     -33.872 -19.779  24.820  1.00 28.92           N  
ATOM   3731  CZ  ARG A 470     -33.209 -18.665  24.962  1.00 28.92           C  
ATOM   3732  N   PHE A 471     -26.059 -15.208  27.956  1.00 24.81           N  
ATOM   3733  CA  PHE A 471     -25.353 -13.915  27.937  1.00 24.81           C  
ATOM   3734  C   PHE A 471     -23.880 -14.008  27.493  1.00 24.81           C  
ATOM   3735  CB  PHE A 471     -25.520 -13.216  29.299  1.00 24.81           C  
ATOM   3736  O   PHE A 471     -23.381 -13.089  26.848  1.00 24.81           O  
ATOM   3737  CG  PHE A 471     -26.770 -12.351  29.415  1.00 24.81           C  
ATOM   3738  CD1 PHE A 471     -26.650 -10.988  29.752  1.00 24.81           C  
ATOM   3739  CD2 PHE A 471     -28.054 -12.890  29.184  1.00 24.81           C  
ATOM   3740  CE1 PHE A 471     -27.793 -10.174  29.843  1.00 24.81           C  
ATOM   3741  CE2 PHE A 471     -29.194 -12.069  29.255  1.00 24.81           C  
ATOM   3742  CZ  PHE A 471     -29.064 -10.708  29.579  1.00 24.81           C  
ATOM   3743  N   GLU A 472     -23.187 -15.123  27.749  1.00 29.05           N  
ATOM   3744  CA  GLU A 472     -21.760 -15.270  27.394  1.00 29.05           C  
ATOM   3745  C   GLU A 472     -21.481 -15.351  25.883  1.00 29.05           C  
ATOM   3746  CB  GLU A 472     -21.186 -16.540  28.035  1.00 29.05           C  
ATOM   3747  O   GLU A 472     -20.350 -15.143  25.444  1.00 29.05           O  
ATOM   3748  CG  GLU A 472     -21.196 -16.528  29.567  1.00 29.05           C  
ATOM   3749  CD  GLU A 472     -20.336 -17.669  30.133  1.00 29.05           C  
ATOM   3750  OE1 GLU A 472     -19.791 -17.476  31.239  1.00 29.05           O  
ATOM   3751  OE2 GLU A 472     -20.210 -18.706  29.438  1.00 29.05           O  
ATOM   3752  N   ARG A 473     -22.487 -15.693  25.067  1.00 27.42           N  
ATOM   3753  CA  ARG A 473     -22.264 -16.112  23.673  1.00 27.42           C  
ATOM   3754  C   ARG A 473     -22.106 -14.954  22.691  1.00 27.42           C  
ATOM   3755  CB  ARG A 473     -23.357 -17.095  23.225  1.00 27.42           C  
ATOM   3756  O   ARG A 473     -21.402 -15.120  21.702  1.00 27.42           O  
ATOM   3757  CG  ARG A 473     -23.316 -18.386  24.058  1.00 27.42           C  
ATOM   3758  CD  ARG A 473     -24.321 -19.420  23.545  1.00 27.42           C  
ATOM   3759  NE  ARG A 473     -24.334 -20.606  24.422  1.00 27.42           N  
ATOM   3760  NH1 ARG A 473     -25.717 -21.935  23.163  1.00 27.42           N  
ATOM   3761  NH2 ARG A 473     -24.872 -22.715  25.078  1.00 27.42           N  
ATOM   3762  CZ  ARG A 473     -24.973 -21.742  24.217  1.00 27.42           C  
ATOM   3763  N   LEU A 474     -22.718 -13.795  22.947  1.00 29.12           N  
ATOM   3764  CA  LEU A 474     -22.695 -12.676  21.994  1.00 29.12           C  
ATOM   3765  C   LEU A 474     -21.319 -11.982  21.902  1.00 29.12           C  
ATOM   3766  CB  LEU A 474     -23.852 -11.691  22.271  1.00 29.12           C  
ATOM   3767  O   LEU A 474     -20.828 -11.819  20.786  1.00 29.12           O  
ATOM   3768  CG  LEU A 474     -24.463 -11.130  20.973  1.00 29.12           C  
ATOM   3769  CD1 LEU A 474     -25.409 -12.145  20.324  1.00 29.12           C  
ATOM   3770  CD2 LEU A 474     -25.264  -9.862  21.263  1.00 29.12           C  
ATOM   3771  N   PRO A 475     -20.637 -11.632  23.017  1.00 29.19           N  
ATOM   3772  CA  PRO A 475     -19.293 -11.052  22.950  1.00 29.19           C  
ATOM   3773  C   PRO A 475     -18.271 -12.035  22.372  1.00 29.19           C  
ATOM   3774  CB  PRO A 475     -18.931 -10.650  24.386  1.00 29.19           C  
ATOM   3775  O   PRO A 475     -17.397 -11.629  21.608  1.00 29.19           O  
ATOM   3776  CG  PRO A 475     -20.282 -10.558  25.093  1.00 29.19           C  
ATOM   3777  CD  PRO A 475     -21.092 -11.650  24.401  1.00 29.19           C  
ATOM   3778  N   ARG A 476     -18.421 -13.329  22.698  1.00 27.75           N  
ATOM   3779  CA  ARG A 476     -17.599 -14.418  22.157  1.00 27.75           C  
ATOM   3780  C   ARG A 476     -17.765 -14.494  20.642  1.00 27.75           C  
ATOM   3781  CB  ARG A 476     -17.921 -15.736  22.887  1.00 27.75           C  
ATOM   3782  O   ARG A 476     -16.803 -14.227  19.945  1.00 27.75           O  
ATOM   3783  CG  ARG A 476     -16.681 -16.610  23.140  1.00 27.75           C  
ATOM   3784  CD  ARG A 476     -17.076 -17.790  24.041  1.00 27.75           C  
ATOM   3785  NE  ARG A 476     -15.907 -18.517  24.583  1.00 27.75           N  
ATOM   3786  NH1 ARG A 476     -16.849 -19.153  26.590  1.00 27.75           N  
ATOM   3787  NH2 ARG A 476     -14.782 -19.795  26.121  1.00 27.75           N  
ATOM   3788  CZ  ARG A 476     -15.849 -19.148  25.748  1.00 27.75           C  
ATOM   3789  N   ALA A 477     -18.994 -14.620  20.133  1.00 26.81           N  
ATOM   3790  CA  ALA A 477     -19.275 -14.654  18.695  1.00 26.81           C  
ATOM   3791  C   ALA A 477     -18.752 -13.431  17.911  1.00 26.81           C  
ATOM   3792  CB  ALA A 477     -20.788 -14.813  18.504  1.00 26.81           C  
ATOM   3793  O   ALA A 477     -18.398 -13.571  16.744  1.00 26.81           O  
ATOM   3794  N   VAL A 478     -18.666 -12.241  18.518  1.00 31.05           N  
ATOM   3795  CA  VAL A 478     -18.069 -11.049  17.878  1.00 31.05           C  
ATOM   3796  C   VAL A 478     -16.539 -11.126  17.846  1.00 31.05           C  
ATOM   3797  CB  VAL A 478     -18.550  -9.761  18.573  1.00 31.05           C  
ATOM   3798  O   VAL A 478     -15.934 -10.767  16.836  1.00 31.05           O  
ATOM   3799  CG1 VAL A 478     -17.871  -8.490  18.040  1.00 31.05           C  
ATOM   3800  CG2 VAL A 478     -20.058  -9.579  18.370  1.00 31.05           C  
ATOM   3801  N   ILE A 479     -15.907 -11.623  18.913  1.00 31.72           N  
ATOM   3802  CA  ILE A 479     -14.464 -11.906  18.947  1.00 31.72           C  
ATOM   3803  C   ILE A 479     -14.130 -13.039  17.970  1.00 31.72           C  
ATOM   3804  CB  ILE A 479     -14.007 -12.213  20.394  1.00 31.72           C  
ATOM   3805  O   ILE A 479     -13.205 -12.893  17.178  1.00 31.72           O  
ATOM   3806  CG1 ILE A 479     -14.101 -10.923  21.244  1.00 31.72           C  
ATOM   3807  CG2 ILE A 479     -12.572 -12.775  20.435  1.00 31.72           C  
ATOM   3808  CD1 ILE A 479     -13.979 -11.162  22.754  1.00 31.72           C  
ATOM   3809  N   ASP A 480     -14.923 -14.107  17.956  1.00 28.95           N  
ATOM   3810  CA  ASP A 480     -14.777 -15.263  17.077  1.00 28.95           C  
ATOM   3811  C   ASP A 480     -15.017 -14.867  15.613  1.00 28.95           C  
ATOM   3812  CB  ASP A 480     -15.729 -16.392  17.516  1.00 28.95           C  
ATOM   3813  O   ASP A 480     -14.240 -15.261  14.753  1.00 28.95           O  
ATOM   3814  CG  ASP A 480     -15.542 -16.852  18.973  1.00 28.95           C  
ATOM   3815  OD1 ASP A 480     -14.390 -16.824  19.463  1.00 28.95           O  
ATOM   3816  OD2 ASP A 480     -16.569 -17.204  19.602  1.00 28.95           O  
ATOM   3817  N   MET A 481     -15.997 -14.006  15.299  1.00 30.11           N  
ATOM   3818  CA  MET A 481     -16.144 -13.438  13.949  1.00 30.11           C  
ATOM   3819  C   MET A 481     -14.994 -12.503  13.573  1.00 30.11           C  
ATOM   3820  CB  MET A 481     -17.471 -12.686  13.761  1.00 30.11           C  
ATOM   3821  O   MET A 481     -14.573 -12.522  12.421  1.00 30.11           O  
ATOM   3822  CG  MET A 481     -18.642 -13.615  13.433  1.00 30.11           C  
ATOM   3823  SD  MET A 481     -20.032 -12.743  12.656  1.00 30.11           S  
ATOM   3824  CE  MET A 481     -21.223 -14.103  12.551  1.00 30.11           C  
ATOM   3825  N   ALA A 482     -14.450 -11.705  14.497  1.00 31.73           N  
ATOM   3826  CA  ALA A 482     -13.264 -10.893  14.219  1.00 31.73           C  
ATOM   3827  C   ALA A 482     -12.022 -11.773  13.987  1.00 31.73           C  
ATOM   3828  CB  ALA A 482     -13.060  -9.894  15.364  1.00 31.73           C  
ATOM   3829  O   ALA A 482     -11.223 -11.494  13.090  1.00 31.73           O  
ATOM   3830  N   PHE A 483     -11.886 -12.866  14.741  1.00 30.22           N  
ATOM   3831  CA  PHE A 483     -10.814 -13.844  14.601  1.00 30.22           C  
ATOM   3832  C   PHE A 483     -10.961 -14.637  13.300  1.00 30.22           C  
ATOM   3833  CB  PHE A 483     -10.769 -14.751  15.839  1.00 30.22           C  
ATOM   3834  O   PHE A 483     -10.003 -14.722  12.547  1.00 30.22           O  
ATOM   3835  CG  PHE A 483      -9.407 -15.371  16.084  1.00 30.22           C  
ATOM   3836  CD1 PHE A 483      -9.087 -16.636  15.557  1.00 30.22           C  
ATOM   3837  CD2 PHE A 483      -8.458 -14.677  16.859  1.00 30.22           C  
ATOM   3838  CE1 PHE A 483      -7.826 -17.206  15.812  1.00 30.22           C  
ATOM   3839  CE2 PHE A 483      -7.199 -15.246  17.115  1.00 30.22           C  
ATOM   3840  CZ  PHE A 483      -6.884 -16.513  16.593  1.00 30.22           C  
ATOM   3841  N   VAL A 484     -12.161 -15.112  12.958  1.00 30.16           N  
ATOM   3842  CA  VAL A 484     -12.483 -15.770  11.680  1.00 30.16           C  
ATOM   3843  C   VAL A 484     -12.373 -14.799  10.502  1.00 30.16           C  
ATOM   3844  CB  VAL A 484     -13.873 -16.444  11.749  1.00 30.16           C  
ATOM   3845  O   VAL A 484     -11.947 -15.213   9.431  1.00 30.16           O  
ATOM   3846  CG1 VAL A 484     -14.402 -16.920  10.389  1.00 30.16           C  
ATOM   3847  CG2 VAL A 484     -13.815 -17.683  12.654  1.00 30.16           C  
ATOM   3848  N   ALA A 485     -12.655 -13.503  10.662  1.00 31.41           N  
ATOM   3849  CA  ALA A 485     -12.409 -12.502   9.622  1.00 31.41           C  
ATOM   3850  C   ALA A 485     -10.906 -12.267   9.399  1.00 31.41           C  
ATOM   3851  CB  ALA A 485     -13.145 -11.203   9.968  1.00 31.41           C  
ATOM   3852  O   ALA A 485     -10.464 -12.230   8.252  1.00 31.41           O  
ATOM   3853  N   LEU A 486     -10.102 -12.175  10.466  1.00 33.53           N  
ATOM   3854  CA  LEU A 486      -8.635 -12.124  10.385  1.00 33.53           C  
ATOM   3855  C   LEU A 486      -8.049 -13.418   9.798  1.00 33.53           C  
ATOM   3856  CB  LEU A 486      -8.057 -11.876  11.792  1.00 33.53           C  
ATOM   3857  O   LEU A 486      -7.166 -13.369   8.942  1.00 33.53           O  
ATOM   3858  CG  LEU A 486      -8.193 -10.431  12.300  1.00 33.53           C  
ATOM   3859  CD1 LEU A 486      -7.916 -10.398  13.803  1.00 33.53           C  
ATOM   3860  CD2 LEU A 486      -7.192  -9.495  11.613  1.00 33.53           C  
ATOM   3861  N   PHE A 487      -8.565 -14.572  10.220  1.00 29.27           N  
ATOM   3862  CA  PHE A 487      -8.116 -15.887   9.780  1.00 29.27           C  
ATOM   3863  C   PHE A 487      -8.528 -16.146   8.330  1.00 29.27           C  
ATOM   3864  CB  PHE A 487      -8.617 -16.968  10.750  1.00 29.27           C  
ATOM   3865  O   PHE A 487      -7.704 -16.620   7.563  1.00 29.27           O  
ATOM   3866  CG  PHE A 487      -7.769 -18.222  10.769  1.00 29.27           C  
ATOM   3867  CD1 PHE A 487      -8.096 -19.322   9.956  1.00 29.27           C  
ATOM   3868  CD2 PHE A 487      -6.655 -18.294  11.628  1.00 29.27           C  
ATOM   3869  CE1 PHE A 487      -7.306 -20.485   9.996  1.00 29.27           C  
ATOM   3870  CE2 PHE A 487      -5.866 -19.457  11.670  1.00 29.27           C  
ATOM   3871  CZ  PHE A 487      -6.192 -20.553  10.852  1.00 29.27           C  
ATOM   3872  N   ASN A 488      -9.715 -15.722   7.883  1.00 28.78           N  
ATOM   3873  CA  ASN A 488     -10.113 -15.755   6.472  1.00 28.78           C  
ATOM   3874  C   ASN A 488      -9.338 -14.733   5.626  1.00 28.78           C  
ATOM   3875  CB  ASN A 488     -11.639 -15.604   6.334  1.00 28.78           C  
ATOM   3876  O   ASN A 488      -8.919 -15.070   4.522  1.00 28.78           O  
ATOM   3877  CG  ASN A 488     -12.390 -16.868   6.730  1.00 28.78           C  
ATOM   3878  ND2 ASN A 488     -13.657 -16.765   7.052  1.00 28.78           N  
ATOM   3879  OD1 ASN A 488     -11.869 -17.970   6.706  1.00 28.78           O  
ATOM   3880  N   MET A 489      -9.022 -13.543   6.151  1.00 29.14           N  
ATOM   3881  CA  MET A 489      -8.058 -12.610   5.538  1.00 29.14           C  
ATOM   3882  C   MET A 489      -6.630 -13.194   5.436  1.00 29.14           C  
ATOM   3883  CB  MET A 489      -8.026 -11.286   6.324  1.00 29.14           C  
ATOM   3884  O   MET A 489      -5.798 -12.641   4.718  1.00 29.14           O  
ATOM   3885  CG  MET A 489      -9.218 -10.357   6.057  1.00 29.14           C  
ATOM   3886  SD  MET A 489      -9.035  -9.290   4.598  1.00 29.14           S  
ATOM   3887  CE  MET A 489     -10.405  -8.136   4.889  1.00 29.14           C  
ATOM   3888  N   HIS A 490      -6.320 -14.304   6.118  1.00 28.86           N  
ATOM   3889  CA  HIS A 490      -5.073 -15.064   5.957  1.00 28.86           C  
ATOM   3890  C   HIS A 490      -5.241 -16.386   5.184  1.00 28.86           C  
ATOM   3891  CB  HIS A 490      -4.396 -15.247   7.328  1.00 28.86           C  
ATOM   3892  O   HIS A 490      -4.334 -16.751   4.447  1.00 28.86           O  
ATOM   3893  CG  HIS A 490      -3.541 -14.067   7.738  1.00 28.86           C  
ATOM   3894  CD2 HIS A 490      -2.568 -14.061   8.702  1.00 28.86           C  
ATOM   3895  ND1 HIS A 490      -3.527 -12.823   7.147  1.00 28.86           N  
ATOM   3896  CE1 HIS A 490      -2.571 -12.091   7.738  1.00 28.86           C  
ATOM   3897  NE2 HIS A 490      -1.945 -12.803   8.688  1.00 28.86           N  
ATOM   3898  N   MET A 491      -6.390 -17.062   5.248  1.00 26.27           N  
ATOM   3899  CA  MET A 491      -6.689 -18.310   4.531  1.00 26.27           C  
ATOM   3900  C   MET A 491      -7.044 -18.059   3.064  1.00 26.27           C  
ATOM   3901  CB  MET A 491      -7.840 -19.059   5.221  1.00 26.27           C  
ATOM   3902  O   MET A 491      -6.531 -18.749   2.191  1.00 26.27           O  
ATOM   3903  CG  MET A 491      -7.417 -19.733   6.531  1.00 26.27           C  
ATOM   3904  SD  MET A 491      -6.451 -21.255   6.331  1.00 26.27           S  
ATOM   3905  CE  MET A 491      -7.758 -22.400   5.803  1.00 26.27           C  
ATOM   3906  N   VAL A 492      -7.827 -17.018   2.757  1.00 28.47           N  
ATOM   3907  CA  VAL A 492      -8.049 -16.559   1.370  1.00 28.47           C  
ATOM   3908  C   VAL A 492      -6.736 -16.062   0.757  1.00 28.47           C  
ATOM   3909  CB  VAL A 492      -9.137 -15.462   1.316  1.00 28.47           C  
ATOM   3910  O   VAL A 492      -6.512 -16.222  -0.441  1.00 28.47           O  
ATOM   3911  CG1 VAL A 492      -9.346 -14.886  -0.092  1.00 28.47           C  
ATOM   3912  CG2 VAL A 492     -10.493 -16.015   1.780  1.00 28.47           C  
ATOM   3913  N   ALA A 493      -5.838 -15.512   1.578  1.00 27.69           N  
ATOM   3914  CA  ALA A 493      -4.489 -15.145   1.161  1.00 27.69           C  
ATOM   3915  C   ALA A 493      -3.566 -16.378   1.009  1.00 27.69           C  
ATOM   3916  CB  ALA A 493      -3.971 -14.090   2.144  1.00 27.69           C  
ATOM   3917  O   ALA A 493      -2.719 -16.397   0.120  1.00 27.69           O  
ATOM   3918  N   GLY A 494      -3.767 -17.432   1.807  1.00 25.67           N  
ATOM   3919  CA  GLY A 494      -3.096 -18.730   1.688  1.00 25.67           C  
ATOM   3920  C   GLY A 494      -3.494 -19.498   0.425  1.00 25.67           C  
ATOM   3921  O   GLY A 494      -2.619 -19.904  -0.330  1.00 25.67           O  
ATOM   3922  N   HIS A 495      -4.792 -19.615   0.129  1.00 25.31           N  
ATOM   3923  CA  HIS A 495      -5.278 -20.194  -1.131  1.00 25.31           C  
ATOM   3924  C   HIS A 495      -4.900 -19.343  -2.354  1.00 25.31           C  
ATOM   3925  CB  HIS A 495      -6.799 -20.408  -1.075  1.00 25.31           C  
ATOM   3926  O   HIS A 495      -4.560 -19.903  -3.390  1.00 25.31           O  
ATOM   3927  CG  HIS A 495      -7.254 -21.708  -0.452  1.00 25.31           C  
ATOM   3928  CD2 HIS A 495      -8.538 -21.996  -0.074  1.00 25.31           C  
ATOM   3929  ND1 HIS A 495      -6.531 -22.875  -0.302  1.00 25.31           N  
ATOM   3930  CE1 HIS A 495      -7.359 -23.826   0.154  1.00 25.31           C  
ATOM   3931  NE2 HIS A 495      -8.595 -23.335   0.321  1.00 25.31           N  
ATOM   3932  N   ALA A 496      -4.872 -18.007  -2.248  1.00 26.42           N  
ATOM   3933  CA  ALA A 496      -4.282 -17.173  -3.300  1.00 26.42           C  
ATOM   3934  C   ALA A 496      -2.788 -17.492  -3.508  1.00 26.42           C  
ATOM   3935  CB  ALA A 496      -4.517 -15.695  -2.967  1.00 26.42           C  
ATOM   3936  O   ALA A 496      -2.343 -17.602  -4.643  1.00 26.42           O  
ATOM   3937  N   GLY A 497      -2.042 -17.727  -2.423  1.00 26.38           N  
ATOM   3938  CA  GLY A 497      -0.654 -18.190  -2.480  1.00 26.38           C  
ATOM   3939  C   GLY A 497      -0.469 -19.610  -3.029  1.00 26.38           C  
ATOM   3940  O   GLY A 497       0.609 -19.903  -3.531  1.00 26.38           O  
ATOM   3941  N   GLN A 498      -1.488 -20.478  -2.976  1.00 25.95           N  
ATOM   3942  CA  GLN A 498      -1.473 -21.768  -3.677  1.00 25.95           C  
ATOM   3943  C   GLN A 498      -1.715 -21.599  -5.177  1.00 25.95           C  
ATOM   3944  CB  GLN A 498      -2.486 -22.753  -3.081  1.00 25.95           C  
ATOM   3945  O   GLN A 498      -0.991 -22.200  -5.956  1.00 25.95           O  
ATOM   3946  CG  GLN A 498      -2.005 -23.323  -1.744  1.00 25.95           C  
ATOM   3947  CD  GLN A 498      -3.003 -24.332  -1.196  1.00 25.95           C  
ATOM   3948  NE2 GLN A 498      -2.866 -25.600  -1.513  1.00 25.95           N  
ATOM   3949  OE1 GLN A 498      -3.944 -23.985  -0.497  1.00 25.95           O  
ATOM   3950  N   LEU A 499      -2.645 -20.736  -5.593  1.00 26.31           N  
ATOM   3951  CA  LEU A 499      -2.875 -20.452  -7.017  1.00 26.31           C  
ATOM   3952  C   LEU A 499      -1.651 -19.785  -7.676  1.00 26.31           C  
ATOM   3953  CB  LEU A 499      -4.146 -19.595  -7.156  1.00 26.31           C  
ATOM   3954  O   LEU A 499      -1.273 -20.158  -8.784  1.00 26.31           O  
ATOM   3955  CG  LEU A 499      -5.443 -20.346  -6.792  1.00 26.31           C  
ATOM   3956  CD1 LEU A 499      -6.594 -19.345  -6.645  1.00 26.31           C  
ATOM   3957  CD2 LEU A 499      -5.841 -21.369  -7.856  1.00 26.31           C  
ATOM   3958  N   ASP A 500      -0.974 -18.869  -6.972  1.00 29.02           N  
ATOM   3959  CA  ASP A 500       0.316 -18.309  -7.414  1.00 29.02           C  
ATOM   3960  C   ASP A 500       1.452 -19.362  -7.410  1.00 29.02           C  
ATOM   3961  CB  ASP A 500       0.719 -17.113  -6.522  1.00 29.02           C  
ATOM   3962  O   ASP A 500       2.422 -19.216  -8.154  1.00 29.02           O  
ATOM   3963  CG  ASP A 500       0.011 -15.774  -6.798  1.00 29.02           C  
ATOM   3964  OD1 ASP A 500      -0.645 -15.619  -7.851  1.00 29.02           O  
ATOM   3965  OD2 ASP A 500       0.181 -14.863  -5.947  1.00 29.02           O  
ATOM   3966  N   ALA A 501       1.359 -20.421  -6.593  1.00 28.09           N  
ATOM   3967  CA  ALA A 501       2.342 -21.510  -6.556  1.00 28.09           C  
ATOM   3968  C   ALA A 501       2.112 -22.551  -7.665  1.00 28.09           C  
ATOM   3969  CB  ALA A 501       2.358 -22.153  -5.164  1.00 28.09           C  
ATOM   3970  O   ALA A 501       3.069 -22.947  -8.319  1.00 28.09           O  
ATOM   3971  N   GLU A 502       0.863 -22.929  -7.942  1.00 27.64           N  
ATOM   3972  CA  GLU A 502       0.482 -23.794  -9.069  1.00 27.64           C  
ATOM   3973  C   GLU A 502       0.821 -23.130 -10.419  1.00 27.64           C  
ATOM   3974  CB  GLU A 502      -1.023 -24.118  -8.968  1.00 27.64           C  
ATOM   3975  O   GLU A 502       1.259 -23.801 -11.353  1.00 27.64           O  
ATOM   3976  CG  GLU A 502      -1.341 -25.089  -7.811  1.00 27.64           C  
ATOM   3977  CD  GLU A 502      -2.844 -25.275  -7.518  1.00 27.64           C  
ATOM   3978  OE1 GLU A 502      -3.152 -26.022  -6.557  1.00 27.64           O  
ATOM   3979  OE2 GLU A 502      -3.689 -24.657  -8.208  1.00 27.64           O  
ATOM   3980  N   ALA A 503       0.724 -21.797 -10.506  1.00 28.55           N  
ATOM   3981  CA  ALA A 503       1.249 -21.028 -11.636  1.00 28.55           C  
ATOM   3982  C   ALA A 503       2.793 -21.030 -11.703  1.00 28.55           C  
ATOM   3983  CB  ALA A 503       0.692 -19.602 -11.541  1.00 28.55           C  
ATOM   3984  O   ALA A 503       3.365 -21.016 -12.793  1.00 28.55           O  
ATOM   3985  N   ALA A 504       3.482 -21.072 -10.557  1.00 29.02           N  
ATOM   3986  CA  ALA A 504       4.944 -21.115 -10.485  1.00 29.02           C  
ATOM   3987  C   ALA A 504       5.545 -22.513 -10.742  1.00 29.02           C  
ATOM   3988  CB  ALA A 504       5.395 -20.540  -9.137  1.00 29.02           C  
ATOM   3989  O   ALA A 504       6.706 -22.597 -11.133  1.00 29.02           O  
ATOM   3990  N   GLU A 505       4.785 -23.603 -10.588  1.00 28.77           N  
ATOM   3991  CA  GLU A 505       5.241 -24.959 -10.948  1.00 28.77           C  
ATOM   3992  C   GLU A 505       5.388 -25.172 -12.469  1.00 28.77           C  
ATOM   3993  CB  GLU A 505       4.332 -26.038 -10.322  1.00 28.77           C  
ATOM   3994  O   GLU A 505       6.010 -26.142 -12.896  1.00 28.77           O  
ATOM   3995  CG  GLU A 505       4.560 -26.190  -8.807  1.00 28.77           C  
ATOM   3996  CD  GLU A 505       3.930 -27.465  -8.216  1.00 28.77           C  
ATOM   3997  OE1 GLU A 505       4.522 -27.998  -7.246  1.00 28.77           O  
ATOM   3998  OE2 GLU A 505       2.873 -27.907  -8.719  1.00 28.77           O  
ATOM   3999  N   GLN A 506       4.877 -24.256 -13.303  1.00 32.28           N  
ATOM   4000  CA  GLN A 506       4.965 -24.338 -14.770  1.00 32.28           C  
ATOM   4001  C   GLN A 506       6.180 -23.606 -15.380  1.00 32.28           C  
ATOM   4002  CB  GLN A 506       3.623 -23.930 -15.407  1.00 32.28           C  
ATOM   4003  O   GLN A 506       6.298 -23.531 -16.603  1.00 32.28           O  
ATOM   4004  CG  GLN A 506       2.493 -24.871 -14.952  1.00 32.28           C  
ATOM   4005  CD  GLN A 506       1.182 -24.699 -15.714  1.00 32.28           C  
ATOM   4006  NE2 GLN A 506       0.172 -25.464 -15.366  1.00 32.28           N  
ATOM   4007  OE1 GLN A 506       1.023 -23.913 -16.634  1.00 32.28           O  
ATOM   4008  N   GLY A 507       7.115 -23.096 -14.567  1.00 27.55           N  
ATOM   4009  CA  GLY A 507       8.368 -22.511 -15.061  1.00 27.55           C  
ATOM   4010  C   GLY A 507       9.491 -22.494 -14.021  1.00 27.55           C  
ATOM   4011  O   GLY A 507       9.248 -22.240 -12.847  1.00 27.55           O  
ATOM   4012  N   ASP A 508      10.736 -22.731 -14.452  1.00 28.69           N  
ATOM   4013  CA  ASP A 508      11.918 -22.917 -13.587  1.00 28.69           C  
ATOM   4014  C   ASP A 508      12.281 -21.691 -12.712  1.00 28.69           C  
ATOM   4015  CB  ASP A 508      13.124 -23.341 -14.445  1.00 28.69           C  
ATOM   4016  O   ASP A 508      13.207 -20.929 -13.004  1.00 28.69           O  
ATOM   4017  CG  ASP A 508      13.005 -24.759 -14.999  1.00 28.69           C  
ATOM   4018  OD1 ASP A 508      12.863 -25.681 -14.169  1.00 28.69           O  
ATOM   4019  OD2 ASP A 508      13.105 -24.890 -16.238  1.00 28.69           O  
ATOM   4020  N   ALA A 509      11.564 -21.515 -11.598  1.00 28.52           N  
ATOM   4021  CA  ALA A 509      11.748 -20.445 -10.609  1.00 28.52           C  
ATOM   4022  C   ALA A 509      12.147 -20.958  -9.205  1.00 28.52           C  
ATOM   4023  CB  ALA A 509      10.469 -19.599 -10.591  1.00 28.52           C  
ATOM   4024  O   ALA A 509      12.270 -20.178  -8.257  1.00 28.52           O  
ATOM   4025  N   LEU A 510      12.392 -22.266  -9.062  1.00 25.59           N  
ATOM   4026  CA  LEU A 510      12.615 -22.958  -7.781  1.00 25.59           C  
ATOM   4027  C   LEU A 510      13.892 -22.560  -7.004  1.00 25.59           C  
ATOM   4028  CB  LEU A 510      12.544 -24.484  -8.033  1.00 25.59           C  
ATOM   4029  O   LEU A 510      14.077 -23.030  -5.885  1.00 25.59           O  
ATOM   4030  CG  LEU A 510      11.122 -25.059  -7.876  1.00 25.59           C  
ATOM   4031  CD1 LEU A 510      11.040 -26.455  -8.491  1.00 25.59           C  
ATOM   4032  CD2 LEU A 510      10.732 -25.175  -6.398  1.00 25.59           C  
ATOM   4033  N   SER A 511      14.762 -21.694  -7.539  1.00 26.70           N  
ATOM   4034  CA  SER A 511      16.038 -21.314  -6.901  1.00 26.70           C  
ATOM   4035  C   SER A 511      16.004 -20.051  -6.026  1.00 26.70           C  
ATOM   4036  CB  SER A 511      17.139 -21.202  -7.956  1.00 26.70           C  
ATOM   4037  O   SER A 511      16.926 -19.853  -5.239  1.00 26.70           O  
ATOM   4038  OG  SER A 511      16.830 -20.187  -8.893  1.00 26.70           O  
ATOM   4039  N   GLU A 512      14.961 -19.213  -6.105  1.00 31.50           N  
ATOM   4040  CA  GLU A 512      14.727 -18.116  -5.137  1.00 31.50           C  
ATOM   4041  C   GLU A 512      13.504 -18.373  -4.227  1.00 31.50           C  
ATOM   4042  CB  GLU A 512      14.684 -16.731  -5.826  1.00 31.50           C  
ATOM   4043  O   GLU A 512      13.252 -17.619  -3.286  1.00 31.50           O  
ATOM   4044  CG  GLU A 512      16.054 -16.288  -6.386  1.00 31.50           C  
ATOM   4045  CD  GLU A 512      16.165 -14.780  -6.723  1.00 31.50           C  
ATOM   4046  OE1 GLU A 512      17.314 -14.288  -6.859  1.00 31.50           O  
ATOM   4047  OE2 GLU A 512      15.128 -14.084  -6.828  1.00 31.50           O  
ATOM   4048  N   ALA A 513      12.781 -19.476  -4.452  1.00 28.67           N  
ATOM   4049  CA  ALA A 513      11.644 -19.931  -3.650  1.00 28.67           C  
ATOM   4050  C   ALA A 513      12.046 -20.907  -2.515  1.00 28.67           C  
ATOM   4051  CB  ALA A 513      10.576 -20.492  -4.601  1.00 28.67           C  
ATOM   4052  O   ALA A 513      11.269 -21.791  -2.153  1.00 28.67           O  
ATOM   4053  N   GLU A 514      13.251 -20.771  -1.943  1.00 25.03           N  
ATOM   4054  CA  GLU A 514      13.759 -21.665  -0.887  1.00 25.03           C  
ATOM   4055  C   GLU A 514      12.951 -21.583   0.424  1.00 25.03           C  
ATOM   4056  CB  GLU A 514      15.257 -21.447  -0.592  1.00 25.03           C  
ATOM   4057  O   GLU A 514      13.319 -20.900   1.379  1.00 25.03           O  
ATOM   4058  CG  GLU A 514      16.214 -22.117  -1.588  1.00 25.03           C  
ATOM   4059  CD  GLU A 514      17.633 -22.256  -0.998  1.00 25.03           C  
ATOM   4060  OE1 GLU A 514      18.264 -23.314  -1.227  1.00 25.03           O  
ATOM   4061  OE2 GLU A 514      18.083 -21.319  -0.293  1.00 25.03           O  
ATOM   4062  N   SER A 515      11.910 -22.413   0.501  1.00 29.36           N  
ATOM   4063  CA  SER A 515      11.270 -22.951   1.709  1.00 29.36           C  
ATOM   4064  C   SER A 515      10.603 -21.976   2.697  1.00 29.36           C  
ATOM   4065  CB  SER A 515      12.235 -23.899   2.433  1.00 29.36           C  
ATOM   4066  O   SER A 515      11.180 -21.028   3.228  1.00 29.36           O  
ATOM   4067  OG  SER A 515      13.322 -23.194   2.995  1.00 29.36           O  
ATOM   4068  N   PHE A 516       9.369 -22.314   3.072  1.00 29.33           N  
ATOM   4069  CA  PHE A 516       8.739 -21.822   4.295  1.00 29.33           C  
ATOM   4070  C   PHE A 516       9.407 -22.539   5.484  1.00 29.33           C  
ATOM   4071  CB  PHE A 516       7.229 -22.088   4.175  1.00 29.33           C  
ATOM   4072  O   PHE A 516       9.112 -23.704   5.752  1.00 29.33           O  
ATOM   4073  CG  PHE A 516       6.349 -21.244   5.073  1.00 29.33           C  
ATOM   4074  CD1 PHE A 516       6.002 -21.691   6.361  1.00 29.33           C  
ATOM   4075  CD2 PHE A 516       5.820 -20.034   4.586  1.00 29.33           C  
ATOM   4076  CE1 PHE A 516       5.115 -20.936   7.150  1.00 29.33           C  
ATOM   4077  CE2 PHE A 516       4.937 -19.278   5.376  1.00 29.33           C  
ATOM   4078  CZ  PHE A 516       4.579 -19.733   6.657  1.00 29.33           C  
ATOM   4079  N   THR A 517      10.397 -21.912   6.131  1.00 31.12           N  
ATOM   4080  CA  THR A 517      11.290 -22.656   7.036  1.00 31.12           C  
ATOM   4081  C   THR A 517      10.633 -22.995   8.374  1.00 31.12           C  
ATOM   4082  CB  THR A 517      12.646 -21.972   7.286  1.00 31.12           C  
ATOM   4083  O   THR A 517       9.804 -22.252   8.903  1.00 31.12           O  
ATOM   4084  CG2 THR A 517      13.374 -21.507   6.032  1.00 31.12           C  
ATOM   4085  OG1 THR A 517      12.542 -20.895   8.185  1.00 31.12           O  
ATOM   4086  N   PHE A 518      11.098 -24.078   9.005  1.00 27.22           N  
ATOM   4087  CA  PHE A 518      10.719 -24.420  10.381  1.00 27.22           C  
ATOM   4088  C   PHE A 518      11.057 -23.292  11.378  1.00 27.22           C  
ATOM   4089  CB  PHE A 518      11.416 -25.734  10.766  1.00 27.22           C  
ATOM   4090  O   PHE A 518      10.388 -23.151  12.396  1.00 27.22           O  
ATOM   4091  CG  PHE A 518      10.742 -26.492  11.893  1.00 27.22           C  
ATOM   4092  CD1 PHE A 518      11.100 -26.262  13.236  1.00 27.22           C  
ATOM   4093  CD2 PHE A 518       9.751 -27.445  11.590  1.00 27.22           C  
ATOM   4094  CE1 PHE A 518      10.476 -26.988  14.268  1.00 27.22           C  
ATOM   4095  CE2 PHE A 518       9.131 -28.169  12.622  1.00 27.22           C  
ATOM   4096  CZ  PHE A 518       9.492 -27.944  13.961  1.00 27.22           C  
ATOM   4097  N   ALA A 519      12.051 -22.448  11.069  1.00 29.20           N  
ATOM   4098  CA  ALA A 519      12.407 -21.281  11.874  1.00 29.20           C  
ATOM   4099  C   ALA A 519      11.403 -20.120  11.734  1.00 29.20           C  
ATOM   4100  CB  ALA A 519      13.831 -20.850  11.502  1.00 29.20           C  
ATOM   4101  O   ALA A 519      11.212 -19.379  12.696  1.00 29.20           O  
ATOM   4102  N   ASP A 520      10.727 -19.966  10.588  1.00 33.03           N  
ATOM   4103  CA  ASP A 520       9.624 -19.006  10.437  1.00 33.03           C  
ATOM   4104  C   ASP A 520       8.387 -19.461  11.240  1.00 33.03           C  
ATOM   4105  CB  ASP A 520       9.276 -18.790   8.950  1.00 33.03           C  
ATOM   4106  O   ASP A 520       7.724 -18.632  11.867  1.00 33.03           O  
ATOM   4107  CG  ASP A 520      10.393 -18.124   8.130  1.00 33.03           C  
ATOM   4108  OD1 ASP A 520      10.522 -16.873   8.186  1.00 33.03           O  
ATOM   4109  OD2 ASP A 520      11.096 -18.858   7.397  1.00 33.03           O  
ATOM   4110  N   ILE A 521       8.121 -20.774  11.298  1.00 31.94           N  
ATOM   4111  CA  ILE A 521       7.052 -21.367  12.126  1.00 31.94           C  
ATOM   4112  C   ILE A 521       7.389 -21.252  13.621  1.00 31.94           C  
ATOM   4113  CB  ILE A 521       6.762 -22.829  11.705  1.00 31.94           C  
ATOM   4114  O   ILE A 521       6.562 -20.783  14.396  1.00 31.94           O  
ATOM   4115  CG1 ILE A 521       6.287 -22.878  10.233  1.00 31.94           C  
ATOM   4116  CG2 ILE A 521       5.701 -23.466  12.627  1.00 31.94           C  
ATOM   4117  CD1 ILE A 521       6.096 -24.291   9.667  1.00 31.94           C  
ATOM   4118  N   ASP A 522       8.609 -21.601  14.033  1.00 30.73           N  
ATOM   4119  CA  ASP A 522       9.090 -21.442  15.413  1.00 30.73           C  
ATOM   4120  C   ASP A 522       9.074 -19.963  15.853  1.00 30.73           C  
ATOM   4121  CB  ASP A 522      10.494 -22.065  15.490  1.00 30.73           C  
ATOM   4122  O   ASP A 522       8.653 -19.641  16.963  1.00 30.73           O  
ATOM   4123  CG  ASP A 522      11.130 -22.032  16.880  1.00 30.73           C  
ATOM   4124  OD1 ASP A 522      10.473 -22.393  17.883  1.00 30.73           O  
ATOM   4125  OD2 ASP A 522      12.323 -21.661  16.988  1.00 30.73           O  
ATOM   4126  N   ALA A 523       9.426 -19.028  14.962  1.00 32.12           N  
ATOM   4127  CA  ALA A 523       9.292 -17.594  15.217  1.00 32.12           C  
ATOM   4128  C   ALA A 523       7.824 -17.143  15.325  1.00 32.12           C  
ATOM   4129  CB  ALA A 523      10.037 -16.818  14.126  1.00 32.12           C  
ATOM   4130  O   ALA A 523       7.510 -16.309  16.180  1.00 32.12           O  
ATOM   4131  N   PHE A 524       6.914 -17.683  14.507  1.00 31.81           N  
ATOM   4132  CA  PHE A 524       5.475 -17.417  14.606  1.00 31.81           C  
ATOM   4133  C   PHE A 524       4.904 -17.935  15.933  1.00 31.81           C  
ATOM   4134  CB  PHE A 524       4.747 -18.013  13.392  1.00 31.81           C  
ATOM   4135  O   PHE A 524       4.319 -17.156  16.686  1.00 31.81           O  
ATOM   4136  CG  PHE A 524       3.242 -17.823  13.426  1.00 31.81           C  
ATOM   4137  CD1 PHE A 524       2.405 -18.877  13.840  1.00 31.81           C  
ATOM   4138  CD2 PHE A 524       2.678 -16.584  13.064  1.00 31.81           C  
ATOM   4139  CE1 PHE A 524       1.012 -18.694  13.890  1.00 31.81           C  
ATOM   4140  CE2 PHE A 524       1.284 -16.401  13.117  1.00 31.81           C  
ATOM   4141  CZ  PHE A 524       0.451 -17.456  13.529  1.00 31.81           C  
ATOM   4142  N   VAL A 525       5.163 -19.202  16.273  1.00 32.66           N  
ATOM   4143  CA  VAL A 525       4.719 -19.828  17.526  1.00 32.66           C  
ATOM   4144  C   VAL A 525       5.299 -19.097  18.736  1.00 32.66           C  
ATOM   4145  CB  VAL A 525       5.050 -21.335  17.546  1.00 32.66           C  
ATOM   4146  O   VAL A 525       4.541 -18.764  19.636  1.00 32.66           O  
ATOM   4147  CG1 VAL A 525       4.751 -21.988  18.903  1.00 32.66           C  
ATOM   4148  CG2 VAL A 525       4.214 -22.079  16.495  1.00 32.66           C  
ATOM   4149  N   ARG A 526       6.590 -18.737  18.763  1.00 32.62           N  
ATOM   4150  CA  ARG A 526       7.173 -17.985  19.896  1.00 32.62           C  
ATOM   4151  C   ARG A 526       6.674 -16.547  20.013  1.00 32.62           C  
ATOM   4152  CB  ARG A 526       8.704 -17.998  19.832  1.00 32.62           C  
ATOM   4153  O   ARG A 526       6.590 -16.039  21.127  1.00 32.62           O  
ATOM   4154  CG  ARG A 526       9.265 -19.387  20.143  1.00 32.62           C  
ATOM   4155  CD  ARG A 526      10.792 -19.362  20.087  1.00 32.62           C  
ATOM   4156  NE  ARG A 526      11.296 -20.715  19.863  1.00 32.62           N  
ATOM   4157  NH1 ARG A 526      13.443 -20.565  20.691  1.00 32.62           N  
ATOM   4158  NH2 ARG A 526      12.813 -22.335  19.535  1.00 32.62           N  
ATOM   4159  CZ  ARG A 526      12.505 -21.190  20.045  1.00 32.62           C  
ATOM   4160  N   SER A 527       6.341 -15.882  18.904  1.00 28.14           N  
ATOM   4161  CA  SER A 527       5.774 -14.522  18.945  1.00 28.14           C  
ATOM   4162  C   SER A 527       4.290 -14.492  19.325  1.00 28.14           C  
ATOM   4163  CB  SER A 527       6.044 -13.739  17.653  1.00 28.14           C  
ATOM   4164  O   SER A 527       3.834 -13.475  19.843  1.00 28.14           O  
ATOM   4165  OG  SER A 527       5.659 -14.433  16.486  1.00 28.14           O  
ATOM   4166  N   HIS A 528       3.566 -15.603  19.151  1.00 32.03           N  
ATOM   4167  CA  HIS A 528       2.142 -15.730  19.491  1.00 32.03           C  
ATOM   4168  C   HIS A 528       1.867 -16.733  20.627  1.00 32.03           C  
ATOM   4169  CB  HIS A 528       1.326 -16.014  18.220  1.00 32.03           C  
ATOM   4170  O   HIS A 528       0.711 -16.963  20.965  1.00 32.03           O  
ATOM   4171  CG  HIS A 528       1.513 -14.951  17.164  1.00 32.03           C  
ATOM   4172  CD2 HIS A 528       0.735 -13.845  16.948  1.00 32.03           C  
ATOM   4173  ND1 HIS A 528       2.575 -14.870  16.299  1.00 32.03           N  
ATOM   4174  CE1 HIS A 528       2.453 -13.740  15.588  1.00 32.03           C  
ATOM   4175  NE2 HIS A 528       1.343 -13.076  15.944  1.00 32.03           N  
ATOM   4176  N   TRP A 529       2.904 -17.276  21.275  1.00 28.91           N  
ATOM   4177  CA  TRP A 529       2.802 -18.257  22.369  1.00 28.91           C  
ATOM   4178  C   TRP A 529       1.872 -17.782  23.489  1.00 28.91           C  
ATOM   4179  CB  TRP A 529       4.209 -18.526  22.926  1.00 28.91           C  
ATOM   4180  O   TRP A 529       1.063 -18.550  23.992  1.00 28.91           O  
ATOM   4181  CG  TRP A 529       4.283 -19.534  24.032  1.00 28.91           C  
ATOM   4182  CD1 TRP A 529       4.366 -19.250  25.352  1.00 28.91           C  
ATOM   4183  CD2 TRP A 529       4.232 -20.993  23.941  1.00 28.91           C  
ATOM   4184  CE2 TRP A 529       4.305 -21.530  25.262  1.00 28.91           C  
ATOM   4185  CE3 TRP A 529       4.104 -21.917  22.881  1.00 28.91           C  
ATOM   4186  NE1 TRP A 529       4.397 -20.424  26.078  1.00 28.91           N  
ATOM   4187  CH2 TRP A 529       4.121 -23.799  24.444  1.00 28.91           C  
ATOM   4188  CZ2 TRP A 529       4.250 -22.907  25.521  1.00 28.91           C  
ATOM   4189  CZ3 TRP A 529       4.051 -23.304  23.129  1.00 28.91           C  
ATOM   4190  N   PHE A 530       1.914 -16.485  23.803  1.00 25.27           N  
ATOM   4191  CA  PHE A 530       1.056 -15.859  24.811  1.00 25.27           C  
ATOM   4192  C   PHE A 530      -0.447 -15.895  24.461  1.00 25.27           C  
ATOM   4193  CB  PHE A 530       1.554 -14.421  25.019  1.00 25.27           C  
ATOM   4194  O   PHE A 530      -1.273 -15.865  25.364  1.00 25.27           O  
ATOM   4195  CG  PHE A 530       1.090 -13.789  26.315  1.00 25.27           C  
ATOM   4196  CD1 PHE A 530      -0.098 -13.035  26.356  1.00 25.27           C  
ATOM   4197  CD2 PHE A 530       1.841 -13.976  27.492  1.00 25.27           C  
ATOM   4198  CE1 PHE A 530      -0.532 -12.471  27.569  1.00 25.27           C  
ATOM   4199  CE2 PHE A 530       1.407 -13.409  28.704  1.00 25.27           C  
ATOM   4200  CZ  PHE A 530       0.220 -12.657  28.742  1.00 25.27           C  
ATOM   4201  N   PHE A 531      -0.808 -15.993  23.175  1.00 25.05           N  
ATOM   4202  CA  PHE A 531      -2.188 -16.229  22.725  1.00 25.05           C  
ATOM   4203  C   PHE A 531      -2.556 -17.722  22.705  1.00 25.05           C  
ATOM   4204  CB  PHE A 531      -2.400 -15.616  21.330  1.00 25.05           C  
ATOM   4205  O   PHE A 531      -3.733 -18.050  22.778  1.00 25.05           O  
ATOM   4206  CG  PHE A 531      -2.340 -14.101  21.271  1.00 25.05           C  
ATOM   4207  CD1 PHE A 531      -3.484 -13.346  21.591  1.00 25.05           C  
ATOM   4208  CD2 PHE A 531      -1.162 -13.444  20.869  1.00 25.05           C  
ATOM   4209  CE1 PHE A 531      -3.452 -11.943  21.509  1.00 25.05           C  
ATOM   4210  CE2 PHE A 531      -1.128 -12.039  20.788  1.00 25.05           C  
ATOM   4211  CZ  PHE A 531      -2.274 -11.289  21.107  1.00 25.05           C  
ATOM   4212  N   LEU A 532      -1.571 -18.625  22.626  1.00 25.97           N  
ATOM   4213  CA  LEU A 532      -1.777 -20.080  22.633  1.00 25.97           C  
ATOM   4214  C   LEU A 532      -1.847 -20.667  24.052  1.00 25.97           C  
ATOM   4215  CB  LEU A 532      -0.666 -20.753  21.805  1.00 25.97           C  
ATOM   4216  O   LEU A 532      -2.526 -21.663  24.262  1.00 25.97           O  
ATOM   4217  CG  LEU A 532      -0.769 -20.494  20.289  1.00 25.97           C  
ATOM   4218  CD1 LEU A 532       0.531 -20.914  19.598  1.00 25.97           C  
ATOM   4219  CD2 LEU A 532      -1.920 -21.278  19.653  1.00 25.97           C  
ATOM   4220  N   THR A 533      -1.190 -20.046  25.038  1.00 26.80           N  
ATOM   4221  CA  THR A 533      -1.278 -20.438  26.460  1.00 26.80           C  
ATOM   4222  C   THR A 533      -2.369 -19.697  27.241  1.00 26.80           C  
ATOM   4223  CB  THR A 533       0.077 -20.315  27.175  1.00 26.80           C  
ATOM   4224  O   THR A 533      -2.393 -19.767  28.468  1.00 26.80           O  
ATOM   4225  CG2 THR A 533       1.135 -21.214  26.543  1.00 26.80           C  
ATOM   4226  OG1 THR A 533       0.554 -18.984  27.157  1.00 26.80           O  
ATOM   4227  N   ALA A 534      -3.242 -18.953  26.558  1.00 25.03           N  
ATOM   4228  CA  ALA A 534      -4.353 -18.207  27.147  1.00 25.03           C  
ATOM   4229  C   ALA A 534      -5.693 -18.914  26.869  1.00 25.03           C  
ATOM   4230  CB  ALA A 534      -4.292 -16.756  26.648  1.00 25.03           C  
ATOM   4231  O   ALA A 534      -6.513 -18.452  26.076  1.00 25.03           O  
ATOM   4232  N   GLU A 535      -5.911 -20.060  27.514  1.00 29.58           N  
ATOM   4233  CA  GLU A 535      -7.213 -20.740  27.503  1.00 29.58           C  
ATOM   4234  C   GLU A 535      -8.271 -19.969  28.326  1.00 29.58           C  
ATOM   4235  CB  GLU A 535      -7.055 -22.188  27.999  1.00 29.58           C  
ATOM   4236  O   GLU A 535      -7.902 -19.252  29.261  1.00 29.58           O  
ATOM   4237  CG  GLU A 535      -6.456 -23.088  26.907  1.00 29.58           C  
ATOM   4238  CD  GLU A 535      -6.608 -24.581  27.237  1.00 29.58           C  
ATOM   4239  OE1 GLU A 535      -6.893 -25.347  26.292  1.00 29.58           O  
ATOM   4240  OE2 GLU A 535      -6.455 -24.942  28.427  1.00 29.58           O  
ATOM   4241  N   PRO A 536      -9.585 -20.104  28.023  1.00 30.70           N  
ATOM   4242  CA  PRO A 536     -10.203 -21.105  27.145  1.00 30.70           C  
ATOM   4243  C   PRO A 536     -10.833 -20.497  25.874  1.00 30.70           C  
ATOM   4244  CB  PRO A 536     -11.236 -21.760  28.067  1.00 30.70           C  
ATOM   4245  O   PRO A 536     -12.024 -20.171  25.840  1.00 30.70           O  
ATOM   4246  CG  PRO A 536     -11.753 -20.595  28.919  1.00 30.70           C  
ATOM   4247  CD  PRO A 536     -10.629 -19.555  28.881  1.00 30.70           C  
ATOM   4248  N   LEU A 537     -10.039 -20.366  24.806  1.00 29.20           N  
ATOM   4249  CA  LEU A 537     -10.467 -19.842  23.494  1.00 29.20           C  
ATOM   4250  C   LEU A 537      -9.984 -20.699  22.304  1.00 29.20           C  
ATOM   4251  CB  LEU A 537     -10.095 -18.342  23.390  1.00 29.20           C  
ATOM   4252  O   LEU A 537      -9.775 -20.196  21.204  1.00 29.20           O  
ATOM   4253  CG  LEU A 537     -11.165 -17.399  23.974  1.00 29.20           C  
ATOM   4254  CD1 LEU A 537     -10.606 -15.982  24.092  1.00 29.20           C  
ATOM   4255  CD2 LEU A 537     -12.423 -17.330  23.098  1.00 29.20           C  
ATOM   4256  N   ILE A 538      -9.826 -22.009  22.514  1.00 29.53           N  
ATOM   4257  CA  ILE A 538      -9.620 -22.982  21.432  1.00 29.53           C  
ATOM   4258  C   ILE A 538     -10.962 -23.670  21.168  1.00 29.53           C  
ATOM   4259  CB  ILE A 538      -8.482 -23.975  21.771  1.00 29.53           C  
ATOM   4260  O   ILE A 538     -11.445 -24.424  22.008  1.00 29.53           O  
ATOM   4261  CG1 ILE A 538      -7.165 -23.210  22.056  1.00 29.53           C  
ATOM   4262  CG2 ILE A 538      -8.294 -24.969  20.606  1.00 29.53           C  
ATOM   4263  CD1 ILE A 538      -5.989 -24.097  22.480  1.00 29.53           C  
ATOM   4264  N   ASP A 539     -11.570 -23.379  20.018  1.00 30.88           N  
ATOM   4265  CA  ASP A 539     -12.783 -24.055  19.545  1.00 30.88           C  
ATOM   4266  C   ASP A 539     -12.470 -25.461  18.992  1.00 30.88           C  
ATOM   4267  CB  ASP A 539     -13.482 -23.164  18.504  1.00 30.88           C  
ATOM   4268  O   ASP A 539     -11.369 -25.713  18.487  1.00 30.88           O  
ATOM   4269  CG  ASP A 539     -14.741 -23.831  17.951  1.00 30.88           C  
ATOM   4270  OD1 ASP A 539     -15.589 -24.246  18.767  1.00 30.88           O  
ATOM   4271  OD2 ASP A 539     -14.796 -24.033  16.717  1.00 30.88           O  
ATOM   4272  N   ASP A 540     -13.448 -26.370  19.033  1.00 31.00           N  
ATOM   4273  CA  ASP A 540     -13.291 -27.774  18.616  1.00 31.00           C  
ATOM   4274  C   ASP A 540     -12.982 -27.926  17.106  1.00 31.00           C  
ATOM   4275  CB  ASP A 540     -14.537 -28.584  19.036  1.00 31.00           C  
ATOM   4276  O   ASP A 540     -12.395 -28.919  16.658  1.00 31.00           O  
ATOM   4277  CG  ASP A 540     -14.577 -28.949  20.532  1.00 31.00           C  
ATOM   4278  OD1 ASP A 540     -13.491 -29.210  21.099  1.00 31.00           O  
ATOM   4279  OD2 ASP A 540     -15.698 -29.039  21.088  1.00 31.00           O  
ATOM   4280  N   THR A 541     -13.299 -26.915  16.289  1.00 31.97           N  
ATOM   4281  CA  THR A 541     -12.869 -26.854  14.878  1.00 31.97           C  
ATOM   4282  C   THR A 541     -11.371 -26.558  14.728  1.00 31.97           C  
ATOM   4283  CB  THR A 541     -13.664 -25.802  14.093  1.00 31.97           C  
ATOM   4284  O   THR A 541     -10.694 -27.104  13.849  1.00 31.97           O  
ATOM   4285  CG2 THR A 541     -15.168 -26.070  14.097  1.00 31.97           C  
ATOM   4286  OG1 THR A 541     -13.434 -24.503  14.581  1.00 31.97           O  
ATOM   4287  N   LEU A 542     -10.823 -25.722  15.611  1.00 30.80           N  
ATOM   4288  CA  LEU A 542      -9.426 -25.299  15.599  1.00 30.80           C  
ATOM   4289  C   LEU A 542      -8.539 -26.418  16.163  1.00 30.80           C  
ATOM   4290  CB  LEU A 542      -9.333 -23.956  16.355  1.00 30.80           C  
ATOM   4291  O   LEU A 542      -7.510 -26.744  15.565  1.00 30.80           O  
ATOM   4292  CG  LEU A 542      -8.198 -23.025  15.886  1.00 30.80           C  
ATOM   4293  CD1 LEU A 542      -8.458 -21.602  16.384  1.00 30.80           C  
ATOM   4294  CD2 LEU A 542      -6.820 -23.452  16.393  1.00 30.80           C  
ATOM   4295  N   SER A 543      -8.987 -27.083  17.236  1.00 32.53           N  
ATOM   4296  CA  SER A 543      -8.321 -28.274  17.773  1.00 32.53           C  
ATOM   4297  C   SER A 543      -8.271 -29.400  16.732  1.00 32.53           C  
ATOM   4298  CB  SER A 543      -8.971 -28.727  19.090  1.00 32.53           C  
ATOM   4299  O   SER A 543      -7.185 -29.892  16.433  1.00 32.53           O  
ATOM   4300  OG  SER A 543     -10.237 -29.305  18.861  1.00 32.53           O  
ATOM   4301  N   SER A 544      -9.392 -29.752  16.090  1.00 29.02           N  
ATOM   4302  CA  SER A 544      -9.437 -30.830  15.086  1.00 29.02           C  
ATOM   4303  C   SER A 544      -8.595 -30.544  13.834  1.00 29.02           C  
ATOM   4304  CB  SER A 544     -10.883 -31.164  14.706  1.00 29.02           C  
ATOM   4305  O   SER A 544      -7.930 -31.450  13.324  1.00 29.02           O  
ATOM   4306  OG  SER A 544     -11.564 -30.031  14.220  1.00 29.02           O  
ATOM   4307  N   THR A 545      -8.530 -29.296  13.360  1.00 33.09           N  
ATOM   4308  CA  THR A 545      -7.689 -28.923  12.204  1.00 33.09           C  
ATOM   4309  C   THR A 545      -6.192 -29.008  12.533  1.00 33.09           C  
ATOM   4310  CB  THR A 545      -8.046 -27.516  11.699  1.00 33.09           C  
ATOM   4311  O   THR A 545      -5.397 -29.533  11.747  1.00 33.09           O  
ATOM   4312  CG2 THR A 545      -7.332 -27.177  10.388  1.00 33.09           C  
ATOM   4313  OG1 THR A 545      -9.422 -27.435  11.417  1.00 33.09           O  
ATOM   4314  N   LEU A 546      -5.790 -28.548  13.721  1.00 34.09           N  
ATOM   4315  CA  LEU A 546      -4.394 -28.586  14.165  1.00 34.09           C  
ATOM   4316  C   LEU A 546      -3.969 -30.030  14.508  1.00 34.09           C  
ATOM   4317  CB  LEU A 546      -4.246 -27.560  15.310  1.00 34.09           C  
ATOM   4318  O   LEU A 546      -2.898 -30.478  14.100  1.00 34.09           O  
ATOM   4319  CG  LEU A 546      -2.862 -26.894  15.417  1.00 34.09           C  
ATOM   4320  CD1 LEU A 546      -2.972 -25.583  16.198  1.00 34.09           C  
ATOM   4321  CD2 LEU A 546      -1.839 -27.782  16.122  1.00 34.09           C  
ATOM   4322  N   PHE A 547      -4.854 -30.807  15.140  1.00 31.55           N  
ATOM   4323  CA  PHE A 547      -4.650 -32.221  15.467  1.00 31.55           C  
ATOM   4324  C   PHE A 547      -4.574 -33.107  14.214  1.00 31.55           C  
ATOM   4325  CB  PHE A 547      -5.765 -32.668  16.426  1.00 31.55           C  
ATOM   4326  O   PHE A 547      -3.656 -33.914  14.099  1.00 31.55           O  
ATOM   4327  CG  PHE A 547      -5.510 -33.963  17.170  1.00 31.55           C  
ATOM   4328  CD1 PHE A 547      -6.162 -35.153  16.792  1.00 31.55           C  
ATOM   4329  CD2 PHE A 547      -4.677 -33.955  18.305  1.00 31.55           C  
ATOM   4330  CE1 PHE A 547      -5.980 -36.325  17.549  1.00 31.55           C  
ATOM   4331  CE2 PHE A 547      -4.491 -35.128  19.056  1.00 31.55           C  
ATOM   4332  CZ  PHE A 547      -5.143 -36.314  18.678  1.00 31.55           C  
ATOM   4333  N   THR A 548      -5.448 -32.921  13.216  1.00 30.91           N  
ATOM   4334  CA  THR A 548      -5.342 -33.651  11.933  1.00 30.91           C  
ATOM   4335  C   THR A 548      -4.100 -33.265  11.130  1.00 30.91           C  
ATOM   4336  CB  THR A 548      -6.579 -33.501  11.036  1.00 30.91           C  
ATOM   4337  O   THR A 548      -3.553 -34.109  10.422  1.00 30.91           O  
ATOM   4338  CG2 THR A 548      -7.797 -34.243  11.579  1.00 30.91           C  
ATOM   4339  OG1 THR A 548      -6.929 -32.154  10.857  1.00 30.91           O  
ATOM   4340  N   THR A 549      -3.598 -32.034  11.267  1.00 33.69           N  
ATOM   4341  CA  THR A 549      -2.322 -31.618  10.659  1.00 33.69           C  
ATOM   4342  C   THR A 549      -1.123 -32.264  11.365  1.00 33.69           C  
ATOM   4343  CB  THR A 549      -2.208 -30.087  10.626  1.00 33.69           C  
ATOM   4344  O   THR A 549      -0.212 -32.751  10.698  1.00 33.69           O  
ATOM   4345  CG2 THR A 549      -0.961 -29.610   9.879  1.00 33.69           C  
ATOM   4346  OG1 THR A 549      -3.314 -29.555   9.932  1.00 33.69           O  
ATOM   4347  N   LEU A 550      -1.143 -32.366  12.699  1.00 33.19           N  
ATOM   4348  CA  LEU A 550      -0.124 -33.089  13.471  1.00 33.19           C  
ATOM   4349  C   LEU A 550      -0.153 -34.607  13.205  1.00 33.19           C  
ATOM   4350  CB  LEU A 550      -0.306 -32.778  14.968  1.00 33.19           C  
ATOM   4351  O   LEU A 550       0.905 -35.217  13.059  1.00 33.19           O  
ATOM   4352  CG  LEU A 550       0.115 -31.356  15.387  1.00 33.19           C  
ATOM   4353  CD1 LEU A 550      -0.387 -31.067  16.801  1.00 33.19           C  
ATOM   4354  CD2 LEU A 550       1.638 -31.192  15.391  1.00 33.19           C  
ATOM   4355  N   LEU A 551      -1.339 -35.211  13.061  1.00 30.84           N  
ATOM   4356  CA  LEU A 551      -1.504 -36.624  12.683  1.00 30.84           C  
ATOM   4357  C   LEU A 551      -0.973 -36.930  11.272  1.00 30.84           C  
ATOM   4358  CB  LEU A 551      -2.992 -37.014  12.774  1.00 30.84           C  
ATOM   4359  O   LEU A 551      -0.422 -38.005  11.050  1.00 30.84           O  
ATOM   4360  CG  LEU A 551      -3.536 -37.222  14.199  1.00 30.84           C  
ATOM   4361  CD1 LEU A 551      -5.057 -37.367  14.128  1.00 30.84           C  
ATOM   4362  CD2 LEU A 551      -2.970 -38.486  14.851  1.00 30.84           C  
ATOM   4363  N   LYS A 552      -1.093 -35.990  10.325  1.00 34.34           N  
ATOM   4364  CA  LYS A 552      -0.507 -36.107   8.974  1.00 34.34           C  
ATOM   4365  C   LYS A 552       1.023 -35.994   8.964  1.00 34.34           C  
ATOM   4366  CB  LYS A 552      -1.128 -35.047   8.051  1.00 34.34           C  
ATOM   4367  O   LYS A 552       1.654 -36.422   8.000  1.00 34.34           O  
ATOM   4368  CG  LYS A 552      -2.556 -35.418   7.620  1.00 34.34           C  
ATOM   4369  CD  LYS A 552      -3.237 -34.221   6.946  1.00 34.34           C  
ATOM   4370  CE  LYS A 552      -4.678 -34.570   6.562  1.00 34.34           C  
ATOM   4371  NZ  LYS A 552      -5.380 -33.395   5.988  1.00 34.34           N  
ATOM   4372  N   HIS A 553       1.626 -35.445  10.020  1.00 35.31           N  
ATOM   4373  CA  HIS A 553       3.065 -35.191  10.111  1.00 35.31           C  
ATOM   4374  C   HIS A 553       3.645 -35.647  11.469  1.00 35.31           C  
ATOM   4375  CB  HIS A 553       3.320 -33.706   9.802  1.00 35.31           C  
ATOM   4376  O   HIS A 553       4.125 -34.818  12.246  1.00 35.31           O  
ATOM   4377  CG  HIS A 553       2.862 -33.272   8.430  1.00 35.31           C  
ATOM   4378  CD2 HIS A 553       1.925 -32.313   8.153  1.00 35.31           C  
ATOM   4379  ND1 HIS A 553       3.271 -33.795   7.222  1.00 35.31           N  
ATOM   4380  CE1 HIS A 553       2.599 -33.164   6.246  1.00 35.31           C  
ATOM   4381  NE2 HIS A 553       1.764 -32.252   6.765  1.00 35.31           N  
ATOM   4382  N   PRO A 554       3.672 -36.965  11.766  1.00 31.16           N  
ATOM   4383  CA  PRO A 554       4.126 -37.500  13.060  1.00 31.16           C  
ATOM   4384  C   PRO A 554       5.598 -37.184  13.399  1.00 31.16           C  
ATOM   4385  CB  PRO A 554       3.861 -39.009  12.986  1.00 31.16           C  
ATOM   4386  O   PRO A 554       5.984 -37.190  14.567  1.00 31.16           O  
ATOM   4387  CG  PRO A 554       3.877 -39.313  11.488  1.00 31.16           C  
ATOM   4388  CD  PRO A 554       3.258 -38.054  10.890  1.00 31.16           C  
ATOM   4389  N   GLU A 555       6.411 -36.821  12.401  1.00 34.06           N  
ATOM   4390  CA  GLU A 555       7.749 -36.230  12.568  1.00 34.06           C  
ATOM   4391  C   GLU A 555       7.775 -34.992  13.486  1.00 34.06           C  
ATOM   4392  CB  GLU A 555       8.265 -35.806  11.180  1.00 34.06           C  
ATOM   4393  O   GLU A 555       8.798 -34.719  14.118  1.00 34.06           O  
ATOM   4394  CG  GLU A 555       8.779 -36.979  10.334  1.00 34.06           C  
ATOM   4395  CD  GLU A 555      10.021 -37.624  10.969  1.00 34.06           C  
ATOM   4396  OE1 GLU A 555      10.017 -38.865  11.118  1.00 34.06           O  
ATOM   4397  OE2 GLU A 555      10.943 -36.856  11.366  1.00 34.06           O  
ATOM   4398  N   LEU A 556       6.666 -34.246  13.572  1.00 31.89           N  
ATOM   4399  CA  LEU A 556       6.538 -33.052  14.412  1.00 31.89           C  
ATOM   4400  C   LEU A 556       6.483 -33.406  15.904  1.00 31.89           C  
ATOM   4401  CB  LEU A 556       5.289 -32.254  13.984  1.00 31.89           C  
ATOM   4402  O   LEU A 556       7.143 -32.749  16.709  1.00 31.89           O  
ATOM   4403  CG  LEU A 556       5.309 -31.738  12.530  1.00 31.89           C  
ATOM   4404  CD1 LEU A 556       3.994 -31.030  12.207  1.00 31.89           C  
ATOM   4405  CD2 LEU A 556       6.443 -30.745  12.286  1.00 31.89           C  
ATOM   4406  N   PHE A 557       5.776 -34.481  16.277  1.00 30.64           N  
ATOM   4407  CA  PHE A 557       5.699 -34.943  17.670  1.00 30.64           C  
ATOM   4408  C   PHE A 557       7.087 -35.286  18.232  1.00 30.64           C  
ATOM   4409  CB  PHE A 557       4.747 -36.149  17.778  1.00 30.64           C  
ATOM   4410  O   PHE A 557       7.426 -34.862  19.334  1.00 30.64           O  
ATOM   4411  CG  PHE A 557       3.316 -35.787  18.126  1.00 30.64           C  
ATOM   4412  CD1 PHE A 557       2.980 -35.523  19.468  1.00 30.64           C  
ATOM   4413  CD2 PHE A 557       2.315 -35.745  17.136  1.00 30.64           C  
ATOM   4414  CE1 PHE A 557       1.653 -35.221  19.822  1.00 30.64           C  
ATOM   4415  CE2 PHE A 557       0.984 -35.456  17.493  1.00 30.64           C  
ATOM   4416  CZ  PHE A 557       0.654 -35.189  18.834  1.00 30.64           C  
ATOM   4417  N   ARG A 558       7.936 -35.960  17.443  1.00 32.75           N  
ATOM   4418  CA  ARG A 558       9.314 -36.334  17.829  1.00 32.75           C  
ATOM   4419  C   ARG A 558      10.291 -35.163  18.001  1.00 32.75           C  
ATOM   4420  CB  ARG A 558       9.873 -37.349  16.816  1.00 32.75           C  
ATOM   4421  O   ARG A 558      11.426 -35.392  18.403  1.00 32.75           O  
ATOM   4422  CG  ARG A 558       9.547 -38.789  17.224  1.00 32.75           C  
ATOM   4423  CD  ARG A 558      10.189 -39.759  16.228  1.00 32.75           C  
ATOM   4424  NE  ARG A 558      10.084 -41.153  16.693  1.00 32.75           N  
ATOM   4425  NH1 ARG A 558      10.324 -42.176  14.647  1.00 32.75           N  
ATOM   4426  NH2 ARG A 558      10.064 -43.418  16.485  1.00 32.75           N  
ATOM   4427  CZ  ARG A 558      10.159 -42.237  15.941  1.00 32.75           C  
ATOM   4428  N   LYS A 559       9.898 -33.929  17.664  1.00 33.06           N  
ATOM   4429  CA  LYS A 559      10.749 -32.724  17.763  1.00 33.06           C  
ATOM   4430  C   LYS A 559      10.135 -31.619  18.635  1.00 33.06           C  
ATOM   4431  CB  LYS A 559      11.127 -32.251  16.346  1.00 33.06           C  
ATOM   4432  O   LYS A 559      10.755 -30.575  18.808  1.00 33.06           O  
ATOM   4433  CG  LYS A 559      12.087 -33.245  15.663  1.00 33.06           C  
ATOM   4434  CD  LYS A 559      12.222 -33.002  14.154  1.00 33.06           C  
ATOM   4435  CE  LYS A 559      13.095 -34.108  13.533  1.00 33.06           C  
ATOM   4436  NZ  LYS A 559      12.597 -34.563  12.204  1.00 33.06           N  
ATOM   4437  N   LEU A 560       8.953 -31.870  19.207  1.00 29.81           N  
ATOM   4438  CA  LEU A 560       8.309 -31.048  20.240  1.00 29.81           C  
ATOM   4439  C   LEU A 560       8.545 -31.586  21.665  1.00 29.81           C  
ATOM   4440  CB  LEU A 560       6.810 -30.918  19.902  1.00 29.81           C  
ATOM   4441  O   LEU A 560       8.079 -30.990  22.633  1.00 29.81           O  
ATOM   4442  CG  LEU A 560       6.526 -29.955  18.733  1.00 29.81           C  
ATOM   4443  CD1 LEU A 560       5.085 -30.127  18.252  1.00 29.81           C  
ATOM   4444  CD2 LEU A 560       6.712 -28.490  19.143  1.00 29.81           C  
ATOM   4445  N   GLU A 561       9.286 -32.687  21.804  1.00 28.98           N  
ATOM   4446  CA  GLU A 561       9.748 -33.201  23.094  1.00 28.98           C  
ATOM   4447  C   GLU A 561      10.684 -32.167  23.768  1.00 28.98           C  
ATOM   4448  CB  GLU A 561      10.414 -34.568  22.864  1.00 28.98           C  
ATOM   4449  O   GLU A 561      11.665 -31.733  23.152  1.00 28.98           O  
ATOM   4450  CG  GLU A 561      10.684 -35.335  24.165  1.00 28.98           C  
ATOM   4451  CD  GLU A 561      11.059 -36.801  23.884  1.00 28.98           C  
ATOM   4452  OE1 GLU A 561      10.437 -37.687  24.511  1.00 28.98           O  
ATOM   4453  OE2 GLU A 561      11.954 -37.028  23.037  1.00 28.98           O  
ATOM   4454  N   PRO A 562      10.380 -31.696  24.994  1.00 30.53           N  
ATOM   4455  CA  PRO A 562      11.086 -30.566  25.592  1.00 30.53           C  
ATOM   4456  C   PRO A 562      12.520 -30.940  25.979  1.00 30.53           C  
ATOM   4457  CB  PRO A 562      10.242 -30.147  26.802  1.00 30.53           C  
ATOM   4458  O   PRO A 562      12.749 -31.897  26.718  1.00 30.53           O  
ATOM   4459  CG  PRO A 562       9.522 -31.436  27.198  1.00 30.53           C  
ATOM   4460  CD  PRO A 562       9.285 -32.120  25.853  1.00 30.53           C  
ATOM   4461  N   GLN A 563      13.499 -30.144  25.533  1.00 28.44           N  
ATOM   4462  CA  GLN A 563      14.898 -30.353  25.918  1.00 28.44           C  
ATOM   4463  C   GLN A 563      15.081 -30.221  27.445  1.00 28.44           C  
ATOM   4464  CB  GLN A 563      15.842 -29.405  25.161  1.00 28.44           C  
ATOM   4465  O   GLN A 563      14.520 -29.300  28.051  1.00 28.44           O  
ATOM   4466  CG  GLN A 563      16.011 -29.830  23.694  1.00 28.44           C  
ATOM   4467  CD  GLN A 563      17.130 -29.085  22.968  1.00 28.44           C  
ATOM   4468  NE2 GLN A 563      17.613 -29.613  21.866  1.00 28.44           N  
ATOM   4469  OE1 GLN A 563      17.590 -28.022  23.349  1.00 28.44           O  
ATOM   4470  N   PRO A 564      15.887 -31.103  28.075  1.00 29.47           N  
ATOM   4471  CA  PRO A 564      15.969 -31.222  29.535  1.00 29.47           C  
ATOM   4472  C   PRO A 564      16.436 -29.936  30.230  1.00 29.47           C  
ATOM   4473  CB  PRO A 564      16.922 -32.398  29.792  1.00 29.47           C  
ATOM   4474  O   PRO A 564      15.997 -29.640  31.340  1.00 29.47           O  
ATOM   4475  CG  PRO A 564      17.757 -32.489  28.515  1.00 29.47           C  
ATOM   4476  CD  PRO A 564      16.754 -32.085  27.441  1.00 29.47           C  
ATOM   4477  N   ASP A 565      17.251 -29.125  29.554  1.00 31.39           N  
ATOM   4478  CA  ASP A 565      17.773 -27.842  30.038  1.00 31.39           C  
ATOM   4479  C   ASP A 565      16.665 -26.839  30.434  1.00 31.39           C  
ATOM   4480  CB  ASP A 565      18.665 -27.227  28.940  1.00 31.39           C  
ATOM   4481  O   ASP A 565      16.900 -25.941  31.244  1.00 31.39           O  
ATOM   4482  CG  ASP A 565      19.895 -28.058  28.528  1.00 31.39           C  
ATOM   4483  OD1 ASP A 565      19.998 -29.238  28.932  1.00 31.39           O  
ATOM   4484  OD2 ASP A 565      20.721 -27.501  27.772  1.00 31.39           O  
ATOM   4485  N   VAL A 566      15.442 -26.988  29.906  1.00 28.02           N  
ATOM   4486  CA  VAL A 566      14.290 -26.132  30.251  1.00 28.02           C  
ATOM   4487  C   VAL A 566      13.708 -26.482  31.631  1.00 28.02           C  
ATOM   4488  CB  VAL A 566      13.216 -26.198  29.142  1.00 28.02           C  
ATOM   4489  O   VAL A 566      13.227 -25.596  32.341  1.00 28.02           O  
ATOM   4490  CG1 VAL A 566      12.047 -25.238  29.404  1.00 28.02           C  
ATOM   4491  CG2 VAL A 566      13.799 -25.820  27.769  1.00 28.02           C  
ATOM   4492  N   LEU A 567      13.798 -27.747  32.060  1.00 28.41           N  
ATOM   4493  CA  LEU A 567      13.287 -28.205  33.360  1.00 28.41           C  
ATOM   4494  C   LEU A 567      14.150 -27.704  34.531  1.00 28.41           C  
ATOM   4495  CB  LEU A 567      13.140 -29.740  33.336  1.00 28.41           C  
ATOM   4496  O   LEU A 567      13.598 -27.246  35.531  1.00 28.41           O  
ATOM   4497  CG  LEU A 567      11.870 -30.200  32.589  1.00 28.41           C  
ATOM   4498  CD1 LEU A 567      12.034 -31.610  32.026  1.00 28.41           C  
ATOM   4499  CD2 LEU A 567      10.658 -30.198  33.525  1.00 28.41           C  
ATOM   4500  N   GLU A 568      15.482 -27.657  34.379  1.00 28.50           N  
ATOM   4501  CA  GLU A 568      16.396 -27.044  35.369  1.00 28.50           C  
ATOM   4502  C   GLU A 568      16.056 -25.566  35.658  1.00 28.50           C  
ATOM   4503  CB  GLU A 568      17.858 -27.090  34.860  1.00 28.50           C  
ATOM   4504  O   GLU A 568      16.282 -25.063  36.764  1.00 28.50           O  
ATOM   4505  CG  GLU A 568      18.761 -28.174  35.492  1.00 28.50           C  
ATOM   4506  CD  GLU A 568      20.139 -27.639  35.952  1.00 28.50           C  
ATOM   4507  OE1 GLU A 568      20.692 -28.152  36.950  1.00 28.50           O  
ATOM   4508  OE2 GLU A 568      20.635 -26.591  35.468  1.00 28.50           O  
ATOM   4509  N   VAL A 569      15.537 -24.843  34.660  1.00 29.88           N  
ATOM   4510  CA  VAL A 569      15.143 -23.432  34.799  1.00 29.88           C  
ATOM   4511  C   VAL A 569      13.807 -23.306  35.535  1.00 29.88           C  
ATOM   4512  CB  VAL A 569      15.123 -22.729  33.426  1.00 29.88           C  
ATOM   4513  O   VAL A 569      13.658 -22.407  36.364  1.00 29.88           O  
ATOM   4514  CG1 VAL A 569      14.706 -21.255  33.532  1.00 29.88           C  
ATOM   4515  CG2 VAL A 569      16.518 -22.748  32.783  1.00 29.88           C  
ATOM   4516  N   ALA A 570      12.866 -24.225  35.297  1.00 28.12           N  
ATOM   4517  CA  ALA A 570      11.588 -24.272  36.005  1.00 28.12           C  
ATOM   4518  C   ALA A 570      11.763 -24.605  37.500  1.00 28.12           C  
ATOM   4519  CB  ALA A 570      10.669 -25.269  35.289  1.00 28.12           C  
ATOM   4520  O   ALA A 570      11.207 -23.906  38.348  1.00 28.12           O  
ATOM   4521  N   GLU A 571      12.597 -25.595  37.848  1.00 27.08           N  
ATOM   4522  CA  GLU A 571      12.879 -25.941  39.253  1.00 27.08           C  
ATOM   4523  C   GLU A 571      13.487 -24.770  40.043  1.00 27.08           C  
ATOM   4524  CB  GLU A 571      13.843 -27.132  39.342  1.00 27.08           C  
ATOM   4525  O   GLU A 571      13.170 -24.568  41.216  1.00 27.08           O  
ATOM   4526  CG  GLU A 571      13.211 -28.477  38.960  1.00 27.08           C  
ATOM   4527  CD  GLU A 571      14.068 -29.646  39.470  1.00 27.08           C  
ATOM   4528  OE1 GLU A 571      13.470 -30.621  39.979  1.00 27.08           O  
ATOM   4529  OE2 GLU A 571      15.315 -29.529  39.414  1.00 27.08           O  
ATOM   4530  N   ARG A 572      14.330 -23.950  39.400  1.00 31.30           N  
ATOM   4531  CA  ARG A 572      14.951 -22.767  40.027  1.00 31.30           C  
ATOM   4532  C   ARG A 572      14.018 -21.556  40.145  1.00 31.30           C  
ATOM   4533  CB  ARG A 572      16.254 -22.416  39.292  1.00 31.30           C  
ATOM   4534  O   ARG A 572      14.394 -20.589  40.808  1.00 31.30           O  
ATOM   4535  CG  ARG A 572      17.343 -23.464  39.559  1.00 31.30           C  
ATOM   4536  CD  ARG A 572      18.630 -23.114  38.805  1.00 31.30           C  
ATOM   4537  NE  ARG A 572      19.650 -24.167  38.995  1.00 31.30           N  
ATOM   4538  NH1 ARG A 572      20.490 -24.253  36.846  1.00 31.30           N  
ATOM   4539  NH2 ARG A 572      21.043 -25.816  38.296  1.00 31.30           N  
ATOM   4540  CZ  ARG A 572      20.396 -24.720  38.054  1.00 31.30           C  
ATOM   4541  N   ALA A 573      12.831 -21.592  39.537  1.00 28.14           N  
ATOM   4542  CA  ALA A 573      11.846 -20.510  39.580  1.00 28.14           C  
ATOM   4543  C   ALA A 573      10.768 -20.685  40.672  1.00 28.14           C  
ATOM   4544  CB  ALA A 573      11.233 -20.373  38.180  1.00 28.14           C  
ATOM   4545  O   ALA A 573      10.040 -19.736  40.967  1.00 28.14           O  
ATOM   4546  N   ALA A 574      10.660 -21.867  41.289  1.00 27.11           N  
ATOM   4547  CA  ALA A 574       9.643 -22.150  42.301  1.00 27.11           C  
ATOM   4548  C   ALA A 574       9.904 -21.402  43.636  1.00 27.11           C  
ATOM   4549  CB  ALA A 574       9.562 -23.667  42.500  1.00 27.11           C  
ATOM   4550  O   ALA A 574      11.023 -21.439  44.159  1.00 27.11           O  
ATOM   4551  N   PRO A 575       8.893 -20.742  44.240  1.00 26.34           N  
ATOM   4552  CA  PRO A 575       9.052 -20.057  45.521  1.00 26.34           C  
ATOM   4553  C   PRO A 575       9.138 -21.051  46.699  1.00 26.34           C  
ATOM   4554  CB  PRO A 575       7.838 -19.130  45.637  1.00 26.34           C  
ATOM   4555  O   PRO A 575       8.453 -22.076  46.696  1.00 26.34           O  
ATOM   4556  CG  PRO A 575       6.756 -19.881  44.861  1.00 26.34           C  
ATOM   4557  CD  PRO A 575       7.539 -20.556  43.734  1.00 26.34           C  
ATOM   4558  N   PRO A 576       9.927 -20.758  47.751  1.00 27.38           N  
ATOM   4559  CA  PRO A 576      10.038 -21.633  48.914  1.00 27.38           C  
ATOM   4560  C   PRO A 576       8.764 -21.598  49.770  1.00 27.38           C  
ATOM   4561  CB  PRO A 576      11.264 -21.131  49.681  1.00 27.38           C  
ATOM   4562  O   PRO A 576       8.288 -20.530  50.161  1.00 27.38           O  
ATOM   4563  CG  PRO A 576      11.298 -19.639  49.345  1.00 27.38           C  
ATOM   4564  CD  PRO A 576      10.783 -19.592  47.906  1.00 27.38           C  
ATOM   4565  N   ALA A 577       8.239 -22.775  50.117  1.00 28.33           N  
ATOM   4566  CA  ALA A 577       7.080 -22.901  50.994  1.00 28.33           C  
ATOM   4567  C   ALA A 577       7.367 -22.391  52.422  1.00 28.33           C  
ATOM   4568  CB  ALA A 577       6.614 -24.362  50.997  1.00 28.33           C  
ATOM   4569  O   ALA A 577       8.461 -22.571  52.966  1.00 28.33           O  
ATOM   4570  N   ARG A 578       6.350 -21.798  53.065  1.00 31.14           N  
ATOM   4571  CA  ARG A 578       6.359 -21.571  54.519  1.00 31.14           C  
ATOM   4572  C   ARG A 578       6.401 -22.926  55.242  1.00 31.14           C  
ATOM   4573  CB  ARG A 578       5.124 -20.762  54.962  1.00 31.14           C  
ATOM   4574  O   ARG A 578       5.671 -23.835  54.865  1.00 31.14           O  
ATOM   4575  CG  ARG A 578       5.273 -19.238  54.806  1.00 31.14           C  
ATOM   4576  CD  ARG A 578       3.962 -18.547  55.222  1.00 31.14           C  
ATOM   4577  NE  ARG A 578       4.123 -17.096  55.460  1.00 31.14           N  
ATOM   4578  NH1 ARG A 578       1.890 -16.588  55.709  1.00 31.14           N  
ATOM   4579  NH2 ARG A 578       3.414 -15.003  56.046  1.00 31.14           N  
ATOM   4580  CZ  ARG A 578       3.147 -16.241  55.733  1.00 31.14           C  
ATOM   4581  N   ASN A 579       7.175 -22.979  56.330  1.00 30.67           N  
ATOM   4582  CA  ASN A 579       7.458 -24.122  57.219  1.00 30.67           C  
ATOM   4583  C   ASN A 579       8.644 -24.996  56.765  1.00 30.67           C  
ATOM   4584  CB  ASN A 579       6.187 -24.916  57.587  1.00 30.67           C  
ATOM   4585  O   ASN A 579       8.586 -25.743  55.793  1.00 30.67           O  
ATOM   4586  CG  ASN A 579       5.066 -24.036  58.119  1.00 30.67           C  
ATOM   4587  ND2 ASN A 579       3.848 -24.519  58.114  1.00 30.67           N  
ATOM   4588  OD1 ASN A 579       5.270 -22.916  58.561  1.00 30.67           O  
ATOM   4589  N   GLY A 580       9.751 -24.894  57.508  1.00 33.50           N  
ATOM   4590  CA  GLY A 580      11.065 -25.415  57.126  1.00 33.50           C  
ATOM   4591  C   GLY A 580      11.259 -26.921  57.309  1.00 33.50           C  
ATOM   4592  O   GLY A 580      12.038 -27.335  58.164  1.00 33.50           O  
ATOM   4593  N   LYS A 581      10.623 -27.737  56.464  1.00 24.64           N  
ATOM   4594  CA  LYS A 581      11.045 -29.121  56.200  1.00 24.64           C  
ATOM   4595  C   LYS A 581      11.201 -29.332  54.695  1.00 24.64           C  
ATOM   4596  CB  LYS A 581      10.063 -30.140  56.807  1.00 24.64           C  
ATOM   4597  O   LYS A 581      10.219 -29.323  53.964  1.00 24.64           O  
ATOM   4598  CG  LYS A 581      10.195 -30.244  58.335  1.00 24.64           C  
ATOM   4599  CD  LYS A 581       9.341 -31.394  58.889  1.00 24.64           C  
ATOM   4600  CE  LYS A 581       9.563 -31.544  60.400  1.00 24.64           C  
ATOM   4601  NZ  LYS A 581       8.795 -32.688  60.957  1.00 24.64           N  
ATOM   4602  N   ARG A 582      12.438 -29.559  54.241  1.00 30.53           N  
ATOM   4603  CA  ARG A 582      12.671 -30.281  52.984  1.00 30.53           C  
ATOM   4604  C   ARG A 582      12.349 -31.752  53.245  1.00 30.53           C  
ATOM   4605  CB  ARG A 582      14.129 -30.144  52.509  1.00 30.53           C  
ATOM   4606  O   ARG A 582      12.876 -32.312  54.200  1.00 30.53           O  
ATOM   4607  CG  ARG A 582      14.423 -28.833  51.765  1.00 30.53           C  
ATOM   4608  CD  ARG A 582      15.881 -28.837  51.280  1.00 30.53           C  
ATOM   4609  NE  ARG A 582      16.156 -27.752  50.317  1.00 30.53           N  
ATOM   4610  NH1 ARG A 582      18.298 -28.385  49.773  1.00 30.53           N  
ATOM   4611  NH2 ARG A 582      17.342 -26.693  48.681  1.00 30.53           N  
ATOM   4612  CZ  ARG A 582      17.261 -27.612  49.602  1.00 30.53           C  
ATOM   4613  N   THR A 583      11.527 -32.353  52.398  1.00 23.67           N  
ATOM   4614  CA  THR A 583      11.314 -33.806  52.329  1.00 23.67           C  
ATOM   4615  C   THR A 583      11.504 -34.245  50.887  1.00 23.67           C  
ATOM   4616  CB  THR A 583       9.934 -34.234  52.854  1.00 23.67           C  
ATOM   4617  O   THR A 583      11.060 -33.554  49.970  1.00 23.67           O  
ATOM   4618  CG2 THR A 583       9.909 -34.249  54.381  1.00 23.67           C  
ATOM   4619  OG1 THR A 583       8.919 -33.349  52.433  1.00 23.67           O  
ATOM   4620  N   GLU A 584      12.220 -35.346  50.686  1.00 27.62           N  
ATOM   4621  CA  GLU A 584      12.700 -35.770  49.372  1.00 27.62           C  
ATOM   4622  C   GLU A 584      11.610 -36.508  48.585  1.00 27.62           C  
ATOM   4623  CB  GLU A 584      13.921 -36.690  49.553  1.00 27.62           C  
ATOM   4624  O   GLU A 584      11.162 -37.567  49.012  1.00 27.62           O  
ATOM   4625  CG  GLU A 584      15.099 -36.032  50.299  1.00 27.62           C  
ATOM   4626  CD  GLU A 584      15.689 -36.942  51.387  1.00 27.62           C  
ATOM   4627  OE1 GLU A 584      16.927 -37.120  51.377  1.00 27.62           O  
ATOM   4628  OE2 GLU A 584      14.901 -37.373  52.260  1.00 27.62           O  
ATOM   4629  N   VAL A 585      11.238 -35.999  47.404  1.00 25.39           N  
ATOM   4630  CA  VAL A 585      10.605 -36.804  46.342  1.00 25.39           C  
ATOM   4631  C   VAL A 585      11.101 -36.325  44.973  1.00 25.39           C  
ATOM   4632  CB  VAL A 585       9.055 -36.809  46.388  1.00 25.39           C  
ATOM   4633  O   VAL A 585      10.487 -35.473  44.339  1.00 25.39           O  
ATOM   4634  CG1 VAL A 585       8.513 -37.841  45.383  1.00 25.39           C  
ATOM   4635  CG2 VAL A 585       8.451 -37.180  47.748  1.00 25.39           C  
ATOM   4636  N   VAL A 586      12.211 -36.897  44.503  1.00 26.14           N  
ATOM   4637  CA  VAL A 586      12.602 -36.891  43.079  1.00 26.14           C  
ATOM   4638  C   VAL A 586      12.949 -38.329  42.696  1.00 26.14           C  
ATOM   4639  CB  VAL A 586      13.738 -35.895  42.744  1.00 26.14           C  
ATOM   4640  O   VAL A 586      14.112 -38.715  42.635  1.00 26.14           O  
ATOM   4641  CG1 VAL A 586      14.053 -35.896  41.239  1.00 26.14           C  
ATOM   4642  CG2 VAL A 586      13.356 -34.455  43.109  1.00 26.14           C  
ATOM   4643  N   SER A 587      11.915 -39.158  42.537  1.00 26.91           N  
ATOM   4644  CA  SER A 587      12.066 -40.584  42.197  1.00 26.91           C  
ATOM   4645  C   SER A 587      10.794 -41.239  41.628  1.00 26.91           C  
ATOM   4646  CB  SER A 587      12.628 -41.371  43.395  1.00 26.91           C  
ATOM   4647  O   SER A 587      10.636 -42.453  41.716  1.00 26.91           O  
ATOM   4648  OG  SER A 587      11.914 -41.081  44.583  1.00 26.91           O  
ATOM   4649  N   SER A 588       9.887 -40.465  41.014  1.00 25.42           N  
ATOM   4650  CA  SER A 588       8.728 -41.018  40.286  1.00 25.42           C  
ATOM   4651  C   SER A 588       8.091 -40.023  39.299  1.00 25.42           C  
ATOM   4652  CB  SER A 588       7.680 -41.586  41.261  1.00 25.42           C  
ATOM   4653  O   SER A 588       6.888 -39.764  39.357  1.00 25.42           O  
ATOM   4654  OG  SER A 588       7.151 -40.570  42.088  1.00 25.42           O  
ATOM   4655  N   VAL A 589       8.881 -39.463  38.374  1.00 24.81           N  
ATOM   4656  CA  VAL A 589       8.326 -38.850  37.148  1.00 24.81           C  
ATOM   4657  C   VAL A 589       8.001 -39.981  36.169  1.00 24.81           C  
ATOM   4658  CB  VAL A 589       9.239 -37.761  36.538  1.00 24.81           C  
ATOM   4659  O   VAL A 589       8.727 -40.229  35.213  1.00 24.81           O  
ATOM   4660  CG1 VAL A 589       8.572 -37.067  35.338  1.00 24.81           C  
ATOM   4661  CG2 VAL A 589       9.543 -36.662  37.567  1.00 24.81           C  
ATOM   4662  N   ASP A 590       6.936 -40.725  36.468  1.00 24.17           N  
ATOM   4663  CA  ASP A 590       6.369 -41.703  35.538  1.00 24.17           C  
ATOM   4664  C   ASP A 590       5.534 -40.956  34.486  1.00 24.17           C  
ATOM   4665  CB  ASP A 590       5.565 -42.770  36.304  1.00 24.17           C  
ATOM   4666  O   ASP A 590       4.698 -40.109  34.823  1.00 24.17           O  
ATOM   4667  CG  ASP A 590       5.056 -43.907  35.405  1.00 24.17           C  
ATOM   4668  OD1 ASP A 590       5.531 -44.010  34.252  1.00 24.17           O  
ATOM   4669  OD2 ASP A 590       4.157 -44.648  35.860  1.00 24.17           O  
ATOM   4670  N   ALA A 591       5.752 -41.251  33.203  1.00 26.50           N  
ATOM   4671  CA  ALA A 591       5.264 -40.471  32.058  1.00 26.50           C  
ATOM   4672  C   ALA A 591       3.752 -40.642  31.774  1.00 26.50           C  
ATOM   4673  CB  ALA A 591       6.157 -40.779  30.849  1.00 26.50           C  
ATOM   4674  O   ALA A 591       3.289 -40.500  30.645  1.00 26.50           O  
ATOM   4675  N   ARG A 592       2.969 -40.971  32.808  1.00 24.66           N  
ATOM   4676  CA  ARG A 592       1.543 -41.326  32.747  1.00 24.66           C  
ATOM   4677  C   ARG A 592       0.622 -40.351  33.491  1.00 24.66           C  
ATOM   4678  CB  ARG A 592       1.386 -42.781  33.230  1.00 24.66           C  
ATOM   4679  O   ARG A 592      -0.593 -40.514  33.433  1.00 24.66           O  
ATOM   4680  CG  ARG A 592       2.010 -43.763  32.225  1.00 24.66           C  
ATOM   4681  CD  ARG A 592       1.869 -45.219  32.680  1.00 24.66           C  
ATOM   4682  NE  ARG A 592       2.167 -46.142  31.566  1.00 24.66           N  
ATOM   4683  NH1 ARG A 592       1.455 -48.080  32.561  1.00 24.66           N  
ATOM   4684  NH2 ARG A 592       2.162 -48.126  30.443  1.00 24.66           N  
ATOM   4685  CZ  ARG A 592       1.928 -47.441  31.528  1.00 24.66           C  
ATOM   4686  N   PHE A 593       1.163 -39.324  34.158  1.00 24.86           N  
ATOM   4687  CA  PHE A 593       0.379 -38.382  34.973  1.00 24.86           C  
ATOM   4688  C   PHE A 593       0.556 -36.901  34.587  1.00 24.86           C  
ATOM   4689  CB  PHE A 593       0.573 -38.688  36.473  1.00 24.86           C  
ATOM   4690  O   PHE A 593       1.161 -36.110  35.310  1.00 24.86           O  
ATOM   4691  CG  PHE A 593      -0.659 -39.328  37.082  1.00 24.86           C  
ATOM   4692  CD1 PHE A 593      -1.729 -38.520  37.511  1.00 24.86           C  
ATOM   4693  CD2 PHE A 593      -0.766 -40.729  37.158  1.00 24.86           C  
ATOM   4694  CE1 PHE A 593      -2.900 -39.109  38.023  1.00 24.86           C  
ATOM   4695  CE2 PHE A 593      -1.935 -41.317  37.673  1.00 24.86           C  
ATOM   4696  CZ  PHE A 593      -3.001 -40.509  38.105  1.00 24.86           C  
ATOM   4697  N   GLN A 594      -0.074 -36.503  33.473  1.00 25.42           N  
ATOM   4698  CA  GLN A 594      -0.619 -35.136  33.362  1.00 25.42           C  
ATOM   4699  C   GLN A 594      -1.797 -34.966  32.385  1.00 25.42           C  
ATOM   4700  CB  GLN A 594       0.498 -34.095  33.123  1.00 25.42           C  
ATOM   4701  O   GLN A 594      -2.621 -34.083  32.606  1.00 25.42           O  
ATOM   4702  CG  GLN A 594       0.418 -33.009  34.215  1.00 25.42           C  
ATOM   4703  CD  GLN A 594       1.703 -32.207  34.358  1.00 25.42           C  
ATOM   4704  NE2 GLN A 594       2.716 -32.758  34.989  1.00 25.42           N  
ATOM   4705  OE1 GLN A 594       1.808 -31.070  33.939  1.00 25.42           O  
ATOM   4706  N   LEU A 595      -1.982 -35.864  31.405  1.00 26.20           N  
ATOM   4707  CA  LEU A 595      -3.220 -35.917  30.602  1.00 26.20           C  
ATOM   4708  C   LEU A 595      -4.474 -36.197  31.457  1.00 26.20           C  
ATOM   4709  CB  LEU A 595      -3.056 -36.970  29.486  1.00 26.20           C  
ATOM   4710  O   LEU A 595      -5.545 -35.666  31.189  1.00 26.20           O  
ATOM   4711  CG  LEU A 595      -2.363 -36.405  28.230  1.00 26.20           C  
ATOM   4712  CD1 LEU A 595      -1.823 -37.539  27.359  1.00 26.20           C  
ATOM   4713  CD2 LEU A 595      -3.335 -35.579  27.385  1.00 26.20           C  
ATOM   4714  N   THR A 596      -4.334 -36.944  32.555  1.00 25.36           N  
ATOM   4715  CA  THR A 596      -5.422 -37.328  33.476  1.00 25.36           C  
ATOM   4716  C   THR A 596      -5.974 -36.198  34.362  1.00 25.36           C  
ATOM   4717  CB  THR A 596      -4.983 -38.526  34.337  1.00 25.36           C  
ATOM   4718  O   THR A 596      -6.818 -36.462  35.216  1.00 25.36           O  
ATOM   4719  CG2 THR A 596      -4.997 -39.824  33.531  1.00 25.36           C  
ATOM   4720  OG1 THR A 596      -3.656 -38.341  34.795  1.00 25.36           O  
ATOM   4721  N   ARG A 597      -5.546 -34.939  34.173  1.00 26.67           N  
ATOM   4722  CA  ARG A 597      -6.220 -33.752  34.746  1.00 26.67           C  
ATOM   4723  C   ARG A 597      -7.047 -32.950  33.737  1.00 26.67           C  
ATOM   4724  CB  ARG A 597      -5.221 -32.853  35.493  1.00 26.67           C  
ATOM   4725  O   ARG A 597      -7.876 -32.153  34.166  1.00 26.67           O  
ATOM   4726  CG  ARG A 597      -4.959 -33.372  36.914  1.00 26.67           C  
ATOM   4727  CD  ARG A 597      -4.143 -32.349  37.713  1.00 26.67           C  
ATOM   4728  NE  ARG A 597      -3.987 -32.762  39.121  1.00 26.67           N  
ATOM   4729  NH1 ARG A 597      -2.786 -30.939  39.830  1.00 26.67           N  
ATOM   4730  NH2 ARG A 597      -3.296 -32.554  41.282  1.00 26.67           N  
ATOM   4731  CZ  ARG A 597      -3.360 -32.085  40.067  1.00 26.67           C  
ATOM   4732  N   PHE A 598      -6.893 -33.183  32.434  1.00 26.05           N  
ATOM   4733  CA  PHE A 598      -7.653 -32.495  31.383  1.00 26.05           C  
ATOM   4734  C   PHE A 598      -9.023 -33.147  31.140  1.00 26.05           C  
ATOM   4735  CB  PHE A 598      -6.787 -32.361  30.120  1.00 26.05           C  
ATOM   4736  O   PHE A 598      -9.375 -33.488  30.014  1.00 26.05           O  
ATOM   4737  CG  PHE A 598      -5.811 -31.210  30.213  1.00 26.05           C  
ATOM   4738  CD1 PHE A 598      -6.229 -29.921  29.829  1.00 26.05           C  
ATOM   4739  CD2 PHE A 598      -4.504 -31.409  30.698  1.00 26.05           C  
ATOM   4740  CE1 PHE A 598      -5.345 -28.834  29.922  1.00 26.05           C  
ATOM   4741  CE2 PHE A 598      -3.619 -30.320  30.792  1.00 26.05           C  
ATOM   4742  CZ  PHE A 598      -4.040 -29.034  30.403  1.00 26.05           C  
ATOM   4743  N   HIS A 599      -9.798 -33.371  32.207  1.00 28.72           N  
ATOM   4744  CA  HIS A 599     -11.105 -34.007  32.065  1.00 28.72           C  
ATOM   4745  C   HIS A 599     -12.106 -33.681  33.190  1.00 28.72           C  
ATOM   4746  CB  HIS A 599     -10.899 -35.522  31.882  1.00 28.72           C  
ATOM   4747  O   HIS A 599     -12.161 -34.371  34.210  1.00 28.72           O  
ATOM   4748  CG  HIS A 599     -12.047 -36.035  31.085  1.00 28.72           C  
ATOM   4749  CD2 HIS A 599     -12.064 -36.165  29.724  1.00 28.72           C  
ATOM   4750  ND1 HIS A 599     -13.344 -36.054  31.525  1.00 28.72           N  
ATOM   4751  CE1 HIS A 599     -14.134 -36.164  30.457  1.00 28.72           C  
ATOM   4752  NE2 HIS A 599     -13.401 -36.244  29.336  1.00 28.72           N  
ATOM   4753  N   PRO A 600     -12.950 -32.652  32.996  1.00 25.86           N  
ATOM   4754  CA  PRO A 600     -14.387 -32.951  32.846  1.00 25.86           C  
ATOM   4755  C   PRO A 600     -14.940 -32.712  31.434  1.00 25.86           C  
ATOM   4756  CB  PRO A 600     -15.135 -32.084  33.872  1.00 25.86           C  
ATOM   4757  O   PRO A 600     -15.824 -33.438  30.992  1.00 25.86           O  
ATOM   4758  CG  PRO A 600     -14.053 -31.651  34.853  1.00 25.86           C  
ATOM   4759  CD  PRO A 600     -12.846 -31.538  33.929  1.00 25.86           C  
ATOM   4760  N   TYR A 601     -14.419 -31.704  30.728  1.00 28.22           N  
ATOM   4761  CA  TYR A 601     -15.096 -31.095  29.576  1.00 28.22           C  
ATOM   4762  C   TYR A 601     -15.112 -31.940  28.289  1.00 28.22           C  
ATOM   4763  CB  TYR A 601     -14.484 -29.706  29.336  1.00 28.22           C  
ATOM   4764  O   TYR A 601     -16.042 -31.814  27.493  1.00 28.22           O  
ATOM   4765  CG  TYR A 601     -14.828 -28.703  30.425  1.00 28.22           C  
ATOM   4766  CD1 TYR A 601     -16.094 -28.085  30.408  1.00 28.22           C  
ATOM   4767  CD2 TYR A 601     -13.913 -28.398  31.455  1.00 28.22           C  
ATOM   4768  CE1 TYR A 601     -16.448 -27.167  31.413  1.00 28.22           C  
ATOM   4769  CE2 TYR A 601     -14.268 -27.482  32.468  1.00 28.22           C  
ATOM   4770  OH  TYR A 601     -15.891 -25.974  33.410  1.00 28.22           O  
ATOM   4771  CZ  TYR A 601     -15.539 -26.864  32.445  1.00 28.22           C  
ATOM   4772  N   TRP A 602     -14.136 -32.828  28.078  1.00 28.55           N  
ATOM   4773  CA  TRP A 602     -14.034 -33.606  26.834  1.00 28.55           C  
ATOM   4774  C   TRP A 602     -15.105 -34.704  26.685  1.00 28.55           C  
ATOM   4775  CB  TRP A 602     -12.612 -34.167  26.688  1.00 28.55           C  
ATOM   4776  O   TRP A 602     -15.482 -35.002  25.556  1.00 28.55           O  
ATOM   4777  CG  TRP A 602     -11.592 -33.290  26.021  1.00 28.55           C  
ATOM   4778  CD1 TRP A 602     -11.566 -31.936  25.999  1.00 28.55           C  
ATOM   4779  CD2 TRP A 602     -10.443 -33.718  25.224  1.00 28.55           C  
ATOM   4780  CE2 TRP A 602      -9.759 -32.560  24.749  1.00 28.55           C  
ATOM   4781  CE3 TRP A 602      -9.926 -34.975  24.836  1.00 28.55           C  
ATOM   4782  NE1 TRP A 602     -10.486 -31.503  25.253  1.00 28.55           N  
ATOM   4783  CH2 TRP A 602      -8.134 -33.908  23.562  1.00 28.55           C  
ATOM   4784  CZ2 TRP A 602      -8.621 -32.642  23.933  1.00 28.55           C  
ATOM   4785  CZ3 TRP A 602      -8.786 -35.070  24.014  1.00 28.55           C  
ATOM   4786  N   ALA A 603     -15.660 -35.261  27.769  1.00 29.73           N  
ATOM   4787  CA  ALA A 603     -16.766 -36.226  27.675  1.00 29.73           C  
ATOM   4788  C   ALA A 603     -18.092 -35.524  27.395  1.00 29.73           C  
ATOM   4789  CB  ALA A 603     -16.882 -37.128  28.905  1.00 29.73           C  
ATOM   4790  O   ALA A 603     -18.842 -35.997  26.557  1.00 29.73           O  
ATOM   4791  N   SER A 604     -18.341 -34.344  27.977  1.00 30.34           N  
ATOM   4792  CA  SER A 604     -19.474 -33.517  27.544  1.00 30.34           C  
ATOM   4793  C   SER A 604     -19.382 -33.149  26.057  1.00 30.34           C  
ATOM   4794  CB  SER A 604     -19.640 -32.267  28.416  1.00 30.34           C  
ATOM   4795  O   SER A 604     -20.414 -33.121  25.393  1.00 30.34           O  
ATOM   4796  OG  SER A 604     -18.410 -31.678  28.799  1.00 30.34           O  
ATOM   4797  N   SER A 605     -18.176 -32.942  25.509  1.00 30.72           N  
ATOM   4798  CA  SER A 605     -17.986 -32.783  24.060  1.00 30.72           C  
ATOM   4799  C   SER A 605     -18.205 -34.092  23.289  1.00 30.72           C  
ATOM   4800  CB  SER A 605     -16.612 -32.189  23.723  1.00 30.72           C  
ATOM   4801  O   SER A 605     -18.915 -34.071  22.291  1.00 30.72           O  
ATOM   4802  OG  SER A 605     -16.503 -30.872  24.225  1.00 30.72           O  
ATOM   4803  N   LEU A 606     -17.663 -35.233  23.736  1.00 30.27           N  
ATOM   4804  CA  LEU A 606     -17.826 -36.535  23.066  1.00 30.27           C  
ATOM   4805  C   LEU A 606     -19.275 -37.043  23.082  1.00 30.27           C  
ATOM   4806  CB  LEU A 606     -16.879 -37.575  23.695  1.00 30.27           C  
ATOM   4807  O   LEU A 606     -19.772 -37.464  22.040  1.00 30.27           O  
ATOM   4808  CG  LEU A 606     -15.431 -37.484  23.182  1.00 30.27           C  
ATOM   4809  CD1 LEU A 606     -14.486 -38.242  24.115  1.00 30.27           C  
ATOM   4810  CD2 LEU A 606     -15.297 -38.096  21.783  1.00 30.27           C  
ATOM   4811  N   ASP A 607     -19.974 -36.942  24.212  1.00 32.06           N  
ATOM   4812  CA  ASP A 607     -21.391 -37.295  24.343  1.00 32.06           C  
ATOM   4813  C   ASP A 607     -22.263 -36.363  23.486  1.00 32.06           C  
ATOM   4814  CB  ASP A 607     -21.825 -37.235  25.822  1.00 32.06           C
[truncated: 240,732 more chars]
