# Supplementary material for: Structural screens identify candidate human homologs of insect chemoreceptors and cryptic Drosophila gustatory receptor-like proteins
Source: eLife. 2023 Feb 20;12:e85537. doi: 10.7554/eLife.85537 (PMC9998090; doi:10.7554/eLife.85537)
Supplement: Source data 1. — Models of proteins analyzed in this work, either downloaded from the AlphaFold Protein Structure Database or, where not already available, predicted using the AlphaFold2 algorithm implemented in ColabFold (Mirdita et al., 2022). The four-letter code in the filename represents the first letter of the genus and the first three letters of the species (e.g., ‘Dmel’ = D. melanogaster); species names are given in full in the figures. [file elife-85537-data1.zip › TtraGRL4_AF-A0A0L0D5H0-F1-model_v3.pdb]

HEADER                                            01-JUN-22                     
TITLE     ALPHAFOLD MONOMER V2.0 PREDICTION FOR UNCHARACTERIZED PROTEIN         
TITLE    2 (A0A0L0D5H0)                                                         
COMPND    MOL_ID: 1;                                                            
COMPND   2 MOLECULE: UNCHARACTERIZED PROTEIN;                                   
COMPND   3 CHAIN: A                                                             
SOURCE    MOL_ID: 1;                                                            
SOURCE   2 ORGANISM_SCIENTIFIC: THECAMONAS TRAHENS ATCC 50062;                  
SOURCE   3 ORGANISM_TAXID: 461836                                               
REMARK   1                                                                      
REMARK   1 REFERENCE 1                                                          
REMARK   1  AUTH   JOHN JUMPER, RICHARD EVANS, ALEXANDER PRITZEL, TIM GREEN,    
REMARK   1  AUTH 2 MICHAEL FIGURNOV, OLAF RONNEBERGER, KATHRYN TUNYASUVUNAKOOL, 
REMARK   1  AUTH 3 RUSS BATES, AUGUSTIN ZIDEK, ANNA POTAPENKO, ALEX BRIDGLAND,  
REMARK   1  AUTH 4 CLEMENS MEYER, SIMON A A KOHL, ANDREW J BALLARD,             
REMARK   1  AUTH 5 ANDREW COWIE, BERNARDINO ROMERA-PAREDES, STANISLAV NIKOLOV,  
REMARK   1  AUTH 6 RISHUB JAIN, JONAS ADLER, TREVOR BACK, STIG PETERSEN,        
REMARK   1  AUTH 7 DAVID REIMAN, ELLEN CLANCY, MICHAL ZIELINSKI,                
REMARK   1  AUTH 8 MARTIN STEINEGGER, MICHALINA PACHOLSKA, TAMAS BERGHAMMER,    
REMARK   1  AUTH 9 DAVID SILVER, ORIOL VINYALS, ANDREW W SENIOR,                
REMARK   1  AUTH10 KORAY KAVUKCUOGLU, PUSHMEET KOHLI, DEMIS HASSABIS            
REMARK   1  TITL   HIGHLY ACCURATE PROTEIN STRUCTURE PREDICTION WITH ALPHAFOLD  
REMARK   1  REF    NATURE                        V. 596   583 2021              
REMARK   1  REFN                   ISSN 0028-0836                               
REMARK   1  PMID   34265844                                                     
REMARK   1  DOI    10.1038/s41586-021-03819-2                                   
REMARK   1                                                                      
REMARK   1 DISCLAIMERS                                                          
REMARK   1 ALPHAFOLD DATA, COPYRIGHT (2021) DEEPMIND TECHNOLOGIES LIMITED. THE  
REMARK   1 INFORMATION PROVIDED IS THEORETICAL MODELLING ONLY AND CAUTION SHOULD
REMARK   1 BE EXERCISED IN ITS USE. IT IS PROVIDED "AS-IS" WITHOUT ANY WARRANTY 
REMARK   1 OF ANY KIND, WHETHER EXPRESSED OR IMPLIED. NO WARRANTY IS GIVEN THAT 
REMARK   1 USE OF THE INFORMATION SHALL NOT INFRINGE THE RIGHTS OF ANY THIRD    
REMARK   1 PARTY. THE INFORMATION IS NOT INTENDED TO BE A SUBSTITUTE FOR        
REMARK   1 PROFESSIONAL MEDICAL ADVICE, DIAGNOSIS, OR TREATMENT, AND DOES NOT   
REMARK   1 CONSTITUTE MEDICAL OR OTHER PROFESSIONAL ADVICE. IT IS AVAILABLE FOR 
REMARK   1 ACADEMIC AND COMMERCIAL PURPOSES, UNDER CC-BY 4.0 LICENCE.           
DBREF  XXXX A    1   383  UNP    A0A0L0D5H0 A0A0L0D5H0_THETB     1    383       
SEQRES   1 A  383  MET PHE VAL PRO LEU HIS SER GLY SER ARG SER ARG GLY          
SEQRES   2 A  383  ALA VAL GLY PRO VAL ASN GLY GLY GLU GLY ALA GLY MET          
SEQRES   3 A  383  PRO GLY PRO SER ALA LEU HIS CYS VAL PRO GLU HIS VAL          
SEQRES   4 A  383  GLN PRO MET ARG LEU LEU LEU SER LEU LEU ALA VAL ALA          
SEQRES   5 A  383  PRO SER ARG SER GLY LEU TYR ARG GLY LEU TRP ARG PRO          
SEQRES   6 A  383  LEU LEU PHE THR LEU VAL LEU ALA GLY THR GLY ALA LEU          
SEQRES   7 A  383  SER TRP ALA ALA LEU LEU ASP THR ARG PHE PRO LYS ALA          
SEQRES   8 A  383  LEU ILE VAL GLY THR ALA GLY LEU SER LEU ALA SER VAL          
SEQRES   9 A  383  ALA GLY TRP LEU SER LEU ALA HIS TYR LEU GLY SER GLY          
SEQRES  10 A  383  HIS SER ARG ALA SER ALA GLY PHE LEU LEU SER LEU ALA          
SEQRES  11 A  383  GLU GLY ARG MET ARG LEU ARG LEU ARG SER THR THR ARG          
SEQRES  12 A  383  VAL TYR ALA PHE GLY ALA LEU LEU ALA SER VAL VAL LEU          
SEQRES  13 A  383  SER VAL GLY TRP LEU ALA VAL SER TRP MET ALA VAL SER          
SEQRES  14 A  383  GLY ILE ASP ASN ASN ASP GLY VAL ASP ASP ASP PRO ASP          
SEQRES  15 A  383  SER SER MET PRO ILE PHE TYR ILE LEU TYR ALA VAL ALA          
SEQRES  16 A  383  VAL PRO VAL ASN VAL THR VAL PHE VAL PHE ALA VAL ALA          
SEQRES  17 A  383  VAL ALA ALA LEU MET ALA HIS ILE SER ARG ALA GLN VAL          
SEQRES  18 A  383  ALA ALA LEU ALA VAL SER MET GLU ASP GLY THR LEU SER          
SEQRES  19 A  383  MET GLU ARG VAL VAL ARG LYS HIS ALA THR MET ALA ARG          
SEQRES  20 A  383  LEU ALA ARG ARG LEU SER SER LEU MET GLN SER PHE VAL          
SEQRES  21 A  383  VAL PRO VAL PHE ILE ILE PHE PRO LEU SER ILE SER TYR          
SEQRES  22 A  383  GLN LEU TRP ASP ALA ALA ARG ALA SER GLU ARG ALA ASP          
SEQRES  23 A  383  ASN GLU LEU ASN GLY LYS TYR TYR LEU VAL ILE TYR ALA          
SEQRES  24 A  383  LEU ALA LEU ILE LEU VAL ALA THR ILE PHE THR SER ILE          
SEQRES  25 A  383  ASN ARG LYS PHE SER SER LEU THR ASP THR ALA ALA GLN          
SEQRES  26 A  383  LEU HIS ARG VAL GLY SER HIS SER PHE THR ASP ILE ASN          
SEQRES  27 A  383  THR LEU LEU GLY TYR LEU VAL ALA SER ARG PRO PRO PHE          
SEQRES  28 A  383  LEU ILE MET GLY ALA ALA PRO SER PRO ALA ILE VAL PRO          
SEQRES  29 A  383  ILE LEU ILE LEU ALA PHE PHE GLY VAL VAL GLY THR LEU          
SEQRES  30 A  383  ILE HIS GLN VAL SER LEU                                      
CRYST1    1.000    1.000    1.000  90.00  90.00  90.00 P 1           1          
ORIGX1      1.000000  0.000000  0.000000        0.00000                         
ORIGX2      0.000000  1.000000  0.000000        0.00000                         
ORIGX3      0.000000  0.000000  1.000000        0.00000                         
SCALE1      1.000000  0.000000  0.000000        0.00000                         
SCALE2      0.000000  1.000000  0.000000        0.00000                         
SCALE3      0.000000  0.000000  1.000000        0.00000                         
MODEL        1                                                                  
ATOM      1  N   MET A   1     -21.905 -13.231  66.658  1.00 25.69           N  
ATOM      2  CA  MET A   1     -20.760 -13.697  67.469  1.00 25.69           C  
ATOM      3  C   MET A   1     -20.794 -15.221  67.453  1.00 25.69           C  
ATOM      4  CB  MET A   1     -20.858 -13.144  68.907  1.00 25.69           C  
ATOM      5  O   MET A   1     -21.859 -15.758  67.705  1.00 25.69           O  
ATOM      6  CG  MET A   1     -19.531 -12.651  69.493  1.00 25.69           C  
ATOM      7  SD  MET A   1     -19.716 -12.174  71.233  1.00 25.69           S  
ATOM      8  CE  MET A   1     -18.031 -11.685  71.689  1.00 25.69           C  
ATOM      9  N   PHE A   2     -19.672 -15.857  67.102  1.00 25.52           N  
ATOM     10  CA  PHE A   2     -19.340 -17.286  67.250  1.00 25.52           C  
ATOM     11  C   PHE A   2     -20.215 -18.372  66.582  1.00 25.52           C  
ATOM     12  CB  PHE A   2     -19.041 -17.585  68.724  1.00 25.52           C  
ATOM     13  O   PHE A   2     -21.248 -18.786  67.088  1.00 25.52           O  
ATOM     14  CG  PHE A   2     -17.737 -16.951  69.165  1.00 25.52           C  
ATOM     15  CD1 PHE A   2     -16.519 -17.559  68.809  1.00 25.52           C  
ATOM     16  CD2 PHE A   2     -17.728 -15.741  69.878  1.00 25.52           C  
ATOM     17  CE1 PHE A   2     -15.300 -16.949  69.147  1.00 25.52           C  
ATOM     18  CE2 PHE A   2     -16.507 -15.114  70.188  1.00 25.52           C  
ATOM     19  CZ  PHE A   2     -15.293 -15.718  69.823  1.00 25.52           C  
ATOM     20  N   VAL A   3     -19.666 -18.926  65.495  1.00 35.16           N  
ATOM     21  CA  VAL A   3     -19.566 -20.384  65.263  1.00 35.16           C  
ATOM     22  C   VAL A   3     -18.412 -20.873  66.156  1.00 35.16           C  
ATOM     23  CB  VAL A   3     -19.270 -20.615  63.761  1.00 35.16           C  
ATOM     24  O   VAL A   3     -17.421 -20.136  66.243  1.00 35.16           O  
ATOM     25  CG1 VAL A   3     -18.958 -22.059  63.363  1.00 35.16           C  
ATOM     26  CG2 VAL A   3     -20.456 -20.159  62.902  1.00 35.16           C  
ATOM     27  N   PRO A   4     -18.517 -22.005  66.887  1.00 37.22           N  
ATOM     28  CA  PRO A   4     -17.986 -23.290  66.378  1.00 37.22           C  
ATOM     29  C   PRO A   4     -18.705 -24.531  66.998  1.00 37.22           C  
ATOM     30  CB  PRO A   4     -16.512 -23.123  66.713  1.00 37.22           C  
ATOM     31  O   PRO A   4     -19.649 -24.362  67.754  1.00 37.22           O  
ATOM     32  CG  PRO A   4     -16.568 -22.604  68.159  1.00 37.22           C  
ATOM     33  CD  PRO A   4     -17.941 -21.924  68.235  1.00 37.22           C  
ATOM     34  N   LEU A   5     -18.445 -25.812  66.709  1.00 27.91           N  
ATOM     35  CA  LEU A   5     -17.200 -26.567  66.536  1.00 27.91           C  
ATOM     36  C   LEU A   5     -17.518 -27.944  65.903  1.00 27.91           C  
ATOM     37  CB  LEU A   5     -16.600 -26.821  67.948  1.00 27.91           C  
ATOM     38  O   LEU A   5     -18.591 -28.511  66.096  1.00 27.91           O  
ATOM     39  CG  LEU A   5     -15.279 -26.114  68.306  1.00 27.91           C  
ATOM     40  CD1 LEU A   5     -15.056 -26.123  69.810  1.00 27.91           C  
ATOM     41  CD2 LEU A   5     -14.082 -26.726  67.583  1.00 27.91           C  
ATOM     42  N   HIS A   6     -16.527 -28.483  65.197  1.00 28.27           N  
ATOM     43  CA  HIS A   6     -16.429 -29.850  64.687  1.00 28.27           C  
ATOM     44  C   HIS A   6     -16.654 -30.954  65.735  1.00 28.27           C  
ATOM     45  CB  HIS A   6     -14.981 -30.025  64.191  1.00 28.27           C  
ATOM     46  O   HIS A   6     -16.196 -30.841  66.869  1.00 28.27           O  
ATOM     47  CG  HIS A   6     -14.643 -29.313  62.913  1.00 28.27           C  
ATOM     48  CD2 HIS A   6     -13.522 -28.568  62.660  1.00 28.27           C  
ATOM     49  ND1 HIS A   6     -15.320 -29.448  61.723  1.00 28.27           N  
ATOM     50  CE1 HIS A   6     -14.627 -28.797  60.776  1.00 28.27           C  
ATOM     51  NE2 HIS A   6     -13.526 -28.242  61.301  1.00 28.27           N  
ATOM     52  N   SER A   7     -17.120 -32.119  65.277  1.00 26.70           N  
ATOM     53  CA  SER A   7     -16.492 -33.378  65.683  1.00 26.70           C  
ATOM     54  C   SER A   7     -16.289 -34.270  64.460  1.00 26.70           C  
ATOM     55  CB  SER A   7     -17.215 -34.078  66.841  1.00 26.70           C  
ATOM     56  O   SER A   7     -17.173 -34.465  63.627  1.00 26.70           O  
ATOM     57  OG  SER A   7     -18.252 -34.922  66.397  1.00 26.70           O  
ATOM     58  N   GLY A   8     -15.053 -34.728  64.308  1.00 25.94           N  
ATOM     59  CA  GLY A   8     -14.679 -35.743  63.350  1.00 25.94           C  
ATOM     60  C   GLY A   8     -14.420 -37.070  64.052  1.00 25.94           C  
ATOM     61  O   GLY A   8     -14.179 -37.140  65.254  1.00 25.94           O  
ATOM     62  N   SER A   9     -14.316 -38.085  63.202  1.00 27.47           N  
ATOM     63  CA  SER A   9     -13.612 -39.348  63.408  1.00 27.47           C  
ATOM     64  C   SER A   9     -14.441 -40.572  63.839  1.00 27.47           C  
ATOM     65  CB  SER A   9     -12.259 -39.169  64.124  1.00 27.47           C  
ATOM     66  O   SER A   9     -14.778 -40.791  64.993  1.00 27.47           O  
ATOM     67  OG  SER A   9     -12.287 -39.527  65.480  1.00 27.47           O  
ATOM     68  N   ARG A  10     -14.646 -41.409  62.814  1.00 29.64           N  
ATOM     69  CA  ARG A  10     -13.981 -42.707  62.591  1.00 29.64           C  
ATOM     70  C   ARG A  10     -14.607 -43.987  63.154  1.00 29.64           C  
ATOM     71  CB  ARG A  10     -12.467 -42.683  62.926  1.00 29.64           C  
ATOM     72  O   ARG A  10     -14.732 -44.200  64.352  1.00 29.64           O  
ATOM     73  CG  ARG A  10     -11.585 -42.274  61.739  1.00 29.64           C  
ATOM     74  CD  ARG A  10     -10.103 -42.333  62.129  1.00 29.64           C  
ATOM     75  NE  ARG A  10      -9.223 -42.127  60.961  1.00 29.64           N  
ATOM     76  NH1 ARG A  10      -7.248 -41.863  62.109  1.00 29.64           N  
ATOM     77  NH2 ARG A  10      -7.243 -41.800  59.879  1.00 29.64           N  
ATOM     78  CZ  ARG A  10      -7.914 -41.932  60.990  1.00 29.64           C  
ATOM     79  N   SER A  11     -14.613 -44.928  62.202  1.00 29.75           N  
ATOM     80  CA  SER A  11     -14.513 -46.389  62.309  1.00 29.75           C  
ATOM     81  C   SER A  11     -15.857 -47.108  62.456  1.00 29.75           C  
ATOM     82  CB  SER A  11     -13.454 -46.790  63.348  1.00 29.75           C  
ATOM     83  O   SER A  11     -16.726 -46.644  63.170  1.00 29.75           O  
ATOM     84  OG  SER A  11     -13.962 -46.810  64.657  1.00 29.75           O  
ATOM     85  N   ARG A  12     -16.120 -48.238  61.797  1.00 29.08           N  
ATOM     86  CA  ARG A  12     -15.306 -49.127  60.952  1.00 29.08           C  
ATOM     87  C   ARG A  12     -16.296 -50.073  60.254  1.00 29.08           C  
ATOM     88  CB  ARG A  12     -14.384 -49.962  61.872  1.00 29.08           C  
ATOM     89  O   ARG A  12     -17.224 -50.545  60.894  1.00 29.08           O  
ATOM     90  CG  ARG A  12     -12.900 -49.987  61.478  1.00 29.08           C  
ATOM     91  CD  ARG A  12     -12.120 -50.643  62.629  1.00 29.08           C  
ATOM     92  NE  ARG A  12     -10.664 -50.686  62.390  1.00 29.08           N  
ATOM     93  NH1 ARG A  12     -10.074 -51.415  64.493  1.00 29.08           N  
ATOM     94  NH2 ARG A  12      -8.490 -51.089  62.963  1.00 29.08           N  
ATOM     95  CZ  ARG A  12      -9.754 -51.060  63.279  1.00 29.08           C  
ATOM     96  N   GLY A  13     -16.065 -50.385  58.985  1.00 28.58           N  
ATOM     97  CA  GLY A  13     -16.824 -51.394  58.244  1.00 28.58           C  
ATOM     98  C   GLY A  13     -16.174 -51.614  56.889  1.00 28.58           C  
ATOM     99  O   GLY A  13     -16.551 -50.986  55.910  1.00 28.58           O  
ATOM    100  N   ALA A  14     -15.112 -52.415  56.880  1.00 27.08           N  
ATOM    101  CA  ALA A  14     -14.325 -52.745  55.705  1.00 27.08           C  
ATOM    102  C   ALA A  14     -14.893 -53.982  54.999  1.00 27.08           C  
ATOM    103  CB  ALA A  14     -12.880 -52.991  56.164  1.00 27.08           C  
ATOM    104  O   ALA A  14     -14.993 -55.034  55.620  1.00 27.08           O  
ATOM    105  N   VAL A  15     -15.162 -53.845  53.701  1.00 30.98           N  
ATOM    106  CA  VAL A  15     -14.968 -54.839  52.628  1.00 30.98           C  
ATOM    107  C   VAL A  15     -14.616 -53.959  51.413  1.00 30.98           C  
ATOM    108  CB  VAL A  15     -16.237 -55.688  52.369  1.00 30.98           C  
ATOM    109  O   VAL A  15     -15.355 -53.029  51.121  1.00 30.98           O  
ATOM    110  CG1 VAL A  15     -15.942 -56.770  51.323  1.00 30.98           C  
ATOM    111  CG2 VAL A  15     -16.772 -56.407  53.616  1.00 30.98           C  
ATOM    112  N   GLY A  16     -13.420 -53.980  50.823  1.00 25.88           N  
ATOM    113  CA  GLY A  16     -12.785 -55.113  50.141  1.00 25.88           C  
ATOM    114  C   GLY A  16     -13.139 -55.059  48.634  1.00 25.88           C  
ATOM    115  O   GLY A  16     -14.293 -54.803  48.322  1.00 25.88           O  
ATOM    116  N   PRO A  17     -12.182 -55.205  47.698  1.00 39.16           N  
ATOM    117  CA  PRO A  17     -11.731 -54.047  46.915  1.00 39.16           C  
ATOM    118  C   PRO A  17     -11.665 -54.218  45.372  1.00 39.16           C  
ATOM    119  CB  PRO A  17     -10.332 -53.796  47.502  1.00 39.16           C  
ATOM    120  O   PRO A  17     -11.522 -55.316  44.857  1.00 39.16           O  
ATOM    121  CG  PRO A  17      -9.805 -55.173  47.906  1.00 39.16           C  
ATOM    122  CD  PRO A  17     -11.033 -56.075  47.882  1.00 39.16           C  
ATOM    123  N   VAL A  18     -11.662 -53.060  44.690  1.00 32.22           N  
ATOM    124  CA  VAL A  18     -10.751 -52.622  43.598  1.00 32.22           C  
ATOM    125  C   VAL A  18     -10.776 -53.324  42.226  1.00 32.22           C  
ATOM    126  CB  VAL A  18      -9.310 -52.469  44.143  1.00 32.22           C  
ATOM    127  O   VAL A  18     -10.260 -54.419  42.041  1.00 32.22           O  
ATOM    128  CG1 VAL A  18      -8.265 -52.069  43.097  1.00 32.22           C  
ATOM    129  CG2 VAL A  18      -9.257 -51.351  45.200  1.00 32.22           C  
ATOM    130  N   ASN A  19     -11.260 -52.566  41.232  1.00 30.39           N  
ATOM    131  CA  ASN A  19     -10.558 -52.102  40.015  1.00 30.39           C  
ATOM    132  C   ASN A  19     -11.549 -51.177  39.270  1.00 30.39           C  
ATOM    133  CB  ASN A  19     -10.193 -53.297  39.102  1.00 30.39           C  
ATOM    134  O   ASN A  19     -12.648 -51.618  38.972  1.00 30.39           O  
ATOM    135  CG  ASN A  19      -8.855 -53.945  39.423  1.00 30.39           C  
ATOM    136  ND2 ASN A  19      -8.658 -55.182  39.032  1.00 30.39           N  
ATOM    137  OD1 ASN A  19      -7.950 -53.336  39.967  1.00 30.39           O  
ATOM    138  N   GLY A  20     -11.347 -49.906  38.927  1.00 28.50           N  
ATOM    139  CA  GLY A  20     -10.264 -48.933  39.016  1.00 28.50           C  
ATOM    140  C   GLY A  20     -10.642 -47.798  38.041  1.00 28.50           C  
ATOM    141  O   GLY A  20     -10.991 -48.093  36.902  1.00 28.50           O  
ATOM    142  N   GLY A  21     -10.602 -46.533  38.476  1.00 27.50           N  
ATOM    143  CA  GLY A  21     -10.622 -45.363  37.580  1.00 27.50           C  
ATOM    144  C   GLY A  21     -11.883 -44.490  37.601  1.00 27.50           C  
ATOM    145  O   GLY A  21     -12.872 -44.780  36.940  1.00 27.50           O  
ATOM    146  N   GLU A  22     -11.776 -43.387  38.339  1.00 31.50           N  
ATOM    147  CA  GLU A  22     -12.594 -42.162  38.358  1.00 31.50           C  
ATOM    148  C   GLU A  22     -12.986 -41.699  36.930  1.00 31.50           C  
ATOM    149  CB  GLU A  22     -11.705 -41.101  39.044  1.00 31.50           C  
ATOM    150  O   GLU A  22     -12.226 -41.863  35.985  1.00 31.50           O  
ATOM    151  CG  GLU A  22     -11.286 -41.480  40.488  1.00 31.50           C  
ATOM    152  CD  GLU A  22      -9.990 -40.808  40.976  1.00 31.50           C  
ATOM    153  OE1 GLU A  22      -9.894 -40.586  42.204  1.00 31.50           O  
ATOM    154  OE2 GLU A  22      -9.083 -40.589  40.143  1.00 31.50           O  
ATOM    155  N   GLY A  23     -14.156 -41.133  36.633  1.00 28.86           N  
ATOM    156  CA  GLY A  23     -14.888 -40.124  37.384  1.00 28.86           C  
ATOM    157  C   GLY A  23     -14.629 -38.728  36.802  1.00 28.86           C  
ATOM    158  O   GLY A  23     -13.834 -37.986  37.359  1.00 28.86           O  
ATOM    159  N   ALA A  24     -15.314 -38.350  35.715  1.00 28.95           N  
ATOM    160  CA  ALA A  24     -15.656 -36.951  35.414  1.00 28.95           C  
ATOM    161  C   ALA A  24     -16.753 -36.890  34.337  1.00 28.95           C  
ATOM    162  CB  ALA A  24     -14.425 -36.149  34.968  1.00 28.95           C  
ATOM    163  O   ALA A  24     -16.547 -37.284  33.191  1.00 28.95           O  
ATOM    164  N   GLY A  25     -17.939 -36.418  34.724  1.00 28.62           N  
ATOM    165  CA  GLY A  25     -19.095 -36.294  33.843  1.00 28.62           C  
ATOM    166  C   GLY A  25     -18.869 -35.332  32.675  1.00 28.62           C  
ATOM    167  O   GLY A  25     -18.388 -34.216  32.846  1.00 28.62           O  
ATOM    168  N   MET A  26     -19.299 -35.762  31.493  1.00 28.31           N  
ATOM    169  CA  MET A  26     -19.558 -34.915  30.332  1.00 28.31           C  
ATOM    170  C   MET A  26     -20.976 -35.242  29.853  1.00 28.31           C  
ATOM    171  CB  MET A  26     -18.545 -35.214  29.216  1.00 28.31           C  
ATOM    172  O   MET A  26     -21.248 -36.407  29.552  1.00 28.31           O  
ATOM    173  CG  MET A  26     -17.186 -34.538  29.409  1.00 28.31           C  
ATOM    174  SD  MET A  26     -17.113 -32.828  28.803  1.00 28.31           S  
ATOM    175  CE  MET A  26     -15.331 -32.710  28.495  1.00 28.31           C  
ATOM    176  N   PRO A  27     -21.905 -34.277  29.777  1.00 30.23           N  
ATOM    177  CA  PRO A  27     -23.176 -34.525  29.128  1.00 30.23           C  
ATOM    178  C   PRO A  27     -22.980 -34.546  27.606  1.00 30.23           C  
ATOM    179  CB  PRO A  27     -24.101 -33.402  29.601  1.00 30.23           C  
ATOM    180  O   PRO A  27     -22.622 -33.535  27.015  1.00 30.23           O  
ATOM    181  CG  PRO A  27     -23.147 -32.236  29.867  1.00 30.23           C  
ATOM    182  CD  PRO A  27     -21.818 -32.900  30.240  1.00 30.23           C  
ATOM    183  N   GLY A  28     -23.284 -35.698  27.006  1.00 26.14           N  
ATOM    184  CA  GLY A  28     -24.203 -35.810  25.867  1.00 26.14           C  
ATOM    185  C   GLY A  28     -23.749 -35.362  24.465  1.00 26.14           C  
ATOM    186  O   GLY A  28     -22.877 -34.516  24.305  1.00 26.14           O  
ATOM    187  N   PRO A  29     -24.347 -35.956  23.416  1.00 28.53           N  
ATOM    188  CA  PRO A  29     -23.760 -36.068  22.089  1.00 28.53           C  
ATOM    189  C   PRO A  29     -23.913 -34.807  21.235  1.00 28.53           C  
ATOM    190  CB  PRO A  29     -24.449 -37.278  21.453  1.00 28.53           C  
ATOM    191  O   PRO A  29     -24.856 -34.027  21.351  1.00 28.53           O  
ATOM    192  CG  PRO A  29     -25.853 -37.206  22.049  1.00 28.53           C  
ATOM    193  CD  PRO A  29     -25.607 -36.684  23.460  1.00 28.53           C  
ATOM    194  N   SER A  30     -22.954 -34.664  20.326  1.00 28.70           N  
ATOM    195  CA  SER A  30     -22.796 -33.611  19.333  1.00 28.70           C  
ATOM    196  C   SER A  30     -24.044 -33.422  18.464  1.00 28.70           C  
ATOM    197  CB  SER A  30     -21.589 -33.985  18.459  1.00 28.70           C  
ATOM    198  O   SER A  30     -24.236 -34.107  17.460  1.00 28.70           O  
ATOM    199  OG  SER A  30     -20.507 -34.431  19.263  1.00 28.70           O  
ATOM    200  N   ALA A  31     -24.867 -32.436  18.816  1.00 25.81           N  
ATOM    201  CA  ALA A  31     -25.879 -31.904  17.921  1.00 25.81           C  
ATOM    202  C   ALA A  31     -25.186 -31.167  16.763  1.00 25.81           C  
ATOM    203  CB  ALA A  31     -26.845 -31.012  18.710  1.00 25.81           C  
ATOM    204  O   ALA A  31     -24.631 -30.077  16.924  1.00 25.81           O  
ATOM    205  N   LEU A  32     -25.232 -31.784  15.580  1.00 30.36           N  
ATOM    206  CA  LEU A  32     -25.231 -31.085  14.300  1.00 30.36           C  
ATOM    207  C   LEU A  32     -26.236 -29.925  14.385  1.00 30.36           C  
ATOM    208  CB  LEU A  32     -25.690 -32.060  13.183  1.00 30.36           C  
ATOM    209  O   LEU A  32     -27.437 -30.137  14.250  1.00 30.36           O  
ATOM    210  CG  LEU A  32     -24.600 -32.599  12.249  1.00 30.36           C  
ATOM    211  CD1 LEU A  32     -23.893 -33.819  12.834  1.00 30.36           C  
ATOM    212  CD2 LEU A  32     -25.234 -32.995  10.914  1.00 30.36           C  
ATOM    213  N   HIS A  33     -25.762 -28.699  14.583  1.00 25.98           N  
ATOM    214  CA  HIS A  33     -26.571 -27.499  14.388  1.00 25.98           C  
ATOM    215  C   HIS A  33     -25.820 -26.508  13.499  1.00 25.98           C  
ATOM    216  CB  HIS A  33     -27.101 -26.941  15.722  1.00 25.98           C  
ATOM    217  O   HIS A  33     -24.899 -25.805  13.910  1.00 25.98           O  
ATOM    218  CG  HIS A  33     -28.480 -27.462  16.093  1.00 25.98           C  
ATOM    219  CD2 HIS A  33     -29.256 -27.045  17.141  1.00 25.98           C  
ATOM    220  ND1 HIS A  33     -29.224 -28.407  15.416  1.00 25.98           N  
ATOM    221  CE1 HIS A  33     -30.408 -28.546  16.027  1.00 25.98           C  
ATOM    222  NE2 HIS A  33     -30.471 -27.735  17.089  1.00 25.98           N  
ATOM    223  N   CYS A  34     -26.208 -26.572  12.223  1.00 30.11           N  
ATOM    224  CA  CYS A  34     -26.355 -25.489  11.259  1.00 30.11           C  
ATOM    225  C   CYS A  34     -25.529 -24.230  11.547  1.00 30.11           C  
ATOM    226  CB  CYS A  34     -27.858 -25.195  11.164  1.00 30.11           C  
ATOM    227  O   CYS A  34     -25.929 -23.337  12.290  1.00 30.11           O  
ATOM    228  SG  CYS A  34     -28.736 -26.710  10.665  1.00 30.11           S  
ATOM    229  N   VAL A  35     -24.385 -24.138  10.869  1.00 26.14           N  
ATOM    230  CA  VAL A  35     -23.633 -22.891  10.725  1.00 26.14           C  
ATOM    231  C   VAL A  35     -24.528 -21.881   9.990  1.00 26.14           C  
ATOM    232  CB  VAL A  35     -22.335 -23.144   9.932  1.00 26.14           C  
ATOM    233  O   VAL A  35     -24.872 -22.142   8.839  1.00 26.14           O  
ATOM    234  CG1 VAL A  35     -21.529 -21.854   9.722  1.00 26.14           C  
ATOM    235  CG2 VAL A  35     -21.428 -24.146  10.663  1.00 26.14           C  
ATOM    236  N   PRO A  36     -24.886 -20.727  10.586  1.00 28.00           N  
ATOM    237  CA  PRO A  36     -25.713 -19.738   9.905  1.00 28.00           C  
ATOM    238  C   PRO A  36     -24.947 -19.143   8.718  1.00 28.00           C  
ATOM    239  CB  PRO A  36     -26.089 -18.685  10.957  1.00 28.00           C  
ATOM    240  O   PRO A  36     -23.807 -18.679   8.861  1.00 28.00           O  
ATOM    241  CG  PRO A  36     -25.783 -19.364  12.292  1.00 28.00           C  
ATOM    242  CD  PRO A  36     -24.643 -20.318  11.957  1.00 28.00           C  
ATOM    243  N   GLU A  37     -25.584 -19.121   7.548  1.00 29.44           N  
ATOM    244  CA  GLU A  37     -25.034 -18.721   6.239  1.00 29.44           C  
ATOM    245  C   GLU A  37     -24.486 -17.276   6.192  1.00 29.44           C  
ATOM    246  CB  GLU A  37     -26.122 -18.947   5.176  1.00 29.44           C  
ATOM    247  O   GLU A  37     -23.790 -16.870   5.265  1.00 29.44           O  
ATOM    248  CG  GLU A  37     -26.403 -20.447   4.970  1.00 29.44           C  
ATOM    249  CD  GLU A  37     -27.510 -20.709   3.942  1.00 29.44           C  
ATOM    250  OE1 GLU A  37     -27.375 -21.719   3.219  1.00 29.44           O  
ATOM    251  OE2 GLU A  37     -28.455 -19.892   3.908  1.00 29.44           O  
ATOM    252  N   HIS A  38     -24.676 -16.492   7.251  1.00 31.89           N  
ATOM    253  CA  HIS A  38     -24.292 -15.079   7.351  1.00 31.89           C  
ATOM    254  C   HIS A  38     -22.838 -14.859   7.838  1.00 31.89           C  
ATOM    255  CB  HIS A  38     -25.340 -14.372   8.224  1.00 31.89           C  
ATOM    256  O   HIS A  38     -22.318 -13.734   7.847  1.00 31.89           O  
ATOM    257  CG  HIS A  38     -26.744 -14.913   8.037  1.00 31.89           C  
ATOM    258  CD2 HIS A  38     -27.548 -15.400   9.033  1.00 31.89           C  
ATOM    259  ND1 HIS A  38     -27.376 -15.201   6.839  1.00 31.89           N  
ATOM    260  CE1 HIS A  38     -28.521 -15.849   7.113  1.00 31.89           C  
ATOM    261  NE2 HIS A  38     -28.660 -15.988   8.439  1.00 31.89           N  
ATOM    262  N   VAL A  39     -22.138 -15.939   8.212  1.00 29.05           N  
ATOM    263  CA  VAL A  39     -20.709 -15.943   8.596  1.00 29.05           C  
ATOM    264  C   VAL A  39     -19.788 -16.060   7.373  1.00 29.05           C  
ATOM    265  CB  VAL A  39     -20.436 -17.055   9.633  1.00 29.05           C  
ATOM    266  O   VAL A  39     -18.591 -15.765   7.450  1.00 29.05           O  
ATOM    267  CG1 VAL A  39     -18.993 -17.043  10.165  1.00 29.05           C  
ATOM    268  CG2 VAL A  39     -21.355 -16.894  10.851  1.00 29.05           C  
ATOM    269  N   GLN A  40     -20.342 -16.413   6.214  1.00 30.17           N  
ATOM    270  CA  GLN A  40     -19.574 -16.652   5.002  1.00 30.17           C  
ATOM    271  C   GLN A  40     -18.763 -15.439   4.515  1.00 30.17           C  
ATOM    272  CB  GLN A  40     -20.472 -17.256   3.917  1.00 30.17           C  
ATOM    273  O   GLN A  40     -17.616 -15.666   4.197  1.00 30.17           O  
ATOM    274  CG  GLN A  40     -20.916 -18.688   4.288  1.00 30.17           C  
ATOM    275  CD  GLN A  40     -21.749 -19.343   3.190  1.00 30.17           C  
ATOM    276  NE2 GLN A  40     -22.156 -20.584   3.341  1.00 30.17           N  
ATOM    277  OE1 GLN A  40     -22.024 -18.747   2.168  1.00 30.17           O  
ATOM    278  N   PRO A  41     -19.164 -14.152   4.559  1.00 32.53           N  
ATOM    279  CA  PRO A  41     -18.427 -13.096   3.843  1.00 32.53           C  
ATOM    280  C   PRO A  41     -17.067 -12.676   4.441  1.00 32.53           C  
ATOM    281  CB  PRO A  41     -19.384 -11.899   3.791  1.00 32.53           C  
ATOM    282  O   PRO A  41     -16.142 -12.341   3.703  1.00 32.53           O  
ATOM    283  CG  PRO A  41     -20.763 -12.494   4.043  1.00 32.53           C  
ATOM    284  CD  PRO A  41     -20.478 -13.681   4.947  1.00 32.53           C  
ATOM    285  N   MET A  42     -16.916 -12.666   5.770  1.00 30.36           N  
ATOM    286  CA  MET A  42     -15.630 -12.342   6.427  1.00 30.36           C  
ATOM    287  C   MET A  42     -14.717 -13.554   6.473  1.00 30.36           C  
ATOM    288  CB  MET A  42     -15.866 -11.858   7.857  1.00 30.36           C  
ATOM    289  O   MET A  42     -13.504 -13.409   6.404  1.00 30.36           O  
ATOM    290  CG  MET A  42     -14.793 -10.914   8.415  1.00 30.36           C  
ATOM    291  SD  MET A  42     -15.488  -9.305   8.900  1.00 30.36           S  
ATOM    292  CE  MET A  42     -14.140  -8.638   9.913  1.00 30.36           C  
ATOM    293  N   ARG A  43     -15.320 -14.743   6.540  1.00 32.47           N  
ATOM    294  CA  ARG A  43     -14.634 -16.009   6.343  1.00 32.47           C  
ATOM    295  C   ARG A  43     -14.234 -16.182   4.881  1.00 32.47           C  
ATOM    296  CB  ARG A  43     -15.525 -17.141   6.870  1.00 32.47           C  
ATOM    297  O   ARG A  43     -13.178 -16.733   4.689  1.00 32.47           O  
ATOM    298  CG  ARG A  43     -14.716 -18.264   7.526  1.00 32.47           C  
ATOM    299  CD  ARG A  43     -15.690 -19.282   8.131  1.00 32.47           C  
ATOM    300  NE  ARG A  43     -14.991 -20.358   8.856  1.00 32.47           N  
ATOM    301  NH1 ARG A  43     -16.872 -21.467   9.583  1.00 32.47           N  
ATOM    302  NH2 ARG A  43     -14.859 -22.226  10.158  1.00 32.47           N  
ATOM    303  CZ  ARG A  43     -15.575 -21.341   9.524  1.00 32.47           C  
ATOM    304  N   LEU A  44     -14.979 -15.615   3.923  1.00 31.98           N  
ATOM    305  CA  LEU A  44     -14.682 -15.522   2.489  1.00 31.98           C  
ATOM    306  C   LEU A  44     -13.617 -14.468   2.208  1.00 31.98           C  
ATOM    307  CB  LEU A  44     -15.938 -15.204   1.645  1.00 31.98           C  
ATOM    308  O   LEU A  44     -12.863 -14.636   1.281  1.00 31.98           O  
ATOM    309  CG  LEU A  44     -15.871 -15.743   0.201  1.00 31.98           C  
ATOM    310  CD1 LEU A  44     -16.654 -17.055   0.098  1.00 31.98           C  
ATOM    311  CD2 LEU A  44     -16.498 -14.742  -0.768  1.00 31.98           C  
ATOM    312  N   LEU A  45     -13.540 -13.382   2.988  1.00 33.28           N  
ATOM    313  CA  LEU A  45     -12.467 -12.383   2.893  1.00 33.28           C  
ATOM    314  C   LEU A  45     -11.171 -12.922   3.503  1.00 33.28           C  
ATOM    315  CB  LEU A  45     -12.884 -11.091   3.614  1.00 33.28           C  
ATOM    316  O   LEU A  45     -10.124 -12.840   2.882  1.00 33.28           O  
ATOM    317  CG  LEU A  45     -11.923  -9.926   3.295  1.00 33.28           C  
ATOM    318  CD1 LEU A  45     -12.466  -9.144   2.117  1.00 33.28           C  
ATOM    319  CD2 LEU A  45     -11.808  -8.962   4.472  1.00 33.28           C  
ATOM    320  N   LEU A  46     -11.253 -13.520   4.694  1.00 32.88           N  
ATOM    321  CA  LEU A  46     -10.144 -14.232   5.326  1.00 32.88           C  
ATOM    322  C   LEU A  46      -9.808 -15.523   4.595  1.00 32.88           C  
ATOM    323  CB  LEU A  46     -10.468 -14.537   6.797  1.00 32.88           C  
ATOM    324  O   LEU A  46      -8.680 -15.953   4.713  1.00 32.88           O  
ATOM    325  CG  LEU A  46     -10.318 -13.316   7.717  1.00 32.88           C  
ATOM    326  CD1 LEU A  46     -10.998 -13.595   9.058  1.00 32.88           C  
ATOM    327  CD2 LEU A  46      -8.845 -12.995   7.990  1.00 32.88           C  
ATOM    328  N   SER A  47     -10.732 -16.113   3.838  1.00 29.58           N  
ATOM    329  CA  SER A  47     -10.467 -17.201   2.908  1.00 29.58           C  
ATOM    330  C   SER A  47     -10.252 -16.709   1.493  1.00 29.58           C  
ATOM    331  CB  SER A  47     -11.519 -18.324   2.913  1.00 29.58           C  
ATOM    332  O   SER A  47     -10.029 -17.569   0.696  1.00 29.58           O  
ATOM    333  OG  SER A  47     -12.642 -18.000   2.122  1.00 29.58           O  
ATOM    334  N   LEU A  48     -10.307 -15.423   1.139  1.00 28.39           N  
ATOM    335  CA  LEU A  48      -9.850 -14.889  -0.160  1.00 28.39           C  
ATOM    336  C   LEU A  48      -8.430 -14.347  -0.014  1.00 28.39           C  
ATOM    337  CB  LEU A  48     -10.819 -13.861  -0.776  1.00 28.39           C  
ATOM    338  O   LEU A  48      -7.600 -14.533  -0.884  1.00 28.39           O  
ATOM    339  CG  LEU A  48     -11.914 -14.514  -1.654  1.00 28.39           C  
ATOM    340  CD1 LEU A  48     -13.109 -13.573  -1.823  1.00 28.39           C  
ATOM    341  CD2 LEU A  48     -11.389 -14.835  -3.056  1.00 28.39           C  
ATOM    342  N   LEU A  49      -8.126 -13.788   1.159  1.00 32.22           N  
ATOM    343  CA  LEU A  49      -6.773 -13.566   1.672  1.00 32.22           C  
ATOM    344  C   LEU A  49      -6.123 -14.861   2.198  1.00 32.22           C  
ATOM    345  CB  LEU A  49      -6.844 -12.486   2.767  1.00 32.22           C  
ATOM    346  O   LEU A  49      -4.906 -14.912   2.340  1.00 32.22           O  
ATOM    347  CG  LEU A  49      -7.022 -11.068   2.189  1.00 32.22           C  
ATOM    348  CD1 LEU A  49      -7.722 -10.147   3.189  1.00 32.22           C  
ATOM    349  CD2 LEU A  49      -5.658 -10.458   1.862  1.00 32.22           C  
ATOM    350  N   ALA A  50      -6.915 -15.909   2.460  1.00 30.27           N  
ATOM    351  CA  ALA A  50      -6.452 -17.294   2.615  1.00 30.27           C  
ATOM    352  C   ALA A  50      -7.018 -18.234   1.530  1.00 30.27           C  
ATOM    353  CB  ALA A  50      -6.646 -17.824   4.049  1.00 30.27           C  
ATOM    354  O   ALA A  50      -7.178 -19.422   1.796  1.00 30.27           O  
ATOM    355  N   VAL A  51      -7.315 -17.705   0.331  1.00 31.58           N  
ATOM    356  CA  VAL A  51      -7.398 -18.451  -0.940  1.00 31.58           C  
ATOM    357  C   VAL A  51      -6.175 -17.957  -1.733  1.00 31.58           C  
ATOM    358  CB  VAL A  51      -8.704 -18.251  -1.776  1.00 31.58           C  
ATOM    359  O   VAL A  51      -6.121 -16.779  -2.038  1.00 31.58           O  
ATOM    360  CG1 VAL A  51      -8.538 -18.444  -3.285  1.00 31.58           C  
ATOM    361  CG2 VAL A  51      -9.909 -19.163  -1.427  1.00 31.58           C  
ATOM    362  N   ALA A  52      -5.141 -18.698  -2.124  1.00 28.28           N  
ATOM    363  CA  ALA A  52      -4.662 -20.031  -1.762  1.00 28.28           C  
ATOM    364  C   ALA A  52      -5.758 -21.024  -1.333  1.00 28.28           C  
ATOM    365  CB  ALA A  52      -3.574 -19.851  -0.698  1.00 28.28           C  
ATOM    366  O   ALA A  52      -5.946 -21.207  -0.131  1.00 28.28           O  
ATOM    367  N   PRO A  53      -6.567 -21.566  -2.264  1.00 32.78           N  
ATOM    368  CA  PRO A  53      -7.924 -22.017  -1.982  1.00 32.78           C  
ATOM    369  C   PRO A  53      -8.085 -23.062  -0.878  1.00 32.78           C  
ATOM    370  CB  PRO A  53      -8.537 -22.498  -3.301  1.00 32.78           C  
ATOM    371  O   PRO A  53      -7.197 -23.853  -0.566  1.00 32.78           O  
ATOM    372  CG  PRO A  53      -7.588 -22.012  -4.391  1.00 32.78           C  
ATOM    373  CD  PRO A  53      -6.277 -21.669  -3.683  1.00 32.78           C  
ATOM    374  N   SER A  54      -9.294 -23.062  -0.320  1.00 28.36           N  
ATOM    375  CA  SER A  54      -9.818 -23.983   0.685  1.00 28.36           C  
ATOM    376  C   SER A  54      -9.564 -25.468   0.402  1.00 28.36           C  
ATOM    377  CB  SER A  54     -11.340 -23.795   0.725  1.00 28.36           C  
ATOM    378  O   SER A  54      -9.818 -25.917  -0.705  1.00 28.36           O  
ATOM    379  OG  SER A  54     -11.909 -24.048  -0.546  1.00 28.36           O  
ATOM    380  N   ARG A  55      -9.217 -26.205   1.471  1.00 34.72           N  
ATOM    381  CA  ARG A  55      -9.512 -27.611   1.868  1.00 34.72           C  
ATOM    382  C   ARG A  55      -9.550 -28.776   0.854  1.00 34.72           C  
ATOM    383  CB  ARG A  55     -10.766 -27.644   2.772  1.00 34.72           C  
ATOM    384  O   ARG A  55      -9.513 -29.906   1.332  1.00 34.72           O  
ATOM    385  CG  ARG A  55     -10.488 -27.092   4.181  1.00 34.72           C  
ATOM    386  CD  ARG A  55     -11.695 -27.309   5.103  1.00 34.72           C  
ATOM    387  NE  ARG A  55     -11.425 -26.846   6.481  1.00 34.72           N  
ATOM    388  NH1 ARG A  55     -13.464 -27.416   7.376  1.00 34.72           N  
ATOM    389  NH2 ARG A  55     -11.877 -26.579   8.702  1.00 34.72           N  
ATOM    390  CZ  ARG A  55     -12.255 -26.944   7.507  1.00 34.72           C  
ATOM    391  N   SER A  56      -9.564 -28.589  -0.460  1.00 34.47           N  
ATOM    392  CA  SER A  56      -9.377 -29.672  -1.429  1.00 34.47           C  
ATOM    393  C   SER A  56      -7.881 -29.858  -1.703  1.00 34.47           C  
ATOM    394  CB  SER A  56     -10.213 -29.440  -2.693  1.00 34.47           C  
ATOM    395  O   SER A  56      -7.145 -28.904  -1.960  1.00 34.47           O  
ATOM    396  OG  SER A  56      -9.953 -28.175  -3.257  1.00 34.47           O  
ATOM    397  N   GLY A  57      -7.409 -31.101  -1.573  1.00 34.62           N  
ATOM    398  CA  GLY A  57      -5.983 -31.449  -1.510  1.00 34.62           C  
ATOM    399  C   GLY A  57      -5.130 -30.997  -2.703  1.00 34.62           C  
ATOM    400  O   GLY A  57      -3.926 -30.832  -2.545  1.00 34.62           O  
ATOM    401  N   LEU A  58      -5.741 -30.714  -3.857  1.00 30.58           N  
ATOM    402  CA  LEU A  58      -5.045 -30.328  -5.089  1.00 30.58           C  
ATOM    403  C   LEU A  58      -4.520 -28.880  -5.079  1.00 30.58           C  
ATOM    404  CB  LEU A  58      -6.000 -30.603  -6.267  1.00 30.58           C  
ATOM    405  O   LEU A  58      -3.394 -28.628  -5.500  1.00 30.58           O  
ATOM    406  CG  LEU A  58      -5.939 -32.076  -6.720  1.00 30.58           C  
ATOM    407  CD1 LEU A  58      -7.246 -32.508  -7.380  1.00 30.58           C  
ATOM    408  CD2 LEU A  58      -4.795 -32.280  -7.714  1.00 30.58           C  
ATOM    409  N   TYR A  59      -5.267 -27.918  -4.532  1.00 32.19           N  
ATOM    410  CA  TYR A  59      -4.894 -26.494  -4.615  1.00 32.19           C  
ATOM    411  C   TYR A  59      -3.866 -26.056  -3.560  1.00 32.19           C  
ATOM    412  CB  TYR A  59      -6.160 -25.637  -4.559  1.00 32.19           C  
ATOM    413  O   TYR A  59      -3.180 -25.044  -3.723  1.00 32.19           O  
ATOM    414  CG  TYR A  59      -7.018 -25.783  -5.799  1.00 32.19           C  
ATOM    415  CD1 TYR A  59      -6.700 -25.052  -6.960  1.00 32.19           C  
ATOM    416  CD2 TYR A  59      -8.105 -26.676  -5.806  1.00 32.19           C  
ATOM    417  CE1 TYR A  59      -7.474 -25.204  -8.127  1.00 32.19           C  
ATOM    418  CE2 TYR A  59      -8.883 -26.830  -6.969  1.00 32.19           C  
ATOM    419  OH  TYR A  59      -9.331 -26.255  -9.243  1.00 32.19           O  
ATOM    420  CZ  TYR A  59      -8.570 -26.094  -8.131  1.00 32.19           C  
ATOM    421  N   ARG A  60      -3.715 -26.842  -2.486  1.00 37.31           N  
ATOM    422  CA  ARG A  60      -2.754 -26.593  -1.399  1.00 37.31           C  
ATOM    423  C   ARG A  60      -1.311 -26.893  -1.814  1.00 37.31           C  
ATOM    424  CB  ARG A  60      -3.188 -27.424  -0.182  1.00 37.31           C  
ATOM    425  O   ARG A  60      -0.392 -26.261  -1.298  1.00 37.31           O  
ATOM    426  CG  ARG A  60      -2.705 -26.827   1.145  1.00 37.31           C  
ATOM    427  CD  ARG A  60      -3.230 -27.686   2.302  1.00 37.31           C  
ATOM    428  NE  ARG A  60      -2.994 -27.052   3.614  1.00 37.31           N  
ATOM    429  NH1 ARG A  60      -3.888 -28.737   4.893  1.00 37.31           N  
ATOM    430  NH2 ARG A  60      -3.047 -26.927   5.890  1.00 37.31           N  
ATOM    431  CZ  ARG A  60      -3.311 -27.571   4.788  1.00 37.31           C  
ATOM    432  N   GLY A  61      -1.139 -27.836  -2.739  1.00 35.88           N  
ATOM    433  CA  GLY A  61       0.159 -28.250  -3.263  1.00 35.88           C  
ATOM    434  C   GLY A  61       0.686 -27.367  -4.389  1.00 35.88           C  
ATOM    435  O   GLY A  61       1.887 -27.352  -4.580  1.00 35.88           O  
ATOM    436  N   LEU A  62      -0.169 -26.612  -5.093  1.00 34.19           N  
ATOM    437  CA  LEU A  62       0.212 -25.887  -6.314  1.00 34.19           C  
ATOM    438  C   LEU A  62       0.413 -24.376  -6.118  1.00 34.19           C  
ATOM    439  CB  LEU A  62      -0.815 -26.214  -7.417  1.00 34.19           C  
ATOM    440  O   LEU A  62       1.274 -23.805  -6.764  1.00 34.19           O  
ATOM    441  CG  LEU A  62      -0.481 -27.534  -8.146  1.00 34.19           C  
ATOM    442  CD1 LEU A  62      -1.740 -28.163  -8.737  1.00 34.19           C  
ATOM    443  CD2 LEU A  62       0.514 -27.294  -9.283  1.00 34.19           C  
ATOM    444  N   TRP A  63      -0.298 -23.704  -5.204  1.00 38.31           N  
ATOM    445  CA  TRP A  63      -0.294 -22.228  -5.138  1.00 38.31           C  
ATOM    446  C   TRP A  63       0.981 -21.595  -4.561  1.00 38.31           C  
ATOM    447  CB  TRP A  63      -1.516 -21.775  -4.338  1.00 38.31           C  
ATOM    448  O   TRP A  63       1.493 -20.607  -5.084  1.00 38.31           O  
ATOM    449  CG  TRP A  63      -1.806 -20.312  -4.434  1.00 38.31           C  
ATOM    450  CD1 TRP A  63      -1.769 -19.419  -3.423  1.00 38.31           C  
ATOM    451  CD2 TRP A  63      -2.090 -19.537  -5.636  1.00 38.31           C  
ATOM    452  CE2 TRP A  63      -2.315 -18.181  -5.254  1.00 38.31           C  
ATOM    453  CE3 TRP A  63      -2.146 -19.838  -7.014  1.00 38.31           C  
ATOM    454  NE1 TRP A  63      -2.133 -18.169  -3.889  1.00 38.31           N  
ATOM    455  CH2 TRP A  63      -2.646 -17.508  -7.551  1.00 38.31           C  
ATOM    456  CZ2 TRP A  63      -2.603 -17.177  -6.186  1.00 38.31           C  
ATOM    457  CZ3 TRP A  63      -2.414 -18.833  -7.960  1.00 38.31           C  
ATOM    458  N   ARG A  64       1.518 -22.179  -3.482  1.00 40.12           N  
ATOM    459  CA  ARG A  64       2.827 -21.792  -2.938  1.00 40.12           C  
ATOM    460  C   ARG A  64       3.937 -22.039  -3.952  1.00 40.12           C  
ATOM    461  CB  ARG A  64       3.127 -22.500  -1.613  1.00 40.12           C  
ATOM    462  O   ARG A  64       4.669 -21.091  -4.195  1.00 40.12           O  
ATOM    463  CG  ARG A  64       2.519 -21.742  -0.434  1.00 40.12           C  
ATOM    464  CD  ARG A  64       2.842 -22.501   0.853  1.00 40.12           C  
ATOM    465  NE  ARG A  64       2.441 -21.735   2.044  1.00 40.12           N  
ATOM    466  NH1 ARG A  64       3.126 -23.283   3.592  1.00 40.12           N  
ATOM    467  NH2 ARG A  64       2.321 -21.313   4.276  1.00 40.12           N  
ATOM    468  CZ  ARG A  64       2.627 -22.114   3.294  1.00 40.12           C  
ATOM    469  N   PRO A  65       4.048 -23.223  -4.578  1.00 33.34           N  
ATOM    470  CA  PRO A  65       5.030 -23.412  -5.626  1.00 33.34           C  
ATOM    471  C   PRO A  65       4.728 -22.607  -6.881  1.00 33.34           C  
ATOM    472  CB  PRO A  65       5.153 -24.905  -5.897  1.00 33.34           C  
ATOM    473  O   PRO A  65       5.690 -22.305  -7.546  1.00 33.34           O  
ATOM    474  CG  PRO A  65       3.894 -25.485  -5.296  1.00 33.34           C  
ATOM    475  CD  PRO A  65       3.432 -24.491  -4.234  1.00 33.34           C  
ATOM    476  N   LEU A  66       3.500 -22.180  -7.198  1.00 37.47           N  
ATOM    477  CA  LEU A  66       3.212 -21.341  -8.376  1.00 37.47           C  
ATOM    478  C   LEU A  66       3.659 -19.882  -8.193  1.00 37.47           C  
ATOM    479  CB  LEU A  66       1.738 -21.488  -8.779  1.00 37.47           C  
ATOM    480  O   LEU A  66       4.277 -19.313  -9.078  1.00 37.47           O  
ATOM    481  CG  LEU A  66       1.432 -20.972 -10.200  1.00 37.47           C  
ATOM    482  CD1 LEU A  66       0.467 -21.934 -10.898  1.00 37.47           C  
ATOM    483  CD2 LEU A  66       0.782 -19.590 -10.168  1.00 37.47           C  
ATOM    484  N   LEU A  67       3.432 -19.287  -7.019  1.00 40.34           N  
ATOM    485  CA  LEU A  67       3.992 -17.972  -6.667  1.00 40.34           C  
ATOM    486  C   LEU A  67       5.499 -18.042  -6.418  1.00 40.34           C  
ATOM    487  CB  LEU A  67       3.265 -17.432  -5.425  1.00 40.34           C  
ATOM    488  O   LEU A  67       6.237 -17.152  -6.828  1.00 40.34           O  
ATOM    489  CG  LEU A  67       2.016 -16.616  -5.795  1.00 40.34           C  
ATOM    490  CD1 LEU A  67       1.053 -16.574  -4.609  1.00 40.34           C  
ATOM    491  CD2 LEU A  67       2.395 -15.179  -6.165  1.00 40.34           C  
ATOM    492  N   PHE A  68       5.961 -19.116  -5.776  1.00 39.25           N  
ATOM    493  CA  PHE A  68       7.382 -19.373  -5.591  1.00 39.25           C  
ATOM    494  C   PHE A  68       8.065 -19.651  -6.926  1.00 39.25           C  
ATOM    495  CB  PHE A  68       7.586 -20.512  -4.587  1.00 39.25           C  
ATOM    496  O   PHE A  68       9.175 -19.189  -7.066  1.00 39.25           O  
ATOM    497  CG  PHE A  68       8.966 -20.628  -3.981  1.00 39.25           C  
ATOM    498  CD1 PHE A  68       9.875 -21.596  -4.442  1.00 39.25           C  
ATOM    499  CD2 PHE A  68       9.309 -19.811  -2.888  1.00 39.25           C  
ATOM    500  CE1 PHE A  68      11.120 -21.747  -3.804  1.00 39.25           C  
ATOM    501  CE2 PHE A  68      10.561 -19.949  -2.265  1.00 39.25           C  
ATOM    502  CZ  PHE A  68      11.470 -20.916  -2.727  1.00 39.25           C  
ATOM    503  N   THR A  69       7.423 -20.298  -7.910  1.00 36.00           N  
ATOM    504  CA  THR A  69       7.935 -20.480  -9.285  1.00 36.00           C  
ATOM    505  C   THR A  69       7.772 -19.239 -10.135  1.00 36.00           C  
ATOM    506  CB  THR A  69       7.324 -21.638 -10.096  1.00 36.00           C  
ATOM    507  O   THR A  69       8.605 -19.059 -10.991  1.00 36.00           O  
ATOM    508  CG2 THR A  69       7.834 -23.016  -9.688  1.00 36.00           C  
ATOM    509  OG1 THR A  69       5.937 -21.649  -9.995  1.00 36.00           O  
ATOM    510  N   LEU A  70       6.808 -18.346  -9.911  1.00 40.78           N  
ATOM    511  CA  LEU A  70       6.773 -17.040 -10.588  1.00 40.78           C  
ATOM    512  C   LEU A  70       7.909 -16.138 -10.100  1.00 40.78           C  
ATOM    513  CB  LEU A  70       5.396 -16.381 -10.371  1.00 40.78           C  
ATOM    514  O   LEU A  70       8.570 -15.476 -10.892  1.00 40.78           O  
ATOM    515  CG  LEU A  70       4.621 -16.183 -11.687  1.00 40.78           C  
ATOM    516  CD1 LEU A  70       3.130 -16.440 -11.473  1.00 40.78           C  
ATOM    517  CD2 LEU A  70       4.809 -14.757 -12.207  1.00 40.78           C  
ATOM    518  N   VAL A  71       8.182 -16.170  -8.795  1.00 42.88           N  
ATOM    519  CA  VAL A  71       9.346 -15.515  -8.195  1.00 42.88           C  
ATOM    520  C   VAL A  71      10.635 -16.225  -8.607  1.00 42.88           C  
ATOM    521  CB  VAL A  71       9.189 -15.433  -6.670  1.00 42.88           C  
ATOM    522  O   VAL A  71      11.545 -15.548  -9.046  1.00 42.88           O  
ATOM    523  CG1 VAL A  71      10.463 -14.968  -5.960  1.00 42.88           C  
ATOM    524  CG2 VAL A  71       8.067 -14.451  -6.294  1.00 42.88           C  
ATOM    525  N   LEU A  72      10.726 -17.560  -8.555  1.00 39.50           N  
ATOM    526  CA  LEU A  72      11.905 -18.314  -9.007  1.00 39.50           C  
ATOM    527  C   LEU A  72      12.100 -18.249 -10.516  1.00 39.50           C  
ATOM    528  CB  LEU A  72      11.867 -19.815  -8.630  1.00 39.50           C  
ATOM    529  O   LEU A  72      13.227 -18.393 -10.950  1.00 39.50           O  
ATOM    530  CG  LEU A  72      13.012 -20.259  -7.704  1.00 39.50           C  
ATOM    531  CD1 LEU A  72      12.460 -20.687  -6.352  1.00 39.50           C  
ATOM    532  CD2 LEU A  72      13.756 -21.453  -8.300  1.00 39.50           C  
ATOM    533  N   ALA A  73      11.050 -18.069 -11.311  1.00 37.38           N  
ATOM    534  CA  ALA A  73      11.141 -17.864 -12.750  1.00 37.38           C  
ATOM    535  C   ALA A  73      11.509 -16.415 -13.052  1.00 37.38           C  
ATOM    536  CB  ALA A  73       9.840 -18.257 -13.459  1.00 37.38           C  
ATOM    537  O   ALA A  73      12.268 -16.195 -13.975  1.00 37.38           O  
ATOM    538  N   GLY A  74      11.071 -15.434 -12.255  1.00 41.47           N  
ATOM    539  CA  GLY A  74      11.545 -14.050 -12.347  1.00 41.47           C  
ATOM    540  C   GLY A  74      13.011 -13.919 -11.926  1.00 41.47           C  
ATOM    541  O   GLY A  74      13.832 -13.396 -12.670  1.00 41.47           O  
ATOM    542  N   THR A  75      13.372 -14.465 -10.765  1.00 40.59           N  
ATOM    543  CA  THR A  75      14.751 -14.554 -10.270  1.00 40.59           C  
ATOM    544  C   THR A  75      15.595 -15.478 -11.145  1.00 40.59           C  
ATOM    545  CB  THR A  75      14.786 -15.042  -8.808  1.00 40.59           C  
ATOM    546  O   THR A  75      16.757 -15.183 -11.381  1.00 40.59           O  
ATOM    547  CG2 THR A  75      16.155 -14.873  -8.152  1.00 40.59           C  
ATOM    548  OG1 THR A  75      13.913 -14.286  -8.001  1.00 40.59           O  
ATOM    549  N   GLY A  76      15.030 -16.567 -11.662  1.00 35.56           N  
ATOM    550  CA  GLY A  76      15.689 -17.531 -12.540  1.00 35.56           C  
ATOM    551  C   GLY A  76      15.903 -16.989 -13.944  1.00 35.56           C  
ATOM    552  O   GLY A  76      16.990 -17.164 -14.462  1.00 35.56           O  
ATOM    553  N   ALA A  77      14.955 -16.244 -14.516  1.00 39.88           N  
ATOM    554  CA  ALA A  77      15.134 -15.507 -15.767  1.00 39.88           C  
ATOM    555  C   ALA A  77      16.165 -14.382 -15.606  1.00 39.88           C  
ATOM    556  CB  ALA A  77      13.783 -14.953 -16.236  1.00 39.88           C  
ATOM    557  O   ALA A  77      17.003 -14.208 -16.480  1.00 39.88           O  
ATOM    558  N   LEU A  78      16.181 -13.685 -14.462  1.00 43.28           N  
ATOM    559  CA  LEU A  78      17.233 -12.722 -14.107  1.00 43.28           C  
ATOM    560  C   LEU A  78      18.606 -13.390 -13.910  1.00 43.28           C  
ATOM    561  CB  LEU A  78      16.817 -11.972 -12.826  1.00 43.28           C  
ATOM    562  O   LEU A  78      19.621 -12.839 -14.322  1.00 43.28           O  
ATOM    563  CG  LEU A  78      15.794 -10.841 -13.038  1.00 43.28           C  
ATOM    564  CD1 LEU A  78      15.170 -10.446 -11.694  1.00 43.28           C  
ATOM    565  CD2 LEU A  78      16.479  -9.602 -13.624  1.00 43.28           C  
ATOM    566  N   SER A  79      18.652 -14.582 -13.307  1.00 38.66           N  
ATOM    567  CA  SER A  79      19.898 -15.340 -13.106  1.00 38.66           C  
ATOM    568  C   SER A  79      20.395 -15.977 -14.404  1.00 38.66           C  
ATOM    569  CB  SER A  79      19.742 -16.441 -12.052  1.00 38.66           C  
ATOM    570  O   SER A  79      21.596 -16.065 -14.616  1.00 38.66           O  
ATOM    571  OG  SER A  79      19.241 -15.912 -10.841  1.00 38.66           O  
ATOM    572  N   TRP A  80      19.478 -16.405 -15.275  1.00 37.19           N  
ATOM    573  CA  TRP A  80      19.751 -16.969 -16.597  1.00 37.19           C  
ATOM    574  C   TRP A  80      20.214 -15.880 -17.565  1.00 37.19           C  
ATOM    575  CB  TRP A  80      18.498 -17.691 -17.113  1.00 37.19           C  
ATOM    576  O   TRP A  80      21.202 -16.077 -18.260  1.00 37.19           O  
ATOM    577  CG  TRP A  80      18.700 -18.592 -18.287  1.00 37.19           C  
ATOM    578  CD1 TRP A  80      18.459 -18.289 -19.582  1.00 37.19           C  
ATOM    579  CD2 TRP A  80      19.173 -19.973 -18.283  1.00 37.19           C  
ATOM    580  CE2 TRP A  80      19.219 -20.441 -19.630  1.00 37.19           C  
ATOM    581  CE3 TRP A  80      19.571 -20.876 -17.273  1.00 37.19           C  
ATOM    582  NE1 TRP A  80      18.761 -19.379 -20.376  1.00 37.19           N  
ATOM    583  CH2 TRP A  80      20.052 -22.603 -18.935  1.00 37.19           C  
ATOM    584  CZ2 TRP A  80      19.655 -21.731 -19.963  1.00 37.19           C  
ATOM    585  CZ3 TRP A  80      20.004 -22.177 -17.595  1.00 37.19           C  
ATOM    586  N   ALA A  81      19.598 -14.693 -17.518  1.00 39.66           N  
ATOM    587  CA  ALA A  81      20.105 -13.497 -18.185  1.00 39.66           C  
ATOM    588  C   ALA A  81      21.521 -13.151 -17.691  1.00 39.66           C  
ATOM    589  CB  ALA A  81      19.117 -12.343 -17.967  1.00 39.66           C  
ATOM    590  O   ALA A  81      22.405 -12.927 -18.503  1.00 39.66           O  
ATOM    591  N   ALA A  82      21.781 -13.221 -16.379  1.00 37.16           N  
ATOM    592  CA  ALA A  82      23.117 -13.006 -15.812  1.00 37.16           C  
ATOM    593  C   ALA A  82      24.153 -14.105 -16.148  1.00 37.16           C  
ATOM    594  CB  ALA A  82      22.967 -12.846 -14.294  1.00 37.16           C  
ATOM    595  O   ALA A  82      25.351 -13.856 -16.031  1.00 37.16           O  
ATOM    596  N   LEU A  83      23.714 -15.313 -16.523  1.00 35.75           N  
ATOM    597  CA  LEU A  83      24.570 -16.442 -16.918  1.00 35.75           C  
ATOM    598  C   LEU A  83      24.860 -16.469 -18.423  1.00 35.75           C  
ATOM    599  CB  LEU A  83      23.899 -17.761 -16.481  1.00 35.75           C  
ATOM    600  O   LEU A  83      25.905 -16.979 -18.820  1.00 35.75           O  
ATOM    601  CG  LEU A  83      24.364 -18.248 -15.099  1.00 35.75           C  
ATOM    602  CD1 LEU A  83      23.319 -19.172 -14.470  1.00 35.75           C  
ATOM    603  CD2 LEU A  83      25.675 -19.034 -15.210  1.00 35.75           C  
ATOM    604  N   LEU A  84      23.949 -15.943 -19.244  1.00 37.22           N  
ATOM    605  CA  LEU A  84      24.078 -15.924 -20.701  1.00 37.22           C  
ATOM    606  C   LEU A  84      25.015 -14.831 -21.222  1.00 37.22           C  
ATOM    607  CB  LEU A  84      22.681 -15.804 -21.335  1.00 37.22           C  
ATOM    608  O   LEU A  84      25.421 -14.914 -22.376  1.00 37.22           O  
ATOM    609  CG  LEU A  84      21.913 -17.135 -21.418  1.00 37.22           C  
ATOM    610  CD1 LEU A  84      20.476 -16.831 -21.837  1.00 37.22           C  
ATOM    611  CD2 LEU A  84      22.506 -18.090 -22.459  1.00 37.22           C  
ATOM    612  N   ASP A  85      25.400 -13.847 -20.402  1.00 38.09           N  
ATOM    613  CA  ASP A  85      26.260 -12.765 -20.874  1.00 38.09           C  
ATOM    614  C   ASP A  85      27.263 -12.295 -19.807  1.00 38.09           C  
ATOM    615  CB  ASP A  85      25.371 -11.626 -21.413  1.00 38.09           C  
ATOM    616  O   ASP A  85      26.907 -11.840 -18.719  1.00 38.09           O  
ATOM    617  CG  ASP A  85      25.988 -10.880 -22.594  1.00 38.09           C  
ATOM    618  OD1 ASP A  85      27.180 -11.132 -22.887  1.00 38.09           O  
ATOM    619  OD2 ASP A  85      25.313  -9.965 -23.110  1.00 38.09           O  
ATOM    620  N   THR A  86      28.558 -12.354 -20.121  1.00 36.25           N  
ATOM    621  CA  THR A  86      29.647 -11.823 -19.275  1.00 36.25           C  
ATOM    622  C   THR A  86      29.686 -10.286 -19.251  1.00 36.25           C  
ATOM    623  CB  THR A  86      31.007 -12.392 -19.717  1.00 36.25           C  
ATOM    624  O   THR A  86      30.549  -9.698 -18.597  1.00 36.25           O  
ATOM    625  CG2 THR A  86      31.151 -13.875 -19.375  1.00 36.25           C  
ATOM    626  OG1 THR A  86      31.153 -12.271 -21.112  1.00 36.25           O  
ATOM    627  N   ARG A  87      28.740  -9.627 -19.937  1.00 38.06           N  
ATOM    628  CA  ARG A  87      28.678  -8.177 -20.180  1.00 38.06           C  
ATOM    629  C   ARG A  87      27.832  -7.383 -19.179  1.00 38.06           C  
ATOM    630  CB  ARG A  87      28.180  -7.956 -21.617  1.00 38.06           C  
ATOM    631  O   ARG A  87      27.837  -6.154 -19.219  1.00 38.06           O  
ATOM    632  CG  ARG A  87      29.146  -8.525 -22.669  1.00 38.06           C  
ATOM    633  CD  ARG A  87      28.555  -8.335 -24.067  1.00 38.06           C  
ATOM    634  NE  ARG A  87      29.477  -8.812 -25.117  1.00 38.06           N  
ATOM    635  NH1 ARG A  87      28.897  -7.269 -26.701  1.00 38.06           N  
ATOM    636  NH2 ARG A  87      30.524  -8.711 -27.149  1.00 38.06           N  
ATOM    637  CZ  ARG A  87      29.630  -8.268 -26.312  1.00 38.06           C  
ATOM    638  N   PHE A  88      27.136  -8.034 -18.247  1.00 35.94           N  
ATOM    639  CA  PHE A  88      26.380  -7.325 -17.209  1.00 35.94           C  
ATOM    640  C   PHE A  88      27.317  -6.696 -16.153  1.00 35.94           C  
ATOM    641  CB  PHE A  88      25.373  -8.267 -16.546  1.00 35.94           C  
ATOM    642  O   PHE A  88      28.126  -7.401 -15.541  1.00 35.94           O  
ATOM    643  CG  PHE A  88      24.179  -8.618 -17.410  1.00 35.94           C  
ATOM    644  CD1 PHE A  88      23.066  -7.756 -17.475  1.00 35.94           C  
ATOM    645  CD2 PHE A  88      24.182  -9.799 -18.169  1.00 35.94           C  
ATOM    646  CE1 PHE A  88      21.968  -8.077 -18.295  1.00 35.94           C  
ATOM    647  CE2 PHE A  88      23.107 -10.089 -19.023  1.00 35.94           C  
ATOM    648  CZ  PHE A  88      21.996  -9.237 -19.083  1.00 35.94           C  
ATOM    649  N   PRO A  89      27.198  -5.391 -15.833  1.00 38.31           N  
ATOM    650  CA  PRO A  89      27.923  -4.802 -14.712  1.00 38.31           C  
ATOM    651  C   PRO A  89      27.501  -5.485 -13.404  1.00 38.31           C  
ATOM    652  CB  PRO A  89      27.582  -3.304 -14.721  1.00 38.31           C  
ATOM    653  O   PRO A  89      26.319  -5.530 -13.074  1.00 38.31           O  
ATOM    654  CG  PRO A  89      27.040  -3.048 -16.127  1.00 38.31           C  
ATOM    655  CD  PRO A  89      26.422  -4.382 -16.532  1.00 38.31           C  
ATOM    656  N   LYS A  90      28.447  -5.989 -12.604  1.00 34.00           N  
ATOM    657  CA  LYS A  90      28.152  -6.714 -11.345  1.00 34.00           C  
ATOM    658  C   LYS A  90      27.207  -5.951 -10.399  1.00 34.00           C  
ATOM    659  CB  LYS A  90      29.469  -7.062 -10.630  1.00 34.00           C  
ATOM    660  O   LYS A  90      26.389  -6.565  -9.725  1.00 34.00           O  
ATOM    661  CG  LYS A  90      30.274  -8.134 -11.384  1.00 34.00           C  
ATOM    662  CD  LYS A  90      31.613  -8.423 -10.691  1.00 34.00           C  
ATOM    663  CE  LYS A  90      32.368  -9.506 -11.473  1.00 34.00           C  
ATOM    664  NZ  LYS A  90      33.720  -9.765 -10.915  1.00 34.00           N  
ATOM    665  N   ALA A  91      27.262  -4.618 -10.390  1.00 30.91           N  
ATOM    666  CA  ALA A  91      26.373  -3.760  -9.598  1.00 30.91           C  
ATOM    667  C   ALA A  91      24.885  -3.857 -10.003  1.00 30.91           C  
ATOM    668  CB  ALA A  91      26.885  -2.322  -9.751  1.00 30.91           C  
ATOM    669  O   ALA A  91      23.990  -3.651  -9.187  1.00 30.91           O  
ATOM    670  N   LEU A  92      24.625  -4.200 -11.258  1.00 36.06           N  
ATOM    671  CA  LEU A  92      23.329  -4.157 -11.925  1.00 36.06           C  
ATOM    672  C   LEU A  92      22.572  -5.495 -11.786  1.00 36.06           C  
ATOM    673  CB  LEU A  92      23.705  -3.713 -13.345  1.00 36.06           C  
ATOM    674  O   LEU A  92      21.357  -5.510 -11.574  1.00 36.06           O  
ATOM    675  CG  LEU A  92      22.565  -3.345 -14.283  1.00 36.06           C  
ATOM    676  CD1 LEU A  92      22.965  -2.146 -15.134  1.00 36.06           C  
ATOM    677  CD2 LEU A  92      22.323  -4.516 -15.223  1.00 36.06           C  
ATOM    678  N   ILE A  93      23.317  -6.605 -11.729  1.00 37.41           N  
ATOM    679  CA  ILE A  93      22.833  -7.912 -11.245  1.00 37.41           C  
ATOM    680  C   ILE A  93      22.503  -7.833  -9.748  1.00 37.41           C  
ATOM    681  CB  ILE A  93      23.890  -9.007 -11.528  1.00 37.41           C  
ATOM    682  O   ILE A  93      21.461  -8.311  -9.306  1.00 37.41           O  
ATOM    683  CG1 ILE A  93      24.083  -9.199 -13.049  1.00 37.41           C  
ATOM    684  CG2 ILE A  93      23.479 -10.347 -10.883  1.00 37.41           C  
ATOM    685  CD1 ILE A  93      25.360  -9.970 -13.409  1.00 37.41           C  
ATOM    686  N   VAL A  94      23.359  -7.180  -8.955  1.00 34.59           N  
ATOM    687  CA  VAL A  94      23.149  -7.024  -7.506  1.00 34.59           C  
ATOM    688  C   VAL A  94      21.943  -6.124  -7.202  1.00 34.59           C  
ATOM    689  CB  VAL A  94      24.449  -6.533  -6.838  1.00 34.59           C  
ATOM    690  O   VAL A  94      21.182  -6.422  -6.283  1.00 34.59           O  
ATOM    691  CG1 VAL A  94      24.268  -6.168  -5.360  1.00 34.59           C  
ATOM    692  CG2 VAL A  94      25.521  -7.633  -6.889  1.00 34.59           C  
ATOM    693  N   GLY A  95      21.710  -5.073  -7.997  1.00 34.91           N  
ATOM    694  CA  GLY A  95      20.550  -4.186  -7.867  1.00 34.91           C  
ATOM    695  C   GLY A  95      19.215  -4.885  -8.146  1.00 34.91           C  
ATOM    696  O   GLY A  95      18.310  -4.835  -7.317  1.00 34.91           O  
ATOM    697  N   THR A  96      19.091  -5.600  -9.268  1.00 39.69           N  
ATOM    698  CA  THR A  96      17.861  -6.331  -9.643  1.00 39.69           C  
ATOM    699  C   THR A  96      17.611  -7.573  -8.776  1.00 39.69           C  
ATOM    700  CB  THR A  96      17.879  -6.723 -11.127  1.00 39.69           C  
ATOM    701  O   THR A  96      16.464  -7.860  -8.409  1.00 39.69           O  
ATOM    702  CG2 THR A  96      17.750  -5.516 -12.052  1.00 39.69           C  
ATOM    703  OG1 THR A  96      19.089  -7.367 -11.438  1.00 39.69           O  
ATOM    704  N   ALA A  97      18.668  -8.267  -8.344  1.00 36.19           N  
ATOM    705  CA  ALA A  97      18.581  -9.320  -7.333  1.00 36.19           C  
ATOM    706  C   ALA A  97      18.132  -8.761  -5.970  1.00 36.19           C  
ATOM    707  CB  ALA A  97      19.931 -10.035  -7.232  1.00 36.19           C  
ATOM    708  O   ALA A  97      17.242  -9.324  -5.338  1.00 36.19           O  
ATOM    709  N   GLY A  98      18.669  -7.614  -5.540  1.00 33.59           N  
ATOM    710  CA  GLY A  98      18.241  -6.927  -4.317  1.00 33.59           C  
ATOM    711  C   GLY A  98      16.775  -6.478  -4.360  1.00 33.59           C  
ATOM    712  O   GLY A  98      16.052  -6.618  -3.373  1.00 33.59           O  
ATOM    713  N   LEU A  99      16.308  -6.008  -5.520  1.00 39.75           N  
ATOM    714  CA  LEU A  99      14.928  -5.567  -5.766  1.00 39.75           C  
ATOM    715  C   LEU A  99      13.916  -6.720  -5.745  1.00 39.75           C  
ATOM    716  CB  LEU A  99      14.894  -4.844  -7.128  1.00 39.75           C  
ATOM    717  O   LEU A  99      12.852  -6.626  -5.122  1.00 39.75           O  
ATOM    718  CG  LEU A  99      15.536  -3.450  -7.075  1.00 39.75           C  
ATOM    719  CD1 LEU A  99      15.897  -2.900  -8.455  1.00 39.75           C  
ATOM    720  CD2 LEU A  99      14.561  -2.471  -6.469  1.00 39.75           C  
ATOM    721  N   SER A 100      14.257  -7.842  -6.377  1.00 40.56           N  
ATOM    722  CA  SER A 100      13.440  -9.058  -6.322  1.00 40.56           C  
ATOM    723  C   SER A 100      13.428  -9.661  -4.909  1.00 40.56           C  
ATOM    724  CB  SER A 100      13.881 -10.059  -7.396  1.00 40.56           C  
ATOM    725  O   SER A 100      12.358 -10.008  -4.406  1.00 40.56           O  
ATOM    726  OG  SER A 100      15.271 -10.297  -7.362  1.00 40.56           O  
ATOM    727  N   LEU A 101      14.560  -9.662  -4.197  1.00 38.50           N  
ATOM    728  CA  LEU A 101      14.648 -10.072  -2.787  1.00 38.50           C  
ATOM    729  C   LEU A 101      13.821  -9.187  -1.843  1.00 38.50           C  
ATOM    730  CB  LEU A 101      16.128 -10.095  -2.356  1.00 38.50           C  
ATOM    731  O   LEU A 101      13.162  -9.708  -0.944  1.00 38.50           O  
ATOM    732  CG  LEU A 101      16.775 -11.475  -2.570  1.00 38.50           C  
ATOM    733  CD1 LEU A 101      18.281 -11.369  -2.800  1.00 38.50           C  
ATOM    734  CD2 LEU A 101      16.553 -12.347  -1.329  1.00 38.50           C  
ATOM    735  N   ALA A 102      13.796  -7.868  -2.047  1.00 38.69           N  
ATOM    736  CA  ALA A 102      12.999  -6.943  -1.238  1.00 38.69           C  
ATOM    737  C   ALA A 102      11.489  -7.165  -1.411  1.00 38.69           C  
ATOM    738  CB  ALA A 102      13.387  -5.519  -1.629  1.00 38.69           C  
ATOM    739  O   ALA A 102      10.730  -7.142  -0.438  1.00 38.69           O  
ATOM    740  N   SER A 103      11.065  -7.458  -2.641  1.00 42.56           N  
ATOM    741  CA  SER A 103       9.693  -7.859  -2.958  1.00 42.56           C  
ATOM    742  C   SER A 103       9.321  -9.138  -2.201  1.00 42.56           C  
ATOM    743  CB  SER A 103       9.555  -8.080  -4.468  1.00 42.56           C  
ATOM    744  O   SER A 103       8.302  -9.190  -1.511  1.00 42.56           O  
ATOM    745  OG  SER A 103      10.059  -6.976  -5.188  1.00 42.56           O  
ATOM    746  N   VAL A 104      10.194 -10.148  -2.243  1.00 41.97           N  
ATOM    747  CA  VAL A 104      10.026 -11.423  -1.528  1.00 41.97           C  
ATOM    748  C   VAL A 104       9.996 -11.230  -0.009  1.00 41.97           C  
ATOM    749  CB  VAL A 104      11.133 -12.401  -1.966  1.00 41.97           C  
ATOM    750  O   VAL A 104       9.146 -11.811   0.666  1.00 41.97           O  
ATOM    751  CG1 VAL A 104      11.139 -13.699  -1.151  1.00 41.97           C  
ATOM    752  CG2 VAL A 104      10.922 -12.791  -3.431  1.00 41.97           C  
ATOM    753  N   ALA A 105      10.851 -10.366   0.540  1.00 36.78           N  
ATOM    754  CA  ALA A 105      10.881 -10.038   1.964  1.00 36.78           C  
ATOM    755  C   ALA A 105       9.594  -9.330   2.428  1.00 36.78           C  
ATOM    756  CB  ALA A 105      12.129  -9.191   2.239  1.00 36.78           C  
ATOM    757  O   ALA A 105       9.049  -9.665   3.484  1.00 36.78           O  
ATOM    758  N   GLY A 106       9.052  -8.410   1.622  1.00 40.12           N  
ATOM    759  CA  GLY A 106       7.765  -7.761   1.885  1.00 40.12           C  
ATOM    760  C   GLY A 106       6.601  -8.759   1.899  1.00 40.12           C  
ATOM    761  O   GLY A 106       5.773  -8.753   2.814  1.00 40.12           O  
ATOM    762  N   TRP A 107       6.576  -9.685   0.939  1.00 44.75           N  
ATOM    763  CA  TRP A 107       5.572 -10.751   0.879  1.00 44.75           C  
ATOM    764  C   TRP A 107       5.680 -11.745   2.041  1.00 44.75           C  
ATOM    765  CB  TRP A 107       5.662 -11.457  -0.477  1.00 44.75           C  
ATOM    766  O   TRP A 107       4.656 -12.127   2.609  1.00 44.75           O  
ATOM    767  CG  TRP A 107       4.909 -10.755  -1.562  1.00 44.75           C  
ATOM    768  CD1 TRP A 107       5.433 -10.007  -2.559  1.00 44.75           C  
ATOM    769  CD2 TRP A 107       3.468 -10.753  -1.790  1.00 44.75           C  
ATOM    770  CE2 TRP A 107       3.192  -9.956  -2.940  1.00 44.75           C  
ATOM    771  CE3 TRP A 107       2.371 -11.369  -1.149  1.00 44.75           C  
ATOM    772  NE1 TRP A 107       4.425  -9.511  -3.358  1.00 44.75           N  
ATOM    773  CH2 TRP A 107       0.824 -10.412  -2.782  1.00 44.75           C  
ATOM    774  CZ2 TRP A 107       1.895  -9.780  -3.436  1.00 44.75           C  
ATOM    775  CZ3 TRP A 107       1.062 -11.203  -1.643  1.00 44.75           C  
ATOM    776  N   LEU A 108       6.895 -12.122   2.451  1.00 40.28           N  
ATOM    777  CA  LEU A 108       7.131 -12.963   3.631  1.00 40.28           C  
ATOM    778  C   LEU A 108       6.652 -12.279   4.917  1.00 40.28           C  
ATOM    779  CB  LEU A 108       8.630 -13.302   3.716  1.00 40.28           C  
ATOM    780  O   LEU A 108       5.984 -12.909   5.736  1.00 40.28           O  
ATOM    781  CG  LEU A 108       9.067 -14.413   2.743  1.00 40.28           C  
ATOM    782  CD1 LEU A 108      10.588 -14.414   2.602  1.00 40.28           C  
ATOM    783  CD2 LEU A 108       8.639 -15.794   3.252  1.00 40.28           C  
ATOM    784  N   SER A 109       6.915 -10.980   5.059  1.00 40.03           N  
ATOM    785  CA  SER A 109       6.488 -10.167   6.206  1.00 40.03           C  
ATOM    786  C   SER A 109       4.961 -10.061   6.292  1.00 40.03           C  
ATOM    787  CB  SER A 109       7.105  -8.768   6.105  1.00 40.03           C  
ATOM    788  O   SER A 109       4.370 -10.243   7.361  1.00 40.03           O  
ATOM    789  OG  SER A 109       8.509  -8.861   5.997  1.00 40.03           O  
ATOM    790  N   LEU A 110       4.294  -9.852   5.150  1.00 41.94           N  
ATOM    791  CA  LEU A 110       2.835  -9.853   5.058  1.00 41.94           C  
ATOM    792  C   LEU A 110       2.244 -11.235   5.357  1.00 41.94           C  
ATOM    793  CB  LEU A 110       2.417  -9.430   3.645  1.00 41.94           C  
ATOM    794  O   LEU A 110       1.285 -11.344   6.119  1.00 41.94           O  
ATOM    795  CG  LEU A 110       0.901  -9.186   3.548  1.00 41.94           C  
ATOM    796  CD1 LEU A 110       0.536  -7.760   3.960  1.00 41.94           C  
ATOM    797  CD2 LEU A 110       0.440  -9.522   2.137  1.00 41.94           C  
ATOM    798  N   ALA A 111       2.803 -12.295   4.773  1.00 39.47           N  
ATOM    799  CA  ALA A 111       2.348 -13.664   4.988  1.00 39.47           C  
ATOM    800  C   ALA A 111       2.489 -14.070   6.461  1.00 39.47           C  
ATOM    801  CB  ALA A 111       3.143 -14.595   4.066  1.00 39.47           C  
ATOM    802  O   ALA A 111       1.594 -14.711   7.017  1.00 39.47           O  
ATOM    803  N   HIS A 112       3.567 -13.636   7.118  1.00 39.31           N  
ATOM    804  CA  HIS A 112       3.774 -13.835   8.547  1.00 39.31           C  
ATOM    805  C   HIS A 112       2.747 -13.056   9.383  1.00 39.31           C  
ATOM    806  CB  HIS A 112       5.219 -13.458   8.898  1.00 39.31           C  
ATOM    807  O   HIS A 112       2.147 -13.610  10.303  1.00 39.31           O  
ATOM    808  CG  HIS A 112       5.681 -14.125  10.162  1.00 39.31           C  
ATOM    809  CD2 HIS A 112       5.831 -13.553  11.394  1.00 39.31           C  
ATOM    810  ND1 HIS A 112       6.034 -15.449  10.279  1.00 39.31           N  
ATOM    811  CE1 HIS A 112       6.386 -15.672  11.555  1.00 39.31           C  
ATOM    812  NE2 HIS A 112       6.257 -14.550  12.277  1.00 39.31           N  
ATOM    813  N   TYR A 113       2.452 -11.803   9.022  1.00 38.69           N  
ATOM    814  CA  TYR A 113       1.416 -11.007   9.683  1.00 38.69           C  
ATOM    815  C   TYR A 113       0.013 -11.611   9.532  1.00 38.69           C  
ATOM    816  CB  TYR A 113       1.447  -9.580   9.135  1.00 38.69           C  
ATOM    817  O   TYR A 113      -0.701 -11.768  10.527  1.00 38.69           O  
ATOM    818  CG  TYR A 113       0.364  -8.696   9.723  1.00 38.69           C  
ATOM    819  CD1 TYR A 113      -0.796  -8.402   8.980  1.00 38.69           C  
ATOM    820  CD2 TYR A 113       0.531  -8.156  11.013  1.00 38.69           C  
ATOM    821  CE1 TYR A 113      -1.786  -7.560   9.523  1.00 38.69           C  
ATOM    822  CE2 TYR A 113      -0.443  -7.293  11.549  1.00 38.69           C  
ATOM    823  OH  TYR A 113      -2.544  -6.160  11.319  1.00 38.69           O  
ATOM    824  CZ  TYR A 113      -1.604  -6.995  10.803  1.00 38.69           C  
ATOM    825  N   LEU A 114      -0.368 -12.000   8.312  1.00 39.94           N  
ATOM    826  CA  LEU A 114      -1.658 -12.622   8.003  1.00 39.94           C  
ATOM    827  C   LEU A 114      -1.810 -13.991   8.682  1.00 39.94           C  
ATOM    828  CB  LEU A 114      -1.804 -12.750   6.473  1.00 39.94           C  
ATOM    829  O   LEU A 114      -2.894 -14.307   9.179  1.00 39.94           O  
ATOM    830  CG  LEU A 114      -2.010 -11.418   5.723  1.00 39.94           C  
ATOM    831  CD1 LEU A 114      -1.950 -11.664   4.216  1.00 39.94           C  
ATOM    832  CD2 LEU A 114      -3.365 -10.780   6.046  1.00 39.94           C  
ATOM    833  N   GLY A 115      -0.724 -14.768   8.746  1.00 31.88           N  
ATOM    834  CA  GLY A 115      -0.654 -16.063   9.426  1.00 31.88           C  
ATOM    835  C   GLY A 115      -0.603 -15.971  10.954  1.00 31.88           C  
ATOM    836  O   GLY A 115      -0.974 -16.928  11.637  1.00 31.88           O  
ATOM    837  N   SER A 116      -0.199 -14.826  11.508  1.00 38.38           N  
ATOM    838  CA  SER A 116      -0.171 -14.611  12.953  1.00 38.38           C  
ATOM    839  C   SER A 116      -1.587 -14.471  13.535  1.00 38.38           C  
ATOM    840  CB  SER A 116       0.736 -13.425  13.307  1.00 38.38           C  
ATOM    841  O   SER A 116      -2.497 -13.927  12.906  1.00 38.38           O  
ATOM    842  OG  SER A 116       0.092 -12.181  13.108  1.00 38.38           O  
ATOM    843  N   GLY A 117      -1.790 -14.904  14.786  1.00 32.72           N  
ATOM    844  CA  GLY A 117      -3.071 -14.765  15.506  1.00 32.72           C  
ATOM    845  C   GLY A 117      -3.563 -13.316  15.674  1.00 32.72           C  
ATOM    846  O   GLY A 117      -4.690 -13.081  16.108  1.00 32.72           O  
ATOM    847  N   HIS A 118      -2.748 -12.336  15.287  1.00 41.59           N  
ATOM    848  CA  HIS A 118      -3.051 -10.914  15.343  1.00 41.59           C  
ATOM    849  C   HIS A 118      -4.087 -10.472  14.310  1.00 41.59           C  
ATOM    850  CB  HIS A 118      -1.746 -10.141  15.162  1.00 41.59           C  
ATOM    851  O   HIS A 118      -4.940  -9.659  14.647  1.00 41.59           O  
ATOM    852  CG  HIS A 118      -0.742 -10.502  16.218  1.00 41.59           C  
ATOM    853  CD2 HIS A 118      -0.855 -10.207  17.542  1.00 41.59           C  
ATOM    854  ND1 HIS A 118       0.397 -11.254  16.066  1.00 41.59           N  
ATOM    855  CE1 HIS A 118       0.987 -11.364  17.271  1.00 41.59           C  
ATOM    856  NE2 HIS A 118       0.268 -10.710  18.203  1.00 41.59           N  
ATOM    857  N   SER A 119      -4.090 -11.039  13.098  1.00 34.81           N  
ATOM    858  CA  SER A 119      -5.119 -10.745  12.087  1.00 34.81           C  
ATOM    859  C   SER A 119      -6.520 -11.133  12.588  1.00 34.81           C  
ATOM    860  CB  SER A 119      -4.774 -11.475  10.780  1.00 34.81           C  
ATOM    861  O   SER A 119      -7.493 -10.398  12.400  1.00 34.81           O  
ATOM    862  OG  SER A 119      -4.840 -12.880  10.958  1.00 34.81           O  
ATOM    863  N   ARG A 120      -6.602 -12.243  13.336  1.00 39.38           N  
ATOM    864  CA  ARG A 120      -7.822 -12.710  14.011  1.00 39.38           C  
ATOM    865  C   ARG A 120      -8.221 -11.812  15.180  1.00 39.38           C  
ATOM    866  CB  ARG A 120      -7.664 -14.159  14.490  1.00 39.38           C  
ATOM    867  O   ARG A 120      -9.409 -11.567  15.351  1.00 39.38           O  
ATOM    868  CG  ARG A 120      -7.386 -15.144  13.349  1.00 39.38           C  
ATOM    869  CD  ARG A 120      -7.299 -16.571  13.901  1.00 39.38           C  
ATOM    870  NE  ARG A 120      -6.500 -17.431  13.011  1.00 39.38           N  
ATOM    871  NH1 ARG A 120      -6.116 -19.144  14.499  1.00 39.38           N  
ATOM    872  NH2 ARG A 120      -5.093 -19.148  12.516  1.00 39.38           N  
ATOM    873  CZ  ARG A 120      -5.915 -18.569  13.344  1.00 39.38           C  
ATOM    874  N   ALA A 121      -7.262 -11.283  15.942  1.00 37.09           N  
ATOM    875  CA  ALA A 121      -7.531 -10.335  17.025  1.00 37.09           C  
ATOM    876  C   ALA A 121      -8.054  -8.984  16.497  1.00 37.09           C  
ATOM    877  CB  ALA A 121      -6.259 -10.174  17.865  1.00 37.09           C  
ATOM    878  O   ALA A 121      -9.032  -8.459  17.022  1.00 37.09           O  
ATOM    879  N   SER A 122      -7.479  -8.462  15.408  1.00 38.25           N  
ATOM    880  CA  SER A 122      -7.940  -7.242  14.726  1.00 38.25           C  
ATOM    881  C   SER A 122      -9.344  -7.405  14.141  1.00 38.25           C  
ATOM    882  CB  SER A 122      -6.976  -6.883  13.587  1.00 38.25           C  
ATOM    883  O   SER A 122     -10.196  -6.527  14.295  1.00 38.25           O  
ATOM    884  OG  SER A 122      -5.637  -6.894  14.032  1.00 38.25           O  
ATOM    885  N   ALA A 123      -9.609  -8.553  13.509  1.00 39.78           N  
ATOM    886  CA  ALA A 123     -10.927  -8.901  12.991  1.00 39.78           C  
ATOM    887  C   ALA A 123     -11.952  -9.117  14.119  1.00 39.78           C  
ATOM    888  CB  ALA A 123     -10.786 -10.141  12.101  1.00 39.78           C  
ATOM    889  O   ALA A 123     -13.085  -8.663  13.998  1.00 39.78           O  
ATOM    890  N   GLY A 124     -11.558  -9.753  15.226  1.00 41.62           N  
ATOM    891  CA  GLY A 124     -12.393  -9.949  16.416  1.00 41.62           C  
ATOM    892  C   GLY A 124     -12.717  -8.643  17.149  1.00 41.62           C  
ATOM    893  O   GLY A 124     -13.836  -8.454  17.620  1.00 41.62           O  
ATOM    894  N   PHE A 125     -11.785  -7.691  17.172  1.00 44.16           N  
ATOM    895  CA  PHE A 125     -12.009  -6.352  17.714  1.00 44.16           C  
ATOM    896  C   PHE A 125     -12.981  -5.538  16.846  1.00 44.16           C  
ATOM    897  CB  PHE A 125     -10.656  -5.658  17.872  1.00 44.16           C  
ATOM    898  O   PHE A 125     -13.949  -4.987  17.357  1.00 44.16           O  
ATOM    899  CG  PHE A 125     -10.758  -4.303  18.531  1.00 44.16           C  
ATOM    900  CD1 PHE A 125     -10.706  -3.132  17.754  1.00 44.16           C  
ATOM    901  CD2 PHE A 125     -10.911  -4.215  19.926  1.00 44.16           C  
ATOM    902  CE1 PHE A 125     -10.792  -1.875  18.373  1.00 44.16           C  
ATOM    903  CE2 PHE A 125     -10.992  -2.957  20.543  1.00 44.16           C  
ATOM    904  CZ  PHE A 125     -10.933  -1.787  19.769  1.00 44.16           C  
ATOM    905  N   LEU A 126     -12.801  -5.544  15.521  1.00 40.16           N  
ATOM    906  CA  LEU A 126     -13.730  -4.914  14.573  1.00 40.16           C  
ATOM    907  C   LEU A 126     -15.128  -5.545  14.610  1.00 40.16           C  
ATOM    908  CB  LEU A 126     -13.145  -5.050  13.160  1.00 40.16           C  
ATOM    909  O   LEU A 126     -16.133  -4.840  14.553  1.00 40.16           O  
ATOM    910  CG  LEU A 126     -12.129  -3.959  12.797  1.00 40.16           C  
ATOM    911  CD1 LEU A 126     -11.392  -4.408  11.538  1.00 40.16           C  
ATOM    912  CD2 LEU A 126     -12.841  -2.635  12.505  1.00 40.16           C  
ATOM    913  N   LEU A 127     -15.208  -6.872  14.724  1.00 43.00           N  
ATOM    914  CA  LEU A 127     -16.477  -7.587  14.841  1.00 43.00           C  
ATOM    915  C   LEU A 127     -17.156  -7.325  16.189  1.00 43.00           C  
ATOM    916  CB  LEU A 127     -16.253  -9.091  14.596  1.00 43.00           C  
ATOM    917  O   LEU A 127     -18.373  -7.201  16.211  1.00 43.00           O  
ATOM    918  CG  LEU A 127     -16.058  -9.445  13.109  1.00 43.00           C  
ATOM    919  CD1 LEU A 127     -15.465 -10.847  12.960  1.00 43.00           C  
ATOM    920  CD2 LEU A 127     -17.387  -9.423  12.344  1.00 43.00           C  
ATOM    921  N   SER A 128     -16.415  -7.178  17.289  1.00 43.81           N  
ATOM    922  CA  SER A 128     -16.995  -6.858  18.607  1.00 43.81           C  
ATOM    923  C   SER A 128     -17.424  -5.392  18.775  1.00 43.81           C  
ATOM    924  CB  SER A 128     -16.059  -7.282  19.744  1.00 43.81           C  
ATOM    925  O   SER A 128     -18.057  -5.055  19.773  1.00 43.81           O  
ATOM    926  OG  SER A 128     -14.836  -6.581  19.705  1.00 43.81           O  
ATOM    927  N   LEU A 129     -17.095  -4.523  17.813  1.00 41.00           N  
ATOM    928  CA  LEU A 129     -17.436  -3.096  17.815  1.00 41.00           C  
ATOM    929  C   LEU A 129     -18.469  -2.698  16.758  1.00 41.00           C  
ATOM    930  CB  LEU A 129     -16.134  -2.303  17.615  1.00 41.00           C  
ATOM    931  O   LEU A 129     -19.211  -1.750  16.965  1.00 41.00           O  
ATOM    932  CG  LEU A 129     -15.501  -1.861  18.937  1.00 41.00           C  
ATOM    933  CD1 LEU A 129     -14.044  -1.492  18.705  1.00 41.00           C  
ATOM    934  CD2 LEU A 129     -16.231  -0.633  19.493  1.00 41.00           C  
ATOM    935  N   ALA A 130     -18.516  -3.386  15.621  1.00 39.91           N  
ATOM    936  CA  ALA A 130     -19.402  -3.002  14.535  1.00 39.91           C  
ATOM    937  C   ALA A 130     -20.804  -3.607  14.717  1.00 39.91           C  
ATOM    938  CB  ALA A 130     -18.717  -3.398  13.224  1.00 39.91           C  
ATOM    939  O   ALA A 130     -20.959  -4.830  14.681  1.00 39.91           O  
ATOM    940  N   GLU A 131     -21.830  -2.764  14.831  1.00 46.78           N  
ATOM    941  CA  GLU A 131     -23.223  -3.163  14.614  1.00 46.78           C  
ATOM    942  C   GLU A 131     -23.459  -3.577  13.149  1.00 46.78           C  
ATOM    943  CB  GLU A 131     -24.180  -2.039  15.013  1.00 46.78           C  
ATOM    944  O   GLU A 131     -22.696  -3.223  12.241  1.00 46.78           O  
ATOM    945  CG  GLU A 131     -24.242  -1.843  16.534  1.00 46.78           C  
ATOM    946  CD  GLU A 131     -25.389  -0.906  16.920  1.00 46.78           C  
ATOM    947  OE1 GLU A 131     -25.920  -1.119  18.028  1.00 46.78           O  
ATOM    948  OE2 GLU A 131     -25.765  -0.099  16.039  1.00 46.78           O  
ATOM    949  N   GLY A 132     -24.506  -4.373  12.900  1.00 40.34           N  
ATOM    950  CA  GLY A 132     -24.711  -5.142  11.662  1.00 40.34           C  
ATOM    951  C   GLY A 132     -24.519  -4.373  10.343  1.00 40.34           C  
ATOM    952  O   GLY A 132     -23.923  -4.913   9.408  1.00 40.34           O  
ATOM    953  N   ARG A 133     -24.929  -3.098  10.269  1.00 38.47           N  
ATOM    954  CA  ARG A 133     -24.750  -2.244   9.072  1.00 38.47           C  
ATOM    955  C   ARG A 133     -23.302  -1.793   8.856  1.00 38.47           C  
ATOM    956  CB  ARG A 133     -25.680  -1.020   9.154  1.00 38.47           C  
ATOM    957  O   ARG A 133     -22.829  -1.738   7.719  1.00 38.47           O  
ATOM    958  CG  ARG A 133     -27.136  -1.363   8.805  1.00 38.47           C  
ATOM    959  CD  ARG A 133     -28.009  -0.101   8.845  1.00 38.47           C  
ATOM    960  NE  ARG A 133     -29.413  -0.391   8.492  1.00 38.47           N  
ATOM    961  NH1 ARG A 133     -30.296   1.666   9.037  1.00 38.47           N  
ATOM    962  NH2 ARG A 133     -31.636   0.069   8.260  1.00 38.47           N  
ATOM    963  CZ  ARG A 133     -30.435   0.446   8.596  1.00 38.47           C  
ATOM    964  N   MET A 134     -22.568  -1.523   9.931  1.00 39.19           N  
ATOM    965  CA  MET A 134     -21.176  -1.080   9.874  1.00 39.19           C  
ATOM    966  C   MET A 134     -20.245  -2.229   9.469  1.00 39.19           C  
ATOM    967  CB  MET A 134     -20.821  -0.466  11.231  1.00 39.19           C  
ATOM    968  O   MET A 134     -19.317  -2.021   8.687  1.00 39.19           O  
ATOM    969  CG  MET A 134     -19.685   0.546  11.134  1.00 39.19           C  
ATOM    970  SD  MET A 134     -19.539   1.459  12.679  1.00 39.19           S  
ATOM    971  CE  MET A 134     -18.538   2.842  12.118  1.00 39.19           C  
ATOM    972  N   ARG A 135     -20.570  -3.466   9.886  1.00 44.41           N  
ATOM    973  CA  ARG A 135     -19.892  -4.702   9.440  1.00 44.41           C  
ATOM    974  C   ARG A 135     -19.974  -4.903   7.925  1.00 44.41           C  
ATOM    975  CB  ARG A 135     -20.494  -5.938  10.137  1.00 44.41           C  
ATOM    976  O   ARG A 135     -18.992  -5.327   7.318  1.00 44.41           O  
ATOM    977  CG  ARG A 135     -20.162  -6.027  11.630  1.00 44.41           C  
ATOM    978  CD  ARG A 135     -20.739  -7.303  12.255  1.00 44.41           C  
ATOM    979  NE  ARG A 135     -20.504  -7.359  13.709  1.00 44.41           N  
ATOM    980  NH1 ARG A 135     -21.768  -9.221  14.176  1.00 44.41           N  
ATOM    981  NH2 ARG A 135     -20.861  -8.080  15.840  1.00 44.41           N  
ATOM    982  CZ  ARG A 135     -21.035  -8.217  14.563  1.00 44.41           C  
ATOM    983  N   LEU A 136     -21.125  -4.618   7.314  1.00 39.75           N  
ATOM    984  CA  LEU A 136     -21.340  -4.763   5.869  1.00 39.75           C  
ATOM    985  C   LEU A 136     -20.564  -3.713   5.066  1.00 39.75           C  
ATOM    986  CB  LEU A 136     -22.849  -4.699   5.577  1.00 39.75           C  
ATOM    987  O   LEU A 136     -19.860  -4.070   4.118  1.00 39.75           O  
ATOM    988  CG  LEU A 136     -23.575  -6.025   5.866  1.00 39.75           C  
ATOM    989  CD1 LEU A 136     -25.069  -5.783   6.049  1.00 39.75           C  
ATOM    990  CD2 LEU A 136     -23.378  -7.020   4.718  1.00 39.75           C  
ATOM    991  N   ARG A 137     -20.613  -2.440   5.487  1.00 42.50           N  
ATOM    992  CA  ARG A 137     -19.850  -1.357   4.843  1.00 42.50           C  
ATOM    993  C   ARG A 137     -18.349  -1.621   4.882  1.00 42.50           C  
ATOM    994  CB  ARG A 137     -20.196   0.009   5.460  1.00 42.50           C  
ATOM    995  O   ARG A 137     -17.730  -1.611   3.823  1.00 42.50           O  
ATOM    996  CG  ARG A 137     -21.263   0.731   4.626  1.00 42.50           C  
ATOM    997  CD  ARG A 137     -21.555   2.120   5.205  1.00 42.50           C  
ATOM    998  NE  ARG A 137     -22.466   2.893   4.338  1.00 42.50           N  
ATOM    999  NH1 ARG A 137     -22.779   4.695   5.738  1.00 42.50           N  
ATOM   1000  NH2 ARG A 137     -23.769   4.667   3.743  1.00 42.50           N  
ATOM   1001  CZ  ARG A 137     -22.997   4.075   4.610  1.00 42.50           C  
ATOM   1002  N   LEU A 138     -17.808  -1.956   6.054  1.00 40.41           N  
ATOM   1003  CA  LEU A 138     -16.421  -2.390   6.250  1.00 40.41           C  
ATOM   1004  C   LEU A 138     -16.022  -3.506   5.283  1.00 40.41           C  
ATOM   1005  CB  LEU A 138     -16.289  -2.898   7.693  1.00 40.41           C  
ATOM   1006  O   LEU A 138     -15.090  -3.350   4.506  1.00 40.41           O  
ATOM   1007  CG  LEU A 138     -15.659  -1.873   8.640  1.00 40.41           C  
ATOM   1008  CD1 LEU A 138     -16.056  -2.275  10.067  1.00 40.41           C  
ATOM   1009  CD2 LEU A 138     -14.137  -1.910   8.418  1.00 40.41           C  
ATOM   1010  N   ARG A 139     -16.774  -4.615   5.280  1.00 42.91           N  
ATOM   1011  CA  ARG A 139     -16.493  -5.768   4.413  1.00 42.91           C  
ATOM   1012  C   ARG A 139     -16.477  -5.387   2.934  1.00 42.91           C  
ATOM   1013  CB  ARG A 139     -17.529  -6.871   4.662  1.00 42.91           C  
ATOM   1014  O   ARG A 139     -15.599  -5.852   2.218  1.00 42.91           O  
ATOM   1015  CG  ARG A 139     -17.282  -7.655   5.959  1.00 42.91           C  
ATOM   1016  CD  ARG A 139     -18.492  -8.562   6.221  1.00 42.91           C  
ATOM   1017  NE  ARG A 139     -18.355  -9.335   7.468  1.00 42.91           N  
ATOM   1018  NH1 ARG A 139     -20.204 -10.697   7.239  1.00 42.91           N  
ATOM   1019  NH2 ARG A 139     -18.925 -10.888   9.045  1.00 42.91           N  
ATOM   1020  CZ  ARG A 139     -19.159 -10.294   7.907  1.00 42.91           C  
ATOM   1021  N   SER A 140     -17.420  -4.563   2.478  1.00 39.81           N  
ATOM   1022  CA  SER A 140     -17.500  -4.162   1.067  1.00 39.81           C  
ATOM   1023  C   SER A 140     -16.317  -3.293   0.634  1.00 39.81           C  
ATOM   1024  CB  SER A 140     -18.833  -3.462   0.774  1.00 39.81           C  
ATOM   1025  O   SER A 140     -15.696  -3.570  -0.385  1.00 39.81           O  
ATOM   1026  OG  SER A 140     -18.902  -2.183   1.375  1.00 39.81           O  
ATOM   1027  N   THR A 141     -15.921  -2.306   1.437  1.00 41.38           N  
ATOM   1028  CA  THR A 141     -14.830  -1.397   1.059  1.00 41.38           C  
ATOM   1029  C   THR A 141     -13.469  -2.068   1.192  1.00 41.38           C  
ATOM   1030  CB  THR A 141     -14.849  -0.076   1.838  1.00 41.38           C  
ATOM   1031  O   THR A 141     -12.643  -1.930   0.299  1.00 41.38           O  
ATOM   1032  CG2 THR A 141     -15.418   1.082   1.034  1.00 41.38           C  
ATOM   1033  OG1 THR A 141     -15.597  -0.145   3.035  1.00 41.38           O  
ATOM   1034  N   THR A 142     -13.241  -2.876   2.233  1.00 42.69           N  
ATOM   1035  CA  THR A 142     -12.017  -3.684   2.367  1.00 42.69           C  
ATOM   1036  C   THR A 142     -11.838  -4.640   1.176  1.00 42.69           C  
ATOM   1037  CB  THR A 142     -12.060  -4.473   3.686  1.00 42.69           C  
ATOM   1038  O   THR A 142     -10.717  -4.806   0.703  1.00 42.69           O  
ATOM   1039  CG2 THR A 142     -10.764  -5.169   4.074  1.00 42.69           C  
ATOM   1040  OG1 THR A 142     -12.299  -3.607   4.770  1.00 42.69           O  
ATOM   1041  N   ARG A 143     -12.929  -5.220   0.642  1.00 41.22           N  
ATOM   1042  CA  ARG A 143     -12.899  -6.032  -0.593  1.00 41.22           C  
ATOM   1043  C   ARG A 143     -12.501  -5.219  -1.811  1.00 41.22           C  
ATOM   1044  CB  ARG A 143     -14.262  -6.675  -0.887  1.00 41.22           C  
ATOM   1045  O   ARG A 143     -11.650  -5.672  -2.558  1.00 41.22           O  
ATOM   1046  CG  ARG A 143     -14.500  -7.873   0.012  1.00 41.22           C  
ATOM   1047  CD  ARG A 143     -15.918  -8.403  -0.128  1.00 41.22           C  
ATOM   1048  NE  ARG A 143     -16.142  -9.560   0.755  1.00 41.22           N  
ATOM   1049  NH1 ARG A 143     -18.214 -10.088  -0.082  1.00 41.22           N  
ATOM   1050  NH2 ARG A 143     -17.240 -11.449   1.365  1.00 41.22           N  
ATOM   1051  CZ  ARG A 143     -17.193 -10.350   0.684  1.00 41.22           C  
ATOM   1052  N   VAL A 144     -13.099  -4.045  -1.997  1.00 41.53           N  
ATOM   1053  CA  VAL A 144     -12.833  -3.190  -3.162  1.00 41.53           C  
ATOM   1054  C   VAL A 144     -11.376  -2.734  -3.187  1.00 41.53           C  
ATOM   1055  CB  VAL A 144     -13.813  -2.003  -3.190  1.00 41.53           C  
ATOM   1056  O   VAL A 144     -10.733  -2.843  -4.224  1.00 41.53           O  
ATOM   1057  CG1 VAL A 144     -13.458  -0.963  -4.255  1.00 41.53           C  
ATOM   1058  CG2 VAL A 144     -15.235  -2.497  -3.494  1.00 41.53           C  
ATOM   1059  N   TYR A 145     -10.815  -2.314  -2.048  1.00 42.72           N  
ATOM   1060  CA  TYR A 145      -9.407  -1.908  -1.986  1.00 42.72           C  
ATOM   1061  C   TYR A 145      -8.441  -3.083  -2.177  1.00 42.72           C  
ATOM   1062  CB  TYR A 145      -9.127  -1.163  -0.673  1.00 42.72           C  
ATOM   1063  O   TYR A 145      -7.471  -2.951  -2.917  1.00 42.72           O  
ATOM   1064  CG  TYR A 145      -9.635   0.267  -0.675  1.00 42.72           C  
ATOM   1065  CD1 TYR A 145      -8.966   1.238  -1.443  1.00 42.72           C  
ATOM   1066  CD2 TYR A 145     -10.763   0.634   0.083  1.00 42.72           C  
ATOM   1067  CE1 TYR A 145      -9.435   2.565  -1.468  1.00 42.72           C  
ATOM   1068  CE2 TYR A 145     -11.255   1.951   0.040  1.00 42.72           C  
ATOM   1069  OH  TYR A 145     -11.043   4.199  -0.774  1.00 42.72           O  
ATOM   1070  CZ  TYR A 145     -10.587   2.921  -0.739  1.00 42.72           C  
ATOM   1071  N   ALA A 146      -8.703  -4.240  -1.560  1.00 43.03           N  
ATOM   1072  CA  ALA A 146      -7.842  -5.414  -1.709  1.00 43.03           C  
ATOM   1073  C   ALA A 146      -7.906  -6.012  -3.125  1.00 43.03           C  
ATOM   1074  CB  ALA A 146      -8.230  -6.447  -0.646  1.00 43.03           C  
ATOM   1075  O   ALA A 146      -6.873  -6.359  -3.689  1.00 43.03           O  
ATOM   1076  N   PHE A 147      -9.104  -6.102  -3.709  1.00 40.09           N  
ATOM   1077  CA  PHE A 147      -9.302  -6.592  -5.072  1.00 40.09           C  
ATOM   1078  C   PHE A 147      -8.760  -5.605  -6.105  1.00 40.09           C  
ATOM   1079  CB  PHE A 147     -10.790  -6.877  -5.307  1.00 40.09           C  
ATOM   1080  O   PHE A 147      -8.070  -6.025  -7.022  1.00 40.09           O  
ATOM   1081  CG  PHE A 147     -11.072  -7.548  -6.635  1.00 40.09           C  
ATOM   1082  CD1 PHE A 147     -11.469  -6.785  -7.751  1.00 40.09           C  
ATOM   1083  CD2 PHE A 147     -10.911  -8.941  -6.762  1.00 40.09           C  
ATOM   1084  CE1 PHE A 147     -11.710  -7.415  -8.984  1.00 40.09           C  
ATOM   1085  CE2 PHE A 147     -11.154  -9.569  -7.996  1.00 40.09           C  
ATOM   1086  CZ  PHE A 147     -11.554  -8.806  -9.106  1.00 40.09           C  
ATOM   1087  N   GLY A 148      -8.992  -4.301  -5.926  1.00 40.88           N  
ATOM   1088  CA  GLY A 148      -8.435  -3.263  -6.796  1.00 40.88           C  
ATOM   1089  C   GLY A 148      -6.907  -3.254  -6.784  1.00 40.88           C  
ATOM   1090  O   GLY A 148      -6.288  -3.151  -7.835  1.00 40.88           O  
ATOM   1091  N   ALA A 149      -6.293  -3.455  -5.617  1.00 44.06           N  
ATOM   1092  CA  ALA A 149      -4.845  -3.579  -5.489  1.00 44.06           C  
ATOM   1093  C   ALA A 149      -4.274  -4.835  -6.158  1.00 44.06           C  
ATOM   1094  CB  ALA A 149      -4.530  -3.604  -4.003  1.00 44.06           C  
ATOM   1095  O   ALA A 149      -3.244  -4.766  -6.822  1.00 44.06           O  
ATOM   1096  N   LEU A 150      -4.941  -5.980  -5.986  1.00 44.16           N  
ATOM   1097  CA  LEU A 150      -4.559  -7.244  -6.619  1.00 44.16           C  
ATOM   1098  C   LEU A 150      -4.716  -7.178  -8.135  1.00 44.16           C  
ATOM   1099  CB  LEU A 150      -5.411  -8.387  -6.033  1.00 44.16           C  
ATOM   1100  O   LEU A 150      -3.801  -7.560  -8.854  1.00 44.16           O  
ATOM   1101  CG  LEU A 150      -4.602  -9.288  -5.091  1.00 44.16           C  
ATOM   1102  CD1 LEU A 150      -5.532 -10.024  -4.127  1.00 44.16           C  
ATOM   1103  CD2 LEU A 150      -3.808 -10.322  -5.893  1.00 44.16           C  
ATOM   1104  N   LEU A 151      -5.847  -6.662  -8.613  1.00 42.19           N  
ATOM   1105  CA  LEU A 151      -6.124  -6.504 -10.034  1.00 42.19           C  
ATOM   1106  C   LEU A 151      -5.115  -5.546 -10.670  1.00 42.19           C  
ATOM   1107  CB  LEU A 151      -7.571  -6.015 -10.212  1.00 42.19           C  
ATOM   1108  O   LEU A 151      -4.526  -5.896 -11.681  1.00 42.19           O  
ATOM   1109  CG  LEU A 151      -8.042  -6.036 -11.678  1.00 42.19           C  
ATOM   1110  CD1 LEU A 151      -8.376  -7.458 -12.133  1.00 42.19           C  
ATOM   1111  CD2 LEU A 151      -9.296  -5.176 -11.825  1.00 42.19           C  
ATOM   1112  N   ALA A 152      -4.853  -4.390 -10.052  1.00 44.38           N  
ATOM   1113  CA  ALA A 152      -3.845  -3.451 -10.539  1.00 44.38           C  
ATOM   1114  C   ALA A 152      -2.448  -4.089 -10.570  1.00 44.38           C  
ATOM   1115  CB  ALA A 152      -3.874  -2.190  -9.667  1.00 44.38           C  
ATOM   1116  O   ALA A 152      -1.761  -3.994 -11.577  1.00 44.38           O  
ATOM   1117  N   SER A 153      -2.052  -4.796  -9.510  1.00 45.22           N  
ATOM   1118  CA  SER A 153      -0.765  -5.499  -9.425  1.00 45.22           C  
ATOM   1119  C   SER A 153      -0.605  -6.575 -10.510  1.00 45.22           C  
ATOM   1120  CB  SER A 153      -0.657  -6.091  -8.017  1.00 45.22           C  
ATOM   1121  O   SER A 153       0.419  -6.619 -11.191  1.00 45.22           O  
ATOM   1122  OG  SER A 153       0.495  -6.880  -7.856  1.00 45.22           O  
ATOM   1123  N   VAL A 154      -1.637  -7.395 -10.737  1.00 43.50           N  
ATOM   1124  CA  VAL A 154      -1.637  -8.454 -11.760  1.00 43.50           C  
ATOM   1125  C   VAL A 154      -1.669  -7.868 -13.169  1.00 43.50           C  
ATOM   1126  CB  VAL A 154      -2.809  -9.432 -11.540  1.00 43.50           C  
ATOM   1127  O   VAL A 154      -0.878  -8.285 -14.005  1.00 43.50           O  
ATOM   1128  CG1 VAL A 154      -2.985 -10.431 -12.692  1.00 43.50           C  
ATOM   1129  CG2 VAL A 154      -2.589 -10.257 -10.263  1.00 43.50           C  
ATOM   1130  N   VAL A 155      -2.533  -6.885 -13.436  1.00 42.50           N  
ATOM   1131  CA  VAL A 155      -2.631  -6.232 -14.751  1.00 42.50           C  
ATOM   1132  C   VAL A 155      -1.329  -5.515 -15.099  1.00 42.50           C  
ATOM   1133  CB  VAL A 155      -3.835  -5.268 -14.798  1.00 42.50           C  
ATOM   1134  O   VAL A 155      -0.864  -5.636 -16.225  1.00 42.50           O  
ATOM   1135  CG1 VAL A 155      -3.855  -4.387 -16.054  1.00 42.50           C  
ATOM   1136  CG2 VAL A 155      -5.154  -6.057 -14.784  1.00 42.50           C  
ATOM   1137  N   LEU A 156      -0.700  -4.834 -14.137  1.00 45.59           N  
ATOM   1138  CA  LEU A 156       0.591  -4.175 -14.348  1.00 45.59           C  
ATOM   1139  C   LEU A 156       1.724  -5.190 -14.542  1.00 45.59           C  
ATOM   1140  CB  LEU A 156       0.875  -3.209 -13.182  1.00 45.59           C  
ATOM   1141  O   LEU A 156       2.557  -4.997 -15.418  1.00 45.59           O  
ATOM   1142  CG  LEU A 156      -0.045  -1.969 -13.189  1.00 45.59           C  
ATOM   1143  CD1 LEU A 156      -0.006  -1.246 -11.842  1.00 45.59           C  
ATOM   1144  CD2 LEU A 156       0.365  -0.966 -14.270  1.00 45.59           C  
ATOM   1145  N   SER A 157       1.730  -6.299 -13.796  1.00 45.59           N  
ATOM   1146  CA  SER A 157       2.742  -7.355 -13.956  1.00 45.59           C  
ATOM   1147  C   SER A 157       2.619  -8.080 -15.301  1.00 45.59           C  
ATOM   1148  CB  SER A 157       2.641  -8.382 -12.824  1.00 45.59           C  
ATOM   1149  O   SER A 157       3.619  -8.297 -15.978  1.00 45.59           O  
ATOM   1150  OG  SER A 157       2.873  -7.791 -11.562  1.00 45.59           O  
ATOM   1151  N   VAL A 158       1.397  -8.445 -15.706  1.00 41.12           N  
ATOM   1152  CA  VAL A 158       1.123  -9.174 -16.957  1.00 41.12           C  
ATOM   1153  C   VAL A 158       1.264  -8.263 -18.173  1.00 41.12           C  
ATOM   1154  CB  VAL A 158      -0.276  -9.823 -16.924  1.00 41.12           C  
ATOM   1155  O   VAL A 158       1.900  -8.653 -19.147  1.00 41.12           O  
ATOM   1156  CG1 VAL A 158      -0.663 -10.467 -18.262  1.00 41.12           C  
ATOM   1157  CG2 VAL A 158      -0.340 -10.929 -15.860  1.00 41.12           C  
ATOM   1158  N   GLY A 159       0.713  -7.047 -18.111  1.00 39.59           N  
ATOM   1159  CA  GLY A 159       0.832  -6.061 -19.184  1.00 39.59           C  
ATOM   1160  C   GLY A 159       2.288  -5.709 -19.464  1.00 39.59           C  
ATOM   1161  O   GLY A 159       2.680  -5.605 -20.620  1.00 39.59           O  
ATOM   1162  N   TRP A 160       3.116  -5.625 -18.422  1.00 45.75           N  
ATOM   1163  CA  TRP A 160       4.533  -5.351 -18.601  1.00 45.75           C  
ATOM   1164  C   TRP A 160       5.327  -6.581 -19.053  1.00 45.75           C  
ATOM   1165  CB  TRP A 160       5.087  -4.711 -17.337  1.00 45.75           C  
ATOM   1166  O   TRP A 160       6.146  -6.440 -19.942  1.00 45.75           O  
ATOM   1167  CG  TRP A 160       6.293  -3.879 -17.591  1.00 45.75           C  
ATOM   1168  CD1 TRP A 160       7.551  -4.342 -17.705  1.00 45.75           C  
ATOM   1169  CD2 TRP A 160       6.361  -2.463 -17.935  1.00 45.75           C  
ATOM   1170  CE2 TRP A 160       7.728  -2.116 -18.144  1.00 45.75           C  
ATOM   1171  CE3 TRP A 160       5.401  -1.452 -18.152  1.00 45.75           C  
ATOM   1172  NE1 TRP A 160       8.406  -3.297 -17.977  1.00 45.75           N  
ATOM   1173  CH2 TRP A 160       7.154   0.156 -18.718  1.00 45.75           C  
ATOM   1174  CZ2 TRP A 160       8.135  -0.827 -18.506  1.00 45.75           C  
ATOM   1175  CZ3 TRP A 160       5.793  -0.158 -18.547  1.00 45.75           C  
ATOM   1176  N   LEU A 161       5.044  -7.796 -18.556  1.00 44.41           N  
ATOM   1177  CA  LEU A 161       5.642  -9.032 -19.098  1.00 44.41           C  
ATOM   1178  C   LEU A 161       5.368  -9.205 -20.600  1.00 44.41           C  
ATOM   1179  CB  LEU A 161       5.102 -10.260 -18.337  1.00 44.41           C  
ATOM   1180  O   LEU A 161       6.253  -9.642 -21.330  1.00 44.41           O  
ATOM   1181  CG  LEU A 161       5.856 -10.579 -17.036  1.00 44.41           C  
ATOM   1182  CD1 LEU A 161       5.034 -11.556 -16.190  1.00 44.41           C  
ATOM   1183  CD2 LEU A 161       7.215 -11.230 -17.315  1.00 44.41           C  
ATOM   1184  N   ALA A 162       4.167  -8.845 -21.062  1.00 38.53           N  
ATOM   1185  CA  ALA A 162       3.814  -8.872 -22.479  1.00 38.53           C  
ATOM   1186  C   ALA A 162       4.612  -7.842 -23.298  1.00 38.53           C  
ATOM   1187  CB  ALA A 162       2.301  -8.657 -22.606  1.00 38.53           C  
ATOM   1188  O   ALA A 162       5.089  -8.173 -24.378  1.00 38.53           O  
ATOM   1189  N   VAL A 163       4.818  -6.631 -22.770  1.00 42.38           N  
ATOM   1190  CA  VAL A 163       5.649  -5.587 -23.404  1.00 42.38           C  
ATOM   1191  C   VAL A 163       7.128  -5.973 -23.401  1.00 42.38           C  
ATOM   1192  CB  VAL A 163       5.432  -4.233 -22.705  1.00 42.38           C  
ATOM   1193  O   VAL A 163       7.790  -5.834 -24.420  1.00 42.38           O  
ATOM   1194  CG1 VAL A 163       6.389  -3.135 -23.185  1.00 42.38           C  
ATOM   1195  CG2 VAL A 163       4.009  -3.728 -22.960  1.00 42.38           C  
ATOM   1196  N   SER A 164       7.635  -6.529 -22.299  1.00 41.72           N  
ATOM   1197  CA  SER A 164       8.994  -7.067 -22.188  1.00 41.72           C  
ATOM   1198  C   SER A 164       9.236  -8.184 -23.199  1.00 41.72           C  
ATOM   1199  CB  SER A 164       9.222  -7.625 -20.779  1.00 41.72           C  
ATOM   1200  O   SER A 164      10.281  -8.222 -23.837  1.00 41.72           O  
ATOM   1201  OG  SER A 164       8.993  -6.619 -19.808  1.00 41.72           O  
ATOM   1202  N   TRP A 165       8.257  -9.077 -23.372  1.00 40.66           N  
ATOM   1203  CA  TRP A 165       8.306 -10.133 -24.378  1.00 40.66           C  
ATOM   1204  C   TRP A 165       8.263  -9.568 -25.798  1.00 40.66           C  
ATOM   1205  CB  TRP A 165       7.160 -11.120 -24.142  1.00 40.66           C  
ATOM   1206  O   TRP A 165       9.074  -9.975 -26.618  1.00 40.66           O  
ATOM   1207  CG  TRP A 165       7.167 -12.283 -25.079  1.00 40.66           C  
ATOM   1208  CD1 TRP A 165       6.502 -12.355 -26.255  1.00 40.66           C  
ATOM   1209  CD2 TRP A 165       7.955 -13.507 -24.988  1.00 40.66           C  
ATOM   1210  CE2 TRP A 165       7.695 -14.296 -26.148  1.00 40.66           C  
ATOM   1211  CE3 TRP A 165       8.891 -14.011 -24.058  1.00 40.66           C  
ATOM   1212  NE1 TRP A 165       6.806 -13.545 -26.886  1.00 40.66           N  
ATOM   1213  CH2 TRP A 165       9.243 -16.008 -25.423  1.00 40.66           C  
ATOM   1214  CZ2 TRP A 165       8.319 -15.532 -26.369  1.00 40.66           C  
ATOM   1215  CZ3 TRP A 165       9.528 -15.248 -24.273  1.00 40.66           C  
ATOM   1216  N   MET A 166       7.381  -8.602 -26.081  1.00 38.97           N  
ATOM   1217  CA  MET A 166       7.307  -7.943 -27.390  1.00 38.97           C  
ATOM   1218  C   MET A 166       8.604  -7.204 -27.737  1.00 38.97           C  
ATOM   1219  CB  MET A 166       6.100  -6.998 -27.460  1.00 38.97           C  
ATOM   1220  O   MET A 166       9.108  -7.379 -28.842  1.00 38.97           O  
ATOM   1221  CG  MET A 166       4.806  -7.783 -27.694  1.00 38.97           C  
ATOM   1222  SD  MET A 166       3.327  -6.742 -27.806  1.00 38.97           S  
ATOM   1223  CE  MET A 166       2.117  -7.993 -28.301  1.00 38.97           C  
ATOM   1224  N   ALA A 167       9.188  -6.469 -26.787  1.00 40.34           N  
ATOM   1225  CA  ALA A 167      10.460  -5.771 -26.955  1.00 40.34           C  
ATOM   1226  C   ALA A 167      11.631  -6.736 -27.198  1.00 40.34           C  
ATOM   1227  CB  ALA A 167      10.703  -4.903 -25.714  1.00 40.34           C  
ATOM   1228  O   ALA A 167      12.489  -6.449 -28.022  1.00 40.34           O  
ATOM   1229  N   VAL A 168      11.652  -7.896 -26.530  1.00 41.03           N  
ATOM   1230  CA  VAL A 168      12.657  -8.944 -26.779  1.00 41.03           C  
ATOM   1231  C   VAL A 168      12.417  -9.637 -28.124  1.00 41.03           C  
ATOM   1232  CB  VAL A 168      12.711  -9.938 -25.602  1.00 41.03           C  
ATOM   1233  O   VAL A 168      13.355  -9.838 -28.879  1.00 41.03           O  
ATOM   1234  CG1 VAL A 168      13.603 -11.154 -25.882  1.00 41.03           C  
ATOM   1235  CG2 VAL A 168      13.285  -9.255 -24.350  1.00 41.03           C  
ATOM   1236  N   SER A 169      11.166  -9.944 -28.476  1.00 38.03           N  
ATOM   1237  CA  SER A 169      10.824 -10.605 -29.746  1.00 38.03           C  
ATOM   1238  C   SER A 169      10.939  -9.700 -30.979  1.00 38.03           C  
ATOM   1239  CB  SER A 169       9.417 -11.202 -29.663  1.00 38.03           C  
ATOM   1240  O   SER A 169      11.054 -10.197 -32.093  1.00 38.03           O  
ATOM   1241  OG  SER A 169       8.419 -10.202 -29.561  1.00 38.03           O  
ATOM   1242  N   GLY A 170      10.908  -8.376 -30.799  1.00 37.31           N  
ATOM   1243  CA  GLY A 170      11.174  -7.404 -31.861  1.00 37.31           C  
ATOM   1244  C   GLY A 170      12.657  -7.310 -32.229  1.00 37.31           C  
ATOM   1245  O   GLY A 170      12.970  -6.914 -33.346  1.00 37.31           O  
ATOM   1246  N   ILE A 171      13.559  -7.720 -31.327  1.00 43.28           N  
ATOM   1247  CA  ILE A 171      15.008  -7.775 -31.577  1.00 43.28           C  
ATOM   1248  C   ILE A 171      15.350  -8.922 -32.541  1.00 43.28           C  
ATOM   1249  CB  ILE A 171      15.782  -7.857 -30.236  1.00 43.28           C  
ATOM   1250  O   ILE A 171      16.207  -8.744 -33.397  1.00 43.28           O  
ATOM   1251  CG1 ILE A 171      15.573  -6.557 -29.421  1.00 43.28           C  
ATOM   1252  CG2 ILE A 171      17.287  -8.097 -30.446  1.00 43.28           C  
ATOM   1253  CD1 ILE A 171      15.985  -6.660 -27.946  1.00 43.28           C  
ATOM   1254  N   ASP A 172      14.631 -10.047 -32.470  1.00 38.38           N  
ATOM   1255  CA  ASP A 172      14.855 -11.211 -33.346  1.00 38.38           C  
ATOM   1256  C   ASP A 172      14.216 -11.078 -34.746  1.00 38.38           C  
ATOM   1257  CB  ASP A 172      14.343 -12.488 -32.646  1.00 38.38           C  
ATOM   1258  O   ASP A 172      14.519 -11.873 -35.629  1.00 38.38           O  
ATOM   1259  CG  ASP A 172      15.277 -13.063 -31.570  1.00 38.38           C  
ATOM   1260  OD1 ASP A 172      16.483 -12.737 -31.565  1.00 38.38           O  
ATOM   1261  OD2 ASP A 172      14.764 -13.860 -30.746  1.00 38.38           O  
ATOM   1262  N   ASN A 173      13.333 -10.096 -34.972  1.00 35.44           N  
ATOM   1263  CA  ASN A 173      12.593  -9.944 -36.238  1.00 35.44           C  
ATOM   1264  C   ASN A 173      13.149  -8.868 -37.185  1.00 35.44           C  
ATOM   1265  CB  ASN A 173      11.103  -9.709 -35.930  1.00 35.44           C  
ATOM   1266  O   ASN A 173      12.635  -8.723 -38.294  1.00 35.44           O  
ATOM   1267  CG  ASN A 173      10.295 -10.983 -35.763  1.00 35.44           C  
ATOM   1268  ND2 ASN A 173       9.121 -10.870 -35.188  1.00 35.44           N  
ATOM   1269  OD1 ASN A 173      10.632 -12.081 -36.166  1.00 35.44           O  
ATOM   1270  N   ASN A 174      14.176  -8.118 -36.779  1.00 38.19           N  
ATOM   1271  CA  ASN A 174      14.906  -7.245 -37.694  1.00 38.19           C  
ATOM   1272  C   ASN A 174      16.126  -7.996 -38.232  1.00 38.19           C  
ATOM   1273  CB  ASN A 174      15.233  -5.898 -37.022  1.00 38.19           C  
ATOM   1274  O   ASN A 174      17.234  -7.872 -37.715  1.00 38.19           O  
ATOM   1275  CG  ASN A 174      14.156  -4.841 -37.215  1.00 38.19           C  
ATOM   1276  ND2 ASN A 174      14.274  -3.732 -36.524  1.00 38.19           N  
ATOM   1277  OD1 ASN A 174      13.222  -4.947 -37.993  1.00 38.19           O  
ATOM   1278  N   ASP A 175      15.903  -8.760 -39.302  1.00 40.88           N  
ATOM   1279  CA  ASP A 175      16.966  -9.189 -40.204  1.00 40.88           C  
ATOM   1280  C   ASP A 175      17.773  -7.951 -40.651  1.00 40.88           C  
ATOM   1281  CB  ASP A 175      16.360  -9.897 -41.436  1.00 40.88           C  
ATOM   1282  O   ASP A 175      17.263  -7.097 -41.380  1.00 40.88           O  
ATOM   1283  CG  ASP A 175      15.933 -11.353 -41.210  1.00 40.88           C  
ATOM   1284  OD1 ASP A 175      16.649 -12.066 -40.475  1.00 40.88           O  
ATOM   1285  OD2 ASP A 175      14.943 -11.770 -41.857  1.00 40.88           O  
ATOM   1286  N   GLY A 176      19.037  -7.857 -40.223  1.00 37.59           N  
ATOM   1287  CA  GLY A 176      20.036  -6.990 -40.860  1.00 37.59           C  
ATOM   1288  C   GLY A 176      20.544  -5.770 -40.087  1.00 37.59           C  
ATOM   1289  O   GLY A 176      20.859  -4.766 -40.724  1.00 37.59           O  
ATOM   1290  N   VAL A 177      20.680  -5.819 -38.758  1.00 38.44           N  
ATOM   1291  CA  VAL A 177      21.576  -4.871 -38.066  1.00 38.44           C  
ATOM   1292  C   VAL A 177      22.931  -5.544 -37.907  1.00 38.44           C  
ATOM   1293  CB  VAL A 177      20.999  -4.354 -36.738  1.00 38.44           C  
ATOM   1294  O   VAL A 177      23.052  -6.505 -37.153  1.00 38.44           O  
ATOM   1295  CG1 VAL A 177      21.951  -3.354 -36.063  1.00 38.44           C  
ATOM   1296  CG2 VAL A 177      19.671  -3.623 -36.987  1.00 38.44           C  
ATOM   1297  N   ASP A 178      23.915  -5.056 -38.665  1.00 37.69           N  
ATOM   1298  CA  ASP A 178      25.319  -5.449 -38.561  1.00 37.69           C  
ATOM   1299  C   ASP A 178      25.754  -5.537 -37.090  1.00 37.69           C  
ATOM   1300  CB  ASP A 178      26.205  -4.443 -39.322  1.00 37.69           C  
ATOM   1301  O   ASP A 178      25.513  -4.629 -36.288  1.00 37.69           O  
ATOM   1302  CG  ASP A 178      26.258  -4.681 -40.837  1.00 37.69           C  
ATOM   1303  OD1 ASP A 178      26.439  -5.853 -41.238  1.00 37.69           O  
ATOM   1304  OD2 ASP A 178      26.162  -3.685 -41.592  1.00 37.69           O  
ATOM   1305  N   ASP A 179      26.380  -6.666 -36.758  1.00 40.31           N  
ATOM   1306  CA  ASP A 179      26.920  -7.007 -35.447  1.00 40.31           C  
ATOM   1307  C   ASP A 179      28.015  -6.012 -35.023  1.00 40.31           C  
ATOM   1308  CB  ASP A 179      27.496  -8.439 -35.491  1.00 40.31           C  
ATOM   1309  O   ASP A 179      29.209  -6.287 -35.149  1.00 40.31           O  
ATOM   1310  CG  ASP A 179      26.458  -9.561 -35.458  1.00 40.31           C  
ATOM   1311  OD1 ASP A 179      25.578  -9.505 -34.571  1.00 40.31           O  
ATOM   1312  OD2 ASP A 179      26.635 -10.529 -36.233  1.00 40.31           O  
ATOM   1313  N   ASP A 180      27.626  -4.858 -34.478  1.00 39.97           N  
ATOM   1314  CA  ASP A 180      28.536  -3.996 -33.728  1.00 39.97           C  
ATOM   1315  C   ASP A 180      28.595  -4.479 -32.263  1.00 39.97           C  
ATOM   1316  CB  ASP A 180      28.166  -2.504 -33.852  1.00 39.97           C  
ATOM   1317  O   ASP A 180      27.633  -4.317 -31.496  1.00 39.97           O  
ATOM   1318  CG  ASP A 180      29.066  -1.697 -34.807  1.00 39.97           C  
ATOM   1319  OD1 ASP A 180      30.202  -2.139 -35.097  1.00 39.97           O  
ATOM   1320  OD2 ASP A 180      28.655  -0.561 -35.135  1.00 39.97           O  
ATOM   1321  N   PRO A 181      29.725  -5.059 -31.810  1.00 41.03           N  
ATOM   1322  CA  PRO A 181      29.843  -5.688 -30.495  1.00 41.03           C  
ATOM   1323  C   PRO A 181      29.821  -4.694 -29.320  1.00 41.03           C  
ATOM   1324  CB  PRO A 181      31.138  -6.508 -30.562  1.00 41.03           C  
ATOM   1325  O   PRO A 181      29.829  -5.143 -28.172  1.00 41.03           O  
ATOM   1326  CG  PRO A 181      31.990  -5.751 -31.577  1.00 41.03           C  
ATOM   1327  CD  PRO A 181      30.960  -5.218 -32.561  1.00 41.03           C  
ATOM   1328  N   ASP A 182      29.744  -3.384 -29.578  1.00 41.34           N  
ATOM   1329  CA  ASP A 182      29.652  -2.303 -28.581  1.00 41.34           C  
ATOM   1330  C   ASP A 182      28.208  -1.849 -28.275  1.00 41.34           C  
ATOM   1331  CB  ASP A 182      30.536  -1.124 -29.030  1.00 41.34           C  
ATOM   1332  O   ASP A 182      27.971  -0.969 -27.434  1.00 41.34           O  
ATOM   1333  CG  ASP A 182      32.024  -1.308 -28.702  1.00 41.34           C  
ATOM   1334  OD1 ASP A 182      32.345  -2.139 -27.819  1.00 41.34           O  
ATOM   1335  OD2 ASP A 182      32.831  -0.541 -29.268  1.00 41.34           O  
ATOM   1336  N   SER A 183      27.209  -2.465 -28.911  1.00 41.59           N  
ATOM   1337  CA  SER A 183      25.798  -2.156 -28.687  1.00 41.59           C  
ATOM   1338  C   SER A 183      25.300  -2.733 -27.354  1.00 41.59           C  
ATOM   1339  CB  SER A 183      24.978  -2.639 -29.880  1.00 41.59           C  
ATOM   1340  O   SER A 183      24.768  -3.833 -27.254  1.00 41.59           O  
ATOM   1341  OG  SER A 183      23.620  -2.303 -29.692  1.00 41.59           O  
ATOM   1342  N   SER A 184      25.455  -1.959 -26.281  1.00 38.44           N  
ATOM   1343  CA  SER A 184      24.867  -2.220 -24.953  1.00 38.44           C  
ATOM   1344  C   SER A 184      23.333  -2.049 -24.903  1.00 38.44           C  
ATOM   1345  CB  SER A 184      25.567  -1.358 -23.893  1.00 38.44           C  
ATOM   1346  O   SER A 184      22.722  -2.271 -23.858  1.00 38.44           O  
ATOM   1347  OG  SER A 184      25.762  -0.022 -24.330  1.00 38.44           O  
ATOM   1348  N   MET A 185      22.690  -1.698 -26.022  1.00 35.84           N  
ATOM   1349  CA  MET A 185      21.249  -1.423 -26.151  1.00 35.84           C  
ATOM   1350  C   MET A 185      20.300  -2.545 -25.674  1.00 35.84           C  
ATOM   1351  CB  MET A 185      20.940  -1.065 -27.618  1.00 35.84           C  
ATOM   1352  O   MET A 185      19.383  -2.234 -24.909  1.00 35.84           O  
ATOM   1353  CG  MET A 185      20.974   0.440 -27.888  1.00 35.84           C  
ATOM   1354  SD  MET A 185      19.499   1.293 -27.264  1.00 35.84           S  
ATOM   1355  CE  MET A 185      19.716   2.925 -28.013  1.00 35.84           C  
ATOM   1356  N   PRO A 186      20.482  -3.833 -26.035  1.00 39.66           N  
ATOM   1357  CA  PRO A 186      19.522  -4.875 -25.654  1.00 39.66           C  
ATOM   1358  C   PRO A 186      19.520  -5.139 -24.138  1.00 39.66           C  
ATOM   1359  CB  PRO A 186      19.891  -6.108 -26.488  1.00 39.66           C  
ATOM   1360  O   PRO A 186      18.482  -5.436 -23.543  1.00 39.66           O  
ATOM   1361  CG  PRO A 186      21.305  -5.865 -27.013  1.00 39.66           C  
ATOM   1362  CD  PRO A 186      21.540  -4.365 -26.880  1.00 39.66           C  
ATOM   1363  N   ILE A 187      20.665  -4.926 -23.481  1.00 37.62           N  
ATOM   1364  CA  ILE A 187      20.854  -5.088 -22.033  1.00 37.62           C  
ATOM   1365  C   ILE A 187      20.068  -4.026 -21.246  1.00 37.62           C  
ATOM   1366  CB  ILE A 187      22.371  -5.064 -21.715  1.00 37.62           C  
ATOM   1367  O   ILE A 187      19.451  -4.347 -20.227  1.00 37.62           O  
ATOM   1368  CG1 ILE A 187      23.073  -6.287 -22.358  1.00 37.62           C  
ATOM   1369  CG2 ILE A 187      22.630  -5.020 -20.197  1.00 37.62           C  
ATOM   1370  CD1 ILE A 187      24.606  -6.219 -22.334  1.00 37.62           C  
ATOM   1371  N   PHE A 188      20.040  -2.776 -21.723  1.00 37.78           N  
ATOM   1372  CA  PHE A 188      19.262  -1.695 -21.104  1.00 37.78           C  
ATOM   1373  C   PHE A 188      17.750  -1.917 -21.237  1.00 37.78           C  
ATOM   1374  CB  PHE A 188      19.675  -0.338 -21.692  1.00 37.78           C  
ATOM   1375  O   PHE A 188      17.020  -1.696 -20.267  1.00 37.78           O  
ATOM   1376  CG  PHE A 188      20.895   0.270 -21.025  1.00 37.78           C  
ATOM   1377  CD1 PHE A 188      20.746   1.026 -19.848  1.00 37.78           C  
ATOM   1378  CD2 PHE A 188      22.172   0.124 -21.593  1.00 37.78           C  
ATOM   1379  CE1 PHE A 188      21.866   1.632 -19.252  1.00 37.78           C  
ATOM   1380  CE2 PHE A 188      23.298   0.708 -20.987  1.00 37.78           C  
ATOM   1381  CZ  PHE A 188      23.142   1.468 -19.816  1.00 37.78           C  
ATOM   1382  N   TYR A 189      17.286  -2.421 -22.386  1.00 40.78           N  
ATOM   1383  CA  TYR A 189      15.872  -2.739 -22.610  1.00 40.78           C  
ATOM   1384  C   TYR A 189      15.379  -3.868 -21.703  1.00 40.78           C  
ATOM   1385  CB  TYR A 189      15.623  -3.064 -24.090  1.00 40.78           C  
ATOM   1386  O   TYR A 189      14.355  -3.702 -21.042  1.00 40.78           O  
ATOM   1387  CG  TYR A 189      15.196  -1.849 -24.886  1.00 40.78           C  
ATOM   1388  CD1 TYR A 189      13.846  -1.447 -24.862  1.00 40.78           C  
ATOM   1389  CD2 TYR A 189      16.136  -1.115 -25.634  1.00 40.78           C  
ATOM   1390  CE1 TYR A 189      13.437  -0.311 -25.586  1.00 40.78           C  
ATOM   1391  CE2 TYR A 189      15.729   0.017 -26.366  1.00 40.78           C  
ATOM   1392  OH  TYR A 189      13.970   1.514 -27.036  1.00 40.78           O  
ATOM   1393  CZ  TYR A 189      14.376   0.420 -26.342  1.00 40.78           C  
ATOM   1394  N   ILE A 190      16.129  -4.970 -21.584  1.00 38.34           N  
ATOM   1395  CA  ILE A 190      15.773  -6.098 -20.705  1.00 38.34           C  
ATOM   1396  C   ILE A 190      15.762  -5.666 -19.229  1.00 38.34           C  
ATOM   1397  CB  ILE A 190      16.712  -7.298 -20.970  1.00 38.34           C  
ATOM   1398  O   ILE A 190      14.911  -6.105 -18.449  1.00 38.34           O  
ATOM   1399  CG1 ILE A 190      16.470  -7.845 -22.397  1.00 38.34           C  
ATOM   1400  CG2 ILE A 190      16.492  -8.426 -19.939  1.00 38.34           C  
ATOM   1401  CD1 ILE A 190      17.544  -8.828 -22.879  1.00 38.34           C  
ATOM   1402  N   LEU A 191      16.649  -4.751 -18.824  1.00 42.22           N  
ATOM   1403  CA  LEU A 191      16.647  -4.245 -17.454  1.00 42.22           C  
ATOM   1404  C   LEU A 191      15.496  -3.296 -17.142  1.00 42.22           C  
ATOM   1405  CB  LEU A 191      17.973  -3.560 -17.117  1.00 42.22           C  
ATOM   1406  O   LEU A 191      14.894  -3.412 -16.073  1.00 42.22           O  
ATOM   1407  CG  LEU A 191      18.684  -4.370 -16.033  1.00 42.22           C  
ATOM   1408  CD1 LEU A 191      19.597  -5.392 -16.711  1.00 42.22           C  
ATOM   1409  CD2 LEU A 191      19.330  -3.413 -15.044  1.00 42.22           C  
ATOM   1410  N   TYR A 192      15.165  -2.386 -18.057  1.00 39.47           N  
ATOM   1411  CA  TYR A 192      13.972  -1.546 -17.939  1.00 39.47           C  
ATOM   1412  C   TYR A 192      12.699  -2.398 -17.911  1.00 39.47           C  
ATOM   1413  CB  TYR A 192      13.934  -0.545 -19.100  1.00 39.47           C  
ATOM   1414  O   TYR A 192      11.809  -2.183 -17.086  1.00 39.47           O  
ATOM   1415  CG  TYR A 192      14.277   0.858 -18.661  1.00 39.47           C  
ATOM   1416  CD1 TYR A 192      13.248   1.691 -18.190  1.00 39.47           C  
ATOM   1417  CD2 TYR A 192      15.602   1.331 -18.730  1.00 39.47           C  
ATOM   1418  CE1 TYR A 192      13.536   3.011 -17.811  1.00 39.47           C  
ATOM   1419  CE2 TYR A 192      15.890   2.663 -18.377  1.00 39.47           C  
ATOM   1420  OH  TYR A 192      15.095   4.807 -17.673  1.00 39.47           O  
ATOM   1421  CZ  TYR A 192      14.848   3.506 -17.945  1.00 39.47           C  
ATOM   1422  N   ALA A 193      12.665  -3.430 -18.749  1.00 39.31           N  
ATOM   1423  CA  ALA A 193      11.595  -4.406 -18.866  1.00 39.31           C  
ATOM   1424  C   ALA A 193      11.341  -5.218 -17.578  1.00 39.31           C  
ATOM   1425  CB  ALA A 193      11.969  -5.300 -20.049  1.00 39.31           C  
ATOM   1426  O   ALA A 193      10.232  -5.713 -17.390  1.00 39.31           O  
ATOM   1427  N   VAL A 194      12.313  -5.344 -16.665  1.00 42.19           N  
ATOM   1428  CA  VAL A 194      12.157  -6.136 -15.425  1.00 42.19           C  
ATOM   1429  C   VAL A 194      12.202  -5.285 -14.149  1.00 42.19           C  
ATOM   1430  CB  VAL A 194      13.172  -7.297 -15.391  1.00 42.19           C  
ATOM   1431  O   VAL A 194      11.471  -5.563 -13.198  1.00 42.19           O  
ATOM   1432  CG1 VAL A 194      12.977  -8.162 -14.137  1.00 42.19           C  
ATOM   1433  CG2 VAL A 194      13.002  -8.230 -16.600  1.00 42.19           C  
ATOM   1434  N   ALA A 195      12.988  -4.207 -14.104  1.00 42.97           N  
ATOM   1435  CA  ALA A 195      13.111  -3.361 -12.913  1.00 42.97           C  
ATOM   1436  C   ALA A 195      11.881  -2.462 -12.681  1.00 42.97           C  
ATOM   1437  CB  ALA A 195      14.399  -2.539 -13.032  1.00 42.97           C  
ATOM   1438  O   ALA A 195      11.426  -2.309 -11.544  1.00 42.97           O  
ATOM   1439  N   VAL A 196      11.303  -1.905 -13.751  1.00 45.72           N  
ATOM   1440  CA  VAL A 196      10.100  -1.057 -13.687  1.00 45.72           C  
ATOM   1441  C   VAL A 196       8.881  -1.802 -13.118  1.00 45.72           C  
ATOM   1442  CB  VAL A 196       9.790  -0.426 -15.060  1.00 45.72           C  
ATOM   1443  O   VAL A 196       8.275  -1.281 -12.179  1.00 45.72           O  
ATOM   1444  CG1 VAL A 196       8.533   0.453 -15.014  1.00 45.72           C  
ATOM   1445  CG2 VAL A 196      10.941   0.466 -15.545  1.00 45.72           C  
ATOM   1446  N   PRO A 197       8.517  -3.020 -13.568  1.00 45.66           N  
ATOM   1447  CA  PRO A 197       7.339  -3.711 -13.054  1.00 45.66           C  
ATOM   1448  C   PRO A 197       7.532  -4.149 -11.608  1.00 45.66           C  
ATOM   1449  CB  PRO A 197       7.090  -4.898 -13.984  1.00 45.66           C  
ATOM   1450  O   PRO A 197       6.592  -4.043 -10.829  1.00 45.66           O  
ATOM   1451  CG  PRO A 197       8.467  -5.172 -14.571  1.00 45.66           C  
ATOM   1452  CD  PRO A 197       9.070  -3.775 -14.675  1.00 45.66           C  
ATOM   1453  N   VAL A 198       8.734  -4.556 -11.194  1.00 47.66           N  
ATOM   1454  CA  VAL A 198       9.006  -4.868  -9.783  1.00 47.66           C  
ATOM   1455  C   VAL A 198       8.805  -3.622  -8.913  1.00 47.66           C  
ATOM   1456  CB  VAL A 198      10.411  -5.480  -9.628  1.00 47.66           C  
ATOM   1457  O   VAL A 198       8.084  -3.683  -7.917  1.00 47.66           O  
ATOM   1458  CG1 VAL A 198      10.792  -5.693  -8.160  1.00 47.66           C  
ATOM   1459  CG2 VAL A 198      10.467  -6.858 -10.304  1.00 47.66           C  
ATOM   1460  N   ASN A 199       9.328  -2.467  -9.332  1.00 46.91           N  
ATOM   1461  CA  ASN A 199       9.164  -1.203  -8.610  1.00 46.91           C  
ATOM   1462  C   ASN A 199       7.704  -0.738  -8.545  1.00 46.91           C  
ATOM   1463  CB  ASN A 199      10.055  -0.138  -9.271  1.00 46.91           C  
ATOM   1464  O   ASN A 199       7.220  -0.365  -7.474  1.00 46.91           O  
ATOM   1465  CG  ASN A 199      11.518  -0.294  -8.910  1.00 46.91           C  
ATOM   1466  ND2 ASN A 199      12.403   0.338  -9.645  1.00 46.91           N  
ATOM   1467  OD1 ASN A 199      11.867  -0.922  -7.927  1.00 46.91           O  
ATOM   1468  N   VAL A 200       6.983  -0.796  -9.666  1.00 48.50           N  
ATOM   1469  CA  VAL A 200       5.567  -0.412  -9.749  1.00 48.50           C  
ATOM   1470  C   VAL A 200       4.701  -1.363  -8.923  1.00 48.50           C  
ATOM   1471  CB  VAL A 200       5.114  -0.359 -11.222  1.00 48.50           C  
ATOM   1472  O   VAL A 200       3.827  -0.916  -8.184  1.00 48.50           O  
ATOM   1473  CG1 VAL A 200       3.602  -0.164 -11.357  1.00 48.50           C  
ATOM   1474  CG2 VAL A 200       5.783   0.813 -11.952  1.00 48.50           C  
ATOM   1475  N   THR A 201       4.971  -2.665  -8.968  1.00 49.09           N  
ATOM   1476  CA  THR A 201       4.204  -3.672  -8.224  1.00 49.09           C  
ATOM   1477  C   THR A 201       4.424  -3.532  -6.721  1.00 49.09           C  
ATOM   1478  CB  THR A 201       4.555  -5.091  -8.692  1.00 49.09           C  
ATOM   1479  O   THR A 201       3.458  -3.537  -5.958  1.00 49.09           O  
ATOM   1480  CG2 THR A 201       3.564  -6.120  -8.175  1.00 49.09           C  
ATOM   1481  OG1 THR A 201       4.421  -5.172 -10.081  1.00 49.09           O  
ATOM   1482  N   VAL A 202       5.670  -3.325  -6.281  1.00 49.97           N  
ATOM   1483  CA  VAL A 202       6.003  -3.054  -4.872  1.00 49.97           C  
ATOM   1484  C   VAL A 202       5.366  -1.746  -4.402  1.00 49.97           C  
ATOM   1485  CB  VAL A 202       7.533  -3.037  -4.673  1.00 49.97           C  
ATOM   1486  O   VAL A 202       4.802  -1.698  -3.308  1.00 49.97           O  
ATOM   1487  CG1 VAL A 202       7.949  -2.554  -3.276  1.00 49.97           C  
ATOM   1488  CG2 VAL A 202       8.107  -4.449  -4.834  1.00 49.97           C  
ATOM   1489  N   PHE A 203       5.387  -0.704  -5.233  1.00 49.03           N  
ATOM   1490  CA  PHE A 203       4.767   0.584  -4.936  1.00 49.03           C  
ATOM   1491  C   PHE A 203       3.243   0.483  -4.797  1.00 49.03           C  
ATOM   1492  CB  PHE A 203       5.165   1.567  -6.037  1.00 49.03           C  
ATOM   1493  O   PHE A 203       2.686   0.882  -3.773  1.00 49.03           O  
ATOM   1494  CG  PHE A 203       4.547   2.935  -5.893  1.00 49.03           C  
ATOM   1495  CD1 PHE A 203       3.316   3.230  -6.510  1.00 49.03           C  
ATOM   1496  CD2 PHE A 203       5.237   3.934  -5.192  1.00 49.03           C  
ATOM   1497  CE1 PHE A 203       2.770   4.522  -6.420  1.00 49.03           C  
ATOM   1498  CE2 PHE A 203       4.713   5.234  -5.152  1.00 49.03           C  
ATOM   1499  CZ  PHE A 203       3.478   5.527  -5.745  1.00 49.03           C  
ATOM   1500  N   VAL A 204       2.559  -0.099  -5.787  1.00 50.06           N  
ATOM   1501  CA  VAL A 204       1.099  -0.290  -5.780  1.00 50.06           C  
ATOM   1502  C   VAL A 204       0.684  -1.156  -4.596  1.00 50.06           C  
ATOM   1503  CB  VAL A 204       0.631  -0.907  -7.115  1.00 50.06           C  
ATOM   1504  O   VAL A 204      -0.294  -0.849  -3.911  1.00 50.06           O  
ATOM   1505  CG1 VAL A 204      -0.839  -1.352  -7.092  1.00 50.06           C  
ATOM   1506  CG2 VAL A 204       0.770   0.120  -8.246  1.00 50.06           C  
ATOM   1507  N   PHE A 205       1.463  -2.193  -4.294  1.00 49.25           N  
ATOM   1508  CA  PHE A 205       1.232  -3.049  -3.143  1.00 49.25           C  
ATOM   1509  C   PHE A 205       1.400  -2.297  -1.811  1.00 49.25           C  
ATOM   1510  CB  PHE A 205       2.156  -4.266  -3.248  1.00 49.25           C  
ATOM   1511  O   PHE A 205       0.532  -2.380  -0.941  1.00 49.25           O  
ATOM   1512  CG  PHE A 205       1.825  -5.298  -2.208  1.00 49.25           C  
ATOM   1513  CD1 PHE A 205       2.561  -5.359  -1.012  1.00 49.25           C  
ATOM   1514  CD2 PHE A 205       0.699  -6.117  -2.403  1.00 49.25           C  
ATOM   1515  CE1 PHE A 205       2.123  -6.193   0.026  1.00 49.25           C  
ATOM   1516  CE2 PHE A 205       0.259  -6.948  -1.366  1.00 49.25           C  
ATOM   1517  CZ  PHE A 205       0.947  -6.941  -0.145  1.00 49.25           C  
ATOM   1518  N   ALA A 206       2.461  -1.501  -1.654  1.00 49.53           N  
ATOM   1519  CA  ALA A 206       2.687  -0.694  -0.455  1.00 49.53           C  
ATOM   1520  C   ALA A 206       1.577   0.351  -0.241  1.00 49.53           C  
ATOM   1521  CB  ALA A 206       4.068  -0.034  -0.563  1.00 49.53           C  
ATOM   1522  O   ALA A 206       1.081   0.510   0.877  1.00 49.53           O  
ATOM   1523  N   VAL A 207       1.136   1.019  -1.312  1.00 50.94           N  
ATOM   1524  CA  VAL A 207       0.030   1.989  -1.276  1.00 50.94           C  
ATOM   1525  C   VAL A 207      -1.290   1.303  -0.925  1.00 50.94           C  
ATOM   1526  CB  VAL A 207      -0.069   2.745  -2.616  1.00 50.94           C  
ATOM   1527  O   VAL A 207      -2.051   1.810  -0.100  1.00 50.94           O  
ATOM   1528  CG1 VAL A 207      -1.314   3.642  -2.680  1.00 50.94           C  
ATOM   1529  CG2 VAL A 207       1.149   3.658  -2.812  1.00 50.94           C  
ATOM   1530  N   ALA A 208      -1.550   0.122  -1.481  1.00 49.56           N  
ATOM   1531  CA  ALA A 208      -2.735  -0.665  -1.171  1.00 49.56           C  
ATOM   1532  C   ALA A 208      -2.781  -1.131   0.286  1.00 49.56           C  
ATOM   1533  CB  ALA A 208      -2.739  -1.874  -2.089  1.00 49.56           C  
ATOM   1534  O   ALA A 208      -3.824  -1.031   0.936  1.00 49.56           O  
ATOM   1535  N   VAL A 209      -1.654  -1.607   0.820  1.00 50.06           N  
ATOM   1536  CA  VAL A 209      -1.537  -1.978   2.234  1.00 50.06           C  
ATOM   1537  C   VAL A 209      -1.746  -0.744   3.111  1.00 50.06           C  
ATOM   1538  CB  VAL A 209      -0.192  -2.678   2.515  1.00 50.06           C  
ATOM   1539  O   VAL A 209      -2.548  -0.798   4.040  1.00 50.06           O  
ATOM   1540  CG1 VAL A 209       0.046  -2.904   4.016  1.00 50.06           C  
ATOM   1541  CG2 VAL A 209      -0.159  -4.062   1.851  1.00 50.06           C  
ATOM   1542  N   ALA A 210      -1.123   0.394   2.793  1.00 49.78           N  
ATOM   1543  CA  ALA A 210      -1.330   1.639   3.532  1.00 49.78           C  
ATOM   1544  C   ALA A 210      -2.805   2.091   3.514  1.00 49.78           C  
ATOM   1545  CB  ALA A 210      -0.394   2.710   2.958  1.00 49.78           C  
ATOM   1546  O   ALA A 210      -3.355   2.448   4.559  1.00 49.78           O  
ATOM   1547  N   ALA A 211      -3.476   2.006   2.362  1.00 48.94           N  
ATOM   1548  CA  ALA A 211      -4.894   2.331   2.216  1.00 48.94           C  
ATOM   1549  C   ALA A 211      -5.797   1.379   3.020  1.00 48.94           C  
ATOM   1550  CB  ALA A 211      -5.245   2.308   0.723  1.00 48.94           C  
ATOM   1551  O   ALA A 211      -6.713   1.821   3.717  1.00 48.94           O  
ATOM   1552  N   LEU A 212      -5.509   0.076   2.985  1.00 50.22           N  
ATOM   1553  CA  LEU A 212      -6.217  -0.942   3.757  1.00 50.22           C  
ATOM   1554  C   LEU A 212      -6.103  -0.687   5.266  1.00 50.22           C  
ATOM   1555  CB  LEU A 212      -5.624  -2.310   3.379  1.00 50.22           C  
ATOM   1556  O   LEU A 212      -7.099  -0.762   5.989  1.00 50.22           O  
ATOM   1557  CG  LEU A 212      -6.337  -3.506   4.020  1.00 50.22           C  
ATOM   1558  CD1 LEU A 212      -7.737  -3.671   3.441  1.00 50.22           C  
ATOM   1559  CD2 LEU A 212      -5.557  -4.790   3.746  1.00 50.22           C  
ATOM   1560  N   MET A 213      -4.900  -0.351   5.736  1.00 51.22           N  
ATOM   1561  CA  MET A 213      -4.633  -0.081   7.148  1.00 51.22           C  
ATOM   1562  C   MET A 213      -5.262   1.228   7.623  1.00 51.22           C  
ATOM   1563  CB  MET A 213      -3.119  -0.108   7.414  1.00 51.22           C  
ATOM   1564  O   MET A 213      -5.832   1.269   8.718  1.00 51.22           O  
ATOM   1565  CG  MET A 213      -2.495  -1.498   7.194  1.00 51.22           C  
ATOM   1566  SD  MET A 213      -3.466  -2.907   7.806  1.00 51.22           S  
ATOM   1567  CE  MET A 213      -2.513  -4.271   7.114  1.00 51.22           C  
ATOM   1568  N   ALA A 214      -5.250   2.272   6.791  1.00 50.38           N  
ATOM   1569  CA  ALA A 214      -5.984   3.506   7.057  1.00 50.38           C  
ATOM   1570  C   ALA A 214      -7.494   3.240   7.178  1.00 50.38           C  
ATOM   1571  CB  ALA A 214      -5.670   4.508   5.941  1.00 50.38           C  
ATOM   1572  O   ALA A 214      -8.144   3.731   8.101  1.00 50.38           O  
ATOM   1573  N   HIS A 215      -8.047   2.389   6.311  1.00 50.81           N  
ATOM   1574  CA  HIS A 215      -9.475   2.075   6.311  1.00 50.81           C  
ATOM   1575  C   HIS A 215      -9.916   1.191   7.488  1.00 50.81           C  
ATOM   1576  CB  HIS A 215      -9.838   1.452   4.962  1.00 50.81           C  
ATOM   1577  O   HIS A 215     -10.982   1.398   8.070  1.00 50.81           O  
ATOM   1578  CG  HIS A 215     -11.319   1.493   4.738  1.00 50.81           C  
ATOM   1579  CD2 HIS A 215     -12.116   0.431   4.439  1.00 50.81           C  
ATOM   1580  ND1 HIS A 215     -12.107   2.641   4.867  1.00 50.81           N  
ATOM   1581  CE1 HIS A 215     -13.364   2.242   4.652  1.00 50.81           C  
ATOM   1582  NE2 HIS A 215     -13.398   0.924   4.411  1.00 50.81           N  
ATOM   1583  N   ILE A 216      -9.083   0.234   7.901  1.00 49.78           N  
ATOM   1584  CA  ILE A 216      -9.304  -0.538   9.133  1.00 49.78           C  
ATOM   1585  C   ILE A 216      -9.306   0.394  10.345  1.00 49.78           C  
ATOM   1586  CB  ILE A 216      -8.245  -1.657   9.253  1.00 49.78           C  
ATOM   1587  O   ILE A 216     -10.208   0.313  11.179  1.00 49.78           O  
ATOM   1588  CG1 ILE A 216      -8.620  -2.794   8.276  1.00 49.78           C  
ATOM   1589  CG2 ILE A 216      -8.107  -2.169  10.702  1.00 49.78           C  
ATOM   1590  CD1 ILE A 216      -7.500  -3.817   8.055  1.00 49.78           C  
ATOM   1591  N   SER A 217      -8.340   1.311  10.409  1.00 50.00           N  
ATOM   1592  CA  SER A 217      -8.235   2.290  11.492  1.00 50.00           C  
ATOM   1593  C   SER A 217      -9.479   3.187  11.533  1.00 50.00           C  
ATOM   1594  CB  SER A 217      -6.945   3.107  11.353  1.00 50.00           C  
ATOM   1595  O   SER A 217     -10.140   3.260  12.563  1.00 50.00           O  
ATOM   1596  OG  SER A 217      -5.825   2.241  11.258  1.00 50.00           O  
ATOM   1597  N   ARG A 218      -9.899   3.752  10.391  1.00 51.09           N  
ATOM   1598  CA  ARG A 218     -11.147   4.526  10.222  1.00 51.09           C  
ATOM   1599  C   ARG A 218     -12.368   3.844  10.818  1.00 51.09           C  
ATOM   1600  CB  ARG A 218     -11.358   4.719   8.713  1.00 51.09           C  
ATOM   1601  O   ARG A 218     -13.189   4.460  11.493  1.00 51.09           O  
ATOM   1602  CG  ARG A 218     -12.677   5.389   8.303  1.00 51.09           C  
ATOM   1603  CD  ARG A 218     -12.501   5.963   6.890  1.00 51.09           C  
ATOM   1604  NE  ARG A 218     -13.472   7.022   6.581  1.00 51.09           N  
ATOM   1605  NH1 ARG A 218     -13.063   7.132   4.334  1.00 51.09           N  
ATOM   1606  NH2 ARG A 218     -14.286   8.726   5.308  1.00 51.09           N  
ATOM   1607  CZ  ARG A 218     -13.609   7.618   5.410  1.00 51.09           C  
ATOM   1608  N   ALA A 219     -12.502   2.561  10.540  1.00 48.38           N  
ATOM   1609  CA  ALA A 219     -13.680   1.820  10.914  1.00 48.38           C  
ATOM   1610  C   ALA A 219     -13.706   1.414  12.389  1.00 48.38           C  
ATOM   1611  CB  ALA A 219     -13.700   0.627  10.004  1.00 48.38           C  
ATOM   1612  O   ALA A 219     -14.773   1.420  12.999  1.00 48.38           O  
ATOM   1613  N   GLN A 220     -12.545   1.107  12.976  1.00 51.16           N  
ATOM   1614  CA  GLN A 220     -12.429   0.893  14.420  1.00 51.16           C  
ATOM   1615  C   GLN A 220     -12.874   2.149  15.181  1.00 51.16           C  
ATOM   1616  CB  GLN A 220     -10.974   0.528  14.768  1.00 51.16           C  
ATOM   1617  O   GLN A 220     -13.591   2.072  16.175  1.00 51.16           O  
ATOM   1618  CG  GLN A 220     -10.568  -0.865  14.284  1.00 51.16           C  
ATOM   1619  CD  GLN A 220      -9.133  -1.242  14.624  1.00 51.16           C  
ATOM   1620  NE2 GLN A 220      -8.787  -2.507  14.526  1.00 51.16           N  
ATOM   1621  OE1 GLN A 220      -8.294  -0.441  14.995  1.00 51.16           O  
ATOM   1622  N   VAL A 221     -12.470   3.305  14.672  1.00 51.41           N  
ATOM   1623  CA  VAL A 221     -12.660   4.621  15.278  1.00 51.41           C  
ATOM   1624  C   VAL A 221     -14.102   5.080  15.229  1.00 51.41           C  
ATOM   1625  CB  VAL A 221     -11.749   5.578  14.520  1.00 51.41           C  
ATOM   1626  O   VAL A 221     -14.666   5.450  16.254  1.00 51.41           O  
ATOM   1627  CG1 VAL A 221     -12.024   7.038  14.832  1.00 51.41           C  
ATOM   1628  CG2 VAL A 221     -10.321   5.191  14.898  1.00 51.41           C  
ATOM   1629  N   ALA A 222     -14.718   4.995  14.053  1.00 48.59           N  
ATOM   1630  CA  ALA A 222     -16.123   5.329  13.905  1.00 48.59           C  
ATOM   1631  C   ALA A 222     -17.007   4.398  14.758  1.00 48.59           C  
ATOM   1632  CB  ALA A 222     -16.439   5.302  12.407  1.00 48.59           C  
ATOM   1633  O   ALA A 222     -17.981   4.855  15.342  1.00 48.59           O  
ATOM   1634  N   ALA A 223     -16.645   3.117  14.897  1.00 51.22           N  
ATOM   1635  CA  ALA A 223     -17.396   2.188  15.739  1.00 51.22           C  
ATOM   1636  C   ALA A 223     -17.270   2.509  17.239  1.00 51.22           C  
ATOM   1637  CB  ALA A 223     -16.928   0.768  15.419  1.00 51.22           C  
ATOM   1638  O   ALA A 223     -18.236   2.358  17.986  1.00 51.22           O  
ATOM   1639  N   LEU A 224     -16.097   2.974  17.687  1.00 51.97           N  
ATOM   1640  CA  LEU A 224     -15.916   3.443  19.060  1.00 51.97           C  
ATOM   1641  C   LEU A 224     -16.723   4.722  19.323  1.00 51.97           C  
ATOM   1642  CB  LEU A 224     -14.417   3.642  19.351  1.00 51.97           C  
ATOM   1643  O   LEU A 224     -17.380   4.793  20.353  1.00 51.97           O  
ATOM   1644  CG  LEU A 224     -14.128   4.023  20.819  1.00 51.97           C  
ATOM   1645  CD1 LEU A 224     -14.387   2.850  21.773  1.00 51.97           C  
ATOM   1646  CD2 LEU A 224     -12.669   4.444  20.986  1.00 51.97           C  
ATOM   1647  N   ALA A 225     -16.704   5.687  18.397  1.00 50.00           N  
ATOM   1648  CA  ALA A 225     -17.441   6.945  18.527  1.00 50.00           C  
ATOM   1649  C   ALA A 225     -18.956   6.718  18.658  1.00 50.00           C  
ATOM   1650  CB  ALA A 225     -17.099   7.841  17.330  1.00 50.00           C  
ATOM   1651  O   ALA A 225     -19.553   7.203  19.612  1.00 50.00           O  
ATOM   1652  N   VAL A 226     -19.538   5.892  17.781  1.00 50.16           N  
ATOM   1653  CA  VAL A 226     -20.964   5.516  17.842  1.00 50.16           C  
ATOM   1654  C   VAL A 226     -21.294   4.839  19.175  1.00 50.16           C  
ATOM   1655  CB  VAL A 226     -21.318   4.610  16.646  1.00 50.16           C  
ATOM   1656  O   VAL A 226     -22.216   5.240  19.870  1.00 50.16           O  
ATOM   1657  CG1 VAL A 226     -22.721   4.007  16.732  1.00 50.16           C  
ATOM   1658  CG2 VAL A 226     -21.242   5.395  15.327  1.00 50.16           C  
ATOM   1659  N   SER A 227     -20.463   3.889  19.617  1.00 50.66           N  
ATOM   1660  CA  SER A 227     -20.694   3.196  20.894  1.00 50.66           C  
ATOM   1661  C   SER A 227     -20.588   4.110  22.130  1.00 50.66           C  
ATOM   1662  CB  SER A 227     -19.681   2.070  21.086  1.00 50.66           C  
ATOM   1663  O   SER A 227     -21.098   3.762  23.195  1.00 50.66           O  
ATOM   1664  OG  SER A 227     -19.623   1.113  20.044  1.00 50.66           O  
ATOM   1665  N   MET A 228     -19.870   5.234  22.026  1.00 52.66           N  
ATOM   1666  CA  MET A 228     -19.779   6.244  23.085  1.00 52.66           C  
ATOM   1667  C   MET A 228     -20.971   7.203  23.061  1.00 52.66           C  
ATOM   1668  CB  MET A 228     -18.466   7.033  22.970  1.00 52.66           C  
ATOM   1669  O   MET A 228     -21.468   7.547  24.129  1.00 52.66           O  
ATOM   1670  CG  MET A 228     -17.255   6.183  23.366  1.00 52.66           C  
ATOM   1671  SD  MET A 228     -15.674   7.072  23.407  1.00 52.66           S  
ATOM   1672  CE  MET A 228     -16.002   8.122  24.851  1.00 52.66           C  
ATOM   1673  N   GLU A 229     -21.437   7.600  21.874  1.00 50.16           N  
ATOM   1674  CA  GLU A 229     -22.640   8.428  21.699  1.00 50.16           C  
ATOM   1675  C   GLU A 229     -23.905   7.691  22.157  1.00 50.16           C  
ATOM   1676  CB  GLU A 229     -22.758   8.887  20.231  1.00 50.16           C  
ATOM   1677  O   GLU A 229     -24.739   8.281  22.839  1.00 50.16           O  
ATOM   1678  CG  GLU A 229     -21.763  10.020  19.917  1.00 50.16           C  
ATOM   1679  CD  GLU A 229     -21.770  10.511  18.454  1.00 50.16           C  
ATOM   1680  OE1 GLU A 229     -21.058  11.515  18.190  1.00 50.16           O  
ATOM   1681  OE2 GLU A 229     -22.404   9.871  17.586  1.00 50.16           O  
ATOM   1682  N   ASP A 230     -23.995   6.384  21.902  1.00 47.56           N  
ATOM   1683  CA  ASP A 230     -25.128   5.554  22.328  1.00 47.56           C  
ATOM   1684  C   ASP A 230     -25.100   5.200  23.832  1.00 47.56           C  
ATOM   1685  CB  ASP A 230     -25.180   4.281  21.465  1.00 47.56           C  
ATOM   1686  O   ASP A 230     -25.988   4.509  24.331  1.00 47.56           O  
ATOM   1687  CG  ASP A 230     -25.450   4.538  19.977  1.00 47.56           C  
ATOM   1688  OD1 ASP A 230     -26.152   5.522  19.657  1.00 47.56           O  
ATOM   1689  OD2 ASP A 230     -24.974   3.704  19.174  1.00 47.56           O  
ATOM   1690  N   GLY A 231     -24.061   5.607  24.576  1.00 52.75           N  
ATOM   1691  CA  GLY A 231     -23.928   5.343  26.017  1.00 52.75           C  
ATOM   1692  C   GLY A 231     -23.799   3.858  26.399  1.00 52.75           C  
ATOM   1693  O   GLY A 231     -23.864   3.504  27.575  1.00 52.75           O  
ATOM   1694  N   THR A 232     -23.597   2.966  25.425  1.00 51.34           N  
ATOM   1695  CA  THR A 232     -23.626   1.502  25.614  1.00 51.34           C  
ATOM   1696  C   THR A 232     -22.352   0.930  26.244  1.00 51.34           C  
ATOM   1697  CB  THR A 232     -23.891   0.780  24.284  1.00 51.34           C  
ATOM   1698  O   THR A 232     -22.313  -0.237  26.653  1.00 51.34           O  
ATOM   1699  CG2 THR A 232     -25.264   1.094  23.699  1.00 51.34           C  
ATOM   1700  OG1 THR A 232     -22.920   1.127  23.322  1.00 51.34           O  
ATOM   1701  N   LEU A 233     -21.281   1.723  26.333  1.00 55.47           N  
ATOM   1702  CA  LEU A 233     -19.991   1.297  26.869  1.00 55.47           C  
ATOM   1703  C   LEU A 233     -19.678   1.964  28.206  1.00 55.47           C  
ATOM   1704  CB  LEU A 233     -18.880   1.568  25.842  1.00 55.47           C  
ATOM   1705  O   LEU A 233     -19.579   3.182  28.303  1.00 55.47           O  
ATOM   1706  CG  LEU A 233     -18.912   0.646  24.613  1.00 55.47           C  
ATOM   1707  CD1 LEU A 233     -17.865   1.125  23.606  1.00 55.47           C  
ATOM   1708  CD2 LEU A 233     -18.545  -0.805  24.957  1.00 55.47           C  
ATOM   1709  N   SER A 234     -19.394   1.141  29.220  1.00 58.81           N  
ATOM   1710  CA  SER A 234     -18.791   1.634  30.455  1.00 58.81           C  
ATOM   1711  C   SER A 234     -17.419   2.255  30.178  1.00 58.81           C  
ATOM   1712  CB  SER A 234     -18.702   0.538  31.526  1.00 58.81           C  
ATOM   1713  O   SER A 234     -16.650   1.769  29.342  1.00 58.81           O  
ATOM   1714  OG  SER A 234     -17.810  -0.512  31.174  1.00 58.81           O  
ATOM   1715  N   MET A 235     -17.091   3.306  30.926  1.00 55.84           N  
ATOM   1716  CA  MET A 235     -15.830   4.049  30.849  1.00 55.84           C  
ATOM   1717  C   MET A 235     -14.592   3.132  30.836  1.00 55.84           C  
ATOM   1718  CB  MET A 235     -15.827   4.971  32.072  1.00 55.84           C  
ATOM   1719  O   MET A 235     -13.693   3.269  30.008  1.00 55.84           O  
ATOM   1720  CG  MET A 235     -14.619   5.887  32.145  1.00 55.84           C  
ATOM   1721  SD  MET A 235     -14.553   7.159  30.871  1.00 55.84           S  
ATOM   1722  CE  MET A 235     -13.345   8.154  31.787  1.00 55.84           C  
ATOM   1723  N   GLU A 236     -14.588   2.106  31.684  1.00 56.00           N  
ATOM   1724  CA  GLU A 236     -13.510   1.121  31.766  1.00 56.00           C  
ATOM   1725  C   GLU A 236     -13.349   0.293  30.472  1.00 56.00           C  
ATOM   1726  CB  GLU A 236     -13.827   0.216  32.959  1.00 56.00           C  
ATOM   1727  O   GLU A 236     -12.234  -0.033  30.051  1.00 56.00           O  
ATOM   1728  CG  GLU A 236     -12.574  -0.503  33.456  1.00 56.00           C  
ATOM   1729  CD  GLU A 236     -12.881  -1.551  34.524  1.00 56.00           C  
ATOM   1730  OE1 GLU A 236     -11.924  -2.303  34.814  1.00 56.00           O  
ATOM   1731  OE2 GLU A 236     -14.067  -1.771  34.843  1.00 56.00           O  
ATOM   1732  N   ARG A 237     -14.456  -0.015  29.779  1.00 59.78           N  
ATOM   1733  CA  ARG A 237     -14.424  -0.683  28.468  1.00 59.78           C  
ATOM   1734  C   ARG A 237     -13.944   0.251  27.365  1.00 59.78           C  
ATOM   1735  CB  ARG A 237     -15.797  -1.258  28.093  1.00 59.78           C  
ATOM   1736  O   ARG A 237     -13.249  -0.226  26.469  1.00 59.78           O  
ATOM   1737  CG  ARG A 237     -16.139  -2.533  28.868  1.00 59.78           C  
ATOM   1738  CD  ARG A 237     -17.530  -3.017  28.447  1.00 59.78           C  
ATOM   1739  NE  ARG A 237     -18.007  -4.113  29.308  1.00 59.78           N  
ATOM   1740  NH1 ARG A 237     -20.170  -4.195  28.518  1.00 59.78           N  
ATOM   1741  NH2 ARG A 237     -19.568  -5.497  30.222  1.00 59.78           N  
ATOM   1742  CZ  ARG A 237     -19.239  -4.596  29.341  1.00 59.78           C  
ATOM   1743  N   VAL A 238     -14.273   1.543  27.422  1.00 56.12           N  
ATOM   1744  CA  VAL A 238     -13.764   2.548  26.472  1.00 56.12           C  
ATOM   1745  C   VAL A 238     -12.239   2.617  26.558  1.00 56.12           C  
ATOM   1746  CB  VAL A 238     -14.412   3.929  26.704  1.00 56.12           C  
ATOM   1747  O   VAL A 238     -11.569   2.431  25.542  1.00 56.12           O  
ATOM   1748  CG1 VAL A 238     -13.816   4.999  25.784  1.00 56.12           C  
ATOM   1749  CG2 VAL A 238     -15.922   3.867  26.442  1.00 56.12           C  
ATOM   1750  N   VAL A 239     -11.684   2.750  27.768  1.00 57.81           N  
ATOM   1751  CA  VAL A 239     -10.229   2.791  28.006  1.00 57.81           C  
ATOM   1752  C   VAL A 239      -9.543   1.504  27.526  1.00 57.81           C  
ATOM   1753  CB  VAL A 239      -9.932   3.060  29.497  1.00 57.81           C  
ATOM   1754  O   VAL A 239      -8.563   1.565  26.779  1.00 57.81           O  
ATOM   1755  CG1 VAL A 239      -8.427   3.039  29.797  1.00 57.81           C  
ATOM   1756  CG2 VAL A 239     -10.466   4.428  29.943  1.00 57.81           C  
ATOM   1757  N   ARG A 240     -10.080   0.316  27.857  1.00 60.38           N  
ATOM   1758  CA  ARG A 240      -9.513  -0.966  27.384  1.00 60.38           C  
ATOM   1759  C   ARG A 240      -9.563  -1.115  25.862  1.00 60.38           C  
ATOM   1760  CB  ARG A 240     -10.225  -2.164  28.028  1.00 60.38           C  
ATOM   1761  O   ARG A 240      -8.593  -1.591  25.261  1.00 60.38           O  
ATOM   1762  CG  ARG A 240      -9.846  -2.398  29.496  1.00 60.38           C  
ATOM   1763  CD  ARG A 240     -10.485  -3.709  29.979  1.00 60.38           C  
ATOM   1764  NE  ARG A 240     -11.027  -3.613  31.348  1.00 60.38           N  
ATOM   1765  NH1 ARG A 240     -12.027  -5.682  31.399  1.00 60.38           N  
ATOM   1766  NH2 ARG A 240     -12.252  -4.345  33.136  1.00 60.38           N  
ATOM   1767  CZ  ARG A 240     -11.761  -4.532  31.954  1.00 60.38           C  
ATOM   1768  N   LYS A 241     -10.669  -0.726  25.217  1.00 57.91           N  
ATOM   1769  CA  LYS A 241     -10.788  -0.765  23.750  1.00 57.91           C  
ATOM   1770  C   LYS A 241      -9.785   0.188  23.099  1.00 57.91           C  
ATOM   1771  CB  LYS A 241     -12.232  -0.465  23.309  1.00 57.91           C  
ATOM   1772  O   LYS A 241      -9.130  -0.195  22.131  1.00 57.91           O  
ATOM   1773  CG  LYS A 241     -13.184  -1.664  23.503  1.00 57.91           C  
ATOM   1774  CD  LYS A 241     -14.565  -1.359  22.903  1.00 57.91           C  
ATOM   1775  CE  LYS A 241     -15.499  -2.582  22.901  1.00 57.91           C  
ATOM   1776  NZ  LYS A 241     -16.790  -2.300  22.211  1.00 57.91           N  
ATOM   1777  N   HIS A 242      -9.560   1.352  23.697  1.00 60.19           N  
ATOM   1778  CA  HIS A 242      -8.575   2.317  23.227  1.00 60.19           C  
ATOM   1779  C   HIS A 242      -7.126   1.845  23.362  1.00 60.19           C  
ATOM   1780  CB  HIS A 242      -8.762   3.627  23.985  1.00 60.19           C  
ATOM   1781  O   HIS A 242      -6.350   1.922  22.412  1.00 60.19           O  
ATOM   1782  CG  HIS A 242      -8.647   4.738  23.014  1.00 60.19           C  
ATOM   1783  CD2 HIS A 242      -7.517   5.154  22.371  1.00 60.19           C  
ATOM   1784  ND1 HIS A 242      -9.714   5.394  22.470  1.00 60.19           N  
ATOM   1785  CE1 HIS A 242      -9.251   6.235  21.552  1.00 60.19           C  
ATOM   1786  NE2 HIS A 242      -7.915   6.142  21.472  1.00 60.19           N  
ATOM   1787  N   ALA A 243      -6.764   1.265  24.509  1.00 56.91           N  
ATOM   1788  CA  ALA A 243      -5.451   0.655  24.719  1.00 56.91           C  
ATOM   1789  C   ALA A 243      -5.185  -0.492  23.728  1.00 56.91           C  
ATOM   1790  CB  ALA A 243      -5.400   0.147  26.163  1.00 56.91           C  
ATOM   1791  O   ALA A 243      -4.042  -0.803  23.381  1.00 56.91           O  
ATOM   1792  N   THR A 244      -6.248  -1.147  23.258  1.00 56.84           N  
ATOM   1793  CA  THR A 244      -6.169  -2.182  22.224  1.00 56.84           C  
ATOM   1794  C   THR A 244      -5.955  -1.563  20.841  1.00 56.84           C  
ATOM   1795  CB  THR A 244      -7.392  -3.106  22.274  1.00 56.84           C  
ATOM   1796  O   THR A 244      -5.047  -2.004  20.139  1.00 56.84           O  
ATOM   1797  CG2 THR A 244      -7.160  -4.384  21.469  1.00 56.84           C  
ATOM   1798  OG1 THR A 244      -7.604  -3.519  23.609  1.00 56.84           O  
ATOM   1799  N   MET A 245      -6.679  -0.493  20.488  1.00 53.81           N  
ATOM   1800  CA  MET A 245      -6.451   0.287  19.258  1.00 53.81           C  
ATOM   1801  C   MET A 245      -5.038   0.866  19.188  1.00 53.81           C  
ATOM   1802  CB  MET A 245      -7.443   1.450  19.167  1.00 53.81           C  
ATOM   1803  O   MET A 245      -4.382   0.720  18.165  1.00 53.81           O  
ATOM   1804  CG  MET A 245      -8.856   0.994  18.833  1.00 53.81           C  
ATOM   1805  SD  MET A 245     -10.044   2.299  19.204  1.00 53.81           S  
ATOM   1806  CE  MET A 245     -11.107   2.219  17.765  1.00 53.81           C  
ATOM   1807  N   ALA A 246      -4.525   1.444  20.277  1.00 53.72           N  
ATOM   1808  CA  ALA A 246      -3.175   2.005  20.335  1.00 53.72           C  
ATOM   1809  C   ALA A 246      -2.087   0.931  20.144  1.00 53.72           C  
ATOM   1810  CB  ALA A 246      -3.017   2.737  21.671  1.00 53.72           C  
ATOM   1811  O   ALA A 246      -1.106   1.142  19.431  1.00 53.72           O  
ATOM   1812  N   ARG A 247      -2.268  -0.262  20.732  1.00 56.44           N  
ATOM   1813  CA  ARG A 247      -1.373  -1.411  20.497  1.00 56.44           C  
ATOM   1814  C   ARG A 247      -1.428  -1.894  19.047  1.00 56.44           C  
ATOM   1815  CB  ARG A 247      -1.711  -2.554  21.467  1.00 56.44           C  
ATOM   1816  O   ARG A 247      -0.396  -2.263  18.489  1.00 56.44           O  
ATOM   1817  CG  ARG A 247      -1.120  -2.295  22.861  1.00 56.44           C  
ATOM   1818  CD  ARG A 247      -1.405  -3.443  23.838  1.00 56.44           C  
ATOM   1819  NE  ARG A 247      -2.800  -3.439  24.315  1.00 56.44           N  
ATOM   1820  NH1 ARG A 247      -2.719  -5.436  25.458  1.00 56.44           N  
ATOM   1821  NH2 ARG A 247      -4.594  -4.234  25.482  1.00 56.44           N  
ATOM   1822  CZ  ARG A 247      -3.362  -4.364  25.080  1.00 56.44           C  
ATOM   1823  N   LEU A 248      -2.610  -1.875  18.437  1.00 54.41           N  
ATOM   1824  CA  LEU A 248      -2.816  -2.252  17.039  1.00 54.41           C  
ATOM   1825  C   LEU A 248      -2.179  -1.229  16.090  1.00 54.41           C  
ATOM   1826  CB  LEU A 248      -4.329  -2.435  16.809  1.00 54.41           C  
ATOM   1827  O   LEU A 248      -1.459  -1.619  15.179  1.00 54.41           O  
ATOM   1828  CG  LEU A 248      -4.686  -3.707  16.022  1.00 54.41           C  
ATOM   1829  CD1 LEU A 248      -5.969  -4.323  16.578  1.00 54.41           C  
ATOM   1830  CD2 LEU A 248      -4.872  -3.397  14.540  1.00 54.41           C  
ATOM   1831  N   ALA A 249      -2.347   0.060  16.379  1.00 52.28           N  
ATOM   1832  CA  ALA A 249      -1.723   1.191  15.706  1.00 52.28           C  
ATOM   1833  C   ALA A 249      -0.188   1.116  15.706  1.00 52.28           C  
ATOM   1834  CB  ALA A 249      -2.217   2.459  16.413  1.00 52.28           C  
ATOM   1835  O   ALA A 249       0.427   1.230  14.651  1.00 52.28           O  
ATOM   1836  N   ARG A 250       0.447   0.840  16.856  1.00 55.88           N  
ATOM   1837  CA  ARG A 250       1.914   0.661  16.927  1.00 55.88           C  
ATOM   1838  C   ARG A 250       2.402  -0.498  16.063  1.00 55.88           C  
ATOM   1839  CB  ARG A 250       2.369   0.428  18.372  1.00 55.88           C  
ATOM   1840  O   ARG A 250       3.407  -0.379  15.371  1.00 55.88           O  
ATOM   1841  CG  ARG A 250       2.289   1.699  19.219  1.00 55.88           C  
ATOM   1842  CD  ARG A 250       2.794   1.414  20.639  1.00 55.88           C  
ATOM   1843  NE  ARG A 250       2.065   2.204  21.647  1.00 55.88           N  
ATOM   1844  NH1 ARG A 250       2.624   0.939  23.480  1.00 55.88           N  
ATOM   1845  NH2 ARG A 250       1.230   2.668  23.717  1.00 55.88           N  
ATOM   1846  CZ  ARG A 250       1.973   1.933  22.937  1.00 55.88           C  
ATOM   1847  N   ARG A 251       1.682  -1.622  16.080  1.00 54.19           N  
ATOM   1848  CA  ARG A 251       2.030  -2.804  15.276  1.00 54.19           C  
ATOM   1849  C   ARG A 251       1.803  -2.568  13.784  1.00 54.19           C  
ATOM   1850  CB  ARG A 251       1.246  -4.018  15.781  1.00 54.19           C  
ATOM   1851  O   ARG A 251       2.603  -3.019  12.977  1.00 54.19           O  
ATOM   1852  CG  ARG A 251       1.759  -4.466  17.156  1.00 54.19           C  
ATOM   1853  CD  ARG A 251       0.883  -5.596  17.692  1.00 54.19           C  
ATOM   1854  NE  ARG A 251       1.346  -6.056  19.016  1.00 54.19           N  
ATOM   1855  NH1 ARG A 251       0.081  -7.942  19.075  1.00 54.19           N  
ATOM   1856  NH2 ARG A 251       1.498  -7.565  20.735  1.00 54.19           N  
ATOM   1857  CZ  ARG A 251       0.975  -7.175  19.610  1.00 54.19           C  
ATOM   1858  N   LEU A 252       0.753  -1.830  13.430  1.00 51.31           N  
ATOM   1859  CA  LEU A 252       0.486  -1.377  12.066  1.00 51.31           C  
ATOM   1860  C   LEU A 252       1.557  -0.409  11.565  1.00 51.31           C  
ATOM   1861  CB  LEU A 252      -0.899  -0.712  12.026  1.00 51.31           C  
ATOM   1862  O   LEU A 252       2.003  -0.554  10.435  1.00 51.31           O  
ATOM   1863  CG  LEU A 252      -2.045  -1.729  11.976  1.00 51.31           C  
ATOM   1864  CD1 LEU A 252      -3.377  -1.061  12.307  1.00 51.31           C  
ATOM   1865  CD2 LEU A 252      -2.171  -2.295  10.578  1.00 51.31           C  
ATOM   1866  N   SER A 253       2.008   0.523  12.406  1.00 51.28           N  
ATOM   1867  CA  SER A 253       3.112   1.435  12.093  1.00 51.28           C  
ATOM   1868  C   SER A 253       4.432   0.678  11.903  1.00 51.28           C  
ATOM   1869  CB  SER A 253       3.223   2.503  13.184  1.00 51.28           C  
ATOM   1870  O   SER A 253       5.109   0.902  10.906  1.00 51.28           O  
ATOM   1871  OG  SER A 253       4.301   3.383  12.939  1.00 51.28           O  
ATOM   1872  N   SER A 254       4.751  -0.292  12.768  1.00 51.12           N  
ATOM   1873  CA  SER A 254       5.924  -1.170  12.605  1.00 51.12           C  
ATOM   1874  C   SER A 254       5.862  -1.995  11.312  1.00 51.12           C  
ATOM   1875  CB  SER A 254       6.032  -2.082  13.830  1.00 51.12           C  
ATOM   1876  O   SER A 254       6.851  -2.091  10.587  1.00 51.12           O  
ATOM   1877  OG  SER A 254       7.009  -3.088  13.666  1.00 51.12           O  
ATOM   1878  N   LEU A 255       4.686  -2.529  10.970  1.00 49.91           N  
ATOM   1879  CA  LEU A 255       4.480  -3.245   9.714  1.00 49.91           C  
ATOM   1880  C   LEU A 255       4.623  -2.302   8.516  1.00 49.91           C  
ATOM   1881  CB  LEU A 255       3.123  -3.958   9.781  1.00 49.91           C  
ATOM   1882  O   LEU A 255       5.354  -2.616   7.588  1.00 49.91           O  
ATOM   1883  CG  LEU A 255       2.888  -4.914   8.597  1.00 49.91           C  
ATOM   1884  CD1 LEU A 255       2.224  -6.189   9.094  1.00 49.91           C  
ATOM   1885  CD2 LEU A 255       1.948  -4.302   7.553  1.00 49.91           C  
ATOM   1886  N   MET A 256       4.022  -1.114   8.556  1.00 50.62           N  
ATOM   1887  CA  MET A 256       4.216  -0.085   7.534  1.00 50.62           C  
ATOM   1888  C   MET A 256       5.695   0.271   7.365  1.00 50.62           C  
ATOM   1889  CB  MET A 256       3.372   1.156   7.868  1.00 50.62           C  
ATOM   1890  O   MET A 256       6.178   0.257   6.241  1.00 50.62           O  
ATOM   1891  CG  MET A 256       1.956   1.000   7.298  1.00 50.62           C  
ATOM   1892  SD  MET A 256       0.845   2.414   7.539  1.00 50.62           S  
ATOM   1893  CE  MET A 256       1.573   3.596   6.391  1.00 50.62           C  
ATOM   1894  N   GLN A 257       6.441   0.492   8.449  1.00 50.16           N  
ATOM   1895  CA  GLN A 257       7.883   0.753   8.397  1.00 50.16           C  
ATOM   1896  C   GLN A 257       8.659  -0.375   7.701  1.00 50.16           C  
ATOM   1897  CB  GLN A 257       8.421   0.983   9.815  1.00 50.16           C  
ATOM   1898  O   GLN A 257       9.544  -0.081   6.901  1.00 50.16           O  
ATOM   1899  CG  GLN A 257       8.053   2.372  10.361  1.00 50.16           C  
ATOM   1900  CD  GLN A 257       8.465   2.557  11.820  1.00 50.16           C  
ATOM   1901  NE2 GLN A 257       8.378   3.757  12.349  1.00 50.16           N  
ATOM   1902  OE1 GLN A 257       8.857   1.639  12.521  1.00 50.16           O  
ATOM   1903  N   SER A 258       8.280  -1.643   7.907  1.00 47.12           N  
ATOM   1904  CA  SER A 258       8.910  -2.776   7.210  1.00 47.12           C  
ATOM   1905  C   SER A 258       8.712  -2.768   5.685  1.00 47.12           C  
ATOM   1906  CB  SER A 258       8.470  -4.114   7.820  1.00 47.12           C  
ATOM   1907  O   SER A 258       9.539  -3.326   4.973  1.00 47.12           O  
ATOM   1908  OG  SER A 258       7.151  -4.490   7.472  1.00 47.12           O  
ATOM   1909  N   PHE A 259       7.674  -2.089   5.172  1.00 48.75           N  
ATOM   1910  CA  PHE A 259       7.445  -1.889   3.731  1.00 48.75           C  
ATOM   1911  C   PHE A 259       8.034  -0.575   3.202  1.00 48.75           C  
ATOM   1912  CB  PHE A 259       5.939  -1.950   3.430  1.00 48.75           C  
ATOM   1913  O   PHE A 259       8.459  -0.505   2.054  1.00 48.75           O  
ATOM   1914  CG  PHE A 259       5.350  -3.333   3.600  1.00 48.75           C  
ATOM   1915  CD1 PHE A 259       5.553  -4.306   2.606  1.00 48.75           C  
ATOM   1916  CD2 PHE A 259       4.632  -3.666   4.759  1.00 48.75           C  
ATOM   1917  CE1 PHE A 259       5.072  -5.612   2.792  1.00 48.75           C  
ATOM   1918  CE2 PHE A 259       4.216  -4.989   4.975  1.00 48.75           C  
ATOM   1919  CZ  PHE A 259       4.441  -5.963   3.995  1.00 48.75           C  
ATOM   1920  N   VAL A 260       8.086   0.463   4.037  1.00 49.00           N  
ATOM   1921  CA  VAL A 260       8.624   1.791   3.692  1.00 49.00           C  
ATOM   1922  C   VAL A 260      10.116   1.756   3.486  1.00 49.00           C  
ATOM   1923  CB  VAL A 260       8.366   2.781   4.831  1.00 49.00           C  
ATOM   1924  O   VAL A 260      10.606   2.329   2.522  1.00 49.00           O  
ATOM   1925  CG1 VAL A 260       8.980   4.173   4.677  1.00 49.00           C  
ATOM   1926  CG2 VAL A 260       6.893   3.043   4.893  1.00 49.00           C  
ATOM   1927  N   VAL A 261      10.834   1.116   4.407  1.00 47.53           N  
ATOM   1928  CA  VAL A 261      12.297   1.112   4.404  1.00 47.53           C  
ATOM   1929  C   VAL A 261      12.839   0.527   3.093  1.00 47.53           C  
ATOM   1930  CB  VAL A 261      12.835   0.431   5.677  1.00 47.53           C  
ATOM   1931  O   VAL A 261      13.657   1.199   2.471  1.00 47.53           O  
ATOM   1932  CG1 VAL A 261      14.344   0.191   5.612  1.00 47.53           C  
ATOM   1933  CG2 VAL A 261      12.547   1.306   6.905  1.00 47.53           C  
ATOM   1934  N   PRO A 262      12.333  -0.615   2.579  1.00 48.25           N  
ATOM   1935  CA  PRO A 262      12.694  -1.086   1.246  1.00 48.25           C  
ATOM   1936  C   PRO A 262      12.400  -0.065   0.142  1.00 48.25           C  
ATOM   1937  CB  PRO A 262      11.916  -2.387   1.035  1.00 48.25           C  
ATOM   1938  O   PRO A 262      13.285   0.223  -0.652  1.00 48.25           O  
ATOM   1939  CG  PRO A 262      11.692  -2.902   2.452  1.00 48.25           C  
ATOM   1940  CD  PRO A 262      11.534  -1.622   3.263  1.00 48.25           C  
ATOM   1941  N   VAL A 263      11.210   0.545   0.110  1.00 49.47           N  
ATOM   1942  CA  VAL A 263      10.836   1.539  -0.919  1.00 49.47           C  
ATOM   1943  C   VAL A 263      11.758   2.766  -0.889  1.00 49.47           C  
ATOM   1944  CB  VAL A 263       9.353   1.940  -0.766  1.00 49.47           C  
ATOM   1945  O   VAL A 263      12.194   3.231  -1.939  1.00 49.47           O  
ATOM   1946  CG1 VAL A 263       8.932   3.055  -1.729  1.00 49.47           C  
ATOM   1947  CG2 VAL A 263       8.435   0.746  -1.061  1.00 49.47           C  
ATOM   1948  N   PHE A 264      12.119   3.253   0.299  1.00 48.69           N  
ATOM   1949  CA  PHE A 264      13.039   4.379   0.495  1.00 48.69           C  
ATOM   1950  C   PHE A 264      14.509   4.050   0.232  1.00 48.69           C  
ATOM   1951  CB  PHE A 264      12.888   4.918   1.919  1.00 48.69           C  
ATOM   1952  O   PHE A 264      15.309   4.969   0.120  1.00 48.69           O  
ATOM   1953  CG  PHE A 264      11.892   6.044   2.030  1.00 48.69           C  
ATOM   1954  CD1 PHE A 264      12.334   7.374   1.930  1.00 48.69           C  
ATOM   1955  CD2 PHE A 264      10.534   5.771   2.252  1.00 48.69           C  
ATOM   1956  CE1 PHE A 264      11.435   8.427   2.152  1.00 48.69           C  
ATOM   1957  CE2 PHE A 264       9.635   6.823   2.500  1.00 48.69           C  
ATOM   1958  CZ  PHE A 264      10.103   8.146   2.487  1.00 48.69           C  
ATOM   1959  N   ILE A 265      14.878   2.777   0.132  1.00 46.94           N  
ATOM   1960  CA  ILE A 265      16.213   2.359  -0.310  1.00 46.94           C  
ATOM   1961  C   ILE A 265      16.209   2.185  -1.836  1.00 46.94           C  
ATOM   1962  CB  ILE A 265      16.623   1.089   0.471  1.00 46.94           C  
ATOM   1963  O   ILE A 265      17.092   2.676  -2.534  1.00 46.94           O  
ATOM   1964  CG1 ILE A 265      16.860   1.436   1.961  1.00 46.94           C  
ATOM   1965  CG2 ILE A 265      17.886   0.449  -0.129  1.00 46.94           C  
ATOM   1966  CD1 ILE A 265      16.919   0.207   2.878  1.00 46.94           C  
ATOM   1967  N   ILE A 266      15.162   1.549  -2.358  1.00 50.06           N  
ATOM   1968  CA  ILE A 266      14.995   1.165  -3.763  1.00 50.06           C  
ATOM   1969  C   ILE A 266      14.819   2.366  -4.691  1.00 50.06           C  
ATOM   1970  CB  ILE A 266      13.788   0.205  -3.843  1.00 50.06           C  
ATOM   1971  O   ILE A 266      15.461   2.437  -5.740  1.00 50.06           O  
ATOM   1972  CG1 ILE A 266      14.206  -1.165  -3.260  1.00 50.06           C  
ATOM   1973  CG2 ILE A 266      13.181   0.135  -5.254  1.00 50.06           C  
ATOM   1974  CD1 ILE A 266      13.026  -2.114  -3.016  1.00 50.06           C  
ATOM   1975  N   PHE A 267      13.951   3.310  -4.328  1.00 50.62           N  
ATOM   1976  CA  PHE A 267      13.648   4.450  -5.190  1.00 50.62           C  
ATOM   1977  C   PHE A 267      14.845   5.397  -5.338  1.00 50.62           C  
ATOM   1978  CB  PHE A 267      12.393   5.175  -4.704  1.00 50.62           C  
ATOM   1979  O   PHE A 267      15.149   5.748  -6.474  1.00 50.62           O  
ATOM   1980  CG  PHE A 267      11.101   4.646  -5.277  1.00 50.62           C  
ATOM   1981  CD1 PHE A 267      10.375   5.436  -6.184  1.00 50.62           C  
ATOM   1982  CD2 PHE A 267      10.636   3.362  -4.942  1.00 50.62           C  
ATOM   1983  CE1 PHE A 267       9.200   4.931  -6.762  1.00 50.62           C  
ATOM   1984  CE2 PHE A 267       9.449   2.867  -5.510  1.00 50.62           C  
ATOM   1985  CZ  PHE A 267       8.730   3.655  -6.423  1.00 50.62           C  
ATOM   1986  N   PRO A 268      15.585   5.767  -4.274  1.00 46.25           N  
ATOM   1987  CA  PRO A 268      16.798   6.565  -4.426  1.00 46.25           C  
ATOM   1988  C   PRO A 268      17.891   5.844  -5.212  1.00 46.25           C  
ATOM   1989  CB  PRO A 268      17.252   6.930  -3.014  1.00 46.25           C  
ATOM   1990  O   PRO A 268      18.496   6.473  -6.065  1.00 46.25           O  
ATOM   1991  CG  PRO A 268      15.937   6.900  -2.246  1.00 46.25           C  
ATOM   1992  CD  PRO A 268      15.253   5.680  -2.863  1.00 46.25           C  
ATOM   1993  N   LEU A 269      18.090   4.532  -5.017  1.00 46.97           N  
ATOM   1994  CA  LEU A 269      19.014   3.742  -5.847  1.00 46.97           C  
ATOM   1995  C   LEU A 269      18.618   3.772  -7.332  1.00 46.97           C  
ATOM   1996  CB  LEU A 269      19.055   2.291  -5.326  1.00 46.97           C  
ATOM   1997  O   LEU A 269      19.473   3.960  -8.195  1.00 46.97           O  
ATOM   1998  CG  LEU A 269      20.058   2.084  -4.178  1.00 46.97           C  
ATOM   1999  CD1 LEU A 269      19.747   0.796  -3.416  1.00 46.97           C  
ATOM   2000  CD2 LEU A 269      21.487   1.955  -4.714  1.00 46.97           C  
ATOM   2001  N   SER A 270      17.321   3.646  -7.624  1.00 48.94           N  
ATOM   2002  CA  SER A 270      16.788   3.726  -8.990  1.00 48.94           C  
ATOM   2003  C   SER A 270      16.962   5.130  -9.581  1.00 48.94           C  
ATOM   2004  CB  SER A 270      15.307   3.323  -9.024  1.00 48.94           C  
ATOM   2005  O   SER A 270      17.375   5.261 -10.727  1.00 48.94           O  
ATOM   2006  OG  SER A 270      15.112   2.027  -8.481  1.00 48.94           O  
ATOM   2007  N   ILE A 271      16.718   6.183  -8.795  1.00 49.00           N  
ATOM   2008  CA  ILE A 271      16.922   7.585  -9.191  1.00 49.00           C  
ATOM   2009  C   ILE A 271      18.409   7.875  -9.430  1.00 49.00           C  
ATOM   2010  CB  ILE A 271      16.309   8.534  -8.131  1.00 49.00           C  
ATOM   2011  O   ILE A 271      18.743   8.500 -10.428  1.00 49.00           O  
ATOM   2012  CG1 ILE A 271      14.766   8.463  -8.168  1.00 49.00           C  
ATOM   2013  CG2 ILE A 271      16.757   9.992  -8.328  1.00 49.00           C  
ATOM   2014  CD1 ILE A 271      14.090   9.069  -6.930  1.00 49.00           C  
ATOM   2015  N   SER A 272      19.311   7.403  -8.566  1.00 42.84           N  
ATOM   2016  CA  SER A 272      20.760   7.559  -8.737  1.00 42.84           C  
ATOM   2017  C   SER A 272      21.264   6.876 -10.006  1.00 42.84           C  
ATOM   2018  CB  SER A 272      21.507   6.977  -7.532  1.00 42.84           C  
ATOM   2019  O   SER A 272      22.110   7.432 -10.698  1.00 42.84           O  
ATOM   2020  OG  SER A 272      21.219   7.714  -6.360  1.00 42.84           O  
ATOM   2021  N   TYR A 273      20.714   5.707 -10.341  1.00 48.81           N  
ATOM   2022  CA  TYR A 273      21.026   5.015 -11.588  1.00 48.81           C  
ATOM   2023  C   TYR A 273      20.502   5.776 -12.817  1.00 48.81           C  
ATOM   2024  CB  TYR A 273      20.462   3.594 -11.507  1.00 48.81           C  
ATOM   2025  O   TYR A 273      21.232   5.962 -13.783  1.00 48.81           O  
ATOM   2026  CG  TYR A 273      20.835   2.751 -12.703  1.00 48.81           C  
ATOM   2027  CD1 TYR A 273      19.926   2.600 -13.767  1.00 48.81           C  
ATOM   2028  CD2 TYR A 273      22.118   2.174 -12.778  1.00 48.81           C  
ATOM   2029  CE1 TYR A 273      20.298   1.867 -14.907  1.00 48.81           C  
ATOM   2030  CE2 TYR A 273      22.497   1.451 -13.924  1.00 48.81           C  
ATOM   2031  OH  TYR A 273      21.929   0.627 -16.114  1.00 48.81           O  
ATOM   2032  CZ  TYR A 273      21.583   1.301 -14.991  1.00 48.81           C  
ATOM   2033  N   GLN A 274      19.274   6.295 -12.751  1.00 49.41           N  
ATOM   2034  CA  GLN A 274      18.674   7.131 -13.799  1.00 49.41           C  
ATOM   2035  C   GLN A 274      19.444   8.447 -14.011  1.00 49.41           C  
ATOM   2036  CB  GLN A 274      17.224   7.434 -13.391  1.00 49.41           C  
ATOM   2037  O   GLN A 274      19.623   8.880 -15.143  1.00 49.41           O  
ATOM   2038  CG  GLN A 274      16.306   6.199 -13.414  1.00 49.41           C  
ATOM   2039  CD  GLN A 274      15.563   6.011 -14.721  1.00 49.41           C  
ATOM   2040  NE2 GLN A 274      14.858   4.914 -14.876  1.00 49.41           N  
ATOM   2041  OE1 GLN A 274      15.582   6.840 -15.607  1.00 49.41           O  
ATOM   2042  N   LEU A 275      19.935   9.069 -12.932  1.00 48.53           N  
ATOM   2043  CA  LEU A 275      20.799  10.256 -12.982  1.00 48.53           C  
ATOM   2044  C   LEU A 275      22.144   9.944 -13.640  1.00 48.53           C  
ATOM   2045  CB  LEU A 275      21.036  10.797 -11.553  1.00 48.53           C  
ATOM   2046  O   LEU A 275      22.630  10.742 -14.435  1.00 48.53           O  
ATOM   2047  CG  LEU A 275      20.208  12.051 -11.208  1.00 48.53           C  
ATOM   2048  CD1 LEU A 275      19.499  11.885  -9.864  1.00 48.53           C  
ATOM   2049  CD2 LEU A 275      21.067  13.307 -11.142  1.00 48.53           C  
ATOM   2050  N   TRP A 276      22.737   8.795 -13.311  1.00 45.16           N  
ATOM   2051  CA  TRP A 276      23.978   8.331 -13.926  1.00 45.16           C  
ATOM   2052  C   TRP A 276      23.808   8.086 -15.430  1.00 45.16           C  
ATOM   2053  CB  TRP A 276      24.435   7.057 -13.206  1.00 45.16           C  
ATOM   2054  O   TRP A 276      24.657   8.487 -16.222  1.00 45.16           O  
ATOM   2055  CG  TRP A 276      25.685   6.454 -13.754  1.00 45.16           C  
ATOM   2056  CD1 TRP A 276      25.760   5.646 -14.836  1.00 45.16           C  
ATOM   2057  CD2 TRP A 276      27.054   6.649 -13.299  1.00 45.16           C  
ATOM   2058  CE2 TRP A 276      27.922   5.921 -14.165  1.00 45.16           C  
ATOM   2059  CE3 TRP A 276      27.648   7.382 -12.249  1.00 45.16           C  
ATOM   2060  NE1 TRP A 276      27.080   5.327 -15.081  1.00 45.16           N  
ATOM   2061  CH2 TRP A 276      29.875   6.656 -12.940  1.00 45.16           C  
ATOM   2062  CZ2 TRP A 276      29.314   5.917 -13.997  1.00 45.16           C  
ATOM   2063  CZ3 TRP A 276      29.044   7.385 -12.070  1.00 45.16           C  
ATOM   2064  N   ASP A 277      22.700   7.460 -15.826  1.00 47.00           N  
ATOM   2065  CA  ASP A 277      22.396   7.164 -17.225  1.00 47.00           C  
ATOM   2066  C   ASP A 277      22.078   8.440 -18.019  1.00 47.00           C  
ATOM   2067  CB  ASP A 277      21.248   6.143 -17.261  1.00 47.00           C  
ATOM   2068  O   ASP A 277      22.635   8.660 -19.089  1.00 47.00           O  
ATOM   2069  CG  ASP A 277      21.192   5.335 -18.557  1.00 47.00           C  
ATOM   2070  OD1 ASP A 277      22.272   5.123 -19.155  1.00 47.00           O  
ATOM   2071  OD2 ASP A 277      20.077   4.859 -18.866  1.00 47.00           O  
ATOM   2072  N   ALA A 278      21.297   9.362 -17.445  1.00 46.28           N  
ATOM   2073  CA  ALA A 278      21.045  10.680 -18.029  1.00 46.28           C  
ATOM   2074  C   ALA A 278      22.332  11.514 -18.190  1.00 46.28           C  
ATOM   2075  CB  ALA A 278      20.013  11.409 -17.159  1.00 46.28           C  
ATOM   2076  O   ALA A 278      22.474  12.230 -19.179  1.00 46.28           O  
ATOM   2077  N   ALA A 279      23.283  11.398 -17.254  1.00 47.62           N  
ATOM   2078  CA  ALA A 279      24.586  12.060 -17.336  1.00 47.62           C  
ATOM   2079  C   ALA A 279      25.512  11.459 -18.410  1.00 47.62           C  
ATOM   2080  CB  ALA A 279      25.241  12.019 -15.950  1.00 47.62           C  
ATOM   2081  O   ALA A 279      26.398  12.152 -18.898  1.00 47.62           O  
ATOM   2082  N   ARG A 280      25.316  10.190 -18.794  1.00 47.69           N  
ATOM   2083  CA  ARG A 280      26.002   9.556 -19.935  1.00 47.69           C  
ATOM   2084  C   ARG A 280      25.285   9.799 -21.263  1.00 47.69           C  
ATOM   2085  CB  ARG A 280      26.150   8.048 -19.676  1.00 47.69           C  
ATOM   2086  O   ARG A 280      25.931   9.929 -22.296  1.00 47.69           O  
ATOM   2087  CG  ARG A 280      27.574   7.689 -19.246  1.00 47.69           C  
ATOM   2088  CD  ARG A 280      27.687   6.168 -19.125  1.00 47.69           C  
ATOM   2089  NE  ARG A 280      29.082   5.746 -18.906  1.00 47.69           N  
ATOM   2090  NH1 ARG A 280      28.670   3.497 -18.793  1.00 47.69           N  
ATOM   2091  NH2 ARG A 280      30.775   4.243 -18.675  1.00 47.69           N  
ATOM   2092  CZ  ARG A 280      29.503   4.502 -18.789  1.00 47.69           C  
ATOM   2093  N   ALA A 281      23.956   9.864 -21.248  1.00 43.06           N  
ATOM   2094  CA  ALA A 281      23.131  10.071 -22.433  1.00 43.06           C  
ATOM   2095  C   ALA A 281      23.220  11.499 -22.994  1.00 43.06           C  
ATOM   2096  CB  ALA A 281      21.686   9.683 -22.102  1.00 43.06           C  
ATOM   2097  O   ALA A 281      22.931  11.689 -24.169  1.00 43.06           O  
ATOM   2098  N   SER A 282      23.682  12.493 -22.224  1.00 41.50           N  
ATOM   2099  CA  SER A 282      23.933  13.848 -22.746  1.00 41.50           C  
ATOM   2100  C   SER A 282      25.019  13.913 -23.834  1.00 41.50           C  
ATOM   2101  CB  SER A 282      24.262  14.820 -21.609  1.00 41.50           C  
ATOM   2102  O   SER A 282      25.187  14.956 -24.457  1.00 41.50           O  
ATOM   2103  OG  SER A 282      25.485  14.496 -20.976  1.00 41.50           O  
ATOM   2104  N   GLU A 283      25.752  12.821 -24.083  1.00 46.34           N  
ATOM   2105  CA  GLU A 283      26.677  12.683 -25.219  1.00 46.34           C  
ATOM   2106  C   GLU A 283      26.001  12.149 -26.504  1.00 46.34           C  
ATOM   2107  CB  GLU A 283      27.865  11.789 -24.815  1.00 46.34           C  
ATOM   2108  O   GLU A 283      26.601  12.206 -27.575  1.00 46.34           O  
ATOM   2109  CG  GLU A 283      28.792  12.460 -23.785  1.00 46.34           C  
ATOM   2110  CD  GLU A 283      30.013  11.602 -23.399  1.00 46.34           C  
ATOM   2111  OE1 GLU A 283      30.965  12.184 -22.830  1.00 46.34           O  
ATOM   2112  OE2 GLU A 283      29.992  10.371 -23.636  1.00 46.34           O  
ATOM   2113  N   ARG A 284      24.756  11.644 -26.441  1.00 43.03           N  
ATOM   2114  CA  ARG A 284      23.999  11.097 -27.588  1.00 43.03           C  
ATOM   2115  C   ARG A 284      22.568  11.655 -27.598  1.00 43.03           C  
ATOM   2116  CB  ARG A 284      24.007   9.555 -27.545  1.00 43.03           C  
ATOM   2117  O   ARG A 284      21.723  11.226 -26.816  1.00 43.03           O  
ATOM   2118  CG  ARG A 284      25.390   8.945 -27.835  1.00 43.03           C  
ATOM   2119  CD  ARG A 284      25.330   7.411 -27.794  1.00 43.03           C  
ATOM   2120  NE  ARG A 284      26.654   6.805 -28.043  1.00 43.03           N  
ATOM   2121  NH1 ARG A 284      26.134   4.644 -27.454  1.00 43.03           N  
ATOM   2122  NH2 ARG A 284      28.181   5.113 -28.195  1.00 43.03           N  
ATOM   2123  CZ  ARG A 284      26.983   5.531 -27.894  1.00 43.03           C  
ATOM   2124  N   ALA A 285      22.307  12.597 -28.506  1.00 45.38           N  
ATOM   2125  CA  ALA A 285      21.111  13.453 -28.542  1.00 45.38           C  
ATOM   2126  C   ALA A 285      19.748  12.722 -28.525  1.00 45.38           C  
ATOM   2127  CB  ALA A 285      21.236  14.348 -29.784  1.00 45.38           C  
ATOM   2128  O   ALA A 285      18.768  13.285 -28.039  1.00 45.38           O  
ATOM   2129  N   ASP A 286      19.673  11.468 -28.981  1.00 43.59           N  
ATOM   2130  CA  ASP A 286      18.392  10.773 -29.177  1.00 43.59           C  
ATOM   2131  C   ASP A 286      17.834  10.079 -27.913  1.00 43.59           C  
ATOM   2132  CB  ASP A 286      18.528   9.811 -30.369  1.00 43.59           C  
ATOM   2133  O   ASP A 286      16.638   9.806 -27.835  1.00 43.59           O  
ATOM   2134  CG  ASP A 286      18.852  10.543 -31.680  1.00 43.59           C  
ATOM   2135  OD1 ASP A 286      18.399  11.698 -31.843  1.00 43.59           O  
ATOM   2136  OD2 ASP A 286      19.603   9.955 -32.487  1.00 43.59           O  
ATOM   2137  N   ASN A 287      18.652   9.853 -26.873  1.00 42.88           N  
ATOM   2138  CA  ASN A 287      18.236   9.152 -25.640  1.00 42.88           C  
ATOM   2139  C   ASN A 287      17.943  10.080 -24.442  1.00 42.88           C  
ATOM   2140  CB  ASN A 287      19.278   8.065 -25.303  1.00 42.88           C  
ATOM   2141  O   ASN A 287      17.571   9.620 -23.358  1.00 42.88           O  
ATOM   2142  CG  ASN A 287      19.049   6.756 -26.042  1.00 42.88           C  
ATOM   2143  ND2 ASN A 287      19.998   5.852 -25.987  1.00 42.88           N  
ATOM   2144  OD1 ASN A 287      18.012   6.480 -26.615  1.00 42.88           O  
ATOM   2145  N   GLU A 288      18.086  11.394 -24.614  1.00 39.66           N  
ATOM   2146  CA  GLU A 288      18.090  12.362 -23.510  1.00 39.66           C  
ATOM   2147  C   GLU A 288      16.703  12.607 -22.877  1.00 39.66           C  
ATOM   2148  CB  GLU A 288      18.689  13.682 -24.029  1.00 39.66           C  
ATOM   2149  O   GLU A 288      16.597  12.964 -21.700  1.00 39.66           O  
ATOM   2150  CG  GLU A 288      19.694  14.267 -23.029  1.00 39.66           C  
ATOM   2151  CD  GLU A 288      19.992  15.751 -23.276  1.00 39.66           C  
ATOM   2152  OE1 GLU A 288      20.343  16.414 -22.268  1.00 39.66           O  
ATOM   2153  OE2 GLU A 288      19.643  16.290 -24.342  1.00 39.66           O  
ATOM   2154  N   LEU A 289      15.622  12.414 -23.641  1.00 39.06           N  
ATOM   2155  CA  LEU A 289      14.247  12.666 -23.190  1.00 39.06           C  
ATOM   2156  C   LEU A 289      13.711  11.544 -22.291  1.00 39.06           C  
ATOM   2157  CB  LEU A 289      13.355  12.935 -24.421  1.00 39.06           C  
ATOM   2158  O   LEU A 289      13.125  11.833 -21.247  1.00 39.06           O  
ATOM   2159  CG  LEU A 289      13.223  14.445 -24.719  1.00 39.06           C  
ATOM   2160  CD1 LEU A 289      13.242  14.734 -26.216  1.00 39.06           C  
ATOM   2161  CD2 LEU A 289      11.914  14.996 -24.146  1.00 39.06           C  
ATOM   2162  N   ASN A 290      13.965  10.278 -22.631  1.00 43.59           N  
ATOM   2163  CA  ASN A 290      13.437   9.138 -21.876  1.00 43.59           C  
ATOM   2164  C   ASN A 290      13.990   9.084 -20.443  1.00 43.59           C  
ATOM   2165  CB  ASN A 290      13.674   7.837 -22.673  1.00 43.59           C  
ATOM   2166  O   ASN A 290      13.209   8.992 -19.494  1.00 43.59           O  
ATOM   2167  CG  ASN A 290      12.610   7.597 -23.737  1.00 43.59           C  
ATOM   2168  ND2 ASN A 290      12.876   6.756 -24.707  1.00 43.59           N  
ATOM   2169  OD1 ASN A 290      11.520   8.142 -23.691  1.00 43.59           O  
ATOM   2170  N   GLY A 291      15.306   9.249 -20.252  1.00 41.66           N  
ATOM   2171  CA  GLY A 291      15.921   9.244 -18.915  1.00 41.66           C  
ATOM   2172  C   GLY A 291      15.395  10.353 -17.991  1.00 41.66           C  
ATOM   2173  O   GLY A 291      15.167  10.126 -16.801  1.00 41.66           O  
ATOM   2174  N   LYS A 292      15.106  11.546 -18.534  1.00 43.09           N  
ATOM   2175  CA  LYS A 292      14.547  12.676 -17.768  1.00 43.09           C  
ATOM   2176  C   LYS A 292      13.107  12.404 -17.306  1.00 43.09           C  
ATOM   2177  CB  LYS A 292      14.663  13.977 -18.590  1.00 43.09           C  
ATOM   2178  O   LYS A 292      12.774  12.716 -16.161  1.00 43.09           O  
ATOM   2179  CG  LYS A 292      16.123  14.452 -18.737  1.00 43.09           C  
ATOM   2180  CD  LYS A 292      16.272  15.662 -19.682  1.00 43.09           C  
ATOM   2181  CE  LYS A 292      17.765  15.950 -19.923  1.00 43.09           C  
ATOM   2182  NZ  LYS A 292      18.019  16.939 -21.005  1.00 43.09           N  
ATOM   2183  N   TYR A 293      12.268  11.777 -18.137  1.00 43.62           N  
ATOM   2184  CA  TYR A 293      10.888  11.427 -17.767  1.00 43.62           C  
ATOM   2185  C   TYR A 293      10.818  10.385 -16.648  1.00 43.62           C  
ATOM   2186  CB  TYR A 293      10.104  10.934 -18.992  1.00 43.62           C  
ATOM   2187  O   TYR A 293      10.066  10.561 -15.685  1.00 43.62           O  
ATOM   2188  CG  TYR A 293       9.525  12.059 -19.823  1.00 43.62           C  
ATOM   2189  CD1 TYR A 293       8.459  12.827 -19.316  1.00 43.62           C  
ATOM   2190  CD2 TYR A 293      10.028  12.327 -21.107  1.00 43.62           C  
ATOM   2191  CE1 TYR A 293       7.928  13.885 -20.078  1.00 43.62           C  
ATOM   2192  CE2 TYR A 293       9.508  13.388 -21.868  1.00 43.62           C  
ATOM   2193  OH  TYR A 293       7.950  15.201 -22.079  1.00 43.62           O  
ATOM   2194  CZ  TYR A 293       8.462  14.176 -21.350  1.00 43.62           C  
ATOM   2195  N   TYR A 294      11.627   9.328 -16.723  1.00 46.03           N  
ATOM   2196  CA  TYR A 294      11.657   8.308 -15.676  1.00 46.03           C  
ATOM   2197  C   TYR A 294      12.153   8.870 -14.341  1.00 46.03           C  
ATOM   2198  CB  TYR A 294      12.516   7.136 -16.136  1.00 46.03           C  
ATOM   2199  O   TYR A 294      11.596   8.539 -13.292  1.00 46.03           O  
ATOM   2200  CG  TYR A 294      11.863   6.275 -17.193  1.00 46.03           C  
ATOM   2201  CD1 TYR A 294      10.727   5.505 -16.875  1.00 46.03           C  
ATOM   2202  CD2 TYR A 294      12.400   6.228 -18.490  1.00 46.03           C  
ATOM   2203  CE1 TYR A 294      10.116   4.710 -17.866  1.00 46.03           C  
ATOM   2204  CE2 TYR A 294      11.783   5.457 -19.488  1.00 46.03           C  
ATOM   2205  OH  TYR A 294      10.069   3.936 -20.147  1.00 46.03           O  
ATOM   2206  CZ  TYR A 294      10.640   4.696 -19.179  1.00 46.03           C  
ATOM   2207  N   LEU A 295      13.122   9.787 -14.364  1.00 50.03           N  
ATOM   2208  CA  LEU A 295      13.616  10.450 -13.160  1.00 50.03           C  
ATOM   2209  C   LEU A 295      12.526  11.257 -12.446  1.00 50.03           C  
ATOM   2210  CB  LEU A 295      14.806  11.334 -13.556  1.00 50.03           C  
ATOM   2211  O   LEU A 295      12.376  11.160 -11.226  1.00 50.03           O  
ATOM   2212  CG  LEU A 295      15.786  11.500 -12.385  1.00 50.03           C  
ATOM   2213  CD1 LEU A 295      17.209  11.279 -12.871  1.00 50.03           C  
ATOM   2214  CD2 LEU A 295      15.675  12.870 -11.714  1.00 50.03           C  
ATOM   2215  N   VAL A 296      11.720  11.999 -13.211  1.00 46.28           N  
ATOM   2216  CA  VAL A 296      10.577  12.765 -12.694  1.00 46.28           C  
ATOM   2217  C   VAL A 296       9.507  11.836 -12.115  1.00 46.28           C  
ATOM   2218  CB  VAL A 296      10.009  13.685 -13.795  1.00 46.28           C  
ATOM   2219  O   VAL A 296       8.998  12.103 -11.026  1.00 46.28           O  
ATOM   2220  CG1 VAL A 296       8.708  14.378 -13.371  1.00 46.28           C  
ATOM   2221  CG2 VAL A 296      11.014  14.791 -14.144  1.00 46.28           C  
ATOM   2222  N   ILE A 297       9.199  10.718 -12.780  1.00 49.12           N  
ATOM   2223  CA  ILE A 297       8.202   9.743 -12.309  1.00 49.12           C  
ATOM   2224  C   ILE A 297       8.648   9.083 -10.996  1.00 49.12           C  
ATOM   2225  CB  ILE A 297       7.898   8.708 -13.419  1.00 49.12           C  
ATOM   2226  O   ILE A 297       7.872   9.041 -10.038  1.00 49.12           O  
ATOM   2227  CG1 ILE A 297       7.161   9.393 -14.595  1.00 49.12           C  
ATOM   2228  CG2 ILE A 297       7.047   7.538 -12.885  1.00 49.12           C  
ATOM   2229  CD1 ILE A 297       7.105   8.542 -15.871  1.00 49.12           C  
ATOM   2230  N   TYR A 298       9.898   8.614 -10.907  1.00 50.53           N  
ATOM   2231  CA  TYR A 298      10.420   8.001  -9.683  1.00 50.53           C  
ATOM   2232  C   TYR A 298      10.543   9.009  -8.535  1.00 50.53           C  
ATOM   2233  CB  TYR A 298      11.762   7.306  -9.955  1.00 50.53           C  
ATOM   2234  O   TYR A 298      10.204   8.678  -7.397  1.00 50.53           O  
ATOM   2235  CG  TYR A 298      11.635   5.966 -10.657  1.00 50.53           C  
ATOM   2236  CD1 TYR A 298      11.015   4.894  -9.988  1.00 50.53           C  
ATOM   2237  CD2 TYR A 298      12.150   5.772 -11.953  1.00 50.53           C  
ATOM   2238  CE1 TYR A 298      10.886   3.644 -10.617  1.00 50.53           C  
ATOM   2239  CE2 TYR A 298      12.009   4.528 -12.597  1.00 50.53           C  
ATOM   2240  OH  TYR A 298      11.283   2.236 -12.500  1.00 50.53           O  
ATOM   2241  CZ  TYR A 298      11.381   3.460 -11.923  1.00 50.53           C  
ATOM   2242  N   ALA A 299      10.956  10.249  -8.814  1.00 49.56           N  
ATOM   2243  CA  ALA A 299      11.005  11.309  -7.812  1.00 49.56           C  
ATOM   2244  C   ALA A 299       9.603  11.667  -7.289  1.00 49.56           C  
ATOM   2245  CB  ALA A 299      11.720  12.524  -8.411  1.00 49.56           C  
ATOM   2246  O   ALA A 299       9.399  11.733  -6.076  1.00 49.56           O  
ATOM   2247  N   LEU A 300       8.611  11.824  -8.174  1.00 50.22           N  
ATOM   2248  CA  LEU A 300       7.220  12.085  -7.786  1.00 50.22           C  
ATOM   2249  C   LEU A 300       6.627  10.934  -6.968  1.00 50.22           C  
ATOM   2250  CB  LEU A 300       6.368  12.337  -9.043  1.00 50.22           C  
ATOM   2251  O   LEU A 300       5.963  11.173  -5.960  1.00 50.22           O  
ATOM   2252  CG  LEU A 300       6.504  13.759  -9.614  1.00 50.22           C  
ATOM   2253  CD1 LEU A 300       5.875  13.814 -11.005  1.00 50.22           C  
ATOM   2254  CD2 LEU A 300       5.781  14.785  -8.734  1.00 50.22           C  
ATOM   2255  N   ALA A 301       6.896   9.688  -7.354  1.00 52.16           N  
ATOM   2256  CA  ALA A 301       6.451   8.511  -6.619  1.00 52.16           C  
ATOM   2257  C   ALA A 301       7.113   8.406  -5.230  1.00 52.16           C  
ATOM   2258  CB  ALA A 301       6.716   7.297  -7.506  1.00 52.16           C  
ATOM   2259  O   ALA A 301       6.416   8.148  -4.243  1.00 52.16           O  
ATOM   2260  N   LEU A 302       8.417   8.689  -5.111  1.00 55.94           N  
ATOM   2261  CA  LEU A 302       9.110   8.764  -3.819  1.00 55.94           C  
ATOM   2262  C   LEU A 302       8.506   9.863  -2.930  1.00 55.94           C  
ATOM   2263  CB  LEU A 302      10.614   9.013  -4.047  1.00 55.94           C  
ATOM   2264  O   LEU A 302       8.210   9.607  -1.763  1.00 55.94           O  
ATOM   2265  CG  LEU A 302      11.432   8.962  -2.738  1.00 55.94           C  
ATOM   2266  CD1 LEU A 302      11.862   7.545  -2.381  1.00 55.94           C  
ATOM   2267  CD2 LEU A 302      12.696   9.810  -2.849  1.00 55.94           C  
ATOM   2268  N   ILE A 303       8.274  11.063  -3.473  1.00 53.72           N  
ATOM   2269  CA  ILE A 303       7.649  12.182  -2.749  1.00 53.72           C  
ATOM   2270  C   ILE A 303       6.237  11.802  -2.292  1.00 53.72           C  
ATOM   2271  CB  ILE A 303       7.644  13.459  -3.625  1.00 53.72           C  
ATOM   2272  O   ILE A 303       5.862  12.083  -1.151  1.00 53.72           O  
ATOM   2273  CG1 ILE A 303       9.084  13.992  -3.803  1.00 53.72           C  
ATOM   2274  CG2 ILE A 303       6.758  14.565  -3.013  1.00 53.72           C  
ATOM   2275  CD1 ILE A 303       9.216  15.030  -4.926  1.00 53.72           C  
ATOM   2276  N   LEU A 304       5.458  11.124  -3.136  1.00 54.28           N  
ATOM   2277  CA  LEU A 304       4.107  10.681  -2.800  1.00 54.28           C  
ATOM   2278  C   LEU A 304       4.121   9.669  -1.648  1.00 54.28           C  
ATOM   2279  CB  LEU A 304       3.442  10.088  -4.053  1.00 54.28           C  
ATOM   2280  O   LEU A 304       3.390   9.839  -0.671  1.00 54.28           O  
ATOM   2281  CG  LEU A 304       1.928   9.884  -3.872  1.00 54.28           C  
ATOM   2282  CD1 LEU A 304       1.173  11.210  -3.980  1.00 54.28           C  
ATOM   2283  CD2 LEU A 304       1.389   8.915  -4.918  1.00 54.28           C  
ATOM   2284  N   VAL A 305       4.985   8.654  -1.725  1.00 54.91           N  
ATOM   2285  CA  VAL A 305       5.185   7.664  -0.655  1.00 54.91           C  
ATOM   2286  C   VAL A 305       5.627   8.366   0.617  1.00 54.91           C  
ATOM   2287  CB  VAL A 305       6.200   6.593  -1.099  1.00 54.91           C  
ATOM   2288  O   VAL A 305       4.991   8.197   1.656  1.00 54.91           O  
ATOM   2289  CG1 VAL A 305       6.795   5.734   0.023  1.00 54.91           C  
ATOM   2290  CG2 VAL A 305       5.495   5.632  -2.053  1.00 54.91           C  
ATOM   2291  N   ALA A 306       6.646   9.219   0.547  1.00 54.03           N  
ATOM   2292  CA  ALA A 306       7.129   9.965   1.695  1.00 54.03           C  
ATOM   2293  C   ALA A 306       6.018  10.793   2.344  1.00 54.03           C  
ATOM   2294  CB  ALA A 306       8.305  10.845   1.251  1.00 54.03           C  
ATOM   2295  O   ALA A 306       5.845  10.748   3.561  1.00 54.03           O  
ATOM   2296  N   THR A 307       5.200  11.476   1.548  1.00 54.12           N  
ATOM   2297  CA  THR A 307       4.102  12.311   2.044  1.00 54.12           C  
ATOM   2298  C   THR A 307       3.006  11.470   2.702  1.00 54.12           C  
ATOM   2299  CB  THR A 307       3.525  13.168   0.910  1.00 54.12           C  
ATOM   2300  O   THR A 307       2.578  11.778   3.819  1.00 54.12           O  
ATOM   2301  CG2 THR A 307       2.537  14.207   1.438  1.00 54.12           C  
ATOM   2302  OG1 THR A 307       4.551  13.905   0.297  1.00 54.12           O  
ATOM   2303  N   ILE A 308       2.585  10.371   2.065  1.00 55.12           N  
ATOM   2304  CA  ILE A 308       1.573   9.449   2.603  1.00 55.12           C  
ATOM   2305  C   ILE A 308       2.067   8.829   3.915  1.00 55.12           C  
ATOM   2306  CB  ILE A 308       1.200   8.382   1.542  1.00 55.12           C  
ATOM   2307  O   ILE A 308       1.364   8.873   4.927  1.00 55.12           O  
ATOM   2308  CG1 ILE A 308       0.411   9.038   0.384  1.00 55.12           C  
ATOM   2309  CG2 ILE A 308       0.365   7.242   2.161  1.00 55.12           C  
ATOM   2310  CD1 ILE A 308       0.212   8.125  -0.834  1.00 55.12           C  
ATOM   2311  N   PHE A 309       3.294   8.310   3.940  1.00 54.50           N  
ATOM   2312  CA  PHE A 309       3.845   7.642   5.115  1.00 54.50           C  
ATOM   2313  C   PHE A 309       4.154   8.599   6.263  1.00 54.50           C  
ATOM   2314  CB  PHE A 309       5.070   6.818   4.719  1.00 54.50           C  
ATOM   2315  O   PHE A 309       3.842   8.279   7.410  1.00 54.50           O  
ATOM   2316  CG  PHE A 309       4.675   5.456   4.195  1.00 54.50           C  
ATOM   2317  CD1 PHE A 309       4.348   4.444   5.109  1.00 54.50           C  
ATOM   2318  CD2 PHE A 309       4.623   5.176   2.820  1.00 54.50           C  
ATOM   2319  CE1 PHE A 309       4.019   3.154   4.643  1.00 54.50           C  
ATOM   2320  CE2 PHE A 309       4.293   3.892   2.356  1.00 54.50           C  
ATOM   2321  CZ  PHE A 309       4.002   2.873   3.271  1.00 54.50           C  
ATOM   2322  N   THR A 310       4.684   9.792   5.988  1.00 54.44           N  
ATOM   2323  CA  THR A 310       4.924  10.812   7.023  1.00 54.44           C  
ATOM   2324  C   THR A 310       3.604  11.291   7.625  1.00 54.44           C  
ATOM   2325  CB  THR A 310       5.717  12.007   6.473  1.00 54.44           C  
ATOM   2326  O   THR A 310       3.491  11.433   8.844  1.00 54.44           O  
ATOM   2327  CG2 THR A 310       6.244  12.906   7.591  1.00 54.44           C  
ATOM   2328  OG1 THR A 310       6.861  11.560   5.805  1.00 54.44           O  
ATOM   2329  N   SER A 311       2.570  11.464   6.793  1.00 53.88           N  
ATOM   2330  CA  SER A 311       1.216  11.806   7.240  1.00 53.88           C  
ATOM   2331  C   SER A 311       0.625  10.720   8.142  1.00 53.88           C  
ATOM   2332  CB  SER A 311       0.330  12.037   6.011  1.00 53.88           C  
ATOM   2333  O   SER A 311       0.062  11.034   9.189  1.00 53.88           O  
ATOM   2334  OG  SER A 311      -0.956  12.539   6.341  1.00 53.88           O  
ATOM   2335  N   ILE A 312       0.785   9.443   7.782  1.00 53.38           N  
ATOM   2336  CA  ILE A 312       0.270   8.316   8.569  1.00 53.38           C  
ATOM   2337  C   ILE A 312       1.066   8.127   9.876  1.00 53.38           C  
ATOM   2338  CB  ILE A 312       0.193   7.046   7.688  1.00 53.38           C  
ATOM   2339  O   ILE A 312       0.460   7.986  10.938  1.00 53.38           O  
ATOM   2340  CG1 ILE A 312      -0.884   7.213   6.587  1.00 53.38           C  
ATOM   2341  CG2 ILE A 312      -0.152   5.834   8.563  1.00 53.38           C  
ATOM   2342  CD1 ILE A 312      -0.830   6.161   5.471  1.00 53.38           C  
ATOM   2343  N   ASN A 313       2.401   8.209   9.846  1.00 54.25           N  
ATOM   2344  CA  ASN A 313       3.247   8.058  11.038  1.00 54.25           C  
ATOM   2345  C   ASN A 313       3.060   9.191  12.055  1.00 54.25           C  
ATOM   2346  CB  ASN A 313       4.727   7.921  10.632  1.00 54.25           C  
ATOM   2347  O   ASN A 313       2.926   8.908  13.245  1.00 54.25           O  
ATOM   2348  CG  ASN A 313       5.146   6.492  10.322  1.00 54.25           C  
ATOM   2349  ND2 ASN A 313       6.264   6.317   9.657  1.00 54.25           N  
ATOM   2350  OD1 ASN A 313       4.507   5.518  10.695  1.00 54.25           O  
ATOM   2351  N   ARG A 314       2.974  10.460  11.620  1.00 56.75           N  
ATOM   2352  CA  ARG A 314       2.676  11.586  12.532  1.00 56.75           C  
ATOM   2353  C   ARG A 314       1.351  11.379  13.271  1.00 56.75           C  
ATOM   2354  CB  ARG A 314       2.653  12.918  11.761  1.00 56.75           C  
ATOM   2355  O   ARG A 314       1.247  11.668  14.460  1.00 56.75           O  
ATOM   2356  CG  ARG A 314       4.061  13.456  11.462  1.00 56.75           C  
ATOM   2357  CD  ARG A 314       3.973  14.807  10.739  1.00 56.75           C  
ATOM   2358  NE  ARG A 314       5.308  15.379  10.474  1.00 56.75           N  
ATOM   2359  NH1 ARG A 314       4.622  17.388   9.582  1.00 56.75           N  
ATOM   2360  NH2 ARG A 314       6.798  16.946   9.747  1.00 56.75           N  
ATOM   2361  CZ  ARG A 314       5.568  16.563   9.938  1.00 56.75           C  
ATOM   2362  N   LYS A 315       0.351  10.822  12.585  1.00 55.72           N  
ATOM   2363  CA  LYS A 315      -0.971  10.540  13.165  1.00 55.72           C  
ATOM   2364  C   LYS A 315      -0.943   9.352  14.124  1.00 55.72           C  
ATOM   2365  CB  LYS A 315      -1.989  10.328  12.042  1.00 55.72           C  
ATOM   2366  O   LYS A 315      -1.583   9.413  15.169  1.00 55.72           O  
ATOM   2367  CG  LYS A 315      -2.248  11.627  11.270  1.00 55.72           C  
ATOM   2368  CD  LYS A 315      -3.009  11.338   9.974  1.00 55.72           C  
ATOM   2369  CE  LYS A 315      -3.018  12.611   9.131  1.00 55.72           C  
ATOM   2370  NZ  LYS A 315      -3.482  12.348   7.750  1.00 55.72           N  
ATOM   2371  N   PHE A 316      -0.181   8.301  13.813  1.00 53.72           N  
ATOM   2372  CA  PHE A 316       0.031   7.191  14.743  1.00 53.72           C  
ATOM   2373  C   PHE A 316       0.765   7.626  16.018  1.00 53.72           C  
ATOM   2374  CB  PHE A 316       0.762   6.030  14.049  1.00 53.72           C  
ATOM   2375  O   PHE A 316       0.348   7.217  17.098  1.00 53.72           O  
ATOM   2376  CG  PHE A 316      -0.128   5.108  13.236  1.00 53.72           C  
ATOM   2377  CD1 PHE A 316      -1.241   4.500  13.840  1.00 53.72           C  
ATOM   2378  CD2 PHE A 316       0.171   4.808  11.896  1.00 53.72           C  
ATOM   2379  CE1 PHE A 316      -2.049   3.599  13.125  1.00 53.72           C  
ATOM   2380  CE2 PHE A 316      -0.633   3.901  11.179  1.00 53.72           C  
ATOM   2381  CZ  PHE A 316      -1.744   3.298  11.790  1.00 53.72           C  
ATOM   2382  N   SER A 317       1.782   8.491  15.910  1.00 54.12           N  
ATOM   2383  CA  SER A 317       2.485   9.062  17.071  1.00 54.12           C  
ATOM   2384  C   SER A 317       1.536   9.862  17.967  1.00 54.12           C  
ATOM   2385  CB  SER A 317       3.629   9.966  16.607  1.00 54.12           C  
ATOM   2386  O   SER A 317       1.461   9.625  19.169  1.00 54.12           O  
ATOM   2387  OG  SER A 317       4.497  10.282  17.675  1.00 54.12           O  
ATOM   2388  N   SER A 318       0.722  10.736  17.368  1.00 54.66           N  
ATOM   2389  CA  SER A 318      -0.275  11.526  18.100  1.00 54.66           C  
ATOM   2390  C   SER A 318      -1.280  10.646  18.859  1.00 54.66           C  
ATOM   2391  CB  SER A 318      -0.983  12.451  17.108  1.00 54.66           C  
ATOM   2392  O   SER A 318      -1.615  10.951  20.004  1.00 54.66           O  
ATOM   2393  OG  SER A 318      -2.019  13.187  17.722  1.00 54.66           O  
ATOM   2394  N   LEU A 319      -1.703   9.520  18.268  1.00 53.47           N  
ATOM   2395  CA  LEU A 319      -2.576   8.524  18.905  1.00 53.47           C  
ATOM   2396  C   LEU A 319      -1.910   7.776  20.061  1.00 53.47           C  
ATOM   2397  CB  LEU A 319      -3.044   7.514  17.842  1.00 53.47           C  
ATOM   2398  O   LEU A 319      -2.559   7.459  21.057  1.00 53.47           O  
ATOM   2399  CG  LEU A 319      -4.359   7.962  17.205  1.00 53.47           C  
ATOM   2400  CD1 LEU A 319      -4.574   7.254  15.874  1.00 53.47           C  
ATOM   2401  CD2 LEU A 319      -5.533   7.639  18.121  1.00 53.47           C  
ATOM   2402  N   THR A 320      -0.622   7.457  19.940  1.00 54.41           N  
ATOM   2403  CA  THR A 320       0.108   6.803  21.028  1.00 54.41           C  
ATOM   2404  C   THR A 320       0.349   7.735  22.204  1.00 54.41           C  
ATOM   2405  CB  THR A 320       1.432   6.194  20.560  1.00 54.41           C  
ATOM   2406  O   THR A 320       0.239   7.277  23.342  1.00 54.41           O  
ATOM   2407  CG2 THR A 320       1.161   4.953  19.711  1.00 54.41           C  
ATOM   2408  OG1 THR A 320       2.203   7.030  19.745  1.00 54.41           O  
ATOM   2409  N   ASP A 321       0.603   9.015  21.938  1.00 57.62           N  
ATOM   2410  CA  ASP A 321       0.834  10.030  22.967  1.00 57.62           C  
ATOM   2411  C   ASP A 321      -0.457  10.340  23.729  1.00 57.62           C  
ATOM   2412  CB  ASP A 321       1.424  11.294  22.319  1.00 57.62           C  
ATOM   2413  O   ASP A 321      -0.469  10.339  24.961  1.00 57.62           O  
ATOM   2414  CG  ASP A 321       2.813  11.054  21.714  1.00 57.62           C  
ATOM   2415  OD1 ASP A 321       3.502  10.126  22.196  1.00 57.62           O  
ATOM   2416  OD2 ASP A 321       3.153  11.774  20.749  1.00 57.62           O  
ATOM   2417  N   THR A 322      -1.579  10.481  23.016  1.00 52.97           N  
ATOM   2418  CA  THR A 322      -2.898  10.613  23.655  1.00 52.97           C  
ATOM   2419  C   THR A 322      -3.246   9.364  24.467  1.00 52.97           C  
ATOM   2420  CB  THR A 322      -4.027  10.949  22.659  1.00 52.97           C  
ATOM   2421  O   THR A 322      -3.646   9.480  25.624  1.00 52.97           O  
ATOM   2422  CG2 THR A 322      -4.228  12.449  22.494  1.00 52.97           C  
ATOM   2423  OG1 THR A 322      -3.814  10.412  21.378  1.00 52.97           O  
ATOM   2424  N   ALA A 323      -3.047   8.151  23.935  1.00 50.38           N  
ATOM   2425  CA  ALA A 323      -3.326   6.917  24.681  1.00 50.38           C  
ATOM   2426  C   ALA A 323      -2.451   6.755  25.943  1.00 50.38           C  
ATOM   2427  CB  ALA A 323      -3.153   5.724  23.736  1.00 50.38           C  
ATOM   2428  O   ALA A 323      -2.897   6.178  26.936  1.00 50.38           O  
ATOM   2429  N   ALA A 324      -1.213   7.259  25.923  1.00 53.09           N  
ATOM   2430  CA  ALA A 324      -0.336   7.279  27.092  1.00 53.09           C  
ATOM   2431  C   ALA A 324      -0.825   8.262  28.169  1.00 53.09           C  
ATOM   2432  CB  ALA A 324       1.088   7.608  26.630  1.00 53.09           C  
ATOM   2433  O   ALA A 324      -0.713   7.959  29.356  1.00 53.09           O  
ATOM   2434  N   GLN A 325      -1.409   9.398  27.772  1.00 53.12           N  
ATOM   2435  CA  GLN A 325      -2.049  10.340  28.695  1.00 53.12           C  
ATOM   2436  C   GLN A 325      -3.289   9.724  29.358  1.00 53.12           C  
ATOM   2437  CB  GLN A 325      -2.403  11.642  27.961  1.00 53.12           C  
ATOM   2438  O   GLN A 325      -3.453   9.860  30.565  1.00 53.12           O  
ATOM   2439  CG  GLN A 325      -1.158  12.454  27.569  1.00 53.12           C  
ATOM   2440  CD  GLN A 325      -1.487  13.655  26.686  1.00 53.12           C  
ATOM   2441  NE2 GLN A 325      -0.501  14.426  26.285  1.00 53.12           N  
ATOM   2442  OE1 GLN A 325      -2.621  13.926  26.329  1.00 53.12           O  
ATOM   2443  N   LEU A 326      -4.098   8.960  28.615  1.00 48.94           N  
ATOM   2444  CA  LEU A 326      -5.286   8.279  29.150  1.00 48.94           C  
ATOM   2445  C   LEU A 326      -4.944   7.193  30.185  1.00 48.94           C  
ATOM   2446  CB  LEU A 326      -6.070   7.675  27.974  1.00 48.94           C  
ATOM   2447  O   LEU A 326      -5.667   7.008  31.155  1.00 48.94           O  
ATOM   2448  CG  LEU A 326      -7.513   7.282  28.342  1.00 48.94           C  
ATOM   2449  CD1 LEU A 326      -8.427   8.503  28.387  1.00 48.94           C  
ATOM   2450  CD2 LEU A 326      -8.070   6.298  27.313  1.00 48.94           C  
ATOM   2451  N   HIS A 327      -3.826   6.482  30.012  1.00 50.44           N  
ATOM   2452  CA  HIS A 327      -3.379   5.454  30.962  1.00 50.44           C  
ATOM   2453  C   HIS A 327      -2.914   6.008  32.318  1.00 50.44           C  
ATOM   2454  CB  HIS A 327      -2.273   4.603  30.316  1.00 50.44           C  
ATOM   2455  O   HIS A 327      -2.760   5.231  33.259  1.00 50.44           O  
ATOM   2456  CG  HIS A 327      -2.780   3.279  29.813  1.00 50.44           C  
ATOM   2457  CD2 HIS A 327      -2.798   2.837  28.519  1.00 50.44           C  
ATOM   2458  ND1 HIS A 327      -3.300   2.277  30.596  1.00 50.44           N  
ATOM   2459  CE1 HIS A 327      -3.620   1.250  29.794  1.00 50.44           C  
ATOM   2460  NE2 HIS A 327      -3.320   1.534  28.513  1.00 50.44           N  
ATOM   2461  N   ARG A 328      -2.676   7.321  32.420  1.00 51.38           N  
ATOM   2462  CA  ARG A 328      -2.305   8.004  33.671  1.00 51.38           C  
ATOM   2463  C   ARG A 328      -3.519   8.470  34.480  1.00 51.38           C  
ATOM   2464  CB  ARG A 328      -1.369   9.180  33.357  1.00 51.38           C  
ATOM   2465  O   ARG A 328      -3.347   8.948  35.594  1.00 51.38           O  
ATOM   2466  CG  ARG A 328      -0.020   8.713  32.798  1.00 51.38           C  
ATOM   2467  CD  ARG A 328       0.855   9.926  32.474  1.00 51.38           C  
ATOM   2468  NE  ARG A 328       2.163   9.520  31.928  1.00 51.38           N  
ATOM   2469  NH1 ARG A 328       3.016  11.632  31.642  1.00 51.38           N  
ATOM   2470  NH2 ARG A 328       4.256   9.860  31.092  1.00 51.38           N  
ATOM   2471  CZ  ARG A 328       3.135  10.336  31.557  1.00 51.38           C  
ATOM   2472  N   VAL A 329      -4.721   8.331  33.925  1.00 45.03           N  
ATOM   2473  CA  VAL A 329      -5.983   8.746  34.541  1.00 45.03           C  
ATOM   2474  C   VAL A 329      -6.502   7.590  35.404  1.00 45.03           C  
ATOM   2475  CB  VAL A 329      -6.965   9.174  33.431  1.00 45.03           C  
ATOM   2476  O   VAL A 329      -6.835   6.520  34.889  1.00 45.03           O  
ATOM   2477  CG1 VAL A 329      -8.289   9.690  33.968  1.00 45.03           C  
ATOM   2478  CG2 VAL A 329      -6.384  10.314  32.576  1.00 45.03           C  
ATOM   2479  N   GLY A 330      -6.508   7.781  36.726  1.00 46.12           N  
ATOM   2480  CA  GLY A 330      -7.122   6.854  37.683  1.00 46.12           C  
ATOM   2481  C   GLY A 330      -8.651   6.899  37.591  1.00 46.12           C  
ATOM   2482  O   GLY A 330      -9.223   7.840  37.067  1.00 46.12           O  
ATOM   2483  N   SER A 331      -9.351   5.869  38.058  1.00 44.19           N  
ATOM   2484  CA  SER A 331     -10.793   5.687  37.817  1.00 44.19           C  
ATOM   2485  C   SER A 331     -11.745   6.474  38.740  1.00 44.19           C  
ATOM   2486  CB  SER A 331     -11.104   4.179  37.818  1.00 44.19           C  
ATOM   2487  O   SER A 331     -12.911   6.091  38.835  1.00 44.19           O  
ATOM   2488  OG  SER A 331     -10.460   3.507  38.890  1.00 44.19           O  
ATOM   2489  N   HIS A 332     -11.305   7.522  39.456  1.00 43.47           N  
ATOM   2490  CA  HIS A 332     -12.025   7.961  40.670  1.00 43.47           C  
ATOM   2491  C   HIS A 332     -12.204   9.475  40.926  1.00 43.47           C  
ATOM   2492  CB  HIS A 332     -11.445   7.211  41.891  1.00 43.47           C  
ATOM   2493  O   HIS A 332     -12.693   9.819  41.999  1.00 43.47           O  
ATOM   2494  CG  HIS A 332     -11.714   5.723  41.855  1.00 43.47           C  
ATOM   2495  CD2 HIS A 332     -10.789   4.715  41.848  1.00 43.47           C  
ATOM   2496  ND1 HIS A 332     -12.953   5.132  41.744  1.00 43.47           N  
ATOM   2497  CE1 HIS A 332     -12.781   3.805  41.654  1.00 43.47           C  
ATOM   2498  NE2 HIS A 332     -11.474   3.503  41.691  1.00 43.47           N  
ATOM   2499  N   SER A 333     -11.907  10.399  40.005  1.00 43.66           N  
ATOM   2500  CA  SER A 333     -12.046  11.848  40.263  1.00 43.66           C  
ATOM   2501  C   SER A 333     -12.721  12.656  39.140  1.00 43.66           C  
ATOM   2502  CB  SER A 333     -10.680  12.437  40.631  1.00 43.66           C  
ATOM   2503  O   SER A 333     -12.686  12.305  37.967  1.00 43.66           O  
ATOM   2504  OG  SER A 333      -9.886  12.635  39.480  1.00 43.66           O  
ATOM   2505  N   PHE A 334     -13.332  13.794  39.489  1.00 37.34           N  
ATOM   2506  CA  PHE A 334     -13.986  14.729  38.551  1.00 37.34           C  
ATOM   2507  C   PHE A 334     -12.991  15.351  37.546  1.00 37.34           C  
ATOM   2508  CB  PHE A 334     -14.678  15.814  39.395  1.00 37.34           C  
ATOM   2509  O   PHE A 334     -13.330  15.651  36.401  1.00 37.34           O  
ATOM   2510  CG  PHE A 334     -15.964  16.361  38.813  1.00 37.34           C  
ATOM   2511  CD1 PHE A 334     -15.957  17.523  38.019  1.00 37.34           C  
ATOM   2512  CD2 PHE A 334     -17.186  15.726  39.111  1.00 37.34           C  
ATOM   2513  CE1 PHE A 334     -17.167  18.051  37.533  1.00 37.34           C  
ATOM   2514  CE2 PHE A 334     -18.394  16.254  38.624  1.00 37.34           C  
ATOM   2515  CZ  PHE A 334     -18.385  17.419  37.838  1.00 37.34           C  
ATOM   2516  N   THR A 335     -11.726  15.466  37.954  1.00 45.91           N  
ATOM   2517  CA  THR A 335     -10.572  15.771  37.099  1.00 45.91           C  
ATOM   2518  C   THR A 335     -10.395  14.751  35.972  1.00 45.91           C  
ATOM   2519  CB  THR A 335      -9.279  15.856  37.944  1.00 45.91           C  
ATOM   2520  O   THR A 335     -10.015  15.131  34.865  1.00 45.91           O  
ATOM   2521  CG2 THR A 335      -8.888  17.316  38.167  1.00 45.91           C  
ATOM   2522  OG1 THR A 335      -9.447  15.308  39.238  1.00 45.91           O  
ATOM   2523  N   ASP A 336     -10.767  13.488  36.182  1.00 48.00           N  
ATOM   2524  CA  ASP A 336     -10.661  12.425  35.178  1.00 48.00           C  
ATOM   2525  C   ASP A 336     -11.698  12.577  34.054  1.00 48.00           C  
ATOM   2526  CB  ASP A 336     -10.756  11.041  35.850  1.00 48.00           C  
ATOM   2527  O   ASP A 336     -11.417  12.211  32.915  1.00 48.00           O  
ATOM   2528  CG  ASP A 336      -9.682  10.842  36.931  1.00 48.00           C  
ATOM   2529  OD1 ASP A 336      -8.525  11.252  36.707  1.00 48.00           O  
ATOM   2530  OD2 ASP A 336     -10.031  10.379  38.041  1.00 48.00           O  
ATOM   2531  N   ILE A 337     -12.857  13.197  34.321  1.00 43.78           N  
ATOM   2532  CA  ILE A 337     -13.893  13.487  33.310  1.00 43.78           C  
ATOM   2533  C   ILE A 337     -13.447  14.622  32.382  1.00 43.78           C  
ATOM   2534  CB  ILE A 337     -15.254  13.799  33.980  1.00 43.78           C  
ATOM   2535  O   ILE A 337     -13.576  14.505  31.165  1.00 43.78           O  
ATOM   2536  CG1 ILE A 337     -15.748  12.572  34.781  1.00 43.78           C  
ATOM   2537  CG2 ILE A 337     -16.304  14.221  32.933  1.00 43.78           C  
ATOM   2538  CD1 ILE A 337     -17.015  12.830  35.607  1.00 43.78           C  
ATOM   2539  N   ASN A 338     -12.863  15.694  32.924  1.00 40.91           N  
ATOM   2540  CA  ASN A 338     -12.299  16.780  32.111  1.00 40.91           C  
ATOM   2541  C   ASN A 338     -11.061  16.329  31.329  1.00 40.91           C  
ATOM   2542  CB  ASN A 338     -11.987  17.991  33.006  1.00 40.91           C  
ATOM   2543  O   ASN A 338     -10.878  16.732  30.182  1.00 40.91           O  
ATOM   2544  CG  ASN A 338     -13.196  18.881  33.232  1.00 40.91           C  
ATOM   2545  ND2 ASN A 338     -13.142  19.753  34.210  1.00 40.91           N  
ATOM   2546  OD1 ASN A 338     -14.187  18.835  32.525  1.00 40.91           O  
ATOM   2547  N   THR A 339     -10.246  15.444  31.907  1.00 49.84           N  
ATOM   2548  CA  THR A 339      -9.101  14.846  31.207  1.00 49.84           C  
ATOM   2549  C   THR A 339      -9.571  13.889  30.108  1.00 49.84           C  
ATOM   2550  CB  THR A 339      -8.147  14.142  32.185  1.00 49.84           C  
ATOM   2551  O   THR A 339      -9.001  13.882  29.021  1.00 49.84           O  
ATOM   2552  CG2 THR A 339      -6.766  13.936  31.566  1.00 49.84           C  
ATOM   2553  OG1 THR A 339      -7.905  14.943  33.313  1.00 49.84           O  
ATOM   2554  N   LEU A 340     -10.667  13.152  30.327  1.00 46.12           N  
ATOM   2555  CA  LEU A 340     -11.332  12.337  29.307  1.00 46.12           C  
ATOM   2556  C   LEU A 340     -11.960  13.189  28.192  1.00 46.12           C  
ATOM   2557  CB  LEU A 340     -12.422  11.482  29.968  1.00 46.12           C  
ATOM   2558  O   LEU A 340     -11.852  12.834  27.023  1.00 46.12           O  
ATOM   2559  CG  LEU A 340     -13.042  10.458  28.997  1.00 46.12           C  
ATOM   2560  CD1 LEU A 340     -12.196   9.180  28.923  1.00 46.12           C  
ATOM   2561  CD2 LEU A 340     -14.524  10.238  29.316  1.00 46.12           C  
ATOM   2562  N   LEU A 341     -12.608  14.305  28.522  1.00 46.69           N  
ATOM   2563  CA  LEU A 341     -13.163  15.242  27.541  1.00 46.69           C  
ATOM   2564  C   LEU A 341     -12.051  15.905  26.726  1.00 46.69           C  
ATOM   2565  CB  LEU A 341     -14.034  16.283  28.265  1.00 46.69           C  
ATOM   2566  O   LEU A 341     -12.122  15.914  25.500  1.00 46.69           O  
ATOM   2567  CG  LEU A 341     -15.505  15.842  28.367  1.00 46.69           C  
ATOM   2568  CD1 LEU A 341     -16.189  16.507  29.556  1.00 46.69           C  
ATOM   2569  CD2 LEU A 341     -16.268  16.229  27.096  1.00 46.69           C  
ATOM   2570  N   GLY A 342     -10.983  16.369  27.380  1.00 48.59           N  
ATOM   2571  CA  GLY A 342      -9.782  16.877  26.716  1.00 48.59           C  
ATOM   2572  C   GLY A 342      -9.134  15.822  25.819  1.00 48.59           C  
ATOM   2573  O   GLY A 342      -8.752  16.109  24.688  1.00 48.59           O  
ATOM   2574  N   TYR A 343      -9.113  14.570  26.268  1.00 48.56           N  
ATOM   2575  CA  TYR A 343      -8.672  13.426  25.482  1.00 48.56           C  
ATOM   2576  C   TYR A 343      -9.580  13.124  24.280  1.00 48.56           C  
ATOM   2577  CB  TYR A 343      -8.596  12.225  26.418  1.00 48.56           C  
ATOM   2578  O   TYR A 343      -9.086  12.876  23.181  1.00 48.56           O  
ATOM   2579  CG  TYR A 343      -8.327  10.950  25.681  1.00 48.56           C  
ATOM   2580  CD1 TYR A 343      -9.390  10.127  25.247  1.00 48.56           C  
ATOM   2581  CD2 TYR A 343      -6.993  10.619  25.418  1.00 48.56           C  
ATOM   2582  CE1 TYR A 343      -9.109   8.930  24.563  1.00 48.56           C  
ATOM   2583  CE2 TYR A 343      -6.724   9.424  24.757  1.00 48.56           C  
ATOM   2584  OH  TYR A 343      -7.365   7.430  23.821  1.00 48.56           O  
ATOM   2585  CZ  TYR A 343      -7.759   8.590  24.354  1.00 48.56           C  
ATOM   2586  N   LEU A 344     -10.904  13.146  24.440  1.00 46.94           N  
ATOM   2587  CA  LEU A 344     -11.867  12.935  23.355  1.00 46.94           C  
ATOM   2588  C   LEU A 344     -11.773  14.045  22.309  1.00 46.94           C  
ATOM   2589  CB  LEU A 344     -13.291  12.854  23.936  1.00 46.94           C  
ATOM   2590  O   LEU A 344     -11.853  13.767  21.115  1.00 46.94           O  
ATOM   2591  CG  LEU A 344     -13.612  11.471  24.521  1.00 46.94           C  
ATOM   2592  CD1 LEU A 344     -14.825  11.562  25.447  1.00 46.94           C  
ATOM   2593  CD2 LEU A 344     -13.901  10.468  23.397  1.00 46.94           C  
ATOM   2594  N   VAL A 345     -11.530  15.281  22.746  1.00 44.66           N  
ATOM   2595  CA  VAL A 345     -11.297  16.437  21.876  1.00 44.66           C  
ATOM   2596  C   VAL A 345      -9.945  16.340  21.164  1.00 44.66           C  
ATOM   2597  CB  VAL A 345     -11.433  17.742  22.685  1.00 44.66           C  
ATOM   2598  O   VAL A 345      -9.892  16.595  19.966  1.00 44.66           O  
ATOM   2599  CG1 VAL A 345     -11.012  18.980  21.884  1.00 44.66           C  
ATOM   2600  CG2 VAL A 345     -12.895  17.959  23.107  1.00 44.66           C  
ATOM   2601  N   ALA A 346      -8.876  15.917  21.845  1.00 44.88           N  
ATOM   2602  CA  ALA A 346      -7.537  15.776  21.262  1.00 44.88           C  
ATOM   2603  C   ALA A 346      -7.407  14.563  20.328  1.00 44.88           C  
ATOM   2604  CB  ALA A 346      -6.521  15.684  22.405  1.00 44.88           C  
ATOM   2605  O   ALA A 346      -6.671  14.601  19.344  1.00 44.88           O  
ATOM   2606  N   SER A 347      -8.142  13.488  20.612  1.00 44.75           N  
ATOM   2607  CA  SER A 347      -8.156  12.277  19.797  1.00 44.75           C  
ATOM   2608  C   SER A 347      -9.132  12.371  18.617  1.00 44.75           C  
ATOM   2609  CB  SER A 347      -8.397  11.057  20.682  1.00 44.75           C  
ATOM   2610  O   SER A 347      -8.877  11.767  17.575  1.00 44.75           O  
ATOM   2611  OG  SER A 347      -9.688  11.071  21.254  1.00 44.75           O  
ATOM   2612  N   ARG A 348     -10.189  13.200  18.701  1.00 42.72           N  
ATOM   2613  CA  ARG A 348     -11.124  13.487  17.593  1.00 42.72           C  
ATOM   2614  C   ARG A 348     -10.435  13.861  16.274  1.00 42.72           C  
ATOM   2615  CB  ARG A 348     -12.145  14.580  17.978  1.00 42.72           C  
ATOM   2616  O   ARG A 348     -10.794  13.248  15.280  1.00 42.72           O  
ATOM   2617  CG  ARG A 348     -13.596  14.095  17.854  1.00 42.72           C  
ATOM   2618  CD  ARG A 348     -14.561  15.243  18.182  1.00 42.72           C  
ATOM   2619  NE  ARG A 348     -15.974  14.861  17.977  1.00 42.72           N  
ATOM   2620  NH1 ARG A 348     -16.912  16.899  18.477  1.00 42.72           N  
ATOM   2621  NH2 ARG A 348     -18.234  15.186  17.931  1.00 42.72           N  
ATOM   2622  CZ  ARG A 348     -17.029  15.648  18.125  1.00 42.72           C  
ATOM   2623  N   PRO A 349      -9.482  14.810  16.192  1.00 40.88           N  
ATOM   2624  CA  PRO A 349      -8.825  15.172  14.936  1.00 40.88           C  
ATOM   2625  C   PRO A 349      -7.999  14.039  14.294  1.00 40.88           C  
ATOM   2626  CB  PRO A 349      -8.018  16.447  15.204  1.00 40.88           C  
ATOM   2627  O   PRO A 349      -8.248  13.745  13.124  1.00 40.88           O  
ATOM   2628  CG  PRO A 349      -8.015  16.630  16.720  1.00 40.88           C  
ATOM   2629  CD  PRO A 349      -9.159  15.768  17.232  1.00 40.88           C  
ATOM   2630  N   PRO A 350      -7.078  13.329  14.981  1.00 39.38           N  
ATOM   2631  CA  PRO A 350      -6.392  12.182  14.380  1.00 39.38           C  
ATOM   2632  C   PRO A 350      -7.372  11.068  13.979  1.00 39.38           C  
ATOM   2633  CB  PRO A 350      -5.335  11.729  15.395  1.00 39.38           C  
ATOM   2634  O   PRO A 350      -7.157  10.405  12.964  1.00 39.38           O  
ATOM   2635  CG  PRO A 350      -5.766  12.348  16.721  1.00 39.38           C  
ATOM   2636  CD  PRO A 350      -6.560  13.587  16.315  1.00 39.38           C  
ATOM   2637  N   PHE A 351      -8.494  10.928  14.690  1.00 38.88           N  
ATOM   2638  CA  PHE A 351      -9.574  10.000  14.363  1.00 38.88           C  
ATOM   2639  C   PHE A 351     -10.471  10.411  13.195  1.00 38.88           C  
ATOM   2640  CB  PHE A 351     -10.387   9.770  15.643  1.00 38.88           C  
ATOM   2641  O   PHE A 351     -10.799   9.568  12.364  1.00 38.88           O  
ATOM   2642  CG  PHE A 351      -9.754   8.792  16.619  1.00 38.88           C  
ATOM   2643  CD1 PHE A 351      -9.061   7.655  16.169  1.00 38.88           C  
ATOM   2644  CD2 PHE A 351      -9.834   9.022  17.998  1.00 38.88           C  
ATOM   2645  CE1 PHE A 351      -8.524   6.725  17.064  1.00 38.88           C  
ATOM   2646  CE2 PHE A 351      -9.223   8.136  18.893  1.00 38.88           C  
ATOM   2647  CZ  PHE A 351      -8.616   6.959  18.431  1.00 38.88           C  
ATOM   2648  N   LEU A 352     -10.814  11.689  13.071  1.00 35.38           N  
ATOM   2649  CA  LEU A 352     -11.541  12.271  11.943  1.00 35.38           C  
ATOM   2650  C   LEU A 352     -10.691  12.267  10.675  1.00 35.38           C  
ATOM   2651  CB  LEU A 352     -11.954  13.713  12.297  1.00 35.38           C  
ATOM   2652  O   LEU A 352     -11.233  12.126   9.589  1.00 35.38           O  
ATOM   2653  CG  LEU A 352     -13.227  13.794  13.157  1.00 35.38           C  
ATOM   2654  CD1 LEU A 352     -13.322  15.154  13.850  1.00 35.38           C  
ATOM   2655  CD2 LEU A 352     -14.477  13.616  12.291  1.00 35.38           C  
ATOM   2656  N   ILE A 353      -9.366  12.374  10.806  1.00 33.38           N  
ATOM   2657  CA  ILE A 353      -8.433  12.399   9.677  1.00 33.38           C  
ATOM   2658  C   ILE A 353      -8.003  10.985   9.252  1.00 33.38           C  
ATOM   2659  CB  ILE A 353      -7.237  13.314  10.002  1.00 33.38           C  
ATOM   2660  O   ILE A 353      -7.894  10.733   8.056  1.00 33.38           O  
ATOM   2661  CG1 ILE A 353      -7.663  14.781  10.245  1.00 33.38           C  
ATOM   2662  CG2 ILE A 353      -6.256  13.283   8.823  1.00 33.38           C  
ATOM   2663  CD1 ILE A 353      -6.573  15.617  10.933  1.00 33.38           C  
ATOM   2664  N   MET A 354      -7.800  10.032  10.173  1.00 34.66           N  
ATOM   2665  CA  MET A 354      -7.782   8.602   9.802  1.00 34.66           C  
ATOM   2666  C   MET A 354      -9.147   8.170   9.261  1.00 34.66           C  
ATOM   2667  CB  MET A 354      -7.414   7.715  11.000  1.00 34.66           C  
ATOM   2668  O   MET A 354      -9.236   7.298   8.404  1.00 34.66           O  
ATOM   2669  CG  MET A 354      -5.919   7.748  11.314  1.00 34.66           C  
ATOM   2670  SD  MET A 354      -5.436   6.495  12.528  1.00 34.66           S  
ATOM   2671  CE  MET A 354      -3.653   6.802  12.581  1.00 34.66           C  
ATOM   2672  N   GLY A 355     -10.206   8.820   9.747  1.00 29.67           N  
ATOM   2673  CA  GLY A 355     -11.573   8.723   9.272  1.00 29.67           C  
ATOM   2674  C   GLY A 355     -11.905   9.565   8.043  1.00 29.67           C  
ATOM   2675  O   GLY A 355     -13.048   9.513   7.593  1.00 29.67           O  
ATOM   2676  N   ALA A 356     -10.945  10.285   7.464  1.00 32.44           N  
ATOM   2677  CA  ALA A 356     -11.056  10.894   6.152  1.00 32.44           C  
ATOM   2678  C   ALA A 356     -10.473   9.891   5.156  1.00 32.44           C  
ATOM   2679  CB  ALA A 356     -10.357  12.259   6.145  1.00 32.44           C  
ATOM   2680  O   ALA A 356      -9.473   9.232   5.440  1.00 32.44           O  
ATOM   2681  N   ALA A 357     -11.125   9.708   4.006  1.00 33.75           N  
ATOM   2682  CA  ALA A 357     -10.551   8.878   2.950  1.00 33.75           C  
ATOM   2683  C   ALA A 357      -9.118   9.367   2.650  1.00 33.75           C  
ATOM   2684  CB  ALA A 357     -11.462   8.964   1.715  1.00 33.75           C  
ATOM   2685  O   ALA A 357      -8.872  10.569   2.819  1.00 33.75           O  
ATOM   2686  N   PRO A 358      -8.182   8.506   2.181  1.00 37.69           N  
ATOM   2687  CA  PRO A 358      -7.052   9.037   1.423  1.00 37.69           C  
ATOM   2688  C   PRO A 358      -7.663  10.033   0.442  1.00 37.69           C  
ATOM   2689  CB  PRO A 358      -6.392   7.844   0.722  1.00 37.69           C  
ATOM   2690  O   PRO A 358      -8.653   9.687  -0.207  1.00 37.69           O  
ATOM   2691  CG  PRO A 358      -7.502   6.798   0.659  1.00 37.69           C  
ATOM   2692  CD  PRO A 358      -8.334   7.083   1.910  1.00 37.69           C  
ATOM   2693  N   SER A 359      -7.198  11.286   0.506  1.00 34.66           N  
ATOM   2694  CA  SER A 359      -7.823  12.426  -0.167  1.00 34.66           C  
ATOM   2695  C   SER A 359      -8.367  11.989  -1.530  1.00 34.66           C  
ATOM   2696  CB  SER A 359      -6.773  13.529  -0.347  1.00 34.66           C  
ATOM   2697  O   SER A 359      -7.654  11.268  -2.231  1.00 34.66           O  
ATOM   2698  OG  SER A 359      -7.196  14.473  -1.304  1.00 34.66           O  
ATOM   2699  N   PRO A 360      -9.577  12.399  -1.947  1.00 33.69           N  
ATOM   2700  CA  PRO A 360     -10.055  12.130  -3.299  1.00 33.69           C  
ATOM   2701  C   PRO A 360      -9.105  12.655  -4.387  1.00 33.69           C  
ATOM   2702  CB  PRO A 360     -11.452  12.755  -3.385  1.00 33.69           C  
ATOM   2703  O   PRO A 360      -9.357  12.362  -5.539  1.00 33.69           O  
ATOM   2704  CG  PRO A 360     -11.444  13.817  -2.288  1.00 33.69           C  
ATOM   2705  CD  PRO A 360     -10.520  13.232  -1.225  1.00 33.69           C  
ATOM   2706  N   ALA A 361      -8.016  13.363  -4.045  1.00 30.72           N  
ATOM   2707  CA  ALA A 361      -6.879  13.670  -4.914  1.00 30.72           C  
ATOM   2708  C   ALA A 361      -5.869  12.511  -5.106  1.00 30.72           C  
ATOM   2709  CB  ALA A 361      -6.170  14.898  -4.332  1.00 30.72           C  
ATOM   2710  O   ALA A 361      -5.220  12.438  -6.141  1.00 30.72           O  
ATOM   2711  N   ILE A 362      -5.748  11.567  -4.165  1.00 37.22           N  
ATOM   2712  CA  ILE A 362      -4.845  10.400  -4.259  1.00 37.22           C  
ATOM   2713  C   ILE A 362      -5.323   9.414  -5.331  1.00 37.22           C  
ATOM   2714  CB  ILE A 362      -4.682   9.715  -2.875  1.00 37.22           C  
ATOM   2715  O   ILE A 362      -4.502   8.806  -6.009  1.00 37.22           O  
ATOM   2716  CG1 ILE A 362      -3.932  10.674  -1.920  1.00 37.22           C  
ATOM   2717  CG2 ILE A 362      -3.928   8.372  -2.978  1.00 37.22           C  
ATOM   2718  CD1 ILE A 362      -3.811  10.203  -0.465  1.00 37.22           C  
ATOM   2719  N   VAL A 363      -6.638   9.278  -5.520  1.00 36.41           N  
ATOM   2720  CA  VAL A 363      -7.219   8.433  -6.575  1.00 36.41           C  
ATOM   2721  C   VAL A 363      -6.880   8.978  -7.977  1.00 36.41           C  
ATOM   2722  CB  VAL A 363      -8.725   8.198  -6.326  1.00 36.41           C  
ATOM   2723  O   VAL A 363      -6.321   8.220  -8.759  1.00 36.41           O  
ATOM   2724  CG1 VAL A 363      -9.393   7.444  -7.477  1.00 36.41           C  
ATOM   2725  CG2 VAL A 363      -8.937   7.401  -5.033  1.00 36.41           C  
ATOM   2726  N   PRO A 364      -7.082  10.273  -8.289  1.00 32.56           N  
ATOM   2727  CA  PRO A 364      -6.570  10.936  -9.482  1.00 32.56           C  
ATOM   2728  C   PRO A 364      -5.064  10.815  -9.657  1.00 32.56           C  
ATOM   2729  CB  PRO A 364      -6.939  12.415  -9.358  1.00 32.56           C  
ATOM   2730  O   PRO A 364      -4.637  10.618 -10.778  1.00 32.56           O  
ATOM   2731  CG  PRO A 364      -8.180  12.389  -8.489  1.00 32.56           C  
ATOM   2732  CD  PRO A 364      -7.961  11.174  -7.598  1.00 32.56           C  
ATOM   2733  N   ILE A 365      -4.259  10.897  -8.591  1.00 37.41           N  
ATOM   2734  CA  ILE A 365      -2.796  10.744  -8.686  1.00 37.41           C  
ATOM   2735  C   ILE A 365      -2.405   9.297  -9.017  1.00 37.41           C  
ATOM   2736  CB  ILE A 365      -2.108  11.255  -7.402  1.00 37.41           C  
ATOM   2737  O   ILE A 365      -1.508   9.083  -9.821  1.00 37.41           O  
ATOM   2738  CG1 ILE A 365      -2.260  12.790  -7.279  1.00 37.41           C  
ATOM   2739  CG2 ILE A 365      -0.611  10.896  -7.394  1.00 37.41           C  
ATOM   2740  CD1 ILE A 365      -1.987  13.318  -5.864  1.00 37.41           C  
ATOM   2741  N   LEU A 366      -3.091   8.297  -8.456  1.00 39.78           N  
ATOM   2742  CA  LEU A 366      -2.930   6.888  -8.838  1.00 39.78           C  
ATOM   2743  C   LEU A 366      -3.391   6.635 -10.276  1.00 39.78           C  
ATOM   2744  CB  LEU A 366      -3.729   5.999  -7.868  1.00 39.78           C  
ATOM   2745  O   LEU A 366      -2.749   5.878 -10.993  1.00 39.78           O  
ATOM   2746  CG  LEU A 366      -2.960   5.656  -6.585  1.00 39.78           C  
ATOM   2747  CD1 LEU A 366      -3.936   5.163  -5.515  1.00 39.78           C  
ATOM   2748  CD2 LEU A 366      -1.931   4.550  -6.841  1.00 39.78           C  
ATOM   2749  N   ILE A 367      -4.473   7.289 -10.697  1.00 38.47           N  
ATOM   2750  CA  ILE A 367      -4.987   7.254 -12.067  1.00 38.47           C  
ATOM   2751  C   ILE A 367      -4.016   7.961 -13.025  1.00 38.47           C  
ATOM   2752  CB  ILE A 367      -6.420   7.837 -12.092  1.00 38.47           C  
ATOM   2753  O   ILE A 367      -3.766   7.439 -14.097  1.00 38.47           O  
ATOM   2754  CG1 ILE A 367      -7.415   6.866 -11.415  1.00 38.47           C  
ATOM   2755  CG2 ILE A 367      -6.893   8.125 -13.519  1.00 38.47           C  
ATOM   2756  CD1 ILE A 367      -8.785   7.496 -11.124  1.00 38.47           C  
ATOM   2757  N   LEU A 368      -3.405   9.083 -12.641  1.00 37.34           N  
ATOM   2758  CA  LEU A 368      -2.376   9.801 -13.404  1.00 37.34           C  
ATOM   2759  C   LEU A 368      -1.064   9.024 -13.466  1.00 37.34           C  
ATOM   2760  CB  LEU A 368      -2.127  11.191 -12.781  1.00 37.34           C  
ATOM   2761  O   LEU A 368      -0.441   8.996 -14.515  1.00 37.34           O  
ATOM   2762  CG  LEU A 368      -2.821  12.326 -13.552  1.00 37.34           C  
ATOM   2763  CD1 LEU A 368      -3.226  13.460 -12.611  1.00 37.34           C  
ATOM   2764  CD2 LEU A 368      -1.874  12.891 -14.613  1.00 37.34           C  
ATOM   2765  N   ALA A 369      -0.652   8.366 -12.382  1.00 40.78           N  
ATOM   2766  CA  ALA A 369       0.490   7.458 -12.393  1.00 40.78           C  
ATOM   2767  C   ALA A 369       0.204   6.246 -13.292  1.00 40.78           C  
ATOM   2768  CB  ALA A 369       0.814   7.050 -10.951  1.00 40.78           C  
ATOM   2769  O   ALA A 369       1.054   5.860 -14.085  1.00 40.78           O  
ATOM   2770  N   PHE A 370      -1.013   5.697 -13.240  1.00 39.50           N  
ATOM   2771  CA  PHE A 370      -1.470   4.632 -14.131  1.00 39.50           C  
ATOM   2772  C   PHE A 370      -1.513   5.087 -15.596  1.00 39.50           C  
ATOM   2773  CB  PHE A 370      -2.834   4.130 -13.643  1.00 39.50           C  
ATOM   2774  O   PHE A 370      -0.974   4.399 -16.448  1.00 39.50           O  
ATOM   2775  CG  PHE A 370      -3.429   3.017 -14.476  1.00 39.50           C  
ATOM   2776  CD1 PHE A 370      -4.349   3.311 -15.501  1.00 39.50           C  
ATOM   2777  CD2 PHE A 370      -3.053   1.684 -14.230  1.00 39.50           C  
ATOM   2778  CE1 PHE A 370      -4.894   2.270 -16.273  1.00 39.50           C  
ATOM   2779  CE2 PHE A 370      -3.596   0.644 -15.004  1.00 39.50           C  
ATOM   2780  CZ  PHE A 370      -4.516   0.938 -16.026  1.00 39.50           C  
ATOM   2781  N   PHE A 371      -2.070   6.261 -15.901  1.00 37.12           N  
ATOM   2782  CA  PHE A 371      -2.098   6.824 -17.254  1.00 37.12           C  
ATOM   2783  C   PHE A 371      -0.725   7.291 -17.735  1.00 37.12           C  
ATOM   2784  CB  PHE A 371      -3.107   7.977 -17.352  1.00 37.12           C  
ATOM   2785  O   PHE A 371      -0.463   7.213 -18.924  1.00 37.12           O  
ATOM   2786  CG  PHE A 371      -4.537   7.533 -17.585  1.00 37.12           C  
ATOM   2787  CD1 PHE A 371      -4.880   6.866 -18.775  1.00 37.12           C  
ATOM   2788  CD2 PHE A 371      -5.540   7.833 -16.650  1.00 37.12           C  
ATOM   2789  CE1 PHE A 371      -6.209   6.472 -19.007  1.00 37.12           C  
ATOM   2790  CE2 PHE A 371      -6.871   7.435 -16.878  1.00 37.12           C  
ATOM   2791  CZ  PHE A 371      -7.204   6.746 -18.054  1.00 37.12           C  
ATOM   2792  N   GLY A 372       0.168   7.727 -16.849  1.00 35.97           N  
ATOM   2793  CA  GLY A 372       1.560   8.024 -17.182  1.00 35.97           C  
ATOM   2794  C   GLY A 372       2.323   6.756 -17.558  1.00 35.97           C  
ATOM   2795  O   GLY A 372       3.071   6.756 -18.532  1.00 35.97           O  
ATOM   2796  N   VAL A 373       2.064   5.653 -16.849  1.00 40.69           N  
ATOM   2797  CA  VAL A 373       2.612   4.320 -17.150  1.00 40.69           C  
ATOM   2798  C   VAL A 373       1.981   3.715 -18.412  1.00 40.69           C  
ATOM   2799  CB  VAL A 373       2.469   3.395 -15.924  1.00 40.69           C  
ATOM   2800  O   VAL A 373       2.691   3.161 -19.236  1.00 40.69           O  
ATOM   2801  CG1 VAL A 373       2.833   1.935 -16.223  1.00 40.69           C  
ATOM   2802  CG2 VAL A 373       3.398   3.853 -14.787  1.00 40.69           C  
ATOM   2803  N   VAL A 374       0.669   3.851 -18.623  1.00 36.53           N  
ATOM   2804  CA  VAL A 374      -0.023   3.374 -19.839  1.00 36.53           C  
ATOM   2805  C   VAL A 374       0.305   4.248 -21.055  1.00 36.53           C  
ATOM   2806  CB  VAL A 374      -1.545   3.292 -19.603  1.00 36.53           C  
ATOM   2807  O   VAL A 374       0.455   3.737 -22.157  1.00 36.53           O  
ATOM   2808  CG1 VAL A 374      -2.347   3.009 -20.881  1.00 36.53           C  
ATOM   2809  CG2 VAL A 374      -1.883   2.165 -18.615  1.00 36.53           C  
ATOM   2810  N   GLY A 375       0.458   5.558 -20.875  1.00 30.89           N  
ATOM   2811  CA  GLY A 375       0.851   6.489 -21.933  1.00 30.89           C  
ATOM   2812  C   GLY A 375       2.281   6.247 -22.415  1.00 30.89           C  
ATOM   2813  O   GLY A 375       2.534   6.294 -23.614  1.00 30.89           O  
ATOM   2814  N   THR A 376       3.193   5.890 -21.506  1.00 35.72           N  
ATOM   2815  CA  THR A 376       4.539   5.411 -21.874  1.00 35.72           C  
ATOM   2816  C   THR A 376       4.495   4.048 -22.573  1.00 35.72           C  
ATOM   2817  CB  THR A 376       5.498   5.370 -20.669  1.00 35.72           C  
ATOM   2818  O   THR A 376       5.256   3.832 -23.510  1.00 35.72           O  
ATOM   2819  CG2 THR A 376       6.118   6.736 -20.391  1.00 35.72           C  
ATOM   2820  OG1 THR A 376       4.865   5.005 -19.469  1.00 35.72           O  
ATOM   2821  N   LEU A 377       3.554   3.175 -22.194  1.00 33.72           N  
ATOM   2822  CA  LEU A 377       3.295   1.870 -22.821  1.00 33.72           C  
ATOM   2823  C   LEU A 377       2.810   2.003 -24.272  1.00 33.72           C  
ATOM   2824  CB  LEU A 377       2.269   1.133 -21.932  1.00 33.72           C  
ATOM   2825  O   LEU A 377       3.276   1.283 -25.146  1.00 33.72           O  
ATOM   2826  CG  LEU A 377       2.420  -0.390 -21.843  1.00 33.72           C  
ATOM   2827  CD1 LEU A 377       2.018  -0.855 -20.437  1.00 33.72           C  
ATOM   2828  CD2 LEU A 377       1.520  -1.100 -22.853  1.00 33.72           C  
ATOM   2829  N   ILE A 378       1.909   2.951 -24.543  1.00 31.72           N  
ATOM   2830  CA  ILE A 378       1.432   3.233 -25.904  1.00 31.72           C  
ATOM   2831  C   ILE A 378       2.562   3.831 -26.742  1.00 31.72           C  
ATOM   2832  CB  ILE A 378       0.175   4.132 -25.871  1.00 31.72           C  
ATOM   2833  O   ILE A 378       2.750   3.403 -27.873  1.00 31.72           O  
ATOM   2834  CG1 ILE A 378      -1.003   3.350 -25.243  1.00 31.72           C  
ATOM   2835  CG2 ILE A 378      -0.213   4.616 -27.283  1.00 31.72           C  
ATOM   2836  CD1 ILE A 378      -2.213   4.223 -24.888  1.00 31.72           C  
ATOM   2837  N   HIS A 379       3.342   4.762 -26.183  1.00 32.47           N  
ATOM   2838  CA  HIS A 379       4.426   5.406 -26.920  1.00 32.47           C  
ATOM   2839  C   HIS A 379       5.539   4.424 -27.324  1.00 32.47           C  
ATOM   2840  CB  HIS A 379       4.971   6.593 -26.121  1.00 32.47           C  
ATOM   2841  O   HIS A 379       5.967   4.457 -28.473  1.00 32.47           O  
ATOM   2842  CG  HIS A 379       5.895   7.469 -26.932  1.00 32.47           C  
ATOM   2843  CD2 HIS A 379       7.075   8.020 -26.512  1.00 32.47           C  
ATOM   2844  ND1 HIS A 379       5.712   7.859 -28.242  1.00 32.47           N  
ATOM   2845  CE1 HIS A 379       6.755   8.627 -28.596  1.00 32.47           C  
ATOM   2846  NE2 HIS A 379       7.601   8.772 -27.565  1.00 32.47           N  
ATOM   2847  N   GLN A 380       5.949   3.516 -26.426  1.00 34.94           N  
ATOM   2848  CA  GLN A 380       6.965   2.491 -26.717  1.00 34.94           C  
ATOM   2849  C   GLN A 380       6.501   1.391 -27.681  1.00 34.94           C  
ATOM   2850  CB  GLN A 380       7.450   1.828 -25.416  1.00 34.94           C  
ATOM   2851  O   GLN A 380       7.345   0.752 -28.287  1.00 34.94           O  
ATOM   2852  CG  GLN A 380       8.436   2.707 -24.641  1.00 34.94           C  
ATOM   2853  CD  GLN A 380       9.236   1.922 -23.603  1.00 34.94           C  
ATOM   2854  NE2 GLN A 380      10.388   2.418 -23.210  1.00 34.94           N  
ATOM   2855  OE1 GLN A 380       8.856   0.875 -23.103  1.00 34.94           O  
ATOM   2856  N   VAL A 381       5.193   1.149 -27.808  1.00 31.55           N  
ATOM   2857  CA  VAL A 381       4.633   0.193 -28.786  1.00 31.55           C  
ATOM   2858  C   VAL A 381       4.373   0.860 -30.147  1.00 31.55           C  
ATOM   2859  CB  VAL A 381       3.364  -0.462 -28.196  1.00 31.55           C  
ATOM   2860  O   VAL A 381       4.215   0.175 -31.152  1.00 31.55           O  
ATOM   2861  CG1 VAL A 381       2.607  -1.378 -29.168  1.00 31.55           C  
ATOM   2862  CG2 VAL A 381       3.712  -1.334 -26.977  1.00 31.55           C  
ATOM   2863  N   SER A 382       4.282   2.193 -30.183  1.00 28.81           N  
ATOM   2864  CA  SER A 382       4.060   2.983 -31.405  1.00 28.81           C  
ATOM   2865  C   SER A 382       5.336   3.485 -32.094  1.00 28.81           C  
ATOM   2866  CB  SER A 382       3.133   4.161 -31.094  1.00 28.81           C  
ATOM   2867  O   SER A 382       5.234   4.065 -33.175  1.00 28.81           O  
ATOM   2868  OG  SER A 382       3.683   5.022 -30.111  1.00 28.81           O  
ATOM   2869  N   LEU A 383       6.492   3.312 -31.450  1.00 32.16           N  
ATOM   2870  CA  LEU A 383       7.833   3.444 -32.028  1.00 32.16           C  
ATOM   2871  C   LEU A 383       8.298   2.057 -32.466  1.00 32.16           C  
ATOM   2872  CB  LEU A 383       8.789   4.028 -30.964  1.00 32.16           C  
ATOM   2873  O   LEU A 383       8.956   1.988 -33.525  1.00 32.16           O  
ATOM   2874  CG  LEU A 383       8.673   5.541 -30.751  1.00 32.16           C  
ATOM   2875  CD1 LEU A 383       9.340   5.922 -29.430  1.00 32.16           C  
ATOM   2876  CD2 LEU A 383       9.368   6.305 -31.880  1.00 32.16           C  
ATOM   2877  OXT LEU A 383       7.972   1.126 -31.697  1.00 32.16           O  
TER    2878      LEU A 383                                                      
ENDMDL                                                                          
END                                                                             
