# Supplementary material for: Structural screens identify candidate human homologs of insect chemoreceptors and cryptic Drosophila gustatory receptor-like proteins
Source: eLife. 2023 Feb 20;12:e85537. doi: 10.7554/eLife.85537 (PMC9998090; doi:10.7554/eLife.85537)
Supplement: Source data 1. — Models of proteins analyzed in this work, either downloaded from the AlphaFold Protein Structure Database or, where not already available, predicted using the AlphaFold2 algorithm implemented in ColabFold (Mirdita et al., 2022). The four-letter code in the filename represents the first letter of the genus and the first three letters of the species (e.g., ‘Dmel’ = D. melanogaster); species names are given in full in the figures. [file elife-85537-data1.zip › TtraGRL5_AF-A0A0L0DD38-F1-model_v3.pdb]

HEADER                                            01-JUN-22                     
TITLE     ALPHAFOLD MONOMER V2.0 PREDICTION FOR UNCHARACTERIZED PROTEIN         
TITLE    2 (A0A0L0DD38)                                                         
COMPND    MOL_ID: 1;                                                            
COMPND   2 MOLECULE: UNCHARACTERIZED PROTEIN;                                   
COMPND   3 CHAIN: A                                                             
SOURCE    MOL_ID: 1;                                                            
SOURCE   2 ORGANISM_SCIENTIFIC: THECAMONAS TRAHENS ATCC 50062;                  
SOURCE   3 ORGANISM_TAXID: 461836                                               
REMARK   1                                                                      
REMARK   1 REFERENCE 1                                                          
REMARK   1  AUTH   JOHN JUMPER, RICHARD EVANS, ALEXANDER PRITZEL, TIM GREEN,    
REMARK   1  AUTH 2 MICHAEL FIGURNOV, OLAF RONNEBERGER, KATHRYN TUNYASUVUNAKOOL, 
REMARK   1  AUTH 3 RUSS BATES, AUGUSTIN ZIDEK, ANNA POTAPENKO, ALEX BRIDGLAND,  
REMARK   1  AUTH 4 CLEMENS MEYER, SIMON A A KOHL, ANDREW J BALLARD,             
REMARK   1  AUTH 5 ANDREW COWIE, BERNARDINO ROMERA-PAREDES, STANISLAV NIKOLOV,  
REMARK   1  AUTH 6 RISHUB JAIN, JONAS ADLER, TREVOR BACK, STIG PETERSEN,        
REMARK   1  AUTH 7 DAVID REIMAN, ELLEN CLANCY, MICHAL ZIELINSKI,                
REMARK   1  AUTH 8 MARTIN STEINEGGER, MICHALINA PACHOLSKA, TAMAS BERGHAMMER,    
REMARK   1  AUTH 9 DAVID SILVER, ORIOL VINYALS, ANDREW W SENIOR,                
REMARK   1  AUTH10 KORAY KAVUKCUOGLU, PUSHMEET KOHLI, DEMIS HASSABIS            
REMARK   1  TITL   HIGHLY ACCURATE PROTEIN STRUCTURE PREDICTION WITH ALPHAFOLD  
REMARK   1  REF    NATURE                        V. 596   583 2021              
REMARK   1  REFN                   ISSN 0028-0836                               
REMARK   1  PMID   34265844                                                     
REMARK   1  DOI    10.1038/s41586-021-03819-2                                   
REMARK   1                                                                      
REMARK   1 DISCLAIMERS                                                          
REMARK   1 ALPHAFOLD DATA, COPYRIGHT (2021) DEEPMIND TECHNOLOGIES LIMITED. THE  
REMARK   1 INFORMATION PROVIDED IS THEORETICAL MODELLING ONLY AND CAUTION SHOULD
REMARK   1 BE EXERCISED IN ITS USE. IT IS PROVIDED "AS-IS" WITHOUT ANY WARRANTY 
REMARK   1 OF ANY KIND, WHETHER EXPRESSED OR IMPLIED. NO WARRANTY IS GIVEN THAT 
REMARK   1 USE OF THE INFORMATION SHALL NOT INFRINGE THE RIGHTS OF ANY THIRD    
REMARK   1 PARTY. THE INFORMATION IS NOT INTENDED TO BE A SUBSTITUTE FOR        
REMARK   1 PROFESSIONAL MEDICAL ADVICE, DIAGNOSIS, OR TREATMENT, AND DOES NOT   
REMARK   1 CONSTITUTE MEDICAL OR OTHER PROFESSIONAL ADVICE. IT IS AVAILABLE FOR 
REMARK   1 ACADEMIC AND COMMERCIAL PURPOSES, UNDER CC-BY 4.0 LICENCE.           
DBREF  XXXX A    1   340  UNP    A0A0L0DD38 A0A0L0DD38_THETB     1    340       
SEQRES   1 A  340  MET GLU PRO LEU ARG PHE LEU ILE THR ALA VAL GLY LEU          
SEQRES   2 A  340  SER PRO SER PRO THR VAL PHE ASN ARG ALA TYR GLN GLY          
SEQRES   3 A  340  LEU VAL LEU ALA ALA LEU LEU ALA ALA PRO ILE LEU LEU          
SEQRES   4 A  340  PHE VAL ILE GLY LEU ASN LYS TYR GLU SER ARG LEU THR          
SEQRES   5 A  340  GLU SER THR LEU VAL GLY ALA ALA ILE LEU ALA LEU ILE          
SEQRES   6 A  340  PRO VAL ILE SER HIS LEU MET VAL MET PRO TYR LEU ALA          
SEQRES   7 A  340  ARG ASN TYR ILE ALA ASP GLU VAL HIS VAL CYS LEU ALA          
SEQRES   8 A  340  ALA ASP PRO SER ALA ARG LYS LYS ILE MET ALA LEU GLY          
SEQRES   9 A  340  THR ALA HIS ALA TRP GLY GLY LEU VAL ILE GLY THR THR          
SEQRES  10 A  340  PHE ALA VAL LEU TRP GLN VAL ASN LEU PHE ARG ALA LEU          
SEQRES  11 A  340  LYS ASP GLY ARG ASP TRP ALA ARG ASP SER SER GLY LEU          
SEQRES  12 A  340  LYS THR LEU PHE VAL LEU GLN ALA VAL ALA VAL SER VAL          
SEQRES  13 A  340  SER VAL ALA SER PHE THR MET ALA LEU VAL LEU TYR SER          
SEQRES  14 A  340  LEU VAL CYS ASN ILE ILE ARG MET GLN ALA GLY THR PHE          
SEQRES  15 A  340  SER THR GLY ILE LYS SER GLY LYS TYR ALA ASN GLU ALA          
SEQRES  16 A  340  ILE VAL TYR GLY HIS HIS HIS ILE LYS THR SER VAL ALA          
SEQRES  17 A  340  VAL THR ASN GLN MET PHE SER ARG TRP ILE PHE PRO ALA          
SEQRES  18 A  340  ILE VAL VAL THR LEU PHE SER ILE SER PHE GLN THR VAL          
SEQRES  19 A  340  GLY TYR PHE HIS GLN ASP LYS HIS SER SER GLN TYR ASN          
SEQRES  20 A  340  GLY ALA TYR TYR ILE ILE VAL PRO ALA PHE LEU LEU VAL          
SEQRES  21 A  340  PHE LEU ILE VAL VAL ALA SER THR VAL THR GLY LYS ILE          
SEQRES  22 A  340  ASP ARG LEU LYS TYR ASN VAL GLY ALA LEU LEU SER SER          
SEQRES  23 A  340  ASP TYR THR ARG ALA GLY THR LEU SER HIS VAL LEU ALA          
SEQRES  24 A  340  TYR LEU GLN ASN VAL ASP ASP SER PHE LYS ILE PHE GLY          
SEQRES  25 A  340  VAL ALA ILE THR SER SER LEU SER HIS LEU ILE VAL PHE          
SEQRES  26 A  340  ALA ALA ILE ALA SER VAL GLY ALA PHE VAL TRP GLU GLY          
SEQRES  27 A  340  ILE HIS                                                      
CRYST1    1.000    1.000    1.000  90.00  90.00  90.00 P 1           1          
ORIGX1      1.000000  0.000000  0.000000        0.00000                         
ORIGX2      0.000000  1.000000  0.000000        0.00000                         
ORIGX3      0.000000  0.000000  1.000000        0.00000                         
SCALE1      1.000000  0.000000  0.000000        0.00000                         
SCALE2      0.000000  1.000000  0.000000        0.00000                         
SCALE3      0.000000  0.000000  1.000000        0.00000                         
MODEL        1                                                                  
ATOM      1  N   MET A   1       8.624  22.409   2.898  1.00 31.30           N  
ATOM      2  CA  MET A   1       7.601  22.039   3.910  1.00 31.30           C  
ATOM      3  C   MET A   1       6.237  21.678   3.306  1.00 31.30           C  
ATOM      4  CB  MET A   1       7.444  23.121   4.988  1.00 31.30           C  
ATOM      5  O   MET A   1       5.486  20.953   3.946  1.00 31.30           O  
ATOM      6  CG  MET A   1       8.561  23.053   6.036  1.00 31.30           C  
ATOM      7  SD  MET A   1       8.220  24.102   7.470  1.00 31.30           S  
ATOM      8  CE  MET A   1       9.719  23.835   8.458  1.00 31.30           C  
ATOM      9  N   GLU A   2       5.908  22.110   2.087  1.00 30.69           N  
ATOM     10  CA  GLU A   2       4.596  21.874   1.453  1.00 30.69           C  
ATOM     11  C   GLU A   2       4.261  20.417   1.050  1.00 30.69           C  
ATOM     12  CB  GLU A   2       4.464  22.815   0.251  1.00 30.69           C  
ATOM     13  O   GLU A   2       3.111  20.032   1.245  1.00 30.69           O  
ATOM     14  CG  GLU A   2       4.473  24.283   0.707  1.00 30.69           C  
ATOM     15  CD  GLU A   2       4.358  25.257  -0.465  1.00 30.69           C  
ATOM     16  OE1 GLU A   2       3.786  26.339  -0.226  1.00 30.69           O  
ATOM     17  OE2 GLU A   2       4.882  24.905  -1.542  1.00 30.69           O  
ATOM     18  N   PRO A   3       5.198  19.548   0.607  1.00 33.75           N  
ATOM     19  CA  PRO A   3       4.875  18.161   0.222  1.00 33.75           C  
ATOM     20  C   PRO A   3       4.497  17.274   1.415  1.00 33.75           C  
ATOM     21  CB  PRO A   3       6.132  17.610  -0.466  1.00 33.75           C  
ATOM     22  O   PRO A   3       3.620  16.418   1.332  1.00 33.75           O  
ATOM     23  CG  PRO A   3       6.932  18.851  -0.847  1.00 33.75           C  
ATOM     24  CD  PRO A   3       6.563  19.861   0.229  1.00 33.75           C  
ATOM     25  N   LEU A   4       5.137  17.515   2.562  1.00 35.28           N  
ATOM     26  CA  LEU A   4       4.821  16.827   3.809  1.00 35.28           C  
ATOM     27  C   LEU A   4       3.474  17.298   4.355  1.00 35.28           C  
ATOM     28  CB  LEU A   4       5.952  17.078   4.819  1.00 35.28           C  
ATOM     29  O   LEU A   4       2.674  16.488   4.806  1.00 35.28           O  
ATOM     30  CG  LEU A   4       5.910  16.074   5.982  1.00 35.28           C  
ATOM     31  CD1 LEU A   4       6.443  14.717   5.532  1.00 35.28           C  
ATOM     32  CD2 LEU A   4       6.743  16.584   7.156  1.00 35.28           C  
ATOM     33  N   ARG A   5       3.189  18.602   4.238  1.00 36.28           N  
ATOM     34  CA  ARG A   5       1.865  19.157   4.522  1.00 36.28           C  
ATOM     35  C   ARG A   5       0.819  18.518   3.613  1.00 36.28           C  
ATOM     36  CB  ARG A   5       1.894  20.691   4.392  1.00 36.28           C  
ATOM     37  O   ARG A   5      -0.216  18.132   4.124  1.00 36.28           O  
ATOM     38  CG  ARG A   5       1.219  21.383   5.584  1.00 36.28           C  
ATOM     39  CD  ARG A   5       1.318  22.905   5.420  1.00 36.28           C  
ATOM     40  NE  ARG A   5       0.794  23.628   6.596  1.00 36.28           N  
ATOM     41  NH1 ARG A   5       0.957  25.752   5.722  1.00 36.28           N  
ATOM     42  NH2 ARG A   5       0.200  25.473   7.799  1.00 36.28           N  
ATOM     43  CZ  ARG A   5       0.654  24.941   6.699  1.00 36.28           C  
ATOM     44  N   PHE A   6       1.107  18.321   2.327  1.00 40.66           N  
ATOM     45  CA  PHE A   6       0.233  17.659   1.356  1.00 40.66           C  
ATOM     46  C   PHE A   6      -0.075  16.201   1.724  1.00 40.66           C  
ATOM     47  CB  PHE A   6       0.880  17.753  -0.032  1.00 40.66           C  
ATOM     48  O   PHE A   6      -1.237  15.809   1.702  1.00 40.66           O  
ATOM     49  CG  PHE A   6      -0.044  17.362  -1.157  1.00 40.66           C  
ATOM     50  CD1 PHE A   6      -0.144  16.021  -1.577  1.00 40.66           C  
ATOM     51  CD2 PHE A   6      -0.803  18.360  -1.790  1.00 40.66           C  
ATOM     52  CE1 PHE A   6      -1.065  15.670  -2.578  1.00 40.66           C  
ATOM     53  CE2 PHE A   6      -1.692  18.012  -2.812  1.00 40.66           C  
ATOM     54  CZ  PHE A   6      -1.870  16.666  -3.156  1.00 40.66           C  
ATOM     55  N   LEU A   7       0.922  15.412   2.145  1.00 40.47           N  
ATOM     56  CA  LEU A   7       0.667  14.049   2.618  1.00 40.47           C  
ATOM     57  C   LEU A   7      -0.005  14.008   3.995  1.00 40.47           C  
ATOM     58  CB  LEU A   7       1.937  13.177   2.590  1.00 40.47           C  
ATOM     59  O   LEU A   7      -0.898  13.205   4.198  1.00 40.47           O  
ATOM     60  CG  LEU A   7       1.864  12.120   1.467  1.00 40.47           C  
ATOM     61  CD1 LEU A   7       2.588  12.595   0.213  1.00 40.47           C  
ATOM     62  CD2 LEU A   7       2.493  10.797   1.849  1.00 40.47           C  
ATOM     63  N   ILE A   8       0.332  14.899   4.927  1.00 40.75           N  
ATOM     64  CA  ILE A   8      -0.366  15.018   6.222  1.00 40.75           C  
ATOM     65  C   ILE A   8      -1.830  15.461   6.021  1.00 40.75           C  
ATOM     66  CB  ILE A   8       0.439  15.965   7.146  1.00 40.75           C  
ATOM     67  O   ILE A   8      -2.726  15.023   6.736  1.00 40.75           O  
ATOM     68  CG1 ILE A   8       1.775  15.299   7.562  1.00 40.75           C  
ATOM     69  CG2 ILE A   8      -0.358  16.352   8.407  1.00 40.75           C  
ATOM     70  CD1 ILE A   8       2.783  16.267   8.197  1.00 40.75           C  
ATOM     71  N   THR A   9      -2.085  16.282   5.001  1.00 44.59           N  
ATOM     72  CA  THR A   9      -3.415  16.702   4.531  1.00 44.59           C  
ATOM     73  C   THR A   9      -4.157  15.519   3.897  1.00 44.59           C  
ATOM     74  CB  THR A   9      -3.242  17.862   3.532  1.00 44.59           C  
ATOM     75  O   THR A   9      -5.327  15.310   4.205  1.00 44.59           O  
ATOM     76  CG2 THR A   9      -4.483  18.450   2.880  1.00 44.59           C  
ATOM     77  OG1 THR A   9      -2.629  18.946   4.181  1.00 44.59           O  
ATOM     78  N   ALA A  10      -3.467  14.703   3.092  1.00 41.62           N  
ATOM     79  CA  ALA A  10      -3.979  13.469   2.490  1.00 41.62           C  
ATOM     80  C   ALA A  10      -4.255  12.346   3.504  1.00 41.62           C  
ATOM     81  CB  ALA A  10      -2.943  12.982   1.480  1.00 41.62           C  
ATOM     82  O   ALA A  10      -5.128  11.514   3.282  1.00 41.62           O  
ATOM     83  N   VAL A  11      -3.517  12.331   4.616  1.00 41.25           N  
ATOM     84  CA  VAL A  11      -3.605  11.334   5.693  1.00 41.25           C  
ATOM     85  C   VAL A  11      -4.547  11.783   6.833  1.00 41.25           C  
ATOM     86  CB  VAL A  11      -2.186  10.894   6.124  1.00 41.25           C  
ATOM     87  O   VAL A  11      -4.673  11.114   7.854  1.00 41.25           O  
ATOM     88  CG1 VAL A  11      -2.215   9.862   7.254  1.00 41.25           C  
ATOM     89  CG2 VAL A  11      -1.426  10.235   4.954  1.00 41.25           C  
ATOM     90  N   GLY A  12      -5.320  12.856   6.634  1.00 41.72           N  
ATOM     91  CA  GLY A  12      -6.614  12.977   7.319  1.00 41.72           C  
ATOM     92  C   GLY A  12      -6.792  14.122   8.312  1.00 41.72           C  
ATOM     93  O   GLY A  12      -7.358  13.900   9.377  1.00 41.72           O  
ATOM     94  N   LEU A  13      -6.398  15.356   7.976  1.00 40.47           N  
ATOM     95  CA  LEU A  13      -6.799  16.532   8.776  1.00 40.47           C  
ATOM     96  C   LEU A  13      -7.201  17.786   7.977  1.00 40.47           C  
ATOM     97  CB  LEU A  13      -5.725  16.827   9.848  1.00 40.47           C  
ATOM     98  O   LEU A  13      -7.380  18.841   8.581  1.00 40.47           O  
ATOM     99  CG  LEU A  13      -5.773  15.913  11.090  1.00 40.47           C  
ATOM    100  CD1 LEU A  13      -4.586  16.237  11.985  1.00 40.47           C  
ATOM    101  CD2 LEU A  13      -7.040  16.099  11.935  1.00 40.47           C  
ATOM    102  N   SER A  14      -7.386  17.706   6.654  1.00 33.12           N  
ATOM    103  CA  SER A  14      -7.899  18.839   5.866  1.00 33.12           C  
ATOM    104  C   SER A  14      -9.293  18.562   5.298  1.00 33.12           C  
ATOM    105  CB  SER A  14      -6.951  19.182   4.739  1.00 33.12           C  
ATOM    106  O   SER A  14      -9.512  17.464   4.785  1.00 33.12           O  
ATOM    107  OG  SER A  14      -7.412  20.291   3.986  1.00 33.12           O  
ATOM    108  N   PRO A  15     -10.217  19.542   5.300  1.00 33.81           N  
ATOM    109  CA  PRO A  15     -11.603  19.365   4.857  1.00 33.81           C  
ATOM    110  C   PRO A  15     -11.783  19.211   3.337  1.00 33.81           C  
ATOM    111  CB  PRO A  15     -12.369  20.601   5.361  1.00 33.81           C  
ATOM    112  O   PRO A  15     -12.909  19.282   2.854  1.00 33.81           O  
ATOM    113  CG  PRO A  15     -11.412  21.317   6.304  1.00 33.81           C  
ATOM    114  CD  PRO A  15     -10.044  20.901   5.796  1.00 33.81           C  
ATOM    115  N   SER A  16     -10.710  19.057   2.551  1.00 41.47           N  
ATOM    116  CA  SER A  16     -10.792  19.069   1.086  1.00 41.47           C  
ATOM    117  C   SER A  16     -10.321  17.747   0.456  1.00 41.47           C  
ATOM    118  CB  SER A  16     -10.057  20.287   0.536  1.00 41.47           C  
ATOM    119  O   SER A  16      -9.169  17.640   0.023  1.00 41.47           O  
ATOM    120  OG  SER A  16     -10.373  20.456  -0.830  1.00 41.47           O  
ATOM    121  N   PRO A  17     -11.230  16.761   0.316  1.00 46.78           N  
ATOM    122  CA  PRO A  17     -11.054  15.543  -0.489  1.00 46.78           C  
ATOM    123  C   PRO A  17     -10.545  15.822  -1.908  1.00 46.78           C  
ATOM    124  CB  PRO A  17     -12.461  14.938  -0.581  1.00 46.78           C  
ATOM    125  O   PRO A  17      -9.869  15.008  -2.530  1.00 46.78           O  
ATOM    126  CG  PRO A  17     -13.146  15.417   0.692  1.00 46.78           C  
ATOM    127  CD  PRO A  17     -12.561  16.797   0.898  1.00 46.78           C  
ATOM    128  N   THR A  18     -10.856  17.006  -2.431  1.00 50.47           N  
ATOM    129  CA  THR A  18     -10.607  17.401  -3.814  1.00 50.47           C  
ATOM    130  C   THR A  18      -9.136  17.569  -4.173  1.00 50.47           C  
ATOM    131  CB  THR A  18     -11.372  18.695  -4.142  1.00 50.47           C  
ATOM    132  O   THR A  18      -8.782  17.292  -5.311  1.00 50.47           O  
ATOM    133  CG2 THR A  18     -12.763  18.373  -4.680  1.00 50.47           C  
ATOM    134  OG1 THR A  18     -11.609  19.498  -3.009  1.00 50.47           O  
ATOM    135  N   VAL A  19      -8.259  18.001  -3.265  1.00 45.53           N  
ATOM    136  CA  VAL A  19      -6.868  18.333  -3.634  1.00 45.53           C  
ATOM    137  C   VAL A  19      -6.009  17.076  -3.803  1.00 45.53           C  
ATOM    138  CB  VAL A  19      -6.271  19.324  -2.620  1.00 45.53           C  
ATOM    139  O   VAL A  19      -5.287  16.945  -4.792  1.00 45.53           O  
ATOM    140  CG1 VAL A  19      -4.789  19.579  -2.876  1.00 45.53           C  
ATOM    141  CG2 VAL A  19      -7.001  20.670  -2.686  1.00 45.53           C  
ATOM    142  N   PHE A  20      -6.130  16.120  -2.881  1.00 49.41           N  
ATOM    143  CA  PHE A  20      -5.419  14.845  -2.966  1.00 49.41           C  
ATOM    144  C   PHE A  20      -5.909  13.998  -4.139  1.00 49.41           C  
ATOM    145  CB  PHE A  20      -5.595  14.076  -1.656  1.00 49.41           C  
ATOM    146  O   PHE A  20      -5.105  13.476  -4.913  1.00 49.41           O  
ATOM    147  CG  PHE A  20      -4.805  12.791  -1.665  1.00 49.41           C  
ATOM    148  CD1 PHE A  20      -5.436  11.539  -1.785  1.00 49.41           C  
ATOM    149  CD2 PHE A  20      -3.407  12.868  -1.616  1.00 49.41           C  
ATOM    150  CE1 PHE A  20      -4.649  10.375  -1.821  1.00 49.41           C  
ATOM    151  CE2 PHE A  20      -2.630  11.704  -1.630  1.00 49.41           C  
ATOM    152  CZ  PHE A  20      -3.254  10.451  -1.733  1.00 49.41           C  
ATOM    153  N   ASN A  21      -7.233  13.932  -4.306  1.00 52.50           N  
ATOM    154  CA  ASN A  21      -7.843  13.213  -5.412  1.00 52.50           C  
ATOM    155  C   ASN A  21      -7.383  13.814  -6.750  1.00 52.50           C  
ATOM    156  CB  ASN A  21      -9.373  13.209  -5.210  1.00 52.50           C  
ATOM    157  O   ASN A  21      -6.938  13.072  -7.613  1.00 52.50           O  
ATOM    158  CG  ASN A  21     -10.052  11.930  -5.656  1.00 52.50           C  
ATOM    159  ND2 ASN A  21     -11.363  11.898  -5.671  1.00 52.50           N  
ATOM    160  OD1 ASN A  21      -9.429  10.923  -5.924  1.00 52.50           O  
ATOM    161  N   ARG A  22      -7.334  15.150  -6.883  1.00 52.59           N  
ATOM    162  CA  ARG A  22      -6.808  15.827  -8.084  1.00 52.59           C  
ATOM    163  C   ARG A  22      -5.322  15.573  -8.336  1.00 52.59           C  
ATOM    164  CB  ARG A  22      -7.051  17.338  -8.001  1.00 52.59           C  
ATOM    165  O   ARG A  22      -4.948  15.391  -9.487  1.00 52.59           O  
ATOM    166  CG  ARG A  22      -8.509  17.727  -8.290  1.00 52.59           C  
ATOM    167  CD  ARG A  22      -8.681  19.222  -7.991  1.00 52.59           C  
ATOM    168  NE  ARG A  22     -10.090  19.600  -7.783  1.00 52.59           N  
ATOM    169  NH1 ARG A  22      -9.767  21.873  -7.762  1.00 52.59           N  
ATOM    170  NH2 ARG A  22     -11.790  21.051  -7.321  1.00 52.59           N  
ATOM    171  CZ  ARG A  22     -10.541  20.833  -7.624  1.00 52.59           C  
ATOM    172  N   ALA A  23      -4.468  15.547  -7.312  1.00 53.75           N  
ATOM    173  CA  ALA A  23      -3.039  15.294  -7.523  1.00 53.75           C  
ATOM    174  C   ALA A  23      -2.754  13.837  -7.896  1.00 53.75           C  
ATOM    175  CB  ALA A  23      -2.258  15.677  -6.276  1.00 53.75           C  
ATOM    176  O   ALA A  23      -1.950  13.584  -8.787  1.00 53.75           O  
ATOM    177  N   TYR A  24      -3.433  12.878  -7.262  1.00 54.84           N  
ATOM    178  CA  TYR A  24      -3.310  11.472  -7.635  1.00 54.84           C  
ATOM    179  C   TYR A  24      -3.960  11.199  -9.006  1.00 54.84           C  
ATOM    180  CB  TYR A  24      -3.856  10.600  -6.500  1.00 54.84           C  
ATOM    181  O   TYR A  24      -3.372  10.491  -9.818  1.00 54.84           O  
ATOM    182  CG  TYR A  24      -3.745   9.114  -6.778  1.00 54.84           C  
ATOM    183  CD1 TYR A  24      -4.889   8.417  -7.169  1.00 54.84           C  
ATOM    184  CD2 TYR A  24      -2.522   8.429  -6.679  1.00 54.84           C  
ATOM    185  CE1 TYR A  24      -4.845   7.059  -7.524  1.00 54.84           C  
ATOM    186  CE2 TYR A  24      -2.461   7.055  -6.992  1.00 54.84           C  
ATOM    187  OH  TYR A  24      -3.548   5.060  -7.756  1.00 54.84           O  
ATOM    188  CZ  TYR A  24      -3.618   6.373  -7.431  1.00 54.84           C  
ATOM    189  N   GLN A  25      -5.096  11.835  -9.331  1.00 53.47           N  
ATOM    190  CA  GLN A  25      -5.659  11.851 -10.691  1.00 53.47           C  
ATOM    191  C   GLN A  25      -4.666  12.425 -11.700  1.00 53.47           C  
ATOM    192  CB  GLN A  25      -6.957  12.679 -10.767  1.00 53.47           C  
ATOM    193  O   GLN A  25      -4.468  11.818 -12.742  1.00 53.47           O  
ATOM    194  CG  GLN A  25      -8.168  11.942 -10.190  1.00 53.47           C  
ATOM    195  CD  GLN A  25      -9.439  12.766 -10.079  1.00 53.47           C  
ATOM    196  NE2 GLN A  25     -10.549  12.127  -9.784  1.00 53.47           N  
ATOM    197  OE1 GLN A  25      -9.469  13.976 -10.234  1.00 53.47           O  
ATOM    198  N   GLY A  26      -4.014  13.546 -11.388  1.00 50.81           N  
ATOM    199  CA  GLY A  26      -3.009  14.167 -12.249  1.00 50.81           C  
ATOM    200  C   GLY A  26      -1.780  13.283 -12.453  1.00 50.81           C  
ATOM    201  O   GLY A  26      -1.290  13.168 -13.571  1.00 50.81           O  
ATOM    202  N   LEU A  27      -1.321  12.601 -11.401  1.00 59.53           N  
ATOM    203  CA  LEU A  27      -0.189  11.680 -11.467  1.00 59.53           C  
ATOM    204  C   LEU A  27      -0.518  10.447 -12.317  1.00 59.53           C  
ATOM    205  CB  LEU A  27       0.221  11.304 -10.032  1.00 59.53           C  
ATOM    206  O   LEU A  27       0.278  10.054 -13.165  1.00 59.53           O  
ATOM    207  CG  LEU A  27       1.638  10.702  -9.974  1.00 59.53           C  
ATOM    208  CD1 LEU A  27       2.578  11.585  -9.155  1.00 59.53           C  
ATOM    209  CD2 LEU A  27       1.628   9.300  -9.367  1.00 59.53           C  
ATOM    210  N   VAL A  28      -1.710   9.872 -12.148  1.00 54.59           N  
ATOM    211  CA  VAL A  28      -2.176   8.788 -13.016  1.00 54.59           C  
ATOM    212  C   VAL A  28      -2.358   9.287 -14.441  1.00 54.59           C  
ATOM    213  CB  VAL A  28      -3.487   8.172 -12.519  1.00 54.59           C  
ATOM    214  O   VAL A  28      -1.914   8.609 -15.355  1.00 54.59           O  
ATOM    215  CG1 VAL A  28      -4.021   7.163 -13.557  1.00 54.59           C  
ATOM    216  CG2 VAL A  28      -3.253   7.471 -11.166  1.00 54.59           C  
ATOM    217  N   LEU A  29      -2.999  10.435 -14.654  1.00 54.34           N  
ATOM    218  CA  LEU A  29      -3.244  10.977 -15.988  1.00 54.34           C  
ATOM    219  C   LEU A  29      -1.920  11.217 -16.724  1.00 54.34           C  
ATOM    220  CB  LEU A  29      -4.079  12.260 -15.859  1.00 54.34           C  
ATOM    221  O   LEU A  29      -1.791  10.849 -17.885  1.00 54.34           O  
ATOM    222  CG  LEU A  29      -4.532  12.848 -17.206  1.00 54.34           C  
ATOM    223  CD1 LEU A  29      -5.560  11.953 -17.903  1.00 54.34           C  
ATOM    224  CD2 LEU A  29      -5.164  14.219 -16.970  1.00 54.34           C  
ATOM    225  N   ALA A  30      -0.906  11.738 -16.030  1.00 52.69           N  
ATOM    226  CA  ALA A  30       0.446  11.868 -16.563  1.00 52.69           C  
ATOM    227  C   ALA A  30       1.047  10.506 -16.949  1.00 52.69           C  
ATOM    228  CB  ALA A  30       1.311  12.592 -15.525  1.00 52.69           C  
ATOM    229  O   ALA A  30       1.675  10.388 -17.997  1.00 52.69           O  
ATOM    230  N   ALA A  31       0.809   9.463 -16.152  1.00 58.38           N  
ATOM    231  CA  ALA A  31       1.247   8.101 -16.454  1.00 58.38           C  
ATOM    232  C   ALA A  31       0.505   7.496 -17.662  1.00 58.38           C  
ATOM    233  CB  ALA A  31       1.014   7.245 -15.210  1.00 58.38           C  
ATOM    234  O   ALA A  31       1.123   6.914 -18.550  1.00 58.38           O  
ATOM    235  N   LEU A  32      -0.818   7.680 -17.695  1.00 55.91           N  
ATOM    236  CA  LEU A  32      -1.750   7.251 -18.738  1.00 55.91           C  
ATOM    237  C   LEU A  32      -1.479   7.925 -20.075  1.00 55.91           C  
ATOM    238  CB  LEU A  32      -3.186   7.619 -18.311  1.00 55.91           C  
ATOM    239  O   LEU A  32      -1.793   7.344 -21.101  1.00 55.91           O  
ATOM    240  CG  LEU A  32      -3.955   6.503 -17.599  1.00 55.91           C  
ATOM    241  CD1 LEU A  32      -5.261   7.050 -17.018  1.00 55.91           C  
ATOM    242  CD2 LEU A  32      -4.342   5.427 -18.614  1.00 55.91           C  
ATOM    243  N   LEU A  33      -0.939   9.141 -20.071  1.00 54.56           N  
ATOM    244  CA  LEU A  33      -0.537   9.853 -21.279  1.00 54.56           C  
ATOM    245  C   LEU A  33       0.891   9.480 -21.685  1.00 54.56           C  
ATOM    246  CB  LEU A  33      -0.706  11.364 -21.048  1.00 54.56           C  
ATOM    247  O   LEU A  33       1.145   9.242 -22.861  1.00 54.56           O  
ATOM    248  CG  LEU A  33      -2.176  11.820 -20.936  1.00 54.56           C  
ATOM    249  CD1 LEU A  33      -2.224  13.270 -20.452  1.00 54.56           C  
ATOM    250  CD2 LEU A  33      -2.912  11.736 -22.275  1.00 54.56           C  
ATOM    251  N   ALA A  34       1.820   9.356 -20.733  1.00 54.72           N  
ATOM    252  CA  ALA A  34       3.208   9.011 -21.033  1.00 54.72           C  
ATOM    253  C   ALA A  34       3.349   7.609 -21.654  1.00 54.72           C  
ATOM    254  CB  ALA A  34       4.038   9.153 -19.752  1.00 54.72           C  
ATOM    255  O   ALA A  34       4.159   7.423 -22.556  1.00 54.72           O  
ATOM    256  N   ALA A  35       2.542   6.640 -21.219  1.00 54.53           N  
ATOM    257  CA  ALA A  35       2.603   5.250 -21.665  1.00 54.53           C  
ATOM    258  C   ALA A  35       2.189   5.003 -23.141  1.00 54.53           C  
ATOM    259  CB  ALA A  35       1.780   4.432 -20.671  1.00 54.53           C  
ATOM    260  O   ALA A  35       2.967   4.397 -23.878  1.00 54.53           O  
ATOM    261  N   PRO A  36       1.023   5.473 -23.627  1.00 50.19           N  
ATOM    262  CA  PRO A  36       0.635   5.374 -25.032  1.00 50.19           C  
ATOM    263  C   PRO A  36       1.509   6.232 -25.935  1.00 50.19           C  
ATOM    264  CB  PRO A  36      -0.820   5.843 -25.125  1.00 50.19           C  
ATOM    265  O   PRO A  36       1.809   5.804 -27.039  1.00 50.19           O  
ATOM    266  CG  PRO A  36      -1.331   5.703 -23.702  1.00 50.19           C  
ATOM    267  CD  PRO A  36      -0.089   5.994 -22.873  1.00 50.19           C  
ATOM    268  N   ILE A  37       1.955   7.408 -25.474  1.00 53.09           N  
ATOM    269  CA  ILE A  37       2.901   8.238 -26.232  1.00 53.09           C  
ATOM    270  C   ILE A  37       4.228   7.485 -26.386  1.00 53.09           C  
ATOM    271  CB  ILE A  37       3.069   9.629 -25.577  1.00 53.09           C  
ATOM    272  O   ILE A  37       4.783   7.459 -27.478  1.00 53.09           O  
ATOM    273  CG1 ILE A  37       1.739  10.419 -25.618  1.00 53.09           C  
ATOM    274  CG2 ILE A  37       4.142  10.459 -26.305  1.00 53.09           C  
ATOM    275  CD1 ILE A  37       1.756  11.700 -24.769  1.00 53.09           C  
ATOM    276  N   LEU A  38       4.703   6.795 -25.345  1.00 55.59           N  
ATOM    277  CA  LEU A  38       5.875   5.927 -25.440  1.00 55.59           C  
ATOM    278  C   LEU A  38       5.669   4.818 -26.483  1.00 55.59           C  
ATOM    279  CB  LEU A  38       6.185   5.337 -24.051  1.00 55.59           C  
ATOM    280  O   LEU A  38       6.470   4.686 -27.400  1.00 55.59           O  
ATOM    281  CG  LEU A  38       7.604   4.772 -23.973  1.00 55.59           C  
ATOM    282  CD1 LEU A  38       8.573   5.912 -23.725  1.00 55.59           C  
ATOM    283  CD2 LEU A  38       7.750   3.765 -22.834  1.00 55.59           C  
ATOM    284  N   LEU A  39       4.572   4.064 -26.391  1.00 53.69           N  
ATOM    285  CA  LEU A  39       4.264   2.967 -27.318  1.00 53.69           C  
ATOM    286  C   LEU A  39       4.068   3.449 -28.763  1.00 53.69           C  
ATOM    287  CB  LEU A  39       3.013   2.225 -26.815  1.00 53.69           C  
ATOM    288  O   LEU A  39       4.519   2.792 -29.698  1.00 53.69           O  
ATOM    289  CG  LEU A  39       3.245   1.428 -25.520  1.00 53.69           C  
ATOM    290  CD1 LEU A  39       1.910   0.960 -24.939  1.00 53.69           C  
ATOM    291  CD2 LEU A  39       4.123   0.201 -25.760  1.00 53.69           C  
ATOM    292  N   PHE A  40       3.454   4.616 -28.946  1.00 50.31           N  
ATOM    293  CA  PHE A  40       3.226   5.247 -30.242  1.00 50.31           C  
ATOM    294  C   PHE A  40       4.529   5.744 -30.873  1.00 50.31           C  
ATOM    295  CB  PHE A  40       2.221   6.387 -30.041  1.00 50.31           C  
ATOM    296  O   PHE A  40       4.763   5.511 -32.055  1.00 50.31           O  
ATOM    297  CG  PHE A  40       1.739   7.056 -31.308  1.00 50.31           C  
ATOM    298  CD1 PHE A  40       2.184   8.346 -31.646  1.00 50.31           C  
ATOM    299  CD2 PHE A  40       0.790   6.405 -32.117  1.00 50.31           C  
ATOM    300  CE1 PHE A  40       1.653   8.996 -32.774  1.00 50.31           C  
ATOM    301  CE2 PHE A  40       0.278   7.045 -33.259  1.00 50.31           C  
ATOM    302  CZ  PHE A  40       0.700   8.345 -33.579  1.00 50.31           C  
ATOM    303  N   VAL A  41       5.422   6.368 -30.095  1.00 51.69           N  
ATOM    304  CA  VAL A  41       6.718   6.843 -30.607  1.00 51.69           C  
ATOM    305  C   VAL A  41       7.664   5.669 -30.904  1.00 51.69           C  
ATOM    306  CB  VAL A  41       7.347   7.895 -29.667  1.00 51.69           C  
ATOM    307  O   VAL A  41       8.450   5.768 -31.845  1.00 51.69           O  
ATOM    308  CG1 VAL A  41       8.658   8.465 -30.226  1.00 51.69           C  
ATOM    309  CG2 VAL A  41       6.458   9.141 -29.514  1.00 51.69           C  
ATOM    310  N   ILE A  42       7.569   4.543 -30.184  1.00 51.09           N  
ATOM    311  CA  ILE A  42       8.296   3.307 -30.541  1.00 51.09           C  
ATOM    312  C   ILE A  42       7.714   2.709 -31.823  1.00 51.09           C  
ATOM    313  CB  ILE A  42       8.302   2.259 -29.400  1.00 51.09           C  
ATOM    314  O   ILE A  42       8.468   2.435 -32.756  1.00 51.09           O  
ATOM    315  CG1 ILE A  42       9.023   2.855 -28.180  1.00 51.09           C  
ATOM    316  CG2 ILE A  42       9.011   0.969 -29.854  1.00 51.09           C  
ATOM    317  CD1 ILE A  42       8.945   2.162 -26.819  1.00 51.09           C  
ATOM    318  N   GLY A  43       6.390   2.536 -31.882  1.00 46.19           N  
ATOM    319  CA  GLY A  43       5.707   1.919 -33.019  1.00 46.19           C  
ATOM    320  C   GLY A  43       5.865   2.697 -34.327  1.00 46.19           C  
ATOM    321  O   GLY A  43       5.984   2.090 -35.386  1.00 46.19           O  
ATOM    322  N   LEU A  44       5.927   4.032 -34.269  1.00 46.69           N  
ATOM    323  CA  LEU A  44       6.096   4.876 -35.456  1.00 46.69           C  
ATOM    324  C   LEU A  44       7.526   4.928 -35.998  1.00 46.69           C  
ATOM    325  CB  LEU A  44       5.641   6.305 -35.138  1.00 46.69           C  
ATOM    326  O   LEU A  44       7.708   5.128 -37.195  1.00 46.69           O  
ATOM    327  CG  LEU A  44       4.122   6.524 -35.166  1.00 46.69           C  
ATOM    328  CD1 LEU A  44       3.887   7.979 -34.779  1.00 46.69           C  
ATOM    329  CD2 LEU A  44       3.518   6.313 -36.558  1.00 46.69           C  
ATOM    330  N   ASN A  45       8.542   4.785 -35.147  1.00 47.59           N  
ATOM    331  CA  ASN A  45       9.921   5.061 -35.556  1.00 47.59           C  
ATOM    332  C   ASN A  45      10.712   3.828 -36.011  1.00 47.59           C  
ATOM    333  CB  ASN A  45      10.627   5.849 -34.453  1.00 47.59           C  
ATOM    334  O   ASN A  45      11.914   3.958 -36.229  1.00 47.59           O  
ATOM    335  CG  ASN A  45      10.267   7.318 -34.436  1.00 47.59           C  
ATOM    336  ND2 ASN A  45       9.866   7.837 -33.304  1.00 47.59           N  
ATOM    337  OD1 ASN A  45      10.346   8.029 -35.421  1.00 47.59           O  
ATOM    338  N   LYS A  46      10.083   2.648 -36.161  1.00 45.31           N  
ATOM    339  CA  LYS A  46      10.773   1.393 -36.529  1.00 45.31           C  
ATOM    340  C   LYS A  46      12.118   1.248 -35.798  1.00 45.31           C  
ATOM    341  CB  LYS A  46      10.946   1.264 -38.057  1.00 45.31           C  
ATOM    342  O   LYS A  46      13.161   1.015 -36.406  1.00 45.31           O  
ATOM    343  CG  LYS A  46       9.682   0.825 -38.802  1.00 45.31           C  
ATOM    344  CD  LYS A  46      10.070   0.472 -40.243  1.00 45.31           C  
ATOM    345  CE  LYS A  46       8.896  -0.173 -40.973  1.00 45.31           C  
ATOM    346  NZ  LYS A  46       9.353  -0.780 -42.242  1.00 45.31           N  
ATOM    347  N   TYR A  47      12.117   1.366 -34.468  1.00 49.12           N  
ATOM    348  CA  TYR A  47      13.296   1.055 -33.641  1.00 49.12           C  
ATOM    349  C   TYR A  47      13.545  -0.468 -33.542  1.00 49.12           C  
ATOM    350  CB  TYR A  47      13.212   1.776 -32.281  1.00 49.12           C  
ATOM    351  O   TYR A  47      14.009  -0.963 -32.517  1.00 49.12           O  
ATOM    352  CG  TYR A  47      13.487   3.266 -32.361  1.00 49.12           C  
ATOM    353  CD1 TYR A  47      14.765   3.709 -32.749  1.00 49.12           C  
ATOM    354  CD2 TYR A  47      12.476   4.207 -32.095  1.00 49.12           C  
ATOM    355  CE1 TYR A  47      15.012   5.080 -32.935  1.00 49.12           C  
ATOM    356  CE2 TYR A  47      12.752   5.585 -32.211  1.00 49.12           C  
ATOM    357  OH  TYR A  47      14.248   7.356 -32.808  1.00 49.12           O  
ATOM    358  CZ  TYR A  47      14.013   6.028 -32.642  1.00 49.12           C  
ATOM    359  N   GLU A  48      13.254  -1.198 -34.628  1.00 40.34           N  
ATOM    360  CA  GLU A  48      13.216  -2.662 -34.782  1.00 40.34           C  
ATOM    361  C   GLU A  48      14.564  -3.356 -34.515  1.00 40.34           C  
ATOM    362  CB  GLU A  48      12.708  -3.008 -36.208  1.00 40.34           C  
ATOM    363  O   GLU A  48      14.619  -4.577 -34.486  1.00 40.34           O  
ATOM    364  CG  GLU A  48      11.185  -2.847 -36.376  1.00 40.34           C  
ATOM    365  CD  GLU A  48      10.671  -3.113 -37.810  1.00 40.34           C  
ATOM    366  OE1 GLU A  48       9.496  -3.521 -37.947  1.00 40.34           O  
ATOM    367  OE2 GLU A  48      11.383  -2.777 -38.786  1.00 40.34           O  
ATOM    368  N   SER A  49      15.658  -2.620 -34.289  1.00 41.84           N  
ATOM    369  CA  SER A  49      16.997  -3.206 -34.117  1.00 41.84           C  
ATOM    370  C   SER A  49      17.672  -2.966 -32.764  1.00 41.84           C  
ATOM    371  CB  SER A  49      17.909  -2.753 -35.261  1.00 41.84           C  
ATOM    372  O   SER A  49      18.736  -3.535 -32.539  1.00 41.84           O  
ATOM    373  OG  SER A  49      17.963  -1.336 -35.350  1.00 41.84           O  
ATOM    374  N   ARG A  50      17.126  -2.130 -31.862  1.00 44.62           N  
ATOM    375  CA  ARG A  50      17.893  -1.663 -30.676  1.00 44.62           C  
ATOM    376  C   ARG A  50      17.222  -1.858 -29.313  1.00 44.62           C  
ATOM    377  CB  ARG A  50      18.364  -0.211 -30.882  1.00 44.62           C  
ATOM    378  O   ARG A  50      17.922  -1.894 -28.307  1.00 44.62           O  
ATOM    379  CG  ARG A  50      19.330  -0.058 -32.075  1.00 44.62           C  
ATOM    380  CD  ARG A  50      19.925   1.358 -32.135  1.00 44.62           C  
ATOM    381  NE  ARG A  50      20.735   1.579 -33.355  1.00 44.62           N  
ATOM    382  NH1 ARG A  50      21.236   3.806 -33.017  1.00 44.62           N  
ATOM    383  NH2 ARG A  50      21.869   2.851 -34.901  1.00 44.62           N  
ATOM    384  CZ  ARG A  50      21.277   2.727 -33.746  1.00 44.62           C  
ATOM    385  N   LEU A  51      15.901  -2.025 -29.258  1.00 45.44           N  
ATOM    386  CA  LEU A  51      15.184  -2.447 -28.049  1.00 45.44           C  
ATOM    387  C   LEU A  51      14.676  -3.869 -28.275  1.00 45.44           C  
ATOM    388  CB  LEU A  51      14.031  -1.471 -27.745  1.00 45.44           C  
ATOM    389  O   LEU A  51      13.973  -4.117 -29.250  1.00 45.44           O  
ATOM    390  CG  LEU A  51      14.490  -0.134 -27.135  1.00 45.44           C  
ATOM    391  CD1 LEU A  51      13.375   0.906 -27.259  1.00 45.44           C  
ATOM    392  CD2 LEU A  51      14.834  -0.279 -25.650  1.00 45.44           C  
ATOM    393  N   THR A  52      15.014  -4.802 -27.386  1.00 49.19           N  
ATOM    394  CA  THR A  52      14.455  -6.157 -27.458  1.00 49.19           C  
ATOM    395  C   THR A  52      12.941  -6.100 -27.275  1.00 49.19           C  
ATOM    396  CB  THR A  52      15.088  -7.098 -26.422  1.00 49.19           C  
ATOM    397  O   THR A  52      12.445  -5.336 -26.440  1.00 49.19           O  
ATOM    398  CG2 THR A  52      16.520  -7.435 -26.812  1.00 49.19           C  
ATOM    399  OG1 THR A  52      15.147  -6.504 -25.141  1.00 49.19           O  
ATOM    400  N   GLU A  53      12.197  -6.926 -28.014  1.00 49.97           N  
ATOM    401  CA  GLU A  53      10.736  -7.056 -27.877  1.00 49.97           C  
ATOM    402  C   GLU A  53      10.317  -7.246 -26.408  1.00 49.97           C  
ATOM    403  CB  GLU A  53      10.248  -8.259 -28.698  1.00 49.97           C  
ATOM    404  O   GLU A  53       9.315  -6.700 -25.952  1.00 49.97           O  
ATOM    405  CG  GLU A  53      10.428  -8.077 -30.214  1.00 49.97           C  
ATOM    406  CD  GLU A  53       9.879  -9.269 -31.017  1.00 49.97           C  
ATOM    407  OE1 GLU A  53       9.653  -9.083 -32.231  1.00 49.97           O  
ATOM    408  OE2 GLU A  53       9.685 -10.345 -30.407  1.00 49.97           O  
ATOM    409  N   SER A  54      11.152  -7.919 -25.613  1.00 45.16           N  
ATOM    410  CA  SER A  54      10.968  -8.101 -24.172  1.00 45.16           C  
ATOM    411  C   SER A  54      11.022  -6.807 -23.351  1.00 45.16           C  
ATOM    412  CB  SER A  54      12.043  -9.062 -23.665  1.00 45.16           C  
ATOM    413  O   SER A  54      10.290  -6.670 -22.371  1.00 45.16           O  
ATOM    414  OG  SER A  54      13.327  -8.535 -23.950  1.00 45.16           O  
ATOM    415  N   THR A  55      11.867  -5.847 -23.733  1.00 50.69           N  
ATOM    416  CA  THR A  55      11.969  -4.530 -23.077  1.00 50.69           C  
ATOM    417  C   THR A  55      10.738  -3.683 -23.385  1.00 50.69           C  
ATOM    418  CB  THR A  55      13.243  -3.793 -23.523  1.00 50.69           C  
ATOM    419  O   THR A  55      10.224  -2.981 -22.514  1.00 50.69           O  
ATOM    420  CG2 THR A  55      13.468  -2.496 -22.743  1.00 50.69           C  
ATOM    421  OG1 THR A  55      14.366  -4.601 -23.270  1.00 50.69           O  
ATOM    422  N   LEU A  56      10.221  -3.805 -24.609  1.00 52.41           N  
ATOM    423  CA  LEU A  56       9.003  -3.140 -25.061  1.00 52.41           C  
ATOM    424  C   LEU A  56       7.755  -3.674 -24.372  1.00 52.41           C  
ATOM    425  CB  LEU A  56       8.904  -3.319 -26.584  1.00 52.41           C  
ATOM    426  O   LEU A  56       6.966  -2.898 -23.835  1.00 52.41           O  
ATOM    427  CG  LEU A  56       9.818  -2.335 -27.309  1.00 52.41           C  
ATOM    428  CD1 LEU A  56      10.023  -2.709 -28.772  1.00 52.41           C  
ATOM    429  CD2 LEU A  56       9.172  -0.969 -27.239  1.00 52.41           C  
ATOM    430  N   VAL A  57       7.618  -4.997 -24.321  1.00 51.34           N  
ATOM    431  CA  VAL A  57       6.532  -5.672 -23.610  1.00 51.34           C  
ATOM    432  C   VAL A  57       6.606  -5.367 -22.111  1.00 51.34           C  
ATOM    433  CB  VAL A  57       6.573  -7.180 -23.923  1.00 51.34           C  
ATOM    434  O   VAL A  57       5.597  -5.009 -21.512  1.00 51.34           O  
ATOM    435  CG1 VAL A  57       5.597  -7.985 -23.062  1.00 51.34           C  
ATOM    436  CG2 VAL A  57       6.198  -7.433 -25.390  1.00 51.34           C  
ATOM    437  N   GLY A  58       7.796  -5.391 -21.503  1.00 51.62           N  
ATOM    438  CA  GLY A  58       7.984  -5.012 -20.100  1.00 51.62           C  
ATOM    439  C   GLY A  58       7.592  -3.558 -19.799  1.00 51.62           C  
ATOM    440  O   GLY A  58       6.890  -3.288 -18.825  1.00 51.62           O  
ATOM    441  N   ALA A  59       7.974  -2.610 -20.658  1.00 53.84           N  
ATOM    442  CA  ALA A  59       7.577  -1.209 -20.518  1.00 53.84           C  
ATOM    443  C   ALA A  59       6.062  -1.008 -20.709  1.00 53.84           C  
ATOM    444  CB  ALA A  59       8.393  -0.367 -21.504  1.00 53.84           C  
ATOM    445  O   ALA A  59       5.447  -0.266 -19.942  1.00 53.84           O  
ATOM    446  N   ALA A  60       5.450  -1.706 -21.673  1.00 54.97           N  
ATOM    447  CA  ALA A  60       4.004  -1.704 -21.903  1.00 54.97           C  
ATOM    448  C   ALA A  60       3.227  -2.258 -20.698  1.00 54.97           C  
ATOM    449  CB  ALA A  60       3.705  -2.547 -23.150  1.00 54.97           C  
ATOM    450  O   ALA A  60       2.184  -1.728 -20.321  1.00 54.97           O  
ATOM    451  N   ILE A  61       3.757  -3.299 -20.056  1.00 56.19           N  
ATOM    452  CA  ILE A  61       3.165  -3.903 -18.863  1.00 56.19           C  
ATOM    453  C   ILE A  61       3.284  -2.960 -17.652  1.00 56.19           C  
ATOM    454  CB  ILE A  61       3.795  -5.295 -18.634  1.00 56.19           C  
ATOM    455  O   ILE A  61       2.309  -2.766 -16.925  1.00 56.19           O  
ATOM    456  CG1 ILE A  61       3.343  -6.293 -19.728  1.00 56.19           C  
ATOM    457  CG2 ILE A  61       3.344  -5.846 -17.282  1.00 56.19           C  
ATOM    458  CD1 ILE A  61       4.152  -7.598 -19.733  1.00 56.19           C  
ATOM    459  N   LEU A  62       4.438  -2.310 -17.452  1.00 57.53           N  
ATOM    460  CA  LEU A  62       4.626  -1.313 -16.384  1.00 57.53           C  
ATOM    461  C   LEU A  62       3.717  -0.087 -16.562  1.00 57.53           C  
ATOM    462  CB  LEU A  62       6.101  -0.878 -16.337  1.00 57.53           C  
ATOM    463  O   LEU A  62       3.198   0.449 -15.585  1.00 57.53           O  
ATOM    464  CG  LEU A  62       7.054  -1.931 -15.745  1.00 57.53           C  
ATOM    465  CD1 LEU A  62       8.504  -1.485 -15.941  1.00 57.53           C  
ATOM    466  CD2 LEU A  62       6.826  -2.153 -14.249  1.00 57.53           C  
ATOM    467  N   ALA A  63       3.470   0.308 -17.808  1.00 56.59           N  
ATOM    468  CA  ALA A  63       2.543   1.364 -18.195  1.00 56.59           C  
ATOM    469  C   ALA A  63       1.074   1.101 -17.805  1.00 56.59           C  
ATOM    470  CB  ALA A  63       2.684   1.507 -19.711  1.00 56.59           C  
ATOM    471  O   ALA A  63       0.299   2.049 -17.668  1.00 56.59           O  
ATOM    472  N   LEU A  64       0.679  -0.161 -17.593  1.00 59.44           N  
ATOM    473  CA  LEU A  64      -0.670  -0.525 -17.143  1.00 59.44           C  
ATOM    474  C   LEU A  64      -0.849  -0.380 -15.625  1.00 59.44           C  
ATOM    475  CB  LEU A  64      -0.996  -1.959 -17.600  1.00 59.44           C  
ATOM    476  O   LEU A  64      -1.975  -0.223 -15.152  1.00 59.44           O  
ATOM    477  CG  LEU A  64      -1.125  -2.126 -19.125  1.00 59.44           C  
ATOM    478  CD1 LEU A  64      -1.207  -3.613 -19.471  1.00 59.44           C  
ATOM    479  CD2 LEU A  64      -2.378  -1.434 -19.670  1.00 59.44           C  
ATOM    480  N   ILE A  65       0.238  -0.383 -14.847  1.00 60.19           N  
ATOM    481  CA  ILE A  65       0.197  -0.293 -13.378  1.00 60.19           C  
ATOM    482  C   ILE A  65      -0.482   0.995 -12.884  1.00 60.19           C  
ATOM    483  CB  ILE A  65       1.604  -0.486 -12.764  1.00 60.19           C  
ATOM    484  O   ILE A  65      -1.335   0.891 -11.997  1.00 60.19           O  
ATOM    485  CG1 ILE A  65       2.114  -1.908 -13.081  1.00 60.19           C  
ATOM    486  CG2 ILE A  65       1.593  -0.219 -11.245  1.00 60.19           C  
ATOM    487  CD1 ILE A  65       3.564  -2.136 -12.654  1.00 60.19           C  
ATOM    488  N   PRO A  66      -0.195   2.193 -13.430  1.00 58.09           N  
ATOM    489  CA  PRO A  66      -0.917   3.411 -13.075  1.00 58.09           C  
ATOM    490  C   PRO A  66      -2.410   3.334 -13.388  1.00 58.09           C  
ATOM    491  CB  PRO A  66      -0.295   4.532 -13.901  1.00 58.09           C  
ATOM    492  O   PRO A  66      -3.216   3.809 -12.596  1.00 58.09           O  
ATOM    493  CG  PRO A  66       1.058   3.994 -14.339  1.00 58.09           C  
ATOM    494  CD  PRO A  66       0.888   2.490 -14.349  1.00 58.09           C  
ATOM    495  N   VAL A  67      -2.783   2.718 -14.515  1.00 58.75           N  
ATOM    496  CA  VAL A  67      -4.178   2.593 -14.973  1.00 58.75           C  
ATOM    497  C   VAL A  67      -4.972   1.701 -14.031  1.00 58.75           C  
ATOM    498  CB  VAL A  67      -4.255   2.009 -16.399  1.00 58.75           C  
ATOM    499  O   VAL A  67      -6.021   2.094 -13.524  1.00 58.75           O  
ATOM    500  CG1 VAL A  67      -5.683   2.117 -16.946  1.00 58.75           C  
ATOM    501  CG2 VAL A  67      -3.246   2.695 -17.322  1.00 58.75           C  
ATOM    502  N   ILE A  68      -4.426   0.520 -13.740  1.00 59.50           N  
ATOM    503  CA  ILE A  68      -5.006  -0.434 -12.795  1.00 59.50           C  
ATOM    504  C   ILE A  68      -5.064   0.199 -11.402  1.00 59.50           C  
ATOM    505  CB  ILE A  68      -4.187  -1.746 -12.813  1.00 59.50           C  
ATOM    506  O   ILE A  68      -6.088   0.115 -10.726  1.00 59.50           O  
ATOM    507  CG1 ILE A  68      -4.279  -2.430 -14.198  1.00 59.50           C  
ATOM    508  CG2 ILE A  68      -4.683  -2.714 -11.722  1.00 59.50           C  
ATOM    509  CD1 ILE A  68      -3.262  -3.562 -14.393  1.00 59.50           C  
ATOM    510  N   SER A  69      -4.000   0.895 -10.992  1.00 58.44           N  
ATOM    511  CA  SER A  69      -3.969   1.587  -9.703  1.00 58.44           C  
ATOM    512  C   SER A  69      -5.013   2.683  -9.612  1.00 58.44           C  
ATOM    513  CB  SER A  69      -2.574   2.121  -9.373  1.00 58.44           C  
ATOM    514  O   SER A  69      -5.712   2.768  -8.613  1.00 58.44           O  
ATOM    515  OG  SER A  69      -1.654   1.048  -9.313  1.00 58.44           O  
ATOM    516  N   HIS A  70      -5.221   3.456 -10.666  1.00 61.50           N  
ATOM    517  CA  HIS A  70      -6.246   4.485 -10.684  1.00 61.50           C  
ATOM    518  C   HIS A  70      -7.655   3.932 -10.585  1.00 61.50           C  
ATOM    519  CB  HIS A  70      -6.110   5.246 -11.975  1.00 61.50           C  
ATOM    520  O   HIS A  70      -8.414   4.381  -9.732  1.00 61.50           O  
ATOM    521  CG  HIS A  70      -6.995   6.458 -12.046  1.00 61.50           C  
ATOM    522  CD2 HIS A  70      -8.112   6.597 -12.825  1.00 61.50           C  
ATOM    523  ND1 HIS A  70      -6.713   7.690 -11.505  1.00 61.50           N  
ATOM    524  CE1 HIS A  70      -7.610   8.557 -11.989  1.00 61.50           C  
ATOM    525  NE2 HIS A  70      -8.501   7.936 -12.770  1.00 61.50           N  
ATOM    526  N   LEU A  71      -7.994   2.946 -11.420  1.00 59.38           N  
ATOM    527  CA  LEU A  71      -9.328   2.346 -11.441  1.00 59.38           C  
ATOM    528  C   LEU A  71      -9.697   1.720 -10.089  1.00 59.38           C  
ATOM    529  CB  LEU A  71      -9.387   1.301 -12.570  1.00 59.38           C  
ATOM    530  O   LEU A  71     -10.871   1.688  -9.730  1.00 59.38           O  
ATOM    531  CG  LEU A  71      -9.347   1.895 -13.992  1.00 59.38           C  
ATOM    532  CD1 LEU A  71      -9.233   0.763 -15.012  1.00 59.38           C  
ATOM    533  CD2 LEU A  71     -10.601   2.711 -14.315  1.00 59.38           C  
ATOM    534  N   MET A  72      -8.700   1.271  -9.324  1.00 62.28           N  
ATOM    535  CA  MET A  72      -8.904   0.596  -8.042  1.00 62.28           C  
ATOM    536  C   MET A  72      -8.768   1.526  -6.824  1.00 62.28           C  
ATOM    537  CB  MET A  72      -7.947  -0.599  -7.966  1.00 62.28           C  
ATOM    538  O   MET A  72      -9.454   1.321  -5.824  1.00 62.28           O  
ATOM    539  CG  MET A  72      -8.204  -1.623  -9.086  1.00 62.28           C  
ATOM    540  SD  MET A  72      -9.809  -2.467  -9.006  1.00 62.28           S  
ATOM    541  CE  MET A  72      -9.804  -3.238 -10.647  1.00 62.28           C  
ATOM    542  N   VAL A  73      -7.942   2.577  -6.898  1.00 60.25           N  
ATOM    543  CA  VAL A  73      -7.717   3.547  -5.805  1.00 60.25           C  
ATOM    544  C   VAL A  73      -8.686   4.714  -5.850  1.00 60.25           C  
ATOM    545  CB  VAL A  73      -6.283   4.094  -5.846  1.00 60.25           C  
ATOM    546  O   VAL A  73      -9.101   5.191  -4.796  1.00 60.25           O  
ATOM    547  CG1 VAL A  73      -5.978   5.181  -4.813  1.00 60.25           C  
ATOM    548  CG2 VAL A  73      -5.325   2.975  -5.533  1.00 60.25           C  
ATOM    549  N   MET A  74      -9.087   5.175  -7.039  1.00 57.72           N  
ATOM    550  CA  MET A  74     -10.047   6.276  -7.179  1.00 57.72           C  
ATOM    551  C   MET A  74     -11.345   6.039  -6.409  1.00 57.72           C  
ATOM    552  CB  MET A  74     -10.405   6.548  -8.650  1.00 57.72           C  
ATOM    553  O   MET A  74     -11.750   6.946  -5.687  1.00 57.72           O  
ATOM    554  CG  MET A  74      -9.434   7.492  -9.333  1.00 57.72           C  
ATOM    555  SD  MET A  74      -9.591   9.182  -8.717  1.00 57.72           S  
ATOM    556  CE  MET A  74      -7.931   9.319  -8.079  1.00 57.72           C  
ATOM    557  N   PRO A  75     -11.990   4.857  -6.477  1.00 60.97           N  
ATOM    558  CA  PRO A  75     -13.208   4.610  -5.711  1.00 60.97           C  
ATOM    559  C   PRO A  75     -12.983   4.704  -4.199  1.00 60.97           C  
ATOM    560  CB  PRO A  75     -13.667   3.204  -6.116  1.00 60.97           C  
ATOM    561  O   PRO A  75     -13.880   5.109  -3.465  1.00 60.97           O  
ATOM    562  CG  PRO A  75     -13.026   2.984  -7.484  1.00 60.97           C  
ATOM    563  CD  PRO A  75     -11.703   3.717  -7.338  1.00 60.97           C  
ATOM    564  N   TYR A  76     -11.783   4.356  -3.734  1.00 59.28           N  
ATOM    565  CA  TYR A  76     -11.410   4.387  -2.324  1.00 59.28           C  
ATOM    566  C   TYR A  76     -11.138   5.812  -1.827  1.00 59.28           C  
ATOM    567  CB  TYR A  76     -10.186   3.487  -2.153  1.00 59.28           C  
ATOM    568  O   TYR A  76     -11.622   6.215  -0.769  1.00 59.28           O  
ATOM    569  CG  TYR A  76      -9.867   3.202  -0.713  1.00 59.28           C  
ATOM    570  CD1 TYR A  76      -8.866   3.939  -0.051  1.00 59.28           C  
ATOM    571  CD2 TYR A  76     -10.572   2.182  -0.051  1.00 59.28           C  
ATOM    572  CE1 TYR A  76      -8.523   3.608   1.270  1.00 59.28           C  
ATOM    573  CE2 TYR A  76     -10.240   1.858   1.271  1.00 59.28           C  
ATOM    574  OH  TYR A  76      -8.832   2.163   3.147  1.00 59.28           O  
ATOM    575  CZ  TYR A  76      -9.200   2.551   1.913  1.00 59.28           C  
ATOM    576  N   LEU A  77     -10.423   6.605  -2.630  1.00 56.84           N  
ATOM    577  CA  LEU A  77     -10.176   8.021  -2.356  1.00 56.84           C  
ATOM    578  C   LEU A  77     -11.445   8.863  -2.490  1.00 56.84           C  
ATOM    579  CB  LEU A  77      -9.081   8.550  -3.295  1.00 56.84           C  
ATOM    580  O   LEU A  77     -11.684   9.737  -1.665  1.00 56.84           O  
ATOM    581  CG  LEU A  77      -7.708   7.895  -3.098  1.00 56.84           C  
ATOM    582  CD1 LEU A  77      -6.710   8.554  -4.052  1.00 56.84           C  
ATOM    583  CD2 LEU A  77      -7.215   7.998  -1.653  1.00 56.84           C  
ATOM    584  N   ALA A  78     -12.291   8.571  -3.479  1.00 57.97           N  
ATOM    585  CA  ALA A  78     -13.568   9.251  -3.679  1.00 57.97           C  
ATOM    586  C   ALA A  78     -14.542   9.024  -2.515  1.00 57.97           C  
ATOM    587  CB  ALA A  78     -14.177   8.769  -5.000  1.00 57.97           C  
ATOM    588  O   ALA A  78     -15.349   9.901  -2.217  1.00 57.97           O  
ATOM    589  N   ARG A  79     -14.455   7.870  -1.842  1.00 63.31           N  
ATOM    590  CA  ARG A  79     -15.276   7.543  -0.669  1.00 63.31           C  
ATOM    591  C   ARG A  79     -14.741   8.112   0.646  1.00 63.31           C  
ATOM    592  CB  ARG A  79     -15.484   6.020  -0.591  1.00 63.31           C  
ATOM    593  O   ARG A  79     -15.382   7.895   1.659  1.00 63.31           O  
ATOM    594  CG  ARG A  79     -16.482   5.536  -1.651  1.00 63.31           C  
ATOM    595  CD  ARG A  79     -16.621   4.013  -1.579  1.00 63.31           C  
ATOM    596  NE  ARG A  79     -17.505   3.503  -2.645  1.00 63.31           N  
ATOM    597  NH1 ARG A  79     -18.350   1.682  -1.525  1.00 63.31           N  
ATOM    598  NH2 ARG A  79     -18.998   2.087  -3.622  1.00 63.31           N  
ATOM    599  CZ  ARG A  79     -18.276   2.430  -2.591  1.00 63.31           C  
ATOM    600  N   ASN A  80     -13.599   8.813   0.657  1.00 65.56           N  
ATOM    601  CA  ASN A  80     -12.951   9.319   1.881  1.00 65.56           C  
ATOM    602  C   ASN A  80     -12.751   8.260   2.971  1.00 65.56           C  
ATOM    603  CB  ASN A  80     -13.688  10.554   2.415  1.00 65.56           C  
ATOM    604  O   ASN A  80     -12.709   8.571   4.158  1.00 65.56           O  
ATOM    605  CG  ASN A  80     -13.449  11.776   1.576  1.00 65.56           C  
ATOM    606  ND2 ASN A  80     -14.443  12.623   1.485  1.00 65.56           N  
ATOM    607  OD1 ASN A  80     -12.381  12.003   1.029  1.00 65.56           O  
ATOM    608  N   TYR A  81     -12.550   7.013   2.563  1.00 67.75           N  
ATOM    609  CA  TYR A  81     -12.557   5.880   3.473  1.00 67.75           C  
ATOM    610  C   TYR A  81     -11.544   6.029   4.626  1.00 67.75           C  
ATOM    611  CB  TYR A  81     -12.285   4.658   2.601  1.00 67.75           C  
ATOM    612  O   TYR A  81     -11.839   5.724   5.773  1.00 67.75           O  
ATOM    613  CG  TYR A  81     -12.432   3.373   3.355  1.00 67.75           C  
ATOM    614  CD1 TYR A  81     -11.373   2.942   4.163  1.00 67.75           C  
ATOM    615  CD2 TYR A  81     -13.639   2.653   3.305  1.00 67.75           C  
ATOM    616  CE1 TYR A  81     -11.471   1.744   4.871  1.00 67.75           C  
ATOM    617  CE2 TYR A  81     -13.762   1.469   4.049  1.00 67.75           C  
ATOM    618  OH  TYR A  81     -12.821   0.011   5.660  1.00 67.75           O  
ATOM    619  CZ  TYR A  81     -12.672   1.031   4.819  1.00 67.75           C  
ATOM    620  N   ILE A  82     -10.357   6.587   4.356  1.00 67.12           N  
ATOM    621  CA  ILE A  82      -9.341   6.863   5.390  1.00 67.12           C  
ATOM    622  C   ILE A  82      -9.855   7.861   6.435  1.00 67.12           C  
ATOM    623  CB  ILE A  82      -8.032   7.378   4.744  1.00 67.12           C  
ATOM    624  O   ILE A  82      -9.573   7.703   7.619  1.00 67.12           O  
ATOM    625  CG1 ILE A  82      -7.464   6.299   3.798  1.00 67.12           C  
ATOM    626  CG2 ILE A  82      -6.982   7.765   5.808  1.00 67.12           C  
ATOM    627  CD1 ILE A  82      -6.206   6.704   3.023  1.00 67.12           C  
ATOM    628  N   ALA A  83     -10.591   8.891   6.014  1.00 67.00           N  
ATOM    629  CA  ALA A  83     -11.140   9.881   6.932  1.00 67.00           C  
ATOM    630  C   ALA A  83     -12.214   9.262   7.835  1.00 67.00           C  
ATOM    631  CB  ALA A  83     -11.684  11.068   6.131  1.00 67.00           C  
ATOM    632  O   ALA A  83     -12.222   9.555   9.028  1.00 67.00           O  
ATOM    633  N   ASP A  84     -13.042   8.364   7.297  1.00 71.06           N  
ATOM    634  CA  ASP A  84     -14.043   7.626   8.072  1.00 71.06           C  
ATOM    635  C   ASP A  84     -13.375   6.728   9.124  1.00 71.06           C  
ATOM    636  CB  ASP A  84     -14.940   6.799   7.135  1.00 71.06           C  
ATOM    637  O   ASP A  84     -13.723   6.786  10.304  1.00 71.06           O  
ATOM    638  CG  ASP A  84     -15.828   7.640   6.209  1.00 71.06           C  
ATOM    639  OD1 ASP A  84     -16.015   8.846   6.494  1.00 71.06           O  
ATOM    640  OD2 ASP A  84     -16.328   7.051   5.226  1.00 71.06           O  
ATOM    641  N   GLU A  85     -12.339   5.976   8.737  1.00 73.31           N  
ATOM    642  CA  GLU A  85     -11.563   5.134   9.658  1.00 73.31           C  
ATOM    643  C   GLU A  85     -10.877   5.964  10.761  1.00 73.31           C  
ATOM    644  CB  GLU A  85     -10.501   4.353   8.863  1.00 73.31           C  
ATOM    645  O   GLU A  85     -10.904   5.623  11.950  1.00 73.31           O  
ATOM    646  CG  GLU A  85     -11.066   3.305   7.890  1.00 73.31           C  
ATOM    647  CD  GLU A  85     -11.806   2.155   8.572  1.00 73.31           C  
ATOM    648  OE1 GLU A  85     -12.500   1.395   7.862  1.00 73.31           O  
ATOM    649  OE2 GLU A  85     -11.629   1.982   9.790  1.00 73.31           O  
ATOM    650  N   VAL A  86     -10.284   7.106  10.402  1.00 70.94           N  
ATOM    651  CA  VAL A  86      -9.686   8.029  11.378  1.00 70.94           C  
ATOM    652  C   VAL A  86     -10.756   8.603  12.306  1.00 70.94           C  
ATOM    653  CB  VAL A  86      -8.890   9.145  10.674  1.00 70.94           C  
ATOM    654  O   VAL A  86     -10.538   8.654  13.516  1.00 70.94           O  
ATOM    655  CG1 VAL A  86      -8.460  10.266  11.632  1.00 70.94           C  
ATOM    656  CG2 VAL A  86      -7.609   8.569  10.058  1.00 70.94           C  
ATOM    657  N   HIS A  87     -11.914   9.000  11.777  1.00 74.38           N  
ATOM    658  CA  HIS A  87     -13.011   9.551  12.566  1.00 74.38           C  
ATOM    659  C   HIS A  87     -13.525   8.537  13.591  1.00 74.38           C  
ATOM    660  CB  HIS A  87     -14.132  10.020  11.630  1.00 74.38           C  
ATOM    661  O   HIS A  87     -13.656   8.869  14.770  1.00 74.38           O  
ATOM    662  CG  HIS A  87     -15.251  10.694  12.376  1.00 74.38           C  
ATOM    663  CD2 HIS A  87     -15.392  12.037  12.590  1.00 74.38           C  
ATOM    664  ND1 HIS A  87     -16.299  10.069  13.012  1.00 74.38           N  
ATOM    665  CE1 HIS A  87     -17.049  11.015  13.601  1.00 74.38           C  
ATOM    666  NE2 HIS A  87     -16.529  12.233  13.379  1.00 74.38           N  
ATOM    667  N   VAL A  88     -13.741   7.285  13.180  1.00 72.56           N  
ATOM    668  CA  VAL A  88     -14.155   6.206  14.088  1.00 72.56           C  
ATOM    669  C   VAL A  88     -13.091   5.940  15.153  1.00 72.56           C  
ATOM    670  CB  VAL A  88     -14.499   4.933  13.293  1.00 72.56           C  
ATOM    671  O   VAL A  88     -13.415   5.809  16.336  1.00 72.56           O  
ATOM    672  CG1 VAL A  88     -14.772   3.749  14.230  1.00 72.56           C  
ATOM    673  CG2 VAL A  88     -15.767   5.182  12.464  1.00 72.56           C  
ATOM    674  N   CYS A  89     -11.809   5.942  14.778  1.00 71.44           N  
ATOM    675  CA  CYS A  89     -10.721   5.770  15.738  1.00 71.44           C  
ATOM    676  C   CYS A  89     -10.673   6.909  16.774  1.00 71.44           C  
ATOM    677  CB  CYS A  89      -9.396   5.652  14.976  1.00 71.44           C  
ATOM    678  O   CYS A  89     -10.467   6.653  17.961  1.00 71.44           O  
ATOM    679  SG  CYS A  89      -8.113   5.063  16.121  1.00 71.44           S  
ATOM    680  N   LEU A  90     -10.878   8.158  16.345  1.00 72.06           N  
ATOM    681  CA  LEU A  90     -10.874   9.337  17.218  1.00 72.06           C  
ATOM    682  C   LEU A  90     -12.120   9.434  18.101  1.00 72.06           C  
ATOM    683  CB  LEU A  90     -10.749  10.605  16.359  1.00 72.06           C  
ATOM    684  O   LEU A  90     -12.023   9.925  19.223  1.00 72.06           O  
ATOM    685  CG  LEU A  90      -9.375  10.799  15.703  1.00 72.06           C  
ATOM    686  CD1 LEU A  90      -9.401  12.063  14.839  1.00 72.06           C  
ATOM    687  CD2 LEU A  90      -8.266  10.960  16.739  1.00 72.06           C  
ATOM    688  N   ALA A  91     -13.268   8.956  17.620  1.00 75.44           N  
ATOM    689  CA  ALA A  91     -14.479   8.845  18.424  1.00 75.44           C  
ATOM    690  C   ALA A  91     -14.299   7.833  19.571  1.00 75.44           C  
ATOM    691  CB  ALA A  91     -15.639   8.462  17.497  1.00 75.44           C  
ATOM    692  O   ALA A  91     -14.787   8.052  20.678  1.00 75.44           O  
ATOM    693  N   ALA A  92     -13.561   6.742  19.332  1.00 72.44           N  
ATOM    694  CA  ALA A  92     -13.269   5.734  20.350  1.00 72.44           C  
ATOM    695  C   ALA A  92     -12.178   6.175  21.351  1.00 72.44           C  
ATOM    696  CB  ALA A  92     -12.894   4.432  19.633  1.00 72.44           C  
ATOM    697  O   ALA A  92     -12.304   5.917  22.557  1.00 72.44           O  
ATOM    698  N   ASP A  93     -11.123   6.834  20.858  1.00 74.12           N  
ATOM    699  CA  ASP A  93     -10.016   7.380  21.648  1.00 74.12           C  
ATOM    700  C   ASP A  93      -9.515   8.723  21.072  1.00 74.12           C  
ATOM    701  CB  ASP A  93      -8.881   6.350  21.750  1.00 74.12           C  
ATOM    702  O   ASP A  93      -8.674   8.750  20.165  1.00 74.12           O  
ATOM    703  CG  ASP A  93      -7.656   6.881  22.502  1.00 74.12           C  
ATOM    704  OD1 ASP A  93      -7.776   7.912  23.210  1.00 74.12           O  
ATOM    705  OD2 ASP A  93      -6.567   6.286  22.354  1.00 74.12           O  
ATOM    706  N   PRO A  94      -9.953   9.861  21.641  1.00 75.94           N  
ATOM    707  CA  PRO A  94      -9.497  11.185  21.217  1.00 75.94           C  
ATOM    708  C   PRO A  94      -7.982  11.394  21.376  1.00 75.94           C  
ATOM    709  CB  PRO A  94     -10.286  12.174  22.083  1.00 75.94           C  
ATOM    710  O   PRO A  94      -7.380  12.194  20.651  1.00 75.94           O  
ATOM    711  CG  PRO A  94     -11.551  11.404  22.461  1.00 75.94           C  
ATOM    712  CD  PRO A  94     -11.045   9.973  22.596  1.00 75.94           C  
ATOM    713  N   SER A  95      -7.337  10.666  22.297  1.00 74.19           N  
ATOM    714  CA  SER A  95      -5.893  10.760  22.538  1.00 74.19           C  
ATOM    715  C   SER A  95      -5.063  10.106  21.422  1.00 74.19           C  
ATOM    716  CB  SER A  95      -5.547  10.193  23.920  1.00 74.19           C  
ATOM    717  O   SER A  95      -3.890  10.452  21.231  1.00 74.19           O  
ATOM    718  OG  SER A  95      -5.431   8.788  23.918  1.00 74.19           O  
ATOM    719  N   ALA A  96      -5.682   9.245  20.602  1.00 68.19           N  
ATOM    720  CA  ALA A  96      -5.046   8.579  19.469  1.00 68.19           C  
ATOM    721  C   ALA A  96      -4.631   9.546  18.348  1.00 68.19           C  
ATOM    722  CB  ALA A  96      -5.982   7.490  18.934  1.00 68.19           C  
ATOM    723  O   ALA A  96      -3.778   9.191  17.533  1.00 68.19           O  
ATOM    724  N   ARG A  97      -5.147  10.786  18.326  1.00 72.19           N  
ATOM    725  CA  ARG A  97      -4.837  11.801  17.301  1.00 72.19           C  
ATOM    726  C   ARG A  97      -3.341  11.953  17.041  1.00 72.19           C  
ATOM    727  CB  ARG A  97      -5.481  13.141  17.708  1.00 72.19           C  
ATOM    728  O   ARG A  97      -2.915  11.914  15.890  1.00 72.19           O  
ATOM    729  CG  ARG A  97      -5.238  14.247  16.666  1.00 72.19           C  
ATOM    730  CD  ARG A  97      -5.885  15.577  17.075  1.00 72.19           C  
ATOM    731  NE  ARG A  97      -7.305  15.658  16.676  1.00 72.19           N  
ATOM    732  NH1 ARG A  97      -7.153  17.438  15.215  1.00 72.19           N  
ATOM    733  NH2 ARG A  97      -9.128  16.485  15.584  1.00 72.19           N  
ATOM    734  CZ  ARG A  97      -7.850  16.523  15.832  1.00 72.19           C  
ATOM    735  N   LYS A  98      -2.528  12.083  18.096  1.00 69.06           N  
ATOM    736  CA  LYS A  98      -1.068  12.236  17.951  1.00 69.06           C  
ATOM    737  C   LYS A  98      -0.423  10.998  17.320  1.00 69.06           C  
ATOM    738  CB  LYS A  98      -0.416  12.552  19.307  1.00 69.06           C  
ATOM    739  O   LYS A  98       0.461  11.138  16.480  1.00 69.06           O  
ATOM    740  CG  LYS A  98      -0.717  13.979  19.796  1.00 69.06           C  
ATOM    741  CD  LYS A  98       0.031  14.270  21.107  1.00 69.06           C  
ATOM    742  CE  LYS A  98      -0.250  15.698  21.597  1.00 69.06           C  
ATOM    743  NZ  LYS A  98       0.442  15.993  22.881  1.00 69.06           N  
ATOM    744  N   LYS A  99      -0.887   9.799  17.688  1.00 66.88           N  
ATOM    745  CA  LYS A  99      -0.390   8.527  17.144  1.00 66.88           C  
ATOM    746  C   LYS A  99      -0.768   8.364  15.671  1.00 66.88           C  
ATOM    747  CB  LYS A  99      -0.906   7.343  17.976  1.00 66.88           C  
ATOM    748  O   LYS A  99       0.102   8.031  14.877  1.00 66.88           O  
ATOM    749  CG  LYS A  99      -0.314   7.287  19.394  1.00 66.88           C  
ATOM    750  CD  LYS A  99      -0.919   6.106  20.168  1.00 66.88           C  
ATOM    751  CE  LYS A  99      -0.376   6.035  21.600  1.00 66.88           C  
ATOM    752  NZ  LYS A  99      -1.100   5.016  22.406  1.00 66.88           N  
ATOM    753  N   ILE A 100      -2.010   8.678  15.297  1.00 65.94           N  
ATOM    754  CA  ILE A 100      -2.480   8.643  13.901  1.00 65.94           C  
ATOM    755  C   ILE A 100      -1.669   9.620  13.039  1.00 65.94           C  
ATOM    756  CB  ILE A 100      -3.998   8.940  13.830  1.00 65.94           C  
ATOM    757  O   ILE A 100      -1.178   9.240  11.979  1.00 65.94           O  
ATOM    758  CG1 ILE A 100      -4.805   7.836  14.553  1.00 65.94           C  
ATOM    759  CG2 ILE A 100      -4.476   9.068  12.372  1.00 65.94           C  
ATOM    760  CD1 ILE A 100      -6.293   8.166  14.720  1.00 65.94           C  
ATOM    761  N   MET A 101      -1.445  10.852  13.515  1.00 62.62           N  
ATOM    762  CA  MET A 101      -0.625  11.837  12.796  1.00 62.62           C  
ATOM    763  C   MET A 101       0.829  11.381  12.623  1.00 62.62           C  
ATOM    764  CB  MET A 101      -0.640  13.189  13.522  1.00 62.62           C  
ATOM    765  O   MET A 101       1.392  11.522  11.535  1.00 62.62           O  
ATOM    766  CG  MET A 101      -1.975  13.923  13.387  1.00 62.62           C  
ATOM    767  SD  MET A 101      -1.947  15.598  14.085  1.00 62.62           S  
ATOM    768  CE  MET A 101      -1.076  16.476  12.753  1.00 62.62           C  
ATOM    769  N   ALA A 102       1.444  10.822  13.669  1.00 60.53           N  
ATOM    770  CA  ALA A 102       2.804  10.291  13.596  1.00 60.53           C  
ATOM    771  C   ALA A 102       2.895   9.111  12.618  1.00 60.53           C  
ATOM    772  CB  ALA A 102       3.249   9.887  15.006  1.00 60.53           C  
ATOM    773  O   ALA A 102       3.814   9.050  11.803  1.00 60.53           O  
ATOM    774  N   LEU A 103       1.907   8.215  12.649  1.00 62.09           N  
ATOM    775  CA  LEU A 103       1.846   7.047  11.781  1.00 62.09           C  
ATOM    776  C   LEU A 103       1.657   7.451  10.316  1.00 62.09           C  
ATOM    777  CB  LEU A 103       0.746   6.119  12.324  1.00 62.09           C  
ATOM    778  O   LEU A 103       2.369   6.950   9.448  1.00 62.09           O  
ATOM    779  CG  LEU A 103       0.859   4.690  11.772  1.00 62.09           C  
ATOM    780  CD1 LEU A 103       0.665   3.664  12.885  1.00 62.09           C  
ATOM    781  CD2 LEU A 103      -0.162   4.461  10.669  1.00 62.09           C  
ATOM    782  N   GLY A 104       0.788   8.424  10.052  1.00 58.94           N  
ATOM    783  CA  GLY A 104       0.629   9.020   8.732  1.00 58.94           C  
ATOM    784  C   GLY A 104       1.891   9.693   8.205  1.00 58.94           C  
ATOM    785  O   GLY A 104       2.275   9.485   7.058  1.00 58.94           O  
ATOM    786  N   THR A 105       2.584  10.437   9.066  1.00 56.78           N  
ATOM    787  CA  THR A 105       3.851  11.102   8.727  1.00 56.78           C  
ATOM    788  C   THR A 105       4.961  10.089   8.431  1.00 56.78           C  
ATOM    789  CB  THR A 105       4.281  12.044   9.860  1.00 56.78           C  
ATOM    790  O   THR A 105       5.715  10.261   7.477  1.00 56.78           O  
ATOM    791  CG2 THR A 105       5.530  12.853   9.515  1.00 56.78           C  
ATOM    792  OG1 THR A 105       3.259  12.975  10.128  1.00 56.78           O  
ATOM    793  N   ALA A 106       5.051   9.004   9.203  1.00 57.59           N  
ATOM    794  CA  ALA A 106       6.028   7.943   8.972  1.00 57.59           C  
ATOM    795  C   ALA A 106       5.781   7.213   7.642  1.00 57.59           C  
ATOM    796  CB  ALA A 106       5.981   6.979  10.162  1.00 57.59           C  
ATOM    797  O   ALA A 106       6.714   7.001   6.871  1.00 57.59           O  
ATOM    798  N   HIS A 107       4.521   6.887   7.341  1.00 61.31           N  
ATOM    799  CA  HIS A 107       4.130   6.275   6.069  1.00 61.31           C  
ATOM    800  C   HIS A 107       4.402   7.215   4.890  1.00 61.31           C  
ATOM    801  CB  HIS A 107       2.653   5.864   6.155  1.00 61.31           C  
ATOM    802  O   HIS A 107       4.900   6.776   3.856  1.00 61.31           O  
ATOM    803  CG  HIS A 107       2.475   4.577   6.912  1.00 61.31           C  
ATOM    804  CD2 HIS A 107       2.305   3.332   6.376  1.00 61.31           C  
ATOM    805  ND1 HIS A 107       2.499   4.430   8.276  1.00 61.31           N  
ATOM    806  CE1 HIS A 107       2.349   3.127   8.562  1.00 61.31           C  
ATOM    807  NE2 HIS A 107       2.219   2.416   7.431  1.00 61.31           N  
ATOM    808  N   ALA A 108       4.168   8.515   5.075  1.00 57.34           N  
ATOM    809  CA  ALA A 108       4.469   9.533   4.084  1.00 57.34           C  
ATOM    810  C   ALA A 108       5.956   9.607   3.728  1.00 57.34           C  
ATOM    811  CB  ALA A 108       3.974  10.886   4.625  1.00 57.34           C  
ATOM    812  O   ALA A 108       6.323   9.564   2.553  1.00 57.34           O  
ATOM    813  N   TRP A 109       6.813   9.684   4.747  1.00 54.09           N  
ATOM    814  CA  TRP A 109       8.261   9.690   4.565  1.00 54.09           C  
ATOM    815  C   TRP A 109       8.772   8.379   3.977  1.00 54.09           C  
ATOM    816  CB  TRP A 109       8.943   9.981   5.902  1.00 54.09           C  
ATOM    817  O   TRP A 109       9.576   8.412   3.051  1.00 54.09           O  
ATOM    818  CG  TRP A 109       9.065  11.435   6.210  1.00 54.09           C  
ATOM    819  CD1 TRP A 109       8.434  12.099   7.200  1.00 54.09           C  
ATOM    820  CD2 TRP A 109       9.905  12.417   5.537  1.00 54.09           C  
ATOM    821  CE2 TRP A 109       9.739  13.674   6.190  1.00 54.09           C  
ATOM    822  CE3 TRP A 109      10.806  12.363   4.453  1.00 54.09           C  
ATOM    823  NE1 TRP A 109       8.845  13.418   7.208  1.00 54.09           N  
ATOM    824  CH2 TRP A 109      11.310  14.742   4.695  1.00 54.09           C  
ATOM    825  CZ2 TRP A 109      10.420  14.829   5.779  1.00 54.09           C  
ATOM    826  CZ3 TRP A 109      11.503  13.513   4.038  1.00 54.09           C  
ATOM    827  N   GLY A 110       8.277   7.237   4.461  1.00 55.84           N  
ATOM    828  CA  GLY A 110       8.636   5.927   3.919  1.00 55.84           C  
ATOM    829  C   GLY A 110       8.285   5.809   2.437  1.00 55.84           C  
ATOM    830  O   GLY A 110       9.128   5.418   1.634  1.00 55.84           O  
ATOM    831  N   GLY A 111       7.076   6.229   2.058  1.00 59.12           N  
ATOM    832  CA  GLY A 111       6.636   6.269   0.667  1.00 59.12           C  
ATOM    833  C   GLY A 111       7.485   7.179  -0.210  1.00 59.12           C  
ATOM    834  O   GLY A 111       7.868   6.786  -1.309  1.00 59.12           O  
ATOM    835  N   LEU A 112       7.822   8.369   0.294  1.00 58.44           N  
ATOM    836  CA  LEU A 112       8.682   9.310  -0.414  1.00 58.44           C  
ATOM    837  C   LEU A 112      10.072   8.715  -0.649  1.00 58.44           C  
ATOM    838  CB  LEU A 112       8.750  10.634   0.368  1.00 58.44           C  
ATOM    839  O   LEU A 112      10.517   8.701  -1.788  1.00 58.44           O  
ATOM    840  CG  LEU A 112       9.544  11.737  -0.358  1.00 58.44           C  
ATOM    841  CD1 LEU A 112       8.819  12.247  -1.606  1.00 58.44           C  
ATOM    842  CD2 LEU A 112       9.749  12.924   0.584  1.00 58.44           C  
ATOM    843  N   VAL A 113      10.725   8.198   0.398  1.00 56.81           N  
ATOM    844  CA  VAL A 113      12.081   7.625   0.327  1.00 56.81           C  
ATOM    845  C   VAL A 113      12.127   6.432  -0.621  1.00 56.81           C  
ATOM    846  CB  VAL A 113      12.571   7.222   1.734  1.00 56.81           C  
ATOM    847  O   VAL A 113      13.036   6.331  -1.439  1.00 56.81           O  
ATOM    848  CG1 VAL A 113      13.871   6.403   1.715  1.00 56.81           C  
ATOM    849  CG2 VAL A 113      12.838   8.471   2.586  1.00 56.81           C  
ATOM    850  N   ILE A 114      11.146   5.534  -0.547  1.00 59.34           N  
ATOM    851  CA  ILE A 114      11.094   4.345  -1.405  1.00 59.34           C  
ATOM    852  C   ILE A 114      10.830   4.745  -2.854  1.00 59.34           C  
ATOM    853  CB  ILE A 114      10.041   3.367  -0.856  1.00 59.34           C  
ATOM    854  O   ILE A 114      11.545   4.304  -3.752  1.00 59.34           O  
ATOM    855  CG1 ILE A 114      10.571   2.813   0.477  1.00 59.34           C  
ATOM    856  CG2 ILE A 114       9.767   2.203  -1.818  1.00 59.34           C  
ATOM    857  CD1 ILE A 114       9.509   2.092   1.289  1.00 59.34           C  
ATOM    858  N   GLY A 115       9.851   5.624  -3.079  1.00 59.03           N  
ATOM    859  CA  GLY A 115       9.483   6.088  -4.412  1.00 59.03           C  
ATOM    860  C   GLY A 115      10.625   6.833  -5.101  1.00 59.03           C  
ATOM    861  O   GLY A 115      10.922   6.554  -6.261  1.00 59.03           O  
ATOM    862  N   THR A 116      11.313   7.732  -4.389  1.00 57.16           N  
ATOM    863  CA  THR A 116      12.474   8.449  -4.936  1.00 57.16           C  
ATOM    864  C   THR A 116      13.671   7.533  -5.138  1.00 57.16           C  
ATOM    865  CB  THR A 116      12.909   9.641  -4.074  1.00 57.16           C  
ATOM    866  O   THR A 116      14.324   7.650  -6.168  1.00 57.16           O  
ATOM    867  CG2 THR A 116      11.889  10.778  -4.102  1.00 57.16           C  
ATOM    868  OG1 THR A 116      13.107   9.253  -2.738  1.00 57.16           O  
ATOM    869  N   THR A 117      13.939   6.589  -4.231  1.00 56.88           N  
ATOM    870  CA  THR A 117      15.039   5.625  -4.397  1.00 56.88           C  
ATOM    871  C   THR A 117      14.840   4.781  -5.652  1.00 56.88           C  
ATOM    872  CB  THR A 117      15.190   4.715  -3.171  1.00 56.88           C  
ATOM    873  O   THR A 117      15.750   4.689  -6.472  1.00 56.88           O  
ATOM    874  CG2 THR A 117      16.339   3.720  -3.318  1.00 56.88           C  
ATOM    875  OG1 THR A 117      15.476   5.495  -2.036  1.00 56.88           O  
ATOM    876  N   PHE A 118      13.645   4.219  -5.860  1.00 60.12           N  
ATOM    877  CA  PHE A 118      13.359   3.448  -7.071  1.00 60.12           C  
ATOM    878  C   PHE A 118      13.394   4.307  -8.336  1.00 60.12           C  
ATOM    879  CB  PHE A 118      12.013   2.730  -6.940  1.00 60.12           C  
ATOM    880  O   PHE A 118      13.932   3.860  -9.347  1.00 60.12           O  
ATOM    881  CG  PHE A 118      12.071   1.446  -6.149  1.00 60.12           C  
ATOM    882  CD1 PHE A 118      12.866   0.384  -6.615  1.00 60.12           C  
ATOM    883  CD2 PHE A 118      11.329   1.297  -4.964  1.00 60.12           C  
ATOM    884  CE1 PHE A 118      12.967  -0.797  -5.863  1.00 60.12           C  
ATOM    885  CE2 PHE A 118      11.406   0.099  -4.233  1.00 60.12           C  
ATOM    886  CZ  PHE A 118      12.242  -0.937  -4.673  1.00 60.12           C  
ATOM    887  N   ALA A 119      12.887   5.544  -8.285  1.00 57.62           N  
ATOM    888  CA  ALA A 119      12.983   6.467  -9.411  1.00 57.62           C  
ATOM    889  C   ALA A 119      14.450   6.776  -9.757  1.00 57.62           C  
ATOM    890  CB  ALA A 119      12.183   7.736  -9.096  1.00 57.62           C  
ATOM    891  O   ALA A 119      14.843   6.644 -10.910  1.00 57.62           O  
ATOM    892  N   VAL A 120      15.285   7.116  -8.771  1.00 55.84           N  
ATOM    893  CA  VAL A 120      16.711   7.416  -8.975  1.00 55.84           C  
ATOM    894  C   VAL A 120      17.467   6.196  -9.498  1.00 55.84           C  
ATOM    895  CB  VAL A 120      17.354   7.960  -7.683  1.00 55.84           C  
ATOM    896  O   VAL A 120      18.184   6.319 -10.486  1.00 55.84           O  
ATOM    897  CG1 VAL A 120      18.882   8.077  -7.782  1.00 55.84           C  
ATOM    898  CG2 VAL A 120      16.820   9.365  -7.365  1.00 55.84           C  
ATOM    899  N   LEU A 121      17.280   5.012  -8.902  1.00 53.62           N  
ATOM    900  CA  LEU A 121      17.909   3.774  -9.381  1.00 53.62           C  
ATOM    901  C   LEU A 121      17.513   3.462 -10.827  1.00 53.62           C  
ATOM    902  CB  LEU A 121      17.517   2.598  -8.469  1.00 53.62           C  
ATOM    903  O   LEU A 121      18.355   3.046 -11.622  1.00 53.62           O  
ATOM    904  CG  LEU A 121      18.182   2.602  -7.081  1.00 53.62           C  
ATOM    905  CD1 LEU A 121      17.586   1.475  -6.236  1.00 53.62           C  
ATOM    906  CD2 LEU A 121      19.693   2.387  -7.162  1.00 53.62           C  
ATOM    907  N   TRP A 122      16.253   3.698 -11.193  1.00 59.41           N  
ATOM    908  CA  TRP A 122      15.805   3.537 -12.570  1.00 59.41           C  
ATOM    909  C   TRP A 122      16.500   4.526 -13.512  1.00 59.41           C  
ATOM    910  CB  TRP A 122      14.284   3.666 -12.644  1.00 59.41           C  
ATOM    911  O   TRP A 122      17.062   4.110 -14.522  1.00 59.41           O  
ATOM    912  CG  TRP A 122      13.758   3.278 -13.981  1.00 59.41           C  
ATOM    913  CD1 TRP A 122      13.543   4.112 -15.024  1.00 59.41           C  
ATOM    914  CD2 TRP A 122      13.465   1.935 -14.465  1.00 59.41           C  
ATOM    915  CE2 TRP A 122      13.083   2.027 -15.836  1.00 59.41           C  
ATOM    916  CE3 TRP A 122      13.481   0.650 -13.880  1.00 59.41           C  
ATOM    917  NE1 TRP A 122      13.141   3.377 -16.121  1.00 59.41           N  
ATOM    918  CH2 TRP A 122      12.735  -0.365 -15.974  1.00 59.41           C  
ATOM    919  CZ2 TRP A 122      12.718   0.900 -16.587  1.00 59.41           C  
ATOM    920  CZ3 TRP A 122      13.117  -0.488 -14.626  1.00 59.41           C  
ATOM    921  N   GLN A 123      16.537   5.815 -13.157  1.00 53.81           N  
ATOM    922  CA  GLN A 123      17.184   6.854 -13.968  1.00 53.81           C  
ATOM    923  C   GLN A 123      18.689   6.621 -14.141  1.00 53.81           C  
ATOM    924  CB  GLN A 123      16.963   8.242 -13.341  1.00 53.81           C  
ATOM    925  O   GLN A 123      19.215   6.806 -15.235  1.00 53.81           O  
ATOM    926  CG  GLN A 123      15.506   8.724 -13.315  1.00 53.81           C  
ATOM    927  CD  GLN A 123      14.870   8.956 -14.673  1.00 53.81           C  
ATOM    928  NE2 GLN A 123      13.634   9.399 -14.675  1.00 53.81           N  
ATOM    929  OE1 GLN A 123      15.430   8.727 -15.730  1.00 53.81           O  
ATOM    930  N   VAL A 124      19.387   6.178 -13.091  1.00 52.31           N  
ATOM    931  CA  VAL A 124      20.827   5.873 -13.142  1.00 52.31           C  
ATOM    932  C   VAL A 124      21.117   4.730 -14.118  1.00 52.31           C  
ATOM    933  CB  VAL A 124      21.365   5.565 -11.730  1.00 52.31           C  
ATOM    934  O   VAL A 124      22.061   4.825 -14.902  1.00 52.31           O  
ATOM    935  CG1 VAL A 124      22.788   4.989 -11.742  1.00 52.31           C  
ATOM    936  CG2 VAL A 124      21.410   6.844 -10.881  1.00 52.31           C  
ATOM    937  N   ASN A 125      20.298   3.675 -14.132  1.00 51.66           N  
ATOM    938  CA  ASN A 125      20.463   2.590 -15.105  1.00 51.66           C  
ATOM    939  C   ASN A 125      20.118   3.027 -16.517  1.00 51.66           C  
ATOM    940  CB  ASN A 125      19.602   1.392 -14.729  1.00 51.66           C  
ATOM    941  O   ASN A 125      20.868   2.725 -17.439  1.00 51.66           O  
ATOM    942  CG  ASN A 125      20.204   0.686 -13.551  1.00 51.66           C  
ATOM    943  ND2 ASN A 125      19.487   0.637 -12.472  1.00 51.66           N  
ATOM    944  OD1 ASN A 125      21.340   0.248 -13.546  1.00 51.66           O  
ATOM    945  N   LEU A 126      19.029   3.781 -16.671  1.00 52.53           N  
ATOM    946  CA  LEU A 126      18.643   4.358 -17.948  1.00 52.53           C  
ATOM    947  C   LEU A 126      19.791   5.224 -18.508  1.00 52.53           C  
ATOM    948  CB  LEU A 126      17.340   5.153 -17.733  1.00 52.53           C  
ATOM    949  O   LEU A 126      20.091   5.161 -19.692  1.00 52.53           O  
ATOM    950  CG  LEU A 126      16.469   5.232 -18.992  1.00 52.53           C  
ATOM    951  CD1 LEU A 126      15.544   4.029 -19.156  1.00 52.53           C  
ATOM    952  CD2 LEU A 126      15.594   6.483 -18.963  1.00 52.53           C  
ATOM    953  N   PHE A 127      20.498   5.974 -17.657  1.00 50.53           N  
ATOM    954  CA  PHE A 127      21.645   6.795 -18.051  1.00 50.53           C  
ATOM    955  C   PHE A 127      22.922   5.990 -18.354  1.00 50.53           C  
ATOM    956  CB  PHE A 127      21.891   7.853 -16.970  1.00 50.53           C  
ATOM    957  O   PHE A 127      23.647   6.320 -19.288  1.00 50.53           O  
ATOM    958  CG  PHE A 127      22.856   8.940 -17.397  1.00 50.53           C  
ATOM    959  CD1 PHE A 127      24.224   8.847 -17.076  1.00 50.53           C  
ATOM    960  CD2 PHE A 127      22.384  10.042 -18.133  1.00 50.53           C  
ATOM    961  CE1 PHE A 127      25.113   9.858 -17.485  1.00 50.53           C  
ATOM    962  CE2 PHE A 127      23.273  11.052 -18.542  1.00 50.53           C  
ATOM    963  CZ  PHE A 127      24.637  10.960 -18.217  1.00 50.53           C  
ATOM    964  N   ARG A 128      23.217   4.913 -17.616  1.00 47.84           N  
ATOM    965  CA  ARG A 128      24.353   4.018 -17.927  1.00 47.84           C  
ATOM    966  C   ARG A 128      24.149   3.250 -19.227  1.00 47.84           C  
ATOM    967  CB  ARG A 128      24.585   3.033 -16.778  1.00 47.84           C  
ATOM    968  O   ARG A 128      25.074   3.155 -20.027  1.00 47.84           O  
ATOM    969  CG  ARG A 128      25.446   3.655 -15.675  1.00 47.84           C  
ATOM    970  CD  ARG A 128      25.695   2.600 -14.594  1.00 47.84           C  
ATOM    971  NE  ARG A 128      26.839   2.946 -13.734  1.00 47.84           N  
ATOM    972  NH1 ARG A 128      26.186   1.826 -11.836  1.00 47.84           N  
ATOM    973  NH2 ARG A 128      28.210   2.739 -11.959  1.00 47.84           N  
ATOM    974  CZ  ARG A 128      27.064   2.508 -12.512  1.00 47.84           C  
ATOM    975  N   ALA A 129      22.918   2.807 -19.463  1.00 47.25           N  
ATOM    976  CA  ALA A 129      22.472   2.261 -20.732  1.00 47.25           C  
ATOM    977  C   ALA A 129      22.806   3.218 -21.900  1.00 47.25           C  
ATOM    978  CB  ALA A 129      20.971   1.996 -20.557  1.00 47.25           C  
ATOM    979  O   ALA A 129      23.245   2.753 -22.944  1.00 47.25           O  
ATOM    980  N   LEU A 130      22.702   4.544 -21.697  1.00 46.91           N  
ATOM    981  CA  LEU A 130      23.139   5.565 -22.667  1.00 46.91           C  
ATOM    982  C   LEU A 130      24.666   5.728 -22.783  1.00 46.91           C  
ATOM    983  CB  LEU A 130      22.576   6.959 -22.326  1.00 46.91           C  
ATOM    984  O   LEU A 130      25.162   5.963 -23.882  1.00 46.91           O  
ATOM    985  CG  LEU A 130      21.062   7.209 -22.262  1.00 46.91           C  
ATOM    986  CD1 LEU A 130      20.893   8.609 -21.660  1.00 46.91           C  
ATOM    987  CD2 LEU A 130      20.363   7.222 -23.622  1.00 46.91           C  
ATOM    988  N   LYS A 131      25.415   5.697 -21.670  1.00 41.94           N  
ATOM    989  CA  LYS A 131      26.856   6.037 -21.638  1.00 41.94           C  
ATOM    990  C   LYS A 131      27.732   4.989 -22.339  1.00 41.94           C  
ATOM    991  CB  LYS A 131      27.298   6.275 -20.179  1.00 41.94           C  
ATOM    992  O   LYS A 131      28.722   5.361 -22.972  1.00 41.94           O  
ATOM    993  CG  LYS A 131      28.721   6.861 -20.054  1.00 41.94           C  
ATOM    994  CD  LYS A 131      29.165   6.995 -18.585  1.00 41.94           C  
ATOM    995  CE  LYS A 131      30.627   7.470 -18.480  1.00 41.94           C  
ATOM    996  NZ  LYS A 131      31.173   7.372 -17.093  1.00 41.94           N  
ATOM    997  N   ASP A 132      27.362   3.713 -22.255  1.00 44.97           N  
ATOM    998  CA  ASP A 132      28.052   2.623 -22.965  1.00 44.97           C  
ATOM    999  C   ASP A 132      27.668   2.565 -24.457  1.00 44.97           C  
ATOM   1000  CB  ASP A 132      27.806   1.289 -22.235  1.00 44.97           C  
ATOM   1001  O   ASP A 132      28.434   2.076 -25.283  1.00 44.97           O  
ATOM   1002  CG  ASP A 132      28.595   1.151 -20.921  1.00 44.97           C  
ATOM   1003  OD1 ASP A 132      29.529   1.959 -20.697  1.00 44.97           O  
ATOM   1004  OD2 ASP A 132      28.266   0.218 -20.149  1.00 44.97           O  
ATOM   1005  N   GLY A 133      26.544   3.180 -24.840  1.00 43.62           N  
ATOM   1006  CA  GLY A 133      26.139   3.429 -26.224  1.00 43.62           C  
ATOM   1007  C   GLY A 133      26.790   4.676 -26.827  1.00 43.62           C  
ATOM   1008  O   GLY A 133      26.096   5.530 -27.373  1.00 43.62           O  
ATOM   1009  N   ARG A 134      28.119   4.826 -26.730  1.00 41.38           N  
ATOM   1010  CA  ARG A 134      28.854   6.034 -27.178  1.00 41.38           C  
ATOM   1011  C   ARG A 134      28.639   6.423 -28.659  1.00 41.38           C  
ATOM   1012  CB  ARG A 134      30.351   5.913 -26.805  1.00 41.38           C  
ATOM   1013  O   ARG A 134      28.907   7.567 -29.017  1.00 41.38           O  
ATOM   1014  CG  ARG A 134      30.731   6.901 -25.688  1.00 41.38           C  
ATOM   1015  CD  ARG A 134      32.227   6.866 -25.330  1.00 41.38           C  
ATOM   1016  NE  ARG A 134      32.507   6.087 -24.105  1.00 41.38           N  
ATOM   1017  NH1 ARG A 134      34.665   6.817 -23.771  1.00 41.38           N  
ATOM   1018  NH2 ARG A 134      33.747   5.394 -22.319  1.00 41.38           N  
ATOM   1019  CZ  ARG A 134      33.633   6.103 -23.407  1.00 41.38           C  
ATOM   1020  N   ASP A 135      28.057   5.548 -29.479  1.00 46.69           N  
ATOM   1021  CA  ASP A 135      27.629   5.834 -30.859  1.00 46.69           C  
ATOM   1022  C   ASP A 135      26.259   6.544 -30.982  1.00 46.69           C  
ATOM   1023  CB  ASP A 135      27.644   4.524 -31.664  1.00 46.69           C  
ATOM   1024  O   ASP A 135      25.871   6.984 -32.064  1.00 46.69           O  
ATOM   1025  CG  ASP A 135      29.062   3.987 -31.875  1.00 46.69           C  
ATOM   1026  OD1 ASP A 135      29.969   4.822 -32.099  1.00 46.69           O  
ATOM   1027  OD2 ASP A 135      29.212   2.749 -31.815  1.00 46.69           O  
ATOM   1028  N   TRP A 136      25.503   6.715 -29.892  1.00 44.88           N  
ATOM   1029  CA  TRP A 136      24.127   7.242 -29.925  1.00 44.88           C  
ATOM   1030  C   TRP A 136      24.028   8.760 -30.044  1.00 44.88           C  
ATOM   1031  CB  TRP A 136      23.385   6.809 -28.668  1.00 44.88           C  
ATOM   1032  O   TRP A 136      22.966   9.294 -30.363  1.00 44.88           O  
ATOM   1033  CG  TRP A 136      23.188   5.346 -28.468  1.00 44.88           C  
ATOM   1034  CD1 TRP A 136      23.672   4.318 -29.207  1.00 44.88           C  
ATOM   1035  CD2 TRP A 136      22.472   4.741 -27.369  1.00 44.88           C  
ATOM   1036  CE2 TRP A 136      22.640   3.331 -27.442  1.00 44.88           C  
ATOM   1037  CE3 TRP A 136      21.722   5.269 -26.305  1.00 44.88           C  
ATOM   1038  NE1 TRP A 136      23.336   3.122 -28.607  1.00 44.88           N  
ATOM   1039  CH2 TRP A 136      21.525   3.061 -25.342  1.00 44.88           C  
ATOM   1040  CZ2 TRP A 136      22.196   2.486 -26.428  1.00 44.88           C  
ATOM   1041  CZ3 TRP A 136      21.227   4.418 -25.308  1.00 44.88           C  
ATOM   1042  N   ALA A 137      25.129   9.480 -29.820  1.00 43.50           N  
ATOM   1043  CA  ALA A 137      25.168  10.929 -29.985  1.00 43.50           C  
ATOM   1044  C   ALA A 137      24.961  11.372 -31.450  1.00 43.50           C  
ATOM   1045  CB  ALA A 137      26.488  11.445 -29.402  1.00 43.50           C  
ATOM   1046  O   ALA A 137      24.713  12.556 -31.685  1.00 43.50           O  
ATOM   1047  N   ARG A 138      25.043  10.443 -32.418  1.00 46.16           N  
ATOM   1048  CA  ARG A 138      24.932  10.730 -33.855  1.00 46.16           C  
ATOM   1049  C   ARG A 138      23.524  10.597 -34.455  1.00 46.16           C  
ATOM   1050  CB  ARG A 138      25.980   9.907 -34.629  1.00 46.16           C  
ATOM   1051  O   ARG A 138      23.287  11.255 -35.461  1.00 46.16           O  
ATOM   1052  CG  ARG A 138      27.372  10.557 -34.538  1.00 46.16           C  
ATOM   1053  CD  ARG A 138      28.409   9.782 -35.360  1.00 46.16           C  
ATOM   1054  NE  ARG A 138      29.684  10.525 -35.467  1.00 46.16           N  
ATOM   1055  NH1 ARG A 138      30.918   8.848 -36.437  1.00 46.16           N  
ATOM   1056  NH2 ARG A 138      31.862  10.836 -36.070  1.00 46.16           N  
ATOM   1057  CZ  ARG A 138      30.811  10.068 -35.989  1.00 46.16           C  
ATOM   1058  N   ASP A 139      22.578   9.874 -33.845  1.00 46.12           N  
ATOM   1059  CA  ASP A 139      21.292   9.558 -34.501  1.00 46.12           C  
ATOM   1060  C   ASP A 139      20.039  10.156 -33.825  1.00 46.12           C  
ATOM   1061  CB  ASP A 139      21.131   8.035 -34.681  1.00 46.12           C  
ATOM   1062  O   ASP A 139      19.633   9.751 -32.741  1.00 46.12           O  
ATOM   1063  CG  ASP A 139      21.849   7.449 -35.904  1.00 46.12           C  
ATOM   1064  OD1 ASP A 139      22.113   8.215 -36.856  1.00 46.12           O  
ATOM   1065  OD2 ASP A 139      22.078   6.214 -35.862  1.00 46.12           O  
ATOM   1066  N   SER A 140      19.366  11.039 -34.577  1.00 52.28           N  
ATOM   1067  CA  SER A 140      17.938  11.430 -34.558  1.00 52.28           C  
ATOM   1068  C   SER A 140      17.287  11.937 -33.248  1.00 52.28           C  
ATOM   1069  CB  SER A 140      17.095  10.327 -35.209  1.00 52.28           C  
ATOM   1070  O   SER A 140      17.303  11.315 -32.189  1.00 52.28           O  
ATOM   1071  OG  SER A 140      16.973   9.229 -34.329  1.00 52.28           O  
ATOM   1072  N   SER A 141      16.586  13.071 -33.346  1.00 50.84           N  
ATOM   1073  CA  SER A 141      15.799  13.695 -32.267  1.00 50.84           C  
ATOM   1074  C   SER A 141      14.723  12.784 -31.646  1.00 50.84           C  
ATOM   1075  CB  SER A 141      15.133  14.962 -32.824  1.00 50.84           C  
ATOM   1076  O   SER A 141      14.401  12.953 -30.471  1.00 50.84           O  
ATOM   1077  OG  SER A 141      14.488  14.667 -34.051  1.00 50.84           O  
ATOM   1078  N   GLY A 142      14.206  11.793 -32.384  1.00 47.97           N  
ATOM   1079  CA  GLY A 142      13.154  10.875 -31.922  1.00 47.97           C  
ATOM   1080  C   GLY A 142      13.573   9.923 -30.793  1.00 47.97           C  
ATOM   1081  O   GLY A 142      12.779   9.657 -29.891  1.00 47.97           O  
ATOM   1082  N   LEU A 143      14.837   9.484 -30.773  1.00 49.00           N  
ATOM   1083  CA  LEU A 143      15.369   8.527 -29.788  1.00 49.00           C  
ATOM   1084  C   LEU A 143      15.542   9.188 -28.413  1.00 49.00           C  
ATOM   1085  CB  LEU A 143      16.699   7.962 -30.339  1.00 49.00           C  
ATOM   1086  O   LEU A 143      15.233   8.602 -27.376  1.00 49.00           O  
ATOM   1087  CG  LEU A 143      16.758   6.424 -30.390  1.00 49.00           C  
ATOM   1088  CD1 LEU A 143      17.759   5.979 -31.459  1.00 49.00           C  
ATOM   1089  CD2 LEU A 143      17.193   5.806 -29.064  1.00 49.00           C  
ATOM   1090  N   LYS A 144      15.952  10.464 -28.416  1.00 50.75           N  
ATOM   1091  CA  LYS A 144      16.032  11.310 -27.215  1.00 50.75           C  
ATOM   1092  C   LYS A 144      14.647  11.569 -26.619  1.00 50.75           C  
ATOM   1093  CB  LYS A 144      16.735  12.637 -27.547  1.00 50.75           C  
ATOM   1094  O   LYS A 144      14.484  11.495 -25.404  1.00 50.75           O  
ATOM   1095  CG  LYS A 144      18.209  12.436 -27.930  1.00 50.75           C  
ATOM   1096  CD  LYS A 144      18.896  13.775 -28.233  1.00 50.75           C  
ATOM   1097  CE  LYS A 144      20.347  13.510 -28.652  1.00 50.75           C  
ATOM   1098  NZ  LYS A 144      21.063  14.753 -29.033  1.00 50.75           N  
ATOM   1099  N   THR A 145      13.644  11.823 -27.459  1.00 48.09           N  
ATOM   1100  CA  THR A 145      12.257  12.017 -27.010  1.00 48.09           C  
ATOM   1101  C   THR A 145      11.689  10.744 -26.384  1.00 48.09           C  
ATOM   1102  CB  THR A 145      11.385  12.506 -28.173  1.00 48.09           C  
ATOM   1103  O   THR A 145      11.087  10.807 -25.315  1.00 48.09           O  
ATOM   1104  CG2 THR A 145       9.938  12.785 -27.774  1.00 48.09           C  
ATOM   1105  OG1 THR A 145      11.899  13.732 -28.630  1.00 48.09           O  
ATOM   1106  N   LEU A 146      11.945   9.580 -26.984  1.00 51.03           N  
ATOM   1107  CA  LEU A 146      11.554   8.282 -26.431  1.00 51.03           C  
ATOM   1108  C   LEU A 146      12.156   7.990 -25.065  1.00 51.03           C  
ATOM   1109  CB  LEU A 146      11.986   7.188 -27.419  1.00 51.03           C  
ATOM   1110  O   LEU A 146      11.478   7.511 -24.160  1.00 51.03           O  
ATOM   1111  CG  LEU A 146      10.741   6.649 -28.096  1.00 51.03           C  
ATOM   1112  CD1 LEU A 146      11.124   5.925 -29.371  1.00 51.03           C  
ATOM   1113  CD2 LEU A 146       9.987   5.753 -27.133  1.00 51.03           C  
ATOM   1114  N   PHE A 147      13.427   8.331 -24.914  1.00 53.59           N  
ATOM   1115  CA  PHE A 147      14.149   8.162 -23.670  1.00 53.59           C  
ATOM   1116  C   PHE A 147      13.561   9.010 -22.539  1.00 53.59           C  
ATOM   1117  CB  PHE A 147      15.597   8.542 -23.950  1.00 53.59           C  
ATOM   1118  O   PHE A 147      13.289   8.505 -21.450  1.00 53.59           O  
ATOM   1119  CG  PHE A 147      16.470   8.296 -22.759  1.00 53.59           C  
ATOM   1120  CD1 PHE A 147      16.638   9.287 -21.774  1.00 53.59           C  
ATOM   1121  CD2 PHE A 147      17.083   7.045 -22.627  1.00 53.59           C  
ATOM   1122  CE1 PHE A 147      17.420   9.017 -20.641  1.00 53.59           C  
ATOM   1123  CE2 PHE A 147      17.902   6.799 -21.524  1.00 53.59           C  
ATOM   1124  CZ  PHE A 147      18.054   7.770 -20.518  1.00 53.59           C  
ATOM   1125  N   VAL A 148      13.314  10.296 -22.808  1.00 51.81           N  
ATOM   1126  CA  VAL A 148      12.683  11.211 -21.846  1.00 51.81           C  
ATOM   1127  C   VAL A 148      11.289  10.710 -21.472  1.00 51.81           C  
ATOM   1128  CB  VAL A 148      12.637  12.641 -22.416  1.00 51.81           C  
ATOM   1129  O   VAL A 148      10.925  10.709 -20.298  1.00 51.81           O  
ATOM   1130  CG1 VAL A 148      11.826  13.601 -21.536  1.00 51.81           C  
ATOM   1131  CG2 VAL A 148      14.056  13.216 -22.527  1.00 51.81           C  
ATOM   1132  N   LEU A 149      10.528  10.208 -22.444  1.00 51.75           N  
ATOM   1133  CA  LEU A 149       9.217   9.621 -22.192  1.00 51.75           C  
ATOM   1134  C   LEU A 149       9.306   8.359 -21.317  1.00 51.75           C  
ATOM   1135  CB  LEU A 149       8.534   9.343 -23.539  1.00 51.75           C  
ATOM   1136  O   LEU A 149       8.483   8.204 -20.418  1.00 51.75           O  
ATOM   1137  CG  LEU A 149       8.043  10.603 -24.272  1.00 51.75           C  
ATOM   1138  CD1 LEU A 149       7.761  10.235 -25.728  1.00 51.75           C  
ATOM   1139  CD2 LEU A 149       6.765  11.154 -23.638  1.00 51.75           C  
ATOM   1140  N   GLN A 150      10.306   7.490 -21.505  1.00 53.34           N  
ATOM   1141  CA  GLN A 150      10.466   6.263 -20.708  1.00 53.34           C  
ATOM   1142  C   GLN A 150      10.910   6.576 -19.275  1.00 53.34           C  
ATOM   1143  CB  GLN A 150      11.467   5.320 -21.398  1.00 53.34           C  
ATOM   1144  O   GLN A 150      10.376   6.021 -18.313  1.00 53.34           O  
ATOM   1145  CG  GLN A 150      11.346   3.874 -20.884  1.00 53.34           C  
ATOM   1146  CD  GLN A 150      12.156   2.881 -21.716  1.00 53.34           C  
ATOM   1147  NE2 GLN A 150      12.018   1.596 -21.475  1.00 53.34           N  
ATOM   1148  OE1 GLN A 150      12.926   3.228 -22.593  1.00 53.34           O  
ATOM   1149  N   ALA A 151      11.844   7.517 -19.133  1.00 55.34           N  
ATOM   1150  CA  ALA A 151      12.308   8.058 -17.861  1.00 55.34           C  
ATOM   1151  C   ALA A 151      11.143   8.609 -17.024  1.00 55.34           C  
ATOM   1152  CB  ALA A 151      13.314   9.168 -18.197  1.00 55.34           C  
ATOM   1153  O   ALA A 151      11.028   8.323 -15.828  1.00 55.34           O  
ATOM   1154  N   VAL A 152      10.261   9.382 -17.662  1.00 55.34           N  
ATOM   1155  CA  VAL A 152       9.082   9.974 -17.024  1.00 55.34           C  
ATOM   1156  C   VAL A 152       8.031   8.903 -16.724  1.00 55.34           C  
ATOM   1157  CB  VAL A 152       8.531  11.124 -17.891  1.00 55.34           C  
ATOM   1158  O   VAL A 152       7.588   8.803 -15.582  1.00 55.34           O  
ATOM   1159  CG1 VAL A 152       7.200  11.669 -17.360  1.00 55.34           C  
ATOM   1160  CG2 VAL A 152       9.518  12.302 -17.914  1.00 55.34           C  
ATOM   1161  N   ALA A 153       7.675   8.055 -17.694  1.00 56.31           N  
ATOM   1162  CA  ALA A 153       6.631   7.040 -17.540  1.00 56.31           C  
ATOM   1163  C   ALA A 153       6.921   6.062 -16.393  1.00 56.31           C  
ATOM   1164  CB  ALA A 153       6.477   6.280 -18.864  1.00 56.31           C  
ATOM   1165  O   ALA A 153       6.033   5.765 -15.589  1.00 56.31           O  
ATOM   1166  N   VAL A 154       8.165   5.592 -16.265  1.00 56.69           N  
ATOM   1167  CA  VAL A 154       8.526   4.646 -15.202  1.00 56.69           C  
ATOM   1168  C   VAL A 154       8.584   5.331 -13.842  1.00 56.69           C  
ATOM   1169  CB  VAL A 154       9.831   3.903 -15.513  1.00 56.69           C  
ATOM   1170  O   VAL A 154       8.048   4.795 -12.875  1.00 56.69           O  
ATOM   1171  CG1 VAL A 154      10.157   2.953 -14.351  1.00 56.69           C  
ATOM   1172  CG2 VAL A 154       9.671   3.082 -16.800  1.00 56.69           C  
ATOM   1173  N   SER A 155       9.140   6.543 -13.761  1.00 57.97           N  
ATOM   1174  CA  SER A 155       9.190   7.301 -12.501  1.00 57.97           C  
ATOM   1175  C   SER A 155       7.785   7.586 -11.961  1.00 57.97           C  
ATOM   1176  CB  SER A 155       9.939   8.622 -12.697  1.00 57.97           C  
ATOM   1177  O   SER A 155       7.519   7.422 -10.770  1.00 57.97           O  
ATOM   1178  OG  SER A 155      11.267   8.387 -13.116  1.00 57.97           O  
ATOM   1179  N   VAL A 156       6.858   7.944 -12.852  1.00 58.75           N  
ATOM   1180  CA  VAL A 156       5.450   8.166 -12.511  1.00 58.75           C  
ATOM   1181  C   VAL A 156       4.765   6.855 -12.103  1.00 58.75           C  
ATOM   1182  CB  VAL A 156       4.736   8.855 -13.689  1.00 58.75           C  
ATOM   1183  O   VAL A 156       4.022   6.829 -11.120  1.00 58.75           O  
ATOM   1184  CG1 VAL A 156       3.250   9.017 -13.405  1.00 58.75           C  
ATOM   1185  CG2 VAL A 156       5.271  10.276 -13.928  1.00 58.75           C  
ATOM   1186  N   SER A 157       5.055   5.747 -12.791  1.00 60.50           N  
ATOM   1187  CA  SER A 157       4.484   4.432 -12.469  1.00 60.50           C  
ATOM   1188  C   SER A 157       4.938   3.920 -11.103  1.00 60.50           C  
ATOM   1189  CB  SER A 157       4.797   3.411 -13.569  1.00 60.50           C  
ATOM   1190  O   SER A 157       4.103   3.542 -10.278  1.00 60.50           O  
ATOM   1191  OG  SER A 157       4.279   3.860 -14.803  1.00 60.50           O  
ATOM   1192  N   VAL A 158       6.236   4.014 -10.810  1.00 63.53           N  
ATOM   1193  CA  VAL A 158       6.828   3.676  -9.508  1.00 63.53           C  
ATOM   1194  C   VAL A 158       6.240   4.538  -8.392  1.00 63.53           C  
ATOM   1195  CB  VAL A 158       8.355   3.851  -9.584  1.00 63.53           C  
ATOM   1196  O   VAL A 158       5.865   4.010  -7.343  1.00 63.53           O  
ATOM   1197  CG1 VAL A 158       9.044   3.815  -8.218  1.00 63.53           C  
ATOM   1198  CG2 VAL A 158       8.986   2.749 -10.446  1.00 63.53           C  
ATOM   1199  N   ALA A 159       6.106   5.850  -8.609  1.00 60.62           N  
ATOM   1200  CA  ALA A 159       5.504   6.751  -7.630  1.00 60.62           C  
ATOM   1201  C   ALA A 159       4.033   6.391  -7.359  1.00 60.62           C  
ATOM   1202  CB  ALA A 159       5.661   8.192  -8.128  1.00 60.62           C  
ATOM   1203  O   ALA A 159       3.622   6.313  -6.200  1.00 60.62           O  
ATOM   1204  N   SER A 160       3.257   6.102  -8.411  1.00 60.47           N  
ATOM   1205  CA  SER A 160       1.843   5.726  -8.293  1.00 60.47           C  
ATOM   1206  C   SER A 160       1.646   4.428  -7.501  1.00 60.47           C  
ATOM   1207  CB  SER A 160       1.190   5.646  -9.682  1.00 60.47           C  
ATOM   1208  O   SER A 160       0.782   4.368  -6.626  1.00 60.47           O  
ATOM   1209  OG  SER A 160       1.532   4.478 -10.400  1.00 60.47           O  
ATOM   1210  N   PHE A 161       2.497   3.426  -7.744  1.00 65.19           N  
ATOM   1211  CA  PHE A 161       2.468   2.126  -7.074  1.00 65.19           C  
ATOM   1212  C   PHE A 161       3.008   2.180  -5.637  1.00 65.19           C  
ATOM   1213  CB  PHE A 161       3.282   1.145  -7.920  1.00 65.19           C  
ATOM   1214  O   PHE A 161       2.485   1.531  -4.732  1.00 65.19           O  
ATOM   1215  CG  PHE A 161       3.316  -0.250  -7.336  1.00 65.19           C  
ATOM   1216  CD1 PHE A 161       4.500  -0.747  -6.761  1.00 65.19           C  
ATOM   1217  CD2 PHE A 161       2.149  -1.036  -7.330  1.00 65.19           C  
ATOM   1218  CE1 PHE A 161       4.524  -2.037  -6.205  1.00 65.19           C  
ATOM   1219  CE2 PHE A 161       2.168  -2.313  -6.743  1.00 65.19           C  
ATOM   1220  CZ  PHE A 161       3.357  -2.819  -6.195  1.00 65.19           C  
ATOM   1221  N   THR A 162       4.025   3.002  -5.385  1.00 65.56           N  
ATOM   1222  CA  THR A 162       4.553   3.189  -4.027  1.00 65.56           C  
ATOM   1223  C   THR A 162       3.528   3.895  -3.147  1.00 65.56           C  
ATOM   1224  CB  THR A 162       5.870   3.971  -4.038  1.00 65.56           C  
ATOM   1225  O   THR A 162       3.249   3.448  -2.036  1.00 65.56           O  
ATOM   1226  CG2 THR A 162       6.486   4.031  -2.642  1.00 65.56           C  
ATOM   1227  OG1 THR A 162       6.804   3.328  -4.871  1.00 65.56           O  
ATOM   1228  N   MET A 163       2.905   4.961  -3.656  1.00 64.75           N  
ATOM   1229  CA  MET A 163       1.875   5.705  -2.926  1.00 64.75           C  
ATOM   1230  C   MET A 163       0.691   4.815  -2.542  1.00 64.75           C  
ATOM   1231  CB  MET A 163       1.401   6.860  -3.819  1.00 64.75           C  
ATOM   1232  O   MET A 163       0.154   4.869  -1.439  1.00 64.75           O  
ATOM   1233  CG  MET A 163       0.497   7.812  -3.041  1.00 64.75           C  
ATOM   1234  SD  MET A 163       1.362   8.608  -1.661  1.00 64.75           S  
ATOM   1235  CE  MET A 163      -0.010   9.579  -1.032  1.00 64.75           C  
ATOM   1236  N   ALA A 164       0.324   3.948  -3.466  1.00 64.56           N  
ATOM   1237  CA  ALA A 164      -0.690   2.936  -3.323  1.00 64.56           C  
ATOM   1238  C   ALA A 164      -0.450   1.947  -2.169  1.00 64.56           C  
ATOM   1239  CB  ALA A 164      -0.662   2.260  -4.682  1.00 64.56           C  
ATOM   1240  O   ALA A 164      -1.313   1.763  -1.307  1.00 64.56           O  
ATOM   1241  N   LEU A 165       0.747   1.359  -2.119  1.00 67.62           N  
ATOM   1242  CA  LEU A 165       1.167   0.468  -1.035  1.00 67.62           C  
ATOM   1243  C   LEU A 165       1.202   1.185   0.319  1.00 67.62           C  
ATOM   1244  CB  LEU A 165       2.564  -0.077  -1.368  1.00 67.62           C  
ATOM   1245  O   LEU A 165       0.811   0.621   1.341  1.00 67.62           O  
ATOM   1246  CG  LEU A 165       2.600  -1.115  -2.501  1.00 67.62           C  
ATOM   1247  CD1 LEU A 165       4.060  -1.440  -2.811  1.00 67.62           C  
ATOM   1248  CD2 LEU A 165       1.898  -2.412  -2.096  1.00 67.62           C  
ATOM   1249  N   VAL A 166       1.643   2.442   0.324  1.00 67.75           N  
ATOM   1250  CA  VAL A 166       1.731   3.280   1.525  1.00 67.75           C  
ATOM   1251  C   VAL A 166       0.346   3.561   2.104  1.00 67.75           C  
ATOM   1252  CB  VAL A 166       2.469   4.581   1.175  1.00 67.75           C  
ATOM   1253  O   VAL A 166       0.155   3.410   3.311  1.00 67.75           O  
ATOM   1254  CG1 VAL A 166       2.420   5.625   2.289  1.00 67.75           C  
ATOM   1255  CG2 VAL A 166       3.945   4.289   0.875  1.00 67.75           C  
ATOM   1256  N   LEU A 167      -0.627   3.915   1.260  1.00 67.88           N  
ATOM   1257  CA  LEU A 167      -2.016   4.137   1.674  1.00 67.88           C  
ATOM   1258  C   LEU A 167      -2.643   2.865   2.250  1.00 67.88           C  
ATOM   1259  CB  LEU A 167      -2.840   4.630   0.473  1.00 67.88           C  
ATOM   1260  O   LEU A 167      -3.288   2.913   3.294  1.00 67.88           O  
ATOM   1261  CG  LEU A 167      -2.543   6.074   0.037  1.00 67.88           C  
ATOM   1262  CD1 LEU A 167      -3.231   6.326  -1.305  1.00 67.88           C  
ATOM   1263  CD2 LEU A 167      -3.052   7.105   1.045  1.00 67.88           C  
ATOM   1264  N   TYR A 168      -2.413   1.719   1.611  1.00 67.69           N  
ATOM   1265  CA  TYR A 168      -2.892   0.435   2.115  1.00 67.69           C  
ATOM   1266  C   TYR A 168      -2.280   0.073   3.477  1.00 67.69           C  
ATOM   1267  CB  TYR A 168      -2.575  -0.627   1.070  1.00 67.69           C  
ATOM   1268  O   TYR A 168      -2.994  -0.304   4.408  1.00 67.69           O  
ATOM   1269  CG  TYR A 168      -2.950  -2.018   1.523  1.00 67.69           C  
ATOM   1270  CD1 TYR A 168      -1.977  -2.864   2.091  1.00 67.69           C  
ATOM   1271  CD2 TYR A 168      -4.280  -2.453   1.394  1.00 67.69           C  
ATOM   1272  CE1 TYR A 168      -2.340  -4.142   2.553  1.00 67.69           C  
ATOM   1273  CE2 TYR A 168      -4.637  -3.736   1.841  1.00 67.69           C  
ATOM   1274  OH  TYR A 168      -4.035  -5.797   2.913  1.00 67.69           O  
ATOM   1275  CZ  TYR A 168      -3.676  -4.576   2.438  1.00 67.69           C  
ATOM   1276  N   SER A 169      -0.963   0.241   3.620  1.00 67.00           N  
ATOM   1277  CA  SER A 169      -0.248   0.011   4.881  1.00 67.00           C  
ATOM   1278  C   SER A 169      -0.763   0.917   6.003  1.00 67.00           C  
ATOM   1279  CB  SER A 169       1.246   0.249   4.653  1.00 67.00           C  
ATOM   1280  O   SER A 169      -0.972   0.472   7.133  1.00 67.00           O  
ATOM   1281  OG  SER A 169       1.984   0.011   5.834  1.00 67.00           O  
ATOM   1282  N   LEU A 170      -1.020   2.186   5.691  1.00 67.62           N  
ATOM   1283  CA  LEU A 170      -1.584   3.155   6.624  1.00 67.62           C  
ATOM   1284  C   LEU A 170      -2.975   2.727   7.119  1.00 67.62           C  
ATOM   1285  CB  LEU A 170      -1.602   4.504   5.896  1.00 67.62           C  
ATOM   1286  O   LEU A 170      -3.216   2.724   8.324  1.00 67.62           O  
ATOM   1287  CG  LEU A 170      -2.383   5.615   6.603  1.00 67.62           C  
ATOM   1288  CD1 LEU A 170      -1.759   5.986   7.944  1.00 67.62           C  
ATOM   1289  CD2 LEU A 170      -2.394   6.825   5.684  1.00 67.62           C  
ATOM   1290  N   VAL A 171      -3.863   2.312   6.215  1.00 71.12           N  
ATOM   1291  CA  VAL A 171      -5.216   1.831   6.552  1.00 71.12           C  
ATOM   1292  C   VAL A 171      -5.152   0.608   7.461  1.00 71.12           C  
ATOM   1293  CB  VAL A 171      -5.986   1.500   5.266  1.00 71.12           C  
ATOM   1294  O   VAL A 171      -5.806   0.579   8.500  1.00 71.12           O  
ATOM   1295  CG1 VAL A 171      -7.308   0.765   5.532  1.00 71.12           C  
ATOM   1296  CG2 VAL A 171      -6.264   2.799   4.496  1.00 71.12           C  
ATOM   1297  N   CYS A 172      -4.303  -0.365   7.126  1.00 70.19           N  
ATOM   1298  CA  CYS A 172      -4.085  -1.555   7.948  1.00 70.19           C  
ATOM   1299  C   CYS A 172      -3.678  -1.195   9.386  1.00 70.19           C  
ATOM   1300  CB  CYS A 172      -2.980  -2.389   7.290  1.00 70.19           C  
ATOM   1301  O   CYS A 172      -4.151  -1.796  10.350  1.00 70.19           O  
ATOM   1302  SG  CYS A 172      -3.585  -3.166   5.767  1.00 70.19           S  
ATOM   1303  N   ASN A 173      -2.813  -0.192   9.542  1.00 68.06           N  
ATOM   1304  CA  ASN A 173      -2.375   0.281  10.851  1.00 68.06           C  
ATOM   1305  C   ASN A 173      -3.465   1.034  11.622  1.00 68.06           C  
ATOM   1306  CB  ASN A 173      -1.145   1.163  10.658  1.00 68.06           C  
ATOM   1307  O   ASN A 173      -3.527   0.915  12.845  1.00 68.06           O  
ATOM   1308  CG  ASN A 173       0.118   0.345  10.574  1.00 68.06           C  
ATOM   1309  ND2 ASN A 173       0.688   0.201   9.400  1.00 68.06           N  
ATOM   1310  OD1 ASN A 173       0.580  -0.175  11.575  1.00 68.06           O  
ATOM   1311  N   ILE A 174      -4.334   1.778  10.934  1.00 70.56           N  
ATOM   1312  CA  ILE A 174      -5.481   2.445  11.564  1.00 70.56           C  
ATOM   1313  C   ILE A 174      -6.489   1.402  12.062  1.00 70.56           C  
ATOM   1314  CB  ILE A 174      -6.109   3.483  10.608  1.00 70.56           C  
ATOM   1315  O   ILE A 174      -6.867   1.454  13.230  1.00 70.56           O  
ATOM   1316  CG1 ILE A 174      -5.122   4.652  10.367  1.00 70.56           C  
ATOM   1317  CG2 ILE A 174      -7.424   4.031  11.196  1.00 70.56           C  
ATOM   1318  CD1 ILE A 174      -5.478   5.508   9.146  1.00 70.56           C  
ATOM   1319  N   ILE A 175      -6.835   0.402  11.244  1.00 72.06           N  
ATOM   1320  CA  ILE A 175      -7.725  -0.709  11.637  1.00 72.06           C  
ATOM   1321  C   ILE A 175      -7.153  -1.464  12.843  1.00 72.06           C  
ATOM   1322  CB  ILE A 175      -7.952  -1.658  10.436  1.00 72.06           C  
ATOM   1323  O   ILE A 175      -7.862  -1.790  13.795  1.00 72.06           O  
ATOM   1324  CG1 ILE A 175      -8.766  -0.927   9.344  1.00 72.06           C  
ATOM   1325  CG2 ILE A 175      -8.675  -2.953  10.860  1.00 72.06           C  
ATOM   1326  CD1 ILE A 175      -8.852  -1.690   8.019  1.00 72.06           C  
ATOM   1327  N   ARG A 176      -5.837  -1.693  12.852  1.00 72.38           N  
ATOM   1328  CA  ARG A 176      -5.138  -2.298  13.989  1.00 72.38           C  
ATOM   1329  C   ARG A 176      -5.254  -1.452  15.259  1.00 72.38           C  
ATOM   1330  CB  ARG A 176      -3.680  -2.509  13.584  1.00 72.38           C  
ATOM   1331  O   ARG A 176      -5.543  -1.985  16.330  1.00 72.38           O  
ATOM   1332  CG  ARG A 176      -2.931  -3.284  14.657  1.00 72.38           C  
ATOM   1333  CD  ARG A 176      -1.465  -3.427  14.276  1.00 72.38           C  
ATOM   1334  NE  ARG A 176      -0.744  -3.907  15.448  1.00 72.38           N  
ATOM   1335  NH1 ARG A 176       1.392  -3.461  14.780  1.00 72.38           N  
ATOM   1336  NH2 ARG A 176       0.961  -4.150  16.884  1.00 72.38           N  
ATOM   1337  CZ  ARG A 176       0.539  -3.836  15.694  1.00 72.38           C  
ATOM   1338  N   MET A 177      -5.037  -0.140  15.152  1.00 71.75           N  
ATOM   1339  CA  MET A 177      -5.201   0.780  16.279  1.00 71.75           C  
ATOM   1340  C   MET A 177      -6.636   0.768  16.808  1.00 71.75           C  
ATOM   1341  CB  MET A 177      -4.799   2.209  15.887  1.00 71.75           C  
ATOM   1342  O   MET A 177      -6.825   0.677  18.018  1.00 71.75           O  
ATOM   1343  CG  MET A 177      -3.280   2.407  15.892  1.00 71.75           C  
ATOM   1344  SD  MET A 177      -2.716   4.090  15.486  1.00 71.75           S  
ATOM   1345  CE  MET A 177      -3.614   5.063  16.724  1.00 71.75           C  
ATOM   1346  N   GLN A 178      -7.637   0.792  15.926  1.00 73.44           N  
ATOM   1347  CA  GLN A 178      -9.043   0.688  16.312  1.00 73.44           C  
ATOM   1348  C   GLN A 178      -9.328  -0.621  17.052  1.00 73.44           C  
ATOM   1349  CB  GLN A 178      -9.924   0.727  15.069  1.00 73.44           C  
ATOM   1350  O   GLN A 178      -9.915  -0.588  18.130  1.00 73.44           O  
ATOM   1351  CG  GLN A 178      -9.988   2.073  14.334  1.00 73.44           C  
ATOM   1352  CD  GLN A 178     -10.680   1.877  12.992  1.00 73.44           C  
ATOM   1353  NE2 GLN A 178     -11.059   2.903  12.287  1.00 73.44           N  
ATOM   1354  OE1 GLN A 178     -10.895   0.764  12.549  1.00 73.44           O  
ATOM   1355  N   ALA A 179      -8.870  -1.762  16.527  1.00 71.31           N  
ATOM   1356  CA  ALA A 179      -9.068  -3.065  17.158  1.00 71.31           C  
ATOM   1357  C   ALA A 179      -8.424  -3.141  18.552  1.00 71.31           C  
ATOM   1358  CB  ALA A 179      -8.526  -4.150  16.223  1.00 71.31           C  
ATOM   1359  O   ALA A 179      -9.039  -3.651  19.491  1.00 71.31           O  
ATOM   1360  N   GLY A 180      -7.221  -2.579  18.717  1.00 72.75           N  
ATOM   1361  CA  GLY A 180      -6.538  -2.493  20.010  1.00 72.75           C  
ATOM   1362  C   GLY A 180      -7.271  -1.601  21.019  1.00 72.75           C  
ATOM   1363  O   GLY A 180      -7.498  -2.008  22.163  1.00 72.75           O  
ATOM   1364  N   THR A 181      -7.691  -0.406  20.595  1.00 75.81           N  
ATOM   1365  CA  THR A 181      -8.476   0.526  21.421  1.00 75.81           C  
ATOM   1366  C   THR A 181      -9.806  -0.093  21.838  1.00 75.81           C  
ATOM   1367  CB  THR A 181      -8.726   1.831  20.650  1.00 75.81           C  
ATOM   1368  O   THR A 181     -10.181  -0.043  23.010  1.00 75.81           O  
ATOM   1369  CG2 THR A 181      -9.565   2.840  21.429  1.00 75.81           C  
ATOM   1370  OG1 THR A 181      -7.491   2.456  20.399  1.00 75.81           O  
ATOM   1371  N   PHE A 182     -10.493  -0.736  20.897  1.00 74.25           N  
ATOM   1372  CA  PHE A 182     -11.772  -1.385  21.138  1.00 74.25           C  
ATOM   1373  C   PHE A 182     -11.633  -2.576  22.092  1.00 74.25           C  
ATOM   1374  CB  PHE A 182     -12.362  -1.777  19.784  1.00 74.25           C  
ATOM   1375  O   PHE A 182     -12.375  -2.667  23.065  1.00 74.25           O  
ATOM   1376  CG  PHE A 182     -13.830  -2.117  19.831  1.00 74.25           C  
ATOM   1377  CD1 PHE A 182     -14.270  -3.383  19.417  1.00 74.25           C  
ATOM   1378  CD2 PHE A 182     -14.762  -1.130  20.201  1.00 74.25           C  
ATOM   1379  CE1 PHE A 182     -15.641  -3.659  19.327  1.00 74.25           C  
ATOM   1380  CE2 PHE A 182     -16.134  -1.402  20.114  1.00 74.25           C  
ATOM   1381  CZ  PHE A 182     -16.562  -2.651  19.643  1.00 74.25           C  
ATOM   1382  N   SER A 183     -10.614  -3.422  21.904  1.00 73.56           N  
ATOM   1383  CA  SER A 183     -10.304  -4.545  22.803  1.00 73.56           C  
ATOM   1384  C   SER A 183     -10.028  -4.069  24.229  1.00 73.56           C  
ATOM   1385  CB  SER A 183      -9.091  -5.304  22.254  1.00 73.56           C  
ATOM   1386  O   SER A 183     -10.554  -4.627  25.191  1.00 73.56           O  
ATOM   1387  OG  SER A 183      -8.777  -6.448  23.031  1.00 73.56           O  
ATOM   1388  N   THR A 184      -9.257  -2.988  24.372  1.00 78.81           N  
ATOM   1389  CA  THR A 184      -8.943  -2.398  25.680  1.00 78.81           C  
ATOM   1390  C   THR A 184     -10.201  -1.857  26.357  1.00 78.81           C  
ATOM   1391  CB  THR A 184      -7.890  -1.289  25.542  1.00 78.81           C  
ATOM   1392  O   THR A 184     -10.428  -2.133  27.532  1.00 78.81           O  
ATOM   1393  CG2 THR A 184      -7.415  -0.773  26.901  1.00 78.81           C  
ATOM   1394  OG1 THR A 184      -6.752  -1.785  24.869  1.00 78.81           O  
ATOM   1395  N   GLY A 185     -11.053  -1.146  25.611  1.00 75.25           N  
ATOM   1396  CA  GLY A 185     -12.301  -0.604  26.145  1.00 75.25           C  
ATOM   1397  C   GLY A 185     -13.340  -1.674  26.501  1.00 75.25           C  
ATOM   1398  O   GLY A 185     -14.066  -1.512  27.477  1.00 75.25           O  
ATOM   1399  N   ILE A 186     -13.382  -2.799  25.778  1.00 74.56           N  
ATOM   1400  CA  ILE A 186     -14.212  -3.955  26.153  1.00 74.56           C  
ATOM   1401  C   ILE A 186     -13.718  -4.555  27.472  1.00 74.56           C  
ATOM   1402  CB  ILE A 186     -14.226  -5.007  25.024  1.00 74.56           C  
ATOM   1403  O   ILE A 186     -14.510  -4.752  28.390  1.00 74.56           O  
ATOM   1404  CG1 ILE A 186     -15.021  -4.466  23.819  1.00 74.56           C  
ATOM   1405  CG2 ILE A 186     -14.871  -6.322  25.495  1.00 74.56           C  
ATOM   1406  CD1 ILE A 186     -14.887  -5.347  22.578  1.00 74.56           C  
ATOM   1407  N   LYS A 187     -12.406  -4.807  27.595  1.00 77.38           N  
ATOM   1408  CA  LYS A 187     -11.808  -5.364  28.822  1.00 77.38           C  
ATOM   1409  C   LYS A 187     -12.020  -4.466  30.038  1.00 77.38           C  
ATOM   1410  CB  LYS A 187     -10.304  -5.601  28.625  1.00 77.38           C  
ATOM   1411  O   LYS A 187     -12.152  -4.974  31.144  1.00 77.38           O  
ATOM   1412  CG  LYS A 187     -10.018  -6.783  27.694  1.00 77.38           C  
ATOM   1413  CD  LYS A 187      -8.510  -6.960  27.485  1.00 77.38           C  
ATOM   1414  CE  LYS A 187      -8.268  -8.052  26.438  1.00 77.38           C  
ATOM   1415  NZ  LYS A 187      -6.826  -8.345  26.259  1.00 77.38           N  
ATOM   1416  N   SER A 188     -12.062  -3.149  29.841  1.00 80.44           N  
ATOM   1417  CA  SER A 188     -12.300  -2.181  30.912  1.00 80.44           C  
ATOM   1418  C   SER A 188     -13.785  -1.921  31.194  1.00 80.44           C  
ATOM   1419  CB  SER A 188     -11.553  -0.877  30.610  1.00 80.44           C  
ATOM   1420  O   SER A 188     -14.088  -1.022  31.972  1.00 80.44           O  
ATOM   1421  OG  SER A 188     -12.200  -0.141  29.593  1.00 80.44           O  
ATOM   1422  N   GLY A 189     -14.713  -2.620  30.526  1.00 76.50           N  
ATOM   1423  CA  GLY A 189     -16.156  -2.404  30.685  1.00 76.50           C  
ATOM   1424  C   GLY A 189     -16.648  -1.033  30.202  1.00 76.50           C  
ATOM   1425  O   GLY A 189     -17.711  -0.582  30.614  1.00 76.50           O  
ATOM   1426  N   LYS A 190     -15.884  -0.348  29.338  1.00 79.31           N  
ATOM   1427  CA  LYS A 190     -16.188   1.012  28.851  1.00 79.31           C  
ATOM   1428  C   LYS A 190     -17.400   1.049  27.911  1.00 79.31           C  
ATOM   1429  CB  LYS A 190     -14.929   1.580  28.163  1.00 79.31           C  
ATOM   1430  O   LYS A 190     -18.026   2.097  27.774  1.00 79.31           O  
ATOM   1431  CG  LYS A 190     -15.054   3.034  27.673  1.00 79.31           C  
ATOM   1432  CD  LYS A 190     -13.780   3.487  26.944  1.00 79.31           C  
ATOM   1433  CE  LYS A 190     -13.979   4.887  26.344  1.00 79.31           C  
ATOM   1434  NZ  LYS A 190     -12.849   5.286  25.460  1.00 79.31           N  
ATOM   1435  N   TYR A 191     -17.702  -0.055  27.227  1.00 74.44           N  
ATOM   1436  CA  TYR A 191     -18.710  -0.106  26.167  1.00 74.44           C  
ATOM   1437  C   TYR A 191     -19.921  -0.953  26.563  1.00 74.44           C  
ATOM   1438  CB  TYR A 191     -18.071  -0.621  24.868  1.00 74.44           C  
ATOM   1439  O   TYR A 191     -19.770  -2.067  27.057  1.00 74.44           O  
ATOM   1440  CG  TYR A 191     -16.932   0.234  24.339  1.00 74.44           C  
ATOM   1441  CD1 TYR A 191     -17.155   1.588  24.019  1.00 74.44           C  
ATOM   1442  CD2 TYR A 191     -15.654  -0.326  24.146  1.00 74.44           C  
ATOM   1443  CE1 TYR A 191     -16.107   2.386  23.523  1.00 74.44           C  
ATOM   1444  CE2 TYR A 191     -14.603   0.466  23.645  1.00 74.44           C  
ATOM   1445  OH  TYR A 191     -13.805   2.597  22.879  1.00 74.44           O  
ATOM   1446  CZ  TYR A 191     -14.824   1.826  23.344  1.00 74.44           C  
ATOM   1447  N   ALA A 192     -21.122  -0.443  26.280  1.00 74.25           N  
ATOM   1448  CA  ALA A 192     -22.353  -1.228  26.333  1.00 74.25           C  
ATOM   1449  C   ALA A 192     -22.393  -2.265  25.195  1.00 74.25           C  
ATOM   1450  CB  ALA A 192     -23.550  -0.270  26.268  1.00 74.25           C  
ATOM   1451  O   ALA A 192     -21.803  -2.046  24.136  1.00 74.25           O  
ATOM   1452  N   ASN A 193     -23.135  -3.362  25.377  1.00 66.00           N  
ATOM   1453  CA  ASN A 193     -23.206  -4.470  24.410  1.00 66.00           C  
ATOM   1454  C   ASN A 193     -23.564  -4.022  22.981  1.00 66.00           C  
ATOM   1455  CB  ASN A 193     -24.219  -5.513  24.918  1.00 66.00           C  
ATOM   1456  O   ASN A 193     -22.978  -4.515  22.022  1.00 66.00           O  
ATOM   1457  CG  ASN A 193     -23.685  -6.377  26.048  1.00 66.00           C  
ATOM   1458  ND2 ASN A 193     -24.553  -6.996  26.811  1.00 66.00           N  
ATOM   1459  OD1 ASN A 193     -22.494  -6.523  26.251  1.00 66.00           O  
ATOM   1460  N   GLU A 194     -24.467  -3.056  22.824  1.00 65.88           N  
ATOM   1461  CA  GLU A 194     -24.867  -2.506  21.519  1.00 65.88           C  
ATOM   1462  C   GLU A 194     -23.705  -1.801  20.803  1.00 65.88           C  
ATOM   1463  CB  GLU A 194     -26.011  -1.512  21.747  1.00 65.88           C  
ATOM   1464  O   GLU A 194     -23.479  -2.006  19.610  1.00 65.88           O  
ATOM   1465  CG  GLU A 194     -27.286  -2.203  22.259  1.00 65.88           C  
ATOM   1466  CD  GLU A 194     -28.319  -1.220  22.825  1.00 65.88           C  
ATOM   1467  OE1 GLU A 194     -29.346  -1.724  23.324  1.00 65.88           O  
ATOM   1468  OE2 GLU A 194     -28.046   0.001  22.809  1.00 65.88           O  
ATOM   1469  N   ALA A 195     -22.900  -1.038  21.548  1.00 68.44           N  
ATOM   1470  CA  ALA A 195     -21.692  -0.401  21.030  1.00 68.44           C  
ATOM   1471  C   ALA A 195     -20.604  -1.435  20.684  1.00 68.44           C  
ATOM   1472  CB  ALA A 195     -21.200   0.624  22.059  1.00 68.44           C  
ATOM   1473  O   ALA A 195     -19.846  -1.236  19.732  1.00 68.44           O  
ATOM   1474  N   ILE A 196     -20.556  -2.558  21.415  1.00 67.44           N  
ATOM   1475  CA  ILE A 196     -19.655  -3.680  21.120  1.00 67.44           C  
ATOM   1476  C   ILE A 196     -20.037  -4.344  19.786  1.00 67.44           C  
ATOM   1477  CB  ILE A 196     -19.570  -4.691  22.286  1.00 67.44           C  
ATOM   1478  O   ILE A 196     -19.177  -4.573  18.935  1.00 67.44           O  
ATOM   1479  CG1 ILE A 196     -19.027  -3.987  23.550  1.00 67.44           C  
ATOM   1480  CG2 ILE A 196     -18.636  -5.854  21.902  1.00 67.44           C  
ATOM   1481  CD1 ILE A 196     -19.002  -4.860  24.810  1.00 67.44           C  
ATOM   1482  N   VAL A 197     -21.330  -4.596  19.565  1.00 67.81           N  
ATOM   1483  CA  VAL A 197     -21.848  -5.171  18.311  1.00 67.81           C  
ATOM   1484  C   VAL A 197     -21.602  -4.231  17.131  1.00 67.81           C  
ATOM   1485  CB  VAL A 197     -23.348  -5.501  18.446  1.00 67.81           C  
ATOM   1486  O   VAL A 197     -21.095  -4.662  16.094  1.00 67.81           O  
ATOM   1487  CG1 VAL A 197     -23.971  -5.956  17.118  1.00 67.81           C  
ATOM   1488  CG2 VAL A 197     -23.562  -6.641  19.446  1.00 67.81           C  
ATOM   1489  N   TYR A 198     -21.900  -2.940  17.295  1.00 70.25           N  
ATOM   1490  CA  TYR A 198     -21.686  -1.937  16.253  1.00 70.25           C  
ATOM   1491  C   TYR A 198     -20.204  -1.807  15.871  1.00 70.25           C  
ATOM   1492  CB  TYR A 198     -22.262  -0.596  16.723  1.00 70.25           C  
ATOM   1493  O   TYR A 198     -19.858  -1.867  14.690  1.00 70.25           O  
ATOM   1494  CG  TYR A 198     -22.102   0.506  15.697  1.00 70.25           C  
ATOM   1495  CD1 TYR A 198     -20.994   1.375  15.759  1.00 70.25           C  
ATOM   1496  CD2 TYR A 198     -23.040   0.634  14.655  1.00 70.25           C  
ATOM   1497  CE1 TYR A 198     -20.823   2.373  14.781  1.00 70.25           C  
ATOM   1498  CE2 TYR A 198     -22.874   1.633  13.677  1.00 70.25           C  
ATOM   1499  OH  TYR A 198     -21.609   3.460  12.788  1.00 70.25           O  
ATOM   1500  CZ  TYR A 198     -21.766   2.503  13.738  1.00 70.25           C  
ATOM   1501  N   GLY A 199     -19.308  -1.694  16.859  1.00 69.56           N  
ATOM   1502  CA  GLY A 199     -17.869  -1.599  16.602  1.00 69.56           C  
ATOM   1503  C   GLY A 199     -17.288  -2.874  15.984  1.00 69.56           C  
ATOM   1504  O   GLY A 199     -16.452  -2.790  15.086  1.00 69.56           O  
ATOM   1505  N   HIS A 200     -17.783  -4.053  16.374  1.00 68.75           N  
ATOM   1506  CA  HIS A 200     -17.419  -5.315  15.728  1.00 68.75           C  
ATOM   1507  C   HIS A 200     -17.847  -5.349  14.253  1.00 68.75           C  
ATOM   1508  CB  HIS A 200     -18.029  -6.487  16.508  1.00 68.75           C  
ATOM   1509  O   HIS A 200     -17.033  -5.673  13.389  1.00 68.75           O  
ATOM   1510  CG  HIS A 200     -17.816  -7.815  15.825  1.00 68.75           C  
ATOM   1511  CD2 HIS A 200     -18.740  -8.501  15.082  1.00 68.75           C  
ATOM   1512  ND1 HIS A 200     -16.645  -8.537  15.779  1.00 68.75           N  
ATOM   1513  CE1 HIS A 200     -16.865  -9.636  15.039  1.00 68.75           C  
ATOM   1514  NE2 HIS A 200     -18.126  -9.653  14.582  1.00 68.75           N  
ATOM   1515  N   HIS A 201     -19.094  -4.978  13.945  1.00 70.62           N  
ATOM   1516  CA  HIS A 201     -19.587  -4.933  12.566  1.00 70.62           C  
ATOM   1517  C   HIS A 201     -18.787  -3.946  11.706  1.00 70.62           C  
ATOM   1518  CB  HIS A 201     -21.078  -4.567  12.570  1.00 70.62           C  
ATOM   1519  O   HIS A 201     -18.464  -4.242  10.551  1.00 70.62           O  
ATOM   1520  CG  HIS A 201     -21.685  -4.623  11.190  1.00 70.62           C  
ATOM   1521  CD2 HIS A 201     -22.421  -5.651  10.666  1.00 70.62           C  
ATOM   1522  ND1 HIS A 201     -21.543  -3.682  10.194  1.00 70.62           N  
ATOM   1523  CE1 HIS A 201     -22.162  -4.141   9.094  1.00 70.62           C  
ATOM   1524  NE2 HIS A 201     -22.714  -5.340   9.336  1.00 70.62           N  
ATOM   1525  N   HIS A 202     -18.433  -2.788  12.269  1.00 75.88           N  
ATOM   1526  CA  HIS A 202     -17.597  -1.803  11.594  1.00 75.88           C  
ATOM   1527  C   HIS A 202     -16.218  -2.380  11.261  1.00 75.88           C  
ATOM   1528  CB  HIS A 202     -17.502  -0.532  12.440  1.00 75.88           C  
ATOM   1529  O   HIS A 202     -15.886  -2.475  10.084  1.00 75.88           O  
ATOM   1530  CG  HIS A 202     -16.721   0.544  11.736  1.00 75.88           C  
ATOM   1531  CD2 HIS A 202     -15.413   0.881  11.958  1.00 75.88           C  
ATOM   1532  ND1 HIS A 202     -17.170   1.321  10.691  1.00 75.88           N  
ATOM   1533  CE1 HIS A 202     -16.156   2.109  10.296  1.00 75.88           C  
ATOM   1534  NE2 HIS A 202     -15.082   1.901  11.067  1.00 75.88           N  
ATOM   1535  N   ILE A 203     -15.479  -2.886  12.257  1.00 70.31           N  
ATOM   1536  CA  ILE A 203     -14.151  -3.486  12.042  1.00 70.31           C  
ATOM   1537  C   ILE A 203     -14.237  -4.635  11.027  1.00 70.31           C  
ATOM   1538  CB  ILE A 203     -13.534  -3.937  13.390  1.00 70.31           C  
ATOM   1539  O   ILE A 203     -13.419  -4.711  10.114  1.00 70.31           O  
ATOM   1540  CG1 ILE A 203     -13.223  -2.704  14.274  1.00 70.31           C  
ATOM   1541  CG2 ILE A 203     -12.243  -4.755  13.175  1.00 70.31           C  
ATOM   1542  CD1 ILE A 203     -12.877  -3.048  15.730  1.00 70.31           C  
ATOM   1543  N   LYS A 204     -15.261  -5.494  11.106  1.00 67.44           N  
ATOM   1544  CA  LYS A 204     -15.481  -6.586  10.143  1.00 67.44           C  
ATOM   1545  C   LYS A 204     -15.653  -6.072   8.713  1.00 67.44           C  
ATOM   1546  CB  LYS A 204     -16.694  -7.416  10.604  1.00 67.44           C  
ATOM   1547  O   LYS A 204     -15.038  -6.608   7.788  1.00 67.44           O  
ATOM   1548  CG  LYS A 204     -16.898  -8.683   9.759  1.00 67.44           C  
ATOM   1549  CD  LYS A 204     -18.079  -9.529  10.268  1.00 67.44           C  
ATOM   1550  CE  LYS A 204     -18.175 -10.825   9.447  1.00 67.44           C  
ATOM   1551  NZ  LYS A 204     -19.092 -11.843  10.032  1.00 67.44           N  
ATOM   1552  N   THR A 205     -16.454  -5.025   8.536  1.00 74.38           N  
ATOM   1553  CA  THR A 205     -16.648  -4.366   7.238  1.00 74.38           C  
ATOM   1554  C   THR A 205     -15.333  -3.772   6.746  1.00 74.38           C  
ATOM   1555  CB  THR A 205     -17.726  -3.277   7.327  1.00 74.38           C  
ATOM   1556  O   THR A 205     -14.967  -3.968   5.586  1.00 74.38           O  
ATOM   1557  CG2 THR A 205     -18.055  -2.683   5.957  1.00 74.38           C  
ATOM   1558  OG1 THR A 205     -18.920  -3.835   7.829  1.00 74.38           O  
ATOM   1559  N   SER A 206     -14.571  -3.139   7.639  1.00 72.75           N  
ATOM   1560  CA  SER A 206     -13.319  -2.492   7.280  1.00 72.75           C  
ATOM   1561  C   SER A 206     -12.238  -3.463   6.833  1.00 72.75           C  
ATOM   1562  CB  SER A 206     -12.805  -1.621   8.433  1.00 72.75           C  
ATOM   1563  O   SER A 206     -11.536  -3.247   5.840  1.00 72.75           O  
ATOM   1564  OG  SER A 206     -13.780  -0.669   8.784  1.00 72.75           O  
ATOM   1565  N   VAL A 207     -12.162  -4.602   7.515  1.00 68.19           N  
ATOM   1566  CA  VAL A 207     -11.305  -5.722   7.136  1.00 68.19           C  
ATOM   1567  C   VAL A 207     -11.710  -6.292   5.776  1.00 68.19           C  
ATOM   1568  CB  VAL A 207     -11.341  -6.788   8.245  1.00 68.19           C  
ATOM   1569  O   VAL A 207     -10.840  -6.553   4.945  1.00 68.19           O  
ATOM   1570  CG1 VAL A 207     -10.626  -8.077   7.835  1.00 68.19           C  
ATOM   1571  CG2 VAL A 207     -10.637  -6.249   9.496  1.00 68.19           C  
ATOM   1572  N   ALA A 208     -13.009  -6.448   5.506  1.00 68.56           N  
ATOM   1573  CA  ALA A 208     -13.493  -6.958   4.224  1.00 68.56           C  
ATOM   1574  C   ALA A 208     -13.152  -6.017   3.055  1.00 68.56           C  
ATOM   1575  CB  ALA A 208     -15.000  -7.218   4.329  1.00 68.56           C  
ATOM   1576  O   ALA A 208     -12.649  -6.476   2.026  1.00 68.56           O  
ATOM   1577  N   VAL A 209     -13.368  -4.707   3.219  1.00 72.19           N  
ATOM   1578  CA  VAL A 209     -13.036  -3.693   2.203  1.00 72.19           C  
ATOM   1579  C   VAL A 209     -11.526  -3.636   1.962  1.00 72.19           C  
ATOM   1580  CB  VAL A 209     -13.591  -2.311   2.608  1.00 72.19           C  
ATOM   1581  O   VAL A 209     -11.080  -3.666   0.814  1.00 72.19           O  
ATOM   1582  CG1 VAL A 209     -13.146  -1.211   1.633  1.00 72.19           C  
ATOM   1583  CG2 VAL A 209     -15.126  -2.323   2.606  1.00 72.19           C  
ATOM   1584  N   THR A 210     -10.725  -3.649   3.028  1.00 69.44           N  
ATOM   1585  CA  THR A 210      -9.257  -3.652   2.932  1.00 69.44           C  
ATOM   1586  C   THR A 210      -8.744  -4.919   2.237  1.00 69.44           C  
ATOM   1587  CB  THR A 210      -8.633  -3.489   4.325  1.00 69.44           C  
ATOM   1588  O   THR A 210      -7.898  -4.848   1.348  1.00 69.44           O  
ATOM   1589  CG2 THR A 210      -7.111  -3.364   4.288  1.00 69.44           C  
ATOM   1590  OG1 THR A 210      -9.105  -2.299   4.903  1.00 69.44           O  
ATOM   1591  N   ASN A 211      -9.308  -6.091   2.542  1.00 67.38           N  
ATOM   1592  CA  ASN A 211      -8.951  -7.342   1.869  1.00 67.38           C  
ATOM   1593  C   ASN A 211      -9.354  -7.351   0.377  1.00 67.38           C  
ATOM   1594  CB  ASN A 211      -9.600  -8.496   2.646  1.00 67.38           C  
ATOM   1595  O   ASN A 211      -8.639  -7.897  -0.468  1.00 67.38           O  
ATOM   1596  CG  ASN A 211      -9.147  -9.857   2.149  1.00 67.38           C  
ATOM   1597  ND2 ASN A 211     -10.032 -10.825   2.124  1.00 67.38           N  
ATOM   1598  OD1 ASN A 211      -8.004 -10.077   1.786  1.00 67.38           O  
ATOM   1599  N   GLN A 212     -10.470  -6.713   0.013  1.00 68.94           N  
ATOM   1600  CA  GLN A 212     -10.835  -6.512  -1.395  1.00 68.94           C  
ATOM   1601  C   GLN A 212      -9.844  -5.593  -2.117  1.00 68.94           C  
ATOM   1602  CB  GLN A 212     -12.258  -5.963  -1.525  1.00 68.94           C  
ATOM   1603  O   GLN A 212      -9.427  -5.918  -3.226  1.00 68.94           O  
ATOM   1604  CG  GLN A 212     -13.318  -7.045  -1.284  1.00 68.94           C  
ATOM   1605  CD  GLN A 212     -14.736  -6.519  -1.479  1.00 68.94           C  
ATOM   1606  NE2 GLN A 212     -15.740  -7.307  -1.170  1.00 68.94           N  
ATOM   1607  OE1 GLN A 212     -14.979  -5.421  -1.952  1.00 68.94           O  
ATOM   1608  N   MET A 213      -9.416  -4.496  -1.484  1.00 66.62           N  
ATOM   1609  CA  MET A 213      -8.378  -3.602  -2.017  1.00 66.62           C  
ATOM   1610  C   MET A 213      -7.061  -4.352  -2.239  1.00 66.62           C  
ATOM   1611  CB  MET A 213      -8.195  -2.432  -1.039  1.00 66.62           C  
ATOM   1612  O   MET A 213      -6.401  -4.185  -3.260  1.00 66.62           O  
ATOM   1613  CG  MET A 213      -7.238  -1.340  -1.523  1.00 66.62           C  
ATOM   1614  SD  MET A 213      -7.129   0.002  -0.308  1.00 66.62           S  
ATOM   1615  CE  MET A 213      -6.273   1.309  -1.218  1.00 66.62           C  
ATOM   1616  N   PHE A 214      -6.698  -5.243  -1.322  1.00 64.00           N  
ATOM   1617  CA  PHE A 214      -5.521  -6.079  -1.488  1.00 64.00           C  
ATOM   1618  C   PHE A 214      -5.653  -7.049  -2.678  1.00 64.00           C  
ATOM   1619  CB  PHE A 214      -5.257  -6.822  -0.176  1.00 64.00           C  
ATOM   1620  O   PHE A 214      -4.824  -7.057  -3.590  1.00 64.00           O  
ATOM   1621  CG  PHE A 214      -4.019  -7.659  -0.310  1.00 64.00           C  
ATOM   1622  CD1 PHE A 214      -4.144  -9.007  -0.687  1.00 64.00           C  
ATOM   1623  CD2 PHE A 214      -2.764  -7.026  -0.300  1.00 64.00           C  
ATOM   1624  CE1 PHE A 214      -3.033  -9.675  -1.211  1.00 64.00           C  
ATOM   1625  CE2 PHE A 214      -1.651  -7.700  -0.814  1.00 64.00           C  
ATOM   1626  CZ  PHE A 214      -1.820  -8.981  -1.357  1.00 64.00           C  
ATOM   1627  N   SER A 215      -6.711  -7.863  -2.675  1.00 61.50           N  
ATOM   1628  CA  SER A 215      -6.910  -8.958  -3.635  1.00 61.50           C  
ATOM   1629  C   SER A 215      -7.185  -8.487  -5.061  1.00 61.50           C  
ATOM   1630  CB  SER A 215      -8.051  -9.872  -3.174  1.00 61.50           C  
ATOM   1631  O   SER A 215      -6.722  -9.120  -6.006  1.00 61.50           O  
ATOM   1632  OG  SER A 215      -9.229  -9.136  -2.911  1.00 61.50           O  
ATOM   1633  N   ARG A 216      -7.909  -7.377  -5.232  1.00 63.12           N  
ATOM   1634  CA  ARG A 216      -8.274  -6.850  -6.555  1.00 63.12           C  
ATOM   1635  C   ARG A 216      -7.208  -5.962  -7.174  1.00 63.12           C  
ATOM   1636  CB  ARG A 216      -9.605  -6.095  -6.476  1.00 63.12           C  
ATOM   1637  O   ARG A 216      -7.305  -5.659  -8.359  1.00 63.12           O  
ATOM   1638  CG  ARG A 216     -10.759  -7.045  -6.147  1.00 63.12           C  
ATOM   1639  CD  ARG A 216     -12.080  -6.278  -6.167  1.00 63.12           C  
ATOM   1640  NE  ARG A 216     -13.223  -7.197  -6.035  1.00 63.12           N  
ATOM   1641  NH1 ARG A 216     -14.872  -5.607  -6.135  1.00 63.12           N  
ATOM   1642  NH2 ARG A 216     -15.427  -7.762  -5.954  1.00 63.12           N  
ATOM   1643  CZ  ARG A 216     -14.498  -6.852  -6.041  1.00 63.12           C  
ATOM   1644  N   TRP A 217      -6.217  -5.532  -6.397  1.00 66.56           N  
ATOM   1645  CA  TRP A 217      -5.305  -4.501  -6.864  1.00 66.56           C  
ATOM   1646  C   TRP A 217      -3.845  -4.707  -6.475  1.00 66.56           C  
ATOM   1647  CB  TRP A 217      -5.856  -3.160  -6.415  1.00 66.56           C  
ATOM   1648  O   TRP A 217      -3.016  -4.854  -7.371  1.00 66.56           O  
ATOM   1649  CG  TRP A 217      -4.906  -2.046  -6.588  1.00 66.56           C  
ATOM   1650  CD1 TRP A 217      -4.190  -1.786  -7.703  1.00 66.56           C  
ATOM   1651  CD2 TRP A 217      -4.493  -1.086  -5.591  1.00 66.56           C  
ATOM   1652  CE2 TRP A 217      -3.612  -0.183  -6.230  1.00 66.56           C  
ATOM   1653  CE3 TRP A 217      -4.762  -0.893  -4.223  1.00 66.56           C  
ATOM   1654  NE1 TRP A 217      -3.374  -0.707  -7.472  1.00 66.56           N  
ATOM   1655  CH2 TRP A 217      -3.446   1.140  -4.229  1.00 66.56           C  
ATOM   1656  CZ2 TRP A 217      -3.170   0.959  -5.600  1.00 66.56           C  
ATOM   1657  CZ3 TRP A 217      -4.181   0.178  -3.533  1.00 66.56           C  
ATOM   1658  N   ILE A 218      -3.512  -4.763  -5.184  1.00 61.38           N  
ATOM   1659  CA  ILE A 218      -2.106  -4.876  -4.760  1.00 61.38           C  
ATOM   1660  C   ILE A 218      -1.504  -6.194  -5.238  1.00 61.38           C  
ATOM   1661  CB  ILE A 218      -1.973  -4.716  -3.234  1.00 61.38           C  
ATOM   1662  O   ILE A 218      -0.407  -6.206  -5.791  1.00 61.38           O  
ATOM   1663  CG1 ILE A 218      -2.419  -3.291  -2.865  1.00 61.38           C  
ATOM   1664  CG2 ILE A 218      -0.529  -4.988  -2.775  1.00 61.38           C  
ATOM   1665  CD1 ILE A 218      -2.447  -3.024  -1.369  1.00 61.38           C  
ATOM   1666  N   PHE A 219      -2.235  -7.296  -5.073  1.00 61.84           N  
ATOM   1667  CA  PHE A 219      -1.770  -8.607  -5.508  1.00 61.84           C  
ATOM   1668  C   PHE A 219      -1.578  -8.688  -7.036  1.00 61.84           C  
ATOM   1669  CB  PHE A 219      -2.669  -9.693  -4.908  1.00 61.84           C  
ATOM   1670  O   PHE A 219      -0.463  -8.997  -7.457  1.00 61.84           O  
ATOM   1671  CG  PHE A 219      -2.267 -11.092  -5.304  1.00 61.84           C  
ATOM   1672  CD1 PHE A 219      -2.915 -11.752  -6.365  1.00 61.84           C  
ATOM   1673  CD2 PHE A 219      -1.216 -11.726  -4.617  1.00 61.84           C  
ATOM   1674  CE1 PHE A 219      -2.511 -13.047  -6.734  1.00 61.84           C  
ATOM   1675  CE2 PHE A 219      -0.815 -13.020  -4.984  1.00 61.84           C  
ATOM   1676  CZ  PHE A 219      -1.462 -13.680  -6.043  1.00 61.84           C  
ATOM   1677  N   PRO A 220      -2.567  -8.330  -7.884  1.00 59.38           N  
ATOM   1678  CA  PRO A 220      -2.365  -8.254  -9.330  1.00 59.38           C  
ATOM   1679  C   PRO A 220      -1.211  -7.338  -9.746  1.00 59.38           C  
ATOM   1680  CB  PRO A 220      -3.690  -7.755  -9.912  1.00 59.38           C  
ATOM   1681  O   PRO A 220      -0.422  -7.721 -10.600  1.00 59.38           O  
ATOM   1682  CG  PRO A 220      -4.717  -8.258  -8.907  1.00 59.38           C  
ATOM   1683  CD  PRO A 220      -3.980  -8.150  -7.579  1.00 59.38           C  
ATOM   1684  N   ALA A 221      -1.061  -6.159  -9.135  1.00 60.06           N  
ATOM   1685  CA  ALA A 221       0.009  -5.226  -9.483  1.00 60.06           C  
ATOM   1686  C   ALA A 221       1.404  -5.781  -9.145  1.00 60.06           C  
ATOM   1687  CB  ALA A 221      -0.272  -3.894  -8.787  1.00 60.06           C  
ATOM   1688  O   ALA A 221       2.327  -5.642  -9.948  1.00 60.06           O  
ATOM   1689  N   ILE A 222       1.557  -6.470  -8.008  1.00 59.28           N  
ATOM   1690  CA  ILE A 222       2.791  -7.194  -7.666  1.00 59.28           C  
ATOM   1691  C   ILE A 222       3.076  -8.282  -8.708  1.00 59.28           C  
ATOM   1692  CB  ILE A 222       2.698  -7.775  -6.236  1.00 59.28           C  
ATOM   1693  O   ILE A 222       4.187  -8.347  -9.227  1.00 59.28           O  
ATOM   1694  CG1 ILE A 222       2.767  -6.636  -5.193  1.00 59.28           C  
ATOM   1695  CG2 ILE A 222       3.816  -8.798  -5.957  1.00 59.28           C  
ATOM   1696  CD1 ILE A 222       2.413  -7.078  -3.766  1.00 59.28           C  
ATOM   1697  N   VAL A 223       2.076  -9.099  -9.052  1.00 58.53           N  
ATOM   1698  CA  VAL A 223       2.213 -10.186 -10.036  1.00 58.53           C  
ATOM   1699  C   VAL A 223       2.627  -9.641 -11.404  1.00 58.53           C  
ATOM   1700  CB  VAL A 223       0.903 -10.998 -10.115  1.00 58.53           C  
ATOM   1701  O   VAL A 223       3.602 -10.110 -11.981  1.00 58.53           O  
ATOM   1702  CG1 VAL A 223       0.887 -12.000 -11.272  1.00 58.53           C  
ATOM   1703  CG2 VAL A 223       0.689 -11.799  -8.823  1.00 58.53           C  
ATOM   1704  N   VAL A 224       1.948  -8.604 -11.892  1.00 58.25           N  
ATOM   1705  CA  VAL A 224       2.245  -7.933 -13.167  1.00 58.25           C  
ATOM   1706  C   VAL A 224       3.664  -7.352 -13.178  1.00 58.25           C  
ATOM   1707  CB  VAL A 224       1.176  -6.849 -13.408  1.00 58.25           C  
ATOM   1708  O   VAL A 224       4.387  -7.494 -14.165  1.00 58.25           O  
ATOM   1709  CG1 VAL A 224       1.509  -5.919 -14.566  1.00 58.25           C  
ATOM   1710  CG2 VAL A 224      -0.172  -7.493 -13.768  1.00 58.25           C  
ATOM   1711  N   THR A 225       4.098  -6.754 -12.065  1.00 58.59           N  
ATOM   1712  CA  THR A 225       5.460  -6.216 -11.928  1.00 58.59           C  
ATOM   1713  C   THR A 225       6.509  -7.330 -11.966  1.00 58.59           C  
ATOM   1714  CB  THR A 225       5.613  -5.396 -10.639  1.00 58.59           C  
ATOM   1715  O   THR A 225       7.507  -7.200 -12.673  1.00 58.59           O  
ATOM   1716  CG2 THR A 225       6.931  -4.628 -10.609  1.00 58.59           C  
ATOM   1717  OG1 THR A 225       4.613  -4.413 -10.548  1.00 58.59           O  
ATOM   1718  N   LEU A 226       6.270  -8.444 -11.263  1.00 55.22           N  
ATOM   1719  CA  LEU A 226       7.146  -9.620 -11.283  1.00 55.22           C  
ATOM   1720  C   LEU A 226       7.241 -10.219 -12.692  1.00 55.22           C  
ATOM   1721  CB  LEU A 226       6.645 -10.671 -10.273  1.00 55.22           C  
ATOM   1722  O   LEU A 226       8.349 -10.426 -13.177  1.00 55.22           O  
ATOM   1723  CG  LEU A 226       6.868 -10.309  -8.793  1.00 55.22           C  
ATOM   1724  CD1 LEU A 226       6.140 -11.319  -7.904  1.00 55.22           C  
ATOM   1725  CD2 LEU A 226       8.350 -10.321  -8.411  1.00 55.22           C  
ATOM   1726  N   PHE A 227       6.110 -10.410 -13.380  1.00 56.25           N  
ATOM   1727  CA  PHE A 227       6.088 -10.890 -14.766  1.00 56.25           C  
ATOM   1728  C   PHE A 227       6.880  -9.975 -15.703  1.00 56.25           C  
ATOM   1729  CB  PHE A 227       4.640 -11.039 -15.263  1.00 56.25           C  
ATOM   1730  O   PHE A 227       7.697 -10.464 -16.479  1.00 56.25           O  
ATOM   1731  CG  PHE A 227       4.067 -12.426 -15.055  1.00 56.25           C  
ATOM   1732  CD1 PHE A 227       4.483 -13.482 -15.887  1.00 56.25           C  
ATOM   1733  CD2 PHE A 227       3.117 -12.670 -14.049  1.00 56.25           C  
ATOM   1734  CE1 PHE A 227       3.958 -14.773 -15.706  1.00 56.25           C  
ATOM   1735  CE2 PHE A 227       2.594 -13.962 -13.862  1.00 56.25           C  
ATOM   1736  CZ  PHE A 227       3.016 -15.014 -14.691  1.00 56.25           C  
ATOM   1737  N   SER A 228       6.693  -8.656 -15.600  1.00 55.53           N  
ATOM   1738  CA  SER A 228       7.438  -7.678 -16.400  1.00 55.53           C  
ATOM   1739  C   SER A 228       8.951  -7.782 -16.180  1.00 55.53           C  
ATOM   1740  CB  SER A 228       6.945  -6.272 -16.057  1.00 55.53           C  
ATOM   1741  O   SER A 228       9.721  -7.814 -17.139  1.00 55.53           O  
ATOM   1742  OG  SER A 228       7.756  -5.311 -16.693  1.00 55.53           O  
ATOM   1743  N   ILE A 229       9.388  -7.874 -14.923  1.00 55.00           N  
ATOM   1744  CA  ILE A 229      10.804  -7.998 -14.561  1.00 55.00           C  
ATOM   1745  C   ILE A 229      11.394  -9.320 -15.066  1.00 55.00           C  
ATOM   1746  CB  ILE A 229      10.933  -7.865 -13.032  1.00 55.00           C  
ATOM   1747  O   ILE A 229      12.494  -9.335 -15.622  1.00 55.00           O  
ATOM   1748  CG1 ILE A 229      10.696  -6.401 -12.600  1.00 55.00           C  
ATOM   1749  CG2 ILE A 229      12.303  -8.340 -12.538  1.00 55.00           C  
ATOM   1750  CD1 ILE A 229      10.485  -6.256 -11.091  1.00 55.00           C  
ATOM   1751  N   SER A 230      10.674 -10.433 -14.900  1.00 52.28           N  
ATOM   1752  CA  SER A 230      11.105 -11.742 -15.393  1.00 52.28           C  
ATOM   1753  C   SER A 230      11.248 -11.745 -16.912  1.00 52.28           C  
ATOM   1754  CB  SER A 230      10.112 -12.826 -14.968  1.00 52.28           C  
ATOM   1755  O   SER A 230      12.244 -12.245 -17.424  1.00 52.28           O  
ATOM   1756  OG  SER A 230      10.087 -12.948 -13.559  1.00 52.28           O  
ATOM   1757  N   PHE A 231      10.311 -11.127 -17.633  1.00 53.56           N  
ATOM   1758  CA  PHE A 231      10.358 -11.041 -19.092  1.00 53.56           C  
ATOM   1759  C   PHE A 231      11.548 -10.204 -19.584  1.00 53.56           C  
ATOM   1760  CB  PHE A 231       9.020 -10.489 -19.601  1.00 53.56           C  
ATOM   1761  O   PHE A 231      12.261 -10.611 -20.500  1.00 53.56           O  
ATOM   1762  CG  PHE A 231       8.617 -11.069 -20.935  1.00 53.56           C  
ATOM   1763  CD1 PHE A 231       8.874 -10.371 -22.126  1.00 53.56           C  
ATOM   1764  CD2 PHE A 231       7.986 -12.327 -20.977  1.00 53.56           C  
ATOM   1765  CE1 PHE A 231       8.505 -10.934 -23.362  1.00 53.56           C  
ATOM   1766  CE2 PHE A 231       7.615 -12.887 -22.211  1.00 53.56           C  
ATOM   1767  CZ  PHE A 231       7.877 -12.191 -23.403  1.00 53.56           C  
ATOM   1768  N   GLN A 232      11.826  -9.078 -18.919  1.00 52.03           N  
ATOM   1769  CA  GLN A 232      13.008  -8.253 -19.193  1.00 52.03           C  
ATOM   1770  C   GLN A 232      14.318  -9.013 -18.909  1.00 52.03           C  
ATOM   1771  CB  GLN A 232      12.925  -6.960 -18.364  1.00 52.03           C  
ATOM   1772  O   GLN A 232      15.275  -8.900 -19.672  1.00 52.03           O  
ATOM   1773  CG  GLN A 232      11.822  -6.018 -18.874  1.00 52.03           C  
ATOM   1774  CD  GLN A 232      11.631  -4.794 -17.981  1.00 52.03           C  
ATOM   1775  NE2 GLN A 232      10.414  -4.414 -17.658  1.00 52.03           N  
ATOM   1776  OE1 GLN A 232      12.563  -4.130 -17.562  1.00 52.03           O  
ATOM   1777  N   THR A 233      14.338  -9.850 -17.866  1.00 51.81           N  
ATOM   1778  CA  THR A 233      15.498 -10.674 -17.484  1.00 51.81           C  
ATOM   1779  C   THR A 233      15.744 -11.822 -18.474  1.00 51.81           C  
ATOM   1780  CB  THR A 233      15.302 -11.239 -16.066  1.00 51.81           C  
ATOM   1781  O   THR A 233      16.882 -12.083 -18.853  1.00 51.81           O  
ATOM   1782  CG2 THR A 233      16.523 -12.008 -15.569  1.00 51.81           C  
ATOM   1783  OG1 THR A 233      15.059 -10.218 -15.122  1.00 51.81           O  
ATOM   1784  N   VAL A 234      14.689 -12.500 -18.940  1.00 50.44           N  
ATOM   1785  CA  VAL A 234      14.788 -13.576 -19.948  1.00 50.44           C  
ATOM   1786  C   VAL A 234      15.261 -13.033 -21.293  1.00 50.44           C  
ATOM   1787  CB  VAL A 234      13.436 -14.301 -20.105  1.00 50.44           C  
ATOM   1788  O   VAL A 234      16.109 -13.654 -21.935  1.00 50.44           O  
ATOM   1789  CG1 VAL A 234      13.398 -15.259 -21.305  1.00 50.44           C  
ATOM   1790  CG2 VAL A 234      13.137 -15.138 -18.854  1.00 50.44           C  
ATOM   1791  N   GLY A 235      14.752 -11.866 -21.695  1.00 48.06           N  
ATOM   1792  CA  GLY A 235      15.183 -11.189 -22.914  1.00 48.06           C  
ATOM   1793  C   GLY A 235      16.665 -10.825 -22.913  1.00 48.06           C  
ATOM   1794  O   GLY A 235      17.297 -10.884 -23.960  1.00 48.06           O  
ATOM   1795  N   TYR A 236      17.242 -10.527 -21.746  1.00 50.56           N  
ATOM   1796  CA  TYR A 236      18.685 -10.336 -21.607  1.00 50.56           C  
ATOM   1797  C   TYR A 236      19.478 -11.629 -21.859  1.00 50.56           C  
ATOM   1798  CB  TYR A 236      18.991  -9.762 -20.219  1.00 50.56           C  
ATOM   1799  O   TYR A 236      20.446 -11.621 -22.613  1.00 50.56           O  
ATOM   1800  CG  TYR A 236      20.467  -9.810 -19.911  1.00 50.56           C  
ATOM   1801  CD1 TYR A 236      21.000 -10.881 -19.169  1.00 50.56           C  
ATOM   1802  CD2 TYR A 236      21.330  -8.896 -20.535  1.00 50.56           C  
ATOM   1803  CE1 TYR A 236      22.391 -10.973 -18.968  1.00 50.56           C  
ATOM   1804  CE2 TYR A 236      22.717  -9.000 -20.331  1.00 50.56           C  
ATOM   1805  OH  TYR A 236      24.555  -9.935 -19.126  1.00 50.56           O  
ATOM   1806  CZ  TYR A 236      23.239  -9.966 -19.461  1.00 50.56           C  
ATOM   1807  N   PHE A 237      19.063 -12.759 -21.275  1.00 49.62           N  
ATOM   1808  CA  PHE A 237      19.789 -14.028 -21.432  1.00 49.62           C  
ATOM   1809  C   PHE A 237      19.745 -14.604 -22.856  1.00 49.62           C  
ATOM   1810  CB  PHE A 237      19.277 -15.054 -20.411  1.00 49.62           C  
ATOM   1811  O   PHE A 237      20.557 -15.469 -23.177  1.00 49.62           O  
ATOM   1812  CG  PHE A 237      19.757 -14.804 -18.994  1.00 49.62           C  
ATOM   1813  CD1 PHE A 237      21.125 -14.935 -18.689  1.00 49.62           C  
ATOM   1814  CD2 PHE A 237      18.848 -14.461 -17.977  1.00 49.62           C  
ATOM   1815  CE1 PHE A 237      21.584 -14.714 -17.379  1.00 49.62           C  
ATOM   1816  CE2 PHE A 237      19.308 -14.240 -16.666  1.00 49.62           C  
ATOM   1817  CZ  PHE A 237      20.675 -14.363 -16.367  1.00 49.62           C  
ATOM   1818  N   HIS A 238      18.825 -14.127 -23.699  1.00 49.81           N  
ATOM   1819  CA  HIS A 238      18.703 -14.522 -25.105  1.00 49.81           C  
ATOM   1820  C   HIS A 238      19.378 -13.543 -26.086  1.00 49.81           C  
ATOM   1821  CB  HIS A 238      17.220 -14.756 -25.444  1.00 49.81           C  
ATOM   1822  O   HIS A 238      19.280 -13.751 -27.292  1.00 49.81           O  
ATOM   1823  CG  HIS A 238      16.671 -16.025 -24.844  1.00 49.81           C  
ATOM   1824  CD2 HIS A 238      16.455 -17.211 -25.493  1.00 49.81           C  
ATOM   1825  ND1 HIS A 238      16.310 -16.205 -23.531  1.00 49.81           N  
ATOM   1826  CE1 HIS A 238      15.896 -17.476 -23.389  1.00 49.81           C  
ATOM   1827  NE2 HIS A 238      15.958 -18.129 -24.559  1.00 49.81           N  
ATOM   1828  N   GLN A 239      20.059 -12.489 -25.613  1.00 49.91           N  
ATOM   1829  CA  GLN A 239      20.841 -11.611 -26.494  1.00 49.91           C  
ATOM   1830  C   GLN A 239      22.153 -12.285 -26.929  1.00 49.91           C  
ATOM   1831  CB  GLN A 239      21.101 -10.245 -25.834  1.00 49.91           C  
ATOM   1832  O   GLN A 239      22.893 -12.829 -26.106  1.00 49.91           O  
ATOM   1833  CG  GLN A 239      19.865  -9.335 -25.896  1.00 49.91           C  
ATOM   1834  CD  GLN A 239      20.101  -7.953 -25.288  1.00 49.91           C  
ATOM   1835  NE2 GLN A 239      19.434  -6.929 -25.768  1.00 49.91           N  
ATOM   1836  OE1 GLN A 239      20.873  -7.740 -24.369  1.00 49.91           O  
ATOM   1837  N   ASP A 240      22.453 -12.229 -28.230  1.00 44.44           N  
ATOM   1838  CA  ASP A 240      23.673 -12.791 -28.816  1.00 44.44           C  
ATOM   1839  C   ASP A 240      24.943 -12.171 -28.211  1.00 44.44           C  
ATOM   1840  CB  ASP A 240      23.676 -12.612 -30.349  1.00 44.44           C  
ATOM   1841  O   ASP A 240      25.109 -10.950 -28.147  1.00 44.44           O  
ATOM   1842  CG  ASP A 240      23.063 -13.792 -31.110  1.00 44.44           C  
ATOM   1843  OD1 ASP A 240      23.263 -14.937 -30.644  1.00 44.44           O  
ATOM   1844  OD2 ASP A 240      22.477 -13.537 -32.183  1.00 44.44           O  
ATOM   1845  N   LYS A 241      25.897 -13.035 -27.835  1.00 43.53           N  
ATOM   1846  CA  LYS A 241      27.163 -12.701 -27.145  1.00 43.53           C  
ATOM   1847  C   LYS A 241      28.062 -11.680 -27.864  1.00 43.53           C  
ATOM   1848  CB  LYS A 241      27.963 -13.997 -26.907  1.00 43.53           C  
ATOM   1849  O   LYS A 241      29.045 -11.233 -27.277  1.00 43.53           O  
ATOM   1850  CG  LYS A 241      27.389 -14.866 -25.780  1.00 43.53           C  
ATOM   1851  CD  LYS A 241      28.249 -16.124 -25.600  1.00 43.53           C  
ATOM   1852  CE  LYS A 241      27.724 -16.961 -24.430  1.00 43.53           C  
ATOM   1853  NZ  LYS A 241      28.490 -18.223 -24.285  1.00 43.53           N  
ATOM   1854  N   HIS A 242      27.765 -11.329 -29.114  1.00 41.38           N  
ATOM   1855  CA  HIS A 242      28.575 -10.427 -29.936  1.00 41.38           C  
ATOM   1856  C   HIS A 242      28.027  -9.002 -30.062  1.00 41.38           C  
ATOM   1857  CB  HIS A 242      28.835 -11.078 -31.300  1.00 41.38           C  
ATOM   1858  O   HIS A 242      28.751  -8.135 -30.549  1.00 41.38           O  
ATOM   1859  CG  HIS A 242      29.826 -12.208 -31.200  1.00 41.38           C  
ATOM   1860  CD2 HIS A 242      29.648 -13.506 -31.598  1.00 41.38           C  
ATOM   1861  ND1 HIS A 242      31.094 -12.115 -30.672  1.00 41.38           N  
ATOM   1862  CE1 HIS A 242      31.667 -13.326 -30.748  1.00 41.38           C  
ATOM   1863  NE2 HIS A 242      30.821 -14.209 -31.298  1.00 41.38           N  
ATOM   1864  N   SER A 243      26.813  -8.705 -29.586  1.00 44.31           N  
ATOM   1865  CA  SER A 243      26.372  -7.313 -29.483  1.00 44.31           C  
ATOM   1866  C   SER A 243      26.854  -6.733 -28.155  1.00 44.31           C  
ATOM   1867  CB  SER A 243      24.862  -7.161 -29.703  1.00 44.31           C  
ATOM   1868  O   SER A 243      26.167  -6.809 -27.139  1.00 44.31           O  
ATOM   1869  OG  SER A 243      24.101  -7.728 -28.661  1.00 44.31           O  
ATOM   1870  N   SER A 244      28.025  -6.099 -28.157  1.00 40.28           N  
ATOM   1871  CA  SER A 244      28.545  -5.284 -27.048  1.00 40.28           C  
ATOM   1872  C   SER A 244      27.678  -4.051 -26.724  1.00 40.28           C  
ATOM   1873  CB  SER A 244      29.970  -4.841 -27.401  1.00 40.28           C  
ATOM   1874  O   SER A 244      28.164  -3.095 -26.129  1.00 40.28           O  
ATOM   1875  OG  SER A 244      29.939  -4.009 -28.547  1.00 40.28           O  
ATOM   1876  N   GLN A 245      26.418  -4.013 -27.166  1.00 42.03           N  
ATOM   1877  CA  GLN A 245      25.594  -2.810 -27.154  1.00 42.03           C  
ATOM   1878  C   GLN A 245      24.853  -2.558 -25.847  1.00 42.03           C  
ATOM   1879  CB  GLN A 245      24.680  -2.758 -28.388  1.00 42.03           C  
ATOM   1880  O   GLN A 245      24.352  -1.455 -25.678  1.00 42.03           O  
ATOM   1881  CG  GLN A 245      25.475  -2.193 -29.575  1.00 42.03           C  
ATOM   1882  CD  GLN A 245      24.619  -1.876 -30.794  1.00 42.03           C  
ATOM   1883  NE2 GLN A 245      25.149  -1.138 -31.745  1.00 42.03           N  
ATOM   1884  OE1 GLN A 245      23.472  -2.264 -30.928  1.00 42.03           O  
ATOM   1885  N   TYR A 246      24.860  -3.483 -24.890  1.00 46.19           N  
ATOM   1886  CA  TYR A 246      24.447  -3.185 -23.523  1.00 46.19           C  
ATOM   1887  C   TYR A 246      25.196  -4.095 -22.554  1.00 46.19           C  
ATOM   1888  CB  TYR A 246      22.923  -3.351 -23.383  1.00 46.19           C  
ATOM   1889  O   TYR A 246      25.076  -5.315 -22.634  1.00 46.19           O  
ATOM   1890  CG  TYR A 246      22.111  -2.217 -23.983  1.00 46.19           C  
ATOM   1891  CD1 TYR A 246      21.900  -1.045 -23.235  1.00 46.19           C  
ATOM   1892  CD2 TYR A 246      21.593  -2.314 -25.291  1.00 46.19           C  
ATOM   1893  CE1 TYR A 246      21.127  -0.007 -23.781  1.00 46.19           C  
ATOM   1894  CE2 TYR A 246      20.837  -1.263 -25.841  1.00 46.19           C  
ATOM   1895  OH  TYR A 246      19.747   0.838 -25.567  1.00 46.19           O  
ATOM   1896  CZ  TYR A 246      20.572  -0.121 -25.070  1.00 46.19           C  
ATOM   1897  N   ASN A 247      25.930  -3.515 -21.602  1.00 42.09           N  
ATOM   1898  CA  ASN A 247      26.371  -4.207 -20.390  1.00 42.09           C  
ATOM   1899  C   ASN A 247      25.131  -4.653 -19.590  1.00 42.09           C  
ATOM   1900  CB  ASN A 247      27.258  -3.263 -19.551  1.00 42.09           C  
ATOM   1901  O   ASN A 247      24.722  -4.023 -18.613  1.00 42.09           O  
ATOM   1902  CG  ASN A 247      28.744  -3.402 -19.772  1.00 42.09           C  
ATOM   1903  ND2 ASN A 247      29.474  -2.322 -19.637  1.00 42.09           N  
ATOM   1904  OD1 ASN A 247      29.257  -4.487 -19.980  1.00 42.09           O  
ATOM   1905  N   GLY A 248      24.461  -5.720 -20.016  1.00 40.75           N  
ATOM   1906  CA  GLY A 248      23.197  -6.113 -19.405  1.00 40.75           C  
ATOM   1907  C   GLY A 248      23.345  -6.836 -18.062  1.00 40.75           C  
ATOM   1908  O   GLY A 248      22.340  -7.169 -17.444  1.00 40.75           O  
ATOM   1909  N   ALA A 249      24.560  -6.924 -17.510  1.00 38.88           N  
ATOM   1910  CA  ALA A 249      24.751  -7.144 -16.078  1.00 38.88           C  
ATOM   1911  C   ALA A 249      23.985  -6.096 -15.240  1.00 38.88           C  
ATOM   1912  CB  ALA A 249      26.254  -7.125 -15.776  1.00 38.88           C  
ATOM   1913  O   ALA A 249      23.326  -6.452 -14.267  1.00 38.88           O  
ATOM   1914  N   TYR A 250      23.967  -4.820 -15.648  1.00 42.59           N  
ATOM   1915  CA  TYR A 250      23.285  -3.750 -14.900  1.00 42.59           C  
ATOM   1916  C   TYR A 250      21.758  -3.737 -15.118  1.00 42.59           C  
ATOM   1917  CB  TYR A 250      23.934  -2.400 -15.231  1.00 42.59           C  
ATOM   1918  O   TYR A 250      21.006  -3.415 -14.194  1.00 42.59           O  
ATOM   1919  CG  TYR A 250      25.436  -2.353 -14.976  1.00 42.59           C  
ATOM   1920  CD1 TYR A 250      25.950  -2.187 -13.673  1.00 42.59           C  
ATOM   1921  CD2 TYR A 250      26.325  -2.474 -16.056  1.00 42.59           C  
ATOM   1922  CE1 TYR A 250      27.348  -2.120 -13.462  1.00 42.59           C  
ATOM   1923  CE2 TYR A 250      27.717  -2.461 -15.844  1.00 42.59           C  
ATOM   1924  OH  TYR A 250      29.592  -2.198 -14.397  1.00 42.59           O  
ATOM   1925  CZ  TYR A 250      28.240  -2.263 -14.550  1.00 42.59           C  
ATOM   1926  N   TYR A 251      21.297  -4.189 -16.293  1.00 44.66           N  
ATOM   1927  CA  TYR A 251      19.883  -4.483 -16.575  1.00 44.66           C  
ATOM   1928  C   TYR A 251      19.381  -5.764 -15.899  1.00 44.66           C  
ATOM   1929  CB  TYR A 251      19.630  -4.572 -18.088  1.00 44.66           C  
ATOM   1930  O   TYR A 251      18.175  -5.952 -15.818  1.00 44.66           O  
ATOM   1931  CG  TYR A 251      19.281  -3.251 -18.736  1.00 44.66           C  
ATOM   1932  CD1 TYR A 251      17.948  -2.794 -18.712  1.00 44.66           C  
ATOM   1933  CD2 TYR A 251      20.272  -2.503 -19.394  1.00 44.66           C  
ATOM   1934  CE1 TYR A 251      17.600  -1.591 -19.354  1.00 44.66           C  
ATOM   1935  CE2 TYR A 251      19.926  -1.304 -20.041  1.00 44.66           C  
ATOM   1936  OH  TYR A 251      18.256   0.308 -20.662  1.00 44.66           O  
ATOM   1937  CZ  TYR A 251      18.592  -0.844 -20.025  1.00 44.66           C  
ATOM   1938  N   ILE A 252      20.256  -6.629 -15.377  1.00 45.41           N  
ATOM   1939  CA  ILE A 252      19.854  -7.695 -14.454  1.00 45.41           C  
ATOM   1940  C   ILE A 252      19.880  -7.187 -13.027  1.00 45.41           C  
ATOM   1941  CB  ILE A 252      20.750  -8.937 -14.556  1.00 45.41           C  
ATOM   1942  O   ILE A 252      18.947  -7.463 -12.296  1.00 45.41           O  
ATOM   1943  CG1 ILE A 252      20.625  -9.620 -15.921  1.00 45.41           C  
ATOM   1944  CG2 ILE A 252      20.360  -9.968 -13.466  1.00 45.41           C  
ATOM   1945  CD1 ILE A 252      21.832 -10.544 -16.100  1.00 45.41           C  
ATOM   1946  N   ILE A 253      20.918  -6.465 -12.603  1.00 45.72           N  
ATOM   1947  CA  ILE A 253      21.122  -6.142 -11.186  1.00 45.72           C  
ATOM   1948  C   ILE A 253      19.922  -5.396 -10.603  1.00 45.72           C  
ATOM   1949  CB  ILE A 253      22.462  -5.395 -11.009  1.00 45.72           C  
ATOM   1950  O   ILE A 253      19.431  -5.791  -9.554  1.00 45.72           O  
ATOM   1951  CG1 ILE A 253      23.631  -6.400 -11.124  1.00 45.72           C  
ATOM   1952  CG2 ILE A 253      22.566  -4.702  -9.645  1.00 45.72           C  
ATOM   1953  CD1 ILE A 253      24.985  -5.732 -11.398  1.00 45.72           C  
ATOM   1954  N   VAL A 254      19.386  -4.372 -11.271  1.00 47.88           N  
ATOM   1955  CA  VAL A 254      18.261  -3.601 -10.713  1.00 47.88           C  
ATOM   1956  C   VAL A 254      16.907  -4.282 -10.858  1.00 47.88           C  
ATOM   1957  CB  VAL A 254      18.296  -2.137 -11.167  1.00 47.88           C  
ATOM   1958  O   VAL A 254      16.186  -4.295  -9.867  1.00 47.88           O  
ATOM   1959  CG1 VAL A 254      17.017  -1.361 -10.822  1.00 47.88           C  
ATOM   1960  CG2 VAL A 254      19.502  -1.501 -10.449  1.00 47.88           C  
ATOM   1961  N   PRO A 255      16.555  -4.917 -11.985  1.00 47.94           N  
ATOM   1962  CA  PRO A 255      15.388  -5.785 -12.067  1.00 47.94           C  
ATOM   1963  C   PRO A 255      15.489  -6.991 -11.135  1.00 47.94           C  
ATOM   1964  CB  PRO A 255      15.240  -6.151 -13.547  1.00 47.94           C  
ATOM   1965  O   PRO A 255      14.484  -7.318 -10.540  1.00 47.94           O  
ATOM   1966  CG  PRO A 255      15.835  -4.920 -14.208  1.00 47.94           C  
ATOM   1967  CD  PRO A 255      17.045  -4.647 -13.318  1.00 47.94           C  
ATOM   1968  N   ALA A 256      16.663  -7.578 -10.890  1.00 46.41           N  
ATOM   1969  CA  ALA A 256      16.891  -8.646  -9.913  1.00 46.41           C  
ATOM   1970  C   ALA A 256      16.885  -8.136  -8.468  1.00 46.41           C  
ATOM   1971  CB  ALA A 256      18.201  -9.386 -10.207  1.00 46.41           C  
ATOM   1972  O   ALA A 256      16.412  -8.850  -7.599  1.00 46.41           O  
ATOM   1973  N   PHE A 257      17.325  -6.908  -8.182  1.00 54.00           N  
ATOM   1974  CA  PHE A 257      17.148  -6.277  -6.869  1.00 54.00           C  
ATOM   1975  C   PHE A 257      15.696  -5.869  -6.637  1.00 54.00           C  
ATOM   1976  CB  PHE A 257      18.062  -5.055  -6.687  1.00 54.00           C  
ATOM   1977  O   PHE A 257      15.201  -6.048  -5.534  1.00 54.00           O  
ATOM   1978  CG  PHE A 257      19.418  -5.371  -6.087  1.00 54.00           C  
ATOM   1979  CD1 PHE A 257      19.503  -5.868  -4.773  1.00 54.00           C  
ATOM   1980  CD2 PHE A 257      20.600  -5.114  -6.800  1.00 54.00           C  
ATOM   1981  CE1 PHE A 257      20.756  -6.145  -4.199  1.00 54.00           C  
ATOM   1982  CE2 PHE A 257      21.854  -5.404  -6.232  1.00 54.00           C  
ATOM   1983  CZ  PHE A 257      21.932  -5.928  -4.935  1.00 54.00           C  
ATOM   1984  N   LEU A 258      14.993  -5.375  -7.659  1.00 51.78           N  
ATOM   1985  CA  LEU A 258      13.545  -5.180  -7.653  1.00 51.78           C  
ATOM   1986  C   LEU A 258      12.837  -6.519  -7.520  1.00 51.78           C  
ATOM   1987  CB  LEU A 258      13.074  -4.474  -8.940  1.00 51.78           C  
ATOM   1988  O   LEU A 258      11.875  -6.583  -6.780  1.00 51.78           O  
ATOM   1989  CG  LEU A 258      12.865  -2.965  -8.767  1.00 51.78           C  
ATOM   1990  CD1 LEU A 258      13.103  -2.208 -10.069  1.00 51.78           C  
ATOM   1991  CD2 LEU A 258      11.430  -2.685  -8.303  1.00 51.78           C  
ATOM   1992  N   LEU A 259      13.315  -7.581  -8.168  1.00 47.94           N  
ATOM   1993  CA  LEU A 259      12.767  -8.929  -8.084  1.00 47.94           C  
ATOM   1994  C   LEU A 259      13.018  -9.495  -6.695  1.00 47.94           C  
ATOM   1995  CB  LEU A 259      13.387  -9.872  -9.136  1.00 47.94           C  
ATOM   1996  O   LEU A 259      12.100 -10.028  -6.121  1.00 47.94           O  
ATOM   1997  CG  LEU A 259      12.543 -11.129  -9.379  1.00 47.94           C  
ATOM   1998  CD1 LEU A 259      11.429 -10.919 -10.405  1.00 47.94           C  
ATOM   1999  CD2 LEU A 259      13.433 -12.271  -9.866  1.00 47.94           C  
ATOM   2000  N   VAL A 260      14.207  -9.352  -6.112  1.00 49.28           N  
ATOM   2001  CA  VAL A 260      14.526  -9.805  -4.753  1.00 49.28           C  
ATOM   2002  C   VAL A 260      13.787  -8.953  -3.736  1.00 49.28           C  
ATOM   2003  CB  VAL A 260      16.046  -9.797  -4.494  1.00 49.28           C  
ATOM   2004  O   VAL A 260      13.234  -9.501  -2.799  1.00 49.28           O  
ATOM   2005  CG1 VAL A 260      16.404  -9.987  -3.012  1.00 49.28           C  
ATOM   2006  CG2 VAL A 260      16.722 -10.944  -5.257  1.00 49.28           C  
ATOM   2007  N   PHE A 261      13.686  -7.640  -3.919  1.00 53.97           N  
ATOM   2008  CA  PHE A 261      12.874  -6.779  -3.067  1.00 53.97           C  
ATOM   2009  C   PHE A 261      11.398  -7.139  -3.189  1.00 53.97           C  
ATOM   2010  CB  PHE A 261      13.098  -5.305  -3.415  1.00 53.97           C  
ATOM   2011  O   PHE A 261      10.747  -7.312  -2.174  1.00 53.97           O  
ATOM   2012  CG  PHE A 261      12.245  -4.368  -2.587  1.00 53.97           C  
ATOM   2013  CD1 PHE A 261      11.052  -3.836  -3.114  1.00 53.97           C  
ATOM   2014  CD2 PHE A 261      12.628  -4.055  -1.272  1.00 53.97           C  
ATOM   2015  CE1 PHE A 261      10.270  -2.956  -2.344  1.00 53.97           C  
ATOM   2016  CE2 PHE A 261      11.830  -3.201  -0.493  1.00 53.97           C  
ATOM   2017  CZ  PHE A 261      10.662  -2.635  -1.032  1.00 53.97           C  
ATOM   2018  N   LEU A 262      10.868  -7.318  -4.397  1.00 51.44           N  
ATOM   2019  CA  LEU A 262       9.481  -7.693  -4.646  1.00 51.44           C  
ATOM   2020  C   LEU A 262       9.209  -9.154  -4.325  1.00 51.44           C  
ATOM   2021  CB  LEU A 262       9.061  -7.416  -6.099  1.00 51.44           C  
ATOM   2022  O   LEU A 262       8.077  -9.430  -4.009  1.00 51.44           O  
ATOM   2023  CG  LEU A 262       8.890  -5.926  -6.438  1.00 51.44           C  
ATOM   2024  CD1 LEU A 262       8.850  -5.758  -7.952  1.00 51.44           C  
ATOM   2025  CD2 LEU A 262       7.585  -5.363  -5.865  1.00 51.44           C  
ATOM   2026  N   ILE A 263      10.170 -10.075  -4.354  1.00 46.66           N  
ATOM   2027  CA  ILE A 263      10.041 -11.472  -3.915  1.00 46.66           C  
ATOM   2028  C   ILE A 263      10.182 -11.520  -2.407  1.00 46.66           C  
ATOM   2029  CB  ILE A 263      11.069 -12.426  -4.583  1.00 46.66           C  
ATOM   2030  O   ILE A 263       9.444 -12.249  -1.779  1.00 46.66           O  
ATOM   2031  CG1 ILE A 263      10.673 -12.712  -6.050  1.00 46.66           C  
ATOM   2032  CG2 ILE A 263      11.193 -13.777  -3.841  1.00 46.66           C  
ATOM   2033  CD1 ILE A 263      11.759 -13.458  -6.841  1.00 46.66           C  
ATOM   2034  N   VAL A 264      11.066 -10.758  -1.773  1.00 50.75           N  
ATOM   2035  CA  VAL A 264      11.145 -10.683  -0.310  1.00 50.75           C  
ATOM   2036  C   VAL A 264       9.888 -10.009   0.208  1.00 50.75           C  
ATOM   2037  CB  VAL A 264      12.422  -9.970   0.169  1.00 50.75           C  
ATOM   2038  O   VAL A 264       9.234 -10.571   1.077  1.00 50.75           O  
ATOM   2039  CG1 VAL A 264      12.386  -9.653   1.670  1.00 50.75           C  
ATOM   2040  CG2 VAL A 264      13.645 -10.867  -0.069  1.00 50.75           C  
ATOM   2041  N   VAL A 265       9.483  -8.878  -0.370  1.00 50.22           N  
ATOM   2042  CA  VAL A 265       8.205  -8.226  -0.090  1.00 50.22           C  
ATOM   2043  C   VAL A 265       7.087  -9.189  -0.424  1.00 50.22           C  
ATOM   2044  CB  VAL A 265       8.041  -6.861  -0.786  1.00 50.22           C  
ATOM   2045  O   VAL A 265       6.387  -9.527   0.500  1.00 50.22           O  
ATOM   2046  CG1 VAL A 265       6.623  -6.288  -0.648  1.00 50.22           C  
ATOM   2047  CG2 VAL A 265       8.982  -5.826  -0.152  1.00 50.22           C  
ATOM   2048  N   ALA A 266       6.942  -9.730  -1.632  1.00 43.34           N  
ATOM   2049  CA  ALA A 266       5.843 -10.626  -1.996  1.00 43.34           C  
ATOM   2050  C   ALA A 266       5.869 -11.963  -1.266  1.00 43.34           C  
ATOM   2051  CB  ALA A 266       5.749 -10.890  -3.504  1.00 43.34           C  
ATOM   2052  O   ALA A 266       4.800 -12.462  -1.019  1.00 43.34           O  
ATOM   2053  N   SER A 267       6.985 -12.558  -0.865  1.00 43.06           N  
ATOM   2054  CA  SER A 267       7.012 -13.828  -0.111  1.00 43.06           C  
ATOM   2055  C   SER A 267       6.715 -13.573   1.357  1.00 43.06           C  
ATOM   2056  CB  SER A 267       8.361 -14.548  -0.201  1.00 43.06           C  
ATOM   2057  O   SER A 267       5.925 -14.286   1.970  1.00 43.06           O  
ATOM   2058  OG  SER A 267       8.737 -14.732  -1.542  1.00 43.06           O  
ATOM   2059  N   THR A 268       7.282 -12.495   1.907  1.00 49.16           N  
ATOM   2060  CA  THR A 268       6.959 -12.024   3.255  1.00 49.16           C  
ATOM   2061  C   THR A 268       5.488 -11.653   3.304  1.00 49.16           C  
ATOM   2062  CB  THR A 268       7.844 -10.838   3.671  1.00 49.16           C  
ATOM   2063  O   THR A 268       4.778 -12.148   4.163  1.00 49.16           O  
ATOM   2064  CG2 THR A 268       7.639 -10.357   5.105  1.00 49.16           C  
ATOM   2065  OG1 THR A 268       9.191 -11.212   3.599  1.00 49.16           O  
ATOM   2066  N   VAL A 269       5.019 -10.858   2.344  1.00 45.19           N  
ATOM   2067  CA  VAL A 269       3.643 -10.402   2.155  1.00 45.19           C  
ATOM   2068  C   VAL A 269       2.739 -11.584   1.835  1.00 45.19           C  
ATOM   2069  CB  VAL A 269       3.564  -9.240   1.131  1.00 45.19           C  
ATOM   2070  O   VAL A 269       1.728 -11.672   2.493  1.00 45.19           O  
ATOM   2071  CG1 VAL A 269       2.175  -8.836   0.670  1.00 45.19           C  
ATOM   2072  CG2 VAL A 269       4.175  -7.959   1.724  1.00 45.19           C  
ATOM   2073  N   THR A 270       3.085 -12.548   0.979  1.00 42.75           N  
ATOM   2074  CA  THR A 270       2.244 -13.722   0.639  1.00 42.75           C  
ATOM   2075  C   THR A 270       2.121 -14.679   1.814  1.00 42.75           C  
ATOM   2076  CB  THR A 270       2.664 -14.477  -0.635  1.00 42.75           C  
ATOM   2077  O   THR A 270       1.006 -15.012   2.179  1.00 42.75           O  
ATOM   2078  CG2 THR A 270       1.681 -15.570  -1.047  1.00 42.75           C  
ATOM   2079  OG1 THR A 270       2.652 -13.579  -1.713  1.00 42.75           O  
ATOM   2080  N   GLY A 271       3.206 -15.024   2.516  1.00 45.75           N  
ATOM   2081  CA  GLY A 271       3.104 -15.825   3.745  1.00 45.75           C  
ATOM   2082  C   GLY A 271       2.338 -15.098   4.859  1.00 45.75           C  
ATOM   2083  O   GLY A 271       1.580 -15.696   5.622  1.00 45.75           O  
ATOM   2084  N   LYS A 272       2.477 -13.773   4.918  1.00 49.50           N  
ATOM   2085  CA  LYS A 272       1.671 -12.891   5.764  1.00 49.50           C  
ATOM   2086  C   LYS A 272       0.214 -12.775   5.295  1.00 49.50           C  
ATOM   2087  CB  LYS A 272       2.349 -11.522   5.772  1.00 49.50           C  
ATOM   2088  O   LYS A 272      -0.662 -12.617   6.134  1.00 49.50           O  
ATOM   2089  CG  LYS A 272       3.498 -11.423   6.800  1.00 49.50           C  
ATOM   2090  CD  LYS A 272       4.373 -10.167   6.615  1.00 49.50           C  
ATOM   2091  CE  LYS A 272       5.278  -9.907   7.825  1.00 49.50           C  
ATOM   2092  NZ  LYS A 272       5.774  -8.506   7.833  1.00 49.50           N  
ATOM   2093  N   ILE A 273      -0.051 -12.881   3.996  1.00 45.72           N  
ATOM   2094  CA  ILE A 273      -1.369 -12.818   3.359  1.00 45.72           C  
ATOM   2095  C   ILE A 273      -2.091 -14.131   3.510  1.00 45.72           C  
ATOM   2096  CB  ILE A 273      -1.295 -12.488   1.859  1.00 45.72           C  
ATOM   2097  O   ILE A 273      -3.289 -14.099   3.693  1.00 45.72           O  
ATOM   2098  CG1 ILE A 273      -1.015 -10.998   1.654  1.00 45.72           C  
ATOM   2099  CG2 ILE A 273      -2.582 -12.823   1.071  1.00 45.72           C  
ATOM   2100  CD1 ILE A 273      -0.302 -10.829   0.322  1.00 45.72           C  
ATOM   2101  N   ASP A 274      -1.427 -15.273   3.435  1.00 51.06           N  
ATOM   2102  CA  ASP A 274      -2.085 -16.553   3.663  1.00 51.06           C  
ATOM   2103  C   ASP A 274      -2.474 -16.664   5.132  1.00 51.06           C  
ATOM   2104  CB  ASP A 274      -1.191 -17.697   3.185  1.00 51.06           C  
ATOM   2105  O   ASP A 274      -3.598 -17.050   5.437  1.00 51.06           O  
ATOM   2106  CG  ASP A 274      -1.089 -17.742   1.655  1.00 51.06           C  
ATOM   2107  OD1 ASP A 274      -2.014 -17.224   0.974  1.00 51.06           O  
ATOM   2108  OD2 ASP A 274      -0.073 -18.292   1.183  1.00 51.06           O  
ATOM   2109  N   ARG A 275      -1.626 -16.162   6.041  1.00 52.31           N  
ATOM   2110  CA  ARG A 275      -2.003 -15.941   7.445  1.00 52.31           C  
ATOM   2111  C   ARG A 275      -3.127 -14.916   7.586  1.00 52.31           C  
ATOM   2112  CB  ARG A 275      -0.780 -15.538   8.272  1.00 52.31           C  
ATOM   2113  O   ARG A 275      -4.069 -15.177   8.319  1.00 52.31           O  
ATOM   2114  CG  ARG A 275       0.172 -16.724   8.465  1.00 52.31           C  
ATOM   2115  CD  ARG A 275       1.404 -16.274   9.251  1.00 52.31           C  
ATOM   2116  NE  ARG A 275       2.406 -17.350   9.332  1.00 52.31           N  
ATOM   2117  NH1 ARG A 275       3.868 -16.293  10.749  1.00 52.31           N  
ATOM   2118  NH2 ARG A 275       4.362 -18.325   9.966  1.00 52.31           N  
ATOM   2119  CZ  ARG A 275       3.537 -17.318  10.012  1.00 52.31           C  
ATOM   2120  N   LEU A 276      -3.082 -13.795   6.863  1.00 47.94           N  
ATOM   2121  CA  LEU A 276      -4.154 -12.794   6.845  1.00 47.94           C  
ATOM   2122  C   LEU A 276      -5.454 -13.382   6.305  1.00 47.94           C  
ATOM   2123  CB  LEU A 276      -3.755 -11.582   5.987  1.00 47.94           C  
ATOM   2124  O   LEU A 276      -6.474 -13.163   6.912  1.00 47.94           O  
ATOM   2125  CG  LEU A 276      -4.812 -10.464   5.866  1.00 47.94           C  
ATOM   2126  CD1 LEU A 276      -4.975  -9.695   7.167  1.00 47.94           C  
ATOM   2127  CD2 LEU A 276      -4.422  -9.521   4.732  1.00 47.94           C  
ATOM   2128  N   LYS A 277      -5.461 -14.112   5.192  1.00 51.44           N  
ATOM   2129  CA  LYS A 277      -6.640 -14.705   4.550  1.00 51.44           C  
ATOM   2130  C   LYS A 277      -7.206 -15.824   5.399  1.00 51.44           C  
ATOM   2131  CB  LYS A 277      -6.273 -15.291   3.180  1.00 51.44           C  
ATOM   2132  O   LYS A 277      -8.418 -15.915   5.518  1.00 51.44           O  
ATOM   2133  CG  LYS A 277      -6.129 -14.255   2.058  1.00 51.44           C  
ATOM   2134  CD  LYS A 277      -5.635 -14.996   0.810  1.00 51.44           C  
ATOM   2135  CE  LYS A 277      -5.443 -14.076  -0.395  1.00 51.44           C  
ATOM   2136  NZ  LYS A 277      -4.768 -14.825  -1.486  1.00 51.44           N  
ATOM   2137  N   TYR A 278      -6.347 -16.642   5.999  1.00 58.28           N  
ATOM   2138  CA  TYR A 278      -6.746 -17.658   6.962  1.00 58.28           C  
ATOM   2139  C   TYR A 278      -7.393 -17.009   8.189  1.00 58.28           C  
ATOM   2140  CB  TYR A 278      -5.516 -18.488   7.339  1.00 58.28           C  
ATOM   2141  O   TYR A 278      -8.523 -17.340   8.539  1.00 58.28           O  
ATOM   2142  CG  TYR A 278      -5.814 -19.556   8.361  1.00 58.28           C  
ATOM   2143  CD1 TYR A 278      -5.580 -19.306   9.726  1.00 58.28           C  
ATOM   2144  CD2 TYR A 278      -6.359 -20.784   7.946  1.00 58.28           C  
ATOM   2145  CE1 TYR A 278      -5.893 -20.287  10.684  1.00 58.28           C  
ATOM   2146  CE2 TYR A 278      -6.670 -21.769   8.901  1.00 58.28           C  
ATOM   2147  OH  TYR A 278      -6.745 -22.474  11.185  1.00 58.28           O  
ATOM   2148  CZ  TYR A 278      -6.439 -21.521  10.269  1.00 58.28           C  
ATOM   2149  N   ASN A 279      -6.734 -16.008   8.776  1.00 53.56           N  
ATOM   2150  CA  ASN A 279      -7.257 -15.290   9.931  1.00 53.56           C  
ATOM   2151  C   ASN A 279      -8.515 -14.490   9.574  1.00 53.56           C  
ATOM   2152  CB  ASN A 279      -6.178 -14.372  10.510  1.00 53.56           C  
ATOM   2153  O   ASN A 279      -9.484 -14.558  10.306  1.00 53.56           O  
ATOM   2154  CG  ASN A 279      -5.005 -15.080  11.164  1.00 53.56           C  
ATOM   2155  ND2 ASN A 279      -3.980 -14.336  11.501  1.00 53.56           N  
ATOM   2156  OD1 ASN A 279      -5.000 -16.272  11.421  1.00 53.56           O  
ATOM   2157  N   VAL A 280      -8.553 -13.780   8.445  1.00 54.12           N  
ATOM   2158  CA  VAL A 280      -9.709 -13.020   7.931  1.00 54.12           C  
ATOM   2159  C   VAL A 280     -10.853 -13.958   7.574  1.00 54.12           C  
ATOM   2160  CB  VAL A 280      -9.332 -12.102   6.746  1.00 54.12           C  
ATOM   2161  O   VAL A 280     -11.996 -13.645   7.872  1.00 54.12           O  
ATOM   2162  CG1 VAL A 280     -10.551 -11.490   6.041  1.00 54.12           C  
ATOM   2163  CG2 VAL A 280      -8.488 -10.920   7.246  1.00 54.12           C  
ATOM   2164  N   GLY A 281     -10.573 -15.129   7.006  1.00 51.91           N  
ATOM   2165  CA  GLY A 281     -11.557 -16.184   6.776  1.00 51.91           C  
ATOM   2166  C   GLY A 281     -12.163 -16.682   8.086  1.00 51.91           C  
ATOM   2167  O   GLY A 281     -13.383 -16.736   8.201  1.00 51.91           O  
ATOM   2168  N   ALA A 282     -11.329 -16.939   9.098  1.00 55.03           N  
ATOM   2169  CA  ALA A 282     -11.761 -17.298  10.451  1.00 55.03           C  
ATOM   2170  C   ALA A 282     -12.497 -16.150  11.183  1.00 55.03           C  
ATOM   2171  CB  ALA A 282     -10.525 -17.771  11.227  1.00 55.03           C  
ATOM   2172  O   ALA A 282     -13.415 -16.391  11.962  1.00 55.03           O  
ATOM   2173  N   LEU A 283     -12.124 -14.894  10.915  1.00 53.72           N  
ATOM   2174  CA  LEU A 283     -12.751 -13.672  11.438  1.00 53.72           C  
ATOM   2175  C   LEU A 283     -14.107 -13.394  10.763  1.00 53.72           C  
ATOM   2176  CB  LEU A 283     -11.796 -12.479  11.198  1.00 53.72           C  
ATOM   2177  O   LEU A 283     -15.003 -12.818  11.375  1.00 53.72           O  
ATOM   2178  CG  LEU A 283     -10.535 -12.398  12.087  1.00 53.72           C  
ATOM   2179  CD1 LEU A 283      -9.440 -11.521  11.466  1.00 53.72           C  
ATOM   2180  CD2 LEU A 283     -10.840 -11.765  13.426  1.00 53.72           C  
ATOM   2181  N   LEU A 284     -14.273 -13.756   9.488  1.00 55.66           N  
ATOM   2182  CA  LEU A 284     -15.520 -13.562   8.746  1.00 55.66           C  
ATOM   2183  C   LEU A 284     -16.555 -14.648   9.058  1.00 55.66           C  
ATOM   2184  CB  LEU A 284     -15.235 -13.465   7.236  1.00 55.66           C  
ATOM   2185  O   LEU A 284     -17.749 -14.335   9.044  1.00 55.66           O  
ATOM   2186  CG  LEU A 284     -14.594 -12.136   6.783  1.00 55.66           C  
ATOM   2187  CD1 LEU A 284     -14.192 -12.238   5.311  1.00 55.66           C  
ATOM   2188  CD2 LEU A 284     -15.540 -10.942   6.927  1.00 55.66           C  
ATOM   2189  N   SER A 285     -16.102 -15.867   9.371  1.00 55.25           N  
ATOM   2190  CA  SER A 285     -16.936 -17.019   9.735  1.00 55.25           C  
ATOM   2191  C   SER A 285     -17.361 -17.058  11.206  1.00 55.25           C  
ATOM   2192  CB  SER A 285     -16.206 -18.319   9.382  1.00 55.25           C  
ATOM   2193  O   SER A 285     -18.214 -17.868  11.564  1.00 55.25           O  
ATOM   2194  OG  SER A 285     -15.035 -18.462  10.160  1.00 55.25           O  
ATOM   2195  N   SER A 286     -16.807 -16.197  12.069  1.00 55.84           N  
ATOM   2196  CA  SER A 286     -17.240 -16.106  13.464  1.00 55.84           C  
ATOM   2197  C   SER A 286     -18.630 -15.465  13.557  1.00 55.84           C  
ATOM   2198  CB  SER A 286     -16.206 -15.362  14.319  1.00 55.84           C  
ATOM   2199  O   SER A 286     -18.789 -14.278  13.247  1.00 55.84           O  
ATOM   2200  OG  SER A 286     -16.085 -14.005  13.943  1.00 55.84           O  
ATOM   2201  N   ASP A 287     -19.621 -16.247  13.990  1.00 53.69           N  
ATOM   2202  CA  ASP A 287     -21.004 -15.809  14.188  1.00 53.69           C  
ATOM   2203  C   ASP A 287     -21.218 -15.263  15.607  1.00 53.69           C  
ATOM   2204  CB  ASP A 287     -21.990 -16.957  13.869  1.00 53.69           C  
ATOM   2205  O   ASP A 287     -20.997 -15.949  16.605  1.00 53.69           O  
ATOM   2206  CG  ASP A 287     -22.838 -16.727  12.611  1.00 53.69           C  
ATOM   2207  OD1 ASP A 287     -22.985 -15.551  12.203  1.00 53.69           O  
ATOM   2208  OD2 ASP A 287     -23.385 -17.730  12.107  1.00 53.69           O  
ATOM   2209  N   TYR A 288     -21.675 -14.012  15.694  1.00 51.62           N  
ATOM   2210  CA  TYR A 288     -21.937 -13.305  16.958  1.00 51.62           C  
ATOM   2211  C   TYR A 288     -23.281 -13.713  17.597  1.00 51.62           C  
ATOM   2212  CB  TYR A 288     -21.882 -11.792  16.678  1.00 51.62           C  
ATOM   2213  O   TYR A 288     -23.581 -13.368  18.736  1.00 51.62           O  
ATOM   2214  CG  TYR A 288     -21.509 -10.924  17.867  1.00 51.62           C  
ATOM   2215  CD1 TYR A 288     -22.463 -10.589  18.848  1.00 51.62           C  
ATOM   2216  CD2 TYR A 288     -20.208 -10.396  17.958  1.00 51.62           C  
ATOM   2217  CE1 TYR A 288     -22.102  -9.812  19.964  1.00 51.62           C  
ATOM   2218  CE2 TYR A 288     -19.877  -9.537  19.019  1.00 51.62           C  
ATOM   2219  OH  TYR A 288     -20.449  -8.507  21.107  1.00 51.62           O  
ATOM   2220  CZ  TYR A 288     -20.799  -9.287  20.053  1.00 51.62           C  
ATOM   2221  N   THR A 289     -24.124 -14.444  16.868  1.00 49.56           N  
ATOM   2222  CA  THR A 289     -25.524 -14.710  17.233  1.00 49.56           C  
ATOM   2223  C   THR A 289     -25.711 -15.751  18.340  1.00 49.56           C  
ATOM   2224  CB  THR A 289     -26.333 -15.095  15.984  1.00 49.56           C  
ATOM   2225  O   THR A 289     -26.840 -15.953  18.784  1.00 49.56           O  
ATOM   2226  CG2 THR A 289     -26.573 -13.885  15.081  1.00 49.56           C  
ATOM   2227  OG1 THR A 289     -25.610 -16.057  15.248  1.00 49.56           O  
ATOM   2228  N   ARG A 290     -24.648 -16.395  18.847  1.00 47.06           N  
ATOM   2229  CA  ARG A 290     -24.743 -17.348  19.967  1.00 47.06           C  
ATOM   2230  C   ARG A 290     -23.941 -16.892  21.184  1.00 47.06           C  
ATOM   2231  CB  ARG A 290     -24.402 -18.773  19.504  1.00 47.06           C  
ATOM   2232  O   ARG A 290     -22.758 -16.582  21.100  1.00 47.06           O  
ATOM   2233  CG  ARG A 290     -25.590 -19.386  18.743  1.00 47.06           C  
ATOM   2234  CD  ARG A 290     -25.301 -20.832  18.327  1.00 47.06           C  
ATOM   2235  NE  ARG A 290     -26.471 -21.440  17.662  1.00 47.06           N  
ATOM   2236  NH1 ARG A 290     -25.492 -23.443  17.110  1.00 47.06           N  
ATOM   2237  NH2 ARG A 290     -27.621 -23.068  16.557  1.00 47.06           N  
ATOM   2238  CZ  ARG A 290     -26.523 -22.643  17.115  1.00 47.06           C  
ATOM   2239  N   ALA A 291     -24.634 -16.859  22.322  1.00 36.78           N  
ATOM   2240  CA  ALA A 291     -24.172 -16.429  23.635  1.00 36.78           C  
ATOM   2241  C   ALA A 291     -22.882 -17.149  24.089  1.00 36.78           C  
ATOM   2242  CB  ALA A 291     -25.342 -16.637  24.608  1.00 36.78           C  
ATOM   2243  O   ALA A 291     -22.914 -18.230  24.665  1.00 36.78           O  
ATOM   2244  N   GLY A 292     -21.750 -16.499  23.817  1.00 49.78           N  
ATOM   2245  CA  GLY A 292     -20.382 -16.784  24.282  1.00 49.78           C  
ATOM   2246  C   GLY A 292     -19.533 -15.500  24.212  1.00 49.78           C  
ATOM   2247  O   GLY A 292     -18.354 -15.497  23.872  1.00 49.78           O  
ATOM   2248  N   THR A 293     -20.188 -14.365  24.442  1.00 60.34           N  
ATOM   2249  CA  THR A 293     -20.174 -13.159  23.596  1.00 60.34           C  
ATOM   2250  C   THR A 293     -19.029 -12.170  23.809  1.00 60.34           C  
ATOM   2251  CB  THR A 293     -21.528 -12.428  23.756  1.00 60.34           C  
ATOM   2252  O   THR A 293     -18.946 -11.202  23.065  1.00 60.34           O  
ATOM   2253  CG2 THR A 293     -22.513 -12.830  22.660  1.00 60.34           C  
ATOM   2254  OG1 THR A 293     -22.148 -12.760  24.987  1.00 60.34           O  
ATOM   2255  N   LEU A 294     -18.128 -12.382  24.772  1.00 60.03           N  
ATOM   2256  CA  LEU A 294     -17.035 -11.434  25.057  1.00 60.03           C  
ATOM   2257  C   LEU A 294     -15.652 -12.020  24.761  1.00 60.03           C  
ATOM   2258  CB  LEU A 294     -17.136 -10.966  26.517  1.00 60.03           C  
ATOM   2259  O   LEU A 294     -14.824 -11.375  24.122  1.00 60.03           O  
ATOM   2260  CG  LEU A 294     -16.497  -9.580  26.736  1.00 60.03           C  
ATOM   2261  CD1 LEU A 294     -17.500  -8.477  26.388  1.00 60.03           C  
ATOM   2262  CD2 LEU A 294     -16.075  -9.418  28.194  1.00 60.03           C  
ATOM   2263  N   SER A 295     -15.407 -13.262  25.179  1.00 63.66           N  
ATOM   2264  CA  SER A 295     -14.150 -13.976  24.930  1.00 63.66           C  
ATOM   2265  C   SER A 295     -13.911 -14.188  23.434  1.00 63.66           C  
ATOM   2266  CB  SER A 295     -14.163 -15.320  25.667  1.00 63.66           C  
ATOM   2267  O   SER A 295     -12.800 -13.958  22.961  1.00 63.66           O  
ATOM   2268  OG  SER A 295     -15.395 -15.977  25.436  1.00 63.66           O  
ATOM   2269  N   HIS A 296     -14.958 -14.517  22.671  1.00 66.94           N  
ATOM   2270  CA  HIS A 296     -14.885 -14.613  21.211  1.00 66.94           C  
ATOM   2271  C   HIS A 296     -14.591 -13.269  20.535  1.00 66.94           C  
ATOM   2272  CB  HIS A 296     -16.183 -15.227  20.670  1.00 66.94           C  
ATOM   2273  O   HIS A 296     -13.841 -13.228  19.564  1.00 66.94           O  
ATOM   2274  CG  HIS A 296     -16.196 -16.726  20.809  1.00 66.94           C  
ATOM   2275  CD2 HIS A 296     -17.017 -17.483  21.600  1.00 66.94           C  
ATOM   2276  ND1 HIS A 296     -15.365 -17.598  20.141  1.00 66.94           N  
ATOM   2277  CE1 HIS A 296     -15.673 -18.846  20.529  1.00 66.94           C  
ATOM   2278  NE2 HIS A 296     -16.668 -18.824  21.424  1.00 66.94           N  
ATOM   2279  N   VAL A 297     -15.111 -12.161  21.069  1.00 63.81           N  
ATOM   2280  CA  VAL A 297     -14.864 -10.812  20.533  1.00 63.81           C  
ATOM   2281  C   VAL A 297     -13.448 -10.353  20.836  1.00 63.81           C  
ATOM   2282  CB  VAL A 297     -15.878  -9.804  21.090  1.00 63.81           C  
ATOM   2283  O   VAL A 297     -12.776  -9.801  19.973  1.00 63.81           O  
ATOM   2284  CG1 VAL A 297     -15.642  -8.381  20.569  1.00 63.81           C  
ATOM   2285  CG2 VAL A 297     -17.263 -10.247  20.648  1.00 63.81           C  
ATOM   2286  N   LEU A 298     -12.954 -10.620  22.041  1.00 66.31           N  
ATOM   2287  CA  LEU A 298     -11.576 -10.313  22.408  1.00 66.31           C  
ATOM   2288  C   LEU A 298     -10.579 -11.159  21.609  1.00 66.31           C  
ATOM   2289  CB  LEU A 298     -11.412 -10.499  23.922  1.00 66.31           C  
ATOM   2290  O   LEU A 298      -9.586 -10.614  21.132  1.00 66.31           O  
ATOM   2291  CG  LEU A 298     -12.174  -9.452  24.756  1.00 66.31           C  
ATOM   2292  CD1 LEU A 298     -12.056  -9.806  26.238  1.00 66.31           C  
ATOM   2293  CD2 LEU A 298     -11.629  -8.040  24.536  1.00 66.31           C  
ATOM   2294  N   ALA A 299     -10.873 -12.445  21.394  1.00 67.12           N  
ATOM   2295  CA  ALA A 299     -10.092 -13.310  20.513  1.00 67.12           C  
ATOM   2296  C   ALA A 299     -10.138 -12.822  19.055  1.00 67.12           C  
ATOM   2297  CB  ALA A 299     -10.609 -14.747  20.646  1.00 67.12           C  
ATOM   2298  O   ALA A 299      -9.100 -12.754  18.403  1.00 67.12           O  
ATOM   2299  N   TYR A 300     -11.309 -12.403  18.561  1.00 65.00           N  
ATOM   2300  CA  TYR A 300     -11.468 -11.765  17.251  1.00 65.00           C  
ATOM   2301  C   TYR A 300     -10.587 -10.514  17.136  1.00 65.00           C  
ATOM   2302  CB  TYR A 300     -12.958 -11.452  17.005  1.00 65.00           C  
ATOM   2303  O   TYR A 300      -9.789 -10.409  16.213  1.00 65.00           O  
ATOM   2304  CG  TYR A 300     -13.249 -10.557  15.814  1.00 65.00           C  
ATOM   2305  CD1 TYR A 300     -13.161  -9.156  15.938  1.00 65.00           C  
ATOM   2306  CD2 TYR A 300     -13.622 -11.119  14.580  1.00 65.00           C  
ATOM   2307  CE1 TYR A 300     -13.323  -8.328  14.813  1.00 65.00           C  
ATOM   2308  CE2 TYR A 300     -13.790 -10.296  13.452  1.00 65.00           C  
ATOM   2309  OH  TYR A 300     -13.684  -8.123  12.456  1.00 65.00           O  
ATOM   2310  CZ  TYR A 300     -13.595  -8.905  13.557  1.00 65.00           C  
ATOM   2311  N   LEU A 301     -10.655  -9.584  18.091  1.00 63.12           N  
ATOM   2312  CA  LEU A 301      -9.883  -8.337  18.040  1.00 63.12           C  
ATOM   2313  C   LEU A 301      -8.377  -8.577  18.150  1.00 63.12           C  
ATOM   2314  CB  LEU A 301     -10.347  -7.397  19.159  1.00 63.12           C  
ATOM   2315  O   LEU A 301      -7.597  -7.865  17.523  1.00 63.12           O  
ATOM   2316  CG  LEU A 301     -11.782  -6.887  18.969  1.00 63.12           C  
ATOM   2317  CD1 LEU A 301     -12.264  -6.233  20.256  1.00 63.12           C  
ATOM   2318  CD2 LEU A 301     -11.894  -5.891  17.815  1.00 63.12           C  
ATOM   2319  N   GLN A 302      -7.969  -9.592  18.908  1.00 67.88           N  
ATOM   2320  CA  GLN A 302      -6.578 -10.018  18.984  1.00 67.88           C  
ATOM   2321  C   GLN A 302      -6.112 -10.647  17.665  1.00 67.88           C  
ATOM   2322  CB  GLN A 302      -6.437 -10.951  20.188  1.00 67.88           C  
ATOM   2323  O   GLN A 302      -5.045 -10.296  17.174  1.00 67.88           O  
ATOM   2324  CG  GLN A 302      -4.972 -11.279  20.489  1.00 67.88           C  
ATOM   2325  CD  GLN A 302      -4.777 -11.901  21.868  1.00 67.88           C  
ATOM   2326  NE2 GLN A 302      -3.603 -12.421  22.136  1.00 67.88           N  
ATOM   2327  OE1 GLN A 302      -5.635 -11.895  22.740  1.00 67.88           O  
ATOM   2328  N   ASN A 303      -6.948 -11.468  17.026  1.00 64.69           N  
ATOM   2329  CA  ASN A 303      -6.682 -12.003  15.693  1.00 64.69           C  
ATOM   2330  C   ASN A 303      -6.635 -10.897  14.627  1.00 64.69           C  
ATOM   2331  CB  ASN A 303      -7.742 -13.064  15.351  1.00 64.69           C  
ATOM   2332  O   ASN A 303      -5.816 -10.985  13.716  1.00 64.69           O  
ATOM   2333  CG  ASN A 303      -7.557 -14.373  16.096  1.00 64.69           C  
ATOM   2334  ND2 ASN A 303      -8.592 -15.172  16.192  1.00 64.69           N  
ATOM   2335  OD1 ASN A 303      -6.488 -14.722  16.562  1.00 64.69           O  
ATOM   2336  N   VAL A 304      -7.454  -9.841  14.729  1.00 59.06           N  
ATOM   2337  CA  VAL A 304      -7.348  -8.635  13.884  1.00 59.06           C  
ATOM   2338  C   VAL A 304      -6.006  -7.941  14.133  1.00 59.06           C  
ATOM   2339  CB  VAL A 304      -8.532  -7.664  14.108  1.00 59.06           C  
ATOM   2340  O   VAL A 304      -5.263  -7.702  13.183  1.00 59.06           O  
ATOM   2341  CG1 VAL A 304      -8.373  -6.329  13.371  1.00 59.06           C  
ATOM   2342  CG2 VAL A 304      -9.849  -8.256  13.601  1.00 59.06           C  
ATOM   2343  N   ASP A 305      -5.645  -7.674  15.392  1.00 60.31           N  
ATOM   2344  CA  ASP A 305      -4.357  -7.062  15.744  1.00 60.31           C  
ATOM   2345  C   ASP A 305      -3.172  -7.879  15.204  1.00 60.31           C  
ATOM   2346  CB  ASP A 305      -4.267  -6.842  17.266  1.00 60.31           C  
ATOM   2347  O   ASP A 305      -2.288  -7.322  14.559  1.00 60.31           O  
ATOM   2348  CG  ASP A 305      -2.942  -6.208  17.726  1.00 60.31           C  
ATOM   2349  OD1 ASP A 305      -2.464  -5.227  17.108  1.00 60.31           O  
ATOM   2350  OD2 ASP A 305      -2.341  -6.699  18.710  1.00 60.31           O  
ATOM   2351  N   ASP A 306      -3.184  -9.202  15.362  1.00 59.97           N  
ATOM   2352  CA  ASP A 306      -2.138 -10.101  14.864  1.00 59.97           C  
ATOM   2353  C   ASP A 306      -2.099 -10.184  13.332  1.00 59.97           C  
ATOM   2354  CB  ASP A 306      -2.296 -11.483  15.518  1.00 59.97           C  
ATOM   2355  O   ASP A 306      -1.022 -10.212  12.729  1.00 59.97           O  
ATOM   2356  CG  ASP A 306      -1.945 -11.479  17.016  1.00 59.97           C  
ATOM   2357  OD1 ASP A 306      -1.173 -10.582  17.452  1.00 59.97           O  
ATOM   2358  OD2 ASP A 306      -2.391 -12.399  17.730  1.00 59.97           O  
ATOM   2359  N   SER A 307      -3.261 -10.128  12.683  1.00 55.97           N  
ATOM   2360  CA  SER A 307      -3.378 -10.129  11.223  1.00 55.97           C  
ATOM   2361  C   SER A 307      -2.886  -8.837  10.580  1.00 55.97           C  
ATOM   2362  CB  SER A 307      -4.827 -10.342  10.819  1.00 55.97           C  
ATOM   2363  O   SER A 307      -2.347  -8.872   9.477  1.00 55.97           O  
ATOM   2364  OG  SER A 307      -5.243 -11.607  11.261  1.00 55.97           O  
ATOM   2365  N   PHE A 308      -3.027  -7.698  11.262  1.00 54.22           N  
ATOM   2366  CA  PHE A 308      -2.555  -6.405  10.762  1.00 54.22           C  
ATOM   2367  C   PHE A 308      -1.194  -5.984  11.333  1.00 54.22           C  
ATOM   2368  CB  PHE A 308      -3.643  -5.343  10.935  1.00 54.22           C  
ATOM   2369  O   PHE A 308      -0.514  -5.162  10.715  1.00 54.22           O  
ATOM   2370  CG  PHE A 308      -4.836  -5.556  10.021  1.00 54.22           C  
ATOM   2371  CD1 PHE A 308      -4.740  -5.288   8.643  1.00 54.22           C  
ATOM   2372  CD2 PHE A 308      -6.039  -6.059  10.535  1.00 54.22           C  
ATOM   2373  CE1 PHE A 308      -5.840  -5.499   7.795  1.00 54.22           C  
ATOM   2374  CE2 PHE A 308      -7.115  -6.338   9.682  1.00 54.22           C  
ATOM   2375  CZ  PHE A 308      -7.030  -6.034   8.313  1.00 54.22           C  
ATOM   2376  N   LYS A 309      -0.708  -6.594  12.429  1.00 52.75           N  
ATOM   2377  CA  LYS A 309       0.688  -6.489  12.925  1.00 52.75           C  
ATOM   2378  C   LYS A 309       1.699  -6.713  11.815  1.00 52.75           C  
ATOM   2379  CB  LYS A 309       0.948  -7.551  14.018  1.00 52.75           C  
ATOM   2380  O   LYS A 309       2.699  -6.018  11.703  1.00 52.75           O  
ATOM   2381  CG  LYS A 309       0.834  -6.956  15.415  1.00 52.75           C  
ATOM   2382  CD  LYS A 309       0.955  -7.983  16.540  1.00 52.75           C  
ATOM   2383  CE  LYS A 309       0.436  -7.359  17.836  1.00 52.75           C  
ATOM   2384  NZ  LYS A 309      -0.194  -8.366  18.716  1.00 52.75           N  
ATOM   2385  N   ILE A 310       1.364  -7.666  10.970  1.00 45.31           N  
ATOM   2386  CA  ILE A 310       2.010  -8.065   9.734  1.00 45.31           C  
ATOM   2387  C   ILE A 310       2.343  -6.895   8.781  1.00 45.31           C  
ATOM   2388  CB  ILE A 310       1.006  -9.077   9.157  1.00 45.31           C  
ATOM   2389  O   ILE A 310       3.433  -6.904   8.196  1.00 45.31           O  
ATOM   2390  CG1 ILE A 310       1.192 -10.447   9.850  1.00 45.31           C  
ATOM   2391  CG2 ILE A 310       1.000  -9.099   7.648  1.00 45.31           C  
ATOM   2392  CD1 ILE A 310       0.224 -11.538   9.382  1.00 45.31           C  
ATOM   2393  N   PHE A 311       1.445  -5.908   8.659  1.00 47.62           N  
ATOM   2394  CA  PHE A 311       1.603  -4.681   7.858  1.00 47.62           C  
ATOM   2395  C   PHE A 311       2.035  -3.477   8.711  1.00 47.62           C  
ATOM   2396  CB  PHE A 311       0.279  -4.359   7.146  1.00 47.62           C  
ATOM   2397  O   PHE A 311       2.522  -2.482   8.189  1.00 47.62           O  
ATOM   2398  CG  PHE A 311      -0.228  -5.457   6.234  1.00 47.62           C  
ATOM   2399  CD1 PHE A 311       0.369  -5.671   4.978  1.00 47.62           C  
ATOM   2400  CD2 PHE A 311      -1.282  -6.286   6.655  1.00 47.62           C  
ATOM   2401  CE1 PHE A 311      -0.076  -6.720   4.153  1.00 47.62           C  
ATOM   2402  CE2 PHE A 311      -1.720  -7.337   5.838  1.00 47.62           C  
ATOM   2403  CZ  PHE A 311      -1.119  -7.558   4.584  1.00 47.62           C  
ATOM   2404  N   GLY A 312       1.862  -3.570  10.032  1.00 37.56           N  
ATOM   2405  CA  GLY A 312       2.226  -2.539  11.001  1.00 37.56           C  
ATOM   2406  C   GLY A 312       3.642  -2.604  11.553  1.00 37.56           C  
ATOM   2407  O   GLY A 312       4.014  -1.765  12.373  1.00 37.56           O  
ATOM   2408  N   VAL A 313       4.456  -3.560  11.107  1.00 41.44           N  
ATOM   2409  CA  VAL A 313       5.903  -3.415  11.226  1.00 41.44           C  
ATOM   2410  C   VAL A 313       6.280  -2.309  10.249  1.00 41.44           C  
ATOM   2411  CB  VAL A 313       6.651  -4.736  10.966  1.00 41.44           C  
ATOM   2412  O   VAL A 313       6.394  -2.559   9.049  1.00 41.44           O  
ATOM   2413  CG1 VAL A 313       8.157  -4.558  11.152  1.00 41.44           C  
ATOM   2414  CG2 VAL A 313       6.218  -5.828  11.950  1.00 41.44           C  
ATOM   2415  N   ALA A 314       6.420  -1.082  10.771  1.00 36.22           N  
ATOM   2416  CA  ALA A 314       7.149  -0.018  10.095  1.00 36.22           C  
ATOM   2417  C   ALA A 314       8.346  -0.675   9.427  1.00 36.22           C  
ATOM   2418  CB  ALA A 314       7.622   1.015  11.130  1.00 36.22           C  
ATOM   2419  O   ALA A 314       9.035  -1.427  10.116  1.00 36.22           O  
ATOM   2420  N   ILE A 315       8.515  -0.454   8.119  1.00 37.56           N  
ATOM   2421  CA  ILE A 315       9.702  -0.841   7.350  1.00 37.56           C  
ATOM   2422  C   ILE A 315      10.873  -0.653   8.295  1.00 37.56           C  
ATOM   2423  CB  ILE A 315       9.811   0.066   6.107  1.00 37.56           C  
ATOM   2424  O   ILE A 315      11.185   0.483   8.656  1.00 37.56           O  
ATOM   2425  CG1 ILE A 315       8.586  -0.230   5.216  1.00 37.56           C  
ATOM   2426  CG2 ILE A 315      11.138  -0.124   5.350  1.00 37.56           C  
ATOM   2427  CD1 ILE A 315       8.530   0.599   3.945  1.00 37.56           C  
ATOM   2428  N   THR A 316      11.358  -1.762   8.860  1.00 35.78           N  
ATOM   2429  CA  THR A 316      12.133  -1.692  10.101  1.00 35.78           C  
ATOM   2430  C   THR A 316      13.354  -0.838   9.834  1.00 35.78           C  
ATOM   2431  CB  THR A 316      12.539  -3.083  10.612  1.00 35.78           C  
ATOM   2432  O   THR A 316      13.743  -0.684   8.672  1.00 35.78           O  
ATOM   2433  CG2 THR A 316      11.404  -3.808  11.326  1.00 35.78           C  
ATOM   2434  OG1 THR A 316      12.926  -3.900   9.532  1.00 35.78           O  
ATOM   2435  N   SER A 317      13.994  -0.300  10.877  1.00 34.78           N  
ATOM   2436  CA  SER A 317      15.326   0.288  10.712  1.00 34.78           C  
ATOM   2437  C   SER A 317      16.181  -0.640   9.844  1.00 34.78           C  
ATOM   2438  CB  SER A 317      15.998   0.558  12.057  1.00 34.78           C  
ATOM   2439  O   SER A 317      16.659  -0.210   8.817  1.00 34.78           O  
ATOM   2440  OG  SER A 317      16.084  -0.639  12.802  1.00 34.78           O  
ATOM   2441  N   SER A 318      16.188  -1.952  10.071  1.00 33.06           N  
ATOM   2442  CA  SER A 318      16.899  -2.897   9.201  1.00 33.06           C  
ATOM   2443  C   SER A 318      16.490  -2.882   7.717  1.00 33.06           C  
ATOM   2444  CB  SER A 318      16.795  -4.309   9.774  1.00 33.06           C  
ATOM   2445  O   SER A 318      17.375  -2.902   6.873  1.00 33.06           O  
ATOM   2446  OG  SER A 318      15.454  -4.667  10.068  1.00 33.06           O  
ATOM   2447  N   LEU A 319      15.203  -2.805   7.359  1.00 37.44           N  
ATOM   2448  CA  LEU A 319      14.744  -2.836   5.958  1.00 37.44           C  
ATOM   2449  C   LEU A 319      14.914  -1.476   5.258  1.00 37.44           C  
ATOM   2450  CB  LEU A 319      13.296  -3.373   5.940  1.00 37.44           C  
ATOM   2451  O   LEU A 319      15.269  -1.418   4.086  1.00 37.44           O  
ATOM   2452  CG  LEU A 319      12.949  -4.237   4.707  1.00 37.44           C  
ATOM   2453  CD1 LEU A 319      12.145  -5.465   5.139  1.00 37.44           C  
ATOM   2454  CD2 LEU A 319      12.113  -3.487   3.673  1.00 37.44           C  
ATOM   2455  N   SER A 320      14.755  -0.380   6.001  1.00 37.34           N  
ATOM   2456  CA  SER A 320      15.093   0.974   5.546  1.00 37.34           C  
ATOM   2457  C   SER A 320      16.604   1.171   5.438  1.00 37.34           C  
ATOM   2458  CB  SER A 320      14.457   2.037   6.451  1.00 37.34           C  
ATOM   2459  O   SER A 320      17.059   1.775   4.478  1.00 37.34           O  
ATOM   2460  OG  SER A 320      14.639   1.755   7.824  1.00 37.34           O  
ATOM   2461  N   HIS A 321      17.394   0.582   6.337  1.00 35.06           N  
ATOM   2462  CA  HIS A 321      18.849   0.554   6.242  1.00 35.06           C  
ATOM   2463  C   HIS A 321      19.282  -0.310   5.069  1.00 35.06           C  
ATOM   2464  CB  HIS A 321      19.522   0.069   7.534  1.00 35.06           C  
ATOM   2465  O   HIS A 321      20.194   0.108   4.391  1.00 35.06           O  
ATOM   2466  CG  HIS A 321      19.462   1.059   8.673  1.00 35.06           C  
ATOM   2467  CD2 HIS A 321      20.481   1.423   9.508  1.00 35.06           C  
ATOM   2468  ND1 HIS A 321      18.350   1.735   9.108  1.00 35.06           N  
ATOM   2469  CE1 HIS A 321      18.659   2.430  10.206  1.00 35.06           C  
ATOM   2470  NE2 HIS A 321      19.956   2.280  10.483  1.00 35.06           N  
ATOM   2471  N   LEU A 322      18.630  -1.437   4.766  1.00 36.50           N  
ATOM   2472  CA  LEU A 322      18.976  -2.273   3.610  1.00 36.50           C  
ATOM   2473  C   LEU A 322      18.661  -1.572   2.280  1.00 36.50           C  
ATOM   2474  CB  LEU A 322      18.257  -3.631   3.726  1.00 36.50           C  
ATOM   2475  O   LEU A 322      19.470  -1.629   1.363  1.00 36.50           O  
ATOM   2476  CG  LEU A 322      19.075  -4.810   3.158  1.00 36.50           C  
ATOM   2477  CD1 LEU A 322      19.296  -5.869   4.242  1.00 36.50           C  
ATOM   2478  CD2 LEU A 322      18.360  -5.471   1.982  1.00 36.50           C  
ATOM   2479  N   ILE A 323      17.533  -0.854   2.194  1.00 42.81           N  
ATOM   2480  CA  ILE A 323      17.182  -0.012   1.036  1.00 42.81           C  
ATOM   2481  C   ILE A 323      18.155   1.169   0.909  1.00 42.81           C  
ATOM   2482  CB  ILE A 323      15.717   0.472   1.143  1.00 42.81           C  
ATOM   2483  O   ILE A 323      18.628   1.455  -0.186  1.00 42.81           O  
ATOM   2484  CG1 ILE A 323      14.726  -0.710   1.023  1.00 42.81           C  
ATOM   2485  CG2 ILE A 323      15.380   1.522   0.064  1.00 42.81           C  
ATOM   2486  CD1 ILE A 323      13.319  -0.337   1.514  1.00 42.81           C  
ATOM   2487  N   VAL A 324      18.492   1.833   2.019  1.00 38.62           N  
ATOM   2488  CA  VAL A 324      19.447   2.952   2.048  1.00 38.62           C  
ATOM   2489  C   VAL A 324      20.872   2.475   1.752  1.00 38.62           C  
ATOM   2490  CB  VAL A 324      19.346   3.718   3.384  1.00 38.62           C  
ATOM   2491  O   VAL A 324      21.556   3.115   0.967  1.00 38.62           O  
ATOM   2492  CG1 VAL A 324      20.479   4.726   3.596  1.00 38.62           C  
ATOM   2493  CG2 VAL A 324      18.033   4.515   3.451  1.00 38.62           C  
ATOM   2494  N   PHE A 325      21.315   1.333   2.284  1.00 38.03           N  
ATOM   2495  CA  PHE A 325      22.611   0.720   1.970  1.00 38.03           C  
ATOM   2496  C   PHE A 325      22.662   0.276   0.517  1.00 38.03           C  
ATOM   2497  CB  PHE A 325      22.934  -0.499   2.860  1.00 38.03           C  
ATOM   2498  O   PHE A 325      23.671   0.496  -0.133  1.00 38.03           O  
ATOM   2499  CG  PHE A 325      24.201  -0.350   3.666  1.00 38.03           C  
ATOM   2500  CD1 PHE A 325      25.418  -0.804   3.128  1.00 38.03           C  
ATOM   2501  CD2 PHE A 325      24.168   0.226   4.950  1.00 38.03           C  
ATOM   2502  CE1 PHE A 325      26.601  -0.693   3.875  1.00 38.03           C  
ATOM   2503  CE2 PHE A 325      25.355   0.340   5.696  1.00 38.03           C  
ATOM   2504  CZ  PHE A 325      26.570  -0.122   5.159  1.00 38.03           C  
ATOM   2505  N   ALA A 326      21.587  -0.309  -0.016  1.00 40.19           N  
ATOM   2506  CA  ALA A 326      21.510  -0.675  -1.425  1.00 40.19           C  
ATOM   2507  C   ALA A 326      21.550   0.569  -2.325  1.00 40.19           C  
ATOM   2508  CB  ALA A 326      20.251  -1.515  -1.657  1.00 40.19           C  
ATOM   2509  O   ALA A 326      22.252   0.565  -3.333  1.00 40.19           O  
ATOM   2510  N   ALA A 327      20.877   1.659  -1.943  1.00 39.97           N  
ATOM   2511  CA  ALA A 327      20.936   2.936  -2.651  1.00 39.97           C  
ATOM   2512  C   ALA A 327      22.338   3.562  -2.586  1.00 39.97           C  
ATOM   2513  CB  ALA A 327      19.871   3.872  -2.068  1.00 39.97           C  
ATOM   2514  O   ALA A 327      22.884   3.946  -3.616  1.00 39.97           O  
ATOM   2515  N   ILE A 328      22.957   3.599  -1.402  1.00 38.31           N  
ATOM   2516  CA  ILE A 328      24.319   4.108  -1.191  1.00 38.31           C  
ATOM   2517  C   ILE A 328      25.349   3.231  -1.901  1.00 38.31           C  
ATOM   2518  CB  ILE A 328      24.632   4.243   0.319  1.00 38.31           C  
ATOM   2519  O   ILE A 328      26.273   3.771  -2.484  1.00 38.31           O  
ATOM   2520  CG1 ILE A 328      23.791   5.382   0.941  1.00 38.31           C  
ATOM   2521  CG2 ILE A 328      26.128   4.525   0.569  1.00 38.31           C  
ATOM   2522  CD1 ILE A 328      23.827   5.399   2.475  1.00 38.31           C  
ATOM   2523  N   ALA A 329      25.200   1.907  -1.917  1.00 34.78           N  
ATOM   2524  CA  ALA A 329      26.093   1.003  -2.639  1.00 34.78           C  
ATOM   2525  C   ALA A 329      25.943   1.161  -4.158  1.00 34.78           C  
ATOM   2526  CB  ALA A 329      25.815  -0.437  -2.191  1.00 34.78           C  
ATOM   2527  O   ALA A 329      26.939   1.173  -4.873  1.00 34.78           O  
ATOM   2528  N   SER A 330      24.718   1.368  -4.651  1.00 39.38           N  
ATOM   2529  CA  SER A 330      24.454   1.634  -6.072  1.00 39.38           C  
ATOM   2530  C   SER A 330      25.019   2.989  -6.519  1.00 39.38           C  
ATOM   2531  CB  SER A 330      22.950   1.601  -6.354  1.00 39.38           C  
ATOM   2532  O   SER A 330      25.602   3.091  -7.596  1.00 39.38           O  
ATOM   2533  OG  SER A 330      22.372   0.374  -5.957  1.00 39.38           O  
ATOM   2534  N   VAL A 331      24.891   4.023  -5.677  1.00 36.38           N  
ATOM   2535  CA  VAL A 331      25.469   5.362  -5.898  1.00 36.38           C  
ATOM   2536  C   VAL A 331      26.988   5.362  -5.675  1.00 36.38           C  
ATOM   2537  CB  VAL A 331      24.769   6.403  -4.996  1.00 36.38           C  
ATOM   2538  O   VAL A 331      27.721   6.009  -6.410  1.00 36.38           O  
ATOM   2539  CG1 VAL A 331      25.426   7.788  -5.064  1.00 36.38           C  
ATOM   2540  CG2 VAL A 331      23.301   6.596  -5.409  1.00 36.38           C  
ATOM   2541  N   GLY A 332      27.497   4.601  -4.712  1.00 29.12           N  
ATOM   2542  CA  GLY A 332      28.926   4.442  -4.435  1.00 29.12           C  
ATOM   2543  C   GLY A 332      29.645   3.721  -5.572  1.00 29.12           C  
ATOM   2544  O   GLY A 332      30.691   4.179  -6.022  1.00 29.12           O  
ATOM   2545  N   ALA A 333      29.027   2.678  -6.131  1.00 33.12           N  
ATOM   2546  CA  ALA A 333      29.476   2.044  -7.368  1.00 33.12           C  
ATOM   2547  C   ALA A 333      29.417   2.996  -8.580  1.00 33.12           C  
ATOM   2548  CB  ALA A 333      28.620   0.792  -7.598  1.00 33.12           C  
ATOM   2549  O   ALA A 333      30.136   2.794  -9.552  1.00 33.12           O  
ATOM   2550  N   PHE A 334      28.574   4.036  -8.547  1.00 34.78           N  
ATOM   2551  CA  PHE A 334      28.509   5.087  -9.571  1.00 34.78           C  
ATOM   2552  C   PHE A 334      29.618   6.136  -9.424  1.00 34.78           C  
ATOM   2553  CB  PHE A 334      27.098   5.698  -9.570  1.00 34.78           C  
ATOM   2554  O   PHE A 334      30.200   6.546 -10.424  1.00 34.78           O  
ATOM   2555  CG  PHE A 334      26.879   6.807 -10.571  1.00 34.78           C  
ATOM   2556  CD1 PHE A 334      27.149   8.145 -10.223  1.00 34.78           C  
ATOM   2557  CD2 PHE A 334      26.380   6.500 -11.849  1.00 34.78           C  
ATOM   2558  CE1 PHE A 334      26.922   9.172 -11.156  1.00 34.78           C  
ATOM   2559  CE2 PHE A 334      26.146   7.528 -12.778  1.00 34.78           C  
ATOM   2560  CZ  PHE A 334      26.419   8.863 -12.432  1.00 34.78           C  
ATOM   2561  N   VAL A 335      29.948   6.545  -8.197  1.00 33.09           N  
ATOM   2562  CA  VAL A 335      31.047   7.489  -7.936  1.00 33.09           C  
ATOM   2563  C   VAL A 335      32.407   6.836  -8.201  1.00 33.09           C  
ATOM   2564  CB  VAL A 335      30.947   8.061  -6.508  1.00 33.09           C  
ATOM   2565  O   VAL A 335      33.266   7.463  -8.812  1.00 33.09           O  
ATOM   2566  CG1 VAL A 335      32.131   8.969  -6.153  1.00 33.09           C  
ATOM   2567  CG2 VAL A 335      29.673   8.906  -6.350  1.00 33.09           C  
ATOM   2568  N   TRP A 336      32.590   5.569  -7.819  1.00 27.19           N  
ATOM   2569  CA  TRP A 336      33.842   4.834  -8.031  1.00 27.19           C  
ATOM   2570  C   TRP A 336      34.183   4.636  -9.522  1.00 27.19           C  
ATOM   2571  CB  TRP A 336      33.755   3.504  -7.274  1.00 27.19           C  
ATOM   2572  O   TRP A 336      35.304   4.916  -9.928  1.00 27.19           O  
ATOM   2573  CG  TRP A 336      35.001   2.679  -7.315  1.00 27.19           C  
ATOM   2574  CD1 TRP A 336      35.256   1.694  -8.205  1.00 27.19           C  
ATOM   2575  CD2 TRP A 336      36.199   2.789  -6.484  1.00 27.19           C  
ATOM   2576  CE2 TRP A 336      37.144   1.817  -6.930  1.00 27.19           C  
ATOM   2577  CE3 TRP A 336      36.591   3.623  -5.413  1.00 27.19           C  
ATOM   2578  NE1 TRP A 336      36.517   1.180  -7.979  1.00 27.19           N  
ATOM   2579  CH2 TRP A 336      38.771   2.522  -5.286  1.00 27.19           C  
ATOM   2580  CZ2 TRP A 336      38.410   1.675  -6.347  1.00 27.19           C  
ATOM   2581  CZ3 TRP A 336      37.863   3.491  -4.821  1.00 27.19           C  
ATOM   2582  N   GLU A 337      33.215   4.253 -10.363  1.00 34.81           N  
ATOM   2583  CA  GLU A 337      33.384   4.154 -11.832  1.00 34.81           C  
ATOM   2584  C   GLU A 337      33.356   5.514 -12.565  1.00 34.81           C  
ATOM   2585  CB  GLU A 337      32.256   3.292 -12.424  1.00 34.81           C  
ATOM   2586  O   GLU A 337      33.539   5.580 -13.778  1.00 34.81           O  
ATOM   2587  CG  GLU A 337      32.397   1.770 -12.267  1.00 34.81           C  
ATOM   2588  CD  GLU A 337      31.232   1.035 -12.969  1.00 34.81           C  
ATOM   2589  OE1 GLU A 337      31.241  -0.217 -13.007  1.00 34.81           O  
ATOM   2590  OE2 GLU A 337      30.256   1.715 -13.386  1.00 34.81           O  
ATOM   2591  N   GLY A 338      33.028   6.612 -11.880  1.00 30.39           N  
ATOM   2592  CA  GLY A 338      33.094   7.963 -12.449  1.00 30.39           C  
ATOM   2593  C   GLY A 338      34.467   8.622 -12.287  1.00 30.39           C  
ATOM   2594  O   GLY A 338      34.759   9.584 -12.995  1.00 30.39           O  
ATOM   2595  N   ILE A 339      35.270   8.124 -11.341  1.00 32.72           N  
ATOM   2596  CA  ILE A 339      36.607   8.624 -10.982  1.00 32.72           C  
ATOM   2597  C   ILE A 339      37.721   7.775 -11.629  1.00 32.72           C  
ATOM   2598  CB  ILE A 339      36.714   8.694  -9.434  1.00 32.72           C  
ATOM   2599  O   ILE A 339      38.836   8.270 -11.802  1.00 32.72           O  
ATOM   2600  CG1 ILE A 339      35.718   9.741  -8.873  1.00 32.72           C  
ATOM   2601  CG2 ILE A 339      38.140   9.038  -8.959  1.00 32.72           C  
ATOM   2602  CD1 ILE A 339      35.564   9.711  -7.346  1.00 32.72           C  
ATOM   2603  N   HIS A 340      37.417   6.534 -12.016  1.00 30.61           N  
ATOM   2604  CA  HIS A 340      38.292   5.632 -12.774  1.00 30.61           C  
ATOM   2605  C   HIS A 340      37.793   5.452 -14.210  1.00 30.61           C  
ATOM   2606  CB  HIS A 340      38.391   4.295 -12.026  1.00 30.61           C  
ATOM   2607  O   HIS A 340      38.653   5.257 -15.096  1.00 30.61           O  
ATOM   2608  CG  HIS A 340      39.110   4.414 -10.708  1.00 30.61           C  
ATOM   2609  CD2 HIS A 340      38.633   4.107  -9.463  1.00 30.61           C  
ATOM   2610  ND1 HIS A 340      40.386   4.891 -10.547  1.00 30.61           N  
ATOM   2611  CE1 HIS A 340      40.680   4.865  -9.238  1.00 30.61           C  
ATOM   2612  NE2 HIS A 340      39.645   4.385  -8.532  1.00 30.61           N  
ATOM   2613  OXT HIS A 340      36.559   5.518 -14.388  1.00 30.61           O  
TER    2614      HIS A 340                                                      
ENDMDL                                                                          
END                                                                             
