# Supplementary material for: Structural screens identify candidate human homologs of insect chemoreceptors and cryptic Drosophila gustatory receptor-like proteins
Source: eLife. 2023 Feb 20;12:e85537. doi: 10.7554/eLife.85537 (PMC9998090; doi:10.7554/eLife.85537)
Supplement: Source data 1. — Models of proteins analyzed in this work, either downloaded from the AlphaFold Protein Structure Database or, where not already available, predicted using the AlphaFold2 algorithm implemented in ColabFold (Mirdita et al., 2022). The four-letter code in the filename represents the first letter of the genus and the first three letters of the species (e.g., ‘Dmel’ = D. melanogaster); species names are given in full in the figures. [file elife-85537-data1.zip › TtraGRL6_AF-A0A0L0DJ52-F1-model_v3.pdb]

HEADER                                            01-JUN-22                     
TITLE     ALPHAFOLD MONOMER V2.0 PREDICTION FOR UNCHARACTERIZED PROTEIN         
TITLE    2 (A0A0L0DJ52)                                                         
COMPND    MOL_ID: 1;                                                            
COMPND   2 MOLECULE: UNCHARACTERIZED PROTEIN;                                   
COMPND   3 CHAIN: A                                                             
SOURCE    MOL_ID: 1;                                                            
SOURCE   2 ORGANISM_SCIENTIFIC: THECAMONAS TRAHENS ATCC 50062;                  
SOURCE   3 ORGANISM_TAXID: 461836                                               
REMARK   1                                                                      
REMARK   1 REFERENCE 1                                                          
REMARK   1  AUTH   JOHN JUMPER, RICHARD EVANS, ALEXANDER PRITZEL, TIM GREEN,    
REMARK   1  AUTH 2 MICHAEL FIGURNOV, OLAF RONNEBERGER, KATHRYN TUNYASUVUNAKOOL, 
REMARK   1  AUTH 3 RUSS BATES, AUGUSTIN ZIDEK, ANNA POTAPENKO, ALEX BRIDGLAND,  
REMARK   1  AUTH 4 CLEMENS MEYER, SIMON A A KOHL, ANDREW J BALLARD,             
REMARK   1  AUTH 5 ANDREW COWIE, BERNARDINO ROMERA-PAREDES, STANISLAV NIKOLOV,  
REMARK   1  AUTH 6 RISHUB JAIN, JONAS ADLER, TREVOR BACK, STIG PETERSEN,        
REMARK   1  AUTH 7 DAVID REIMAN, ELLEN CLANCY, MICHAL ZIELINSKI,                
REMARK   1  AUTH 8 MARTIN STEINEGGER, MICHALINA PACHOLSKA, TAMAS BERGHAMMER,    
REMARK   1  AUTH 9 DAVID SILVER, ORIOL VINYALS, ANDREW W SENIOR,                
REMARK   1  AUTH10 KORAY KAVUKCUOGLU, PUSHMEET KOHLI, DEMIS HASSABIS            
REMARK   1  TITL   HIGHLY ACCURATE PROTEIN STRUCTURE PREDICTION WITH ALPHAFOLD  
REMARK   1  REF    NATURE                        V. 596   583 2021              
REMARK   1  REFN                   ISSN 0028-0836                               
REMARK   1  PMID   34265844                                                     
REMARK   1  DOI    10.1038/s41586-021-03819-2                                   
REMARK   1                                                                      
REMARK   1 DISCLAIMERS                                                          
REMARK   1 ALPHAFOLD DATA, COPYRIGHT (2021) DEEPMIND TECHNOLOGIES LIMITED. THE  
REMARK   1 INFORMATION PROVIDED IS THEORETICAL MODELLING ONLY AND CAUTION SHOULD
REMARK   1 BE EXERCISED IN ITS USE. IT IS PROVIDED "AS-IS" WITHOUT ANY WARRANTY 
REMARK   1 OF ANY KIND, WHETHER EXPRESSED OR IMPLIED. NO WARRANTY IS GIVEN THAT 
REMARK   1 USE OF THE INFORMATION SHALL NOT INFRINGE THE RIGHTS OF ANY THIRD    
REMARK   1 PARTY. THE INFORMATION IS NOT INTENDED TO BE A SUBSTITUTE FOR        
REMARK   1 PROFESSIONAL MEDICAL ADVICE, DIAGNOSIS, OR TREATMENT, AND DOES NOT   
REMARK   1 CONSTITUTE MEDICAL OR OTHER PROFESSIONAL ADVICE. IT IS AVAILABLE FOR 
REMARK   1 ACADEMIC AND COMMERCIAL PURPOSES, UNDER CC-BY 4.0 LICENCE.           
DBREF  XXXX A    1   425  UNP    A0A0L0DJ52 A0A0L0DJ52_THETB     1    425       
SEQRES   1 A  425  MET SER SER ALA SER ALA TYR SER ASP TYR SER PRO SER          
SEQRES   2 A  425  SER ALA ASP ALA PRO ILE VAL LEU ASP ASP HIS LYS ASP          
SEQRES   3 A  425  ASP GLU VAL SER SER SER ARG ASP ASP PRO ASN ALA GLY          
SEQRES   4 A  425  SER VAL SER ASP VAL SER LEU ALA SER GLY ASP LEU ILE          
SEQRES   5 A  425  SER ASP ASN GLY PRO PRO HIS VAL ALA LEU LEU PRO ALA          
SEQRES   6 A  425  ARG MET ASN SER ASP GLY GLU LEU VAL ALA VAL ALA PRO          
SEQRES   7 A  425  MET ALA ARG GLY SER SER ALA ARG SER LEU THR LEU LEU          
SEQRES   8 A  425  GLN PRO MET ALA GLY TRP LEU ALA PHE CYS GLY TYR ALA          
SEQRES   9 A  425  PRO GLY GLY GLY ILE VAL GLY THR GLY TRP ALA PHE LEU          
SEQRES  10 A  425  VAL TRP ALA MET VAL VAL THR HIS ALA VAL VAL MET PHE          
SEQRES  11 A  425  SER LEU THR VAL TYR PRO MET ARG LEU THR GLU SER THR          
SEQRES  12 A  425  LEU SER GLY LEU ALA ILE LEU ALA LEU ALA PRO VAL ILE          
SEQRES  13 A  425  THR LEU PRO THR PHE ASN ARG TYR MET ARG SER GLY VAL          
SEQRES  14 A  425  LEU GLU ASP GLU VAL ALA THR CYS LYS TYR VAL HIS GLN          
SEQRES  15 A  425  TYR SER GLY ARG ALA VAL ARG GLN LEU ALA LEU GLY HIS          
SEQRES  16 A  425  THR LEU ALA ALA MET ALA VAL SER LEU PHE LEU VAL VAL          
SEQRES  17 A  425  GLY TRP ASN VAL THR LEU GLY LEU ALA LEU ASP GLY GLN          
SEQRES  18 A  425  GLY PHE GLY GLY GLY LYS SER ASP ALA LEU TYR TRP VAL          
SEQRES  19 A  425  GLU LEU VAL THR SER ILE PHE ALA ILE PRO ALA MET VAL          
SEQRES  20 A  425  THR PRO LEU ALA MET LEU SER LEU VAL CYS ASN LEU HIS          
SEQRES  21 A  425  ARG LEU GLN CYS LEU SER PHE ILE GLY ARG LEU THR ASP          
SEQRES  22 A  425  ALA ASP MET HIS ILE PRO SER ALA LEU ARG LEU HIS GLN          
SEQRES  23 A  425  ALA ILE ARG ARG SER ILE LYS ALA SER SER ARG LEU PHE          
SEQRES  24 A  425  THR ARG TRP VAL PHE PRO ALA ALA LEU ILE CYS ALA VAL          
SEQRES  25 A  425  SER LEU THR TYR GLN ILE TYR GLY TYR LEU LEU SER HIS          
SEQRES  26 A  425  SER SER SER ARG GLN TYR ASN GLY ILE TYR HIS ILE ILE          
SEQRES  27 A  425  ALA VAL THR LEU ILE LEU VAL VAL ILE LEU GLY ALA THR          
SEQRES  28 A  425  THR SER VAL THR ARG ALA ALA HIS ASN VAL ARG HIS ALA          
SEQRES  29 A  425  THR ALA GLU LEU TYR ALA VAL SER PHE GLY SER ALA ALA          
SEQRES  30 A  425  ASP ILE SER ARG PHE MET VAL TYR LEU ASN ASN THR ASP          
SEQRES  31 A  425  LEU ALA PHE ARG ILE PHE ALA VAL PRO MET TYR PRO ALA          
SEQRES  32 A  425  TYR ASN SER LEU VAL ILE VAL GLY PHE SER ALA VAL VAL          
SEQRES  33 A  425  GLY GLY VAL VAL ARG GLN ALA THR ILE                          
CRYST1    1.000    1.000    1.000  90.00  90.00  90.00 P 1           1          
ORIGX1      1.000000  0.000000  0.000000        0.00000                         
ORIGX2      0.000000  1.000000  0.000000        0.00000                         
ORIGX3      0.000000  0.000000  1.000000        0.00000                         
SCALE1      1.000000  0.000000  0.000000        0.00000                         
SCALE2      0.000000  1.000000  0.000000        0.00000                         
SCALE3      0.000000  0.000000  1.000000        0.00000                         
MODEL        1                                                                  
ATOM      1  N   MET A   1      17.761 -10.799  70.281  1.00 33.81           N  
ATOM      2  CA  MET A   1      17.198 -11.614  71.377  1.00 33.81           C  
ATOM      3  C   MET A   1      15.681 -11.491  71.260  1.00 33.81           C  
ATOM      4  CB  MET A   1      17.751 -11.106  72.721  1.00 33.81           C  
ATOM      5  O   MET A   1      15.224 -10.359  71.253  1.00 33.81           O  
ATOM      6  CG  MET A   1      19.231 -11.495  72.883  1.00 33.81           C  
ATOM      7  SD  MET A   1      20.139 -10.506  74.097  1.00 33.81           S  
ATOM      8  CE  MET A   1      21.556 -11.596  74.412  1.00 33.81           C  
ATOM      9  N   SER A   2      14.932 -12.503  70.793  1.00 26.86           N  
ATOM     10  CA  SER A   2      14.565 -13.777  71.472  1.00 26.86           C  
ATOM     11  C   SER A   2      13.716 -13.511  72.723  1.00 26.86           C  
ATOM     12  CB  SER A   2      15.761 -14.693  71.779  1.00 26.86           C  
ATOM     13  O   SER A   2      14.181 -12.753  73.567  1.00 26.86           O  
ATOM     14  OG  SER A   2      16.626 -14.118  72.740  1.00 26.86           O  
ATOM     15  N   SER A   3      12.509 -14.056  72.917  1.00 29.11           N  
ATOM     16  CA  SER A   3      11.890 -15.350  72.504  1.00 29.11           C  
ATOM     17  C   SER A   3      10.532 -15.152  71.761  1.00 29.11           C  
ATOM     18  CB  SER A   3      11.702 -16.208  73.777  1.00 29.11           C  
ATOM     19  O   SER A   3      10.047 -14.029  71.726  1.00 29.11           O  
ATOM     20  OG  SER A   3      12.121 -15.569  74.975  1.00 29.11           O  
ATOM     21  N   ALA A   4       9.918 -16.080  70.998  1.00 27.86           N  
ATOM     22  CA  ALA A   4       9.512 -17.495  71.214  1.00 27.86           C  
ATOM     23  C   ALA A   4       8.321 -17.664  72.208  1.00 27.86           C  
ATOM     24  CB  ALA A   4      10.724 -18.392  71.525  1.00 27.86           C  
ATOM     25  O   ALA A   4       8.290 -16.942  73.196  1.00 27.86           O  
ATOM     26  N   SER A   5       7.340 -18.582  72.072  1.00 29.91           N  
ATOM     27  CA  SER A   5       6.928 -19.493  70.967  1.00 29.91           C  
ATOM     28  C   SER A   5       5.684 -20.342  71.340  1.00 29.91           C  
ATOM     29  CB  SER A   5       8.011 -20.541  70.667  1.00 29.91           C  
ATOM     30  O   SER A   5       5.660 -20.882  72.442  1.00 29.91           O  
ATOM     31  OG  SER A   5       8.509 -21.100  71.869  1.00 29.91           O  
ATOM     32  N   ALA A   6       4.745 -20.571  70.407  1.00 29.25           N  
ATOM     33  CA  ALA A   6       3.785 -21.702  70.349  1.00 29.25           C  
ATOM     34  C   ALA A   6       3.242 -21.785  68.895  1.00 29.25           C  
ATOM     35  CB  ALA A   6       2.650 -21.485  71.361  1.00 29.25           C  
ATOM     36  O   ALA A   6       2.994 -20.731  68.316  1.00 29.25           O  
ATOM     37  N   TYR A   7       3.267 -22.908  68.159  1.00 25.70           N  
ATOM     38  CA  TYR A   7       2.531 -24.188  68.299  1.00 25.70           C  
ATOM     39  C   TYR A   7       0.992 -24.039  68.177  1.00 25.70           C  
ATOM     40  CB  TYR A   7       2.966 -25.038  69.507  1.00 25.70           C  
ATOM     41  O   TYR A   7       0.429 -23.170  68.833  1.00 25.70           O  
ATOM     42  CG  TYR A   7       4.261 -25.810  69.303  1.00 25.70           C  
ATOM     43  CD1 TYR A   7       4.273 -26.946  68.466  1.00 25.70           C  
ATOM     44  CD2 TYR A   7       5.444 -25.422  69.964  1.00 25.70           C  
ATOM     45  CE1 TYR A   7       5.453 -27.691  68.293  1.00 25.70           C  
ATOM     46  CE2 TYR A   7       6.630 -26.165  69.792  1.00 25.70           C  
ATOM     47  OH  TYR A   7       7.770 -28.035  68.803  1.00 25.70           O  
ATOM     48  CZ  TYR A   7       6.634 -27.306  68.958  1.00 25.70           C  
ATOM     49  N   SER A   8       0.260 -24.839  67.381  1.00 27.33           N  
ATOM     50  CA  SER A   8       0.648 -26.049  66.617  1.00 27.33           C  
ATOM     51  C   SER A   8      -0.134 -26.278  65.306  1.00 27.33           C  
ATOM     52  CB  SER A   8       0.432 -27.304  67.474  1.00 27.33           C  
ATOM     53  O   SER A   8      -1.325 -26.003  65.215  1.00 27.33           O  
ATOM     54  OG  SER A   8      -0.919 -27.389  67.888  1.00 27.33           O  
ATOM     55  N   ASP A   9       0.590 -26.859  64.354  1.00 24.62           N  
ATOM     56  CA  ASP A   9       0.252 -27.725  63.206  1.00 24.62           C  
ATOM     57  C   ASP A   9      -1.191 -28.243  62.998  1.00 24.62           C  
ATOM     58  CB  ASP A   9       1.141 -28.980  63.354  1.00 24.62           C  
ATOM     59  O   ASP A   9      -1.824 -28.726  63.934  1.00 24.62           O  
ATOM     60  CG  ASP A   9       2.571 -28.607  63.749  1.00 24.62           C  
ATOM     61  OD1 ASP A   9       3.264 -28.045  62.877  1.00 24.62           O  
ATOM     62  OD2 ASP A   9       2.885 -28.699  64.958  1.00 24.62           O  
ATOM     63  N   TYR A  10      -1.615 -28.335  61.721  1.00 24.59           N  
ATOM     64  CA  TYR A  10      -2.342 -29.511  61.192  1.00 24.59           C  
ATOM     65  C   TYR A  10      -2.307 -29.615  59.645  1.00 24.59           C  
ATOM     66  CB  TYR A  10      -3.794 -29.597  61.719  1.00 24.59           C  
ATOM     67  O   TYR A  10      -3.055 -28.934  58.944  1.00 24.59           O  
ATOM     68  CG  TYR A  10      -4.062 -30.911  62.434  1.00 24.59           C  
ATOM     69  CD1 TYR A  10      -4.239 -32.101  61.699  1.00 24.59           C  
ATOM     70  CD2 TYR A  10      -4.060 -30.953  63.841  1.00 24.59           C  
ATOM     71  CE1 TYR A  10      -4.401 -33.329  62.373  1.00 24.59           C  
ATOM     72  CE2 TYR A  10      -4.221 -32.176  64.519  1.00 24.59           C  
ATOM     73  OH  TYR A  10      -4.525 -34.554  64.432  1.00 24.59           O  
ATOM     74  CZ  TYR A  10      -4.387 -33.369  63.783  1.00 24.59           C  
ATOM     75  N   SER A  11      -1.432 -30.476  59.106  1.00 30.30           N  
ATOM     76  CA  SER A  11      -1.423 -31.052  57.734  1.00 30.30           C  
ATOM     77  C   SER A  11      -0.233 -32.020  57.641  1.00 30.30           C  
ATOM     78  CB  SER A  11      -1.225 -29.979  56.653  1.00 30.30           C  
ATOM     79  O   SER A  11       0.886 -31.586  57.920  1.00 30.30           O  
ATOM     80  OG  SER A  11      -2.442 -29.318  56.387  1.00 30.30           O  
ATOM     81  N   PRO A  12      -0.429 -33.318  57.330  1.00 34.16           N  
ATOM     82  CA  PRO A  12      -0.520 -33.796  55.934  1.00 34.16           C  
ATOM     83  C   PRO A  12      -1.591 -34.930  55.798  1.00 34.16           C  
ATOM     84  CB  PRO A  12       0.936 -34.214  55.689  1.00 34.16           C  
ATOM     85  O   PRO A  12      -2.431 -35.038  56.683  1.00 34.16           O  
ATOM     86  CG  PRO A  12       1.311 -34.947  56.978  1.00 34.16           C  
ATOM     87  CD  PRO A  12       0.388 -34.318  58.023  1.00 34.16           C  
ATOM     88  N   SER A  13      -1.707 -35.790  54.768  1.00 23.89           N  
ATOM     89  CA  SER A  13      -0.898 -36.100  53.568  1.00 23.89           C  
ATOM     90  C   SER A  13      -1.759 -36.582  52.375  1.00 23.89           C  
ATOM     91  CB  SER A  13       0.116 -37.217  53.901  1.00 23.89           C  
ATOM     92  O   SER A  13      -2.970 -36.737  52.484  1.00 23.89           O  
ATOM     93  OG  SER A  13      -0.520 -38.422  54.277  1.00 23.89           O  
ATOM     94  N   SER A  14      -1.120 -36.842  51.229  1.00 27.11           N  
ATOM     95  CA  SER A  14      -1.695 -37.353  49.967  1.00 27.11           C  
ATOM     96  C   SER A  14      -1.857 -38.881  49.888  1.00 27.11           C  
ATOM     97  CB  SER A  14      -0.694 -36.994  48.859  1.00 27.11           C  
ATOM     98  O   SER A  14      -0.997 -39.568  50.437  1.00 27.11           O  
ATOM     99  OG  SER A  14       0.597 -37.478  49.214  1.00 27.11           O  
ATOM    100  N   ALA A  15      -2.816 -39.381  49.085  1.00 26.28           N  
ATOM    101  CA  ALA A  15      -2.627 -40.361  47.979  1.00 26.28           C  
ATOM    102  C   ALA A  15      -3.974 -40.892  47.408  1.00 26.28           C  
ATOM    103  CB  ALA A  15      -1.779 -41.564  48.421  1.00 26.28           C  
ATOM    104  O   ALA A  15      -4.923 -40.999  48.173  1.00 26.28           O  
ATOM    105  N   ASP A  16      -3.988 -41.248  46.107  1.00 25.27           N  
ATOM    106  CA  ASP A  16      -4.790 -42.293  45.405  1.00 25.27           C  
ATOM    107  C   ASP A  16      -6.347 -42.312  45.514  1.00 25.27           C  
ATOM    108  CB  ASP A  16      -4.131 -43.643  45.758  1.00 25.27           C  
ATOM    109  O   ASP A  16      -6.924 -41.960  46.532  1.00 25.27           O  
ATOM    110  CG  ASP A  16      -2.639 -43.694  45.372  1.00 25.27           C  
ATOM    111  OD1 ASP A  16      -2.205 -42.836  44.563  1.00 25.27           O  
ATOM    112  OD2 ASP A  16      -1.928 -44.565  45.916  1.00 25.27           O  
ATOM    113  N   ALA A  17      -7.164 -42.732  44.530  1.00 28.11           N  
ATOM    114  CA  ALA A  17      -7.016 -43.175  43.126  1.00 28.11           C  
ATOM    115  C   ALA A  17      -8.397 -43.008  42.391  1.00 28.11           C  
ATOM    116  CB  ALA A  17      -6.534 -44.637  43.137  1.00 28.11           C  
ATOM    117  O   ALA A  17      -9.375 -42.649  43.052  1.00 28.11           O  
ATOM    118  N   PRO A  18      -8.532 -43.196  41.053  1.00 32.19           N  
ATOM    119  CA  PRO A  18      -9.741 -42.803  40.303  1.00 32.19           C  
ATOM    120  C   PRO A  18     -10.827 -43.894  40.181  1.00 32.19           C  
ATOM    121  CB  PRO A  18      -9.212 -42.415  38.919  1.00 32.19           C  
ATOM    122  O   PRO A  18     -10.573 -45.073  40.409  1.00 32.19           O  
ATOM    123  CG  PRO A  18      -8.092 -43.430  38.708  1.00 32.19           C  
ATOM    124  CD  PRO A  18      -7.487 -43.576  40.106  1.00 32.19           C  
ATOM    125  N   ILE A  19     -12.019 -43.499  39.708  1.00 26.70           N  
ATOM    126  CA  ILE A  19     -13.084 -44.400  39.226  1.00 26.70           C  
ATOM    127  C   ILE A  19     -13.463 -44.017  37.785  1.00 26.70           C  
ATOM    128  CB  ILE A  19     -14.307 -44.407  40.182  1.00 26.70           C  
ATOM    129  O   ILE A  19     -13.601 -42.838  37.465  1.00 26.70           O  
ATOM    130  CG1 ILE A  19     -13.890 -44.978  41.560  1.00 26.70           C  
ATOM    131  CG2 ILE A  19     -15.482 -45.218  39.595  1.00 26.70           C  
ATOM    132  CD1 ILE A  19     -15.000 -45.002  42.619  1.00 26.70           C  
ATOM    133  N   VAL A  20     -13.639 -45.033  36.938  1.00 25.53           N  
ATOM    134  CA  VAL A  20     -14.138 -44.967  35.553  1.00 25.53           C  
ATOM    135  C   VAL A  20     -15.422 -45.791  35.477  1.00 25.53           C  
ATOM    136  CB  VAL A  20     -13.093 -45.555  34.575  1.00 25.53           C  
ATOM    137  O   VAL A  20     -15.488 -46.829  36.132  1.00 25.53           O  
ATOM    138  CG1 VAL A  20     -13.606 -45.705  33.135  1.00 25.53           C  
ATOM    139  CG2 VAL A  20     -11.832 -44.683  34.528  1.00 25.53           C  
ATOM    140  N   LEU A  21     -16.394 -45.366  34.664  1.00 27.34           N  
ATOM    141  CA  LEU A  21     -17.430 -46.230  34.081  1.00 27.34           C  
ATOM    142  C   LEU A  21     -18.119 -45.501  32.911  1.00 27.34           C  
ATOM    143  CB  LEU A  21     -18.441 -46.678  35.166  1.00 27.34           C  
ATOM    144  O   LEU A  21     -18.849 -44.535  33.126  1.00 27.34           O  
ATOM    145  CG  LEU A  21     -18.287 -48.171  35.530  1.00 27.34           C  
ATOM    146  CD1 LEU A  21     -18.837 -48.447  36.931  1.00 27.34           C  
ATOM    147  CD2 LEU A  21     -19.016 -49.068  34.532  1.00 27.34           C  
ATOM    148  N   ASP A  22     -17.860 -45.967  31.689  1.00 27.91           N  
ATOM    149  CA  ASP A  22     -18.726 -45.753  30.520  1.00 27.91           C  
ATOM    150  C   ASP A  22     -19.866 -46.786  30.539  1.00 27.91           C  
ATOM    151  CB  ASP A  22     -17.926 -45.957  29.216  1.00 27.91           C  
ATOM    152  O   ASP A  22     -19.674 -47.883  31.067  1.00 27.91           O  
ATOM    153  CG  ASP A  22     -16.977 -44.809  28.874  1.00 27.91           C  
ATOM    154  OD1 ASP A  22     -17.485 -43.688  28.645  1.00 27.91           O  
ATOM    155  OD2 ASP A  22     -15.751 -45.061  28.812  1.00 27.91           O  
ATOM    156  N   ASP A  23     -21.002 -46.491  29.894  1.00 28.03           N  
ATOM    157  CA  ASP A  23     -21.865 -47.537  29.320  1.00 28.03           C  
ATOM    158  C   ASP A  23     -22.703 -47.023  28.120  1.00 28.03           C  
ATOM    159  CB  ASP A  23     -22.728 -48.238  30.394  1.00 28.03           C  
ATOM    160  O   ASP A  23     -22.760 -45.821  27.847  1.00 28.03           O  
ATOM    161  CG  ASP A  23     -22.822 -49.756  30.151  1.00 28.03           C  
ATOM    162  OD1 ASP A  23     -22.741 -50.166  28.966  1.00 28.03           O  
ATOM    163  OD2 ASP A  23     -23.014 -50.496  31.141  1.00 28.03           O  
ATOM    164  N   HIS A  24     -23.289 -47.953  27.362  1.00 28.33           N  
ATOM    165  CA  HIS A  24     -23.728 -47.810  25.963  1.00 28.33           C  
ATOM    166  C   HIS A  24     -25.037 -47.029  25.679  1.00 28.33           C  
ATOM    167  CB  HIS A  24     -23.808 -49.227  25.357  1.00 28.33           C  
ATOM    168  O   HIS A  24     -25.849 -46.731  26.556  1.00 28.33           O  
ATOM    169  CG  HIS A  24     -22.539 -49.668  24.674  1.00 28.33           C  
ATOM    170  CD2 HIS A  24     -21.543 -50.439  25.211  1.00 28.33           C  
ATOM    171  ND1 HIS A  24     -22.209 -49.429  23.358  1.00 28.33           N  
ATOM    172  CE1 HIS A  24     -21.040 -50.041  23.109  1.00 28.33           C  
ATOM    173  NE2 HIS A  24     -20.594 -50.674  24.204  1.00 28.33           N  
ATOM    174  N   LYS A  25     -25.264 -46.754  24.379  1.00 28.72           N  
ATOM    175  CA  LYS A  25     -26.507 -46.236  23.768  1.00 28.72           C  
ATOM    176  C   LYS A  25     -26.788 -46.862  22.389  1.00 28.72           C  
ATOM    177  CB  LYS A  25     -26.381 -44.719  23.539  1.00 28.72           C  
ATOM    178  O   LYS A  25     -25.846 -46.948  21.614  1.00 28.72           O  
ATOM    179  CG  LYS A  25     -27.067 -43.879  24.616  1.00 28.72           C  
ATOM    180  CD  LYS A  25     -27.194 -42.445  24.091  1.00 28.72           C  
ATOM    181  CE  LYS A  25     -28.035 -41.608  25.049  1.00 28.72           C  
ATOM    182  NZ  LYS A  25     -28.417 -40.327  24.414  1.00 28.72           N  
ATOM    183  N   ASP A  26     -28.068 -47.162  22.123  1.00 29.77           N  
ATOM    184  CA  ASP A  26     -28.812 -47.369  20.845  1.00 29.77           C  
ATOM    185  C   ASP A  26     -30.305 -47.628  21.237  1.00 29.77           C  
ATOM    186  CB  ASP A  26     -28.264 -48.596  20.081  1.00 29.77           C  
ATOM    187  O   ASP A  26     -30.537 -48.013  22.385  1.00 29.77           O  
ATOM    188  CG  ASP A  26     -27.038 -48.297  19.202  1.00 29.77           C  
ATOM    189  OD1 ASP A  26     -26.994 -47.194  18.609  1.00 29.77           O  
ATOM    190  OD2 ASP A  26     -26.173 -49.200  19.091  1.00 29.77           O  
ATOM    191  N   ASP A  27     -31.387 -47.483  20.450  1.00 31.94           N  
ATOM    192  CA  ASP A  27     -31.715 -46.673  19.250  1.00 31.94           C  
ATOM    193  C   ASP A  27     -33.270 -46.448  19.204  1.00 31.94           C  
ATOM    194  CB  ASP A  27     -31.149 -47.296  17.955  1.00 31.94           C  
ATOM    195  O   ASP A  27     -33.792 -45.711  20.036  1.00 31.94           O  
ATOM    196  CG  ASP A  27     -31.595 -46.515  16.705  1.00 31.94           C  
ATOM    197  OD1 ASP A  27     -31.204 -45.335  16.572  1.00 31.94           O  
ATOM    198  OD2 ASP A  27     -32.417 -47.075  15.940  1.00 31.94           O  
ATOM    199  N   GLU A  28     -34.002 -47.112  18.291  1.00 27.14           N  
ATOM    200  CA  GLU A  28     -35.469 -47.208  18.083  1.00 27.14           C  
ATOM    201  C   GLU A  28     -36.312 -45.927  17.777  1.00 27.14           C  
ATOM    202  CB  GLU A  28     -36.157 -48.210  19.040  1.00 27.14           C  
ATOM    203  O   GLU A  28     -37.115 -45.459  18.577  1.00 27.14           O  
ATOM    204  CG  GLU A  28     -35.677 -49.665  18.828  1.00 27.14           C  
ATOM    205  CD  GLU A  28     -36.766 -50.725  19.100  1.00 27.14           C  
ATOM    206  OE1 GLU A  28     -36.871 -51.670  18.282  1.00 27.14           O  
ATOM    207  OE2 GLU A  28     -37.496 -50.597  20.110  1.00 27.14           O  
ATOM    208  N   VAL A  29     -36.233 -45.475  16.508  1.00 30.75           N  
ATOM    209  CA  VAL A  29     -37.325 -45.545  15.477  1.00 30.75           C  
ATOM    210  C   VAL A  29     -38.646 -44.694  15.549  1.00 30.75           C  
ATOM    211  CB  VAL A  29     -37.610 -47.050  15.197  1.00 30.75           C  
ATOM    212  O   VAL A  29     -39.442 -44.794  16.476  1.00 30.75           O  
ATOM    213  CG1 VAL A  29     -38.850 -47.355  14.347  1.00 30.75           C  
ATOM    214  CG2 VAL A  29     -36.427 -47.696  14.454  1.00 30.75           C  
ATOM    215  N   SER A  30     -38.993 -44.062  14.392  1.00 28.00           N  
ATOM    216  CA  SER A  30     -40.337 -43.621  13.853  1.00 28.00           C  
ATOM    217  C   SER A  30     -40.979 -42.264  14.298  1.00 28.00           C  
ATOM    218  CB  SER A  30     -41.342 -44.783  13.967  1.00 28.00           C  
ATOM    219  O   SER A  30     -40.777 -41.851  15.429  1.00 28.00           O  
ATOM    220  OG  SER A  30     -41.814 -44.961  15.278  1.00 28.00           O  
ATOM    221  N   SER A  31     -41.800 -41.503  13.516  1.00 28.70           N  
ATOM    222  CA  SER A  31     -42.167 -41.460  12.055  1.00 28.70           C  
ATOM    223  C   SER A  31     -42.979 -40.184  11.609  1.00 28.70           C  
ATOM    224  CB  SER A  31     -43.051 -42.661  11.684  1.00 28.70           C  
ATOM    225  O   SER A  31     -43.470 -39.457  12.468  1.00 28.70           O  
ATOM    226  OG  SER A  31     -44.165 -42.779  12.546  1.00 28.70           O  
ATOM    227  N   SER A  32     -43.230 -40.006  10.279  1.00 31.45           N  
ATOM    228  CA  SER A  32     -44.282 -39.176   9.567  1.00 31.45           C  
ATOM    229  C   SER A  32     -44.068 -37.643   9.337  1.00 31.45           C  
ATOM    230  CB  SER A  32     -45.653 -39.462  10.212  1.00 31.45           C  
ATOM    231  O   SER A  32     -43.191 -37.107  10.004  1.00 31.45           O  
ATOM    232  OG  SER A  32     -45.819 -38.751  11.415  1.00 31.45           O  
ATOM    233  N   ARG A  33     -44.786 -36.822   8.505  1.00 31.59           N  
ATOM    234  CA  ARG A  33     -45.593 -36.779   7.204  1.00 31.59           C  
ATOM    235  C   ARG A  33     -45.998 -35.261   6.964  1.00 31.59           C  
ATOM    236  CB  ARG A  33     -46.867 -37.655   7.267  1.00 31.59           C  
ATOM    237  O   ARG A  33     -45.811 -34.513   7.919  1.00 31.59           O  
ATOM    238  CG  ARG A  33     -46.647 -39.111   6.797  1.00 31.59           C  
ATOM    239  CD  ARG A  33     -47.945 -39.929   6.676  1.00 31.59           C  
ATOM    240  NE  ARG A  33     -48.470 -39.886   5.304  1.00 31.59           N  
ATOM    241  NH1 ARG A  33     -47.754 -41.915   4.481  1.00 31.59           N  
ATOM    242  NH2 ARG A  33     -48.507 -40.330   3.100  1.00 31.59           N  
ATOM    243  CZ  ARG A  33     -48.240 -40.717   4.308  1.00 31.59           C  
ATOM    244  N   ASP A  34     -46.544 -34.636   5.887  1.00 28.98           N  
ATOM    245  CA  ASP A  34     -46.952 -34.871   4.459  1.00 28.98           C  
ATOM    246  C   ASP A  34     -47.198 -33.498   3.700  1.00 28.98           C  
ATOM    247  CB  ASP A  34     -48.280 -35.667   4.410  1.00 28.98           C  
ATOM    248  O   ASP A  34     -47.127 -32.445   4.335  1.00 28.98           O  
ATOM    249  CG  ASP A  34     -48.136 -37.111   3.933  1.00 28.98           C  
ATOM    250  OD1 ASP A  34     -47.028 -37.683   3.959  1.00 28.98           O  
ATOM    251  OD2 ASP A  34     -49.173 -37.753   3.649  1.00 28.98           O  
ATOM    252  N   ASP A  35     -47.519 -33.498   2.382  1.00 29.08           N  
ATOM    253  CA  ASP A  35     -47.757 -32.342   1.438  1.00 29.08           C  
ATOM    254  C   ASP A  35     -49.291 -32.039   1.155  1.00 29.08           C  
ATOM    255  CB  ASP A  35     -46.962 -32.683   0.164  1.00 29.08           C  
ATOM    256  O   ASP A  35     -50.065 -32.375   2.055  1.00 29.08           O  
ATOM    257  CG  ASP A  35     -45.478 -32.964   0.404  1.00 29.08           C  
ATOM    258  OD1 ASP A  35     -44.699 -31.988   0.328  1.00 29.08           O  
ATOM    259  OD2 ASP A  35     -45.142 -34.157   0.586  1.00 29.08           O  
ATOM    260  N   PRO A  36     -49.863 -31.496   0.010  1.00 43.25           N  
ATOM    261  CA  PRO A  36     -49.358 -30.824  -1.237  1.00 43.25           C  
ATOM    262  C   PRO A  36     -50.198 -29.676  -1.961  1.00 43.25           C  
ATOM    263  CB  PRO A  36     -49.377 -32.005  -2.224  1.00 43.25           C  
ATOM    264  O   PRO A  36     -51.386 -29.821  -2.223  1.00 43.25           O  
ATOM    265  CG  PRO A  36     -50.654 -32.770  -1.841  1.00 43.25           C  
ATOM    266  CD  PRO A  36     -51.046 -32.215  -0.467  1.00 43.25           C  
ATOM    267  N   ASN A  37     -49.505 -28.648  -2.510  1.00 27.92           N  
ATOM    268  CA  ASN A  37     -49.589 -28.053  -3.896  1.00 27.92           C  
ATOM    269  C   ASN A  37     -50.770 -27.187  -4.523  1.00 27.92           C  
ATOM    270  CB  ASN A  37     -49.159 -29.180  -4.868  1.00 27.92           C  
ATOM    271  O   ASN A  37     -51.948 -27.468  -4.352  1.00 27.92           O  
ATOM    272  CG  ASN A  37     -48.283 -28.739  -6.024  1.00 27.92           C  
ATOM    273  ND2 ASN A  37     -47.921 -29.653  -6.892  1.00 27.92           N  
ATOM    274  OD1 ASN A  37     -47.884 -27.594  -6.148  1.00 27.92           O  
ATOM    275  N   ALA A  38     -50.366 -26.244  -5.423  1.00 27.19           N  
ATOM    276  CA  ALA A  38     -50.954 -25.727  -6.712  1.00 27.19           C  
ATOM    277  C   ALA A  38     -52.114 -24.667  -6.880  1.00 27.19           C  
ATOM    278  CB  ALA A  38     -51.211 -26.935  -7.626  1.00 27.19           C  
ATOM    279  O   ALA A  38     -53.213 -24.853  -6.371  1.00 27.19           O  
ATOM    280  N   GLY A  39     -51.933 -23.666  -7.799  1.00 23.72           N  
ATOM    281  CA  GLY A  39     -53.003 -23.219  -8.755  1.00 23.72           C  
ATOM    282  C   GLY A  39     -53.270 -21.734  -9.211  1.00 23.72           C  
ATOM    283  O   GLY A  39     -54.346 -21.233  -8.905  1.00 23.72           O  
ATOM    284  N   SER A  40     -52.482 -21.125 -10.138  1.00 23.19           N  
ATOM    285  CA  SER A  40     -52.926 -20.120 -11.192  1.00 23.19           C  
ATOM    286  C   SER A  40     -53.368 -18.655 -10.788  1.00 23.19           C  
ATOM    287  CB  SER A  40     -54.003 -20.850 -12.017  1.00 23.19           C  
ATOM    288  O   SER A  40     -53.461 -18.411  -9.593  1.00 23.19           O  
ATOM    289  OG  SER A  40     -55.278 -20.693 -11.436  1.00 23.19           O  
ATOM    290  N   VAL A  41     -53.683 -17.607 -11.619  1.00 27.06           N  
ATOM    291  CA  VAL A  41     -53.342 -17.084 -13.003  1.00 27.06           C  
ATOM    292  C   VAL A  41     -53.933 -15.641 -13.267  1.00 27.06           C  
ATOM    293  CB  VAL A  41     -53.853 -18.042 -14.117  1.00 27.06           C  
ATOM    294  O   VAL A  41     -55.030 -15.368 -12.794  1.00 27.06           O  
ATOM    295  CG1 VAL A  41     -54.507 -17.449 -15.374  1.00 27.06           C  
ATOM    296  CG2 VAL A  41     -52.680 -18.881 -14.653  1.00 27.06           C  
ATOM    297  N   SER A  42     -53.302 -14.786 -14.122  1.00 25.22           N  
ATOM    298  CA  SER A  42     -53.811 -13.530 -14.815  1.00 25.22           C  
ATOM    299  C   SER A  42     -54.240 -12.283 -13.976  1.00 25.22           C  
ATOM    300  CB  SER A  42     -54.948 -13.921 -15.778  1.00 25.22           C  
ATOM    301  O   SER A  42     -54.522 -12.439 -12.797  1.00 25.22           O  
ATOM    302  OG  SER A  42     -56.116 -14.312 -15.083  1.00 25.22           O  
ATOM    303  N   ASP A  43     -54.421 -11.033 -14.474  1.00 24.52           N  
ATOM    304  CA  ASP A  43     -53.667 -10.112 -15.385  1.00 24.52           C  
ATOM    305  C   ASP A  43     -54.229  -8.642 -15.259  1.00 24.52           C  
ATOM    306  CB  ASP A  43     -53.704 -10.563 -16.870  1.00 24.52           C  
ATOM    307  O   ASP A  43     -55.140  -8.405 -14.473  1.00 24.52           O  
ATOM    308  CG  ASP A  43     -52.350 -11.086 -17.367  1.00 24.52           C  
ATOM    309  OD1 ASP A  43     -51.328 -10.393 -17.137  1.00 24.52           O  
ATOM    310  OD2 ASP A  43     -52.331 -12.175 -17.977  1.00 24.52           O  
ATOM    311  N   VAL A  44     -53.752  -7.683 -16.085  1.00 24.31           N  
ATOM    312  CA  VAL A  44     -54.365  -6.360 -16.462  1.00 24.31           C  
ATOM    313  C   VAL A  44     -54.002  -5.053 -15.687  1.00 24.31           C  
ATOM    314  CB  VAL A  44     -55.879  -6.436 -16.799  1.00 24.31           C  
ATOM    315  O   VAL A  44     -54.495  -4.727 -14.616  1.00 24.31           O  
ATOM    316  CG1 VAL A  44     -56.364  -5.154 -17.500  1.00 24.31           C  
ATOM    317  CG2 VAL A  44     -56.206  -7.589 -17.764  1.00 24.31           C  
ATOM    318  N   SER A  45     -53.195  -4.258 -16.404  1.00 23.83           N  
ATOM    319  CA  SER A  45     -52.739  -2.840 -16.401  1.00 23.83           C  
ATOM    320  C   SER A  45     -53.640  -1.611 -16.059  1.00 23.83           C  
ATOM    321  CB  SER A  45     -52.411  -2.639 -17.892  1.00 23.83           C  
ATOM    322  O   SER A  45     -54.859  -1.707 -16.113  1.00 23.83           O  
ATOM    323  OG  SER A  45     -53.560  -2.931 -18.679  1.00 23.83           O  
ATOM    324  N   LEU A  46     -52.972  -0.424 -16.007  1.00 24.72           N  
ATOM    325  CA  LEU A  46     -53.429   1.006 -16.090  1.00 24.72           C  
ATOM    326  C   LEU A  46     -53.780   1.706 -14.743  1.00 24.72           C  
ATOM    327  CB  LEU A  46     -54.567   1.183 -17.131  1.00 24.72           C  
ATOM    328  O   LEU A  46     -54.303   1.051 -13.855  1.00 24.72           O  
ATOM    329  CG  LEU A  46     -54.216   0.802 -18.589  1.00 24.72           C  
ATOM    330  CD1 LEU A  46     -55.349   0.011 -19.241  1.00 24.72           C  
ATOM    331  CD2 LEU A  46     -53.952   2.027 -19.471  1.00 24.72           C  
ATOM    332  N   ALA A  47     -53.571   3.022 -14.514  1.00 24.52           N  
ATOM    333  CA  ALA A  47     -52.699   4.047 -15.139  1.00 24.52           C  
ATOM    334  C   ALA A  47     -52.576   5.337 -14.262  1.00 24.52           C  
ATOM    335  CB  ALA A  47     -53.253   4.461 -16.510  1.00 24.52           C  
ATOM    336  O   ALA A  47     -53.420   5.574 -13.410  1.00 24.52           O  
ATOM    337  N   SER A  48     -51.543   6.154 -14.534  1.00 26.67           N  
ATOM    338  CA  SER A  48     -51.340   7.615 -14.306  1.00 26.67           C  
ATOM    339  C   SER A  48     -52.007   8.396 -13.145  1.00 26.67           C  
ATOM    340  CB  SER A  48     -51.717   8.355 -15.595  1.00 26.67           C  
ATOM    341  O   SER A  48     -53.227   8.478 -13.060  1.00 26.67           O  
ATOM    342  OG  SER A  48     -51.024   7.812 -16.709  1.00 26.67           O  
ATOM    343  N   GLY A  49     -51.201   9.177 -12.403  1.00 23.11           N  
ATOM    344  CA  GLY A  49     -51.655  10.307 -11.567  1.00 23.11           C  
ATOM    345  C   GLY A  49     -50.511  11.021 -10.817  1.00 23.11           C  
ATOM    346  O   GLY A  49     -49.619  10.356 -10.296  1.00 23.11           O  
ATOM    347  N   ASP A  50     -50.521  12.359 -10.775  1.00 25.28           N  
ATOM    348  CA  ASP A  50     -49.509  13.197 -10.099  1.00 25.28           C  
ATOM    349  C   ASP A  50     -49.772  13.377  -8.589  1.00 25.28           C  
ATOM    350  CB  ASP A  50     -49.505  14.606 -10.723  1.00 25.28           C  
ATOM    351  O   ASP A  50     -50.932  13.425  -8.182  1.00 25.28           O  
ATOM    352  CG  ASP A  50     -49.208  14.611 -12.221  1.00 25.28           C  
ATOM    353  OD1 ASP A  50     -48.018  14.449 -12.567  1.00 25.28           O  
ATOM    354  OD2 ASP A  50     -50.176  14.776 -12.997  1.00 25.28           O  
ATOM    355  N   LEU A  51     -48.716  13.597  -7.778  1.00 25.31           N  
ATOM    356  CA  LEU A  51     -48.520  14.816  -6.951  1.00 25.31           C  
ATOM    357  C   LEU A  51     -47.313  14.742  -5.981  1.00 25.31           C  
ATOM    358  CB  LEU A  51     -49.804  15.264  -6.205  1.00 25.31           C  
ATOM    359  O   LEU A  51     -46.693  13.702  -5.779  1.00 25.31           O  
ATOM    360  CG  LEU A  51     -50.600  16.300  -7.033  1.00 25.31           C  
ATOM    361  CD1 LEU A  51     -52.031  16.420  -6.516  1.00 25.31           C  
ATOM    362  CD2 LEU A  51     -49.953  17.690  -6.964  1.00 25.31           C  
ATOM    363  N   ILE A  52     -46.962  15.906  -5.423  1.00 30.92           N  
ATOM    364  CA  ILE A  52     -45.763  16.208  -4.617  1.00 30.92           C  
ATOM    365  C   ILE A  52     -45.947  15.842  -3.130  1.00 30.92           C  
ATOM    366  CB  ILE A  52     -45.486  17.735  -4.737  1.00 30.92           C  
ATOM    367  O   ILE A  52     -46.964  16.203  -2.543  1.00 30.92           O  
ATOM    368  CG1 ILE A  52     -45.203  18.179  -6.194  1.00 30.92           C  
ATOM    369  CG2 ILE A  52     -44.332  18.205  -3.828  1.00 30.92           C  
ATOM    370  CD1 ILE A  52     -45.509  19.664  -6.438  1.00 30.92           C  
ATOM    371  N   SER A  53     -44.913  15.284  -2.482  1.00 27.56           N  
ATOM    372  CA  SER A  53     -44.605  15.559  -1.061  1.00 27.56           C  
ATOM    373  C   SER A  53     -43.147  15.238  -0.709  1.00 27.56           C  
ATOM    374  CB  SER A  53     -45.505  14.781  -0.093  1.00 27.56           C  
ATOM    375  O   SER A  53     -42.608  14.218  -1.133  1.00 27.56           O  
ATOM    376  OG  SER A  53     -45.283  15.229   1.239  1.00 27.56           O  
ATOM    377  N   ASP A  54     -42.542  16.082   0.127  1.00 36.25           N  
ATOM    378  CA  ASP A  54     -41.262  15.832   0.800  1.00 36.25           C  
ATOM    379  C   ASP A  54     -41.399  14.894   2.021  1.00 36.25           C  
ATOM    380  CB  ASP A  54     -40.658  17.183   1.235  1.00 36.25           C  
ATOM    381  O   ASP A  54     -42.500  14.623   2.502  1.00 36.25           O  
ATOM    382  CG  ASP A  54     -39.826  17.829   0.130  1.00 36.25           C  
ATOM    383  OD1 ASP A  54     -38.828  17.183  -0.263  1.00 36.25           O  
ATOM    384  OD2 ASP A  54     -40.168  18.963  -0.266  1.00 36.25           O  
ATOM    385  N   ASN A  55     -40.241  14.492   2.566  1.00 33.41           N  
ATOM    386  CA  ASN A  55     -40.025  13.871   3.884  1.00 33.41           C  
ATOM    387  C   ASN A  55     -40.641  12.477   4.133  1.00 33.41           C  
ATOM    388  CB  ASN A  55     -40.355  14.884   4.998  1.00 33.41           C  
ATOM    389  O   ASN A  55     -41.619  12.319   4.860  1.00 33.41           O  
ATOM    390  CG  ASN A  55     -39.410  16.068   5.000  1.00 33.41           C  
ATOM    391  ND2 ASN A  55     -39.921  17.272   5.083  1.00 33.41           N  
ATOM    392  OD1 ASN A  55     -38.200  15.922   4.937  1.00 33.41           O  
ATOM    393  N   GLY A  56     -39.937  11.438   3.669  1.00 25.64           N  
ATOM    394  CA  GLY A  56     -40.101  10.053   4.128  1.00 25.64           C  
ATOM    395  C   GLY A  56     -38.757   9.309   4.215  1.00 25.64           C  
ATOM    396  O   GLY A  56     -37.781   9.734   3.587  1.00 25.64           O  
ATOM    397  N   PRO A  57     -38.654   8.210   4.990  1.00 26.30           N  
ATOM    398  CA  PRO A  57     -37.474   7.346   4.974  1.00 26.30           C  
ATOM    399  C   PRO A  57     -37.324   6.652   3.604  1.00 26.30           C  
ATOM    400  CB  PRO A  57     -37.695   6.343   6.111  1.00 26.30           C  
ATOM    401  O   PRO A  57     -38.316   6.470   2.895  1.00 26.30           O  
ATOM    402  CG  PRO A  57     -39.218   6.211   6.159  1.00 26.30           C  
ATOM    403  CD  PRO A  57     -39.703   7.620   5.810  1.00 26.30           C  
ATOM    404  N   PRO A  58     -36.108   6.231   3.207  1.00 30.34           N  
ATOM    405  CA  PRO A  58     -35.894   5.598   1.909  1.00 30.34           C  
ATOM    406  C   PRO A  58     -36.600   4.237   1.839  1.00 30.34           C  
ATOM    407  CB  PRO A  58     -34.372   5.491   1.754  1.00 30.34           C  
ATOM    408  O   PRO A  58     -36.131   3.251   2.411  1.00 30.34           O  
ATOM    409  CG  PRO A  58     -33.871   5.426   3.198  1.00 30.34           C  
ATOM    410  CD  PRO A  58     -34.859   6.323   3.945  1.00 30.34           C  
ATOM    411  N   HIS A  59     -37.716   4.183   1.111  1.00 26.84           N  
ATOM    412  CA  HIS A  59     -38.386   2.932   0.770  1.00 26.84           C  
ATOM    413  C   HIS A  59     -37.435   2.011  -0.005  1.00 26.84           C  
ATOM    414  CB  HIS A  59     -39.664   3.204  -0.038  1.00 26.84           C  
ATOM    415  O   HIS A  59     -36.721   2.441  -0.913  1.00 26.84           O  
ATOM    416  CG  HIS A  59     -40.839   3.603   0.818  1.00 26.84           C  
ATOM    417  CD2 HIS A  59     -41.095   4.841   1.346  1.00 26.84           C  
ATOM    418  ND1 HIS A  59     -41.864   2.773   1.218  1.00 26.84           N  
ATOM    419  CE1 HIS A  59     -42.716   3.495   1.965  1.00 26.84           C  
ATOM    420  NE2 HIS A  59     -42.284   4.758   2.077  1.00 26.84           N  
ATOM    421  N   VAL A  60     -37.450   0.721   0.336  1.00 27.70           N  
ATOM    422  CA  VAL A  60     -36.721  -0.302  -0.419  1.00 27.70           C  
ATOM    423  C   VAL A  60     -37.398  -0.467  -1.777  1.00 27.70           C  
ATOM    424  CB  VAL A  60     -36.661  -1.638   0.350  1.00 27.70           C  
ATOM    425  O   VAL A  60     -38.521  -0.962  -1.859  1.00 27.70           O  
ATOM    426  CG1 VAL A  60     -35.943  -2.727  -0.458  1.00 27.70           C  
ATOM    427  CG2 VAL A  60     -35.905  -1.466   1.675  1.00 27.70           C  
ATOM    428  N   ALA A  61     -36.709  -0.061  -2.843  1.00 28.61           N  
ATOM    429  CA  ALA A  61     -37.151  -0.288  -4.213  1.00 28.61           C  
ATOM    430  C   ALA A  61     -37.051  -1.786  -4.550  1.00 28.61           C  
ATOM    431  CB  ALA A  61     -36.331   0.605  -5.153  1.00 28.61           C  
ATOM    432  O   ALA A  61     -36.011  -2.273  -4.997  1.00 28.61           O  
ATOM    433  N   LEU A  62     -38.133  -2.523  -4.295  1.00 28.14           N  
ATOM    434  CA  LEU A  62     -38.279  -3.915  -4.708  1.00 28.14           C  
ATOM    435  C   LEU A  62     -38.290  -3.995  -6.239  1.00 28.14           C  
ATOM    436  CB  LEU A  62     -39.565  -4.505  -4.095  1.00 28.14           C  
ATOM    437  O   LEU A  62     -39.154  -3.418  -6.899  1.00 28.14           O  
ATOM    438  CG  LEU A  62     -39.420  -4.876  -2.607  1.00 28.14           C  
ATOM    439  CD1 LEU A  62     -40.795  -5.056  -1.965  1.00 28.14           C  
ATOM    440  CD2 LEU A  62     -38.643  -6.185  -2.430  1.00 28.14           C  
ATOM    441  N   LEU A  63     -37.324  -4.724  -6.799  1.00 34.12           N  
ATOM    442  CA  LEU A  63     -37.310  -5.069  -8.218  1.00 34.12           C  
ATOM    443  C   LEU A  63     -38.507  -5.987  -8.527  1.00 34.12           C  
ATOM    444  CB  LEU A  63     -35.984  -5.775  -8.560  1.00 34.12           C  
ATOM    445  O   LEU A  63     -38.679  -6.989  -7.827  1.00 34.12           O  
ATOM    446  CG  LEU A  63     -34.776  -4.825  -8.646  1.00 34.12           C  
ATOM    447  CD1 LEU A  63     -33.473  -5.617  -8.537  1.00 34.12           C  
ATOM    448  CD2 LEU A  63     -34.760  -4.068  -9.977  1.00 34.12           C  
ATOM    449  N   PRO A  64     -39.310  -5.708  -9.571  1.00 32.22           N  
ATOM    450  CA  PRO A  64     -40.395  -6.591  -9.978  1.00 32.22           C  
ATOM    451  C   PRO A  64     -39.825  -7.839 -10.668  1.00 32.22           C  
ATOM    452  CB  PRO A  64     -41.290  -5.737 -10.883  1.00 32.22           C  
ATOM    453  O   PRO A  64     -39.607  -7.860 -11.879  1.00 32.22           O  
ATOM    454  CG  PRO A  64     -40.310  -4.751 -11.518  1.00 32.22           C  
ATOM    455  CD  PRO A  64     -39.281  -4.518 -10.410  1.00 32.22           C  
ATOM    456  N   ALA A  65     -39.568  -8.888  -9.889  1.00 35.50           N  
ATOM    457  CA  ALA A  65     -39.306 -10.218 -10.428  1.00 35.50           C  
ATOM    458  C   ALA A  65     -40.606 -10.816 -10.988  1.00 35.50           C  
ATOM    459  CB  ALA A  65     -38.696 -11.094  -9.330  1.00 35.50           C  
ATOM    460  O   ALA A  65     -41.660 -10.702 -10.359  1.00 35.50           O  
ATOM    461  N   ARG A  66     -40.537 -11.484 -12.147  1.00 40.34           N  
ATOM    462  CA  ARG A  66     -41.662 -12.261 -12.687  1.00 40.34           C  
ATOM    463  C   ARG A  66     -41.266 -13.734 -12.689  1.00 40.34           C  
ATOM    464  CB  ARG A  66     -42.110 -11.724 -14.063  1.00 40.34           C  
ATOM    465  O   ARG A  66     -40.279 -14.114 -13.311  1.00 40.34           O  
ATOM    466  CG  ARG A  66     -43.592 -12.048 -14.340  1.00 40.34           C  
ATOM    467  CD  ARG A  66     -44.090 -11.482 -15.684  1.00 40.34           C  
ATOM    468  NE  ARG A  66     -45.571 -11.505 -15.776  1.00 40.34           N  
ATOM    469  NH1 ARG A  66     -45.810 -11.087 -18.026  1.00 40.34           N  
ATOM    470  NH2 ARG A  66     -47.629 -11.254 -16.747  1.00 40.34           N  
ATOM    471  CZ  ARG A  66     -46.326 -11.283 -16.845  1.00 40.34           C  
ATOM    472  N   MET A  67     -42.023 -14.540 -11.955  1.00 33.31           N  
ATOM    473  CA  MET A  67     -41.857 -15.992 -11.920  1.00 33.31           C  
ATOM    474  C   MET A  67     -42.343 -16.575 -13.253  1.00 33.31           C  
ATOM    475  CB  MET A  67     -42.631 -16.541 -10.706  1.00 33.31           C  
ATOM    476  O   MET A  67     -43.392 -16.153 -13.748  1.00 33.31           O  
ATOM    477  CG  MET A  67     -41.868 -17.593  -9.896  1.00 33.31           C  
ATOM    478  SD  MET A  67     -42.543 -17.728  -8.214  1.00 33.31           S  
ATOM    479  CE  MET A  67     -41.463 -18.989  -7.494  1.00 33.31           C  
ATOM    480  N   ASN A  68     -41.590 -17.501 -13.849  1.00 41.47           N  
ATOM    481  CA  ASN A  68     -42.060 -18.230 -15.032  1.00 41.47           C  
ATOM    482  C   ASN A  68     -43.093 -19.309 -14.637  1.00 41.47           C  
ATOM    483  CB  ASN A  68     -40.856 -18.795 -15.816  1.00 41.47           C  
ATOM    484  O   ASN A  68     -43.247 -19.609 -13.451  1.00 41.47           O  
ATOM    485  CG  ASN A  68     -41.262 -19.238 -17.216  1.00 41.47           C  
ATOM    486  ND2 ASN A  68     -40.722 -20.315 -17.730  1.00 41.47           N  
ATOM    487  OD1 ASN A  68     -42.124 -18.637 -17.838  1.00 41.47           O  
ATOM    488  N   SER A  69     -43.765 -19.929 -15.617  1.00 40.81           N  
ATOM    489  CA  SER A  69     -44.702 -21.055 -15.408  1.00 40.81           C  
ATOM    490  C   SER A  69     -44.137 -22.185 -14.544  1.00 40.81           C  
ATOM    491  CB  SER A  69     -45.102 -21.660 -16.762  1.00 40.81           C  
ATOM    492  O   SER A  69     -44.886 -22.854 -13.837  1.00 40.81           O  
ATOM    493  OG  SER A  69     -43.971 -21.940 -17.568  1.00 40.81           O  
ATOM    494  N   ASP A  70     -42.817 -22.355 -14.582  1.00 46.53           N  
ATOM    495  CA  ASP A  70     -42.098 -23.491 -14.005  1.00 46.53           C  
ATOM    496  C   ASP A  70     -41.465 -23.146 -12.638  1.00 46.53           C  
ATOM    497  CB  ASP A  70     -41.088 -24.027 -15.039  1.00 46.53           C  
ATOM    498  O   ASP A  70     -40.651 -23.897 -12.108  1.00 46.53           O  
ATOM    499  CG  ASP A  70     -41.586 -23.941 -16.494  1.00 46.53           C  
ATOM    500  OD1 ASP A  70     -42.779 -24.229 -16.757  1.00 46.53           O  
ATOM    501  OD2 ASP A  70     -40.807 -23.435 -17.330  1.00 46.53           O  
ATOM    502  N   GLY A  71     -41.823 -21.992 -12.058  1.00 36.19           N  
ATOM    503  CA  GLY A  71     -41.428 -21.585 -10.704  1.00 36.19           C  
ATOM    504  C   GLY A  71     -40.071 -20.881 -10.576  1.00 36.19           C  
ATOM    505  O   GLY A  71     -39.717 -20.454  -9.479  1.00 36.19           O  
ATOM    506  N   GLU A  72     -39.309 -20.705 -11.658  1.00 35.72           N  
ATOM    507  CA  GLU A  72     -38.021 -20.001 -11.592  1.00 35.72           C  
ATOM    508  C   GLU A  72     -38.191 -18.467 -11.596  1.00 35.72           C  
ATOM    509  CB  GLU A  72     -37.052 -20.522 -12.665  1.00 35.72           C  
ATOM    510  O   GLU A  72     -39.049 -17.905 -12.287  1.00 35.72           O  
ATOM    511  CG  GLU A  72     -35.598 -20.211 -12.272  1.00 35.72           C  
ATOM    512  CD  GLU A  72     -34.566 -20.866 -13.202  1.00 35.72           C  
ATOM    513  OE1 GLU A  72     -33.532 -21.332 -12.672  1.00 35.72           O  
ATOM    514  OE2 GLU A  72     -34.791 -20.837 -14.432  1.00 35.72           O  
ATOM    515  N   LEU A  73     -37.384 -17.775 -10.784  1.00 31.47           N  
ATOM    516  CA  LEU A  73     -37.544 -16.355 -10.457  1.00 31.47           C  
ATOM    517  C   LEU A  73     -36.678 -15.473 -11.374  1.00 31.47           C  
ATOM    518  CB  LEU A  73     -37.296 -16.185  -8.944  1.00 31.47           C  
ATOM    519  O   LEU A  73     -35.561 -15.085 -11.033  1.00 31.47           O  
ATOM    520  CG  LEU A  73     -37.859 -14.868  -8.369  1.00 31.47           C  
ATOM    521  CD1 LEU A  73     -38.618 -15.133  -7.067  1.00 31.47           C  
ATOM    522  CD2 LEU A  73     -36.758 -13.851  -8.062  1.00 31.47           C  
ATOM    523  N   VAL A  74     -37.195 -15.170 -12.567  1.00 36.06           N  
ATOM    524  CA  VAL A  74     -36.432 -14.491 -13.624  1.00 36.06           C  
ATOM    525  C   VAL A  74     -36.373 -12.976 -13.394  1.00 36.06           C  
ATOM    526  CB  VAL A  74     -36.969 -14.843 -15.026  1.00 36.06           C  
ATOM    527  O   VAL A  74     -37.387 -12.271 -13.376  1.00 36.06           O  
ATOM    528  CG1 VAL A  74     -36.089 -14.231 -16.127  1.00 36.06           C  
ATOM    529  CG2 VAL A  74     -36.996 -16.363 -15.249  1.00 36.06           C  
ATOM    530  N   ALA A  75     -35.153 -12.448 -13.269  1.00 34.66           N  
ATOM    531  CA  ALA A  75     -34.896 -11.012 -13.242  1.00 34.66           C  
ATOM    532  C   ALA A  75     -34.948 -10.431 -14.667  1.00 34.66           C  
ATOM    533  CB  ALA A  75     -33.549 -10.761 -12.553  1.00 34.66           C  
ATOM    534  O   ALA A  75     -34.072 -10.692 -15.492  1.00 34.66           O  
ATOM    535  N   VAL A  76     -35.968  -9.619 -14.961  1.00 33.78           N  
ATOM    536  CA  VAL A  76     -36.127  -8.981 -16.277  1.00 33.78           C  
ATOM    537  C   VAL A  76     -35.102  -7.855 -16.441  1.00 33.78           C  
ATOM    538  CB  VAL A  76     -37.569  -8.476 -16.495  1.00 33.78           C  
ATOM    539  O   VAL A  76     -35.252  -6.770 -15.880  1.00 33.78           O  
ATOM    540  CG1 VAL A  76     -37.740  -7.864 -17.893  1.00 33.78           C  
ATOM    541  CG2 VAL A  76     -38.585  -9.620 -16.365  1.00 33.78           C  
ATOM    542  N   ALA A  77     -34.056  -8.100 -17.233  1.00 30.28           N  
ATOM    543  CA  ALA A  77     -33.094  -7.068 -17.607  1.00 30.28           C  
ATOM    544  C   ALA A  77     -33.765  -6.004 -18.508  1.00 30.28           C  
ATOM    545  CB  ALA A  77     -31.890  -7.728 -18.290  1.00 30.28           C  
ATOM    546  O   ALA A  77     -34.387  -6.365 -19.512  1.00 30.28           O  
ATOM    547  N   PRO A  78     -33.654  -4.697 -18.200  1.00 30.41           N  
ATOM    548  CA  PRO A  78     -34.310  -3.657 -18.986  1.00 30.41           C  
ATOM    549  C   PRO A  78     -33.646  -3.489 -20.360  1.00 30.41           C  
ATOM    550  CB  PRO A  78     -34.227  -2.387 -18.131  1.00 30.41           C  
ATOM    551  O   PRO A  78     -32.444  -3.238 -20.460  1.00 30.41           O  
ATOM    552  CG  PRO A  78     -32.975  -2.608 -17.281  1.00 30.41           C  
ATOM    553  CD  PRO A  78     -32.977  -4.119 -17.049  1.00 30.41           C  
ATOM    554  N   MET A  79     -34.440  -3.568 -21.433  1.00 27.03           N  
ATOM    555  CA  MET A  79     -33.973  -3.239 -22.784  1.00 27.03           C  
ATOM    556  C   MET A  79     -33.610  -1.754 -22.889  1.00 27.03           C  
ATOM    557  CB  MET A  79     -35.034  -3.569 -23.844  1.00 27.03           C  
ATOM    558  O   MET A  79     -34.440  -0.878 -22.644  1.00 27.03           O  
ATOM    559  CG  MET A  79     -35.110  -5.058 -24.185  1.00 27.03           C  
ATOM    560  SD  MET A  79     -36.168  -5.371 -25.625  1.00 27.03           S  
ATOM    561  CE  MET A  79     -35.803  -7.124 -25.905  1.00 27.03           C  
ATOM    562  N   ALA A  80     -32.387  -1.462 -23.328  1.00 30.02           N  
ATOM    563  CA  ALA A  80     -31.949  -0.096 -23.578  1.00 30.02           C  
ATOM    564  C   ALA A  80     -32.617   0.488 -24.839  1.00 30.02           C  
ATOM    565  CB  ALA A  80     -30.417  -0.084 -23.676  1.00 30.02           C  
ATOM    566  O   ALA A  80     -32.394   0.010 -25.951  1.00 30.02           O  
ATOM    567  N   ARG A  81     -33.374   1.583 -24.682  1.00 25.70           N  
ATOM    568  CA  ARG A  81     -33.631   2.546 -25.768  1.00 25.70           C  
ATOM    569  C   ARG A  81     -32.630   3.697 -25.654  1.00 25.70           C  
ATOM    570  CB  ARG A  81     -35.099   3.003 -25.794  1.00 25.70           C  
ATOM    571  O   ARG A  81     -32.271   4.099 -24.554  1.00 25.70           O  
ATOM    572  CG  ARG A  81     -35.973   1.984 -26.546  1.00 25.70           C  
ATOM    573  CD  ARG A  81     -37.421   2.473 -26.689  1.00 25.70           C  
ATOM    574  NE  ARG A  81     -38.195   1.611 -27.606  1.00 25.70           N  
ATOM    575  NH1 ARG A  81     -40.231   2.657 -27.386  1.00 25.70           N  
ATOM    576  NH2 ARG A  81     -40.030   0.924 -28.773  1.00 25.70           N  
ATOM    577  CZ  ARG A  81     -39.476   1.735 -27.915  1.00 25.70           C  
ATOM    578  N   GLY A  82     -32.110   4.133 -26.801  1.00 27.78           N  
ATOM    579  CA  GLY A  82     -30.836   4.851 -26.879  1.00 27.78           C  
ATOM    580  C   GLY A  82     -30.903   6.381 -26.942  1.00 27.78           C  
ATOM    581  O   GLY A  82     -31.909   7.009 -26.628  1.00 27.78           O  
ATOM    582  N   SER A  83     -29.794   6.945 -27.438  1.00 25.89           N  
ATOM    583  CA  SER A  83     -29.330   8.341 -27.318  1.00 25.89           C  
ATOM    584  C   SER A  83     -28.806   8.701 -25.908  1.00 25.89           C  
ATOM    585  CB  SER A  83     -30.330   9.360 -27.890  1.00 25.89           C  
ATOM    586  O   SER A  83     -29.393   8.304 -24.913  1.00 25.89           O  
ATOM    587  OG  SER A  83     -31.386   9.622 -27.000  1.00 25.89           O  
ATOM    588  N   SER A  84     -27.668   9.391 -25.739  1.00 26.66           N  
ATOM    589  CA  SER A  84     -26.727   9.957 -26.724  1.00 26.66           C  
ATOM    590  C   SER A  84     -25.307   9.361 -26.594  1.00 26.66           C  
ATOM    591  CB  SER A  84     -26.723  11.487 -26.608  1.00 26.66           C  
ATOM    592  O   SER A  84     -24.743   9.234 -25.511  1.00 26.66           O  
ATOM    593  OG  SER A  84     -26.290  11.907 -25.333  1.00 26.66           O  
ATOM    594  N   ALA A  85     -24.701   8.974 -27.721  1.00 30.98           N  
ATOM    595  CA  ALA A  85     -23.509   8.114 -27.755  1.00 30.98           C  
ATOM    596  C   ALA A  85     -22.166   8.872 -27.890  1.00 30.98           C  
ATOM    597  CB  ALA A  85     -23.727   7.047 -28.840  1.00 30.98           C  
ATOM    598  O   ALA A  85     -21.300   8.455 -28.656  1.00 30.98           O  
ATOM    599  N   ARG A  86     -21.987  10.014 -27.201  1.00 28.20           N  
ATOM    600  CA  ARG A  86     -20.747  10.829 -27.298  1.00 28.20           C  
ATOM    601  C   ARG A  86     -20.118  11.304 -25.978  1.00 28.20           C  
ATOM    602  CB  ARG A  86     -20.924  11.980 -28.315  1.00 28.20           C  
ATOM    603  O   ARG A  86     -19.044  11.888 -26.024  1.00 28.20           O  
ATOM    604  CG  ARG A  86     -20.821  11.467 -29.764  1.00 28.20           C  
ATOM    605  CD  ARG A  86     -20.770  12.607 -30.790  1.00 28.20           C  
ATOM    606  NE  ARG A  86     -20.541  12.082 -32.152  1.00 28.20           N  
ATOM    607  NH1 ARG A  86     -20.849  14.038 -33.321  1.00 28.20           N  
ATOM    608  NH2 ARG A  86     -20.326  12.170 -34.419  1.00 28.20           N  
ATOM    609  CZ  ARG A  86     -20.573  12.764 -33.286  1.00 28.20           C  
ATOM    610  N   SER A  87     -20.714  11.013 -24.820  1.00 25.53           N  
ATOM    611  CA  SER A  87     -20.148  11.341 -23.494  1.00 25.53           C  
ATOM    612  C   SER A  87     -19.661  10.126 -22.686  1.00 25.53           C  
ATOM    613  CB  SER A  87     -21.182  12.130 -22.686  1.00 25.53           C  
ATOM    614  O   SER A  87     -18.951  10.296 -21.698  1.00 25.53           O  
ATOM    615  OG  SER A  87     -22.404  11.414 -22.667  1.00 25.53           O  
ATOM    616  N   LEU A  88     -20.012   8.894 -23.083  1.00 27.80           N  
ATOM    617  CA  LEU A  88     -19.773   7.691 -22.267  1.00 27.80           C  
ATOM    618  C   LEU A  88     -18.339   7.129 -22.308  1.00 27.80           C  
ATOM    619  CB  LEU A  88     -20.782   6.583 -22.650  1.00 27.80           C  
ATOM    620  O   LEU A  88     -17.949   6.415 -21.385  1.00 27.80           O  
ATOM    621  CG  LEU A  88     -21.868   6.367 -21.580  1.00 27.80           C  
ATOM    622  CD1 LEU A  88     -22.983   7.406 -21.702  1.00 27.80           C  
ATOM    623  CD2 LEU A  88     -22.477   4.973 -21.717  1.00 27.80           C  
ATOM    624  N   THR A  89     -17.554   7.415 -23.349  1.00 27.12           N  
ATOM    625  CA  THR A  89     -16.285   6.709 -23.628  1.00 27.12           C  
ATOM    626  C   THR A  89     -15.184   6.961 -22.595  1.00 27.12           C  
ATOM    627  CB  THR A  89     -15.759   7.063 -25.027  1.00 27.12           C  
ATOM    628  O   THR A  89     -14.393   6.062 -22.325  1.00 27.12           O  
ATOM    629  CG2 THR A  89     -16.593   6.408 -26.127  1.00 27.12           C  
ATOM    630  OG1 THR A  89     -15.831   8.457 -25.232  1.00 27.12           O  
ATOM    631  N   LEU A  90     -15.157   8.139 -21.963  1.00 28.39           N  
ATOM    632  CA  LEU A  90     -14.242   8.443 -20.850  1.00 28.39           C  
ATOM    633  C   LEU A  90     -14.736   7.910 -19.495  1.00 28.39           C  
ATOM    634  CB  LEU A  90     -14.003   9.966 -20.807  1.00 28.39           C  
ATOM    635  O   LEU A  90     -13.934   7.681 -18.592  1.00 28.39           O  
ATOM    636  CG  LEU A  90     -12.837  10.403 -21.714  1.00 28.39           C  
ATOM    637  CD1 LEU A  90     -12.925  11.897 -22.021  1.00 28.39           C  
ATOM    638  CD2 LEU A  90     -11.487  10.136 -21.043  1.00 28.39           C  
ATOM    639  N   LEU A  91     -16.045   7.684 -19.345  1.00 26.95           N  
ATOM    640  CA  LEU A  91     -16.655   7.263 -18.081  1.00 26.95           C  
ATOM    641  C   LEU A  91     -16.724   5.743 -17.909  1.00 26.95           C  
ATOM    642  CB  LEU A  91     -18.035   7.933 -17.938  1.00 26.95           C  
ATOM    643  O   LEU A  91     -16.696   5.281 -16.774  1.00 26.95           O  
ATOM    644  CG  LEU A  91     -17.929   9.352 -17.345  1.00 26.95           C  
ATOM    645  CD1 LEU A  91     -19.207  10.139 -17.625  1.00 26.95           C  
ATOM    646  CD2 LEU A  91     -17.721   9.309 -15.827  1.00 26.95           C  
ATOM    647  N   GLN A  92     -16.754   4.949 -18.984  1.00 27.56           N  
ATOM    648  CA  GLN A  92     -16.768   3.482 -18.884  1.00 27.56           C  
ATOM    649  C   GLN A  92     -15.586   2.864 -18.103  1.00 27.56           C  
ATOM    650  CB  GLN A  92     -16.916   2.841 -20.271  1.00 27.56           C  
ATOM    651  O   GLN A  92     -15.864   2.036 -17.232  1.00 27.56           O  
ATOM    652  CG  GLN A  92     -18.379   2.879 -20.738  1.00 27.56           C  
ATOM    653  CD  GLN A  92     -18.565   2.176 -22.077  1.00 27.56           C  
ATOM    654  NE2 GLN A  92     -19.395   1.159 -22.158  1.00 27.56           N  
ATOM    655  OE1 GLN A  92     -17.971   2.530 -23.079  1.00 27.56           O  
ATOM    656  N   PRO A  93     -14.302   3.236 -18.310  1.00 30.70           N  
ATOM    657  CA  PRO A  93     -13.213   2.672 -17.506  1.00 30.70           C  
ATOM    658  C   PRO A  93     -13.304   3.090 -16.031  1.00 30.70           C  
ATOM    659  CB  PRO A  93     -11.914   3.135 -18.175  1.00 30.70           C  
ATOM    660  O   PRO A  93     -13.078   2.259 -15.152  1.00 30.70           O  
ATOM    661  CG  PRO A  93     -12.320   4.409 -18.916  1.00 30.70           C  
ATOM    662  CD  PRO A  93     -13.762   4.124 -19.334  1.00 30.70           C  
ATOM    663  N   MET A  94     -13.711   4.334 -15.738  1.00 28.00           N  
ATOM    664  CA  MET A  94     -13.952   4.772 -14.358  1.00 28.00           C  
ATOM    665  C   MET A  94     -15.129   4.032 -13.718  1.00 28.00           C  
ATOM    666  CB  MET A  94     -14.190   6.287 -14.279  1.00 28.00           C  
ATOM    667  O   MET A  94     -15.009   3.606 -12.577  1.00 28.00           O  
ATOM    668  CG  MET A  94     -12.897   7.086 -14.461  1.00 28.00           C  
ATOM    669  SD  MET A  94     -13.052   8.853 -14.074  1.00 28.00           S  
ATOM    670  CE  MET A  94     -13.195   8.812 -12.265  1.00 28.00           C  
ATOM    671  N   ALA A  95     -16.240   3.831 -14.428  1.00 27.80           N  
ATOM    672  CA  ALA A  95     -17.402   3.103 -13.924  1.00 27.80           C  
ATOM    673  C   ALA A  95     -17.084   1.620 -13.670  1.00 27.80           C  
ATOM    674  CB  ALA A  95     -18.558   3.278 -14.915  1.00 27.80           C  
ATOM    675  O   ALA A  95     -17.469   1.085 -12.633  1.00 27.80           O  
ATOM    676  N   GLY A  96     -16.320   0.979 -14.563  1.00 30.52           N  
ATOM    677  CA  GLY A  96     -15.831  -0.389 -14.375  1.00 30.52           C  
ATOM    678  C   GLY A  96     -14.953  -0.525 -13.129  1.00 30.52           C  
ATOM    679  O   GLY A  96     -15.217  -1.378 -12.284  1.00 30.52           O  
ATOM    680  N   TRP A  97     -13.966   0.359 -12.953  1.00 32.38           N  
ATOM    681  CA  TRP A  97     -13.105   0.357 -11.762  1.00 32.38           C  
ATOM    682  C   TRP A  97     -13.826   0.792 -10.478  1.00 32.38           C  
ATOM    683  CB  TRP A  97     -11.852   1.199 -12.022  1.00 32.38           C  
ATOM    684  O   TRP A  97     -13.548   0.245  -9.414  1.00 32.38           O  
ATOM    685  CG  TRP A  97     -10.746   0.440 -12.687  1.00 32.38           C  
ATOM    686  CD1 TRP A  97     -10.525   0.339 -14.017  1.00 32.38           C  
ATOM    687  CD2 TRP A  97      -9.700  -0.357 -12.048  1.00 32.38           C  
ATOM    688  CE2 TRP A  97      -8.853  -0.892 -13.065  1.00 32.38           C  
ATOM    689  CE3 TRP A  97      -9.379  -0.674 -10.710  1.00 32.38           C  
ATOM    690  NE1 TRP A  97      -9.410  -0.446 -14.245  1.00 32.38           N  
ATOM    691  CH2 TRP A  97      -7.422  -1.951 -11.426  1.00 32.38           C  
ATOM    692  CZ2 TRP A  97      -7.728  -1.675 -12.770  1.00 32.38           C  
ATOM    693  CZ3 TRP A  97      -8.252  -1.461 -10.401  1.00 32.38           C  
ATOM    694  N   LEU A  98     -14.794   1.709 -10.545  1.00 32.81           N  
ATOM    695  CA  LEU A  98     -15.624   2.085  -9.395  1.00 32.81           C  
ATOM    696  C   LEU A  98     -16.597   0.968  -8.993  1.00 32.81           C  
ATOM    697  CB  LEU A  98     -16.362   3.407  -9.674  1.00 32.81           C  
ATOM    698  O   LEU A  98     -16.865   0.823  -7.805  1.00 32.81           O  
ATOM    699  CG  LEU A  98     -15.456   4.653  -9.593  1.00 32.81           C  
ATOM    700  CD1 LEU A  98     -16.181   5.863 -10.184  1.00 32.81           C  
ATOM    701  CD2 LEU A  98     -15.080   4.996  -8.148  1.00 32.81           C  
ATOM    702  N   ALA A  99     -17.064   0.131  -9.923  1.00 32.28           N  
ATOM    703  CA  ALA A  99     -17.766  -1.107  -9.582  1.00 32.28           C  
ATOM    704  C   ALA A  99     -16.817  -2.135  -8.930  1.00 32.28           C  
ATOM    705  CB  ALA A  99     -18.442  -1.654 -10.845  1.00 32.28           C  
ATOM    706  O   ALA A  99     -17.183  -2.778  -7.948  1.00 32.28           O  
ATOM    707  N   PHE A 100     -15.577  -2.234  -9.423  1.00 34.12           N  
ATOM    708  CA  PHE A 100     -14.537  -3.144  -8.922  1.00 34.12           C  
ATOM    709  C   PHE A 100     -14.035  -2.789  -7.509  1.00 34.12           C  
ATOM    710  CB  PHE A 100     -13.372  -3.123  -9.926  1.00 34.12           C  
ATOM    711  O   PHE A 100     -13.762  -3.674  -6.700  1.00 34.12           O  
ATOM    712  CG  PHE A 100     -12.655  -4.439 -10.129  1.00 34.12           C  
ATOM    713  CD1 PHE A 100     -11.586  -4.809  -9.294  1.00 34.12           C  
ATOM    714  CD2 PHE A 100     -13.007  -5.253 -11.223  1.00 34.12           C  
ATOM    715  CE1 PHE A 100     -10.839  -5.965  -9.582  1.00 34.12           C  
ATOM    716  CE2 PHE A 100     -12.253  -6.401 -11.519  1.00 34.12           C  
ATOM    717  CZ  PHE A 100     -11.150  -6.735 -10.717  1.00 34.12           C  
ATOM    718  N   CYS A 101     -13.919  -1.493  -7.199  1.00 32.31           N  
ATOM    719  CA  CYS A 101     -13.441  -0.975  -5.912  1.00 32.31           C  
ATOM    720  C   CYS A 101     -14.563  -0.510  -4.964  1.00 32.31           C  
ATOM    721  CB  CYS A 101     -12.453   0.173  -6.177  1.00 32.31           C  
ATOM    722  O   CYS A 101     -14.288  -0.207  -3.804  1.00 32.31           O  
ATOM    723  SG  CYS A 101     -10.975  -0.422  -7.051  1.00 32.31           S  
ATOM    724  N   GLY A 102     -15.806  -0.399  -5.443  1.00 28.20           N  
ATOM    725  CA  GLY A 102     -16.921   0.214  -4.709  1.00 28.20           C  
ATOM    726  C   GLY A 102     -17.725  -0.728  -3.812  1.00 28.20           C  
ATOM    727  O   GLY A 102     -18.507  -0.244  -2.992  1.00 28.20           O  
ATOM    728  N   TYR A 103     -17.543  -2.047  -3.938  1.00 28.38           N  
ATOM    729  CA  TYR A 103     -18.232  -3.037  -3.109  1.00 28.38           C  
ATOM    730  C   TYR A 103     -17.403  -3.461  -1.895  1.00 28.38           C  
ATOM    731  CB  TYR A 103     -18.697  -4.237  -3.948  1.00 28.38           C  
ATOM    732  O   TYR A 103     -16.337  -4.061  -2.017  1.00 28.38           O  
ATOM    733  CG  TYR A 103     -20.151  -4.106  -4.350  1.00 28.38           C  
ATOM    734  CD1 TYR A 103     -21.159  -4.578  -3.484  1.00 28.38           C  
ATOM    735  CD2 TYR A 103     -20.498  -3.456  -5.549  1.00 28.38           C  
ATOM    736  CE1 TYR A 103     -22.517  -4.408  -3.819  1.00 28.38           C  
ATOM    737  CE2 TYR A 103     -21.855  -3.279  -5.884  1.00 28.38           C  
ATOM    738  OH  TYR A 103     -24.171  -3.580  -5.353  1.00 28.38           O  
ATOM    739  CZ  TYR A 103     -22.865  -3.756  -5.022  1.00 28.38           C  
ATOM    740  N   ALA A 104     -17.948  -3.189  -0.710  1.00 26.05           N  
ATOM    741  CA  ALA A 104     -17.442  -3.671   0.566  1.00 26.05           C  
ATOM    742  C   ALA A 104     -18.607  -3.911   1.550  1.00 26.05           C  
ATOM    743  CB  ALA A 104     -16.468  -2.633   1.142  1.00 26.05           C  
ATOM    744  O   ALA A 104     -19.499  -3.064   1.641  1.00 26.05           O  
ATOM    745  N   PRO A 105     -18.544  -4.950   2.395  1.00 38.06           N  
ATOM    746  CA  PRO A 105     -17.938  -6.251   2.128  1.00 38.06           C  
ATOM    747  C   PRO A 105     -18.959  -7.394   2.327  1.00 38.06           C  
ATOM    748  CB  PRO A 105     -16.777  -6.283   3.114  1.00 38.06           C  
ATOM    749  O   PRO A 105     -19.966  -7.235   3.018  1.00 38.06           O  
ATOM    750  CG  PRO A 105     -17.409  -5.683   4.373  1.00 38.06           C  
ATOM    751  CD  PRO A 105     -18.472  -4.713   3.832  1.00 38.06           C  
ATOM    752  N   GLY A 106     -18.726  -8.521   1.661  1.00 28.27           N  
ATOM    753  CA  GLY A 106     -19.624  -9.676   1.635  1.00 28.27           C  
ATOM    754  C   GLY A 106     -19.239 -10.643   0.513  1.00 28.27           C  
ATOM    755  O   GLY A 106     -18.696 -10.230  -0.514  1.00 28.27           O  
ATOM    756  N   GLY A 107     -19.471 -11.940   0.717  1.00 35.75           N  
ATOM    757  CA  GLY A 107     -18.941 -13.000  -0.145  1.00 35.75           C  
ATOM    758  C   GLY A 107     -19.494 -13.002  -1.575  1.00 35.75           C  
ATOM    759  O   GLY A 107     -20.559 -13.554  -1.827  1.00 35.75           O  
ATOM    760  N   GLY A 108     -18.735 -12.458  -2.528  1.00 48.06           N  
ATOM    761  CA  GLY A 108     -19.024 -12.553  -3.963  1.00 48.06           C  
ATOM    762  C   GLY A 108     -18.231 -11.542  -4.794  1.00 48.06           C  
ATOM    763  O   GLY A 108     -17.924 -10.460  -4.305  1.00 48.06           O  
ATOM    764  N   ILE A 109     -17.900 -11.896  -6.045  1.00 36.53           N  
ATOM    765  CA  ILE A 109     -17.281 -11.063  -7.112  1.00 36.53           C  
ATOM    766  C   ILE A 109     -15.878 -10.485  -6.807  1.00 36.53           C  
ATOM    767  CB  ILE A 109     -18.287  -9.994  -7.619  1.00 36.53           C  
ATOM    768  O   ILE A 109     -14.970 -10.604  -7.625  1.00 36.53           O  
ATOM    769  CG1 ILE A 109     -19.609 -10.667  -8.077  1.00 36.53           C  
ATOM    770  CG2 ILE A 109     -17.680  -9.170  -8.771  1.00 36.53           C  
ATOM    771  CD1 ILE A 109     -20.708  -9.697  -8.527  1.00 36.53           C  
ATOM    772  N   VAL A 110     -15.635  -9.931  -5.620  1.00 38.12           N  
ATOM    773  CA  VAL A 110     -14.334  -9.416  -5.162  1.00 38.12           C  
ATOM    774  C   VAL A 110     -13.246 -10.495  -5.280  1.00 38.12           C  
ATOM    775  CB  VAL A 110     -14.481  -8.904  -3.710  1.00 38.12           C  
ATOM    776  O   VAL A 110     -12.160 -10.243  -5.800  1.00 38.12           O  
ATOM    777  CG1 VAL A 110     -13.160  -8.417  -3.108  1.00 38.12           C  
ATOM    778  CG2 VAL A 110     -15.477  -7.738  -3.634  1.00 38.12           C  
ATOM    779  N   GLY A 111     -13.550 -11.731  -4.870  1.00 36.50           N  
ATOM    780  CA  GLY A 111     -12.612 -12.857  -4.935  1.00 36.50           C  
ATOM    781  C   GLY A 111     -12.189 -13.258  -6.355  1.00 36.50           C  
ATOM    782  O   GLY A 111     -11.043 -13.671  -6.538  1.00 36.50           O  
ATOM    783  N   THR A 112     -13.075 -13.114  -7.348  1.00 37.09           N  
ATOM    784  CA  THR A 112     -12.788 -13.385  -8.768  1.00 37.09           C  
ATOM    785  C   THR A 112     -12.117 -12.196  -9.451  1.00 37.09           C  
ATOM    786  CB  THR A 112     -14.051 -13.800  -9.546  1.00 37.09           C  
ATOM    787  O   THR A 112     -11.178 -12.403 -10.215  1.00 37.09           O  
ATOM    788  CG2 THR A 112     -14.420 -15.256  -9.277  1.00 37.09           C  
ATOM    789  OG1 THR A 112     -15.171 -13.043  -9.162  1.00 37.09           O  
ATOM    790  N   GLY A 113     -12.493 -10.960  -9.107  1.00 40.00           N  
ATOM    791  CA  GLY A 113     -11.807  -9.750  -9.567  1.00 40.00           C  
ATOM    792  C   GLY A 113     -10.327  -9.731  -9.171  1.00 40.00           C  
ATOM    793  O   GLY A 113      -9.452  -9.602 -10.028  1.00 40.00           O  
ATOM    794  N   TRP A 114     -10.010  -9.966  -7.893  1.00 44.28           N  
ATOM    795  CA  TRP A 114      -8.612 -10.056  -7.449  1.00 44.28           C  
ATOM    796  C   TRP A 114      -7.875 -11.280  -8.006  1.00 44.28           C  
ATOM    797  CB  TRP A 114      -8.529  -9.998  -5.919  1.00 44.28           C  
ATOM    798  O   TRP A 114      -6.665 -11.205  -8.209  1.00 44.28           O  
ATOM    799  CG  TRP A 114      -8.877  -8.656  -5.356  1.00 44.28           C  
ATOM    800  CD1 TRP A 114      -9.967  -8.371  -4.614  1.00 44.28           C  
ATOM    801  CD2 TRP A 114      -8.181  -7.383  -5.536  1.00 44.28           C  
ATOM    802  CE2 TRP A 114      -8.969  -6.352  -4.941  1.00 44.28           C  
ATOM    803  CE3 TRP A 114      -6.976  -6.993  -6.161  1.00 44.28           C  
ATOM    804  NE1 TRP A 114     -10.034  -7.014  -4.374  1.00 44.28           N  
ATOM    805  CH2 TRP A 114      -7.431  -4.640  -5.676  1.00 44.28           C  
ATOM    806  CZ2 TRP A 114      -8.617  -4.998  -5.014  1.00 44.28           C  
ATOM    807  CZ3 TRP A 114      -6.599  -5.637  -6.216  1.00 44.28           C  
ATOM    808  N   ALA A 115      -8.569 -12.386  -8.300  1.00 36.72           N  
ATOM    809  CA  ALA A 115      -7.959 -13.524  -8.989  1.00 36.72           C  
ATOM    810  C   ALA A 115      -7.569 -13.172 -10.435  1.00 36.72           C  
ATOM    811  CB  ALA A 115      -8.897 -14.734  -8.924  1.00 36.72           C  
ATOM    812  O   ALA A 115      -6.449 -13.475 -10.838  1.00 36.72           O  
ATOM    813  N   PHE A 116      -8.434 -12.473 -11.178  1.00 38.56           N  
ATOM    814  CA  PHE A 116      -8.122 -11.960 -12.516  1.00 38.56           C  
ATOM    815  C   PHE A 116      -6.944 -10.979 -12.486  1.00 38.56           C  
ATOM    816  CB  PHE A 116      -9.375 -11.305 -13.116  1.00 38.56           C  
ATOM    817  O   PHE A 116      -6.033 -11.095 -13.299  1.00 38.56           O  
ATOM    818  CG  PHE A 116      -9.158 -10.730 -14.504  1.00 38.56           C  
ATOM    819  CD1 PHE A 116      -8.877  -9.359 -14.671  1.00 38.56           C  
ATOM    820  CD2 PHE A 116      -9.213 -11.572 -15.630  1.00 38.56           C  
ATOM    821  CE1 PHE A 116      -8.655  -8.836 -15.958  1.00 38.56           C  
ATOM    822  CE2 PHE A 116      -8.994 -11.048 -16.916  1.00 38.56           C  
ATOM    823  CZ  PHE A 116      -8.715  -9.680 -17.080  1.00 38.56           C  
ATOM    824  N   LEU A 117      -6.905 -10.069 -11.506  1.00 43.72           N  
ATOM    825  CA  LEU A 117      -5.807  -9.111 -11.346  1.00 43.72           C  
ATOM    826  C   LEU A 117      -4.470  -9.811 -11.042  1.00 43.72           C  
ATOM    827  CB  LEU A 117      -6.205  -8.060 -10.285  1.00 43.72           C  
ATOM    828  O   LEU A 117      -3.466  -9.505 -11.677  1.00 43.72           O  
ATOM    829  CG  LEU A 117      -6.139  -6.622 -10.832  1.00 43.72           C  
ATOM    830  CD1 LEU A 117      -6.925  -5.677  -9.930  1.00 43.72           C  
ATOM    831  CD2 LEU A 117      -4.702  -6.115 -10.904  1.00 43.72           C  
ATOM    832  N   VAL A 118      -4.453 -10.802 -10.141  1.00 41.00           N  
ATOM    833  CA  VAL A 118      -3.262 -11.635  -9.874  1.00 41.00           C  
ATOM    834  C   VAL A 118      -2.850 -12.443 -11.110  1.00 41.00           C  
ATOM    835  CB  VAL A 118      -3.502 -12.561  -8.661  1.00 41.00           C  
ATOM    836  O   VAL A 118      -1.663 -12.519 -11.414  1.00 41.00           O  
ATOM    837  CG1 VAL A 118      -2.412 -13.627  -8.473  1.00 41.00           C  
ATOM    838  CG2 VAL A 118      -3.543 -11.751  -7.357  1.00 41.00           C  
ATOM    839  N   TRP A 119      -3.803 -13.015 -11.850  1.00 39.69           N  
ATOM    840  CA  TRP A 119      -3.521 -13.782 -13.067  1.00 39.69           C  
ATOM    841  C   TRP A 119      -2.930 -12.893 -14.170  1.00 39.69           C  
ATOM    842  CB  TRP A 119      -4.797 -14.503 -13.515  1.00 39.69           C  
ATOM    843  O   TRP A 119      -1.900 -13.238 -14.741  1.00 39.69           O  
ATOM    844  CG  TRP A 119      -4.599 -15.542 -14.574  1.00 39.69           C  
ATOM    845  CD1 TRP A 119      -4.269 -16.834 -14.347  1.00 39.69           C  
ATOM    846  CD2 TRP A 119      -4.714 -15.407 -16.025  1.00 39.69           C  
ATOM    847  CE2 TRP A 119      -4.443 -16.678 -16.617  1.00 39.69           C  
ATOM    848  CE3 TRP A 119      -5.026 -14.345 -16.902  1.00 39.69           C  
ATOM    849  NE1 TRP A 119      -4.175 -17.507 -15.549  1.00 39.69           N  
ATOM    850  CH2 TRP A 119      -4.796 -15.811 -18.847  1.00 39.69           C  
ATOM    851  CZ2 TRP A 119      -4.479 -16.888 -18.002  1.00 39.69           C  
ATOM    852  CZ3 TRP A 119      -5.068 -14.545 -18.297  1.00 39.69           C  
ATOM    853  N   ALA A 120      -3.489 -11.698 -14.382  1.00 39.50           N  
ATOM    854  CA  ALA A 120      -2.940 -10.686 -15.283  1.00 39.50           C  
ATOM    855  C   ALA A 120      -1.518 -10.251 -14.881  1.00 39.50           C  
ATOM    856  CB  ALA A 120      -3.903  -9.492 -15.320  1.00 39.50           C  
ATOM    857  O   ALA A 120      -0.688 -10.023 -15.757  1.00 39.50           O  
ATOM    858  N   MET A 121      -1.193 -10.199 -13.582  1.00 45.16           N  
ATOM    859  CA  MET A 121       0.172  -9.912 -13.107  1.00 45.16           C  
ATOM    860  C   MET A 121       1.139 -11.069 -13.367  1.00 45.16           C  
ATOM    861  CB  MET A 121       0.195  -9.595 -11.607  1.00 45.16           C  
ATOM    862  O   MET A 121       2.276 -10.824 -13.754  1.00 45.16           O  
ATOM    863  CG  MET A 121      -0.715  -8.428 -11.236  1.00 45.16           C  
ATOM    864  SD  MET A 121       0.099  -6.974 -10.562  1.00 45.16           S  
ATOM    865  CE  MET A 121      -1.432  -6.030 -10.343  1.00 45.16           C  
ATOM    866  N   VAL A 122       0.706 -12.321 -13.190  1.00 40.91           N  
ATOM    867  CA  VAL A 122       1.523 -13.508 -13.503  1.00 40.91           C  
ATOM    868  C   VAL A 122       1.768 -13.613 -15.011  1.00 40.91           C  
ATOM    869  CB  VAL A 122       0.879 -14.787 -12.930  1.00 40.91           C  
ATOM    870  O   VAL A 122       2.899 -13.855 -15.423  1.00 40.91           O  
ATOM    871  CG1 VAL A 122       1.572 -16.073 -13.400  1.00 40.91           C  
ATOM    872  CG2 VAL A 122       0.952 -14.776 -11.396  1.00 40.91           C  
ATOM    873  N   VAL A 123       0.750 -13.349 -15.836  1.00 39.25           N  
ATOM    874  CA  VAL A 123       0.890 -13.257 -17.298  1.00 39.25           C  
ATOM    875  C   VAL A 123       1.793 -12.086 -17.690  1.00 39.25           C  
ATOM    876  CB  VAL A 123      -0.493 -13.176 -17.977  1.00 39.25           C  
ATOM    877  O   VAL A 123       2.680 -12.270 -18.514  1.00 39.25           O  
ATOM    878  CG1 VAL A 123      -0.404 -12.889 -19.481  1.00 39.25           C  
ATOM    879  CG2 VAL A 123      -1.241 -14.507 -17.813  1.00 39.25           C  
ATOM    880  N   THR A 124       1.656 -10.916 -17.058  1.00 43.53           N  
ATOM    881  CA  THR A 124       2.555  -9.767 -17.277  1.00 43.53           C  
ATOM    882  C   THR A 124       3.998 -10.119 -16.923  1.00 43.53           C  
ATOM    883  CB  THR A 124       2.102  -8.538 -16.473  1.00 43.53           C  
ATOM    884  O   THR A 124       4.893  -9.894 -17.729  1.00 43.53           O  
ATOM    885  CG2 THR A 124       3.054  -7.348 -16.592  1.00 43.53           C  
ATOM    886  OG1 THR A 124       0.842  -8.115 -16.932  1.00 43.53           O  
ATOM    887  N   HIS A 125       4.240 -10.739 -15.766  1.00 44.50           N  
ATOM    888  CA  HIS A 125       5.570 -11.185 -15.354  1.00 44.50           C  
ATOM    889  C   HIS A 125       6.150 -12.218 -16.334  1.00 44.50           C  
ATOM    890  CB  HIS A 125       5.489 -11.731 -13.921  1.00 44.50           C  
ATOM    891  O   HIS A 125       7.312 -12.110 -16.715  1.00 44.50           O  
ATOM    892  CG  HIS A 125       6.831 -12.123 -13.359  1.00 44.50           C  
ATOM    893  CD2 HIS A 125       7.338 -13.389 -13.247  1.00 44.50           C  
ATOM    894  ND1 HIS A 125       7.798 -11.262 -12.897  1.00 44.50           N  
ATOM    895  CE1 HIS A 125       8.866 -11.987 -12.527  1.00 44.50           C  
ATOM    896  NE2 HIS A 125       8.624 -13.295 -12.707  1.00 44.50           N  
ATOM    897  N   ALA A 126       5.343 -13.168 -16.818  1.00 37.75           N  
ATOM    898  CA  ALA A 126       5.762 -14.116 -17.848  1.00 37.75           C  
ATOM    899  C   ALA A 126       6.090 -13.424 -19.185  1.00 37.75           C  
ATOM    900  CB  ALA A 126       4.675 -15.186 -18.004  1.00 37.75           C  
ATOM    901  O   ALA A 126       7.113 -13.732 -19.787  1.00 37.75           O  
ATOM    902  N   VAL A 127       5.284 -12.449 -19.622  1.00 39.78           N  
ATOM    903  CA  VAL A 127       5.531 -11.637 -20.830  1.00 39.78           C  
ATOM    904  C   VAL A 127       6.806 -10.798 -20.693  1.00 39.78           C  
ATOM    905  CB  VAL A 127       4.294 -10.766 -21.147  1.00 39.78           C  
ATOM    906  O   VAL A 127       7.574 -10.707 -21.649  1.00 39.78           O  
ATOM    907  CG1 VAL A 127       4.565  -9.648 -22.162  1.00 39.78           C  
ATOM    908  CG2 VAL A 127       3.170 -11.639 -21.723  1.00 39.78           C  
ATOM    909  N   VAL A 128       7.088 -10.250 -19.508  1.00 44.91           N  
ATOM    910  CA  VAL A 128       8.343  -9.547 -19.192  1.00 44.91           C  
ATOM    911  C   VAL A 128       9.534 -10.497 -19.268  1.00 44.91           C  
ATOM    912  CB  VAL A 128       8.253  -8.872 -17.809  1.00 44.91           C  
ATOM    913  O   VAL A 128      10.476 -10.221 -20.004  1.00 44.91           O  
ATOM    914  CG1 VAL A 128       9.586  -8.317 -17.291  1.00 44.91           C  
ATOM    915  CG2 VAL A 128       7.287  -7.696 -17.873  1.00 44.91           C  
ATOM    916  N   MET A 129       9.483 -11.641 -18.581  1.00 41.44           N  
ATOM    917  CA  MET A 129      10.563 -12.641 -18.567  1.00 41.44           C  
ATOM    918  C   MET A 129      10.793 -13.297 -19.943  1.00 41.44           C  
ATOM    919  CB  MET A 129      10.279 -13.682 -17.471  1.00 41.44           C  
ATOM    920  O   MET A 129      11.923 -13.636 -20.295  1.00 41.44           O  
ATOM    921  CG  MET A 129      10.333 -13.086 -16.052  1.00 41.44           C  
ATOM    922  SD  MET A 129      11.931 -12.410 -15.516  1.00 41.44           S  
ATOM    923  CE  MET A 129      12.879 -13.936 -15.284  1.00 41.44           C  
ATOM    924  N   PHE A 130       9.751 -13.414 -20.766  1.00 37.91           N  
ATOM    925  CA  PHE A 130       9.854 -13.844 -22.160  1.00 37.91           C  
ATOM    926  C   PHE A 130      10.471 -12.752 -23.047  1.00 37.91           C  
ATOM    927  CB  PHE A 130       8.456 -14.256 -22.634  1.00 37.91           C  
ATOM    928  O   PHE A 130      11.383 -13.014 -23.824  1.00 37.91           O  
ATOM    929  CG  PHE A 130       8.413 -14.831 -24.032  1.00 37.91           C  
ATOM    930  CD1 PHE A 130       7.966 -14.043 -25.109  1.00 37.91           C  
ATOM    931  CD2 PHE A 130       8.810 -16.163 -24.254  1.00 37.91           C  
ATOM    932  CE1 PHE A 130       7.900 -14.592 -26.402  1.00 37.91           C  
ATOM    933  CE2 PHE A 130       8.748 -16.710 -25.547  1.00 37.91           C  
ATOM    934  CZ  PHE A 130       8.288 -15.927 -26.620  1.00 37.91           C  
ATOM    935  N   SER A 131      10.065 -11.493 -22.881  1.00 39.34           N  
ATOM    936  CA  SER A 131      10.630 -10.374 -23.650  1.00 39.34           C  
ATOM    937  C   SER A 131      12.095 -10.100 -23.285  1.00 39.34           C  
ATOM    938  CB  SER A 131       9.778  -9.122 -23.455  1.00 39.34           C  
ATOM    939  O   SER A 131      12.898  -9.784 -24.160  1.00 39.34           O  
ATOM    940  OG  SER A 131       8.449  -9.411 -23.836  1.00 39.34           O  
ATOM    941  N   LEU A 132      12.461 -10.313 -22.017  1.00 44.00           N  
ATOM    942  CA  LEU A 132      13.836 -10.317 -21.507  1.00 44.00           C  
ATOM    943  C   LEU A 132      14.736 -11.362 -22.184  1.00 44.00           C  
ATOM    944  CB  LEU A 132      13.784 -10.588 -19.988  1.00 44.00           C  
ATOM    945  O   LEU A 132      15.930 -11.117 -22.321  1.00 44.00           O  
ATOM    946  CG  LEU A 132      13.503  -9.337 -19.139  1.00 44.00           C  
ATOM    947  CD1 LEU A 132      13.055  -9.694 -17.722  1.00 44.00           C  
ATOM    948  CD2 LEU A 132      14.782  -8.533 -18.975  1.00 44.00           C  
ATOM    949  N   THR A 133      14.190 -12.510 -22.600  1.00 41.12           N  
ATOM    950  CA  THR A 133      14.960 -13.578 -23.266  1.00 41.12           C  
ATOM    951  C   THR A 133      14.915 -13.512 -24.796  1.00 41.12           C  
ATOM    952  CB  THR A 133      14.546 -14.976 -22.771  1.00 41.12           C  
ATOM    953  O   THR A 133      15.805 -14.053 -25.448  1.00 41.12           O  
ATOM    954  CG2 THR A 133      14.928 -15.208 -21.311  1.00 41.12           C  
ATOM    955  OG1 THR A 133      13.155 -15.178 -22.826  1.00 41.12           O  
ATOM    956  N   VAL A 134      13.922 -12.832 -25.384  1.00 37.78           N  
ATOM    957  CA  VAL A 134      13.709 -12.770 -26.845  1.00 37.78           C  
ATOM    958  C   VAL A 134      14.290 -11.511 -27.507  1.00 37.78           C  
ATOM    959  CB  VAL A 134      12.205 -12.951 -27.146  1.00 37.78           C  
ATOM    960  O   VAL A 134      14.679 -11.565 -28.678  1.00 37.78           O  
ATOM    961  CG1 VAL A 134      11.815 -12.700 -28.610  1.00 37.78           C  
ATOM    962  CG2 VAL A 134      11.777 -14.389 -26.815  1.00 37.78           C  
ATOM    963  N   TYR A 135      14.383 -10.378 -26.801  1.00 42.97           N  
ATOM    964  CA  TYR A 135      14.853  -9.116 -27.387  1.00 42.97           C  
ATOM    965  C   TYR A 135      16.254  -8.718 -26.886  1.00 42.97           C  
ATOM    966  CB  TYR A 135      13.822  -8.002 -27.155  1.00 42.97           C  
ATOM    967  O   TYR A 135      16.465  -8.637 -25.677  1.00 42.97           O  
ATOM    968  CG  TYR A 135      12.487  -8.271 -27.827  1.00 42.97           C  
ATOM    969  CD1 TYR A 135      12.345  -8.106 -29.220  1.00 42.97           C  
ATOM    970  CD2 TYR A 135      11.394  -8.717 -27.063  1.00 42.97           C  
ATOM    971  CE1 TYR A 135      11.116  -8.399 -29.846  1.00 42.97           C  
ATOM    972  CE2 TYR A 135      10.167  -9.017 -27.680  1.00 42.97           C  
ATOM    973  OH  TYR A 135       8.839  -9.155 -29.666  1.00 42.97           O  
ATOM    974  CZ  TYR A 135      10.026  -8.863 -29.074  1.00 42.97           C  
ATOM    975  N   PRO A 136      17.216  -8.390 -27.779  1.00 41.62           N  
ATOM    976  CA  PRO A 136      18.503  -7.823 -27.378  1.00 41.62           C  
ATOM    977  C   PRO A 136      18.299  -6.389 -26.865  1.00 41.62           C  
ATOM    978  CB  PRO A 136      19.399  -7.921 -28.616  1.00 41.62           C  
ATOM    979  O   PRO A 136      18.206  -5.429 -27.633  1.00 41.62           O  
ATOM    980  CG  PRO A 136      18.409  -7.848 -29.777  1.00 41.62           C  
ATOM    981  CD  PRO A 136      17.162  -8.541 -29.226  1.00 41.62           C  
ATOM    982  N   MET A 137      18.170  -6.274 -25.547  1.00 48.03           N  
ATOM    983  CA  MET A 137      17.821  -5.054 -24.818  1.00 48.03           C  
ATOM    984  C   MET A 137      18.882  -3.948 -24.941  1.00 48.03           C  
ATOM    985  CB  MET A 137      17.634  -5.433 -23.344  1.00 48.03           C  
ATOM    986  O   MET A 137      20.085  -4.207 -24.944  1.00 48.03           O  
ATOM    987  CG  MET A 137      16.364  -6.249 -23.075  1.00 48.03           C  
ATOM    988  SD  MET A 137      14.882  -5.238 -22.883  1.00 48.03           S  
ATOM    989  CE  MET A 137      13.723  -6.518 -22.320  1.00 48.03           C  
ATOM    990  N   ARG A 138      18.440  -2.679 -24.971  1.00 48.72           N  
ATOM    991  CA  ARG A 138      19.340  -1.508 -24.866  1.00 48.72           C  
ATOM    992  C   ARG A 138      19.673  -1.121 -23.414  1.00 48.72           C  
ATOM    993  CB  ARG A 138      18.792  -0.307 -25.661  1.00 48.72           C  
ATOM    994  O   ARG A 138      20.651  -0.403 -23.202  1.00 48.72           O  
ATOM    995  CG  ARG A 138      18.744  -0.539 -27.184  1.00 48.72           C  
ATOM    996  CD  ARG A 138      18.497   0.791 -27.919  1.00 48.72           C  
ATOM    997  NE  ARG A 138      18.342   0.624 -29.380  1.00 48.72           N  
ATOM    998  NH1 ARG A 138      18.177   2.864 -29.923  1.00 48.72           N  
ATOM    999  NH2 ARG A 138      17.892   1.346 -31.505  1.00 48.72           N  
ATOM   1000  CZ  ARG A 138      18.143   1.606 -30.253  1.00 48.72           C  
ATOM   1001  N   LEU A 139      18.887  -1.604 -22.448  1.00 49.41           N  
ATOM   1002  CA  LEU A 139      19.117  -1.503 -20.999  1.00 49.41           C  
ATOM   1003  C   LEU A 139      20.307  -2.384 -20.566  1.00 49.41           C  
ATOM   1004  CB  LEU A 139      17.820  -1.932 -20.279  1.00 49.41           C  
ATOM   1005  O   LEU A 139      20.683  -3.312 -21.279  1.00 49.41           O  
ATOM   1006  CG  LEU A 139      16.598  -1.017 -20.518  1.00 49.41           C  
ATOM   1007  CD1 LEU A 139      15.310  -1.705 -20.076  1.00 49.41           C  
ATOM   1008  CD2 LEU A 139      16.737   0.297 -19.749  1.00 49.41           C  
ATOM   1009  N   THR A 140      20.906  -2.118 -19.400  1.00 50.16           N  
ATOM   1010  CA  THR A 140      21.945  -3.003 -18.839  1.00 50.16           C  
ATOM   1011  C   THR A 140      21.316  -4.250 -18.211  1.00 50.16           C  
ATOM   1012  CB  THR A 140      22.838  -2.292 -17.805  1.00 50.16           C  
ATOM   1013  O   THR A 140      20.224  -4.184 -17.647  1.00 50.16           O  
ATOM   1014  CG2 THR A 140      23.507  -1.026 -18.344  1.00 50.16           C  
ATOM   1015  OG1 THR A 140      22.079  -1.916 -16.689  1.00 50.16           O  
ATOM   1016  N   GLU A 141      22.021  -5.384 -18.243  1.00 54.47           N  
ATOM   1017  CA  GLU A 141      21.588  -6.655 -17.626  1.00 54.47           C  
ATOM   1018  C   GLU A 141      21.222  -6.502 -16.141  1.00 54.47           C  
ATOM   1019  CB  GLU A 141      22.726  -7.678 -17.745  1.00 54.47           C  
ATOM   1020  O   GLU A 141      20.315  -7.154 -15.631  1.00 54.47           O  
ATOM   1021  CG  GLU A 141      23.085  -8.000 -19.205  1.00 54.47           C  
ATOM   1022  CD  GLU A 141      24.254  -8.988 -19.323  1.00 54.47           C  
ATOM   1023  OE1 GLU A 141      24.338  -9.639 -20.386  1.00 54.47           O  
ATOM   1024  OE2 GLU A 141      25.076  -9.036 -18.380  1.00 54.47           O  
ATOM   1025  N   SER A 142      21.888  -5.580 -15.454  1.00 44.75           N  
ATOM   1026  CA  SER A 142      21.662  -5.188 -14.065  1.00 44.75           C  
ATOM   1027  C   SER A 142      20.388  -4.354 -13.867  1.00 44.75           C  
ATOM   1028  CB  SER A 142      22.913  -4.455 -13.560  1.00 44.75           C  
ATOM   1029  O   SER A 142      19.651  -4.601 -12.911  1.00 44.75           O  
ATOM   1030  OG  SER A 142      23.651  -3.860 -14.622  1.00 44.75           O  
ATOM   1031  N   THR A 143      20.053  -3.435 -14.781  1.00 51.28           N  
ATOM   1032  CA  THR A 143      18.743  -2.757 -14.777  1.00 51.28           C  
ATOM   1033  C   THR A 143      17.612  -3.749 -15.049  1.00 51.28           C  
ATOM   1034  CB  THR A 143      18.701  -1.603 -15.790  1.00 51.28           C  
ATOM   1035  O   THR A 143      16.621  -3.754 -14.322  1.00 51.28           O  
ATOM   1036  CG2 THR A 143      17.359  -0.876 -15.823  1.00 51.28           C  
ATOM   1037  OG1 THR A 143      19.644  -0.621 -15.429  1.00 51.28           O  
ATOM   1038  N   LEU A 144      17.796  -4.641 -16.026  1.00 53.97           N  
ATOM   1039  CA  LEU A 144      16.855  -5.712 -16.370  1.00 53.97           C  
ATOM   1040  C   LEU A 144      16.635  -6.687 -15.204  1.00 53.97           C  
ATOM   1041  CB  LEU A 144      17.411  -6.456 -17.592  1.00 53.97           C  
ATOM   1042  O   LEU A 144      15.495  -7.014 -14.880  1.00 53.97           O  
ATOM   1043  CG  LEU A 144      17.487  -5.620 -18.879  1.00 53.97           C  
ATOM   1044  CD1 LEU A 144      18.182  -6.442 -19.957  1.00 53.97           C  
ATOM   1045  CD2 LEU A 144      16.125  -5.157 -19.392  1.00 53.97           C  
ATOM   1046  N   SER A 145      17.712  -7.079 -14.517  1.00 52.69           N  
ATOM   1047  CA  SER A 145      17.656  -7.883 -13.290  1.00 52.69           C  
ATOM   1048  C   SER A 145      16.862  -7.165 -12.198  1.00 52.69           C  
ATOM   1049  CB  SER A 145      19.065  -8.186 -12.770  1.00 52.69           C  
ATOM   1050  O   SER A 145      15.985  -7.764 -11.583  1.00 52.69           O  
ATOM   1051  OG  SER A 145      19.798  -8.954 -13.700  1.00 52.69           O  
ATOM   1052  N   GLY A 146      17.099  -5.863 -11.997  1.00 53.16           N  
ATOM   1053  CA  GLY A 146      16.310  -5.043 -11.076  1.00 53.16           C  
ATOM   1054  C   GLY A 146      14.819  -5.021 -11.429  1.00 53.16           C  
ATOM   1055  O   GLY A 146      13.982  -5.232 -10.558  1.00 53.16           O  
ATOM   1056  N   LEU A 147      14.469  -4.841 -12.707  1.00 55.62           N  
ATOM   1057  CA  LEU A 147      13.076  -4.863 -13.172  1.00 55.62           C  
ATOM   1058  C   LEU A 147      12.411  -6.235 -12.973  1.00 55.62           C  
ATOM   1059  CB  LEU A 147      13.017  -4.419 -14.646  1.00 55.62           C  
ATOM   1060  O   LEU A 147      11.279  -6.295 -12.497  1.00 55.62           O  
ATOM   1061  CG  LEU A 147      13.357  -2.935 -14.876  1.00 55.62           C  
ATOM   1062  CD1 LEU A 147      13.471  -2.650 -16.371  1.00 55.62           C  
ATOM   1063  CD2 LEU A 147      12.294  -2.011 -14.283  1.00 55.62           C  
ATOM   1064  N   ALA A 148      13.117  -7.336 -13.247  1.00 55.12           N  
ATOM   1065  CA  ALA A 148      12.630  -8.689 -12.977  1.00 55.12           C  
ATOM   1066  C   ALA A 148      12.399  -8.932 -11.471  1.00 55.12           C  
ATOM   1067  CB  ALA A 148      13.632  -9.688 -13.568  1.00 55.12           C  
ATOM   1068  O   ALA A 148      11.360  -9.466 -11.077  1.00 55.12           O  
ATOM   1069  N   ILE A 149      13.324  -8.474 -10.618  1.00 56.56           N  
ATOM   1070  CA  ILE A 149      13.215  -8.529  -9.151  1.00 56.56           C  
ATOM   1071  C   ILE A 149      12.020  -7.693  -8.662  1.00 56.56           C  
ATOM   1072  CB  ILE A 149      14.565  -8.104  -8.518  1.00 56.56           C  
ATOM   1073  O   ILE A 149      11.236  -8.165  -7.838  1.00 56.56           O  
ATOM   1074  CG1 ILE A 149      15.638  -9.189  -8.783  1.00 56.56           C  
ATOM   1075  CG2 ILE A 149      14.459  -7.860  -7.001  1.00 56.56           C  
ATOM   1076  CD1 ILE A 149      17.080  -8.704  -8.572  1.00 56.56           C  
ATOM   1077  N   LEU A 150      11.813  -6.492  -9.210  1.00 57.88           N  
ATOM   1078  CA  LEU A 150      10.647  -5.658  -8.912  1.00 57.88           C  
ATOM   1079  C   LEU A 150       9.335  -6.325  -9.369  1.00 57.88           C  
ATOM   1080  CB  LEU A 150      10.854  -4.278  -9.565  1.00 57.88           C  
ATOM   1081  O   LEU A 150       8.336  -6.265  -8.656  1.00 57.88           O  
ATOM   1082  CG  LEU A 150       9.884  -3.189  -9.070  1.00 57.88           C  
ATOM   1083  CD1 LEU A 150      10.202  -2.751  -7.635  1.00 57.88           C  
ATOM   1084  CD2 LEU A 150       9.992  -1.963  -9.977  1.00 57.88           C  
ATOM   1085  N   ALA A 151       9.337  -7.026 -10.506  1.00 55.69           N  
ATOM   1086  CA  ALA A 151       8.176  -7.751 -11.023  1.00 55.69           C  
ATOM   1087  C   ALA A 151       7.845  -9.042 -10.238  1.00 55.69           C  
ATOM   1088  CB  ALA A 151       8.392  -8.001 -12.520  1.00 55.69           C  
ATOM   1089  O   ALA A 151       6.696  -9.485 -10.264  1.00 55.69           O  
ATOM   1090  N   LEU A 152       8.792  -9.618  -9.484  1.00 57.22           N  
ATOM   1091  CA  LEU A 152       8.510 -10.664  -8.484  1.00 57.22           C  
ATOM   1092  C   LEU A 152       7.801 -10.111  -7.237  1.00 57.22           C  
ATOM   1093  CB  LEU A 152       9.821 -11.350  -8.050  1.00 57.22           C  
ATOM   1094  O   LEU A 152       7.136 -10.857  -6.512  1.00 57.22           O  
ATOM   1095  CG  LEU A 152      10.470 -12.263  -9.101  1.00 57.22           C  
ATOM   1096  CD1 LEU A 152      11.856 -12.691  -8.616  1.00 57.22           C  
ATOM   1097  CD2 LEU A 152       9.641 -13.527  -9.339  1.00 57.22           C  
ATOM   1098  N   ALA A 153       7.923  -8.811  -6.963  1.00 56.75           N  
ATOM   1099  CA  ALA A 153       7.418  -8.217  -5.733  1.00 56.75           C  
ATOM   1100  C   ALA A 153       5.876  -8.292  -5.609  1.00 56.75           C  
ATOM   1101  CB  ALA A 153       8.026  -6.819  -5.575  1.00 56.75           C  
ATOM   1102  O   ALA A 153       5.406  -8.699  -4.542  1.00 56.75           O  
ATOM   1103  N   PRO A 154       5.061  -8.032  -6.658  1.00 53.69           N  
ATOM   1104  CA  PRO A 154       3.635  -8.373  -6.663  1.00 53.69           C  
ATOM   1105  C   PRO A 154       3.369  -9.859  -6.388  1.00 53.69           C  
ATOM   1106  CB  PRO A 154       3.117  -7.966  -8.050  1.00 53.69           C  
ATOM   1107  O   PRO A 154       2.528 -10.183  -5.552  1.00 53.69           O  
ATOM   1108  CG  PRO A 154       4.049  -6.827  -8.449  1.00 53.69           C  
ATOM   1109  CD  PRO A 154       5.384  -7.276  -7.862  1.00 53.69           C  
ATOM   1110  N   VAL A 155       4.115 -10.766  -7.031  1.00 56.16           N  
ATOM   1111  CA  VAL A 155       3.916 -12.227  -6.938  1.00 56.16           C  
ATOM   1112  C   VAL A 155       4.123 -12.746  -5.510  1.00 56.16           C  
ATOM   1113  CB  VAL A 155       4.841 -12.975  -7.928  1.00 56.16           C  
ATOM   1114  O   VAL A 155       3.389 -13.623  -5.061  1.00 56.16           O  
ATOM   1115  CG1 VAL A 155       4.566 -14.484  -7.945  1.00 56.16           C  
ATOM   1116  CG2 VAL A 155       4.661 -12.464  -9.366  1.00 56.16           C  
ATOM   1117  N   ILE A 156       5.076 -12.179  -4.765  1.00 57.97           N  
ATOM   1118  CA  ILE A 156       5.373 -12.562  -3.373  1.00 57.97           C  
ATOM   1119  C   ILE A 156       4.411 -11.891  -2.374  1.00 57.97           C  
ATOM   1120  CB  ILE A 156       6.864 -12.256  -3.083  1.00 57.97           C  
ATOM   1121  O   ILE A 156       4.027 -12.487  -1.362  1.00 57.97           O  
ATOM   1122  CG1 ILE A 156       7.758 -13.199  -3.930  1.00 57.97           C  
ATOM   1123  CG2 ILE A 156       7.206 -12.404  -1.587  1.00 57.97           C  
ATOM   1124  CD1 ILE A 156       9.230 -12.779  -4.013  1.00 57.97           C  
ATOM   1125  N   THR A 157       3.997 -10.649  -2.637  1.00 56.91           N  
ATOM   1126  CA  THR A 157       3.233  -9.840  -1.672  1.00 56.91           C  
ATOM   1127  C   THR A 157       1.712 -10.011  -1.786  1.00 56.91           C  
ATOM   1128  CB  THR A 157       3.618  -8.360  -1.766  1.00 56.91           C  
ATOM   1129  O   THR A 157       1.031 -10.083  -0.756  1.00 56.91           O  
ATOM   1130  CG2 THR A 157       5.074  -8.077  -1.393  1.00 56.91           C  
ATOM   1131  OG1 THR A 157       3.364  -7.854  -3.047  1.00 56.91           O  
ATOM   1132  N   LEU A 158       1.166 -10.152  -3.002  1.00 56.75           N  
ATOM   1133  CA  LEU A 158      -0.274 -10.314  -3.242  1.00 56.75           C  
ATOM   1134  C   LEU A 158      -0.879 -11.572  -2.594  1.00 56.75           C  
ATOM   1135  CB  LEU A 158      -0.598 -10.266  -4.752  1.00 56.75           C  
ATOM   1136  O   LEU A 158      -1.959 -11.442  -2.024  1.00 56.75           O  
ATOM   1137  CG  LEU A 158      -0.602  -8.844  -5.345  1.00 56.75           C  
ATOM   1138  CD1 LEU A 158      -0.537  -8.893  -6.872  1.00 56.75           C  
ATOM   1139  CD2 LEU A 158      -1.884  -8.093  -4.962  1.00 56.75           C  
ATOM   1140  N   PRO A 159      -0.250 -12.768  -2.581  1.00 57.69           N  
ATOM   1141  CA  PRO A 159      -0.821 -13.939  -1.906  1.00 57.69           C  
ATOM   1142  C   PRO A 159      -0.984 -13.736  -0.395  1.00 57.69           C  
ATOM   1143  CB  PRO A 159       0.131 -15.101  -2.215  1.00 57.69           C  
ATOM   1144  O   PRO A 159      -1.980 -14.165   0.189  1.00 57.69           O  
ATOM   1145  CG  PRO A 159       0.798 -14.675  -3.521  1.00 57.69           C  
ATOM   1146  CD  PRO A 159       0.922 -13.163  -3.345  1.00 57.69           C  
ATOM   1147  N   THR A 160      -0.037 -13.037   0.235  1.00 58.03           N  
ATOM   1148  CA  THR A 160      -0.074 -12.694   1.665  1.00 58.03           C  
ATOM   1149  C   THR A 160      -1.191 -11.690   1.964  1.00 58.03           C  
ATOM   1150  CB  THR A 160       1.300 -12.163   2.110  1.00 58.03           C  
ATOM   1151  O   THR A 160      -1.928 -11.861   2.935  1.00 58.03           O  
ATOM   1152  CG2 THR A 160       1.385 -11.879   3.610  1.00 58.03           C  
ATOM   1153  OG1 THR A 160       2.266 -13.154   1.837  1.00 58.03           O  
ATOM   1154  N   PHE A 161      -1.378 -10.694   1.094  1.00 56.16           N  
ATOM   1155  CA  PHE A 161      -2.459  -9.708   1.192  1.00 56.16           C  
ATOM   1156  C   PHE A 161      -3.851 -10.305   0.892  1.00 56.16           C  
ATOM   1157  CB  PHE A 161      -2.111  -8.555   0.243  1.00 56.16           C  
ATOM   1158  O   PHE A 161      -4.807 -10.069   1.623  1.00 56.16           O  
ATOM   1159  CG  PHE A 161      -3.120  -7.431   0.260  1.00 56.16           C  
ATOM   1160  CD1 PHE A 161      -4.046  -7.294  -0.792  1.00 56.16           C  
ATOM   1161  CD2 PHE A 161      -3.144  -6.531   1.341  1.00 56.16           C  
ATOM   1162  CE1 PHE A 161      -4.993  -6.257  -0.762  1.00 56.16           C  
ATOM   1163  CE2 PHE A 161      -4.094  -5.498   1.371  1.00 56.16           C  
ATOM   1164  CZ  PHE A 161      -5.018  -5.360   0.318  1.00 56.16           C  
ATOM   1165  N   ASN A 162      -3.970 -11.158  -0.127  1.00 54.22           N  
ATOM   1166  CA  ASN A 162      -5.209 -11.847  -0.502  1.00 54.22           C  
ATOM   1167  C   ASN A 162      -5.682 -12.798   0.616  1.00 54.22           C  
ATOM   1168  CB  ASN A 162      -4.924 -12.560  -1.838  1.00 54.22           C  
ATOM   1169  O   ASN A 162      -6.871 -12.857   0.921  1.00 54.22           O  
ATOM   1170  CG  ASN A 162      -6.116 -13.185  -2.545  1.00 54.22           C  
ATOM   1171  ND2 ASN A 162      -5.858 -13.848  -3.649  1.00 54.22           N  
ATOM   1172  OD1 ASN A 162      -7.270 -13.103  -2.159  1.00 54.22           O  
ATOM   1173  N   ARG A 163      -4.753 -13.476   1.310  1.00 59.00           N  
ATOM   1174  CA  ARG A 163      -5.064 -14.262   2.520  1.00 59.00           C  
ATOM   1175  C   ARG A 163      -5.644 -13.411   3.658  1.00 59.00           C  
ATOM   1176  CB  ARG A 163      -3.819 -15.032   2.990  1.00 59.00           C  
ATOM   1177  O   ARG A 163      -6.503 -13.917   4.368  1.00 59.00           O  
ATOM   1178  CG  ARG A 163      -3.542 -16.275   2.128  1.00 59.00           C  
ATOM   1179  CD  ARG A 163      -2.185 -16.889   2.496  1.00 59.00           C  
ATOM   1180  NE  ARG A 163      -1.895 -18.100   1.702  1.00 59.00           N  
ATOM   1181  NH1 ARG A 163       0.195 -18.543   2.551  1.00 59.00           N  
ATOM   1182  NH2 ARG A 163      -0.656 -19.879   0.986  1.00 59.00           N  
ATOM   1183  CZ  ARG A 163      -0.793 -18.832   1.751  1.00 59.00           C  
ATOM   1184  N   TYR A 164      -5.231 -12.149   3.809  1.00 56.91           N  
ATOM   1185  CA  TYR A 164      -5.845 -11.209   4.761  1.00 56.91           C  
ATOM   1186  C   TYR A 164      -7.240 -10.757   4.316  1.00 56.91           C  
ATOM   1187  CB  TYR A 164      -4.928  -9.997   4.966  1.00 56.91           C  
ATOM   1188  O   TYR A 164      -8.188 -10.837   5.092  1.00 56.91           O  
ATOM   1189  CG  TYR A 164      -5.548  -8.821   5.704  1.00 56.91           C  
ATOM   1190  CD1 TYR A 164      -5.445  -7.519   5.171  1.00 56.91           C  
ATOM   1191  CD2 TYR A 164      -6.177  -9.017   6.950  1.00 56.91           C  
ATOM   1192  CE1 TYR A 164      -5.904  -6.414   5.915  1.00 56.91           C  
ATOM   1193  CE2 TYR A 164      -6.583  -7.909   7.716  1.00 56.91           C  
ATOM   1194  OH  TYR A 164      -6.815  -5.539   7.954  1.00 56.91           O  
ATOM   1195  CZ  TYR A 164      -6.446  -6.606   7.202  1.00 56.91           C  
ATOM   1196  N   MET A 165      -7.399 -10.348   3.054  1.00 55.59           N  
ATOM   1197  CA  MET A 165      -8.707  -9.932   2.527  1.00 55.59           C  
ATOM   1198  C   MET A 165      -9.756 -11.054   2.621  1.00 55.59           C  
ATOM   1199  CB  MET A 165      -8.561  -9.455   1.075  1.00 55.59           C  
ATOM   1200  O   MET A 165     -10.928 -10.779   2.845  1.00 55.59           O  
ATOM   1201  CG  MET A 165      -7.726  -8.172   0.942  1.00 55.59           C  
ATOM   1202  SD  MET A 165      -8.362  -6.698   1.794  1.00 55.59           S  
ATOM   1203  CE  MET A 165      -9.956  -6.476   0.955  1.00 55.59           C  
ATOM   1204  N   ARG A 166      -9.334 -12.322   2.503  1.00 54.00           N  
ATOM   1205  CA  ARG A 166     -10.191 -13.510   2.667  1.00 54.00           C  
ATOM   1206  C   ARG A 166     -10.404 -13.955   4.118  1.00 54.00           C  
ATOM   1207  CB  ARG A 166      -9.614 -14.676   1.850  1.00 54.00           C  
ATOM   1208  O   ARG A 166     -11.215 -14.846   4.336  1.00 54.00           O  
ATOM   1209  CG  ARG A 166      -9.700 -14.439   0.339  1.00 54.00           C  
ATOM   1210  CD  ARG A 166      -9.055 -15.612  -0.403  1.00 54.00           C  
ATOM   1211  NE  ARG A 166      -8.961 -15.323  -1.842  1.00 54.00           N  
ATOM   1212  NH1 ARG A 166      -9.156 -17.457  -2.671  1.00 54.00           N  
ATOM   1213  NH2 ARG A 166      -9.079 -15.719  -4.075  1.00 54.00           N  
ATOM   1214  CZ  ARG A 166      -9.063 -16.168  -2.850  1.00 54.00           C  
ATOM   1215  N   SER A 167      -9.694 -13.401   5.104  1.00 56.22           N  
ATOM   1216  CA  SER A 167      -9.760 -13.879   6.495  1.00 56.22           C  
ATOM   1217  C   SER A 167     -10.845 -13.210   7.349  1.00 56.22           C  
ATOM   1218  CB  SER A 167      -8.381 -13.847   7.177  1.00 56.22           C  
ATOM   1219  O   SER A 167     -10.766 -13.300   8.568  1.00 56.22           O  
ATOM   1220  OG  SER A 167      -7.871 -12.541   7.380  1.00 56.22           O  
ATOM   1221  N   GLY A 168     -11.793 -12.474   6.757  1.00 55.72           N  
ATOM   1222  CA  GLY A 168     -12.880 -11.778   7.471  1.00 55.72           C  
ATOM   1223  C   GLY A 168     -12.453 -10.565   8.312  1.00 55.72           C  
ATOM   1224  O   GLY A 168     -13.247  -9.660   8.515  1.00 55.72           O  
ATOM   1225  N   VAL A 169     -11.183 -10.473   8.723  1.00 58.00           N  
ATOM   1226  CA  VAL A 169     -10.681  -9.447   9.659  1.00 58.00           C  
ATOM   1227  C   VAL A 169     -11.027  -8.008   9.248  1.00 58.00           C  
ATOM   1228  CB  VAL A 169      -9.159  -9.596   9.870  1.00 58.00           C  
ATOM   1229  O   VAL A 169     -11.334  -7.205  10.115  1.00 58.00           O  
ATOM   1230  CG1 VAL A 169      -8.578  -8.553  10.841  1.00 58.00           C  
ATOM   1231  CG2 VAL A 169      -8.784 -10.969  10.444  1.00 58.00           C  
ATOM   1232  N   LEU A 170     -11.035  -7.645   7.959  1.00 56.03           N  
ATOM   1233  CA  LEU A 170     -11.499  -6.308   7.543  1.00 56.03           C  
ATOM   1234  C   LEU A 170     -12.982  -6.068   7.877  1.00 56.03           C  
ATOM   1235  CB  LEU A 170     -11.277  -6.143   6.030  1.00 56.03           C  
ATOM   1236  O   LEU A 170     -13.369  -4.970   8.278  1.00 56.03           O  
ATOM   1237  CG  LEU A 170     -11.827  -4.811   5.476  1.00 56.03           C  
ATOM   1238  CD1 LEU A 170     -11.110  -3.606   6.097  1.00 56.03           C  
ATOM   1239  CD2 LEU A 170     -11.708  -4.821   3.954  1.00 56.03           C  
ATOM   1240  N   GLU A 171     -13.810  -7.088   7.681  1.00 60.03           N  
ATOM   1241  CA  GLU A 171     -15.236  -7.066   7.990  1.00 60.03           C  
ATOM   1242  C   GLU A 171     -15.428  -6.934   9.509  1.00 60.03           C  
ATOM   1243  CB  GLU A 171     -15.945  -8.303   7.390  1.00 60.03           C  
ATOM   1244  O   GLU A 171     -16.225  -6.100   9.934  1.00 60.03           O  
ATOM   1245  CG  GLU A 171     -15.501  -8.597   5.939  1.00 60.03           C  
ATOM   1246  CD  GLU A 171     -16.343  -9.661   5.213  1.00 60.03           C  
ATOM   1247  OE1 GLU A 171     -16.427  -9.573   3.965  1.00 60.03           O  
ATOM   1248  OE2 GLU A 171     -16.873 -10.566   5.889  1.00 60.03           O  
ATOM   1249  N   ASP A 172     -14.602  -7.618  10.316  1.00 59.69           N  
ATOM   1250  CA  ASP A 172     -14.537  -7.455  11.778  1.00 59.69           C  
ATOM   1251  C   ASP A 172     -14.108  -6.038  12.206  1.00 59.69           C  
ATOM   1252  CB  ASP A 172     -13.555  -8.453  12.418  1.00 59.69           C  
ATOM   1253  O   ASP A 172     -14.702  -5.469  13.122  1.00 59.69           O  
ATOM   1254  CG  ASP A 172     -13.942  -9.927  12.306  1.00 59.69           C  
ATOM   1255  OD1 ASP A 172     -15.150 -10.223  12.419  1.00 59.69           O  
ATOM   1256  OD2 ASP A 172     -12.995 -10.741  12.198  1.00 59.69           O  
ATOM   1257  N   GLU A 173     -13.105  -5.424  11.561  1.00 58.41           N  
ATOM   1258  CA  GLU A 173     -12.665  -4.044  11.854  1.00 58.41           C  
ATOM   1259  C   GLU A 173     -13.788  -3.032  11.569  1.00 58.41           C  
ATOM   1260  CB  GLU A 173     -11.441  -3.650  10.999  1.00 58.41           C  
ATOM   1261  O   GLU A 173     -14.030  -2.104  12.351  1.00 58.41           O  
ATOM   1262  CG  GLU A 173     -10.144  -4.432  11.259  1.00 58.41           C  
ATOM   1263  CD  GLU A 173      -9.361  -4.030  12.505  1.00 58.41           C  
ATOM   1264  OE1 GLU A 173      -8.180  -4.454  12.597  1.00 58.41           O  
ATOM   1265  OE2 GLU A 173      -9.916  -3.357  13.410  1.00 58.41           O  
ATOM   1266  N   VAL A 174     -14.502  -3.221  10.453  1.00 60.50           N  
ATOM   1267  CA  VAL A 174     -15.631  -2.381  10.033  1.00 60.50           C  
ATOM   1268  C   VAL A 174     -16.859  -2.618  10.916  1.00 60.50           C  
ATOM   1269  CB  VAL A 174     -15.932  -2.606   8.535  1.00 60.50           C  
ATOM   1270  O   VAL A 174     -17.523  -1.651  11.291  1.00 60.50           O  
ATOM   1271  CG1 VAL A 174     -17.265  -1.987   8.087  1.00 60.50           C  
ATOM   1272  CG2 VAL A 174     -14.823  -1.983   7.674  1.00 60.50           C  
ATOM   1273  N   ALA A 175     -17.157  -3.863  11.292  1.00 61.69           N  
ATOM   1274  CA  ALA A 175     -18.228  -4.207  12.226  1.00 61.69           C  
ATOM   1275  C   ALA A 175     -17.941  -3.655  13.630  1.00 61.69           C  
ATOM   1276  CB  ALA A 175     -18.406  -5.729  12.239  1.00 61.69           C  
ATOM   1277  O   ALA A 175     -18.813  -3.032  14.234  1.00 61.69           O  
ATOM   1278  N   THR A 176     -16.698  -3.772  14.106  1.00 60.97           N  
ATOM   1279  CA  THR A 176     -16.243  -3.170  15.366  1.00 60.97           C  
ATOM   1280  C   THR A 176     -16.391  -1.651  15.313  1.00 60.97           C  
ATOM   1281  CB  THR A 176     -14.795  -3.572  15.701  1.00 60.97           C  
ATOM   1282  O   THR A 176     -16.978  -1.071  16.219  1.00 60.97           O  
ATOM   1283  CG2 THR A 176     -14.326  -3.034  17.055  1.00 60.97           C  
ATOM   1284  OG1 THR A 176     -14.702  -4.972  15.786  1.00 60.97           O  
ATOM   1285  N   CYS A 177     -15.969  -0.986  14.229  1.00 58.94           N  
ATOM   1286  CA  CYS A 177     -16.145   0.463  14.080  1.00 58.94           C  
ATOM   1287  C   CYS A 177     -17.629   0.890  14.068  1.00 58.94           C  
ATOM   1288  CB  CYS A 177     -15.408   0.926  12.817  1.00 58.94           C  
ATOM   1289  O   CYS A 177     -17.977   1.897  14.690  1.00 58.94           O  
ATOM   1290  SG  CYS A 177     -15.312   2.740  12.829  1.00 58.94           S  
ATOM   1291  N   LYS A 178     -18.508   0.108  13.420  1.00 62.56           N  
ATOM   1292  CA  LYS A 178     -19.974   0.293  13.445  1.00 62.56           C  
ATOM   1293  C   LYS A 178     -20.562   0.125  14.847  1.00 62.56           C  
ATOM   1294  CB  LYS A 178     -20.646  -0.653  12.438  1.00 62.56           C  
ATOM   1295  O   LYS A 178     -21.442   0.889  15.226  1.00 62.56           O  
ATOM   1296  CG  LYS A 178     -20.454  -0.212  10.975  1.00 62.56           C  
ATOM   1297  CD  LYS A 178     -20.916  -1.336  10.036  1.00 62.56           C  
ATOM   1298  CE  LYS A 178     -20.736  -0.966   8.560  1.00 62.56           C  
ATOM   1299  NZ  LYS A 178     -21.111  -2.102   7.675  1.00 62.56           N  
ATOM   1300  N   TYR A 179     -20.050  -0.829  15.621  1.00 62.84           N  
ATOM   1301  CA  TYR A 179     -20.467  -1.082  16.999  1.00 62.84           C  
ATOM   1302  C   TYR A 179     -20.000   0.014  17.976  1.00 62.84           C  
ATOM   1303  CB  TYR A 179     -19.957  -2.473  17.399  1.00 62.84           C  
ATOM   1304  O   TYR A 179     -20.764   0.422  18.853  1.00 62.84           O  
ATOM   1305  CG  TYR A 179     -20.363  -2.897  18.793  1.00 62.84           C  
ATOM   1306  CD1 TYR A 179     -19.476  -2.711  19.869  1.00 62.84           C  
ATOM   1307  CD2 TYR A 179     -21.638  -3.452  19.015  1.00 62.84           C  
ATOM   1308  CE1 TYR A 179     -19.862  -3.078  21.172  1.00 62.84           C  
ATOM   1309  CE2 TYR A 179     -22.029  -3.818  20.316  1.00 62.84           C  
ATOM   1310  OH  TYR A 179     -21.515  -3.977  22.656  1.00 62.84           O  
ATOM   1311  CZ  TYR A 179     -21.140  -3.630  21.397  1.00 62.84           C  
ATOM   1312  N   VAL A 180     -18.775   0.542  17.818  1.00 59.47           N  
ATOM   1313  CA  VAL A 180     -18.272   1.625  18.685  1.00 59.47           C  
ATOM   1314  C   VAL A 180     -19.034   2.929  18.437  1.00 59.47           C  
ATOM   1315  CB  VAL A 180     -16.757   1.910  18.532  1.00 59.47           C  
ATOM   1316  O   VAL A 180     -19.420   3.609  19.389  1.00 59.47           O  
ATOM   1317  CG1 VAL A 180     -16.297   2.709  19.757  1.00 59.47           C  
ATOM   1318  CG2 VAL A 180     -15.840   0.683  18.390  1.00 59.47           C  
ATOM   1319  N   HIS A 181     -19.269   3.279  17.168  1.00 58.56           N  
ATOM   1320  CA  HIS A 181     -19.746   4.600  16.765  1.00 58.56           C  
ATOM   1321  C   HIS A 181     -20.961   4.498  15.833  1.00 58.56           C  
ATOM   1322  CB  HIS A 181     -18.560   5.337  16.129  1.00 58.56           C  
ATOM   1323  O   HIS A 181     -20.828   4.189  14.648  1.00 58.56           O  
ATOM   1324  CG  HIS A 181     -18.836   6.752  15.680  1.00 58.56           C  
ATOM   1325  CD2 HIS A 181     -18.407   7.329  14.515  1.00 58.56           C  
ATOM   1326  ND1 HIS A 181     -19.469   7.740  16.404  1.00 58.56           N  
ATOM   1327  CE1 HIS A 181     -19.444   8.870  15.676  1.00 58.56           C  
ATOM   1328  NE2 HIS A 181     -18.829   8.658  14.503  1.00 58.56           N  
ATOM   1329  N   GLN A 182     -22.147   4.819  16.360  1.00 53.44           N  
ATOM   1330  CA  GLN A 182     -23.442   4.647  15.678  1.00 53.44           C  
ATOM   1331  C   GLN A 182     -23.553   5.394  14.333  1.00 53.44           C  
ATOM   1332  CB  GLN A 182     -24.557   5.098  16.639  1.00 53.44           C  
ATOM   1333  O   GLN A 182     -24.194   4.902  13.408  1.00 53.44           O  
ATOM   1334  CG  GLN A 182     -24.769   4.118  17.812  1.00 53.44           C  
ATOM   1335  CD  GLN A 182     -25.633   4.713  18.923  1.00 53.44           C  
ATOM   1336  NE2 GLN A 182     -26.531   3.966  19.526  1.00 53.44           N  
ATOM   1337  OE1 GLN A 182     -25.485   5.862  19.291  1.00 53.44           O  
ATOM   1338  N   TYR A 183     -22.876   6.537  14.174  1.00 49.28           N  
ATOM   1339  CA  TYR A 183     -22.872   7.318  12.924  1.00 49.28           C  
ATOM   1340  C   TYR A 183     -21.764   6.915  11.929  1.00 49.28           C  
ATOM   1341  CB  TYR A 183     -22.840   8.813  13.272  1.00 49.28           C  
ATOM   1342  O   TYR A 183     -21.705   7.427  10.806  1.00 49.28           O  
ATOM   1343  CG  TYR A 183     -24.090   9.269  14.004  1.00 49.28           C  
ATOM   1344  CD1 TYR A 183     -25.293   9.424  13.287  1.00 49.28           C  
ATOM   1345  CD2 TYR A 183     -24.068   9.494  15.396  1.00 49.28           C  
ATOM   1346  CE1 TYR A 183     -26.472   9.799  13.959  1.00 49.28           C  
ATOM   1347  CE2 TYR A 183     -25.248   9.866  16.071  1.00 49.28           C  
ATOM   1348  OH  TYR A 183     -27.600  10.376  15.983  1.00 49.28           O  
ATOM   1349  CZ  TYR A 183     -26.453  10.019  15.351  1.00 49.28           C  
ATOM   1350  N   SER A 184     -20.897   5.963  12.295  1.00 52.78           N  
ATOM   1351  CA  SER A 184     -19.703   5.604  11.515  1.00 52.78           C  
ATOM   1352  C   SER A 184     -19.986   5.039  10.125  1.00 52.78           C  
ATOM   1353  CB  SER A 184     -18.847   4.582  12.256  1.00 52.78           C  
ATOM   1354  O   SER A 184     -19.100   5.094   9.281  1.00 52.78           O  
ATOM   1355  OG  SER A 184     -19.576   3.394  12.405  1.00 52.78           O  
ATOM   1356  N   GLY A 185     -21.195   4.545   9.830  1.00 51.50           N  
ATOM   1357  CA  GLY A 185     -21.526   3.989   8.512  1.00 51.50           C  
ATOM   1358  C   GLY A 185     -21.244   4.953   7.348  1.00 51.50           C  
ATOM   1359  O   GLY A 185     -20.803   4.518   6.284  1.00 51.50           O  
ATOM   1360  N   ARG A 186     -21.416   6.268   7.561  1.00 55.91           N  
ATOM   1361  CA  ARG A 186     -21.022   7.305   6.589  1.00 55.91           C  
ATOM   1362  C   ARG A 186     -19.524   7.621   6.660  1.00 55.91           C  
ATOM   1363  CB  ARG A 186     -21.883   8.571   6.758  1.00 55.91           C  
ATOM   1364  O   ARG A 186     -18.879   7.655   5.615  1.00 55.91           O  
ATOM   1365  CG  ARG A 186     -23.353   8.344   6.357  1.00 55.91           C  
ATOM   1366  CD  ARG A 186     -24.167   9.643   6.464  1.00 55.91           C  
ATOM   1367  NE  ARG A 186     -25.582   9.446   6.078  1.00 55.91           N  
ATOM   1368  NH1 ARG A 186     -26.324  11.588   6.492  1.00 55.91           N  
ATOM   1369  NH2 ARG A 186     -27.758  10.059   5.748  1.00 55.91           N  
ATOM   1370  CZ  ARG A 186     -26.542  10.361   6.108  1.00 55.91           C  
ATOM   1371  N   ALA A 187     -18.965   7.779   7.862  1.00 52.75           N  
ATOM   1372  CA  ALA A 187     -17.552   8.117   8.063  1.00 52.75           C  
ATOM   1373  C   ALA A 187     -16.596   7.037   7.521  1.00 52.75           C  
ATOM   1374  CB  ALA A 187     -17.318   8.375   9.557  1.00 52.75           C  
ATOM   1375  O   ALA A 187     -15.678   7.350   6.774  1.00 52.75           O  
ATOM   1376  N   VAL A 188     -16.850   5.757   7.814  1.00 55.97           N  
ATOM   1377  CA  VAL A 188     -16.105   4.599   7.290  1.00 55.97           C  
ATOM   1378  C   VAL A 188     -16.175   4.550   5.765  1.00 55.97           C  
ATOM   1379  CB  VAL A 188     -16.649   3.289   7.903  1.00 55.97           C  
ATOM   1380  O   VAL A 188     -15.154   4.334   5.117  1.00 55.97           O  
ATOM   1381  CG1 VAL A 188     -16.107   2.023   7.226  1.00 55.97           C  
ATOM   1382  CG2 VAL A 188     -16.301   3.215   9.394  1.00 55.97           C  
ATOM   1383  N   ARG A 189     -17.351   4.810   5.172  1.00 54.69           N  
ATOM   1384  CA  ARG A 189     -17.519   4.843   3.711  1.00 54.69           C  
ATOM   1385  C   ARG A 189     -16.744   6.000   3.075  1.00 54.69           C  
ATOM   1386  CB  ARG A 189     -19.017   4.866   3.362  1.00 54.69           C  
ATOM   1387  O   ARG A 189     -16.058   5.781   2.085  1.00 54.69           O  
ATOM   1388  CG  ARG A 189     -19.262   4.681   1.856  1.00 54.69           C  
ATOM   1389  CD  ARG A 189     -20.763   4.620   1.545  1.00 54.69           C  
ATOM   1390  NE  ARG A 189     -21.006   4.350   0.114  1.00 54.69           N  
ATOM   1391  NH1 ARG A 189     -23.307   4.367   0.158  1.00 54.69           N  
ATOM   1392  NH2 ARG A 189     -22.247   3.951  -1.756  1.00 54.69           N  
ATOM   1393  CZ  ARG A 189     -22.180   4.227  -0.485  1.00 54.69           C  
ATOM   1394  N   GLN A 190     -16.805   7.202   3.650  1.00 53.09           N  
ATOM   1395  CA  GLN A 190     -16.013   8.354   3.199  1.00 53.09           C  
ATOM   1396  C   GLN A 190     -14.507   8.116   3.353  1.00 53.09           C  
ATOM   1397  CB  GLN A 190     -16.416   9.606   3.992  1.00 53.09           C  
ATOM   1398  O   GLN A 190     -13.739   8.471   2.464  1.00 53.09           O  
ATOM   1399  CG  GLN A 190     -17.762  10.183   3.532  1.00 53.09           C  
ATOM   1400  CD  GLN A 190     -18.201  11.368   4.389  1.00 53.09           C  
ATOM   1401  NE2 GLN A 190     -18.915  12.323   3.835  1.00 53.09           N  
ATOM   1402  OE1 GLN A 190     -17.938  11.450   5.576  1.00 53.09           O  
ATOM   1403  N   LEU A 191     -14.077   7.483   4.445  1.00 53.44           N  
ATOM   1404  CA  LEU A 191     -12.666   7.226   4.717  1.00 53.44           C  
ATOM   1405  C   LEU A 191     -12.107   6.132   3.793  1.00 53.44           C  
ATOM   1406  CB  LEU A 191     -12.510   6.964   6.228  1.00 53.44           C  
ATOM   1407  O   LEU A 191     -11.001   6.292   3.279  1.00 53.44           O  
ATOM   1408  CG  LEU A 191     -11.083   7.210   6.743  1.00 53.44           C  
ATOM   1409  CD1 LEU A 191     -11.092   7.663   8.203  1.00 53.44           C  
ATOM   1410  CD2 LEU A 191     -10.228   5.953   6.654  1.00 53.44           C  
ATOM   1411  N   ALA A 192     -12.890   5.088   3.499  1.00 52.62           N  
ATOM   1412  CA  ALA A 192     -12.576   4.100   2.468  1.00 52.62           C  
ATOM   1413  C   ALA A 192     -12.491   4.736   1.069  1.00 52.62           C  
ATOM   1414  CB  ALA A 192     -13.614   2.972   2.527  1.00 52.62           C  
ATOM   1415  O   ALA A 192     -11.495   4.528   0.382  1.00 52.62           O  
ATOM   1416  N   LEU A 193     -13.469   5.568   0.683  1.00 49.12           N  
ATOM   1417  CA  LEU A 193     -13.458   6.304  -0.591  1.00 49.12           C  
ATOM   1418  C   LEU A 193     -12.256   7.253  -0.711  1.00 49.12           C  
ATOM   1419  CB  LEU A 193     -14.777   7.085  -0.753  1.00 49.12           C  
ATOM   1420  O   LEU A 193     -11.628   7.315  -1.761  1.00 49.12           O  
ATOM   1421  CG  LEU A 193     -15.994   6.216  -1.119  1.00 49.12           C  
ATOM   1422  CD1 LEU A 193     -17.280   7.029  -0.948  1.00 49.12           C  
ATOM   1423  CD2 LEU A 193     -15.937   5.728  -2.568  1.00 49.12           C  
ATOM   1424  N   GLY A 194     -11.893   7.962   0.361  1.00 46.44           N  
ATOM   1425  CA  GLY A 194     -10.704   8.816   0.381  1.00 46.44           C  
ATOM   1426  C   GLY A 194      -9.414   8.021   0.170  1.00 46.44           C  
ATOM   1427  O   GLY A 194      -8.554   8.438  -0.601  1.00 46.44           O  
ATOM   1428  N   HIS A 195      -9.299   6.841   0.788  1.00 53.44           N  
ATOM   1429  CA  HIS A 195      -8.132   5.973   0.621  1.00 53.44           C  
ATOM   1430  C   HIS A 195      -8.071   5.305  -0.756  1.00 53.44           C  
ATOM   1431  CB  HIS A 195      -8.072   4.940   1.754  1.00 53.44           C  
ATOM   1432  O   HIS A 195      -6.980   5.212  -1.314  1.00 53.44           O  
ATOM   1433  CG  HIS A 195      -7.554   5.547   3.029  1.00 53.44           C  
ATOM   1434  CD2 HIS A 195      -6.269   5.488   3.486  1.00 53.44           C  
ATOM   1435  ND1 HIS A 195      -8.251   6.360   3.886  1.00 53.44           N  
ATOM   1436  CE1 HIS A 195      -7.408   6.782   4.842  1.00 53.44           C  
ATOM   1437  NE2 HIS A 195      -6.186   6.261   4.652  1.00 53.44           N  
ATOM   1438  N   THR A 196      -9.196   4.882  -1.345  1.00 52.03           N  
ATOM   1439  CA  THR A 196      -9.196   4.327  -2.709  1.00 52.03           C  
ATOM   1440  C   THR A 196      -8.927   5.401  -3.760  1.00 52.03           C  
ATOM   1441  CB  THR A 196     -10.480   3.558  -3.051  1.00 52.03           C  
ATOM   1442  O   THR A 196      -8.112   5.167  -4.647  1.00 52.03           O  
ATOM   1443  CG2 THR A 196     -10.622   2.279  -2.228  1.00 52.03           C  
ATOM   1444  OG1 THR A 196     -11.627   4.333  -2.818  1.00 52.03           O  
ATOM   1445  N   LEU A 197      -9.499   6.604  -3.632  1.00 48.66           N  
ATOM   1446  CA  LEU A 197      -9.187   7.729  -4.522  1.00 48.66           C  
ATOM   1447  C   LEU A 197      -7.721   8.171  -4.399  1.00 48.66           C  
ATOM   1448  CB  LEU A 197     -10.150   8.898  -4.249  1.00 48.66           C  
ATOM   1449  O   LEU A 197      -7.070   8.389  -5.419  1.00 48.66           O  
ATOM   1450  CG  LEU A 197     -11.600   8.646  -4.710  1.00 48.66           C  
ATOM   1451  CD1 LEU A 197     -12.501   9.769  -4.194  1.00 48.66           C  
ATOM   1452  CD2 LEU A 197     -11.727   8.601  -6.235  1.00 48.66           C  
ATOM   1453  N   ALA A 198      -7.161   8.227  -3.184  1.00 49.94           N  
ATOM   1454  CA  ALA A 198      -5.734   8.487  -2.985  1.00 49.94           C  
ATOM   1455  C   ALA A 198      -4.854   7.373  -3.584  1.00 49.94           C  
ATOM   1456  CB  ALA A 198      -5.462   8.677  -1.488  1.00 49.94           C  
ATOM   1457  O   ALA A 198      -3.845   7.670  -4.223  1.00 49.94           O  
ATOM   1458  N   ALA A 199      -5.249   6.101  -3.446  1.00 53.47           N  
ATOM   1459  CA  ALA A 199      -4.561   4.974  -4.078  1.00 53.47           C  
ATOM   1460  C   ALA A 199      -4.566   5.088  -5.605  1.00 53.47           C  
ATOM   1461  CB  ALA A 199      -5.225   3.657  -3.662  1.00 53.47           C  
ATOM   1462  O   ALA A 199      -3.527   4.897  -6.233  1.00 53.47           O  
ATOM   1463  N   MET A 200      -5.715   5.421  -6.200  1.00 53.88           N  
ATOM   1464  CA  MET A 200      -5.860   5.620  -7.642  1.00 53.88           C  
ATOM   1465  C   MET A 200      -5.021   6.804  -8.124  1.00 53.88           C  
ATOM   1466  CB  MET A 200      -7.336   5.821  -8.014  1.00 53.88           C  
ATOM   1467  O   MET A 200      -4.297   6.654  -9.099  1.00 53.88           O  
ATOM   1468  CG  MET A 200      -8.148   4.526  -7.890  1.00 53.88           C  
ATOM   1469  SD  MET A 200      -9.924   4.725  -8.206  1.00 53.88           S  
ATOM   1470  CE  MET A 200      -9.920   4.882 -10.013  1.00 53.88           C  
ATOM   1471  N   ALA A 201      -5.049   7.943  -7.424  1.00 52.59           N  
ATOM   1472  CA  ALA A 201      -4.259   9.121  -7.778  1.00 52.59           C  
ATOM   1473  C   ALA A 201      -2.746   8.852  -7.706  1.00 52.59           C  
ATOM   1474  CB  ALA A 201      -4.676  10.281  -6.866  1.00 52.59           C  
ATOM   1475  O   ALA A 201      -2.029   9.159  -8.655  1.00 52.59           O  
ATOM   1476  N   VAL A 202      -2.260   8.222  -6.629  1.00 54.66           N  
ATOM   1477  CA  VAL A 202      -0.840   7.854  -6.480  1.00 54.66           C  
ATOM   1478  C   VAL A 202      -0.427   6.790  -7.500  1.00 54.66           C  
ATOM   1479  CB  VAL A 202      -0.538   7.407  -5.034  1.00 54.66           C  
ATOM   1480  O   VAL A 202       0.643   6.907  -8.092  1.00 54.66           O  
ATOM   1481  CG1 VAL A 202       0.868   6.817  -4.863  1.00 54.66           C  
ATOM   1482  CG2 VAL A 202      -0.648   8.599  -4.072  1.00 54.66           C  
ATOM   1483  N   SER A 203      -1.273   5.788  -7.761  1.00 56.91           N  
ATOM   1484  CA  SER A 203      -0.994   4.761  -8.775  1.00 56.91           C  
ATOM   1485  C   SER A 203      -0.934   5.365 -10.174  1.00 56.91           C  
ATOM   1486  CB  SER A 203      -2.041   3.646  -8.786  1.00 56.91           C  
ATOM   1487  O   SER A 203       0.038   5.143 -10.883  1.00 56.91           O  
ATOM   1488  OG  SER A 203      -2.147   3.027  -7.526  1.00 56.91           O  
ATOM   1489  N   LEU A 204      -1.934   6.166 -10.557  1.00 54.59           N  
ATOM   1490  CA  LEU A 204      -1.985   6.842 -11.852  1.00 54.59           C  
ATOM   1491  C   LEU A 204      -0.791   7.783 -12.024  1.00 54.59           C  
ATOM   1492  CB  LEU A 204      -3.319   7.605 -11.966  1.00 54.59           C  
ATOM   1493  O   LEU A 204      -0.162   7.765 -13.074  1.00 54.59           O  
ATOM   1494  CG  LEU A 204      -3.551   8.270 -13.337  1.00 54.59           C  
ATOM   1495  CD1 LEU A 204      -3.837   7.234 -14.426  1.00 54.59           C  
ATOM   1496  CD2 LEU A 204      -4.746   9.219 -13.251  1.00 54.59           C  
ATOM   1497  N   PHE A 205      -0.436   8.555 -10.993  1.00 56.66           N  
ATOM   1498  CA  PHE A 205       0.723   9.444 -11.031  1.00 56.66           C  
ATOM   1499  C   PHE A 205       2.036   8.673 -11.220  1.00 56.66           C  
ATOM   1500  CB  PHE A 205       0.761  10.294  -9.755  1.00 56.66           C  
ATOM   1501  O   PHE A 205       2.841   9.044 -12.069  1.00 56.66           O  
ATOM   1502  CG  PHE A 205       1.911  11.278  -9.761  1.00 56.66           C  
ATOM   1503  CD1 PHE A 205       3.170  10.895  -9.260  1.00 56.66           C  
ATOM   1504  CD2 PHE A 205       1.749  12.536 -10.369  1.00 56.66           C  
ATOM   1505  CE1 PHE A 205       4.271  11.755  -9.402  1.00 56.66           C  
ATOM   1506  CE2 PHE A 205       2.846  13.405 -10.491  1.00 56.66           C  
ATOM   1507  CZ  PHE A 205       4.106  13.008 -10.018  1.00 56.66           C  
ATOM   1508  N   LEU A 206       2.248   7.584 -10.474  1.00 56.75           N  
ATOM   1509  CA  LEU A 206       3.450   6.758 -10.603  1.00 56.75           C  
ATOM   1510  C   LEU A 206       3.498   6.011 -11.948  1.00 56.75           C  
ATOM   1511  CB  LEU A 206       3.534   5.796  -9.405  1.00 56.75           C  
ATOM   1512  O   LEU A 206       4.567   5.929 -12.542  1.00 56.75           O  
ATOM   1513  CG  LEU A 206       3.926   6.443  -8.064  1.00 56.75           C  
ATOM   1514  CD1 LEU A 206       3.774   5.412  -6.943  1.00 56.75           C  
ATOM   1515  CD2 LEU A 206       5.376   6.935  -8.050  1.00 56.75           C  
ATOM   1516  N   VAL A 207       2.363   5.526 -12.465  1.00 57.47           N  
ATOM   1517  CA  VAL A 207       2.259   4.903 -13.799  1.00 57.47           C  
ATOM   1518  C   VAL A 207       2.526   5.924 -14.906  1.00 57.47           C  
ATOM   1519  CB  VAL A 207       0.882   4.226 -13.986  1.00 57.47           C  
ATOM   1520  O   VAL A 207       3.317   5.650 -15.804  1.00 57.47           O  
ATOM   1521  CG1 VAL A 207       0.603   3.770 -15.425  1.00 57.47           C  
ATOM   1522  CG2 VAL A 207       0.772   2.967 -13.119  1.00 57.47           C  
ATOM   1523  N   VAL A 208       1.914   7.110 -14.860  1.00 53.94           N  
ATOM   1524  CA  VAL A 208       2.149   8.169 -15.856  1.00 53.94           C  
ATOM   1525  C   VAL A 208       3.589   8.668 -15.774  1.00 53.94           C  
ATOM   1526  CB  VAL A 208       1.130   9.317 -15.713  1.00 53.94           C  
ATOM   1527  O   VAL A 208       4.239   8.765 -16.806  1.00 53.94           O  
ATOM   1528  CG1 VAL A 208       1.476  10.536 -16.579  1.00 53.94           C  
ATOM   1529  CG2 VAL A 208      -0.265   8.843 -16.147  1.00 53.94           C  
ATOM   1530  N   GLY A 209       4.124   8.899 -14.571  1.00 53.75           N  
ATOM   1531  CA  GLY A 209       5.526   9.264 -14.367  1.00 53.75           C  
ATOM   1532  C   GLY A 209       6.479   8.224 -14.957  1.00 53.75           C  
ATOM   1533  O   GLY A 209       7.326   8.576 -15.769  1.00 53.75           O  
ATOM   1534  N   TRP A 210       6.283   6.939 -14.636  1.00 59.31           N  
ATOM   1535  CA  TRP A 210       7.079   5.838 -15.188  1.00 59.31           C  
ATOM   1536  C   TRP A 210       7.037   5.809 -16.721  1.00 59.31           C  
ATOM   1537  CB  TRP A 210       6.592   4.504 -14.598  1.00 59.31           C  
ATOM   1538  O   TRP A 210       8.080   5.697 -17.353  1.00 59.31           O  
ATOM   1539  CG  TRP A 210       7.463   3.314 -14.873  1.00 59.31           C  
ATOM   1540  CD1 TRP A 210       7.616   2.701 -16.071  1.00 59.31           C  
ATOM   1541  CD2 TRP A 210       8.330   2.591 -13.943  1.00 59.31           C  
ATOM   1542  CE2 TRP A 210       9.008   1.565 -14.666  1.00 59.31           C  
ATOM   1543  CE3 TRP A 210       8.617   2.696 -12.562  1.00 59.31           C  
ATOM   1544  NE1 TRP A 210       8.528   1.671 -15.953  1.00 59.31           N  
ATOM   1545  CH2 TRP A 210      10.211   0.845 -12.689  1.00 59.31           C  
ATOM   1546  CZ2 TRP A 210       9.936   0.707 -14.061  1.00 59.31           C  
ATOM   1547  CZ3 TRP A 210       9.546   1.835 -11.941  1.00 59.31           C  
ATOM   1548  N   ASN A 211       5.857   5.955 -17.331  1.00 53.44           N  
ATOM   1549  CA  ASN A 211       5.697   5.837 -18.784  1.00 53.44           C  
ATOM   1550  C   ASN A 211       6.099   7.090 -19.571  1.00 53.44           C  
ATOM   1551  CB  ASN A 211       4.267   5.389 -19.093  1.00 53.44           C  
ATOM   1552  O   ASN A 211       6.581   6.962 -20.694  1.00 53.44           O  
ATOM   1553  CG  ASN A 211       4.099   3.945 -18.683  1.00 53.44           C  
ATOM   1554  ND2 ASN A 211       3.256   3.654 -17.729  1.00 53.44           N  
ATOM   1555  OD1 ASN A 211       4.783   3.068 -19.172  1.00 53.44           O  
ATOM   1556  N   VAL A 212       5.967   8.285 -18.990  1.00 52.03           N  
ATOM   1557  CA  VAL A 212       6.540   9.521 -19.546  1.00 52.03           C  
ATOM   1558  C   VAL A 212       8.063   9.444 -19.497  1.00 52.03           C  
ATOM   1559  CB  VAL A 212       6.002  10.760 -18.799  1.00 52.03           C  
ATOM   1560  O   VAL A 212       8.720   9.683 -20.505  1.00 52.03           O  
ATOM   1561  CG1 VAL A 212       6.772  12.047 -19.120  1.00 52.03           C  
ATOM   1562  CG2 VAL A 212       4.534  11.004 -19.174  1.00 52.03           C  
ATOM   1563  N   THR A 213       8.633   9.025 -18.365  1.00 51.16           N  
ATOM   1564  CA  THR A 213      10.073   8.781 -18.238  1.00 51.16           C  
ATOM   1565  C   THR A 213      10.563   7.696 -19.202  1.00 51.16           C  
ATOM   1566  CB  THR A 213      10.402   8.436 -16.781  1.00 51.16           C  
ATOM   1567  O   THR A 213      11.612   7.875 -19.813  1.00 51.16           O  
ATOM   1568  CG2 THR A 213      11.845   8.018 -16.574  1.00 51.16           C  
ATOM   1569  OG1 THR A 213      10.221   9.578 -15.974  1.00 51.16           O  
ATOM   1570  N   LEU A 214       9.801   6.616 -19.401  1.00 53.00           N  
ATOM   1571  CA  LEU A 214      10.120   5.565 -20.369  1.00 53.00           C  
ATOM   1572  C   LEU A 214      10.086   6.081 -21.816  1.00 53.00           C  
ATOM   1573  CB  LEU A 214       9.141   4.395 -20.172  1.00 53.00           C  
ATOM   1574  O   LEU A 214      11.013   5.813 -22.572  1.00 53.00           O  
ATOM   1575  CG  LEU A 214       9.494   3.157 -21.011  1.00 53.00           C  
ATOM   1576  CD1 LEU A 214      10.702   2.420 -20.434  1.00 53.00           C  
ATOM   1577  CD2 LEU A 214       8.298   2.211 -21.048  1.00 53.00           C  
ATOM   1578  N   GLY A 215       9.057   6.848 -22.193  1.00 48.59           N  
ATOM   1579  CA  GLY A 215       8.964   7.477 -23.515  1.00 48.59           C  
ATOM   1580  C   GLY A 215      10.161   8.389 -23.791  1.00 48.59           C  
ATOM   1581  O   GLY A 215      10.876   8.188 -24.767  1.00 48.59           O  
ATOM   1582  N   LEU A 216      10.474   9.292 -22.858  1.00 47.84           N  
ATOM   1583  CA  LEU A 216      11.623  10.202 -22.950  1.00 47.84           C  
ATOM   1584  C   LEU A 216      12.978   9.462 -22.995  1.00 47.84           C  
ATOM   1585  CB  LEU A 216      11.554  11.179 -21.760  1.00 47.84           C  
ATOM   1586  O   LEU A 216      13.912   9.921 -23.654  1.00 47.84           O  
ATOM   1587  CG  LEU A 216      10.362  12.158 -21.824  1.00 47.84           C  
ATOM   1588  CD1 LEU A 216      10.151  12.832 -20.467  1.00 47.84           C  
ATOM   1589  CD2 LEU A 216      10.580  13.253 -22.869  1.00 47.84           C  
ATOM   1590  N   ALA A 217      13.081   8.301 -22.342  1.00 48.31           N  
ATOM   1591  CA  ALA A 217      14.247   7.414 -22.376  1.00 48.31           C  
ATOM   1592  C   ALA A 217      14.394   6.607 -23.690  1.00 48.31           C  
ATOM   1593  CB  ALA A 217      14.159   6.500 -21.148  1.00 48.31           C  
ATOM   1594  O   ALA A 217      15.425   5.953 -23.895  1.00 48.31           O  
ATOM   1595  N   LEU A 218      13.386   6.649 -24.572  1.00 50.66           N  
ATOM   1596  CA  LEU A 218      13.353   5.999 -25.888  1.00 50.66           C  
ATOM   1597  C   LEU A 218      13.411   7.022 -27.040  1.00 50.66           C  
ATOM   1598  CB  LEU A 218      12.097   5.108 -25.970  1.00 50.66           C  
ATOM   1599  O   LEU A 218      14.193   6.830 -27.972  1.00 50.66           O  
ATOM   1600  CG  LEU A 218      12.115   3.891 -25.020  1.00 50.66           C  
ATOM   1601  CD1 LEU A 218      10.722   3.268 -24.960  1.00 50.66           C  
ATOM   1602  CD2 LEU A 218      13.094   2.808 -25.483  1.00 50.66           C  
ATOM   1603  N   ASP A 219      12.674   8.137 -26.943  1.00 43.47           N  
ATOM   1604  CA  ASP A 219      12.686   9.251 -27.909  1.00 43.47           C  
ATOM   1605  C   ASP A 219      14.105   9.786 -28.150  1.00 43.47           C  
ATOM   1606  CB  ASP A 219      11.795  10.404 -27.400  1.00 43.47           C  
ATOM   1607  O   ASP A 219      14.520   9.986 -29.295  1.00 43.47           O  
ATOM   1608  CG  ASP A 219      10.313  10.240 -27.749  1.00 43.47           C  
ATOM   1609  OD1 ASP A 219      10.039   9.862 -28.910  1.00 43.47           O  
ATOM   1610  OD2 ASP A 219       9.474  10.531 -26.868  1.00 43.47           O  
ATOM   1611  N   GLY A 220      14.900   9.918 -27.080  1.00 42.97           N  
ATOM   1612  CA  GLY A 220      16.289  10.389 -27.123  1.00 42.97           C  
ATOM   1613  C   GLY A 220      17.284   9.499 -27.890  1.00 42.97           C  
ATOM   1614  O   GLY A 220      18.482   9.775 -27.856  1.00 42.97           O  
ATOM   1615  N   GLN A 221      16.836   8.426 -28.557  1.00 45.53           N  
ATOM   1616  CA  GLN A 221      17.676   7.565 -29.404  1.00 45.53           C  
ATOM   1617  C   GLN A 221      17.171   7.369 -30.844  1.00 45.53           C  
ATOM   1618  CB  GLN A 221      17.903   6.206 -28.728  1.00 45.53           C  
ATOM   1619  O   GLN A 221      17.806   6.624 -31.593  1.00 45.53           O  
ATOM   1620  CG  GLN A 221      18.671   6.330 -27.408  1.00 45.53           C  
ATOM   1621  CD  GLN A 221      19.291   5.014 -26.951  1.00 45.53           C  
ATOM   1622  NE2 GLN A 221      19.998   5.028 -25.847  1.00 45.53           N  
ATOM   1623  OE1 GLN A 221      19.178   3.953 -27.554  1.00 45.53           O  
ATOM   1624  N   GLY A 222      16.072   8.022 -31.237  1.00 40.28           N  
ATOM   1625  CA  GLY A 222      15.490   7.910 -32.577  1.00 40.28           C  
ATOM   1626  C   GLY A 222      14.748   6.588 -32.817  1.00 40.28           C  
ATOM   1627  O   GLY A 222      15.327   5.498 -32.784  1.00 40.28           O  
ATOM   1628  N   PHE A 223      13.449   6.681 -33.109  1.00 39.88           N  
ATOM   1629  CA  PHE A 223      12.611   5.521 -33.416  1.00 39.88           C  
ATOM   1630  C   PHE A 223      12.984   4.906 -34.774  1.00 39.88           C  
ATOM   1631  CB  PHE A 223      11.128   5.903 -33.316  1.00 39.88           C  
ATOM   1632  O   PHE A 223      12.694   5.456 -35.835  1.00 39.88           O  
ATOM   1633  CG  PHE A 223      10.586   5.741 -31.909  1.00 39.88           C  
ATOM   1634  CD1 PHE A 223       9.962   4.531 -31.542  1.00 39.88           C  
ATOM   1635  CD2 PHE A 223      10.734   6.766 -30.954  1.00 39.88           C  
ATOM   1636  CE1 PHE A 223       9.487   4.348 -30.233  1.00 39.88           C  
ATOM   1637  CE2 PHE A 223      10.259   6.578 -29.643  1.00 39.88           C  
ATOM   1638  CZ  PHE A 223       9.637   5.372 -29.281  1.00 39.88           C  
ATOM   1639  N   GLY A 224      13.638   3.742 -34.726  1.00 36.00           N  
ATOM   1640  CA  GLY A 224      14.201   3.048 -35.885  1.00 36.00           C  
ATOM   1641  C   GLY A 224      14.003   1.534 -35.823  1.00 36.00           C  
ATOM   1642  O   GLY A 224      14.958   0.791 -35.600  1.00 36.00           O  
ATOM   1643  N   GLY A 225      12.766   1.084 -36.052  1.00 39.81           N  
ATOM   1644  CA  GLY A 225      12.400  -0.328 -36.227  1.00 39.81           C  
ATOM   1645  C   GLY A 225      11.757  -0.978 -34.995  1.00 39.81           C  
ATOM   1646  O   GLY A 225      12.339  -0.992 -33.913  1.00 39.81           O  
ATOM   1647  N   GLY A 226      10.585  -1.596 -35.197  1.00 43.25           N  
ATOM   1648  CA  GLY A 226       9.613  -2.008 -34.165  1.00 43.25           C  
ATOM   1649  C   GLY A 226      10.008  -3.094 -33.150  1.00 43.25           C  
ATOM   1650  O   GLY A 226       9.138  -3.743 -32.575  1.00 43.25           O  
ATOM   1651  N   LYS A 227      11.305  -3.299 -32.889  1.00 42.59           N  
ATOM   1652  CA  LYS A 227      11.780  -3.945 -31.652  1.00 42.59           C  
ATOM   1653  C   LYS A 227      11.800  -2.967 -30.466  1.00 42.59           C  
ATOM   1654  CB  LYS A 227      13.157  -4.597 -31.864  1.00 42.59           C  
ATOM   1655  O   LYS A 227      11.702  -3.421 -29.332  1.00 42.59           O  
ATOM   1656  CG  LYS A 227      13.093  -5.800 -32.820  1.00 42.59           C  
ATOM   1657  CD  LYS A 227      14.441  -6.534 -32.891  1.00 42.59           C  
ATOM   1658  CE  LYS A 227      14.331  -7.739 -33.834  1.00 42.59           C  
ATOM   1659  NZ  LYS A 227      15.582  -8.540 -33.866  1.00 42.59           N  
ATOM   1660  N   SER A 228      11.887  -1.653 -30.713  1.00 49.50           N  
ATOM   1661  CA  SER A 228      11.669  -0.607 -29.694  1.00 49.50           C  
ATOM   1662  C   SER A 228      10.263  -0.679 -29.106  1.00 49.50           C  
ATOM   1663  CB  SER A 228      11.858   0.789 -30.317  1.00 49.50           C  
ATOM   1664  O   SER A 228      10.075  -0.624 -27.894  1.00 49.50           O  
ATOM   1665  OG  SER A 228      11.281   0.871 -31.612  1.00 49.50           O  
ATOM   1666  N   ASP A 229       9.279  -0.841 -29.982  1.00 49.81           N  
ATOM   1667  CA  ASP A 229       7.873  -0.639 -29.647  1.00 49.81           C  
ATOM   1668  C   ASP A 229       7.369  -1.801 -28.786  1.00 49.81           C  
ATOM   1669  CB  ASP A 229       7.051  -0.472 -30.941  1.00 49.81           C  
ATOM   1670  O   ASP A 229       6.681  -1.589 -27.793  1.00 49.81           O  
ATOM   1671  CG  ASP A 229       7.686   0.433 -32.015  1.00 49.81           C  
ATOM   1672  OD1 ASP A 229       8.651   1.176 -31.705  1.00 49.81           O  
ATOM   1673  OD2 ASP A 229       7.292   0.269 -33.187  1.00 49.81           O  
ATOM   1674  N   ALA A 230       7.796  -3.031 -29.101  1.00 48.19           N  
ATOM   1675  CA  ALA A 230       7.539  -4.210 -28.277  1.00 48.19           C  
ATOM   1676  C   ALA A 230       8.069  -4.047 -26.840  1.00 48.19           C  
ATOM   1677  CB  ALA A 230       8.163  -5.428 -28.972  1.00 48.19           C  
ATOM   1678  O   ALA A 230       7.369  -4.402 -25.894  1.00 48.19           O  
ATOM   1679  N   LEU A 231       9.263  -3.465 -26.661  1.00 50.38           N  
ATOM   1680  CA  LEU A 231       9.814  -3.184 -25.332  1.00 50.38           C  
ATOM   1681  C   LEU A 231       8.975  -2.137 -24.584  1.00 50.38           C  
ATOM   1682  CB  LEU A 231      11.288  -2.758 -25.470  1.00 50.38           C  
ATOM   1683  O   LEU A 231       8.588  -2.371 -23.439  1.00 50.38           O  
ATOM   1684  CG  LEU A 231      11.958  -2.405 -24.128  1.00 50.38           C  
ATOM   1685  CD1 LEU A 231      11.893  -3.582 -23.157  1.00 50.38           C  
ATOM   1686  CD2 LEU A 231      13.425  -2.040 -24.369  1.00 50.38           C  
ATOM   1687  N   TYR A 232       8.626  -1.035 -25.256  1.00 53.88           N  
ATOM   1688  CA  TYR A 232       7.748  -0.003 -24.702  1.00 53.88           C  
ATOM   1689  C   TYR A 232       6.412  -0.589 -24.226  1.00 53.88           C  
ATOM   1690  CB  TYR A 232       7.530   1.099 -25.746  1.00 53.88           C  
ATOM   1691  O   TYR A 232       6.018  -0.352 -23.087  1.00 53.88           O  
ATOM   1692  CG  TYR A 232       6.561   2.179 -25.305  1.00 53.88           C  
ATOM   1693  CD1 TYR A 232       5.235   2.178 -25.782  1.00 53.88           C  
ATOM   1694  CD2 TYR A 232       6.982   3.169 -24.397  1.00 53.88           C  
ATOM   1695  CE1 TYR A 232       4.336   3.178 -25.362  1.00 53.88           C  
ATOM   1696  CE2 TYR A 232       6.089   4.175 -23.979  1.00 53.88           C  
ATOM   1697  OH  TYR A 232       3.900   5.148 -24.064  1.00 53.88           O  
ATOM   1698  CZ  TYR A 232       4.764   4.180 -24.465  1.00 53.88           C  
ATOM   1699  N   TRP A 233       5.749  -1.421 -25.039  1.00 51.91           N  
ATOM   1700  CA  TRP A 233       4.502  -2.091 -24.650  1.00 51.91           C  
ATOM   1701  C   TRP A 233       4.671  -3.016 -23.438  1.00 51.91           C  
ATOM   1702  CB  TRP A 233       3.917  -2.857 -25.847  1.00 51.91           C  
ATOM   1703  O   TRP A 233       3.798  -3.047 -22.572  1.00 51.91           O  
ATOM   1704  CG  TRP A 233       3.266  -1.983 -26.876  1.00 51.91           C  
ATOM   1705  CD1 TRP A 233       3.690  -1.788 -28.145  1.00 51.91           C  
ATOM   1706  CD2 TRP A 233       2.069  -1.159 -26.734  1.00 51.91           C  
ATOM   1707  CE2 TRP A 233       1.880  -0.420 -27.939  1.00 51.91           C  
ATOM   1708  CE3 TRP A 233       1.124  -0.962 -25.704  1.00 51.91           C  
ATOM   1709  NE1 TRP A 233       2.896  -0.845 -28.766  1.00 51.91           N  
ATOM   1710  CH2 TRP A 233      -0.076   0.691 -27.047  1.00 51.91           C  
ATOM   1711  CZ2 TRP A 233       0.835   0.501 -28.101  1.00 51.91           C  
ATOM   1712  CZ3 TRP A 233       0.064  -0.046 -25.857  1.00 51.91           C  
ATOM   1713  N   VAL A 234       5.788  -3.739 -23.333  1.00 51.16           N  
ATOM   1714  CA  VAL A 234       6.066  -4.637 -22.201  1.00 51.16           C  
ATOM   1715  C   VAL A 234       6.272  -3.852 -20.904  1.00 51.16           C  
ATOM   1716  CB  VAL A 234       7.264  -5.545 -22.532  1.00 51.16           C  
ATOM   1717  O   VAL A 234       5.653  -4.178 -19.890  1.00 51.16           O  
ATOM   1718  CG1 VAL A 234       7.783  -6.341 -21.327  1.00 51.16           C  
ATOM   1719  CG2 VAL A 234       6.866  -6.559 -23.612  1.00 51.16           C  
ATOM   1720  N   GLU A 235       7.079  -2.792 -20.909  1.00 53.12           N  
ATOM   1721  CA  GLU A 235       7.321  -1.965 -19.716  1.00 53.12           C  
ATOM   1722  C   GLU A 235       6.107  -1.084 -19.346  1.00 53.12           C  
ATOM   1723  CB  GLU A 235       8.605  -1.146 -19.912  1.00 53.12           C  
ATOM   1724  O   GLU A 235       5.830  -0.868 -18.160  1.00 53.12           O  
ATOM   1725  CG  GLU A 235       9.856  -2.037 -19.913  1.00 53.12           C  
ATOM   1726  CD  GLU A 235      11.140  -1.197 -19.927  1.00 53.12           C  
ATOM   1727  OE1 GLU A 235      11.610  -0.863 -18.814  1.00 53.12           O  
ATOM   1728  OE2 GLU A 235      11.639  -0.901 -21.035  1.00 53.12           O  
ATOM   1729  N   LEU A 236       5.304  -0.674 -20.334  1.00 56.31           N  
ATOM   1730  CA  LEU A 236       4.001  -0.028 -20.145  1.00 56.31           C  
ATOM   1731  C   LEU A 236       3.010  -0.955 -19.429  1.00 56.31           C  
ATOM   1732  CB  LEU A 236       3.496   0.446 -21.522  1.00 56.31           C  
ATOM   1733  O   LEU A 236       2.451  -0.584 -18.399  1.00 56.31           O  
ATOM   1734  CG  LEU A 236       2.085   1.056 -21.565  1.00 56.31           C  
ATOM   1735  CD1 LEU A 236       1.948   2.305 -20.700  1.00 56.31           C  
ATOM   1736  CD2 LEU A 236       1.753   1.459 -23.000  1.00 56.31           C  
ATOM   1737  N   VAL A 237       2.843  -2.191 -19.907  1.00 51.91           N  
ATOM   1738  CA  VAL A 237       2.001  -3.201 -19.241  1.00 51.91           C  
ATOM   1739  C   VAL A 237       2.549  -3.533 -17.844  1.00 51.91           C  
ATOM   1740  CB  VAL A 237       1.860  -4.443 -20.147  1.00 51.91           C  
ATOM   1741  O   VAL A 237       1.782  -3.618 -16.883  1.00 51.91           O  
ATOM   1742  CG1 VAL A 237       1.164  -5.623 -19.464  1.00 51.91           C  
ATOM   1743  CG2 VAL A 237       1.002  -4.112 -21.379  1.00 51.91           C  
ATOM   1744  N   THR A 238       3.874  -3.628 -17.689  1.00 54.19           N  
ATOM   1745  CA  THR A 238       4.528  -3.873 -16.390  1.00 54.19           C  
ATOM   1746  C   THR A 238       4.204  -2.789 -15.373  1.00 54.19           C  
ATOM   1747  CB  THR A 238       6.054  -3.960 -16.513  1.00 54.19           C  
ATOM   1748  O   THR A 238       3.783  -3.104 -14.262  1.00 54.19           O  
ATOM   1749  CG2 THR A 238       6.726  -4.412 -15.214  1.00 54.19           C  
ATOM   1750  OG1 THR A 238       6.393  -4.923 -17.464  1.00 54.19           O  
ATOM   1751  N   SER A 239       4.377  -1.518 -15.735  1.00 55.91           N  
ATOM   1752  CA  SER A 239       4.125  -0.394 -14.830  1.00 55.91           C  
ATOM   1753  C   SER A 239       2.639  -0.269 -14.482  1.00 55.91           C  
ATOM   1754  CB  SER A 239       4.692   0.900 -15.419  1.00 55.91           C  
ATOM   1755  O   SER A 239       2.313  -0.156 -13.299  1.00 55.91           O  
ATOM   1756  OG  SER A 239       4.138   1.160 -16.688  1.00 55.91           O  
ATOM   1757  N   ILE A 240       1.743  -0.395 -15.472  1.00 55.66           N  
ATOM   1758  CA  ILE A 240       0.279  -0.371 -15.293  1.00 55.66           C  
ATOM   1759  C   ILE A 240      -0.198  -1.396 -14.256  1.00 55.66           C  
ATOM   1760  CB  ILE A 240      -0.428  -0.566 -16.661  1.00 55.66           C  
ATOM   1761  O   ILE A 240      -1.125  -1.093 -13.507  1.00 55.66           O  
ATOM   1762  CG1 ILE A 240      -0.322   0.741 -17.481  1.00 55.66           C  
ATOM   1763  CG2 ILE A 240      -1.913  -0.970 -16.521  1.00 55.66           C  
ATOM   1764  CD1 ILE A 240      -0.745   0.595 -18.949  1.00 55.66           C  
ATOM   1765  N   PHE A 241       0.419  -2.580 -14.169  1.00 55.03           N  
ATOM   1766  CA  PHE A 241       0.023  -3.604 -13.196  1.00 55.03           C  
ATOM   1767  C   PHE A 241       0.859  -3.585 -11.903  1.00 55.03           C  
ATOM   1768  CB  PHE A 241      -0.031  -4.972 -13.896  1.00 55.03           C  
ATOM   1769  O   PHE A 241       0.291  -3.541 -10.809  1.00 55.03           O  
ATOM   1770  CG  PHE A 241      -1.188  -5.097 -14.878  1.00 55.03           C  
ATOM   1771  CD1 PHE A 241      -2.516  -4.997 -14.415  1.00 55.03           C  
ATOM   1772  CD2 PHE A 241      -0.953  -5.296 -16.252  1.00 55.03           C  
ATOM   1773  CE1 PHE A 241      -3.594  -5.068 -15.316  1.00 55.03           C  
ATOM   1774  CE2 PHE A 241      -2.031  -5.364 -17.153  1.00 55.03           C  
ATOM   1775  CZ  PHE A 241      -3.350  -5.244 -16.688  1.00 55.03           C  
ATOM   1776  N   ALA A 242       2.191  -3.564 -11.979  1.00 55.38           N  
ATOM   1777  CA  ALA A 242       3.054  -3.694 -10.800  1.00 55.38           C  
ATOM   1778  C   ALA A 242       2.944  -2.513  -9.815  1.00 55.38           C  
ATOM   1779  CB  ALA A 242       4.502  -3.895 -11.266  1.00 55.38           C  
ATOM   1780  O   ALA A 242       3.102  -2.707  -8.608  1.00 55.38           O  
ATOM   1781  N   ILE A 243       2.641  -1.301 -10.296  1.00 59.94           N  
ATOM   1782  CA  ILE A 243       2.522  -0.113  -9.440  1.00 59.94           C  
ATOM   1783  C   ILE A 243       1.237  -0.166  -8.584  1.00 59.94           C  
ATOM   1784  CB  ILE A 243       2.732   1.174 -10.269  1.00 59.94           C  
ATOM   1785  O   ILE A 243       1.363  -0.116  -7.355  1.00 59.94           O  
ATOM   1786  CG1 ILE A 243       4.201   1.243 -10.758  1.00 59.94           C  
ATOM   1787  CG2 ILE A 243       2.353   2.432  -9.474  1.00 59.94           C  
ATOM   1788  CD1 ILE A 243       4.486   2.366 -11.762  1.00 59.94           C  
ATOM   1789  N   PRO A 244       0.020  -0.368  -9.140  1.00 57.81           N  
ATOM   1790  CA  PRO A 244      -1.176  -0.631  -8.334  1.00 57.81           C  
ATOM   1791  C   PRO A 244      -1.028  -1.796  -7.346  1.00 57.81           C  
ATOM   1792  CB  PRO A 244      -2.301  -0.906  -9.334  1.00 57.81           C  
ATOM   1793  O   PRO A 244      -1.488  -1.680  -6.211  1.00 57.81           O  
ATOM   1794  CG  PRO A 244      -1.888  -0.076 -10.541  1.00 57.81           C  
ATOM   1795  CD  PRO A 244      -0.363  -0.197 -10.538  1.00 57.81           C  
ATOM   1796  N   ALA A 245      -0.331  -2.883  -7.712  1.00 55.81           N  
ATOM   1797  CA  ALA A 245      -0.080  -4.001  -6.791  1.00 55.81           C  
ATOM   1798  C   ALA A 245       0.645  -3.598  -5.499  1.00 55.81           C  
ATOM   1799  CB  ALA A 245       0.746  -5.076  -7.493  1.00 55.81           C  
ATOM   1800  O   ALA A 245       0.435  -4.234  -4.468  1.00 55.81           O  
ATOM   1801  N   MET A 246       1.479  -2.555  -5.545  1.00 59.12           N  
ATOM   1802  CA  MET A 246       2.174  -2.014  -4.375  1.00 59.12           C  
ATOM   1803  C   MET A 246       1.379  -0.921  -3.666  1.00 59.12           C  
ATOM   1804  CB  MET A 246       3.554  -1.486  -4.797  1.00 59.12           C  
ATOM   1805  O   MET A 246       1.329  -0.889  -2.437  1.00 59.12           O  
ATOM   1806  CG  MET A 246       4.500  -2.645  -5.096  1.00 59.12           C  
ATOM   1807  SD  MET A 246       4.809  -3.686  -3.643  1.00 59.12           S  
ATOM   1808  CE  MET A 246       5.581  -5.060  -4.499  1.00 59.12           C  
ATOM   1809  N   VAL A 247       0.726  -0.035  -4.420  1.00 59.09           N  
ATOM   1810  CA  VAL A 247      -0.009   1.101  -3.848  1.00 59.09           C  
ATOM   1811  C   VAL A 247      -1.314   0.658  -3.174  1.00 59.09           C  
ATOM   1812  CB  VAL A 247      -0.240   2.182  -4.921  1.00 59.09           C  
ATOM   1813  O   VAL A 247      -1.666   1.202  -2.126  1.00 59.09           O  
ATOM   1814  CG1 VAL A 247      -1.036   3.375  -4.375  1.00 59.09           C  
ATOM   1815  CG2 VAL A 247       1.088   2.745  -5.449  1.00 59.09           C  
ATOM   1816  N   THR A 248      -2.022  -0.351  -3.696  1.00 57.81           N  
ATOM   1817  CA  THR A 248      -3.291  -0.810  -3.103  1.00 57.81           C  
ATOM   1818  C   THR A 248      -3.124  -1.379  -1.685  1.00 57.81           C  
ATOM   1819  CB  THR A 248      -4.055  -1.771  -4.031  1.00 57.81           C  
ATOM   1820  O   THR A 248      -3.848  -0.916  -0.799  1.00 57.81           O  
ATOM   1821  CG2 THR A 248      -5.352  -2.278  -3.401  1.00 57.81           C  
ATOM   1822  OG1 THR A 248      -4.421  -1.111  -5.218  1.00 57.81           O  
ATOM   1823  N   PRO A 249      -2.177  -2.295  -1.385  1.00 55.97           N  
ATOM   1824  CA  PRO A 249      -1.942  -2.735  -0.010  1.00 55.97           C  
ATOM   1825  C   PRO A 249      -1.516  -1.604   0.934  1.00 55.97           C  
ATOM   1826  CB  PRO A 249      -0.863  -3.813  -0.094  1.00 55.97           C  
ATOM   1827  O   PRO A 249      -1.907  -1.625   2.097  1.00 55.97           O  
ATOM   1828  CG  PRO A 249      -1.024  -4.368  -1.504  1.00 55.97           C  
ATOM   1829  CD  PRO A 249      -1.392  -3.116  -2.296  1.00 55.97           C  
ATOM   1830  N   LEU A 250      -0.782  -0.589   0.457  1.00 59.09           N  
ATOM   1831  CA  LEU A 250      -0.400   0.585   1.259  1.00 59.09           C  
ATOM   1832  C   LEU A 250      -1.594   1.494   1.587  1.00 59.09           C  
ATOM   1833  CB  LEU A 250       0.677   1.389   0.513  1.00 59.09           C  
ATOM   1834  O   LEU A 250      -1.714   1.989   2.708  1.00 59.09           O  
ATOM   1835  CG  LEU A 250       2.036   0.679   0.409  1.00 59.09           C  
ATOM   1836  CD1 LEU A 250       2.942   1.474  -0.523  1.00 59.09           C  
ATOM   1837  CD2 LEU A 250       2.733   0.583   1.768  1.00 59.09           C  
ATOM   1838  N   ALA A 251      -2.514   1.683   0.643  1.00 55.94           N  
ATOM   1839  CA  ALA A 251      -3.764   2.388   0.907  1.00 55.94           C  
ATOM   1840  C   ALA A 251      -4.676   1.601   1.857  1.00 55.94           C  
ATOM   1841  CB  ALA A 251      -4.439   2.678  -0.427  1.00 55.94           C  
ATOM   1842  O   ALA A 251      -5.291   2.189   2.746  1.00 55.94           O  
ATOM   1843  N   MET A 252      -4.703   0.272   1.726  1.00 58.62           N  
ATOM   1844  CA  MET A 252      -5.420  -0.622   2.634  1.00 58.62           C  
ATOM   1845  C   MET A 252      -4.846  -0.578   4.060  1.00 58.62           C  
ATOM   1846  CB  MET A 252      -5.360  -2.047   2.063  1.00 58.62           C  
ATOM   1847  O   MET A 252      -5.589  -0.505   5.035  1.00 58.62           O  
ATOM   1848  CG  MET A 252      -6.403  -2.930   2.738  1.00 58.62           C  
ATOM   1849  SD  MET A 252      -8.081  -2.470   2.262  1.00 58.62           S  
ATOM   1850  CE  MET A 252      -8.892  -2.982   3.778  1.00 58.62           C  
ATOM   1851  N   LEU A 253      -3.517  -0.562   4.175  1.00 57.09           N  
ATOM   1852  CA  LEU A 253      -2.761  -0.402   5.416  1.00 57.09           C  
ATOM   1853  C   LEU A 253      -3.136   0.909   6.130  1.00 57.09           C  
ATOM   1854  CB  LEU A 253      -1.275  -0.464   5.009  1.00 57.09           C  
ATOM   1855  O   LEU A 253      -3.499   0.895   7.306  1.00 57.09           O  
ATOM   1856  CG  LEU A 253      -0.239  -0.388   6.129  1.00 57.09           C  
ATOM   1857  CD1 LEU A 253      -0.304  -1.644   6.977  1.00 57.09           C  
ATOM   1858  CD2 LEU A 253       1.165  -0.286   5.527  1.00 57.09           C  
ATOM   1859  N   SER A 254      -3.128   2.029   5.398  1.00 55.69           N  
ATOM   1860  CA  SER A 254      -3.545   3.339   5.914  1.00 55.69           C  
ATOM   1861  C   SER A 254      -5.035   3.372   6.287  1.00 55.69           C  
ATOM   1862  CB  SER A 254      -3.190   4.423   4.890  1.00 55.69           C  
ATOM   1863  O   SER A 254      -5.388   3.901   7.342  1.00 55.69           O  
ATOM   1864  OG  SER A 254      -3.545   5.709   5.362  1.00 55.69           O  
ATOM   1865  N   LEU A 255      -5.915   2.755   5.489  1.00 57.25           N  
ATOM   1866  CA  LEU A 255      -7.343   2.631   5.799  1.00 57.25           C  
ATOM   1867  C   LEU A 255      -7.557   1.914   7.140  1.00 57.25           C  
ATOM   1868  CB  LEU A 255      -8.055   1.924   4.625  1.00 57.25           C  
ATOM   1869  O   LEU A 255      -8.243   2.449   8.008  1.00 57.25           O  
ATOM   1870  CG  LEU A 255      -9.533   1.556   4.858  1.00 57.25           C  
ATOM   1871  CD1 LEU A 255     -10.390   2.770   5.208  1.00 57.25           C  
ATOM   1872  CD2 LEU A 255     -10.111   0.921   3.594  1.00 57.25           C  
ATOM   1873  N   VAL A 256      -6.923   0.758   7.352  1.00 57.19           N  
ATOM   1874  CA  VAL A 256      -7.046  -0.024   8.597  1.00 57.19           C  
ATOM   1875  C   VAL A 256      -6.522   0.755   9.807  1.00 57.19           C  
ATOM   1876  CB  VAL A 256      -6.359  -1.394   8.441  1.00 57.19           C  
ATOM   1877  O   VAL A 256      -7.215   0.833  10.819  1.00 57.19           O  
ATOM   1878  CG1 VAL A 256      -6.298  -2.188   9.751  1.00 57.19           C  
ATOM   1879  CG2 VAL A 256      -7.120  -2.250   7.420  1.00 57.19           C  
ATOM   1880  N   CYS A 257      -5.372   1.430   9.702  1.00 57.28           N  
ATOM   1881  CA  CYS A 257      -4.870   2.282  10.788  1.00 57.28           C  
ATOM   1882  C   CYS A 257      -5.814   3.451  11.125  1.00 57.28           C  
ATOM   1883  CB  CYS A 257      -3.475   2.801  10.416  1.00 57.28           C  
ATOM   1884  O   CYS A 257      -5.962   3.816  12.294  1.00 57.28           O  
ATOM   1885  SG  CYS A 257      -2.286   1.431  10.478  1.00 57.28           S  
ATOM   1886  N   ASN A 258      -6.492   4.026  10.129  1.00 54.66           N  
ATOM   1887  CA  ASN A 258      -7.493   5.067  10.356  1.00 54.66           C  
ATOM   1888  C   ASN A 258      -8.838   4.512  10.879  1.00 54.66           C  
ATOM   1889  CB  ASN A 258      -7.650   5.903   9.085  1.00 54.66           C  
ATOM   1890  O   ASN A 258      -9.546   5.226  11.591  1.00 54.66           O  
ATOM   1891  CG  ASN A 258      -6.513   6.892   8.887  1.00 54.66           C  
ATOM   1892  ND2 ASN A 258      -5.588   6.599   8.010  1.00 54.66           N  
ATOM   1893  OD1 ASN A 258      -6.449   7.936   9.520  1.00 54.66           O  
ATOM   1894  N   LEU A 259      -9.175   3.245  10.606  1.00 57.84           N  
ATOM   1895  CA  LEU A 259     -10.293   2.548  11.255  1.00 57.84           C  
ATOM   1896  C   LEU A 259      -9.996   2.278  12.736  1.00 57.84           C  
ATOM   1897  CB  LEU A 259     -10.646   1.247  10.507  1.00 57.84           C  
ATOM   1898  O   LEU A 259     -10.841   2.600  13.568  1.00 57.84           O  
ATOM   1899  CG  LEU A 259     -11.283   1.451   9.120  1.00 57.84           C  
ATOM   1900  CD1 LEU A 259     -11.439   0.103   8.413  1.00 57.84           C  
ATOM   1901  CD2 LEU A 259     -12.664   2.100   9.198  1.00 57.84           C  
ATOM   1902  N   HIS A 260      -8.790   1.807  13.087  1.00 57.81           N  
ATOM   1903  CA  HIS A 260      -8.350   1.707  14.490  1.00 57.81           C  
ATOM   1904  C   HIS A 260      -8.460   3.054  15.198  1.00 57.81           C  
ATOM   1905  CB  HIS A 260      -6.897   1.213  14.592  1.00 57.81           C  
ATOM   1906  O   HIS A 260      -9.067   3.148  16.257  1.00 57.81           O  
ATOM   1907  CG  HIS A 260      -6.664  -0.191  14.113  1.00 57.81           C  
ATOM   1908  CD2 HIS A 260      -7.555  -1.216  14.208  1.00 57.81           C  
ATOM   1909  ND1 HIS A 260      -5.487  -0.654  13.513  1.00 57.81           N  
ATOM   1910  CE1 HIS A 260      -5.721  -1.944  13.235  1.00 57.81           C  
ATOM   1911  NE2 HIS A 260      -6.940  -2.304  13.654  1.00 57.81           N  
ATOM   1912  N   ARG A 261      -7.954   4.128  14.584  1.00 55.34           N  
ATOM   1913  CA  ARG A 261      -8.112   5.497  15.094  1.00 55.34           C  
ATOM   1914  C   ARG A 261      -9.583   5.858  15.354  1.00 55.34           C  
ATOM   1915  CB  ARG A 261      -7.449   6.452  14.096  1.00 55.34           C  
ATOM   1916  O   ARG A 261      -9.869   6.426  16.402  1.00 55.34           O  
ATOM   1917  CG  ARG A 261      -7.765   7.931  14.342  1.00 55.34           C  
ATOM   1918  CD  ARG A 261      -7.392   8.747  13.108  1.00 55.34           C  
ATOM   1919  NE  ARG A 261      -8.016  10.079  13.191  1.00 55.34           N  
ATOM   1920  NH1 ARG A 261      -6.123  11.317  12.898  1.00 55.34           N  
ATOM   1921  NH2 ARG A 261      -8.033  12.355  13.273  1.00 55.34           N  
ATOM   1922  CZ  ARG A 261      -7.395  11.233  13.107  1.00 55.34           C  
ATOM   1923  N   LEU A 262     -10.507   5.566  14.432  1.00 56.66           N  
ATOM   1924  CA  LEU A 262     -11.935   5.862  14.620  1.00 56.66           C  
ATOM   1925  C   LEU A 262     -12.553   5.040  15.760  1.00 56.66           C  
ATOM   1926  CB  LEU A 262     -12.715   5.643  13.309  1.00 56.66           C  
ATOM   1927  O   LEU A 262     -13.254   5.615  16.594  1.00 56.66           O  
ATOM   1928  CG  LEU A 262     -12.605   6.781  12.278  1.00 56.66           C  
ATOM   1929  CD1 LEU A 262     -13.328   6.360  10.996  1.00 56.66           C  
ATOM   1930  CD2 LEU A 262     -13.253   8.082  12.764  1.00 56.66           C  
ATOM   1931  N   GLN A 263     -12.261   3.735  15.836  1.00 59.19           N  
ATOM   1932  CA  GLN A 263     -12.652   2.872  16.960  1.00 59.19           C  
ATOM   1933  C   GLN A 263     -12.133   3.450  18.292  1.00 59.19           C  
ATOM   1934  CB  GLN A 263     -12.069   1.456  16.771  1.00 59.19           C  
ATOM   1935  O   GLN A 263     -12.879   3.548  19.259  1.00 59.19           O  
ATOM   1936  CG  GLN A 263     -12.573   0.618  15.572  1.00 59.19           C  
ATOM   1937  CD  GLN A 263     -11.632  -0.557  15.256  1.00 59.19           C  
ATOM   1938  NE2 GLN A 263     -11.876  -1.355  14.237  1.00 59.19           N  
ATOM   1939  OE1 GLN A 263     -10.638  -0.782  15.925  1.00 59.19           O  
ATOM   1940  N   CYS A 264     -10.877   3.897  18.339  1.00 56.72           N  
ATOM   1941  CA  CYS A 264     -10.254   4.432  19.547  1.00 56.72           C  
ATOM   1942  C   CYS A 264     -10.809   5.804  19.961  1.00 56.72           C  
ATOM   1943  CB  CYS A 264      -8.739   4.470  19.337  1.00 56.72           C  
ATOM   1944  O   CYS A 264     -11.154   5.984  21.123  1.00 56.72           O  
ATOM   1945  SG  CYS A 264      -8.098   2.772  19.212  1.00 56.72           S  
ATOM   1946  N   LEU A 265     -10.964   6.761  19.038  1.00 56.00           N  
ATOM   1947  CA  LEU A 265     -11.527   8.086  19.352  1.00 56.00           C  
ATOM   1948  C   LEU A 265     -12.981   7.993  19.842  1.00 56.00           C  
ATOM   1949  CB  LEU A 265     -11.432   9.000  18.115  1.00 56.00           C  
ATOM   1950  O   LEU A 265     -13.368   8.692  20.775  1.00 56.00           O  
ATOM   1951  CG  LEU A 265     -10.006   9.466  17.763  1.00 56.00           C  
ATOM   1952  CD1 LEU A 265     -10.014  10.167  16.400  1.00 56.00           C  
ATOM   1953  CD2 LEU A 265      -9.438  10.451  18.784  1.00 56.00           C  
ATOM   1954  N   SER A 266     -13.777   7.098  19.252  1.00 61.50           N  
ATOM   1955  CA  SER A 266     -15.157   6.862  19.696  1.00 61.50           C  
ATOM   1956  C   SER A 266     -15.261   6.014  20.970  1.00 61.50           C  
ATOM   1957  CB  SER A 266     -16.002   6.291  18.560  1.00 61.50           C  
ATOM   1958  O   SER A 266     -16.258   6.124  21.682  1.00 61.50           O  
ATOM   1959  OG  SER A 266     -15.451   5.117  17.996  1.00 61.50           O  
ATOM   1960  N   PHE A 267     -14.227   5.237  21.309  1.00 60.22           N  
ATOM   1961  CA  PHE A 267     -14.079   4.629  22.631  1.00 60.22           C  
ATOM   1962  C   PHE A 267     -13.839   5.703  23.705  1.00 60.22           C  
ATOM   1963  CB  PHE A 267     -12.982   3.551  22.577  1.00 60.22           C  
ATOM   1964  O   PHE A 267     -14.564   5.692  24.695  1.00 60.22           O  
ATOM   1965  CG  PHE A 267     -12.710   2.795  23.864  1.00 60.22           C  
ATOM   1966  CD1 PHE A 267     -11.502   2.987  24.562  1.00 60.22           C  
ATOM   1967  CD2 PHE A 267     -13.640   1.856  24.340  1.00 60.22           C  
ATOM   1968  CE1 PHE A 267     -11.216   2.226  25.711  1.00 60.22           C  
ATOM   1969  CE2 PHE A 267     -13.363   1.101  25.493  1.00 60.22           C  
ATOM   1970  CZ  PHE A 267     -12.146   1.278  26.175  1.00 60.22           C  
ATOM   1971  N   ILE A 268     -12.926   6.670  23.486  1.00 56.88           N  
ATOM   1972  CA  ILE A 268     -12.704   7.798  24.423  1.00 56.88           C  
ATOM   1973  C   ILE A 268     -14.001   8.561  24.679  1.00 56.88           C  
ATOM   1974  CB  ILE A 268     -11.687   8.853  23.927  1.00 56.88           C  
ATOM   1975  O   ILE A 268     -14.374   8.710  25.834  1.00 56.88           O  
ATOM   1976  CG1 ILE A 268     -10.319   8.300  23.517  1.00 56.88           C  
ATOM   1977  CG2 ILE A 268     -11.452   9.937  25.001  1.00 56.88           C  
ATOM   1978  CD1 ILE A 268      -9.573   9.316  22.638  1.00 56.88           C  
ATOM   1979  N   GLY A 269     -14.679   9.036  23.624  1.00 57.62           N  
ATOM   1980  CA  GLY A 269     -15.848   9.911  23.779  1.00 57.62           C  
ATOM   1981  C   GLY A 269     -16.907   9.274  24.676  1.00 57.62           C  
ATOM   1982  O   GLY A 269     -17.284   9.816  25.704  1.00 57.62           O  
ATOM   1983  N   ARG A 270     -17.255   8.015  24.395  1.00 61.94           N  
ATOM   1984  CA  ARG A 270     -18.241   7.258  25.181  1.00 61.94           C  
ATOM   1985  C   ARG A 270     -17.768   6.879  26.597  1.00 61.94           C  
ATOM   1986  CB  ARG A 270     -18.677   6.037  24.364  1.00 61.94           C  
ATOM   1987  O   ARG A 270     -18.573   6.403  27.389  1.00 61.94           O  
ATOM   1988  CG  ARG A 270     -19.339   6.446  23.037  1.00 61.94           C  
ATOM   1989  CD  ARG A 270     -19.799   5.224  22.239  1.00 61.94           C  
ATOM   1990  NE  ARG A 270     -21.022   4.648  22.824  1.00 61.94           N  
ATOM   1991  NH1 ARG A 270     -21.240   2.851  21.409  1.00 61.94           N  
ATOM   1992  NH2 ARG A 270     -22.767   3.222  23.009  1.00 61.94           N  
ATOM   1993  CZ  ARG A 270     -21.665   3.574  22.411  1.00 61.94           C  
ATOM   1994  N   LEU A 271     -16.484   7.061  26.914  1.00 58.09           N  
ATOM   1995  CA  LEU A 271     -15.927   6.958  28.267  1.00 58.09           C  
ATOM   1996  C   LEU A 271     -15.927   8.312  28.994  1.00 58.09           C  
ATOM   1997  CB  LEU A 271     -14.507   6.367  28.183  1.00 58.09           C  
ATOM   1998  O   LEU A 271     -16.229   8.344  30.184  1.00 58.09           O  
ATOM   1999  CG  LEU A 271     -14.500   4.834  28.090  1.00 58.09           C  
ATOM   2000  CD1 LEU A 271     -13.211   4.349  27.429  1.00 58.09           C  
ATOM   2001  CD2 LEU A 271     -14.616   4.205  29.480  1.00 58.09           C  
ATOM   2002  N   THR A 272     -15.635   9.420  28.303  1.00 56.66           N  
ATOM   2003  CA  THR A 272     -15.731  10.779  28.867  1.00 56.66           C  
ATOM   2004  C   THR A 272     -17.176  11.211  29.095  1.00 56.66           C  
ATOM   2005  CB  THR A 272     -15.013  11.826  27.997  1.00 56.66           C  
ATOM   2006  O   THR A 272     -17.457  11.889  30.078  1.00 56.66           O  
ATOM   2007  CG2 THR A 272     -13.498  11.622  28.038  1.00 56.66           C  
ATOM   2008  OG1 THR A 272     -15.384  11.773  26.637  1.00 56.66           O  
ATOM   2009  N   ASP A 273     -18.095  10.748  28.249  1.00 54.56           N  
ATOM   2010  CA  ASP A 273     -19.534  11.021  28.325  1.00 54.56           C  
ATOM   2011  C   ASP A 273     -20.249  10.125  29.368  1.00 54.56           C  
ATOM   2012  CB  ASP A 273     -20.158  10.881  26.917  1.00 54.56           C  
ATOM   2013  O   ASP A 273     -21.469  10.160  29.483  1.00 54.56           O  
ATOM   2014  CG  ASP A 273     -19.522  11.761  25.821  1.00 54.56           C  
ATOM   2015  OD1 ASP A 273     -18.850  12.764  26.160  1.00 54.56           O  
ATOM   2016  OD2 ASP A 273     -19.682  11.403  24.627  1.00 54.56           O  
ATOM   2017  N   ALA A 274     -19.506   9.292  30.116  1.00 55.69           N  
ATOM   2018  CA  ALA A 274     -19.970   8.325  31.130  1.00 55.69           C  
ATOM   2019  C   ALA A 274     -20.957   7.222  30.662  1.00 55.69           C  
ATOM   2020  CB  ALA A 274     -20.454   9.086  32.372  1.00 55.69           C  
ATOM   2021  O   ALA A 274     -21.244   6.292  31.418  1.00 55.69           O  
ATOM   2022  N   ASP A 275     -21.394   7.259  29.404  1.00 56.50           N  
ATOM   2023  CA  ASP A 275     -22.354   6.361  28.737  1.00 56.50           C  
ATOM   2024  C   ASP A 275     -21.968   4.860  28.686  1.00 56.50           C  
ATOM   2025  CB  ASP A 275     -22.525   6.893  27.292  1.00 56.50           C  
ATOM   2026  O   ASP A 275     -22.753   4.020  28.235  1.00 56.50           O  
ATOM   2027  CG  ASP A 275     -23.884   7.521  26.965  1.00 56.50           C  
ATOM   2028  OD1 ASP A 275     -24.704   7.734  27.883  1.00 56.50           O  
ATOM   2029  OD2 ASP A 275     -24.100   7.713  25.745  1.00 56.50           O  
ATOM   2030  N   MET A 276     -20.746   4.482  29.083  1.00 60.59           N  
ATOM   2031  CA  MET A 276     -20.204   3.135  28.863  1.00 60.59           C  
ATOM   2032  C   MET A 276     -19.991   2.332  30.155  1.00 60.59           C  
ATOM   2033  CB  MET A 276     -18.935   3.229  28.006  1.00 60.59           C  
ATOM   2034  O   MET A 276     -18.984   2.467  30.848  1.00 60.59           O  
ATOM   2035  CG  MET A 276     -18.604   1.874  27.369  1.00 60.59           C  
ATOM   2036  SD  MET A 276     -17.003   1.762  26.521  1.00 60.59           S  
ATOM   2037  CE  MET A 276     -17.014   3.238  25.475  1.00 60.59           C  
ATOM   2038  N   HIS A 277     -20.895   1.384  30.426  1.00 60.97           N  
ATOM   2039  CA  HIS A 277     -20.731   0.416  31.517  1.00 60.97           C  
ATOM   2040  C   HIS A 277     -19.426  -0.401  31.399  1.00 60.97           C  
ATOM   2041  CB  HIS A 277     -21.929  -0.543  31.566  1.00 60.97           C  
ATOM   2042  O   HIS A 277     -19.068  -0.884  30.321  1.00 60.97           O  
ATOM   2043  CG  HIS A 277     -23.280   0.111  31.716  1.00 60.97           C  
ATOM   2044  CD2 HIS A 277     -24.395  -0.175  30.975  1.00 60.97           C  
ATOM   2045  ND1 HIS A 277     -23.652   1.054  32.652  1.00 60.97           N  
ATOM   2046  CE1 HIS A 277     -24.955   1.330  32.468  1.00 60.97           C  
ATOM   2047  NE2 HIS A 277     -25.449   0.594  31.462  1.00 60.97           N  
ATOM   2048  N   ILE A 278     -18.766  -0.649  32.538  1.00 58.25           N  
ATOM   2049  CA  ILE A 278     -17.454  -1.324  32.638  1.00 58.25           C  
ATOM   2050  C   ILE A 278     -17.377  -2.663  31.859  1.00 58.25           C  
ATOM   2051  CB  ILE A 278     -17.034  -1.481  34.128  1.00 58.25           C  
ATOM   2052  O   ILE A 278     -16.399  -2.858  31.132  1.00 58.25           O  
ATOM   2053  CG1 ILE A 278     -16.979  -0.108  34.847  1.00 58.25           C  
ATOM   2054  CG2 ILE A 278     -15.673  -2.196  34.245  1.00 58.25           C  
ATOM   2055  CD1 ILE A 278     -16.773  -0.197  36.366  1.00 58.25           C  
ATOM   2056  N   PRO A 279     -18.373  -3.580  31.905  1.00 57.28           N  
ATOM   2057  CA  PRO A 279     -18.309  -4.830  31.138  1.00 57.28           C  
ATOM   2058  C   PRO A 279     -18.318  -4.609  29.619  1.00 57.28           C  
ATOM   2059  CB  PRO A 279     -19.522  -5.658  31.582  1.00 57.28           C  
ATOM   2060  O   PRO A 279     -17.674  -5.357  28.880  1.00 57.28           O  
ATOM   2061  CG  PRO A 279     -19.881  -5.076  32.947  1.00 57.28           C  
ATOM   2062  CD  PRO A 279     -19.549  -3.599  32.763  1.00 57.28           C  
ATOM   2063  N   SER A 280     -19.019  -3.574  29.148  1.00 62.53           N  
ATOM   2064  CA  SER A 280     -19.045  -3.176  27.738  1.00 62.53           C  
ATOM   2065  C   SER A 280     -17.696  -2.595  27.321  1.00 62.53           C  
ATOM   2066  CB  SER A 280     -20.171  -2.168  27.477  1.00 62.53           C  
ATOM   2067  O   SER A 280     -17.150  -3.019  26.303  1.00 62.53           O  
ATOM   2068  OG  SER A 280     -21.407  -2.712  27.902  1.00 62.53           O  
ATOM   2069  N   ALA A 281     -17.109  -1.723  28.149  1.00 60.56           N  
ATOM   2070  CA  ALA A 281     -15.775  -1.166  27.923  1.00 60.56           C  
ATOM   2071  C   ALA A 281     -14.697  -2.259  27.818  1.00 60.56           C  
ATOM   2072  CB  ALA A 281     -15.461  -0.164  29.043  1.00 60.56           C  
ATOM   2073  O   ALA A 281     -13.881  -2.238  26.897  1.00 60.56           O  
ATOM   2074  N   LEU A 282     -14.737  -3.268  28.696  1.00 60.12           N  
ATOM   2075  CA  LEU A 282     -13.811  -4.405  28.669  1.00 60.12           C  
ATOM   2076  C   LEU A 282     -13.948  -5.257  27.395  1.00 60.12           C  
ATOM   2077  CB  LEU A 282     -14.027  -5.261  29.931  1.00 60.12           C  
ATOM   2078  O   LEU A 282     -12.936  -5.597  26.778  1.00 60.12           O  
ATOM   2079  CG  LEU A 282     -13.459  -4.635  31.220  1.00 60.12           C  
ATOM   2080  CD1 LEU A 282     -13.979  -5.406  32.433  1.00 60.12           C  
ATOM   2081  CD2 LEU A 282     -11.929  -4.687  31.249  1.00 60.12           C  
ATOM   2082  N   ARG A 283     -15.176  -5.588  26.965  1.00 63.44           N  
ATOM   2083  CA  ARG A 283     -15.422  -6.345  25.717  1.00 63.44           C  
ATOM   2084  C   ARG A 283     -14.936  -5.574  24.488  1.00 63.44           C  
ATOM   2085  CB  ARG A 283     -16.922  -6.651  25.569  1.00 63.44           C  
ATOM   2086  O   ARG A 283     -14.247  -6.133  23.637  1.00 63.44           O  
ATOM   2087  CG  ARG A 283     -17.437  -7.698  26.567  1.00 63.44           C  
ATOM   2088  CD  ARG A 283     -18.968  -7.761  26.492  1.00 63.44           C  
ATOM   2089  NE  ARG A 283     -19.543  -8.594  27.566  1.00 63.44           N  
ATOM   2090  NH1 ARG A 283     -21.744  -8.436  26.916  1.00 63.44           N  
ATOM   2091  NH2 ARG A 283     -21.226  -9.543  28.778  1.00 63.44           N  
ATOM   2092  CZ  ARG A 283     -20.828  -8.853  27.746  1.00 63.44           C  
ATOM   2093  N   LEU A 284     -15.264  -4.287  24.434  1.00 63.41           N  
ATOM   2094  CA  LEU A 284     -14.931  -3.372  23.348  1.00 63.41           C  
ATOM   2095  C   LEU A 284     -13.417  -3.168  23.220  1.00 63.41           C  
ATOM   2096  CB  LEU A 284     -15.689  -2.076  23.666  1.00 63.41           C  
ATOM   2097  O   LEU A 284     -12.853  -3.320  22.136  1.00 63.41           O  
ATOM   2098  CG  LEU A 284     -15.657  -0.984  22.598  1.00 63.41           C  
ATOM   2099  CD1 LEU A 284     -16.121  -1.521  21.249  1.00 63.41           C  
ATOM   2100  CD2 LEU A 284     -16.628   0.107  23.049  1.00 63.41           C  
ATOM   2101  N   HIS A 285     -12.740  -2.954  24.349  1.00 61.03           N  
ATOM   2102  CA  HIS A 285     -11.287  -2.911  24.407  1.00 61.03           C  
ATOM   2103  C   HIS A 285     -10.652  -4.231  23.925  1.00 61.03           C  
ATOM   2104  CB  HIS A 285     -10.852  -2.566  25.839  1.00 61.03           C  
ATOM   2105  O   HIS A 285      -9.707  -4.218  23.133  1.00 61.03           O  
ATOM   2106  CG  HIS A 285      -9.357  -2.603  25.924  1.00 61.03           C  
ATOM   2107  CD2 HIS A 285      -8.624  -3.721  26.215  1.00 61.03           C  
ATOM   2108  ND1 HIS A 285      -8.517  -1.710  25.308  1.00 61.03           N  
ATOM   2109  CE1 HIS A 285      -7.322  -2.299  25.175  1.00 61.03           C  
ATOM   2110  NE2 HIS A 285      -7.334  -3.533  25.716  1.00 61.03           N  
ATOM   2111  N   GLN A 286     -11.172  -5.388  24.358  1.00 63.22           N  
ATOM   2112  CA  GLN A 286     -10.661  -6.684  23.899  1.00 63.22           C  
ATOM   2113  C   GLN A 286     -10.812  -6.888  22.385  1.00 63.22           C  
ATOM   2114  CB  GLN A 286     -11.339  -7.849  24.629  1.00 63.22           C  
ATOM   2115  O   GLN A 286      -9.923  -7.497  21.790  1.00 63.22           O  
ATOM   2116  CG  GLN A 286     -10.803  -8.087  26.048  1.00 63.22           C  
ATOM   2117  CD  GLN A 286     -11.336  -9.393  26.630  1.00 63.22           C  
ATOM   2118  NE2 GLN A 286     -11.511  -9.485  27.930  1.00 63.22           N  
ATOM   2119  OE1 GLN A 286     -11.557 -10.369  25.920  1.00 63.22           O  
ATOM   2120  N   ALA A 287     -11.885  -6.393  21.759  1.00 62.00           N  
ATOM   2121  CA  ALA A 287     -12.059  -6.456  20.306  1.00 62.00           C  
ATOM   2122  C   ALA A 287     -10.957  -5.664  19.580  1.00 62.00           C  
ATOM   2123  CB  ALA A 287     -13.472  -5.976  19.947  1.00 62.00           C  
ATOM   2124  O   ALA A 287     -10.195  -6.246  18.806  1.00 62.00           O  
ATOM   2125  N   ILE A 288     -10.783  -4.385  19.935  1.00 58.78           N  
ATOM   2126  CA  ILE A 288      -9.747  -3.489  19.387  1.00 58.78           C  
ATOM   2127  C   ILE A 288      -8.338  -4.092  19.577  1.00 58.78           C  
ATOM   2128  CB  ILE A 288      -9.897  -2.093  20.054  1.00 58.78           C  
ATOM   2129  O   ILE A 288      -7.520  -4.139  18.658  1.00 58.78           O  
ATOM   2130  CG1 ILE A 288     -11.260  -1.445  19.693  1.00 58.78           C  
ATOM   2131  CG2 ILE A 288      -8.751  -1.151  19.649  1.00 58.78           C  
ATOM   2132  CD1 ILE A 288     -11.619  -0.208  20.530  1.00 58.78           C  
ATOM   2133  N   ARG A 289      -8.047  -4.656  20.758  1.00 60.59           N  
ATOM   2134  CA  ARG A 289      -6.762  -5.315  21.063  1.00 60.59           C  
ATOM   2135  C   ARG A 289      -6.507  -6.572  20.220  1.00 60.59           C  
ATOM   2136  CB  ARG A 289      -6.741  -5.613  22.569  1.00 60.59           C  
ATOM   2137  O   ARG A 289      -5.351  -6.866  19.908  1.00 60.59           O  
ATOM   2138  CG  ARG A 289      -5.420  -6.177  23.125  1.00 60.59           C  
ATOM   2139  CD  ARG A 289      -5.616  -6.362  24.636  1.00 60.59           C  
ATOM   2140  NE  ARG A 289      -4.447  -6.904  25.360  1.00 60.59           N  
ATOM   2141  NH1 ARG A 289      -5.575  -7.241  27.337  1.00 60.59           N  
ATOM   2142  NH2 ARG A 289      -3.402  -7.612  27.278  1.00 60.59           N  
ATOM   2143  CZ  ARG A 289      -4.475  -7.257  26.639  1.00 60.59           C  
ATOM   2144  N   ARG A 290      -7.549  -7.330  19.855  1.00 63.16           N  
ATOM   2145  CA  ARG A 290      -7.439  -8.499  18.958  1.00 63.16           C  
ATOM   2146  C   ARG A 290      -7.212  -8.058  17.513  1.00 63.16           C  
ATOM   2147  CB  ARG A 290      -8.695  -9.385  19.050  1.00 63.16           C  
ATOM   2148  O   ARG A 290      -6.312  -8.597  16.870  1.00 63.16           O  
ATOM   2149  CG  ARG A 290      -8.830 -10.149  20.378  1.00 63.16           C  
ATOM   2150  CD  ARG A 290     -10.247 -10.734  20.500  1.00 63.16           C  
ATOM   2151  NE  ARG A 290     -10.616 -11.062  21.894  1.00 63.16           N  
ATOM   2152  NH1 ARG A 290     -12.387 -12.446  21.411  1.00 63.16           N  
ATOM   2153  NH2 ARG A 290     -11.980 -11.910  23.531  1.00 63.16           N  
ATOM   2154  CZ  ARG A 290     -11.648 -11.802  22.273  1.00 63.16           C  
ATOM   2155  N   SER A 291      -7.969  -7.071  17.037  1.00 60.06           N  
ATOM   2156  CA  SER A 291      -7.923  -6.618  15.644  1.00 60.06           C  
ATOM   2157  C   SER A 291      -6.568  -5.980  15.301  1.00 60.06           C  
ATOM   2158  CB  SER A 291      -9.131  -5.718  15.359  1.00 60.06           C  
ATOM   2159  O   SER A 291      -5.893  -6.409  14.363  1.00 60.06           O  
ATOM   2160  OG  SER A 291      -8.899  -4.367  15.695  1.00 60.06           O  
ATOM   2161  N   ILE A 292      -6.042  -5.120  16.182  1.00 58.81           N  
ATOM   2162  CA  ILE A 292      -4.690  -4.553  16.055  1.00 58.81           C  
ATOM   2163  C   ILE A 292      -3.604  -5.646  16.087  1.00 58.81           C  
ATOM   2164  CB  ILE A 292      -4.462  -3.461  17.127  1.00 58.81           C  
ATOM   2165  O   ILE A 292      -2.638  -5.585  15.322  1.00 58.81           O  
ATOM   2166  CG1 ILE A 292      -5.449  -2.291  16.895  1.00 58.81           C  
ATOM   2167  CG2 ILE A 292      -3.001  -2.972  17.050  1.00 58.81           C  
ATOM   2168  CD1 ILE A 292      -5.516  -1.240  18.005  1.00 58.81           C  
ATOM   2169  N   LYS A 293      -3.753  -6.687  16.920  1.00 59.88           N  
ATOM   2170  CA  LYS A 293      -2.799  -7.814  16.995  1.00 59.88           C  
ATOM   2171  C   LYS A 293      -2.825  -8.699  15.742  1.00 59.88           C  
ATOM   2172  CB  LYS A 293      -3.067  -8.609  18.284  1.00 59.88           C  
ATOM   2173  O   LYS A 293      -1.780  -9.239  15.375  1.00 59.88           O  
ATOM   2174  CG  LYS A 293      -2.029  -9.708  18.584  1.00 59.88           C  
ATOM   2175  CD  LYS A 293      -2.316 -10.337  19.958  1.00 59.88           C  
ATOM   2176  CE  LYS A 293      -1.263 -11.378  20.364  1.00 59.88           C  
ATOM   2177  NZ  LYS A 293      -1.480 -11.859  21.758  1.00 59.88           N  
ATOM   2178  N   ALA A 294      -3.977  -8.846  15.085  1.00 61.03           N  
ATOM   2179  CA  ALA A 294      -4.092  -9.515  13.791  1.00 61.03           C  
ATOM   2180  C   ALA A 294      -3.425  -8.675  12.689  1.00 61.03           C  
ATOM   2181  CB  ALA A 294      -5.572  -9.800  13.502  1.00 61.03           C  
ATOM   2182  O   ALA A 294      -2.472  -9.131  12.055  1.00 61.03           O  
ATOM   2183  N   SER A 295      -3.851  -7.420  12.554  1.00 58.66           N  
ATOM   2184  CA  SER A 295      -3.349  -6.447  11.583  1.00 58.66           C  
ATOM   2185  C   SER A 295      -1.819  -6.273  11.669  1.00 58.66           C  
ATOM   2186  CB  SER A 295      -4.145  -5.149  11.794  1.00 58.66           C  
ATOM   2187  O   SER A 295      -1.112  -6.481  10.684  1.00 58.66           O  
ATOM   2188  OG  SER A 295      -5.479  -5.373  11.360  1.00 58.66           O  
ATOM   2189  N   SER A 296      -1.254  -6.067  12.866  1.00 57.59           N  
ATOM   2190  CA  SER A 296       0.201  -5.945  13.080  1.00 57.59           C  
ATOM   2191  C   SER A 296       1.015  -7.162  12.597  1.00 57.59           C  
ATOM   2192  CB  SER A 296       0.460  -5.694  14.571  1.00 57.59           C  
ATOM   2193  O   SER A 296       2.093  -6.989  12.023  1.00 57.59           O  
ATOM   2194  OG  SER A 296       1.845  -5.636  14.862  1.00 57.59           O  
ATOM   2195  N   ARG A 297       0.502  -8.390  12.775  1.00 60.47           N  
ATOM   2196  CA  ARG A 297       1.155  -9.636  12.313  1.00 60.47           C  
ATOM   2197  C   ARG A 297       1.155  -9.794  10.793  1.00 60.47           C  
ATOM   2198  CB  ARG A 297       0.441 -10.849  12.922  1.00 60.47           C  
ATOM   2199  O   ARG A 297       1.962 -10.553  10.262  1.00 60.47           O  
ATOM   2200  CG  ARG A 297       0.810 -11.105  14.385  1.00 60.47           C  
ATOM   2201  CD  ARG A 297      -0.107 -12.211  14.925  1.00 60.47           C  
ATOM   2202  NE  ARG A 297       0.429 -12.832  16.151  1.00 60.47           N  
ATOM   2203  NH1 ARG A 297      -1.211 -14.424  16.390  1.00 60.47           N  
ATOM   2204  NH2 ARG A 297       0.558 -14.456  17.747  1.00 60.47           N  
ATOM   2205  CZ  ARG A 297      -0.076 -13.894  16.756  1.00 60.47           C  
ATOM   2206  N   LEU A 298       0.232  -9.133  10.107  1.00 57.94           N  
ATOM   2207  CA  LEU A 298       0.129  -9.146   8.651  1.00 57.94           C  
ATOM   2208  C   LEU A 298       1.008  -8.054   8.050  1.00 57.94           C  
ATOM   2209  CB  LEU A 298      -1.346  -8.981   8.278  1.00 57.94           C  
ATOM   2210  O   LEU A 298       1.700  -8.302   7.067  1.00 57.94           O  
ATOM   2211  CG  LEU A 298      -2.190 -10.191   8.719  1.00 57.94           C  
ATOM   2212  CD1 LEU A 298      -3.645  -9.769   8.754  1.00 57.94           C  
ATOM   2213  CD2 LEU A 298      -2.015 -11.370   7.758  1.00 57.94           C  
ATOM   2214  N   PHE A 299       1.071  -6.891   8.700  1.00 59.56           N  
ATOM   2215  CA  PHE A 299       1.931  -5.789   8.285  1.00 59.56           C  
ATOM   2216  C   PHE A 299       3.406  -6.209   8.303  1.00 59.56           C  
ATOM   2217  CB  PHE A 299       1.651  -4.559   9.162  1.00 59.56           C  
ATOM   2218  O   PHE A 299       4.088  -6.031   7.301  1.00 59.56           O  
ATOM   2219  CG  PHE A 299       0.203  -4.082   9.233  1.00 59.56           C  
ATOM   2220  CD1 PHE A 299      -0.773  -4.485   8.291  1.00 59.56           C  
ATOM   2221  CD2 PHE A 299      -0.169  -3.194  10.263  1.00 59.56           C  
ATOM   2222  CE1 PHE A 299      -2.096  -4.020   8.388  1.00 59.56           C  
ATOM   2223  CE2 PHE A 299      -1.488  -2.712  10.347  1.00 59.56           C  
ATOM   2224  CZ  PHE A 299      -2.447  -3.118   9.405  1.00 59.56           C  
ATOM   2225  N   THR A 300       3.891  -6.882   9.353  1.00 60.72           N  
ATOM   2226  CA  THR A 300       5.272  -7.410   9.370  1.00 60.72           C  
ATOM   2227  C   THR A 300       5.534  -8.481   8.306  1.00 60.72           C  
ATOM   2228  CB  THR A 300       5.653  -7.973  10.745  1.00 60.72           C  
ATOM   2229  O   THR A 300       6.645  -8.557   7.790  1.00 60.72           O  
ATOM   2230  CG2 THR A 300       5.748  -6.880  11.807  1.00 60.72           C  
ATOM   2231  OG1 THR A 300       4.692  -8.900  11.195  1.00 60.72           O  
ATOM   2232  N   ARG A 301       4.523  -9.278   7.931  1.00 63.53           N  
ATOM   2233  CA  ARG A 301       4.624 -10.315   6.885  1.00 63.53           C  
ATOM   2234  C   ARG A 301       4.520  -9.781   5.453  1.00 63.53           C  
ATOM   2235  CB  ARG A 301       3.563 -11.398   7.128  1.00 63.53           C  
ATOM   2236  O   ARG A 301       4.975 -10.463   4.543  1.00 63.53           O  
ATOM   2237  CG  ARG A 301       3.933 -12.306   8.307  1.00 63.53           C  
ATOM   2238  CD  ARG A 301       2.805 -13.311   8.563  1.00 63.53           C  
ATOM   2239  NE  ARG A 301       3.204 -14.330   9.552  1.00 63.53           N  
ATOM   2240  NH1 ARG A 301       1.251 -15.535   9.541  1.00 63.53           N  
ATOM   2241  NH2 ARG A 301       2.987 -16.262  10.741  1.00 63.53           N  
ATOM   2242  CZ  ARG A 301       2.481 -15.365   9.942  1.00 63.53           C  
ATOM   2243  N   TRP A 302       3.929  -8.605   5.246  1.00 62.19           N  
ATOM   2244  CA  TRP A 302       3.772  -7.980   3.927  1.00 62.19           C  
ATOM   2245  C   TRP A 302       4.837  -6.900   3.662  1.00 62.19           C  
ATOM   2246  CB  TRP A 302       2.336  -7.444   3.795  1.00 62.19           C  
ATOM   2247  O   TRP A 302       5.508  -6.938   2.632  1.00 62.19           O  
ATOM   2248  CG  TRP A 302       2.076  -6.723   2.509  1.00 62.19           C  
ATOM   2249  CD1 TRP A 302       1.695  -7.288   1.340  1.00 62.19           C  
ATOM   2250  CD2 TRP A 302       2.316  -5.314   2.206  1.00 62.19           C  
ATOM   2251  CE2 TRP A 302       2.227  -5.139   0.796  1.00 62.19           C  
ATOM   2252  CE3 TRP A 302       2.673  -4.184   2.970  1.00 62.19           C  
ATOM   2253  NE1 TRP A 302       1.722  -6.333   0.340  1.00 62.19           N  
ATOM   2254  CH2 TRP A 302       3.023  -2.865   0.945  1.00 62.19           C  
ATOM   2255  CZ2 TRP A 302       2.606  -3.950   0.160  1.00 62.19           C  
ATOM   2256  CZ3 TRP A 302       3.021  -2.969   2.348  1.00 62.19           C  
ATOM   2257  N   VAL A 303       5.049  -5.988   4.619  1.00 61.81           N  
ATOM   2258  CA  VAL A 303       5.985  -4.856   4.496  1.00 61.81           C  
ATOM   2259  C   VAL A 303       7.425  -5.324   4.318  1.00 61.81           C  
ATOM   2260  CB  VAL A 303       5.919  -3.948   5.743  1.00 61.81           C  
ATOM   2261  O   VAL A 303       8.128  -4.818   3.448  1.00 61.81           O  
ATOM   2262  CG1 VAL A 303       7.050  -2.919   5.780  1.00 61.81           C  
ATOM   2263  CG2 VAL A 303       4.595  -3.180   5.844  1.00 61.81           C  
ATOM   2264  N   PHE A 304       7.886  -6.255   5.160  1.00 62.53           N  
ATOM   2265  CA  PHE A 304       9.303  -6.619   5.204  1.00 62.53           C  
ATOM   2266  C   PHE A 304       9.780  -7.253   3.882  1.00 62.53           C  
ATOM   2267  CB  PHE A 304       9.594  -7.439   6.469  1.00 62.53           C  
ATOM   2268  O   PHE A 304      10.779  -6.771   3.348  1.00 62.53           O  
ATOM   2269  CG  PHE A 304      11.035  -7.889   6.601  1.00 62.53           C  
ATOM   2270  CD1 PHE A 304      11.428  -9.149   6.111  1.00 62.53           C  
ATOM   2271  CD2 PHE A 304      11.986  -7.045   7.206  1.00 62.53           C  
ATOM   2272  CE1 PHE A 304      12.767  -9.563   6.225  1.00 62.53           C  
ATOM   2273  CE2 PHE A 304      13.324  -7.462   7.323  1.00 62.53           C  
ATOM   2274  CZ  PHE A 304      13.714  -8.720   6.832  1.00 62.53           C  
ATOM   2275  N   PRO A 305       9.054  -8.215   3.267  1.00 63.41           N  
ATOM   2276  CA  PRO A 305       9.358  -8.661   1.907  1.00 63.41           C  
ATOM   2277  C   PRO A 305       9.287  -7.540   0.861  1.00 63.41           C  
ATOM   2278  CB  PRO A 305       8.359  -9.780   1.593  1.00 63.41           C  
ATOM   2279  O   PRO A 305      10.190  -7.440   0.038  1.00 63.41           O  
ATOM   2280  CG  PRO A 305       8.017 -10.329   2.974  1.00 63.41           C  
ATOM   2281  CD  PRO A 305       8.020  -9.070   3.837  1.00 63.41           C  
ATOM   2282  N   ALA A 306       8.267  -6.672   0.895  1.00 61.88           N  
ATOM   2283  CA  ALA A 306       8.119  -5.598  -0.093  1.00 61.88           C  
ATOM   2284  C   ALA A 306       9.308  -4.615  -0.067  1.00 61.88           C  
ATOM   2285  CB  ALA A 306       6.783  -4.883   0.151  1.00 61.88           C  
ATOM   2286  O   ALA A 306       9.894  -4.315  -1.109  1.00 61.88           O  
ATOM   2287  N   ALA A 307       9.710  -4.169   1.127  1.00 63.22           N  
ATOM   2288  CA  ALA A 307      10.860  -3.290   1.322  1.00 63.22           C  
ATOM   2289  C   ALA A 307      12.185  -3.976   0.944  1.00 63.22           C  
ATOM   2290  CB  ALA A 307      10.864  -2.817   2.782  1.00 63.22           C  
ATOM   2291  O   ALA A 307      13.018  -3.361   0.279  1.00 63.22           O  
ATOM   2292  N   LEU A 308      12.363  -5.253   1.311  1.00 64.69           N  
ATOM   2293  CA  LEU A 308      13.554  -6.035   0.970  1.00 64.69           C  
ATOM   2294  C   LEU A 308      13.718  -6.185  -0.549  1.00 64.69           C  
ATOM   2295  CB  LEU A 308      13.468  -7.402   1.676  1.00 64.69           C  
ATOM   2296  O   LEU A 308      14.797  -5.923  -1.073  1.00 64.69           O  
ATOM   2297  CG  LEU A 308      14.660  -8.343   1.417  1.00 64.69           C  
ATOM   2298  CD1 LEU A 308      15.972  -7.780   1.964  1.00 64.69           C  
ATOM   2299  CD2 LEU A 308      14.397  -9.691   2.091  1.00 64.69           C  
ATOM   2300  N   ILE A 309      12.653  -6.552  -1.267  1.00 63.75           N  
ATOM   2301  CA  ILE A 309      12.706  -6.745  -2.723  1.00 63.75           C  
ATOM   2302  C   ILE A 309      12.992  -5.415  -3.438  1.00 63.75           C  
ATOM   2303  CB  ILE A 309      11.417  -7.435  -3.227  1.00 63.75           C  
ATOM   2304  O   ILE A 309      13.817  -5.378  -4.351  1.00 63.75           O  
ATOM   2305  CG1 ILE A 309      11.246  -8.846  -2.611  1.00 63.75           C  
ATOM   2306  CG2 ILE A 309      11.472  -7.584  -4.754  1.00 63.75           C  
ATOM   2307  CD1 ILE A 309       9.805  -9.367  -2.694  1.00 63.75           C  
ATOM   2308  N   CYS A 310      12.404  -4.303  -2.979  1.00 64.06           N  
ATOM   2309  CA  CYS A 310      12.711  -2.976  -3.521  1.00 64.06           C  
ATOM   2310  C   CYS A 310      14.166  -2.552  -3.244  1.00 64.06           C  
ATOM   2311  CB  CYS A 310      11.709  -1.951  -2.975  1.00 64.06           C  
ATOM   2312  O   CYS A 310      14.817  -2.014  -4.135  1.00 64.06           O  
ATOM   2313  SG  CYS A 310      10.043  -2.336  -3.581  1.00 64.06           S  
ATOM   2314  N   ALA A 311      14.713  -2.837  -2.057  1.00 60.12           N  
ATOM   2315  CA  ALA A 311      16.111  -2.540  -1.729  1.00 60.12           C  
ATOM   2316  C   ALA A 311      17.109  -3.385  -2.550  1.00 60.12           C  
ATOM   2317  CB  ALA A 311      16.297  -2.728  -0.218  1.00 60.12           C  
ATOM   2318  O   ALA A 311      18.120  -2.863  -3.026  1.00 60.12           O  
ATOM   2319  N   VAL A 312      16.809  -4.669  -2.785  1.00 60.81           N  
ATOM   2320  CA  VAL A 312      17.619  -5.539  -3.657  1.00 60.81           C  
ATOM   2321  C   VAL A 312      17.541  -5.063  -5.113  1.00 60.81           C  
ATOM   2322  CB  VAL A 312      17.215  -7.020  -3.497  1.00 60.81           C  
ATOM   2323  O   VAL A 312      18.582  -4.879  -5.740  1.00 60.81           O  
ATOM   2324  CG1 VAL A 312      17.954  -7.933  -4.484  1.00 60.81           C  
ATOM   2325  CG2 VAL A 312      17.556  -7.539  -2.092  1.00 60.81           C  
ATOM   2326  N   SER A 313      16.341  -4.762  -5.628  1.00 62.97           N  
ATOM   2327  CA  SER A 313      16.150  -4.157  -6.959  1.00 62.97           C  
ATOM   2328  C   SER A 313      16.966  -2.872  -7.124  1.00 62.97           C  
ATOM   2329  CB  SER A 313      14.665  -3.842  -7.182  1.00 62.97           C  
ATOM   2330  O   SER A 313      17.653  -2.701  -8.131  1.00 62.97           O  
ATOM   2331  OG  SER A 313      14.454  -3.185  -8.417  1.00 62.97           O  
ATOM   2332  N   LEU A 314      16.920  -1.979  -6.130  1.00 63.06           N  
ATOM   2333  CA  LEU A 314      17.669  -0.724  -6.133  1.00 63.06           C  
ATOM   2334  C   LEU A 314      19.183  -0.971  -6.194  1.00 63.06           C  
ATOM   2335  CB  LEU A 314      17.291   0.074  -4.871  1.00 63.06           C  
ATOM   2336  O   LEU A 314      19.883  -0.325  -6.969  1.00 63.06           O  
ATOM   2337  CG  LEU A 314      17.829   1.512  -4.892  1.00 63.06           C  
ATOM   2338  CD1 LEU A 314      17.020   2.386  -5.846  1.00 63.06           C  
ATOM   2339  CD2 LEU A 314      17.763   2.128  -3.495  1.00 63.06           C  
ATOM   2340  N   THR A 315      19.681  -1.937  -5.419  1.00 58.31           N  
ATOM   2341  CA  THR A 315      21.108  -2.299  -5.380  1.00 58.31           C  
ATOM   2342  C   THR A 315      21.610  -2.753  -6.752  1.00 58.31           C  
ATOM   2343  CB  THR A 315      21.364  -3.391  -4.330  1.00 58.31           C  
ATOM   2344  O   THR A 315      22.640  -2.268  -7.219  1.00 58.31           O  
ATOM   2345  CG2 THR A 315      22.852  -3.695  -4.163  1.00 58.31           C  
ATOM   2346  OG1 THR A 315      20.902  -2.963  -3.068  1.00 58.31           O  
ATOM   2347  N   TYR A 316      20.854  -3.617  -7.440  1.00 58.78           N  
ATOM   2348  CA  TYR A 316      21.187  -4.061  -8.799  1.00 58.78           C  
ATOM   2349  C   TYR A 316      21.172  -2.910  -9.816  1.00 58.78           C  
ATOM   2350  CB  TYR A 316      20.241  -5.193  -9.227  1.00 58.78           C  
ATOM   2351  O   TYR A 316      22.070  -2.820 -10.653  1.00 58.78           O  
ATOM   2352  CG  TYR A 316      20.754  -6.570  -8.852  1.00 58.78           C  
ATOM   2353  CD1 TYR A 316      21.594  -7.263  -9.745  1.00 58.78           C  
ATOM   2354  CD2 TYR A 316      20.426  -7.146  -7.610  1.00 58.78           C  
ATOM   2355  CE1 TYR A 316      22.107  -8.526  -9.396  1.00 58.78           C  
ATOM   2356  CE2 TYR A 316      20.937  -8.410  -7.255  1.00 58.78           C  
ATOM   2357  OH  TYR A 316      22.291 -10.315  -7.816  1.00 58.78           O  
ATOM   2358  CZ  TYR A 316      21.784  -9.100  -8.150  1.00 58.78           C  
ATOM   2359  N   GLN A 317      20.204  -1.994  -9.727  1.00 60.47           N  
ATOM   2360  CA  GLN A 317      20.119  -0.845 -10.635  1.00 60.47           C  
ATOM   2361  C   GLN A 317      21.259   0.163 -10.407  1.00 60.47           C  
ATOM   2362  CB  GLN A 317      18.741  -0.186 -10.500  1.00 60.47           C  
ATOM   2363  O   GLN A 317      21.868   0.613 -11.376  1.00 60.47           O  
ATOM   2364  CG  GLN A 317      17.624  -1.082 -11.060  1.00 60.47           C  
ATOM   2365  CD  GLN A 317      16.227  -0.562 -10.750  1.00 60.47           C  
ATOM   2366  NE2 GLN A 317      15.194  -1.290 -11.114  1.00 60.47           N  
ATOM   2367  OE1 GLN A 317      16.026   0.495 -10.181  1.00 60.47           O  
ATOM   2368  N   ILE A 318      21.614   0.460  -9.149  1.00 60.56           N  
ATOM   2369  CA  ILE A 318      22.764   1.315  -8.799  1.00 60.56           C  
ATOM   2370  C   ILE A 318      24.073   0.703  -9.315  1.00 60.56           C  
ATOM   2371  CB  ILE A 318      22.798   1.584  -7.273  1.00 60.56           C  
ATOM   2372  O   ILE A 318      24.871   1.401  -9.940  1.00 60.56           O  
ATOM   2373  CG1 ILE A 318      21.622   2.509  -6.879  1.00 60.56           C  
ATOM   2374  CG2 ILE A 318      24.135   2.220  -6.837  1.00 60.56           C  
ATOM   2375  CD1 ILE A 318      21.420   2.665  -5.366  1.00 60.56           C  
ATOM   2376  N   TYR A 319      24.274  -0.603  -9.120  1.00 59.44           N  
ATOM   2377  CA  TYR A 319      25.434  -1.326  -9.650  1.00 59.44           C  
ATOM   2378  C   TYR A 319      25.516  -1.230 -11.185  1.00 59.44           C  
ATOM   2379  CB  TYR A 319      25.342  -2.778  -9.162  1.00 59.44           C  
ATOM   2380  O   TYR A 319      26.577  -0.942 -11.738  1.00 59.44           O  
ATOM   2381  CG  TYR A 319      26.500  -3.669  -9.559  1.00 59.44           C  
ATOM   2382  CD1 TYR A 319      26.328  -4.650 -10.556  1.00 59.44           C  
ATOM   2383  CD2 TYR A 319      27.738  -3.544  -8.899  1.00 59.44           C  
ATOM   2384  CE1 TYR A 319      27.391  -5.512 -10.886  1.00 59.44           C  
ATOM   2385  CE2 TYR A 319      28.805  -4.403  -9.228  1.00 59.44           C  
ATOM   2386  OH  TYR A 319      29.653  -6.220 -10.552  1.00 59.44           O  
ATOM   2387  CZ  TYR A 319      28.629  -5.392 -10.220  1.00 59.44           C  
ATOM   2388  N   GLY A 320      24.381  -1.380 -11.878  1.00 57.53           N  
ATOM   2389  CA  GLY A 320      24.297  -1.244 -13.334  1.00 57.53           C  
ATOM   2390  C   GLY A 320      24.561   0.159 -13.873  1.00 57.53           C  
ATOM   2391  O   GLY A 320      25.171   0.300 -14.931  1.00 57.53           O  
ATOM   2392  N   TYR A 321      24.148   1.193 -13.140  1.00 58.69           N  
ATOM   2393  CA  TYR A 321      24.466   2.581 -13.466  1.00 58.69           C  
ATOM   2394  C   TYR A 321      25.973   2.859 -13.352  1.00 58.69           C  
ATOM   2395  CB  TYR A 321      23.639   3.495 -12.556  1.00 58.69           C  
ATOM   2396  O   TYR A 321      26.566   3.393 -14.290  1.00 58.69           O  
ATOM   2397  CG  TYR A 321      24.080   4.942 -12.572  1.00 58.69           C  
ATOM   2398  CD1 TYR A 321      24.718   5.502 -11.447  1.00 58.69           C  
ATOM   2399  CD2 TYR A 321      23.895   5.710 -13.734  1.00 58.69           C  
ATOM   2400  CE1 TYR A 321      25.165   6.838 -11.482  1.00 58.69           C  
ATOM   2401  CE2 TYR A 321      24.354   7.038 -13.775  1.00 58.69           C  
ATOM   2402  OH  TYR A 321      25.393   8.901 -12.696  1.00 58.69           O  
ATOM   2403  CZ  TYR A 321      24.979   7.609 -12.650  1.00 58.69           C  
ATOM   2404  N   LEU A 322      26.604   2.433 -12.251  1.00 61.44           N  
ATOM   2405  CA  LEU A 322      28.034   2.653 -11.991  1.00 61.44           C  
ATOM   2406  C   LEU A 322      28.957   1.940 -12.998  1.00 61.44           C  
ATOM   2407  CB  LEU A 322      28.350   2.206 -10.551  1.00 61.44           C  
ATOM   2408  O   LEU A 322      30.040   2.440 -13.288  1.00 61.44           O  
ATOM   2409  CG  LEU A 322      27.729   3.090  -9.451  1.00 61.44           C  
ATOM   2410  CD1 LEU A 322      27.917   2.423  -8.088  1.00 61.44           C  
ATOM   2411  CD2 LEU A 322      28.364   4.481  -9.392  1.00 61.44           C  
ATOM   2412  N   LEU A 323      28.529   0.800 -13.550  1.00 60.19           N  
ATOM   2413  CA  LEU A 323      29.275   0.032 -14.560  1.00 60.19           C  
ATOM   2414  C   LEU A 323      28.987   0.438 -16.015  1.00 60.19           C  
ATOM   2415  CB  LEU A 323      29.004  -1.464 -14.325  1.00 60.19           C  
ATOM   2416  O   LEU A 323      29.644  -0.050 -16.935  1.00 60.19           O  
ATOM   2417  CG  LEU A 323      29.913  -2.040 -13.228  1.00 60.19           C  
ATOM   2418  CD1 LEU A 323      29.318  -3.330 -12.683  1.00 60.19           C  
ATOM   2419  CD2 LEU A 323      31.309  -2.361 -13.770  1.00 60.19           C  
ATOM   2420  N   SER A 324      28.021   1.323 -16.265  1.00 55.41           N  
ATOM   2421  CA  SER A 324      27.698   1.747 -17.628  1.00 55.41           C  
ATOM   2422  C   SER A 324      28.713   2.770 -18.148  1.00 55.41           C  
ATOM   2423  CB  SER A 324      26.275   2.300 -17.681  1.00 55.41           C  
ATOM   2424  O   SER A 324      28.718   3.915 -17.706  1.00 55.41           O  
ATOM   2425  OG  SER A 324      26.027   2.803 -18.980  1.00 55.41           O  
ATOM   2426  N   HIS A 325      29.524   2.403 -19.145  1.00 53.84           N  
ATOM   2427  CA  HIS A 325      30.472   3.326 -19.795  1.00 53.84           C  
ATOM   2428  C   HIS A 325      29.866   4.220 -20.895  1.00 53.84           C  
ATOM   2429  CB  HIS A 325      31.677   2.536 -20.328  1.00 53.84           C  
ATOM   2430  O   HIS A 325      30.504   5.182 -21.311  1.00 53.84           O  
ATOM   2431  CG  HIS A 325      32.567   1.970 -19.250  1.00 53.84           C  
ATOM   2432  CD2 HIS A 325      33.323   0.832 -19.338  1.00 53.84           C  
ATOM   2433  ND1 HIS A 325      32.835   2.535 -18.020  1.00 53.84           N  
ATOM   2434  CE1 HIS A 325      33.722   1.751 -17.385  1.00 53.84           C  
ATOM   2435  NE2 HIS A 325      34.052   0.703 -18.153  1.00 53.84           N  
ATOM   2436  N   SER A 326      28.644   3.950 -21.368  1.00 55.38           N  
ATOM   2437  CA  SER A 326      27.947   4.828 -22.323  1.00 55.38           C  
ATOM   2438  C   SER A 326      26.967   5.756 -21.604  1.00 55.38           C  
ATOM   2439  CB  SER A 326      27.221   4.016 -23.397  1.00 55.38           C  
ATOM   2440  O   SER A 326      26.115   5.274 -20.851  1.00 55.38           O  
ATOM   2441  OG  SER A 326      26.262   3.175 -22.792  1.00 55.38           O  
ATOM   2442  N   SER A 327      27.027   7.055 -21.902  1.00 51.56           N  
ATOM   2443  CA  SER A 327      26.168   8.095 -21.314  1.00 51.56           C  
ATOM   2444  C   SER A 327      24.669   7.802 -21.453  1.00 51.56           C  
ATOM   2445  CB  SER A 327      26.487   9.444 -21.972  1.00 51.56           C  
ATOM   2446  O   SER A 327      23.917   7.965 -20.499  1.00 51.56           O  
ATOM   2447  OG  SER A 327      26.433   9.328 -23.386  1.00 51.56           O  
ATOM   2448  N   SER A 328      24.216   7.297 -22.602  1.00 47.72           N  
ATOM   2449  CA  SER A 328      22.795   7.002 -22.829  1.00 47.72           C  
ATOM   2450  C   SER A 328      22.260   5.859 -21.952  1.00 47.72           C  
ATOM   2451  CB  SER A 328      22.564   6.729 -24.313  1.00 47.72           C  
ATOM   2452  O   SER A 328      21.178   5.977 -21.382  1.00 47.72           O  
ATOM   2453  OG  SER A 328      23.344   5.630 -24.756  1.00 47.72           O  
ATOM   2454  N   ARG A 329      23.034   4.782 -21.753  1.00 49.56           N  
ATOM   2455  CA  ARG A 329      22.682   3.719 -20.788  1.00 49.56           C  
ATOM   2456  C   ARG A 329      22.786   4.192 -19.332  1.00 49.56           C  
ATOM   2457  CB  ARG A 329      23.535   2.462 -21.001  1.00 49.56           C  
ATOM   2458  O   ARG A 329      21.998   3.737 -18.507  1.00 49.56           O  
ATOM   2459  CG  ARG A 329      23.274   1.724 -22.319  1.00 49.56           C  
ATOM   2460  CD  ARG A 329      24.175   0.482 -22.375  1.00 49.56           C  
ATOM   2461  NE  ARG A 329      23.928  -0.331 -23.579  1.00 49.56           N  
ATOM   2462  NH1 ARG A 329      25.874  -1.557 -23.511  1.00 49.56           N  
ATOM   2463  NH2 ARG A 329      24.404  -1.927 -25.139  1.00 49.56           N  
ATOM   2464  CZ  ARG A 329      24.734  -1.258 -24.072  1.00 49.56           C  
ATOM   2465  N   GLN A 330      23.696   5.124 -19.020  1.00 52.16           N  
ATOM   2466  CA  GLN A 330      23.743   5.771 -17.702  1.00 52.16           C  
ATOM   2467  C   GLN A 330      22.450   6.551 -17.419  1.00 52.16           C  
ATOM   2468  CB  GLN A 330      24.958   6.705 -17.573  1.00 52.16           C  
ATOM   2469  O   GLN A 330      21.858   6.355 -16.359  1.00 52.16           O  
ATOM   2470  CG  GLN A 330      26.280   5.981 -17.296  1.00 52.16           C  
ATOM   2471  CD  GLN A 330      27.445   6.950 -17.099  1.00 52.16           C  
ATOM   2472  NE2 GLN A 330      28.567   6.488 -16.603  1.00 52.16           N  
ATOM   2473  OE1 GLN A 330      27.385   8.128 -17.414  1.00 52.16           O  
ATOM   2474  N   TYR A 331      21.971   7.369 -18.365  1.00 50.06           N  
ATOM   2475  CA  TYR A 331      20.721   8.123 -18.208  1.00 50.06           C  
ATOM   2476  C   TYR A 331      19.522   7.209 -17.926  1.00 50.06           C  
ATOM   2477  CB  TYR A 331      20.475   9.037 -19.420  1.00 50.06           C  
ATOM   2478  O   TYR A 331      18.839   7.408 -16.922  1.00 50.06           O  
ATOM   2479  CG  TYR A 331      21.231  10.353 -19.346  1.00 50.06           C  
ATOM   2480  CD1 TYR A 331      20.890  11.287 -18.347  1.00 50.06           C  
ATOM   2481  CD2 TYR A 331      22.255  10.656 -20.264  1.00 50.06           C  
ATOM   2482  CE1 TYR A 331      21.592  12.502 -18.245  1.00 50.06           C  
ATOM   2483  CE2 TYR A 331      22.960  11.874 -20.168  1.00 50.06           C  
ATOM   2484  OH  TYR A 331      23.302  13.974 -19.039  1.00 50.06           O  
ATOM   2485  CZ  TYR A 331      22.631  12.797 -19.150  1.00 50.06           C  
ATOM   2486  N   ASN A 332      19.312   6.156 -18.722  1.00 51.44           N  
ATOM   2487  CA  ASN A 332      18.202   5.222 -18.485  1.00 51.44           C  
ATOM   2488  C   ASN A 332      18.346   4.504 -17.124  1.00 51.44           C  
ATOM   2489  CB  ASN A 332      18.050   4.261 -19.684  1.00 51.44           C  
ATOM   2490  O   ASN A 332      17.356   4.324 -16.416  1.00 51.44           O  
ATOM   2491  CG  ASN A 332      17.607   4.962 -20.968  1.00 51.44           C  
ATOM   2492  ND2 ASN A 332      17.005   4.257 -21.898  1.00 51.44           N  
ATOM   2493  OD1 ASN A 332      17.790   6.150 -21.157  1.00 51.44           O  
ATOM   2494  N   GLY A 333      19.575   4.186 -16.696  1.00 52.72           N  
ATOM   2495  CA  GLY A 333      19.856   3.662 -15.354  1.00 52.72           C  
ATOM   2496  C   GLY A 333      19.414   4.598 -14.219  1.00 52.72           C  
ATOM   2497  O   GLY A 333      18.738   4.145 -13.294  1.00 52.72           O  
ATOM   2498  N   ILE A 334      19.725   5.900 -14.306  1.00 55.50           N  
ATOM   2499  CA  ILE A 334      19.318   6.916 -13.312  1.00 55.50           C  
ATOM   2500  C   ILE A 334      17.798   6.923 -13.123  1.00 55.50           C  
ATOM   2501  CB  ILE A 334      19.815   8.332 -13.715  1.00 55.50           C  
ATOM   2502  O   ILE A 334      17.315   6.956 -11.991  1.00 55.50           O  
ATOM   2503  CG1 ILE A 334      21.351   8.420 -13.625  1.00 55.50           C  
ATOM   2504  CG2 ILE A 334      19.189   9.430 -12.830  1.00 55.50           C  
ATOM   2505  CD1 ILE A 334      21.953   9.632 -14.355  1.00 55.50           C  
ATOM   2506  N   TYR A 335      17.037   6.872 -14.215  1.00 54.38           N  
ATOM   2507  CA  TYR A 335      15.581   6.967 -14.162  1.00 54.38           C  
ATOM   2508  C   TYR A 335      14.924   5.799 -13.411  1.00 54.38           C  
ATOM   2509  CB  TYR A 335      15.048   7.111 -15.588  1.00 54.38           C  
ATOM   2510  O   TYR A 335      14.075   6.037 -12.547  1.00 54.38           O  
ATOM   2511  CG  TYR A 335      15.249   8.497 -16.183  1.00 54.38           C  
ATOM   2512  CD1 TYR A 335      14.631   9.624 -15.597  1.00 54.38           C  
ATOM   2513  CD2 TYR A 335      16.030   8.661 -17.342  1.00 54.38           C  
ATOM   2514  CE1 TYR A 335      14.781  10.900 -16.179  1.00 54.38           C  
ATOM   2515  CE2 TYR A 335      16.212   9.938 -17.905  1.00 54.38           C  
ATOM   2516  OH  TYR A 335      15.725  12.276 -17.918  1.00 54.38           O  
ATOM   2517  CZ  TYR A 335      15.578  11.058 -17.334  1.00 54.38           C  
ATOM   2518  N   HIS A 336      15.354   4.554 -13.647  1.00 55.91           N  
ATOM   2519  CA  HIS A 336      14.845   3.414 -12.875  1.00 55.91           C  
ATOM   2520  C   HIS A 336      15.275   3.483 -11.399  1.00 55.91           C  
ATOM   2521  CB  HIS A 336      15.256   2.086 -13.516  1.00 55.91           C  
ATOM   2522  O   HIS A 336      14.446   3.223 -10.526  1.00 55.91           O  
ATOM   2523  CG  HIS A 336      14.689   1.865 -14.899  1.00 55.91           C  
ATOM   2524  CD2 HIS A 336      15.408   1.884 -16.061  1.00 55.91           C  
ATOM   2525  ND1 HIS A 336      13.391   1.535 -15.239  1.00 55.91           N  
ATOM   2526  CE1 HIS A 336      13.346   1.331 -16.571  1.00 55.91           C  
ATOM   2527  NE2 HIS A 336      14.558   1.539 -17.108  1.00 55.91           N  
ATOM   2528  N   ILE A 337      16.509   3.923 -11.100  1.00 60.59           N  
ATOM   2529  CA  ILE A 337      16.972   4.142  -9.716  1.00 60.59           C  
ATOM   2530  C   ILE A 337      16.071   5.153  -9.000  1.00 60.59           C  
ATOM   2531  CB  ILE A 337      18.451   4.600  -9.678  1.00 60.59           C  
ATOM   2532  O   ILE A 337      15.651   4.892  -7.873  1.00 60.59           O  
ATOM   2533  CG1 ILE A 337      19.378   3.467 -10.160  1.00 60.59           C  
ATOM   2534  CG2 ILE A 337      18.896   5.044  -8.267  1.00 60.59           C  
ATOM   2535  CD1 ILE A 337      20.784   3.956 -10.520  1.00 60.59           C  
ATOM   2536  N   ILE A 338      15.731   6.281  -9.634  1.00 57.53           N  
ATOM   2537  CA  ILE A 338      14.813   7.281  -9.065  1.00 57.53           C  
ATOM   2538  C   ILE A 338      13.433   6.658  -8.820  1.00 57.53           C  
ATOM   2539  CB  ILE A 338      14.738   8.541  -9.964  1.00 57.53           C  
ATOM   2540  O   ILE A 338      12.895   6.790  -7.721  1.00 57.53           O  
ATOM   2541  CG1 ILE A 338      16.080   9.308  -9.902  1.00 57.53           C  
ATOM   2542  CG2 ILE A 338      13.582   9.473  -9.543  1.00 57.53           C  
ATOM   2543  CD1 ILE A 338      16.210  10.423 -10.949  1.00 57.53           C  
ATOM   2544  N   ALA A 339      12.874   5.934  -9.793  1.00 56.66           N  
ATOM   2545  CA  ALA A 339      11.547   5.335  -9.669  1.00 56.66           C  
ATOM   2546  C   ALA A 339      11.471   4.254  -8.569  1.00 56.66           C  
ATOM   2547  CB  ALA A 339      11.136   4.803 -11.044  1.00 56.66           C  
ATOM   2548  O   ALA A 339      10.535   4.254  -7.767  1.00 56.66           O  
ATOM   2549  N   VAL A 340      12.475   3.377  -8.456  1.00 60.75           N  
ATOM   2550  CA  VAL A 340      12.544   2.374  -7.376  1.00 60.75           C  
ATOM   2551  C   VAL A 340      12.879   3.019  -6.029  1.00 60.75           C  
ATOM   2552  CB  VAL A 340      13.502   1.220  -7.736  1.00 60.75           C  
ATOM   2553  O   VAL A 340      12.340   2.589  -5.010  1.00 60.75           O  
ATOM   2554  CG1 VAL A 340      13.649   0.193  -6.603  1.00 60.75           C  
ATOM   2555  CG2 VAL A 340      12.945   0.459  -8.947  1.00 60.75           C  
ATOM   2556  N   THR A 341      13.669   4.100  -5.997  1.00 61.25           N  
ATOM   2557  CA  THR A 341      13.869   4.905  -4.777  1.00 61.25           C  
ATOM   2558  C   THR A 341      12.548   5.506  -4.307  1.00 61.25           C  
ATOM   2559  CB  THR A 341      14.894   6.037  -4.963  1.00 61.25           C  
ATOM   2560  O   THR A 341      12.237   5.412  -3.124  1.00 61.25           O  
ATOM   2561  CG2 THR A 341      15.157   6.813  -3.671  1.00 61.25           C  
ATOM   2562  OG1 THR A 341      16.136   5.513  -5.341  1.00 61.25           O  
ATOM   2563  N   LEU A 342      11.734   6.063  -5.210  1.00 58.72           N  
ATOM   2564  CA  LEU A 342      10.405   6.584  -4.880  1.00 58.72           C  
ATOM   2565  C   LEU A 342       9.497   5.479  -4.325  1.00 58.72           C  
ATOM   2566  CB  LEU A 342       9.779   7.263  -6.113  1.00 58.72           C  
ATOM   2567  O   LEU A 342       8.905   5.675  -3.269  1.00 58.72           O  
ATOM   2568  CG  LEU A 342      10.402   8.625  -6.474  1.00 58.72           C  
ATOM   2569  CD1 LEU A 342       9.927   9.054  -7.862  1.00 58.72           C  
ATOM   2570  CD2 LEU A 342      10.000   9.718  -5.483  1.00 58.72           C  
ATOM   2571  N   ILE A 343       9.437   4.301  -4.958  1.00 60.50           N  
ATOM   2572  CA  ILE A 343       8.658   3.153  -4.453  1.00 60.50           C  
ATOM   2573  C   ILE A 343       9.155   2.710  -3.063  1.00 60.50           C  
ATOM   2574  CB  ILE A 343       8.674   1.998  -5.485  1.00 60.50           C  
ATOM   2575  O   ILE A 343       8.347   2.488  -2.160  1.00 60.50           O  
ATOM   2576  CG1 ILE A 343       7.899   2.407  -6.762  1.00 60.50           C  
ATOM   2577  CG2 ILE A 343       8.061   0.708  -4.903  1.00 60.50           C  
ATOM   2578  CD1 ILE A 343       8.160   1.494  -7.969  1.00 60.50           C  
ATOM   2579  N   LEU A 344      10.471   2.640  -2.846  1.00 63.84           N  
ATOM   2580  CA  LEU A 344      11.058   2.281  -1.554  1.00 63.84           C  
ATOM   2581  C   LEU A 344      10.774   3.341  -0.475  1.00 63.84           C  
ATOM   2582  CB  LEU A 344      12.564   2.025  -1.754  1.00 63.84           C  
ATOM   2583  O   LEU A 344      10.406   2.984   0.641  1.00 63.84           O  
ATOM   2584  CG  LEU A 344      13.323   1.591  -0.486  1.00 63.84           C  
ATOM   2585  CD1 LEU A 344      12.816   0.270   0.099  1.00 63.84           C  
ATOM   2586  CD2 LEU A 344      14.806   1.422  -0.813  1.00 63.84           C  
ATOM   2587  N   VAL A 345      10.875   4.634  -0.797  1.00 62.00           N  
ATOM   2588  CA  VAL A 345      10.529   5.754   0.100  1.00 62.00           C  
ATOM   2589  C   VAL A 345       9.030   5.781   0.406  1.00 62.00           C  
ATOM   2590  CB  VAL A 345      11.011   7.095  -0.498  1.00 62.00           C  
ATOM   2591  O   VAL A 345       8.651   6.055   1.541  1.00 62.00           O  
ATOM   2592  CG1 VAL A 345      10.445   8.331   0.217  1.00 62.00           C  
ATOM   2593  CG2 VAL A 345      12.541   7.194  -0.404  1.00 62.00           C  
ATOM   2594  N   VAL A 346       8.173   5.429  -0.553  1.00 56.97           N  
ATOM   2595  CA  VAL A 346       6.726   5.253  -0.358  1.00 56.97           C  
ATOM   2596  C   VAL A 346       6.445   4.114   0.626  1.00 56.97           C  
ATOM   2597  CB  VAL A 346       6.044   5.032  -1.726  1.00 56.97           C  
ATOM   2598  O   VAL A 346       5.734   4.320   1.613  1.00 56.97           O  
ATOM   2599  CG1 VAL A 346       4.643   4.423  -1.630  1.00 56.97           C  
ATOM   2600  CG2 VAL A 346       5.919   6.358  -2.474  1.00 56.97           C  
ATOM   2601  N   ILE A 347       7.052   2.939   0.418  1.00 58.44           N  
ATOM   2602  CA  ILE A 347       6.912   1.787   1.319  1.00 58.44           C  
ATOM   2603  C   ILE A 347       7.443   2.136   2.714  1.00 58.44           C  
ATOM   2604  CB  ILE A 347       7.589   0.527   0.721  1.00 58.44           C  
ATOM   2605  O   ILE A 347       6.735   1.920   3.695  1.00 58.44           O  
ATOM   2606  CG1 ILE A 347       6.808   0.045  -0.526  1.00 58.44           C  
ATOM   2607  CG2 ILE A 347       7.660  -0.620   1.753  1.00 58.44           C  
ATOM   2608  CD1 ILE A 347       7.569  -0.981  -1.374  1.00 58.44           C  
ATOM   2609  N   LEU A 348       8.645   2.709   2.831  1.00 59.28           N  
ATOM   2610  CA  LEU A 348       9.270   3.056   4.113  1.00 59.28           C  
ATOM   2611  C   LEU A 348       8.571   4.224   4.827  1.00 59.28           C  
ATOM   2612  CB  LEU A 348      10.764   3.365   3.903  1.00 59.28           C  
ATOM   2613  O   LEU A 348       8.459   4.203   6.050  1.00 59.28           O  
ATOM   2614  CG  LEU A 348      11.642   2.151   3.539  1.00 59.28           C  
ATOM   2615  CD1 LEU A 348      13.062   2.634   3.247  1.00 59.28           C  
ATOM   2616  CD2 LEU A 348      11.717   1.119   4.669  1.00 59.28           C  
ATOM   2617  N   GLY A 349       8.060   5.221   4.105  1.00 57.22           N  
ATOM   2618  CA  GLY A 349       7.326   6.360   4.664  1.00 57.22           C  
ATOM   2619  C   GLY A 349       5.967   5.948   5.230  1.00 57.22           C  
ATOM   2620  O   GLY A 349       5.657   6.236   6.388  1.00 57.22           O  
ATOM   2621  N   ALA A 350       5.193   5.176   4.461  1.00 52.59           N  
ATOM   2622  CA  ALA A 350       3.967   4.556   4.956  1.00 52.59           C  
ATOM   2623  C   ALA A 350       4.267   3.608   6.132  1.00 52.59           C  
ATOM   2624  CB  ALA A 350       3.292   3.828   3.792  1.00 52.59           C  
ATOM   2625  O   ALA A 350       3.638   3.705   7.183  1.00 52.59           O  
ATOM   2626  N   THR A 351       5.292   2.758   6.008  1.00 50.56           N  
ATOM   2627  CA  THR A 351       5.719   1.824   7.062  1.00 50.56           C  
ATOM   2628  C   THR A 351       6.132   2.526   8.342  1.00 50.56           C  
ATOM   2629  CB  THR A 351       6.896   0.961   6.599  1.00 50.56           C  
ATOM   2630  O   THR A 351       5.746   2.071   9.411  1.00 50.56           O  
ATOM   2631  CG2 THR A 351       7.513   0.094   7.700  1.00 50.56           C  
ATOM   2632  OG1 THR A 351       6.426   0.112   5.590  1.00 50.56           O  
ATOM   2633  N   THR A 352       6.912   3.604   8.289  1.00 50.69           N  
ATOM   2634  CA  THR A 352       7.353   4.333   9.491  1.00 50.69           C  
ATOM   2635  C   THR A 352       6.208   5.107  10.138  1.00 50.69           C  
ATOM   2636  CB  THR A 352       8.545   5.260   9.225  1.00 50.69           C  
ATOM   2637  O   THR A 352       6.135   5.146  11.363  1.00 50.69           O  
ATOM   2638  CG2 THR A 352       9.844   4.479   9.030  1.00 50.69           C  
ATOM   2639  OG1 THR A 352       8.336   6.057   8.090  1.00 50.69           O  
ATOM   2640  N   SER A 353       5.258   5.635   9.359  1.00 49.56           N  
ATOM   2641  CA  SER A 353       4.005   6.189   9.894  1.00 49.56           C  
ATOM   2642  C   SER A 353       3.173   5.113  10.614  1.00 49.56           C  
ATOM   2643  CB  SER A 353       3.213   6.834   8.750  1.00 49.56           C  
ATOM   2644  O   SER A 353       2.814   5.266  11.783  1.00 49.56           O  
ATOM   2645  OG  SER A 353       2.119   7.566   9.261  1.00 49.56           O  
ATOM   2646  N   VAL A 354       2.959   3.968   9.959  1.00 46.91           N  
ATOM   2647  CA  VAL A 354       2.181   2.828  10.472  1.00 46.91           C  
ATOM   2648  C   VAL A 354       2.858   2.142  11.658  1.00 46.91           C  
ATOM   2649  CB  VAL A 354       1.950   1.820   9.331  1.00 46.91           C  
ATOM   2650  O   VAL A 354       2.184   1.766  12.612  1.00 46.91           O  
ATOM   2651  CG1 VAL A 354       1.375   0.482   9.810  1.00 46.91           C  
ATOM   2652  CG2 VAL A 354       1.002   2.403   8.275  1.00 46.91           C  
ATOM   2653  N   THR A 355       4.182   1.983  11.648  1.00 46.22           N  
ATOM   2654  CA  THR A 355       4.914   1.361  12.762  1.00 46.22           C  
ATOM   2655  C   THR A 355       5.077   2.307  13.937  1.00 46.22           C  
ATOM   2656  CB  THR A 355       6.277   0.764  12.388  1.00 46.22           C  
ATOM   2657  O   THR A 355       5.008   1.821  15.058  1.00 46.22           O  
ATOM   2658  CG2 THR A 355       6.140  -0.491  11.528  1.00 46.22           C  
ATOM   2659  OG1 THR A 355       7.053   1.685  11.677  1.00 46.22           O  
ATOM   2660  N   ARG A 356       5.172   3.632  13.746  1.00 47.81           N  
ATOM   2661  CA  ARG A 356       5.027   4.588  14.860  1.00 47.81           C  
ATOM   2662  C   ARG A 356       3.634   4.489  15.481  1.00 47.81           C  
ATOM   2663  CB  ARG A 356       5.345   6.019  14.402  1.00 47.81           C  
ATOM   2664  O   ARG A 356       3.534   4.332  16.693  1.00 47.81           O  
ATOM   2665  CG  ARG A 356       6.859   6.250  14.277  1.00 47.81           C  
ATOM   2666  CD  ARG A 356       7.142   7.633  13.679  1.00 47.81           C  
ATOM   2667  NE  ARG A 356       8.591   7.908  13.603  1.00 47.81           N  
ATOM   2668  NH1 ARG A 356       8.463  10.012  12.686  1.00 47.81           N  
ATOM   2669  NH2 ARG A 356      10.459   9.124  13.124  1.00 47.81           N  
ATOM   2670  CZ  ARG A 356       9.161   9.008  13.140  1.00 47.81           C  
ATOM   2671  N   ALA A 357       2.572   4.468  14.670  1.00 44.56           N  
ATOM   2672  CA  ALA A 357       1.212   4.258  15.170  1.00 44.56           C  
ATOM   2673  C   ALA A 357       1.081   2.924  15.936  1.00 44.56           C  
ATOM   2674  CB  ALA A 357       0.227   4.368  13.998  1.00 44.56           C  
ATOM   2675  O   ALA A 357       0.677   2.912  17.096  1.00 44.56           O  
ATOM   2676  N   ALA A 358       1.498   1.803  15.341  1.00 40.00           N  
ATOM   2677  CA  ALA A 358       1.400   0.472  15.944  1.00 40.00           C  
ATOM   2678  C   ALA A 358       2.332   0.261  17.155  1.00 40.00           C  
ATOM   2679  CB  ALA A 358       1.659  -0.572  14.852  1.00 40.00           C  
ATOM   2680  O   ALA A 358       1.971  -0.473  18.072  1.00 40.00           O  
ATOM   2681  N   HIS A 359       3.502   0.905  17.201  1.00 41.59           N  
ATOM   2682  CA  HIS A 359       4.392   0.910  18.367  1.00 41.59           C  
ATOM   2683  C   HIS A 359       3.763   1.683  19.528  1.00 41.59           C  
ATOM   2684  CB  HIS A 359       5.749   1.512  17.981  1.00 41.59           C  
ATOM   2685  O   HIS A 359       3.770   1.207  20.663  1.00 41.59           O  
ATOM   2686  CG  HIS A 359       6.764   1.453  19.090  1.00 41.59           C  
ATOM   2687  CD2 HIS A 359       7.668   0.446  19.291  1.00 41.59           C  
ATOM   2688  ND1 HIS A 359       6.958   2.381  20.090  1.00 41.59           N  
ATOM   2689  CE1 HIS A 359       7.953   1.933  20.879  1.00 41.59           C  
ATOM   2690  NE2 HIS A 359       8.410   0.753  20.429  1.00 41.59           N  
ATOM   2691  N   ASN A 360       3.132   2.823  19.236  1.00 43.56           N  
ATOM   2692  CA  ASN A 360       2.412   3.609  20.231  1.00 43.56           C  
ATOM   2693  C   ASN A 360       1.164   2.861  20.736  1.00 43.56           C  
ATOM   2694  CB  ASN A 360       2.120   5.006  19.654  1.00 43.56           C  
ATOM   2695  O   ASN A 360       0.918   2.865  21.941  1.00 43.56           O  
ATOM   2696  CG  ASN A 360       3.379   5.829  19.398  1.00 43.56           C  
ATOM   2697  ND2 ASN A 360       3.220   7.048  18.937  1.00 43.56           N  
ATOM   2698  OD1 ASN A 360       4.509   5.416  19.615  1.00 43.56           O  
ATOM   2699  N   VAL A 361       0.449   2.104  19.878  1.00 40.88           N  
ATOM   2700  CA  VAL A 361      -0.565   1.145  20.370  1.00 40.88           C  
ATOM   2701  C   VAL A 361       0.096   0.105  21.267  1.00 40.88           C  
ATOM   2702  CB  VAL A 361      -1.344   0.354  19.291  1.00 40.88           C  
ATOM   2703  O   VAL A 361      -0.429  -0.211  22.330  1.00 40.88           O  
ATOM   2704  CG1 VAL A 361      -2.392  -0.513  20.013  1.00 40.88           C  
ATOM   2705  CG2 VAL A 361      -2.102   1.197  18.269  1.00 40.88           C  
ATOM   2706  N   ARG A 362       1.226  -0.473  20.847  1.00 39.41           N  
ATOM   2707  CA  ARG A 362       1.873  -1.566  21.579  1.00 39.41           C  
ATOM   2708  C   ARG A 362       2.337  -1.135  22.971  1.00 39.41           C  
ATOM   2709  CB  ARG A 362       2.995  -2.177  20.731  1.00 39.41           C  
ATOM   2710  O   ARG A 362       2.223  -1.949  23.875  1.00 39.41           O  
ATOM   2711  CG  ARG A 362       3.538  -3.455  21.382  1.00 39.41           C  
ATOM   2712  CD  ARG A 362       4.532  -4.156  20.456  1.00 39.41           C  
ATOM   2713  NE  ARG A 362       5.114  -5.339  21.116  1.00 39.41           N  
ATOM   2714  NH1 ARG A 362       6.437  -6.041  19.377  1.00 39.41           N  
ATOM   2715  NH2 ARG A 362       6.516  -7.120  21.329  1.00 39.41           N  
ATOM   2716  CZ  ARG A 362       6.013  -6.160  20.604  1.00 39.41           C  
ATOM   2717  N   HIS A 363       2.769   0.112  23.162  1.00 41.00           N  
ATOM   2718  CA  HIS A 363       3.016   0.678  24.492  1.00 41.00           C  
ATOM   2719  C   HIS A 363       1.718   0.857  25.294  1.00 41.00           C  
ATOM   2720  CB  HIS A 363       3.810   1.987  24.382  1.00 41.00           C  
ATOM   2721  O   HIS A 363       1.583   0.252  26.355  1.00 41.00           O  
ATOM   2722  CG  HIS A 363       5.286   1.760  24.571  1.00 41.00           C  
ATOM   2723  CD2 HIS A 363       6.173   1.305  23.635  1.00 41.00           C  
ATOM   2724  ND1 HIS A 363       5.976   1.896  25.755  1.00 41.00           N  
ATOM   2725  CE1 HIS A 363       7.253   1.545  25.533  1.00 41.00           C  
ATOM   2726  NE2 HIS A 363       7.420   1.174  24.252  1.00 41.00           N  
ATOM   2727  N   ALA A 364       0.723   1.575  24.759  1.00 39.72           N  
ATOM   2728  CA  ALA A 364      -0.554   1.803  25.451  1.00 39.72           C  
ATOM   2729  C   ALA A 364      -1.325   0.500  25.769  1.00 39.72           C  
ATOM   2730  CB  ALA A 364      -1.393   2.749  24.583  1.00 39.72           C  
ATOM   2731  O   ALA A 364      -2.099   0.431  26.718  1.00 39.72           O  
ATOM   2732  N   THR A 365      -1.102  -0.566  24.995  1.00 37.91           N  
ATOM   2733  CA  THR A 365      -1.659  -1.905  25.250  1.00 37.91           C  
ATOM   2734  C   THR A 365      -0.738  -2.819  26.061  1.00 37.91           C  
ATOM   2735  CB  THR A 365      -2.130  -2.615  23.971  1.00 37.91           C  
ATOM   2736  O   THR A 365      -1.207  -3.873  26.487  1.00 37.91           O  
ATOM   2737  CG2 THR A 365      -3.303  -1.899  23.306  1.00 37.91           C  
ATOM   2738  OG1 THR A 365      -1.103  -2.726  23.016  1.00 37.91           O  
ATOM   2739  N   ALA A 366       0.526  -2.447  26.310  1.00 36.03           N  
ATOM   2740  CA  ALA A 366       1.452  -3.170  27.189  1.00 36.03           C  
ATOM   2741  C   ALA A 366       1.177  -2.881  28.669  1.00 36.03           C  
ATOM   2742  CB  ALA A 366       2.908  -2.856  26.823  1.00 36.03           C  
ATOM   2743  O   ALA A 366       1.106  -3.827  29.450  1.00 36.03           O  
ATOM   2744  N   GLU A 367       0.918  -1.622  29.035  1.00 40.03           N  
ATOM   2745  CA  GLU A 367       0.464  -1.236  30.387  1.00 40.03           C  
ATOM   2746  C   GLU A 367      -0.797  -2.028  30.797  1.00 40.03           C  
ATOM   2747  CB  GLU A 367       0.203   0.284  30.415  1.00 40.03           C  
ATOM   2748  O   GLU A 367      -0.945  -2.489  31.926  1.00 40.03           O  
ATOM   2749  CG  GLU A 367       1.490   1.091  30.151  1.00 40.03           C  
ATOM   2750  CD  GLU A 367       1.310   2.619  30.190  1.00 40.03           C  
ATOM   2751  OE1 GLU A 367       2.350   3.301  30.059  1.00 40.03           O  
ATOM   2752  OE2 GLU A 367       0.158   3.095  30.319  1.00 40.03           O  
ATOM   2753  N   LEU A 368      -1.649  -2.321  29.815  1.00 36.78           N  
ATOM   2754  CA  LEU A 368      -2.844  -3.163  29.905  1.00 36.78           C  
ATOM   2755  C   LEU A 368      -2.609  -4.673  30.083  1.00 36.78           C  
ATOM   2756  CB  LEU A 368      -3.613  -2.950  28.600  1.00 36.78           C  
ATOM   2757  O   LEU A 368      -3.535  -5.381  30.479  1.00 36.78           O  
ATOM   2758  CG  LEU A 368      -4.889  -2.135  28.781  1.00 36.78           C  
ATOM   2759  CD1 LEU A 368      -5.259  -1.682  27.381  1.00 36.78           C  
ATOM   2760  CD2 LEU A 368      -6.026  -2.980  29.361  1.00 36.78           C  
ATOM   2761  N   TYR A 369      -1.429  -5.213  29.758  1.00 37.12           N  
ATOM   2762  CA  TYR A 369      -1.108  -6.610  30.098  1.00 37.12           C  
ATOM   2763  C   TYR A 369      -0.826  -6.774  31.602  1.00 37.12           C  
ATOM   2764  CB  TYR A 369       0.046  -7.175  29.240  1.00 37.12           C  
ATOM   2765  O   TYR A 369      -0.875  -7.902  32.081  1.00 37.12           O  
ATOM   2766  CG  TYR A 369      -0.327  -7.722  27.863  1.00 37.12           C  
ATOM   2767  CD1 TYR A 369      -0.635  -9.086  27.676  1.00 37.12           C  
ATOM   2768  CD2 TYR A 369      -0.307  -6.875  26.745  1.00 37.12           C  
ATOM   2769  CE1 TYR A 369      -0.915  -9.587  26.383  1.00 37.12           C  
ATOM   2770  CE2 TYR A 369      -0.596  -7.357  25.454  1.00 37.12           C  
ATOM   2771  OH  TYR A 369      -1.142  -9.180  24.001  1.00 37.12           O  
ATOM   2772  CZ  TYR A 369      -0.885  -8.725  25.263  1.00 37.12           C  
ATOM   2773  N   ALA A 370      -0.582  -5.684  32.343  1.00 39.06           N  
ATOM   2774  CA  ALA A 370      -0.295  -5.712  33.778  1.00 39.06           C  
ATOM   2775  C   ALA A 370      -1.542  -5.615  34.687  1.00 39.06           C  
ATOM   2776  CB  ALA A 370       0.721  -4.602  34.078  1.00 39.06           C  
ATOM   2777  O   ALA A 370      -1.410  -5.735  35.903  1.00 39.06           O  
ATOM   2778  N   VAL A 371      -2.747  -5.406  34.136  1.00 41.22           N  
ATOM   2779  CA  VAL A 371      -3.986  -5.276  34.930  1.00 41.22           C  
ATOM   2780  C   VAL A 371      -4.738  -6.609  34.987  1.00 41.22           C  
ATOM   2781  CB  VAL A 371      -4.880  -4.114  34.446  1.00 41.22           C  
ATOM   2782  O   VAL A 371      -5.511  -6.955  34.091  1.00 41.22           O  
ATOM   2783  CG1 VAL A 371      -6.024  -3.872  35.442  1.00 41.22           C  
ATOM   2784  CG2 VAL A 371      -4.096  -2.798  34.330  1.00 41.22           C  
ATOM   2785  N   SER A 372      -4.518  -7.365  36.063  1.00 40.16           N  
ATOM   2786  CA  SER A 372      -5.286  -8.566  36.409  1.00 40.16           C  
ATOM   2787  C   SER A 372      -6.545  -8.179  37.189  1.00 40.16           C  
ATOM   2788  CB  SER A 372      -4.411  -9.520  37.234  1.00 40.16           C  
ATOM   2789  O   SER A 372      -6.470  -7.928  38.386  1.00 40.16           O  
ATOM   2790  OG  SER A 372      -3.900  -8.862  38.378  1.00 40.16           O  
ATOM   2791  N   PHE A 373      -7.701  -8.118  36.530  1.00 47.66           N  
ATOM   2792  CA  PHE A 373      -8.954  -7.675  37.153  1.00 47.66           C  
ATOM   2793  C   PHE A 373      -9.471  -8.662  38.213  1.00 47.66           C  
ATOM   2794  CB  PHE A 373     -10.001  -7.422  36.059  1.00 47.66           C  
ATOM   2795  O   PHE A 373     -10.174  -9.614  37.880  1.00 47.66           O  
ATOM   2796  CG  PHE A 373      -9.698  -6.209  35.207  1.00 47.66           C  
ATOM   2797  CD1 PHE A 373     -10.164  -4.946  35.613  1.00 47.66           C  
ATOM   2798  CD2 PHE A 373      -8.927  -6.327  34.034  1.00 47.66           C  
ATOM   2799  CE1 PHE A 373      -9.871  -3.808  34.846  1.00 47.66           C  
ATOM   2800  CE2 PHE A 373      -8.621  -5.184  33.274  1.00 47.66           C  
ATOM   2801  CZ  PHE A 373      -9.096  -3.924  33.679  1.00 47.66           C  
ATOM   2802  N   GLY A 374      -9.148  -8.406  39.485  1.00 37.94           N  
ATOM   2803  CA  GLY A 374      -9.651  -9.174  40.632  1.00 37.94           C  
ATOM   2804  C   GLY A 374     -10.025  -8.331  41.858  1.00 37.94           C  
ATOM   2805  O   GLY A 374     -10.589  -8.866  42.807  1.00 37.94           O  
ATOM   2806  N   SER A 375      -9.730  -7.027  41.863  1.00 40.81           N  
ATOM   2807  CA  SER A 375      -9.898  -6.155  43.031  1.00 40.81           C  
ATOM   2808  C   SER A 375     -10.342  -4.729  42.675  1.00 40.81           C  
ATOM   2809  CB  SER A 375      -8.567  -6.108  43.792  1.00 40.81           C  
ATOM   2810  O   SER A 375     -10.227  -4.278  41.534  1.00 40.81           O  
ATOM   2811  OG  SER A 375      -7.633  -5.294  43.109  1.00 40.81           O  
ATOM   2812  N   ALA A 376     -10.778  -3.960  43.679  1.00 37.47           N  
ATOM   2813  CA  ALA A 376     -11.072  -2.532  43.519  1.00 37.47           C  
ATOM   2814  C   ALA A 376      -9.833  -1.693  43.126  1.00 37.47           C  
ATOM   2815  CB  ALA A 376     -11.705  -2.025  44.820  1.00 37.47           C  
ATOM   2816  O   ALA A 376      -9.973  -0.660  42.470  1.00 37.47           O  
ATOM   2817  N   ALA A 377      -8.617  -2.153  43.449  1.00 43.06           N  
ATOM   2818  CA  ALA A 377      -7.379  -1.517  42.993  1.00 43.06           C  
ATOM   2819  C   ALA A 377      -7.173  -1.662  41.473  1.00 43.06           C  
ATOM   2820  CB  ALA A 377      -6.203  -2.105  43.781  1.00 43.06           C  
ATOM   2821  O   ALA A 377      -6.505  -0.837  40.855  1.00 43.06           O  
ATOM   2822  N   ASP A 378      -7.785  -2.666  40.842  1.00 43.56           N  
ATOM   2823  CA  ASP A 378      -7.743  -2.829  39.387  1.00 43.56           C  
ATOM   2824  C   ASP A 378      -8.747  -1.905  38.686  1.00 43.56           C  
ATOM   2825  CB  ASP A 378      -7.904  -4.304  39.014  1.00 43.56           C  
ATOM   2826  O   ASP A 378      -8.517  -1.510  37.547  1.00 43.56           O  
ATOM   2827  CG  ASP A 378      -6.909  -5.152  39.809  1.00 43.56           C  
ATOM   2828  OD1 ASP A 378      -5.689  -4.857  39.727  1.00 43.56           O  
ATOM   2829  OD2 ASP A 378      -7.398  -6.020  40.572  1.00 43.56           O  
ATOM   2830  N   ILE A 379      -9.798  -1.462  39.390  1.00 40.59           N  
ATOM   2831  CA  ILE A 379     -10.701  -0.400  38.922  1.00 40.59           C  
ATOM   2832  C   ILE A 379      -9.994   0.962  38.973  1.00 40.59           C  
ATOM   2833  CB  ILE A 379     -12.040  -0.396  39.700  1.00 40.59           C  
ATOM   2834  O   ILE A 379     -10.071   1.711  38.003  1.00 40.59           O  
ATOM   2835  CG1 ILE A 379     -12.732  -1.777  39.593  1.00 40.59           C  
ATOM   2836  CG2 ILE A 379     -12.967   0.718  39.170  1.00 40.59           C  
ATOM   2837  CD1 ILE A 379     -14.041  -1.899  40.385  1.00 40.59           C  
ATOM   2838  N   SER A 380      -9.245   1.286  40.035  1.00 38.09           N  
ATOM   2839  CA  SER A 380      -8.473   2.542  40.064  1.00 38.09           C  
ATOM   2840  C   SER A 380      -7.323   2.535  39.048  1.00 38.09           C  
ATOM   2841  CB  SER A 380      -7.989   2.889  41.473  1.00 38.09           C  
ATOM   2842  O   SER A 380      -7.145   3.521  38.334  1.00 38.09           O  
ATOM   2843  OG  SER A 380      -7.040   1.955  41.940  1.00 38.09           O  
ATOM   2844  N   ARG A 381      -6.617   1.404  38.876  1.00 45.81           N  
ATOM   2845  CA  ARG A 381      -5.668   1.200  37.763  1.00 45.81           C  
ATOM   2846  C   ARG A 381      -6.336   1.361  36.400  1.00 45.81           C  
ATOM   2847  CB  ARG A 381      -5.034  -0.193  37.837  1.00 45.81           C  
ATOM   2848  O   ARG A 381      -5.744   1.982  35.528  1.00 45.81           O  
ATOM   2849  CG  ARG A 381      -3.987  -0.330  38.947  1.00 45.81           C  
ATOM   2850  CD  ARG A 381      -3.699  -1.820  39.161  1.00 45.81           C  
ATOM   2851  NE  ARG A 381      -2.629  -2.037  40.143  1.00 45.81           N  
ATOM   2852  NH1 ARG A 381      -3.152  -4.231  40.665  1.00 45.81           N  
ATOM   2853  NH2 ARG A 381      -1.363  -3.263  41.569  1.00 45.81           N  
ATOM   2854  CZ  ARG A 381      -2.397  -3.172  40.779  1.00 45.81           C  
ATOM   2855  N   PHE A 382      -7.553   0.848  36.214  1.00 43.50           N  
ATOM   2856  CA  PHE A 382      -8.316   1.014  34.976  1.00 43.50           C  
ATOM   2857  C   PHE A 382      -8.699   2.478  34.730  1.00 43.50           C  
ATOM   2858  CB  PHE A 382      -9.529   0.078  34.998  1.00 43.50           C  
ATOM   2859  O   PHE A 382      -8.520   2.949  33.617  1.00 43.50           O  
ATOM   2860  CG  PHE A 382     -10.413   0.099  33.765  1.00 43.50           C  
ATOM   2861  CD1 PHE A 382     -11.745   0.548  33.858  1.00 43.50           C  
ATOM   2862  CD2 PHE A 382      -9.923  -0.376  32.533  1.00 43.50           C  
ATOM   2863  CE1 PHE A 382     -12.584   0.509  32.730  1.00 43.50           C  
ATOM   2864  CE2 PHE A 382     -10.760  -0.406  31.402  1.00 43.50           C  
ATOM   2865  CZ  PHE A 382     -12.092   0.034  31.502  1.00 43.50           C  
ATOM   2866  N   MET A 383      -9.118   3.235  35.749  1.00 43.28           N  
ATOM   2867  CA  MET A 383      -9.400   4.674  35.615  1.00 43.28           C  
ATOM   2868  C   MET A 383      -8.140   5.500  35.297  1.00 43.28           C  
ATOM   2869  CB  MET A 383     -10.090   5.196  36.886  1.00 43.28           C  
ATOM   2870  O   MET A 383      -8.185   6.381  34.440  1.00 43.28           O  
ATOM   2871  CG  MET A 383     -11.503   4.626  37.077  1.00 43.28           C  
ATOM   2872  SD  MET A 383     -12.721   5.060  35.803  1.00 43.28           S  
ATOM   2873  CE  MET A 383     -12.996   6.814  36.175  1.00 43.28           C  
ATOM   2874  N   VAL A 384      -6.997   5.191  35.922  1.00 46.25           N  
ATOM   2875  CA  VAL A 384      -5.700   5.817  35.591  1.00 46.25           C  
ATOM   2876  C   VAL A 384      -5.254   5.444  34.174  1.00 46.25           C  
ATOM   2877  CB  VAL A 384      -4.629   5.444  36.637  1.00 46.25           C  
ATOM   2878  O   VAL A 384      -4.849   6.317  33.408  1.00 46.25           O  
ATOM   2879  CG1 VAL A 384      -3.217   5.896  36.240  1.00 46.25           C  
ATOM   2880  CG2 VAL A 384      -4.949   6.100  37.988  1.00 46.25           C  
ATOM   2881  N   TYR A 385      -5.398   4.172  33.790  1.00 45.62           N  
ATOM   2882  CA  TYR A 385      -5.169   3.704  32.425  1.00 45.62           C  
ATOM   2883  C   TYR A 385      -6.043   4.474  31.425  1.00 45.62           C  
ATOM   2884  CB  TYR A 385      -5.401   2.183  32.341  1.00 45.62           C  
ATOM   2885  O   TYR A 385      -5.511   5.017  30.463  1.00 45.62           O  
ATOM   2886  CG  TYR A 385      -5.656   1.694  30.931  1.00 45.62           C  
ATOM   2887  CD1 TYR A 385      -6.970   1.385  30.522  1.00 45.62           C  
ATOM   2888  CD2 TYR A 385      -4.606   1.712  29.994  1.00 45.62           C  
ATOM   2889  CE1 TYR A 385      -7.247   1.149  29.162  1.00 45.62           C  
ATOM   2890  CE2 TYR A 385      -4.882   1.495  28.633  1.00 45.62           C  
ATOM   2891  OH  TYR A 385      -6.488   1.165  26.883  1.00 45.62           O  
ATOM   2892  CZ  TYR A 385      -6.209   1.251  28.212  1.00 45.62           C  
ATOM   2893  N   LEU A 386      -7.353   4.593  31.658  1.00 45.41           N  
ATOM   2894  CA  LEU A 386      -8.282   5.317  30.784  1.00 45.41           C  
ATOM   2895  C   LEU A 386      -7.853   6.776  30.567  1.00 45.41           C  
ATOM   2896  CB  LEU A 386      -9.696   5.248  31.389  1.00 45.41           C  
ATOM   2897  O   LEU A 386      -7.818   7.233  29.425  1.00 45.41           O  
ATOM   2898  CG  LEU A 386     -10.407   3.891  31.230  1.00 45.41           C  
ATOM   2899  CD1 LEU A 386     -11.690   3.910  32.062  1.00 45.41           C  
ATOM   2900  CD2 LEU A 386     -10.763   3.617  29.774  1.00 45.41           C  
ATOM   2901  N   ASN A 387      -7.439   7.466  31.634  1.00 41.75           N  
ATOM   2902  CA  ASN A 387      -6.929   8.837  31.572  1.00 41.75           C  
ATOM   2903  C   ASN A 387      -5.639   8.938  30.723  1.00 41.75           C  
ATOM   2904  CB  ASN A 387      -6.730   9.312  33.023  1.00 41.75           C  
ATOM   2905  O   ASN A 387      -5.528   9.786  29.837  1.00 41.75           O  
ATOM   2906  CG  ASN A 387      -6.613  10.820  33.158  1.00 41.75           C  
ATOM   2907  ND2 ASN A 387      -5.965  11.295  34.194  1.00 41.75           N  
ATOM   2908  OD1 ASN A 387      -7.129  11.595  32.376  1.00 41.75           O  
ATOM   2909  N   ASN A 388      -4.697   8.003  30.903  1.00 41.97           N  
ATOM   2910  CA  ASN A 388      -3.514   7.887  30.039  1.00 41.97           C  
ATOM   2911  C   ASN A 388      -3.878   7.510  28.588  1.00 41.97           C  
ATOM   2912  CB  ASN A 388      -2.543   6.846  30.628  1.00 41.97           C  
ATOM   2913  O   ASN A 388      -3.173   7.889  27.650  1.00 41.97           O  
ATOM   2914  CG  ASN A 388      -1.799   7.296  31.872  1.00 41.97           C  
ATOM   2915  ND2 ASN A 388      -0.927   6.455  32.379  1.00 41.97           N  
ATOM   2916  OD1 ASN A 388      -1.949   8.393  32.383  1.00 41.97           O  
ATOM   2917  N   THR A 389      -4.975   6.775  28.378  1.00 42.03           N  
ATOM   2918  CA  THR A 389      -5.389   6.314  27.046  1.00 42.03           C  
ATOM   2919  C   THR A 389      -6.031   7.425  26.226  1.00 42.03           C  
ATOM   2920  CB  THR A 389      -6.354   5.122  27.061  1.00 42.03           C  
ATOM   2921  O   THR A 389      -5.815   7.458  25.019  1.00 42.03           O  
ATOM   2922  CG2 THR A 389      -6.182   4.294  25.789  1.00 42.03           C  
ATOM   2923  OG1 THR A 389      -6.079   4.187  28.057  1.00 42.03           O  
ATOM   2924  N   ASP A 390      -6.758   8.361  26.844  1.00 37.41           N  
ATOM   2925  CA  ASP A 390      -7.189   9.591  26.166  1.00 37.41           C  
ATOM   2926  C   ASP A 390      -5.964  10.349  25.630  1.00 37.41           C  
ATOM   2927  CB  ASP A 390      -8.037  10.452  27.121  1.00 37.41           C  
ATOM   2928  O   ASP A 390      -5.861  10.612  24.432  1.00 37.41           O  
ATOM   2929  CG  ASP A 390      -8.477  11.784  26.501  1.00 37.41           C  
ATOM   2930  OD1 ASP A 390      -8.534  11.908  25.259  1.00 37.41           O  
ATOM   2931  OD2 ASP A 390      -8.707  12.758  27.246  1.00 37.41           O  
ATOM   2932  N   LEU A 391      -4.951  10.578  26.473  1.00 36.97           N  
ATOM   2933  CA  LEU A 391      -3.721  11.260  26.063  1.00 36.97           C  
ATOM   2934  C   LEU A 391      -2.973  10.502  24.948  1.00 36.97           C  
ATOM   2935  CB  LEU A 391      -2.878  11.531  27.323  1.00 36.97           C  
ATOM   2936  O   LEU A 391      -2.532  11.119  23.976  1.00 36.97           O  
ATOM   2937  CG  LEU A 391      -1.827  12.643  27.132  1.00 36.97           C  
ATOM   2938  CD1 LEU A 391      -1.578  13.360  28.460  1.00 36.97           C  
ATOM   2939  CD2 LEU A 391      -0.481  12.110  26.634  1.00 36.97           C  
ATOM   2940  N   ALA A 392      -2.904   9.169  25.019  1.00 33.56           N  
ATOM   2941  CA  ALA A 392      -2.358   8.346  23.942  1.00 33.56           C  
ATOM   2942  C   ALA A 392      -3.181   8.467  22.645  1.00 33.56           C  
ATOM   2943  CB  ALA A 392      -2.256   6.891  24.418  1.00 33.56           C  
ATOM   2944  O   ALA A 392      -2.617   8.730  21.583  1.00 33.56           O  
ATOM   2945  N   PHE A 393      -4.506   8.316  22.698  1.00 34.44           N  
ATOM   2946  CA  PHE A 393      -5.384   8.350  21.525  1.00 34.44           C  
ATOM   2947  C   PHE A 393      -5.568   9.753  20.922  1.00 34.44           C  
ATOM   2948  CB  PHE A 393      -6.725   7.690  21.847  1.00 34.44           C  
ATOM   2949  O   PHE A 393      -5.771   9.859  19.711  1.00 34.44           O  
ATOM   2950  CG  PHE A 393      -6.765   6.186  22.081  1.00 34.44           C  
ATOM   2951  CD1 PHE A 393      -5.897   5.298  21.410  1.00 34.44           C  
ATOM   2952  CD2 PHE A 393      -7.772   5.659  22.912  1.00 34.44           C  
ATOM   2953  CE1 PHE A 393      -6.025   3.909  21.589  1.00 34.44           C  
ATOM   2954  CE2 PHE A 393      -7.919   4.270  23.066  1.00 34.44           C  
ATOM   2955  CZ  PHE A 393      -7.041   3.393  22.412  1.00 34.44           C  
ATOM   2956  N   ARG A 394      -5.364  10.835  21.682  1.00 33.88           N  
ATOM   2957  CA  ARG A 394      -5.202  12.193  21.129  1.00 33.88           C  
ATOM   2958  C   ARG A 394      -4.008  12.287  20.176  1.00 33.88           C  
ATOM   2959  CB  ARG A 394      -5.081  13.218  22.268  1.00 33.88           C  
ATOM   2960  O   ARG A 394      -4.088  13.005  19.184  1.00 33.88           O  
ATOM   2961  CG  ARG A 394      -6.432  13.491  22.947  1.00 33.88           C  
ATOM   2962  CD  ARG A 394      -6.248  14.408  24.161  1.00 33.88           C  
ATOM   2963  NE  ARG A 394      -7.473  14.464  24.970  1.00 33.88           N  
ATOM   2964  NH1 ARG A 394      -7.623  16.716  25.418  1.00 33.88           N  
ATOM   2965  NH2 ARG A 394      -9.020  15.285  26.395  1.00 33.88           N  
ATOM   2966  CZ  ARG A 394      -8.031  15.488  25.583  1.00 33.88           C  
ATOM   2967  N   ILE A 395      -2.944  11.504  20.374  1.00 33.88           N  
ATOM   2968  CA  ILE A 395      -1.819  11.431  19.421  1.00 33.88           C  
ATOM   2969  C   ILE A 395      -2.229  10.675  18.138  1.00 33.88           C  
ATOM   2970  CB  ILE A 395      -0.548  10.863  20.103  1.00 33.88           C  
ATOM   2971  O   ILE A 395      -1.800  11.041  17.045  1.00 33.88           O  
ATOM   2972  CG1 ILE A 395      -0.155  11.725  21.330  1.00 33.88           C  
ATOM   2973  CG2 ILE A 395       0.628  10.800  19.110  1.00 33.88           C  
ATOM   2974  CD1 ILE A 395       0.924  11.102  22.224  1.00 33.88           C  
ATOM   2975  N   PHE A 396      -3.148   9.702  18.220  1.00 32.81           N  
ATOM   2976  CA  PHE A 396      -3.773   9.086  17.032  1.00 32.81           C  
ATOM   2977  C   PHE A 396      -4.705  10.056  16.281  1.00 32.81           C  
ATOM   2978  CB  PHE A 396      -4.526   7.788  17.388  1.00 32.81           C  
ATOM   2979  O   PHE A 396      -5.051   9.796  15.125  1.00 32.81           O  
ATOM   2980  CG  PHE A 396      -3.649   6.623  17.803  1.00 32.81           C  
ATOM   2981  CD1 PHE A 396      -3.434   5.539  16.932  1.00 32.81           C  
ATOM   2982  CD2 PHE A 396      -3.035   6.625  19.065  1.00 32.81           C  
ATOM   2983  CE1 PHE A 396      -2.591   4.485  17.325  1.00 32.81           C  
ATOM   2984  CE2 PHE A 396      -2.212   5.569  19.473  1.00 32.81           C  
ATOM   2985  CZ  PHE A 396      -1.978   4.507  18.591  1.00 32.81           C  
ATOM   2986  N   ALA A 397      -5.093  11.188  16.884  1.00 30.53           N  
ATOM   2987  CA  ALA A 397      -5.907  12.214  16.233  1.00 30.53           C  
ATOM   2988  C   ALA A 397      -5.146  13.030  15.164  1.00 30.53           C  
ATOM   2989  CB  ALA A 397      -6.573  13.112  17.281  1.00 30.53           C  
ATOM   2990  O   ALA A 397      -5.787  13.702  14.347  1.00 30.53           O  
ATOM   2991  N   VAL A 398      -3.819  12.896  15.044  1.00 34.47           N  
ATOM   2992  CA  VAL A 398      -3.052  13.452  13.911  1.00 34.47           C  
ATOM   2993  C   VAL A 398      -3.339  12.631  12.637  1.00 34.47           C  
ATOM   2994  CB  VAL A 398      -1.542  13.495  14.212  1.00 34.47           C  
ATOM   2995  O   VAL A 398      -3.158  11.414  12.650  1.00 34.47           O  
ATOM   2996  CG1 VAL A 398      -0.781  14.192  13.074  1.00 34.47           C  
ATOM   2997  CG2 VAL A 398      -1.253  14.271  15.505  1.00 34.47           C  
ATOM   2998  N   PRO A 399      -3.877  13.226  11.551  1.00 37.94           N  
ATOM   2999  CA  PRO A 399      -4.261  12.480  10.346  1.00 37.94           C  
ATOM   3000  C   PRO A 399      -3.048  11.908   9.597  1.00 37.94           C  
ATOM   3001  CB  PRO A 399      -5.047  13.480   9.491  1.00 37.94           C  
ATOM   3002  O   PRO A 399      -1.962  12.475   9.658  1.00 37.94           O  
ATOM   3003  CG  PRO A 399      -4.486  14.839   9.909  1.00 37.94           C  
ATOM   3004  CD  PRO A 399      -4.181  14.642  11.392  1.00 37.94           C  
ATOM   3005  N   MET A 400      -3.243  10.837   8.815  1.00 41.44           N  
ATOM   3006  CA  MET A 400      -2.215  10.299   7.896  1.00 41.44           C  
ATOM   3007  C   MET A 400      -2.065  11.097   6.585  1.00 41.44           C  
ATOM   3008  CB  MET A 400      -2.476   8.807   7.612  1.00 41.44           C  
ATOM   3009  O   MET A 400      -1.077  10.925   5.873  1.00 41.44           O  
ATOM   3010  CG  MET A 400      -1.625   7.919   8.525  1.00 41.44           C  
ATOM   3011  SD  MET A 400      -1.970   6.148   8.371  1.00 41.44           S  
ATOM   3012  CE  MET A 400      -0.544   5.485   9.267  1.00 41.44           C  
ATOM   3013  N   TYR A 401      -2.992  12.015   6.287  1.00 38.94           N  
ATOM   3014  CA  TYR A 401      -2.946  12.903   5.115  1.00 38.94           C  
ATOM   3015  C   TYR A 401      -1.607  13.643   4.882  1.00 38.94           C  
ATOM   3016  CB  TYR A 401      -4.107  13.907   5.186  1.00 38.94           C  
ATOM   3017  O   TYR A 401      -1.211  13.737   3.723  1.00 38.94           O  
ATOM   3018  CG  TYR A 401      -5.429  13.350   4.689  1.00 38.94           C  
ATOM   3019  CD1 TYR A 401      -5.720  13.402   3.312  1.00 38.94           C  
ATOM   3020  CD2 TYR A 401      -6.364  12.787   5.582  1.00 38.94           C  
ATOM   3021  CE1 TYR A 401      -6.941  12.897   2.827  1.00 38.94           C  
ATOM   3022  CE2 TYR A 401      -7.588  12.281   5.099  1.00 38.94           C  
ATOM   3023  OH  TYR A 401      -9.060  11.861   3.246  1.00 38.94           O  
ATOM   3024  CZ  TYR A 401      -7.879  12.338   3.718  1.00 38.94           C  
ATOM   3025  N   PRO A 402      -0.848  14.115   5.898  1.00 37.94           N  
ATOM   3026  CA  PRO A 402       0.454  14.747   5.676  1.00 37.94           C  
ATOM   3027  C   PRO A 402       1.467  13.817   4.999  1.00 37.94           C  
ATOM   3028  CB  PRO A 402       0.950  15.196   7.057  1.00 37.94           C  
ATOM   3029  O   PRO A 402       2.249  14.280   4.177  1.00 37.94           O  
ATOM   3030  CG  PRO A 402      -0.335  15.331   7.868  1.00 37.94           C  
ATOM   3031  CD  PRO A 402      -1.169  14.185   7.308  1.00 37.94           C  
ATOM   3032  N   ALA A 403       1.427  12.508   5.282  1.00 39.44           N  
ATOM   3033  CA  ALA A 403       2.300  11.543   4.618  1.00 39.44           C  
ATOM   3034  C   ALA A 403       1.959  11.424   3.124  1.00 39.44           C  
ATOM   3035  CB  ALA A 403       2.216  10.193   5.343  1.00 39.44           C  
ATOM   3036  O   ALA A 403       2.869  11.431   2.301  1.00 39.44           O  
ATOM   3037  N   TYR A 404       0.668  11.401   2.770  1.00 38.81           N  
ATOM   3038  CA  TYR A 404       0.210  11.434   1.375  1.00 38.81           C  
ATOM   3039  C   TYR A 404       0.520  12.765   0.678  1.00 38.81           C  
ATOM   3040  CB  TYR A 404      -1.288  11.112   1.300  1.00 38.81           C  
ATOM   3041  O   TYR A 404       0.906  12.752  -0.487  1.00 38.81           O  
ATOM   3042  CG  TYR A 404      -1.582   9.627   1.347  1.00 38.81           C  
ATOM   3043  CD1 TYR A 404      -1.556   8.880   0.151  1.00 38.81           C  
ATOM   3044  CD2 TYR A 404      -1.860   8.989   2.571  1.00 38.81           C  
ATOM   3045  CE1 TYR A 404      -1.814   7.497   0.174  1.00 38.81           C  
ATOM   3046  CE2 TYR A 404      -2.119   7.605   2.598  1.00 38.81           C  
ATOM   3047  OH  TYR A 404      -2.342   5.524   1.431  1.00 38.81           O  
ATOM   3048  CZ  TYR A 404      -2.098   6.858   1.401  1.00 38.81           C  
ATOM   3049  N   ASN A 405       0.438  13.901   1.374  1.00 35.09           N  
ATOM   3050  CA  ASN A 405       0.851  15.189   0.810  1.00 35.09           C  
ATOM   3051  C   ASN A 405       2.357  15.206   0.514  1.00 35.09           C  
ATOM   3052  CB  ASN A 405       0.430  16.342   1.735  1.00 35.09           C  
ATOM   3053  O   ASN A 405       2.742  15.584  -0.587  1.00 35.09           O  
ATOM   3054  CG  ASN A 405      -1.059  16.644   1.693  1.00 35.09           C  
ATOM   3055  ND2 ASN A 405      -1.494  17.657   2.404  1.00 35.09           N  
ATOM   3056  OD1 ASN A 405      -1.854  16.006   1.026  1.00 35.09           O  
ATOM   3057  N   SER A 406       3.207  14.720   1.426  1.00 34.62           N  
ATOM   3058  CA  SER A 406       4.639  14.531   1.148  1.00 34.62           C  
ATOM   3059  C   SER A 406       4.879  13.576  -0.025  1.00 34.62           C  
ATOM   3060  CB  SER A 406       5.365  13.991   2.382  1.00 34.62           C  
ATOM   3061  O   SER A 406       5.764  13.818  -0.837  1.00 34.62           O  
ATOM   3062  OG  SER A 406       5.281  14.921   3.443  1.00 34.62           O  
ATOM   3063  N   LEU A 407       4.068  12.522  -0.153  1.00 43.25           N  
ATOM   3064  CA  LEU A 407       4.124  11.548  -1.248  1.00 43.25           C  
ATOM   3065  C   LEU A 407       3.842  12.211  -2.608  1.00 43.25           C  
ATOM   3066  CB  LEU A 407       3.125  10.422  -0.904  1.00 43.25           C  
ATOM   3067  O   LEU A 407       4.613  12.041  -3.552  1.00 43.25           O  
ATOM   3068  CG  LEU A 407       3.487   9.032  -1.425  1.00 43.25           C  
ATOM   3069  CD1 LEU A 407       2.661   7.986  -0.669  1.00 43.25           C  
ATOM   3070  CD2 LEU A 407       3.211   8.876  -2.919  1.00 43.25           C  
ATOM   3071  N   VAL A 408       2.789  13.030  -2.683  1.00 40.59           N  
ATOM   3072  CA  VAL A 408       2.443  13.821  -3.874  1.00 40.59           C  
ATOM   3073  C   VAL A 408       3.502  14.890  -4.158  1.00 40.59           C  
ATOM   3074  CB  VAL A 408       1.031  14.430  -3.735  1.00 40.59           C  
ATOM   3075  O   VAL A 408       3.916  15.023  -5.301  1.00 40.59           O  
ATOM   3076  CG1 VAL A 408       0.680  15.396  -4.875  1.00 40.59           C  
ATOM   3077  CG2 VAL A 408      -0.037  13.326  -3.742  1.00 40.59           C  
ATOM   3078  N   ILE A 409       4.001  15.613  -3.150  1.00 34.50           N  
ATOM   3079  CA  ILE A 409       4.999  16.688  -3.320  1.00 34.50           C  
ATOM   3080  C   ILE A 409       6.366  16.139  -3.764  1.00 34.50           C  
ATOM   3081  CB  ILE A 409       5.088  17.523  -2.017  1.00 34.50           C  
ATOM   3082  O   ILE A 409       7.019  16.732  -4.625  1.00 34.50           O  
ATOM   3083  CG1 ILE A 409       3.788  18.341  -1.817  1.00 34.50           C  
ATOM   3084  CG2 ILE A 409       6.299  18.476  -2.018  1.00 34.50           C  
ATOM   3085  CD1 ILE A 409       3.613  18.891  -0.393  1.00 34.50           C  
ATOM   3086  N   VAL A 410       6.805  14.996  -3.229  1.00 39.06           N  
ATOM   3087  CA  VAL A 410       8.065  14.346  -3.632  1.00 39.06           C  
ATOM   3088  C   VAL A 410       7.927  13.692  -5.009  1.00 39.06           C  
ATOM   3089  CB  VAL A 410       8.554  13.364  -2.550  1.00 39.06           C  
ATOM   3090  O   VAL A 410       8.821  13.838  -5.838  1.00 39.06           O  
ATOM   3091  CG1 VAL A 410       9.770  12.545  -2.997  1.00 39.06           C  
ATOM   3092  CG2 VAL A 410       8.978  14.134  -1.290  1.00 39.06           C  
ATOM   3093  N   GLY A 411       6.788  13.058  -5.311  1.00 38.62           N  
ATOM   3094  CA  GLY A 411       6.500  12.566  -6.661  1.00 38.62           C  
ATOM   3095  C   GLY A 411       6.472  13.698  -7.695  1.00 38.62           C  
ATOM   3096  O   GLY A 411       7.136  13.615  -8.727  1.00 38.62           O  
ATOM   3097  N   PHE A 412       5.760  14.786  -7.394  1.00 36.81           N  
ATOM   3098  CA  PHE A 412       5.650  15.968  -8.248  1.00 36.81           C  
ATOM   3099  C   PHE A 412       7.009  16.633  -8.476  1.00 36.81           C  
ATOM   3100  CB  PHE A 412       4.632  16.939  -7.632  1.00 36.81           C  
ATOM   3101  O   PHE A 412       7.362  16.898  -9.619  1.00 36.81           O  
ATOM   3102  CG  PHE A 412       4.292  18.141  -8.490  1.00 36.81           C  
ATOM   3103  CD1 PHE A 412       4.925  19.380  -8.271  1.00 36.81           C  
ATOM   3104  CD2 PHE A 412       3.309  18.027  -9.492  1.00 36.81           C  
ATOM   3105  CE1 PHE A 412       4.570  20.499  -9.046  1.00 36.81           C  
ATOM   3106  CE2 PHE A 412       2.958  19.145 -10.269  1.00 36.81           C  
ATOM   3107  CZ  PHE A 412       3.587  20.382 -10.044  1.00 36.81           C  
ATOM   3108  N   SER A 413       7.813  16.839  -7.428  1.00 32.78           N  
ATOM   3109  CA  SER A 413       9.146  17.442  -7.578  1.00 32.78           C  
ATOM   3110  C   SER A 413      10.157  16.526  -8.283  1.00 32.78           C  
ATOM   3111  CB  SER A 413       9.676  17.983  -6.245  1.00 32.78           C  
ATOM   3112  O   SER A 413      11.011  17.038  -9.002  1.00 32.78           O  
ATOM   3113  OG  SER A 413       9.681  16.998  -5.235  1.00 32.78           O  
ATOM   3114  N   ALA A 414      10.023  15.197  -8.197  1.00 36.28           N  
ATOM   3115  CA  ALA A 414      10.816  14.266  -9.005  1.00 36.28           C  
ATOM   3116  C   ALA A 414      10.436  14.307 -10.500  1.00 36.28           C  
ATOM   3117  CB  ALA A 414      10.680  12.857  -8.417  1.00 36.28           C  
ATOM   3118  O   ALA A 414      11.318  14.407 -11.352  1.00 36.28           O  
ATOM   3119  N   VAL A 415       9.138  14.285 -10.832  1.00 37.34           N  
ATOM   3120  CA  VAL A 415       8.663  14.350 -12.229  1.00 37.34           C  
ATOM   3121  C   VAL A 415       8.946  15.721 -12.849  1.00 37.34           C  
ATOM   3122  CB  VAL A 415       7.171  13.966 -12.331  1.00 37.34           C  
ATOM   3123  O   VAL A 415       9.518  15.792 -13.934  1.00 37.34           O  
ATOM   3124  CG1 VAL A 415       6.581  14.200 -13.728  1.00 37.34           C  
ATOM   3125  CG2 VAL A 415       6.986  12.476 -12.007  1.00 37.34           C  
ATOM   3126  N   VAL A 416       8.631  16.815 -12.148  1.00 32.22           N  
ATOM   3127  CA  VAL A 416       8.947  18.181 -12.601  1.00 32.22           C  
ATOM   3128  C   VAL A 416      10.460  18.388 -12.690  1.00 32.22           C  
ATOM   3129  CB  VAL A 416       8.271  19.239 -11.704  1.00 32.22           C  
ATOM   3130  O   VAL A 416      10.922  18.976 -13.661  1.00 32.22           O  
ATOM   3131  CG1 VAL A 416       8.695  20.676 -12.035  1.00 32.22           C  
ATOM   3132  CG2 VAL A 416       6.746  19.180 -11.872  1.00 32.22           C  
ATOM   3133  N   GLY A 417      11.251  17.854 -11.754  1.00 29.38           N  
ATOM   3134  CA  GLY A 417      12.715  17.896 -11.821  1.00 29.38           C  
ATOM   3135  C   GLY A 417      13.289  17.168 -13.043  1.00 29.38           C  
ATOM   3136  O   GLY A 417      14.238  17.659 -13.652  1.00 29.38           O  
ATOM   3137  N   GLY A 418      12.687  16.044 -13.446  1.00 31.52           N  
ATOM   3138  CA  GLY A 418      13.021  15.349 -14.693  1.00 31.52           C  
ATOM   3139  C   GLY A 418      12.676  16.175 -15.936  1.00 31.52           C  
ATOM   3140  O   GLY A 418      13.545  16.421 -16.771  1.00 31.52           O  
ATOM   3141  N   VAL A 419      11.432  16.659 -16.025  1.00 31.45           N  
ATOM   3142  CA  VAL A 419      10.928  17.428 -17.178  1.00 31.45           C  
ATOM   3143  C   VAL A 419      11.670  18.758 -17.346  1.00 31.45           C  
ATOM   3144  CB  VAL A 419       9.403  17.642 -17.053  1.00 31.45           C  
ATOM   3145  O   VAL A 419      12.129  19.067 -18.442  1.00 31.45           O  
ATOM   3146  CG1 VAL A 419       8.835  18.589 -18.118  1.00 31.45           C  
ATOM   3147  CG2 VAL A 419       8.655  16.308 -17.191  1.00 31.45           C  
ATOM   3148  N   VAL A 420      11.857  19.532 -16.272  1.00 30.08           N  
ATOM   3149  CA  VAL A 420      12.548  20.834 -16.322  1.00 30.08           C  
ATOM   3150  C   VAL A 420      14.017  20.671 -16.716  1.00 30.08           C  
ATOM   3151  CB  VAL A 420      12.397  21.590 -14.984  1.00 30.08           C  
ATOM   3152  O   VAL A 420      14.536  21.496 -17.467  1.00 30.08           O  
ATOM   3153  CG1 VAL A 420      13.260  22.857 -14.890  1.00 30.08           C  
ATOM   3154  CG2 VAL A 420      10.938  22.029 -14.785  1.00 30.08           C  
ATOM   3155  N   ARG A 421      14.684  19.591 -16.282  1.00 31.44           N  
ATOM   3156  CA  ARG A 421      16.077  19.313 -16.666  1.00 31.44           C  
ATOM   3157  C   ARG A 421      16.228  18.862 -18.124  1.00 31.44           C  
ATOM   3158  CB  ARG A 421      16.698  18.324 -15.669  1.00 31.44           C  
ATOM   3159  O   ARG A 421      17.293  19.069 -18.688  1.00 31.44           O  
ATOM   3160  CG  ARG A 421      18.207  18.170 -15.907  1.00 31.44           C  
ATOM   3161  CD  ARG A 421      18.876  17.367 -14.793  1.00 31.44           C  
ATOM   3162  NE  ARG A 421      20.315  17.217 -15.075  1.00 31.44           N  
ATOM   3163  NH1 ARG A 421      20.873  15.967 -13.237  1.00 31.44           N  
ATOM   3164  NH2 ARG A 421      22.441  16.486 -14.743  1.00 31.44           N  
ATOM   3165  CZ  ARG A 421      21.201  16.561 -14.351  1.00 31.44           C  
ATOM   3166  N   GLN A 422      15.197  18.283 -18.743  1.00 35.34           N  
ATOM   3167  CA  GLN A 422      15.200  17.995 -20.187  1.00 35.34           C  
ATOM   3168  C   GLN A 422      14.724  19.181 -21.037  1.00 35.34           C  
ATOM   3169  CB  GLN A 422      14.398  16.721 -20.490  1.00 35.34           C  
ATOM   3170  O   GLN A 422      15.132  19.291 -22.181  1.00 35.34           O  
ATOM   3171  CG  GLN A 422      15.178  15.474 -20.052  1.00 35.34           C  
ATOM   3172  CD  GLN A 422      14.433  14.187 -20.378  1.00 35.34           C  
ATOM   3173  NE2 GLN A 422      14.835  13.453 -21.393  1.00 35.34           N  
ATOM   3174  OE1 GLN A 422      13.486  13.813 -19.707  1.00 35.34           O  
ATOM   3175  N   ALA A 423      13.939  20.110 -20.484  1.00 30.20           N  
ATOM   3176  CA  ALA A 423      13.583  21.373 -21.142  1.00 30.20           C  
ATOM   3177  C   ALA A 423      14.695  22.450 -21.077  1.00 30.20           C  
ATOM   3178  CB  ALA A 423      12.266  21.866 -20.530  1.00 30.20           C  
ATOM   3179  O   ALA A 423      14.464  23.598 -21.454  1.00 30.20           O  
ATOM   3180  N   THR A 424      15.876  22.105 -20.552  1.00 29.80           N  
ATOM   3181  CA  THR A 424      17.043  22.996 -20.380  1.00 29.80           C  
ATOM   3182  C   THR A 424      18.347  22.401 -20.939  1.00 29.80           C  
ATOM   3183  CB  THR A 424      17.202  23.450 -18.912  1.00 29.80           C  
ATOM   3184  O   THR A 424      19.433  22.877 -20.605  1.00 29.80           O  
ATOM   3185  CG2 THR A 424      16.139  24.474 -18.515  1.00 29.80           C  
ATOM   3186  OG1 THR A 424      17.072  22.383 -17.997  1.00 29.80           O  
ATOM   3187  N   ILE A 425      18.234  21.377 -21.797  1.00 32.44           N  
ATOM   3188  CA  ILE A 425      19.310  20.743 -22.580  1.00 32.44           C  
ATOM   3189  C   ILE A 425      18.896  20.770 -24.054  1.00 32.44           C  
ATOM   3190  CB  ILE A 425      19.588  19.308 -22.070  1.00 32.44           C  
ATOM   3191  O   ILE A 425      19.769  21.103 -24.882  1.00 32.44           O  
ATOM   3192  CG1 ILE A 425      20.101  19.332 -20.611  1.00 32.44           C  
ATOM   3193  CG2 ILE A 425      20.616  18.606 -22.979  1.00 32.44           C  
ATOM   3194  CD1 ILE A 425      20.242  17.946 -19.965  1.00 32.44           C  
ATOM   3195  OXT ILE A 425      17.711  20.467 -24.309  1.00 32.44           O  
TER    3196      ILE A 425                                                      
ENDMDL                                                                          
END                                                                             
