# Supplementary material for: Structural screens identify candidate human homologs of insect chemoreceptors and cryptic Drosophila gustatory receptor-like proteins
Source: eLife. 2023 Feb 20;12:e85537. doi: 10.7554/eLife.85537 (PMC9998090; doi:10.7554/eLife.85537)
Supplement: Source data 1. — Models of proteins analyzed in this work, either downloaded from the AlphaFold Protein Structure Database or, where not already available, predicted using the AlphaFold2 algorithm implemented in ColabFold (Mirdita et al., 2022). The four-letter code in the filename represents the first letter of the genus and the first three letters of the species (e.g., ‘Dmel’ = D. melanogaster); species names are given in full in the figures. [file elife-85537-data1.zip › VbraGRL1_AF-A0A0G4FIT4-F1-model_v3.pdb]

HEADER                                            01-JUN-22                     
TITLE     ALPHAFOLD MONOMER V2.0 PREDICTION FOR UNCHARACTERIZED PROTEIN         
TITLE    2 (A0A0G4FIT4)                                                         
COMPND    MOL_ID: 1;                                                            
COMPND   2 MOLECULE: UNCHARACTERIZED PROTEIN;                                   
COMPND   3 CHAIN: A                                                             
SOURCE    MOL_ID: 1;                                                            
SOURCE   2 ORGANISM_SCIENTIFIC: VITRELLA BRASSICAFORMIS (STRAIN CCMP3155);      
SOURCE   3 ORGANISM_TAXID: 1169540                                              
REMARK   1                                                                      
REMARK   1 REFERENCE 1                                                          
REMARK   1  AUTH   JOHN JUMPER, RICHARD EVANS, ALEXANDER PRITZEL, TIM GREEN,    
REMARK   1  AUTH 2 MICHAEL FIGURNOV, OLAF RONNEBERGER, KATHRYN TUNYASUVUNAKOOL, 
REMARK   1  AUTH 3 RUSS BATES, AUGUSTIN ZIDEK, ANNA POTAPENKO, ALEX BRIDGLAND,  
REMARK   1  AUTH 4 CLEMENS MEYER, SIMON A A KOHL, ANDREW J BALLARD,             
REMARK   1  AUTH 5 ANDREW COWIE, BERNARDINO ROMERA-PAREDES, STANISLAV NIKOLOV,  
REMARK   1  AUTH 6 RISHUB JAIN, JONAS ADLER, TREVOR BACK, STIG PETERSEN,        
REMARK   1  AUTH 7 DAVID REIMAN, ELLEN CLANCY, MICHAL ZIELINSKI,                
REMARK   1  AUTH 8 MARTIN STEINEGGER, MICHALINA PACHOLSKA, TAMAS BERGHAMMER,    
REMARK   1  AUTH 9 DAVID SILVER, ORIOL VINYALS, ANDREW W SENIOR,                
REMARK   1  AUTH10 KORAY KAVUKCUOGLU, PUSHMEET KOHLI, DEMIS HASSABIS            
REMARK   1  TITL   HIGHLY ACCURATE PROTEIN STRUCTURE PREDICTION WITH ALPHAFOLD  
REMARK   1  REF    NATURE                        V. 596   583 2021              
REMARK   1  REFN                   ISSN 0028-0836                               
REMARK   1  PMID   34265844                                                     
REMARK   1  DOI    10.1038/s41586-021-03819-2                                   
REMARK   1                                                                      
REMARK   1 DISCLAIMERS                                                          
REMARK   1 ALPHAFOLD DATA, COPYRIGHT (2021) DEEPMIND TECHNOLOGIES LIMITED. THE  
REMARK   1 INFORMATION PROVIDED IS THEORETICAL MODELLING ONLY AND CAUTION SHOULD
REMARK   1 BE EXERCISED IN ITS USE. IT IS PROVIDED "AS-IS" WITHOUT ANY WARRANTY 
REMARK   1 OF ANY KIND, WHETHER EXPRESSED OR IMPLIED. NO WARRANTY IS GIVEN THAT 
REMARK   1 USE OF THE INFORMATION SHALL NOT INFRINGE THE RIGHTS OF ANY THIRD    
REMARK   1 PARTY. THE INFORMATION IS NOT INTENDED TO BE A SUBSTITUTE FOR        
REMARK   1 PROFESSIONAL MEDICAL ADVICE, DIAGNOSIS, OR TREATMENT, AND DOES NOT   
REMARK   1 CONSTITUTE MEDICAL OR OTHER PROFESSIONAL ADVICE. IT IS AVAILABLE FOR 
REMARK   1 ACADEMIC AND COMMERCIAL PURPOSES, UNDER CC-BY 4.0 LICENCE.           
DBREF  XXXX A    1   525  UNP    A0A0G4FIT4 A0A0G4FIT4_VITBC     1    525       
SEQRES   1 A  525  MET ASP GLY SER SER SER THR SER THR ASN GLU GLU SER          
SEQRES   2 A  525  ASP LYS ASN GLN ARG GLU ASP ALA LYS ALA ASP LEU ALA          
SEQRES   3 A  525  THR ALA ASP THR ASP ALA ARG GLN LYS GLN GLY THR GLU          
SEQRES   4 A  525  ALA THR SER SER ILE ARG ARG LEU GLU HIS VAL THR THR          
SEQRES   5 A  525  ASP LEU ILE GLU ASP GLU ALA LEU LYS TRP MET VAL LEU          
SEQRES   6 A  525  LEU LEU ARG ILE THR PHE LEU VAL PRO HIS THR ARG ALA          
SEQRES   7 A  525  GLU ARG VAL VAL ALA ALA VAL ALA MET LEU VAL PRO TRP          
SEQRES   8 A  525  LEU SER ALA VAL GLN GLN LEU LEU PHE LEU VAL ASP LEU          
SEQRES   9 A  525  ASP ALA VAL GLU ALA ASN ASP ASP ARG ALA VAL LEU LEU          
SEQRES  10 A  525  THR ASN SER ALA LEU TRP HIS VAL LEU THR GLY CYS VAL          
SEQRES  11 A  525  ARG LEU TRP LEU LEU LEU CYS VAL PRO LYS GLN LYS LEU          
SEQRES  12 A  525  CYS LYS LEU PHE LYS CYS LEU LEU ARG SER SER TYR TRP          
SEQRES  13 A  525  HIS MET LYS PRO PRO PRO ALA VAL ALA PHE SER THR GLU          
SEQRES  14 A  525  ARG LEU ASN ARG THR ALA LYS ILE TRP SER ILE VAL CYS          
SEQRES  15 A  525  PHE CYS THR GLY VAL LEU ASN TRP ALA LEU LEU PHE PHE          
SEQRES  16 A  525  GLY TYR PHE ILE GLY ALA GLU ILE ARG LEU VAL ILE ASN          
SEQRES  17 A  525  TYR PRO TYR ALA GLN PRO ASP GLY GLN GLY TRP THR ILE          
SEQRES  18 A  525  GLN GLU GLU GLU PRO GLY ILE TYR TRP TRP ALA VAL LEU          
SEQRES  19 A  525  GLN LEU VAL LEU GLN GLY LEU CYS SER PHE ALA TRP ILE          
SEQRES  20 A  525  VAL PRO LEU LEU PRO TYR SER LEU ALA VAL GLY LEU LEU          
SEQRES  21 A  525  HIS GLU ARG PHE ARG HIS PHE GLY MET ALA LEU ASP HIS          
SEQRES  22 A  525  LEU ILE PRO ALA LEU GLY ASN SER ASN GLU LEU LEU GLY          
SEQRES  23 A  525  VAL HIS ARG ASP THR ASP SER ASP GLY GLN PRO THR GLY          
SEQRES  24 A  525  LYS VAL PRO SER LEU ALA GLN LEU THR VAL ALA HIS ARG          
SEQRES  25 A  525  GLN LEU CYS GLN ALA VAL LEU VAL VAL ASP ARG ILE PHE          
SEQRES  26 A  525  ARG PRO PHE VAL ALA THR TRP PHE SER VAL ASN SER ALA          
SEQRES  27 A  525  LEU THR ILE PHE LEU ILE TYR ARG ILE VAL PHE PHE ARG          
SEQRES  28 A  525  GLU GLY ALA SER SER THR LEU MET GLY SER PHE PHE PHE          
SEQRES  29 A  525  TRP LEU LEU THR GLY LEU LEU LEU GLN GLY ILE VAL GLY          
SEQRES  30 A  525  TYR LYS ALA ALA LYS ILE TYR ALA TRP HIS ASP HIS LEU          
SEQRES  31 A  525  LEU SER LYS CYS LEU GLN ILE GLN LEU PRO PRO ASP GLN          
SEQRES  32 A  525  HIS THR ASN ALA PRO PRO PRO THR PRO PRO PRO LEU ALA          
SEQRES  33 A  525  ALA PRO LEU THR SER ARG GLN SER SER ARG LYS PRO LEU          
SEQRES  34 A  525  LEU LEU LEU ARG SER HIS SER LEU ASP THR SER ILE ALA          
SEQRES  35 A  525  PRO MET CYS GLU GLU ALA LEU ALA GLN SER THR HIS ILE          
SEQRES  36 A  525  VAL THR ARG ARG GLU GLU THR SER GLU SER GLY VAL GLN          
SEQRES  37 A  525  ARG GLU LEU GLU LEU LEU ARG PHE ALA HIS GLN VAL SER          
SEQRES  38 A  525  ASN LEU ARG PRO GLY LEU THR VAL GLY GLY ALA VAL LEU          
SEQRES  39 A  525  LEU ASN TRP GLN LEU ILE GLY THR ALA ALA SER VAL VAL          
SEQRES  40 A  525  ALA SER VAL PHE VAL PHE LEU TYR GLU THR ARG LYS GLY          
SEQRES  41 A  525  ASN THR GLU THR GLU                                          
CRYST1    1.000    1.000    1.000  90.00  90.00  90.00 P 1           1          
ORIGX1      1.000000  0.000000  0.000000        0.00000                         
ORIGX2      0.000000  1.000000  0.000000        0.00000                         
ORIGX3      0.000000  0.000000  1.000000        0.00000                         
SCALE1      1.000000  0.000000  0.000000        0.00000                         
SCALE2      0.000000  1.000000  0.000000        0.00000                         
SCALE3      0.000000  0.000000  1.000000        0.00000                         
MODEL        1                                                                  
ATOM      1  N   MET A   1      13.826-103.658  14.412  1.00 44.44           N  
ATOM      2  CA  MET A   1      15.272-103.383  14.399  1.00 44.44           C  
ATOM      3  C   MET A   1      15.541-102.484  13.212  1.00 44.44           C  
ATOM      4  CB  MET A   1      16.112-104.669  14.332  1.00 44.44           C  
ATOM      5  O   MET A   1      15.031-102.780  12.142  1.00 44.44           O  
ATOM      6  CG  MET A   1      16.283-105.296  15.722  1.00 44.44           C  
ATOM      7  SD  MET A   1      17.203-106.856  15.704  1.00 44.44           S  
ATOM      8  CE  MET A   1      17.637-107.007  17.459  1.00 44.44           C  
ATOM      9  N   ASP A   2      16.274-101.413  13.501  1.00 40.44           N  
ATOM     10  CA  ASP A   2      17.010-100.488  12.630  1.00 40.44           C  
ATOM     11  C   ASP A   2      16.270 -99.554  11.658  1.00 40.44           C  
ATOM     12  CB  ASP A   2      18.213-101.213  12.012  1.00 40.44           C  
ATOM     13  O   ASP A   2      15.377 -99.949  10.916  1.00 40.44           O  
ATOM     14  CG  ASP A   2      19.079-101.880  13.092  1.00 40.44           C  
ATOM     15  OD1 ASP A   2      18.986-101.444  14.267  1.00 40.44           O  
ATOM     16  OD2 ASP A   2      19.756-102.870  12.759  1.00 40.44           O  
ATOM     17  N   GLY A   3      16.715 -98.287  11.681  1.00 36.06           N  
ATOM     18  CA  GLY A   3      16.331 -97.206  10.766  1.00 36.06           C  
ATOM     19  C   GLY A   3      16.084 -95.859  11.469  1.00 36.06           C  
ATOM     20  O   GLY A   3      14.933 -95.456  11.570  1.00 36.06           O  
ATOM     21  N   SER A   4      17.023 -95.284  12.239  1.00 41.19           N  
ATOM     22  CA  SER A   4      17.989 -94.236  11.815  1.00 41.19           C  
ATOM     23  C   SER A   4      17.335 -92.989  11.162  1.00 41.19           C  
ATOM     24  CB  SER A   4      19.179 -94.822  11.037  1.00 41.19           C  
ATOM     25  O   SER A   4      16.585 -93.089  10.206  1.00 41.19           O  
ATOM     26  OG  SER A   4      18.794 -95.412   9.820  1.00 41.19           O  
ATOM     27  N   SER A   5      17.511 -91.787  11.733  1.00 45.44           N  
ATOM     28  CA  SER A   5      18.558 -90.798  11.374  1.00 45.44           C  
ATOM     29  C   SER A   5      17.986 -89.603  10.590  1.00 45.44           C  
ATOM     30  CB  SER A   5      19.709 -91.424  10.555  1.00 45.44           C  
ATOM     31  O   SER A   5      17.689 -89.774   9.416  1.00 45.44           O  
ATOM     32  OG  SER A   5      20.416 -90.462   9.803  1.00 45.44           O  
ATOM     33  N   SER A   6      17.942 -88.406  11.201  1.00 46.97           N  
ATOM     34  CA  SER A   6      18.460 -87.134  10.632  1.00 46.97           C  
ATOM     35  C   SER A   6      17.893 -85.905  11.371  1.00 46.97           C  
ATOM     36  CB  SER A   6      18.212 -86.950   9.117  1.00 46.97           C  
ATOM     37  O   SER A   6      16.893 -85.327  10.950  1.00 46.97           O  
ATOM     38  OG  SER A   6      16.838 -86.931   8.794  1.00 46.97           O  
ATOM     39  N   THR A   7      18.537 -85.461  12.454  1.00 48.78           N  
ATOM     40  CA  THR A   7      18.194 -84.174  13.093  1.00 48.78           C  
ATOM     41  C   THR A   7      19.441 -83.540  13.706  1.00 48.78           C  
ATOM     42  CB  THR A   7      17.035 -84.265  14.124  1.00 48.78           C  
ATOM     43  O   THR A   7      19.576 -83.448  14.917  1.00 48.78           O  
ATOM     44  CG2 THR A   7      16.074 -83.087  13.952  1.00 48.78           C  
ATOM     45  OG1 THR A   7      16.263 -85.438  13.994  1.00 48.78           O  
ATOM     46  N   SER A   8      20.417 -83.161  12.879  1.00 53.66           N  
ATOM     47  CA  SER A   8      21.565 -82.375  13.370  1.00 53.66           C  
ATOM     48  C   SER A   8      22.158 -81.390  12.359  1.00 53.66           C  
ATOM     49  CB  SER A   8      22.648 -83.282  13.967  1.00 53.66           C  
ATOM     50  O   SER A   8      23.165 -80.765  12.654  1.00 53.66           O  
ATOM     51  OG  SER A   8      23.327 -83.991  12.950  1.00 53.66           O  
ATOM     52  N   THR A   9      21.547 -81.208  11.187  1.00 52.81           N  
ATOM     53  CA  THR A   9      21.945 -80.188  10.195  1.00 52.81           C  
ATOM     54  C   THR A   9      21.019 -78.967  10.162  1.00 52.81           C  
ATOM     55  CB  THR A   9      22.070 -80.805   8.791  1.00 52.81           C  
ATOM     56  O   THR A   9      21.366 -77.971   9.538  1.00 52.81           O  
ATOM     57  CG2 THR A   9      23.469 -81.373   8.560  1.00 52.81           C  
ATOM     58  OG1 THR A   9      21.153 -81.872   8.620  1.00 52.81           O  
ATOM     59  N   ASN A  10      19.871 -78.998  10.852  1.00 53.50           N  
ATOM     60  CA  ASN A  10      18.882 -77.914  10.775  1.00 53.50           C  
ATOM     61  C   ASN A  10      19.079 -76.797  11.807  1.00 53.50           C  
ATOM     62  CB  ASN A  10      17.455 -78.491  10.825  1.00 53.50           C  
ATOM     63  O   ASN A  10      18.794 -75.650  11.490  1.00 53.50           O  
ATOM     64  CG  ASN A  10      16.977 -79.019   9.483  1.00 53.50           C  
ATOM     65  ND2 ASN A  10      15.763 -79.510   9.420  1.00 53.50           N  
ATOM     66  OD1 ASN A  10      17.668 -79.028   8.482  1.00 53.50           O  
ATOM     67  N   GLU A  11      19.595 -77.071  13.009  1.00 54.19           N  
ATOM     68  CA  GLU A  11      19.676 -76.022  14.044  1.00 54.19           C  
ATOM     69  C   GLU A  11      20.764 -74.975  13.764  1.00 54.19           C  
ATOM     70  CB  GLU A  11      19.861 -76.640  15.437  1.00 54.19           C  
ATOM     71  O   GLU A  11      20.590 -73.802  14.089  1.00 54.19           O  
ATOM     72  CG  GLU A  11      18.553 -77.256  15.958  1.00 54.19           C  
ATOM     73  CD  GLU A  11      18.640 -77.685  17.432  1.00 54.19           C  
ATOM     74  OE1 GLU A  11      17.574 -77.698  18.090  1.00 54.19           O  
ATOM     75  OE2 GLU A  11      19.757 -78.010  17.892  1.00 54.19           O  
ATOM     76  N   GLU A  12      21.862 -75.363  13.113  1.00 54.12           N  
ATOM     77  CA  GLU A  12      22.943 -74.435  12.762  1.00 54.12           C  
ATOM     78  C   GLU A  12      22.633 -73.662  11.465  1.00 54.12           C  
ATOM     79  CB  GLU A  12      24.269 -75.218  12.745  1.00 54.12           C  
ATOM     80  O   GLU A  12      22.964 -72.481  11.351  1.00 54.12           O  
ATOM     81  CG  GLU A  12      25.461 -74.392  13.260  1.00 54.12           C  
ATOM     82  CD  GLU A  12      26.608 -75.271  13.793  1.00 54.12           C  
ATOM     83  OE1 GLU A  12      27.375 -74.756  14.639  1.00 54.12           O  
ATOM     84  OE2 GLU A  12      26.704 -76.449  13.379  1.00 54.12           O  
ATOM     85  N   SER A  13      21.876 -74.271  10.539  1.00 53.91           N  
ATOM     86  CA  SER A  13      21.344 -73.575   9.359  1.00 53.91           C  
ATOM     87  C   SER A  13      20.254 -72.565   9.733  1.00 53.91           C  
ATOM     88  CB  SER A  13      20.802 -74.571   8.329  1.00 53.91           C  
ATOM     89  O   SER A  13      20.230 -71.472   9.169  1.00 53.91           O  
ATOM     90  OG  SER A  13      20.549 -73.904   7.103  1.00 53.91           O  
ATOM     91  N   ASP A  14      19.393 -72.876  10.706  1.00 54.69           N  
ATOM     92  CA  ASP A  14      18.335 -71.960  11.155  1.00 54.69           C  
ATOM     93  C   ASP A  14      18.892 -70.763  11.933  1.00 54.69           C  
ATOM     94  CB  ASP A  14      17.324 -72.712  12.040  1.00 54.69           C  
ATOM     95  O   ASP A  14      18.290 -69.684  11.953  1.00 54.69           O  
ATOM     96  CG  ASP A  14      16.216 -73.438  11.269  1.00 54.69           C  
ATOM     97  OD1 ASP A  14      16.096 -73.231  10.044  1.00 54.69           O  
ATOM     98  OD2 ASP A  14      15.417 -74.121  11.951  1.00 54.69           O  
ATOM     99  N   LYS A  15      20.050 -70.931  12.583  1.00 58.56           N  
ATOM    100  CA  LYS A  15      20.691 -69.847  13.328  1.00 58.56           C  
ATOM    101  C   LYS A  15      21.405 -68.864  12.399  1.00 58.56           C  
ATOM    102  CB  LYS A  15      21.589 -70.436  14.417  1.00 58.56           C  
ATOM    103  O   LYS A  15      21.205 -67.662  12.565  1.00 58.56           O  
ATOM    104  CG  LYS A  15      21.797 -69.415  15.541  1.00 58.56           C  
ATOM    105  CD  LYS A  15      22.640 -70.042  16.650  1.00 58.56           C  
ATOM    106  CE  LYS A  15      22.849 -69.030  17.775  1.00 58.56           C  
ATOM    107  NZ  LYS A  15      23.818 -69.560  18.761  1.00 58.56           N  
ATOM    108  N   ASN A  16      22.115 -69.353  11.380  1.00 54.66           N  
ATOM    109  CA  ASN A  16      22.729 -68.486  10.368  1.00 54.66           C  
ATOM    110  C   ASN A  16      21.670 -67.783   9.498  1.00 54.66           C  
ATOM    111  CB  ASN A  16      23.752 -69.292   9.547  1.00 54.66           C  
ATOM    112  O   ASN A  16      21.772 -66.581   9.274  1.00 54.66           O  
ATOM    113  CG  ASN A  16      25.035 -69.576  10.315  1.00 54.66           C  
ATOM    114  ND2 ASN A  16      25.944 -70.322   9.731  1.00 54.66           N  
ATOM    115  OD1 ASN A  16      25.253 -69.153  11.436  1.00 54.66           O  
ATOM    116  N   GLN A  17      20.568 -68.459   9.142  1.00 56.22           N  
ATOM    117  CA  GLN A  17      19.461 -67.826   8.403  1.00 56.22           C  
ATOM    118  C   GLN A  17      18.769 -66.691   9.177  1.00 56.22           C  
ATOM    119  CB  GLN A  17      18.423 -68.887   8.008  1.00 56.22           C  
ATOM    120  O   GLN A  17      18.212 -65.779   8.569  1.00 56.22           O  
ATOM    121  CG  GLN A  17      18.887 -69.726   6.809  1.00 56.22           C  
ATOM    122  CD  GLN A  17      17.894 -70.823   6.444  1.00 56.22           C  
ATOM    123  NE2 GLN A  17      18.289 -71.783   5.636  1.00 56.22           N  
ATOM    124  OE1 GLN A  17      16.744 -70.843   6.844  1.00 56.22           O  
ATOM    125  N   ARG A  18      18.799 -66.707  10.516  1.00 59.09           N  
ATOM    126  CA  ARG A  18      18.211 -65.634  11.340  1.00 59.09           C  
ATOM    127  C   ARG A  18      19.133 -64.434  11.537  1.00 59.09           C  
ATOM    128  CB  ARG A  18      17.757 -66.201  12.687  1.00 59.09           C  
ATOM    129  O   ARG A  18      18.623 -63.347  11.815  1.00 59.09           O  
ATOM    130  CG  ARG A  18      16.450 -66.987  12.538  1.00 59.09           C  
ATOM    131  CD  ARG A  18      16.076 -67.603  13.886  1.00 59.09           C  
ATOM    132  NE  ARG A  18      14.874 -68.442  13.771  1.00 59.09           N  
ATOM    133  NH1 ARG A  18      14.656 -68.954  15.994  1.00 59.09           N  
ATOM    134  NH2 ARG A  18      13.284 -69.891  14.502  1.00 59.09           N  
ATOM    135  CZ  ARG A  18      14.274 -69.083  14.752  1.00 59.09           C  
ATOM    136  N   GLU A  19      20.446 -64.612  11.427  1.00 59.62           N  
ATOM    137  CA  GLU A  19      21.399 -63.496  11.463  1.00 59.62           C  
ATOM    138  C   GLU A  19      21.497 -62.812  10.095  1.00 59.62           C  
ATOM    139  CB  GLU A  19      22.755 -63.939  12.041  1.00 59.62           C  
ATOM    140  O   GLU A  19      21.411 -61.582  10.047  1.00 59.62           O  
ATOM    141  CG  GLU A  19      22.624 -64.168  13.561  1.00 59.62           C  
ATOM    142  CD  GLU A  19      23.948 -64.390  14.313  1.00 59.62           C  
ATOM    143  OE1 GLU A  19      23.877 -64.387  15.569  1.00 59.62           O  
ATOM    144  OE2 GLU A  19      25.006 -64.556  13.673  1.00 59.62           O  
ATOM    145  N   ASP A  20      21.490 -63.578   9.000  1.00 56.59           N  
ATOM    146  CA  ASP A  20      21.440 -63.030   7.636  1.00 56.59           C  
ATOM    147  C   ASP A  20      20.120 -62.278   7.382  1.00 56.59           C  
ATOM    148  CB  ASP A  20      21.668 -64.158   6.614  1.00 56.59           C  
ATOM    149  O   ASP A  20      20.129 -61.129   6.942  1.00 56.59           O  
ATOM    150  CG  ASP A  20      23.096 -64.730   6.634  1.00 56.59           C  
ATOM    151  OD1 ASP A  20      24.024 -64.005   7.063  1.00 56.59           O  
ATOM    152  OD2 ASP A  20      23.252 -65.898   6.207  1.00 56.59           O  
ATOM    153  N   ALA A  21      18.976 -62.827   7.818  1.00 57.22           N  
ATOM    154  CA  ALA A  21      17.685 -62.138   7.703  1.00 57.22           C  
ATOM    155  C   ALA A  21      17.589 -60.853   8.549  1.00 57.22           C  
ATOM    156  CB  ALA A  21      16.566 -63.117   8.076  1.00 57.22           C  
ATOM    157  O   ALA A  21      16.773 -59.982   8.251  1.00 57.22           O  
ATOM    158  N   LYS A  22      18.397 -60.708   9.609  1.00 57.69           N  
ATOM    159  CA  LYS A  22      18.470 -59.464  10.396  1.00 57.69           C  
ATOM    160  C   LYS A  22      19.390 -58.427   9.758  1.00 57.69           C  
ATOM    161  CB  LYS A  22      18.913 -59.759  11.833  1.00 57.69           C  
ATOM    162  O   LYS A  22      19.101 -57.237   9.884  1.00 57.69           O  
ATOM    163  CG  LYS A  22      17.712 -60.004  12.750  1.00 57.69           C  
ATOM    164  CD  LYS A  22      18.220 -60.237  14.173  1.00 57.69           C  
ATOM    165  CE  LYS A  22      17.049 -60.372  15.143  1.00 57.69           C  
ATOM    166  NZ  LYS A  22      17.556 -60.597  16.516  1.00 57.69           N  
ATOM    167  N   ALA A  23      20.457 -58.858   9.089  1.00 56.53           N  
ATOM    168  CA  ALA A  23      21.318 -57.973   8.314  1.00 56.53           C  
ATOM    169  C   ALA A  23      20.581 -57.432   7.076  1.00 56.53           C  
ATOM    170  CB  ALA A  23      22.601 -58.732   7.958  1.00 56.53           C  
ATOM    171  O   ALA A  23      20.620 -56.225   6.839  1.00 56.53           O  
ATOM    172  N   ASP A  24      19.813 -58.282   6.388  1.00 54.03           N  
ATOM    173  CA  ASP A  24      19.012 -57.910   5.214  1.00 54.03           C  
ATOM    174  C   ASP A  24      17.831 -56.985   5.556  1.00 54.03           C  
ATOM    175  CB  ASP A  24      18.511 -59.184   4.517  1.00 54.03           C  
ATOM    176  O   ASP A  24      17.474 -56.098   4.778  1.00 54.03           O  
ATOM    177  CG  ASP A  24      19.614 -59.964   3.788  1.00 54.03           C  
ATOM    178  OD1 ASP A  24      20.655 -59.350   3.458  1.00 54.03           O  
ATOM    179  OD2 ASP A  24      19.361 -61.157   3.509  1.00 54.03           O  
ATOM    180  N   LEU A  25      17.238 -57.129   6.749  1.00 55.34           N  
ATOM    181  CA  LEU A  25      16.199 -56.203   7.211  1.00 55.34           C  
ATOM    182  C   LEU A  25      16.773 -54.823   7.566  1.00 55.34           C  
ATOM    183  CB  LEU A  25      15.438 -56.794   8.415  1.00 55.34           C  
ATOM    184  O   LEU A  25      16.095 -53.813   7.390  1.00 55.34           O  
ATOM    185  CG  LEU A  25      13.917 -56.614   8.283  1.00 55.34           C  
ATOM    186  CD1 LEU A  25      13.308 -57.737   7.438  1.00 55.34           C  
ATOM    187  CD2 LEU A  25      13.253 -56.643   9.661  1.00 55.34           C  
ATOM    188  N   ALA A  26      18.011 -54.770   8.068  1.00 54.47           N  
ATOM    189  CA  ALA A  26      18.668 -53.518   8.431  1.00 54.47           C  
ATOM    190  C   ALA A  26      19.137 -52.732   7.196  1.00 54.47           C  
ATOM    191  CB  ALA A  26      19.816 -53.826   9.399  1.00 54.47           C  
ATOM    192  O   ALA A  26      19.017 -51.507   7.190  1.00 54.47           O  
ATOM    193  N   THR A  27      19.603 -53.413   6.143  1.00 54.00           N  
ATOM    194  CA  THR A  27      19.978 -52.786   4.863  1.00 54.00           C  
ATOM    195  C   THR A  27      18.759 -52.332   4.059  1.00 54.00           C  
ATOM    196  CB  THR A  27      20.869 -53.705   4.017  1.00 54.00           C  
ATOM    197  O   THR A  27      18.768 -51.219   3.526  1.00 54.00           O  
ATOM    198  CG2 THR A  27      22.302 -53.726   4.547  1.00 54.00           C  
ATOM    199  OG1 THR A  27      20.374 -55.017   4.067  1.00 54.00           O  
ATOM    200  N   ALA A  28      17.667 -53.107   4.058  1.00 54.19           N  
ATOM    201  CA  ALA A  28      16.405 -52.705   3.432  1.00 54.19           C  
ATOM    202  C   ALA A  28      15.788 -51.446   4.075  1.00 54.19           C  
ATOM    203  CB  ALA A  28      15.435 -53.891   3.488  1.00 54.19           C  
ATOM    204  O   ALA A  28      15.222 -50.609   3.368  1.00 54.19           O  
ATOM    205  N   ASP A  29      15.933 -51.266   5.393  1.00 50.16           N  
ATOM    206  CA  ASP A  29      15.400 -50.091   6.099  1.00 50.16           C  
ATOM    207  C   ASP A  29      16.271 -48.832   5.877  1.00 50.16           C  
ATOM    208  CB  ASP A  29      15.191 -50.444   7.588  1.00 50.16           C  
ATOM    209  O   ASP A  29      15.763 -47.707   5.856  1.00 50.16           O  
ATOM    210  CG  ASP A  29      14.075 -49.638   8.276  1.00 50.16           C  
ATOM    211  OD1 ASP A  29      13.122 -49.204   7.593  1.00 50.16           O  
ATOM    212  OD2 ASP A  29      14.159 -49.428   9.511  1.00 50.16           O  
ATOM    213  N   THR A  30      17.577 -48.992   5.617  1.00 54.72           N  
ATOM    214  CA  THR A  30      18.449 -47.885   5.176  1.00 54.72           C  
ATOM    215  C   THR A  30      18.216 -47.479   3.720  1.00 54.72           C  
ATOM    216  CB  THR A  30      19.941 -48.165   5.420  1.00 54.72           C  
ATOM    217  O   THR A  30      18.121 -46.280   3.450  1.00 54.72           O  
ATOM    218  CG2 THR A  30      20.329 -47.838   6.861  1.00 54.72           C  
ATOM    219  OG1 THR A  30      20.284 -49.513   5.232  1.00 54.72           O  
ATOM    220  N   ASP A  31      18.021 -48.428   2.800  1.00 45.91           N  
ATOM    221  CA  ASP A  31      17.776 -48.129   1.378  1.00 45.91           C  
ATOM    222  C   ASP A  31      16.372 -47.538   1.145  1.00 45.91           C  
ATOM    223  CB  ASP A  31      17.981 -49.399   0.533  1.00 45.91           C  
ATOM    224  O   ASP A  31      16.196 -46.643   0.308  1.00 45.91           O  
ATOM    225  CG  ASP A  31      19.452 -49.773   0.299  1.00 45.91           C  
ATOM    226  OD1 ASP A  31      20.340 -48.971   0.661  1.00 45.91           O  
ATOM    227  OD2 ASP A  31      19.663 -50.840  -0.318  1.00 45.91           O  
ATOM    228  N   ALA A  32      15.372 -47.960   1.930  1.00 48.25           N  
ATOM    229  CA  ALA A  32      14.035 -47.364   1.924  1.00 48.25           C  
ATOM    230  C   ALA A  32      14.048 -45.910   2.430  1.00 48.25           C  
ATOM    231  CB  ALA A  32      13.097 -48.245   2.757  1.00 48.25           C  
ATOM    232  O   ALA A  32      13.391 -45.045   1.843  1.00 48.25           O  
ATOM    233  N   ARG A  33      14.855 -45.604   3.458  1.00 48.69           N  
ATOM    234  CA  ARG A  33      15.037 -44.226   3.947  1.00 48.69           C  
ATOM    235  C   ARG A  33      15.822 -43.350   2.966  1.00 48.69           C  
ATOM    236  CB  ARG A  33      15.683 -44.245   5.339  1.00 48.69           C  
ATOM    237  O   ARG A  33      15.543 -42.156   2.876  1.00 48.69           O  
ATOM    238  CG  ARG A  33      14.675 -44.698   6.404  1.00 48.69           C  
ATOM    239  CD  ARG A  33      15.350 -44.762   7.774  1.00 48.69           C  
ATOM    240  NE  ARG A  33      14.451 -45.358   8.773  1.00 48.69           N  
ATOM    241  NH1 ARG A  33      15.564 -44.670  10.657  1.00 48.69           N  
ATOM    242  NH2 ARG A  33      13.801 -46.039  10.827  1.00 48.69           N  
ATOM    243  CZ  ARG A  33      14.602 -45.341  10.079  1.00 48.69           C  
ATOM    244  N   GLN A  34      16.744 -43.921   2.186  1.00 42.53           N  
ATOM    245  CA  GLN A  34      17.500 -43.179   1.168  1.00 42.53           C  
ATOM    246  C   GLN A  34      16.680 -42.889  -0.108  1.00 42.53           C  
ATOM    247  CB  GLN A  34      18.828 -43.905   0.875  1.00 42.53           C  
ATOM    248  O   GLN A  34      16.823 -41.810  -0.693  1.00 42.53           O  
ATOM    249  CG  GLN A  34      20.029 -42.971   1.098  1.00 42.53           C  
ATOM    250  CD  GLN A  34      21.379 -43.668   0.950  1.00 42.53           C  
ATOM    251  NE2 GLN A  34      22.476 -42.956   1.090  1.00 42.53           N  
ATOM    252  OE1 GLN A  34      21.499 -44.848   0.703  1.00 42.53           O  
ATOM    253  N   LYS A  35      15.758 -43.782  -0.504  1.00 45.03           N  
ATOM    254  CA  LYS A  35      14.817 -43.544  -1.622  1.00 45.03           C  
ATOM    255  C   LYS A  35      13.658 -42.605  -1.262  1.00 45.03           C  
ATOM    256  CB  LYS A  35      14.319 -44.877  -2.198  1.00 45.03           C  
ATOM    257  O   LYS A  35      13.301 -41.752  -2.071  1.00 45.03           O  
ATOM    258  CG  LYS A  35      15.385 -45.505  -3.110  1.00 45.03           C  
ATOM    259  CD  LYS A  35      14.866 -46.799  -3.743  1.00 45.03           C  
ATOM    260  CE  LYS A  35      15.919 -47.363  -4.703  1.00 45.03           C  
ATOM    261  NZ  LYS A  35      15.478 -48.656  -5.278  1.00 45.03           N  
ATOM    262  N   GLN A  36      13.149 -42.646  -0.027  1.00 43.09           N  
ATOM    263  CA  GLN A  36      12.174 -41.646   0.444  1.00 43.09           C  
ATOM    264  C   GLN A  36      12.758 -40.225   0.516  1.00 43.09           C  
ATOM    265  CB  GLN A  36      11.590 -42.061   1.805  1.00 43.09           C  
ATOM    266  O   GLN A  36      12.037 -39.255   0.283  1.00 43.09           O  
ATOM    267  CG  GLN A  36      10.207 -42.700   1.630  1.00 43.09           C  
ATOM    268  CD  GLN A  36       9.573 -43.140   2.946  1.00 43.09           C  
ATOM    269  NE2 GLN A  36       8.296 -43.456   2.939  1.00 43.09           N  
ATOM    270  OE1 GLN A  36      10.186 -43.213   3.998  1.00 43.09           O  
ATOM    271  N   GLY A  37      14.063 -40.085   0.773  1.00 35.59           N  
ATOM    272  CA  GLY A  37      14.744 -38.784   0.767  1.00 35.59           C  
ATOM    273  C   GLY A  37      14.931 -38.166  -0.628  1.00 35.59           C  
ATOM    274  O   GLY A  37      15.048 -36.945  -0.744  1.00 35.59           O  
ATOM    275  N   THR A  38      14.926 -38.978  -1.691  1.00 36.75           N  
ATOM    276  CA  THR A  38      15.183 -38.535  -3.077  1.00 36.75           C  
ATOM    277  C   THR A  38      13.909 -38.322  -3.908  1.00 36.75           C  
ATOM    278  CB  THR A  38      16.194 -39.456  -3.785  1.00 36.75           C  
ATOM    279  O   THR A  38      13.889 -37.456  -4.782  1.00 36.75           O  
ATOM    280  CG2 THR A  38      17.633 -39.056  -3.457  1.00 36.75           C  
ATOM    281  OG1 THR A  38      16.068 -40.804  -3.389  1.00 36.75           O  
ATOM    282  N   GLU A  39      12.798 -38.999  -3.600  1.00 33.91           N  
ATOM    283  CA  GLU A  39      11.495 -38.714  -4.235  1.00 33.91           C  
ATOM    284  C   GLU A  39      10.780 -37.500  -3.611  1.00 33.91           C  
ATOM    285  CB  GLU A  39      10.612 -39.970  -4.227  1.00 33.91           C  
ATOM    286  O   GLU A  39      10.149 -36.715  -4.331  1.00 33.91           O  
ATOM    287  CG  GLU A  39      11.085 -40.966  -5.302  1.00 33.91           C  
ATOM    288  CD  GLU A  39      10.263 -42.263  -5.354  1.00 33.91           C  
ATOM    289  OE1 GLU A  39      10.429 -43.000  -6.354  1.00 33.91           O  
ATOM    290  OE2 GLU A  39       9.508 -42.534  -4.393  1.00 33.91           O  
ATOM    291  N   ALA A  40      10.970 -37.248  -2.309  1.00 34.97           N  
ATOM    292  CA  ALA A  40      10.463 -36.046  -1.638  1.00 34.97           C  
ATOM    293  C   ALA A  40      11.074 -34.752  -2.213  1.00 34.97           C  
ATOM    294  CB  ALA A  40      10.734 -36.179  -0.135  1.00 34.97           C  
ATOM    295  O   ALA A  40      10.381 -33.747  -2.358  1.00 34.97           O  
ATOM    296  N   THR A  41      12.338 -34.790  -2.641  1.00 33.41           N  
ATOM    297  CA  THR A  41      13.045 -33.638  -3.230  1.00 33.41           C  
ATOM    298  C   THR A  41      12.624 -33.333  -4.674  1.00 33.41           C  
ATOM    299  CB  THR A  41      14.573 -33.814  -3.121  1.00 33.41           C  
ATOM    300  O   THR A  41      12.708 -32.183  -5.103  1.00 33.41           O  
ATOM    301  CG2 THR A  41      15.124 -33.165  -1.856  1.00 33.41           C  
ATOM    302  OG1 THR A  41      14.949 -35.171  -3.057  1.00 33.41           O  
ATOM    303  N   SER A  42      12.088 -34.309  -5.418  1.00 30.84           N  
ATOM    304  CA  SER A  42      11.512 -34.073  -6.757  1.00 30.84           C  
ATOM    305  C   SER A  42      10.059 -33.564  -6.719  1.00 30.84           C  
ATOM    306  CB  SER A  42      11.648 -35.334  -7.616  1.00 30.84           C  
ATOM    307  O   SER A  42       9.630 -32.832  -7.612  1.00 30.84           O  
ATOM    308  OG  SER A  42      10.708 -36.326  -7.257  1.00 30.84           O  
ATOM    309  N   SER A  43       9.329 -33.886  -5.645  1.00 29.84           N  
ATOM    310  CA  SER A  43       7.924 -33.509  -5.415  1.00 29.84           C  
ATOM    311  C   SER A  43       7.770 -32.057  -4.941  1.00 29.84           C  
ATOM    312  CB  SER A  43       7.319 -34.451  -4.367  1.00 29.84           C  
ATOM    313  O   SER A  43       6.814 -31.373  -5.304  1.00 29.84           O  
ATOM    314  OG  SER A  43       7.545 -35.810  -4.692  1.00 29.84           O  
ATOM    315  N   ILE A  44       8.754 -31.555  -4.186  1.00 29.06           N  
ATOM    316  CA  ILE A  44       8.816 -30.164  -3.705  1.00 29.06           C  
ATOM    317  C   ILE A  44       9.042 -29.183  -4.872  1.00 29.06           C  
ATOM    318  CB  ILE A  44       9.887 -30.072  -2.590  1.00 29.06           C  
ATOM    319  O   ILE A  44       8.393 -28.140  -4.931  1.00 29.06           O  
ATOM    320  CG1 ILE A  44       9.403 -30.849  -1.338  1.00 29.06           C  
ATOM    321  CG2 ILE A  44      10.196 -28.616  -2.203  1.00 29.06           C  
ATOM    322  CD1 ILE A  44      10.518 -31.169  -0.333  1.00 29.06           C  
ATOM    323  N   ARG A  45       9.832 -29.573  -5.886  1.00 27.19           N  
ATOM    324  CA  ARG A  45      10.113 -28.741  -7.076  1.00 27.19           C  
ATOM    325  C   ARG A  45       8.914 -28.512  -8.006  1.00 27.19           C  
ATOM    326  CB  ARG A  45      11.298 -29.329  -7.858  1.00 27.19           C  
ATOM    327  O   ARG A  45       8.948 -27.597  -8.822  1.00 27.19           O  
ATOM    328  CG  ARG A  45      12.633 -28.965  -7.198  1.00 27.19           C  
ATOM    329  CD  ARG A  45      13.797 -29.488  -8.043  1.00 27.19           C  
ATOM    330  NE  ARG A  45      15.088 -29.076  -7.470  1.00 27.19           N  
ATOM    331  NH1 ARG A  45      16.456 -30.312  -8.837  1.00 27.19           N  
ATOM    332  NH2 ARG A  45      17.343 -29.019  -7.241  1.00 27.19           N  
ATOM    333  CZ  ARG A  45      16.286 -29.472  -7.850  1.00 27.19           C  
ATOM    334  N   ARG A  46       7.841 -29.309  -7.907  1.00 29.20           N  
ATOM    335  CA  ARG A  46       6.566 -29.035  -8.609  1.00 29.20           C  
ATOM    336  C   ARG A  46       5.572 -28.235  -7.763  1.00 29.20           C  
ATOM    337  CB  ARG A  46       5.944 -30.332  -9.155  1.00 29.20           C  
ATOM    338  O   ARG A  46       4.681 -27.610  -8.332  1.00 29.20           O  
ATOM    339  CG  ARG A  46       6.509 -30.687 -10.538  1.00 29.20           C  
ATOM    340  CD  ARG A  46       5.806 -31.927 -11.102  1.00 29.20           C  
ATOM    341  NE  ARG A  46       6.331 -32.297 -12.432  1.00 29.20           N  
ATOM    342  NH1 ARG A  46       4.998 -34.138 -12.764  1.00 29.20           N  
ATOM    343  NH2 ARG A  46       6.494 -33.566 -14.317  1.00 29.20           N  
ATOM    344  CZ  ARG A  46       5.940 -33.327 -13.161  1.00 29.20           C  
ATOM    345  N   LEU A  47       5.748 -28.199  -6.440  1.00 28.30           N  
ATOM    346  CA  LEU A  47       4.918 -27.418  -5.518  1.00 28.30           C  
ATOM    347  C   LEU A  47       5.247 -25.915  -5.582  1.00 28.30           C  
ATOM    348  CB  LEU A  47       5.097 -27.977  -4.091  1.00 28.30           C  
ATOM    349  O   LEU A  47       4.342 -25.088  -5.473  1.00 28.30           O  
ATOM    350  CG  LEU A  47       3.782 -27.981  -3.290  1.00 28.30           C  
ATOM    351  CD1 LEU A  47       2.967 -29.243  -3.592  1.00 28.30           C  
ATOM    352  CD2 LEU A  47       4.060 -27.940  -1.789  1.00 28.30           C  
ATOM    353  N   GLU A  48       6.513 -25.565  -5.833  1.00 29.34           N  
ATOM    354  CA  GLU A  48       6.991 -24.178  -5.985  1.00 29.34           C  
ATOM    355  C   GLU A  48       6.420 -23.445  -7.206  1.00 29.34           C  
ATOM    356  CB  GLU A  48       8.523 -24.178  -6.086  1.00 29.34           C  
ATOM    357  O   GLU A  48       6.233 -22.230  -7.159  1.00 29.34           O  
ATOM    358  CG  GLU A  48       9.157 -24.118  -4.695  1.00 29.34           C  
ATOM    359  CD  GLU A  48      10.684 -24.119  -4.779  1.00 29.34           C  
ATOM    360  OE1 GLU A  48      11.277 -23.286  -4.063  1.00 29.34           O  
ATOM    361  OE2 GLU A  48      11.208 -24.957  -5.553  1.00 29.34           O  
ATOM    362  N   HIS A  49       6.088 -24.171  -8.279  1.00 27.17           N  
ATOM    363  CA  HIS A  49       5.609 -23.559  -9.522  1.00 27.17           C  
ATOM    364  C   HIS A  49       4.080 -23.406  -9.610  1.00 27.17           C  
ATOM    365  CB  HIS A  49       6.212 -24.294 -10.736  1.00 27.17           C  
ATOM    366  O   HIS A  49       3.594 -22.748 -10.524  1.00 27.17           O  
ATOM    367  CG  HIS A  49       7.129 -23.409 -11.544  1.00 27.17           C  
ATOM    368  CD2 HIS A  49       8.388 -23.709 -11.991  1.00 27.17           C  
ATOM    369  ND1 HIS A  49       6.857 -22.119 -11.939  1.00 27.17           N  
ATOM    370  CE1 HIS A  49       7.929 -21.650 -12.598  1.00 27.17           C  
ATOM    371  NE2 HIS A  49       8.883 -22.592 -12.674  1.00 27.17           N  
ATOM    372  N   VAL A  50       3.320 -24.000  -8.680  1.00 27.58           N  
ATOM    373  CA  VAL A  50       1.840 -24.011  -8.698  1.00 27.58           C  
ATOM    374  C   VAL A  50       1.233 -23.252  -7.508  1.00 27.58           C  
ATOM    375  CB  VAL A  50       1.321 -25.465  -8.801  1.00 27.58           C  
ATOM    376  O   VAL A  50       0.111 -22.758  -7.599  1.00 27.58           O  
ATOM    377  CG1 VAL A  50      -0.212 -25.559  -8.849  1.00 27.58           C  
ATOM    378  CG2 VAL A  50       1.848 -26.150 -10.073  1.00 27.58           C  
ATOM    379  N   THR A  51       1.966 -23.092  -6.401  1.00 26.89           N  
ATOM    380  CA  THR A  51       1.496 -22.334  -5.221  1.00 26.89           C  
ATOM    381  C   THR A  51       1.554 -20.815  -5.398  1.00 26.89           C  
ATOM    382  CB  THR A  51       2.271 -22.722  -3.952  1.00 26.89           C  
ATOM    383  O   THR A  51       0.829 -20.095  -4.712  1.00 26.89           O  
ATOM    384  CG2 THR A  51       1.766 -24.031  -3.352  1.00 26.89           C  
ATOM    385  OG1 THR A  51       3.648 -22.858  -4.208  1.00 26.89           O  
ATOM    386  N   THR A  52       2.363 -20.324  -6.337  1.00 29.20           N  
ATOM    387  CA  THR A  52       2.591 -18.895  -6.597  1.00 29.20           C  
ATOM    388  C   THR A  52       1.478 -18.207  -7.397  1.00 29.20           C  
ATOM    389  CB  THR A  52       3.968 -18.676  -7.265  1.00 29.20           C  
ATOM    390  O   THR A  52       1.368 -16.988  -7.308  1.00 29.20           O  
ATOM    391  CG2 THR A  52       4.995 -18.165  -6.254  1.00 29.20           C  
ATOM    392  OG1 THR A  52       4.488 -19.874  -7.819  1.00 29.20           O  
ATOM    393  N   ASP A  53       0.603 -18.953  -8.082  1.00 29.36           N  
ATOM    394  CA  ASP A  53      -0.381 -18.374  -9.016  1.00 29.36           C  
ATOM    395  C   ASP A  53      -1.861 -18.449  -8.570  1.00 29.36           C  
ATOM    396  CB  ASP A  53      -0.162 -18.977 -10.424  1.00 29.36           C  
ATOM    397  O   ASP A  53      -2.717 -17.964  -9.304  1.00 29.36           O  
ATOM    398  CG  ASP A  53       0.926 -18.284 -11.267  1.00 29.36           C  
ATOM    399  OD1 ASP A  53       1.422 -17.206 -10.869  1.00 29.36           O  
ATOM    400  OD2 ASP A  53       1.227 -18.834 -12.351  1.00 29.36           O  
ATOM    401  N   LEU A  54      -2.224 -19.025  -7.405  1.00 27.98           N  
ATOM    402  CA  LEU A  54      -3.657 -19.276  -7.084  1.00 27.98           C  
ATOM    403  C   LEU A  54      -4.231 -18.781  -5.756  1.00 27.98           C  
ATOM    404  CB  LEU A  54      -4.003 -20.762  -7.264  1.00 27.98           C  
ATOM    405  O   LEU A  54      -5.452 -18.804  -5.608  1.00 27.98           O  
ATOM    406  CG  LEU A  54      -4.174 -21.108  -8.751  1.00 27.98           C  
ATOM    407  CD1 LEU A  54      -2.960 -21.933  -9.186  1.00 27.98           C  
ATOM    408  CD2 LEU A  54      -5.505 -21.842  -8.963  1.00 27.98           C  
ATOM    409  N   ILE A  55      -3.440 -18.318  -4.790  1.00 29.75           N  
ATOM    410  CA  ILE A  55      -4.015 -17.729  -3.567  1.00 29.75           C  
ATOM    411  C   ILE A  55      -4.009 -16.208  -3.729  1.00 29.75           C  
ATOM    412  CB  ILE A  55      -3.373 -18.292  -2.279  1.00 29.75           C  
ATOM    413  O   ILE A  55      -3.148 -15.507  -3.204  1.00 29.75           O  
ATOM    414  CG1 ILE A  55      -3.451 -19.842  -2.286  1.00 29.75           C  
ATOM    415  CG2 ILE A  55      -4.115 -17.730  -1.048  1.00 29.75           C  
ATOM    416  CD1 ILE A  55      -2.853 -20.525  -1.051  1.00 29.75           C  
ATOM    417  N   GLU A  56      -4.951 -15.707  -4.530  1.00 34.88           N  
ATOM    418  CA  GLU A  56      -5.102 -14.280  -4.813  1.00 34.88           C  
ATOM    419  C   GLU A  56      -5.449 -13.441  -3.563  1.00 34.88           C  
ATOM    420  CB  GLU A  56      -6.138 -14.031  -5.925  1.00 34.88           C  
ATOM    421  O   GLU A  56      -6.230 -13.819  -2.681  1.00 34.88           O  
ATOM    422  CG  GLU A  56      -5.639 -14.395  -7.335  1.00 34.88           C  
ATOM    423  CD  GLU A  56      -6.615 -13.935  -8.435  1.00 34.88           C  
ATOM    424  OE1 GLU A  56      -6.137 -13.618  -9.548  1.00 34.88           O  
ATOM    425  OE2 GLU A  56      -7.829 -13.845  -8.141  1.00 34.88           O  
ATOM    426  N   ASP A  57      -4.885 -12.231  -3.570  1.00 35.34           N  
ATOM    427  CA  ASP A  57      -4.913 -11.094  -2.634  1.00 35.34           C  
ATOM    428  C   ASP A  57      -6.276 -10.658  -2.044  1.00 35.34           C  
ATOM    429  CB  ASP A  57      -4.337  -9.899  -3.431  1.00 35.34           C  
ATOM    430  O   ASP A  57      -6.341  -9.729  -1.228  1.00 35.34           O  
ATOM    431  CG  ASP A  57      -2.930  -9.482  -3.014  1.00 35.34           C  
ATOM    432  OD1 ASP A  57      -2.659  -9.484  -1.792  1.00 35.34           O  
ATOM    433  OD2 ASP A  57      -2.205  -8.997  -3.904  1.00 35.34           O  
ATOM    434  N   GLU A  58      -7.396 -11.250  -2.452  1.00 34.94           N  
ATOM    435  CA  GLU A  58      -8.735 -10.879  -1.976  1.00 34.94           C  
ATOM    436  C   GLU A  58      -9.173 -11.683  -0.746  1.00 34.94           C  
ATOM    437  CB  GLU A  58      -9.760 -10.939  -3.122  1.00 34.94           C  
ATOM    438  O   GLU A  58      -9.726 -11.102   0.194  1.00 34.94           O  
ATOM    439  CG  GLU A  58      -9.626  -9.690  -4.010  1.00 34.94           C  
ATOM    440  CD  GLU A  58     -10.766  -9.495  -5.023  1.00 34.94           C  
ATOM    441  OE1 GLU A  58     -11.040  -8.303  -5.296  1.00 34.94           O  
ATOM    442  OE2 GLU A  58     -11.390 -10.481  -5.464  1.00 34.94           O  
ATOM    443  N   ALA A  59      -8.849 -12.977  -0.668  1.00 32.03           N  
ATOM    444  CA  ALA A  59      -9.262 -13.841   0.444  1.00 32.03           C  
ATOM    445  C   ALA A  59      -8.671 -13.385   1.794  1.00 32.03           C  
ATOM    446  CB  ALA A  59      -8.856 -15.278   0.100  1.00 32.03           C  
ATOM    447  O   ALA A  59      -9.357 -13.361   2.825  1.00 32.03           O  
ATOM    448  N   LEU A  60      -7.414 -12.929   1.783  1.00 33.88           N  
ATOM    449  CA  LEU A  60      -6.719 -12.427   2.970  1.00 33.88           C  
ATOM    450  C   LEU A  60      -7.292 -11.077   3.452  1.00 33.88           C  
ATOM    451  CB  LEU A  60      -5.211 -12.323   2.663  1.00 33.88           C  
ATOM    452  O   LEU A  60      -7.443 -10.852   4.657  1.00 33.88           O  
ATOM    453  CG  LEU A  60      -4.341 -12.776   3.851  1.00 33.88           C  
ATOM    454  CD1 LEU A  60      -3.977 -14.256   3.722  1.00 33.88           C  
ATOM    455  CD2 LEU A  60      -3.053 -11.961   3.934  1.00 33.88           C  
ATOM    456  N   LYS A  61      -7.682 -10.187   2.526  1.00 38.00           N  
ATOM    457  CA  LYS A  61      -8.343  -8.907   2.849  1.00 38.00           C  
ATOM    458  C   LYS A  61      -9.732  -9.118   3.434  1.00 38.00           C  
ATOM    459  CB  LYS A  61      -8.501  -8.053   1.596  1.00 38.00           C  
ATOM    460  O   LYS A  61     -10.080  -8.472   4.428  1.00 38.00           O  
ATOM    461  CG  LYS A  61      -7.187  -7.485   1.058  1.00 38.00           C  
ATOM    462  CD  LYS A  61      -7.562  -6.794  -0.249  1.00 38.00           C  
ATOM    463  CE  LYS A  61      -6.355  -6.502  -1.113  1.00 38.00           C  
ATOM    464  NZ  LYS A  61      -6.815  -6.474  -2.521  1.00 38.00           N  
ATOM    465  N   TRP A  62     -10.503 -10.047   2.869  1.00 36.62           N  
ATOM    466  CA  TRP A  62     -11.808 -10.414   3.406  1.00 36.62           C  
ATOM    467  C   TRP A  62     -11.679 -11.048   4.790  1.00 36.62           C  
ATOM    468  CB  TRP A  62     -12.557 -11.308   2.414  1.00 36.62           C  
ATOM    469  O   TRP A  62     -12.437 -10.679   5.682  1.00 36.62           O  
ATOM    470  CG  TRP A  62     -13.100 -10.571   1.227  1.00 36.62           C  
ATOM    471  CD1 TRP A  62     -12.759 -10.781  -0.065  1.00 36.62           C  
ATOM    472  CD2 TRP A  62     -14.115  -9.521   1.195  1.00 36.62           C  
ATOM    473  CE2 TRP A  62     -14.351  -9.159  -0.166  1.00 36.62           C  
ATOM    474  CE3 TRP A  62     -14.865  -8.842   2.179  1.00 36.62           C  
ATOM    475  NE1 TRP A  62     -13.477  -9.939  -0.888  1.00 36.62           N  
ATOM    476  CH2 TRP A  62     -16.048  -7.556   0.465  1.00 36.62           C  
ATOM    477  CZ2 TRP A  62     -15.311  -8.207  -0.535  1.00 36.62           C  
ATOM    478  CZ3 TRP A  62     -15.805  -7.855   1.816  1.00 36.62           C  
ATOM    479  N   MET A  63     -10.670 -11.892   5.040  1.00 32.53           N  
ATOM    480  CA  MET A  63     -10.383 -12.429   6.379  1.00 32.53           C  
ATOM    481  C   MET A  63     -10.120 -11.344   7.433  1.00 32.53           C  
ATOM    482  CB  MET A  63      -9.164 -13.356   6.331  1.00 32.53           C  
ATOM    483  O   MET A  63     -10.594 -11.470   8.566  1.00 32.53           O  
ATOM    484  CG  MET A  63      -9.520 -14.793   5.965  1.00 32.53           C  
ATOM    485  SD  MET A  63      -8.092 -15.887   6.121  1.00 32.53           S  
ATOM    486  CE  MET A  63      -7.973 -16.091   7.921  1.00 32.53           C  
ATOM    487  N   VAL A  64      -9.394 -10.280   7.081  1.00 35.88           N  
ATOM    488  CA  VAL A  64      -9.078  -9.159   7.986  1.00 35.88           C  
ATOM    489  C   VAL A  64     -10.298  -8.259   8.218  1.00 35.88           C  
ATOM    490  CB  VAL A  64      -7.867  -8.372   7.443  1.00 35.88           C  
ATOM    491  O   VAL A  64     -10.543  -7.826   9.350  1.00 35.88           O  
ATOM    492  CG1 VAL A  64      -7.586  -7.089   8.239  1.00 35.88           C  
ATOM    493  CG2 VAL A  64      -6.597  -9.231   7.517  1.00 35.88           C  
ATOM    494  N   LEU A  65     -11.108  -8.020   7.183  1.00 37.59           N  
ATOM    495  CA  LEU A  65     -12.378  -7.299   7.300  1.00 37.59           C  
ATOM    496  C   LEU A  65     -13.405  -8.092   8.136  1.00 37.59           C  
ATOM    497  CB  LEU A  65     -12.896  -6.999   5.882  1.00 37.59           C  
ATOM    498  O   LEU A  65     -14.039  -7.534   9.032  1.00 37.59           O  
ATOM    499  CG  LEU A  65     -14.015  -5.943   5.860  1.00 37.59           C  
ATOM    500  CD1 LEU A  65     -13.460  -4.525   6.019  1.00 37.59           C  
ATOM    501  CD2 LEU A  65     -14.774  -6.023   4.543  1.00 37.59           C  
ATOM    502  N   LEU A  66     -13.500  -9.408   7.921  1.00 36.09           N  
ATOM    503  CA  LEU A  66     -14.345 -10.340   8.677  1.00 36.09           C  
ATOM    504  C   LEU A  66     -13.932 -10.392  10.156  1.00 36.09           C  
ATOM    505  CB  LEU A  66     -14.274 -11.740   8.023  1.00 36.09           C  
ATOM    506  O   LEU A  66     -14.794 -10.316  11.033  1.00 36.09           O  
ATOM    507  CG  LEU A  66     -15.132 -11.892   6.745  1.00 36.09           C  
ATOM    508  CD1 LEU A  66     -14.672 -13.070   5.887  1.00 36.09           C  
ATOM    509  CD2 LEU A  66     -16.596 -12.170   7.078  1.00 36.09           C  
ATOM    510  N   LEU A  67     -12.626 -10.427  10.460  1.00 36.94           N  
ATOM    511  CA  LEU A  67     -12.116 -10.325  11.836  1.00 36.94           C  
ATOM    512  C   LEU A  67     -12.578  -9.027  12.513  1.00 36.94           C  
ATOM    513  CB  LEU A  67     -10.572 -10.435  11.846  1.00 36.94           C  
ATOM    514  O   LEU A  67     -13.015  -9.064  13.661  1.00 36.94           O  
ATOM    515  CG  LEU A  67     -10.040 -11.718  12.525  1.00 36.94           C  
ATOM    516  CD1 LEU A  67      -9.143 -12.522  11.586  1.00 36.94           C  
ATOM    517  CD2 LEU A  67      -9.229 -11.380  13.777  1.00 36.94           C  
ATOM    518  N   ARG A  68     -12.554  -7.898  11.794  1.00 37.78           N  
ATOM    519  CA  ARG A  68     -12.996  -6.585  12.296  1.00 37.78           C  
ATOM    520  C   ARG A  68     -14.495  -6.492  12.551  1.00 37.78           C  
ATOM    521  CB  ARG A  68     -12.555  -5.490  11.324  1.00 37.78           C  
ATOM    522  O   ARG A  68     -14.887  -5.916  13.563  1.00 37.78           O  
ATOM    523  CG  ARG A  68     -11.085  -5.152  11.551  1.00 37.78           C  
ATOM    524  CD  ARG A  68     -10.665  -4.081  10.554  1.00 37.78           C  
ATOM    525  NE  ARG A  68      -9.399  -3.483  10.982  1.00 37.78           N  
ATOM    526  NH1 ARG A  68      -9.492  -1.651   9.626  1.00 37.78           N  
ATOM    527  NH2 ARG A  68      -7.873  -1.845  11.166  1.00 37.78           N  
ATOM    528  CZ  ARG A  68      -8.925  -2.329  10.582  1.00 37.78           C  
ATOM    529  N   ILE A  69     -15.328  -7.086  11.700  1.00 37.31           N  
ATOM    530  CA  ILE A  69     -16.786  -7.096  11.909  1.00 37.31           C  
ATOM    531  C   ILE A  69     -17.156  -7.989  13.106  1.00 37.31           C  
ATOM    532  CB  ILE A  69     -17.519  -7.469  10.602  1.00 37.31           C  
ATOM    533  O   ILE A  69     -18.040  -7.642  13.886  1.00 37.31           O  
ATOM    534  CG1 ILE A  69     -17.231  -6.423   9.495  1.00 37.31           C  
ATOM    535  CG2 ILE A  69     -19.036  -7.525  10.857  1.00 37.31           C  
ATOM    536  CD1 ILE A  69     -17.605  -6.902   8.086  1.00 37.31           C  
ATOM    537  N   THR A  70     -16.387  -9.056  13.359  1.00 37.47           N  
ATOM    538  CA  THR A  70     -16.533  -9.884  14.574  1.00 37.47           C  
ATOM    539  C   THR A  70     -16.276  -9.092  15.874  1.00 37.47           C  
ATOM    540  CB  THR A  70     -15.603 -11.119  14.586  1.00 37.47           C  
ATOM    541  O   THR A  70     -16.805  -9.456  16.922  1.00 37.47           O  
ATOM    542  CG2 THR A  70     -16.306 -12.329  15.206  1.00 37.47           C  
ATOM    543  OG1 THR A  70     -15.191 -11.614  13.330  1.00 37.47           O  
ATOM    544  N   PHE A  71     -15.490  -8.004  15.834  1.00 38.06           N  
ATOM    545  CA  PHE A  71     -15.237  -7.119  16.988  1.00 38.06           C  
ATOM    546  C   PHE A  71     -16.349  -6.088  17.233  1.00 38.06           C  
ATOM    547  CB  PHE A  71     -13.879  -6.412  16.841  1.00 38.06           C  
ATOM    548  O   PHE A  71     -16.435  -5.523  18.326  1.00 38.06           O  
ATOM    549  CG  PHE A  71     -12.687  -7.296  17.144  1.00 38.06           C  
ATOM    550  CD1 PHE A  71     -12.391  -7.644  18.474  1.00 38.06           C  
ATOM    551  CD2 PHE A  71     -11.858  -7.756  16.110  1.00 38.06           C  
ATOM    552  CE1 PHE A  71     -11.287  -8.468  18.760  1.00 38.06           C  
ATOM    553  CE2 PHE A  71     -10.770  -8.599  16.388  1.00 38.06           C  
ATOM    554  CZ  PHE A  71     -10.484  -8.957  17.715  1.00 38.06           C  
ATOM    555  N   LEU A  72     -17.235  -5.877  16.261  1.00 39.69           N  
ATOM    556  CA  LEU A  72     -18.397  -4.997  16.354  1.00 39.69           C  
ATOM    557  C   LEU A  72     -19.630  -5.788  16.820  1.00 39.69           C  
ATOM    558  CB  LEU A  72     -18.608  -4.302  14.987  1.00 39.69           C  
ATOM    559  O   LEU A  72     -20.665  -5.716  16.180  1.00 39.69           O  
ATOM    560  CG  LEU A  72     -17.612  -3.171  14.683  1.00 39.69           C  
ATOM    561  CD1 LEU A  72     -17.560  -2.905  13.180  1.00 39.69           C  
ATOM    562  CD2 LEU A  72     -18.032  -1.873  15.381  1.00 39.69           C  
ATOM    563  N   VAL A  73     -19.555  -6.583  17.900  1.00 41.78           N  
ATOM    564  CA  VAL A  73     -20.728  -7.360  18.370  1.00 41.78           C  
ATOM    565  C   VAL A  73     -21.796  -6.413  18.945  1.00 41.78           C  
ATOM    566  CB  VAL A  73     -20.392  -8.457  19.396  1.00 41.78           C  
ATOM    567  O   VAL A  73     -21.625  -5.901  20.068  1.00 41.78           O  
ATOM    568  CG1 VAL A  73     -21.639  -9.292  19.738  1.00 41.78           C  
ATOM    569  CG2 VAL A  73     -19.327  -9.418  18.869  1.00 41.78           C  
ATOM    570  N   PRO A  74     -22.926  -6.212  18.245  1.00 45.38           N  
ATOM    571  CA  PRO A  74     -23.928  -5.238  18.640  1.00 45.38           C  
ATOM    572  C   PRO A  74     -24.852  -5.797  19.739  1.00 45.38           C  
ATOM    573  CB  PRO A  74     -24.601  -4.859  17.331  1.00 45.38           C  
ATOM    574  O   PRO A  74     -24.845  -6.997  20.059  1.00 45.38           O  
ATOM    575  CG  PRO A  74     -24.603  -6.174  16.557  1.00 45.38           C  
ATOM    576  CD  PRO A  74     -23.347  -6.886  17.019  1.00 45.38           C  
ATOM    577  N   HIS A  75     -25.563  -4.909  20.436  1.00 41.38           N  
ATOM    578  CA  HIS A  75     -26.201  -5.227  21.718  1.00 41.38           C  
ATOM    579  C   HIS A  75     -27.466  -6.085  21.561  1.00 41.38           C  
ATOM    580  CB  HIS A  75     -26.429  -3.931  22.520  1.00 41.38           C  
ATOM    581  O   HIS A  75     -27.703  -6.971  22.394  1.00 41.38           O  
ATOM    582  CG  HIS A  75     -25.213  -3.550  23.334  1.00 41.38           C  
ATOM    583  CD2 HIS A  75     -24.108  -2.860  22.911  1.00 41.38           C  
ATOM    584  ND1 HIS A  75     -24.995  -3.894  24.650  1.00 41.38           N  
ATOM    585  CE1 HIS A  75     -23.797  -3.410  25.018  1.00 41.38           C  
ATOM    586  NE2 HIS A  75     -23.184  -2.850  23.968  1.00 41.38           N  
ATOM    587  N   THR A  76     -28.217  -5.921  20.474  1.00 42.50           N  
ATOM    588  CA  THR A  76     -29.510  -6.594  20.265  1.00 42.50           C  
ATOM    589  C   THR A  76     -29.414  -7.845  19.379  1.00 42.50           C  
ATOM    590  CB  THR A  76     -30.551  -5.615  19.713  1.00 42.50           C  
ATOM    591  O   THR A  76     -28.431  -8.075  18.674  1.00 42.50           O  
ATOM    592  CG2 THR A  76     -30.701  -4.350  20.556  1.00 42.50           C  
ATOM    593  OG1 THR A  76     -30.186  -5.271  18.410  1.00 42.50           O  
ATOM    594  N   ARG A  77     -30.440  -8.709  19.439  1.00 41.22           N  
ATOM    595  CA  ARG A  77     -30.525  -9.942  18.631  1.00 41.22           C  
ATOM    596  C   ARG A  77     -30.672  -9.625  17.135  1.00 41.22           C  
ATOM    597  CB  ARG A  77     -31.676 -10.824  19.166  1.00 41.22           C  
ATOM    598  O   ARG A  77     -30.086 -10.326  16.323  1.00 41.22           O  
ATOM    599  CG  ARG A  77     -31.449 -12.337  18.982  1.00 41.22           C  
ATOM    600  CD  ARG A  77     -32.645 -13.124  19.550  1.00 41.22           C  
ATOM    601  NE  ARG A  77     -32.399 -14.582  19.602  1.00 41.22           N  
ATOM    602  NH1 ARG A  77     -34.497 -15.220  20.306  1.00 41.22           N  
ATOM    603  NH2 ARG A  77     -32.928 -16.768  19.995  1.00 41.22           N  
ATOM    604  CZ  ARG A  77     -33.271 -15.511  19.967  1.00 41.22           C  
ATOM    605  N   ALA A  78     -31.382  -8.546  16.795  1.00 34.78           N  
ATOM    606  CA  ALA A  78     -31.577  -8.084  15.421  1.00 34.78           C  
ATOM    607  C   ALA A  78     -30.275  -7.559  14.801  1.00 34.78           C  
ATOM    608  CB  ALA A  78     -32.674  -7.014  15.424  1.00 34.78           C  
ATOM    609  O   ALA A  78     -29.908  -7.986  13.715  1.00 34.78           O  
ATOM    610  N   GLU A  79     -29.508  -6.734  15.517  1.00 41.38           N  
ATOM    611  CA  GLU A  79     -28.221  -6.240  15.013  1.00 41.38           C  
ATOM    612  C   GLU A  79     -27.187  -7.368  14.861  1.00 41.38           C  
ATOM    613  CB  GLU A  79     -27.659  -5.197  15.971  1.00 41.38           C  
ATOM    614  O   GLU A  79     -26.340  -7.308  13.979  1.00 41.38           O  
ATOM    615  CG  GLU A  79     -28.475  -3.914  16.162  1.00 41.38           C  
ATOM    616  CD  GLU A  79     -28.075  -3.183  17.459  1.00 41.38           C  
ATOM    617  OE1 GLU A  79     -28.125  -1.944  17.484  1.00 41.38           O  
ATOM    618  OE2 GLU A  79     -27.781  -3.878  18.473  1.00 41.38           O  
ATOM    619  N   ARG A  80     -27.249  -8.421  15.691  1.00 47.59           N  
ATOM    620  CA  ARG A  80     -26.396  -9.614  15.531  1.00 47.59           C  
ATOM    621  C   ARG A  80     -26.763 -10.422  14.293  1.00 47.59           C  
ATOM    622  CB  ARG A  80     -26.463 -10.513  16.768  1.00 47.59           C  
ATOM    623  O   ARG A  80     -25.865 -10.933  13.639  1.00 47.59           O  
ATOM    624  CG  ARG A  80     -25.671  -9.919  17.935  1.00 47.59           C  
ATOM    625  CD  ARG A  80     -25.755 -10.843  19.153  1.00 47.59           C  
ATOM    626  NE  ARG A  80     -26.142 -10.095  20.362  1.00 47.59           N  
ATOM    627  NH1 ARG A  80     -26.554 -11.925  21.671  1.00 47.59           N  
ATOM    628  NH2 ARG A  80     -27.038  -9.869  22.439  1.00 47.59           N  
ATOM    629  CZ  ARG A  80     -26.572 -10.628  21.485  1.00 47.59           C  
ATOM    630  N   VAL A  81     -28.053 -10.514  13.967  1.00 40.53           N  
ATOM    631  CA  VAL A  81     -28.524 -11.123  12.714  1.00 40.53           C  
ATOM    632  C   VAL A  81     -28.110 -10.258  11.523  1.00 40.53           C  
ATOM    633  CB  VAL A  81     -30.044 -11.375  12.757  1.00 40.53           C  
ATOM    634  O   VAL A  81     -27.577 -10.795  10.565  1.00 40.53           O  
ATOM    635  CG1 VAL A  81     -30.606 -11.835  11.407  1.00 40.53           C  
ATOM    636  CG2 VAL A  81     -30.372 -12.474  13.779  1.00 40.53           C  
ATOM    637  N   VAL A  82     -28.236  -8.931  11.605  1.00 38.50           N  
ATOM    638  CA  VAL A  82     -27.786  -8.004  10.550  1.00 38.50           C  
ATOM    639  C   VAL A  82     -26.263  -8.037  10.376  1.00 38.50           C  
ATOM    640  CB  VAL A  82     -28.299  -6.575  10.823  1.00 38.50           C  
ATOM    641  O   VAL A  82     -25.797  -8.069   9.247  1.00 38.50           O  
ATOM    642  CG1 VAL A  82     -27.749  -5.543   9.831  1.00 38.50           C  
ATOM    643  CG2 VAL A  82     -29.831  -6.519  10.720  1.00 38.50           C  
ATOM    644  N   ALA A  83     -25.474  -8.112  11.453  1.00 45.09           N  
ATOM    645  CA  ALA A  83     -24.018  -8.268  11.390  1.00 45.09           C  
ATOM    646  C   ALA A  83     -23.601  -9.652  10.869  1.00 45.09           C  
ATOM    647  CB  ALA A  83     -23.427  -7.998  12.780  1.00 45.09           C  
ATOM    648  O   ALA A  83     -22.646  -9.755  10.104  1.00 45.09           O  
ATOM    649  N   ALA A  84     -24.334 -10.711  11.230  1.00 44.16           N  
ATOM    650  CA  ALA A  84     -24.131 -12.047  10.679  1.00 44.16           C  
ATOM    651  C   ALA A  84     -24.465 -12.093   9.181  1.00 44.16           C  
ATOM    652  CB  ALA A  84     -24.954 -13.060  11.482  1.00 44.16           C  
ATOM    653  O   ALA A  84     -23.690 -12.667   8.429  1.00 44.16           O  
ATOM    654  N   VAL A  85     -25.544 -11.438   8.736  1.00 41.41           N  
ATOM    655  CA  VAL A  85     -25.926 -11.294   7.317  1.00 41.41           C  
ATOM    656  C   VAL A  85     -24.925 -10.412   6.558  1.00 41.41           C  
ATOM    657  CB  VAL A  85     -27.374 -10.763   7.201  1.00 41.41           C  
ATOM    658  O   VAL A  85     -24.493 -10.781   5.471  1.00 41.41           O  
ATOM    659  CG1 VAL A  85     -27.763 -10.375   5.769  1.00 41.41           C  
ATOM    660  CG2 VAL A  85     -28.386 -11.827   7.655  1.00 41.41           C  
ATOM    661  N   ALA A  86     -24.468  -9.305   7.147  1.00 40.09           N  
ATOM    662  CA  ALA A  86     -23.446  -8.423   6.576  1.00 40.09           C  
ATOM    663  C   ALA A  86     -22.049  -9.065   6.531  1.00 40.09           C  
ATOM    664  CB  ALA A  86     -23.419  -7.116   7.377  1.00 40.09           C  
ATOM    665  O   ALA A  86     -21.222  -8.651   5.727  1.00 40.09           O  
ATOM    666  N   MET A  87     -21.782 -10.080   7.363  1.00 47.47           N  
ATOM    667  CA  MET A  87     -20.625 -10.970   7.218  1.00 47.47           C  
ATOM    668  C   MET A  87     -20.874 -12.086   6.200  1.00 47.47           C  
ATOM    669  CB  MET A  87     -20.240 -11.594   8.567  1.00 47.47           C  
ATOM    670  O   MET A  87     -19.934 -12.484   5.520  1.00 47.47           O  
ATOM    671  CG  MET A  87     -19.433 -10.627   9.435  1.00 47.47           C  
ATOM    672  SD  MET A  87     -18.664 -11.358  10.910  1.00 47.47           S  
ATOM    673  CE  MET A  87     -17.503 -12.554  10.204  1.00 47.47           C  
ATOM    674  N   LEU A  88     -22.115 -12.572   6.077  1.00 42.19           N  
ATOM    675  CA  LEU A  88     -22.504 -13.638   5.152  1.00 42.19           C  
ATOM    676  C   LEU A  88     -22.343 -13.208   3.693  1.00 42.19           C  
ATOM    677  CB  LEU A  88     -23.969 -14.067   5.397  1.00 42.19           C  
ATOM    678  O   LEU A  88     -21.889 -14.010   2.898  1.00 42.19           O  
ATOM    679  CG  LEU A  88     -24.199 -15.578   5.210  1.00 42.19           C  
ATOM    680  CD1 LEU A  88     -24.069 -16.296   6.549  1.00 42.19           C  
ATOM    681  CD2 LEU A  88     -25.604 -15.871   4.694  1.00 42.19           C  
ATOM    682  N   VAL A  89     -22.688 -11.964   3.344  1.00 38.75           N  
ATOM    683  CA  VAL A  89     -22.629 -11.433   1.965  1.00 38.75           C  
ATOM    684  C   VAL A  89     -21.199 -11.405   1.392  1.00 38.75           C  
ATOM    685  CB  VAL A  89     -23.334 -10.061   1.881  1.00 38.75           C  
ATOM    686  O   VAL A  89     -20.972 -12.023   0.355  1.00 38.75           O  
ATOM    687  CG1 VAL A  89     -23.137  -9.362   0.530  1.00 38.75           C  
ATOM    688  CG2 VAL A  89     -24.844 -10.219   2.099  1.00 38.75           C  
ATOM    689  N   PRO A  90     -20.203 -10.776   2.044  1.00 41.78           N  
ATOM    690  CA  PRO A  90     -18.825 -10.805   1.562  1.00 41.78           C  
ATOM    691  C   PRO A  90     -18.160 -12.181   1.686  1.00 41.78           C  
ATOM    692  CB  PRO A  90     -18.109  -9.754   2.395  1.00 41.78           C  
ATOM    693  O   PRO A  90     -17.311 -12.528   0.872  1.00 41.78           O  
ATOM    694  CG  PRO A  90     -18.915  -9.617   3.675  1.00 41.78           C  
ATOM    695  CD  PRO A  90     -20.328  -9.899   3.193  1.00 41.78           C  
ATOM    696  N   TRP A  91     -18.561 -12.994   2.668  1.00 47.09           N  
ATOM    697  CA  TRP A  91     -18.087 -14.372   2.802  1.00 47.09           C  
ATOM    698  C   TRP A  91     -18.644 -15.292   1.703  1.00 47.09           C  
ATOM    699  CB  TRP A  91     -18.439 -14.862   4.206  1.00 47.09           C  
ATOM    700  O   TRP A  91     -17.877 -16.033   1.101  1.00 47.09           O  
ATOM    701  CG  TRP A  91     -18.135 -16.291   4.505  1.00 47.09           C  
ATOM    702  CD1 TRP A  91     -16.918 -16.822   4.765  1.00 47.09           C  
ATOM    703  CD2 TRP A  91     -19.079 -17.399   4.559  1.00 47.09           C  
ATOM    704  CE2 TRP A  91     -18.372 -18.569   4.953  1.00 47.09           C  
ATOM    705  CE3 TRP A  91     -20.467 -17.524   4.328  1.00 47.09           C  
ATOM    706  NE1 TRP A  91     -17.052 -18.174   5.025  1.00 47.09           N  
ATOM    707  CH2 TRP A  91     -20.404 -19.887   4.934  1.00 47.09           C  
ATOM    708  CZ2 TRP A  91     -19.029 -19.783   5.192  1.00 47.09           C  
ATOM    709  CZ3 TRP A  91     -21.119 -18.761   4.490  1.00 47.09           C  
ATOM    710  N   LEU A  92     -19.938 -15.198   1.375  1.00 41.34           N  
ATOM    711  CA  LEU A  92     -20.559 -15.893   0.239  1.00 41.34           C  
ATOM    712  C   LEU A  92     -19.969 -15.424  -1.088  1.00 41.34           C  
ATOM    713  CB  LEU A  92     -22.085 -15.669   0.219  1.00 41.34           C  
ATOM    714  O   LEU A  92     -19.782 -16.254  -1.964  1.00 41.34           O  
ATOM    715  CG  LEU A  92     -22.869 -16.635   1.121  1.00 41.34           C  
ATOM    716  CD1 LEU A  92     -24.276 -16.096   1.373  1.00 41.34           C  
ATOM    717  CD2 LEU A  92     -23.015 -18.013   0.469  1.00 41.34           C  
ATOM    718  N   SER A  93     -19.632 -14.138  -1.222  1.00 41.75           N  
ATOM    719  CA  SER A  93     -18.960 -13.608  -2.413  1.00 41.75           C  
ATOM    720  C   SER A  93     -17.532 -14.148  -2.559  1.00 41.75           C  
ATOM    721  CB  SER A  93     -18.955 -12.079  -2.372  1.00 41.75           C  
ATOM    722  O   SER A  93     -17.141 -14.497  -3.665  1.00 41.75           O  
ATOM    723  OG  SER A  93     -18.703 -11.536  -3.651  1.00 41.75           O  
ATOM    724  N   ALA A  94     -16.774 -14.284  -1.463  1.00 45.78           N  
ATOM    725  CA  ALA A  94     -15.440 -14.897  -1.477  1.00 45.78           C  
ATOM    726  C   ALA A  94     -15.502 -16.410  -1.759  1.00 45.78           C  
ATOM    727  CB  ALA A  94     -14.752 -14.599  -0.138  1.00 45.78           C  
ATOM    728  O   ALA A  94     -14.689 -16.933  -2.513  1.00 45.78           O  
ATOM    729  N   VAL A  95     -16.498 -17.113  -1.206  1.00 43.25           N  
ATOM    730  CA  VAL A  95     -16.756 -18.532  -1.501  1.00 43.25           C  
ATOM    731  C   VAL A  95     -17.254 -18.718  -2.943  1.00 43.25           C  
ATOM    732  CB  VAL A  95     -17.718 -19.136  -0.454  1.00 43.25           C  
ATOM    733  O   VAL A  95     -16.826 -19.660  -3.597  1.00 43.25           O  
ATOM    734  CG1 VAL A  95     -18.174 -20.558  -0.800  1.00 43.25           C  
ATOM    735  CG2 VAL A  95     -17.049 -19.216   0.929  1.00 43.25           C  
ATOM    736  N   GLN A  96     -18.086 -17.814  -3.478  1.00 39.41           N  
ATOM    737  CA  GLN A  96     -18.509 -17.808  -4.887  1.00 39.41           C  
ATOM    738  C   GLN A  96     -17.346 -17.524  -5.836  1.00 39.41           C  
ATOM    739  CB  GLN A  96     -19.621 -16.775  -5.152  1.00 39.41           C  
ATOM    740  O   GLN A  96     -17.240 -18.213  -6.840  1.00 39.41           O  
ATOM    741  CG  GLN A  96     -21.030 -17.357  -4.990  1.00 39.41           C  
ATOM    742  CD  GLN A  96     -22.117 -16.349  -5.360  1.00 39.41           C  
ATOM    743  NE2 GLN A  96     -23.206 -16.786  -5.956  1.00 39.41           N  
ATOM    744  OE1 GLN A  96     -22.032 -15.159  -5.114  1.00 39.41           O  
ATOM    745  N   GLN A  97     -16.471 -16.560  -5.531  1.00 40.75           N  
ATOM    746  CA  GLN A  97     -15.261 -16.309  -6.322  1.00 40.75           C  
ATOM    747  C   GLN A  97     -14.335 -17.534  -6.321  1.00 40.75           C  
ATOM    748  CB  GLN A  97     -14.521 -15.074  -5.789  1.00 40.75           C  
ATOM    749  O   GLN A  97     -13.871 -17.933  -7.383  1.00 40.75           O  
ATOM    750  CG  GLN A  97     -15.107 -13.734  -6.273  1.00 40.75           C  
ATOM    751  CD  GLN A  97     -14.288 -12.560  -5.734  1.00 40.75           C  
ATOM    752  NE2 GLN A  97     -14.098 -11.484  -6.460  1.00 40.75           N  
ATOM    753  OE1 GLN A  97     -13.803 -12.589  -4.619  1.00 40.75           O  
ATOM    754  N   LEU A  98     -14.144 -18.191  -5.169  1.00 41.62           N  
ATOM    755  CA  LEU A  98     -13.392 -19.451  -5.081  1.00 41.62           C  
ATOM    756  C   LEU A  98     -14.054 -20.600  -5.859  1.00 41.62           C  
ATOM    757  CB  LEU A  98     -13.191 -19.850  -3.603  1.00 41.62           C  
ATOM    758  O   LEU A  98     -13.344 -21.379  -6.480  1.00 41.62           O  
ATOM    759  CG  LEU A  98     -11.768 -19.565  -3.069  1.00 41.62           C  
ATOM    760  CD1 LEU A  98     -11.797 -18.574  -1.905  1.00 41.62           C  
ATOM    761  CD2 LEU A  98     -11.114 -20.858  -2.573  1.00 41.62           C  
ATOM    762  N   LEU A  99     -15.388 -20.707  -5.846  1.00 39.12           N  
ATOM    763  CA  LEU A  99     -16.143 -21.723  -6.595  1.00 39.12           C  
ATOM    764  C   LEU A  99     -16.182 -21.447  -8.109  1.00 39.12           C  
ATOM    765  CB  LEU A  99     -17.572 -21.828  -6.026  1.00 39.12           C  
ATOM    766  O   LEU A  99     -16.259 -22.396  -8.875  1.00 39.12           O  
ATOM    767  CG  LEU A  99     -17.678 -22.611  -4.703  1.00 39.12           C  
ATOM    768  CD1 LEU A  99     -19.014 -22.308  -4.020  1.00 39.12           C  
ATOM    769  CD2 LEU A  99     -17.610 -24.124  -4.932  1.00 39.12           C  
ATOM    770  N   PHE A 100     -16.109 -20.183  -8.544  1.00 39.38           N  
ATOM    771  CA  PHE A 100     -15.997 -19.791  -9.961  1.00 39.38           C  
ATOM    772  C   PHE A 100     -14.570 -19.935 -10.517  1.00 39.38           C  
ATOM    773  CB  PHE A 100     -16.499 -18.346 -10.152  1.00 39.38           C  
ATOM    774  O   PHE A 100     -14.404 -20.051 -11.726  1.00 39.38           O  
ATOM    775  CG  PHE A 100     -17.911 -18.232 -10.695  1.00 39.38           C  
ATOM    776  CD1 PHE A 100     -18.120 -18.274 -12.086  1.00 39.38           C  
ATOM    777  CD2 PHE A 100     -19.012 -18.073  -9.832  1.00 39.38           C  
ATOM    778  CE1 PHE A 100     -19.418 -18.149 -12.613  1.00 39.38           C  
ATOM    779  CE2 PHE A 100     -20.312 -17.949 -10.357  1.00 39.38           C  
ATOM    780  CZ  PHE A 100     -20.515 -17.986 -11.749  1.00 39.38           C  
ATOM    781  N   LEU A 101     -13.551 -19.928  -9.648  1.00 38.12           N  
ATOM    782  CA  LEU A 101     -12.152 -20.249  -9.975  1.00 38.12           C  
ATOM    783  C   LEU A 101     -11.904 -21.762 -10.124  1.00 38.12           C  
ATOM    784  CB  LEU A 101     -11.247 -19.649  -8.878  1.00 38.12           C  
ATOM    785  O   LEU A 101     -10.858 -22.162 -10.636  1.00 38.12           O  
ATOM    786  CG  LEU A 101     -10.805 -18.205  -9.176  1.00 38.12           C  
ATOM    787  CD1 LEU A 101     -10.466 -17.462  -7.884  1.00 38.12           C  
ATOM    788  CD2 LEU A 101      -9.555 -18.198 -10.060  1.00 38.12           C  
ATOM    789  N   VAL A 102     -12.848 -22.603  -9.686  1.00 38.91           N  
ATOM    790  CA  VAL A 102     -12.857 -24.036  -9.994  1.00 38.91           C  
ATOM    791  C   VAL A 102     -13.429 -24.193 -11.398  1.00 38.91           C  
ATOM    792  CB  VAL A 102     -13.639 -24.857  -8.947  1.00 38.91           C  
ATOM    793  O   VAL A 102     -14.639 -24.277 -11.590  1.00 38.91           O  
ATOM    794  CG1 VAL A 102     -13.632 -26.356  -9.280  1.00 38.91           C  
ATOM    795  CG2 VAL A 102     -13.013 -24.717  -7.553  1.00 38.91           C  
ATOM    796  N   ASP A 103     -12.546 -24.190 -12.389  1.00 37.38           N  
ATOM    797  CA  ASP A 103     -12.901 -24.555 -13.755  1.00 37.38           C  
ATOM    798  C   ASP A 103     -13.330 -26.033 -13.751  1.00 37.38           C  
ATOM    799  CB  ASP A 103     -11.698 -24.251 -14.667  1.00 37.38           C  
ATOM    800  O   ASP A 103     -12.504 -26.925 -13.553  1.00 37.38           O  
ATOM    801  CG  ASP A 103     -12.062 -24.122 -16.147  1.00 37.38           C  
ATOM    802  OD1 ASP A 103     -13.257 -24.295 -16.468  1.00 37.38           O  
ATOM    803  OD2 ASP A 103     -11.133 -23.801 -16.923  1.00 37.38           O  
ATOM    804  N   LEU A 104     -14.639 -26.297 -13.846  1.00 37.50           N  
ATOM    805  CA  LEU A 104     -15.222 -27.642 -13.710  1.00 37.50           C  
ATOM    806  C   LEU A 104     -14.691 -28.611 -14.778  1.00 37.50           C  
ATOM    807  CB  LEU A 104     -16.761 -27.536 -13.747  1.00 37.50           C  
ATOM    808  O   LEU A 104     -14.566 -29.800 -14.501  1.00 37.50           O  
ATOM    809  CG  LEU A 104     -17.373 -27.190 -12.376  1.00 37.50           C  
ATOM    810  CD1 LEU A 104     -18.745 -26.532 -12.540  1.00 37.50           C  
ATOM    811  CD2 LEU A 104     -17.559 -28.445 -11.515  1.00 37.50           C  
ATOM    812  N   ASP A 105     -14.273 -28.094 -15.934  1.00 35.47           N  
ATOM    813  CA  ASP A 105     -13.660 -28.881 -17.008  1.00 35.47           C  
ATOM    814  C   ASP A 105     -12.181 -29.229 -16.708  1.00 35.47           C  
ATOM    815  CB  ASP A 105     -13.824 -28.115 -18.336  1.00 35.47           C  
ATOM    816  O   ASP A 105     -11.632 -30.183 -17.258  1.00 35.47           O  
ATOM    817  CG  ASP A 105     -15.287 -27.921 -18.782  1.00 35.47           C  
ATOM    818  OD1 ASP A 105     -16.170 -28.685 -18.331  1.00 35.47           O  
ATOM    819  OD2 ASP A 105     -15.526 -27.006 -19.605  1.00 35.47           O  
ATOM    820  N   ALA A 106     -11.532 -28.512 -15.776  1.00 38.94           N  
ATOM    821  CA  ALA A 106     -10.194 -28.829 -15.261  1.00 38.94           C  
ATOM    822  C   ALA A 106     -10.218 -29.815 -14.076  1.00 38.94           C  
ATOM    823  CB  ALA A 106      -9.479 -27.523 -14.889  1.00 38.94           C  
ATOM    824  O   ALA A 106      -9.174 -30.370 -13.718  1.00 38.94           O  
ATOM    825  N   VAL A 107     -11.395 -30.058 -13.482  1.00 36.03           N  
ATOM    826  CA  VAL A 107     -11.596 -31.044 -12.405  1.00 36.03           C  
ATOM    827  C   VAL A 107     -11.482 -32.475 -12.937  1.00 36.03           C  
ATOM    828  CB  VAL A 107     -12.943 -30.811 -11.685  1.00 36.03           C  
ATOM    829  O   VAL A 107     -11.034 -33.352 -12.208  1.00 36.03           O  
ATOM    830  CG1 VAL A 107     -13.233 -31.837 -10.582  1.00 36.03           C  
ATOM    831  CG2 VAL A 107     -12.969 -29.430 -11.012  1.00 36.03           C  
ATOM    832  N   GLU A 108     -11.784 -32.716 -14.215  1.00 38.19           N  
ATOM    833  CA  GLU A 108     -11.640 -34.046 -14.826  1.00 38.19           C  
ATOM    834  C   GLU A 108     -10.185 -34.396 -15.212  1.00 38.19           C  
ATOM    835  CB  GLU A 108     -12.609 -34.194 -16.016  1.00 38.19           C  
ATOM    836  O   GLU A 108      -9.910 -35.543 -15.562  1.00 38.19           O  
ATOM    837  CG  GLU A 108     -14.085 -34.196 -15.569  1.00 38.19           C  
ATOM    838  CD  GLU A 108     -15.075 -34.601 -16.679  1.00 38.19           C  
ATOM    839  OE1 GLU A 108     -16.214 -34.986 -16.318  1.00 38.19           O  
ATOM    840  OE2 GLU A 108     -14.697 -34.570 -17.873  1.00 38.19           O  
ATOM    841  N   ALA A 109      -9.236 -33.448 -15.126  1.00 41.97           N  
ATOM    842  CA  ALA A 109      -7.869 -33.624 -15.639  1.00 41.97           C  
ATOM    843  C   ALA A 109      -6.718 -33.422 -14.624  1.00 41.97           C  
ATOM    844  CB  ALA A 109      -7.714 -32.735 -16.882  1.00 41.97           C  
ATOM    845  O   ALA A 109      -5.567 -33.657 -14.993  1.00 41.97           O  
ATOM    846  N   ASN A 110      -6.958 -32.998 -13.373  1.00 40.78           N  
ATOM    847  CA  ASN A 110      -5.901 -32.900 -12.344  1.00 40.78           C  
ATOM    848  C   ASN A 110      -6.456 -32.858 -10.901  1.00 40.78           C  
ATOM    849  CB  ASN A 110      -5.018 -31.660 -12.628  1.00 40.78           C  
ATOM    850  O   ASN A 110      -6.921 -31.815 -10.432  1.00 40.78           O  
ATOM    851  CG  ASN A 110      -3.678 -32.006 -13.254  1.00 40.78           C  
ATOM    852  ND2 ASN A 110      -3.210 -31.208 -14.185  1.00 40.78           N  
ATOM    853  OD1 ASN A 110      -2.989 -32.938 -12.882  1.00 40.78           O  
ATOM    854  N   ASP A 111      -6.317 -33.972 -10.174  1.00 44.38           N  
ATOM    855  CA  ASP A 111      -6.914 -34.197  -8.845  1.00 44.38           C  
ATOM    856  C   ASP A 111      -6.382 -33.265  -7.732  1.00 44.38           C  
ATOM    857  CB  ASP A 111      -6.719 -35.680  -8.454  1.00 44.38           C  
ATOM    858  O   ASP A 111      -7.150 -32.774  -6.904  1.00 44.38           O  
ATOM    859  CG  ASP A 111      -7.780 -36.628  -9.035  1.00 44.38           C  
ATOM    860  OD1 ASP A 111      -8.957 -36.213  -9.088  1.00 44.38           O  
ATOM    861  OD2 ASP A 111      -7.412 -37.777  -9.370  1.00 44.38           O  
ATOM    862  N   ASP A 112      -5.090 -32.926  -7.704  1.00 36.03           N  
ATOM    863  CA  ASP A 112      -4.491 -32.263  -6.528  1.00 36.03           C  
ATOM    864  C   ASP A 112      -4.828 -30.768  -6.399  1.00 36.03           C  
ATOM    865  CB  ASP A 112      -2.971 -32.458  -6.557  1.00 36.03           C  
ATOM    866  O   ASP A 112      -4.959 -30.233  -5.294  1.00 36.03           O  
ATOM    867  CG  ASP A 112      -2.559 -33.916  -6.344  1.00 36.03           C  
ATOM    868  OD1 ASP A 112      -3.234 -34.600  -5.544  1.00 36.03           O  
ATOM    869  OD2 ASP A 112      -1.546 -34.307  -6.962  1.00 36.03           O  
ATOM    870  N   ARG A 113      -5.011 -30.070  -7.527  1.00 36.84           N  
ATOM    871  CA  ARG A 113      -5.340 -28.632  -7.556  1.00 36.84           C  
ATOM    872  C   ARG A 113      -6.808 -28.400  -7.206  1.00 36.84           C  
ATOM    873  CB  ARG A 113      -4.955 -28.068  -8.931  1.00 36.84           C  
ATOM    874  O   ARG A 113      -7.117 -27.470  -6.457  1.00 36.84           O  
ATOM    875  CG  ARG A 113      -4.882 -26.532  -8.986  1.00 36.84           C  
ATOM    876  CD  ARG A 113      -4.378 -26.133 -10.380  1.00 36.84           C  
ATOM    877  NE  ARG A 113      -4.318 -24.674 -10.600  1.00 36.84           N  
ATOM    878  NH1 ARG A 113      -3.839 -24.777 -12.843  1.00 36.84           N  
ATOM    879  NH2 ARG A 113      -4.090 -22.799 -11.904  1.00 36.84           N  
ATOM    880  CZ  ARG A 113      -4.080 -24.090 -11.765  1.00 36.84           C  
ATOM    881  N   ALA A 114      -7.685 -29.290  -7.676  1.00 35.09           N  
ATOM    882  CA  ALA A 114      -9.076 -29.348  -7.254  1.00 35.09           C  
ATOM    883  C   ALA A 114      -9.159 -29.631  -5.747  1.00 35.09           C  
ATOM    884  CB  ALA A 114      -9.806 -30.405  -8.091  1.00 35.09           C  
ATOM    885  O   ALA A 114      -9.863 -28.911  -5.046  1.00 35.09           O  
ATOM    886  N   VAL A 115      -8.372 -30.569  -5.209  1.00 36.84           N  
ATOM    887  CA  VAL A 115      -8.318 -30.860  -3.763  1.00 36.84           C  
ATOM    888  C   VAL A 115      -7.806 -29.670  -2.939  1.00 36.84           C  
ATOM    889  CB  VAL A 115      -7.488 -32.137  -3.513  1.00 36.84           C  
ATOM    890  O   VAL A 115      -8.356 -29.398  -1.874  1.00 36.84           O  
ATOM    891  CG1 VAL A 115      -7.179 -32.381  -2.029  1.00 36.84           C  
ATOM    892  CG2 VAL A 115      -8.255 -33.371  -4.002  1.00 36.84           C  
ATOM    893  N   LEU A 116      -6.814 -28.908  -3.411  1.00 37.22           N  
ATOM    894  CA  LEU A 116      -6.264 -27.743  -2.695  1.00 37.22           C  
ATOM    895  C   LEU A 116      -7.237 -26.551  -2.667  1.00 37.22           C  
ATOM    896  CB  LEU A 116      -4.902 -27.367  -3.322  1.00 37.22           C  
ATOM    897  O   LEU A 116      -7.417 -25.923  -1.619  1.00 37.22           O  
ATOM    898  CG  LEU A 116      -3.770 -27.149  -2.296  1.00 37.22           C  
ATOM    899  CD1 LEU A 116      -2.497 -27.869  -2.742  1.00 37.22           C  
ATOM    900  CD2 LEU A 116      -3.447 -25.665  -2.119  1.00 37.22           C  
ATOM    901  N   LEU A 117      -7.918 -26.277  -3.786  1.00 40.06           N  
ATOM    902  CA  LEU A 117      -8.996 -25.282  -3.871  1.00 40.06           C  
ATOM    903  C   LEU A 117     -10.223 -25.719  -3.068  1.00 40.06           C  
ATOM    904  CB  LEU A 117      -9.362 -25.052  -5.349  1.00 40.06           C  
ATOM    905  O   LEU A 117     -10.788 -24.911  -2.333  1.00 40.06           O  
ATOM    906  CG  LEU A 117      -8.452 -24.018  -6.035  1.00 40.06           C  
ATOM    907  CD1 LEU A 117      -8.478 -24.210  -7.548  1.00 40.06           C  
ATOM    908  CD2 LEU A 117      -8.915 -22.590  -5.724  1.00 40.06           C  
ATOM    909  N   THR A 118     -10.574 -27.006  -3.117  1.00 38.62           N  
ATOM    910  CA  THR A 118     -11.676 -27.581  -2.334  1.00 38.62           C  
ATOM    911  C   THR A 118     -11.363 -27.540  -0.844  1.00 38.62           C  
ATOM    912  CB  THR A 118     -12.022 -29.015  -2.769  1.00 38.62           C  
ATOM    913  O   THR A 118     -12.225 -27.139  -0.078  1.00 38.62           O  
ATOM    914  CG2 THR A 118     -13.329 -29.512  -2.155  1.00 38.62           C  
ATOM    915  OG1 THR A 118     -12.258 -29.058  -4.147  1.00 38.62           O  
ATOM    916  N   ASN A 119     -10.135 -27.845  -0.411  1.00 39.38           N  
ATOM    917  CA  ASN A 119      -9.709 -27.767   0.992  1.00 39.38           C  
ATOM    918  C   ASN A 119      -9.577 -26.324   1.491  1.00 39.38           C  
ATOM    919  CB  ASN A 119      -8.381 -28.525   1.173  1.00 39.38           C  
ATOM    920  O   ASN A 119      -9.875 -26.061   2.654  1.00 39.38           O  
ATOM    921  CG  ASN A 119      -8.565 -30.032   1.229  1.00 39.38           C  
ATOM    922  ND2 ASN A 119      -7.541 -30.789   0.916  1.00 39.38           N  
ATOM    923  OD1 ASN A 119      -9.600 -30.546   1.615  1.00 39.38           O  
ATOM    924  N   SER A 120      -9.191 -25.380   0.630  1.00 41.53           N  
ATOM    925  CA  SER A 120      -9.150 -23.945   0.954  1.00 41.53           C  
ATOM    926  C   SER A 120     -10.561 -23.352   1.036  1.00 41.53           C  
ATOM    927  CB  SER A 120      -8.307 -23.190  -0.077  1.00 41.53           C  
ATOM    928  O   SER A 120     -10.874 -22.603   1.966  1.00 41.53           O  
ATOM    929  OG  SER A 120      -6.988 -23.700  -0.087  1.00 41.53           O  
ATOM    930  N   ALA A 121     -11.461 -23.769   0.141  1.00 40.91           N  
ATOM    931  CA  ALA A 121     -12.889 -23.486   0.230  1.00 40.91           C  
ATOM    932  C   ALA A 121     -13.501 -24.137   1.482  1.00 40.91           C  
ATOM    933  CB  ALA A 121     -13.574 -23.943  -1.064  1.00 40.91           C  
ATOM    934  O   ALA A 121     -14.220 -23.466   2.216  1.00 40.91           O  
ATOM    935  N   LEU A 122     -13.149 -25.386   1.812  1.00 39.56           N  
ATOM    936  CA  LEU A 122     -13.581 -26.080   3.031  1.00 39.56           C  
ATOM    937  C   LEU A 122     -13.051 -25.377   4.289  1.00 39.56           C  
ATOM    938  CB  LEU A 122     -13.119 -27.555   3.021  1.00 39.56           C  
ATOM    939  O   LEU A 122     -13.792 -25.221   5.257  1.00 39.56           O  
ATOM    940  CG  LEU A 122     -14.136 -28.516   3.661  1.00 39.56           C  
ATOM    941  CD1 LEU A 122     -15.052 -29.119   2.592  1.00 39.56           C  
ATOM    942  CD2 LEU A 122     -13.427 -29.660   4.382  1.00 39.56           C  
ATOM    943  N   TRP A 123     -11.802 -24.898   4.272  1.00 41.97           N  
ATOM    944  CA  TRP A 123     -11.179 -24.115   5.342  1.00 41.97           C  
ATOM    945  C   TRP A 123     -11.925 -22.798   5.571  1.00 41.97           C  
ATOM    946  CB  TRP A 123      -9.700 -23.866   5.008  1.00 41.97           C  
ATOM    947  O   TRP A 123     -12.223 -22.452   6.719  1.00 41.97           O  
ATOM    948  CG  TRP A 123      -8.929 -23.113   6.045  1.00 41.97           C  
ATOM    949  CD1 TRP A 123      -8.332 -23.670   7.121  1.00 41.97           C  
ATOM    950  CD2 TRP A 123      -8.587 -21.694   6.090  1.00 41.97           C  
ATOM    951  CE2 TRP A 123      -7.802 -21.462   7.261  1.00 41.97           C  
ATOM    952  CE3 TRP A 123      -8.781 -20.601   5.222  1.00 41.97           C  
ATOM    953  NE1 TRP A 123      -7.679 -22.698   7.850  1.00 41.97           N  
ATOM    954  CH2 TRP A 123      -7.417 -19.169   6.664  1.00 41.97           C  
ATOM    955  CZ2 TRP A 123      -7.253 -20.215   7.576  1.00 41.97           C  
ATOM    956  CZ3 TRP A 123      -8.168 -19.364   5.498  1.00 41.97           C  
ATOM    957  N   HIS A 124     -12.310 -22.100   4.501  1.00 45.56           N  
ATOM    958  CA  HIS A 124     -13.123 -20.882   4.558  1.00 45.56           C  
ATOM    959  C   HIS A 124     -14.579 -21.133   4.962  1.00 45.56           C  
ATOM    960  CB  HIS A 124     -13.055 -20.174   3.202  1.00 45.56           C  
ATOM    961  O   HIS A 124     -15.152 -20.334   5.714  1.00 45.56           O  
ATOM    962  CG  HIS A 124     -11.769 -19.422   2.987  1.00 45.56           C  
ATOM    963  CD2 HIS A 124     -11.146 -19.202   1.790  1.00 45.56           C  
ATOM    964  ND1 HIS A 124     -11.075 -18.710   3.940  1.00 45.56           N  
ATOM    965  CE1 HIS A 124     -10.095 -18.039   3.317  1.00 45.56           C  
ATOM    966  NE2 HIS A 124     -10.088 -18.319   2.015  1.00 45.56           N  
ATOM    967  N   VAL A 125     -15.164 -22.250   4.527  1.00 42.56           N  
ATOM    968  CA  VAL A 125     -16.518 -22.664   4.903  1.00 42.56           C  
ATOM    969  C   VAL A 125     -16.558 -23.030   6.388  1.00 42.56           C  
ATOM    970  CB  VAL A 125     -17.057 -23.776   3.981  1.00 42.56           C  
ATOM    971  O   VAL A 125     -17.362 -22.476   7.133  1.00 42.56           O  
ATOM    972  CG1 VAL A 125     -18.355 -24.398   4.513  1.00 42.56           C  
ATOM    973  CG2 VAL A 125     -17.384 -23.204   2.593  1.00 42.56           C  
ATOM    974  N   LEU A 126     -15.632 -23.864   6.868  1.00 40.28           N  
ATOM    975  CA  LEU A 126     -15.550 -24.287   8.270  1.00 40.28           C  
ATOM    976  C   LEU A 126     -15.212 -23.125   9.213  1.00 40.28           C  
ATOM    977  CB  LEU A 126     -14.522 -25.428   8.404  1.00 40.28           C  
ATOM    978  O   LEU A 126     -15.884 -22.953  10.232  1.00 40.28           O  
ATOM    979  CG  LEU A 126     -15.043 -26.792   7.906  1.00 40.28           C  
ATOM    980  CD1 LEU A 126     -13.880 -27.756   7.680  1.00 40.28           C  
ATOM    981  CD2 LEU A 126     -15.984 -27.426   8.936  1.00 40.28           C  
ATOM    982  N   THR A 127     -14.225 -22.280   8.885  1.00 47.00           N  
ATOM    983  CA  THR A 127     -13.900 -21.106   9.722  1.00 47.00           C  
ATOM    984  C   THR A 127     -15.006 -20.049   9.704  1.00 47.00           C  
ATOM    985  CB  THR A 127     -12.563 -20.440   9.361  1.00 47.00           C  
ATOM    986  O   THR A 127     -15.259 -19.421  10.738  1.00 47.00           O  
ATOM    987  CG2 THR A 127     -11.352 -21.248   9.810  1.00 47.00           C  
ATOM    988  OG1 THR A 127     -12.450 -20.186   7.988  1.00 47.00           O  
ATOM    989  N   GLY A 128     -15.708 -19.882   8.579  1.00 46.34           N  
ATOM    990  CA  GLY A 128     -16.904 -19.046   8.466  1.00 46.34           C  
ATOM    991  C   GLY A 128     -18.069 -19.565   9.308  1.00 46.34           C  
ATOM    992  O   GLY A 128     -18.607 -18.820  10.128  1.00 46.34           O  
ATOM    993  N   CYS A 129     -18.403 -20.854   9.196  1.00 41.97           N  
ATOM    994  CA  CYS A 129     -19.473 -21.507   9.954  1.00 41.97           C  
ATOM    995  C   CYS A 129     -19.213 -21.501  11.466  1.00 41.97           C  
ATOM    996  CB  CYS A 129     -19.648 -22.945   9.447  1.00 41.97           C  
ATOM    997  O   CYS A 129     -20.121 -21.185  12.234  1.00 41.97           O  
ATOM    998  SG  CYS A 129     -20.433 -22.947   7.810  1.00 41.97           S  
ATOM    999  N   VAL A 130     -17.980 -21.771  11.911  1.00 43.62           N  
ATOM   1000  CA  VAL A 130     -17.610 -21.693  13.337  1.00 43.62           C  
ATOM   1001  C   VAL A 130     -17.733 -20.257  13.853  1.00 43.62           C  
ATOM   1002  CB  VAL A 130     -16.195 -22.264  13.568  1.00 43.62           C  
ATOM   1003  O   VAL A 130     -18.219 -20.040  14.963  1.00 43.62           O  
ATOM   1004  CG1 VAL A 130     -15.676 -22.015  14.993  1.00 43.62           C  
ATOM   1005  CG2 VAL A 130     -16.190 -23.784  13.355  1.00 43.62           C  
ATOM   1006  N   ARG A 131     -17.367 -19.250  13.051  1.00 50.75           N  
ATOM   1007  CA  ARG A 131     -17.506 -17.832  13.429  1.00 50.75           C  
ATOM   1008  C   ARG A 131     -18.958 -17.358  13.455  1.00 50.75           C  
ATOM   1009  CB  ARG A 131     -16.660 -16.959  12.497  1.00 50.75           C  
ATOM   1010  O   ARG A 131     -19.338 -16.682  14.409  1.00 50.75           O  
ATOM   1011  CG  ARG A 131     -15.186 -16.979  12.917  1.00 50.75           C  
ATOM   1012  CD  ARG A 131     -14.351 -16.202  11.898  1.00 50.75           C  
ATOM   1013  NE  ARG A 131     -12.961 -16.025  12.360  1.00 50.75           N  
ATOM   1014  NH1 ARG A 131     -12.015 -15.621  10.306  1.00 50.75           N  
ATOM   1015  NH2 ARG A 131     -10.740 -15.582  12.132  1.00 50.75           N  
ATOM   1016  CZ  ARG A 131     -11.919 -15.743  11.599  1.00 50.75           C  
ATOM   1017  N   LEU A 132     -19.776 -17.742  12.477  1.00 45.72           N  
ATOM   1018  CA  LEU A 132     -21.220 -17.482  12.480  1.00 45.72           C  
ATOM   1019  C   LEU A 132     -21.913 -18.177  13.652  1.00 45.72           C  
ATOM   1020  CB  LEU A 132     -21.837 -17.929  11.140  1.00 45.72           C  
ATOM   1021  O   LEU A 132     -22.747 -17.567  14.318  1.00 45.72           O  
ATOM   1022  CG  LEU A 132     -22.117 -16.735  10.207  1.00 45.72           C  
ATOM   1023  CD1 LEU A 132     -21.386 -16.884   8.879  1.00 45.72           C  
ATOM   1024  CD2 LEU A 132     -23.619 -16.589   9.978  1.00 45.72           C  
ATOM   1025  N   TRP A 133     -21.517 -19.410  13.965  1.00 45.81           N  
ATOM   1026  CA  TRP A 133     -21.998 -20.133  15.137  1.00 45.81           C  
ATOM   1027  C   TRP A 133     -21.613 -19.421  16.440  1.00 45.81           C  
ATOM   1028  CB  TRP A 133     -21.469 -21.568  15.089  1.00 45.81           C  
ATOM   1029  O   TRP A 133     -22.467 -19.224  17.303  1.00 45.81           O  
ATOM   1030  CG  TRP A 133     -21.884 -22.408  16.249  1.00 45.81           C  
ATOM   1031  CD1 TRP A 133     -23.061 -23.061  16.365  1.00 45.81           C  
ATOM   1032  CD2 TRP A 133     -21.141 -22.692  17.472  1.00 45.81           C  
ATOM   1033  CE2 TRP A 133     -21.946 -23.529  18.300  1.00 45.81           C  
ATOM   1034  CE3 TRP A 133     -19.863 -22.340  17.955  1.00 45.81           C  
ATOM   1035  NE1 TRP A 133     -23.102 -23.725  17.575  1.00 45.81           N  
ATOM   1036  CH2 TRP A 133     -20.228 -23.624  20.001  1.00 45.81           C  
ATOM   1037  CZ2 TRP A 133     -21.507 -23.991  19.549  1.00 45.81           C  
ATOM   1038  CZ3 TRP A 133     -19.409 -22.801  19.206  1.00 45.81           C  
ATOM   1039  N   LEU A 134     -20.372 -18.937  16.568  1.00 46.56           N  
ATOM   1040  CA  LEU A 134     -19.945 -18.133  17.718  1.00 46.56           C  
ATOM   1041  C   LEU A 134     -20.742 -16.817  17.832  1.00 46.56           C  
ATOM   1042  CB  LEU A 134     -18.427 -17.874  17.644  1.00 46.56           C  
ATOM   1043  O   LEU A 134     -21.173 -16.467  18.928  1.00 46.56           O  
ATOM   1044  CG  LEU A 134     -17.534 -19.092  17.965  1.00 46.56           C  
ATOM   1045  CD1 LEU A 134     -16.077 -18.772  17.634  1.00 46.56           C  
ATOM   1046  CD2 LEU A 134     -17.613 -19.496  19.436  1.00 46.56           C  
ATOM   1047  N   LEU A 135     -20.991 -16.113  16.725  1.00 50.56           N  
ATOM   1048  CA  LEU A 135     -21.738 -14.844  16.696  1.00 50.56           C  
ATOM   1049  C   LEU A 135     -23.242 -15.003  16.987  1.00 50.56           C  
ATOM   1050  CB  LEU A 135     -21.521 -14.184  15.320  1.00 50.56           C  
ATOM   1051  O   LEU A 135     -23.825 -14.165  17.682  1.00 50.56           O  
ATOM   1052  CG  LEU A 135     -20.307 -13.238  15.280  1.00 50.56           C  
ATOM   1053  CD1 LEU A 135     -19.813 -13.089  13.846  1.00 50.56           C  
ATOM   1054  CD2 LEU A 135     -20.688 -11.848  15.801  1.00 50.56           C  
ATOM   1055  N   LEU A 136     -23.870 -16.061  16.468  1.00 43.94           N  
ATOM   1056  CA  LEU A 136     -25.312 -16.304  16.589  1.00 43.94           C  
ATOM   1057  C   LEU A 136     -25.680 -17.088  17.858  1.00 43.94           C  
ATOM   1058  CB  LEU A 136     -25.810 -17.042  15.331  1.00 43.94           C  
ATOM   1059  O   LEU A 136     -26.709 -16.801  18.474  1.00 43.94           O  
ATOM   1060  CG  LEU A 136     -25.781 -16.214  14.029  1.00 43.94           C  
ATOM   1061  CD1 LEU A 136     -26.126 -17.123  12.850  1.00 43.94           C  
ATOM   1062  CD2 LEU A 136     -26.800 -15.070  14.063  1.00 43.94           C  
ATOM   1063  N   CYS A 137     -24.851 -18.057  18.262  1.00 43.00           N  
ATOM   1064  CA  CYS A 137     -25.190 -19.025  19.312  1.00 43.00           C  
ATOM   1065  C   CYS A 137     -24.501 -18.746  20.654  1.00 43.00           C  
ATOM   1066  CB  CYS A 137     -24.888 -20.457  18.836  1.00 43.00           C  
ATOM   1067  O   CYS A 137     -25.043 -19.121  21.698  1.00 43.00           O  
ATOM   1068  SG  CYS A 137     -25.721 -20.810  17.262  1.00 43.00           S  
ATOM   1069  N   VAL A 138     -23.332 -18.087  20.679  1.00 42.47           N  
ATOM   1070  CA  VAL A 138     -22.618 -17.827  21.940  1.00 42.47           C  
ATOM   1071  C   VAL A 138     -23.021 -16.468  22.525  1.00 42.47           C  
ATOM   1072  CB  VAL A 138     -21.095 -18.019  21.837  1.00 42.47           C  
ATOM   1073  O   VAL A 138     -22.834 -15.425  21.900  1.00 42.47           O  
ATOM   1074  CG1 VAL A 138     -20.413 -17.799  23.197  1.00 42.47           C  
ATOM   1075  CG2 VAL A 138     -20.791 -19.459  21.407  1.00 42.47           C  
ATOM   1076  N   PRO A 139     -23.548 -16.424  23.767  1.00 44.53           N  
ATOM   1077  CA  PRO A 139     -23.897 -15.165  24.413  1.00 44.53           C  
ATOM   1078  C   PRO A 139     -22.674 -14.250  24.546  1.00 44.53           C  
ATOM   1079  CB  PRO A 139     -24.474 -15.541  25.785  1.00 44.53           C  
ATOM   1080  O   PRO A 139     -21.624 -14.686  25.025  1.00 44.53           O  
ATOM   1081  CG  PRO A 139     -24.924 -16.990  25.615  1.00 44.53           C  
ATOM   1082  CD  PRO A 139     -23.942 -17.551  24.595  1.00 44.53           C  
ATOM   1083  N   LYS A 140     -22.837 -12.955  24.229  1.00 43.84           N  
ATOM   1084  CA  LYS A 140     -21.801 -11.902  24.335  1.00 43.84           C  
ATOM   1085  C   LYS A 140     -21.014 -11.971  25.650  1.00 43.84           C  
ATOM   1086  CB  LYS A 140     -22.478 -10.525  24.140  1.00 43.84           C  
ATOM   1087  O   LYS A 140     -19.801 -11.835  25.659  1.00 43.84           O  
ATOM   1088  CG  LYS A 140     -21.518  -9.315  24.173  1.00 43.84           C  
ATOM   1089  CD  LYS A 140     -22.239  -8.004  23.784  1.00 43.84           C  
ATOM   1090  CE  LYS A 140     -21.306  -6.777  23.850  1.00 43.84           C  
ATOM   1091  NZ  LYS A 140     -21.877  -5.578  23.165  1.00 43.84           N  
ATOM   1092  N   GLN A 141     -21.681 -12.273  26.763  1.00 47.12           N  
ATOM   1093  CA  GLN A 141     -21.060 -12.403  28.086  1.00 47.12           C  
ATOM   1094  C   GLN A 141     -20.031 -13.546  28.174  1.00 47.12           C  
ATOM   1095  CB  GLN A 141     -22.173 -12.650  29.110  1.00 47.12           C  
ATOM   1096  O   GLN A 141     -19.036 -13.416  28.885  1.00 47.12           O  
ATOM   1097  CG  GLN A 141     -23.163 -11.474  29.247  1.00 47.12           C  
ATOM   1098  CD  GLN A 141     -24.466 -11.893  29.923  1.00 47.12           C  
ATOM   1099  NE2 GLN A 141     -25.391 -10.985  30.134  1.00 47.12           N  
ATOM   1100  OE1 GLN A 141     -24.678 -13.049  30.243  1.00 47.12           O  
ATOM   1101  N   LYS A 142     -20.250 -14.659  27.461  1.00 44.72           N  
ATOM   1102  CA  LYS A 142     -19.332 -15.807  27.410  1.00 44.72           C  
ATOM   1103  C   LYS A 142     -18.171 -15.551  26.440  1.00 44.72           C  
ATOM   1104  CB  LYS A 142     -20.097 -17.102  27.075  1.00 44.72           C  
ATOM   1105  O   LYS A 142     -17.035 -15.826  26.807  1.00 44.72           O  
ATOM   1106  CG  LYS A 142     -21.087 -17.527  28.179  1.00 44.72           C  
ATOM   1107  CD  LYS A 142     -21.680 -18.918  27.886  1.00 44.72           C  
ATOM   1108  CE  LYS A 142     -22.702 -19.356  28.950  1.00 44.72           C  
ATOM   1109  NZ  LYS A 142     -23.300 -20.683  28.632  1.00 44.72           N  
ATOM   1110  N   LEU A 143     -18.429 -14.909  25.296  1.00 46.97           N  
ATOM   1111  CA  LEU A 143     -17.398 -14.412  24.365  1.00 46.97           C  
ATOM   1112  C   LEU A 143     -16.480 -13.366  25.019  1.00 46.97           C  
ATOM   1113  CB  LEU A 143     -18.102 -13.824  23.125  1.00 46.97           C  
ATOM   1114  O   LEU A 143     -15.258 -13.459  24.942  1.00 46.97           O  
ATOM   1115  CG  LEU A 143     -18.212 -14.828  21.965  1.00 46.97           C  
ATOM   1116  CD1 LEU A 143     -19.376 -14.451  21.058  1.00 46.97           C  
ATOM   1117  CD2 LEU A 143     -16.928 -14.842  21.134  1.00 46.97           C  
ATOM   1118  N   CYS A 144     -17.050 -12.414  25.759  1.00 43.47           N  
ATOM   1119  CA  CYS A 144     -16.276 -11.436  26.519  1.00 43.47           C  
ATOM   1120  C   CYS A 144     -15.506 -12.075  27.684  1.00 43.47           C  
ATOM   1121  CB  CYS A 144     -17.201 -10.325  27.035  1.00 43.47           C  
ATOM   1122  O   CYS A 144     -14.436 -11.585  28.028  1.00 43.47           O  
ATOM   1123  SG  CYS A 144     -17.827  -9.297  25.674  1.00 43.47           S  
ATOM   1124  N   LYS A 145     -16.006 -13.157  28.304  1.00 41.38           N  
ATOM   1125  CA  LYS A 145     -15.260 -13.921  29.325  1.00 41.38           C  
ATOM   1126  C   LYS A 145     -14.096 -14.715  28.725  1.00 41.38           C  
ATOM   1127  CB  LYS A 145     -16.193 -14.850  30.120  1.00 41.38           C  
ATOM   1128  O   LYS A 145     -13.044 -14.762  29.354  1.00 41.38           O  
ATOM   1129  CG  LYS A 145     -16.907 -14.122  31.269  1.00 41.38           C  
ATOM   1130  CD  LYS A 145     -17.868 -15.073  32.000  1.00 41.38           C  
ATOM   1131  CE  LYS A 145     -18.595 -14.335  33.134  1.00 41.38           C  
ATOM   1132  NZ  LYS A 145     -19.504 -15.229  33.899  1.00 41.38           N  
ATOM   1133  N   LEU A 146     -14.266 -15.272  27.525  1.00 41.84           N  
ATOM   1134  CA  LEU A 146     -13.209 -15.916  26.739  1.00 41.84           C  
ATOM   1135  C   LEU A 146     -12.073 -14.921  26.452  1.00 41.84           C  
ATOM   1136  CB  LEU A 146     -13.849 -16.437  25.436  1.00 41.84           C  
ATOM   1137  O   LEU A 146     -10.917 -15.172  26.782  1.00 41.84           O  
ATOM   1138  CG  LEU A 146     -12.945 -17.376  24.627  1.00 41.84           C  
ATOM   1139  CD1 LEU A 146     -13.049 -18.795  25.166  1.00 41.84           C  
ATOM   1140  CD2 LEU A 146     -13.370 -17.383  23.159  1.00 41.84           C  
ATOM   1141  N   PHE A 147     -12.434 -13.729  25.970  1.00 42.97           N  
ATOM   1142  CA  PHE A 147     -11.493 -12.632  25.733  1.00 42.97           C  
ATOM   1143  C   PHE A 147     -10.864 -12.087  27.018  1.00 42.97           C  
ATOM   1144  CB  PHE A 147     -12.202 -11.517  24.955  1.00 42.97           C  
ATOM   1145  O   PHE A 147      -9.666 -11.827  27.058  1.00 42.97           O  
ATOM   1146  CG  PHE A 147     -11.857 -11.545  23.485  1.00 42.97           C  
ATOM   1147  CD1 PHE A 147     -10.725 -10.842  23.032  1.00 42.97           C  
ATOM   1148  CD2 PHE A 147     -12.627 -12.298  22.579  1.00 42.97           C  
ATOM   1149  CE1 PHE A 147     -10.373 -10.875  21.673  1.00 42.97           C  
ATOM   1150  CE2 PHE A 147     -12.273 -12.329  21.218  1.00 42.97           C  
ATOM   1151  CZ  PHE A 147     -11.150 -11.614  20.765  1.00 42.97           C  
ATOM   1152  N   LYS A 148     -11.639 -11.951  28.102  1.00 38.91           N  
ATOM   1153  CA  LYS A 148     -11.100 -11.550  29.410  1.00 38.91           C  
ATOM   1154  C   LYS A 148     -10.142 -12.591  29.985  1.00 38.91           C  
ATOM   1155  CB  LYS A 148     -12.218 -11.227  30.413  1.00 38.91           C  
ATOM   1156  O   LYS A 148      -9.220 -12.185  30.675  1.00 38.91           O  
ATOM   1157  CG  LYS A 148     -12.776  -9.808  30.226  1.00 38.91           C  
ATOM   1158  CD  LYS A 148     -13.860  -9.493  31.269  1.00 38.91           C  
ATOM   1159  CE  LYS A 148     -14.354  -8.052  31.076  1.00 38.91           C  
ATOM   1160  NZ  LYS A 148     -15.292  -7.617  32.146  1.00 38.91           N  
ATOM   1161  N   CYS A 149     -10.324 -13.889  29.722  1.00 36.59           N  
ATOM   1162  CA  CYS A 149      -9.355 -14.919  30.114  1.00 36.59           C  
ATOM   1163  C   CYS A 149      -8.061 -14.817  29.299  1.00 36.59           C  
ATOM   1164  CB  CYS A 149      -9.963 -16.324  30.006  1.00 36.59           C  
ATOM   1165  O   CYS A 149      -6.991 -14.835  29.898  1.00 36.59           O  
ATOM   1166  SG  CYS A 149     -11.125 -16.595  31.369  1.00 36.59           S  
ATOM   1167  N   LEU A 150      -8.163 -14.608  27.983  1.00 36.12           N  
ATOM   1168  CA  LEU A 150      -7.024 -14.341  27.092  1.00 36.12           C  
ATOM   1169  C   LEU A 150      -6.229 -13.082  27.496  1.00 36.12           C  
ATOM   1170  CB  LEU A 150      -7.574 -14.197  25.658  1.00 36.12           C  
ATOM   1171  O   LEU A 150      -5.006 -13.058  27.402  1.00 36.12           O  
ATOM   1172  CG  LEU A 150      -7.902 -15.536  24.975  1.00 36.12           C  
ATOM   1173  CD1 LEU A 150      -8.878 -15.328  23.816  1.00 36.12           C  
ATOM   1174  CD2 LEU A 150      -6.621 -16.148  24.410  1.00 36.12           C  
ATOM   1175  N   LEU A 151      -6.919 -12.049  27.991  1.00 33.94           N  
ATOM   1176  CA  LEU A 151      -6.319 -10.813  28.514  1.00 33.94           C  
ATOM   1177  C   LEU A 151      -5.804 -10.938  29.960  1.00 33.94           C  
ATOM   1178  CB  LEU A 151      -7.362  -9.683  28.408  1.00 33.94           C  
ATOM   1179  O   LEU A 151      -4.969 -10.142  30.379  1.00 33.94           O  
ATOM   1180  CG  LEU A 151      -7.469  -9.074  26.998  1.00 33.94           C  
ATOM   1181  CD1 LEU A 151      -8.825  -8.389  26.815  1.00 33.94           C  
ATOM   1182  CD2 LEU A 151      -6.376  -8.025  26.778  1.00 33.94           C  
ATOM   1183  N   ARG A 152      -6.294 -11.901  30.756  1.00 33.91           N  
ATOM   1184  CA  ARG A 152      -5.847 -12.098  32.150  1.00 33.91           C  
ATOM   1185  C   ARG A 152      -4.533 -12.864  32.246  1.00 33.91           C  
ATOM   1186  CB  ARG A 152      -6.931 -12.765  33.018  1.00 33.91           C  
ATOM   1187  O   ARG A 152      -3.790 -12.631  33.194  1.00 33.91           O  
ATOM   1188  CG  ARG A 152      -7.310 -11.878  34.211  1.00 33.91           C  
ATOM   1189  CD  ARG A 152      -8.420 -12.536  35.038  1.00 33.91           C  
ATOM   1190  NE  ARG A 152      -8.697 -11.772  36.271  1.00 33.91           N  
ATOM   1191  NH1 ARG A 152     -10.729 -12.707  36.783  1.00 33.91           N  
ATOM   1192  NH2 ARG A 152      -9.839 -11.183  38.151  1.00 33.91           N  
ATOM   1193  CZ  ARG A 152      -9.750 -11.888  37.058  1.00 33.91           C  
ATOM   1194  N   SER A 153      -4.214 -13.726  31.279  1.00 32.41           N  
ATOM   1195  CA  SER A 153      -2.904 -14.393  31.199  1.00 32.41           C  
ATOM   1196  C   SER A 153      -1.733 -13.423  30.991  1.00 32.41           C  
ATOM   1197  CB  SER A 153      -2.908 -15.484  30.118  1.00 32.41           C  
ATOM   1198  O   SER A 153      -0.605 -13.779  31.307  1.00 32.41           O  
ATOM   1199  OG  SER A 153      -3.680 -15.123  28.989  1.00 32.41           O  
ATOM   1200  N   SER A 154      -1.989 -12.188  30.549  1.00 32.19           N  
ATOM   1201  CA  SER A 154      -0.995 -11.115  30.383  1.00 32.19           C  
ATOM   1202  C   SER A 154      -0.874 -10.172  31.593  1.00 32.19           C  
ATOM   1203  CB  SER A 154      -1.267 -10.343  29.078  1.00 32.19           C  
ATOM   1204  O   SER A 154      -0.031  -9.281  31.591  1.00 32.19           O  
ATOM   1205  OG  SER A 154      -2.600 -10.505  28.613  1.00 32.19           O  
ATOM   1206  N   TYR A 155      -1.676 -10.371  32.646  1.00 29.84           N  
ATOM   1207  CA  TYR A 155      -1.748  -9.504  33.833  1.00 29.84           C  
ATOM   1208  C   TYR A 155      -1.173 -10.160  35.103  1.00 29.84           C  
ATOM   1209  CB  TYR A 155      -3.184  -8.959  33.993  1.00 29.84           C  
ATOM   1210  O   TYR A 155      -1.685  -9.958  36.204  1.00 29.84           O  
ATOM   1211  CG  TYR A 155      -3.337  -7.510  33.578  1.00 29.84           C  
ATOM   1212  CD1 TYR A 155      -3.011  -6.477  34.480  1.00 29.84           C  
ATOM   1213  CD2 TYR A 155      -3.815  -7.198  32.293  1.00 29.84           C  
ATOM   1214  CE1 TYR A 155      -3.185  -5.130  34.107  1.00 29.84           C  
ATOM   1215  CE2 TYR A 155      -3.992  -5.853  31.917  1.00 29.84           C  
ATOM   1216  OH  TYR A 155      -3.870  -3.524  32.453  1.00 29.84           O  
ATOM   1217  CZ  TYR A 155      -3.683  -4.818  32.823  1.00 29.84           C  
ATOM   1218  N   TRP A 156      -0.075 -10.914  34.990  1.00 29.30           N  
ATOM   1219  CA  TRP A 156       0.609 -11.514  36.152  1.00 29.30           C  
ATOM   1220  C   TRP A 156       1.281 -10.501  37.114  1.00 29.30           C  
ATOM   1221  CB  TRP A 156       1.543 -12.651  35.697  1.00 29.30           C  
ATOM   1222  O   TRP A 156       1.935 -10.912  38.067  1.00 29.30           O  
ATOM   1223  CG  TRP A 156       0.907 -14.011  35.714  1.00 29.30           C  
ATOM   1224  CD1 TRP A 156      -0.037 -14.455  34.854  1.00 29.30           C  
ATOM   1225  CD2 TRP A 156       1.172 -15.126  36.625  1.00 29.30           C  
ATOM   1226  CE2 TRP A 156       0.331 -16.219  36.257  1.00 29.30           C  
ATOM   1227  CE3 TRP A 156       2.050 -15.333  37.712  1.00 29.30           C  
ATOM   1228  NE1 TRP A 156      -0.384 -15.754  35.174  1.00 29.30           N  
ATOM   1229  CH2 TRP A 156       1.247 -17.625  38.002  1.00 29.30           C  
ATOM   1230  CZ2 TRP A 156       0.356 -17.452  36.929  1.00 29.30           C  
ATOM   1231  CZ3 TRP A 156       2.089 -16.567  38.391  1.00 29.30           C  
ATOM   1232  N   HIS A 157       1.064  -9.187  36.951  1.00 29.98           N  
ATOM   1233  CA  HIS A 157       1.631  -8.153  37.832  1.00 29.98           C  
ATOM   1234  C   HIS A 157       0.643  -7.185  38.496  1.00 29.98           C  
ATOM   1235  CB  HIS A 157       2.772  -7.427  37.109  1.00 29.98           C  
ATOM   1236  O   HIS A 157       1.085  -6.272  39.188  1.00 29.98           O  
ATOM   1237  CG  HIS A 157       3.991  -8.298  36.985  1.00 29.98           C  
ATOM   1238  CD2 HIS A 157       4.654  -8.623  35.835  1.00 29.98           C  
ATOM   1239  ND1 HIS A 157       4.634  -8.941  38.021  1.00 29.98           N  
ATOM   1240  CE1 HIS A 157       5.655  -9.642  37.505  1.00 29.98           C  
ATOM   1241  NE2 HIS A 157       5.703  -9.478  36.177  1.00 29.98           N  
ATOM   1242  N   MET A 158      -0.677  -7.381  38.400  1.00 25.17           N  
ATOM   1243  CA  MET A 158      -1.598  -6.624  39.262  1.00 25.17           C  
ATOM   1244  C   MET A 158      -2.264  -7.535  40.283  1.00 25.17           C  
ATOM   1245  CB  MET A 158      -2.574  -5.754  38.462  1.00 25.17           C  
ATOM   1246  O   MET A 158      -3.081  -8.389  39.940  1.00 25.17           O  
ATOM   1247  CG  MET A 158      -1.850  -4.515  37.912  1.00 25.17           C  
ATOM   1248  SD  MET A 158      -2.952  -3.126  37.539  1.00 25.17           S  
ATOM   1249  CE  MET A 158      -1.726  -1.803  37.348  1.00 25.17           C  
ATOM   1250  N   LYS A 159      -1.887  -7.332  41.555  1.00 25.84           N  
ATOM   1251  CA  LYS A 159      -2.530  -7.936  42.728  1.00 25.84           C  
ATOM   1252  C   LYS A 159      -4.056  -7.876  42.560  1.00 25.84           C  
ATOM   1253  CB  LYS A 159      -2.150  -7.173  44.012  1.00 25.84           C  
ATOM   1254  O   LYS A 159      -4.584  -6.790  42.311  1.00 25.84           O  
ATOM   1255  CG  LYS A 159      -0.805  -7.596  44.620  1.00 25.84           C  
ATOM   1256  CD  LYS A 159      -0.526  -6.798  45.907  1.00 25.84           C  
ATOM   1257  CE  LYS A 159       0.739  -7.309  46.613  1.00 25.84           C  
ATOM   1258  NZ  LYS A 159       1.074  -6.498  47.813  1.00 25.84           N  
ATOM   1259  N   PRO A 160      -4.779  -8.998  42.707  1.00 37.16           N  
ATOM   1260  CA  PRO A 160      -6.230  -8.951  42.730  1.00 37.16           C  
ATOM   1261  C   PRO A 160      -6.690  -8.164  43.972  1.00 37.16           C  
ATOM   1262  CB  PRO A 160      -6.686 -10.414  42.741  1.00 37.16           C  
ATOM   1263  O   PRO A 160      -6.175  -8.420  45.064  1.00 37.16           O  
ATOM   1264  CG  PRO A 160      -5.510 -11.161  43.373  1.00 37.16           C  
ATOM   1265  CD  PRO A 160      -4.289 -10.344  42.957  1.00 37.16           C  
ATOM   1266  N   PRO A 161      -7.645  -7.224  43.848  1.00 32.84           N  
ATOM   1267  CA  PRO A 161      -8.312  -6.664  45.018  1.00 32.84           C  
ATOM   1268  C   PRO A 161      -9.071  -7.786  45.751  1.00 32.84           C  
ATOM   1269  CB  PRO A 161      -9.233  -5.564  44.487  1.00 32.84           C  
ATOM   1270  O   PRO A 161      -9.553  -8.724  45.100  1.00 32.84           O  
ATOM   1271  CG  PRO A 161      -9.538  -6.013  43.058  1.00 32.84           C  
ATOM   1272  CD  PRO A 161      -8.270  -6.748  42.624  1.00 32.84           C  
ATOM   1273  N   PRO A 162      -9.162  -7.742  47.091  1.00 40.75           N  
ATOM   1274  CA  PRO A 162      -9.754  -8.830  47.846  1.00 40.75           C  
ATOM   1275  C   PRO A 162     -11.284  -8.854  47.701  1.00 40.75           C  
ATOM   1276  CB  PRO A 162      -9.283  -8.632  49.289  1.00 40.75           C  
ATOM   1277  O   PRO A 162     -11.940  -7.821  47.634  1.00 40.75           O  
ATOM   1278  CG  PRO A 162      -9.136  -7.114  49.398  1.00 40.75           C  
ATOM   1279  CD  PRO A 162      -8.711  -6.687  47.990  1.00 40.75           C  
ATOM   1280  N   ALA A 163     -11.802 -10.085  47.727  1.00 38.47           N  
ATOM   1281  CA  ALA A 163     -13.178 -10.506  47.996  1.00 38.47           C  
ATOM   1282  C   ALA A 163     -14.276 -10.213  46.949  1.00 38.47           C  
ATOM   1283  CB  ALA A 163     -13.561 -10.070  49.417  1.00 38.47           C  
ATOM   1284  O   ALA A 163     -15.057  -9.281  47.081  1.00 38.47           O  
ATOM   1285  N   VAL A 164     -14.480 -11.172  46.034  1.00 34.34           N  
ATOM   1286  CA  VAL A 164     -15.811 -11.791  45.865  1.00 34.34           C  
ATOM   1287  C   VAL A 164     -15.602 -13.298  45.712  1.00 34.34           C  
ATOM   1288  CB  VAL A 164     -16.644 -11.235  44.686  1.00 34.34           C  
ATOM   1289  O   VAL A 164     -15.037 -13.759  44.720  1.00 34.34           O  
ATOM   1290  CG1 VAL A 164     -18.071 -11.805  44.741  1.00 34.34           C  
ATOM   1291  CG2 VAL A 164     -16.785  -9.710  44.680  1.00 34.34           C  
ATOM   1292  N   ALA A 165     -16.026 -14.067  46.715  1.00 33.72           N  
ATOM   1293  CA  ALA A 165     -15.945 -15.524  46.756  1.00 33.72           C  
ATOM   1294  C   ALA A 165     -16.940 -16.173  45.771  1.00 33.72           C  
ATOM   1295  CB  ALA A 165     -16.145 -15.973  48.212  1.00 33.72           C  
ATOM   1296  O   ALA A 165     -17.915 -16.804  46.161  1.00 33.72           O  
ATOM   1297  N   PHE A 166     -16.704 -16.023  44.467  1.00 37.00           N  
ATOM   1298  CA  PHE A 166     -17.262 -16.934  43.467  1.00 37.00           C  
ATOM   1299  C   PHE A 166     -16.351 -18.152  43.399  1.00 37.00           C  
ATOM   1300  CB  PHE A 166     -17.392 -16.244  42.101  1.00 37.00           C  
ATOM   1301  O   PHE A 166     -15.177 -17.980  43.076  1.00 37.00           O  
ATOM   1302  CG  PHE A 166     -18.808 -15.798  41.816  1.00 37.00           C  
ATOM   1303  CD1 PHE A 166     -19.719 -16.697  41.229  1.00 37.00           C  
ATOM   1304  CD2 PHE A 166     -19.236 -14.513  42.191  1.00 37.00           C  
ATOM   1305  CE1 PHE A 166     -21.054 -16.309  41.015  1.00 37.00           C  
ATOM   1306  CE2 PHE A 166     -20.571 -14.126  41.982  1.00 37.00           C  
ATOM   1307  CZ  PHE A 166     -21.480 -15.023  41.395  1.00 37.00           C  
ATOM   1308  N   SER A 167     -16.892 -19.342  43.713  1.00 41.69           N  
ATOM   1309  CA  SER A 167     -16.187 -20.629  43.859  1.00 41.69           C  
ATOM   1310  C   SER A 167     -14.895 -20.680  43.036  1.00 41.69           C  
ATOM   1311  CB  SER A 167     -17.113 -21.805  43.497  1.00 41.69           C  
ATOM   1312  O   SER A 167     -14.901 -20.972  41.830  1.00 41.69           O  
ATOM   1313  OG  SER A 167     -17.393 -21.819  42.109  1.00 41.69           O  
ATOM   1314  N   THR A 168     -13.791 -20.345  43.700  1.00 37.75           N  
ATOM   1315  CA  THR A 168     -12.447 -20.224  43.126  1.00 37.75           C  
ATOM   1316  C   THR A 168     -12.038 -21.504  42.415  1.00 37.75           C  
ATOM   1317  CB  THR A 168     -11.431 -19.891  44.236  1.00 37.75           C  
ATOM   1318  O   THR A 168     -11.265 -21.458  41.472  1.00 37.75           O  
ATOM   1319  CG2 THR A 168     -11.313 -18.384  44.444  1.00 37.75           C  
ATOM   1320  OG1 THR A 168     -11.855 -20.440  45.467  1.00 37.75           O  
ATOM   1321  N   GLU A 169     -12.635 -22.632  42.784  1.00 32.72           N  
ATOM   1322  CA  GLU A 169     -12.387 -23.956  42.233  1.00 32.72           C  
ATOM   1323  C   GLU A 169     -12.975 -24.182  40.828  1.00 32.72           C  
ATOM   1324  CB  GLU A 169     -12.942 -24.935  43.263  1.00 32.72           C  
ATOM   1325  O   GLU A 169     -12.267 -24.663  39.940  1.00 32.72           O  
ATOM   1326  CG  GLU A 169     -12.294 -26.311  43.143  1.00 32.72           C  
ATOM   1327  CD  GLU A 169     -12.614 -27.178  44.364  1.00 32.72           C  
ATOM   1328  OE1 GLU A 169     -11.908 -28.195  44.505  1.00 32.72           O  
ATOM   1329  OE2 GLU A 169     -13.571 -26.827  45.090  1.00 32.72           O  
ATOM   1330  N   ARG A 170     -14.222 -23.757  40.554  1.00 32.94           N  
ATOM   1331  CA  ARG A 170     -14.775 -23.782  39.180  1.00 32.94           C  
ATOM   1332  C   ARG A 170     -14.089 -22.756  38.293  1.00 32.94           C  
ATOM   1333  CB  ARG A 170     -16.299 -23.563  39.143  1.00 32.94           C  
ATOM   1334  O   ARG A 170     -13.843 -23.048  37.124  1.00 32.94           O  
ATOM   1335  CG  ARG A 170     -17.095 -24.852  39.390  1.00 32.94           C  
ATOM   1336  CD  ARG A 170     -18.602 -24.594  39.231  1.00 32.94           C  
ATOM   1337  NE  ARG A 170     -19.395 -25.823  39.437  1.00 32.94           N  
ATOM   1338  NH1 ARG A 170     -21.486 -24.912  39.142  1.00 32.94           N  
ATOM   1339  NH2 ARG A 170     -21.290 -27.078  39.619  1.00 32.94           N  
ATOM   1340  CZ  ARG A 170     -20.713 -25.932  39.395  1.00 32.94           C  
ATOM   1341  N   LEU A 171     -13.751 -21.582  38.831  1.00 33.34           N  
ATOM   1342  CA  LEU A 171     -13.027 -20.561  38.077  1.00 33.34           C  
ATOM   1343  C   LEU A 171     -11.585 -21.006  37.789  1.00 33.34           C  
ATOM   1344  CB  LEU A 171     -13.103 -19.209  38.811  1.00 33.34           C  
ATOM   1345  O   LEU A 171     -11.134 -20.804  36.671  1.00 33.34           O  
ATOM   1346  CG  LEU A 171     -13.093 -18.014  37.829  1.00 33.34           C  
ATOM   1347  CD1 LEU A 171     -14.420 -17.251  37.895  1.00 33.34           C  
ATOM   1348  CD2 LEU A 171     -11.963 -17.033  38.134  1.00 33.34           C  
ATOM   1349  N   ASN A 172     -10.915 -21.698  38.719  1.00 34.31           N  
ATOM   1350  CA  ASN A 172      -9.584 -22.282  38.509  1.00 34.31           C  
ATOM   1351  C   ASN A 172      -9.601 -23.464  37.542  1.00 34.31           C  
ATOM   1352  CB  ASN A 172      -8.934 -22.725  39.839  1.00 34.31           C  
ATOM   1353  O   ASN A 172      -8.710 -23.553  36.706  1.00 34.31           O  
ATOM   1354  CG  ASN A 172      -7.975 -21.704  40.423  1.00 34.31           C  
ATOM   1355  ND2 ASN A 172      -7.617 -21.835  41.678  1.00 34.31           N  
ATOM   1356  OD1 ASN A 172      -7.478 -20.824  39.747  1.00 34.31           O  
ATOM   1357  N   ARG A 173     -10.593 -24.364  37.603  1.00 35.91           N  
ATOM   1358  CA  ARG A 173     -10.720 -25.453  36.612  1.00 35.91           C  
ATOM   1359  C   ARG A 173     -11.014 -24.912  35.218  1.00 35.91           C  
ATOM   1360  CB  ARG A 173     -11.789 -26.476  37.034  1.00 35.91           C  
ATOM   1361  O   ARG A 173     -10.391 -25.340  34.254  1.00 35.91           O  
ATOM   1362  CG  ARG A 173     -11.168 -27.665  37.781  1.00 35.91           C  
ATOM   1363  CD  ARG A 173     -12.243 -28.703  38.131  1.00 35.91           C  
ATOM   1364  NE  ARG A 173     -11.654 -29.931  38.700  1.00 35.91           N  
ATOM   1365  NH1 ARG A 173     -13.613 -30.980  39.295  1.00 35.91           N  
ATOM   1366  NH2 ARG A 173     -11.671 -31.989  39.685  1.00 35.91           N  
ATOM   1367  CZ  ARG A 173     -12.311 -30.955  39.222  1.00 35.91           C  
ATOM   1368  N   THR A 174     -11.910 -23.933  35.119  1.00 33.28           N  
ATOM   1369  CA  THR A 174     -12.246 -23.285  33.844  1.00 33.28           C  
ATOM   1370  C   THR A 174     -11.051 -22.483  33.324  1.00 33.28           C  
ATOM   1371  CB  THR A 174     -13.501 -22.408  33.988  1.00 33.28           C  
ATOM   1372  O   THR A 174     -10.691 -22.624  32.165  1.00 33.28           O  
ATOM   1373  CG2 THR A 174     -14.066 -21.925  32.657  1.00 33.28           C  
ATOM   1374  OG1 THR A 174     -14.546 -23.134  34.590  1.00 33.28           O  
ATOM   1375  N   ALA A 175     -10.362 -21.721  34.176  1.00 31.92           N  
ATOM   1376  CA  ALA A 175      -9.150 -20.998  33.802  1.00 31.92           C  
ATOM   1377  C   ALA A 175      -8.018 -21.944  33.388  1.00 31.92           C  
ATOM   1378  CB  ALA A 175      -8.717 -20.075  34.946  1.00 31.92           C  
ATOM   1379  O   ALA A 175      -7.364 -21.636  32.407  1.00 31.92           O  
ATOM   1380  N   LYS A 176      -7.839 -23.102  34.047  1.00 36.56           N  
ATOM   1381  CA  LYS A 176      -6.857 -24.132  33.657  1.00 36.56           C  
ATOM   1382  C   LYS A 176      -7.166 -24.753  32.294  1.00 36.56           C  
ATOM   1383  CB  LYS A 176      -6.747 -25.235  34.727  1.00 36.56           C  
ATOM   1384  O   LYS A 176      -6.275 -24.858  31.460  1.00 36.56           O  
ATOM   1385  CG  LYS A 176      -5.764 -24.872  35.850  1.00 36.56           C  
ATOM   1386  CD  LYS A 176      -5.640 -26.016  36.871  1.00 36.56           C  
ATOM   1387  CE  LYS A 176      -4.542 -25.694  37.896  1.00 36.56           C  
ATOM   1388  NZ  LYS A 176      -4.316 -26.810  38.855  1.00 36.56           N  
ATOM   1389  N   ILE A 177      -8.416 -25.146  32.043  1.00 38.75           N  
ATOM   1390  CA  ILE A 177      -8.810 -25.739  30.753  1.00 38.75           C  
ATOM   1391  C   ILE A 177      -8.674 -24.699  29.636  1.00 38.75           C  
ATOM   1392  CB  ILE A 177     -10.233 -26.337  30.840  1.00 38.75           C  
ATOM   1393  O   ILE A 177      -8.089 -24.980  28.596  1.00 38.75           O  
ATOM   1394  CG1 ILE A 177     -10.233 -27.553  31.797  1.00 38.75           C  
ATOM   1395  CG2 ILE A 177     -10.748 -26.764  29.452  1.00 38.75           C  
ATOM   1396  CD1 ILE A 177     -11.636 -28.011  32.218  1.00 38.75           C  
ATOM   1397  N   TRP A 178      -9.135 -23.468  29.862  1.00 39.09           N  
ATOM   1398  CA  TRP A 178      -9.053 -22.417  28.852  1.00 39.09           C  
ATOM   1399  C   TRP A 178      -7.648 -21.834  28.693  1.00 39.09           C  
ATOM   1400  CB  TRP A 178     -10.119 -21.351  29.113  1.00 39.09           C  
ATOM   1401  O   TRP A 178      -7.315 -21.430  27.586  1.00 39.09           O  
ATOM   1402  CG  TRP A 178     -11.502 -21.800  28.746  1.00 39.09           C  
ATOM   1403  CD1 TRP A 178     -12.458 -22.247  29.589  1.00 39.09           C  
ATOM   1404  CD2 TRP A 178     -12.076 -21.937  27.413  1.00 39.09           C  
ATOM   1405  CE2 TRP A 178     -13.411 -22.428  27.540  1.00 39.09           C  
ATOM   1406  CE3 TRP A 178     -11.589 -21.729  26.107  1.00 39.09           C  
ATOM   1407  NE1 TRP A 178     -13.587 -22.611  28.890  1.00 39.09           N  
ATOM   1408  CH2 TRP A 178     -13.726 -22.438  25.148  1.00 39.09           C  
ATOM   1409  CZ2 TRP A 178     -14.239 -22.663  26.435  1.00 39.09           C  
ATOM   1410  CZ3 TRP A 178     -12.402 -21.992  24.988  1.00 39.09           C  
ATOM   1411  N   SER A 179      -6.791 -21.850  29.719  1.00 35.12           N  
ATOM   1412  CA  SER A 179      -5.369 -21.519  29.568  1.00 35.12           C  
ATOM   1413  C   SER A 179      -4.639 -22.578  28.754  1.00 35.12           C  
ATOM   1414  CB  SER A 179      -4.662 -21.311  30.913  1.00 35.12           C  
ATOM   1415  O   SER A 179      -3.806 -22.209  27.941  1.00 35.12           O  
ATOM   1416  OG  SER A 179      -4.671 -22.468  31.728  1.00 35.12           O  
ATOM   1417  N   ILE A 180      -4.987 -23.864  28.904  1.00 37.91           N  
ATOM   1418  CA  ILE A 180      -4.460 -24.942  28.054  1.00 37.91           C  
ATOM   1419  C   ILE A 180      -4.948 -24.756  26.617  1.00 37.91           C  
ATOM   1420  CB  ILE A 180      -4.820 -26.332  28.626  1.00 37.91           C  
ATOM   1421  O   ILE A 180      -4.137 -24.784  25.708  1.00 37.91           O  
ATOM   1422  CG1 ILE A 180      -4.056 -26.574  29.948  1.00 37.91           C  
ATOM   1423  CG2 ILE A 180      -4.483 -27.456  27.628  1.00 37.91           C  
ATOM   1424  CD1 ILE A 180      -4.640 -27.717  30.789  1.00 37.91           C  
ATOM   1425  N   VAL A 181      -6.233 -24.463  26.393  1.00 37.97           N  
ATOM   1426  CA  VAL A 181      -6.758 -24.205  25.039  1.00 37.97           C  
ATOM   1427  C   VAL A 181      -6.112 -22.966  24.409  1.00 37.97           C  
ATOM   1428  CB  VAL A 181      -8.295 -24.096  25.057  1.00 37.97           C  
ATOM   1429  O   VAL A 181      -5.732 -23.012  23.244  1.00 37.97           O  
ATOM   1430  CG1 VAL A 181      -8.882 -23.663  23.707  1.00 37.97           C  
ATOM   1431  CG2 VAL A 181      -8.933 -25.448  25.406  1.00 37.97           C  
ATOM   1432  N   CYS A 182      -5.921 -21.874  25.154  1.00 38.50           N  
ATOM   1433  CA  CYS A 182      -5.256 -20.667  24.649  1.00 38.50           C  
ATOM   1434  C   CYS A 182      -3.752 -20.880  24.434  1.00 38.50           C  
ATOM   1435  CB  CYS A 182      -5.501 -19.494  25.606  1.00 38.50           C  
ATOM   1436  O   CYS A 182      -3.208 -20.355  23.469  1.00 38.50           O  
ATOM   1437  SG  CYS A 182      -7.270 -19.091  25.660  1.00 38.50           S  
ATOM   1438  N   PHE A 183      -3.098 -21.677  25.281  1.00 36.75           N  
ATOM   1439  CA  PHE A 183      -1.712 -22.100  25.100  1.00 36.75           C  
ATOM   1440  C   PHE A 183      -1.577 -22.991  23.864  1.00 36.75           C  
ATOM   1441  CB  PHE A 183      -1.223 -22.799  26.374  1.00 36.75           C  
ATOM   1442  O   PHE A 183      -0.752 -22.701  23.014  1.00 36.75           O  
ATOM   1443  CG  PHE A 183       0.215 -23.263  26.315  1.00 36.75           C  
ATOM   1444  CD1 PHE A 183       0.515 -24.603  26.006  1.00 36.75           C  
ATOM   1445  CD2 PHE A 183       1.256 -22.350  26.568  1.00 36.75           C  
ATOM   1446  CE1 PHE A 183       1.854 -25.029  25.957  1.00 36.75           C  
ATOM   1447  CE2 PHE A 183       2.594 -22.777  26.517  1.00 36.75           C  
ATOM   1448  CZ  PHE A 183       2.892 -24.117  26.212  1.00 36.75           C  
ATOM   1449  N   CYS A 184      -2.446 -23.986  23.678  1.00 37.66           N  
ATOM   1450  CA  CYS A 184      -2.485 -24.818  22.477  1.00 37.66           C  
ATOM   1451  C   CYS A 184      -2.803 -23.995  21.225  1.00 37.66           C  
ATOM   1452  CB  CYS A 184      -3.512 -25.943  22.659  1.00 37.66           C  
ATOM   1453  O   CYS A 184      -2.172 -24.209  20.207  1.00 37.66           O  
ATOM   1454  SG  CYS A 184      -2.941 -27.134  23.907  1.00 37.66           S  
ATOM   1455  N   THR A 185      -3.713 -23.019  21.289  1.00 39.31           N  
ATOM   1456  CA  THR A 185      -4.038 -22.147  20.142  1.00 39.31           C  
ATOM   1457  C   THR A 185      -2.898 -21.174  19.840  1.00 39.31           C  
ATOM   1458  CB  THR A 185      -5.332 -21.349  20.377  1.00 39.31           C  
ATOM   1459  O   THR A 185      -2.617 -20.902  18.680  1.00 39.31           O  
ATOM   1460  CG2 THR A 185      -5.858 -20.703  19.095  1.00 39.31           C  
ATOM   1461  OG1 THR A 185      -6.380 -22.170  20.835  1.00 39.31           O  
ATOM   1462  N   GLY A 186      -2.219 -20.664  20.871  1.00 37.75           N  
ATOM   1463  CA  GLY A 186      -1.037 -19.815  20.746  1.00 37.75           C  
ATOM   1464  C   GLY A 186       0.158 -20.579  20.187  1.00 37.75           C  
ATOM   1465  O   GLY A 186       0.776 -20.097  19.252  1.00 37.75           O  
ATOM   1466  N   VAL A 187       0.426 -21.787  20.688  1.00 38.44           N  
ATOM   1467  CA  VAL A 187       1.460 -22.705  20.186  1.00 38.44           C  
ATOM   1468  C   VAL A 187       1.122 -23.188  18.780  1.00 38.44           C  
ATOM   1469  CB  VAL A 187       1.661 -23.896  21.150  1.00 38.44           C  
ATOM   1470  O   VAL A 187       2.024 -23.262  17.964  1.00 38.44           O  
ATOM   1471  CG1 VAL A 187       2.573 -24.992  20.582  1.00 38.44           C  
ATOM   1472  CG2 VAL A 187       2.307 -23.426  22.462  1.00 38.44           C  
ATOM   1473  N   LEU A 188      -0.148 -23.440  18.450  1.00 39.38           N  
ATOM   1474  CA  LEU A 188      -0.568 -23.805  17.096  1.00 39.38           C  
ATOM   1475  C   LEU A 188      -0.419 -22.617  16.138  1.00 39.38           C  
ATOM   1476  CB  LEU A 188      -2.008 -24.351  17.123  1.00 39.38           C  
ATOM   1477  O   LEU A 188       0.128 -22.791  15.062  1.00 39.38           O  
ATOM   1478  CG  LEU A 188      -2.403 -25.151  15.871  1.00 39.38           C  
ATOM   1479  CD1 LEU A 188      -1.822 -26.567  15.923  1.00 39.38           C  
ATOM   1480  CD2 LEU A 188      -3.926 -25.268  15.794  1.00 39.38           C  
ATOM   1481  N   ASN A 189      -0.805 -21.398  16.534  1.00 39.56           N  
ATOM   1482  CA  ASN A 189      -0.549 -20.193  15.735  1.00 39.56           C  
ATOM   1483  C   ASN A 189       0.945 -19.902  15.596  1.00 39.56           C  
ATOM   1484  CB  ASN A 189      -1.254 -18.965  16.347  1.00 39.56           C  
ATOM   1485  O   ASN A 189       1.367 -19.474  14.532  1.00 39.56           O  
ATOM   1486  CG  ASN A 189      -2.541 -18.576  15.647  1.00 39.56           C  
ATOM   1487  ND2 ASN A 189      -3.295 -17.675  16.232  1.00 39.56           N  
ATOM   1488  OD1 ASN A 189      -2.890 -19.012  14.568  1.00 39.56           O  
ATOM   1489  N   TRP A 190       1.739 -20.124  16.645  1.00 38.06           N  
ATOM   1490  CA  TRP A 190       3.187 -19.936  16.625  1.00 38.06           C  
ATOM   1491  C   TRP A 190       3.865 -21.002  15.767  1.00 38.06           C  
ATOM   1492  CB  TRP A 190       3.729 -19.920  18.060  1.00 38.06           C  
ATOM   1493  O   TRP A 190       4.719 -20.658  14.970  1.00 38.06           O  
ATOM   1494  CG  TRP A 190       5.057 -19.257  18.235  1.00 38.06           C  
ATOM   1495  CD1 TRP A 190       5.232 -17.945  18.514  1.00 38.06           C  
ATOM   1496  CD2 TRP A 190       6.397 -19.832  18.146  1.00 38.06           C  
ATOM   1497  CE2 TRP A 190       7.344 -18.794  18.403  1.00 38.06           C  
ATOM   1498  CE3 TRP A 190       6.912 -21.116  17.866  1.00 38.06           C  
ATOM   1499  NE1 TRP A 190       6.580 -17.668  18.616  1.00 38.06           N  
ATOM   1500  CH2 TRP A 190       9.207 -20.305  18.110  1.00 38.06           C  
ATOM   1501  CZ2 TRP A 190       8.728 -19.015  18.392  1.00 38.06           C  
ATOM   1502  CZ3 TRP A 190       8.301 -21.348  17.846  1.00 38.06           C  
ATOM   1503  N   ALA A 191       3.430 -22.261  15.842  1.00 38.47           N  
ATOM   1504  CA  ALA A 191       3.892 -23.349  14.987  1.00 38.47           C  
ATOM   1505  C   ALA A 191       3.484 -23.128  13.528  1.00 38.47           C  
ATOM   1506  CB  ALA A 191       3.350 -24.681  15.519  1.00 38.47           C  
ATOM   1507  O   ALA A 191       4.296 -23.376  12.654  1.00 38.47           O  
ATOM   1508  N   LEU A 192       2.283 -22.601  13.263  1.00 38.66           N  
ATOM   1509  CA  LEU A 192       1.808 -22.246  11.921  1.00 38.66           C  
ATOM   1510  C   LEU A 192       2.522 -21.004  11.356  1.00 38.66           C  
ATOM   1511  CB  LEU A 192       0.280 -22.038  11.959  1.00 38.66           C  
ATOM   1512  O   LEU A 192       2.811 -20.971  10.166  1.00 38.66           O  
ATOM   1513  CG  LEU A 192      -0.548 -23.332  12.114  1.00 38.66           C  
ATOM   1514  CD1 LEU A 192      -1.993 -22.985  12.489  1.00 38.66           C  
ATOM   1515  CD2 LEU A 192      -0.580 -24.147  10.822  1.00 38.66           C  
ATOM   1516  N   LEU A 193       2.858 -20.009  12.189  1.00 39.50           N  
ATOM   1517  CA  LEU A 193       3.696 -18.858  11.812  1.00 39.50           C  
ATOM   1518  C   LEU A 193       5.155 -19.259  11.603  1.00 39.50           C  
ATOM   1519  CB  LEU A 193       3.612 -17.755  12.890  1.00 39.50           C  
ATOM   1520  O   LEU A 193       5.786 -18.768  10.677  1.00 39.50           O  
ATOM   1521  CG  LEU A 193       2.679 -16.598  12.491  1.00 39.50           C  
ATOM   1522  CD1 LEU A 193       1.943 -16.029  13.704  1.00 39.50           C  
ATOM   1523  CD2 LEU A 193       3.489 -15.465  11.853  1.00 39.50           C  
ATOM   1524  N   PHE A 194       5.679 -20.150  12.442  1.00 38.25           N  
ATOM   1525  CA  PHE A 194       7.019 -20.707  12.315  1.00 38.25           C  
ATOM   1526  C   PHE A 194       7.114 -21.592  11.068  1.00 38.25           C  
ATOM   1527  CB  PHE A 194       7.384 -21.447  13.610  1.00 38.25           C  
ATOM   1528  O   PHE A 194       8.074 -21.442  10.328  1.00 38.25           O  
ATOM   1529  CG  PHE A 194       8.842 -21.830  13.728  1.00 38.25           C  
ATOM   1530  CD1 PHE A 194       9.290 -23.082  13.270  1.00 38.25           C  
ATOM   1531  CD2 PHE A 194       9.756 -20.928  14.308  1.00 38.25           C  
ATOM   1532  CE1 PHE A 194      10.646 -23.432  13.392  1.00 38.25           C  
ATOM   1533  CE2 PHE A 194      11.113 -21.277  14.428  1.00 38.25           C  
ATOM   1534  CZ  PHE A 194      11.556 -22.531  13.971  1.00 38.25           C  
ATOM   1535  N   PHE A 195       6.095 -22.409  10.761  1.00 37.00           N  
ATOM   1536  CA  PHE A 195       5.990 -23.167   9.505  1.00 37.00           C  
ATOM   1537  C   PHE A 195       5.841 -22.250   8.289  1.00 37.00           C  
ATOM   1538  CB  PHE A 195       4.817 -24.169   9.537  1.00 37.00           C  
ATOM   1539  O   PHE A 195       6.535 -22.448   7.303  1.00 37.00           O  
ATOM   1540  CG  PHE A 195       5.248 -25.620   9.546  1.00 37.00           C  
ATOM   1541  CD1 PHE A 195       5.391 -26.297   8.322  1.00 37.00           C  
ATOM   1542  CD2 PHE A 195       5.523 -26.291  10.752  1.00 37.00           C  
ATOM   1543  CE1 PHE A 195       5.798 -27.640   8.297  1.00 37.00           C  
ATOM   1544  CE2 PHE A 195       5.935 -27.637  10.728  1.00 37.00           C  
ATOM   1545  CZ  PHE A 195       6.071 -28.311   9.500  1.00 37.00           C  
ATOM   1546  N   GLY A 196       4.986 -21.225   8.350  1.00 36.44           N  
ATOM   1547  CA  GLY A 196       4.824 -20.255   7.261  1.00 36.44           C  
ATOM   1548  C   GLY A 196       6.077 -19.406   7.025  1.00 36.44           C  
ATOM   1549  O   GLY A 196       6.392 -19.081   5.885  1.00 36.44           O  
ATOM   1550  N   TYR A 197       6.826 -19.092   8.086  1.00 36.59           N  
ATOM   1551  CA  TYR A 197       8.134 -18.445   7.999  1.00 36.59           C  
ATOM   1552  C   TYR A 197       9.210 -19.401   7.480  1.00 36.59           C  
ATOM   1553  CB  TYR A 197       8.525 -17.866   9.365  1.00 36.59           C  
ATOM   1554  O   TYR A 197      10.032 -18.963   6.694  1.00 36.59           O  
ATOM   1555  CG  TYR A 197       9.872 -17.164   9.379  1.00 36.59           C  
ATOM   1556  CD1 TYR A 197      11.034 -17.880   9.727  1.00 36.59           C  
ATOM   1557  CD2 TYR A 197       9.969 -15.808   9.008  1.00 36.59           C  
ATOM   1558  CE1 TYR A 197      12.292 -17.248   9.700  1.00 36.59           C  
ATOM   1559  CE2 TYR A 197      11.223 -15.167   8.994  1.00 36.59           C  
ATOM   1560  OH  TYR A 197      13.598 -15.273   9.303  1.00 36.59           O  
ATOM   1561  CZ  TYR A 197      12.387 -15.888   9.334  1.00 36.59           C  
ATOM   1562  N   PHE A 198       9.208 -20.683   7.863  1.00 35.97           N  
ATOM   1563  CA  PHE A 198      10.155 -21.674   7.337  1.00 35.97           C  
ATOM   1564  C   PHE A 198       9.917 -21.942   5.849  1.00 35.97           C  
ATOM   1565  CB  PHE A 198      10.114 -22.978   8.153  1.00 35.97           C  
ATOM   1566  O   PHE A 198      10.853 -21.837   5.069  1.00 35.97           O  
ATOM   1567  CG  PHE A 198      11.447 -23.321   8.780  1.00 35.97           C  
ATOM   1568  CD1 PHE A 198      12.343 -24.157   8.090  1.00 35.97           C  
ATOM   1569  CD2 PHE A 198      11.807 -22.785  10.032  1.00 35.97           C  
ATOM   1570  CE1 PHE A 198      13.591 -24.469   8.655  1.00 35.97           C  
ATOM   1571  CE2 PHE A 198      13.061 -23.092  10.593  1.00 35.97           C  
ATOM   1572  CZ  PHE A 198      13.952 -23.937   9.905  1.00 35.97           C  
ATOM   1573  N   ILE A 199       8.661 -22.152   5.446  1.00 35.09           N  
ATOM   1574  CA  ILE A 199       8.266 -22.288   4.036  1.00 35.09           C  
ATOM   1575  C   ILE A 199       8.592 -20.995   3.267  1.00 35.09           C  
ATOM   1576  CB  ILE A 199       6.768 -22.680   3.950  1.00 35.09           C  
ATOM   1577  O   ILE A 199       9.118 -21.041   2.163  1.00 35.09           O  
ATOM   1578  CG1 ILE A 199       6.542 -24.106   4.516  1.00 35.09           C  
ATOM   1579  CG2 ILE A 199       6.253 -22.613   2.499  1.00 35.09           C  
ATOM   1580  CD1 ILE A 199       5.066 -24.488   4.703  1.00 35.09           C  
ATOM   1581  N   GLY A 200       8.349 -19.818   3.854  1.00 30.36           N  
ATOM   1582  CA  GLY A 200       8.692 -18.530   3.236  1.00 30.36           C  
ATOM   1583  C   GLY A 200      10.190 -18.185   3.235  1.00 30.36           C  
ATOM   1584  O   GLY A 200      10.618 -17.357   2.435  1.00 30.36           O  
ATOM   1585  N   ALA A 201      10.984 -18.784   4.125  1.00 31.44           N  
ATOM   1586  CA  ALA A 201      12.437 -18.637   4.183  1.00 31.44           C  
ATOM   1587  C   ALA A 201      13.151 -19.631   3.255  1.00 31.44           C  
ATOM   1588  CB  ALA A 201      12.912 -18.775   5.636  1.00 31.44           C  
ATOM   1589  O   ALA A 201      14.205 -19.276   2.734  1.00 31.44           O  
ATOM   1590  N   GLU A 202      12.572 -20.815   3.017  1.00 29.72           N  
ATOM   1591  CA  GLU A 202      12.999 -21.737   1.954  1.00 29.72           C  
ATOM   1592  C   GLU A 202      12.733 -21.142   0.560  1.00 29.72           C  
ATOM   1593  CB  GLU A 202      12.325 -23.118   2.116  1.00 29.72           C  
ATOM   1594  O   GLU A 202      13.587 -21.243  -0.311  1.00 29.72           O  
ATOM   1595  CG  GLU A 202      13.138 -24.050   3.033  1.00 29.72           C  
ATOM   1596  CD  GLU A 202      12.534 -25.461   3.181  1.00 29.72           C  
ATOM   1597  OE1 GLU A 202      13.329 -26.419   3.331  1.00 29.72           O  
ATOM   1598  OE2 GLU A 202      11.287 -25.574   3.244  1.00 29.72           O  
ATOM   1599  N   ILE A 203      11.628 -20.411   0.361  1.00 34.25           N  
ATOM   1600  CA  ILE A 203      11.273 -19.809  -0.939  1.00 34.25           C  
ATOM   1601  C   ILE A 203      11.794 -18.354  -1.035  1.00 34.25           C  
ATOM   1602  CB  ILE A 203       9.758 -19.978  -1.236  1.00 34.25           C  
ATOM   1603  O   ILE A 203      11.032 -17.388  -1.155  1.00 34.25           O  
ATOM   1604  CG1 ILE A 203       9.267 -21.439  -1.048  1.00 34.25           C  
ATOM   1605  CG2 ILE A 203       9.440 -19.566  -2.692  1.00 34.25           C  
ATOM   1606  CD1 ILE A 203       7.740 -21.566  -0.956  1.00 34.25           C  
ATOM   1607  N   ARG A 204      13.119 -18.142  -0.977  1.00 34.12           N  
ATOM   1608  CA  ARG A 204      13.744 -16.852  -1.357  1.00 34.12           C  
ATOM   1609  C   ARG A 204      14.067 -16.837  -2.856  1.00 34.12           C  
ATOM   1610  CB  ARG A 204      14.968 -16.512  -0.477  1.00 34.12           C  
ATOM   1611  O   ARG A 204      15.201 -17.033  -3.271  1.00 34.12           O  
ATOM   1612  CG  ARG A 204      14.609 -15.656   0.748  1.00 34.12           C  
ATOM   1613  CD  ARG A 204      15.898 -15.194   1.446  1.00 34.12           C  
ATOM   1614  NE  ARG A 204      15.631 -14.253   2.555  1.00 34.12           N  
ATOM   1615  NH1 ARG A 204      17.728 -13.316   2.626  1.00 34.12           N  
ATOM   1616  NH2 ARG A 204      16.140 -12.568   4.006  1.00 34.12           N  
ATOM   1617  CZ  ARG A 204      16.500 -13.392   3.059  1.00 34.12           C  
ATOM   1618  N   LEU A 205      13.066 -16.514  -3.678  1.00 31.88           N  
ATOM   1619  CA  LEU A 205      13.259 -16.203  -5.101  1.00 31.88           C  
ATOM   1620  C   LEU A 205      13.917 -14.820  -5.267  1.00 31.88           C  
ATOM   1621  CB  LEU A 205      11.913 -16.323  -5.848  1.00 31.88           C  
ATOM   1622  O   LEU A 205      13.249 -13.774  -5.260  1.00 31.88           O  
ATOM   1623  CG  LEU A 205      11.649 -17.751  -6.368  1.00 31.88           C  
ATOM   1624  CD1 LEU A 205      10.151 -18.003  -6.524  1.00 31.88           C  
ATOM   1625  CD2 LEU A 205      12.303 -17.944  -7.736  1.00 31.88           C  
ATOM   1626  N   VAL A 206      15.241 -14.811  -5.428  1.00 34.22           N  
ATOM   1627  CA  VAL A 206      15.983 -13.663  -5.959  1.00 34.22           C  
ATOM   1628  C   VAL A 206      15.835 -13.690  -7.479  1.00 34.22           C  
ATOM   1629  CB  VAL A 206      17.464 -13.667  -5.520  1.00 34.22           C  
ATOM   1630  O   VAL A 206      16.385 -14.544  -8.166  1.00 34.22           O  
ATOM   1631  CG1 VAL A 206      18.197 -12.431  -6.063  1.00 34.22           C  
ATOM   1632  CG2 VAL A 206      17.578 -13.640  -3.989  1.00 34.22           C  
ATOM   1633  N   ILE A 207      15.063 -12.748  -8.025  1.00 30.86           N  
ATOM   1634  CA  ILE A 207      15.047 -12.512  -9.471  1.00 30.86           C  
ATOM   1635  C   ILE A 207      16.352 -11.786  -9.793  1.00 30.86           C  
ATOM   1636  CB  ILE A 207      13.794 -11.730  -9.928  1.00 30.86           C  
ATOM   1637  O   ILE A 207      16.446 -10.567  -9.626  1.00 30.86           O  
ATOM   1638  CG1 ILE A 207      12.503 -12.483  -9.528  1.00 30.86           C  
ATOM   1639  CG2 ILE A 207      13.841 -11.508 -11.454  1.00 30.86           C  
ATOM   1640  CD1 ILE A 207      11.211 -11.706  -9.817  1.00 30.86           C  
ATOM   1641  N   ASN A 208      17.368 -12.538 -10.209  1.00 31.08           N  
ATOM   1642  CA  ASN A 208      18.583 -11.945 -10.742  1.00 31.08           C  
ATOM   1643  C   ASN A 208      18.247 -11.270 -12.070  1.00 31.08           C  
ATOM   1644  CB  ASN A 208      19.706 -12.993 -10.839  1.00 31.08           C  
ATOM   1645  O   ASN A 208      17.811 -11.896 -13.035  1.00 31.08           O  
ATOM   1646  CG  ASN A 208      20.504 -13.094  -9.550  1.00 31.08           C  
ATOM   1647  ND2 ASN A 208      21.112 -14.222  -9.287  1.00 31.08           N  
ATOM   1648  OD1 ASN A 208      20.623 -12.146  -8.790  1.00 31.08           O  
ATOM   1649  N   TYR A 209      18.416  -9.951 -12.098  1.00 32.34           N  
ATOM   1650  CA  TYR A 209      18.263  -9.183 -13.321  1.00 32.34           C  
ATOM   1651  C   TYR A 209      19.459  -9.492 -14.238  1.00 32.34           C  
ATOM   1652  CB  TYR A 209      18.122  -7.689 -13.009  1.00 32.34           C  
ATOM   1653  O   TYR A 209      20.602  -9.376 -13.789  1.00 32.34           O  
ATOM   1654  CG  TYR A 209      16.722  -7.297 -12.570  1.00 32.34           C  
ATOM   1655  CD1 TYR A 209      15.808  -6.795 -13.518  1.00 32.34           C  
ATOM   1656  CD2 TYR A 209      16.322  -7.457 -11.229  1.00 32.34           C  
ATOM   1657  CE1 TYR A 209      14.504  -6.437 -13.124  1.00 32.34           C  
ATOM   1658  CE2 TYR A 209      15.018  -7.104 -10.832  1.00 32.34           C  
ATOM   1659  OH  TYR A 209      12.848  -6.246 -11.404  1.00 32.34           O  
ATOM   1660  CZ  TYR A 209      14.108  -6.590 -11.781  1.00 32.34           C  
ATOM   1661  N   PRO A 210      19.232  -9.828 -15.520  1.00 33.12           N  
ATOM   1662  CA  PRO A 210      20.244 -10.380 -16.431  1.00 33.12           C  
ATOM   1663  C   PRO A 210      21.393  -9.424 -16.807  1.00 33.12           C  
ATOM   1664  CB  PRO A 210      19.457 -10.870 -17.657  1.00 33.12           C  
ATOM   1665  O   PRO A 210      22.208  -9.755 -17.656  1.00 33.12           O  
ATOM   1666  CG  PRO A 210      18.192 -10.016 -17.646  1.00 33.12           C  
ATOM   1667  CD  PRO A 210      17.926  -9.834 -16.159  1.00 33.12           C  
ATOM   1668  N   TYR A 211      21.490  -8.248 -16.184  1.00 35.34           N  
ATOM   1669  CA  TYR A 211      22.574  -7.289 -16.416  1.00 35.34           C  
ATOM   1670  C   TYR A 211      23.608  -7.237 -15.285  1.00 35.34           C  
ATOM   1671  CB  TYR A 211      21.973  -5.913 -16.720  1.00 35.34           C  
ATOM   1672  O   TYR A 211      24.601  -6.529 -15.412  1.00 35.34           O  
ATOM   1673  CG  TYR A 211      21.173  -5.894 -18.007  1.00 35.34           C  
ATOM   1674  CD1 TYR A 211      21.850  -5.928 -19.242  1.00 35.34           C  
ATOM   1675  CD2 TYR A 211      19.765  -5.873 -17.975  1.00 35.34           C  
ATOM   1676  CE1 TYR A 211      21.124  -5.930 -20.447  1.00 35.34           C  
ATOM   1677  CE2 TYR A 211      19.035  -5.872 -19.179  1.00 35.34           C  
ATOM   1678  OH  TYR A 211      19.005  -5.893 -21.574  1.00 35.34           O  
ATOM   1679  CZ  TYR A 211      19.714  -5.899 -20.415  1.00 35.34           C  
ATOM   1680  N   ALA A 212      23.402  -7.977 -14.189  1.00 32.12           N  
ATOM   1681  CA  ALA A 212      24.401  -8.099 -13.125  1.00 32.12           C  
ATOM   1682  C   ALA A 212      25.461  -9.178 -13.415  1.00 32.12           C  
ATOM   1683  CB  ALA A 212      23.677  -8.346 -11.798  1.00 32.12           C  
ATOM   1684  O   ALA A 212      26.477  -9.224 -12.724  1.00 32.12           O  
ATOM   1685  N   GLN A 213      25.245 -10.031 -14.425  1.00 38.12           N  
ATOM   1686  CA  GLN A 213      26.219 -11.035 -14.844  1.00 38.12           C  
ATOM   1687  C   GLN A 213      26.814 -10.664 -16.211  1.00 38.12           C  
ATOM   1688  CB  GLN A 213      25.618 -12.445 -14.815  1.00 38.12           C  
ATOM   1689  O   GLN A 213      26.060 -10.434 -17.158  1.00 38.12           O  
ATOM   1690  CG  GLN A 213      25.427 -12.915 -13.361  1.00 38.12           C  
ATOM   1691  CD  GLN A 213      24.971 -14.365 -13.246  1.00 38.12           C  
ATOM   1692  NE2 GLN A 213      24.859 -14.891 -12.044  1.00 38.12           N  
ATOM   1693  OE1 GLN A 213      24.692 -15.049 -14.213  1.00 38.12           O  
ATOM   1694  N   PRO A 214      28.152 -10.595 -16.325  1.00 39.38           N  
ATOM   1695  CA  PRO A 214      28.848 -10.101 -17.516  1.00 39.38           C  
ATOM   1696  C   PRO A 214      28.686 -10.979 -18.771  1.00 39.38           C  
ATOM   1697  CB  PRO A 214      30.316  -9.956 -17.087  1.00 39.38           C  
ATOM   1698  O   PRO A 214      29.071 -10.549 -19.854  1.00 39.38           O  
ATOM   1699  CG  PRO A 214      30.472 -10.940 -15.931  1.00 39.38           C  
ATOM   1700  CD  PRO A 214      29.104 -10.914 -15.271  1.00 39.38           C  
ATOM   1701  N   ASP A 215      28.073 -12.162 -18.659  1.00 36.59           N  
ATOM   1702  CA  ASP A 215      28.158 -13.212 -19.684  1.00 36.59           C  
ATOM   1703  C   ASP A 215      26.884 -13.409 -20.530  1.00 36.59           C  
ATOM   1704  CB  ASP A 215      28.634 -14.513 -19.020  1.00 36.59           C  
ATOM   1705  O   ASP A 215      26.797 -14.352 -21.315  1.00 36.59           O  
ATOM   1706  CG  ASP A 215      30.009 -14.375 -18.350  1.00 36.59           C  
ATOM   1707  OD1 ASP A 215      30.824 -13.547 -18.815  1.00 36.59           O  
ATOM   1708  OD2 ASP A 215      30.225 -15.094 -17.352  1.00 36.59           O  
ATOM   1709  N   GLY A 216      25.878 -12.534 -20.412  1.00 37.94           N  
ATOM   1710  CA  GLY A 216      24.744 -12.498 -21.351  1.00 37.94           C  
ATOM   1711  C   GLY A 216      23.852 -13.751 -21.394  1.00 37.94           C  
ATOM   1712  O   GLY A 216      23.100 -13.927 -22.354  1.00 37.94           O  
ATOM   1713  N   GLN A 217      23.893 -14.619 -20.380  1.00 32.03           N  
ATOM   1714  CA  GLN A 217      22.970 -15.750 -20.288  1.00 32.03           C  
ATOM   1715  C   GLN A 217      21.581 -15.261 -19.855  1.00 32.03           C  
ATOM   1716  CB  GLN A 217      23.529 -16.859 -19.384  1.00 32.03           C  
ATOM   1717  O   GLN A 217      21.430 -14.528 -18.879  1.00 32.03           O  
ATOM   1718  CG  GLN A 217      24.762 -17.525 -20.022  1.00 32.03           C  
ATOM   1719  CD  GLN A 217      25.221 -18.787 -19.298  1.00 32.03           C  
ATOM   1720  NE2 GLN A 217      26.274 -19.422 -19.766  1.00 32.03           N  
ATOM   1721  OE1 GLN A 217      24.651 -19.248 -18.326  1.00 32.03           O  
ATOM   1722  N   GLY A 218      20.552 -15.628 -20.623  1.00 40.28           N  
ATOM   1723  CA  GLY A 218      19.168 -15.270 -20.322  1.00 40.28           C  
ATOM   1724  C   GLY A 218      18.724 -15.788 -18.951  1.00 40.28           C  
ATOM   1725  O   GLY A 218      19.161 -16.847 -18.531  1.00 40.28           O  
ATOM   1726  N   TRP A 219      17.855 -15.018 -18.288  1.00 43.06           N  
ATOM   1727  CA  TRP A 219      16.976 -15.381 -17.165  1.00 43.06           C  
ATOM   1728  C   TRP A 219      17.381 -16.662 -16.415  1.00 43.06           C  
ATOM   1729  CB  TRP A 219      15.525 -15.496 -17.677  1.00 43.06           C  
ATOM   1730  O   TRP A 219      16.876 -17.743 -16.712  1.00 43.06           O  
ATOM   1731  CG  TRP A 219      14.910 -14.296 -18.346  1.00 43.06           C  
ATOM   1732  CD1 TRP A 219      15.412 -13.635 -19.417  1.00 43.06           C  
ATOM   1733  CD2 TRP A 219      13.601 -13.689 -18.098  1.00 43.06           C  
ATOM   1734  CE2 TRP A 219      13.407 -12.634 -19.041  1.00 43.06           C  
ATOM   1735  CE3 TRP A 219      12.533 -13.951 -17.211  1.00 43.06           C  
ATOM   1736  NE1 TRP A 219      14.558 -12.624 -19.794  1.00 43.06           N  
ATOM   1737  CH2 TRP A 219      11.190 -12.164 -18.204  1.00 43.06           C  
ATOM   1738  CZ2 TRP A 219      12.232 -11.874 -19.100  1.00 43.06           C  
ATOM   1739  CZ3 TRP A 219      11.342 -13.199 -17.265  1.00 43.06           C  
ATOM   1740  N   THR A 220      18.245 -16.543 -15.408  1.00 34.03           N  
ATOM   1741  CA  THR A 220      18.527 -17.638 -14.474  1.00 34.03           C  
ATOM   1742  C   THR A 220      18.049 -17.279 -13.072  1.00 34.03           C  
ATOM   1743  CB  THR A 220      20.001 -18.068 -14.493  1.00 34.03           C  
ATOM   1744  O   THR A 220      18.329 -16.207 -12.534  1.00 34.03           O  
ATOM   1745  CG2 THR A 220      20.348 -18.819 -15.778  1.00 34.03           C  
ATOM   1746  OG1 THR A 220      20.851 -16.949 -14.411  1.00 34.03           O  
ATOM   1747  N   ILE A 221      17.280 -18.192 -12.483  1.00 34.00           N  
ATOM   1748  CA  ILE A 221      16.881 -18.156 -11.078  1.00 34.00           C  
ATOM   1749  C   ILE A 221      18.043 -18.773 -10.291  1.00 34.00           C  
ATOM   1750  CB  ILE A 221      15.549 -18.925 -10.894  1.00 34.00           C  
ATOM   1751  O   ILE A 221      18.391 -19.927 -10.532  1.00 34.00           O  
ATOM   1752  CG1 ILE A 221      14.403 -18.251 -11.692  1.00 34.00           C  
ATOM   1753  CG2 ILE A 221      15.199 -19.006  -9.401  1.00 34.00           C  
ATOM   1754  CD1 ILE A 221      13.131 -19.103 -11.802  1.00 34.00           C  
ATOM   1755  N   GLN A 222      18.672 -18.009  -9.396  1.00 32.81           N  
ATOM   1756  CA  GLN A 222      19.678 -18.527  -8.462  1.00 32.81           C  
ATOM   1757  C   GLN A 222      19.119 -18.452  -7.042  1.00 32.81           C  
ATOM   1758  CB  GLN A 222      21.017 -17.774  -8.593  1.00 32.81           C  
ATOM   1759  O   GLN A 222      18.766 -17.374  -6.566  1.00 32.81           O  
ATOM   1760  CG  GLN A 222      22.046 -18.543  -9.437  1.00 32.81           C  
ATOM   1761  CD  GLN A 222      23.391 -17.824  -9.560  1.00 32.81           C  
ATOM   1762  NE2 GLN A 222      24.421 -18.501 -10.022  1.00 32.81           N  
ATOM   1763  OE1 GLN A 222      23.548 -16.644  -9.290  1.00 32.81           O  
ATOM   1764  N   GLU A 223      19.041 -19.607  -6.388  1.00 34.25           N  
ATOM   1765  CA  GLU A 223      18.752 -19.740  -4.961  1.00 34.25           C  
ATOM   1766  C   GLU A 223      19.988 -19.300  -4.161  1.00 34.25           C  
ATOM   1767  CB  GLU A 223      18.377 -21.202  -4.651  1.00 34.25           C  
ATOM   1768  O   GLU A 223      21.088 -19.814  -4.366  1.00 34.25           O  
ATOM   1769  CG  GLU A 223      16.976 -21.579  -5.167  1.00 34.25           C  
ATOM   1770  CD  GLU A 223      16.691 -23.095  -5.146  1.00 34.25           C  
ATOM   1771  OE1 GLU A 223      15.602 -23.472  -5.626  1.00 34.25           O  
ATOM   1772  OE2 GLU A 223      17.586 -23.888  -4.769  1.00 34.25           O  
ATOM   1773  N   GLU A 224      19.829 -18.315  -3.277  1.00 34.97           N  
ATOM   1774  CA  GLU A 224      20.873 -17.907  -2.330  1.00 34.97           C  
ATOM   1775  C   GLU A 224      20.799 -18.800  -1.079  1.00 34.97           C  
ATOM   1776  CB  GLU A 224      20.716 -16.412  -1.970  1.00 34.97           C  
ATOM   1777  O   GLU A 224      19.707 -19.039  -0.559  1.00 34.97           O  
ATOM   1778  CG  GLU A 224      22.026 -15.616  -2.109  1.00 34.97           C  
ATOM   1779  CD  GLU A 224      21.906 -14.141  -1.664  1.00 34.97           C  
ATOM   1780  OE1 GLU A 224      22.892 -13.393  -1.863  1.00 34.97           O  
ATOM   1781  OE2 GLU A 224      20.847 -13.743  -1.113  1.00 34.97           O  
ATOM   1782  N   GLU A 225      21.940 -19.266  -0.559  1.00 32.28           N  
ATOM   1783  CA  GLU A 225      21.963 -20.029   0.696  1.00 32.28           C  
ATOM   1784  C   GLU A 225      21.438 -19.190   1.883  1.00 32.28           C  
ATOM   1785  CB  GLU A 225      23.365 -20.575   1.020  1.00 32.28           C  
ATOM   1786  O   GLU A 225      21.692 -17.981   1.972  1.00 32.28           O  
ATOM   1787  CG  GLU A 225      23.730 -21.833   0.214  1.00 32.28           C  
ATOM   1788  CD  GLU A 225      25.034 -22.500   0.697  1.00 32.28           C  
ATOM   1789  OE1 GLU A 225      25.312 -23.629   0.235  1.00 32.28           O  
ATOM   1790  OE2 GLU A 225      25.747 -21.896   1.535  1.00 32.28           O  
ATOM   1791  N   PRO A 226      20.715 -19.810   2.837  1.00 32.75           N  
ATOM   1792  CA  PRO A 226      20.004 -19.100   3.894  1.00 32.75           C  
ATOM   1793  C   PRO A 226      20.960 -18.453   4.909  1.00 32.75           C  
ATOM   1794  CB  PRO A 226      19.059 -20.140   4.513  1.00 32.75           C  
ATOM   1795  O   PRO A 226      21.381 -19.054   5.897  1.00 32.75           O  
ATOM   1796  CG  PRO A 226      19.762 -21.470   4.248  1.00 32.75           C  
ATOM   1797  CD  PRO A 226      20.429 -21.235   2.897  1.00 32.75           C  
ATOM   1798  N   GLY A 227      21.252 -17.166   4.719  1.00 32.91           N  
ATOM   1799  CA  GLY A 227      21.887 -16.326   5.731  1.00 32.91           C  
ATOM   1800  C   GLY A 227      20.914 -15.998   6.868  1.00 32.91           C  
ATOM   1801  O   GLY A 227      20.014 -15.171   6.715  1.00 32.91           O  
ATOM   1802  N   ILE A 228      21.089 -16.621   8.037  1.00 40.66           N  
ATOM   1803  CA  ILE A 228      20.318 -16.292   9.246  1.00 40.66           C  
ATOM   1804  C   ILE A 228      20.741 -14.900   9.740  1.00 40.66           C  
ATOM   1805  CB  ILE A 228      20.470 -17.384  10.336  1.00 40.66           C  
ATOM   1806  O   ILE A 228      21.770 -14.730  10.398  1.00 40.66           O  
ATOM   1807  CG1 ILE A 228      19.983 -18.755   9.806  1.00 40.66           C  
ATOM   1808  CG2 ILE A 228      19.686 -16.993  11.610  1.00 40.66           C  
ATOM   1809  CD1 ILE A 228      20.243 -19.929  10.760  1.00 40.66           C  
ATOM   1810  N   TYR A 229      19.933 -13.879   9.444  1.00 42.81           N  
ATOM   1811  CA  TYR A 229      20.150 -12.521   9.943  1.00 42.81           C  
ATOM   1812  C   TYR A 229      19.798 -12.446  11.431  1.00 42.81           C  
ATOM   1813  CB  TYR A 229      19.389 -11.482   9.108  1.00 42.81           C  
ATOM   1814  O   TYR A 229      18.663 -12.166  11.826  1.00 42.81           O  
ATOM   1815  CG  TYR A 229      19.943 -11.311   7.708  1.00 42.81           C  
ATOM   1816  CD1 TYR A 229      20.995 -10.404   7.457  1.00 42.81           C  
ATOM   1817  CD2 TYR A 229      19.431 -12.098   6.661  1.00 42.81           C  
ATOM   1818  CE1 TYR A 229      21.524 -10.276   6.156  1.00 42.81           C  
ATOM   1819  CE2 TYR A 229      19.966 -11.981   5.368  1.00 42.81           C  
ATOM   1820  OH  TYR A 229      21.483 -10.966   3.843  1.00 42.81           O  
ATOM   1821  CZ  TYR A 229      21.002 -11.065   5.107  1.00 42.81           C  
ATOM   1822  N   TRP A 230      20.817 -12.644  12.266  1.00 36.16           N  
ATOM   1823  CA  TRP A 230      20.787 -12.506  13.725  1.00 36.16           C  
ATOM   1824  C   TRP A 230      20.104 -11.227  14.231  1.00 36.16           C  
ATOM   1825  CB  TRP A 230      22.237 -12.574  14.224  1.00 36.16           C  
ATOM   1826  O   TRP A 230      19.587 -11.210  15.341  1.00 36.16           O  
ATOM   1827  CG  TRP A 230      22.720 -13.967  14.461  1.00 36.16           C  
ATOM   1828  CD1 TRP A 230      23.397 -14.759  13.598  1.00 36.16           C  
ATOM   1829  CD2 TRP A 230      22.509 -14.767  15.660  1.00 36.16           C  
ATOM   1830  CE2 TRP A 230      23.109 -16.045  15.465  1.00 36.16           C  
ATOM   1831  CE3 TRP A 230      21.850 -14.536  16.888  1.00 36.16           C  
ATOM   1832  NE1 TRP A 230      23.639 -15.984  14.193  1.00 36.16           N  
ATOM   1833  CH2 TRP A 230      22.412 -16.783  17.661  1.00 36.16           C  
ATOM   1834  CZ2 TRP A 230      23.069 -17.045  16.446  1.00 36.16           C  
ATOM   1835  CZ3 TRP A 230      21.803 -15.534  17.880  1.00 36.16           C  
ATOM   1836  N   TRP A 231      20.028 -10.172  13.416  1.00 35.44           N  
ATOM   1837  CA  TRP A 231      19.372  -8.910  13.758  1.00 35.44           C  
ATOM   1838  C   TRP A 231      17.832  -8.990  13.793  1.00 35.44           C  
ATOM   1839  CB  TRP A 231      19.872  -7.826  12.792  1.00 35.44           C  
ATOM   1840  O   TRP A 231      17.214  -8.365  14.652  1.00 35.44           O  
ATOM   1841  CG  TRP A 231      20.295  -6.567  13.474  1.00 35.44           C  
ATOM   1842  CD1 TRP A 231      21.535  -6.312  13.950  1.00 35.44           C  
ATOM   1843  CD2 TRP A 231      19.496  -5.386  13.778  1.00 35.44           C  
ATOM   1844  CE2 TRP A 231      20.330  -4.439  14.445  1.00 35.44           C  
ATOM   1845  CE3 TRP A 231      18.154  -5.013  13.543  1.00 35.44           C  
ATOM   1846  NE1 TRP A 231      21.560  -5.056  14.525  1.00 35.44           N  
ATOM   1847  CH2 TRP A 231      18.521  -2.839  14.596  1.00 35.44           C  
ATOM   1848  CZ2 TRP A 231      19.858  -3.187  14.860  1.00 35.44           C  
ATOM   1849  CZ3 TRP A 231      17.675  -3.748  13.934  1.00 35.44           C  
ATOM   1850  N   ALA A 232      17.203  -9.793  12.922  1.00 37.59           N  
ATOM   1851  CA  ALA A 232      15.753 -10.029  12.939  1.00 37.59           C  
ATOM   1852  C   ALA A 232      15.350 -10.947  14.103  1.00 37.59           C  
ATOM   1853  CB  ALA A 232      15.329 -10.617  11.587  1.00 37.59           C  
ATOM   1854  O   ALA A 232      14.333 -10.715  14.752  1.00 37.59           O  
ATOM   1855  N   VAL A 233      16.200 -11.929  14.424  1.00 38.66           N  
ATOM   1856  CA  VAL A 233      16.049 -12.804  15.596  1.00 38.66           C  
ATOM   1857  C   VAL A 233      16.247 -12.011  16.892  1.00 38.66           C  
ATOM   1858  CB  VAL A 233      17.014 -14.003  15.510  1.00 38.66           C  
ATOM   1859  O   VAL A 233      15.440 -12.133  17.806  1.00 38.66           O  
ATOM   1860  CG1 VAL A 233      16.875 -14.938  16.717  1.00 38.66           C  
ATOM   1861  CG2 VAL A 233      16.749 -14.827  14.241  1.00 38.66           C  
ATOM   1862  N   LEU A 234      17.248 -11.127  16.962  1.00 35.53           N  
ATOM   1863  CA  LEU A 234      17.481 -10.245  18.110  1.00 35.53           C  
ATOM   1864  C   LEU A 234      16.342  -9.225  18.293  1.00 35.53           C  
ATOM   1865  CB  LEU A 234      18.852  -9.567  17.929  1.00 35.53           C  
ATOM   1866  O   LEU A 234      15.931  -8.978  19.423  1.00 35.53           O  
ATOM   1867  CG  LEU A 234      19.364  -8.791  19.154  1.00 35.53           C  
ATOM   1868  CD1 LEU A 234      19.763  -9.728  20.297  1.00 35.53           C  
ATOM   1869  CD2 LEU A 234      20.589  -7.965  18.760  1.00 35.53           C  
ATOM   1870  N   GLN A 235      15.772  -8.693  17.202  1.00 38.78           N  
ATOM   1871  CA  GLN A 235      14.541  -7.888  17.231  1.00 38.78           C  
ATOM   1872  C   GLN A 235      13.334  -8.706  17.711  1.00 38.78           C  
ATOM   1873  CB  GLN A 235      14.265  -7.291  15.839  1.00 38.78           C  
ATOM   1874  O   GLN A 235      12.582  -8.212  18.542  1.00 38.78           O  
ATOM   1875  CG  GLN A 235      15.023  -5.978  15.576  1.00 38.78           C  
ATOM   1876  CD  GLN A 235      14.290  -4.713  16.034  1.00 38.78           C  
ATOM   1877  NE2 GLN A 235      14.913  -3.565  15.890  1.00 38.78           N  
ATOM   1878  OE1 GLN A 235      13.160  -4.706  16.502  1.00 38.78           O  
ATOM   1879  N   LEU A 236      13.171  -9.961  17.273  1.00 38.28           N  
ATOM   1880  CA  LEU A 236      12.118 -10.871  17.751  1.00 38.28           C  
ATOM   1881  C   LEU A 236      12.262 -11.200  19.247  1.00 38.28           C  
ATOM   1882  CB  LEU A 236      12.136 -12.178  16.923  1.00 38.28           C  
ATOM   1883  O   LEU A 236      11.265 -11.242  19.967  1.00 38.28           O  
ATOM   1884  CG  LEU A 236      10.886 -12.395  16.044  1.00 38.28           C  
ATOM   1885  CD1 LEU A 236      11.214 -12.252  14.557  1.00 38.28           C  
ATOM   1886  CD2 LEU A 236      10.307 -13.792  16.275  1.00 38.28           C  
ATOM   1887  N   VAL A 237      13.493 -11.401  19.726  1.00 37.03           N  
ATOM   1888  CA  VAL A 237      13.807 -11.697  21.134  1.00 37.03           C  
ATOM   1889  C   VAL A 237      13.611 -10.458  22.016  1.00 37.03           C  
ATOM   1890  CB  VAL A 237      15.231 -12.286  21.251  1.00 37.03           C  
ATOM   1891  O   VAL A 237      13.001 -10.557  23.080  1.00 37.03           O  
ATOM   1892  CG1 VAL A 237      15.707 -12.420  22.703  1.00 37.03           C  
ATOM   1893  CG2 VAL A 237      15.293 -13.695  20.639  1.00 37.03           C  
ATOM   1894  N   LEU A 238      14.042  -9.274  21.561  1.00 34.25           N  
ATOM   1895  CA  LEU A 238      13.836  -8.006  22.274  1.00 34.25           C  
ATOM   1896  C   LEU A 238      12.368  -7.535  22.237  1.00 34.25           C  
ATOM   1897  CB  LEU A 238      14.799  -6.937  21.714  1.00 34.25           C  
ATOM   1898  O   LEU A 238      11.897  -6.941  23.206  1.00 34.25           O  
ATOM   1899  CG  LEU A 238      16.272  -7.127  22.136  1.00 34.25           C  
ATOM   1900  CD1 LEU A 238      17.187  -6.243  21.286  1.00 34.25           C  
ATOM   1901  CD2 LEU A 238      16.494  -6.739  23.602  1.00 34.25           C  
ATOM   1902  N   GLN A 239      11.610  -7.839  21.176  1.00 34.06           N  
ATOM   1903  CA  GLN A 239      10.166  -7.555  21.079  1.00 34.06           C  
ATOM   1904  C   GLN A 239       9.300  -8.566  21.846  1.00 34.06           C  
ATOM   1905  CB  GLN A 239       9.725  -7.511  19.606  1.00 34.06           C  
ATOM   1906  O   GLN A 239       8.220  -8.210  22.329  1.00 34.06           O  
ATOM   1907  CG  GLN A 239      10.186  -6.235  18.882  1.00 34.06           C  
ATOM   1908  CD  GLN A 239       9.833  -6.236  17.397  1.00 34.06           C  
ATOM   1909  NE2 GLN A 239      10.334  -5.301  16.625  1.00 34.06           N  
ATOM   1910  OE1 GLN A 239       9.082  -7.051  16.888  1.00 34.06           O  
ATOM   1911  N   GLY A 240       9.776  -9.805  22.008  1.00 33.69           N  
ATOM   1912  CA  GLY A 240       9.090 -10.863  22.751  1.00 33.69           C  
ATOM   1913  C   GLY A 240       8.947 -10.591  24.252  1.00 33.69           C  
ATOM   1914  O   GLY A 240       8.039 -11.134  24.878  1.00 33.69           O  
ATOM   1915  N   LEU A 241       9.778  -9.719  24.832  1.00 31.98           N  
ATOM   1916  CA  LEU A 241       9.828  -9.529  26.284  1.00 31.98           C  
ATOM   1917  C   LEU A 241       8.870  -8.458  26.843  1.00 31.98           C  
ATOM   1918  CB  LEU A 241      11.299  -9.343  26.714  1.00 31.98           C  
ATOM   1919  O   LEU A 241       8.604  -8.498  28.041  1.00 31.98           O  
ATOM   1920  CG  LEU A 241      12.092 -10.670  26.717  1.00 31.98           C  
ATOM   1921  CD1 LEU A 241      13.593 -10.400  26.812  1.00 31.98           C  
ATOM   1922  CD2 LEU A 241      11.706 -11.566  27.901  1.00 31.98           C  
ATOM   1923  N   CYS A 242       8.285  -7.554  26.034  1.00 30.41           N  
ATOM   1924  CA  CYS A 242       7.551  -6.401  26.601  1.00 30.41           C  
ATOM   1925  C   CYS A 242       6.214  -5.981  25.953  1.00 30.41           C  
ATOM   1926  CB  CYS A 242       8.516  -5.203  26.691  1.00 30.41           C  
ATOM   1927  O   CYS A 242       5.592  -5.048  26.462  1.00 30.41           O  
ATOM   1928  SG  CYS A 242       9.693  -5.441  28.057  1.00 30.41           S  
ATOM   1929  N   SER A 243       5.713  -6.561  24.852  1.00 31.03           N  
ATOM   1930  CA  SER A 243       4.564  -5.932  24.147  1.00 31.03           C  
ATOM   1931  C   SER A 243       3.646  -6.894  23.379  1.00 31.03           C  
ATOM   1932  CB  SER A 243       5.090  -4.804  23.254  1.00 31.03           C  
ATOM   1933  O   SER A 243       3.361  -6.718  22.199  1.00 31.03           O  
ATOM   1934  OG  SER A 243       5.657  -3.767  24.025  1.00 31.03           O  
ATOM   1935  N   PHE A 244       3.104  -7.900  24.064  1.00 33.62           N  
ATOM   1936  CA  PHE A 244       2.344  -8.987  23.426  1.00 33.62           C  
ATOM   1937  C   PHE A 244       0.886  -8.666  23.017  1.00 33.62           C  
ATOM   1938  CB  PHE A 244       2.430 -10.236  24.320  1.00 33.62           C  
ATOM   1939  O   PHE A 244       0.291  -9.422  22.258  1.00 33.62           O  
ATOM   1940  CG  PHE A 244       3.166 -11.378  23.651  1.00 33.62           C  
ATOM   1941  CD1 PHE A 244       2.443 -12.359  22.948  1.00 33.62           C  
ATOM   1942  CD2 PHE A 244       4.572 -11.445  23.703  1.00 33.62           C  
ATOM   1943  CE1 PHE A 244       3.121 -13.414  22.312  1.00 33.62           C  
ATOM   1944  CE2 PHE A 244       5.248 -12.499  23.065  1.00 33.62           C  
ATOM   1945  CZ  PHE A 244       4.524 -13.484  22.372  1.00 33.62           C  
ATOM   1946  N   ALA A 245       0.284  -7.560  23.476  1.00 33.31           N  
ATOM   1947  CA  ALA A 245      -1.136  -7.260  23.207  1.00 33.31           C  
ATOM   1948  C   ALA A 245      -1.381  -6.285  22.038  1.00 33.31           C  
ATOM   1949  CB  ALA A 245      -1.778  -6.763  24.507  1.00 33.31           C  
ATOM   1950  O   ALA A 245      -2.484  -6.239  21.499  1.00 33.31           O  
ATOM   1951  N   TRP A 246      -0.362  -5.519  21.638  1.00 33.06           N  
ATOM   1952  CA  TRP A 246      -0.484  -4.456  20.629  1.00 33.06           C  
ATOM   1953  C   TRP A 246       0.300  -4.745  19.344  1.00 33.06           C  
ATOM   1954  CB  TRP A 246      -0.061  -3.124  21.262  1.00 33.06           C  
ATOM   1955  O   TRP A 246      -0.011  -4.173  18.305  1.00 33.06           O  
ATOM   1956  CG  TRP A 246      -0.957  -2.645  22.366  1.00 33.06           C  
ATOM   1957  CD1 TRP A 246      -0.849  -2.968  23.675  1.00 33.06           C  
ATOM   1958  CD2 TRP A 246      -2.097  -1.734  22.274  1.00 33.06           C  
ATOM   1959  CE2 TRP A 246      -2.641  -1.559  23.582  1.00 33.06           C  
ATOM   1960  CE3 TRP A 246      -2.712  -1.022  21.221  1.00 33.06           C  
ATOM   1961  NE1 TRP A 246      -1.848  -2.341  24.395  1.00 33.06           N  
ATOM   1962  CH2 TRP A 246      -4.318  -0.018  22.767  1.00 33.06           C  
ATOM   1963  CZ2 TRP A 246      -3.735  -0.720  23.836  1.00 33.06           C  
ATOM   1964  CZ3 TRP A 246      -3.809  -0.172  21.464  1.00 33.06           C  
ATOM   1965  N   ILE A 247       1.284  -5.651  19.395  1.00 34.28           N  
ATOM   1966  CA  ILE A 247       2.199  -5.929  18.278  1.00 34.28           C  
ATOM   1967  C   ILE A 247       1.670  -7.009  17.328  1.00 34.28           C  
ATOM   1968  CB  ILE A 247       3.611  -6.242  18.827  1.00 34.28           C  
ATOM   1969  O   ILE A 247       1.962  -6.954  16.141  1.00 34.28           O  
ATOM   1970  CG1 ILE A 247       4.182  -4.961  19.479  1.00 34.28           C  
ATOM   1971  CG2 ILE A 247       4.555  -6.771  17.734  1.00 34.28           C  
ATOM   1972  CD1 ILE A 247       5.616  -5.104  19.996  1.00 34.28           C  
ATOM   1973  N   VAL A 248       0.842  -7.952  17.789  1.00 33.09           N  
ATOM   1974  CA  VAL A 248       0.343  -9.063  16.949  1.00 33.09           C  
ATOM   1975  C   VAL A 248      -0.380  -8.584  15.677  1.00 33.09           C  
ATOM   1976  CB  VAL A 248      -0.527 -10.038  17.770  1.00 33.09           C  
ATOM   1977  O   VAL A 248      -0.153  -9.171  14.622  1.00 33.09           O  
ATOM   1978  CG1 VAL A 248      -1.037 -11.216  16.931  1.00 33.09           C  
ATOM   1979  CG2 VAL A 248       0.271 -10.613  18.947  1.00 33.09           C  
ATOM   1980  N   PRO A 249      -1.177  -7.494  15.701  1.00 38.47           N  
ATOM   1981  CA  PRO A 249      -1.730  -6.928  14.477  1.00 38.47           C  
ATOM   1982  C   PRO A 249      -0.719  -6.129  13.658  1.00 38.47           C  
ATOM   1983  CB  PRO A 249      -2.893  -6.023  14.903  1.00 38.47           C  
ATOM   1984  O   PRO A 249      -0.957  -5.990  12.473  1.00 38.47           O  
ATOM   1985  CG  PRO A 249      -3.166  -6.414  16.352  1.00 38.47           C  
ATOM   1986  CD  PRO A 249      -1.791  -6.845  16.844  1.00 38.47           C  
ATOM   1987  N   LEU A 250       0.349  -5.582  14.256  1.00 35.78           N  
ATOM   1988  CA  LEU A 250       1.354  -4.720  13.611  1.00 35.78           C  
ATOM   1989  C   LEU A 250       2.497  -5.508  12.961  1.00 35.78           C  
ATOM   1990  CB  LEU A 250       1.927  -3.734  14.650  1.00 35.78           C  
ATOM   1991  O   LEU A 250       3.083  -5.013  12.005  1.00 35.78           O  
ATOM   1992  CG  LEU A 250       1.039  -2.507  14.920  1.00 35.78           C  
ATOM   1993  CD1 LEU A 250       1.502  -1.790  16.188  1.00 35.78           C  
ATOM   1994  CD2 LEU A 250       1.116  -1.503  13.765  1.00 35.78           C  
ATOM   1995  N   LEU A 251       2.787  -6.720  13.441  1.00 37.03           N  
ATOM   1996  CA  LEU A 251       3.863  -7.577  12.939  1.00 37.03           C  
ATOM   1997  C   LEU A 251       3.720  -7.905  11.438  1.00 37.03           C  
ATOM   1998  CB  LEU A 251       3.950  -8.861  13.795  1.00 37.03           C  
ATOM   1999  O   LEU A 251       4.708  -7.787  10.720  1.00 37.03           O  
ATOM   2000  CG  LEU A 251       5.395  -9.361  13.960  1.00 37.03           C  
ATOM   2001  CD1 LEU A 251       6.048  -8.717  15.183  1.00 37.03           C  
ATOM   2002  CD2 LEU A 251       5.419 -10.876  14.151  1.00 37.03           C  
ATOM   2003  N   PRO A 252       2.517  -8.229  10.913  1.00 40.28           N  
ATOM   2004  CA  PRO A 252       2.324  -8.422   9.477  1.00 40.28           C  
ATOM   2005  C   PRO A 252       2.532  -7.130   8.676  1.00 40.28           C  
ATOM   2006  CB  PRO A 252       0.895  -8.958   9.309  1.00 40.28           C  
ATOM   2007  O   PRO A 252       3.046  -7.180   7.564  1.00 40.28           O  
ATOM   2008  CG  PRO A 252       0.541  -9.509  10.689  1.00 40.28           C  
ATOM   2009  CD  PRO A 252       1.293  -8.569  11.620  1.00 40.28           C  
ATOM   2010  N   TYR A 253       2.179  -5.963   9.235  1.00 43.66           N  
ATOM   2011  CA  TYR A 253       2.370  -4.675   8.557  1.00 43.66           C  
ATOM   2012  C   TYR A 253       3.828  -4.226   8.578  1.00 43.66           C  
ATOM   2013  CB  TYR A 253       1.493  -3.566   9.154  1.00 43.66           C  
ATOM   2014  O   TYR A 253       4.292  -3.690   7.580  1.00 43.66           O  
ATOM   2015  CG  TYR A 253       0.006  -3.772   8.965  1.00 43.66           C  
ATOM   2016  CD1 TYR A 253      -0.654  -3.370   7.791  1.00 43.66           C  
ATOM   2017  CD2 TYR A 253      -0.717  -4.382   9.990  1.00 43.66           C  
ATOM   2018  CE1 TYR A 253      -2.039  -3.594   7.652  1.00 43.66           C  
ATOM   2019  CE2 TYR A 253      -2.094  -4.636   9.859  1.00 43.66           C  
ATOM   2020  OH  TYR A 253      -4.090  -4.479   8.544  1.00 43.66           O  
ATOM   2021  CZ  TYR A 253      -2.759  -4.238   8.681  1.00 43.66           C  
ATOM   2022  N   SER A 254       4.568  -4.444   9.668  1.00 41.06           N  
ATOM   2023  CA  SER A 254       5.997  -4.125   9.721  1.00 41.06           C  
ATOM   2024  C   SER A 254       6.810  -5.053   8.819  1.00 41.06           C  
ATOM   2025  CB  SER A 254       6.527  -4.151  11.157  1.00 41.06           C  
ATOM   2026  O   SER A 254       7.715  -4.568   8.143  1.00 41.06           O  
ATOM   2027  OG  SER A 254       6.382  -5.431  11.732  1.00 41.06           O  
ATOM   2028  N   LEU A 255       6.445  -6.339   8.721  1.00 43.31           N  
ATOM   2029  CA  LEU A 255       7.008  -7.270   7.735  1.00 43.31           C  
ATOM   2030  C   LEU A 255       6.669  -6.852   6.303  1.00 43.31           C  
ATOM   2031  CB  LEU A 255       6.524  -8.709   8.017  1.00 43.31           C  
ATOM   2032  O   LEU A 255       7.570  -6.763   5.477  1.00 43.31           O  
ATOM   2033  CG  LEU A 255       7.624  -9.604   8.624  1.00 43.31           C  
ATOM   2034  CD1 LEU A 255       7.091 -10.428   9.794  1.00 43.31           C  
ATOM   2035  CD2 LEU A 255       8.170 -10.557   7.559  1.00 43.31           C  
ATOM   2036  N   ALA A 256       5.409  -6.522   6.008  1.00 43.47           N  
ATOM   2037  CA  ALA A 256       5.002  -6.077   4.676  1.00 43.47           C  
ATOM   2038  C   ALA A 256       5.659  -4.746   4.270  1.00 43.47           C  
ATOM   2039  CB  ALA A 256       3.476  -5.977   4.640  1.00 43.47           C  
ATOM   2040  O   ALA A 256       6.043  -4.576   3.119  1.00 43.47           O  
ATOM   2041  N   VAL A 257       5.845  -3.813   5.208  1.00 44.44           N  
ATOM   2042  CA  VAL A 257       6.551  -2.541   4.975  1.00 44.44           C  
ATOM   2043  C   VAL A 257       8.054  -2.749   4.858  1.00 44.44           C  
ATOM   2044  CB  VAL A 257       6.241  -1.541   6.095  1.00 44.44           C  
ATOM   2045  O   VAL A 257       8.683  -2.073   4.051  1.00 44.44           O  
ATOM   2046  CG1 VAL A 257       7.074  -0.251   6.050  1.00 44.44           C  
ATOM   2047  CG2 VAL A 257       4.772  -1.131   6.008  1.00 44.44           C  
ATOM   2048  N   GLY A 258       8.629  -3.681   5.618  1.00 42.16           N  
ATOM   2049  CA  GLY A 258      10.023  -4.099   5.478  1.00 42.16           C  
ATOM   2050  C   GLY A 258      10.283  -4.708   4.102  1.00 42.16           C  
ATOM   2051  O   GLY A 258      11.177  -4.254   3.395  1.00 42.16           O  
ATOM   2052  N   LEU A 259       9.422  -5.633   3.669  1.00 47.06           N  
ATOM   2053  CA  LEU A 259       9.453  -6.237   2.336  1.00 47.06           C  
ATOM   2054  C   LEU A 259       9.224  -5.197   1.232  1.00 47.06           C  
ATOM   2055  CB  LEU A 259       8.391  -7.351   2.265  1.00 47.06           C  
ATOM   2056  O   LEU A 259       9.964  -5.176   0.252  1.00 47.06           O  
ATOM   2057  CG  LEU A 259       8.758  -8.625   3.050  1.00 47.06           C  
ATOM   2058  CD1 LEU A 259       7.523  -9.515   3.194  1.00 47.06           C  
ATOM   2059  CD2 LEU A 259       9.849  -9.427   2.339  1.00 47.06           C  
ATOM   2060  N   LEU A 260       8.257  -4.287   1.397  1.00 47.75           N  
ATOM   2061  CA  LEU A 260       8.038  -3.156   0.488  1.00 47.75           C  
ATOM   2062  C   LEU A 260       9.292  -2.278   0.410  1.00 47.75           C  
ATOM   2063  CB  LEU A 260       6.830  -2.335   0.981  1.00 47.75           C  
ATOM   2064  O   LEU A 260       9.716  -1.905  -0.678  1.00 47.75           O  
ATOM   2065  CG  LEU A 260       6.488  -1.106   0.116  1.00 47.75           C  
ATOM   2066  CD1 LEU A 260       5.640  -1.462  -1.086  1.00 47.75           C  
ATOM   2067  CD2 LEU A 260       5.681  -0.084   0.909  1.00 47.75           C  
ATOM   2068  N   HIS A 261       9.897  -1.945   1.550  1.00 49.59           N  
ATOM   2069  CA  HIS A 261      11.085  -1.104   1.616  1.00 49.59           C  
ATOM   2070  C   HIS A 261      12.289  -1.770   0.951  1.00 49.59           C  
ATOM   2071  CB  HIS A 261      11.396  -0.741   3.073  1.00 49.59           C  
ATOM   2072  O   HIS A 261      12.986  -1.094   0.197  1.00 49.59           O  
ATOM   2073  CG  HIS A 261      12.584   0.177   3.192  1.00 49.59           C  
ATOM   2074  CD2 HIS A 261      13.897  -0.190   3.327  1.00 49.59           C  
ATOM   2075  ND1 HIS A 261      12.544   1.552   3.168  1.00 49.59           N  
ATOM   2076  CE1 HIS A 261      13.802   2.004   3.303  1.00 49.59           C  
ATOM   2077  NE2 HIS A 261      14.665   0.982   3.368  1.00 49.59           N  
ATOM   2078  N   GLU A 262      12.519  -3.063   1.186  1.00 49.34           N  
ATOM   2079  CA  GLU A 262      13.584  -3.832   0.537  1.00 49.34           C  
ATOM   2080  C   GLU A 262      13.344  -3.961  -0.965  1.00 49.34           C  
ATOM   2081  CB  GLU A 262      13.736  -5.221   1.168  1.00 49.34           C  
ATOM   2082  O   GLU A 262      14.222  -3.599  -1.745  1.00 49.34           O  
ATOM   2083  CG  GLU A 262      14.510  -5.154   2.491  1.00 49.34           C  
ATOM   2084  CD  GLU A 262      14.896  -6.543   3.022  1.00 49.34           C  
ATOM   2085  OE1 GLU A 262      15.797  -6.573   3.891  1.00 49.34           O  
ATOM   2086  OE2 GLU A 262      14.281  -7.541   2.584  1.00 49.34           O  
ATOM   2087  N   ARG A 263      12.143  -4.360  -1.404  1.00 49.62           N  
ATOM   2088  CA  ARG A 263      11.799  -4.442  -2.835  1.00 49.62           C  
ATOM   2089  C   ARG A 263      11.951  -3.087  -3.521  1.00 49.62           C  
ATOM   2090  CB  ARG A 263      10.371  -4.991  -3.012  1.00 49.62           C  
ATOM   2091  O   ARG A 263      12.531  -3.010  -4.599  1.00 49.62           O  
ATOM   2092  CG  ARG A 263      10.215  -6.475  -2.630  1.00 49.62           C  
ATOM   2093  CD  ARG A 263      10.888  -7.434  -3.622  1.00 49.62           C  
ATOM   2094  NE  ARG A 263      10.643  -8.845  -3.257  1.00 49.62           N  
ATOM   2095  NH1 ARG A 263      11.788  -9.850  -4.986  1.00 49.62           N  
ATOM   2096  NH2 ARG A 263      10.811 -11.120  -3.461  1.00 49.62           N  
ATOM   2097  CZ  ARG A 263      11.076  -9.922  -3.898  1.00 49.62           C  
ATOM   2098  N   PHE A 264      11.522  -2.005  -2.872  1.00 48.53           N  
ATOM   2099  CA  PHE A 264      11.699  -0.649  -3.389  1.00 48.53           C  
ATOM   2100  C   PHE A 264      13.159  -0.184  -3.346  1.00 48.53           C  
ATOM   2101  CB  PHE A 264      10.806   0.321  -2.611  1.00 48.53           C  
ATOM   2102  O   PHE A 264      13.586   0.599  -4.189  1.00 48.53           O  
ATOM   2103  CG  PHE A 264      10.424   1.528  -3.428  1.00 48.53           C  
ATOM   2104  CD1 PHE A 264      11.335   2.577  -3.644  1.00 48.53           C  
ATOM   2105  CD2 PHE A 264       9.164   1.551  -4.046  1.00 48.53           C  
ATOM   2106  CE1 PHE A 264      10.977   3.665  -4.456  1.00 48.53           C  
ATOM   2107  CE2 PHE A 264       8.809   2.631  -4.860  1.00 48.53           C  
ATOM   2108  CZ  PHE A 264       9.714   3.683  -5.060  1.00 48.53           C  
ATOM   2109  N   ARG A 265      13.945  -0.624  -2.362  1.00 50.09           N  
ATOM   2110  CA  ARG A 265      15.382  -0.348  -2.284  1.00 50.09           C  
ATOM   2111  C   ARG A 265      16.125  -1.063  -3.411  1.00 50.09           C  
ATOM   2112  CB  ARG A 265      15.905  -0.722  -0.889  1.00 50.09           C  
ATOM   2113  O   ARG A 265      16.902  -0.402  -4.083  1.00 50.09           O  
ATOM   2114  CG  ARG A 265      17.431  -0.631  -0.791  1.00 50.09           C  
ATOM   2115  CD  ARG A 265      17.912  -1.052   0.598  1.00 50.09           C  
ATOM   2116  NE  ARG A 265      19.333  -1.436   0.537  1.00 50.09           N  
ATOM   2117  NH1 ARG A 265      19.907  -0.994   2.711  1.00 50.09           N  
ATOM   2118  NH2 ARG A 265      21.414  -1.894   1.331  1.00 50.09           N  
ATOM   2119  CZ  ARG A 265      20.209  -1.437   1.522  1.00 50.09           C  
ATOM   2120  N   HIS A 266      15.858  -2.344  -3.656  1.00 49.88           N  
ATOM   2121  CA  HIS A 266      16.446  -3.101  -4.765  1.00 49.88           C  
ATOM   2122  C   HIS A 266      16.018  -2.537  -6.119  1.00 49.88           C  
ATOM   2123  CB  HIS A 266      16.069  -4.584  -4.647  1.00 49.88           C  
ATOM   2124  O   HIS A 266      16.863  -2.317  -6.980  1.00 49.88           O  
ATOM   2125  CG  HIS A 266      16.813  -5.272  -3.536  1.00 49.88           C  
ATOM   2126  CD2 HIS A 266      16.284  -5.779  -2.381  1.00 49.88           C  
ATOM   2127  ND1 HIS A 266      18.167  -5.527  -3.507  1.00 49.88           N  
ATOM   2128  CE1 HIS A 266      18.443  -6.168  -2.359  1.00 49.88           C  
ATOM   2129  NE2 HIS A 266      17.330  -6.310  -1.628  1.00 49.88           N  
ATOM   2130  N   PHE A 267      14.735  -2.204  -6.279  1.00 50.31           N  
ATOM   2131  CA  PHE A 267      14.233  -1.506  -7.462  1.00 50.31           C  
ATOM   2132  C   PHE A 267      14.905  -0.143  -7.651  1.00 50.31           C  
ATOM   2133  CB  PHE A 267      12.717  -1.332  -7.319  1.00 50.31           C  
ATOM   2134  O   PHE A 267      15.336   0.195  -8.748  1.00 50.31           O  
ATOM   2135  CG  PHE A 267      12.089  -0.508  -8.421  1.00 50.31           C  
ATOM   2136  CD1 PHE A 267      11.379   0.671  -8.121  1.00 50.31           C  
ATOM   2137  CD2 PHE A 267      12.248  -0.909  -9.758  1.00 50.31           C  
ATOM   2138  CE1 PHE A 267      10.765   1.402  -9.154  1.00 50.31           C  
ATOM   2139  CE2 PHE A 267      11.686  -0.143 -10.787  1.00 50.31           C  
ATOM   2140  CZ  PHE A 267      10.889   0.972 -10.485  1.00 50.31           C  
ATOM   2141  N   GLY A 268      15.039   0.626  -6.572  1.00 45.88           N  
ATOM   2142  CA  GLY A 268      15.694   1.921  -6.612  1.00 45.88           C  
ATOM   2143  C   GLY A 268      17.184   1.831  -6.904  1.00 45.88           C  
ATOM   2144  O   GLY A 268      17.665   2.657  -7.658  1.00 45.88           O  
ATOM   2145  N   MET A 269      17.888   0.822  -6.387  1.00 50.84           N  
ATOM   2146  CA  MET A 269      19.281   0.537  -6.744  1.00 50.84           C  
ATOM   2147  C   MET A 269      19.392   0.140  -8.219  1.00 50.84           C  
ATOM   2148  CB  MET A 269      19.851  -0.560  -5.827  1.00 50.84           C  
ATOM   2149  O   MET A 269      20.230   0.685  -8.923  1.00 50.84           O  
ATOM   2150  CG  MET A 269      20.171  -0.016  -4.429  1.00 50.84           C  
ATOM   2151  SD  MET A 269      20.689  -1.267  -3.216  1.00 50.84           S  
ATOM   2152  CE  MET A 269      21.378  -0.168  -1.954  1.00 50.84           C  
ATOM   2153  N   ALA A 270      18.506  -0.724  -8.725  1.00 48.97           N  
ATOM   2154  CA  ALA A 270      18.479  -1.093 -10.141  1.00 48.97           C  
ATOM   2155  C   ALA A 270      18.227   0.123 -11.054  1.00 48.97           C  
ATOM   2156  CB  ALA A 270      17.426  -2.189 -10.346  1.00 48.97           C  
ATOM   2157  O   ALA A 270      18.919   0.291 -12.056  1.00 48.97           O  
ATOM   2158  N   LEU A 271      17.297   1.011 -10.686  1.00 48.75           N  
ATOM   2159  CA  LEU A 271      17.048   2.263 -11.408  1.00 48.75           C  
ATOM   2160  C   LEU A 271      18.188   3.280 -11.267  1.00 48.75           C  
ATOM   2161  CB  LEU A 271      15.732   2.891 -10.930  1.00 48.75           C  
ATOM   2162  O   LEU A 271      18.538   3.928 -12.251  1.00 48.75           O  
ATOM   2163  CG  LEU A 271      14.454   2.231 -11.470  1.00 48.75           C  
ATOM   2164  CD1 LEU A 271      13.277   3.028 -10.925  1.00 48.75           C  
ATOM   2165  CD2 LEU A 271      14.348   2.267 -12.998  1.00 48.75           C  
ATOM   2166  N   ASP A 272      18.789   3.397 -10.082  1.00 51.97           N  
ATOM   2167  CA  ASP A 272      19.956   4.249  -9.825  1.00 51.97           C  
ATOM   2168  C   ASP A 272      21.213   3.720 -10.557  1.00 51.97           C  
ATOM   2169  CB  ASP A 272      20.197   4.415  -8.300  1.00 51.97           C  
ATOM   2170  O   ASP A 272      22.139   4.488 -10.794  1.00 51.97           O  
ATOM   2171  CG  ASP A 272      19.176   5.306  -7.546  1.00 51.97           C  
ATOM   2172  OD1 ASP A 272      18.589   6.239  -8.142  1.00 51.97           O  
ATOM   2173  OD2 ASP A 272      18.957   5.131  -6.316  1.00 51.97           O  
ATOM   2174  N   HIS A 273      21.246   2.450 -10.983  1.00 52.28           N  
ATOM   2175  CA  HIS A 273      22.266   1.912 -11.894  1.00 52.28           C  
ATOM   2176  C   HIS A 273      21.904   2.109 -13.378  1.00 52.28           C  
ATOM   2177  CB  HIS A 273      22.538   0.435 -11.561  1.00 52.28           C  
ATOM   2178  O   HIS A 273      22.782   2.427 -14.174  1.00 52.28           O  
ATOM   2179  CG  HIS A 273      23.268   0.239 -10.253  1.00 52.28           C  
ATOM   2180  CD2 HIS A 273      22.872  -0.524  -9.187  1.00 52.28           C  
ATOM   2181  ND1 HIS A 273      24.482   0.791  -9.915  1.00 52.28           N  
ATOM   2182  CE1 HIS A 273      24.795   0.388  -8.672  1.00 52.28           C  
ATOM   2183  NE2 HIS A 273      23.835  -0.408  -8.179  1.00 52.28           N  
ATOM   2184  N   LEU A 274      20.629   1.977 -13.762  1.00 48.34           N  
ATOM   2185  CA  LEU A 274      20.155   2.108 -15.151  1.00 48.34           C  
ATOM   2186  C   LEU A 274      20.129   3.560 -15.658  1.00 48.34           C  
ATOM   2187  CB  LEU A 274      18.753   1.462 -15.255  1.00 48.34           C  
ATOM   2188  O   LEU A 274      20.614   3.845 -16.753  1.00 48.34           O  
ATOM   2189  CG  LEU A 274      18.782   0.037 -15.843  1.00 48.34           C  
ATOM   2190  CD1 LEU A 274      17.700  -0.848 -15.226  1.00 48.34           C  
ATOM   2191  CD2 LEU A 274      18.545   0.089 -17.354  1.00 48.34           C  
ATOM   2192  N   ILE A 275      19.561   4.486 -14.880  1.00 48.91           N  
ATOM   2193  CA  ILE A 275      19.276   5.864 -15.320  1.00 48.91           C  
ATOM   2194  C   ILE A 275      20.557   6.712 -15.460  1.00 48.91           C  
ATOM   2195  CB  ILE A 275      18.174   6.512 -14.441  1.00 48.91           C  
ATOM   2196  O   ILE A 275      20.684   7.418 -16.461  1.00 48.91           O  
ATOM   2197  CG1 ILE A 275      16.844   5.736 -14.603  1.00 48.91           C  
ATOM   2198  CG2 ILE A 275      17.977   7.998 -14.800  1.00 48.91           C  
ATOM   2199  CD1 ILE A 275      15.737   6.189 -13.642  1.00 48.91           C  
ATOM   2200  N   PRO A 276      21.539   6.644 -14.542  1.00 42.34           N  
ATOM   2201  CA  PRO A 276      22.825   7.319 -14.719  1.00 42.34           C  
ATOM   2202  C   PRO A 276      23.736   6.636 -15.750  1.00 42.34           C  
ATOM   2203  CB  PRO A 276      23.471   7.368 -13.329  1.00 42.34           C  
ATOM   2204  O   PRO A 276      24.456   7.331 -16.463  1.00 42.34           O  
ATOM   2205  CG  PRO A 276      22.285   7.190 -12.387  1.00 42.34           C  
ATOM   2206  CD  PRO A 276      21.430   6.197 -13.167  1.00 42.34           C  
ATOM   2207  N   ALA A 277      23.692   5.302 -15.896  1.00 42.75           N  
ATOM   2208  CA  ALA A 277      24.480   4.591 -16.914  1.00 42.75           C  
ATOM   2209  C   ALA A 277      24.028   4.909 -18.351  1.00 42.75           C  
ATOM   2210  CB  ALA A 277      24.441   3.086 -16.643  1.00 42.75           C  
ATOM   2211  O   ALA A 277      24.860   4.926 -19.255  1.00 42.75           O  
ATOM   2212  N   LEU A 278      22.755   5.269 -18.556  1.00 41.66           N  
ATOM   2213  CA  LEU A 278      22.258   5.857 -19.811  1.00 41.66           C  
ATOM   2214  C   LEU A 278      22.907   7.217 -20.144  1.00 41.66           C  
ATOM   2215  CB  LEU A 278      20.725   5.994 -19.720  1.00 41.66           C  
ATOM   2216  O   LEU A 278      22.886   7.629 -21.300  1.00 41.66           O  
ATOM   2217  CG  LEU A 278      19.977   4.673 -19.972  1.00 41.66           C  
ATOM   2218  CD1 LEU A 278      18.599   4.690 -19.313  1.00 41.66           C  
ATOM   2219  CD2 LEU A 278      19.767   4.442 -21.472  1.00 41.66           C  
ATOM   2220  N   GLY A 279      23.487   7.908 -19.154  1.00 34.88           N  
ATOM   2221  CA  GLY A 279      24.301   9.115 -19.342  1.00 34.88           C  
ATOM   2222  C   GLY A 279      25.810   8.857 -19.467  1.00 34.88           C  
ATOM   2223  O   GLY A 279      26.516   9.711 -19.993  1.00 34.88           O  
ATOM   2224  N   ASN A 280      26.297   7.686 -19.030  1.00 39.00           N  
ATOM   2225  CA  ASN A 280      27.723   7.319 -18.963  1.00 39.00           C  
ATOM   2226  C   ASN A 280      28.107   6.149 -19.894  1.00 39.00           C  
ATOM   2227  CB  ASN A 280      28.110   7.047 -17.490  1.00 39.00           C  
ATOM   2228  O   ASN A 280      29.147   5.519 -19.698  1.00 39.00           O  
ATOM   2229  CG  ASN A 280      28.395   8.294 -16.675  1.00 39.00           C  
ATOM   2230  ND2 ASN A 280      28.648   8.131 -15.398  1.00 39.00           N  
ATOM   2231  OD1 ASN A 280      28.430   9.415 -17.147  1.00 39.00           O  
ATOM   2232  N   SER A 281      27.302   5.831 -20.914  1.00 36.22           N  
ATOM   2233  CA  SER A 281      27.503   4.682 -21.812  1.00 36.22           C  
ATOM   2234  C   SER A 281      28.664   4.859 -22.810  1.00 36.22           C  
ATOM   2235  CB  SER A 281      26.189   4.320 -22.515  1.00 36.22           C  
ATOM   2236  O   SER A 281      28.476   4.764 -24.023  1.00 36.22           O  
ATOM   2237  OG  SER A 281      25.806   5.348 -23.403  1.00 36.22           O  
ATOM   2238  N   ASN A 282      29.869   5.106 -22.300  1.00 37.44           N  
ATOM   2239  CA  ASN A 282      31.128   4.893 -23.011  1.00 37.44           C  
ATOM   2240  C   ASN A 282      31.859   3.622 -22.537  1.00 37.44           C  
ATOM   2241  CB  ASN A 282      32.003   6.159 -22.902  1.00 37.44           C  
ATOM   2242  O   ASN A 282      32.748   3.169 -23.247  1.00 37.44           O  
ATOM   2243  CG  ASN A 282      31.704   7.203 -23.969  1.00 37.44           C  
ATOM   2244  ND2 ASN A 282      32.193   8.410 -23.792  1.00 37.44           N  
ATOM   2245  OD1 ASN A 282      31.079   6.965 -24.990  1.00 37.44           O  
ATOM   2246  N   GLU A 283      31.488   3.021 -21.396  1.00 34.59           N  
ATOM   2247  CA  GLU A 283      32.237   1.881 -20.826  1.00 34.59           C  
ATOM   2248  C   GLU A 283      31.548   0.509 -20.931  1.00 34.59           C  
ATOM   2249  CB  GLU A 283      32.628   2.196 -19.371  1.00 34.59           C  
ATOM   2250  O   GLU A 283      32.233  -0.505 -20.909  1.00 34.59           O  
ATOM   2251  CG  GLU A 283      33.825   3.160 -19.323  1.00 34.59           C  
ATOM   2252  CD  GLU A 283      34.313   3.457 -17.897  1.00 34.59           C  
ATOM   2253  OE1 GLU A 283      35.507   3.814 -17.771  1.00 34.59           O  
ATOM   2254  OE2 GLU A 283      33.485   3.385 -16.961  1.00 34.59           O  
ATOM   2255  N   LEU A 284      30.221   0.434 -21.093  1.00 34.50           N  
ATOM   2256  CA  LEU A 284      29.472  -0.836 -20.965  1.00 34.50           C  
ATOM   2257  C   LEU A 284      29.092  -1.529 -22.284  1.00 34.50           C  
ATOM   2258  CB  LEU A 284      28.278  -0.616 -20.014  1.00 34.50           C  
ATOM   2259  O   LEU A 284      28.476  -2.589 -22.276  1.00 34.50           O  
ATOM   2260  CG  LEU A 284      28.520  -1.269 -18.637  1.00 34.50           C  
ATOM   2261  CD1 LEU A 284      27.952  -0.392 -17.523  1.00 34.50           C  
ATOM   2262  CD2 LEU A 284      27.860  -2.646 -18.565  1.00 34.50           C  
ATOM   2263  N   LEU A 285      29.485  -0.965 -23.422  1.00 37.00           N  
ATOM   2264  CA  LEU A 285      29.401  -1.622 -24.723  1.00 37.00           C  
ATOM   2265  C   LEU A 285      30.814  -1.644 -25.286  1.00 37.00           C  
ATOM   2266  CB  LEU A 285      28.389  -0.875 -25.615  1.00 37.00           C  
ATOM   2267  O   LEU A 285      31.289  -0.625 -25.782  1.00 37.00           O  
ATOM   2268  CG  LEU A 285      26.947  -1.387 -25.442  1.00 37.00           C  
ATOM   2269  CD1 LEU A 285      25.946  -0.302 -25.843  1.00 37.00           C  
ATOM   2270  CD2 LEU A 285      26.686  -2.618 -26.316  1.00 37.00           C  
ATOM   2271  N   GLY A 286      31.478  -2.797 -25.179  1.00 33.94           N  
ATOM   2272  CA  GLY A 286      32.772  -3.096 -25.795  1.00 33.94           C  
ATOM   2273  C   GLY A 286      32.706  -3.092 -27.325  1.00 33.94           C  
ATOM   2274  O   GLY A 286      33.016  -4.085 -27.972  1.00 33.94           O  
ATOM   2275  N   VAL A 287      32.274  -1.978 -27.909  1.00 34.50           N  
ATOM   2276  CA  VAL A 287      32.342  -1.701 -29.338  1.00 34.50           C  
ATOM   2277  C   VAL A 287      33.710  -1.079 -29.579  1.00 34.50           C  
ATOM   2278  CB  VAL A 287      31.182  -0.797 -29.789  1.00 34.50           C  
ATOM   2279  O   VAL A 287      34.023  -0.029 -29.016  1.00 34.50           O  
ATOM   2280  CG1 VAL A 287      31.267  -0.483 -31.287  1.00 34.50           C  
ATOM   2281  CG2 VAL A 287      29.828  -1.479 -29.537  1.00 34.50           C  
ATOM   2282  N   HIS A 288      34.528  -1.786 -30.358  1.00 33.75           N  
ATOM   2283  CA  HIS A 288      35.901  -1.454 -30.720  1.00 33.75           C  
ATOM   2284  C   HIS A 288      36.156   0.053 -30.859  1.00 33.75           C  
ATOM   2285  CB  HIS A 288      36.241  -2.166 -32.040  1.00 33.75           C  
ATOM   2286  O   HIS A 288      35.533   0.746 -31.664  1.00 33.75           O  
ATOM   2287  CG  HIS A 288      36.487  -3.652 -31.926  1.00 33.75           C  
ATOM   2288  CD2 HIS A 288      36.703  -4.506 -32.975  1.00 33.75           C  
ATOM   2289  ND1 HIS A 288      36.705  -4.374 -30.771  1.00 33.75           N  
ATOM   2290  CE1 HIS A 288      37.041  -5.627 -31.118  1.00 33.75           C  
ATOM   2291  NE2 HIS A 288      37.031  -5.762 -32.449  1.00 33.75           N  
ATOM   2292  N   ARG A 289      37.135   0.540 -30.086  1.00 34.62           N  
ATOM   2293  CA  ARG A 289      37.939   1.693 -30.482  1.00 34.62           C  
ATOM   2294  C   ARG A 289      38.849   1.225 -31.611  1.00 34.62           C  
ATOM   2295  CB  ARG A 289      38.791   2.222 -29.312  1.00 34.62           C  
ATOM   2296  O   ARG A 289      39.988   0.858 -31.346  1.00 34.62           O  
ATOM   2297  CG  ARG A 289      38.028   3.064 -28.289  1.00 34.62           C  
ATOM   2298  CD  ARG A 289      39.037   3.589 -27.259  1.00 34.62           C  
ATOM   2299  NE  ARG A 289      38.405   4.480 -26.270  1.00 34.62           N  
ATOM   2300  NH1 ARG A 289      40.186   4.620 -24.827  1.00 34.62           N  
ATOM   2301  NH2 ARG A 289      38.295   5.703 -24.353  1.00 34.62           N  
ATOM   2302  CZ  ARG A 289      38.964   4.930 -25.161  1.00 34.62           C  
ATOM   2303  N   ASP A 290      38.348   1.258 -32.836  1.00 31.34           N  
ATOM   2304  CA  ASP A 290      39.253   1.488 -33.949  1.00 31.34           C  
ATOM   2305  C   ASP A 290      39.505   2.992 -33.991  1.00 31.34           C  
ATOM   2306  CB  ASP A 290      38.765   0.846 -35.251  1.00 31.34           C  
ATOM   2307  O   ASP A 290      38.625   3.820 -34.233  1.00 31.34           O  
ATOM   2308  CG  ASP A 290      38.935  -0.683 -35.226  1.00 31.34           C  
ATOM   2309  OD1 ASP A 290      39.826  -1.180 -34.500  1.00 31.34           O  
ATOM   2310  OD2 ASP A 290      38.144  -1.357 -35.922  1.00 31.34           O  
ATOM   2311  N   THR A 291      40.719   3.309 -33.564  1.00 40.00           N  
ATOM   2312  CA  THR A 291      41.459   4.537 -33.813  1.00 40.00           C  
ATOM   2313  C   THR A 291      41.175   5.086 -35.205  1.00 40.00           C  
ATOM   2314  CB  THR A 291      42.963   4.189 -33.745  1.00 40.00           C  
ATOM   2315  O   THR A 291      41.495   4.432 -36.188  1.00 40.00           O  
ATOM   2316  CG2 THR A 291      43.480   4.184 -32.307  1.00 40.00           C  
ATOM   2317  OG1 THR A 291      43.197   2.884 -34.241  1.00 40.00           O  
ATOM   2318  N   ASP A 292      40.608   6.290 -35.278  1.00 31.50           N  
ATOM   2319  CA  ASP A 292      41.329   7.432 -35.839  1.00 31.50           C  
ATOM   2320  C   ASP A 292      40.601   8.761 -35.572  1.00 31.50           C  
ATOM   2321  CB  ASP A 292      41.648   7.254 -37.344  1.00 31.50           C  
ATOM   2322  O   ASP A 292      39.376   8.859 -35.618  1.00 31.50           O  
ATOM   2323  CG  ASP A 292      43.012   6.582 -37.598  1.00 31.50           C  
ATOM   2324  OD1 ASP A 292      43.869   6.640 -36.680  1.00 31.50           O  
ATOM   2325  OD2 ASP A 292      43.225   6.103 -38.733  1.00 31.50           O  
ATOM   2326  N   SER A 293      41.411   9.798 -35.339  1.00 29.56           N  
ATOM   2327  CA  SER A 293      41.116  11.245 -35.322  1.00 29.56           C  
ATOM   2328  C   SER A 293      40.350  11.875 -34.134  1.00 29.56           C  
ATOM   2329  CB  SER A 293      40.640  11.744 -36.695  1.00 29.56           C  
ATOM   2330  O   SER A 293      39.130  11.828 -34.018  1.00 29.56           O  
ATOM   2331  OG  SER A 293      39.648  10.931 -37.290  1.00 29.56           O  
ATOM   2332  N   ASP A 294      41.140  12.558 -33.294  1.00 33.09           N  
ATOM   2333  CA  ASP A 294      40.893  13.850 -32.632  1.00 33.09           C  
ATOM   2334  C   ASP A 294      39.612  14.066 -31.799  1.00 33.09           C  
ATOM   2335  CB  ASP A 294      41.200  14.993 -33.620  1.00 33.09           C  
ATOM   2336  O   ASP A 294      38.660  14.740 -32.178  1.00 33.09           O  
ATOM   2337  CG  ASP A 294      42.675  15.024 -34.056  1.00 33.09           C  
ATOM   2338  OD1 ASP A 294      43.501  14.365 -33.379  1.00 33.09           O  
ATOM   2339  OD2 ASP A 294      42.966  15.704 -35.062  1.00 33.09           O  
ATOM   2340  N   GLY A 295      39.690  13.640 -30.535  1.00 34.59           N  
ATOM   2341  CA  GLY A 295      39.769  14.614 -29.440  1.00 34.59           C  
ATOM   2342  C   GLY A 295      38.596  15.573 -29.192  1.00 34.59           C  
ATOM   2343  O   GLY A 295      38.835  16.765 -29.036  1.00 34.59           O  
ATOM   2344  N   GLN A 296      37.372  15.072 -28.996  1.00 30.75           N  
ATOM   2345  CA  GLN A 296      36.401  15.690 -28.074  1.00 30.75           C  
ATOM   2346  C   GLN A 296      35.592  14.603 -27.341  1.00 30.75           C  
ATOM   2347  CB  GLN A 296      35.442  16.667 -28.783  1.00 30.75           C  
ATOM   2348  O   GLN A 296      35.075  13.697 -27.997  1.00 30.75           O  
ATOM   2349  CG  GLN A 296      36.087  18.026 -29.104  1.00 30.75           C  
ATOM   2350  CD  GLN A 296      35.089  19.093 -29.536  1.00 30.75           C  
ATOM   2351  NE2 GLN A 296      35.499  20.342 -29.591  1.00 30.75           N  
ATOM   2352  OE1 GLN A 296      33.930  18.845 -29.820  1.00 30.75           O  
ATOM   2353  N   PRO A 297      35.429  14.667 -26.001  1.00 32.00           N  
ATOM   2354  CA  PRO A 297      34.554  13.761 -25.268  1.00 32.00           C  
ATOM   2355  C   PRO A 297      33.104  14.202 -25.491  1.00 32.00           C  
ATOM   2356  CB  PRO A 297      35.017  13.844 -23.810  1.00 32.00           C  
ATOM   2357  O   PRO A 297      32.472  14.814 -24.633  1.00 32.00           O  
ATOM   2358  CG  PRO A 297      35.470  15.298 -23.684  1.00 32.00           C  
ATOM   2359  CD  PRO A 297      35.991  15.649 -25.083  1.00 32.00           C  
ATOM   2360  N   THR A 298      32.569  13.923 -26.674  1.00 35.91           N  
ATOM   2361  CA  THR A 298      31.130  13.992 -26.901  1.00 35.91           C  
ATOM   2362  C   THR A 298      30.516  12.779 -26.209  1.00 35.91           C  
ATOM   2363  CB  THR A 298      30.778  14.082 -28.395  1.00 35.91           C  
ATOM   2364  O   THR A 298      30.691  11.635 -26.630  1.00 35.91           O  
ATOM   2365  CG2 THR A 298      31.015  15.496 -28.927  1.00 35.91           C  
ATOM   2366  OG1 THR A 298      31.566  13.219 -29.182  1.00 35.91           O  
ATOM   2367  N   GLY A 299      29.843  13.007 -25.077  1.00 41.00           N  
ATOM   2368  CA  GLY A 299      28.973  11.992 -24.491  1.00 41.00           C  
ATOM   2369  C   GLY A 299      27.993  11.537 -25.570  1.00 41.00           C  
ATOM   2370  O   GLY A 299      27.259  12.362 -26.115  1.00 41.00           O  
ATOM   2371  N   LYS A 300      28.037  10.255 -25.950  1.00 42.50           N  
ATOM   2372  CA  LYS A 300      27.154   9.720 -26.989  1.00 42.50           C  
ATOM   2373  C   LYS A 300      25.711   9.908 -26.534  1.00 42.50           C  
ATOM   2374  CB  LYS A 300      27.469   8.243 -27.284  1.00 42.50           C  
ATOM   2375  O   LYS A 300      25.303   9.363 -25.513  1.00 42.50           O  
ATOM   2376  CG  LYS A 300      28.712   8.085 -28.175  1.00 42.50           C  
ATOM   2377  CD  LYS A 300      28.994   6.604 -28.471  1.00 42.50           C  
ATOM   2378  CE  LYS A 300      30.191   6.474 -29.424  1.00 42.50           C  
ATOM   2379  NZ  LYS A 300      30.556   5.054 -29.668  1.00 42.50           N  
ATOM   2380  N   VAL A 301      24.954  10.694 -27.297  1.00 46.44           N  
ATOM   2381  CA  VAL A 301      23.523  10.903 -27.077  1.00 46.44           C  
ATOM   2382  C   VAL A 301      22.830   9.531 -27.094  1.00 46.44           C  
ATOM   2383  CB  VAL A 301      22.944  11.840 -28.154  1.00 46.44           C  
ATOM   2384  O   VAL A 301      23.007   8.797 -28.073  1.00 46.44           O  
ATOM   2385  CG1 VAL A 301      21.447  12.053 -27.938  1.00 46.44           C  
ATOM   2386  CG2 VAL A 301      23.621  13.218 -28.109  1.00 46.44           C  
ATOM   2387  N   PRO A 302      22.079   9.146 -26.043  1.00 50.41           N  
ATOM   2388  CA  PRO A 302      21.444   7.835 -25.985  1.00 50.41           C  
ATOM   2389  C   PRO A 302      20.480   7.662 -27.162  1.00 50.41           C  
ATOM   2390  CB  PRO A 302      20.764   7.744 -24.614  1.00 50.41           C  
ATOM   2391  O   PRO A 302      19.739   8.574 -27.535  1.00 50.41           O  
ATOM   2392  CG  PRO A 302      20.581   9.203 -24.202  1.00 50.41           C  
ATOM   2393  CD  PRO A 302      21.772   9.910 -24.845  1.00 50.41           C  
ATOM   2394  N   SER A 303      20.508   6.484 -27.784  1.00 55.22           N  
ATOM   2395  CA  SER A 303      19.662   6.189 -28.944  1.00 55.22           C  
ATOM   2396  C   SER A 303      18.174   6.153 -28.561  1.00 55.22           C  
ATOM   2397  CB  SER A 303      20.100   4.883 -29.618  1.00 55.22           C  
ATOM   2398  O   SER A 303      17.819   5.765 -27.448  1.00 55.22           O  
ATOM   2399  OG  SER A 303      19.917   3.794 -28.741  1.00 55.22           O  
ATOM   2400  N   LEU A 304      17.282   6.487 -29.506  1.00 54.34           N  
ATOM   2401  CA  LEU A 304      15.823   6.385 -29.328  1.00 54.34           C  
ATOM   2402  C   LEU A 304      15.416   4.988 -28.823  1.00 54.34           C  
ATOM   2403  CB  LEU A 304      15.136   6.689 -30.678  1.00 54.34           C  
ATOM   2404  O   LEU A 304      14.566   4.867 -27.943  1.00 54.34           O  
ATOM   2405  CG  LEU A 304      13.591   6.624 -30.636  1.00 54.34           C  
ATOM   2406  CD1 LEU A 304      12.972   7.899 -30.084  1.00 54.34           C  
ATOM   2407  CD2 LEU A 304      13.020   6.401 -32.031  1.00 54.34           C  
ATOM   2408  N   ALA A 305      16.061   3.937 -29.338  1.00 52.62           N  
ATOM   2409  CA  ALA A 305      15.833   2.561 -28.910  1.00 52.62           C  
ATOM   2410  C   ALA A 305      16.168   2.354 -27.420  1.00 52.62           C  
ATOM   2411  CB  ALA A 305      16.656   1.637 -29.816  1.00 52.62           C  
ATOM   2412  O   ALA A 305      15.376   1.752 -26.699  1.00 52.62           O  
ATOM   2413  N   GLN A 306      17.283   2.909 -26.931  1.00 57.19           N  
ATOM   2414  CA  GLN A 306      17.668   2.832 -25.515  1.00 57.19           C  
ATOM   2415  C   GLN A 306      16.698   3.600 -24.610  1.00 57.19           C  
ATOM   2416  CB  GLN A 306      19.094   3.370 -25.336  1.00 57.19           C  
ATOM   2417  O   GLN A 306      16.298   3.083 -23.569  1.00 57.19           O  
ATOM   2418  CG  GLN A 306      20.161   2.383 -25.840  1.00 57.19           C  
ATOM   2419  CD  GLN A 306      21.522   3.043 -26.038  1.00 57.19           C  
ATOM   2420  NE2 GLN A 306      22.603   2.300 -26.002  1.00 57.19           N  
ATOM   2421  OE1 GLN A 306      21.631   4.226 -26.319  1.00 57.19           O  
ATOM   2422  N   LEU A 307      16.260   4.792 -25.023  1.00 56.09           N  
ATOM   2423  CA  LEU A 307      15.279   5.587 -24.273  1.00 56.09           C  
ATOM   2424  C   LEU A 307      13.905   4.910 -24.232  1.00 56.09           C  
ATOM   2425  CB  LEU A 307      15.170   6.979 -24.908  1.00 56.09           C  
ATOM   2426  O   LEU A 307      13.253   4.892 -23.189  1.00 56.09           O  
ATOM   2427  CG  LEU A 307      16.453   7.806 -24.758  1.00 56.09           C  
ATOM   2428  CD1 LEU A 307      16.396   8.988 -25.709  1.00 56.09           C  
ATOM   2429  CD2 LEU A 307      16.649   8.323 -23.330  1.00 56.09           C  
ATOM   2430  N   THR A 308      13.492   4.291 -25.340  1.00 56.50           N  
ATOM   2431  CA  THR A 308      12.234   3.537 -25.434  1.00 56.50           C  
ATOM   2432  C   THR A 308      12.251   2.309 -24.532  1.00 56.50           C  
ATOM   2433  CB  THR A 308      11.939   3.129 -26.885  1.00 56.50           C  
ATOM   2434  O   THR A 308      11.281   2.056 -23.815  1.00 56.50           O  
ATOM   2435  CG2 THR A 308      10.566   2.473 -27.038  1.00 56.50           C  
ATOM   2436  OG1 THR A 308      11.927   4.258 -27.721  1.00 56.50           O  
ATOM   2437  N   VAL A 309      13.361   1.565 -24.517  1.00 56.25           N  
ATOM   2438  CA  VAL A 309      13.543   0.408 -23.630  1.00 56.25           C  
ATOM   2439  C   VAL A 309      13.554   0.846 -22.164  1.00 56.25           C  
ATOM   2440  CB  VAL A 309      14.810  -0.379 -24.018  1.00 56.25           C  
ATOM   2441  O   VAL A 309      12.832   0.256 -21.364  1.00 56.25           O  
ATOM   2442  CG1 VAL A 309      15.173  -1.459 -22.993  1.00 56.25           C  
ATOM   2443  CG2 VAL A 309      14.595  -1.095 -25.361  1.00 56.25           C  
ATOM   2444  N   ALA A 310      14.274   1.917 -21.821  1.00 57.69           N  
ATOM   2445  CA  ALA A 310      14.338   2.439 -20.456  1.00 57.69           C  
ATOM   2446  C   ALA A 310      12.973   2.934 -19.948  1.00 57.69           C  
ATOM   2447  CB  ALA A 310      15.378   3.562 -20.427  1.00 57.69           C  
ATOM   2448  O   ALA A 310      12.560   2.598 -18.838  1.00 57.69           O  
ATOM   2449  N   HIS A 311      12.229   3.677 -20.773  1.00 61.19           N  
ATOM   2450  CA  HIS A 311      10.882   4.128 -20.429  1.00 61.19           C  
ATOM   2451  C   HIS A 311       9.914   2.949 -20.267  1.00 61.19           C  
ATOM   2452  CB  HIS A 311      10.381   5.093 -21.504  1.00 61.19           C  
ATOM   2453  O   HIS A 311       9.171   2.883 -19.289  1.00 61.19           O  
ATOM   2454  CG  HIS A 311       9.005   5.617 -21.196  1.00 61.19           C  
ATOM   2455  CD2 HIS A 311       8.681   6.516 -20.217  1.00 61.19           C  
ATOM   2456  ND1 HIS A 311       7.831   5.259 -21.821  1.00 61.19           N  
ATOM   2457  CE1 HIS A 311       6.826   5.935 -21.237  1.00 61.19           C  
ATOM   2458  NE2 HIS A 311       7.298   6.711 -20.252  1.00 61.19           N  
ATOM   2459  N   ARG A 312       9.957   1.968 -21.179  1.00 59.34           N  
ATOM   2460  CA  ARG A 312       9.135   0.756 -21.075  1.00 59.34           C  
ATOM   2461  C   ARG A 312       9.447  -0.029 -19.802  1.00 59.34           C  
ATOM   2462  CB  ARG A 312       9.325  -0.094 -22.337  1.00 59.34           C  
ATOM   2463  O   ARG A 312       8.514  -0.480 -19.143  1.00 59.34           O  
ATOM   2464  CG  ARG A 312       8.408  -1.325 -22.350  1.00 59.34           C  
ATOM   2465  CD  ARG A 312       8.571  -2.079 -23.671  1.00 59.34           C  
ATOM   2466  NE  ARG A 312       7.714  -3.278 -23.715  1.00 59.34           N  
ATOM   2467  NH1 ARG A 312       8.044  -3.778 -25.932  1.00 59.34           N  
ATOM   2468  NH2 ARG A 312       6.689  -5.057 -24.711  1.00 59.34           N  
ATOM   2469  CZ  ARG A 312       7.486  -4.027 -24.780  1.00 59.34           C  
ATOM   2470  N   GLN A 313      10.722  -0.155 -19.440  1.00 57.50           N  
ATOM   2471  CA  GLN A 313      11.159  -0.816 -18.209  1.00 57.50           C  
ATOM   2472  C   GLN A 313      10.698  -0.058 -16.960  1.00 57.50           C  
ATOM   2473  CB  GLN A 313      12.685  -0.952 -18.217  1.00 57.50           C  
ATOM   2474  O   GLN A 313      10.189  -0.686 -16.033  1.00 57.50           O  
ATOM   2475  CG  GLN A 313      13.164  -2.067 -19.160  1.00 57.50           C  
ATOM   2476  CD  GLN A 313      14.682  -2.091 -19.312  1.00 57.50           C  
ATOM   2477  NE2 GLN A 313      15.234  -3.122 -19.914  1.00 57.50           N  
ATOM   2478  OE1 GLN A 313      15.405  -1.201 -18.903  1.00 57.50           O  
ATOM   2479  N   LEU A 314      10.789   1.277 -16.951  1.00 58.59           N  
ATOM   2480  CA  LEU A 314      10.254   2.100 -15.864  1.00 58.59           C  
ATOM   2481  C   LEU A 314       8.742   1.890 -15.710  1.00 58.59           C  
ATOM   2482  CB  LEU A 314      10.593   3.582 -16.115  1.00 58.59           C  
ATOM   2483  O   LEU A 314       8.273   1.599 -14.612  1.00 58.59           O  
ATOM   2484  CG  LEU A 314      10.061   4.512 -15.005  1.00 58.59           C  
ATOM   2485  CD1 LEU A 314      10.817   4.316 -13.688  1.00 58.59           C  
ATOM   2486  CD2 LEU A 314      10.199   5.971 -15.413  1.00 58.59           C  
ATOM   2487  N   CYS A 315       7.977   1.986 -16.800  1.00 58.97           N  
ATOM   2488  CA  CYS A 315       6.528   1.788 -16.771  1.00 58.97           C  
ATOM   2489  C   CYS A 315       6.148   0.370 -16.330  1.00 58.97           C  
ATOM   2490  CB  CYS A 315       5.943   2.084 -18.156  1.00 58.97           C  
ATOM   2491  O   CYS A 315       5.264   0.213 -15.492  1.00 58.97           O  
ATOM   2492  SG  CYS A 315       6.064   3.851 -18.534  1.00 58.97           S  
ATOM   2493  N   GLN A 316       6.813  -0.663 -16.855  1.00 56.03           N  
ATOM   2494  CA  GLN A 316       6.553  -2.054 -16.477  1.00 56.03           C  
ATOM   2495  C   GLN A 316       6.864  -2.302 -15.004  1.00 56.03           C  
ATOM   2496  CB  GLN A 316       7.377  -3.007 -17.352  1.00 56.03           C  
ATOM   2497  O   GLN A 316       6.050  -2.898 -14.303  1.00 56.03           O  
ATOM   2498  CG  GLN A 316       6.741  -3.194 -18.736  1.00 56.03           C  
ATOM   2499  CD  GLN A 316       7.567  -4.100 -19.642  1.00 56.03           C  
ATOM   2500  NE2 GLN A 316       6.956  -4.768 -20.599  1.00 56.03           N  
ATOM   2501  OE1 GLN A 316       8.769  -4.244 -19.534  1.00 56.03           O  
ATOM   2502  N   ALA A 317       7.996  -1.809 -14.510  1.00 53.44           N  
ATOM   2503  CA  ALA A 317       8.361  -1.996 -13.118  1.00 53.44           C  
ATOM   2504  C   ALA A 317       7.423  -1.235 -12.172  1.00 53.44           C  
ATOM   2505  CB  ALA A 317       9.814  -1.586 -12.949  1.00 53.44           C  
ATOM   2506  O   ALA A 317       6.983  -1.799 -11.172  1.00 53.44           O  
ATOM   2507  N   VAL A 318       7.029  -0.002 -12.512  1.00 57.38           N  
ATOM   2508  CA  VAL A 318       6.024   0.738 -11.733  1.00 57.38           C  
ATOM   2509  C   VAL A 318       4.669   0.033 -11.765  1.00 57.38           C  
ATOM   2510  CB  VAL A 318       5.916   2.205 -12.188  1.00 57.38           C  
ATOM   2511  O   VAL A 318       4.030  -0.049 -10.724  1.00 57.38           O  
ATOM   2512  CG1 VAL A 318       4.774   2.939 -11.469  1.00 57.38           C  
ATOM   2513  CG2 VAL A 318       7.214   2.954 -11.852  1.00 57.38           C  
ATOM   2514  N   LEU A 319       4.249  -0.543 -12.896  1.00 55.41           N  
ATOM   2515  CA  LEU A 319       3.008  -1.324 -12.988  1.00 55.41           C  
ATOM   2516  C   LEU A 319       3.051  -2.611 -12.158  1.00 55.41           C  
ATOM   2517  CB  LEU A 319       2.722  -1.674 -14.459  1.00 55.41           C  
ATOM   2518  O   LEU A 319       2.041  -2.976 -11.561  1.00 55.41           O  
ATOM   2519  CG  LEU A 319       2.136  -0.517 -15.284  1.00 55.41           C  
ATOM   2520  CD1 LEU A 319       2.170  -0.889 -16.767  1.00 55.41           C  
ATOM   2521  CD2 LEU A 319       0.684  -0.227 -14.897  1.00 55.41           C  
ATOM   2522  N   VAL A 320       4.191  -3.301 -12.111  1.00 50.88           N  
ATOM   2523  CA  VAL A 320       4.371  -4.512 -11.295  1.00 50.88           C  
ATOM   2524  C   VAL A 320       4.362  -4.159  -9.809  1.00 50.88           C  
ATOM   2525  CB  VAL A 320       5.656  -5.258 -11.707  1.00 50.88           C  
ATOM   2526  O   VAL A 320       3.617  -4.770  -9.045  1.00 50.88           O  
ATOM   2527  CG1 VAL A 320       6.023  -6.387 -10.738  1.00 50.88           C  
ATOM   2528  CG2 VAL A 320       5.485  -5.897 -13.092  1.00 50.88           C  
ATOM   2529  N   VAL A 321       5.115  -3.133  -9.399  1.00 51.97           N  
ATOM   2530  CA  VAL A 321       5.112  -2.637  -8.013  1.00 51.97           C  
ATOM   2531  C   VAL A 321       3.712  -2.150  -7.633  1.00 51.97           C  
ATOM   2532  CB  VAL A 321       6.170  -1.527  -7.827  1.00 51.97           C  
ATOM   2533  O   VAL A 321       3.197  -2.516  -6.581  1.00 51.97           O  
ATOM   2534  CG1 VAL A 321       6.161  -0.893  -6.427  1.00 51.97           C  
ATOM   2535  CG2 VAL A 321       7.595  -2.075  -8.009  1.00 51.97           C  
ATOM   2536  N   ASP A 322       3.049  -1.381  -8.495  1.00 53.00           N  
ATOM   2537  CA  ASP A 322       1.682  -0.939  -8.251  1.00 53.00           C  
ATOM   2538  C   ASP A 322       0.729  -2.131  -8.125  1.00 53.00           C  
ATOM   2539  CB  ASP A 322       1.221   0.039  -9.335  1.00 53.00           C  
ATOM   2540  O   ASP A 322       0.023  -2.210  -7.136  1.00 53.00           O  
ATOM   2541  CG  ASP A 322      -0.164   0.580  -9.003  1.00 53.00           C  
ATOM   2542  OD1 ASP A 322      -0.336   1.218  -7.947  1.00 53.00           O  
ATOM   2543  OD2 ASP A 322      -1.112   0.341  -9.775  1.00 53.00           O  
ATOM   2544  N   ARG A 323       0.741  -3.117  -9.028  1.00 53.03           N  
ATOM   2545  CA  ARG A 323      -0.142  -4.294  -8.917  1.00 53.03           C  
ATOM   2546  C   ARG A 323       0.056  -5.079  -7.621  1.00 53.03           C  
ATOM   2547  CB  ARG A 323       0.039  -5.220 -10.124  1.00 53.03           C  
ATOM   2548  O   ARG A 323      -0.939  -5.424  -6.992  1.00 53.03           O  
ATOM   2549  CG  ARG A 323      -0.797  -4.742 -11.316  1.00 53.03           C  
ATOM   2550  CD  ARG A 323      -0.601  -5.705 -12.489  1.00 53.03           C  
ATOM   2551  NE  ARG A 323      -1.523  -5.403 -13.600  1.00 53.03           N  
ATOM   2552  NH1 ARG A 323      -0.737  -6.998 -15.048  1.00 53.03           N  
ATOM   2553  NH2 ARG A 323      -2.471  -5.731 -15.646  1.00 53.03           N  
ATOM   2554  CZ  ARG A 323      -1.571  -6.040 -14.755  1.00 53.03           C  
ATOM   2555  N   ILE A 324       1.304  -5.304  -7.212  1.00 49.69           N  
ATOM   2556  CA  ILE A 324       1.636  -6.062  -5.995  1.00 49.69           C  
ATOM   2557  C   ILE A 324       1.222  -5.293  -4.732  1.00 49.69           C  
ATOM   2558  CB  ILE A 324       3.147  -6.404  -6.002  1.00 49.69           C  
ATOM   2559  O   ILE A 324       0.757  -5.882  -3.761  1.00 49.69           O  
ATOM   2560  CG1 ILE A 324       3.468  -7.396  -7.147  1.00 49.69           C  
ATOM   2561  CG2 ILE A 324       3.605  -7.003  -4.657  1.00 49.69           C  
ATOM   2562  CD1 ILE A 324       4.969  -7.558  -7.424  1.00 49.69           C  
ATOM   2563  N   PHE A 325       1.373  -3.965  -4.718  1.00 50.03           N  
ATOM   2564  CA  PHE A 325       1.206  -3.180  -3.490  1.00 50.03           C  
ATOM   2565  C   PHE A 325      -0.084  -2.357  -3.420  1.00 50.03           C  
ATOM   2566  CB  PHE A 325       2.464  -2.343  -3.255  1.00 50.03           C  
ATOM   2567  O   PHE A 325      -0.518  -2.021  -2.320  1.00 50.03           O  
ATOM   2568  CG  PHE A 325       3.698  -3.193  -3.000  1.00 50.03           C  
ATOM   2569  CD1 PHE A 325       3.801  -3.952  -1.818  1.00 50.03           C  
ATOM   2570  CD2 PHE A 325       4.753  -3.227  -3.927  1.00 50.03           C  
ATOM   2571  CE1 PHE A 325       4.966  -4.697  -1.555  1.00 50.03           C  
ATOM   2572  CE2 PHE A 325       5.899  -4.006  -3.692  1.00 50.03           C  
ATOM   2573  CZ  PHE A 325       6.011  -4.732  -2.495  1.00 50.03           C  
ATOM   2574  N   ARG A 326      -0.760  -2.085  -4.537  1.00 51.91           N  
ATOM   2575  CA  ARG A 326      -2.108  -1.491  -4.625  1.00 51.91           C  
ATOM   2576  C   ARG A 326      -3.107  -2.092  -3.623  1.00 51.91           C  
ATOM   2577  CB  ARG A 326      -2.593  -1.616  -6.084  1.00 51.91           C  
ATOM   2578  O   ARG A 326      -3.742  -1.307  -2.912  1.00 51.91           O  
ATOM   2579  CG  ARG A 326      -4.002  -1.105  -6.364  1.00 51.91           C  
ATOM   2580  CD  ARG A 326      -4.475  -1.494  -7.770  1.00 51.91           C  
ATOM   2581  NE  ARG A 326      -3.715  -0.853  -8.865  1.00 51.91           N  
ATOM   2582  NH1 ARG A 326      -5.156  -1.444 -10.553  1.00 51.91           N  
ATOM   2583  NH2 ARG A 326      -3.365  -0.226 -11.024  1.00 51.91           N  
ATOM   2584  CZ  ARG A 326      -4.074  -0.842 -10.134  1.00 51.91           C  
ATOM   2585  N   PRO A 327      -3.258  -3.428  -3.504  1.00 47.72           N  
ATOM   2586  CA  PRO A 327      -4.115  -4.063  -2.499  1.00 47.72           C  
ATOM   2587  C   PRO A 327      -3.750  -3.682  -1.058  1.00 47.72           C  
ATOM   2588  CB  PRO A 327      -3.900  -5.568  -2.740  1.00 47.72           C  
ATOM   2589  O   PRO A 327      -4.625  -3.356  -0.247  1.00 47.72           O  
ATOM   2590  CG  PRO A 327      -2.571  -5.691  -3.444  1.00 47.72           C  
ATOM   2591  CD  PRO A 327      -2.637  -4.468  -4.326  1.00 47.72           C  
ATOM   2592  N   PHE A 328      -2.455  -3.695  -0.750  1.00 50.59           N  
ATOM   2593  CA  PHE A 328      -1.920  -3.397   0.572  1.00 50.59           C  
ATOM   2594  C   PHE A 328      -2.073  -1.917   0.920  1.00 50.59           C  
ATOM   2595  CB  PHE A 328      -0.453  -3.837   0.611  1.00 50.59           C  
ATOM   2596  O   PHE A 328      -2.579  -1.586   1.991  1.00 50.59           O  
ATOM   2597  CG  PHE A 328       0.219  -3.550   1.935  1.00 50.59           C  
ATOM   2598  CD1 PHE A 328       1.018  -2.400   2.094  1.00 50.59           C  
ATOM   2599  CD2 PHE A 328       0.031  -4.428   3.016  1.00 50.59           C  
ATOM   2600  CE1 PHE A 328       1.631  -2.136   3.332  1.00 50.59           C  
ATOM   2601  CE2 PHE A 328       0.639  -4.161   4.255  1.00 50.59           C  
ATOM   2602  CZ  PHE A 328       1.442  -3.018   4.411  1.00 50.59           C  
ATOM   2603  N   VAL A 329      -1.712  -1.019   0.000  1.00 52.56           N  
ATOM   2604  CA  VAL A 329      -1.801   0.426   0.217  1.00 52.56           C  
ATOM   2605  C   VAL A 329      -3.258   0.870   0.348  1.00 52.56           C  
ATOM   2606  CB  VAL A 329      -1.051   1.223  -0.867  1.00 52.56           C  
ATOM   2607  O   VAL A 329      -3.556   1.666   1.234  1.00 52.56           O  
ATOM   2608  CG1 VAL A 329      -1.140   2.713  -0.523  1.00 52.56           C  
ATOM   2609  CG2 VAL A 329       0.443   0.871  -0.916  1.00 52.56           C  
ATOM   2610  N   ALA A 330      -4.187   0.310  -0.437  1.00 52.81           N  
ATOM   2611  CA  ALA A 330      -5.623   0.577  -0.293  1.00 52.81           C  
ATOM   2612  C   ALA A 330      -6.171   0.141   1.069  1.00 52.81           C  
ATOM   2613  CB  ALA A 330      -6.371  -0.152  -1.411  1.00 52.81           C  
ATOM   2614  O   ALA A 330      -6.879   0.897   1.744  1.00 52.81           O  
ATOM   2615  N   THR A 331      -5.814  -1.074   1.487  1.00 52.53           N  
ATOM   2616  CA  THR A 331      -6.243  -1.635   2.770  1.00 52.53           C  
ATOM   2617  C   THR A 331      -5.663  -0.821   3.920  1.00 52.53           C  
ATOM   2618  CB  THR A 331      -5.837  -3.110   2.888  1.00 52.53           C  
ATOM   2619  O   THR A 331      -6.401  -0.418   4.815  1.00 52.53           O  
ATOM   2620  CG2 THR A 331      -6.410  -3.765   4.144  1.00 52.53           C  
ATOM   2621  OG1 THR A 331      -6.344  -3.827   1.788  1.00 52.53           O  
ATOM   2622  N   TRP A 332      -4.371  -0.497   3.861  1.00 57.53           N  
ATOM   2623  CA  TRP A 332      -3.687   0.355   4.827  1.00 57.53           C  
ATOM   2624  C   TRP A 332      -4.341   1.731   4.945  1.00 57.53           C  
ATOM   2625  CB  TRP A 332      -2.220   0.507   4.412  1.00 57.53           C  
ATOM   2626  O   TRP A 332      -4.658   2.164   6.052  1.00 57.53           O  
ATOM   2627  CG  TRP A 332      -1.479   1.509   5.234  1.00 57.53           C  
ATOM   2628  CD1 TRP A 332      -1.098   2.743   4.832  1.00 57.53           C  
ATOM   2629  CD2 TRP A 332      -1.089   1.397   6.633  1.00 57.53           C  
ATOM   2630  CE2 TRP A 332      -0.500   2.633   7.027  1.00 57.53           C  
ATOM   2631  CE3 TRP A 332      -1.178   0.379   7.607  1.00 57.53           C  
ATOM   2632  NE1 TRP A 332      -0.499   3.405   5.886  1.00 57.53           N  
ATOM   2633  CH2 TRP A 332      -0.144   1.827   9.281  1.00 57.53           C  
ATOM   2634  CZ2 TRP A 332      -0.045   2.857   8.330  1.00 57.53           C  
ATOM   2635  CZ3 TRP A 332      -0.701   0.588   8.915  1.00 57.53           C  
ATOM   2636  N   PHE A 333      -4.592   2.403   3.819  1.00 56.81           N  
ATOM   2637  CA  PHE A 333      -5.201   3.731   3.809  1.00 56.81           C  
ATOM   2638  C   PHE A 333      -6.600   3.696   4.435  1.00 56.81           C  
ATOM   2639  CB  PHE A 333      -5.218   4.277   2.374  1.00 56.81           C  
ATOM   2640  O   PHE A 333      -6.888   4.471   5.341  1.00 56.81           O  
ATOM   2641  CG  PHE A 333      -5.056   5.776   2.288  1.00 56.81           C  
ATOM   2642  CD1 PHE A 333      -6.181   6.620   2.282  1.00 56.81           C  
ATOM   2643  CD2 PHE A 333      -3.762   6.323   2.186  1.00 56.81           C  
ATOM   2644  CE1 PHE A 333      -6.010   8.009   2.148  1.00 56.81           C  
ATOM   2645  CE2 PHE A 333      -3.593   7.712   2.059  1.00 56.81           C  
ATOM   2646  CZ  PHE A 333      -4.718   8.552   2.028  1.00 56.81           C  
ATOM   2647  N   SER A 334      -7.423   2.717   4.050  1.00 55.72           N  
ATOM   2648  CA  SER A 334      -8.781   2.531   4.583  1.00 55.72           C  
ATOM   2649  C   SER A 334      -8.780   2.215   6.082  1.00 55.72           C  
ATOM   2650  CB  SER A 334      -9.479   1.391   3.834  1.00 55.72           C  
ATOM   2651  O   SER A 334      -9.551   2.784   6.858  1.00 55.72           O  
ATOM   2652  OG  SER A 334      -9.483   1.633   2.444  1.00 55.72           O  
ATOM   2653  N   VAL A 335      -7.881   1.325   6.512  1.00 54.94           N  
ATOM   2654  CA  VAL A 335      -7.670   0.952   7.915  1.00 54.94           C  
ATOM   2655  C   VAL A 335      -7.272   2.168   8.744  1.00 54.94           C  
ATOM   2656  CB  VAL A 335      -6.576  -0.137   7.997  1.00 54.94           C  
ATOM   2657  O   VAL A 335      -7.842   2.381   9.816  1.00 54.94           O  
ATOM   2658  CG1 VAL A 335      -5.909  -0.251   9.376  1.00 54.94           C  
ATOM   2659  CG2 VAL A 335      -7.075  -1.514   7.533  1.00 54.94           C  
ATOM   2660  N   ASN A 336      -6.303   2.935   8.256  1.00 59.28           N  
ATOM   2661  CA  ASN A 336      -5.739   4.068   8.966  1.00 59.28           C  
ATOM   2662  C   ASN A 336      -6.752   5.221   9.052  1.00 59.28           C  
ATOM   2663  CB  ASN A 336      -4.423   4.438   8.266  1.00 59.28           C  
ATOM   2664  O   ASN A 336      -6.957   5.774  10.131  1.00 59.28           O  
ATOM   2665  CG  ASN A 336      -3.544   5.337   9.105  1.00 59.28           C  
ATOM   2666  ND2 ASN A 336      -2.471   5.823   8.534  1.00 59.28           N  
ATOM   2667  OD1 ASN A 336      -3.793   5.604  10.264  1.00 59.28           O  
ATOM   2668  N   SER A 337      -7.486   5.507   7.972  1.00 60.94           N  
ATOM   2669  CA  SER A 337      -8.585   6.481   7.980  1.00 60.94           C  
ATOM   2670  C   SER A 337      -9.696   6.089   8.960  1.00 60.94           C  
ATOM   2671  CB  SER A 337      -9.165   6.637   6.571  1.00 60.94           C  
ATOM   2672  O   SER A 337     -10.102   6.912   9.779  1.00 60.94           O  
ATOM   2673  OG  SER A 337      -8.194   7.184   5.701  1.00 60.94           O  
ATOM   2674  N   ALA A 338     -10.146   4.829   8.949  1.00 55.28           N  
ATOM   2675  CA  ALA A 338     -11.194   4.358   9.858  1.00 55.28           C  
ATOM   2676  C   ALA A 338     -10.759   4.400  11.335  1.00 55.28           C  
ATOM   2677  CB  ALA A 338     -11.605   2.943   9.436  1.00 55.28           C  
ATOM   2678  O   ALA A 338     -11.520   4.853  12.191  1.00 55.28           O  
ATOM   2679  N   LEU A 339      -9.528   3.970  11.639  1.00 58.09           N  
ATOM   2680  CA  LEU A 339      -8.965   4.044  12.992  1.00 58.09           C  
ATOM   2681  C   LEU A 339      -8.801   5.491  13.457  1.00 58.09           C  
ATOM   2682  CB  LEU A 339      -7.608   3.320  13.041  1.00 58.09           C  
ATOM   2683  O   LEU A 339      -9.136   5.801  14.598  1.00 58.09           O  
ATOM   2684  CG  LEU A 339      -7.716   1.791  13.156  1.00 58.09           C  
ATOM   2685  CD1 LEU A 339      -6.347   1.158  12.910  1.00 58.09           C  
ATOM   2686  CD2 LEU A 339      -8.185   1.356  14.549  1.00 58.09           C  
ATOM   2687  N   THR A 340      -8.342   6.379  12.577  1.00 58.91           N  
ATOM   2688  CA  THR A 340      -8.164   7.800  12.891  1.00 58.91           C  
ATOM   2689  C   THR A 340      -9.504   8.461  13.214  1.00 58.91           C  
ATOM   2690  CB  THR A 340      -7.451   8.528  11.745  1.00 58.91           C  
ATOM   2691  O   THR A 340      -9.627   9.102  14.256  1.00 58.91           O  
ATOM   2692  CG2 THR A 340      -7.186   9.989  12.086  1.00 58.91           C  
ATOM   2693  OG1 THR A 340      -6.187   7.952  11.527  1.00 58.91           O  
ATOM   2694  N   ILE A 341     -10.538   8.241  12.393  1.00 62.03           N  
ATOM   2695  CA  ILE A 341     -11.893   8.765  12.640  1.00 62.03           C  
ATOM   2696  C   ILE A 341     -12.468   8.201  13.947  1.00 62.03           C  
ATOM   2697  CB  ILE A 341     -12.815   8.463  11.434  1.00 62.03           C  
ATOM   2698  O   ILE A 341     -13.020   8.947  14.755  1.00 62.03           O  
ATOM   2699  CG1 ILE A 341     -12.351   9.251  10.186  1.00 62.03           C  
ATOM   2700  CG2 ILE A 341     -14.283   8.814  11.752  1.00 62.03           C  
ATOM   2701  CD1 ILE A 341     -12.988   8.769   8.876  1.00 62.03           C  
ATOM   2702  N   PHE A 342     -12.304   6.898  14.197  1.00 60.00           N  
ATOM   2703  CA  PHE A 342     -12.770   6.264  15.432  1.00 60.00           C  
ATOM   2704  C   PHE A 342     -12.081   6.829  16.681  1.00 60.00           C  
ATOM   2705  CB  PHE A 342     -12.542   4.752  15.334  1.00 60.00           C  
ATOM   2706  O   PHE A 342     -12.740   7.080  17.693  1.00 60.00           O  
ATOM   2707  CG  PHE A 342     -12.891   4.006  16.607  1.00 60.00           C  
ATOM   2708  CD1 PHE A 342     -11.879   3.638  17.514  1.00 60.00           C  
ATOM   2709  CD2 PHE A 342     -14.233   3.698  16.897  1.00 60.00           C  
ATOM   2710  CE1 PHE A 342     -12.205   2.941  18.691  1.00 60.00           C  
ATOM   2711  CE2 PHE A 342     -14.561   2.998  18.072  1.00 60.00           C  
ATOM   2712  CZ  PHE A 342     -13.544   2.609  18.963  1.00 60.00           C  
ATOM   2713  N   LEU A 343     -10.765   7.046  16.625  1.00 60.44           N  
ATOM   2714  CA  LEU A 343     -10.016   7.633  17.734  1.00 60.44           C  
ATOM   2715  C   LEU A 343     -10.412   9.094  17.970  1.00 60.44           C  
ATOM   2716  CB  LEU A 343      -8.511   7.521  17.474  1.00 60.44           C  
ATOM   2717  O   LEU A 343     -10.612   9.473  19.122  1.00 60.44           O  
ATOM   2718  CG  LEU A 343      -7.926   6.102  17.583  1.00 60.44           C  
ATOM   2719  CD1 LEU A 343      -6.528   6.055  16.966  1.00 60.44           C  
ATOM   2720  CD2 LEU A 343      -7.820   5.658  19.045  1.00 60.44           C  
ATOM   2721  N   ILE A 344     -10.600   9.884  16.907  1.00 61.19           N  
ATOM   2722  CA  ILE A 344     -11.124  11.255  17.004  1.00 61.19           C  
ATOM   2723  C   ILE A 344     -12.487  11.250  17.694  1.00 61.19           C  
ATOM   2724  CB  ILE A 344     -11.204  11.912  15.609  1.00 61.19           C  
ATOM   2725  O   ILE A 344     -12.678  11.968  18.672  1.00 61.19           O  
ATOM   2726  CG1 ILE A 344      -9.780  12.249  15.134  1.00 61.19           C  
ATOM   2727  CG2 ILE A 344     -12.075  13.182  15.638  1.00 61.19           C  
ATOM   2728  CD1 ILE A 344      -9.695  12.717  13.683  1.00 61.19           C  
ATOM   2729  N   TYR A 345     -13.413  10.404  17.240  1.00 64.00           N  
ATOM   2730  CA  TYR A 345     -14.731  10.265  17.855  1.00 64.00           C  
ATOM   2731  C   TYR A 345     -14.625   9.909  19.346  1.00 64.00           C  
ATOM   2732  CB  TYR A 345     -15.519   9.204  17.079  1.00 64.00           C  
ATOM   2733  O   TYR A 345     -15.284  10.521  20.188  1.00 64.00           O  
ATOM   2734  CG  TYR A 345     -16.862   8.886  17.699  1.00 64.00           C  
ATOM   2735  CD1 TYR A 345     -17.001   7.767  18.545  1.00 64.00           C  
ATOM   2736  CD2 TYR A 345     -17.961   9.729  17.452  1.00 64.00           C  
ATOM   2737  CE1 TYR A 345     -18.246   7.493  19.141  1.00 64.00           C  
ATOM   2738  CE2 TYR A 345     -19.201   9.467  18.063  1.00 64.00           C  
ATOM   2739  OH  TYR A 345     -20.531   8.090  19.515  1.00 64.00           O  
ATOM   2740  CZ  TYR A 345     -19.343   8.350  18.912  1.00 64.00           C  
ATOM   2741  N   ARG A 346     -13.742   8.967  19.703  1.00 58.97           N  
ATOM   2742  CA  ARG A 346     -13.497   8.588  21.101  1.00 58.97           C  
ATOM   2743  C   ARG A 346     -12.970   9.752  21.943  1.00 58.97           C  
ATOM   2744  CB  ARG A 346     -12.548   7.383  21.165  1.00 58.97           C  
ATOM   2745  O   ARG A 346     -13.462   9.951  23.049  1.00 58.97           O  
ATOM   2746  CG  ARG A 346     -13.241   6.049  20.852  1.00 58.97           C  
ATOM   2747  CD  ARG A 346     -14.143   5.610  22.012  1.00 58.97           C  
ATOM   2748  NE  ARG A 346     -14.628   4.233  21.820  1.00 58.97           N  
ATOM   2749  NH1 ARG A 346     -15.143   3.811  24.016  1.00 58.97           N  
ATOM   2750  NH2 ARG A 346     -15.475   2.226  22.478  1.00 58.97           N  
ATOM   2751  CZ  ARG A 346     -15.074   3.433  22.769  1.00 58.97           C  
ATOM   2752  N   ILE A 347     -12.010  10.518  21.428  1.00 63.03           N  
ATOM   2753  CA  ILE A 347     -11.430  11.683  22.116  1.00 63.03           C  
ATOM   2754  C   ILE A 347     -12.477  12.777  22.309  1.00 63.03           C  
ATOM   2755  CB  ILE A 347     -10.217  12.216  21.320  1.00 63.03           C  
ATOM   2756  O   ILE A 347     -12.602  13.331  23.403  1.00 63.03           O  
ATOM   2757  CG1 ILE A 347      -9.057  11.210  21.433  1.00 63.03           C  
ATOM   2758  CG2 ILE A 347      -9.755  13.601  21.821  1.00 63.03           C  
ATOM   2759  CD1 ILE A 347      -7.951  11.453  20.408  1.00 63.03           C  
ATOM   2760  N   VAL A 348     -13.229  13.082  21.251  1.00 62.72           N  
ATOM   2761  CA  VAL A 348     -14.218  14.153  21.268  1.00 62.72           C  
ATOM   2762  C   VAL A 348     -15.361  13.809  22.213  1.00 62.72           C  
ATOM   2763  CB  VAL A 348     -14.713  14.483  19.850  1.00 62.72           C  
ATOM   2764  O   VAL A 348     -15.681  14.648  23.043  1.00 62.72           O  
ATOM   2765  CG1 VAL A 348     -15.883  15.465  19.891  1.00 62.72           C  
ATOM   2766  CG2 VAL A 348     -13.596  15.135  19.020  1.00 62.72           C  
ATOM   2767  N   PHE A 349     -15.943  12.608  22.164  1.00 60.00           N  
ATOM   2768  CA  PHE A 349     -17.172  12.298  22.910  1.00 60.00           C  
ATOM   2769  C   PHE A 349     -16.963  11.668  24.297  1.00 60.00           C  
ATOM   2770  CB  PHE A 349     -18.109  11.462  22.026  1.00 60.00           C  
ATOM   2771  O   PHE A 349     -17.837  11.807  25.144  1.00 60.00           O  
ATOM   2772  CG  PHE A 349     -18.757  12.273  20.917  1.00 60.00           C  
ATOM   2773  CD1 PHE A 349     -19.960  12.962  21.162  1.00 60.00           C  
ATOM   2774  CD2 PHE A 349     -18.145  12.377  19.655  1.00 60.00           C  
ATOM   2775  CE1 PHE A 349     -20.547  13.746  20.152  1.00 60.00           C  
ATOM   2776  CE2 PHE A 349     -18.727  13.167  18.651  1.00 60.00           C  
ATOM   2777  CZ  PHE A 349     -19.928  13.852  18.895  1.00 60.00           C  
ATOM   2778  N   PHE A 350     -15.820  11.032  24.590  1.00 59.56           N  
ATOM   2779  CA  PHE A 350     -15.591  10.314  25.865  1.00 59.56           C  
ATOM   2780  C   PHE A 350     -14.549  10.995  26.775  1.00 59.56           C  
ATOM   2781  CB  PHE A 350     -15.287   8.830  25.603  1.00 59.56           C  
ATOM   2782  O   PHE A 350     -13.835  10.340  27.537  1.00 59.56           O  
ATOM   2783  CG  PHE A 350     -16.397   8.072  24.900  1.00 59.56           C  
ATOM   2784  CD1 PHE A 350     -17.344   7.352  25.650  1.00 59.56           C  
ATOM   2785  CD2 PHE A 350     -16.510   8.114  23.500  1.00 59.56           C  
ATOM   2786  CE1 PHE A 350     -18.380   6.657  24.999  1.00 59.56           C  
ATOM   2787  CE2 PHE A 350     -17.533   7.409  22.847  1.00 59.56           C  
ATOM   2788  CZ  PHE A 350     -18.469   6.676  23.596  1.00 59.56           C  
ATOM   2789  N   ARG A 351     -14.456  12.328  26.687  1.00 48.22           N  
ATOM   2790  CA  ARG A 351     -13.391  13.178  27.261  1.00 48.22           C  
ATOM   2791  C   ARG A 351     -13.216  13.082  28.789  1.00 48.22           C  
ATOM   2792  CB  ARG A 351     -13.645  14.624  26.790  1.00 48.22           C  
ATOM   2793  O   ARG A 351     -12.163  13.464  29.277  1.00 48.22           O  
ATOM   2794  CG  ARG A 351     -12.389  15.471  26.515  1.00 48.22           C  
ATOM   2795  CD  ARG A 351     -12.790  16.910  26.132  1.00 48.22           C  
ATOM   2796  NE  ARG A 351     -11.649  17.732  25.685  1.00 48.22           N  
ATOM   2797  NH1 ARG A 351     -12.821  19.676  25.256  1.00 48.22           N  
ATOM   2798  NH2 ARG A 351     -10.650  19.584  24.799  1.00 48.22           N  
ATOM   2799  CZ  ARG A 351     -11.713  18.985  25.255  1.00 48.22           C  
ATOM   2800  N   GLU A 352     -14.177  12.534  29.532  1.00 44.91           N  
ATOM   2801  CA  GLU A 352     -14.084  12.368  30.996  1.00 44.91           C  
ATOM   2802  C   GLU A 352     -13.223  11.170  31.444  1.00 44.91           C  
ATOM   2803  CB  GLU A 352     -15.495  12.289  31.596  1.00 44.91           C  
ATOM   2804  O   GLU A 352     -12.875  11.067  32.616  1.00 44.91           O  
ATOM   2805  CG  GLU A 352     -16.221  13.637  31.465  1.00 44.91           C  
ATOM   2806  CD  GLU A 352     -17.606  13.643  32.123  1.00 44.91           C  
ATOM   2807  OE1 GLU A 352     -18.168  14.754  32.191  1.00 44.91           O  
ATOM   2808  OE2 GLU A 352     -18.088  12.549  32.494  1.00 44.91           O  
ATOM   2809  N   GLY A 353     -12.825  10.278  30.525  1.00 41.69           N  
ATOM   2810  CA  GLY A 353     -12.053   9.068  30.851  1.00 41.69           C  
ATOM   2811  C   GLY A 353     -10.847   8.798  29.952  1.00 41.69           C  
ATOM   2812  O   GLY A 353     -10.313   7.687  29.970  1.00 41.69           O  
ATOM   2813  N   ALA A 354     -10.416   9.763  29.136  1.00 42.41           N  
ATOM   2814  CA  ALA A 354      -9.233   9.590  28.299  1.00 42.41           C  
ATOM   2815  C   ALA A 354      -7.973   9.617  29.179  1.00 42.41           C  
ATOM   2816  CB  ALA A 354      -9.233  10.641  27.182  1.00 42.41           C  
ATOM   2817  O   ALA A 354      -7.394  10.672  29.431  1.00 42.41           O  
ATOM   2818  N   SER A 355      -7.549   8.447  29.666  1.00 49.88           N  
ATOM   2819  CA  SER A 355      -6.258   8.305  30.337  1.00 49.88           C  
ATOM   2820  C   SER A 355      -5.139   8.805  29.416  1.00 49.88           C  
ATOM   2821  CB  SER A 355      -6.018   6.853  30.781  1.00 49.88           C  
ATOM   2822  O   SER A 355      -5.245   8.733  28.188  1.00 49.88           O  
ATOM   2823  OG  SER A 355      -5.810   5.988  29.676  1.00 49.88           O  
ATOM   2824  N   SER A 356      -4.027   9.267  29.988  1.00 48.97           N  
ATOM   2825  CA  SER A 356      -2.807   9.638  29.246  1.00 48.97           C  
ATOM   2826  C   SER A 356      -2.376   8.572  28.222  1.00 48.97           C  
ATOM   2827  CB  SER A 356      -1.677   9.867  30.255  1.00 48.97           C  
ATOM   2828  O   SER A 356      -1.827   8.890  27.171  1.00 48.97           O  
ATOM   2829  OG  SER A 356      -1.555   8.745  31.117  1.00 48.97           O  
ATOM   2830  N   THR A 357      -2.711   7.307  28.481  1.00 48.16           N  
ATOM   2831  CA  THR A 357      -2.518   6.149  27.599  1.00 48.16           C  
ATOM   2832  C   THR A 357      -3.349   6.206  26.313  1.00 48.16           C  
ATOM   2833  CB  THR A 357      -2.871   4.840  28.340  1.00 48.16           C  
ATOM   2834  O   THR A 357      -2.862   5.802  25.262  1.00 48.16           O  
ATOM   2835  CG2 THR A 357      -1.729   3.833  28.259  1.00 48.16           C  
ATOM   2836  OG1 THR A 357      -3.147   5.040  29.718  1.00 48.16           O  
ATOM   2837  N   LEU A 358      -4.585   6.709  26.359  1.00 50.09           N  
ATOM   2838  CA  LEU A 358      -5.492   6.811  25.205  1.00 50.09           C  
ATOM   2839  C   LEU A 358      -5.076   7.959  24.272  1.00 50.09           C  
ATOM   2840  CB  LEU A 358      -6.937   6.956  25.738  1.00 50.09           C  
ATOM   2841  O   LEU A 358      -5.031   7.779  23.056  1.00 50.09           O  
ATOM   2842  CG  LEU A 358      -7.905   5.891  25.188  1.00 50.09           C  
ATOM   2843  CD1 LEU A 358      -9.048   5.657  26.175  1.00 50.09           C  
ATOM   2844  CD2 LEU A 358      -8.503   6.308  23.844  1.00 50.09           C  
ATOM   2845  N   MET A 359      -4.666   9.094  24.849  1.00 51.12           N  
ATOM   2846  CA  MET A 359      -4.005  10.190  24.124  1.00 51.12           C  
ATOM   2847  C   MET A 359      -2.672   9.739  23.514  1.00 51.12           C  
ATOM   2848  CB  MET A 359      -3.765  11.375  25.079  1.00 51.12           C  
ATOM   2849  O   MET A 359      -2.420   9.999  22.340  1.00 51.12           O  
ATOM   2850  CG  MET A 359      -4.753  12.533  24.894  1.00 51.12           C  
ATOM   2851  SD  MET A 359      -4.011  14.041  24.209  1.00 51.12           S  
ATOM   2852  CE  MET A 359      -4.125  13.691  22.436  1.00 51.12           C  
ATOM   2853  N   GLY A 360      -1.846   9.013  24.275  1.00 48.56           N  
ATOM   2854  CA  GLY A 360      -0.587   8.448  23.783  1.00 48.56           C  
ATOM   2855  C   GLY A 360      -0.795   7.441  22.650  1.00 48.56           C  
ATOM   2856  O   GLY A 360      -0.065   7.470  21.668  1.00 48.56           O  
ATOM   2857  N   SER A 361      -1.841   6.615  22.732  1.00 50.03           N  
ATOM   2858  CA  SER A 361      -2.228   5.682  21.665  1.00 50.03           C  
ATOM   2859  C   SER A 361      -2.691   6.421  20.412  1.00 50.03           C  
ATOM   2860  CB  SER A 361      -3.358   4.756  22.123  1.00 50.03           C  
ATOM   2861  O   SER A 361      -2.347   6.014  19.310  1.00 50.03           O  
ATOM   2862  OG  SER A 361      -3.005   4.038  23.285  1.00 50.03           O  
ATOM   2863  N   PHE A 362      -3.440   7.517  20.564  1.00 53.16           N  
ATOM   2864  CA  PHE A 362      -3.840   8.361  19.441  1.00 53.16           C  
ATOM   2865  C   PHE A 362      -2.642   9.013  18.760  1.00 53.16           C  
ATOM   2866  CB  PHE A 362      -4.832   9.422  19.916  1.00 53.16           C  
ATOM   2867  O   PHE A 362      -2.513   8.900  17.546  1.00 53.16           O  
ATOM   2868  CG  PHE A 362      -5.187  10.444  18.852  1.00 53.16           C  
ATOM   2869  CD1 PHE A 362      -4.727  11.771  18.942  1.00 53.16           C  
ATOM   2870  CD2 PHE A 362      -5.985  10.064  17.761  1.00 53.16           C  
ATOM   2871  CE1 PHE A 362      -5.110  12.715  17.971  1.00 53.16           C  
ATOM   2872  CE2 PHE A 362      -6.394  11.009  16.806  1.00 53.16           C  
ATOM   2873  CZ  PHE A 362      -5.960  12.339  16.915  1.00 53.16           C  
ATOM   2874  N   PHE A 363      -1.741   9.631  19.527  1.00 53.66           N  
ATOM   2875  CA  PHE A 363      -0.518  10.208  18.974  1.00 53.66           C  
ATOM   2876  C   PHE A 363       0.364   9.150  18.325  1.00 53.66           C  
ATOM   2877  CB  PHE A 363       0.266  10.954  20.056  1.00 53.66           C  
ATOM   2878  O   PHE A 363       0.857   9.388  17.233  1.00 53.66           O  
ATOM   2879  CG  PHE A 363      -0.213  12.372  20.271  1.00 53.66           C  
ATOM   2880  CD1 PHE A 363      -0.047  13.324  19.247  1.00 53.66           C  
ATOM   2881  CD2 PHE A 363      -0.771  12.758  21.501  1.00 53.66           C  
ATOM   2882  CE1 PHE A 363      -0.459  14.653  19.444  1.00 53.66           C  
ATOM   2883  CE2 PHE A 363      -1.146  14.096  21.708  1.00 53.66           C  
ATOM   2884  CZ  PHE A 363      -1.012  15.039  20.676  1.00 53.66           C  
ATOM   2885  N   PHE A 364       0.520   7.979  18.943  1.00 53.56           N  
ATOM   2886  CA  PHE A 364       1.273   6.873  18.363  1.00 53.56           C  
ATOM   2887  C   PHE A 364       0.651   6.409  17.042  1.00 53.56           C  
ATOM   2888  CB  PHE A 364       1.375   5.736  19.384  1.00 53.56           C  
ATOM   2889  O   PHE A 364       1.340   6.383  16.035  1.00 53.56           O  
ATOM   2890  CG  PHE A 364       2.159   4.543  18.884  1.00 53.56           C  
ATOM   2891  CD1 PHE A 364       1.486   3.436  18.331  1.00 53.56           C  
ATOM   2892  CD2 PHE A 364       3.565   4.548  18.948  1.00 53.56           C  
ATOM   2893  CE1 PHE A 364       2.218   2.337  17.849  1.00 53.56           C  
ATOM   2894  CE2 PHE A 364       4.296   3.448  18.467  1.00 53.56           C  
ATOM   2895  CZ  PHE A 364       3.623   2.342  17.918  1.00 53.56           C  
ATOM   2896  N   TRP A 365      -0.655   6.130  16.994  1.00 58.56           N  
ATOM   2897  CA  TRP A 365      -1.321   5.678  15.766  1.00 58.56           C  
ATOM   2898  C   TRP A 365      -1.348   6.733  14.667  1.00 58.56           C  
ATOM   2899  CB  TRP A 365      -2.741   5.201  16.079  1.00 58.56           C  
ATOM   2900  O   TRP A 365      -1.113   6.402  13.507  1.00 58.56           O  
ATOM   2901  CG  TRP A 365      -2.788   3.777  16.523  1.00 58.56           C  
ATOM   2902  CD1 TRP A 365      -3.048   3.322  17.768  1.00 58.56           C  
ATOM   2903  CD2 TRP A 365      -2.516   2.598  15.711  1.00 58.56           C  
ATOM   2904  CE2 TRP A 365      -2.625   1.445  16.544  1.00 58.56           C  
ATOM   2905  CE3 TRP A 365      -2.179   2.391  14.356  1.00 58.56           C  
ATOM   2906  NE1 TRP A 365      -2.939   1.946  17.790  1.00 58.56           N  
ATOM   2907  CH2 TRP A 365      -2.094  -0.026  14.701  1.00 58.56           C  
ATOM   2908  CZ2 TRP A 365      -2.417   0.147  16.058  1.00 58.56           C  
ATOM   2909  CZ3 TRP A 365      -1.972   1.092  13.855  1.00 58.56           C  
ATOM   2910  N   LEU A 366      -1.584   7.995  15.022  1.00 59.56           N  
ATOM   2911  CA  LEU A 366      -1.515   9.108  14.086  1.00 59.56           C  
ATOM   2912  C   LEU A 366      -0.085   9.259  13.551  1.00 59.56           C  
ATOM   2913  CB  LEU A 366      -2.010  10.375  14.806  1.00 59.56           C  
ATOM   2914  O   LEU A 366       0.110   9.342  12.344  1.00 59.56           O  
ATOM   2915  CG  LEU A 366      -2.162  11.598  13.888  1.00 59.56           C  
ATOM   2916  CD1 LEU A 366      -3.366  11.461  12.953  1.00 59.56           C  
ATOM   2917  CD2 LEU A 366      -2.349  12.855  14.736  1.00 59.56           C  
ATOM   2918  N   LEU A 367       0.922   9.227  14.427  1.00 55.66           N  
ATOM   2919  CA  LEU A 367       2.326   9.400  14.064  1.00 55.66           C  
ATOM   2920  C   LEU A 367       2.846   8.224  13.233  1.00 55.66           C  
ATOM   2921  CB  LEU A 367       3.147   9.626  15.347  1.00 55.66           C  
ATOM   2922  O   LEU A 367       3.426   8.456  12.182  1.00 55.66           O  
ATOM   2923  CG  LEU A 367       4.615  10.004  15.122  1.00 55.66           C  
ATOM   2924  CD1 LEU A 367       4.753  11.397  14.502  1.00 55.66           C  
ATOM   2925  CD2 LEU A 367       5.378   9.984  16.444  1.00 55.66           C  
ATOM   2926  N   THR A 368       2.604   6.975  13.640  1.00 54.53           N  
ATOM   2927  CA  THR A 368       2.975   5.766  12.881  1.00 54.53           C  
ATOM   2928  C   THR A 368       2.204   5.683  11.564  1.00 54.53           C  
ATOM   2929  CB  THR A 368       2.715   4.494  13.709  1.00 54.53           C  
ATOM   2930  O   THR A 368       2.780   5.337  10.534  1.00 54.53           O  
ATOM   2931  CG2 THR A 368       3.323   3.242  13.081  1.00 54.53           C  
ATOM   2932  OG1 THR A 368       3.299   4.591  14.983  1.00 54.53           O  
ATOM   2933  N   GLY A 369       0.923   6.063  11.580  1.00 56.38           N  
ATOM   2934  CA  GLY A 369       0.067   6.173  10.406  1.00 56.38           C  
ATOM   2935  C   GLY A 369       0.623   7.143   9.362  1.00 56.38           C  
ATOM   2936  O   GLY A 369       0.765   6.783   8.191  1.00 56.38           O  
ATOM   2937  N   LEU A 370       0.982   8.348   9.808  1.00 57.25           N  
ATOM   2938  CA  LEU A 370       1.569   9.408   8.989  1.00 57.25           C  
ATOM   2939  C   LEU A 370       3.010   9.090   8.563  1.00 57.25           C  
ATOM   2940  CB  LEU A 370       1.522  10.736   9.769  1.00 57.25           C  
ATOM   2941  O   LEU A 370       3.371   9.387   7.430  1.00 57.25           O  
ATOM   2942  CG  LEU A 370       0.115  11.345   9.940  1.00 57.25           C  
ATOM   2943  CD1 LEU A 370       0.186  12.505  10.935  1.00 57.25           C  
ATOM   2944  CD2 LEU A 370      -0.449  11.885   8.626  1.00 57.25           C  
ATOM   2945  N   LEU A 371       3.825   8.453   9.412  1.00 53.94           N  
ATOM   2946  CA  LEU A 371       5.195   8.038   9.071  1.00 53.94           C  
ATOM   2947  C   LEU A 371       5.205   6.975   7.976  1.00 53.94           C  
ATOM   2948  CB  LEU A 371       5.945   7.520  10.318  1.00 53.94           C  
ATOM   2949  O   LEU A 371       5.966   7.102   7.020  1.00 53.94           O  
ATOM   2950  CG  LEU A 371       7.016   8.505  10.825  1.00 53.94           C  
ATOM   2951  CD1 LEU A 371       6.996   8.599  12.345  1.00 53.94           C  
ATOM   2952  CD2 LEU A 371       8.410   8.056  10.387  1.00 53.94           C  
ATOM   2953  N   LEU A 372       4.343   5.958   8.066  1.00 57.41           N  
ATOM   2954  CA  LEU A 372       4.219   4.963   6.999  1.00 57.41           C  
ATOM   2955  C   LEU A 372       3.706   5.594   5.702  1.00 57.41           C  
ATOM   2956  CB  LEU A 372       3.283   3.819   7.414  1.00 57.41           C  
ATOM   2957  O   LEU A 372       4.246   5.310   4.635  1.00 57.41           O  
ATOM   2958  CG  LEU A 372       4.010   2.520   7.791  1.00 57.41           C  
ATOM   2959  CD1 LEU A 372       4.399   2.488   9.266  1.00 57.41           C  
ATOM   2960  CD2 LEU A 372       3.072   1.352   7.512  1.00 57.41           C  
ATOM   2961  N   GLN A 373       2.697   6.470   5.782  1.00 59.91           N  
ATOM   2962  CA  GLN A 373       2.219   7.225   4.618  1.00 59.91           C  
ATOM   2963  C   GLN A 373       3.331   8.098   4.023  1.00 59.91           C  
ATOM   2964  CB  GLN A 373       1.009   8.084   5.011  1.00 59.91           C  
ATOM   2965  O   GLN A 373       3.476   8.141   2.806  1.00 59.91           O  
ATOM   2966  CG  GLN A 373      -0.273   7.247   5.151  1.00 59.91           C  
ATOM   2967  CD  GLN A 373      -1.444   8.045   5.719  1.00 59.91           C  
ATOM   2968  NE2 GLN A 373      -2.646   7.510   5.679  1.00 59.91           N  
ATOM   2969  OE1 GLN A 373      -1.321   9.152   6.208  1.00 59.91           O  
ATOM   2970  N   GLY A 374       4.161   8.718   4.865  1.00 55.47           N  
ATOM   2971  CA  GLY A 374       5.324   9.505   4.466  1.00 55.47           C  
ATOM   2972  C   GLY A 374       6.409   8.670   3.790  1.00 55.47           C  
ATOM   2973  O   GLY A 374       6.950   9.102   2.779  1.00 55.47           O  
ATOM   2974  N   ILE A 375       6.691   7.455   4.273  1.00 59.81           N  
ATOM   2975  CA  ILE A 375       7.652   6.540   3.636  1.00 59.81           C  
ATOM   2976  C   ILE A 375       7.142   6.117   2.256  1.00 59.81           C  
ATOM   2977  CB  ILE A 375       7.951   5.323   4.546  1.00 59.81           C  
ATOM   2978  O   ILE A 375       7.872   6.245   1.274  1.00 59.81           O  
ATOM   2979  CG1 ILE A 375       8.753   5.772   5.789  1.00 59.81           C  
ATOM   2980  CG2 ILE A 375       8.746   4.234   3.791  1.00 59.81           C  
ATOM   2981  CD1 ILE A 375       8.786   4.729   6.914  1.00 59.81           C  
ATOM   2982  N   VAL A 376       5.893   5.656   2.157  1.00 56.94           N  
ATOM   2983  CA  VAL A 376       5.305   5.225   0.876  1.00 56.94           C  
ATOM   2984  C   VAL A 376       5.187   6.406  -0.095  1.00 56.94           C  
ATOM   2985  CB  VAL A 376       3.946   4.532   1.099  1.00 56.94           C  
ATOM   2986  O   VAL A 376       5.531   6.270  -1.267  1.00 56.94           O  
ATOM   2987  CG1 VAL A 376       3.311   4.076  -0.222  1.00 56.94           C  
ATOM   2988  CG2 VAL A 376       4.100   3.277   1.970  1.00 56.94           C  
ATOM   2989  N   GLY A 377       4.786   7.583   0.391  1.00 59.44           N  
ATOM   2990  CA  GLY A 377       4.713   8.814  -0.397  1.00 59.44           C  
ATOM   2991  C   GLY A 377       6.075   9.319  -0.866  1.00 59.44           C  
ATOM   2992  O   GLY A 377       6.209   9.708  -2.021  1.00 59.44           O  
ATOM   2993  N   TYR A 378       7.106   9.246  -0.022  1.00 62.91           N  
ATOM   2994  CA  TYR A 378       8.482   9.579  -0.397  1.00 62.91           C  
ATOM   2995  C   TYR A 378       9.011   8.639  -1.485  1.00 62.91           C  
ATOM   2996  CB  TYR A 378       9.376   9.522   0.850  1.00 62.91           C  
ATOM   2997  O   TYR A 378       9.618   9.083  -2.459  1.00 62.91           O  
ATOM   2998  CG  TYR A 378      10.849   9.703   0.547  1.00 62.91           C  
ATOM   2999  CD1 TYR A 378      11.687   8.578   0.419  1.00 62.91           C  
ATOM   3000  CD2 TYR A 378      11.371  10.995   0.351  1.00 62.91           C  
ATOM   3001  CE1 TYR A 378      13.044   8.748   0.083  1.00 62.91           C  
ATOM   3002  CE2 TYR A 378      12.726  11.170   0.016  1.00 62.91           C  
ATOM   3003  OH  TYR A 378      14.872  10.190  -0.454  1.00 62.91           O  
ATOM   3004  CZ  TYR A 378      13.563  10.043  -0.123  1.00 62.91           C  
ATOM   3005  N   LYS A 379       8.743   7.334  -1.357  1.00 61.56           N  
ATOM   3006  CA  LYS A 379       9.095   6.350  -2.386  1.00 61.56           C  
ATOM   3007  C   LYS A 379       8.356   6.633  -3.702  1.00 61.56           C  
ATOM   3008  CB  LYS A 379       8.821   4.934  -1.855  1.00 61.56           C  
ATOM   3009  O   LYS A 379       8.998   6.679  -4.748  1.00 61.56           O  
ATOM   3010  CG  LYS A 379       9.752   4.412  -0.744  1.00 61.56           C  
ATOM   3011  CD  LYS A 379      11.262   4.597  -0.959  1.00 61.56           C  
ATOM   3012  CE  LYS A 379      12.011   3.585  -0.079  1.00 61.56           C  
ATOM   3013  NZ  LYS A 379      13.449   3.461  -0.428  1.00 61.56           N  
ATOM   3014  N   ALA A 380       7.053   6.921  -3.656  1.00 62.69           N  
ATOM   3015  CA  ALA A 380       6.287   7.330  -4.835  1.00 62.69           C  
ATOM   3016  C   ALA A 380       6.844   8.619  -5.471  1.00 62.69           C  
ATOM   3017  CB  ALA A 380       4.812   7.474  -4.442  1.00 62.69           C  
ATOM   3018  O   ALA A 380       7.015   8.679  -6.684  1.00 62.69           O  
ATOM   3019  N   ALA A 381       7.226   9.616  -4.667  1.00 59.06           N  
ATOM   3020  CA  ALA A 381       7.856  10.851  -5.139  1.00 59.06           C  
ATOM   3021  C   ALA A 381       9.196  10.612  -5.853  1.00 59.06           C  
ATOM   3022  CB  ALA A 381       8.011  11.799  -3.951  1.00 59.06           C  
ATOM   3023  O   ALA A 381       9.493  11.297  -6.830  1.00 59.06           O  
ATOM   3024  N   LYS A 382       9.980   9.615  -5.420  1.00 62.97           N  
ATOM   3025  CA  LYS A 382      11.218   9.221  -6.112  1.00 62.97           C  
ATOM   3026  C   LYS A 382      10.935   8.665  -7.517  1.00 62.97           C  
ATOM   3027  CB  LYS A 382      12.035   8.245  -5.237  1.00 62.97           C  
ATOM   3028  O   LYS A 382      11.683   8.971  -8.438  1.00 62.97           O  
ATOM   3029  CG  LYS A 382      13.510   8.210  -5.684  1.00 62.97           C  
ATOM   3030  CD  LYS A 382      14.414   7.246  -4.886  1.00 62.97           C  
ATOM   3031  CE  LYS A 382      15.862   7.406  -5.408  1.00 62.97           C  
ATOM   3032  NZ  LYS A 382      16.792   6.282  -5.095  1.00 62.97           N  
ATOM   3033  N   ILE A 383       9.835   7.923  -7.701  1.00 61.25           N  
ATOM   3034  CA  ILE A 383       9.389   7.451  -9.029  1.00 61.25           C  
ATOM   3035  C   ILE A 383       9.052   8.625  -9.949  1.00 61.25           C  
ATOM   3036  CB  ILE A 383       8.222   6.442  -8.920  1.00 61.25           C  
ATOM   3037  O   ILE A 383       9.507   8.637 -11.091  1.00 61.25           O  
ATOM   3038  CG1 ILE A 383       8.744   5.105  -8.362  1.00 61.25           C  
ATOM   3039  CG2 ILE A 383       7.553   6.181 -10.283  1.00 61.25           C  
ATOM   3040  CD1 ILE A 383       7.637   4.213  -7.781  1.00 61.25           C  
ATOM   3041  N   TYR A 384       8.327   9.627  -9.445  1.00 62.22           N  
ATOM   3042  CA  TYR A 384       8.035  10.838 -10.219  1.00 62.22           C  
ATOM   3043  C   TYR A 384       9.310  11.590 -10.605  1.00 62.22           C  
ATOM   3044  CB  TYR A 384       7.086  11.759  -9.447  1.00 62.22           C  
ATOM   3045  O   TYR A 384       9.474  11.942 -11.765  1.00 62.22           O  
ATOM   3046  CG  TYR A 384       5.673  11.226  -9.358  1.00 62.22           C  
ATOM   3047  CD1 TYR A 384       4.850  11.232 -10.499  1.00 62.22           C  
ATOM   3048  CD2 TYR A 384       5.181  10.725  -8.141  1.00 62.22           C  
ATOM   3049  CE1 TYR A 384       3.534  10.738 -10.418  1.00 62.22           C  
ATOM   3050  CE2 TYR A 384       3.878  10.217  -8.056  1.00 62.22           C  
ATOM   3051  OH  TYR A 384       1.783   9.776  -9.082  1.00 62.22           O  
ATOM   3052  CZ  TYR A 384       3.051  10.234  -9.194  1.00 62.22           C  
ATOM   3053  N   ALA A 385      10.257  11.748  -9.677  1.00 59.97           N  
ATOM   3054  CA  ALA A 385      11.525  12.415  -9.967  1.00 59.97           C  
ATOM   3055  C   ALA A 385      12.340  11.700 -11.065  1.00 59.97           C  
ATOM   3056  CB  ALA A 385      12.318  12.526  -8.660  1.00 59.97           C  
ATOM   3057  O   ALA A 385      12.970  12.356 -11.892  1.00 59.97           O  
ATOM   3058  N   TRP A 386      12.322  10.363 -11.108  1.00 60.41           N  
ATOM   3059  CA  TRP A 386      12.968   9.604 -12.184  1.00 60.41           C  
ATOM   3060  C   TRP A 386      12.238   9.729 -13.526  1.00 60.41           C  
ATOM   3061  CB  TRP A 386      13.076   8.131 -11.791  1.00 60.41           C  
ATOM   3062  O   TRP A 386      12.901   9.820 -14.561  1.00 60.41           O  
ATOM   3063  CG  TRP A 386      14.078   7.777 -10.733  1.00 60.41           C  
ATOM   3064  CD1 TRP A 386      15.347   8.242 -10.617  1.00 60.41           C  
ATOM   3065  CD2 TRP A 386      13.929   6.779  -9.684  1.00 60.41           C  
ATOM   3066  CE2 TRP A 386      15.170   6.646  -9.003  1.00 60.41           C  
ATOM   3067  CE3 TRP A 386      12.885   5.920  -9.283  1.00 60.41           C  
ATOM   3068  NE1 TRP A 386      16.002   7.564  -9.601  1.00 60.41           N  
ATOM   3069  CH2 TRP A 386      14.274   4.928  -7.555  1.00 60.41           C  
ATOM   3070  CZ2 TRP A 386      15.362   5.696  -7.993  1.00 60.41           C  
ATOM   3071  CZ3 TRP A 386      13.039   5.029  -8.208  1.00 60.41           C  
ATOM   3072  N   HIS A 387      10.901   9.755 -13.524  1.00 61.38           N  
ATOM   3073  CA  HIS A 387      10.105  10.007 -14.732  1.00 61.38           C  
ATOM   3074  C   HIS A 387      10.372  11.410 -15.292  1.00 61.38           C  
ATOM   3075  CB  HIS A 387       8.618   9.780 -14.430  1.00 61.38           C  
ATOM   3076  O   HIS A 387      10.687  11.533 -16.474  1.00 61.38           O  
ATOM   3077  CG  HIS A 387       7.726   9.992 -15.629  1.00 61.38           C  
ATOM   3078  CD2 HIS A 387       7.579   9.148 -16.694  1.00 61.38           C  
ATOM   3079  ND1 HIS A 387       6.899  11.096 -15.822  1.00 61.38           N  
ATOM   3080  CE1 HIS A 387       6.294  10.911 -17.004  1.00 61.38           C  
ATOM   3081  NE2 HIS A 387       6.659   9.736 -17.539  1.00 61.38           N  
ATOM   3082  N   ASP A 388      10.393  12.433 -14.434  1.00 60.03           N  
ATOM   3083  CA  ASP A 388      10.735  13.811 -14.807  1.00 60.03           C  
ATOM   3084  C   ASP A 388      12.178  13.924 -15.329  1.00 60.03           C  
ATOM   3085  CB  ASP A 388      10.553  14.742 -13.593  1.00 60.03           C  
ATOM   3086  O   ASP A 388      12.447  14.641 -16.296  1.00 60.03           O  
ATOM   3087  CG  ASP A 388       9.095  15.013 -13.196  1.00 60.03           C  
ATOM   3088  OD1 ASP A 388       8.201  14.877 -14.060  1.00 60.03           O  
ATOM   3089  OD2 ASP A 388       8.895  15.419 -12.027  1.00 60.03           O  
ATOM   3090  N   HIS A 389      13.125  13.185 -14.738  1.00 57.91           N  
ATOM   3091  CA  HIS A 389      14.514  13.147 -15.204  1.00 57.91           C  
ATOM   3092  C   HIS A 389      14.646  12.494 -16.592  1.00 57.91           C  
ATOM   3093  CB  HIS A 389      15.383  12.440 -14.155  1.00 57.91           C  
ATOM   3094  O   HIS A 389      15.374  13.005 -17.446  1.00 57.91           O  
ATOM   3095  CG  HIS A 389      16.851  12.450 -14.496  1.00 57.91           C  
ATOM   3096  CD2 HIS A 389      17.729  13.484 -14.312  1.00 57.91           C  
ATOM   3097  ND1 HIS A 389      17.556  11.423 -15.081  1.00 57.91           N  
ATOM   3098  CE1 HIS A 389      18.827  11.825 -15.239  1.00 57.91           C  
ATOM   3099  NE2 HIS A 389      18.982  13.083 -14.795  1.00 57.91           N  
ATOM   3100  N   LEU A 390      13.923  11.400 -16.854  1.00 55.97           N  
ATOM   3101  CA  LEU A 390      13.874  10.760 -18.175  1.00 55.97           C  
ATOM   3102  C   LEU A 390      13.202  11.656 -19.220  1.00 55.97           C  
ATOM   3103  CB  LEU A 390      13.146   9.411 -18.060  1.00 55.97           C  
ATOM   3104  O   LEU A 390      13.709  11.762 -20.337  1.00 55.97           O  
ATOM   3105  CG  LEU A 390      14.061   8.293 -17.535  1.00 55.97           C  
ATOM   3106  CD1 LEU A 390      13.211   7.167 -16.969  1.00 55.97           C  
ATOM   3107  CD2 LEU A 390      14.949   7.715 -18.639  1.00 55.97           C  
ATOM   3108  N   LEU A 391      12.119  12.345 -18.852  1.00 55.62           N  
ATOM   3109  CA  LEU A 391      11.448  13.329 -19.701  1.00 55.62           C  
ATOM   3110  C   LEU A 391      12.396  14.485 -20.058  1.00 55.62           C  
ATOM   3111  CB  LEU A 391      10.200  13.840 -18.960  1.00 55.62           C  
ATOM   3112  O   LEU A 391      12.562  14.807 -21.232  1.00 55.62           O  
ATOM   3113  CG  LEU A 391       9.297  14.722 -19.845  1.00 55.62           C  
ATOM   3114  CD1 LEU A 391       8.117  13.918 -20.387  1.00 55.62           C  
ATOM   3115  CD2 LEU A 391       8.756  15.914 -19.059  1.00 55.62           C  
ATOM   3116  N   SER A 392      13.081  15.053 -19.061  1.00 57.41           N  
ATOM   3117  CA  SER A 392      14.077  16.117 -19.246  1.00 57.41           C  
ATOM   3118  C   SER A 392      15.199  15.692 -20.198  1.00 57.41           C  
ATOM   3119  CB  SER A 392      14.643  16.508 -17.878  1.00 57.41           C  
ATOM   3120  O   SER A 392      15.564  16.441 -21.103  1.00 57.41           O  
ATOM   3121  OG  SER A 392      15.658  17.486 -17.999  1.00 57.41           O  
ATOM   3122  N   LYS A 393      15.697  14.455 -20.075  1.00 54.72           N  
ATOM   3123  CA  LYS A 393      16.706  13.908 -20.994  1.00 54.72           C  
ATOM   3124  C   LYS A 393      16.168  13.674 -22.405  1.00 54.72           C  
ATOM   3125  CB  LYS A 393      17.323  12.631 -20.395  1.00 54.72           C  
ATOM   3126  O   LYS A 393      16.893  13.937 -23.356  1.00 54.72           O  
ATOM   3127  CG  LYS A 393      18.250  12.917 -19.200  1.00 54.72           C  
ATOM   3128  CD  LYS A 393      19.563  13.570 -19.652  1.00 54.72           C  
ATOM   3129  CE  LYS A 393      20.390  14.061 -18.465  1.00 54.72           C  
ATOM   3130  NZ  LYS A 393      21.432  14.999 -18.950  1.00 54.72           N  
ATOM   3131  N   CYS A 394      14.912  13.257 -22.562  1.00 52.25           N  
ATOM   3132  CA  CYS A 394      14.275  13.149 -23.879  1.00 52.25           C  
ATOM   3133  C   CYS A 394      14.110  14.521 -24.556  1.00 52.25           C  
ATOM   3134  CB  CYS A 394      12.918  12.442 -23.744  1.00 52.25           C  
ATOM   3135  O   CYS A 394      14.306  14.629 -25.763  1.00 52.25           O  
ATOM   3136  SG  CYS A 394      13.145  10.710 -23.245  1.00 52.25           S  
ATOM   3137  N   LEU A 395      13.805  15.569 -23.784  1.00 49.81           N  
ATOM   3138  CA  LEU A 395      13.677  16.945 -24.278  1.00 49.81           C  
ATOM   3139  C   LEU A 395      15.041  17.591 -24.584  1.00 49.81           C  
ATOM   3140  CB  LEU A 395      12.878  17.772 -23.253  1.00 49.81           C  
ATOM   3141  O   LEU A 395      15.161  18.324 -25.558  1.00 49.81           O  
ATOM   3142  CG  LEU A 395      11.402  17.354 -23.093  1.00 49.81           C  
ATOM   3143  CD1 LEU A 395      10.789  18.075 -21.891  1.00 49.81           C  
ATOM   3144  CD2 LEU A 395      10.564  17.678 -24.329  1.00 49.81           C  
ATOM   3145  N   GLN A 396      16.101  17.275 -23.828  1.00 48.38           N  
ATOM   3146  CA  GLN A 396      17.471  17.735 -24.126  1.00 48.38           C  
ATOM   3147  C   GLN A 396      18.005  17.209 -25.468  1.00 48.38           C  
ATOM   3148  CB  GLN A 396      18.428  17.331 -22.986  1.00 48.38           C  
ATOM   3149  O   GLN A 396      18.849  17.850 -26.080  1.00 48.38           O  
ATOM   3150  CG  GLN A 396      18.294  18.271 -21.781  1.00 48.38           C  
ATOM   3151  CD  GLN A 396      19.166  17.910 -20.576  1.00 48.38           C  
ATOM   3152  NE2 GLN A 396      19.091  18.716 -19.539  1.00 48.38           N  
ATOM   3153  OE1 GLN A 396      19.918  16.939 -20.504  1.00 48.38           O  
ATOM   3154  N   ILE A 397      17.500  16.072 -25.952  1.00 47.94           N  
ATOM   3155  CA  ILE A 397      17.864  15.500 -27.260  1.00 47.94           C  
ATOM   3156  C   ILE A 397      17.210  16.274 -28.419  1.00 47.94           C  
ATOM   3157  CB  ILE A 397      17.530  13.989 -27.255  1.00 47.94           C  
ATOM   3158  O   ILE A 397      17.672  16.171 -29.552  1.00 47.94           O  
ATOM   3159  CG1 ILE A 397      18.428  13.310 -26.202  1.00 47.94           C  
ATOM   3160  CG2 ILE A 397      17.724  13.309 -28.624  1.00 47.94           C  
ATOM   3161  CD1 ILE A 397      18.041  11.871 -25.892  1.00 47.94           C  
ATOM   3162  N   GLN A 398      16.174  17.078 -28.145  1.00 40.69           N  
ATOM   3163  CA  GLN A 398      15.473  17.901 -29.141  1.00 40.69           C  
ATOM   3164  C   GLN A 398      16.160  19.244 -29.427  1.00 40.69           C  
ATOM   3165  CB  GLN A 398      14.020  18.144 -28.699  1.00 40.69           C  
ATOM   3166  O   GLN A 398      15.812  19.903 -30.402  1.00 40.69           O  
ATOM   3167  CG  GLN A 398      13.195  16.852 -28.636  1.00 40.69           C  
ATOM   3168  CD  GLN A 398      11.766  17.080 -28.156  1.00 40.69           C  
ATOM   3169  NE2 GLN A 398      10.919  16.079 -28.240  1.00 40.69           N  
ATOM   3170  OE1 GLN A 398      11.371  18.120 -27.665  1.00 40.69           O  
ATOM   3171  N   LEU A 399      17.136  19.655 -28.613  1.00 37.16           N  
ATOM   3172  CA  LEU A 399      17.905  20.878 -28.827  1.00 37.16           C  
ATOM   3173  C   LEU A 399      19.350  20.481 -29.147  1.00 37.16           C  
ATOM   3174  CB  LEU A 399      17.792  21.776 -27.581  1.00 37.16           C  
ATOM   3175  O   LEU A 399      20.102  20.164 -28.221  1.00 37.16           O  
ATOM   3176  CG  LEU A 399      16.407  22.434 -27.429  1.00 37.16           C  
ATOM   3177  CD1 LEU A 399      16.182  22.844 -25.973  1.00 37.16           C  
ATOM   3178  CD2 LEU A 399      16.270  23.683 -28.305  1.00 37.16           C  
ATOM   3179  N   PRO A 400      19.778  20.480 -30.425  1.00 32.94           N  
ATOM   3180  CA  PRO A 400      21.203  20.507 -30.697  1.00 32.94           C  
ATOM   3181  C   PRO A 400      21.775  21.728 -29.958  1.00 32.94           C  
ATOM   3182  CB  PRO A 400      21.374  20.611 -32.216  1.00 32.94           C  
ATOM   3183  O   PRO A 400      21.212  22.816 -30.099  1.00 32.94           O  
ATOM   3184  CG  PRO A 400      19.965  20.754 -32.799  1.00 32.94           C  
ATOM   3185  CD  PRO A 400      18.996  20.760 -31.617  1.00 32.94           C  
ATOM   3186  N   PRO A 401      22.844  21.589 -29.151  1.00 34.59           N  
ATOM   3187  CA  PRO A 401      23.546  22.761 -28.652  1.00 34.59           C  
ATOM   3188  C   PRO A 401      23.992  23.556 -29.878  1.00 34.59           C  
ATOM   3189  CB  PRO A 401      24.716  22.229 -27.821  1.00 34.59           C  
ATOM   3190  O   PRO A 401      24.559  22.969 -30.800  1.00 34.59           O  
ATOM   3191  CG  PRO A 401      24.975  20.840 -28.406  1.00 34.59           C  
ATOM   3192  CD  PRO A 401      23.597  20.377 -28.879  1.00 34.59           C  
ATOM   3193  N   ASP A 402      23.663  24.845 -29.898  1.00 35.62           N  
ATOM   3194  CA  ASP A 402      23.893  25.788 -30.989  1.00 35.62           C  
ATOM   3195  C   ASP A 402      25.112  25.435 -31.856  1.00 35.62           C  
ATOM   3196  CB  ASP A 402      24.069  27.195 -30.391  1.00 35.62           C  
ATOM   3197  O   ASP A 402      26.257  25.765 -31.542  1.00 35.62           O  
ATOM   3198  CG  ASP A 402      22.773  27.765 -29.816  1.00 35.62           C  
ATOM   3199  OD1 ASP A 402      21.760  27.728 -30.549  1.00 35.62           O  
ATOM   3200  OD2 ASP A 402      22.807  28.232 -28.656  1.00 35.62           O  
ATOM   3201  N   GLN A 403      24.866  24.806 -33.007  1.00 36.31           N  
ATOM   3202  CA  GLN A 403      25.796  24.864 -34.128  1.00 36.31           C  
ATOM   3203  C   GLN A 403      25.573  26.189 -34.861  1.00 36.31           C  
ATOM   3204  CB  GLN A 403      25.700  23.631 -35.041  1.00 36.31           C  
ATOM   3205  O   GLN A 403      25.138  26.225 -36.008  1.00 36.31           O  
ATOM   3206  CG  GLN A 403      26.460  22.422 -34.476  1.00 36.31           C  
ATOM   3207  CD  GLN A 403      26.571  21.277 -35.482  1.00 36.31           C  
ATOM   3208  NE2 GLN A 403      27.348  20.258 -35.189  1.00 36.31           N  
ATOM   3209  OE1 GLN A 403      25.988  21.264 -36.551  1.00 36.31           O  
ATOM   3210  N   HIS A 404      25.900  27.289 -34.186  1.00 34.47           N  
ATOM   3211  CA  HIS A 404      26.380  28.490 -34.854  1.00 34.47           C  
ATOM   3212  C   HIS A 404      27.803  28.739 -34.358  1.00 34.47           C  
ATOM   3213  CB  HIS A 404      25.397  29.658 -34.732  1.00 34.47           C  
ATOM   3214  O   HIS A 404      28.031  29.182 -33.242  1.00 34.47           O  
ATOM   3215  CG  HIS A 404      24.329  29.606 -35.804  1.00 34.47           C  
ATOM   3216  CD2 HIS A 404      22.975  29.708 -35.631  1.00 34.47           C  
ATOM   3217  ND1 HIS A 404      24.547  29.409 -37.152  1.00 34.47           N  
ATOM   3218  CE1 HIS A 404      23.356  29.394 -37.770  1.00 34.47           C  
ATOM   3219  NE2 HIS A 404      22.365  29.588 -36.887  1.00 34.47           N  
ATOM   3220  N   THR A 405      28.788  28.147 -35.035  1.00 31.20           N  
ATOM   3221  CA  THR A 405      29.581  28.822 -36.076  1.00 31.20           C  
ATOM   3222  C   THR A 405      30.246  30.086 -35.535  1.00 31.20           C  
ATOM   3223  CB  THR A 405      28.833  29.149 -37.391  1.00 31.20           C  
ATOM   3224  O   THR A 405      29.577  31.027 -35.130  1.00 31.20           O  
ATOM   3225  CG2 THR A 405      29.775  29.077 -38.592  1.00 31.20           C  
ATOM   3226  OG1 THR A 405      27.794  28.260 -37.709  1.00 31.20           O  
ATOM   3227  N   ASN A 406      31.577  30.108 -35.593  1.00 36.06           N  
ATOM   3228  CA  ASN A 406      32.416  31.292 -35.439  1.00 36.06           C  
ATOM   3229  C   ASN A 406      31.945  32.433 -36.364  1.00 36.06           C  
ATOM   3230  CB  ASN A 406      33.860  30.884 -35.798  1.00 36.06           C  
ATOM   3231  O   ASN A 406      32.452  32.584 -37.474  1.00 36.06           O  
ATOM   3232  CG  ASN A 406      34.494  29.930 -34.811  1.00 36.06           C  
ATOM   3233  ND2 ASN A 406      35.092  28.857 -35.275  1.00 36.06           N  
ATOM   3234  OD1 ASN A 406      34.472  30.138 -33.615  1.00 36.06           O  
ATOM   3235  N   ALA A 407      30.985  33.234 -35.919  1.00 33.88           N  
ATOM   3236  CA  ALA A 407      30.590  34.485 -36.545  1.00 33.88           C  
ATOM   3237  C   ALA A 407      30.641  35.587 -35.471  1.00 33.88           C  
ATOM   3238  CB  ALA A 407      29.215  34.328 -37.204  1.00 33.88           C  
ATOM   3239  O   ALA A 407      30.204  35.354 -34.341  1.00 33.88           O  
ATOM   3240  N   PRO A 408      31.233  36.757 -35.775  1.00 34.25           N  
ATOM   3241  CA  PRO A 408      31.441  37.823 -34.799  1.00 34.25           C  
ATOM   3242  C   PRO A 408      30.095  38.337 -34.255  1.00 34.25           C  
ATOM   3243  CB  PRO A 408      32.253  38.895 -35.535  1.00 34.25           C  
ATOM   3244  O   PRO A 408      29.077  38.224 -34.940  1.00 34.25           O  
ATOM   3245  CG  PRO A 408      31.852  38.698 -36.995  1.00 34.25           C  
ATOM   3246  CD  PRO A 408      31.635  37.193 -37.101  1.00 34.25           C  
ATOM   3247  N   PRO A 409      30.071  38.888 -33.028  1.00 37.06           N  
ATOM   3248  CA  PRO A 409      28.838  39.129 -32.282  1.00 37.06           C  
ATOM   3249  C   PRO A 409      27.878  40.045 -33.061  1.00 37.06           C  
ATOM   3250  CB  PRO A 409      29.282  39.755 -30.952  1.00 37.06           C  
ATOM   3251  O   PRO A 409      28.277  41.158 -33.421  1.00 37.06           O  
ATOM   3252  CG  PRO A 409      30.655  40.352 -31.263  1.00 37.06           C  
ATOM   3253  CD  PRO A 409      31.221  39.373 -32.285  1.00 37.06           C  
ATOM   3254  N   PRO A 410      26.619  39.634 -33.313  1.00 38.72           N  
ATOM   3255  CA  PRO A 410      25.647  40.516 -33.930  1.00 38.72           C  
ATOM   3256  C   PRO A 410      25.255  41.604 -32.926  1.00 38.72           C  
ATOM   3257  CB  PRO A 410      24.484  39.633 -34.382  1.00 38.72           C  
ATOM   3258  O   PRO A 410      24.851  41.351 -31.791  1.00 38.72           O  
ATOM   3259  CG  PRO A 410      24.536  38.459 -33.406  1.00 38.72           C  
ATOM   3260  CD  PRO A 410      26.019  38.335 -33.041  1.00 38.72           C  
ATOM   3261  N   THR A 411      25.419  42.842 -33.369  1.00 39.06           N  
ATOM   3262  CA  THR A 411      24.987  44.070 -32.702  1.00 39.06           C  
ATOM   3263  C   THR A 411      23.465  44.007 -32.469  1.00 39.06           C  
ATOM   3264  CB  THR A 411      25.355  45.284 -33.590  1.00 39.06           C  
ATOM   3265  O   THR A 411      22.746  43.553 -33.362  1.00 39.06           O  
ATOM   3266  CG2 THR A 411      26.024  46.418 -32.817  1.00 39.06           C  
ATOM   3267  OG1 THR A 411      26.283  44.942 -34.605  1.00 39.06           O  
ATOM   3268  N   PRO A 412      22.936  44.426 -31.304  1.00 34.41           N  
ATOM   3269  CA  PRO A 412      21.506  44.299 -31.006  1.00 34.41           C  
ATOM   3270  C   PRO A 412      20.662  45.135 -31.986  1.00 34.41           C  
ATOM   3271  CB  PRO A 412      21.352  44.784 -29.558  1.00 34.41           C  
ATOM   3272  O   PRO A 412      20.971  46.317 -32.168  1.00 34.41           O  
ATOM   3273  CG  PRO A 412      22.547  45.717 -29.352  1.00 34.41           C  
ATOM   3274  CD  PRO A 412      23.635  45.069 -30.204  1.00 34.41           C  
ATOM   3275  N   PRO A 413      19.594  44.592 -32.610  1.00 33.19           N  
ATOM   3276  CA  PRO A 413      18.742  45.398 -33.469  1.00 33.19           C  
ATOM   3277  C   PRO A 413      17.754  46.233 -32.627  1.00 33.19           C  
ATOM   3278  CB  PRO A 413      18.077  44.426 -34.438  1.00 33.19           C  
ATOM   3279  O   PRO A 413      17.288  45.786 -31.574  1.00 33.19           O  
ATOM   3280  CG  PRO A 413      17.961  43.150 -33.607  1.00 33.19           C  
ATOM   3281  CD  PRO A 413      19.157  43.203 -32.647  1.00 33.19           C  
ATOM   3282  N   PRO A 414      17.451  47.467 -33.063  1.00 33.41           N  
ATOM   3283  CA  PRO A 414      16.767  48.479 -32.267  1.00 33.41           C  
ATOM   3284  C   PRO A 414      15.254  48.251 -32.149  1.00 33.41           C  
ATOM   3285  CB  PRO A 414      17.097  49.810 -32.954  1.00 33.41           C  
ATOM   3286  O   PRO A 414      14.600  47.702 -33.035  1.00 33.41           O  
ATOM   3287  CG  PRO A 414      17.241  49.410 -34.421  1.00 33.41           C  
ATOM   3288  CD  PRO A 414      17.868  48.025 -34.339  1.00 33.41           C  
ATOM   3289  N   LEU A 415      14.695  48.764 -31.049  1.00 38.66           N  
ATOM   3290  CA  LEU A 415      13.261  48.924 -30.806  1.00 38.66           C  
ATOM   3291  C   LEU A 415      12.611  49.816 -31.880  1.00 38.66           C  
ATOM   3292  CB  LEU A 415      13.073  49.587 -29.419  1.00 38.66           C  
ATOM   3293  O   LEU A 415      12.575  51.032 -31.718  1.00 38.66           O  
ATOM   3294  CG  LEU A 415      13.192  48.644 -28.209  1.00 38.66           C  
ATOM   3295  CD1 LEU A 415      14.176  49.194 -27.174  1.00 38.66           C  
ATOM   3296  CD2 LEU A 415      11.831  48.484 -27.525  1.00 38.66           C  
ATOM   3297  N   ALA A 416      12.056  49.231 -32.941  1.00 27.67           N  
ATOM   3298  CA  ALA A 416      10.965  49.827 -33.719  1.00 27.67           C  
ATOM   3299  C   ALA A 416      10.345  48.790 -34.670  1.00 27.67           C  
ATOM   3300  CB  ALA A 416      11.445  51.049 -34.517  1.00 27.67           C  
ATOM   3301  O   ALA A 416      10.955  48.361 -35.643  1.00 27.67           O  
ATOM   3302  N   ALA A 417       9.103  48.408 -34.377  1.00 32.94           N  
ATOM   3303  CA  ALA A 417       8.194  47.711 -35.290  1.00 32.94           C  
ATOM   3304  C   ALA A 417       7.752  48.672 -36.439  1.00 32.94           C  
ATOM   3305  CB  ALA A 417       7.055  47.201 -34.389  1.00 32.94           C  
ATOM   3306  O   ALA A 417       7.992  49.874 -36.293  1.00 32.94           O  
ATOM   3307  N   PRO A 418       7.068  48.242 -37.534  1.00 36.78           N  
ATOM   3308  CA  PRO A 418       5.732  47.647 -37.410  1.00 36.78           C  
ATOM   3309  C   PRO A 418       5.307  46.586 -38.455  1.00 36.78           C  
ATOM   3310  CB  PRO A 418       4.813  48.869 -37.509  1.00 36.78           C  
ATOM   3311  O   PRO A 418       5.535  46.693 -39.651  1.00 36.78           O  
ATOM   3312  CG  PRO A 418       5.525  49.790 -38.501  1.00 36.78           C  
ATOM   3313  CD  PRO A 418       6.920  49.179 -38.650  1.00 36.78           C  
ATOM   3314  N   LEU A 419       4.552  45.613 -37.933  1.00 30.44           N  
ATOM   3315  CA  LEU A 419       3.230  45.164 -38.395  1.00 30.44           C  
ATOM   3316  C   LEU A 419       3.009  44.941 -39.899  1.00 30.44           C  
ATOM   3317  CB  LEU A 419       2.156  46.141 -37.865  1.00 30.44           C  
ATOM   3318  O   LEU A 419       2.771  45.868 -40.660  1.00 30.44           O  
ATOM   3319  CG  LEU A 419       2.043  46.209 -36.331  1.00 30.44           C  
ATOM   3320  CD1 LEU A 419       1.486  47.556 -35.875  1.00 30.44           C  
ATOM   3321  CD2 LEU A 419       1.112  45.107 -35.823  1.00 30.44           C  
ATOM   3322  N   THR A 420       2.831  43.673 -40.257  1.00 26.12           N  
ATOM   3323  CA  THR A 420       1.589  43.097 -40.820  1.00 26.12           C  
ATOM   3324  C   THR A 420       1.808  41.572 -40.806  1.00 26.12           C  
ATOM   3325  CB  THR A 420       1.258  43.595 -42.247  1.00 26.12           C  
ATOM   3326  O   THR A 420       2.801  41.090 -41.316  1.00 26.12           O  
ATOM   3327  CG2 THR A 420       0.295  44.789 -42.269  1.00 26.12           C  
ATOM   3328  OG1 THR A 420       2.398  43.979 -42.965  1.00 26.12           O  
ATOM   3329  N   SER A 421       1.019  40.728 -40.144  1.00 24.33           N  
ATOM   3330  CA  SER A 421      -0.433  40.692 -40.145  1.00 24.33           C  
ATOM   3331  C   SER A 421      -1.012  39.970 -38.913  1.00 24.33           C  
ATOM   3332  CB  SER A 421      -0.882  39.975 -41.431  1.00 24.33           C  
ATOM   3333  O   SER A 421      -0.434  39.034 -38.372  1.00 24.33           O  
ATOM   3334  OG  SER A 421      -0.572  38.597 -41.421  1.00 24.33           O  
ATOM   3335  N   ARG A 422      -2.205  40.444 -38.528  1.00 30.22           N  
ATOM   3336  CA  ARG A 422      -3.285  39.765 -37.787  1.00 30.22           C  
ATOM   3337  C   ARG A 422      -3.007  39.298 -36.355  1.00 30.22           C  
ATOM   3338  CB  ARG A 422      -3.939  38.702 -38.684  1.00 30.22           C  
ATOM   3339  O   ARG A 422      -3.009  38.121 -36.025  1.00 30.22           O  
ATOM   3340  CG  ARG A 422      -4.711  39.388 -39.822  1.00 30.22           C  
ATOM   3341  CD  ARG A 422      -5.442  38.373 -40.698  1.00 30.22           C  
ATOM   3342  NE  ARG A 422      -6.278  39.052 -41.709  1.00 30.22           N  
ATOM   3343  NH1 ARG A 422      -7.128  37.161 -42.689  1.00 30.22           N  
ATOM   3344  NH2 ARG A 422      -7.753  39.168 -43.440  1.00 30.22           N  
ATOM   3345  CZ  ARG A 422      -7.046  38.459 -42.604  1.00 30.22           C  
ATOM   3346  N   GLN A 423      -3.045  40.289 -35.466  1.00 30.38           N  
ATOM   3347  CA  GLN A 423      -3.829  40.168 -34.238  1.00 30.38           C  
ATOM   3348  C   GLN A 423      -5.288  39.814 -34.583  1.00 30.38           C  
ATOM   3349  CB  GLN A 423      -3.833  41.523 -33.500  1.00 30.38           C  
ATOM   3350  O   GLN A 423      -5.984  40.615 -35.204  1.00 30.38           O  
ATOM   3351  CG  GLN A 423      -2.510  41.875 -32.806  1.00 30.38           C  
ATOM   3352  CD  GLN A 423      -2.519  43.276 -32.194  1.00 30.38           C  
ATOM   3353  NE2 GLN A 423      -1.656  43.552 -31.242  1.00 30.38           N  
ATOM   3354  OE1 GLN A 423      -3.276  44.156 -32.556  1.00 30.38           O  
ATOM   3355  N   SER A 424      -5.781  38.673 -34.104  1.00 27.64           N  
ATOM   3356  CA  SER A 424      -7.162  38.582 -33.624  1.00 27.64           C  
ATOM   3357  C   SER A 424      -7.121  38.389 -32.111  1.00 27.64           C  
ATOM   3358  CB  SER A 424      -8.006  37.528 -34.348  1.00 27.64           C  
ATOM   3359  O   SER A 424      -6.947  37.291 -31.596  1.00 27.64           O  
ATOM   3360  OG  SER A 424      -7.600  36.216 -34.038  1.00 27.64           O  
ATOM   3361  N   SER A 425      -7.201  39.523 -31.420  1.00 28.19           N  
ATOM   3362  CA  SER A 425      -7.908  39.718 -30.153  1.00 28.19           C  
ATOM   3363  C   SER A 425      -8.168  38.481 -29.272  1.00 28.19           C  
ATOM   3364  CB  SER A 425      -9.254  40.381 -30.490  1.00 28.19           C  
ATOM   3365  O   SER A 425      -9.165  37.785 -29.458  1.00 28.19           O  
ATOM   3366  OG  SER A 425     -10.032  39.537 -31.318  1.00 28.19           O  
ATOM   3367  N   ARG A 426      -7.414  38.347 -28.178  1.00 25.05           N  
ATOM   3368  CA  ARG A 426      -7.909  38.680 -26.826  1.00 25.05           C  
ATOM   3369  C   ARG A 426      -6.768  38.606 -25.806  1.00 25.05           C  
ATOM   3370  CB  ARG A 426      -9.093  37.788 -26.392  1.00 25.05           C  
ATOM   3371  O   ARG A 426      -6.174  37.570 -25.555  1.00 25.05           O  
ATOM   3372  CG  ARG A 426     -10.439  38.500 -26.635  1.00 25.05           C  
ATOM   3373  CD  ARG A 426     -11.622  37.560 -26.389  1.00 25.05           C  
ATOM   3374  NE  ARG A 426     -12.913  38.229 -26.654  1.00 25.05           N  
ATOM   3375  NH1 ARG A 426     -14.271  36.495 -26.013  1.00 25.05           N  
ATOM   3376  NH2 ARG A 426     -15.185  38.385 -26.766  1.00 25.05           N  
ATOM   3377  CZ  ARG A 426     -14.112  37.703 -26.477  1.00 25.05           C  
ATOM   3378  N   LYS A 427      -6.480  39.774 -25.246  1.00 30.11           N  
ATOM   3379  CA  LYS A 427      -5.664  40.042 -24.056  1.00 30.11           C  
ATOM   3380  C   LYS A 427      -6.628  40.052 -22.826  1.00 30.11           C  
ATOM   3381  CB  LYS A 427      -4.922  41.364 -24.385  1.00 30.11           C  
ATOM   3382  O   LYS A 427      -7.833  39.928 -23.035  1.00 30.11           O  
ATOM   3383  CG  LYS A 427      -3.391  41.277 -24.396  1.00 30.11           C  
ATOM   3384  CD  LYS A 427      -2.805  42.698 -24.478  1.00 30.11           C  
ATOM   3385  CE  LYS A 427      -1.289  42.666 -24.711  1.00 30.11           C  
ATOM   3386  NZ  LYS A 427      -0.706  44.033 -24.771  1.00 30.11           N  
ATOM   3387  N   PRO A 428      -6.182  40.299 -21.582  1.00 48.38           N  
ATOM   3388  CA  PRO A 428      -5.751  39.344 -20.557  1.00 48.38           C  
ATOM   3389  C   PRO A 428      -6.578  39.542 -19.247  1.00 48.38           C  
ATOM   3390  CB  PRO A 428      -4.266  39.733 -20.405  1.00 48.38           C  
ATOM   3391  O   PRO A 428      -7.609  40.201 -19.278  1.00 48.38           O  
ATOM   3392  CG  PRO A 428      -4.223  41.245 -20.682  1.00 48.38           C  
ATOM   3393  CD  PRO A 428      -5.634  41.570 -21.152  1.00 48.38           C  
ATOM   3394  N   LEU A 429      -6.084  39.057 -18.097  1.00 28.06           N  
ATOM   3395  CA  LEU A 429      -6.542  39.335 -16.714  1.00 28.06           C  
ATOM   3396  C   LEU A 429      -7.835  38.652 -16.222  1.00 28.06           C  
ATOM   3397  CB  LEU A 429      -6.575  40.858 -16.422  1.00 28.06           C  
ATOM   3398  O   LEU A 429      -8.933  39.177 -16.368  1.00 28.06           O  
ATOM   3399  CG  LEU A 429      -5.194  41.481 -16.176  1.00 28.06           C  
ATOM   3400  CD1 LEU A 429      -5.154  42.931 -16.656  1.00 28.06           C  
ATOM   3401  CD2 LEU A 429      -4.862  41.454 -14.681  1.00 28.06           C  
ATOM   3402  N   LEU A 430      -7.655  37.589 -15.428  1.00 23.67           N  
ATOM   3403  CA  LEU A 430      -8.400  37.395 -14.181  1.00 23.67           C  
ATOM   3404  C   LEU A 430      -7.424  36.969 -13.072  1.00 23.67           C  
ATOM   3405  CB  LEU A 430      -9.582  36.420 -14.354  1.00 23.67           C  
ATOM   3406  O   LEU A 430      -6.765  35.936 -13.139  1.00 23.67           O  
ATOM   3407  CG  LEU A 430     -10.940  37.138 -14.510  1.00 23.67           C  
ATOM   3408  CD1 LEU A 430     -11.994  36.165 -15.033  1.00 23.67           C  
ATOM   3409  CD2 LEU A 430     -11.442  37.717 -13.182  1.00 23.67           C  
ATOM   3410  N   LEU A 431      -7.315  37.849 -12.080  1.00 27.34           N  
ATOM   3411  CA  LEU A 431      -6.748  37.617 -10.758  1.00 27.34           C  
ATOM   3412  C   LEU A 431      -7.557  36.553  -9.993  1.00 27.34           C  
ATOM   3413  CB  LEU A 431      -6.816  38.970 -10.004  1.00 27.34           C  
ATOM   3414  O   LEU A 431      -8.761  36.433 -10.187  1.00 27.34           O  
ATOM   3415  CG  LEU A 431      -5.515  39.793 -10.029  1.00 27.34           C  
ATOM   3416  CD1 LEU A 431      -5.809  41.289 -10.140  1.00 27.34           C  
ATOM   3417  CD2 LEU A 431      -4.725  39.556  -8.739  1.00 27.34           C  
ATOM   3418  N   LEU A 432      -6.876  35.950  -9.011  1.00 24.14           N  
ATOM   3419  CA  LEU A 432      -7.378  35.232  -7.828  1.00 24.14           C  
ATOM   3420  C   LEU A 432      -7.692  33.727  -7.947  1.00 24.14           C  
ATOM   3421  CB  LEU A 432      -8.503  36.011  -7.111  1.00 24.14           C  
ATOM   3422  O   LEU A 432      -8.722  33.303  -8.449  1.00 24.14           O  
ATOM   3423  CG  LEU A 432      -8.003  37.278  -6.393  1.00 24.14           C  
ATOM   3424  CD1 LEU A 432      -9.032  38.402  -6.465  1.00 24.14           C  
ATOM   3425  CD2 LEU A 432      -7.710  36.981  -4.919  1.00 24.14           C  
ATOM   3426  N   ARG A 433      -6.840  32.981  -7.223  1.00 26.19           N  
ATOM   3427  CA  ARG A 433      -7.148  31.807  -6.388  1.00 26.19           C  
ATOM   3428  C   ARG A 433      -7.723  30.581  -7.102  1.00 26.19           C  
ATOM   3429  CB  ARG A 433      -8.082  32.225  -5.230  1.00 26.19           C  
ATOM   3430  O   ARG A 433      -8.930  30.419  -7.202  1.00 26.19           O  
ATOM   3431  CG  ARG A 433      -7.425  33.110  -4.165  1.00 26.19           C  
ATOM   3432  CD  ARG A 433      -8.465  33.479  -3.097  1.00 26.19           C  
ATOM   3433  NE  ARG A 433      -7.862  34.209  -1.964  1.00 26.19           N  
ATOM   3434  NH1 ARG A 433      -9.818  34.717  -0.870  1.00 26.19           N  
ATOM   3435  NH2 ARG A 433      -7.868  35.338   0.015  1.00 26.19           N  
ATOM   3436  CZ  ARG A 433      -8.516  34.749  -0.950  1.00 26.19           C  
ATOM   3437  N   SER A 434      -6.865  29.597  -7.352  1.00 22.78           N  
ATOM   3438  CA  SER A 434      -6.966  28.287  -6.685  1.00 22.78           C  
ATOM   3439  C   SER A 434      -5.838  27.347  -7.114  1.00 22.78           C  
ATOM   3440  CB  SER A 434      -8.325  27.584  -6.855  1.00 22.78           C  
ATOM   3441  O   SER A 434      -5.264  27.450  -8.189  1.00 22.78           O  
ATOM   3442  OG  SER A 434      -8.854  27.764  -8.142  1.00 22.78           O  
ATOM   3443  N   HIS A 435      -5.487  26.484  -6.171  1.00 28.44           N  
ATOM   3444  CA  HIS A 435      -4.545  25.381  -6.235  1.00 28.44           C  
ATOM   3445  C   HIS A 435      -4.607  24.532  -7.516  1.00 28.44           C  
ATOM   3446  CB  HIS A 435      -4.944  24.477  -5.055  1.00 28.44           C  
ATOM   3447  O   HIS A 435      -5.611  23.872  -7.746  1.00 28.44           O  
ATOM   3448  CG  HIS A 435      -4.720  25.092  -3.701  1.00 28.44           C  
ATOM   3449  CD2 HIS A 435      -5.658  25.608  -2.846  1.00 28.44           C  
ATOM   3450  ND1 HIS A 435      -3.507  25.156  -3.063  1.00 28.44           N  
ATOM   3451  CE1 HIS A 435      -3.702  25.695  -1.851  1.00 28.44           C  
ATOM   3452  NE2 HIS A 435      -4.995  26.007  -1.681  1.00 28.44           N  
ATOM   3453  N   SER A 436      -3.490  24.429  -8.243  1.00 28.62           N  
ATOM   3454  CA  SER A 436      -3.084  23.216  -8.977  1.00 28.62           C  
ATOM   3455  C   SER A 436      -1.685  23.412  -9.573  1.00 28.62           C  
ATOM   3456  CB  SER A 436      -4.061  22.832 -10.105  1.00 28.62           C  
ATOM   3457  O   SER A 436      -1.494  24.202 -10.495  1.00 28.62           O  
ATOM   3458  OG  SER A 436      -4.250  23.902 -11.002  1.00 28.62           O  
ATOM   3459  N   LEU A 437      -0.695  22.691  -9.046  1.00 30.98           N  
ATOM   3460  CA  LEU A 437       0.585  22.449  -9.720  1.00 30.98           C  
ATOM   3461  C   LEU A 437       0.314  21.487 -10.889  1.00 30.98           C  
ATOM   3462  CB  LEU A 437       1.588  21.864  -8.690  1.00 30.98           C  
ATOM   3463  O   LEU A 437       0.466  20.282 -10.728  1.00 30.98           O  
ATOM   3464  CG  LEU A 437       2.608  22.879  -8.142  1.00 30.98           C  
ATOM   3465  CD1 LEU A 437       2.826  22.671  -6.642  1.00 30.98           C  
ATOM   3466  CD2 LEU A 437       3.958  22.720  -8.844  1.00 30.98           C  
ATOM   3467  N   ASP A 438      -0.168  22.006 -12.019  1.00 35.78           N  
ATOM   3468  CA  ASP A 438      -0.380  21.203 -13.240  1.00 35.78           C  
ATOM   3469  C   ASP A 438      -0.171  21.995 -14.551  1.00 35.78           C  
ATOM   3470  CB  ASP A 438      -1.748  20.479 -13.185  1.00 35.78           C  
ATOM   3471  O   ASP A 438      -0.570  21.556 -15.623  1.00 35.78           O  
ATOM   3472  CG  ASP A 438      -1.685  18.955 -13.441  1.00 35.78           C  
ATOM   3473  OD1 ASP A 438      -0.598  18.386 -13.750  1.00 35.78           O  
ATOM   3474  OD2 ASP A 438      -2.754  18.331 -13.271  1.00 35.78           O  
ATOM   3475  N   THR A 439       0.479  23.164 -14.518  1.00 34.19           N  
ATOM   3476  CA  THR A 439       0.494  24.095 -15.669  1.00 34.19           C  
ATOM   3477  C   THR A 439       1.842  24.331 -16.355  1.00 34.19           C  
ATOM   3478  CB  THR A 439      -0.186  25.424 -15.307  1.00 34.19           C  
ATOM   3479  O   THR A 439       1.892  25.151 -17.265  1.00 34.19           O  
ATOM   3480  CG2 THR A 439      -1.706  25.270 -15.256  1.00 34.19           C  
ATOM   3481  OG1 THR A 439       0.237  25.868 -14.035  1.00 34.19           O  
ATOM   3482  N   SER A 440       2.931  23.625 -16.024  1.00 42.72           N  
ATOM   3483  CA  SER A 440       4.213  23.842 -16.733  1.00 42.72           C  
ATOM   3484  C   SER A 440       4.446  22.941 -17.954  1.00 42.72           C  
ATOM   3485  CB  SER A 440       5.403  23.768 -15.777  1.00 42.72           C  
ATOM   3486  O   SER A 440       5.237  23.307 -18.813  1.00 42.72           O  
ATOM   3487  OG  SER A 440       5.497  22.480 -15.205  1.00 42.72           O  
ATOM   3488  N   ILE A 441       3.771  21.791 -18.073  1.00 38.72           N  
ATOM   3489  CA  ILE A 441       4.074  20.789 -19.122  1.00 38.72           C  
ATOM   3490  C   ILE A 441       3.136  20.910 -20.336  1.00 38.72           C  
ATOM   3491  CB  ILE A 441       4.102  19.364 -18.511  1.00 38.72           C  
ATOM   3492  O   ILE A 441       3.571  20.729 -21.472  1.00 38.72           O  
ATOM   3493  CG1 ILE A 441       5.156  19.290 -17.376  1.00 38.72           C  
ATOM   3494  CG2 ILE A 441       4.404  18.303 -19.588  1.00 38.72           C  
ATOM   3495  CD1 ILE A 441       5.200  17.961 -16.613  1.00 38.72           C  
ATOM   3496  N   ALA A 442       1.865  21.263 -20.114  1.00 37.38           N  
ATOM   3497  CA  ALA A 442       0.865  21.421 -21.173  1.00 37.38           C  
ATOM   3498  C   ALA A 442       1.219  22.510 -22.217  1.00 37.38           C  
ATOM   3499  CB  ALA A 442      -0.514  21.625 -20.527  1.00 37.38           C  
ATOM   3500  O   ALA A 442       1.215  22.184 -23.403  1.00 37.38           O  
ATOM   3501  N   PRO A 443       1.610  23.747 -21.835  1.00 37.06           N  
ATOM   3502  CA  PRO A 443       1.976  24.772 -22.820  1.00 37.06           C  
ATOM   3503  C   PRO A 443       3.314  24.485 -23.532  1.00 37.06           C  
ATOM   3504  CB  PRO A 443       1.983  26.095 -22.047  1.00 37.06           C  
ATOM   3505  O   PRO A 443       3.469  24.844 -24.693  1.00 37.06           O  
ATOM   3506  CG  PRO A 443       2.273  25.680 -20.606  1.00 37.06           C  
ATOM   3507  CD  PRO A 443       1.609  24.313 -20.491  1.00 37.06           C  
ATOM   3508  N   MET A 444       4.253  23.771 -22.892  1.00 37.03           N  
ATOM   3509  CA  MET A 444       5.532  23.377 -23.510  1.00 37.03           C  
ATOM   3510  C   MET A 444       5.373  22.262 -24.557  1.00 37.03           C  
ATOM   3511  CB  MET A 444       6.528  22.926 -22.430  1.00 37.03           C  
ATOM   3512  O   MET A 444       6.108  22.227 -25.542  1.00 37.03           O  
ATOM   3513  CG  MET A 444       7.134  24.099 -21.652  1.00 37.03           C  
ATOM   3514  SD  MET A 444       8.314  23.618 -20.351  1.00 37.03           S  
ATOM   3515  CE  MET A 444       9.646  22.887 -21.343  1.00 37.03           C  
ATOM   3516  N   CYS A 445       4.405  21.355 -24.381  1.00 35.62           N  
ATOM   3517  CA  CYS A 445       4.076  20.350 -25.396  1.00 35.62           C  
ATOM   3518  C   CYS A 445       3.365  20.969 -26.607  1.00 35.62           C  
ATOM   3519  CB  CYS A 445       3.215  19.242 -24.779  1.00 35.62           C  
ATOM   3520  O   CYS A 445       3.601  20.525 -27.727  1.00 35.62           O  
ATOM   3521  SG  CYS A 445       4.225  18.194 -23.696  1.00 35.62           S  
ATOM   3522  N   GLU A 446       2.532  21.996 -26.403  1.00 39.22           N  
ATOM   3523  CA  GLU A 446       1.929  22.769 -27.498  1.00 39.22           C  
ATOM   3524  C   GLU A 446       2.977  23.597 -28.260  1.00 39.22           C  
ATOM   3525  CB  GLU A 446       0.795  23.665 -26.972  1.00 39.22           C  
ATOM   3526  O   GLU A 446       2.934  23.632 -29.489  1.00 39.22           O  
ATOM   3527  CG  GLU A 446      -0.477  22.863 -26.645  1.00 39.22           C  
ATOM   3528  CD  GLU A 446      -1.663  23.749 -26.219  1.00 39.22           C  
ATOM   3529  OE1 GLU A 446      -2.811  23.260 -26.330  1.00 39.22           O  
ATOM   3530  OE2 GLU A 446      -1.434  24.897 -25.774  1.00 39.22           O  
ATOM   3531  N   GLU A 447       3.973  24.174 -27.576  1.00 41.25           N  
ATOM   3532  CA  GLU A 447       5.136  24.814 -28.217  1.00 41.25           C  
ATOM   3533  C   GLU A 447       5.997  23.815 -29.009  1.00 41.25           C  
ATOM   3534  CB  GLU A 447       6.000  25.548 -27.175  1.00 41.25           C  
ATOM   3535  O   GLU A 447       6.388  24.113 -30.138  1.00 41.25           O  
ATOM   3536  CG  GLU A 447       5.532  26.996 -26.961  1.00 41.25           C  
ATOM   3537  CD  GLU A 447       6.373  27.764 -25.925  1.00 41.25           C  
ATOM   3538  OE1 GLU A 447       6.424  29.012 -26.042  1.00 41.25           O  
ATOM   3539  OE2 GLU A 447       6.938  27.120 -25.011  1.00 41.25           O  
ATOM   3540  N   ALA A 448       6.236  22.607 -28.484  1.00 38.47           N  
ATOM   3541  CA  ALA A 448       6.941  21.541 -29.205  1.00 38.47           C  
ATOM   3542  C   ALA A 448       6.143  21.030 -30.425  1.00 38.47           C  
ATOM   3543  CB  ALA A 448       7.251  20.410 -28.217  1.00 38.47           C  
ATOM   3544  O   ALA A 448       6.721  20.699 -31.463  1.00 38.47           O  
ATOM   3545  N   LEU A 449       4.805  21.019 -30.346  1.00 39.25           N  
ATOM   3546  CA  LEU A 449       3.927  20.698 -31.476  1.00 39.25           C  
ATOM   3547  C   LEU A 449       3.930  21.823 -32.526  1.00 39.25           C  
ATOM   3548  CB  LEU A 449       2.499  20.409 -30.969  1.00 39.25           C  
ATOM   3549  O   LEU A 449       3.991  21.540 -33.722  1.00 39.25           O  
ATOM   3550  CG  LEU A 449       1.808  19.265 -31.739  1.00 39.25           C  
ATOM   3551  CD1 LEU A 449       1.691  18.019 -30.855  1.00 39.25           C  
ATOM   3552  CD2 LEU A 449       0.405  19.663 -32.192  1.00 39.25           C  
ATOM   3553  N   ALA A 450       3.952  23.088 -32.098  1.00 42.78           N  
ATOM   3554  CA  ALA A 450       4.102  24.245 -32.980  1.00 42.78           C  
ATOM   3555  C   ALA A 450       5.491  24.289 -33.660  1.00 42.78           C  
ATOM   3556  CB  ALA A 450       3.811  25.512 -32.167  1.00 42.78           C  
ATOM   3557  O   ALA A 450       5.597  24.654 -34.835  1.00 42.78           O  
ATOM   3558  N   GLN A 451       6.548  23.831 -32.980  1.00 41.00           N  
ATOM   3559  CA  GLN A 451       7.874  23.605 -33.571  1.00 41.00           C  
ATOM   3560  C   GLN A 451       7.896  22.404 -34.532  1.00 41.00           C  
ATOM   3561  CB  GLN A 451       8.917  23.417 -32.462  1.00 41.00           C  
ATOM   3562  O   GLN A 451       8.574  22.463 -35.557  1.00 41.00           O  
ATOM   3563  CG  GLN A 451       9.305  24.742 -31.787  1.00 41.00           C  
ATOM   3564  CD  GLN A 451      10.326  24.551 -30.668  1.00 41.00           C  
ATOM   3565  NE2 GLN A 451      10.853  25.618 -30.110  1.00 41.00           N  
ATOM   3566  OE1 GLN A 451      10.680  23.456 -30.275  1.00 41.00           O  
ATOM   3567  N   SER A 452       7.103  21.353 -34.285  1.00 37.34           N  
ATOM   3568  CA  SER A 452       6.969  20.216 -35.211  1.00 37.34           C  
ATOM   3569  C   SER A 452       6.404  20.636 -36.576  1.00 37.34           C  
ATOM   3570  CB  SER A 452       6.147  19.083 -34.581  1.00 37.34           C  
ATOM   3571  O   SER A 452       6.871  20.159 -37.610  1.00 37.34           O  
ATOM   3572  OG  SER A 452       4.749  19.258 -34.720  1.00 37.34           O  
ATOM   3573  N   THR A 453       5.490  21.612 -36.610  1.00 41.44           N  
ATOM   3574  CA  THR A 453       5.027  22.241 -37.858  1.00 41.44           C  
ATOM   3575  C   THR A 453       6.134  23.004 -38.586  1.00 41.44           C  
ATOM   3576  CB  THR A 453       3.818  23.173 -37.632  1.00 41.44           C  
ATOM   3577  O   THR A 453       6.128  23.027 -39.811  1.00 41.44           O  
ATOM   3578  CG2 THR A 453       2.517  22.467 -38.007  1.00 41.44           C  
ATOM   3579  OG1 THR A 453       3.652  23.557 -36.287  1.00 41.44           O  
ATOM   3580  N   HIS A 454       7.111  23.563 -37.863  1.00 38.94           N  
ATOM   3581  CA  HIS A 454       8.264  24.265 -38.437  1.00 38.94           C  
ATOM   3582  C   HIS A 454       9.338  23.301 -38.985  1.00 38.94           C  
ATOM   3583  CB  HIS A 454       8.832  25.220 -37.376  1.00 38.94           C  
ATOM   3584  O   HIS A 454      10.027  23.607 -39.957  1.00 38.94           O  
ATOM   3585  CG  HIS A 454       9.706  26.301 -37.955  1.00 38.94           C  
ATOM   3586  CD2 HIS A 454       9.334  27.589 -38.229  1.00 38.94           C  
ATOM   3587  ND1 HIS A 454      11.026  26.175 -38.317  1.00 38.94           N  
ATOM   3588  CE1 HIS A 454      11.441  27.360 -38.795  1.00 38.94           C  
ATOM   3589  NE2 HIS A 454      10.442  28.255 -38.760  1.00 38.94           N  
ATOM   3590  N   ILE A 455       9.467  22.108 -38.396  1.00 40.75           N  
ATOM   3591  CA  ILE A 455      10.330  21.023 -38.897  1.00 40.75           C  
ATOM   3592  C   ILE A 455       9.741  20.416 -40.183  1.00 40.75           C  
ATOM   3593  CB  ILE A 455      10.544  19.976 -37.776  1.00 40.75           C  
ATOM   3594  O   ILE A 455      10.478  20.086 -41.111  1.00 40.75           O  
ATOM   3595  CG1 ILE A 455      11.349  20.592 -36.607  1.00 40.75           C  
ATOM   3596  CG2 ILE A 455      11.261  18.725 -38.308  1.00 40.75           C  
ATOM   3597  CD1 ILE A 455      11.352  19.734 -35.334  1.00 40.75           C  
ATOM   3598  N   VAL A 456       8.408  20.339 -40.286  1.00 40.81           N  
ATOM   3599  CA  VAL A 456       7.711  19.885 -41.502  1.00 40.81           C  
ATOM   3600  C   VAL A 456       7.861  20.875 -42.667  1.00 40.81           C  
ATOM   3601  CB  VAL A 456       6.234  19.562 -41.194  1.00 40.81           C  
ATOM   3602  O   VAL A 456       7.920  20.427 -43.809  1.00 40.81           O  
ATOM   3603  CG1 VAL A 456       5.407  19.227 -42.444  1.00 40.81           C  
ATOM   3604  CG2 VAL A 456       6.134  18.331 -40.278  1.00 40.81           C  
ATOM   3605  N   THR A 457       7.998  22.182 -42.419  1.00 41.75           N  
ATOM   3606  CA  THR A 457       8.339  23.173 -43.463  1.00 41.75           C  
ATOM   3607  C   THR A 457       9.824  23.192 -43.831  1.00 41.75           C  
ATOM   3608  CB  THR A 457       7.901  24.601 -43.089  1.00 41.75           C  
ATOM   3609  O   THR A 457      10.154  23.540 -44.957  1.00 41.75           O  
ATOM   3610  CG2 THR A 457       6.570  24.973 -43.735  1.00 41.75           C  
ATOM   3611  OG1 THR A 457       7.721  24.757 -41.703  1.00 41.75           O  
ATOM   3612  N   ARG A 458      10.731  22.764 -42.941  1.00 41.16           N  
ATOM   3613  CA  ARG A 458      12.182  22.646 -43.219  1.00 41.16           C  
ATOM   3614  C   ARG A 458      12.568  21.387 -44.015  1.00 41.16           C  
ATOM   3615  CB  ARG A 458      12.948  22.727 -41.890  1.00 41.16           C  
ATOM   3616  O   ARG A 458      13.728  21.192 -44.363  1.00 41.16           O  
ATOM   3617  CG  ARG A 458      14.232  23.555 -42.019  1.00 41.16           C  
ATOM   3618  CD  ARG A 458      14.959  23.560 -40.671  1.00 41.16           C  
ATOM   3619  NE  ARG A 458      16.015  24.585 -40.629  1.00 41.16           N  
ATOM   3620  NH1 ARG A 458      16.813  24.090 -38.532  1.00 41.16           N  
ATOM   3621  NH2 ARG A 458      17.666  25.816 -39.664  1.00 41.16           N  
ATOM   3622  CZ  ARG A 458      16.823  24.824 -39.612  1.00 41.16           C  
ATOM   3623  N   ARG A 459      11.578  20.540 -44.307  1.00 43.78           N  
ATOM   3624  CA  ARG A 459      11.666  19.259 -45.025  1.00 43.78           C  
ATOM   3625  C   ARG A 459      12.108  19.391 -46.491  1.00 43.78           C  
ATOM   3626  CB  ARG A 459      10.283  18.605 -44.886  1.00 43.78           C  
ATOM   3627  O   ARG A 459      12.364  18.376 -47.125  1.00 43.78           O  
ATOM   3628  CG  ARG A 459      10.265  17.079 -44.985  1.00 43.78           C  
ATOM   3629  CD  ARG A 459       8.829  16.605 -44.728  1.00 43.78           C  
ATOM   3630  NE  ARG A 459       8.766  15.149 -44.514  1.00 43.78           N  
ATOM   3631  NH1 ARG A 459       6.489  14.939 -44.641  1.00 43.78           N  
ATOM   3632  NH2 ARG A 459       7.752  13.132 -44.260  1.00 43.78           N  
ATOM   3633  CZ  ARG A 459       7.673  14.416 -44.469  1.00 43.78           C  
ATOM   3634  N   GLU A 460      12.206  20.613 -47.013  1.00 47.19           N  
ATOM   3635  CA  GLU A 460      12.729  20.890 -48.357  1.00 47.19           C  
ATOM   3636  C   GLU A 460      14.266  21.024 -48.408  1.00 47.19           C  
ATOM   3637  CB  GLU A 460      12.017  22.124 -48.951  1.00 47.19           C  
ATOM   3638  O   GLU A 460      14.827  20.949 -49.497  1.00 47.19           O  
ATOM   3639  CG  GLU A 460      10.551  21.811 -49.312  1.00 47.19           C  
ATOM   3640  CD  GLU A 460       9.806  22.964 -50.011  1.00 47.19           C  
ATOM   3641  OE1 GLU A 460       8.774  22.664 -50.658  1.00 47.19           O  
ATOM   3642  OE2 GLU A 460      10.226  24.134 -49.872  1.00 47.19           O  
ATOM   3643  N   GLU A 461      14.972  21.162 -47.272  1.00 47.06           N  
ATOM   3644  CA  GLU A 461      16.412  21.505 -47.278  1.00 47.06           C  
ATOM   3645  C   GLU A 461      17.360  20.463 -46.656  1.00 47.06           C  
ATOM   3646  CB  GLU A 461      16.619  22.885 -46.631  1.00 47.06           C  
ATOM   3647  O   GLU A 461      18.569  20.529 -46.885  1.00 47.06           O  
ATOM   3648  CG  GLU A 461      16.071  24.028 -47.505  1.00 47.06           C  
ATOM   3649  CD  GLU A 461      16.397  25.423 -46.941  1.00 47.06           C  
ATOM   3650  OE1 GLU A 461      16.380  26.389 -47.736  1.00 47.06           O  
ATOM   3651  OE2 GLU A 461      16.655  25.531 -45.715  1.00 47.06           O  
ATOM   3652  N   THR A 462      16.875  19.471 -45.904  1.00 46.47           N  
ATOM   3653  CA  THR A 462      17.740  18.479 -45.233  1.00 46.47           C  
ATOM   3654  C   THR A 462      17.241  17.044 -45.388  1.00 46.47           C  
ATOM   3655  CB  THR A 462      17.991  18.828 -43.755  1.00 46.47           C  
ATOM   3656  O   THR A 462      16.043  16.779 -45.438  1.00 46.47           O  
ATOM   3657  CG2 THR A 462      19.117  19.851 -43.600  1.00 46.47           C  
ATOM   3658  OG1 THR A 462      16.850  19.374 -43.135  1.00 46.47           O  
ATOM   3659  N   SER A 463      18.195  16.110 -45.495  1.00 52.38           N  
ATOM   3660  CA  SER A 463      17.991  14.694 -45.828  1.00 52.38           C  
ATOM   3661  C   SER A 463      16.819  14.045 -45.076  1.00 52.38           C  
ATOM   3662  CB  SER A 463      19.290  13.910 -45.585  1.00 52.38           C  
ATOM   3663  O   SER A 463      16.728  14.099 -43.847  1.00 52.38           O  
ATOM   3664  OG  SER A 463      19.745  14.022 -44.247  1.00 52.38           O  
ATOM   3665  N   GLU A 464      15.934  13.379 -45.827  1.00 52.31           N  
ATOM   3666  CA  GLU A 464      14.664  12.803 -45.349  1.00 52.31           C  
ATOM   3667  C   GLU A 464      14.808  11.917 -44.095  1.00 52.31           C  
ATOM   3668  CB  GLU A 464      14.034  11.969 -46.481  1.00 52.31           C  
ATOM   3669  O   GLU A 464      13.909  11.867 -43.254  1.00 52.31           O  
ATOM   3670  CG  GLU A 464      13.559  12.808 -47.679  1.00 52.31           C  
ATOM   3671  CD  GLU A 464      12.868  11.945 -48.749  1.00 52.31           C  
ATOM   3672  OE1 GLU A 464      11.828  12.395 -49.278  1.00 52.31           O  
ATOM   3673  OE2 GLU A 464      13.374  10.829 -49.009  1.00 52.31           O  
ATOM   3674  N   SER A 465      15.965  11.272 -43.915  1.00 46.38           N  
ATOM   3675  CA  SER A 465      16.263  10.406 -42.770  1.00 46.38           C  
ATOM   3676  C   SER A 465      16.441  11.148 -41.437  1.00 46.38           C  
ATOM   3677  CB  SER A 465      17.523   9.589 -43.079  1.00 46.38           C  
ATOM   3678  O   SER A 465      16.182  10.569 -40.382  1.00 46.38           O  
ATOM   3679  OG  SER A 465      18.638  10.428 -43.339  1.00 46.38           O  
ATOM   3680  N   GLY A 466      16.901  12.406 -41.449  1.00 49.00           N  
ATOM   3681  CA  GLY A 466      17.128  13.196 -40.227  1.00 49.00           C  
ATOM   3682  C   GLY A 466      15.824  13.728 -39.632  1.00 49.00           C  
ATOM   3683  O   GLY A 466      15.554  13.553 -38.444  1.00 49.00           O  
ATOM   3684  N   VAL A 467      14.964  14.267 -40.497  1.00 51.78           N  
ATOM   3685  CA  VAL A 467      13.655  14.832 -40.135  1.00 51.78           C  
ATOM   3686  C   VAL A 467      12.703  13.756 -39.601  1.00 51.78           C  
ATOM   3687  CB  VAL A 467      13.056  15.544 -41.366  1.00 51.78           C  
ATOM   3688  O   VAL A 467      11.949  13.988 -38.655  1.00 51.78           O  
ATOM   3689  CG1 VAL A 467      11.655  16.093 -41.082  1.00 51.78           C  
ATOM   3690  CG2 VAL A 467      13.949  16.709 -41.813  1.00 51.78           C  
ATOM   3691  N   GLN A 468      12.754  12.546 -40.165  1.00 55.00           N  
ATOM   3692  CA  GLN A 468      11.934  11.427 -39.701  1.00 55.00           C  
ATOM   3693  C   GLN A 468      12.333  10.957 -38.290  1.00 55.00           C  
ATOM   3694  CB  GLN A 468      12.001  10.318 -40.757  1.00 55.00           C  
ATOM   3695  O   GLN A 468      11.458  10.683 -37.468  1.00 55.00           O  
ATOM   3696  CG  GLN A 468      10.975   9.207 -40.498  1.00 55.00           C  
ATOM   3697  CD  GLN A 468      10.785   8.282 -41.695  1.00 55.00           C  
ATOM   3698  NE2 GLN A 468      10.048   7.210 -41.525  1.00 55.00           N  
ATOM   3699  OE1 GLN A 468      11.254   8.498 -42.798  1.00 55.00           O  
ATOM   3700  N   ARG A 469      13.634  10.960 -37.971  1.00 53.19           N  
ATOM   3701  CA  ARG A 469      14.156  10.611 -36.640  1.00 53.19           C  
ATOM   3702  C   ARG A 469      13.772  11.640 -35.571  1.00 53.19           C  
ATOM   3703  CB  ARG A 469      15.675  10.433 -36.769  1.00 53.19           C  
ATOM   3704  O   ARG A 469      13.432  11.256 -34.452  1.00 53.19           O  
ATOM   3705  CG  ARG A 469      16.323   9.915 -35.481  1.00 53.19           C  
ATOM   3706  CD  ARG A 469      17.811   9.656 -35.736  1.00 53.19           C  
ATOM   3707  NE  ARG A 469      18.510   9.245 -34.505  1.00 53.19           N  
ATOM   3708  NH1 ARG A 469      20.503   8.678 -35.489  1.00 53.19           N  
ATOM   3709  NH2 ARG A 469      20.297   8.552 -33.271  1.00 53.19           N  
ATOM   3710  CZ  ARG A 469      19.759   8.824 -34.428  1.00 53.19           C  
ATOM   3711  N   GLU A 470      13.783  12.928 -35.906  1.00 52.88           N  
ATOM   3712  CA  GLU A 470      13.328  14.006 -35.011  1.00 52.88           C  
ATOM   3713  C   GLU A 470      11.818  13.925 -34.731  1.00 52.88           C  
ATOM   3714  CB  GLU A 470      13.682  15.370 -35.618  1.00 52.88           C  
ATOM   3715  O   GLU A 470      11.387  14.050 -33.583  1.00 52.88           O  
ATOM   3716  CG  GLU A 470      15.190  15.661 -35.535  1.00 52.88           C  
ATOM   3717  CD  GLU A 470      15.582  17.005 -36.173  1.00 52.88           C  
ATOM   3718  OE1 GLU A 470      16.788  17.330 -36.103  1.00 52.88           O  
ATOM   3719  OE2 GLU A 470      14.694  17.683 -36.741  1.00 52.88           O  
ATOM   3720  N   LEU A 471      11.010  13.621 -35.752  1.00 55.56           N  
ATOM   3721  CA  LEU A 471       9.567  13.384 -35.611  1.00 55.56           C  
ATOM   3722  C   LEU A 471       9.247  12.169 -34.728  1.00 55.56           C  
ATOM   3723  CB  LEU A 471       8.955  13.222 -37.016  1.00 55.56           C  
ATOM   3724  O   LEU A 471       8.302  12.214 -33.938  1.00 55.56           O  
ATOM   3725  CG  LEU A 471       8.307  14.522 -37.519  1.00 55.56           C  
ATOM   3726  CD1 LEU A 471       8.295  14.568 -39.046  1.00 55.56           C  
ATOM   3727  CD2 LEU A 471       6.857  14.611 -37.029  1.00 55.56           C  
ATOM   3728  N   GLU A 472      10.017  11.087 -34.838  1.00 56.59           N  
ATOM   3729  CA  GLU A 472       9.871   9.902 -33.983  1.00 56.59           C  
ATOM   3730  C   GLU A 472      10.250  10.190 -32.522  1.00 56.59           C  
ATOM   3731  CB  GLU A 472      10.697   8.744 -34.560  1.00 56.59           C  
ATOM   3732  O   GLU A 472       9.535   9.764 -31.613  1.00 56.59           O  
ATOM   3733  CG  GLU A 472      10.010   8.139 -35.797  1.00 56.59           C  
ATOM   3734  CD  GLU A 472      10.857   7.077 -36.517  1.00 56.59           C  
ATOM   3735  OE1 GLU A 472      10.393   6.636 -37.596  1.00 56.59           O  
ATOM   3736  OE2 GLU A 472      11.927   6.700 -35.986  1.00 56.59           O  
ATOM   3737  N   LEU A 473      11.300  10.986 -32.286  1.00 55.97           N  
ATOM   3738  CA  LEU A 473      11.686  11.464 -30.951  1.00 55.97           C  
ATOM   3739  C   LEU A 473      10.621  12.377 -30.325  1.00 55.97           C  
ATOM   3740  CB  LEU A 473      13.036  12.202 -31.053  1.00 55.97           C  
ATOM   3741  O   LEU A 473      10.323  12.240 -29.140  1.00 55.97           O  
ATOM   3742  CG  LEU A 473      14.255  11.266 -31.104  1.00 55.97           C  
ATOM   3743  CD1 LEU A 473      15.477  11.991 -31.662  1.00 55.97           C  
ATOM   3744  CD2 LEU A 473      14.620  10.771 -29.699  1.00 55.97           C  
ATOM   3745  N   LEU A 474      10.013  13.272 -31.108  1.00 54.72           N  
ATOM   3746  CA  LEU A 474       8.911  14.137 -30.666  1.00 54.72           C  
ATOM   3747  C   LEU A 474       7.650  13.336 -30.327  1.00 54.72           C  
ATOM   3748  CB  LEU A 474       8.627  15.182 -31.760  1.00 54.72           C  
ATOM   3749  O   LEU A 474       7.038  13.557 -29.281  1.00 54.72           O  
ATOM   3750  CG  LEU A 474       9.510  16.435 -31.626  1.00 54.72           C  
ATOM   3751  CD1 LEU A 474       9.617  17.158 -32.966  1.00 54.72           C  
ATOM   3752  CD2 LEU A 474       8.907  17.410 -30.609  1.00 54.72           C  
ATOM   3753  N   ARG A 475       7.285  12.359 -31.167  1.00 60.19           N  
ATOM   3754  CA  ARG A 475       6.160  11.449 -30.892  1.00 60.19           C  
ATOM   3755  C   ARG A 475       6.401  10.622 -29.634  1.00 60.19           C  
ATOM   3756  CB  ARG A 475       5.926  10.526 -32.092  1.00 60.19           C  
ATOM   3757  O   ARG A 475       5.484  10.467 -28.832  1.00 60.19           O  
ATOM   3758  CG  ARG A 475       5.245  11.260 -33.252  1.00 60.19           C  
ATOM   3759  CD  ARG A 475       5.189  10.328 -34.464  1.00 60.19           C  
ATOM   3760  NE  ARG A 475       4.589  10.996 -35.631  1.00 60.19           N  
ATOM   3761  NH1 ARG A 475       4.836   9.248 -37.097  1.00 60.19           N  
ATOM   3762  NH2 ARG A 475       3.943  11.168 -37.805  1.00 60.19           N  
ATOM   3763  CZ  ARG A 475       4.457  10.469 -36.833  1.00 60.19           C  
ATOM   3764  N   PHE A 476       7.623  10.131 -29.441  1.00 58.75           N  
ATOM   3765  CA  PHE A 476       8.000   9.395 -28.241  1.00 58.75           C  
ATOM   3766  C   PHE A 476       7.958  10.287 -26.992  1.00 58.75           C  
ATOM   3767  CB  PHE A 476       9.376   8.760 -28.455  1.00 58.75           C  
ATOM   3768  O   PHE A 476       7.305   9.925 -26.018  1.00 58.75           O  
ATOM   3769  CG  PHE A 476       9.853   7.985 -27.249  1.00 58.75           C  
ATOM   3770  CD1 PHE A 476      10.849   8.526 -26.415  1.00 58.75           C  
ATOM   3771  CD2 PHE A 476       9.257   6.752 -26.927  1.00 58.75           C  
ATOM   3772  CE1 PHE A 476      11.251   7.833 -25.262  1.00 58.75           C  
ATOM   3773  CE2 PHE A 476       9.649   6.067 -25.765  1.00 58.75           C  
ATOM   3774  CZ  PHE A 476      10.645   6.611 -24.935  1.00 58.75           C  
ATOM   3775  N   ALA A 477       8.552  11.484 -27.029  1.00 55.03           N  
ATOM   3776  CA  ALA A 477       8.508  12.437 -25.918  1.00 55.03           C  
ATOM   3777  C   ALA A 477       7.065  12.808 -25.530  1.00 55.03           C  
ATOM   3778  CB  ALA A 477       9.320  13.678 -26.307  1.00 55.03           C  
ATOM   3779  O   ALA A 477       6.745  12.871 -24.344  1.00 55.03           O  
ATOM   3780  N   HIS A 478       6.178  12.960 -26.517  1.00 59.12           N  
ATOM   3781  CA  HIS A 478       4.754  13.204 -26.289  1.00 59.12           C  
ATOM   3782  C   HIS A 478       4.021  11.994 -25.671  1.00 59.12           C  
ATOM   3783  CB  HIS A 478       4.124  13.619 -27.622  1.00 59.12           C  
ATOM   3784  O   HIS A 478       3.168  12.139 -24.797  1.00 59.12           O  
ATOM   3785  CG  HIS A 478       2.699  14.066 -27.461  1.00 59.12           C  
ATOM   3786  CD2 HIS A 478       1.577  13.417 -27.899  1.00 59.12           C  
ATOM   3787  ND1 HIS A 478       2.282  15.188 -26.784  1.00 59.12           N  
ATOM   3788  CE1 HIS A 478       0.941  15.221 -26.819  1.00 59.12           C  
ATOM   3789  NE2 HIS A 478       0.463  14.152 -27.480  1.00 59.12           N  
ATOM   3790  N   GLN A 479       4.356  10.768 -26.082  1.00 58.06           N  
ATOM   3791  CA  GLN A 479       3.802   9.557 -25.463  1.00 58.06           C  
ATOM   3792  C   GLN A 479       4.280   9.380 -24.013  1.00 58.06           C  
ATOM   3793  CB  GLN A 479       4.167   8.331 -26.309  1.00 58.06           C  
ATOM   3794  O   GLN A 479       3.495   8.989 -23.150  1.00 58.06           O  
ATOM   3795  CG  GLN A 479       3.322   8.252 -27.588  1.00 58.06           C  
ATOM   3796  CD  GLN A 479       3.725   7.092 -28.492  1.00 58.06           C  
ATOM   3797  NE2 GLN A 479       2.978   6.837 -29.544  1.00 58.06           N  
ATOM   3798  OE1 GLN A 479       4.689   6.377 -28.281  1.00 58.06           O  
ATOM   3799  N   VAL A 480       5.542   9.715 -23.738  1.00 55.22           N  
ATOM   3800  CA  VAL A 480       6.143   9.698 -22.395  1.00 55.22           C  
ATOM   3801  C   VAL A 480       5.536  10.781 -21.496  1.00 55.22           C  
ATOM   3802  CB  VAL A 480       7.672   9.868 -22.510  1.00 55.22           C  
ATOM   3803  O   VAL A 480       5.279  10.519 -20.321  1.00 55.22           O  
ATOM   3804  CG1 VAL A 480       8.363   9.999 -21.146  1.00 55.22           C  
ATOM   3805  CG2 VAL A 480       8.328   8.689 -23.240  1.00 55.22           C  
ATOM   3806  N   SER A 481       5.249  11.976 -22.030  1.00 54.72           N  
ATOM   3807  CA  SER A 481       4.612  13.062 -21.268  1.00 54.72           C  
ATOM   3808  C   SER A 481       3.163  12.751 -20.894  1.00 54.72           C  
ATOM   3809  CB  SER A 481       4.681  14.393 -22.033  1.00 54.72           C  
ATOM   3810  O   SER A 481       2.709  13.139 -19.818  1.00 54.72           O  
ATOM   3811  OG  SER A 481       3.897  14.400 -23.210  1.00 54.72           O  
ATOM   3812  N   ASN A 482       2.442  12.037 -21.765  1.00 52.22           N  
ATOM   3813  CA  ASN A 482       1.041  11.673 -21.542  1.00 52.22           C  
ATOM   3814  C   ASN A 482       0.869  10.511 -20.553  1.00 52.22           C  
ATOM   3815  CB  ASN A 482       0.393  11.354 -22.901  1.00 52.22           C  
ATOM   3816  O   ASN A 482      -0.197  10.373 -19.953  1.00 52.22           O  
ATOM   3817  CG  ASN A 482       0.156  12.591 -23.753  1.00 52.22           C  
ATOM   3818  ND2 ASN A 482      -0.089  12.402 -25.028  1.00 52.22           N  
ATOM   3819  OD1 ASN A 482       0.169  13.718 -23.290  1.00 52.22           O  
ATOM   3820  N   LEU A 483       1.896   9.676 -20.362  1.00 55.47           N  
ATOM   3821  CA  LEU A 483       1.825   8.497 -19.504  1.00 55.47           C  
ATOM   3822  C   LEU A 483       2.708   8.695 -18.268  1.00 55.47           C  
ATOM   3823  CB  LEU A 483       2.141   7.255 -20.362  1.00 55.47           C  
ATOM   3824  O   LEU A 483       3.895   8.386 -18.284  1.00 55.47           O  
ATOM   3825  CG  LEU A 483       1.505   5.962 -19.812  1.00 55.47           C  
ATOM   3826  CD1 LEU A 483       0.870   5.157 -20.948  1.00 55.47           C  
ATOM   3827  CD2 LEU A 483       2.527   5.073 -19.104  1.00 55.47           C  
ATOM   3828  N   ARG A 484       2.117   9.219 -17.185  1.00 59.06           N  
ATOM   3829  CA  ARG A 484       2.793   9.382 -15.885  1.00 59.06           C  
ATOM   3830  C   ARG A 484       2.729   8.068 -15.087  1.00 59.06           C  
ATOM   3831  CB  ARG A 484       2.194  10.555 -15.084  1.00 59.06           C  
ATOM   3832  O   ARG A 484       1.647   7.707 -14.619  1.00 59.06           O  
ATOM   3833  CG  ARG A 484       2.527  11.939 -15.675  1.00 59.06           C  
ATOM   3834  CD  ARG A 484       2.000  13.062 -14.759  1.00 59.06           C  
ATOM   3835  NE  ARG A 484       2.216  14.410 -15.330  1.00 59.06           N  
ATOM   3836  NH1 ARG A 484       0.841  15.666 -13.928  1.00 59.06           N  
ATOM   3837  NH2 ARG A 484       1.852  16.657 -15.593  1.00 59.06           N  
ATOM   3838  CZ  ARG A 484       1.650  15.552 -14.943  1.00 59.06           C  
ATOM   3839  N   PRO A 485       3.844   7.338 -14.907  1.00 61.12           N  
ATOM   3840  CA  PRO A 485       3.876   6.154 -14.066  1.00 61.12           C  
ATOM   3841  C   PRO A 485       3.824   6.574 -12.592  1.00 61.12           C  
ATOM   3842  CB  PRO A 485       5.174   5.437 -14.446  1.00 61.12           C  
ATOM   3843  O   PRO A 485       4.606   7.405 -12.136  1.00 61.12           O  
ATOM   3844  CG  PRO A 485       6.116   6.575 -14.828  1.00 61.12           C  
ATOM   3845  CD  PRO A 485       5.173   7.617 -15.422  1.00 61.12           C  
ATOM   3846  N   GLY A 486       2.915   5.977 -11.826  1.00 61.97           N  
ATOM   3847  CA  GLY A 486       2.802   6.238 -10.397  1.00 61.97           C  
ATOM   3848  C   GLY A 486       2.142   5.087  -9.654  1.00 61.97           C  
ATOM   3849  O   GLY A 486       1.449   4.260 -10.241  1.00 61.97           O  
ATOM   3850  N   LEU A 487       2.382   5.038  -8.345  1.00 61.91           N  
ATOM   3851  CA  LEU A 487       1.706   4.102  -7.453  1.00 61.91           C  
ATOM   3852  C   LEU A 487       0.307   4.624  -7.139  1.00 61.91           C  
ATOM   3853  CB  LEU A 487       2.526   3.898  -6.169  1.00 61.91           C  
ATOM   3854  O   LEU A 487       0.122   5.821  -6.932  1.00 61.91           O  
ATOM   3855  CG  LEU A 487       3.921   3.296  -6.399  1.00 61.91           C  
ATOM   3856  CD1 LEU A 487       4.665   3.231  -5.066  1.00 61.91           C  
ATOM   3857  CD2 LEU A 487       3.862   1.888  -6.986  1.00 61.91           C  
ATOM   3858  N   THR A 488      -0.666   3.731  -7.055  1.00 59.12           N  
ATOM   3859  CA  THR A 488      -2.074   4.040  -6.828  1.00 59.12           C  
ATOM   3860  C   THR A 488      -2.576   3.418  -5.528  1.00 59.12           C  
ATOM   3861  CB  THR A 488      -2.958   3.610  -8.010  1.00 59.12           C  
ATOM   3862  O   THR A 488      -2.220   2.305  -5.142  1.00 59.12           O  
ATOM   3863  CG2 THR A 488      -2.538   4.240  -9.338  1.00 59.12           C  
ATOM   3864  OG1 THR A 488      -2.968   2.207  -8.159  1.00 59.12           O  
ATOM   3865  N   VAL A 489      -3.465   4.128  -4.841  1.00 52.62           N  
ATOM   3866  CA  VAL A 489      -4.277   3.584  -3.753  1.00 52.62           C  
ATOM   3867  C   VAL A 489      -5.477   2.888  -4.385  1.00 52.62           C  
ATOM   3868  CB  VAL A 489      -4.727   4.680  -2.767  1.00 52.62           C  
ATOM   3869  O   VAL A 489      -6.411   3.546  -4.844  1.00 52.62           O  
ATOM   3870  CG1 VAL A 489      -5.367   4.049  -1.528  1.00 52.62           C  
ATOM   3871  CG2 VAL A 489      -3.559   5.541  -2.289  1.00 52.62           C  
ATOM   3872  N   GLY A 490      -5.441   1.556  -4.464  1.00 48.16           N  
ATOM   3873  CA  GLY A 490      -6.577   0.763  -4.952  1.00 48.16           C  
ATOM   3874  C   GLY A 490      -6.946   0.999  -6.422  1.00 48.16           C  
ATOM   3875  O   GLY A 490      -8.057   0.667  -6.813  1.00 48.16           O  
ATOM   3876  N   GLY A 491      -6.058   1.596  -7.227  1.00 52.12           N  
ATOM   3877  CA  GLY A 491      -6.348   2.001  -8.607  1.00 52.12           C  
ATOM   3878  C   GLY A 491      -7.176   3.285  -8.742  1.00 52.12           C  
ATOM   3879  O   GLY A 491      -7.435   3.705  -9.863  1.00 52.12           O  
ATOM   3880  N   ALA A 492      -7.575   3.915  -7.631  1.00 49.62           N  
ATOM   3881  CA  ALA A 492      -8.465   5.078  -7.638  1.00 49.62           C  
ATOM   3882  C   ALA A 492      -7.716   6.417  -7.574  1.00 49.62           C  
ATOM   3883  CB  ALA A 492      -9.441   4.928  -6.465  1.00 49.62           C  
ATOM   3884  O   ALA A 492      -8.126   7.384  -8.210  1.00 49.62           O  
ATOM   3885  N   VAL A 493      -6.630   6.494  -6.796  1.00 57.97           N  
ATOM   3886  CA  VAL A 493      -5.906   7.754  -6.557  1.00 57.97           C  
ATOM   3887  C   VAL A 493      -4.404   7.525  -6.607  1.00 57.97           C  
ATOM   3888  CB  VAL A 493      -6.303   8.391  -5.208  1.00 57.97           C  
ATOM   3889  O   VAL A 493      -3.905   6.597  -5.979  1.00 57.97           O  
ATOM   3890  CG1 VAL A 493      -5.727   9.807  -5.102  1.00 57.97           C  
ATOM   3891  CG2 VAL A 493      -7.824   8.506  -5.027  1.00 57.97           C  
ATOM   3892  N   LEU A 494      -3.668   8.377  -7.318  1.00 64.75           N  
ATOM   3893  CA  LEU A 494      -2.206   8.346  -7.337  1.00 64.75           C  
ATOM   3894  C   LEU A 494      -1.637   8.780  -5.976  1.00 64.75           C  
ATOM   3895  CB  LEU A 494      -1.695   9.227  -8.491  1.00 64.75           C  
ATOM   3896  O   LEU A 494      -1.999   9.823  -5.432  1.00 64.75           O  
ATOM   3897  CG  LEU A 494      -1.791   8.525  -9.861  1.00 64.75           C  
ATOM   3898  CD1 LEU A 494      -1.904   9.549 -10.987  1.00 64.75           C  
ATOM   3899  CD2 LEU A 494      -0.573   7.644 -10.144  1.00 64.75           C  
ATOM   3900  N   LEU A 495      -0.716   7.988  -5.433  1.00 62.41           N  
ATOM   3901  CA  LEU A 495       0.066   8.334  -4.251  1.00 62.41           C  
ATOM   3902  C   LEU A 495       1.036   9.449  -4.608  1.00 62.41           C  
ATOM   3903  CB  LEU A 495       0.825   7.102  -3.731  1.00 62.41           C  
ATOM   3904  O   LEU A 495       2.039   9.231  -5.283  1.00 62.41           O  
ATOM   3905  CG  LEU A 495      -0.091   6.199  -2.897  1.00 62.41           C  
ATOM   3906  CD1 LEU A 495       0.138   4.730  -3.235  1.00 62.41           C  
ATOM   3907  CD2 LEU A 495       0.113   6.447  -1.398  1.00 62.41           C  
ATOM   3908  N   ASN A 496       0.740  10.647  -4.126  1.00 66.50           N  
ATOM   3909  CA  ASN A 496       1.614  11.804  -4.201  1.00 66.50           C  
ATOM   3910  C   ASN A 496       1.600  12.552  -2.854  1.00 66.50           C  
ATOM   3911  CB  ASN A 496       1.200  12.648  -5.430  1.00 66.50           C  
ATOM   3912  O   ASN A 496       0.803  12.255  -1.958  1.00 66.50           O  
ATOM   3913  CG  ASN A 496      -0.191  13.253  -5.341  1.00 66.50           C  
ATOM   3914  ND2 ASN A 496      -0.739  13.719  -6.437  1.00 66.50           N  
ATOM   3915  OD1 ASN A 496      -0.765  13.379  -4.276  1.00 66.50           O  
ATOM   3916  N   TRP A 497       2.481  13.540  -2.695  1.00 61.16           N  
ATOM   3917  CA  TRP A 497       2.522  14.368  -1.482  1.00 61.16           C  
ATOM   3918  C   TRP A 497       1.202  15.107  -1.211  1.00 61.16           C  
ATOM   3919  CB  TRP A 497       3.682  15.361  -1.599  1.00 61.16           C  
ATOM   3920  O   TRP A 497       0.854  15.347  -0.055  1.00 61.16           O  
ATOM   3921  CG  TRP A 497       5.032  14.746  -1.414  1.00 61.16           C  
ATOM   3922  CD1 TRP A 497       5.991  14.603  -2.357  1.00 61.16           C  
ATOM   3923  CD2 TRP A 497       5.594  14.198  -0.183  1.00 61.16           C  
ATOM   3924  CE2 TRP A 497       6.909  13.726  -0.459  1.00 61.16           C  
ATOM   3925  CE3 TRP A 497       5.123  14.061   1.142  1.00 61.16           C  
ATOM   3926  NE1 TRP A 497       7.104  14.012  -1.792  1.00 61.16           N  
ATOM   3927  CH2 TRP A 497       7.216  13.002   1.829  1.00 61.16           C  
ATOM   3928  CZ2 TRP A 497       7.716  13.136   0.522  1.00 61.16           C  
ATOM   3929  CZ3 TRP A 497       5.925  13.468   2.136  1.00 61.16           C  
ATOM   3930  N   GLN A 498       0.436  15.422  -2.259  1.00 63.44           N  
ATOM   3931  CA  GLN A 498      -0.859  16.094  -2.135  1.00 63.44           C  
ATOM   3932  C   GLN A 498      -1.912  15.188  -1.487  1.00 63.44           C  
ATOM   3933  CB  GLN A 498      -1.351  16.572  -3.507  1.00 63.44           C  
ATOM   3934  O   GLN A 498      -2.715  15.673  -0.692  1.00 63.44           O  
ATOM   3935  CG  GLN A 498      -0.412  17.573  -4.201  1.00 63.44           C  
ATOM   3936  CD  GLN A 498      -0.862  17.883  -5.627  1.00 63.44           C  
ATOM   3937  NE2 GLN A 498      -0.257  18.845  -6.290  1.00 63.44           N  
ATOM   3938  OE1 GLN A 498      -1.732  17.247  -6.189  1.00 63.44           O  
ATOM   3939  N   LEU A 499      -1.889  13.877  -1.748  1.00 64.88           N  
ATOM   3940  CA  LEU A 499      -2.791  12.910  -1.123  1.00 64.88           C  
ATOM   3941  C   LEU A 499      -2.573  12.839   0.394  1.00 64.88           C  
ATOM   3942  CB  LEU A 499      -2.586  11.535  -1.784  1.00 64.88           C  
ATOM   3943  O   LEU A 499      -3.539  12.792   1.153  1.00 64.88           O  
ATOM   3944  CG  LEU A 499      -3.539  10.449  -1.254  1.00 64.88           C  
ATOM   3945  CD1 LEU A 499      -5.004  10.814  -1.496  1.00 64.88           C  
ATOM   3946  CD2 LEU A 499      -3.231   9.117  -1.929  1.00 64.88           C  
ATOM   3947  N   ILE A 500      -1.314  12.895   0.840  1.00 62.38           N  
ATOM   3948  CA  ILE A 500      -0.966  12.933   2.269  1.00 62.38           C  
ATOM   3949  C   ILE A 500      -1.470  14.235   2.902  1.00 62.38           C  
ATOM   3950  CB  ILE A 500       0.556  12.748   2.472  1.00 62.38           C  
ATOM   3951  O   ILE A 500      -2.110  14.200   3.953  1.00 62.38           O  
ATOM   3952  CG1 ILE A 500       0.997  11.382   1.900  1.00 62.38           C  
ATOM   3953  CG2 ILE A 500       0.924  12.853   3.966  1.00 62.38           C  
ATOM   3954  CD1 ILE A 500       2.507  11.150   1.934  1.00 62.38           C  
ATOM   3955  N   GLY A 501      -1.249  15.375   2.238  1.00 64.06           N  
ATOM   3956  CA  GLY A 501      -1.768  16.671   2.690  1.00 64.06           C  
ATOM   3957  C   GLY A 501      -3.299  16.707   2.764  1.00 64.06           C  
ATOM   3958  O   GLY A 501      -3.863  17.193   3.743  1.00 64.06           O  
ATOM   3959  N   THR A 502      -3.976  16.120   1.775  1.00 65.94           N  
ATOM   3960  CA  THR A 502      -5.442  16.018   1.726  1.00 65.94           C  
ATOM   3961  C   THR A 502      -5.964  15.132   2.854  1.00 65.94           C  
ATOM   3962  CB  THR A 502      -5.918  15.475   0.370  1.00 65.94           C  
ATOM   3963  O   THR A 502      -6.897  15.518   3.554  1.00 65.94           O  
ATOM   3964  CG2 THR A 502      -7.440  15.521   0.227  1.00 65.94           C  
ATOM   3965  OG1 THR A 502      -5.392  16.258  -0.674  1.00 65.94           O  
ATOM   3966  N   ALA A 503      -5.333  13.981   3.099  1.00 63.50           N  
ATOM   3967  CA  ALA A 503      -5.704  13.095   4.198  1.00 63.50           C  
ATOM   3968  C   ALA A 503      -5.543  13.776   5.567  1.00 63.50           C  
ATOM   3969  CB  ALA A 503      -4.869  11.816   4.096  1.00 63.50           C  
ATOM   3970  O   ALA A 503      -6.457  13.714   6.389  1.00 63.50           O  
ATOM   3971  N   ALA A 504      -4.432  14.483   5.796  1.00 64.31           N  
ATOM   3972  CA  ALA A 504      -4.218  15.255   7.020  1.00 64.31           C  
ATOM   3973  C   ALA A 504      -5.267  16.370   7.195  1.00 64.31           C  
ATOM   3974  CB  ALA A 504      -2.792  15.816   6.994  1.00 64.31           C  
ATOM   3975  O   ALA A 504      -5.798  16.554   8.292  1.00 64.31           O  
ATOM   3976  N   SER A 505      -5.614  17.072   6.111  1.00 68.62           N  
ATOM   3977  CA  SER A 505      -6.655  18.104   6.125  1.00 68.62           C  
ATOM   3978  C   SER A 505      -8.033  17.527   6.463  1.00 68.62           C  
ATOM   3979  CB  SER A 505      -6.677  18.836   4.781  1.00 68.62           C  
ATOM   3980  O   SER A 505      -8.699  18.058   7.348  1.00 68.62           O  
ATOM   3981  OG  SER A 505      -7.690  19.822   4.758  1.00 68.62           O  
ATOM   3982  N   VAL A 506      -8.431  16.408   5.847  1.00 63.78           N  
ATOM   3983  CA  VAL A 506      -9.707  15.728   6.135  1.00 63.78           C  
ATOM   3984  C   VAL A 506      -9.781  15.293   7.598  1.00 63.78           C  
ATOM   3985  CB  VAL A 506      -9.898  14.519   5.195  1.00 63.78           C  
ATOM   3986  O   VAL A 506     -10.796  15.507   8.256  1.00 63.78           O  
ATOM   3987  CG1 VAL A 506     -11.076  13.620   5.600  1.00 63.78           C  
ATOM   3988  CG2 VAL A 506     -10.165  14.991   3.760  1.00 63.78           C  
ATOM   3989  N   VAL A 507      -8.698  14.726   8.134  1.00 65.00           N  
ATOM   3990  CA  VAL A 507      -8.608  14.320   9.544  1.00 65.00           C  
ATOM   3991  C   VAL A 507      -8.809  15.517  10.481  1.00 65.00           C  
ATOM   3992  CB  VAL A 507      -7.260  13.611   9.775  1.00 65.00           C  
ATOM   3993  O   VAL A 507      -9.590  15.425  11.432  1.00 65.00           O  
ATOM   3994  CG1 VAL A 507      -6.912  13.400  11.248  1.00 65.00           C  
ATOM   3995  CG2 VAL A 507      -7.285  12.219   9.126  1.00 65.00           C  
ATOM   3996  N   ALA A 508      -8.170  16.655  10.194  1.00 66.38           N  
ATOM   3997  CA  ALA A 508      -8.351  17.885  10.964  1.00 66.38           C  
ATOM   3998  C   ALA A 508      -9.789  18.426  10.864  1.00 66.38           C  
ATOM   3999  CB  ALA A 508      -7.319  18.915  10.490  1.00 66.38           C  
ATOM   4000  O   ALA A 508     -10.380  18.791  11.880  1.00 66.38           O  
ATOM   4001  N   SER A 509     -10.387  18.421   9.670  1.00 70.06           N  
ATOM   4002  CA  SER A 509     -11.775  18.850   9.464  1.00 70.06           C  
ATOM   4003  C   SER A 509     -12.775  17.971  10.217  1.00 70.06           C  
ATOM   4004  CB  SER A 509     -12.118  18.845   7.973  1.00 70.06           C  
ATOM   4005  O   SER A 509     -13.679  18.501  10.859  1.00 70.06           O  
ATOM   4006  OG  SER A 509     -11.316  19.781   7.280  1.00 70.06           O  
ATOM   4007  N   VAL A 510     -12.600  16.644  10.203  1.00 64.00           N  
ATOM   4008  CA  VAL A 510     -13.442  15.707  10.969  1.00 64.00           C  
ATOM   4009  C   VAL A 510     -13.315  15.963  12.471  1.00 64.00           C  
ATOM   4010  CB  VAL A 510     -13.087  14.245  10.628  1.00 64.00           C  
ATOM   4011  O   VAL A 510     -14.321  15.952  13.180  1.00 64.00           O  
ATOM   4012  CG1 VAL A 510     -13.769  13.233  11.561  1.00 64.00           C  
ATOM   4013  CG2 VAL A 510     -13.528  13.899   9.200  1.00 64.00           C  
ATOM   4014  N   PHE A 511     -12.103  16.234  12.960  1.00 67.88           N  
ATOM   4015  CA  PHE A 511     -11.885  16.594  14.359  1.00 67.88           C  
ATOM   4016  C   PHE A 511     -12.641  17.868  14.747  1.00 67.88           C  
ATOM   4017  CB  PHE A 511     -10.380  16.716  14.633  1.00 67.88           C  
ATOM   4018  O   PHE A 511     -13.404  17.845  15.713  1.00 67.88           O  
ATOM   4019  CG  PHE A 511     -10.062  17.056  16.074  1.00 67.88           C  
ATOM   4020  CD1 PHE A 511     -10.036  18.398  16.498  1.00 67.88           C  
ATOM   4021  CD2 PHE A 511      -9.816  16.029  17.003  1.00 67.88           C  
ATOM   4022  CE1 PHE A 511      -9.786  18.705  17.847  1.00 67.88           C  
ATOM   4023  CE2 PHE A 511      -9.569  16.333  18.351  1.00 67.88           C  
ATOM   4024  CZ  PHE A 511      -9.555  17.674  18.773  1.00 67.88           C  
ATOM   4025  N   VAL A 512     -12.468  18.952  13.984  1.00 71.19           N  
ATOM   4026  CA  VAL A 512     -13.134  20.239  14.248  1.00 71.19           C  
ATOM   4027  C   VAL A 512     -14.652  20.088  14.173  1.00 71.19           C  
ATOM   4028  CB  VAL A 512     -12.637  21.328  13.277  1.00 71.19           C  
ATOM   4029  O   VAL A 512     -15.351  20.535  15.075  1.00 71.19           O  
ATOM   4030  CG1 VAL A 512     -13.420  22.640  13.414  1.00 71.19           C  
ATOM   4031  CG2 VAL A 512     -11.160  21.652  13.540  1.00 71.19           C  
ATOM   4032  N   PHE A 513     -15.165  19.398  13.153  1.00 74.31           N  
ATOM   4033  CA  PHE A 513     -16.600  19.175  12.988  1.00 74.31           C  
ATOM   4034  C   PHE A 513     -17.213  18.433  14.180  1.00 74.31           C  
ATOM   4035  CB  PHE A 513     -16.840  18.399  11.688  1.00 74.31           C  
ATOM   4036  O   PHE A 513     -18.202  18.889  14.753  1.00 74.31           O  
ATOM   4037  CG  PHE A 513     -18.294  18.027  11.492  1.00 74.31           C  
ATOM   4038  CD1 PHE A 513     -18.746  16.732  11.814  1.00 74.31           C  
ATOM   4039  CD2 PHE A 513     -19.210  19.000  11.052  1.00 74.31           C  
ATOM   4040  CE1 PHE A 513     -20.110  16.414  11.695  1.00 74.31           C  
ATOM   4041  CE2 PHE A 513     -20.572  18.679  10.931  1.00 74.31           C  
ATOM   4042  CZ  PHE A 513     -21.022  17.388  11.253  1.00 74.31           C  
ATOM   4043  N   LEU A 514     -16.621  17.305  14.586  1.00 70.62           N  
ATOM   4044  CA  LEU A 514     -17.128  16.530  15.720  1.00 70.62           C  
ATOM   4045  C   LEU A 514     -17.013  17.320  17.029  1.00 70.62           C  
ATOM   4046  CB  LEU A 514     -16.383  15.184  15.798  1.00 70.62           C  
ATOM   4047  O   LEU A 514     -17.901  17.225  17.878  1.00 70.62           O  
ATOM   4048  CG  LEU A 514     -16.700  14.212  14.644  1.00 70.62           C  
ATOM   4049  CD1 LEU A 514     -15.805  12.978  14.756  1.00 70.62           C  
ATOM   4050  CD2 LEU A 514     -18.153  13.733  14.628  1.00 70.62           C  
ATOM   4051  N   TYR A 515     -15.946  18.106  17.187  1.00 72.56           N  
ATOM   4052  CA  TYR A 515     -15.740  18.963  18.351  1.00 72.56           C  
ATOM   4053  C   TYR A 515     -16.811  20.054  18.468  1.00 72.56           C  
ATOM   4054  CB  TYR A 515     -14.335  19.569  18.291  1.00 72.56           C  
ATOM   4055  O   TYR A 515     -17.451  20.158  19.515  1.00 72.56           O  
ATOM   4056  CG  TYR A 515     -14.020  20.422  19.497  1.00 72.56           C  
ATOM   4057  CD1 TYR A 515     -14.201  21.819  19.457  1.00 72.56           C  
ATOM   4058  CD2 TYR A 515     -13.588  19.797  20.678  1.00 72.56           C  
ATOM   4059  CE1 TYR A 515     -13.944  22.595  20.603  1.00 72.56           C  
ATOM   4060  CE2 TYR A 515     -13.326  20.569  21.820  1.00 72.56           C  
ATOM   4061  OH  TYR A 515     -13.243  22.691  22.910  1.00 72.56           O  
ATOM   4062  CZ  TYR A 515     -13.505  21.967  21.789  1.00 72.56           C  
ATOM   4063  N   GLU A 516     -17.045  20.817  17.398  1.00 73.50           N  
ATOM   4064  CA  GLU A 516     -18.078  21.861  17.362  1.00 73.50           C  
ATOM   4065  C   GLU A 516     -19.483  21.266  17.522  1.00 73.50           C  
ATOM   4066  CB  GLU A 516     -17.976  22.663  16.052  1.00 73.50           C  
ATOM   4067  O   GLU A 516     -20.298  21.804  18.266  1.00 73.50           O  
ATOM   4068  CG  GLU A 516     -16.733  23.570  15.968  1.00 73.50           C  
ATOM   4069  CD  GLU A 516     -16.656  24.634  17.080  1.00 73.50           C  
ATOM   4070  OE1 GLU A 516     -15.521  24.958  17.499  1.00 73.50           O  
ATOM   4071  OE2 GLU A 516     -17.713  25.102  17.557  1.00 73.50           O  
ATOM   4072  N   THR A 517     -19.749  20.097  16.923  1.00 74.75           N  
ATOM   4073  CA  THR A 517     -21.028  19.380  17.096  1.00 74.75           C  
ATOM   4074  C   THR A 517     -21.272  19.026  18.560  1.00 74.75           C  
ATOM   4075  CB  THR A 517     -21.066  18.085  16.270  1.00 74.75           C  
ATOM   4076  O   THR A 517     -22.361  19.241  19.089  1.00 74.75           O  
ATOM   4077  CG2 THR A 517     -22.419  17.376  16.348  1.00 74.75           C  
ATOM   4078  OG1 THR A 517     -20.837  18.342  14.906  1.00 74.75           O  
ATOM   4079  N   ARG A 518     -20.254  18.497  19.250  1.00 70.12           N  
ATOM   4080  CA  ARG A 518     -20.368  18.196  20.678  1.00 70.12           C  
ATOM   4081  C   ARG A 518     -20.591  19.464  21.497  1.00 70.12           C  
ATOM   4082  CB  ARG A 518     -19.129  17.431  21.153  1.00 70.12           C  
ATOM   4083  O   ARG A 518     -21.437  19.447  22.382  1.00 70.12           O  
ATOM   4084  CG  ARG A 518     -19.253  17.134  22.652  1.00 70.12           C  
ATOM   4085  CD  ARG A 518     -18.042  16.374  23.163  1.00 70.12           C  
ATOM   4086  NE  ARG A 518     -18.163  16.166  24.618  1.00 70.12           N  
ATOM   4087  NH1 ARG A 518     -15.949  16.223  25.164  1.00 70.12           N  
ATOM   4088  NH2 ARG A 518     -17.457  16.032  26.778  1.00 70.12           N  
ATOM   4089  CZ  ARG A 518     -17.195  16.147  25.508  1.00 70.12           C  
ATOM   4090  N   LYS A 519     -19.830  20.524  21.214  1.00 73.44           N  
ATOM   4091  CA  LYS A 519     -19.931  21.806  21.917  1.00 73.44           C  
ATOM   4092  C   LYS A 519     -21.343  22.393  21.803  1.00 73.44           C  
ATOM   4093  CB  LYS A 519     -18.857  22.749  21.364  1.00 73.44           C  
ATOM   4094  O   LYS A 519     -21.923  22.746  22.824  1.00 73.44           O  
ATOM   4095  CG  LYS A 519     -18.829  24.077  22.126  1.00 73.44           C  
ATOM   4096  CD  LYS A 519     -17.858  25.040  21.445  1.00 73.44           C  
ATOM   4097  CE  LYS A 519     -18.068  26.430  22.041  1.00 73.44           C  
ATOM   4098  NZ  LYS A 519     -17.481  27.455  21.156  1.00 73.44           N  
ATOM   4099  N   GLY A 520     -21.921  22.401  20.601  1.00 70.69           N  
ATOM   4100  CA  GLY A 520     -23.294  22.865  20.377  1.00 70.69           C  
ATOM   4101  C   GLY A 520     -24.348  22.033  21.116  1.00 70.69           C  
ATOM   4102  O   GLY A 520     -25.282  22.597  21.679  1.00 70.69           O  
ATOM   4103  N   ASN A 521     -24.167  20.710  21.195  1.00 67.12           N  
ATOM   4104  CA  ASN A 521     -25.073  19.836  21.952  1.00 67.12           C  
ATOM   4105  C   ASN A 521     -24.995  20.072  23.471  1.00 67.12           C  
ATOM   4106  CB  ASN A 521     -24.776  18.367  21.616  1.00 67.12           C  
ATOM   4107  O   ASN A 521     -26.004  19.962  24.150  1.00 67.12           O  
ATOM   4108  CG  ASN A 521     -25.206  17.949  20.222  1.00 67.12           C  
ATOM   4109  ND2 ASN A 521     -24.918  16.723  19.850  1.00 67.12           N  
ATOM   4110  OD1 ASN A 521     -25.812  18.662  19.446  1.00 67.12           O  
ATOM   4111  N   THR A 522     -23.824  20.423  24.010  1.00 61.12           N  
ATOM   4112  CA  THR A 522     -23.675  20.762  25.439  1.00 61.12           C  
ATOM   4113  C   THR A 522     -24.156  22.165  25.808  1.00 61.12           C  
ATOM   4114  CB  THR A 522     -22.220  20.618  25.910  1.00 61.12           C  
ATOM   4115  O   THR A 522     -24.329  22.438  26.984  1.00 61.12           O  
ATOM   4116  CG2 THR A 522     -21.842  19.154  26.122  1.00 61.12           C  
ATOM   4117  OG1 THR A 522     -21.289  21.130  24.975  1.00 61.12           O  
ATOM   4118  N   GLU A 523     -24.318  23.070  24.840  1.00 61.97           N  
ATOM   4119  CA  GLU A 523     -24.870  24.418  25.069  1.00 61.97           C  
ATOM   4120  C   GLU A 523     -26.408  24.447  24.962  1.00 61.97           C  
ATOM   4121  CB  GLU A 523     -24.228  25.408  24.072  1.00 61.97           C  
ATOM   4122  O   GLU A 523     -27.033  25.444  25.318  1.00 61.97           O  
ATOM   4123  CG  GLU A 523     -22.750  25.724  24.388  1.00 61.97           C  
ATOM   4124  CD  GLU A 523     -22.036  26.584  23.321  1.00 61.97           C  
ATOM   4125  OE1 GLU A 523     -20.809  26.821  23.482  1.00 61.97           O  
ATOM   4126  OE2 GLU A 523     -22.669  26.998  22.324  1.00 61.97           O  
ATOM   4127  N   THR A 524     -27.015  23.373  24.444  1.00 53.12           N  
ATOM   4128  CA  THR A 524     -28.473  23.205  24.308  1.00 53.12           C  
ATOM   4129  C   THR A 524     -29.100  22.316  25.388  1.00 53.12           C  
ATOM   4130  CB  THR A 524     -28.856  22.684  22.908  1.00 53.12           C  
ATOM   4131  O   THR A 524     -30.321  22.352  25.545  1.00 53.12           O  
ATOM   4132  CG2 THR A 524     -29.053  23.830  21.919  1.00 53.12           C  
ATOM   4133  OG1 THR A 524     -27.880  21.844  22.329  1.00 53.12           O  
ATOM   4134  N   GLU A 525     -28.285  21.558  26.127  1.00 44.62           N  
ATOM   4135  CA  GLU A 525     -28.630  20.913  27.407  1.00 44.62           C  
ATOM   4136  C   GLU A 525     -28.393  21.877  28.576  1.00 44.62           C  
ATOM   4137  CB  GLU A 525     -27.794  19.628  27.597  1.00 44.62           C  
ATOM   4138  O   GLU A 525     -29.222  21.859  29.518  1.00 44.62           O  
ATOM   4139  CG  GLU A 525     -28.209  18.470  26.668  1.00 44.62           C  
ATOM   4140  CD  GLU A 525     -27.387  17.169  26.854  1.00 44.62           C  
ATOM   4141  OE1 GLU A 525     -27.803  16.131  26.277  1.00 44.62           O  
ATOM   4142  OE2 GLU A 525     -26.342  17.165  27.551  1.00 44.62           O  
ATOM   4143  OXT GLU A 525     -27.380  22.608  28.499  1.00 44.62           O  
TER    4144      GLU A 525                                                      
ENDMDL                                                                          
END                                                                             
