# Supplementary material for: Structural screens identify candidate human homologs of insect chemoreceptors and cryptic Drosophila gustatory receptor-like proteins
Source: eLife. 2023 Feb 20;12:e85537. doi: 10.7554/eLife.85537 (PMC9998090; doi:10.7554/eLife.85537)
Supplement: Source data 1. — Models of proteins analyzed in this work, either downloaded from the AlphaFold Protein Structure Database or, where not already available, predicted using the AlphaFold2 algorithm implemented in ColabFold (Mirdita et al., 2022). The four-letter code in the filename represents the first letter of the genus and the first three letters of the species (e.g., ‘Dmel’ = D. melanogaster); species names are given in full in the figures. [file elife-85537-data1.zip › VbraGRL2_AF-A0A0G4ECU2-F1-model_v3.pdb]

HEADER                                            01-JUN-22                     
TITLE     ALPHAFOLD MONOMER V2.0 PREDICTION FOR UNCHARACTERIZED PROTEIN         
TITLE    2 (A0A0G4ECU2)                                                         
COMPND    MOL_ID: 1;                                                            
COMPND   2 MOLECULE: UNCHARACTERIZED PROTEIN;                                   
COMPND   3 CHAIN: A                                                             
SOURCE    MOL_ID: 1;                                                            
SOURCE   2 ORGANISM_SCIENTIFIC: VITRELLA BRASSICAFORMIS (STRAIN CCMP3155);      
SOURCE   3 ORGANISM_TAXID: 1169540                                              
REMARK   1                                                                      
REMARK   1 REFERENCE 1                                                          
REMARK   1  AUTH   JOHN JUMPER, RICHARD EVANS, ALEXANDER PRITZEL, TIM GREEN,    
REMARK   1  AUTH 2 MICHAEL FIGURNOV, OLAF RONNEBERGER, KATHRYN TUNYASUVUNAKOOL, 
REMARK   1  AUTH 3 RUSS BATES, AUGUSTIN ZIDEK, ANNA POTAPENKO, ALEX BRIDGLAND,  
REMARK   1  AUTH 4 CLEMENS MEYER, SIMON A A KOHL, ANDREW J BALLARD,             
REMARK   1  AUTH 5 ANDREW COWIE, BERNARDINO ROMERA-PAREDES, STANISLAV NIKOLOV,  
REMARK   1  AUTH 6 RISHUB JAIN, JONAS ADLER, TREVOR BACK, STIG PETERSEN,        
REMARK   1  AUTH 7 DAVID REIMAN, ELLEN CLANCY, MICHAL ZIELINSKI,                
REMARK   1  AUTH 8 MARTIN STEINEGGER, MICHALINA PACHOLSKA, TAMAS BERGHAMMER,    
REMARK   1  AUTH 9 DAVID SILVER, ORIOL VINYALS, ANDREW W SENIOR,                
REMARK   1  AUTH10 KORAY KAVUKCUOGLU, PUSHMEET KOHLI, DEMIS HASSABIS            
REMARK   1  TITL   HIGHLY ACCURATE PROTEIN STRUCTURE PREDICTION WITH ALPHAFOLD  
REMARK   1  REF    NATURE                        V. 596   583 2021              
REMARK   1  REFN                   ISSN 0028-0836                               
REMARK   1  PMID   34265844                                                     
REMARK   1  DOI    10.1038/s41586-021-03819-2                                   
REMARK   1                                                                      
REMARK   1 DISCLAIMERS                                                          
REMARK   1 ALPHAFOLD DATA, COPYRIGHT (2021) DEEPMIND TECHNOLOGIES LIMITED. THE  
REMARK   1 INFORMATION PROVIDED IS THEORETICAL MODELLING ONLY AND CAUTION SHOULD
REMARK   1 BE EXERCISED IN ITS USE. IT IS PROVIDED "AS-IS" WITHOUT ANY WARRANTY 
REMARK   1 OF ANY KIND, WHETHER EXPRESSED OR IMPLIED. NO WARRANTY IS GIVEN THAT 
REMARK   1 USE OF THE INFORMATION SHALL NOT INFRINGE THE RIGHTS OF ANY THIRD    
REMARK   1 PARTY. THE INFORMATION IS NOT INTENDED TO BE A SUBSTITUTE FOR        
REMARK   1 PROFESSIONAL MEDICAL ADVICE, DIAGNOSIS, OR TREATMENT, AND DOES NOT   
REMARK   1 CONSTITUTE MEDICAL OR OTHER PROFESSIONAL ADVICE. IT IS AVAILABLE FOR 
REMARK   1 ACADEMIC AND COMMERCIAL PURPOSES, UNDER CC-BY 4.0 LICENCE.           
DBREF  XXXX A    1   500  UNP    A0A0G4ECU2 A0A0G4ECU2_VITBC     1    500       
SEQRES   1 A  500  MET ASN GLY SER SER VAL SER SER SER GLY GLU PRO SER          
SEQRES   2 A  500  LYS ILE GLN PRO GLU GLU ASP GLY SER ALA ALA ASN GLY          
SEQRES   3 A  500  VAL GLU ILE GLU LYS SER ALA VAL GLY LEU PRO PRO SER          
SEQRES   4 A  500  VAL THR THR GLY GLU ARG LEU LEU GLY GLU ASP ALA LEU          
SEQRES   5 A  500  LYS TRP MET PHE VAL LEU LEU ARG ALA SER LEU LEU VAL          
SEQRES   6 A  500  PRO TYR GLY ARG ALA GLU ARG VAL ALA SER GLY PHE ALA          
SEQRES   7 A  500  CYS LEU VAL CYS TRP TYR LEU ALA ILE ILE ASP ALA LEU          
SEQRES   8 A  500  PHE LEU GLU ASP THR GLU ASP PHE PHE THR ASP THR LYS          
SEQRES   9 A  500  GLY ARG GLY ILE LEU LEU SER ALA THR THR LEU TRP PHE          
SEQRES  10 A  500  LEU MET CYS GLY GLY ILE ARG LEU TRP MET LEU VAL SER          
SEQRES  11 A  500  VAL SER ARG GLU ARG LEU ALA MET VAL PHE ALA CYS LEU          
SEQRES  12 A  500  VAL LYS GLY SER TYR TRP THR LEU ALA LEU GLY ASP GLN          
SEQRES  13 A  500  SER LYS ASP VAL ALA GLU SER PHE SER ARG ARG VAL LYS          
SEQRES  14 A  500  VAL TRP SER VAL VAL CYS PHE ALA ALA ALA LEU THR SER          
SEQRES  15 A  500  TRP LEU LEU LEU VAL PHE GLY TYR ILE ILE GLY ALA GLN          
SEQRES  16 A  500  THR ARG ARG VAL PHE ASN PHE PRO TRP ALA ASP TRP PHE          
SEQRES  17 A  500  ILE GLU GLU GLU SER PRO GLY ILE HIS TRP PHE GLY LEU          
SEQRES  18 A  500  VAL THR ALA ILE LEU SER ILE PHE PRO CYS PHE VAL TRP          
SEQRES  19 A  500  ILE VAL PRO LEU LEU PRO TYR SER LEU ALA ILE ASN LEU          
SEQRES  20 A  500  LEU HIS GLU ARG PHE ARG ALA PHE CYS GLN SER LEU ASP          
SEQRES  21 A  500  ASP SER ILE ARG PRO LEU GLU ARG GLN LYS THR ARG PRO          
SEQRES  22 A  500  GLY GLU PRO SER SER TYR ALA GLU ALA ALA ALA GLY LYS          
SEQRES  23 A  500  LYS PRO SER VAL ARG GLN LEU THR LEU ALA HIS ARG GLN          
SEQRES  24 A  500  LEU CYS GLN GLY VAL MET MET VAL ASP ARG THR PHE ARG          
SEQRES  25 A  500  ALA PHE VAL ALA ILE SER PHE THR ILE ASN THR ALA LEU          
SEQRES  26 A  500  SER ILE LEU VAL VAL TYR ARG ILE VAL PHE PHE GLY TYR          
SEQRES  27 A  500  THR ALA SER SER ALA GLU ALA GLY ALA PHE VAL PHE TRP          
SEQRES  28 A  500  CYS VAL GLY LEU ALA ILE GLN PHE PHE VAL CYS TYR LYS          
SEQRES  29 A  500  SER ALA LYS LEU PHE SER TRP HIS GLU HIS LEU ARG LEU          
SEQRES  30 A  500  ARG CYS HIS GLN VAL GLN VAL GLY LEU PRO TYR HIS ALA          
SEQRES  31 A  500  SER SER THR PRO THR SER LEU ALA SER GLN MET THR ARG          
SEQRES  32 A  500  CYS HIS SER VAL ALA ASP ASP LEU THR SER ALA GLY GLY          
SEQRES  33 A  500  PRO GLY GLY ASP SER SER THR SER SER ARG ARG ALA VAL          
SEQRES  34 A  500  THR GLN GLU ALA LEU TYR ALA ARG GLN GLU ARG LEU GLU          
SEQRES  35 A  500  LEU GLU LEU GLU HIS LEU ARG PHE SER HIS GLN VAL GLU          
SEQRES  36 A  500  SER PHE THR PRO GLY ILE THR VAL GLY GLY ALA VAL THR          
SEQRES  37 A  500  MET ASN TRP ARG VAL LEU GLY VAL ALA ALA SER VAL THR          
SEQRES  38 A  500  ALA SER VAL PHE VAL PHE LEU TYR GLU THR ARG LYS ASN          
SEQRES  39 A  500  ASN ARG GLY GLU GLY GLU                                      
CRYST1    1.000    1.000    1.000  90.00  90.00  90.00 P 1           1          
ORIGX1      1.000000  0.000000  0.000000        0.00000                         
ORIGX2      0.000000  1.000000  0.000000        0.00000                         
ORIGX3      0.000000  0.000000  1.000000        0.00000                         
SCALE1      1.000000  0.000000  0.000000        0.00000                         
SCALE2      0.000000  1.000000  0.000000        0.00000                         
SCALE3      0.000000  0.000000  1.000000        0.00000                         
MODEL        1                                                                  
ATOM      1  N   MET A   1      57.921  -2.504 -82.536  1.00 36.12           N  
ATOM      2  CA  MET A   1      58.779  -1.325 -82.778  1.00 36.12           C  
ATOM      3  C   MET A   1      58.158  -0.136 -82.067  1.00 36.12           C  
ATOM      4  CB  MET A   1      58.970  -1.052 -84.278  1.00 36.12           C  
ATOM      5  O   MET A   1      56.941  -0.025 -82.064  1.00 36.12           O  
ATOM      6  CG  MET A   1      60.197  -1.792 -84.823  1.00 36.12           C  
ATOM      7  SD  MET A   1      60.332  -1.698 -86.625  1.00 36.12           S  
ATOM      8  CE  MET A   1      62.132  -1.697 -86.844  1.00 36.12           C  
ATOM      9  N   ASN A   2      59.006   0.642 -81.396  1.00 34.25           N  
ATOM     10  CA  ASN A   2      58.697   1.750 -80.490  1.00 34.25           C  
ATOM     11  C   ASN A   2      57.890   2.902 -81.105  1.00 34.25           C  
ATOM     12  CB  ASN A   2      60.051   2.346 -80.038  1.00 34.25           C  
ATOM     13  O   ASN A   2      58.076   3.222 -82.274  1.00 34.25           O  
ATOM     14  CG  ASN A   2      60.787   1.529 -79.001  1.00 34.25           C  
ATOM     15  ND2 ASN A   2      62.071   1.745 -78.841  1.00 34.25           N  
ATOM     16  OD1 ASN A   2      60.221   0.690 -78.329  1.00 34.25           O  
ATOM     17  N   GLY A   3      57.195   3.619 -80.213  1.00 32.62           N  
ATOM     18  CA  GLY A   3      57.257   5.085 -80.124  1.00 32.62           C  
ATOM     19  C   GLY A   3      55.949   5.806 -80.453  1.00 32.62           C  
ATOM     20  O   GLY A   3      55.489   5.723 -81.581  1.00 32.62           O  
ATOM     21  N   SER A   4      55.277   6.419 -79.466  1.00 35.72           N  
ATOM     22  CA  SER A   4      55.436   7.843 -79.049  1.00 35.72           C  
ATOM     23  C   SER A   4      54.328   8.695 -79.703  1.00 35.72           C  
ATOM     24  CB  SER A   4      56.805   8.433 -79.436  1.00 35.72           C  
ATOM     25  O   SER A   4      53.987   8.428 -80.843  1.00 35.72           O  
ATOM     26  OG  SER A   4      57.891   7.731 -78.864  1.00 35.72           O  
ATOM     27  N   SER A   5      53.704   9.743 -79.157  1.00 38.22           N  
ATOM     28  CA  SER A   5      53.735  10.501 -77.892  1.00 38.22           C  
ATOM     29  C   SER A   5      52.681  11.633 -78.054  1.00 38.22           C  
ATOM     30  CB  SER A   5      55.118  11.133 -77.679  1.00 38.22           C  
ATOM     31  O   SER A   5      52.591  12.197 -79.136  1.00 38.22           O  
ATOM     32  OG  SER A   5      55.613  11.690 -78.882  1.00 38.22           O  
ATOM     33  N   VAL A   6      51.760  11.847 -77.104  1.00 36.22           N  
ATOM     34  CA  VAL A   6      51.692  12.984 -76.142  1.00 36.22           C  
ATOM     35  C   VAL A   6      51.189  14.362 -76.664  1.00 36.22           C  
ATOM     36  CB  VAL A   6      52.974  13.114 -75.285  1.00 36.22           C  
ATOM     37  O   VAL A   6      51.855  15.030 -77.440  1.00 36.22           O  
ATOM     38  CG1 VAL A   6      52.915  14.243 -74.256  1.00 36.22           C  
ATOM     39  CG2 VAL A   6      53.233  11.834 -74.474  1.00 36.22           C  
ATOM     40  N   SER A   7      50.043  14.764 -76.076  1.00 34.81           N  
ATOM     41  CA  SER A   7      49.527  16.084 -75.615  1.00 34.81           C  
ATOM     42  C   SER A   7      49.345  17.308 -76.532  1.00 34.81           C  
ATOM     43  CB  SER A   7      50.298  16.566 -74.376  1.00 34.81           C  
ATOM     44  O   SER A   7      50.307  17.780 -77.124  1.00 34.81           O  
ATOM     45  OG  SER A   7      51.519  17.184 -74.726  1.00 34.81           O  
ATOM     46  N   SER A   8      48.203  17.998 -76.364  1.00 34.81           N  
ATOM     47  CA  SER A   8      48.197  19.389 -75.859  1.00 34.81           C  
ATOM     48  C   SER A   8      46.817  19.844 -75.348  1.00 34.81           C  
ATOM     49  CB  SER A   8      48.709  20.423 -76.870  1.00 34.81           C  
ATOM     50  O   SER A   8      45.786  19.568 -75.949  1.00 34.81           O  
ATOM     51  OG  SER A   8      47.849  20.541 -77.979  1.00 34.81           O  
ATOM     52  N   SER A   9      46.872  20.564 -74.233  1.00 36.72           N  
ATOM     53  CA  SER A   9      45.872  21.280 -73.431  1.00 36.72           C  
ATOM     54  C   SER A   9      44.987  22.321 -74.136  1.00 36.72           C  
ATOM     55  CB  SER A   9      46.730  22.096 -72.449  1.00 36.72           C  
ATOM     56  O   SER A   9      45.464  22.997 -75.044  1.00 36.72           O  
ATOM     57  OG  SER A   9      47.746  22.787 -73.172  1.00 36.72           O  
ATOM     58  N   GLY A  10      43.813  22.606 -73.547  1.00 30.73           N  
ATOM     59  CA  GLY A  10      43.270  23.975 -73.479  1.00 30.73           C  
ATOM     60  C   GLY A  10      41.785  24.148 -73.820  1.00 30.73           C  
ATOM     61  O   GLY A  10      41.449  24.452 -74.957  1.00 30.73           O  
ATOM     62  N   GLU A  11      40.905  24.049 -72.821  1.00 34.91           N  
ATOM     63  CA  GLU A  11      39.625  24.791 -72.776  1.00 34.91           C  
ATOM     64  C   GLU A  11      39.916  26.295 -72.538  1.00 34.91           C  
ATOM     65  CB  GLU A  11      38.781  24.190 -71.632  1.00 34.91           C  
ATOM     66  O   GLU A  11      40.979  26.571 -71.965  1.00 34.91           O  
ATOM     67  CG  GLU A  11      37.683  23.254 -72.152  1.00 34.91           C  
ATOM     68  CD  GLU A  11      36.777  22.742 -71.022  1.00 34.91           C  
ATOM     69  OE1 GLU A  11      35.599  22.455 -71.325  1.00 34.91           O  
ATOM     70  OE2 GLU A  11      37.253  22.680 -69.867  1.00 34.91           O  
ATOM     71  N   PRO A  12      39.041  27.282 -72.889  1.00 41.00           N  
ATOM     72  CA  PRO A  12      37.655  27.324 -72.382  1.00 41.00           C  
ATOM     73  C   PRO A  12      36.574  28.133 -73.171  1.00 41.00           C  
ATOM     74  CB  PRO A  12      37.905  28.031 -71.038  1.00 41.00           C  
ATOM     75  O   PRO A  12      36.856  29.014 -73.974  1.00 41.00           O  
ATOM     76  CG  PRO A  12      38.927  29.124 -71.393  1.00 41.00           C  
ATOM     77  CD  PRO A  12      39.521  28.656 -72.725  1.00 41.00           C  
ATOM     78  N   SER A  13      35.321  27.948 -72.724  1.00 31.16           N  
ATOM     79  CA  SER A  13      34.293  28.987 -72.467  1.00 31.16           C  
ATOM     80  C   SER A  13      33.314  29.517 -73.540  1.00 31.16           C  
ATOM     81  CB  SER A  13      34.895  30.186 -71.715  1.00 31.16           C  
ATOM     82  O   SER A  13      33.689  30.043 -74.580  1.00 31.16           O  
ATOM     83  OG  SER A  13      34.946  29.927 -70.327  1.00 31.16           O  
ATOM     84  N   LYS A  14      32.062  29.602 -73.044  1.00 31.38           N  
ATOM     85  CA  LYS A  14      30.949  30.548 -73.296  1.00 31.38           C  
ATOM     86  C   LYS A  14      29.899  30.204 -74.359  1.00 31.38           C  
ATOM     87  CB  LYS A  14      31.416  32.011 -73.372  1.00 31.38           C  
ATOM     88  O   LYS A  14      30.039  30.492 -75.539  1.00 31.38           O  
ATOM     89  CG  LYS A  14      31.675  32.580 -71.970  1.00 31.38           C  
ATOM     90  CD  LYS A  14      32.243  33.996 -72.062  1.00 31.38           C  
ATOM     91  CE  LYS A  14      32.476  34.549 -70.655  1.00 31.38           C  
ATOM     92  NZ  LYS A  14      32.998  35.935 -70.708  1.00 31.38           N  
ATOM     93  N   ILE A  15      28.765  29.737 -73.834  1.00 33.34           N  
ATOM     94  CA  ILE A  15      27.428  29.793 -74.429  1.00 33.34           C  
ATOM     95  C   ILE A  15      26.698  31.007 -73.828  1.00 33.34           C  
ATOM     96  CB  ILE A  15      26.676  28.467 -74.144  1.00 33.34           C  
ATOM     97  O   ILE A  15      26.765  31.240 -72.619  1.00 33.34           O  
ATOM     98  CG1 ILE A  15      27.401  27.276 -74.817  1.00 33.34           C  
ATOM     99  CG2 ILE A  15      25.208  28.536 -74.605  1.00 33.34           C  
ATOM    100  CD1 ILE A  15      26.923  25.900 -74.333  1.00 33.34           C  
ATOM    101  N   GLN A  16      25.995  31.754 -74.676  1.00 33.62           N  
ATOM    102  CA  GLN A  16      24.890  32.651 -74.323  1.00 33.62           C  
ATOM    103  C   GLN A  16      23.740  32.438 -75.342  1.00 33.62           C  
ATOM    104  CB  GLN A  16      25.389  34.108 -74.204  1.00 33.62           C  
ATOM    105  O   GLN A  16      23.972  31.770 -76.351  1.00 33.62           O  
ATOM    106  CG  GLN A  16      25.361  34.586 -72.734  1.00 33.62           C  
ATOM    107  CD  GLN A  16      25.286  36.104 -72.576  1.00 33.62           C  
ATOM    108  NE2 GLN A  16      25.002  36.596 -71.390  1.00 33.62           N  
ATOM    109  OE1 GLN A  16      25.493  36.884 -73.487  1.00 33.62           O  
ATOM    110  N   PRO A  17      22.507  32.890 -75.045  1.00 44.78           N  
ATOM    111  CA  PRO A  17      21.298  32.061 -75.063  1.00 44.78           C  
ATOM    112  C   PRO A  17      20.269  32.511 -76.114  1.00 44.78           C  
ATOM    113  CB  PRO A  17      20.736  32.290 -73.655  1.00 44.78           C  
ATOM    114  O   PRO A  17      20.359  33.631 -76.600  1.00 44.78           O  
ATOM    115  CG  PRO A  17      20.982  33.784 -73.422  1.00 44.78           C  
ATOM    116  CD  PRO A  17      22.184  34.105 -74.301  1.00 44.78           C  
ATOM    117  N   GLU A  18      19.236  31.702 -76.365  1.00 34.19           N  
ATOM    118  CA  GLU A  18      17.953  32.194 -76.893  1.00 34.19           C  
ATOM    119  C   GLU A  18      16.776  31.485 -76.204  1.00 34.19           C  
ATOM    120  CB  GLU A  18      17.870  32.126 -78.433  1.00 34.19           C  
ATOM    121  O   GLU A  18      16.686  30.256 -76.173  1.00 34.19           O  
ATOM    122  CG  GLU A  18      18.308  33.465 -79.063  1.00 34.19           C  
ATOM    123  CD  GLU A  18      18.158  33.544 -80.589  1.00 34.19           C  
ATOM    124  OE1 GLU A  18      18.220  34.684 -81.110  1.00 34.19           O  
ATOM    125  OE2 GLU A  18      18.056  32.480 -81.242  1.00 34.19           O  
ATOM    126  N   GLU A  19      15.925  32.315 -75.596  1.00 38.12           N  
ATOM    127  CA  GLU A  19      14.579  32.027 -75.105  1.00 38.12           C  
ATOM    128  C   GLU A  19      13.567  32.141 -76.252  1.00 38.12           C  
ATOM    129  CB  GLU A  19      14.159  33.080 -74.055  1.00 38.12           C  
ATOM    130  O   GLU A  19      13.720  32.993 -77.120  1.00 38.12           O  
ATOM    131  CG  GLU A  19      14.817  32.947 -72.678  1.00 38.12           C  
ATOM    132  CD  GLU A  19      14.363  34.054 -71.704  1.00 38.12           C  
ATOM    133  OE1 GLU A  19      14.025  33.709 -70.546  1.00 38.12           O  
ATOM    134  OE2 GLU A  19      14.421  35.246 -72.082  1.00 38.12           O  
ATOM    135  N   ASP A  20      12.534  31.297 -76.202  1.00 29.78           N  
ATOM    136  CA  ASP A  20      11.114  31.574 -76.496  1.00 29.78           C  
ATOM    137  C   ASP A  20      10.440  30.210 -76.735  1.00 29.78           C  
ATOM    138  CB  ASP A  20      10.881  32.479 -77.730  1.00 29.78           C  
ATOM    139  O   ASP A  20      10.931  29.385 -77.496  1.00 29.78           O  
ATOM    140  CG  ASP A  20      10.855  33.987 -77.416  1.00 29.78           C  
ATOM    141  OD1 ASP A  20      10.690  34.334 -76.221  1.00 29.78           O  
ATOM    142  OD2 ASP A  20      10.809  34.779 -78.386  1.00 29.78           O  
ATOM    143  N   GLY A  21       9.318  29.814 -76.150  1.00 29.17           N  
ATOM    144  CA  GLY A  21       8.350  30.408 -75.243  1.00 29.17           C  
ATOM    145  C   GLY A  21       7.146  29.447 -75.224  1.00 29.17           C  
ATOM    146  O   GLY A  21       6.949  28.705 -76.184  1.00 29.17           O  
ATOM    147  N   SER A  22       6.370  29.397 -74.137  1.00 27.92           N  
ATOM    148  CA  SER A  22       4.921  29.085 -74.117  1.00 27.92           C  
ATOM    149  C   SER A  22       4.445  28.778 -72.692  1.00 27.92           C  
ATOM    150  CB  SER A  22       4.481  27.934 -75.034  1.00 27.92           C  
ATOM    151  O   SER A  22       5.173  28.254 -71.855  1.00 27.92           O  
ATOM    152  OG  SER A  22       3.077  27.766 -74.971  1.00 27.92           O  
ATOM    153  N   ALA A  23       3.205  29.172 -72.429  1.00 29.81           N  
ATOM    154  CA  ALA A  23       2.628  29.495 -71.141  1.00 29.81           C  
ATOM    155  C   ALA A  23       2.013  28.317 -70.356  1.00 29.81           C  
ATOM    156  CB  ALA A  23       1.569  30.569 -71.433  1.00 29.81           C  
ATOM    157  O   ALA A  23       1.459  27.383 -70.924  1.00 29.81           O  
ATOM    158  N   ALA A  24       2.005  28.519 -69.031  1.00 36.75           N  
ATOM    159  CA  ALA A  24       1.053  28.051 -68.014  1.00 36.75           C  
ATOM    160  C   ALA A  24       0.900  26.536 -67.746  1.00 36.75           C  
ATOM    161  CB  ALA A  24      -0.301  28.737 -68.257  1.00 36.75           C  
ATOM    162  O   ALA A  24       0.162  25.838 -68.431  1.00 36.75           O  
ATOM    163  N   ASN A  25       1.465  26.081 -66.618  1.00 28.17           N  
ATOM    164  CA  ASN A  25       0.742  25.399 -65.530  1.00 28.17           C  
ATOM    165  C   ASN A  25       1.654  25.272 -64.297  1.00 28.17           C  
ATOM    166  CB  ASN A  25       0.199  24.023 -65.967  1.00 28.17           C  
ATOM    167  O   ASN A  25       2.836  24.967 -64.420  1.00 28.17           O  
ATOM    168  CG  ASN A  25      -1.217  24.108 -66.519  1.00 28.17           C  
ATOM    169  ND2 ASN A  25      -1.601  23.191 -67.374  1.00 28.17           N  
ATOM    170  OD1 ASN A  25      -2.009  24.967 -66.160  1.00 28.17           O  
ATOM    171  N   GLY A  26       1.119  25.544 -63.104  1.00 37.53           N  
ATOM    172  CA  GLY A  26       1.862  25.403 -61.853  1.00 37.53           C  
ATOM    173  C   GLY A  26       2.147  23.938 -61.528  1.00 37.53           C  
ATOM    174  O   GLY A  26       1.212  23.149 -61.468  1.00 37.53           O  
ATOM    175  N   VAL A  27       3.416  23.604 -61.278  1.00 27.98           N  
ATOM    176  CA  VAL A  27       3.851  22.374 -60.605  1.00 27.98           C  
ATOM    177  C   VAL A  27       5.108  22.685 -59.784  1.00 27.98           C  
ATOM    178  CB  VAL A  27       4.091  21.193 -61.573  1.00 27.98           C  
ATOM    179  O   VAL A  27       6.085  23.239 -60.275  1.00 27.98           O  
ATOM    180  CG1 VAL A  27       4.571  19.943 -60.822  1.00 27.98           C  
ATOM    181  CG2 VAL A  27       2.813  20.781 -62.320  1.00 27.98           C  
ATOM    182  N   GLU A  28       4.966  22.398 -58.496  1.00 27.64           N  
ATOM    183  CA  GLU A  28       5.935  21.999 -57.474  1.00 27.64           C  
ATOM    184  C   GLU A  28       7.436  22.044 -57.811  1.00 27.64           C  
ATOM    185  CB  GLU A  28       5.536  20.584 -57.022  1.00 27.64           C  
ATOM    186  O   GLU A  28       7.939  21.402 -58.726  1.00 27.64           O  
ATOM    187  CG  GLU A  28       4.126  20.581 -56.395  1.00 27.64           C  
ATOM    188  CD  GLU A  28       3.597  19.187 -56.040  1.00 27.64           C  
ATOM    189  OE1 GLU A  28       2.750  19.133 -55.120  1.00 27.64           O  
ATOM    190  OE2 GLU A  28       4.009  18.208 -56.694  1.00 27.64           O  
ATOM    191  N   ILE A  29       8.177  22.729 -56.936  1.00 31.84           N  
ATOM    192  CA  ILE A  29       9.627  22.597 -56.806  1.00 31.84           C  
ATOM    193  C   ILE A  29       9.921  21.169 -56.325  1.00 31.84           C  
ATOM    194  CB  ILE A  29      10.165  23.678 -55.829  1.00 31.84           C  
ATOM    195  O   ILE A  29       9.775  20.867 -55.136  1.00 31.84           O  
ATOM    196  CG1 ILE A  29       9.885  25.100 -56.377  1.00 31.84           C  
ATOM    197  CG2 ILE A  29      11.673  23.502 -55.556  1.00 31.84           C  
ATOM    198  CD1 ILE A  29      10.112  26.224 -55.357  1.00 31.84           C  
ATOM    199  N   GLU A  30      10.351  20.304 -57.245  1.00 29.78           N  
ATOM    200  CA  GLU A  30      11.034  19.050 -56.935  1.00 29.78           C  
ATOM    201  C   GLU A  30      12.235  19.347 -56.028  1.00 29.78           C  
ATOM    202  CB  GLU A  30      11.508  18.334 -58.215  1.00 29.78           C  
ATOM    203  O   GLU A  30      13.286  19.833 -56.451  1.00 29.78           O  
ATOM    204  CG  GLU A  30      10.424  17.465 -58.869  1.00 29.78           C  
ATOM    205  CD  GLU A  30      10.962  16.670 -60.073  1.00 29.78           C  
ATOM    206  OE1 GLU A  30      10.466  15.542 -60.291  1.00 29.78           O  
ATOM    207  OE2 GLU A  30      11.890  17.176 -60.745  1.00 29.78           O  
ATOM    208  N   LYS A  31      12.090  19.036 -54.737  1.00 31.77           N  
ATOM    209  CA  LYS A  31      13.242  18.782 -53.877  1.00 31.77           C  
ATOM    210  C   LYS A  31      13.845  17.460 -54.322  1.00 31.77           C  
ATOM    211  CB  LYS A  31      12.844  18.736 -52.398  1.00 31.77           C  
ATOM    212  O   LYS A  31      13.290  16.402 -54.041  1.00 31.77           O  
ATOM    213  CG  LYS A  31      12.678  20.144 -51.823  1.00 31.77           C  
ATOM    214  CD  LYS A  31      12.282  20.052 -50.348  1.00 31.77           C  
ATOM    215  CE  LYS A  31      12.172  21.462 -49.771  1.00 31.77           C  
ATOM    216  NZ  LYS A  31      11.649  21.430 -48.387  1.00 31.77           N  
ATOM    217  N   SER A  32      14.988  17.551 -54.990  1.00 30.52           N  
ATOM    218  CA  SER A  32      15.847  16.429 -55.340  1.00 30.52           C  
ATOM    219  C   SER A  32      16.052  15.504 -54.138  1.00 30.52           C  
ATOM    220  CB  SER A  32      17.193  16.958 -55.841  1.00 30.52           C  
ATOM    221  O   SER A  32      16.703  15.850 -53.149  1.00 30.52           O  
ATOM    222  OG  SER A  32      16.994  17.891 -56.886  1.00 30.52           O  
ATOM    223  N   ALA A  33      15.467  14.317 -54.247  1.00 29.94           N  
ATOM    224  CA  ALA A  33      15.766  13.165 -53.428  1.00 29.94           C  
ATOM    225  C   ALA A  33      17.188  12.692 -53.763  1.00 29.94           C  
ATOM    226  CB  ALA A  33      14.697  12.101 -53.718  1.00 29.94           C  
ATOM    227  O   ALA A  33      17.417  12.038 -54.777  1.00 29.94           O  
ATOM    228  N   VAL A  34      18.152  13.031 -52.906  1.00 33.28           N  
ATOM    229  CA  VAL A  34      19.390  12.253 -52.791  1.00 33.28           C  
ATOM    230  C   VAL A  34      19.051  11.051 -51.915  1.00 33.28           C  
ATOM    231  CB  VAL A  34      20.562  13.091 -52.255  1.00 33.28           C  
ATOM    232  O   VAL A  34      18.571  11.208 -50.792  1.00 33.28           O  
ATOM    233  CG1 VAL A  34      21.825  12.240 -52.075  1.00 33.28           C  
ATOM    234  CG2 VAL A  34      20.891  14.224 -53.238  1.00 33.28           C  
ATOM    235  N   GLY A  35      19.203   9.866 -52.502  1.00 32.69           N  
ATOM    236  CA  GLY A  35      18.649   8.602 -52.036  1.00 32.69           C  
ATOM    237  C   GLY A  35      18.945   8.262 -50.577  1.00 32.69           C  
ATOM    238  O   GLY A  35      20.089   8.059 -50.182  1.00 32.69           O  
ATOM    239  N   LEU A  36      17.868   8.107 -49.813  1.00 29.41           N  
ATOM    240  CA  LEU A  36      17.799   7.231 -48.650  1.00 29.41           C  
ATOM    241  C   LEU A  36      16.954   6.013 -49.056  1.00 29.41           C  
ATOM    242  CB  LEU A  36      17.173   7.989 -47.467  1.00 29.41           C  
ATOM    243  O   LEU A  36      15.947   6.197 -49.748  1.00 29.41           O  
ATOM    244  CG  LEU A  36      18.203   8.823 -46.685  1.00 29.41           C  
ATOM    245  CD1 LEU A  36      17.528  10.014 -46.004  1.00 29.41           C  
ATOM    246  CD2 LEU A  36      18.873   7.974 -45.600  1.00 29.41           C  
ATOM    247  N   PRO A  37      17.326   4.783 -48.660  1.00 30.45           N  
ATOM    248  CA  PRO A  37      16.523   3.604 -48.949  1.00 30.45           C  
ATOM    249  C   PRO A  37      15.098   3.765 -48.371  1.00 30.45           C  
ATOM    250  CB  PRO A  37      17.290   2.408 -48.375  1.00 30.45           C  
ATOM    251  O   PRO A  37      14.937   4.227 -47.236  1.00 30.45           O  
ATOM    252  CG  PRO A  37      18.241   3.028 -47.351  1.00 30.45           C  
ATOM    253  CD  PRO A  37      18.500   4.434 -47.882  1.00 30.45           C  
ATOM    254  N   PRO A  38      14.052   3.409 -49.140  1.00 32.34           N  
ATOM    255  CA  PRO A  38      12.657   3.739 -48.831  1.00 32.34           C  
ATOM    256  C   PRO A  38      12.065   3.004 -47.615  1.00 32.34           C  
ATOM    257  CB  PRO A  38      11.879   3.460 -50.126  1.00 32.34           C  
ATOM    258  O   PRO A  38      10.957   3.332 -47.204  1.00 32.34           O  
ATOM    259  CG  PRO A  38      12.735   2.435 -50.864  1.00 32.34           C  
ATOM    260  CD  PRO A  38      14.152   2.818 -50.464  1.00 32.34           C  
ATOM    261  N   SER A  39      12.779   2.050 -47.007  1.00 32.91           N  
ATOM    262  CA  SER A  39      12.301   1.285 -45.845  1.00 32.91           C  
ATOM    263  C   SER A  39      12.555   1.957 -44.489  1.00 32.91           C  
ATOM    264  CB  SER A  39      12.920  -0.116 -45.858  1.00 32.91           C  
ATOM    265  O   SER A  39      11.838   1.673 -43.539  1.00 32.91           O  
ATOM    266  OG  SER A  39      14.330  -0.037 -45.973  1.00 32.91           O  
ATOM    267  N   VAL A  40      13.526   2.875 -44.382  1.00 37.25           N  
ATOM    268  CA  VAL A  40      13.981   3.419 -43.079  1.00 37.25           C  
ATOM    269  C   VAL A  40      13.400   4.810 -42.772  1.00 37.25           C  
ATOM    270  CB  VAL A  40      15.527   3.382 -43.008  1.00 37.25           C  
ATOM    271  O   VAL A  40      13.435   5.285 -41.641  1.00 37.25           O  
ATOM    272  CG1 VAL A  40      16.101   3.844 -41.662  1.00 37.25           C  
ATOM    273  CG2 VAL A  40      16.052   1.956 -43.245  1.00 37.25           C  
ATOM    274  N   THR A  41      12.820   5.499 -43.757  1.00 35.62           N  
ATOM    275  CA  THR A  41      12.472   6.928 -43.612  1.00 35.62           C  
ATOM    276  C   THR A  41      11.054   7.213 -43.123  1.00 35.62           C  
ATOM    277  CB  THR A  41      12.760   7.707 -44.900  1.00 35.62           C  
ATOM    278  O   THR A  41      10.794   8.321 -42.648  1.00 35.62           O  
ATOM    279  CG2 THR A  41      14.260   7.872 -45.125  1.00 35.62           C  
ATOM    280  OG1 THR A  41      12.236   7.051 -46.029  1.00 35.62           O  
ATOM    281  N   THR A  42      10.139   6.247 -43.186  1.00 40.00           N  
ATOM    282  CA  THR A  42       8.751   6.428 -42.739  1.00 40.00           C  
ATOM    283  C   THR A  42       8.605   6.158 -41.243  1.00 40.00           C  
ATOM    284  CB  THR A  42       7.780   5.597 -43.594  1.00 40.00           C  
ATOM    285  O   THR A  42       8.145   7.045 -40.528  1.00 40.00           O  
ATOM    286  CG2 THR A  42       7.470   6.312 -44.909  1.00 40.00           C  
ATOM    287  OG1 THR A  42       8.370   4.359 -43.911  1.00 40.00           O  
ATOM    288  N   GLY A  43       9.068   5.013 -40.734  1.00 34.62           N  
ATOM    289  CA  GLY A  43       8.880   4.619 -39.328  1.00 34.62           C  
ATOM    290  C   GLY A  43       9.514   5.573 -38.307  1.00 34.62           C  
ATOM    291  O   GLY A  43       8.846   6.011 -37.374  1.00 34.62           O  
ATOM    292  N   GLU A  44      10.775   5.966 -38.505  1.00 34.88           N  
ATOM    293  CA  GLU A  44      11.552   6.753 -37.530  1.00 34.88           C  
ATOM    294  C   GLU A  44      11.055   8.210 -37.393  1.00 34.88           C  
ATOM    295  CB  GLU A  44      13.037   6.698 -37.944  1.00 34.88           C  
ATOM    296  O   GLU A  44      11.029   8.779 -36.296  1.00 34.88           O  
ATOM    297  CG  GLU A  44      13.983   6.564 -36.741  1.00 34.88           C  
ATOM    298  CD  GLU A  44      15.478   6.584 -37.121  1.00 34.88           C  
ATOM    299  OE1 GLU A  44      16.303   6.431 -36.190  1.00 34.88           O  
ATOM    300  OE2 GLU A  44      15.804   6.870 -38.296  1.00 34.88           O  
ATOM    301  N   ARG A  45      10.595   8.811 -38.502  1.00 36.22           N  
ATOM    302  CA  ARG A  45       9.973  10.148 -38.515  1.00 36.22           C  
ATOM    303  C   ARG A  45       8.534  10.124 -38.003  1.00 36.22           C  
ATOM    304  CB  ARG A  45      10.042  10.766 -39.921  1.00 36.22           C  
ATOM    305  O   ARG A  45       8.171  11.021 -37.242  1.00 36.22           O  
ATOM    306  CG  ARG A  45      11.202  11.760 -40.050  1.00 36.22           C  
ATOM    307  CD  ARG A  45      11.206  12.366 -41.457  1.00 36.22           C  
ATOM    308  NE  ARG A  45      12.081  13.551 -41.541  1.00 36.22           N  
ATOM    309  NH1 ARG A  45      11.958  13.818 -43.814  1.00 36.22           N  
ATOM    310  NH2 ARG A  45      13.147  15.266 -42.597  1.00 36.22           N  
ATOM    311  CZ  ARG A  45      12.389  14.205 -42.646  1.00 36.22           C  
ATOM    312  N   LEU A  46       7.749   9.108 -38.376  1.00 33.66           N  
ATOM    313  CA  LEU A  46       6.368   8.945 -37.909  1.00 33.66           C  
ATOM    314  C   LEU A  46       6.323   8.709 -36.395  1.00 33.66           C  
ATOM    315  CB  LEU A  46       5.664   7.817 -38.696  1.00 33.66           C  
ATOM    316  O   LEU A  46       5.599   9.413 -35.701  1.00 33.66           O  
ATOM    317  CG  LEU A  46       5.061   8.313 -40.029  1.00 33.66           C  
ATOM    318  CD1 LEU A  46       4.928   7.217 -41.089  1.00 33.66           C  
ATOM    319  CD2 LEU A  46       3.647   8.847 -39.788  1.00 33.66           C  
ATOM    320  N   LEU A  47       7.162   7.820 -35.852  1.00 37.62           N  
ATOM    321  CA  LEU A  47       7.209   7.536 -34.411  1.00 37.62           C  
ATOM    322  C   LEU A  47       7.661   8.744 -33.582  1.00 37.62           C  
ATOM    323  CB  LEU A  47       8.122   6.319 -34.161  1.00 37.62           C  
ATOM    324  O   LEU A  47       7.082   9.010 -32.529  1.00 37.62           O  
ATOM    325  CG  LEU A  47       7.348   4.987 -34.232  1.00 37.62           C  
ATOM    326  CD1 LEU A  47       8.224   3.846 -34.740  1.00 37.62           C  
ATOM    327  CD2 LEU A  47       6.842   4.605 -32.837  1.00 37.62           C  
ATOM    328  N   GLY A  48       8.664   9.496 -34.045  1.00 37.94           N  
ATOM    329  CA  GLY A  48       9.161  10.682 -33.345  1.00 37.94           C  
ATOM    330  C   GLY A  48       8.161  11.844 -33.326  1.00 37.94           C  
ATOM    331  O   GLY A  48       7.926  12.435 -32.269  1.00 37.94           O  
ATOM    332  N   GLU A  49       7.547  12.164 -34.471  1.00 38.44           N  
ATOM    333  CA  GLU A  49       6.543  13.232 -34.559  1.00 38.44           C  
ATOM    334  C   GLU A  49       5.216  12.844 -33.909  1.00 38.44           C  
ATOM    335  CB  GLU A  49       6.275  13.650 -36.011  1.00 38.44           C  
ATOM    336  O   GLU A  49       4.618  13.676 -33.224  1.00 38.44           O  
ATOM    337  CG  GLU A  49       7.330  14.621 -36.559  1.00 38.44           C  
ATOM    338  CD  GLU A  49       6.906  15.264 -37.890  1.00 38.44           C  
ATOM    339  OE1 GLU A  49       7.536  16.284 -38.254  1.00 38.44           O  
ATOM    340  OE2 GLU A  49       5.925  14.785 -38.506  1.00 38.44           O  
ATOM    341  N   ASP A  50       4.758  11.602 -34.066  1.00 39.34           N  
ATOM    342  CA  ASP A  50       3.498  11.170 -33.470  1.00 39.34           C  
ATOM    343  C   ASP A  50       3.634  10.977 -31.962  1.00 39.34           C  
ATOM    344  CB  ASP A  50       2.909   9.945 -34.180  1.00 39.34           C  
ATOM    345  O   ASP A  50       2.730  11.383 -31.235  1.00 39.34           O  
ATOM    346  CG  ASP A  50       2.395  10.268 -35.595  1.00 39.34           C  
ATOM    347  OD1 ASP A  50       2.161  11.475 -35.904  1.00 39.34           O  
ATOM    348  OD2 ASP A  50       2.146   9.298 -36.337  1.00 39.34           O  
ATOM    349  N   ALA A  51       4.776  10.506 -31.444  1.00 40.88           N  
ATOM    350  CA  ALA A  51       5.025  10.511 -30.001  1.00 40.88           C  
ATOM    351  C   ALA A  51       4.979  11.934 -29.426  1.00 40.88           C  
ATOM    352  CB  ALA A  51       6.362   9.832 -29.691  1.00 40.88           C  
ATOM    353  O   ALA A  51       4.365  12.142 -28.383  1.00 40.88           O  
ATOM    354  N   LEU A  52       5.551  12.928 -30.117  1.00 39.59           N  
ATOM    355  CA  LEU A  52       5.495  14.345 -29.731  1.00 39.59           C  
ATOM    356  C   LEU A  52       4.074  14.922 -29.800  1.00 39.59           C  
ATOM    357  CB  LEU A  52       6.467  15.145 -30.623  1.00 39.59           C  
ATOM    358  O   LEU A  52       3.666  15.634 -28.878  1.00 39.59           O  
ATOM    359  CG  LEU A  52       7.765  15.523 -29.888  1.00 39.59           C  
ATOM    360  CD1 LEU A  52       8.932  15.659 -30.861  1.00 39.59           C  
ATOM    361  CD2 LEU A  52       7.588  16.858 -29.155  1.00 39.59           C  
ATOM    362  N   LYS A  53       3.299  14.590 -30.842  1.00 42.81           N  
ATOM    363  CA  LYS A  53       1.881  14.971 -30.963  1.00 42.81           C  
ATOM    364  C   LYS A  53       1.051  14.342 -29.850  1.00 42.81           C  
ATOM    365  CB  LYS A  53       1.314  14.553 -32.326  1.00 42.81           C  
ATOM    366  O   LYS A  53       0.292  15.054 -29.198  1.00 42.81           O  
ATOM    367  CG  LYS A  53       1.813  15.406 -33.503  1.00 42.81           C  
ATOM    368  CD  LYS A  53       1.341  14.771 -34.820  1.00 42.81           C  
ATOM    369  CE  LYS A  53       2.188  15.211 -36.017  1.00 42.81           C  
ATOM    370  NZ  LYS A  53       2.186  14.156 -37.065  1.00 42.81           N  
ATOM    371  N   TRP A  54       1.238  13.054 -29.565  1.00 42.19           N  
ATOM    372  CA  TRP A  54       0.579  12.367 -28.456  1.00 42.19           C  
ATOM    373  C   TRP A  54       1.000  12.945 -27.105  1.00 42.19           C  
ATOM    374  CB  TRP A  54       0.818  10.853 -28.539  1.00 42.19           C  
ATOM    375  O   TRP A  54       0.140  13.127 -26.251  1.00 42.19           O  
ATOM    376  CG  TRP A  54      -0.049  10.155 -29.545  1.00 42.19           C  
ATOM    377  CD1 TRP A  54       0.361   9.561 -30.689  1.00 42.19           C  
ATOM    378  CD2 TRP A  54      -1.494   9.945 -29.496  1.00 42.19           C  
ATOM    379  CE2 TRP A  54      -1.892   9.246 -30.675  1.00 42.19           C  
ATOM    380  CE3 TRP A  54      -2.504  10.260 -28.560  1.00 42.19           C  
ATOM    381  NE1 TRP A  54      -0.723   9.053 -31.374  1.00 42.19           N  
ATOM    382  CH2 TRP A  54      -4.204   9.209 -29.968  1.00 42.19           C  
ATOM    383  CZ2 TRP A  54      -3.223   8.884 -30.920  1.00 42.19           C  
ATOM    384  CZ3 TRP A  54      -3.845   9.893 -28.792  1.00 42.19           C  
ATOM    385  N   MET A  55       2.266  13.339 -26.920  1.00 39.84           N  
ATOM    386  CA  MET A  55       2.751  14.023 -25.713  1.00 39.84           C  
ATOM    387  C   MET A  55       2.094  15.401 -25.527  1.00 39.84           C  
ATOM    388  CB  MET A  55       4.286  14.148 -25.762  1.00 39.84           C  
ATOM    389  O   MET A  55       1.701  15.759 -24.416  1.00 39.84           O  
ATOM    390  CG  MET A  55       4.923  13.979 -24.383  1.00 39.84           C  
ATOM    391  SD  MET A  55       6.738  13.995 -24.383  1.00 39.84           S  
ATOM    392  CE  MET A  55       7.042  15.751 -24.700  1.00 39.84           C  
ATOM    393  N   PHE A  56       1.906  16.158 -26.613  1.00 41.44           N  
ATOM    394  CA  PHE A  56       1.189  17.438 -26.607  1.00 41.44           C  
ATOM    395  C   PHE A  56      -0.317  17.270 -26.369  1.00 41.44           C  
ATOM    396  CB  PHE A  56       1.450  18.196 -27.919  1.00 41.44           C  
ATOM    397  O   PHE A  56      -0.907  18.050 -25.620  1.00 41.44           O  
ATOM    398  CG  PHE A  56       2.327  19.417 -27.737  1.00 41.44           C  
ATOM    399  CD1 PHE A  56       1.743  20.651 -27.395  1.00 41.44           C  
ATOM    400  CD2 PHE A  56       3.721  19.321 -27.896  1.00 41.44           C  
ATOM    401  CE1 PHE A  56       2.549  21.791 -27.226  1.00 41.44           C  
ATOM    402  CE2 PHE A  56       4.527  20.460 -27.725  1.00 41.44           C  
ATOM    403  CZ  PHE A  56       3.942  21.695 -27.393  1.00 41.44           C  
ATOM    404  N   VAL A  57      -0.941  16.247 -26.958  1.00 42.06           N  
ATOM    405  CA  VAL A  57      -2.349  15.880 -26.731  1.00 42.06           C  
ATOM    406  C   VAL A  57      -2.557  15.406 -25.292  1.00 42.06           C  
ATOM    407  CB  VAL A  57      -2.808  14.820 -27.757  1.00 42.06           C  
ATOM    408  O   VAL A  57      -3.522  15.821 -24.659  1.00 42.06           O  
ATOM    409  CG1 VAL A  57      -4.179  14.217 -27.426  1.00 42.06           C  
ATOM    410  CG2 VAL A  57      -2.924  15.442 -29.156  1.00 42.06           C  
ATOM    411  N   LEU A  58      -1.623  14.633 -24.732  1.00 43.59           N  
ATOM    412  CA  LEU A  58      -1.580  14.222 -23.325  1.00 43.59           C  
ATOM    413  C   LEU A  58      -1.488  15.426 -22.384  1.00 43.59           C  
ATOM    414  CB  LEU A  58      -0.363  13.300 -23.117  1.00 43.59           C  
ATOM    415  O   LEU A  58      -2.228  15.497 -21.399  1.00 43.59           O  
ATOM    416  CG  LEU A  58      -0.641  11.828 -23.460  1.00 43.59           C  
ATOM    417  CD1 LEU A  58       0.663  11.060 -23.653  1.00 43.59           C  
ATOM    418  CD2 LEU A  58      -1.393  11.176 -22.298  1.00 43.59           C  
ATOM    419  N   LEU A  59      -0.626  16.398 -22.699  1.00 42.50           N  
ATOM    420  CA  LEU A  59      -0.518  17.655 -21.956  1.00 42.50           C  
ATOM    421  C   LEU A  59      -1.817  18.464 -22.038  1.00 42.50           C  
ATOM    422  CB  LEU A  59       0.661  18.495 -22.492  1.00 42.50           C  
ATOM    423  O   LEU A  59      -2.310  18.960 -21.029  1.00 42.50           O  
ATOM    424  CG  LEU A  59       1.733  18.787 -21.424  1.00 42.50           C  
ATOM    425  CD1 LEU A  59       2.961  17.900 -21.628  1.00 42.50           C  
ATOM    426  CD2 LEU A  59       2.169  20.250 -21.486  1.00 42.50           C  
ATOM    427  N   ARG A  60      -2.413  18.572 -23.229  1.00 39.53           N  
ATOM    428  CA  ARG A  60      -3.673  19.298 -23.420  1.00 39.53           C  
ATOM    429  C   ARG A  60      -4.835  18.618 -22.706  1.00 39.53           C  
ATOM    430  CB  ARG A  60      -3.967  19.493 -24.916  1.00 39.53           C  
ATOM    431  O   ARG A  60      -5.575  19.301 -22.013  1.00 39.53           O  
ATOM    432  CG  ARG A  60      -3.885  20.973 -25.302  1.00 39.53           C  
ATOM    433  CD  ARG A  60      -4.316  21.154 -26.760  1.00 39.53           C  
ATOM    434  NE  ARG A  60      -4.565  22.572 -27.082  1.00 39.53           N  
ATOM    435  NH1 ARG A  60      -4.535  22.365 -29.371  1.00 39.53           N  
ATOM    436  NH2 ARG A  60      -4.986  24.345 -28.450  1.00 39.53           N  
ATOM    437  CZ  ARG A  60      -4.693  23.085 -28.294  1.00 39.53           C  
ATOM    438  N   ALA A  61      -4.983  17.302 -22.819  1.00 39.03           N  
ATOM    439  CA  ALA A  61      -6.052  16.545 -22.172  1.00 39.03           C  
ATOM    440  C   ALA A  61      -5.935  16.589 -20.639  1.00 39.03           C  
ATOM    441  CB  ALA A  61      -6.020  15.108 -22.709  1.00 39.03           C  
ATOM    442  O   ALA A  61      -6.928  16.791 -19.943  1.00 39.03           O  
ATOM    443  N   SER A  62      -4.718  16.496 -20.093  1.00 40.28           N  
ATOM    444  CA  SER A  62      -4.490  16.605 -18.644  1.00 40.28           C  
ATOM    445  C   SER A  62      -4.716  18.019 -18.087  1.00 40.28           C  
ATOM    446  CB  SER A  62      -3.099  16.083 -18.272  1.00 40.28           C  
ATOM    447  O   SER A  62      -5.101  18.152 -16.922  1.00 40.28           O  
ATOM    448  OG  SER A  62      -2.083  16.714 -19.017  1.00 40.28           O  
ATOM    449  N   LEU A  63      -4.537  19.060 -18.910  1.00 38.75           N  
ATOM    450  CA  LEU A  63      -4.789  20.462 -18.552  1.00 38.75           C  
ATOM    451  C   LEU A  63      -6.236  20.925 -18.818  1.00 38.75           C  
ATOM    452  CB  LEU A  63      -3.772  21.355 -19.293  1.00 38.75           C  
ATOM    453  O   LEU A  63      -6.702  21.832 -18.133  1.00 38.75           O  
ATOM    454  CG  LEU A  63      -2.308  21.197 -18.826  1.00 38.75           C  
ATOM    455  CD1 LEU A  63      -1.373  21.946 -19.778  1.00 38.75           C  
ATOM    456  CD2 LEU A  63      -2.088  21.755 -17.417  1.00 38.75           C  
ATOM    457  N   LEU A  64      -6.953  20.321 -19.776  1.00 37.50           N  
ATOM    458  CA  LEU A  64      -8.276  20.779 -20.235  1.00 37.50           C  
ATOM    459  C   LEU A  64      -9.475  20.051 -19.612  1.00 37.50           C  
ATOM    460  CB  LEU A  64      -8.359  20.707 -21.775  1.00 37.50           C  
ATOM    461  O   LEU A  64     -10.574  20.590 -19.685  1.00 37.50           O  
ATOM    462  CG  LEU A  64      -7.550  21.792 -22.512  1.00 37.50           C  
ATOM    463  CD1 LEU A  64      -7.409  21.435 -23.993  1.00 37.50           C  
ATOM    464  CD2 LEU A  64      -8.243  23.156 -22.436  1.00 37.50           C  
ATOM    465  N   VAL A  65      -9.323  18.864 -19.007  1.00 38.28           N  
ATOM    466  CA  VAL A  65     -10.480  18.108 -18.475  1.00 38.28           C  
ATOM    467  C   VAL A  65     -11.003  18.742 -17.174  1.00 38.28           C  
ATOM    468  CB  VAL A  65     -10.163  16.611 -18.303  1.00 38.28           C  
ATOM    469  O   VAL A  65     -10.331  18.640 -16.133  1.00 38.28           O  
ATOM    470  CG1 VAL A  65     -11.299  15.842 -17.609  1.00 38.28           C  
ATOM    471  CG2 VAL A  65      -9.971  15.947 -19.672  1.00 38.28           C  
ATOM    472  N   PRO A  66     -12.204  19.355 -17.159  1.00 37.94           N  
ATOM    473  CA  PRO A  66     -12.783  19.938 -15.955  1.00 37.94           C  
ATOM    474  C   PRO A  66     -13.331  18.828 -15.040  1.00 37.94           C  
ATOM    475  CB  PRO A  66     -13.881  20.907 -16.429  1.00 37.94           C  
ATOM    476  O   PRO A  66     -14.038  17.938 -15.480  1.00 37.94           O  
ATOM    477  CG  PRO A  66     -13.806  20.889 -17.957  1.00 37.94           C  
ATOM    478  CD  PRO A  66     -13.145  19.551 -18.254  1.00 37.94           C  
ATOM    479  N   TYR A  67     -12.981  18.894 -13.753  1.00 41.53           N  
ATOM    480  CA  TYR A  67     -13.673  18.290 -12.601  1.00 41.53           C  
ATOM    481  C   TYR A  67     -14.197  16.832 -12.687  1.00 41.53           C  
ATOM    482  CB  TYR A  67     -14.736  19.288 -12.113  1.00 41.53           C  
ATOM    483  O   TYR A  67     -15.392  16.586 -12.588  1.00 41.53           O  
ATOM    484  CG  TYR A  67     -14.133  20.619 -11.699  1.00 41.53           C  
ATOM    485  CD1 TYR A  67     -13.563  20.759 -10.419  1.00 41.53           C  
ATOM    486  CD2 TYR A  67     -14.102  21.697 -12.605  1.00 41.53           C  
ATOM    487  CE1 TYR A  67     -12.961  21.976 -10.045  1.00 41.53           C  
ATOM    488  CE2 TYR A  67     -13.500  22.915 -12.235  1.00 41.53           C  
ATOM    489  OH  TYR A  67     -12.349  24.223 -10.573  1.00 41.53           O  
ATOM    490  CZ  TYR A  67     -12.930  23.056 -10.951  1.00 41.53           C  
ATOM    491  N   GLY A  68     -13.285  15.850 -12.639  1.00 38.75           N  
ATOM    492  CA  GLY A  68     -13.600  14.466 -12.244  1.00 38.75           C  
ATOM    493  C   GLY A  68     -12.348  13.617 -11.972  1.00 38.75           C  
ATOM    494  O   GLY A  68     -11.454  13.541 -12.808  1.00 38.75           O  
ATOM    495  N   ARG A  69     -12.234  12.973 -10.794  1.00 47.16           N  
ATOM    496  CA  ARG A  69     -11.056  12.139 -10.431  1.00 47.16           C  
ATOM    497  C   ARG A  69     -10.949  10.847 -11.252  1.00 47.16           C  
ATOM    498  CB  ARG A  69     -11.047  11.790  -8.929  1.00 47.16           C  
ATOM    499  O   ARG A  69      -9.839  10.396 -11.496  1.00 47.16           O  
ATOM    500  CG  ARG A  69     -10.492  12.913  -8.042  1.00 47.16           C  
ATOM    501  CD  ARG A  69     -10.500  12.474  -6.570  1.00 47.16           C  
ATOM    502  NE  ARG A  69      -9.841  13.470  -5.704  1.00 47.16           N  
ATOM    503  NH1 ARG A  69      -9.754  12.194  -3.791  1.00 47.16           N  
ATOM    504  NH2 ARG A  69      -8.598  14.106  -3.916  1.00 47.16           N  
ATOM    505  CZ  ARG A  69      -9.416  13.257  -4.472  1.00 47.16           C  
ATOM    506  N   ALA A  70     -12.075  10.251 -11.643  1.00 36.69           N  
ATOM    507  CA  ALA A  70     -12.108   8.969 -12.349  1.00 36.69           C  
ATOM    508  C   ALA A  70     -11.843   9.124 -13.855  1.00 36.69           C  
ATOM    509  CB  ALA A  70     -13.455   8.298 -12.064  1.00 36.69           C  
ATOM    510  O   ALA A  70     -11.044   8.379 -14.407  1.00 36.69           O  
ATOM    511  N   GLU A  71     -12.427  10.140 -14.492  1.00 36.91           N  
ATOM    512  CA  GLU A  71     -12.264  10.420 -15.929  1.00 36.91           C  
ATOM    513  C   GLU A  71     -10.823  10.801 -16.283  1.00 36.91           C  
ATOM    514  CB  GLU A  71     -13.217  11.557 -16.308  1.00 36.91           C  
ATOM    515  O   GLU A  71     -10.280  10.355 -17.292  1.00 36.91           O  
ATOM    516  CG  GLU A  71     -14.685  11.109 -16.208  1.00 36.91           C  
ATOM    517  CD  GLU A  71     -15.677  12.264 -16.373  1.00 36.91           C  
ATOM    518  OE1 GLU A  71     -16.884  11.954 -16.440  1.00 36.91           O  
ATOM    519  OE2 GLU A  71     -15.223  13.428 -16.321  1.00 36.91           O  
ATOM    520  N   ARG A  72     -10.143  11.535 -15.393  1.00 47.62           N  
ATOM    521  CA  ARG A  72      -8.721  11.863 -15.560  1.00 47.62           C  
ATOM    522  C   ARG A  72      -7.800  10.647 -15.402  1.00 47.62           C  
ATOM    523  CB  ARG A  72      -8.328  12.969 -14.582  1.00 47.62           C  
ATOM    524  O   ARG A  72      -6.790  10.554 -16.092  1.00 47.62           O  
ATOM    525  CG  ARG A  72      -9.002  14.322 -14.863  1.00 47.62           C  
ATOM    526  CD  ARG A  72      -8.586  15.324 -13.780  1.00 47.62           C  
ATOM    527  NE  ARG A  72      -9.194  16.652 -13.972  1.00 47.62           N  
ATOM    528  NH1 ARG A  72      -8.185  17.692 -12.187  1.00 47.62           N  
ATOM    529  NH2 ARG A  72      -9.561  18.843 -13.508  1.00 47.62           N  
ATOM    530  CZ  ARG A  72      -8.984  17.717 -13.219  1.00 47.62           C  
ATOM    531  N   VAL A  73      -8.143   9.708 -14.514  1.00 41.91           N  
ATOM    532  CA  VAL A  73      -7.397   8.448 -14.339  1.00 41.91           C  
ATOM    533  C   VAL A  73      -7.643   7.516 -15.524  1.00 41.91           C  
ATOM    534  CB  VAL A  73      -7.743   7.774 -12.995  1.00 41.91           C  
ATOM    535  O   VAL A  73      -6.685   6.954 -16.039  1.00 41.91           O  
ATOM    536  CG1 VAL A  73      -7.140   6.370 -12.850  1.00 41.91           C  
ATOM    537  CG2 VAL A  73      -7.202   8.607 -11.824  1.00 41.91           C  
ATOM    538  N   ALA A  74      -8.885   7.407 -16.001  1.00 39.56           N  
ATOM    539  CA  ALA A  74      -9.237   6.623 -17.182  1.00 39.56           C  
ATOM    540  C   ALA A  74      -8.561   7.157 -18.456  1.00 39.56           C  
ATOM    541  CB  ALA A  74     -10.764   6.604 -17.313  1.00 39.56           C  
ATOM    542  O   ALA A  74      -8.032   6.366 -19.227  1.00 39.56           O  
ATOM    543  N   SER A  75      -8.487   8.481 -18.640  1.00 41.09           N  
ATOM    544  CA  SER A  75      -7.771   9.098 -19.766  1.00 41.09           C  
ATOM    545  C   SER A  75      -6.256   8.866 -19.691  1.00 41.09           C  
ATOM    546  CB  SER A  75      -8.100  10.593 -19.819  1.00 41.09           C  
ATOM    547  O   SER A  75      -5.649   8.461 -20.679  1.00 41.09           O  
ATOM    548  OG  SER A  75      -7.445  11.225 -20.898  1.00 41.09           O  
ATOM    549  N   GLY A  76      -5.648   9.019 -18.508  1.00 46.00           N  
ATOM    550  CA  GLY A  76      -4.233   8.689 -18.310  1.00 46.00           C  
ATOM    551  C   GLY A  76      -3.925   7.206 -18.551  1.00 46.00           C  
ATOM    552  O   GLY A  76      -2.890   6.886 -19.126  1.00 46.00           O  
ATOM    553  N   PHE A  77      -4.834   6.307 -18.158  1.00 40.59           N  
ATOM    554  CA  PHE A  77      -4.696   4.858 -18.328  1.00 40.59           C  
ATOM    555  C   PHE A  77      -4.898   4.417 -19.785  1.00 40.59           C  
ATOM    556  CB  PHE A  77      -5.672   4.152 -17.373  1.00 40.59           C  
ATOM    557  O   PHE A  77      -4.077   3.670 -20.307  1.00 40.59           O  
ATOM    558  CG  PHE A  77      -5.256   2.756 -16.964  1.00 40.59           C  
ATOM    559  CD1 PHE A  77      -5.689   1.632 -17.691  1.00 40.59           C  
ATOM    560  CD2 PHE A  77      -4.438   2.585 -15.830  1.00 40.59           C  
ATOM    561  CE1 PHE A  77      -5.305   0.342 -17.281  1.00 40.59           C  
ATOM    562  CE2 PHE A  77      -4.056   1.295 -15.421  1.00 40.59           C  
ATOM    563  CZ  PHE A  77      -4.491   0.174 -16.147  1.00 40.59           C  
ATOM    564  N   ALA A  78      -5.933   4.921 -20.464  1.00 39.97           N  
ATOM    565  CA  ALA A  78      -6.203   4.633 -21.874  1.00 39.97           C  
ATOM    566  C   ALA A  78      -5.031   5.055 -22.774  1.00 39.97           C  
ATOM    567  CB  ALA A  78      -7.505   5.338 -22.274  1.00 39.97           C  
ATOM    568  O   ALA A  78      -4.625   4.305 -23.657  1.00 39.97           O  
ATOM    569  N   CYS A  79      -4.412   6.204 -22.496  1.00 44.62           N  
ATOM    570  CA  CYS A  79      -3.253   6.659 -23.259  1.00 44.62           C  
ATOM    571  C   CYS A  79      -1.966   5.869 -22.951  1.00 44.62           C  
ATOM    572  CB  CYS A  79      -3.056   8.151 -23.007  1.00 44.62           C  
ATOM    573  O   CYS A  79      -1.164   5.647 -23.856  1.00 44.62           O  
ATOM    574  SG  CYS A  79      -4.451   9.111 -23.664  1.00 44.62           S  
ATOM    575  N   LEU A  80      -1.767   5.415 -21.705  1.00 44.47           N  
ATOM    576  CA  LEU A  80      -0.643   4.541 -21.330  1.00 44.47           C  
ATOM    577  C   LEU A  80      -0.723   3.181 -22.040  1.00 44.47           C  
ATOM    578  CB  LEU A  80      -0.615   4.364 -19.792  1.00 44.47           C  
ATOM    579  O   LEU A  80       0.302   2.656 -22.464  1.00 44.47           O  
ATOM    580  CG  LEU A  80       0.639   4.956 -19.110  1.00 44.47           C  
ATOM    581  CD1 LEU A  80       0.264   5.849 -17.926  1.00 44.47           C  
ATOM    582  CD2 LEU A  80       1.533   3.846 -18.563  1.00 44.47           C  
ATOM    583  N   VAL A  81      -1.936   2.638 -22.195  1.00 40.62           N  
ATOM    584  CA  VAL A  81      -2.197   1.376 -22.904  1.00 40.62           C  
ATOM    585  C   VAL A  81      -1.939   1.514 -24.407  1.00 40.62           C  
ATOM    586  CB  VAL A  81      -3.627   0.876 -22.611  1.00 40.62           C  
ATOM    587  O   VAL A  81      -1.223   0.686 -24.959  1.00 40.62           O  
ATOM    588  CG1 VAL A  81      -4.024  -0.333 -23.468  1.00 40.62           C  
ATOM    589  CG2 VAL A  81      -3.760   0.447 -21.141  1.00 40.62           C  
ATOM    590  N   CYS A  82      -2.438   2.566 -25.067  1.00 39.62           N  
ATOM    591  CA  CYS A  82      -2.202   2.773 -26.504  1.00 39.62           C  
ATOM    592  C   CYS A  82      -0.715   2.965 -26.840  1.00 39.62           C  
ATOM    593  CB  CYS A  82      -3.015   3.979 -26.992  1.00 39.62           C  
ATOM    594  O   CYS A  82      -0.239   2.464 -27.853  1.00 39.62           O  
ATOM    595  SG  CYS A  82      -4.791   3.622 -26.887  1.00 39.62           S  
ATOM    596  N   TRP A  83       0.038   3.652 -25.979  1.00 46.31           N  
ATOM    597  CA  TRP A  83       1.475   3.839 -26.179  1.00 46.31           C  
ATOM    598  C   TRP A  83       2.281   2.566 -25.872  1.00 46.31           C  
ATOM    599  CB  TRP A  83       1.921   5.032 -25.336  1.00 46.31           C  
ATOM    600  O   TRP A  83       3.243   2.262 -26.570  1.00 46.31           O  
ATOM    601  CG  TRP A  83       3.271   5.564 -25.681  1.00 46.31           C  
ATOM    602  CD1 TRP A  83       3.532   6.521 -26.599  1.00 46.31           C  
ATOM    603  CD2 TRP A  83       4.562   5.161 -25.151  1.00 46.31           C  
ATOM    604  CE2 TRP A  83       5.561   6.007 -25.715  1.00 46.31           C  
ATOM    605  CE3 TRP A  83       4.993   4.151 -24.275  1.00 46.31           C  
ATOM    606  NE1 TRP A  83       4.887   6.776 -26.632  1.00 46.31           N  
ATOM    607  CH2 TRP A  83       7.284   4.981 -24.401  1.00 46.31           C  
ATOM    608  CZ2 TRP A  83       6.905   5.937 -25.343  1.00 46.31           C  
ATOM    609  CZ3 TRP A  83       6.345   4.062 -23.907  1.00 46.31           C  
ATOM    610  N   TYR A  84       1.865   1.783 -24.870  1.00 41.91           N  
ATOM    611  CA  TYR A  84       2.438   0.463 -24.589  1.00 41.91           C  
ATOM    612  C   TYR A  84       2.229  -0.513 -25.752  1.00 41.91           C  
ATOM    613  CB  TYR A  84       1.819  -0.083 -23.297  1.00 41.91           C  
ATOM    614  O   TYR A  84       3.161  -1.220 -26.120  1.00 41.91           O  
ATOM    615  CG  TYR A  84       2.367  -1.421 -22.842  1.00 41.91           C  
ATOM    616  CD1 TYR A  84       1.561  -2.575 -22.899  1.00 41.91           C  
ATOM    617  CD2 TYR A  84       3.682  -1.504 -22.345  1.00 41.91           C  
ATOM    618  CE1 TYR A  84       2.063  -3.804 -22.432  1.00 41.91           C  
ATOM    619  CE2 TYR A  84       4.201  -2.741 -21.916  1.00 41.91           C  
ATOM    620  OH  TYR A  84       3.885  -5.094 -21.560  1.00 41.91           O  
ATOM    621  CZ  TYR A  84       3.388  -3.894 -21.958  1.00 41.91           C  
ATOM    622  N   LEU A  85       1.044  -0.505 -26.371  1.00 41.25           N  
ATOM    623  CA  LEU A  85       0.764  -1.281 -27.579  1.00 41.25           C  
ATOM    624  C   LEU A  85       1.632  -0.830 -28.758  1.00 41.25           C  
ATOM    625  CB  LEU A  85      -0.731  -1.192 -27.925  1.00 41.25           C  
ATOM    626  O   LEU A  85       2.171  -1.685 -29.439  1.00 41.25           O  
ATOM    627  CG  LEU A  85      -1.645  -1.974 -26.965  1.00 41.25           C  
ATOM    628  CD1 LEU A  85      -3.107  -1.627 -27.251  1.00 41.25           C  
ATOM    629  CD2 LEU A  85      -1.475  -3.489 -27.101  1.00 41.25           C  
ATOM    630  N   ALA A  86       1.856   0.475 -28.941  1.00 43.78           N  
ATOM    631  CA  ALA A  86       2.750   0.988 -29.984  1.00 43.78           C  
ATOM    632  C   ALA A  86       4.227   0.601 -29.766  1.00 43.78           C  
ATOM    633  CB  ALA A  86       2.579   2.510 -30.058  1.00 43.78           C  
ATOM    634  O   ALA A  86       4.951   0.367 -30.728  1.00 43.78           O  
ATOM    635  N   ILE A  87       4.683   0.509 -28.510  1.00 42.91           N  
ATOM    636  CA  ILE A  87       6.015  -0.019 -28.181  1.00 42.91           C  
ATOM    637  C   ILE A  87       6.099  -1.523 -28.408  1.00 42.91           C  
ATOM    638  CB  ILE A  87       6.424   0.358 -26.738  1.00 42.91           C  
ATOM    639  O   ILE A  87       7.115  -1.985 -28.909  1.00 42.91           O  
ATOM    640  CG1 ILE A  87       6.830   1.849 -26.742  1.00 42.91           C  
ATOM    641  CG2 ILE A  87       7.520  -0.576 -26.169  1.00 42.91           C  
ATOM    642  CD1 ILE A  87       7.940   2.206 -25.757  1.00 42.91           C  
ATOM    643  N   ILE A  88       5.074  -2.284 -28.023  1.00 40.88           N  
ATOM    644  CA  ILE A  88       5.018  -3.720 -28.309  1.00 40.88           C  
ATOM    645  C   ILE A  88       5.044  -3.928 -29.821  1.00 40.88           C  
ATOM    646  CB  ILE A  88       3.799  -4.371 -27.624  1.00 40.88           C  
ATOM    647  O   ILE A  88       5.901  -4.656 -30.293  1.00 40.88           O  
ATOM    648  CG1 ILE A  88       4.096  -4.473 -26.112  1.00 40.88           C  
ATOM    649  CG2 ILE A  88       3.479  -5.770 -28.188  1.00 40.88           C  
ATOM    650  CD1 ILE A  88       2.936  -5.036 -25.288  1.00 40.88           C  
ATOM    651  N   ASP A  89       4.207  -3.227 -30.580  1.00 40.72           N  
ATOM    652  CA  ASP A  89       4.239  -3.272 -32.042  1.00 40.72           C  
ATOM    653  C   ASP A  89       5.645  -2.952 -32.564  1.00 40.72           C  
ATOM    654  CB  ASP A  89       3.176  -2.319 -32.625  1.00 40.72           C  
ATOM    655  O   ASP A  89       6.213  -3.757 -33.289  1.00 40.72           O  
ATOM    656  CG  ASP A  89       1.849  -2.996 -32.999  1.00 40.72           C  
ATOM    657  OD1 ASP A  89       1.700  -4.219 -32.782  1.00 40.72           O  
ATOM    658  OD2 ASP A  89       0.966  -2.256 -33.490  1.00 40.72           O  
ATOM    659  N   ALA A  90       6.284  -1.871 -32.110  1.00 41.12           N  
ATOM    660  CA  ALA A  90       7.653  -1.538 -32.517  1.00 41.12           C  
ATOM    661  C   ALA A  90       8.718  -2.577 -32.097  1.00 41.12           C  
ATOM    662  CB  ALA A  90       7.989  -0.150 -31.960  1.00 41.12           C  
ATOM    663  O   ALA A  90       9.755  -2.678 -32.742  1.00 41.12           O  
ATOM    664  N   LEU A  91       8.491  -3.339 -31.022  1.00 41.16           N  
ATOM    665  CA  LEU A  91       9.376  -4.416 -30.559  1.00 41.16           C  
ATOM    666  C   LEU A  91       9.148  -5.745 -31.296  1.00 41.16           C  
ATOM    667  CB  LEU A  91       9.168  -4.626 -29.046  1.00 41.16           C  
ATOM    668  O   LEU A  91      10.025  -6.604 -31.244  1.00 41.16           O  
ATOM    669  CG  LEU A  91       9.773  -3.537 -28.148  1.00 41.16           C  
ATOM    670  CD1 LEU A  91       9.261  -3.697 -26.713  1.00 41.16           C  
ATOM    671  CD2 LEU A  91      11.291  -3.632 -28.086  1.00 41.16           C  
ATOM    672  N   PHE A  92       7.982  -5.926 -31.923  1.00 38.03           N  
ATOM    673  CA  PHE A  92       7.546  -7.176 -32.557  1.00 38.03           C  
ATOM    674  C   PHE A  92       7.390  -7.082 -34.093  1.00 38.03           C  
ATOM    675  CB  PHE A  92       6.249  -7.663 -31.871  1.00 38.03           C  
ATOM    676  O   PHE A  92       7.125  -8.107 -34.716  1.00 38.03           O  
ATOM    677  CG  PHE A  92       6.432  -8.397 -30.545  1.00 38.03           C  
ATOM    678  CD1 PHE A  92       6.665  -9.785 -30.545  1.00 38.03           C  
ATOM    679  CD2 PHE A  92       6.339  -7.729 -29.310  1.00 38.03           C  
ATOM    680  CE1 PHE A  92       6.792 -10.487 -29.332  1.00 38.03           C  
ATOM    681  CE2 PHE A  92       6.458  -8.423 -28.095  1.00 38.03           C  
ATOM    682  CZ  PHE A  92       6.683  -9.809 -28.105  1.00 38.03           C  
ATOM    683  N   LEU A  93       7.545  -5.900 -34.713  1.00 38.59           N  
ATOM    684  CA  LEU A  93       7.340  -5.679 -36.160  1.00 38.59           C  
ATOM    685  C   LEU A  93       8.574  -5.859 -37.063  1.00 38.59           C  
ATOM    686  CB  LEU A  93       6.676  -4.300 -36.404  1.00 38.59           C  
ATOM    687  O   LEU A  93       8.399  -5.856 -38.278  1.00 38.59           O  
ATOM    688  CG  LEU A  93       5.159  -4.408 -36.668  1.00 38.59           C  
ATOM    689  CD1 LEU A  93       4.383  -3.221 -36.104  1.00 38.59           C  
ATOM    690  CD2 LEU A  93       4.883  -4.448 -38.173  1.00 38.59           C  
ATOM    691  N   GLU A  94       9.788  -6.039 -36.539  1.00 39.88           N  
ATOM    692  CA  GLU A  94      10.988  -6.241 -37.373  1.00 39.88           C  
ATOM    693  C   GLU A  94      11.727  -7.529 -37.006  1.00 39.88           C  
ATOM    694  CB  GLU A  94      11.914  -5.008 -37.335  1.00 39.88           C  
ATOM    695  O   GLU A  94      11.836  -7.871 -35.826  1.00 39.88           O  
ATOM    696  CG  GLU A  94      11.411  -3.911 -38.292  1.00 39.88           C  
ATOM    697  CD  GLU A  94      12.305  -2.659 -38.351  1.00 39.88           C  
ATOM    698  OE1 GLU A  94      12.210  -1.925 -39.363  1.00 39.88           O  
ATOM    699  OE2 GLU A  94      13.043  -2.393 -37.378  1.00 39.88           O  
ATOM    700  N   ASP A  95      12.226  -8.234 -38.031  1.00 40.50           N  
ATOM    701  CA  ASP A  95      13.047  -9.441 -37.897  1.00 40.50           C  
ATOM    702  C   ASP A  95      14.167  -9.193 -36.876  1.00 40.50           C  
ATOM    703  CB  ASP A  95      13.615  -9.883 -39.267  1.00 40.50           C  
ATOM    704  O   ASP A  95      15.081  -8.385 -37.059  1.00 40.50           O  
ATOM    705  CG  ASP A  95      12.879 -11.079 -39.890  1.00 40.50           C  
ATOM    706  OD1 ASP A  95      12.450 -11.968 -39.119  1.00 40.50           O  
ATOM    707  OD2 ASP A  95      12.752 -11.101 -41.135  1.00 40.50           O  
ATOM    708  N   THR A  96      14.048  -9.881 -35.743  1.00 42.28           N  
ATOM    709  CA  THR A  96      14.746  -9.611 -34.481  1.00 42.28           C  
ATOM    710  C   THR A  96      16.246  -9.923 -34.489  1.00 42.28           C  
ATOM    711  CB  THR A  96      14.049 -10.370 -33.334  1.00 42.28           C  
ATOM    712  O   THR A  96      16.863  -9.937 -33.429  1.00 42.28           O  
ATOM    713  CG2 THR A  96      12.762  -9.690 -32.872  1.00 42.28           C  
ATOM    714  OG1 THR A  96      13.685 -11.674 -33.738  1.00 42.28           O  
ATOM    715  N   GLU A  97      16.860 -10.186 -35.640  1.00 39.50           N  
ATOM    716  CA  GLU A  97      18.305 -10.430 -35.734  1.00 39.50           C  
ATOM    717  C   GLU A  97      19.071  -9.190 -36.224  1.00 39.50           C  
ATOM    718  CB  GLU A  97      18.592 -11.720 -36.523  1.00 39.50           C  
ATOM    719  O   GLU A  97      20.064  -8.824 -35.593  1.00 39.50           O  
ATOM    720  CG  GLU A  97      18.139 -12.953 -35.713  1.00 39.50           C  
ATOM    721  CD  GLU A  97      18.645 -14.296 -36.267  1.00 39.50           C  
ATOM    722  OE1 GLU A  97      18.786 -15.227 -35.439  1.00 39.50           O  
ATOM    723  OE2 GLU A  97      18.895 -14.390 -37.487  1.00 39.50           O  
ATOM    724  N   ASP A  98      18.556  -8.449 -37.213  1.00 39.75           N  
ATOM    725  CA  ASP A  98      19.243  -7.273 -37.781  1.00 39.75           C  
ATOM    726  C   ASP A  98      19.091  -5.998 -36.926  1.00 39.75           C  
ATOM    727  CB  ASP A  98      18.747  -7.033 -39.221  1.00 39.75           C  
ATOM    728  O   ASP A  98      19.999  -5.162 -36.847  1.00 39.75           O  
ATOM    729  CG  ASP A  98      19.377  -7.966 -40.268  1.00 39.75           C  
ATOM    730  OD1 ASP A  98      20.474  -8.504 -40.000  1.00 39.75           O  
ATOM    731  OD2 ASP A  98      18.791  -8.067 -41.368  1.00 39.75           O  
ATOM    732  N   PHE A  99      17.973  -5.854 -36.204  1.00 39.03           N  
ATOM    733  CA  PHE A  99      17.691  -4.668 -35.381  1.00 39.03           C  
ATOM    734  C   PHE A  99      18.595  -4.548 -34.133  1.00 39.03           C  
ATOM    735  CB  PHE A  99      16.204  -4.691 -34.996  1.00 39.03           C  
ATOM    736  O   PHE A  99      18.794  -3.456 -33.592  1.00 39.03           O  
ATOM    737  CG  PHE A  99      15.690  -3.379 -34.430  1.00 39.03           C  
ATOM    738  CD1 PHE A  99      15.600  -3.176 -33.039  1.00 39.03           C  
ATOM    739  CD2 PHE A  99      15.281  -2.359 -35.306  1.00 39.03           C  
ATOM    740  CE1 PHE A  99      15.098  -1.961 -32.533  1.00 39.03           C  
ATOM    741  CE2 PHE A  99      14.766  -1.153 -34.804  1.00 39.03           C  
ATOM    742  CZ  PHE A  99      14.674  -0.951 -33.417  1.00 39.03           C  
ATOM    743  N   PHE A 100      19.165  -5.662 -33.649  1.00 39.44           N  
ATOM    744  CA  PHE A 100      19.949  -5.713 -32.400  1.00 39.44           C  
ATOM    745  C   PHE A 100      21.469  -5.671 -32.605  1.00 39.44           C  
ATOM    746  CB  PHE A 100      19.547  -6.945 -31.584  1.00 39.44           C  
ATOM    747  O   PHE A 100      22.216  -5.375 -31.653  1.00 39.44           O  
ATOM    748  CG  PHE A 100      18.122  -6.891 -31.077  1.00 39.44           C  
ATOM    749  CD1 PHE A 100      17.804  -6.258 -29.862  1.00 39.44           C  
ATOM    750  CD2 PHE A 100      17.094  -7.418 -31.865  1.00 39.44           C  
ATOM    751  CE1 PHE A 100      16.463  -6.195 -29.435  1.00 39.44           C  
ATOM    752  CE2 PHE A 100      15.767  -7.413 -31.414  1.00 39.44           C  
ATOM    753  CZ  PHE A 100      15.448  -6.803 -30.193  1.00 39.44           C  
ATOM    754  N   THR A 101      21.923  -5.947 -33.828  1.00 38.41           N  
ATOM    755  CA  THR A 101      23.310  -5.783 -34.273  1.00 38.41           C  
ATOM    756  C   THR A 101      23.619  -4.344 -34.680  1.00 38.41           C  
ATOM    757  CB  THR A 101      23.624  -6.749 -35.426  1.00 38.41           C  
ATOM    758  O   THR A 101      24.761  -3.916 -34.514  1.00 38.41           O  
ATOM    759  CG2 THR A 101      23.791  -8.174 -34.893  1.00 38.41           C  
ATOM    760  OG1 THR A 101      22.558  -6.801 -36.337  1.00 38.41           O  
ATOM    761  N   ASP A 102      22.622  -3.566 -35.118  1.00 41.06           N  
ATOM    762  CA  ASP A 102      22.812  -2.158 -35.474  1.00 41.06           C  
ATOM    763  C   ASP A 102      22.778  -1.231 -34.235  1.00 41.06           C  
ATOM    764  CB  ASP A 102      21.843  -1.736 -36.598  1.00 41.06           C  
ATOM    765  O   ASP A 102      21.881  -1.265 -33.384  1.00 41.06           O  
ATOM    766  CG  ASP A 102      22.306  -0.466 -37.335  1.00 41.06           C  
ATOM    767  OD1 ASP A 102      23.348   0.105 -36.926  1.00 41.06           O  
ATOM    768  OD2 ASP A 102      21.587   0.012 -38.237  1.00 41.06           O  
ATOM    769  N   THR A 103      23.776  -0.352 -34.126  1.00 39.19           N  
ATOM    770  CA  THR A 103      23.909   0.638 -33.037  1.00 39.19           C  
ATOM    771  C   THR A 103      22.728   1.614 -32.986  1.00 39.19           C  
ATOM    772  CB  THR A 103      25.221   1.433 -33.156  1.00 39.19           C  
ATOM    773  O   THR A 103      22.414   2.159 -31.922  1.00 39.19           O  
ATOM    774  CG2 THR A 103      26.429   0.643 -32.658  1.00 39.19           C  
ATOM    775  OG1 THR A 103      25.474   1.825 -34.486  1.00 39.19           O  
ATOM    776  N   LYS A 104      22.019   1.783 -34.108  1.00 37.81           N  
ATOM    777  CA  LYS A 104      20.832   2.637 -34.241  1.00 37.81           C  
ATOM    778  C   LYS A 104      19.589   2.059 -33.552  1.00 37.81           C  
ATOM    779  CB  LYS A 104      20.585   2.904 -35.732  1.00 37.81           C  
ATOM    780  O   LYS A 104      18.930   2.791 -32.810  1.00 37.81           O  
ATOM    781  CG  LYS A 104      21.721   3.733 -36.352  1.00 37.81           C  
ATOM    782  CD  LYS A 104      21.462   3.937 -37.844  1.00 37.81           C  
ATOM    783  CE  LYS A 104      22.610   4.725 -38.477  1.00 37.81           C  
ATOM    784  NZ  LYS A 104      22.442   4.777 -39.946  1.00 37.81           N  
ATOM    785  N   GLY A 105      19.325   0.753 -33.677  1.00 37.28           N  
ATOM    786  CA  GLY A 105      18.185   0.081 -33.028  1.00 37.28           C  
ATOM    787  C   GLY A 105      18.266   0.122 -31.496  1.00 37.28           C  
ATOM    788  O   GLY A 105      17.287   0.425 -30.806  1.00 37.28           O  
ATOM    789  N   ARG A 106      19.479  -0.027 -30.942  1.00 40.31           N  
ATOM    790  CA  ARG A 106      19.746   0.152 -29.498  1.00 40.31           C  
ATOM    791  C   ARG A 106      19.442   1.573 -29.021  1.00 40.31           C  
ATOM    792  CB  ARG A 106      21.201  -0.217 -29.171  1.00 40.31           C  
ATOM    793  O   ARG A 106      18.881   1.748 -27.938  1.00 40.31           O  
ATOM    794  CG  ARG A 106      21.489  -1.704 -29.419  1.00 40.31           C  
ATOM    795  CD  ARG A 106      22.921  -2.054 -29.009  1.00 40.31           C  
ATOM    796  NE  ARG A 106      23.235  -3.447 -29.361  1.00 40.31           N  
ATOM    797  NH1 ARG A 106      25.312  -3.594 -28.379  1.00 40.31           N  
ATOM    798  NH2 ARG A 106      24.456  -5.333 -29.506  1.00 40.31           N  
ATOM    799  CZ  ARG A 106      24.334  -4.114 -29.071  1.00 40.31           C  
ATOM    800  N   GLY A 107      19.771   2.581 -29.829  1.00 37.16           N  
ATOM    801  CA  GLY A 107      19.486   3.987 -29.539  1.00 37.16           C  
ATOM    802  C   GLY A 107      17.988   4.298 -29.501  1.00 37.16           C  
ATOM    803  O   GLY A 107      17.545   5.041 -28.621  1.00 37.16           O  
ATOM    804  N   ILE A 108      17.194   3.690 -30.388  1.00 43.47           N  
ATOM    805  CA  ILE A 108      15.727   3.821 -30.411  1.00 43.47           C  
ATOM    806  C   ILE A 108      15.119   3.167 -29.169  1.00 43.47           C  
ATOM    807  CB  ILE A 108      15.151   3.232 -31.721  1.00 43.47           C  
ATOM    808  O   ILE A 108      14.318   3.795 -28.475  1.00 43.47           O  
ATOM    809  CG1 ILE A 108      15.639   4.061 -32.931  1.00 43.47           C  
ATOM    810  CG2 ILE A 108      13.610   3.197 -31.684  1.00 43.47           C  
ATOM    811  CD1 ILE A 108      15.353   3.397 -34.283  1.00 43.47           C  
ATOM    812  N   LEU A 109      15.566   1.958 -28.817  1.00 41.78           N  
ATOM    813  CA  LEU A 109      15.106   1.239 -27.627  1.00 41.78           C  
ATOM    814  C   LEU A 109      15.393   2.024 -26.336  1.00 41.78           C  
ATOM    815  CB  LEU A 109      15.806  -0.131 -27.579  1.00 41.78           C  
ATOM    816  O   LEU A 109      14.526   2.149 -25.470  1.00 41.78           O  
ATOM    817  CG  LEU A 109      14.903  -1.243 -27.017  1.00 41.78           C  
ATOM    818  CD1 LEU A 109      14.226  -1.987 -28.163  1.00 41.78           C  
ATOM    819  CD2 LEU A 109      15.718  -2.262 -26.221  1.00 41.78           C  
ATOM    820  N   LEU A 110      16.601   2.584 -26.210  1.00 41.66           N  
ATOM    821  CA  LEU A 110      17.004   3.442 -25.092  1.00 41.66           C  
ATOM    822  C   LEU A 110      16.195   4.743 -25.055  1.00 41.66           C  
ATOM    823  CB  LEU A 110      18.518   3.727 -25.194  1.00 41.66           C  
ATOM    824  O   LEU A 110      15.728   5.137 -23.990  1.00 41.66           O  
ATOM    825  CG  LEU A 110      19.357   2.774 -24.318  1.00 41.66           C  
ATOM    826  CD1 LEU A 110      20.674   2.393 -24.988  1.00 41.66           C  
ATOM    827  CD2 LEU A 110      19.671   3.448 -22.980  1.00 41.66           C  
ATOM    828  N   SER A 111      15.970   5.379 -26.205  1.00 43.41           N  
ATOM    829  CA  SER A 111      15.204   6.628 -26.303  1.00 43.41           C  
ATOM    830  C   SER A 111      13.730   6.424 -25.952  1.00 43.41           C  
ATOM    831  CB  SER A 111      15.334   7.233 -27.703  1.00 43.41           C  
ATOM    832  O   SER A 111      13.180   7.196 -25.169  1.00 43.41           O  
ATOM    833  OG  SER A 111      16.694   7.505 -27.975  1.00 43.41           O  
ATOM    834  N   ALA A 112      13.109   5.352 -26.448  1.00 44.75           N  
ATOM    835  CA  ALA A 112      11.737   4.975 -26.124  1.00 44.75           C  
ATOM    836  C   ALA A 112      11.594   4.603 -24.639  1.00 44.75           C  
ATOM    837  CB  ALA A 112      11.327   3.823 -27.050  1.00 44.75           C  
ATOM    838  O   ALA A 112      10.678   5.069 -23.964  1.00 44.75           O  
ATOM    839  N   THR A 113      12.554   3.857 -24.087  1.00 43.53           N  
ATOM    840  CA  THR A 113      12.591   3.522 -22.654  1.00 43.53           C  
ATOM    841  C   THR A 113      12.717   4.785 -21.788  1.00 43.53           C  
ATOM    842  CB  THR A 113      13.736   2.539 -22.356  1.00 43.53           C  
ATOM    843  O   THR A 113      11.987   4.943 -20.810  1.00 43.53           O  
ATOM    844  CG2 THR A 113      13.728   2.068 -20.908  1.00 43.53           C  
ATOM    845  OG1 THR A 113      13.632   1.366 -23.128  1.00 43.53           O  
ATOM    846  N   THR A 114      13.578   5.734 -22.162  1.00 44.56           N  
ATOM    847  CA  THR A 114      13.724   7.015 -21.452  1.00 44.56           C  
ATOM    848  C   THR A 114      12.463   7.879 -21.574  1.00 44.56           C  
ATOM    849  CB  THR A 114      14.977   7.762 -21.941  1.00 44.56           C  
ATOM    850  O   THR A 114      12.027   8.449 -20.574  1.00 44.56           O  
ATOM    851  CG2 THR A 114      15.196   9.101 -21.231  1.00 44.56           C  
ATOM    852  OG1 THR A 114      16.113   6.983 -21.652  1.00 44.56           O  
ATOM    853  N   LEU A 115      11.815   7.932 -22.745  1.00 46.53           N  
ATOM    854  CA  LEU A 115      10.553   8.661 -22.947  1.00 46.53           C  
ATOM    855  C   LEU A 115       9.403   8.059 -22.117  1.00 46.53           C  
ATOM    856  CB  LEU A 115      10.187   8.671 -24.447  1.00 46.53           C  
ATOM    857  O   LEU A 115       8.599   8.795 -21.541  1.00 46.53           O  
ATOM    858  CG  LEU A 115       9.526   9.989 -24.891  1.00 46.53           C  
ATOM    859  CD1 LEU A 115      10.592  11.006 -25.310  1.00 46.53           C  
ATOM    860  CD2 LEU A 115       8.587   9.762 -26.074  1.00 46.53           C  
ATOM    861  N   TRP A 116       9.361   6.729 -21.985  1.00 45.75           N  
ATOM    862  CA  TRP A 116       8.426   6.022 -21.105  1.00 45.75           C  
ATOM    863  C   TRP A 116       8.621   6.405 -19.641  1.00 45.75           C  
ATOM    864  CB  TRP A 116       8.640   4.514 -21.211  1.00 45.75           C  
ATOM    865  O   TRP A 116       7.659   6.761 -18.953  1.00 45.75           O  
ATOM    866  CG  TRP A 116       7.761   3.682 -20.338  1.00 45.75           C  
ATOM    867  CD1 TRP A 116       8.205   2.909 -19.324  1.00 45.75           C  
ATOM    868  CD2 TRP A 116       6.327   3.420 -20.445  1.00 45.75           C  
ATOM    869  CE2 TRP A 116       6.017   2.332 -19.581  1.00 45.75           C  
ATOM    870  CE3 TRP A 116       5.257   3.951 -21.191  1.00 45.75           C  
ATOM    871  NE1 TRP A 116       7.168   2.133 -18.850  1.00 45.75           N  
ATOM    872  CH2 TRP A 116       3.792   2.132 -20.502  1.00 45.75           C  
ATOM    873  CZ2 TRP A 116       4.774   1.686 -19.604  1.00 45.75           C  
ATOM    874  CZ3 TRP A 116       4.015   3.292 -21.258  1.00 45.75           C  
ATOM    875  N   PHE A 117       9.868   6.362 -19.158  1.00 44.41           N  
ATOM    876  CA  PHE A 117      10.205   6.772 -17.797  1.00 44.41           C  
ATOM    877  C   PHE A 117       9.853   8.243 -17.552  1.00 44.41           C  
ATOM    878  CB  PHE A 117      11.690   6.502 -17.510  1.00 44.41           C  
ATOM    879  O   PHE A 117       9.353   8.575 -16.473  1.00 44.41           O  
ATOM    880  CG  PHE A 117      11.998   5.061 -17.144  1.00 44.41           C  
ATOM    881  CD1 PHE A 117      11.440   4.503 -15.977  1.00 44.41           C  
ATOM    882  CD2 PHE A 117      12.875   4.288 -17.927  1.00 44.41           C  
ATOM    883  CE1 PHE A 117      11.736   3.178 -15.612  1.00 44.41           C  
ATOM    884  CE2 PHE A 117      13.164   2.961 -17.563  1.00 44.41           C  
ATOM    885  CZ  PHE A 117      12.591   2.403 -16.411  1.00 44.41           C  
ATOM    886  N   LEU A 118      10.027   9.098 -18.562  1.00 46.47           N  
ATOM    887  CA  LEU A 118       9.664  10.510 -18.523  1.00 46.47           C  
ATOM    888  C   LEU A 118       8.153  10.723 -18.380  1.00 46.47           C  
ATOM    889  CB  LEU A 118      10.161  11.188 -19.810  1.00 46.47           C  
ATOM    890  O   LEU A 118       7.710  11.473 -17.511  1.00 46.47           O  
ATOM    891  CG  LEU A 118      10.338  12.692 -19.586  1.00 46.47           C  
ATOM    892  CD1 LEU A 118      11.769  12.939 -19.134  1.00 46.47           C  
ATOM    893  CD2 LEU A 118      10.036  13.484 -20.853  1.00 46.47           C  
ATOM    894  N   MET A 119       7.354  10.041 -19.199  1.00 47.41           N  
ATOM    895  CA  MET A 119       5.893  10.150 -19.188  1.00 47.41           C  
ATOM    896  C   MET A 119       5.289   9.547 -17.921  1.00 47.41           C  
ATOM    897  CB  MET A 119       5.326   9.470 -20.438  1.00 47.41           C  
ATOM    898  O   MET A 119       4.440  10.169 -17.279  1.00 47.41           O  
ATOM    899  CG  MET A 119       5.571  10.317 -21.693  1.00 47.41           C  
ATOM    900  SD  MET A 119       4.046  10.781 -22.547  1.00 47.41           S  
ATOM    901  CE  MET A 119       3.689   9.217 -23.397  1.00 47.41           C  
ATOM    902  N   CYS A 120       5.784   8.383 -17.493  1.00 46.97           N  
ATOM    903  CA  CYS A 120       5.403   7.786 -16.218  1.00 46.97           C  
ATOM    904  C   CYS A 120       5.767   8.712 -15.051  1.00 46.97           C  
ATOM    905  CB  CYS A 120       6.081   6.418 -16.065  1.00 46.97           C  
ATOM    906  O   CYS A 120       4.940   8.938 -14.167  1.00 46.97           O  
ATOM    907  SG  CYS A 120       5.308   5.212 -17.174  1.00 46.97           S  
ATOM    908  N   GLY A 121       6.973   9.288 -15.059  1.00 46.06           N  
ATOM    909  CA  GLY A 121       7.413  10.286 -14.086  1.00 46.06           C  
ATOM    910  C   GLY A 121       6.513  11.524 -14.070  1.00 46.06           C  
ATOM    911  O   GLY A 121       6.060  11.926 -13.001  1.00 46.06           O  
ATOM    912  N   GLY A 122       6.171  12.073 -15.238  1.00 45.72           N  
ATOM    913  CA  GLY A 122       5.316  13.253 -15.396  1.00 45.72           C  
ATOM    914  C   GLY A 122       3.878  13.040 -14.917  1.00 45.72           C  
ATOM    915  O   GLY A 122       3.370  13.834 -14.127  1.00 45.72           O  
ATOM    916  N   ILE A 123       3.242  11.928 -15.301  1.00 46.31           N  
ATOM    917  CA  ILE A 123       1.884  11.568 -14.853  1.00 46.31           C  
ATOM    918  C   ILE A 123       1.846  11.381 -13.328  1.00 46.31           C  
ATOM    919  CB  ILE A 123       1.396  10.310 -15.617  1.00 46.31           C  
ATOM    920  O   ILE A 123       0.876  11.747 -12.664  1.00 46.31           O  
ATOM    921  CG1 ILE A 123       1.162  10.668 -17.105  1.00 46.31           C  
ATOM    922  CG2 ILE A 123       0.105   9.726 -15.004  1.00 46.31           C  
ATOM    923  CD1 ILE A 123       0.912   9.460 -18.015  1.00 46.31           C  
ATOM    924  N   ARG A 124       2.919  10.860 -12.731  1.00 48.03           N  
ATOM    925  CA  ARG A 124       2.999  10.623 -11.281  1.00 48.03           C  
ATOM    926  C   ARG A 124       3.320  11.868 -10.481  1.00 48.03           C  
ATOM    927  CB  ARG A 124       4.056   9.572 -11.023  1.00 48.03           C  
ATOM    928  O   ARG A 124       2.746  12.058  -9.410  1.00 48.03           O  
ATOM    929  CG  ARG A 124       3.535   8.227 -11.512  1.00 48.03           C  
ATOM    930  CD  ARG A 124       4.732   7.314 -11.508  1.00 48.03           C  
ATOM    931  NE  ARG A 124       4.319   5.954 -11.842  1.00 48.03           N  
ATOM    932  NH1 ARG A 124       5.844   5.052 -10.478  1.00 48.03           N  
ATOM    933  NH2 ARG A 124       4.369   3.727 -11.384  1.00 48.03           N  
ATOM    934  CZ  ARG A 124       4.843   4.913 -11.263  1.00 48.03           C  
ATOM    935  N   LEU A 125       4.181  12.727 -11.012  1.00 44.84           N  
ATOM    936  CA  LEU A 125       4.415  14.059 -10.474  1.00 44.84           C  
ATOM    937  C   LEU A 125       3.111  14.868 -10.471  1.00 44.84           C  
ATOM    938  CB  LEU A 125       5.485  14.744 -11.335  1.00 44.84           C  
ATOM    939  O   LEU A 125       2.761  15.501  -9.477  1.00 44.84           O  
ATOM    940  CG  LEU A 125       6.139  15.891 -10.561  1.00 44.84           C  
ATOM    941  CD1 LEU A 125       7.325  15.348  -9.763  1.00 44.84           C  
ATOM    942  CD2 LEU A 125       6.576  16.991 -11.520  1.00 44.84           C  
ATOM    943  N   TRP A 126       2.335  14.758 -11.548  1.00 48.22           N  
ATOM    944  CA  TRP A 126       1.012  15.359 -11.669  1.00 48.22           C  
ATOM    945  C   TRP A 126       0.020  14.806 -10.628  1.00 48.22           C  
ATOM    946  CB  TRP A 126       0.558  15.155 -13.117  1.00 48.22           C  
ATOM    947  O   TRP A 126      -0.716  15.572 -10.001  1.00 48.22           O  
ATOM    948  CG  TRP A 126      -0.796  15.677 -13.439  1.00 48.22           C  
ATOM    949  CD1 TRP A 126      -1.078  16.932 -13.852  1.00 48.22           C  
ATOM    950  CD2 TRP A 126      -2.064  14.964 -13.406  1.00 48.22           C  
ATOM    951  CE2 TRP A 126      -3.094  15.875 -13.785  1.00 48.22           C  
ATOM    952  CE3 TRP A 126      -2.441  13.637 -13.107  1.00 48.22           C  
ATOM    953  NE1 TRP A 126      -2.435  17.049 -14.074  1.00 48.22           N  
ATOM    954  CH2 TRP A 126      -4.788  14.189 -13.467  1.00 48.22           C  
ATOM    955  CZ2 TRP A 126      -4.442  15.503 -13.824  1.00 48.22           C  
ATOM    956  CZ3 TRP A 126      -3.794  13.253 -13.135  1.00 48.22           C  
ATOM    957  N   MET A 127       0.052  13.501 -10.331  1.00 42.12           N  
ATOM    958  CA  MET A 127      -0.760  12.913  -9.253  1.00 42.12           C  
ATOM    959  C   MET A 127      -0.334  13.349  -7.846  1.00 42.12           C  
ATOM    960  CB  MET A 127      -0.763  11.385  -9.345  1.00 42.12           C  
ATOM    961  O   MET A 127      -1.193  13.547  -6.988  1.00 42.12           O  
ATOM    962  CG  MET A 127      -1.610  10.946 -10.533  1.00 42.12           C  
ATOM    963  SD  MET A 127      -2.114   9.220 -10.488  1.00 42.12           S  
ATOM    964  CE  MET A 127      -3.226   9.323 -11.917  1.00 42.12           C  
ATOM    965  N   LEU A 128       0.965  13.549  -7.615  1.00 44.38           N  
ATOM    966  CA  LEU A 128       1.517  14.107  -6.375  1.00 44.38           C  
ATOM    967  C   LEU A 128       1.005  15.525  -6.107  1.00 44.38           C  
ATOM    968  CB  LEU A 128       3.051  14.115  -6.488  1.00 44.38           C  
ATOM    969  O   LEU A 128       0.583  15.826  -4.993  1.00 44.38           O  
ATOM    970  CG  LEU A 128       3.724  13.010  -5.677  1.00 44.38           C  
ATOM    971  CD1 LEU A 128       5.108  12.763  -6.266  1.00 44.38           C  
ATOM    972  CD2 LEU A 128       3.874  13.418  -4.207  1.00 44.38           C  
ATOM    973  N   VAL A 129       0.990  16.371  -7.139  1.00 44.88           N  
ATOM    974  CA  VAL A 129       0.447  17.738  -7.064  1.00 44.88           C  
ATOM    975  C   VAL A 129      -1.082  17.725  -6.891  1.00 44.88           C  
ATOM    976  CB  VAL A 129       0.892  18.542  -8.306  1.00 44.88           C  
ATOM    977  O   VAL A 129      -1.653  18.632  -6.289  1.00 44.88           O  
ATOM    978  CG1 VAL A 129       0.335  19.970  -8.318  1.00 44.88           C  
ATOM    979  CG2 VAL A 129       2.423  18.674  -8.362  1.00 44.88           C  
ATOM    980  N   SER A 130      -1.758  16.665  -7.349  1.00 42.44           N  
ATOM    981  CA  SER A 130      -3.222  16.523  -7.290  1.00 42.44           C  
ATOM    982  C   SER A 130      -3.781  16.150  -5.906  1.00 42.44           C  
ATOM    983  CB  SER A 130      -3.685  15.479  -8.308  1.00 42.44           C  
ATOM    984  O   SER A 130      -4.993  16.259  -5.680  1.00 42.44           O  
ATOM    985  OG  SER A 130      -3.355  15.860  -9.624  1.00 42.44           O  
ATOM    986  N   VAL A 131      -2.943  15.705  -4.961  1.00 45.09           N  
ATOM    987  CA  VAL A 131      -3.368  15.465  -3.572  1.00 45.09           C  
ATOM    988  C   VAL A 131      -3.076  16.716  -2.749  1.00 45.09           C  
ATOM    989  CB  VAL A 131      -2.729  14.206  -2.953  1.00 45.09           C  
ATOM    990  O   VAL A 131      -1.938  16.966  -2.362  1.00 45.09           O  
ATOM    991  CG1 VAL A 131      -3.358  13.931  -1.579  1.00 45.09           C  
ATOM    992  CG2 VAL A 131      -2.976  12.958  -3.809  1.00 45.09           C  
ATOM    993  N   SER A 132      -4.112  17.511  -2.459  1.00 48.16           N  
ATOM    994  CA  SER A 132      -3.915  18.756  -1.712  1.00 48.16           C  
ATOM    995  C   SER A 132      -3.290  18.496  -0.336  1.00 48.16           C  
ATOM    996  CB  SER A 132      -5.192  19.604  -1.612  1.00 48.16           C  
ATOM    997  O   SER A 132      -3.669  17.570   0.390  1.00 48.16           O  
ATOM    998  OG  SER A 132      -6.163  19.051  -0.744  1.00 48.16           O  
ATOM    999  N   ARG A 133      -2.335  19.354   0.039  1.00 50.16           N  
ATOM   1000  CA  ARG A 133      -1.629  19.317   1.330  1.00 50.16           C  
ATOM   1001  C   ARG A 133      -2.594  19.274   2.516  1.00 50.16           C  
ATOM   1002  CB  ARG A 133      -0.713  20.549   1.385  1.00 50.16           C  
ATOM   1003  O   ARG A 133      -2.344  18.577   3.494  1.00 50.16           O  
ATOM   1004  CG  ARG A 133       0.199  20.562   2.615  1.00 50.16           C  
ATOM   1005  CD  ARG A 133       1.124  21.780   2.554  1.00 50.16           C  
ATOM   1006  NE  ARG A 133       1.949  21.877   3.770  1.00 50.16           N  
ATOM   1007  NH1 ARG A 133       2.498  24.094   3.568  1.00 50.16           N  
ATOM   1008  NH2 ARG A 133       3.061  22.960   5.424  1.00 50.16           N  
ATOM   1009  CZ  ARG A 133       2.507  22.974   4.243  1.00 50.16           C  
ATOM   1010  N   GLU A 134      -3.713  19.975   2.393  1.00 48.25           N  
ATOM   1011  CA  GLU A 134      -4.801  20.011   3.370  1.00 48.25           C  
ATOM   1012  C   GLU A 134      -5.475  18.650   3.550  1.00 48.25           C  
ATOM   1013  CB  GLU A 134      -5.844  21.017   2.885  1.00 48.25           C  
ATOM   1014  O   GLU A 134      -5.756  18.261   4.677  1.00 48.25           O  
ATOM   1015  CG  GLU A 134      -5.302  22.454   2.878  1.00 48.25           C  
ATOM   1016  CD  GLU A 134      -6.212  23.416   2.109  1.00 48.25           C  
ATOM   1017  OE1 GLU A 134      -5.811  24.593   2.023  1.00 48.25           O  
ATOM   1018  OE2 GLU A 134      -7.229  22.938   1.555  1.00 48.25           O  
ATOM   1019  N   ARG A 135      -5.680  17.880   2.470  1.00 50.12           N  
ATOM   1020  CA  ARG A 135      -6.267  16.533   2.551  1.00 50.12           C  
ATOM   1021  C   ARG A 135      -5.312  15.539   3.195  1.00 50.12           C  
ATOM   1022  CB  ARG A 135      -6.705  16.040   1.166  1.00 50.12           C  
ATOM   1023  O   ARG A 135      -5.755  14.745   4.016  1.00 50.12           O  
ATOM   1024  CG  ARG A 135      -7.997  16.724   0.702  1.00 50.12           C  
ATOM   1025  CD  ARG A 135      -8.369  16.225  -0.698  1.00 50.12           C  
ATOM   1026  NE  ARG A 135      -9.488  16.998  -1.272  1.00 50.12           N  
ATOM   1027  NH1 ARG A 135     -10.700  15.301  -2.235  1.00 50.12           N  
ATOM   1028  NH2 ARG A 135     -11.349  17.400  -2.528  1.00 50.12           N  
ATOM   1029  CZ  ARG A 135     -10.497  16.565  -2.009  1.00 50.12           C  
ATOM   1030  N   LEU A 136      -4.015  15.605   2.883  1.00 48.69           N  
ATOM   1031  CA  LEU A 136      -3.006  14.799   3.581  1.00 48.69           C  
ATOM   1032  C   LEU A 136      -2.977  15.158   5.069  1.00 48.69           C  
ATOM   1033  CB  LEU A 136      -1.625  14.982   2.926  1.00 48.69           C  
ATOM   1034  O   LEU A 136      -3.135  14.278   5.908  1.00 48.69           O  
ATOM   1035  CG  LEU A 136      -1.465  14.176   1.627  1.00 48.69           C  
ATOM   1036  CD1 LEU A 136      -0.269  14.688   0.827  1.00 48.69           C  
ATOM   1037  CD2 LEU A 136      -1.254  12.685   1.898  1.00 48.69           C  
ATOM   1038  N   ALA A 137      -2.871  16.445   5.404  1.00 46.88           N  
ATOM   1039  CA  ALA A 137      -2.892  16.907   6.788  1.00 46.88           C  
ATOM   1040  C   ALA A 137      -4.186  16.516   7.521  1.00 46.88           C  
ATOM   1041  CB  ALA A 137      -2.676  18.423   6.801  1.00 46.88           C  
ATOM   1042  O   ALA A 137      -4.116  16.141   8.684  1.00 46.88           O  
ATOM   1043  N   MET A 138      -5.342  16.535   6.851  1.00 48.34           N  
ATOM   1044  CA  MET A 138      -6.630  16.113   7.408  1.00 48.34           C  
ATOM   1045  C   MET A 138      -6.695  14.600   7.633  1.00 48.34           C  
ATOM   1046  CB  MET A 138      -7.763  16.595   6.492  1.00 48.34           C  
ATOM   1047  O   MET A 138      -7.139  14.183   8.694  1.00 48.34           O  
ATOM   1048  CG  MET A 138      -9.158  16.318   7.063  1.00 48.34           C  
ATOM   1049  SD  MET A 138     -10.509  16.879   5.989  1.00 48.34           S  
ATOM   1050  CE  MET A 138     -10.456  18.671   6.273  1.00 48.34           C  
ATOM   1051  N   VAL A 139      -6.203  13.773   6.703  1.00 48.78           N  
ATOM   1052  CA  VAL A 139      -6.113  12.313   6.894  1.00 48.78           C  
ATOM   1053  C   VAL A 139      -5.193  11.997   8.071  1.00 48.78           C  
ATOM   1054  CB  VAL A 139      -5.648  11.603   5.605  1.00 48.78           C  
ATOM   1055  O   VAL A 139      -5.573  11.234   8.953  1.00 48.78           O  
ATOM   1056  CG1 VAL A 139      -5.318  10.118   5.822  1.00 48.78           C  
ATOM   1057  CG2 VAL A 139      -6.749  11.656   4.537  1.00 48.78           C  
ATOM   1058  N   PHE A 140      -4.026  12.637   8.152  1.00 49.47           N  
ATOM   1059  CA  PHE A 140      -3.118  12.468   9.287  1.00 49.47           C  
ATOM   1060  C   PHE A 140      -3.713  13.006  10.593  1.00 49.47           C  
ATOM   1061  CB  PHE A 140      -1.753  13.094   8.970  1.00 49.47           C  
ATOM   1062  O   PHE A 140      -3.636  12.331  11.612  1.00 49.47           O  
ATOM   1063  CG  PHE A 140      -0.853  12.164   8.176  1.00 49.47           C  
ATOM   1064  CD1 PHE A 140      -0.128  11.161   8.845  1.00 49.47           C  
ATOM   1065  CD2 PHE A 140      -0.742  12.269   6.776  1.00 49.47           C  
ATOM   1066  CE1 PHE A 140       0.679  10.271   8.115  1.00 49.47           C  
ATOM   1067  CE2 PHE A 140       0.034  11.358   6.043  1.00 49.47           C  
ATOM   1068  CZ  PHE A 140       0.740  10.350   6.715  1.00 49.47           C  
ATOM   1069  N   ALA A 141      -4.375  14.163  10.582  1.00 48.31           N  
ATOM   1070  CA  ALA A 141      -5.063  14.698  11.751  1.00 48.31           C  
ATOM   1071  C   ALA A 141      -6.228  13.801  12.187  1.00 48.31           C  
ATOM   1072  CB  ALA A 141      -5.540  16.125  11.463  1.00 48.31           C  
ATOM   1073  O   ALA A 141      -6.423  13.636  13.382  1.00 48.31           O  
ATOM   1074  N   CYS A 142      -6.963  13.174  11.267  1.00 47.44           N  
ATOM   1075  CA  CYS A 142      -7.972  12.163  11.584  1.00 47.44           C  
ATOM   1076  C   CYS A 142      -7.340  10.901  12.185  1.00 47.44           C  
ATOM   1077  CB  CYS A 142      -8.782  11.821  10.324  1.00 47.44           C  
ATOM   1078  O   CYS A 142      -7.858  10.382  13.168  1.00 47.44           O  
ATOM   1079  SG  CYS A 142     -10.123  13.022  10.089  1.00 47.44           S  
ATOM   1080  N   LEU A 143      -6.202  10.440  11.656  1.00 48.66           N  
ATOM   1081  CA  LEU A 143      -5.458   9.296  12.200  1.00 48.66           C  
ATOM   1082  C   LEU A 143      -4.839   9.592  13.580  1.00 48.66           C  
ATOM   1083  CB  LEU A 143      -4.371   8.876  11.191  1.00 48.66           C  
ATOM   1084  O   LEU A 143      -4.676   8.677  14.384  1.00 48.66           O  
ATOM   1085  CG  LEU A 143      -4.895   8.241   9.888  1.00 48.66           C  
ATOM   1086  CD1 LEU A 143      -3.747   8.092   8.886  1.00 48.66           C  
ATOM   1087  CD2 LEU A 143      -5.505   6.862  10.124  1.00 48.66           C  
ATOM   1088  N   VAL A 144      -4.504  10.857  13.860  1.00 46.53           N  
ATOM   1089  CA  VAL A 144      -3.889  11.309  15.120  1.00 46.53           C  
ATOM   1090  C   VAL A 144      -4.938  11.698  16.171  1.00 46.53           C  
ATOM   1091  CB  VAL A 144      -2.868  12.437  14.854  1.00 46.53           C  
ATOM   1092  O   VAL A 144      -4.872  11.192  17.284  1.00 46.53           O  
ATOM   1093  CG1 VAL A 144      -2.317  13.055  16.146  1.00 46.53           C  
ATOM   1094  CG2 VAL A 144      -1.652  11.912  14.071  1.00 46.53           C  
ATOM   1095  N   LYS A 145      -5.921  12.551  15.842  1.00 40.78           N  
ATOM   1096  CA  LYS A 145      -6.984  13.024  16.759  1.00 40.78           C  
ATOM   1097  C   LYS A 145      -8.099  12.006  16.976  1.00 40.78           C  
ATOM   1098  CB  LYS A 145      -7.638  14.325  16.249  1.00 40.78           C  
ATOM   1099  O   LYS A 145      -8.778  12.052  17.994  1.00 40.78           O  
ATOM   1100  CG  LYS A 145      -6.740  15.566  16.322  1.00 40.78           C  
ATOM   1101  CD  LYS A 145      -7.533  16.814  15.902  1.00 40.78           C  
ATOM   1102  CE  LYS A 145      -6.720  18.088  16.161  1.00 40.78           C  
ATOM   1103  NZ  LYS A 145      -7.493  19.312  15.826  1.00 40.78           N  
ATOM   1104  N   GLY A 146      -8.326  11.115  16.014  1.00 39.09           N  
ATOM   1105  CA  GLY A 146      -9.442  10.176  16.036  1.00 39.09           C  
ATOM   1106  C   GLY A 146      -9.223   8.939  16.901  1.00 39.09           C  
ATOM   1107  O   GLY A 146     -10.003   8.012  16.764  1.00 39.09           O  
ATOM   1108  N   SER A 147      -8.184   8.863  17.742  1.00 43.34           N  
ATOM   1109  CA  SER A 147      -7.905   7.652  18.524  1.00 43.34           C  
ATOM   1110  C   SER A 147      -8.291   7.814  19.999  1.00 43.34           C  
ATOM   1111  CB  SER A 147      -6.459   7.181  18.298  1.00 43.34           C  
ATOM   1112  O   SER A 147      -7.963   8.803  20.645  1.00 43.34           O  
ATOM   1113  OG  SER A 147      -5.516   7.824  19.134  1.00 43.34           O  
ATOM   1114  N   TYR A 148      -8.936   6.814  20.592  1.00 41.66           N  
ATOM   1115  CA  TYR A 148      -9.116   6.741  22.051  1.00 41.66           C  
ATOM   1116  C   TYR A 148      -7.769   6.825  22.813  1.00 41.66           C  
ATOM   1117  CB  TYR A 148      -9.875   5.440  22.339  1.00 41.66           C  
ATOM   1118  O   TYR A 148      -7.689   7.371  23.907  1.00 41.66           O  
ATOM   1119  CG  TYR A 148     -10.008   5.099  23.804  1.00 41.66           C  
ATOM   1120  CD1 TYR A 148      -9.093   4.203  24.387  1.00 41.66           C  
ATOM   1121  CD2 TYR A 148     -11.019   5.691  24.585  1.00 41.66           C  
ATOM   1122  CE1 TYR A 148      -9.187   3.896  25.754  1.00 41.66           C  
ATOM   1123  CE2 TYR A 148     -11.126   5.366  25.951  1.00 41.66           C  
ATOM   1124  OH  TYR A 148     -10.318   4.090  27.834  1.00 41.66           O  
ATOM   1125  CZ  TYR A 148     -10.213   4.458  26.534  1.00 41.66           C  
ATOM   1126  N   TRP A 149      -6.675   6.394  22.177  1.00 40.28           N  
ATOM   1127  CA  TRP A 149      -5.308   6.431  22.708  1.00 40.28           C  
ATOM   1128  C   TRP A 149      -4.689   7.834  22.757  1.00 40.28           C  
ATOM   1129  CB  TRP A 149      -4.447   5.486  21.866  1.00 40.28           C  
ATOM   1130  O   TRP A 149      -3.654   8.021  23.394  1.00 40.28           O  
ATOM   1131  CG  TRP A 149      -4.816   4.042  22.005  1.00 40.28           C  
ATOM   1132  CD1 TRP A 149      -5.890   3.429  21.452  1.00 40.28           C  
ATOM   1133  CD2 TRP A 149      -4.133   3.020  22.794  1.00 40.28           C  
ATOM   1134  CE2 TRP A 149      -4.863   1.802  22.671  1.00 40.28           C  
ATOM   1135  CE3 TRP A 149      -2.975   2.999  23.602  1.00 40.28           C  
ATOM   1136  NE1 TRP A 149      -5.927   2.110  21.854  1.00 40.28           N  
ATOM   1137  CH2 TRP A 149      -3.306   0.628  24.096  1.00 40.28           C  
ATOM   1138  CZ2 TRP A 149      -4.467   0.622  23.305  1.00 40.28           C  
ATOM   1139  CZ3 TRP A 149      -2.565   1.814  24.242  1.00 40.28           C  
ATOM   1140  N   THR A 150      -5.309   8.837  22.129  1.00 40.47           N  
ATOM   1141  CA  THR A 150      -4.865  10.235  22.250  1.00 40.47           C  
ATOM   1142  C   THR A 150      -5.117  10.806  23.648  1.00 40.47           C  
ATOM   1143  CB  THR A 150      -5.439  11.175  21.169  1.00 40.47           C  
ATOM   1144  O   THR A 150      -4.390  11.701  24.060  1.00 40.47           O  
ATOM   1145  CG2 THR A 150      -4.306  11.846  20.399  1.00 40.47           C  
ATOM   1146  OG1 THR A 150      -6.159  10.515  20.160  1.00 40.47           O  
ATOM   1147  N   LEU A 151      -6.050  10.231  24.421  1.00 37.62           N  
ATOM   1148  CA  LEU A 151      -6.219  10.554  25.845  1.00 37.62           C  
ATOM   1149  C   LEU A 151      -5.015  10.124  26.704  1.00 37.62           C  
ATOM   1150  CB  LEU A 151      -7.528   9.920  26.357  1.00 37.62           C  
ATOM   1151  O   LEU A 151      -4.834  10.669  27.785  1.00 37.62           O  
ATOM   1152  CG  LEU A 151      -8.755  10.817  26.110  1.00 37.62           C  
ATOM   1153  CD1 LEU A 151     -10.014   9.981  25.882  1.00 37.62           C  
ATOM   1154  CD2 LEU A 151      -8.999  11.739  27.308  1.00 37.62           C  
ATOM   1155  N   ALA A 152      -4.178   9.198  26.220  1.00 34.31           N  
ATOM   1156  CA  ALA A 152      -2.961   8.752  26.906  1.00 34.31           C  
ATOM   1157  C   ALA A 152      -1.659   9.330  26.308  1.00 34.31           C  
ATOM   1158  CB  ALA A 152      -2.958   7.218  26.907  1.00 34.31           C  
ATOM   1159  O   ALA A 152      -0.602   9.182  26.910  1.00 34.31           O  
ATOM   1160  N   LEU A 153      -1.707   9.972  25.132  1.00 36.78           N  
ATOM   1161  CA  LEU A 153      -0.510  10.429  24.402  1.00 36.78           C  
ATOM   1162  C   LEU A 153      -0.103  11.891  24.660  1.00 36.78           C  
ATOM   1163  CB  LEU A 153      -0.684  10.130  22.899  1.00 36.78           C  
ATOM   1164  O   LEU A 153       0.980  12.282  24.231  1.00 36.78           O  
ATOM   1165  CG  LEU A 153      -0.235   8.706  22.525  1.00 36.78           C  
ATOM   1166  CD1 LEU A 153      -0.876   8.263  21.208  1.00 36.78           C  
ATOM   1167  CD2 LEU A 153       1.282   8.641  22.323  1.00 36.78           C  
ATOM   1168  N   GLY A 154      -0.923  12.694  25.347  1.00 45.25           N  
ATOM   1169  CA  GLY A 154      -0.584  14.081  25.706  1.00 45.25           C  
ATOM   1170  C   GLY A 154      -0.076  14.950  24.536  1.00 45.25           C  
ATOM   1171  O   GLY A 154      -0.413  14.723  23.364  1.00 45.25           O  
ATOM   1172  N   ASP A 155       0.768  15.938  24.855  1.00 40.72           N  
ATOM   1173  CA  ASP A 155       1.349  16.913  23.910  1.00 40.72           C  
ATOM   1174  C   ASP A 155       2.213  16.289  22.794  1.00 40.72           C  
ATOM   1175  CB  ASP A 155       2.168  17.960  24.693  1.00 40.72           C  
ATOM   1176  O   ASP A 155       2.371  16.884  21.726  1.00 40.72           O  
ATOM   1177  CG  ASP A 155       1.300  19.038  25.356  1.00 40.72           C  
ATOM   1178  OD1 ASP A 155       0.274  19.418  24.742  1.00 40.72           O  
ATOM   1179  OD2 ASP A 155       1.667  19.468  26.468  1.00 40.72           O  
ATOM   1180  N   GLN A 156       2.682  15.044  22.952  1.00 38.00           N  
ATOM   1181  CA  GLN A 156       3.506  14.366  21.939  1.00 38.00           C  
ATOM   1182  C   GLN A 156       2.774  14.164  20.605  1.00 38.00           C  
ATOM   1183  CB  GLN A 156       3.969  12.996  22.450  1.00 38.00           C  
ATOM   1184  O   GLN A 156       3.393  14.119  19.541  1.00 38.00           O  
ATOM   1185  CG  GLN A 156       4.900  13.082  23.667  1.00 38.00           C  
ATOM   1186  CD  GLN A 156       5.592  11.755  23.968  1.00 38.00           C  
ATOM   1187  NE2 GLN A 156       6.410  11.703  24.996  1.00 38.00           N  
ATOM   1188  OE1 GLN A 156       5.431  10.749  23.293  1.00 38.00           O  
ATOM   1189  N   SER A 157       1.443  14.067  20.628  1.00 42.19           N  
ATOM   1190  CA  SER A 157       0.634  13.944  19.409  1.00 42.19           C  
ATOM   1191  C   SER A 157       0.712  15.189  18.512  1.00 42.19           C  
ATOM   1192  CB  SER A 157      -0.817  13.637  19.790  1.00 42.19           C  
ATOM   1193  O   SER A 157       0.671  15.072  17.282  1.00 42.19           O  
ATOM   1194  OG  SER A 157      -1.401  14.693  20.530  1.00 42.19           O  
ATOM   1195  N   LYS A 158       0.873  16.372  19.115  1.00 44.53           N  
ATOM   1196  CA  LYS A 158       0.995  17.659  18.425  1.00 44.53           C  
ATOM   1197  C   LYS A 158       2.394  17.829  17.836  1.00 44.53           C  
ATOM   1198  CB  LYS A 158       0.631  18.763  19.426  1.00 44.53           C  
ATOM   1199  O   LYS A 158       2.508  18.163  16.657  1.00 44.53           O  
ATOM   1200  CG  LYS A 158       0.424  20.132  18.767  1.00 44.53           C  
ATOM   1201  CD  LYS A 158       0.071  21.148  19.858  1.00 44.53           C  
ATOM   1202  CE  LYS A 158      -0.060  22.563  19.290  1.00 44.53           C  
ATOM   1203  NZ  LYS A 158      -0.208  23.543  20.394  1.00 44.53           N  
ATOM   1204  N   ASP A 159       3.428  17.471  18.594  1.00 42.75           N  
ATOM   1205  CA  ASP A 159       4.824  17.531  18.145  1.00 42.75           C  
ATOM   1206  C   ASP A 159       5.116  16.550  17.003  1.00 42.75           C  
ATOM   1207  CB  ASP A 159       5.757  17.242  19.329  1.00 42.75           C  
ATOM   1208  O   ASP A 159       5.798  16.894  16.034  1.00 42.75           O  
ATOM   1209  CG  ASP A 159       5.801  18.372  20.360  1.00 42.75           C  
ATOM   1210  OD1 ASP A 159       5.364  19.493  20.017  1.00 42.75           O  
ATOM   1211  OD2 ASP A 159       6.298  18.085  21.466  1.00 42.75           O  
ATOM   1212  N   VAL A 160       4.551  15.337  17.049  1.00 45.22           N  
ATOM   1213  CA  VAL A 160       4.681  14.356  15.958  1.00 45.22           C  
ATOM   1214  C   VAL A 160       3.973  14.848  14.693  1.00 45.22           C  
ATOM   1215  CB  VAL A 160       4.169  12.970  16.400  1.00 45.22           C  
ATOM   1216  O   VAL A 160       4.529  14.736  13.598  1.00 45.22           O  
ATOM   1217  CG1 VAL A 160       4.128  11.958  15.243  1.00 45.22           C  
ATOM   1218  CG2 VAL A 160       5.088  12.369  17.471  1.00 45.22           C  
ATOM   1219  N   ALA A 161       2.781  15.438  14.822  1.00 46.09           N  
ATOM   1220  CA  ALA A 161       2.052  16.008  13.691  1.00 46.09           C  
ATOM   1221  C   ALA A 161       2.771  17.231  13.090  1.00 46.09           C  
ATOM   1222  CB  ALA A 161       0.630  16.350  14.150  1.00 46.09           C  
ATOM   1223  O   ALA A 161       2.828  17.368  11.865  1.00 46.09           O  
ATOM   1224  N   GLU A 162       3.362  18.095  13.919  1.00 49.88           N  
ATOM   1225  CA  GLU A 162       4.109  19.271  13.464  1.00 49.88           C  
ATOM   1226  C   GLU A 162       5.452  18.887  12.822  1.00 49.88           C  
ATOM   1227  CB  GLU A 162       4.287  20.266  14.623  1.00 49.88           C  
ATOM   1228  O   GLU A 162       5.771  19.355  11.724  1.00 49.88           O  
ATOM   1229  CG  GLU A 162       4.769  21.612  14.060  1.00 49.88           C  
ATOM   1230  CD  GLU A 162       4.955  22.721  15.101  1.00 49.88           C  
ATOM   1231  OE1 GLU A 162       5.757  23.634  14.766  1.00 49.88           O  
ATOM   1232  OE2 GLU A 162       4.277  22.675  16.148  1.00 49.88           O  
ATOM   1233  N   SER A 163       6.200  17.965  13.438  1.00 45.81           N  
ATOM   1234  CA  SER A 163       7.438  17.401  12.881  1.00 45.81           C  
ATOM   1235  C   SER A 163       7.180  16.719  11.537  1.00 45.81           C  
ATOM   1236  CB  SER A 163       8.042  16.403  13.876  1.00 45.81           C  
ATOM   1237  O   SER A 163       7.920  16.923  10.572  1.00 45.81           O  
ATOM   1238  OG  SER A 163       9.326  15.962  13.457  1.00 45.81           O  
ATOM   1239  N   PHE A 164       6.082  15.970  11.422  1.00 46.19           N  
ATOM   1240  CA  PHE A 164       5.673  15.337  10.173  1.00 46.19           C  
ATOM   1241  C   PHE A 164       5.225  16.357   9.120  1.00 46.19           C  
ATOM   1242  CB  PHE A 164       4.572  14.321  10.469  1.00 46.19           C  
ATOM   1243  O   PHE A 164       5.652  16.266   7.973  1.00 46.19           O  
ATOM   1244  CG  PHE A 164       4.187  13.507   9.258  1.00 46.19           C  
ATOM   1245  CD1 PHE A 164       3.095  13.891   8.458  1.00 46.19           C  
ATOM   1246  CD2 PHE A 164       4.918  12.351   8.939  1.00 46.19           C  
ATOM   1247  CE1 PHE A 164       2.750  13.131   7.329  1.00 46.19           C  
ATOM   1248  CE2 PHE A 164       4.549  11.584   7.825  1.00 46.19           C  
ATOM   1249  CZ  PHE A 164       3.490  11.985   7.000  1.00 46.19           C  
ATOM   1250  N   SER A 165       4.437  17.370   9.492  1.00 44.62           N  
ATOM   1251  CA  SER A 165       4.041  18.465   8.594  1.00 44.62           C  
ATOM   1252  C   SER A 165       5.258  19.218   8.046  1.00 44.62           C  
ATOM   1253  CB  SER A 165       3.110  19.427   9.337  1.00 44.62           C  
ATOM   1254  O   SER A 165       5.312  19.515   6.849  1.00 44.62           O  
ATOM   1255  OG  SER A 165       2.662  20.477   8.492  1.00 44.62           O  
ATOM   1256  N   ARG A 166       6.282  19.456   8.883  1.00 49.38           N  
ATOM   1257  CA  ARG A 166       7.579  19.988   8.435  1.00 49.38           C  
ATOM   1258  C   ARG A 166       8.280  19.036   7.479  1.00 49.38           C  
ATOM   1259  CB  ARG A 166       8.511  20.309   9.613  1.00 49.38           C  
ATOM   1260  O   ARG A 166       8.698  19.489   6.420  1.00 49.38           O  
ATOM   1261  CG  ARG A 166       8.222  21.686  10.210  1.00 49.38           C  
ATOM   1262  CD  ARG A 166       9.264  22.048  11.275  1.00 49.38           C  
ATOM   1263  NE  ARG A 166       8.748  23.107  12.158  1.00 49.38           N  
ATOM   1264  NH1 ARG A 166      10.662  23.554  13.354  1.00 49.38           N  
ATOM   1265  NH2 ARG A 166       8.709  24.469  13.962  1.00 49.38           N  
ATOM   1266  CZ  ARG A 166       9.383  23.710  13.145  1.00 49.38           C  
ATOM   1267  N   ARG A 167       8.375  17.741   7.795  1.00 44.66           N  
ATOM   1268  CA  ARG A 167       9.004  16.755   6.897  1.00 44.66           C  
ATOM   1269  C   ARG A 167       8.287  16.689   5.553  1.00 44.66           C  
ATOM   1270  CB  ARG A 167       9.079  15.369   7.550  1.00 44.66           C  
ATOM   1271  O   ARG A 167       8.945  16.807   4.531  1.00 44.66           O  
ATOM   1272  CG  ARG A 167      10.147  15.300   8.649  1.00 44.66           C  
ATOM   1273  CD  ARG A 167      10.181  13.891   9.253  1.00 44.66           C  
ATOM   1274  NE  ARG A 167      10.687  13.904  10.636  1.00 44.66           N  
ATOM   1275  NH1 ARG A 167      11.417  11.721  10.748  1.00 44.66           N  
ATOM   1276  NH2 ARG A 167      11.538  13.029  12.550  1.00 44.66           N  
ATOM   1277  CZ  ARG A 167      11.213  12.887  11.298  1.00 44.66           C  
ATOM   1278  N   VAL A 168       6.961  16.590   5.529  1.00 44.38           N  
ATOM   1279  CA  VAL A 168       6.171  16.602   4.287  1.00 44.38           C  
ATOM   1280  C   VAL A 168       6.389  17.898   3.509  1.00 44.38           C  
ATOM   1281  CB  VAL A 168       4.675  16.380   4.582  1.00 44.38           C  
ATOM   1282  O   VAL A 168       6.547  17.841   2.296  1.00 44.38           O  
ATOM   1283  CG1 VAL A 168       3.788  16.557   3.341  1.00 44.38           C  
ATOM   1284  CG2 VAL A 168       4.439  14.956   5.094  1.00 44.38           C  
ATOM   1285  N   LYS A 169       6.465  19.057   4.180  1.00 47.56           N  
ATOM   1286  CA  LYS A 169       6.769  20.343   3.533  1.00 47.56           C  
ATOM   1287  C   LYS A 169       8.160  20.328   2.893  1.00 47.56           C  
ATOM   1288  CB  LYS A 169       6.606  21.493   4.541  1.00 47.56           C  
ATOM   1289  O   LYS A 169       8.270  20.621   1.707  1.00 47.56           O  
ATOM   1290  CG  LYS A 169       6.689  22.876   3.875  1.00 47.56           C  
ATOM   1291  CD  LYS A 169       6.608  24.009   4.912  1.00 47.56           C  
ATOM   1292  CE  LYS A 169       6.661  25.373   4.206  1.00 47.56           C  
ATOM   1293  NZ  LYS A 169       6.698  26.519   5.157  1.00 47.56           N  
ATOM   1294  N   VAL A 170       9.192  19.946   3.643  1.00 45.38           N  
ATOM   1295  CA  VAL A 170      10.574  19.858   3.147  1.00 45.38           C  
ATOM   1296  C   VAL A 170      10.653  18.897   1.966  1.00 45.38           C  
ATOM   1297  CB  VAL A 170      11.539  19.445   4.276  1.00 45.38           C  
ATOM   1298  O   VAL A 170      11.129  19.283   0.906  1.00 45.38           O  
ATOM   1299  CG1 VAL A 170      12.955  19.156   3.763  1.00 45.38           C  
ATOM   1300  CG2 VAL A 170      11.651  20.567   5.318  1.00 45.38           C  
ATOM   1301  N   TRP A 171      10.095  17.694   2.094  1.00 44.53           N  
ATOM   1302  CA  TRP A 171      10.098  16.713   1.015  1.00 44.53           C  
ATOM   1303  C   TRP A 171       9.293  17.184  -0.197  1.00 44.53           C  
ATOM   1304  CB  TRP A 171       9.655  15.346   1.544  1.00 44.53           C  
ATOM   1305  O   TRP A 171       9.792  17.072  -1.305  1.00 44.53           O  
ATOM   1306  CG  TRP A 171      10.728  14.647   2.325  1.00 44.53           C  
ATOM   1307  CD1 TRP A 171      10.774  14.458   3.664  1.00 44.53           C  
ATOM   1308  CD2 TRP A 171      11.945  14.031   1.805  1.00 44.53           C  
ATOM   1309  CE2 TRP A 171      12.698  13.514   2.901  1.00 44.53           C  
ATOM   1310  CE3 TRP A 171      12.480  13.846   0.513  1.00 44.53           C  
ATOM   1311  NE1 TRP A 171      11.947  13.820   4.011  1.00 44.53           N  
ATOM   1312  CH2 TRP A 171      14.422  12.677   1.433  1.00 44.53           C  
ATOM   1313  CZ2 TRP A 171      13.919  12.849   2.733  1.00 44.53           C  
ATOM   1314  CZ3 TRP A 171      13.703  13.174   0.331  1.00 44.53           C  
ATOM   1315  N   SER A 172       8.122  17.806  -0.032  1.00 43.34           N  
ATOM   1316  CA  SER A 172       7.361  18.360  -1.165  1.00 43.34           C  
ATOM   1317  C   SER A 172       8.140  19.430  -1.943  1.00 43.34           C  
ATOM   1318  CB  SER A 172       6.002  18.900  -0.703  1.00 43.34           C  
ATOM   1319  O   SER A 172       8.099  19.436  -3.171  1.00 43.34           O  
ATOM   1320  OG  SER A 172       6.105  20.037   0.138  1.00 43.34           O  
ATOM   1321  N   VAL A 173       8.909  20.276  -1.246  1.00 45.81           N  
ATOM   1322  CA  VAL A 173       9.787  21.285  -1.860  1.00 45.81           C  
ATOM   1323  C   VAL A 173      10.971  20.622  -2.557  1.00 45.81           C  
ATOM   1324  CB  VAL A 173      10.266  22.305  -0.809  1.00 45.81           C  
ATOM   1325  O   VAL A 173      11.254  20.959  -3.701  1.00 45.81           O  
ATOM   1326  CG1 VAL A 173      11.330  23.267  -1.352  1.00 45.81           C  
ATOM   1327  CG2 VAL A 173       9.088  23.158  -0.317  1.00 45.81           C  
ATOM   1328  N   VAL A 174      11.616  19.642  -1.917  1.00 44.31           N  
ATOM   1329  CA  VAL A 174      12.699  18.851  -2.524  1.00 44.31           C  
ATOM   1330  C   VAL A 174      12.214  18.148  -3.792  1.00 44.31           C  
ATOM   1331  CB  VAL A 174      13.270  17.841  -1.506  1.00 44.31           C  
ATOM   1332  O   VAL A 174      12.942  18.097  -4.770  1.00 44.31           O  
ATOM   1333  CG1 VAL A 174      14.238  16.826  -2.128  1.00 44.31           C  
ATOM   1334  CG2 VAL A 174      14.038  18.568  -0.393  1.00 44.31           C  
ATOM   1335  N   CYS A 175      10.972  17.668  -3.821  1.00 44.62           N  
ATOM   1336  CA  CYS A 175      10.409  16.966  -4.976  1.00 44.62           C  
ATOM   1337  C   CYS A 175      10.014  17.907  -6.104  1.00 44.62           C  
ATOM   1338  CB  CYS A 175       9.210  16.149  -4.518  1.00 44.62           C  
ATOM   1339  O   CYS A 175      10.239  17.587  -7.265  1.00 44.62           O  
ATOM   1340  SG  CYS A 175       9.888  14.990  -3.327  1.00 44.62           S  
ATOM   1341  N   PHE A 176       9.465  19.075  -5.768  1.00 44.31           N  
ATOM   1342  CA  PHE A 176       9.223  20.134  -6.740  1.00 44.31           C  
ATOM   1343  C   PHE A 176      10.538  20.625  -7.357  1.00 44.31           C  
ATOM   1344  CB  PHE A 176       8.466  21.274  -6.052  1.00 44.31           C  
ATOM   1345  O   PHE A 176      10.645  20.705  -8.576  1.00 44.31           O  
ATOM   1346  CG  PHE A 176       8.192  22.437  -6.980  1.00 44.31           C  
ATOM   1347  CD1 PHE A 176       9.040  23.561  -6.979  1.00 44.31           C  
ATOM   1348  CD2 PHE A 176       7.117  22.370  -7.887  1.00 44.31           C  
ATOM   1349  CE1 PHE A 176       8.807  24.618  -7.876  1.00 44.31           C  
ATOM   1350  CE2 PHE A 176       6.885  23.429  -8.782  1.00 44.31           C  
ATOM   1351  CZ  PHE A 176       7.730  24.552  -8.776  1.00 44.31           C  
ATOM   1352  N   ALA A 177      11.557  20.877  -6.530  1.00 42.94           N  
ATOM   1353  CA  ALA A 177      12.883  21.276  -6.984  1.00 42.94           C  
ATOM   1354  C   ALA A 177      13.528  20.179  -7.842  1.00 42.94           C  
ATOM   1355  CB  ALA A 177      13.739  21.635  -5.765  1.00 42.94           C  
ATOM   1356  O   ALA A 177      13.943  20.457  -8.956  1.00 42.94           O  
ATOM   1357  N   ALA A 178      13.519  18.924  -7.389  1.00 43.28           N  
ATOM   1358  CA  ALA A 178      14.049  17.787  -8.138  1.00 43.28           C  
ATOM   1359  C   ALA A 178      13.353  17.602  -9.495  1.00 43.28           C  
ATOM   1360  CB  ALA A 178      13.900  16.529  -7.272  1.00 43.28           C  
ATOM   1361  O   ALA A 178      14.011  17.330 -10.498  1.00 43.28           O  
ATOM   1362  N   ALA A 179      12.034  17.788  -9.552  1.00 44.12           N  
ATOM   1363  CA  ALA A 179      11.272  17.697 -10.789  1.00 44.12           C  
ATOM   1364  C   ALA A 179      11.527  18.874 -11.736  1.00 44.12           C  
ATOM   1365  CB  ALA A 179       9.801  17.606 -10.426  1.00 44.12           C  
ATOM   1366  O   ALA A 179      11.676  18.665 -12.938  1.00 44.12           O  
ATOM   1367  N   LEU A 180      11.632  20.094 -11.205  1.00 44.34           N  
ATOM   1368  CA  LEU A 180      12.008  21.275 -11.977  1.00 44.34           C  
ATOM   1369  C   LEU A 180      13.428  21.131 -12.536  1.00 44.34           C  
ATOM   1370  CB  LEU A 180      11.867  22.513 -11.076  1.00 44.34           C  
ATOM   1371  O   LEU A 180      13.655  21.388 -13.712  1.00 44.34           O  
ATOM   1372  CG  LEU A 180      12.163  23.845 -11.786  1.00 44.34           C  
ATOM   1373  CD1 LEU A 180      11.193  24.114 -12.939  1.00 44.34           C  
ATOM   1374  CD2 LEU A 180      12.039  24.989 -10.779  1.00 44.34           C  
ATOM   1375  N   THR A 181      14.368  20.647 -11.725  1.00 42.69           N  
ATOM   1376  CA  THR A 181      15.737  20.342 -12.148  1.00 42.69           C  
ATOM   1377  C   THR A 181      15.765  19.223 -13.191  1.00 42.69           C  
ATOM   1378  CB  THR A 181      16.605  19.984 -10.931  1.00 42.69           C  
ATOM   1379  O   THR A 181      16.517  19.333 -14.151  1.00 42.69           O  
ATOM   1380  CG2 THR A 181      18.078  19.796 -11.274  1.00 42.69           C  
ATOM   1381  OG1 THR A 181      16.577  21.028  -9.988  1.00 42.69           O  
ATOM   1382  N   SER A 182      14.906  18.201 -13.076  1.00 42.16           N  
ATOM   1383  CA  SER A 182      14.757  17.142 -14.092  1.00 42.16           C  
ATOM   1384  C   SER A 182      14.257  17.700 -15.418  1.00 42.16           C  
ATOM   1385  CB  SER A 182      13.755  16.069 -13.659  1.00 42.16           C  
ATOM   1386  O   SER A 182      14.788  17.370 -16.471  1.00 42.16           O  
ATOM   1387  OG  SER A 182      14.134  15.463 -12.449  1.00 42.16           O  
ATOM   1388  N   TRP A 183      13.252  18.574 -15.367  1.00 43.94           N  
ATOM   1389  CA  TRP A 183      12.714  19.238 -16.546  1.00 43.94           C  
ATOM   1390  C   TRP A 183      13.762  20.143 -17.205  1.00 43.94           C  
ATOM   1391  CB  TRP A 183      11.455  20.004 -16.134  1.00 43.94           C  
ATOM   1392  O   TRP A 183      13.955  20.075 -18.415  1.00 43.94           O  
ATOM   1393  CG  TRP A 183      10.755  20.678 -17.266  1.00 43.94           C  
ATOM   1394  CD1 TRP A 183       9.851  20.100 -18.087  1.00 43.94           C  
ATOM   1395  CD2 TRP A 183      10.929  22.042 -17.754  1.00 43.94           C  
ATOM   1396  CE2 TRP A 183      10.086  22.222 -18.889  1.00 43.94           C  
ATOM   1397  CE3 TRP A 183      11.720  23.141 -17.357  1.00 43.94           C  
ATOM   1398  NE1 TRP A 183       9.449  21.010 -19.044  1.00 43.94           N  
ATOM   1399  CH2 TRP A 183      10.834  24.503 -19.181  1.00 43.94           C  
ATOM   1400  CZ2 TRP A 183      10.031  23.429 -19.600  1.00 43.94           C  
ATOM   1401  CZ3 TRP A 183      11.673  24.359 -18.062  1.00 43.94           C  
ATOM   1402  N   LEU A 184      14.505  20.923 -16.413  1.00 43.22           N  
ATOM   1403  CA  LEU A 184      15.582  21.781 -16.909  1.00 43.22           C  
ATOM   1404  C   LEU A 184      16.729  20.966 -17.517  1.00 43.22           C  
ATOM   1405  CB  LEU A 184      16.088  22.695 -15.779  1.00 43.22           C  
ATOM   1406  O   LEU A 184      17.146  21.267 -18.628  1.00 43.22           O  
ATOM   1407  CG  LEU A 184      15.113  23.821 -15.386  1.00 43.22           C  
ATOM   1408  CD1 LEU A 184      15.607  24.514 -14.117  1.00 43.22           C  
ATOM   1409  CD2 LEU A 184      14.979  24.878 -16.485  1.00 43.22           C  
ATOM   1410  N   LEU A 185      17.200  19.908 -16.850  1.00 43.41           N  
ATOM   1411  CA  LEU A 185      18.239  19.016 -17.380  1.00 43.41           C  
ATOM   1412  C   LEU A 185      17.792  18.298 -18.654  1.00 43.41           C  
ATOM   1413  CB  LEU A 185      18.631  17.986 -16.309  1.00 43.41           C  
ATOM   1414  O   LEU A 185      18.612  18.084 -19.540  1.00 43.41           O  
ATOM   1415  CG  LEU A 185      19.646  18.539 -15.296  1.00 43.41           C  
ATOM   1416  CD1 LEU A 185      19.637  17.679 -14.038  1.00 43.41           C  
ATOM   1417  CD2 LEU A 185      21.068  18.510 -15.868  1.00 43.41           C  
ATOM   1418  N   LEU A 186      16.506  17.967 -18.779  1.00 44.09           N  
ATOM   1419  CA  LEU A 186      15.945  17.372 -19.988  1.00 44.09           C  
ATOM   1420  C   LEU A 186      15.912  18.366 -21.151  1.00 44.09           C  
ATOM   1421  CB  LEU A 186      14.524  16.879 -19.692  1.00 44.09           C  
ATOM   1422  O   LEU A 186      16.332  18.034 -22.255  1.00 44.09           O  
ATOM   1423  CG  LEU A 186      14.040  15.922 -20.789  1.00 44.09           C  
ATOM   1424  CD1 LEU A 186      14.399  14.496 -20.398  1.00 44.09           C  
ATOM   1425  CD2 LEU A 186      12.541  16.069 -21.011  1.00 44.09           C  
ATOM   1426  N   VAL A 187      15.433  19.588 -20.907  1.00 43.75           N  
ATOM   1427  CA  VAL A 187      15.403  20.655 -21.916  1.00 43.75           C  
ATOM   1428  C   VAL A 187      16.827  20.999 -22.351  1.00 43.75           C  
ATOM   1429  CB  VAL A 187      14.644  21.885 -21.379  1.00 43.75           C  
ATOM   1430  O   VAL A 187      17.100  21.064 -23.546  1.00 43.75           O  
ATOM   1431  CG1 VAL A 187      14.776  23.106 -22.298  1.00 43.75           C  
ATOM   1432  CG2 VAL A 187      13.145  21.582 -21.249  1.00 43.75           C  
ATOM   1433  N   PHE A 188      17.759  21.131 -21.405  1.00 43.12           N  
ATOM   1434  CA  PHE A 188      19.171  21.362 -21.706  1.00 43.12           C  
ATOM   1435  C   PHE A 188      19.814  20.178 -22.435  1.00 43.12           C  
ATOM   1436  CB  PHE A 188      19.940  21.716 -20.425  1.00 43.12           C  
ATOM   1437  O   PHE A 188      20.490  20.393 -23.434  1.00 43.12           O  
ATOM   1438  CG  PHE A 188      20.032  23.210 -20.179  1.00 43.12           C  
ATOM   1439  CD1 PHE A 188      21.102  23.929 -20.743  1.00 43.12           C  
ATOM   1440  CD2 PHE A 188      19.063  23.893 -19.419  1.00 43.12           C  
ATOM   1441  CE1 PHE A 188      21.212  25.314 -20.537  1.00 43.12           C  
ATOM   1442  CE2 PHE A 188      19.171  25.279 -19.213  1.00 43.12           C  
ATOM   1443  CZ  PHE A 188      20.247  25.990 -19.771  1.00 43.12           C  
ATOM   1444  N   GLY A 189      19.577  18.938 -22.003  1.00 42.03           N  
ATOM   1445  CA  GLY A 189      20.101  17.732 -22.648  1.00 42.03           C  
ATOM   1446  C   GLY A 189      19.559  17.532 -24.065  1.00 42.03           C  
ATOM   1447  O   GLY A 189      20.315  17.172 -24.962  1.00 42.03           O  
ATOM   1448  N   TYR A 190      18.281  17.843 -24.300  1.00 40.84           N  
ATOM   1449  CA  TYR A 190      17.673  17.829 -25.630  1.00 40.84           C  
ATOM   1450  C   TYR A 190      18.231  18.941 -26.524  1.00 40.84           C  
ATOM   1451  CB  TYR A 190      16.149  17.942 -25.502  1.00 40.84           C  
ATOM   1452  O   TYR A 190      18.579  18.674 -27.669  1.00 40.84           O  
ATOM   1453  CG  TYR A 190      15.426  17.933 -26.837  1.00 40.84           C  
ATOM   1454  CD1 TYR A 190      15.047  19.146 -27.446  1.00 40.84           C  
ATOM   1455  CD2 TYR A 190      15.154  16.710 -27.480  1.00 40.84           C  
ATOM   1456  CE1 TYR A 190      14.392  19.138 -28.694  1.00 40.84           C  
ATOM   1457  CE2 TYR A 190      14.500  16.697 -28.726  1.00 40.84           C  
ATOM   1458  OH  TYR A 190      13.485  17.889 -30.536  1.00 40.84           O  
ATOM   1459  CZ  TYR A 190      14.118  17.910 -29.335  1.00 40.84           C  
ATOM   1460  N   ILE A 191      18.367  20.174 -26.021  1.00 41.56           N  
ATOM   1461  CA  ILE A 191      18.916  21.300 -26.796  1.00 41.56           C  
ATOM   1462  C   ILE A 191      20.393  21.064 -27.128  1.00 41.56           C  
ATOM   1463  CB  ILE A 191      18.690  22.640 -26.056  1.00 41.56           C  
ATOM   1464  O   ILE A 191      20.790  21.244 -28.278  1.00 41.56           O  
ATOM   1465  CG1 ILE A 191      17.186  22.999 -26.080  1.00 41.56           C  
ATOM   1466  CG2 ILE A 191      19.505  23.787 -26.690  1.00 41.56           C  
ATOM   1467  CD1 ILE A 191      16.816  24.181 -25.175  1.00 41.56           C  
ATOM   1468  N   ILE A 192      21.196  20.624 -26.156  1.00 41.22           N  
ATOM   1469  CA  ILE A 192      22.609  20.299 -26.365  1.00 41.22           C  
ATOM   1470  C   ILE A 192      22.726  19.103 -27.305  1.00 41.22           C  
ATOM   1471  CB  ILE A 192      23.351  20.090 -25.025  1.00 41.22           C  
ATOM   1472  O   ILE A 192      23.446  19.215 -28.286  1.00 41.22           O  
ATOM   1473  CG1 ILE A 192      23.434  21.438 -24.267  1.00 41.22           C  
ATOM   1474  CG2 ILE A 192      24.770  19.531 -25.257  1.00 41.22           C  
ATOM   1475  CD1 ILE A 192      23.946  21.317 -22.826  1.00 41.22           C  
ATOM   1476  N   GLY A 193      21.972  18.018 -27.097  1.00 38.59           N  
ATOM   1477  CA  GLY A 193      21.974  16.842 -27.974  1.00 38.59           C  
ATOM   1478  C   GLY A 193      21.496  17.134 -29.402  1.00 38.59           C  
ATOM   1479  O   GLY A 193      22.053  16.600 -30.360  1.00 38.59           O  
ATOM   1480  N   ALA A 194      20.523  18.033 -29.578  1.00 34.19           N  
ATOM   1481  CA  ALA A 194      20.084  18.520 -30.886  1.00 34.19           C  
ATOM   1482  C   ALA A 194      21.150  19.397 -31.566  1.00 34.19           C  
ATOM   1483  CB  ALA A 194      18.762  19.281 -30.717  1.00 34.19           C  
ATOM   1484  O   ALA A 194      21.347  19.300 -32.778  1.00 34.19           O  
ATOM   1485  N   GLN A 195      21.871  20.217 -30.794  1.00 33.12           N  
ATOM   1486  CA  GLN A 195      23.035  20.973 -31.265  1.00 33.12           C  
ATOM   1487  C   GLN A 195      24.198  20.035 -31.624  1.00 33.12           C  
ATOM   1488  CB  GLN A 195      23.453  21.999 -30.196  1.00 33.12           C  
ATOM   1489  O   GLN A 195      24.793  20.197 -32.683  1.00 33.12           O  
ATOM   1490  CG  GLN A 195      22.504  23.210 -30.084  1.00 33.12           C  
ATOM   1491  CD  GLN A 195      22.954  24.445 -30.863  1.00 33.12           C  
ATOM   1492  NE2 GLN A 195      22.159  25.492 -30.896  1.00 33.12           N  
ATOM   1493  OE1 GLN A 195      24.014  24.519 -31.451  1.00 33.12           O  
ATOM   1494  N   THR A 196      24.472  18.994 -30.829  1.00 35.06           N  
ATOM   1495  CA  THR A 196      25.543  18.026 -31.124  1.00 35.06           C  
ATOM   1496  C   THR A 196      25.206  17.192 -32.360  1.00 35.06           C  
ATOM   1497  CB  THR A 196      25.903  17.087 -29.952  1.00 35.06           C  
ATOM   1498  O   THR A 196      26.056  17.041 -33.227  1.00 35.06           O  
ATOM   1499  CG2 THR A 196      27.413  17.004 -29.774  1.00 35.06           C  
ATOM   1500  OG1 THR A 196      25.420  17.487 -28.696  1.00 35.06           O  
ATOM   1501  N   ARG A 197      23.952  16.740 -32.529  1.00 35.16           N  
ATOM   1502  CA  ARG A 197      23.483  16.090 -33.772  1.00 35.16           C  
ATOM   1503  C   ARG A 197      23.612  16.991 -35.004  1.00 35.16           C  
ATOM   1504  CB  ARG A 197      22.024  15.617 -33.630  1.00 35.16           C  
ATOM   1505  O   ARG A 197      23.895  16.490 -36.085  1.00 35.16           O  
ATOM   1506  CG  ARG A 197      21.913  14.176 -33.110  1.00 35.16           C  
ATOM   1507  CD  ARG A 197      20.440  13.742 -33.058  1.00 35.16           C  
ATOM   1508  NE  ARG A 197      20.296  12.292 -32.815  1.00 35.16           N  
ATOM   1509  NH1 ARG A 197      17.996  12.203 -32.758  1.00 35.16           N  
ATOM   1510  NH2 ARG A 197      19.169  10.316 -32.609  1.00 35.16           N  
ATOM   1511  CZ  ARG A 197      19.160  11.614 -32.725  1.00 35.16           C  
ATOM   1512  N   ARG A 198      23.424  18.309 -34.862  1.00 33.06           N  
ATOM   1513  CA  ARG A 198      23.668  19.268 -35.955  1.00 33.06           C  
ATOM   1514  C   ARG A 198      25.151  19.412 -36.299  1.00 33.06           C  
ATOM   1515  CB  ARG A 198      23.065  20.642 -35.632  1.00 33.06           C  
ATOM   1516  O   ARG A 198      25.457  19.591 -37.469  1.00 33.06           O  
ATOM   1517  CG  ARG A 198      21.596  20.735 -36.052  1.00 33.06           C  
ATOM   1518  CD  ARG A 198      21.098  22.162 -35.811  1.00 33.06           C  
ATOM   1519  NE  ARG A 198      19.724  22.351 -36.309  1.00 33.06           N  
ATOM   1520  NH1 ARG A 198      19.470  24.518 -35.600  1.00 33.06           N  
ATOM   1521  NH2 ARG A 198      17.803  23.515 -36.697  1.00 33.06           N  
ATOM   1522  CZ  ARG A 198      19.007  23.456 -36.200  1.00 33.06           C  
ATOM   1523  N   VAL A 199      26.045  19.317 -35.316  1.00 30.48           N  
ATOM   1524  CA  VAL A 199      27.501  19.357 -35.537  1.00 30.48           C  
ATOM   1525  C   VAL A 199      28.012  18.040 -36.145  1.00 30.48           C  
ATOM   1526  CB  VAL A 199      28.230  19.738 -34.231  1.00 30.48           C  
ATOM   1527  O   VAL A 199      28.841  18.081 -37.046  1.00 30.48           O  
ATOM   1528  CG1 VAL A 199      29.755  19.706 -34.371  1.00 30.48           C  
ATOM   1529  CG2 VAL A 199      27.858  21.165 -33.793  1.00 30.48           C  
ATOM   1530  N   PHE A 200      27.467  16.887 -35.737  1.00 29.70           N  
ATOM   1531  CA  PHE A 200      27.848  15.565 -36.262  1.00 29.70           C  
ATOM   1532  C   PHE A 200      27.307  15.245 -37.667  1.00 29.70           C  
ATOM   1533  CB  PHE A 200      27.425  14.471 -35.266  1.00 29.70           C  
ATOM   1534  O   PHE A 200      27.877  14.405 -38.349  1.00 29.70           O  
ATOM   1535  CG  PHE A 200      28.326  14.346 -34.052  1.00 29.70           C  
ATOM   1536  CD1 PHE A 200      29.680  14.004 -34.221  1.00 29.70           C  
ATOM   1537  CD2 PHE A 200      27.823  14.533 -32.750  1.00 29.70           C  
ATOM   1538  CE1 PHE A 200      30.529  13.909 -33.105  1.00 29.70           C  
ATOM   1539  CE2 PHE A 200      28.667  14.393 -31.634  1.00 29.70           C  
ATOM   1540  CZ  PHE A 200      30.026  14.094 -31.811  1.00 29.70           C  
ATOM   1541  N   ASN A 201      26.251  15.918 -38.135  1.00 32.56           N  
ATOM   1542  CA  ASN A 201      25.712  15.728 -39.491  1.00 32.56           C  
ATOM   1543  C   ASN A 201      26.436  16.550 -40.577  1.00 32.56           C  
ATOM   1544  CB  ASN A 201      24.185  15.950 -39.477  1.00 32.56           C  
ATOM   1545  O   ASN A 201      25.915  16.700 -41.683  1.00 32.56           O  
ATOM   1546  CG  ASN A 201      23.390  14.706 -39.120  1.00 32.56           C  
ATOM   1547  ND2 ASN A 201      22.109  14.855 -38.878  1.00 32.56           N  
ATOM   1548  OD1 ASN A 201      23.852  13.582 -39.094  1.00 32.56           O  
ATOM   1549  N   PHE A 202      27.627  17.086 -40.294  1.00 30.11           N  
ATOM   1550  CA  PHE A 202      28.501  17.593 -41.349  1.00 30.11           C  
ATOM   1551  C   PHE A 202      29.268  16.415 -41.982  1.00 30.11           C  
ATOM   1552  CB  PHE A 202      29.432  18.688 -40.815  1.00 30.11           C  
ATOM   1553  O   PHE A 202      30.011  15.744 -41.268  1.00 30.11           O  
ATOM   1554  CG  PHE A 202      28.831  20.074 -40.951  1.00 30.11           C  
ATOM   1555  CD1 PHE A 202      29.030  20.809 -42.136  1.00 30.11           C  
ATOM   1556  CD2 PHE A 202      28.041  20.615 -39.920  1.00 30.11           C  
ATOM   1557  CE1 PHE A 202      28.452  22.082 -42.286  1.00 30.11           C  
ATOM   1558  CE2 PHE A 202      27.465  21.890 -40.067  1.00 30.11           C  
ATOM   1559  CZ  PHE A 202      27.671  22.624 -41.250  1.00 30.11           C  
ATOM   1560  N   PRO A 203      29.158  16.173 -43.305  1.00 33.81           N  
ATOM   1561  CA  PRO A 203      29.727  14.999 -43.998  1.00 33.81           C  
ATOM   1562  C   PRO A 203      31.272  14.951 -44.076  1.00 33.81           C  
ATOM   1563  CB  PRO A 203      29.043  14.980 -45.376  1.00 33.81           C  
ATOM   1564  O   PRO A 203      31.840  14.273 -44.919  1.00 33.81           O  
ATOM   1565  CG  PRO A 203      28.585  16.416 -45.617  1.00 33.81           C  
ATOM   1566  CD  PRO A 203      28.328  16.950 -44.214  1.00 33.81           C  
ATOM   1567  N   TRP A 204      31.960  15.725 -43.237  1.00 33.81           N  
ATOM   1568  CA  TRP A 204      33.410  15.921 -43.223  1.00 33.81           C  
ATOM   1569  C   TRP A 204      33.989  15.477 -41.863  1.00 33.81           C  
ATOM   1570  CB  TRP A 204      33.744  17.405 -43.515  1.00 33.81           C  
ATOM   1571  O   TRP A 204      35.195  15.544 -41.649  1.00 33.81           O  
ATOM   1572  CG  TRP A 204      33.097  18.121 -44.685  1.00 33.81           C  
ATOM   1573  CD1 TRP A 204      31.809  18.022 -45.094  1.00 33.81           C  
ATOM   1574  CD2 TRP A 204      33.660  19.175 -45.534  1.00 33.81           C  
ATOM   1575  CE2 TRP A 204      32.652  19.621 -46.445  1.00 33.81           C  
ATOM   1576  CE3 TRP A 204      34.904  19.837 -45.604  1.00 33.81           C  
ATOM   1577  NE1 TRP A 204      31.561  18.846 -46.163  1.00 33.81           N  
ATOM   1578  CH2 TRP A 204      34.101  21.290 -47.404  1.00 33.81           C  
ATOM   1579  CZ2 TRP A 204      32.852  20.652 -47.369  1.00 33.81           C  
ATOM   1580  CZ3 TRP A 204      35.120  20.882 -46.525  1.00 33.81           C  
ATOM   1581  N   ALA A 205      33.128  15.056 -40.925  1.00 30.88           N  
ATOM   1582  CA  ALA A 205      33.476  14.717 -39.546  1.00 30.88           C  
ATOM   1583  C   ALA A 205      33.877  13.242 -39.343  1.00 30.88           C  
ATOM   1584  CB  ALA A 205      32.319  15.151 -38.635  1.00 30.88           C  
ATOM   1585  O   ALA A 205      34.022  12.806 -38.204  1.00 30.88           O  
ATOM   1586  N   ASP A 206      34.112  12.490 -40.423  1.00 34.22           N  
ATOM   1587  CA  ASP A 206      34.585  11.098 -40.366  1.00 34.22           C  
ATOM   1588  C   ASP A 206      36.042  10.971 -39.880  1.00 34.22           C  
ATOM   1589  CB  ASP A 206      34.408  10.434 -41.749  1.00 34.22           C  
ATOM   1590  O   ASP A 206      36.547   9.865 -39.717  1.00 34.22           O  
ATOM   1591  CG  ASP A 206      32.964  10.018 -42.054  1.00 34.22           C  
ATOM   1592  OD1 ASP A 206      32.189   9.806 -41.096  1.00 34.22           O  
ATOM   1593  OD2 ASP A 206      32.644   9.921 -43.259  1.00 34.22           O  
ATOM   1594  N   TRP A 207      36.758  12.084 -39.676  1.00 34.00           N  
ATOM   1595  CA  TRP A 207      38.210  12.070 -39.439  1.00 34.00           C  
ATOM   1596  C   TRP A 207      38.628  12.411 -37.998  1.00 34.00           C  
ATOM   1597  CB  TRP A 207      38.907  12.951 -40.491  1.00 34.00           C  
ATOM   1598  O   TRP A 207      39.821  12.511 -37.738  1.00 34.00           O  
ATOM   1599  CG  TRP A 207      38.784  12.536 -41.935  1.00 34.00           C  
ATOM   1600  CD1 TRP A 207      38.067  11.499 -42.435  1.00 34.00           C  
ATOM   1601  CD2 TRP A 207      39.468  13.110 -43.091  1.00 34.00           C  
ATOM   1602  CE2 TRP A 207      39.064  12.400 -44.262  1.00 34.00           C  
ATOM   1603  CE3 TRP A 207      40.417  14.141 -43.265  1.00 34.00           C  
ATOM   1604  NE1 TRP A 207      38.183  11.451 -43.804  1.00 34.00           N  
ATOM   1605  CH2 TRP A 207      40.502  13.731 -45.675  1.00 34.00           C  
ATOM   1606  CZ2 TRP A 207      39.558  12.700 -45.538  1.00 34.00           C  
ATOM   1607  CZ3 TRP A 207      40.931  14.446 -44.541  1.00 34.00           C  
ATOM   1608  N   PHE A 208      37.690  12.599 -37.057  1.00 31.50           N  
ATOM   1609  CA  PHE A 208      38.027  13.095 -35.706  1.00 31.50           C  
ATOM   1610  C   PHE A 208      37.387  12.372 -34.515  1.00 31.50           C  
ATOM   1611  CB  PHE A 208      37.812  14.619 -35.647  1.00 31.50           C  
ATOM   1612  O   PHE A 208      37.515  12.853 -33.391  1.00 31.50           O  
ATOM   1613  CG  PHE A 208      39.089  15.385 -35.913  1.00 31.50           C  
ATOM   1614  CD1 PHE A 208      40.061  15.501 -34.900  1.00 31.50           C  
ATOM   1615  CD2 PHE A 208      39.330  15.940 -37.182  1.00 31.50           C  
ATOM   1616  CE1 PHE A 208      41.267  16.178 -35.154  1.00 31.50           C  
ATOM   1617  CE2 PHE A 208      40.535  16.618 -37.435  1.00 31.50           C  
ATOM   1618  CZ  PHE A 208      41.502  16.738 -36.422  1.00 31.50           C  
ATOM   1619  N   ILE A 209      36.731  11.227 -34.703  1.00 35.66           N  
ATOM   1620  CA  ILE A 209      36.178  10.472 -33.568  1.00 35.66           C  
ATOM   1621  C   ILE A 209      36.968   9.178 -33.387  1.00 35.66           C  
ATOM   1622  CB  ILE A 209      34.644  10.314 -33.630  1.00 35.66           C  
ATOM   1623  O   ILE A 209      36.466   8.079 -33.600  1.00 35.66           O  
ATOM   1624  CG1 ILE A 209      33.941  11.624 -34.065  1.00 35.66           C  
ATOM   1625  CG2 ILE A 209      34.133   9.885 -32.238  1.00 35.66           C  
ATOM   1626  CD1 ILE A 209      32.438  11.437 -34.281  1.00 35.66           C  
ATOM   1627  N   GLU A 210      38.227   9.337 -32.979  1.00 34.09           N  
ATOM   1628  CA  GLU A 210      38.849   8.347 -32.103  1.00 34.09           C  
ATOM   1629  C   GLU A 210      38.046   8.284 -30.789  1.00 34.09           C  
ATOM   1630  CB  GLU A 210      40.336   8.671 -31.859  1.00 34.09           C  
ATOM   1631  O   GLU A 210      37.448   9.270 -30.353  1.00 34.09           O  
ATOM   1632  CG  GLU A 210      41.215   8.284 -33.063  1.00 34.09           C  
ATOM   1633  CD  GLU A 210      42.714   8.576 -32.857  1.00 34.09           C  
ATOM   1634  OE1 GLU A 210      43.531   7.909 -33.533  1.00 34.09           O  
ATOM   1635  OE2 GLU A 210      43.040   9.484 -32.059  1.00 34.09           O  
ATOM   1636  N   GLU A 211      38.001   7.089 -30.210  1.00 38.56           N  
ATOM   1637  CA  GLU A 211      37.152   6.534 -29.141  1.00 38.56           C  
ATOM   1638  C   GLU A 211      36.964   7.314 -27.816  1.00 38.56           C  
ATOM   1639  CB  GLU A 211      37.698   5.113 -28.870  1.00 38.56           C  
ATOM   1640  O   GLU A 211      36.442   6.757 -26.853  1.00 38.56           O  
ATOM   1641  CG  GLU A 211      36.857   4.033 -29.561  1.00 38.56           C  
ATOM   1642  CD  GLU A 211      37.493   2.637 -29.463  1.00 38.56           C  
ATOM   1643  OE1 GLU A 211      36.715   1.657 -29.399  1.00 38.56           O  
ATOM   1644  OE2 GLU A 211      38.741   2.546 -29.473  1.00 38.56           O  
ATOM   1645  N   GLU A 212      37.273   8.604 -27.728  1.00 40.44           N  
ATOM   1646  CA  GLU A 212      37.117   9.406 -26.507  1.00 40.44           C  
ATOM   1647  C   GLU A 212      36.173  10.599 -26.709  1.00 40.44           C  
ATOM   1648  CB  GLU A 212      38.484   9.822 -25.948  1.00 40.44           C  
ATOM   1649  O   GLU A 212      36.537  11.760 -26.523  1.00 40.44           O  
ATOM   1650  CG  GLU A 212      39.282   8.637 -25.385  1.00 40.44           C  
ATOM   1651  CD  GLU A 212      40.495   9.096 -24.558  1.00 40.44           C  
ATOM   1652  OE1 GLU A 212      40.961   8.288 -23.721  1.00 40.44           O  
ATOM   1653  OE2 GLU A 212      40.922  10.265 -24.707  1.00 40.44           O  
ATOM   1654  N   SER A 213      34.915  10.353 -27.092  1.00 40.66           N  
ATOM   1655  CA  SER A 213      33.956  11.458 -27.209  1.00 40.66           C  
ATOM   1656  C   SER A 213      33.275  11.773 -25.857  1.00 40.66           C  
ATOM   1657  CB  SER A 213      32.989  11.299 -28.383  1.00 40.66           C  
ATOM   1658  O   SER A 213      32.526  10.948 -25.317  1.00 40.66           O  
ATOM   1659  OG  SER A 213      31.952  10.383 -28.116  1.00 40.66           O  
ATOM   1660  N   PRO A 214      33.429  12.995 -25.300  1.00 38.22           N  
ATOM   1661  CA  PRO A 214      32.737  13.411 -24.075  1.00 38.22           C  
ATOM   1662  C   PRO A 214      31.204  13.354 -24.210  1.00 38.22           C  
ATOM   1663  CB  PRO A 214      33.260  14.824 -23.771  1.00 38.22           C  
ATOM   1664  O   PRO A 214      30.500  13.268 -23.206  1.00 38.22           O  
ATOM   1665  CG  PRO A 214      33.812  15.330 -25.102  1.00 38.22           C  
ATOM   1666  CD  PRO A 214      34.294  14.060 -25.785  1.00 38.22           C  
ATOM   1667  N   GLY A 215      30.666  13.339 -25.435  1.00 36.88           N  
ATOM   1668  CA  GLY A 215      29.233  13.228 -25.717  1.00 36.88           C  
ATOM   1669  C   GLY A 215      28.589  11.923 -25.235  1.00 36.88           C  
ATOM   1670  O   GLY A 215      27.467  11.965 -24.732  1.00 36.88           O  
ATOM   1671  N   ILE A 216      29.293  10.785 -25.304  1.00 40.34           N  
ATOM   1672  CA  ILE A 216      28.777   9.491 -24.816  1.00 40.34           C  
ATOM   1673  C   ILE A 216      28.737   9.475 -23.282  1.00 40.34           C  
ATOM   1674  CB  ILE A 216      29.600   8.318 -25.403  1.00 40.34           C  
ATOM   1675  O   ILE A 216      27.754   9.022 -22.695  1.00 40.34           O  
ATOM   1676  CG1 ILE A 216      29.392   8.252 -26.935  1.00 40.34           C  
ATOM   1677  CG2 ILE A 216      29.205   6.975 -24.756  1.00 40.34           C  
ATOM   1678  CD1 ILE A 216      30.327   7.272 -27.654  1.00 40.34           C  
ATOM   1679  N   HIS A 217      29.746  10.050 -22.620  1.00 39.34           N  
ATOM   1680  CA  HIS A 217      29.762  10.193 -21.161  1.00 39.34           C  
ATOM   1681  C   HIS A 217      28.701  11.176 -20.660  1.00 39.34           C  
ATOM   1682  CB  HIS A 217      31.158  10.608 -20.691  1.00 39.34           C  
ATOM   1683  O   HIS A 217      28.040  10.895 -19.663  1.00 39.34           O  
ATOM   1684  CG  HIS A 217      32.159   9.496 -20.835  1.00 39.34           C  
ATOM   1685  CD2 HIS A 217      33.238   9.466 -21.677  1.00 39.34           C  
ATOM   1686  ND1 HIS A 217      32.140   8.299 -20.152  1.00 39.34           N  
ATOM   1687  CE1 HIS A 217      33.184   7.565 -20.571  1.00 39.34           C  
ATOM   1688  NE2 HIS A 217      33.876   8.240 -21.494  1.00 39.34           N  
ATOM   1689  N   TRP A 218      28.473  12.286 -21.368  1.00 40.91           N  
ATOM   1690  CA  TRP A 218      27.398  13.228 -21.053  1.00 40.91           C  
ATOM   1691  C   TRP A 218      26.014  12.628 -21.290  1.00 40.91           C  
ATOM   1692  CB  TRP A 218      27.582  14.527 -21.844  1.00 40.91           C  
ATOM   1693  O   TRP A 218      25.134  12.805 -20.453  1.00 40.91           O  
ATOM   1694  CG  TRP A 218      28.509  15.497 -21.183  1.00 40.91           C  
ATOM   1695  CD1 TRP A 218      29.757  15.823 -21.585  1.00 40.91           C  
ATOM   1696  CD2 TRP A 218      28.265  16.288 -19.983  1.00 40.91           C  
ATOM   1697  CE2 TRP A 218      29.434  17.055 -19.701  1.00 40.91           C  
ATOM   1698  CE3 TRP A 218      27.164  16.442 -19.113  1.00 40.91           C  
ATOM   1699  NE1 TRP A 218      30.318  16.720 -20.701  1.00 40.91           N  
ATOM   1700  CH2 TRP A 218      28.401  18.062 -17.762  1.00 40.91           C  
ATOM   1701  CZ2 TRP A 218      29.514  17.928 -18.608  1.00 40.91           C  
ATOM   1702  CZ3 TRP A 218      27.230  17.323 -18.015  1.00 40.91           C  
ATOM   1703  N   PHE A 219      25.813  11.871 -22.370  1.00 40.06           N  
ATOM   1704  CA  PHE A 219      24.556  11.166 -22.615  1.00 40.06           C  
ATOM   1705  C   PHE A 219      24.324  10.058 -21.583  1.00 40.06           C  
ATOM   1706  CB  PHE A 219      24.541  10.621 -24.046  1.00 40.06           C  
ATOM   1707  O   PHE A 219      23.227   9.950 -21.045  1.00 40.06           O  
ATOM   1708  CG  PHE A 219      23.175  10.138 -24.491  1.00 40.06           C  
ATOM   1709  CD1 PHE A 219      22.854   8.768 -24.459  1.00 40.06           C  
ATOM   1710  CD2 PHE A 219      22.218  11.069 -24.937  1.00 40.06           C  
ATOM   1711  CE1 PHE A 219      21.584   8.333 -24.879  1.00 40.06           C  
ATOM   1712  CE2 PHE A 219      20.949  10.634 -25.357  1.00 40.06           C  
ATOM   1713  CZ  PHE A 219      20.633   9.264 -25.330  1.00 40.06           C  
ATOM   1714  N   GLY A 220      25.356   9.291 -21.221  1.00 40.78           N  
ATOM   1715  CA  GLY A 220      25.312   8.303 -20.142  1.00 40.78           C  
ATOM   1716  C   GLY A 220      25.022   8.928 -18.774  1.00 40.78           C  
ATOM   1717  O   GLY A 220      24.187   8.413 -18.038  1.00 40.78           O  
ATOM   1718  N   LEU A 221      25.626  10.079 -18.458  1.00 42.72           N  
ATOM   1719  CA  LEU A 221      25.374  10.844 -17.233  1.00 42.72           C  
ATOM   1720  C   LEU A 221      23.953  11.419 -17.209  1.00 42.72           C  
ATOM   1721  CB  LEU A 221      26.434  11.957 -17.117  1.00 42.72           C  
ATOM   1722  O   LEU A 221      23.260  11.288 -16.206  1.00 42.72           O  
ATOM   1723  CG  LEU A 221      26.329  12.811 -15.841  1.00 42.72           C  
ATOM   1724  CD1 LEU A 221      26.703  12.015 -14.588  1.00 42.72           C  
ATOM   1725  CD2 LEU A 221      27.256  14.020 -15.942  1.00 42.72           C  
ATOM   1726  N   VAL A 222      23.486  12.009 -18.311  1.00 43.38           N  
ATOM   1727  CA  VAL A 222      22.113  12.515 -18.450  1.00 43.38           C  
ATOM   1728  C   VAL A 222      21.112  11.367 -18.363  1.00 43.38           C  
ATOM   1729  CB  VAL A 222      21.957  13.331 -19.751  1.00 43.38           C  
ATOM   1730  O   VAL A 222      20.119  11.501 -17.664  1.00 43.38           O  
ATOM   1731  CG1 VAL A 222      20.498  13.650 -20.098  1.00 43.38           C  
ATOM   1732  CG2 VAL A 222      22.681  14.678 -19.619  1.00 43.38           C  
ATOM   1733  N   THR A 223      21.387  10.211 -18.964  1.00 43.88           N  
ATOM   1734  CA  THR A 223      20.527   9.019 -18.874  1.00 43.88           C  
ATOM   1735  C   THR A 223      20.546   8.423 -17.466  1.00 43.88           C  
ATOM   1736  CB  THR A 223      20.921   7.959 -19.916  1.00 43.88           C  
ATOM   1737  O   THR A 223      19.498   8.028 -16.962  1.00 43.88           O  
ATOM   1738  CG2 THR A 223      19.863   6.868 -20.077  1.00 43.88           C  
ATOM   1739  OG1 THR A 223      21.023   8.541 -21.189  1.00 43.88           O  
ATOM   1740  N   ALA A 224      21.692   8.417 -16.776  1.00 43.66           N  
ATOM   1741  CA  ALA A 224      21.813   7.997 -15.378  1.00 43.66           C  
ATOM   1742  C   ALA A 224      21.040   8.939 -14.441  1.00 43.66           C  
ATOM   1743  CB  ALA A 224      23.297   7.914 -15.001  1.00 43.66           C  
ATOM   1744  O   ALA A 224      20.262   8.498 -13.601  1.00 43.66           O  
ATOM   1745  N   ILE A 225      21.165  10.252 -14.631  1.00 43.28           N  
ATOM   1746  CA  ILE A 225      20.397  11.252 -13.885  1.00 43.28           C  
ATOM   1747  C   ILE A 225      18.897  11.104 -14.199  1.00 43.28           C  
ATOM   1748  CB  ILE A 225      20.971  12.658 -14.175  1.00 43.28           C  
ATOM   1749  O   ILE A 225      18.079  10.994 -13.289  1.00 43.28           O  
ATOM   1750  CG1 ILE A 225      22.385  12.806 -13.556  1.00 43.28           C  
ATOM   1751  CG2 ILE A 225      20.049  13.739 -13.595  1.00 43.28           C  
ATOM   1752  CD1 ILE A 225      23.151  14.047 -14.038  1.00 43.28           C  
ATOM   1753  N   LEU A 226      18.514  10.981 -15.469  1.00 42.84           N  
ATOM   1754  CA  LEU A 226      17.126  10.775 -15.892  1.00 42.84           C  
ATOM   1755  C   LEU A 226      16.548   9.402 -15.520  1.00 42.84           C  
ATOM   1756  CB  LEU A 226      17.004  10.990 -17.410  1.00 42.84           C  
ATOM   1757  O   LEU A 226      15.338   9.248 -15.607  1.00 42.84           O  
ATOM   1758  CG  LEU A 226      17.176  12.444 -17.881  1.00 42.84           C  
ATOM   1759  CD1 LEU A 226      17.219  12.450 -19.408  1.00 42.84           C  
ATOM   1760  CD2 LEU A 226      16.033  13.345 -17.409  1.00 42.84           C  
ATOM   1761  N   SER A 227      17.350   8.425 -15.088  1.00 43.56           N  
ATOM   1762  CA  SER A 227      16.881   7.129 -14.563  1.00 43.56           C  
ATOM   1763  C   SER A 227      16.848   7.090 -13.027  1.00 43.56           C  
ATOM   1764  CB  SER A 227      17.688   5.966 -15.153  1.00 43.56           C  
ATOM   1765  O   SER A 227      15.950   6.473 -12.448  1.00 43.56           O  
ATOM   1766  OG  SER A 227      19.071   6.210 -15.102  1.00 43.56           O  
ATOM   1767  N   ILE A 228      17.722   7.841 -12.348  1.00 43.75           N  
ATOM   1768  CA  ILE A 228      17.699   8.048 -10.887  1.00 43.75           C  
ATOM   1769  C   ILE A 228      16.499   8.914 -10.460  1.00 43.75           C  
ATOM   1770  CB  ILE A 228      19.047   8.665 -10.434  1.00 43.75           C  
ATOM   1771  O   ILE A 228      15.866   8.660  -9.431  1.00 43.75           O  
ATOM   1772  CG1 ILE A 228      20.187   7.632 -10.594  1.00 43.75           C  
ATOM   1773  CG2 ILE A 228      19.000   9.139  -8.966  1.00 43.75           C  
ATOM   1774  CD1 ILE A 228      21.598   8.236 -10.527  1.00 43.75           C  
ATOM   1775  N   PHE A 229      16.142   9.933 -11.243  1.00 45.28           N  
ATOM   1776  CA  PHE A 229      15.109  10.902 -10.861  1.00 45.28           C  
ATOM   1777  C   PHE A 229      13.658  10.390 -10.934  1.00 45.28           C  
ATOM   1778  CB  PHE A 229      15.316  12.206 -11.629  1.00 45.28           C  
ATOM   1779  O   PHE A 229      12.895  10.684 -10.008  1.00 45.28           O  
ATOM   1780  CG  PHE A 229      16.223  13.174 -10.891  1.00 45.28           C  
ATOM   1781  CD1 PHE A 229      15.662  14.248 -10.178  1.00 45.28           C  
ATOM   1782  CD2 PHE A 229      17.619  13.004 -10.876  1.00 45.28           C  
ATOM   1783  CE1 PHE A 229      16.494  15.189  -9.549  1.00 45.28           C  
ATOM   1784  CE2 PHE A 229      18.451  13.937 -10.238  1.00 45.28           C  
ATOM   1785  CZ  PHE A 229      17.888  15.043  -9.589  1.00 45.28           C  
ATOM   1786  N   PRO A 230      13.251   9.563 -11.919  1.00 46.00           N  
ATOM   1787  CA  PRO A 230      12.015   8.803 -11.845  1.00 46.00           C  
ATOM   1788  C   PRO A 230      11.985   8.007 -10.547  1.00 46.00           C  
ATOM   1789  CB  PRO A 230      11.960   7.912 -13.089  1.00 46.00           C  
ATOM   1790  O   PRO A 230      11.034   8.158  -9.802  1.00 46.00           O  
ATOM   1791  CG  PRO A 230      12.829   8.673 -14.080  1.00 46.00           C  
ATOM   1792  CD  PRO A 230      13.886   9.331 -13.192  1.00 46.00           C  
ATOM   1793  N   CYS A 231      13.044   7.292 -10.165  1.00 47.22           N  
ATOM   1794  CA  CYS A 231      13.067   6.536  -8.907  1.00 47.22           C  
ATOM   1795  C   CYS A 231      12.798   7.411  -7.658  1.00 47.22           C  
ATOM   1796  CB  CYS A 231      14.384   5.756  -8.812  1.00 47.22           C  
ATOM   1797  O   CYS A 231      12.092   6.979  -6.746  1.00 47.22           O  
ATOM   1798  SG  CYS A 231      14.511   4.620 -10.225  1.00 47.22           S  
ATOM   1799  N   PHE A 232      13.225   8.679  -7.641  1.00 45.25           N  
ATOM   1800  CA  PHE A 232      12.826   9.648  -6.606  1.00 45.25           C  
ATOM   1801  C   PHE A 232      11.326   9.999  -6.645  1.00 45.25           C  
ATOM   1802  CB  PHE A 232      13.693  10.911  -6.711  1.00 45.25           C  
ATOM   1803  O   PHE A 232      10.672  10.031  -5.601  1.00 45.25           O  
ATOM   1804  CG  PHE A 232      14.754  10.988  -5.635  1.00 45.25           C  
ATOM   1805  CD1 PHE A 232      14.488  11.680  -4.437  1.00 45.25           C  
ATOM   1806  CD2 PHE A 232      15.997  10.356  -5.819  1.00 45.25           C  
ATOM   1807  CE1 PHE A 232      15.469  11.752  -3.433  1.00 45.25           C  
ATOM   1808  CE2 PHE A 232      16.976  10.425  -4.811  1.00 45.25           C  
ATOM   1809  CZ  PHE A 232      16.713  11.125  -3.620  1.00 45.25           C  
ATOM   1810  N   VAL A 233      10.742  10.182  -7.835  1.00 47.28           N  
ATOM   1811  CA  VAL A 233       9.288  10.374  -8.034  1.00 47.28           C  
ATOM   1812  C   VAL A 233       8.475   9.153  -7.575  1.00 47.28           C  
ATOM   1813  CB  VAL A 233       8.975  10.731  -9.508  1.00 47.28           C  
ATOM   1814  O   VAL A 233       7.304   9.293  -7.225  1.00 47.28           O  
ATOM   1815  CG1 VAL A 233       7.474  10.885  -9.793  1.00 47.28           C  
ATOM   1816  CG2 VAL A 233       9.638  12.056  -9.905  1.00 47.28           C  
ATOM   1817  N   TRP A 234       9.072   7.959  -7.518  1.00 50.84           N  
ATOM   1818  CA  TRP A 234       8.436   6.761  -6.958  1.00 50.84           C  
ATOM   1819  C   TRP A 234       8.468   6.738  -5.425  1.00 50.84           C  
ATOM   1820  CB  TRP A 234       9.115   5.498  -7.490  1.00 50.84           C  
ATOM   1821  O   TRP A 234       7.457   6.422  -4.798  1.00 50.84           O  
ATOM   1822  CG  TRP A 234       8.921   5.136  -8.929  1.00 50.84           C  
ATOM   1823  CD1 TRP A 234       9.118   5.902 -10.020  1.00 50.84           C  
ATOM   1824  CD2 TRP A 234       8.270   3.961  -9.461  1.00 50.84           C  
ATOM   1825  CE2 TRP A 234       8.383   3.975 -10.888  1.00 50.84           C  
ATOM   1826  CE3 TRP A 234       7.357   3.054  -8.890  1.00 50.84           C  
ATOM   1827  NE1 TRP A 234       8.999   5.162 -11.170  1.00 50.84           N  
ATOM   1828  CH2 TRP A 234       6.847   2.140 -11.093  1.00 50.84           C  
ATOM   1829  CZ2 TRP A 234       7.728   3.049 -11.699  1.00 50.84           C  
ATOM   1830  CZ3 TRP A 234       6.593   2.215  -9.714  1.00 50.84           C  
ATOM   1831  N   ILE A 235       9.607   7.082  -4.815  1.00 51.31           N  
ATOM   1832  CA  ILE A 235       9.811   7.024  -3.357  1.00 51.31           C  
ATOM   1833  C   ILE A 235       8.930   8.046  -2.638  1.00 51.31           C  
ATOM   1834  CB  ILE A 235      11.310   7.237  -3.033  1.00 51.31           C  
ATOM   1835  O   ILE A 235       8.355   7.759  -1.591  1.00 51.31           O  
ATOM   1836  CG1 ILE A 235      12.116   6.021  -3.541  1.00 51.31           C  
ATOM   1837  CG2 ILE A 235      11.552   7.435  -1.522  1.00 51.31           C  
ATOM   1838  CD1 ILE A 235      13.635   6.227  -3.545  1.00 51.31           C  
ATOM   1839  N   VAL A 236       8.790   9.235  -3.211  1.00 50.03           N  
ATOM   1840  CA  VAL A 236       8.187  10.392  -2.545  1.00 50.03           C  
ATOM   1841  C   VAL A 236       6.699  10.228  -2.228  1.00 50.03           C  
ATOM   1842  CB  VAL A 236       8.485  11.644  -3.374  1.00 50.03           C  
ATOM   1843  O   VAL A 236       6.334  10.535  -1.099  1.00 50.03           O  
ATOM   1844  CG1 VAL A 236       7.618  12.847  -2.963  1.00 50.03           C  
ATOM   1845  CG2 VAL A 236       9.992  11.914  -3.249  1.00 50.03           C  
ATOM   1846  N   PRO A 237       5.824   9.759  -3.137  1.00 52.56           N  
ATOM   1847  CA  PRO A 237       4.425   9.481  -2.820  1.00 52.56           C  
ATOM   1848  C   PRO A 237       4.224   8.120  -2.140  1.00 52.56           C  
ATOM   1849  CB  PRO A 237       3.673   9.585  -4.142  1.00 52.56           C  
ATOM   1850  O   PRO A 237       3.259   7.956  -1.390  1.00 52.56           O  
ATOM   1851  CG  PRO A 237       4.731   9.382  -5.230  1.00 52.56           C  
ATOM   1852  CD  PRO A 237       6.076   9.589  -4.553  1.00 52.56           C  
ATOM   1853  N   LEU A 238       5.155   7.171  -2.313  1.00 60.28           N  
ATOM   1854  CA  LEU A 238       5.193   5.954  -1.498  1.00 60.28           C  
ATOM   1855  C   LEU A 238       5.516   6.266  -0.034  1.00 60.28           C  
ATOM   1856  CB  LEU A 238       6.204   4.940  -2.071  1.00 60.28           C  
ATOM   1857  O   LEU A 238       5.035   5.554   0.837  1.00 60.28           O  
ATOM   1858  CG  LEU A 238       5.706   4.162  -3.302  1.00 60.28           C  
ATOM   1859  CD1 LEU A 238       6.840   3.348  -3.926  1.00 60.28           C  
ATOM   1860  CD2 LEU A 238       4.598   3.164  -2.941  1.00 60.28           C  
ATOM   1861  N   LEU A 239       6.259   7.334   0.264  1.00 59.81           N  
ATOM   1862  CA  LEU A 239       6.635   7.713   1.626  1.00 59.81           C  
ATOM   1863  C   LEU A 239       5.434   8.075   2.528  1.00 59.81           C  
ATOM   1864  CB  LEU A 239       7.688   8.840   1.595  1.00 59.81           C  
ATOM   1865  O   LEU A 239       5.292   7.445   3.574  1.00 59.81           O  
ATOM   1866  CG  LEU A 239       8.712   8.704   2.733  1.00 59.81           C  
ATOM   1867  CD1 LEU A 239       9.954   7.957   2.249  1.00 59.81           C  
ATOM   1868  CD2 LEU A 239       9.133  10.078   3.253  1.00 59.81           C  
ATOM   1869  N   PRO A 240       4.537   9.029   2.184  1.00 59.78           N  
ATOM   1870  CA  PRO A 240       3.373   9.354   3.005  1.00 59.78           C  
ATOM   1871  C   PRO A 240       2.393   8.185   3.082  1.00 59.78           C  
ATOM   1872  CB  PRO A 240       2.734  10.591   2.361  1.00 59.78           C  
ATOM   1873  O   PRO A 240       1.796   7.974   4.134  1.00 59.78           O  
ATOM   1874  CG  PRO A 240       3.158  10.498   0.900  1.00 59.78           C  
ATOM   1875  CD  PRO A 240       4.542   9.874   1.009  1.00 59.78           C  
ATOM   1876  N   TYR A 241       2.263   7.396   2.013  1.00 67.75           N  
ATOM   1877  CA  TYR A 241       1.451   6.181   2.010  1.00 67.75           C  
ATOM   1878  C   TYR A 241       2.030   5.102   2.942  1.00 67.75           C  
ATOM   1879  CB  TYR A 241       1.335   5.701   0.563  1.00 67.75           C  
ATOM   1880  O   TYR A 241       1.314   4.568   3.785  1.00 67.75           O  
ATOM   1881  CG  TYR A 241       0.586   4.400   0.389  1.00 67.75           C  
ATOM   1882  CD1 TYR A 241       1.240   3.312  -0.213  1.00 67.75           C  
ATOM   1883  CD2 TYR A 241      -0.762   4.285   0.785  1.00 67.75           C  
ATOM   1884  CE1 TYR A 241       0.539   2.118  -0.440  1.00 67.75           C  
ATOM   1885  CE2 TYR A 241      -1.465   3.085   0.563  1.00 67.75           C  
ATOM   1886  OH  TYR A 241      -1.420   0.819  -0.291  1.00 67.75           O  
ATOM   1887  CZ  TYR A 241      -0.801   1.998  -0.049  1.00 67.75           C  
ATOM   1888  N   SER A 242       3.339   4.851   2.868  1.00 67.00           N  
ATOM   1889  CA  SER A 242       4.086   3.941   3.746  1.00 67.00           C  
ATOM   1890  C   SER A 242       4.007   4.378   5.207  1.00 67.00           C  
ATOM   1891  CB  SER A 242       5.556   3.895   3.307  1.00 67.00           C  
ATOM   1892  O   SER A 242       3.737   3.564   6.084  1.00 67.00           O  
ATOM   1893  OG  SER A 242       6.299   3.005   4.116  1.00 67.00           O  
ATOM   1894  N   LEU A 243       4.160   5.677   5.480  1.00 66.25           N  
ATOM   1895  CA  LEU A 243       4.051   6.243   6.824  1.00 66.25           C  
ATOM   1896  C   LEU A 243       2.624   6.113   7.369  1.00 66.25           C  
ATOM   1897  CB  LEU A 243       4.547   7.705   6.805  1.00 66.25           C  
ATOM   1898  O   LEU A 243       2.455   5.686   8.510  1.00 66.25           O  
ATOM   1899  CG  LEU A 243       6.080   7.796   6.631  1.00 66.25           C  
ATOM   1900  CD1 LEU A 243       6.570   9.169   6.160  1.00 66.25           C  
ATOM   1901  CD2 LEU A 243       6.807   7.470   7.938  1.00 66.25           C  
ATOM   1902  N   ALA A 244       1.600   6.400   6.558  1.00 65.00           N  
ATOM   1903  CA  ALA A 244       0.201   6.215   6.941  1.00 65.00           C  
ATOM   1904  C   ALA A 244      -0.122   4.740   7.231  1.00 65.00           C  
ATOM   1905  CB  ALA A 244      -0.700   6.780   5.836  1.00 65.00           C  
ATOM   1906  O   ALA A 244      -0.731   4.433   8.255  1.00 65.00           O  
ATOM   1907  N   ILE A 245       0.334   3.819   6.377  1.00 72.06           N  
ATOM   1908  CA  ILE A 245       0.171   2.375   6.578  1.00 72.06           C  
ATOM   1909  C   ILE A 245       0.923   1.897   7.817  1.00 72.06           C  
ATOM   1910  CB  ILE A 245       0.615   1.603   5.317  1.00 72.06           C  
ATOM   1911  O   ILE A 245       0.383   1.101   8.578  1.00 72.06           O  
ATOM   1912  CG1 ILE A 245      -0.497   1.729   4.266  1.00 72.06           C  
ATOM   1913  CG2 ILE A 245       0.881   0.116   5.624  1.00 72.06           C  
ATOM   1914  CD1 ILE A 245      -0.068   1.247   2.887  1.00 72.06           C  
ATOM   1915  N   ASN A 246       2.150   2.363   8.046  1.00 66.69           N  
ATOM   1916  CA  ASN A 246       2.932   1.953   9.205  1.00 66.69           C  
ATOM   1917  C   ASN A 246       2.296   2.453  10.509  1.00 66.69           C  
ATOM   1918  CB  ASN A 246       4.382   2.425   9.039  1.00 66.69           C  
ATOM   1919  O   ASN A 246       2.213   1.697  11.471  1.00 66.69           O  
ATOM   1920  CG  ASN A 246       5.282   1.798  10.089  1.00 66.69           C  
ATOM   1921  ND2 ASN A 246       5.981   2.594  10.862  1.00 66.69           N  
ATOM   1922  OD1 ASN A 246       5.373   0.581  10.213  1.00 66.69           O  
ATOM   1923  N   LEU A 247       1.776   3.684  10.526  1.00 66.69           N  
ATOM   1924  CA  LEU A 247       0.995   4.195  11.653  1.00 66.69           C  
ATOM   1925  C   LEU A 247      -0.258   3.350  11.881  1.00 66.69           C  
ATOM   1926  CB  LEU A 247       0.608   5.660  11.405  1.00 66.69           C  
ATOM   1927  O   LEU A 247      -0.486   2.907  13.001  1.00 66.69           O  
ATOM   1928  CG  LEU A 247       1.769   6.652  11.575  1.00 66.69           C  
ATOM   1929  CD1 LEU A 247       1.326   8.010  11.037  1.00 66.69           C  
ATOM   1930  CD2 LEU A 247       2.173   6.824  13.040  1.00 66.69           C  
ATOM   1931  N   LEU A 248      -1.040   3.075  10.834  1.00 70.62           N  
ATOM   1932  CA  LEU A 248      -2.202   2.191  10.938  1.00 70.62           C  
ATOM   1933  C   LEU A 248      -1.808   0.810  11.474  1.00 70.62           C  
ATOM   1934  CB  LEU A 248      -2.882   2.068   9.562  1.00 70.62           C  
ATOM   1935  O   LEU A 248      -2.505   0.278  12.333  1.00 70.62           O  
ATOM   1936  CG  LEU A 248      -3.754   3.268   9.161  1.00 70.62           C  
ATOM   1937  CD1 LEU A 248      -4.193   3.090   7.707  1.00 70.62           C  
ATOM   1938  CD2 LEU A 248      -5.007   3.357  10.036  1.00 70.62           C  
ATOM   1939  N   HIS A 249      -0.696   0.244  10.998  1.00 75.56           N  
ATOM   1940  CA  HIS A 249      -0.185  -1.059  11.422  1.00 75.56           C  
ATOM   1941  C   HIS A 249       0.145  -1.077  12.915  1.00 75.56           C  
ATOM   1942  CB  HIS A 249       1.043  -1.437  10.578  1.00 75.56           C  
ATOM   1943  O   HIS A 249      -0.341  -1.952  13.630  1.00 75.56           O  
ATOM   1944  CG  HIS A 249       1.772  -2.643  11.112  1.00 75.56           C  
ATOM   1945  CD2 HIS A 249       1.405  -3.948  10.932  1.00 75.56           C  
ATOM   1946  ND1 HIS A 249       2.839  -2.634  11.989  1.00 75.56           N  
ATOM   1947  CE1 HIS A 249       3.087  -3.902  12.341  1.00 75.56           C  
ATOM   1948  NE2 HIS A 249       2.264  -4.747  11.701  1.00 75.56           N  
ATOM   1949  N   GLU A 250       0.929  -0.111  13.401  1.00 70.50           N  
ATOM   1950  CA  GLU A 250       1.262  -0.027  14.828  1.00 70.50           C  
ATOM   1951  C   GLU A 250       0.011   0.202  15.686  1.00 70.50           C  
ATOM   1952  CB  GLU A 250       2.304   1.077  15.084  1.00 70.50           C  
ATOM   1953  O   GLU A 250      -0.103  -0.351  16.777  1.00 70.50           O  
ATOM   1954  CG  GLU A 250       3.692   0.809  14.471  1.00 70.50           C  
ATOM   1955  CD  GLU A 250       4.235  -0.599  14.762  1.00 70.50           C  
ATOM   1956  OE1 GLU A 250       4.697  -1.257  13.792  1.00 70.50           O  
ATOM   1957  OE2 GLU A 250       4.112  -1.078  15.909  1.00 70.50           O  
ATOM   1958  N   ARG A 251      -0.978   0.946  15.176  1.00 70.25           N  
ATOM   1959  CA  ARG A 251      -2.250   1.165  15.878  1.00 70.25           C  
ATOM   1960  C   ARG A 251      -3.111  -0.091  15.948  1.00 70.25           C  
ATOM   1961  CB  ARG A 251      -3.023   2.312  15.221  1.00 70.25           C  
ATOM   1962  O   ARG A 251      -3.637  -0.389  17.016  1.00 70.25           O  
ATOM   1963  CG  ARG A 251      -2.358   3.684  15.374  1.00 70.25           C  
ATOM   1964  CD  ARG A 251      -2.371   4.179  16.815  1.00 70.25           C  
ATOM   1965  NE  ARG A 251      -1.771   5.518  16.896  1.00 70.25           N  
ATOM   1966  NH1 ARG A 251      -1.788   5.682  19.181  1.00 70.25           N  
ATOM   1967  NH2 ARG A 251      -1.011   7.379  17.959  1.00 70.25           N  
ATOM   1968  CZ  ARG A 251      -1.526   6.184  18.007  1.00 70.25           C  
ATOM   1969  N   PHE A 252      -3.232  -0.837  14.852  1.00 73.75           N  
ATOM   1970  CA  PHE A 252      -3.927  -2.126  14.846  1.00 73.75           C  
ATOM   1971  C   PHE A 252      -3.242  -3.129  15.773  1.00 73.75           C  
ATOM   1972  CB  PHE A 252      -4.025  -2.682  13.418  1.00 73.75           C  
ATOM   1973  O   PHE A 252      -3.924  -3.808  16.535  1.00 73.75           O  
ATOM   1974  CG  PHE A 252      -5.420  -2.570  12.843  1.00 73.75           C  
ATOM   1975  CD1 PHE A 252      -6.366  -3.577  13.116  1.00 73.75           C  
ATOM   1976  CD2 PHE A 252      -5.789  -1.452  12.071  1.00 73.75           C  
ATOM   1977  CE1 PHE A 252      -7.676  -3.467  12.620  1.00 73.75           C  
ATOM   1978  CE2 PHE A 252      -7.098  -1.349  11.567  1.00 73.75           C  
ATOM   1979  CZ  PHE A 252      -8.043  -2.353  11.847  1.00 73.75           C  
ATOM   1980  N   ARG A 253      -1.905  -3.170  15.774  1.00 77.38           N  
ATOM   1981  CA  ARG A 253      -1.125  -4.003  16.695  1.00 77.38           C  
ATOM   1982  C   ARG A 253      -1.393  -3.642  18.157  1.00 77.38           C  
ATOM   1983  CB  ARG A 253       0.362  -3.880  16.343  1.00 77.38           C  
ATOM   1984  O   ARG A 253      -1.720  -4.529  18.936  1.00 77.38           O  
ATOM   1985  CG  ARG A 253       1.227  -4.693  17.311  1.00 77.38           C  
ATOM   1986  CD  ARG A 253       2.701  -4.549  16.952  1.00 77.38           C  
ATOM   1987  NE  ARG A 253       3.521  -5.356  17.869  1.00 77.38           N  
ATOM   1988  NH1 ARG A 253       5.493  -5.107  16.742  1.00 77.38           N  
ATOM   1989  NH2 ARG A 253       5.417  -6.406  18.563  1.00 77.38           N  
ATOM   1990  CZ  ARG A 253       4.802  -5.623  17.721  1.00 77.38           C  
ATOM   1991  N   ALA A 254      -1.275  -2.364  18.522  1.00 69.31           N  
ATOM   1992  CA  ALA A 254      -1.510  -1.901  19.891  1.00 69.31           C  
ATOM   1993  C   ALA A 254      -2.956  -2.160  20.345  1.00 69.31           C  
ATOM   1994  CB  ALA A 254      -1.166  -0.409  19.964  1.00 69.31           C  
ATOM   1995  O   ALA A 254      -3.191  -2.572  21.478  1.00 69.31           O  
ATOM   1996  N   PHE A 255      -3.925  -1.979  19.441  1.00 75.81           N  
ATOM   1997  CA  PHE A 255      -5.322  -2.322  19.691  1.00 75.81           C  
ATOM   1998  C   PHE A 255      -5.510  -3.819  19.960  1.00 75.81           C  
ATOM   1999  CB  PHE A 255      -6.175  -1.861  18.504  1.00 75.81           C  
ATOM   2000  O   PHE A 255      -6.137  -4.172  20.955  1.00 75.81           O  
ATOM   2001  CG  PHE A 255      -7.626  -2.275  18.613  1.00 75.81           C  
ATOM   2002  CD1 PHE A 255      -8.128  -3.327  17.824  1.00 75.81           C  
ATOM   2003  CD2 PHE A 255      -8.469  -1.622  19.530  1.00 75.81           C  
ATOM   2004  CE1 PHE A 255      -9.476  -3.705  17.943  1.00 75.81           C  
ATOM   2005  CE2 PHE A 255      -9.807  -2.025  19.667  1.00 75.81           C  
ATOM   2006  CZ  PHE A 255     -10.307  -3.072  18.881  1.00 75.81           C  
ATOM   2007  N   CYS A 256      -4.935  -4.693  19.127  1.00 73.88           N  
ATOM   2008  CA  CYS A 256      -5.028  -6.142  19.320  1.00 73.88           C  
ATOM   2009  C   CYS A 256      -4.371  -6.579  20.636  1.00 73.88           C  
ATOM   2010  CB  CYS A 256      -4.402  -6.881  18.129  1.00 73.88           C  
ATOM   2011  O   CYS A 256      -4.968  -7.349  21.375  1.00 73.88           O  
ATOM   2012  SG  CYS A 256      -5.356  -6.583  16.612  1.00 73.88           S  
ATOM   2013  N   GLN A 257      -3.197  -6.032  20.972  1.00 74.56           N  
ATOM   2014  CA  GLN A 257      -2.524  -6.305  22.248  1.00 74.56           C  
ATOM   2015  C   GLN A 257      -3.382  -5.880  23.447  1.00 74.56           C  
ATOM   2016  CB  GLN A 257      -1.170  -5.578  22.277  1.00 74.56           C  
ATOM   2017  O   GLN A 257      -3.557  -6.649  24.387  1.00 74.56           O  
ATOM   2018  CG  GLN A 257      -0.144  -6.244  21.349  1.00 74.56           C  
ATOM   2019  CD  GLN A 257       1.174  -5.479  21.267  1.00 74.56           C  
ATOM   2020  NE2 GLN A 257       2.268  -6.135  20.940  1.00 74.56           N  
ATOM   2021  OE1 GLN A 257       1.288  -4.288  21.485  1.00 74.56           O  
ATOM   2022  N   SER A 258      -3.985  -4.689  23.385  1.00 70.88           N  
ATOM   2023  CA  SER A 258      -4.891  -4.222  24.434  1.00 70.88           C  
ATOM   2024  C   SER A 258      -6.149  -5.080  24.551  1.00 70.88           C  
ATOM   2025  CB  SER A 258      -5.295  -2.778  24.161  1.00 70.88           C  
ATOM   2026  O   SER A 258      -6.634  -5.267  25.663  1.00 70.88           O  
ATOM   2027  OG  SER A 258      -6.131  -2.282  25.190  1.00 70.88           O  
ATOM   2028  N   LEU A 259      -6.689  -5.580  23.435  1.00 72.19           N  
ATOM   2029  CA  LEU A 259      -7.842  -6.476  23.451  1.00 72.19           C  
ATOM   2030  C   LEU A 259      -7.472  -7.838  24.054  1.00 72.19           C  
ATOM   2031  CB  LEU A 259      -8.408  -6.620  22.027  1.00 72.19           C  
ATOM   2032  O   LEU A 259      -8.204  -8.337  24.904  1.00 72.19           O  
ATOM   2033  CG  LEU A 259      -9.686  -7.481  21.997  1.00 72.19           C  
ATOM   2034  CD1 LEU A 259     -10.891  -6.749  22.588  1.00 72.19           C  
ATOM   2035  CD2 LEU A 259     -10.056  -7.881  20.578  1.00 72.19           C  
ATOM   2036  N   ASP A 260      -6.335  -8.417  23.663  1.00 70.62           N  
ATOM   2037  CA  ASP A 260      -5.838  -9.680  24.219  1.00 70.62           C  
ATOM   2038  C   ASP A 260      -5.668  -9.585  25.748  1.00 70.62           C  
ATOM   2039  CB  ASP A 260      -4.493 -10.054  23.567  1.00 70.62           C  
ATOM   2040  O   ASP A 260      -6.074 -10.490  26.483  1.00 70.62           O  
ATOM   2041  CG  ASP A 260      -4.576 -10.697  22.175  1.00 70.62           C  
ATOM   2042  OD1 ASP A 260      -5.600 -11.346  21.853  1.00 70.62           O  
ATOM   2043  OD2 ASP A 260      -3.531 -10.676  21.487  1.00 70.62           O  
ATOM   2044  N   ASP A 261      -5.142  -8.466  26.254  1.00 67.12           N  
ATOM   2045  CA  ASP A 261      -5.005  -8.222  27.694  1.00 67.12           C  
ATOM   2046  C   ASP A 261      -6.353  -7.993  28.404  1.00 67.12           C  
ATOM   2047  CB  ASP A 261      -4.044  -7.048  27.929  1.00 67.12           C  
ATOM   2048  O   ASP A 261      -6.490  -8.313  29.589  1.00 67.12           O  
ATOM   2049  CG  ASP A 261      -2.575  -7.393  27.634  1.00 67.12           C  
ATOM   2050  OD1 ASP A 261      -2.191  -8.591  27.756  1.00 67.12           O  
ATOM   2051  OD2 ASP A 261      -1.816  -6.435  27.370  1.00 67.12           O  
ATOM   2052  N   SER A 262      -7.374  -7.495  27.696  1.00 64.12           N  
ATOM   2053  CA  SER A 262      -8.755  -7.424  28.196  1.00 64.12           C  
ATOM   2054  C   SER A 262      -9.462  -8.785  28.213  1.00 64.12           C  
ATOM   2055  CB  SER A 262      -9.592  -6.441  27.368  1.00 64.12           C  
ATOM   2056  O   SER A 262     -10.312  -8.998  29.074  1.00 64.12           O  
ATOM   2057  OG  SER A 262      -9.113  -5.116  27.497  1.00 64.12           O  
ATOM   2058  N   ILE A 263      -9.117  -9.706  27.305  1.00 62.12           N  
ATOM   2059  CA  ILE A 263      -9.748 -11.033  27.185  1.00 62.12           C  
ATOM   2060  C   ILE A 263      -9.115 -12.065  28.134  1.00 62.12           C  
ATOM   2061  CB  ILE A 263      -9.745 -11.500  25.709  1.00 62.12           C  
ATOM   2062  O   ILE A 263      -9.833 -12.866  28.729  1.00 62.12           O  
ATOM   2063  CG1 ILE A 263     -10.663 -10.596  24.850  1.00 62.12           C  
ATOM   2064  CG2 ILE A 263     -10.217 -12.964  25.588  1.00 62.12           C  
ATOM   2065  CD1 ILE A 263     -10.508 -10.817  23.339  1.00 62.12           C  
ATOM   2066  N   ARG A 264      -7.794 -12.028  28.362  1.00 60.53           N  
ATOM   2067  CA  ARG A 264      -7.081 -12.953  29.277  1.00 60.53           C  
ATOM   2068  C   ARG A 264      -7.730 -13.151  30.665  1.00 60.53           C  
ATOM   2069  CB  ARG A 264      -5.632 -12.473  29.446  1.00 60.53           C  
ATOM   2070  O   ARG A 264      -7.727 -14.280  31.158  1.00 60.53           O  
ATOM   2071  CG  ARG A 264      -4.710 -12.977  28.334  1.00 60.53           C  
ATOM   2072  CD  ARG A 264      -3.366 -12.262  28.482  1.00 60.53           C  
ATOM   2073  NE  ARG A 264      -2.365 -12.776  27.540  1.00 60.53           N  
ATOM   2074  NH1 ARG A 264      -0.791 -11.144  27.937  1.00 60.53           N  
ATOM   2075  NH2 ARG A 264      -0.313 -12.841  26.569  1.00 60.53           N  
ATOM   2076  CZ  ARG A 264      -1.167 -12.252  27.358  1.00 60.53           C  
ATOM   2077  N   PRO A 265      -8.283 -12.119  31.334  1.00 51.62           N  
ATOM   2078  CA  PRO A 265      -9.004 -12.280  32.598  1.00 51.62           C  
ATOM   2079  C   PRO A 265     -10.282 -13.128  32.488  1.00 51.62           C  
ATOM   2080  CB  PRO A 265      -9.327 -10.856  33.070  1.00 51.62           C  
ATOM   2081  O   PRO A 265     -10.585 -13.873  33.419  1.00 51.62           O  
ATOM   2082  CG  PRO A 265      -8.292  -9.985  32.364  1.00 51.62           C  
ATOM   2083  CD  PRO A 265      -8.106 -10.710  31.041  1.00 51.62           C  
ATOM   2084  N   LEU A 266     -10.998 -13.061  31.358  1.00 50.78           N  
ATOM   2085  CA  LEU A 266     -12.204 -13.860  31.092  1.00 50.78           C  
ATOM   2086  C   LEU A 266     -11.854 -15.343  30.892  1.00 50.78           C  
ATOM   2087  CB  LEU A 266     -12.934 -13.305  29.848  1.00 50.78           C  
ATOM   2088  O   LEU A 266     -12.576 -16.224  31.353  1.00 50.78           O  
ATOM   2089  CG  LEU A 266     -13.538 -11.897  30.020  1.00 50.78           C  
ATOM   2090  CD1 LEU A 266     -13.818 -11.262  28.657  1.00 50.78           C  
ATOM   2091  CD2 LEU A 266     -14.856 -11.959  30.793  1.00 50.78           C  
ATOM   2092  N   GLU A 267     -10.710 -15.628  30.261  1.00 51.50           N  
ATOM   2093  CA  GLU A 267     -10.198 -16.995  30.092  1.00 51.50           C  
ATOM   2094  C   GLU A 267      -9.702 -17.596  31.418  1.00 51.50           C  
ATOM   2095  CB  GLU A 267      -9.070 -17.012  29.048  1.00 51.50           C  
ATOM   2096  O   GLU A 267      -9.966 -18.763  31.701  1.00 51.50           O  
ATOM   2097  CG  GLU A 267      -9.555 -16.694  27.622  1.00 51.50           C  
ATOM   2098  CD  GLU A 267      -8.417 -16.710  26.582  1.00 51.50           C  
ATOM   2099  OE1 GLU A 267      -8.735 -16.725  25.372  1.00 51.50           O  
ATOM   2100  OE2 GLU A 267      -7.229 -16.683  26.985  1.00 51.50           O  
ATOM   2101  N   ARG A 268      -9.040 -16.806  32.277  1.00 45.59           N  
ATOM   2102  CA  ARG A 268      -8.552 -17.280  33.589  1.00 45.59           C  
ATOM   2103  C   ARG A 268      -9.665 -17.503  34.615  1.00 45.59           C  
ATOM   2104  CB  ARG A 268      -7.473 -16.341  34.142  1.00 45.59           C  
ATOM   2105  O   ARG A 268      -9.521 -18.379  35.467  1.00 45.59           O  
ATOM   2106  CG  ARG A 268      -6.136 -16.543  33.418  1.00 45.59           C  
ATOM   2107  CD  ARG A 268      -5.060 -15.656  34.051  1.00 45.59           C  
ATOM   2108  NE  ARG A 268      -3.755 -15.832  33.389  1.00 45.59           N  
ATOM   2109  NH1 ARG A 268      -2.568 -14.351  34.683  1.00 45.59           N  
ATOM   2110  NH2 ARG A 268      -1.526 -15.478  33.064  1.00 45.59           N  
ATOM   2111  CZ  ARG A 268      -2.628 -15.221  33.713  1.00 45.59           C  
ATOM   2112  N   GLN A 269     -10.792 -16.793  34.501  1.00 45.06           N  
ATOM   2113  CA  GLN A 269     -11.987 -17.064  35.314  1.00 45.06           C  
ATOM   2114  C   GLN A 269     -12.602 -18.448  35.052  1.00 45.06           C  
ATOM   2115  CB  GLN A 269     -13.047 -15.970  35.101  1.00 45.06           C  
ATOM   2116  O   GLN A 269     -13.307 -18.964  35.917  1.00 45.06           O  
ATOM   2117  CG  GLN A 269     -12.945 -14.861  36.158  1.00 45.06           C  
ATOM   2118  CD  GLN A 269     -14.070 -13.836  36.045  1.00 45.06           C  
ATOM   2119  NE2 GLN A 269     -14.221 -12.962  37.016  1.00 45.06           N  
ATOM   2120  OE1 GLN A 269     -14.837 -13.796  35.098  1.00 45.06           O  
ATOM   2121  N   LYS A 270     -12.310 -19.089  33.910  1.00 47.22           N  
ATOM   2122  CA  LYS A 270     -12.717 -20.479  33.651  1.00 47.22           C  
ATOM   2123  C   LYS A 270     -11.870 -21.519  34.383  1.00 47.22           C  
ATOM   2124  CB  LYS A 270     -12.691 -20.769  32.144  1.00 47.22           C  
ATOM   2125  O   LYS A 270     -12.331 -22.645  34.533  1.00 47.22           O  
ATOM   2126  CG  LYS A 270     -14.056 -20.567  31.487  1.00 47.22           C  
ATOM   2127  CD  LYS A 270     -13.941 -20.978  30.019  1.00 47.22           C  
ATOM   2128  CE  LYS A 270     -15.311 -20.955  29.357  1.00 47.22           C  
ATOM   2129  NZ  LYS A 270     -15.231 -21.499  27.984  1.00 47.22           N  
ATOM   2130  N   THR A 271     -10.645 -21.188  34.795  1.00 45.75           N  
ATOM   2131  CA  THR A 271      -9.649 -22.215  35.143  1.00 45.75           C  
ATOM   2132  C   THR A 271      -9.367 -22.416  36.626  1.00 45.75           C  
ATOM   2133  CB  THR A 271      -8.347 -22.048  34.345  1.00 45.75           C  
ATOM   2134  O   THR A 271      -8.833 -23.471  36.941  1.00 45.75           O  
ATOM   2135  CG2 THR A 271      -8.516 -22.592  32.926  1.00 45.75           C  
ATOM   2136  OG1 THR A 271      -7.975 -20.691  34.232  1.00 45.75           O  
ATOM   2137  N   ARG A 272      -9.726 -21.507  37.547  1.00 43.81           N  
ATOM   2138  CA  ARG A 272      -9.628 -21.760  39.004  1.00 43.81           C  
ATOM   2139  C   ARG A 272     -10.362 -20.688  39.823  1.00 43.81           C  
ATOM   2140  CB  ARG A 272      -8.144 -21.818  39.440  1.00 43.81           C  
ATOM   2141  O   ARG A 272      -9.896 -19.551  39.882  1.00 43.81           O  
ATOM   2142  CG  ARG A 272      -7.658 -23.245  39.756  1.00 43.81           C  
ATOM   2143  CD  ARG A 272      -6.135 -23.304  39.649  1.00 43.81           C  
ATOM   2144  NE  ARG A 272      -5.646 -24.689  39.557  1.00 43.81           N  
ATOM   2145  NH1 ARG A 272      -3.465 -24.199  40.104  1.00 43.81           N  
ATOM   2146  NH2 ARG A 272      -4.040 -26.293  39.538  1.00 43.81           N  
ATOM   2147  CZ  ARG A 272      -4.389 -25.049  39.734  1.00 43.81           C  
ATOM   2148  N   PRO A 273     -11.473 -21.021  40.496  1.00 42.94           N  
ATOM   2149  CA  PRO A 273     -11.977 -20.196  41.584  1.00 42.94           C  
ATOM   2150  C   PRO A 273     -11.010 -20.328  42.773  1.00 42.94           C  
ATOM   2151  CB  PRO A 273     -13.383 -20.732  41.896  1.00 42.94           C  
ATOM   2152  O   PRO A 273     -10.823 -21.433  43.274  1.00 42.94           O  
ATOM   2153  CG  PRO A 273     -13.549 -22.022  41.082  1.00 42.94           C  
ATOM   2154  CD  PRO A 273     -12.200 -22.274  40.416  1.00 42.94           C  
ATOM   2155  N   GLY A 274     -10.383 -19.231  43.214  1.00 47.44           N  
ATOM   2156  CA  GLY A 274      -9.659 -19.186  44.498  1.00 47.44           C  
ATOM   2157  C   GLY A 274      -8.187 -18.757  44.486  1.00 47.44           C  
ATOM   2158  O   GLY A 274      -7.609 -18.657  45.563  1.00 47.44           O  
ATOM   2159  N   GLU A 275      -7.564 -18.464  43.340  1.00 42.34           N  
ATOM   2160  CA  GLU A 275      -6.210 -17.880  43.339  1.00 42.34           C  
ATOM   2161  C   GLU A 275      -6.288 -16.347  43.501  1.00 42.34           C  
ATOM   2162  CB  GLU A 275      -5.406 -18.304  42.094  1.00 42.34           C  
ATOM   2163  O   GLU A 275      -6.867 -15.675  42.640  1.00 42.34           O  
ATOM   2164  CG  GLU A 275      -4.491 -19.511  42.394  1.00 42.34           C  
ATOM   2165  CD  GLU A 275      -3.840 -20.133  41.140  1.00 42.34           C  
ATOM   2166  OE1 GLU A 275      -3.392 -21.307  41.216  1.00 42.34           O  
ATOM   2167  OE2 GLU A 275      -3.852 -19.483  40.071  1.00 42.34           O  
ATOM   2168  N   PRO A 276      -5.730 -15.763  44.582  1.00 44.19           N  
ATOM   2169  CA  PRO A 276      -5.652 -14.317  44.720  1.00 44.19           C  
ATOM   2170  C   PRO A 276      -4.757 -13.767  43.608  1.00 44.19           C  
ATOM   2171  CB  PRO A 276      -5.113 -14.050  46.129  1.00 44.19           C  
ATOM   2172  O   PRO A 276      -3.603 -14.165  43.445  1.00 44.19           O  
ATOM   2173  CG  PRO A 276      -4.326 -15.316  46.462  1.00 44.19           C  
ATOM   2174  CD  PRO A 276      -5.062 -16.416  45.700  1.00 44.19           C  
ATOM   2175  N   SER A 277      -5.306 -12.858  42.805  1.00 46.34           N  
ATOM   2176  CA  SER A 277      -4.623 -12.262  41.664  1.00 46.34           C  
ATOM   2177  C   SER A 277      -3.517 -11.305  42.121  1.00 46.34           C  
ATOM   2178  CB  SER A 277      -5.649 -11.559  40.766  1.00 46.34           C  
ATOM   2179  O   SER A 277      -3.705 -10.091  42.123  1.00 46.34           O  
ATOM   2180  OG  SER A 277      -6.338 -10.558  41.487  1.00 46.34           O  
ATOM   2181  N   SER A 278      -2.335 -11.830  42.441  1.00 39.41           N  
ATOM   2182  CA  SER A 278      -1.132 -11.033  42.741  1.00 39.41           C  
ATOM   2183  C   SER A 278      -0.606 -10.223  41.541  1.00 39.41           C  
ATOM   2184  CB  SER A 278      -0.035 -11.940  43.302  1.00 39.41           C  
ATOM   2185  O   SER A 278       0.316  -9.430  41.679  1.00 39.41           O  
ATOM   2186  OG  SER A 278       0.323 -12.923  42.347  1.00 39.41           O  
ATOM   2187  N   TYR A 279      -1.225 -10.365  40.363  1.00 39.44           N  
ATOM   2188  CA  TYR A 279      -0.964  -9.555  39.166  1.00 39.44           C  
ATOM   2189  C   TYR A 279      -2.003  -8.445  38.911  1.00 39.44           C  
ATOM   2190  CB  TYR A 279      -0.808 -10.485  37.953  1.00 39.44           C  
ATOM   2191  O   TYR A 279      -1.873  -7.712  37.931  1.00 39.44           O  
ATOM   2192  CG  TYR A 279       0.587 -11.056  37.814  1.00 39.44           C  
ATOM   2193  CD1 TYR A 279       1.575 -10.304  37.148  1.00 39.44           C  
ATOM   2194  CD2 TYR A 279       0.907 -12.312  38.364  1.00 39.44           C  
ATOM   2195  CE1 TYR A 279       2.883 -10.809  37.022  1.00 39.44           C  
ATOM   2196  CE2 TYR A 279       2.212 -12.825  38.228  1.00 39.44           C  
ATOM   2197  OH  TYR A 279       4.459 -12.572  37.441  1.00 39.44           O  
ATOM   2198  CZ  TYR A 279       3.202 -12.074  37.561  1.00 39.44           C  
ATOM   2199  N   ALA A 280      -3.031  -8.293  39.757  1.00 42.03           N  
ATOM   2200  CA  ALA A 280      -4.014  -7.212  39.609  1.00 42.03           C  
ATOM   2201  C   ALA A 280      -3.434  -5.819  39.921  1.00 42.03           C  
ATOM   2202  CB  ALA A 280      -5.241  -7.523  40.471  1.00 42.03           C  
ATOM   2203  O   ALA A 280      -3.965  -4.820  39.443  1.00 42.03           O  
ATOM   2204  N   GLU A 281      -2.313  -5.749  40.641  1.00 40.09           N  
ATOM   2205  CA  GLU A 281      -1.659  -4.485  41.002  1.00 40.09           C  
ATOM   2206  C   GLU A 281      -0.748  -3.919  39.896  1.00 40.09           C  
ATOM   2207  CB  GLU A 281      -0.916  -4.666  42.334  1.00 40.09           C  
ATOM   2208  O   GLU A 281      -0.397  -2.743  39.932  1.00 40.09           O  
ATOM   2209  CG  GLU A 281      -1.914  -4.833  43.494  1.00 40.09           C  
ATOM   2210  CD  GLU A 281      -1.240  -4.968  44.867  1.00 40.09           C  
ATOM   2211  OE1 GLU A 281      -1.945  -4.715  45.867  1.00 40.09           O  
ATOM   2212  OE2 GLU A 281      -0.051  -5.354  44.902  1.00 40.09           O  
ATOM   2213  N   ALA A 282      -0.420  -4.691  38.850  1.00 37.12           N  
ATOM   2214  CA  ALA A 282       0.477  -4.234  37.778  1.00 37.12           C  
ATOM   2215  C   ALA A 282      -0.217  -3.436  36.650  1.00 37.12           C  
ATOM   2216  CB  ALA A 282       1.261  -5.440  37.251  1.00 37.12           C  
ATOM   2217  O   ALA A 282       0.453  -2.927  35.753  1.00 37.12           O  
ATOM   2218  N   ALA A 283      -1.547  -3.298  36.676  1.00 43.06           N  
ATOM   2219  CA  ALA A 283      -2.311  -2.557  35.670  1.00 43.06           C  
ATOM   2220  C   ALA A 283      -3.140  -1.435  36.314  1.00 43.06           C  
ATOM   2221  CB  ALA A 283      -3.127  -3.540  34.817  1.00 43.06           C  
ATOM   2222  O   ALA A 283      -4.359  -1.385  36.174  1.00 43.06           O  
ATOM   2223  N   ALA A 284      -2.472  -0.500  36.995  1.00 36.66           N  
ATOM   2224  CA  ALA A 284      -3.063   0.730  37.540  1.00 36.66           C  
ATOM   2225  C   ALA A 284      -3.467   1.767  36.457  1.00 36.66           C  
ATOM   2226  CB  ALA A 284      -2.100   1.303  38.588  1.00 36.66           C  
ATOM   2227  O   ALA A 284      -3.541   2.966  36.717  1.00 36.66           O  
ATOM   2228  N   GLY A 285      -3.731   1.319  35.226  1.00 49.31           N  
ATOM   2229  CA  GLY A 285      -4.382   2.103  34.179  1.00 49.31           C  
ATOM   2230  C   GLY A 285      -5.818   1.614  34.011  1.00 49.31           C  
ATOM   2231  O   GLY A 285      -6.043   0.409  33.912  1.00 49.31           O  
ATOM   2232  N   LYS A 286      -6.800   2.526  33.978  1.00 56.31           N  
ATOM   2233  CA  LYS A 286      -8.206   2.186  33.684  1.00 56.31           C  
ATOM   2234  C   LYS A 286      -8.269   1.311  32.424  1.00 56.31           C  
ATOM   2235  CB  LYS A 286      -9.046   3.465  33.475  1.00 56.31           C  
ATOM   2236  O   LYS A 286      -7.961   1.788  31.334  1.00 56.31           O  
ATOM   2237  CG  LYS A 286      -9.692   3.983  34.767  1.00 56.31           C  
ATOM   2238  CD  LYS A 286     -10.506   5.261  34.503  1.00 56.31           C  
ATOM   2239  CE  LYS A 286     -11.272   5.670  35.768  1.00 56.31           C  
ATOM   2240  NZ  LYS A 286     -12.004   6.951  35.597  1.00 56.31           N  
ATOM   2241  N   LYS A 287      -8.665   0.041  32.575  1.00 59.88           N  
ATOM   2242  CA  LYS A 287      -8.887  -0.865  31.440  1.00 59.88           C  
ATOM   2243  C   LYS A 287      -9.984  -0.277  30.536  1.00 59.88           C  
ATOM   2244  CB  LYS A 287      -9.261  -2.277  31.918  1.00 59.88           C  
ATOM   2245  O   LYS A 287     -10.994   0.192  31.066  1.00 59.88           O  
ATOM   2246  CG  LYS A 287      -8.072  -3.007  32.562  1.00 59.88           C  
ATOM   2247  CD  LYS A 287      -8.473  -4.417  33.015  1.00 59.88           C  
ATOM   2248  CE  LYS A 287      -7.269  -5.125  33.646  1.00 59.88           C  
ATOM   2249  NZ  LYS A 287      -7.631  -6.476  34.140  1.00 59.88           N  
ATOM   2250  N   PRO A 288      -9.805  -0.271  29.204  1.00 62.22           N  
ATOM   2251  CA  PRO A 288     -10.794   0.293  28.294  1.00 62.22           C  
ATOM   2252  C   PRO A 288     -12.082  -0.538  28.309  1.00 62.22           C  
ATOM   2253  CB  PRO A 288     -10.120   0.316  26.920  1.00 62.22           C  
ATOM   2254  O   PRO A 288     -12.033  -1.767  28.293  1.00 62.22           O  
ATOM   2255  CG  PRO A 288      -9.091  -0.813  27.002  1.00 62.22           C  
ATOM   2256  CD  PRO A 288      -8.663  -0.794  28.467  1.00 62.22           C  
ATOM   2257  N   SER A 289     -13.240   0.127  28.322  1.00 69.62           N  
ATOM   2258  CA  SER A 289     -14.535  -0.560  28.233  1.00 69.62           C  
ATOM   2259  C   SER A 289     -14.780  -1.122  26.828  1.00 69.62           C  
ATOM   2260  CB  SER A 289     -15.684   0.345  28.691  1.00 69.62           C  
ATOM   2261  O   SER A 289     -14.235  -0.625  25.838  1.00 69.62           O  
ATOM   2262  OG  SER A 289     -15.959   1.396  27.778  1.00 69.62           O  
ATOM   2263  N   VAL A 290     -15.649  -2.130  26.700  1.00 68.62           N  
ATOM   2264  CA  VAL A 290     -15.988  -2.751  25.402  1.00 68.62           C  
ATOM   2265  C   VAL A 290     -16.555  -1.723  24.426  1.00 68.62           C  
ATOM   2266  CB  VAL A 290     -16.994  -3.901  25.585  1.00 68.62           C  
ATOM   2267  O   VAL A 290     -16.194  -1.704  23.247  1.00 68.62           O  
ATOM   2268  CG1 VAL A 290     -17.270  -4.616  24.257  1.00 68.62           C  
ATOM   2269  CG2 VAL A 290     -16.460  -4.929  26.582  1.00 68.62           C  
ATOM   2270  N   ARG A 291     -17.363  -0.781  24.920  1.00 68.31           N  
ATOM   2271  CA  ARG A 291     -17.844   0.365  24.140  1.00 68.31           C  
ATOM   2272  C   ARG A 291     -16.706   1.246  23.605  1.00 68.31           C  
ATOM   2273  CB  ARG A 291     -18.833   1.142  25.018  1.00 68.31           C  
ATOM   2274  O   ARG A 291     -16.765   1.681  22.453  1.00 68.31           O  
ATOM   2275  CG  ARG A 291     -19.583   2.221  24.229  1.00 68.31           C  
ATOM   2276  CD  ARG A 291     -20.662   2.846  25.117  1.00 68.31           C  
ATOM   2277  NE  ARG A 291     -21.377   3.934  24.423  1.00 68.31           N  
ATOM   2278  NH1 ARG A 291     -22.799   4.451  26.150  1.00 68.31           N  
ATOM   2279  NH2 ARG A 291     -22.929   5.596  24.240  1.00 68.31           N  
ATOM   2280  CZ  ARG A 291     -22.360   4.653  24.939  1.00 68.31           C  
ATOM   2281  N   GLN A 292     -15.659   1.486  24.398  1.00 70.31           N  
ATOM   2282  CA  GLN A 292     -14.472   2.241  23.970  1.00 70.31           C  
ATOM   2283  C   GLN A 292     -13.655   1.467  22.928  1.00 70.31           C  
ATOM   2284  CB  GLN A 292     -13.601   2.600  25.186  1.00 70.31           C  
ATOM   2285  O   GLN A 292     -13.248   2.049  21.922  1.00 70.31           O  
ATOM   2286  CG  GLN A 292     -14.267   3.660  26.078  1.00 70.31           C  
ATOM   2287  CD  GLN A 292     -13.586   3.826  27.434  1.00 70.31           C  
ATOM   2288  NE2 GLN A 292     -13.852   4.896  28.149  1.00 70.31           N  
ATOM   2289  OE1 GLN A 292     -12.784   3.029  27.888  1.00 70.31           O  
ATOM   2290  N   LEU A 293     -13.489   0.153  23.107  1.00 72.38           N  
ATOM   2291  CA  LEU A 293     -12.833  -0.724  22.130  1.00 72.38           C  
ATOM   2292  C   LEU A 293     -13.611  -0.792  20.807  1.00 72.38           C  
ATOM   2293  CB  LEU A 293     -12.663  -2.127  22.743  1.00 72.38           C  
ATOM   2294  O   LEU A 293     -13.019  -0.733  19.731  1.00 72.38           O  
ATOM   2295  CG  LEU A 293     -11.658  -2.192  23.910  1.00 72.38           C  
ATOM   2296  CD1 LEU A 293     -11.741  -3.555  24.589  1.00 72.38           C  
ATOM   2297  CD2 LEU A 293     -10.219  -1.976  23.428  1.00 72.38           C  
ATOM   2298  N   THR A 294     -14.941  -0.823  20.875  1.00 74.19           N  
ATOM   2299  CA  THR A 294     -15.832  -0.816  19.705  1.00 74.19           C  
ATOM   2300  C   THR A 294     -15.698   0.475  18.903  1.00 74.19           C  
ATOM   2301  CB  THR A 294     -17.293  -1.003  20.141  1.00 74.19           C  
ATOM   2302  O   THR A 294     -15.572   0.440  17.675  1.00 74.19           O  
ATOM   2303  CG2 THR A 294     -18.242  -1.119  18.952  1.00 74.19           C  
ATOM   2304  OG1 THR A 294     -17.444  -2.199  20.859  1.00 74.19           O  
ATOM   2305  N   LEU A 295     -15.691   1.623  19.589  1.00 72.94           N  
ATOM   2306  CA  LEU A 295     -15.487   2.928  18.963  1.00 72.94           C  
ATOM   2307  C   LEU A 295     -14.088   3.027  18.337  1.00 72.94           C  
ATOM   2308  CB  LEU A 295     -15.720   4.016  20.021  1.00 72.94           C  
ATOM   2309  O   LEU A 295     -13.969   3.427  17.179  1.00 72.94           O  
ATOM   2310  CG  LEU A 295     -15.744   5.436  19.416  1.00 72.94           C  
ATOM   2311  CD1 LEU A 295     -17.141   6.049  19.530  1.00 72.94           C  
ATOM   2312  CD2 LEU A 295     -14.755   6.348  20.136  1.00 72.94           C  
ATOM   2313  N   ALA A 296     -13.055   2.589  19.060  1.00 70.75           N  
ATOM   2314  CA  ALA A 296     -11.683   2.567  18.565  1.00 70.75           C  
ATOM   2315  C   ALA A 296     -11.544   1.691  17.309  1.00 70.75           C  
ATOM   2316  CB  ALA A 296     -10.761   2.093  19.694  1.00 70.75           C  
ATOM   2317  O   ALA A 296     -10.939   2.117  16.327  1.00 70.75           O  
ATOM   2318  N   HIS A 297     -12.169   0.511  17.286  1.00 80.69           N  
ATOM   2319  CA  HIS A 297     -12.186  -0.356  16.110  1.00 80.69           C  
ATOM   2320  C   HIS A 297     -12.855   0.317  14.900  1.00 80.69           C  
ATOM   2321  CB  HIS A 297     -12.874  -1.681  16.458  1.00 80.69           C  
ATOM   2322  O   HIS A 297     -12.297   0.286  13.801  1.00 80.69           O  
ATOM   2323  CG  HIS A 297     -12.868  -2.644  15.301  1.00 80.69           C  
ATOM   2324  CD2 HIS A 297     -11.755  -3.167  14.704  1.00 80.69           C  
ATOM   2325  ND1 HIS A 297     -13.963  -3.101  14.598  1.00 80.69           N  
ATOM   2326  CE1 HIS A 297     -13.511  -3.854  13.577  1.00 80.69           C  
ATOM   2327  NE2 HIS A 297     -12.173  -3.917  13.610  1.00 80.69           N  
ATOM   2328  N   ARG A 298     -14.004   0.996  15.088  1.00 75.12           N  
ATOM   2329  CA  ARG A 298     -14.656   1.771  14.008  1.00 75.12           C  
ATOM   2330  C   ARG A 298     -13.736   2.849  13.458  1.00 75.12           C  
ATOM   2331  CB  ARG A 298     -15.959   2.457  14.464  1.00 75.12           C  
ATOM   2332  O   ARG A 298     -13.630   2.989  12.244  1.00 75.12           O  
ATOM   2333  CG  ARG A 298     -17.076   1.453  14.704  1.00 75.12           C  
ATOM   2334  CD  ARG A 298     -18.428   2.084  15.036  1.00 75.12           C  
ATOM   2335  NE  ARG A 298     -19.385   1.023  15.382  1.00 75.12           N  
ATOM   2336  NH1 ARG A 298     -21.282   2.257  15.753  1.00 75.12           N  
ATOM   2337  NH2 ARG A 298     -21.314   0.026  15.974  1.00 75.12           N  
ATOM   2338  CZ  ARG A 298     -20.659   1.114  15.697  1.00 75.12           C  
ATOM   2339  N   GLN A 299     -13.073   3.594  14.334  1.00 72.31           N  
ATOM   2340  CA  GLN A 299     -12.174   4.678  13.945  1.00 72.31           C  
ATOM   2341  C   GLN A 299     -10.953   4.154  13.182  1.00 72.31           C  
ATOM   2342  CB  GLN A 299     -11.747   5.440  15.203  1.00 72.31           C  
ATOM   2343  O   GLN A 299     -10.585   4.721  12.154  1.00 72.31           O  
ATOM   2344  CG  GLN A 299     -12.908   6.263  15.783  1.00 72.31           C  
ATOM   2345  CD  GLN A 299     -12.606   6.820  17.170  1.00 72.31           C  
ATOM   2346  NE2 GLN A 299     -13.179   7.953  17.516  1.00 72.31           N  
ATOM   2347  OE1 GLN A 299     -11.894   6.246  17.983  1.00 72.31           O  
ATOM   2348  N   LEU A 300     -10.366   3.036  13.620  1.00 74.06           N  
ATOM   2349  CA  LEU A 300      -9.265   2.377  12.910  1.00 74.06           C  
ATOM   2350  C   LEU A 300      -9.697   1.900  11.522  1.00 74.06           C  
ATOM   2351  CB  LEU A 300      -8.741   1.200  13.750  1.00 74.06           C  
ATOM   2352  O   LEU A 300      -9.015   2.171  10.534  1.00 74.06           O  
ATOM   2353  CG  LEU A 300      -7.944   1.613  14.996  1.00 74.06           C  
ATOM   2354  CD1 LEU A 300      -7.629   0.380  15.841  1.00 74.06           C  
ATOM   2355  CD2 LEU A 300      -6.621   2.289  14.637  1.00 74.06           C  
ATOM   2356  N   CYS A 301     -10.862   1.264  11.431  1.00 78.06           N  
ATOM   2357  CA  CYS A 301     -11.460   0.833  10.172  1.00 78.06           C  
ATOM   2358  C   CYS A 301     -11.735   2.006   9.219  1.00 78.06           C  
ATOM   2359  CB  CYS A 301     -12.749   0.088  10.520  1.00 78.06           C  
ATOM   2360  O   CYS A 301     -11.385   1.948   8.039  1.00 78.06           O  
ATOM   2361  SG  CYS A 301     -12.319  -1.561  11.130  1.00 78.06           S  
ATOM   2362  N   GLN A 302     -12.301   3.103   9.727  1.00 72.75           N  
ATOM   2363  CA  GLN A 302     -12.502   4.336   8.965  1.00 72.75           C  
ATOM   2364  C   GLN A 302     -11.172   4.934   8.495  1.00 72.75           C  
ATOM   2365  CB  GLN A 302     -13.259   5.355   9.824  1.00 72.75           C  
ATOM   2366  O   GLN A 302     -11.076   5.367   7.347  1.00 72.75           O  
ATOM   2367  CG  GLN A 302     -14.751   5.020   9.962  1.00 72.75           C  
ATOM   2368  CD  GLN A 302     -15.473   5.950  10.933  1.00 72.75           C  
ATOM   2369  NE2 GLN A 302     -16.783   5.880  11.009  1.00 72.75           N  
ATOM   2370  OE1 GLN A 302     -14.894   6.768  11.628  1.00 72.75           O  
ATOM   2371  N   GLY A 303     -10.138   4.906   9.339  1.00 65.19           N  
ATOM   2372  CA  GLY A 303      -8.780   5.313   8.986  1.00 65.19           C  
ATOM   2373  C   GLY A 303      -8.217   4.499   7.820  1.00 65.19           C  
ATOM   2374  O   GLY A 303      -7.740   5.082   6.847  1.00 65.19           O  
ATOM   2375  N   VAL A 304      -8.351   3.167   7.861  1.00 77.19           N  
ATOM   2376  CA  VAL A 304      -7.956   2.279   6.753  1.00 77.19           C  
ATOM   2377  C   VAL A 304      -8.716   2.632   5.474  1.00 77.19           C  
ATOM   2378  CB  VAL A 304      -8.144   0.789   7.112  1.00 77.19           C  
ATOM   2379  O   VAL A 304      -8.086   2.805   4.434  1.00 77.19           O  
ATOM   2380  CG1 VAL A 304      -7.844  -0.133   5.922  1.00 77.19           C  
ATOM   2381  CG2 VAL A 304      -7.196   0.366   8.241  1.00 77.19           C  
ATOM   2382  N   MET A 305     -10.040   2.819   5.534  1.00 73.81           N  
ATOM   2383  CA  MET A 305     -10.827   3.198   4.352  1.00 73.81           C  
ATOM   2384  C   MET A 305     -10.441   4.565   3.783  1.00 73.81           C  
ATOM   2385  CB  MET A 305     -12.320   3.275   4.667  1.00 73.81           C  
ATOM   2386  O   MET A 305     -10.447   4.743   2.566  1.00 73.81           O  
ATOM   2387  CG  MET A 305     -12.984   1.944   4.993  1.00 73.81           C  
ATOM   2388  SD  MET A 305     -14.790   1.992   4.791  1.00 73.81           S  
ATOM   2389  CE  MET A 305     -15.227   3.569   5.568  1.00 73.81           C  
ATOM   2390  N   MET A 306     -10.149   5.554   4.633  1.00 65.50           N  
ATOM   2391  CA  MET A 306      -9.723   6.875   4.169  1.00 65.50           C  
ATOM   2392  C   MET A 306      -8.359   6.811   3.488  1.00 65.50           C  
ATOM   2393  CB  MET A 306      -9.659   7.889   5.316  1.00 65.50           C  
ATOM   2394  O   MET A 306      -8.187   7.417   2.429  1.00 65.50           O  
ATOM   2395  CG  MET A 306     -11.032   8.382   5.775  1.00 65.50           C  
ATOM   2396  SD  MET A 306     -10.931  10.034   6.516  1.00 65.50           S  
ATOM   2397  CE  MET A 306     -12.165   9.887   7.833  1.00 65.50           C  
ATOM   2398  N   VAL A 307      -7.408   6.067   4.063  1.00 68.50           N  
ATOM   2399  CA  VAL A 307      -6.092   5.842   3.452  1.00 68.50           C  
ATOM   2400  C   VAL A 307      -6.253   5.100   2.128  1.00 68.50           C  
ATOM   2401  CB  VAL A 307      -5.140   5.118   4.425  1.00 68.50           C  
ATOM   2402  O   VAL A 307      -5.749   5.579   1.115  1.00 68.50           O  
ATOM   2403  CG1 VAL A 307      -3.825   4.678   3.766  1.00 68.50           C  
ATOM   2404  CG2 VAL A 307      -4.769   6.070   5.572  1.00 68.50           C  
ATOM   2405  N   ASP A 308      -7.030   4.015   2.093  1.00 74.81           N  
ATOM   2406  CA  ASP A 308      -7.334   3.294   0.857  1.00 74.81           C  
ATOM   2407  C   ASP A 308      -7.917   4.238  -0.200  1.00 74.81           C  
ATOM   2408  CB  ASP A 308      -8.279   2.118   1.130  1.00 74.81           C  
ATOM   2409  O   ASP A 308      -7.293   4.447  -1.231  1.00 74.81           O  
ATOM   2410  CG  ASP A 308      -8.603   1.400  -0.178  1.00 74.81           C  
ATOM   2411  OD1 ASP A 308      -7.696   0.746  -0.728  1.00 74.81           O  
ATOM   2412  OD2 ASP A 308      -9.727   1.583  -0.700  1.00 74.81           O  
ATOM   2413  N   ARG A 309      -9.039   4.916   0.070  1.00 68.94           N  
ATOM   2414  CA  ARG A 309      -9.692   5.823  -0.895  1.00 68.94           C  
ATOM   2415  C   ARG A 309      -8.788   6.956  -1.378  1.00 68.94           C  
ATOM   2416  CB  ARG A 309     -10.954   6.427  -0.267  1.00 68.94           C  
ATOM   2417  O   ARG A 309      -8.917   7.385  -2.524  1.00 68.94           O  
ATOM   2418  CG  ARG A 309     -12.104   5.418  -0.169  1.00 68.94           C  
ATOM   2419  CD  ARG A 309     -13.288   6.079   0.544  1.00 68.94           C  
ATOM   2420  NE  ARG A 309     -14.422   5.149   0.700  1.00 68.94           N  
ATOM   2421  NH1 ARG A 309     -15.887   6.619   1.689  1.00 68.94           N  
ATOM   2422  NH2 ARG A 309     -16.523   4.514   1.319  1.00 68.94           N  
ATOM   2423  CZ  ARG A 309     -15.600   5.431   1.232  1.00 68.94           C  
ATOM   2424  N   THR A 310      -7.909   7.466  -0.519  1.00 63.31           N  
ATOM   2425  CA  THR A 310      -7.020   8.586  -0.859  1.00 63.31           C  
ATOM   2426  C   THR A 310      -5.886   8.142  -1.772  1.00 63.31           C  
ATOM   2427  CB  THR A 310      -6.461   9.252   0.406  1.00 63.31           C  
ATOM   2428  O   THR A 310      -5.576   8.840  -2.735  1.00 63.31           O  
ATOM   2429  CG2 THR A 310      -5.589  10.472   0.108  1.00 63.31           C  
ATOM   2430  OG1 THR A 310      -7.542   9.710   1.184  1.00 63.31           O  
ATOM   2431  N   PHE A 311      -5.298   6.976  -1.502  1.00 67.19           N  
ATOM   2432  CA  PHE A 311      -4.135   6.478  -2.233  1.00 67.19           C  
ATOM   2433  C   PHE A 311      -4.482   5.427  -3.300  1.00 67.19           C  
ATOM   2434  CB  PHE A 311      -3.078   6.006  -1.226  1.00 67.19           C  
ATOM   2435  O   PHE A 311      -3.606   5.044  -4.064  1.00 67.19           O  
ATOM   2436  CG  PHE A 311      -2.503   7.129  -0.372  1.00 67.19           C  
ATOM   2437  CD1 PHE A 311      -1.491   7.959  -0.890  1.00 67.19           C  
ATOM   2438  CD2 PHE A 311      -2.956   7.338   0.944  1.00 67.19           C  
ATOM   2439  CE1 PHE A 311      -0.930   8.973  -0.092  1.00 67.19           C  
ATOM   2440  CE2 PHE A 311      -2.404   8.354   1.742  1.00 67.19           C  
ATOM   2441  CZ  PHE A 311      -1.382   9.166   1.225  1.00 67.19           C  
ATOM   2442  N   ARG A 312      -5.746   5.002  -3.428  1.00 66.94           N  
ATOM   2443  CA  ARG A 312      -6.200   3.909  -4.312  1.00 66.94           C  
ATOM   2444  C   ARG A 312      -5.682   4.011  -5.745  1.00 66.94           C  
ATOM   2445  CB  ARG A 312      -7.739   3.863  -4.316  1.00 66.94           C  
ATOM   2446  O   ARG A 312      -5.117   3.051  -6.261  1.00 66.94           O  
ATOM   2447  CG  ARG A 312      -8.284   2.620  -5.023  1.00 66.94           C  
ATOM   2448  CD  ARG A 312      -9.812   2.604  -4.990  1.00 66.94           C  
ATOM   2449  NE  ARG A 312     -10.349   2.410  -3.630  1.00 66.94           N  
ATOM   2450  NH1 ARG A 312     -12.565   2.557  -4.209  1.00 66.94           N  
ATOM   2451  NH2 ARG A 312     -11.983   2.096  -2.101  1.00 66.94           N  
ATOM   2452  CZ  ARG A 312     -11.628   2.364  -3.320  1.00 66.94           C  
ATOM   2453  N   ALA A 313      -5.874   5.167  -6.386  1.00 56.75           N  
ATOM   2454  CA  ALA A 313      -5.441   5.388  -7.768  1.00 56.75           C  
ATOM   2455  C   ALA A 313      -3.910   5.359  -7.887  1.00 56.75           C  
ATOM   2456  CB  ALA A 313      -6.015   6.724  -8.257  1.00 56.75           C  
ATOM   2457  O   ALA A 313      -3.363   4.749  -8.802  1.00 56.75           O  
ATOM   2458  N   PHE A 314      -3.221   5.955  -6.913  1.00 63.75           N  
ATOM   2459  CA  PHE A 314      -1.766   5.955  -6.852  1.00 63.75           C  
ATOM   2460  C   PHE A 314      -1.202   4.535  -6.697  1.00 63.75           C  
ATOM   2461  CB  PHE A 314      -1.321   6.876  -5.708  1.00 63.75           C  
ATOM   2462  O   PHE A 314      -0.293   4.152  -7.429  1.00 63.75           O  
ATOM   2463  CG  PHE A 314       0.165   6.796  -5.472  1.00 63.75           C  
ATOM   2464  CD1 PHE A 314       0.676   6.057  -4.387  1.00 63.75           C  
ATOM   2465  CD2 PHE A 314       1.037   7.368  -6.413  1.00 63.75           C  
ATOM   2466  CE1 PHE A 314       2.062   5.885  -4.253  1.00 63.75           C  
ATOM   2467  CE2 PHE A 314       2.418   7.166  -6.295  1.00 63.75           C  
ATOM   2468  CZ  PHE A 314       2.930   6.419  -5.219  1.00 63.75           C  
ATOM   2469  N   VAL A 315      -1.773   3.730  -5.799  1.00 69.44           N  
ATOM   2470  CA  VAL A 315      -1.377   2.331  -5.587  1.00 69.44           C  
ATOM   2471  C   VAL A 315      -1.609   1.511  -6.852  1.00 69.44           C  
ATOM   2472  CB  VAL A 315      -2.133   1.722  -4.394  1.00 69.44           C  
ATOM   2473  O   VAL A 315      -0.711   0.781  -7.252  1.00 69.44           O  
ATOM   2474  CG1 VAL A 315      -1.813   0.235  -4.180  1.00 69.44           C  
ATOM   2475  CG2 VAL A 315      -1.754   2.452  -3.104  1.00 69.44           C  
ATOM   2476  N   ALA A 316      -2.757   1.671  -7.520  1.00 64.50           N  
ATOM   2477  CA  ALA A 316      -3.062   0.973  -8.771  1.00 64.50           C  
ATOM   2478  C   ALA A 316      -2.035   1.265  -9.875  1.00 64.50           C  
ATOM   2479  CB  ALA A 316      -4.467   1.380  -9.224  1.00 64.50           C  
ATOM   2480  O   ALA A 316      -1.523   0.350 -10.519  1.00 64.50           O  
ATOM   2481  N   ILE A 317      -1.693   2.539 -10.059  1.00 60.44           N  
ATOM   2482  CA  ILE A 317      -0.737   2.985 -11.079  1.00 60.44           C  
ATOM   2483  C   ILE A 317       0.689   2.570 -10.721  1.00 60.44           C  
ATOM   2484  CB  ILE A 317      -0.885   4.508 -11.247  1.00 60.44           C  
ATOM   2485  O   ILE A 317       1.457   2.163 -11.594  1.00 60.44           O  
ATOM   2486  CG1 ILE A 317      -2.231   4.760 -11.955  1.00 60.44           C  
ATOM   2487  CG2 ILE A 317       0.272   5.136 -12.043  1.00 60.44           C  
ATOM   2488  CD1 ILE A 317      -2.676   6.208 -11.883  1.00 60.44           C  
ATOM   2489  N   SER A 318       1.047   2.642  -9.439  1.00 65.12           N  
ATOM   2490  CA  SER A 318       2.333   2.156  -8.941  1.00 65.12           C  
ATOM   2491  C   SER A 318       2.494   0.663  -9.225  1.00 65.12           C  
ATOM   2492  CB  SER A 318       2.471   2.460  -7.450  1.00 65.12           C  
ATOM   2493  O   SER A 318       3.482   0.267  -9.837  1.00 65.12           O  
ATOM   2494  OG  SER A 318       3.779   2.137  -7.030  1.00 65.12           O  
ATOM   2495  N   PHE A 319       1.476  -0.136  -8.887  1.00 68.38           N  
ATOM   2496  CA  PHE A 319       1.440  -1.571  -9.153  1.00 68.38           C  
ATOM   2497  C   PHE A 319       1.539  -1.905 -10.634  1.00 68.38           C  
ATOM   2498  CB  PHE A 319       0.180  -2.193  -8.535  1.00 68.38           C  
ATOM   2499  O   PHE A 319       2.423  -2.659 -11.012  1.00 68.38           O  
ATOM   2500  CG  PHE A 319       0.487  -2.880  -7.231  1.00 68.38           C  
ATOM   2501  CD1 PHE A 319       0.811  -4.246  -7.260  1.00 68.38           C  
ATOM   2502  CD2 PHE A 319       0.546  -2.158  -6.024  1.00 68.38           C  
ATOM   2503  CE1 PHE A 319       1.201  -4.897  -6.087  1.00 68.38           C  
ATOM   2504  CE2 PHE A 319       0.935  -2.811  -4.843  1.00 68.38           C  
ATOM   2505  CZ  PHE A 319       1.272  -4.178  -4.891  1.00 68.38           C  
ATOM   2506  N   THR A 320       0.688  -1.306 -11.466  1.00 63.69           N  
ATOM   2507  CA  THR A 320       0.636  -1.599 -12.907  1.00 63.69           C  
ATOM   2508  C   THR A 320       1.984  -1.345 -13.575  1.00 63.69           C  
ATOM   2509  CB  THR A 320      -0.438  -0.738 -13.590  1.00 63.69           C  
ATOM   2510  O   THR A 320       2.513  -2.199 -14.281  1.00 63.69           O  
ATOM   2511  CG2 THR A 320      -0.623  -1.092 -15.063  1.00 63.69           C  
ATOM   2512  OG1 THR A 320      -1.684  -0.917 -12.955  1.00 63.69           O  
ATOM   2513  N   ILE A 321       2.583  -0.186 -13.304  1.00 59.84           N  
ATOM   2514  CA  ILE A 321       3.862   0.178 -13.913  1.00 59.84           C  
ATOM   2515  C   ILE A 321       4.994  -0.675 -13.329  1.00 59.84           C  
ATOM   2516  CB  ILE A 321       4.107   1.679 -13.731  1.00 59.84           C  
ATOM   2517  O   ILE A 321       5.876  -1.066 -14.081  1.00 59.84           O  
ATOM   2518  CG1 ILE A 321       3.025   2.520 -14.458  1.00 59.84           C  
ATOM   2519  CG2 ILE A 321       5.498   2.128 -14.224  1.00 59.84           C  
ATOM   2520  CD1 ILE A 321       3.020   4.033 -14.199  1.00 59.84           C  
ATOM   2521  N   ASN A 322       4.989  -1.011 -12.032  1.00 65.31           N  
ATOM   2522  CA  ASN A 322       6.019  -1.902 -11.486  1.00 65.31           C  
ATOM   2523  C   ASN A 322       5.906  -3.322 -12.031  1.00 65.31           C  
ATOM   2524  CB  ASN A 322       6.026  -1.890  -9.947  1.00 65.31           C  
ATOM   2525  O   ASN A 322       6.935  -3.933 -12.296  1.00 65.31           O  
ATOM   2526  CG  ASN A 322       6.986  -0.853  -9.394  1.00 65.31           C  
ATOM   2527  ND2 ASN A 322       6.799  -0.386  -8.191  1.00 65.31           N  
ATOM   2528  OD1 ASN A 322       7.944  -0.445 -10.019  1.00 65.31           O  
ATOM   2529  N   THR A 323       4.699  -3.833 -12.267  1.00 65.44           N  
ATOM   2530  CA  THR A 323       4.504  -5.109 -12.962  1.00 65.44           C  
ATOM   2531  C   THR A 323       5.054  -5.040 -14.387  1.00 65.44           C  
ATOM   2532  CB  THR A 323       3.021  -5.506 -12.961  1.00 65.44           C  
ATOM   2533  O   THR A 323       5.847  -5.899 -14.762  1.00 65.44           O  
ATOM   2534  CG2 THR A 323       2.775  -6.857 -13.627  1.00 65.44           C  
ATOM   2535  OG1 THR A 323       2.566  -5.636 -11.633  1.00 65.44           O  
ATOM   2536  N   ALA A 324       4.730  -3.989 -15.147  1.00 59.41           N  
ATOM   2537  CA  ALA A 324       5.253  -3.800 -16.502  1.00 59.41           C  
ATOM   2538  C   ALA A 324       6.790  -3.693 -16.528  1.00 59.41           C  
ATOM   2539  CB  ALA A 324       4.589  -2.558 -17.110  1.00 59.41           C  
ATOM   2540  O   ALA A 324       7.446  -4.351 -17.333  1.00 59.41           O  
ATOM   2541  N   LEU A 325       7.377  -2.926 -15.604  1.00 60.72           N  
ATOM   2542  CA  LEU A 325       8.829  -2.816 -15.462  1.00 60.72           C  
ATOM   2543  C   LEU A 325       9.468  -4.137 -15.028  1.00 60.72           C  
ATOM   2544  CB  LEU A 325       9.186  -1.703 -14.463  1.00 60.72           C  
ATOM   2545  O   LEU A 325      10.536  -4.465 -15.525  1.00 60.72           O  
ATOM   2546  CG  LEU A 325       8.946  -0.273 -14.972  1.00 60.72           C  
ATOM   2547  CD1 LEU A 325       9.224   0.712 -13.837  1.00 60.72           C  
ATOM   2548  CD2 LEU A 325       9.858   0.087 -16.146  1.00 60.72           C  
ATOM   2549  N   SER A 326       8.816  -4.916 -14.160  1.00 63.16           N  
ATOM   2550  CA  SER A 326       9.302  -6.246 -13.764  1.00 63.16           C  
ATOM   2551  C   SER A 326       9.403  -7.185 -14.951  1.00 63.16           C  
ATOM   2552  CB  SER A 326       8.413  -6.903 -12.694  1.00 63.16           C  
ATOM   2553  O   SER A 326      10.425  -7.841 -15.114  1.00 63.16           O  
ATOM   2554  OG  SER A 326       8.221  -6.098 -11.546  1.00 63.16           O  
ATOM   2555  N   ILE A 327       8.383  -7.206 -15.809  1.00 62.81           N  
ATOM   2556  CA  ILE A 327       8.387  -8.016 -17.030  1.00 62.81           C  
ATOM   2557  C   ILE A 327       9.500  -7.545 -17.973  1.00 62.81           C  
ATOM   2558  CB  ILE A 327       6.993  -7.970 -17.691  1.00 62.81           C  
ATOM   2559  O   ILE A 327      10.257  -8.366 -18.481  1.00 62.81           O  
ATOM   2560  CG1 ILE A 327       5.942  -8.639 -16.772  1.00 62.81           C  
ATOM   2561  CG2 ILE A 327       7.013  -8.667 -19.064  1.00 62.81           C  
ATOM   2562  CD1 ILE A 327       4.493  -8.341 -17.176  1.00 62.81           C  
ATOM   2563  N   LEU A 328       9.653  -6.230 -18.156  1.00 59.78           N  
ATOM   2564  CA  LEU A 328      10.680  -5.655 -19.029  1.00 59.78           C  
ATOM   2565  C   LEU A 328      12.102  -5.924 -18.516  1.00 59.78           C  
ATOM   2566  CB  LEU A 328      10.375  -4.156 -19.189  1.00 59.78           C  
ATOM   2567  O   LEU A 328      13.004  -6.200 -19.303  1.00 59.78           O  
ATOM   2568  CG  LEU A 328      11.150  -3.485 -20.341  1.00 59.78           C  
ATOM   2569  CD1 LEU A 328      10.260  -2.442 -21.018  1.00 59.78           C  
ATOM   2570  CD2 LEU A 328      12.415  -2.771 -19.854  1.00 59.78           C  
ATOM   2571  N   VAL A 329      12.309  -5.887 -17.201  1.00 62.28           N  
ATOM   2572  CA  VAL A 329      13.589  -6.219 -16.569  1.00 62.28           C  
ATOM   2573  C   VAL A 329      13.887  -7.709 -16.680  1.00 62.28           C  
ATOM   2574  CB  VAL A 329      13.599  -5.755 -15.105  1.00 62.28           C  
ATOM   2575  O   VAL A 329      14.999  -8.071 -17.049  1.00 62.28           O  
ATOM   2576  CG1 VAL A 329      14.782  -6.338 -14.336  1.00 62.28           C  
ATOM   2577  CG2 VAL A 329      13.721  -4.228 -15.035  1.00 62.28           C  
ATOM   2578  N   VAL A 330      12.907  -8.575 -16.417  1.00 64.81           N  
ATOM   2579  CA  VAL A 330      13.045 -10.022 -16.623  1.00 64.81           C  
ATOM   2580  C   VAL A 330      13.410 -10.316 -18.079  1.00 64.81           C  
ATOM   2581  CB  VAL A 330      11.755 -10.743 -16.193  1.00 64.81           C  
ATOM   2582  O   VAL A 330      14.368 -11.042 -18.325  1.00 64.81           O  
ATOM   2583  CG1 VAL A 330      11.689 -12.177 -16.709  1.00 64.81           C  
ATOM   2584  CG2 VAL A 330      11.654 -10.803 -14.663  1.00 64.81           C  
ATOM   2585  N   TYR A 331      12.728  -9.685 -19.036  1.00 63.72           N  
ATOM   2586  CA  TYR A 331      13.061  -9.769 -20.457  1.00 63.72           C  
ATOM   2587  C   TYR A 331      14.498  -9.304 -20.734  1.00 63.72           C  
ATOM   2588  CB  TYR A 331      12.037  -8.943 -21.245  1.00 63.72           C  
ATOM   2589  O   TYR A 331      15.274 -10.017 -21.362  1.00 63.72           O  
ATOM   2590  CG  TYR A 331      12.274  -8.949 -22.738  1.00 63.72           C  
ATOM   2591  CD1 TYR A 331      13.038  -7.932 -23.348  1.00 63.72           C  
ATOM   2592  CD2 TYR A 331      11.735  -9.990 -23.514  1.00 63.72           C  
ATOM   2593  CE1 TYR A 331      13.266  -7.962 -24.739  1.00 63.72           C  
ATOM   2594  CE2 TYR A 331      11.971 -10.026 -24.899  1.00 63.72           C  
ATOM   2595  OH  TYR A 331      12.953  -9.081 -26.852  1.00 63.72           O  
ATOM   2596  CZ  TYR A 331      12.739  -9.018 -25.514  1.00 63.72           C  
ATOM   2597  N   ARG A 332      14.903  -8.145 -20.201  1.00 59.34           N  
ATOM   2598  CA  ARG A 332      16.271  -7.623 -20.348  1.00 59.34           C  
ATOM   2599  C   ARG A 332      17.323  -8.600 -19.810  1.00 59.34           C  
ATOM   2600  CB  ARG A 332      16.393  -6.251 -19.669  1.00 59.34           C  
ATOM   2601  O   ARG A 332      18.292  -8.879 -20.506  1.00 59.34           O  
ATOM   2602  CG  ARG A 332      15.800  -5.090 -20.488  1.00 59.34           C  
ATOM   2603  CD  ARG A 332      16.823  -4.501 -21.469  1.00 59.34           C  
ATOM   2604  NE  ARG A 332      16.340  -3.243 -22.086  1.00 59.34           N  
ATOM   2605  NH1 ARG A 332      18.285  -2.040 -21.880  1.00 59.34           N  
ATOM   2606  NH2 ARG A 332      16.504  -1.092 -22.841  1.00 59.34           N  
ATOM   2607  CZ  ARG A 332      17.043  -2.133 -22.269  1.00 59.34           C  
ATOM   2608  N   ILE A 333      17.122  -9.145 -18.609  1.00 63.12           N  
ATOM   2609  CA  ILE A 333      18.028 -10.128 -17.992  1.00 63.12           C  
ATOM   2610  C   ILE A 333      18.119 -11.382 -18.857  1.00 63.12           C  
ATOM   2611  CB  ILE A 333      17.551 -10.494 -16.568  1.00 63.12           C  
ATOM   2612  O   ILE A 333      19.219 -11.857 -19.144  1.00 63.12           O  
ATOM   2613  CG1 ILE A 333      17.714  -9.288 -15.620  1.00 63.12           C  
ATOM   2614  CG2 ILE A 333      18.326 -11.704 -16.000  1.00 63.12           C  
ATOM   2615  CD1 ILE A 333      16.951  -9.470 -14.304  1.00 63.12           C  
ATOM   2616  N   VAL A 334      16.965 -11.910 -19.269  1.00 63.03           N  
ATOM   2617  CA  VAL A 334      16.895 -13.146 -20.036  1.00 63.03           C  
ATOM   2618  C   VAL A 334      17.557 -12.974 -21.391  1.00 63.03           C  
ATOM   2619  CB  VAL A 334      15.452 -13.658 -20.165  1.00 63.03           C  
ATOM   2620  O   VAL A 334      18.333 -13.845 -21.736  1.00 63.03           O  
ATOM   2621  CG1 VAL A 334      15.351 -14.792 -21.186  1.00 63.03           C  
ATOM   2622  CG2 VAL A 334      14.958 -14.207 -18.818  1.00 63.03           C  
ATOM   2623  N   PHE A 335      17.321 -11.897 -22.144  1.00 56.03           N  
ATOM   2624  CA  PHE A 335      17.798 -11.782 -23.530  1.00 56.03           C  
ATOM   2625  C   PHE A 335      19.174 -11.107 -23.683  1.00 56.03           C  
ATOM   2626  CB  PHE A 335      16.705 -11.128 -24.389  1.00 56.03           C  
ATOM   2627  O   PHE A 335      19.929 -11.493 -24.576  1.00 56.03           O  
ATOM   2628  CG  PHE A 335      15.549 -12.071 -24.681  1.00 56.03           C  
ATOM   2629  CD1 PHE A 335      15.588 -12.901 -25.818  1.00 56.03           C  
ATOM   2630  CD2 PHE A 335      14.447 -12.155 -23.810  1.00 56.03           C  
ATOM   2631  CE1 PHE A 335      14.541 -13.805 -26.074  1.00 56.03           C  
ATOM   2632  CE2 PHE A 335      13.407 -13.065 -24.058  1.00 56.03           C  
ATOM   2633  CZ  PHE A 335      13.451 -13.891 -25.192  1.00 56.03           C  
ATOM   2634  N   PHE A 336      19.552 -10.182 -22.793  1.00 53.28           N  
ATOM   2635  CA  PHE A 336      20.757  -9.339 -22.928  1.00 53.28           C  
ATOM   2636  C   PHE A 336      21.868  -9.641 -21.906  1.00 53.28           C  
ATOM   2637  CB  PHE A 336      20.375  -7.850 -22.877  1.00 53.28           C  
ATOM   2638  O   PHE A 336      22.749  -8.811 -21.711  1.00 53.28           O  
ATOM   2639  CG  PHE A 336      19.411  -7.390 -23.945  1.00 53.28           C  
ATOM   2640  CD1 PHE A 336      19.896  -6.797 -25.124  1.00 53.28           C  
ATOM   2641  CD2 PHE A 336      18.029  -7.548 -23.759  1.00 53.28           C  
ATOM   2642  CE1 PHE A 336      18.994  -6.337 -26.097  1.00 53.28           C  
ATOM   2643  CE2 PHE A 336      17.124  -7.071 -24.718  1.00 53.28           C  
ATOM   2644  CZ  PHE A 336      17.610  -6.459 -25.884  1.00 53.28           C  
ATOM   2645  N   GLY A 337      21.814 -10.789 -21.219  1.00 52.06           N  
ATOM   2646  CA  GLY A 337      22.696 -11.147 -20.095  1.00 52.06           C  
ATOM   2647  C   GLY A 337      24.151 -10.622 -20.137  1.00 52.06           C  
ATOM   2648  O   GLY A 337      24.825 -10.681 -21.158  1.00 52.06           O  
ATOM   2649  N   TYR A 338      24.626 -10.153 -18.973  1.00 40.75           N  
ATOM   2650  CA  TYR A 338      25.987  -9.703 -18.607  1.00 40.75           C  
ATOM   2651  C   TYR A 338      26.664  -8.561 -19.390  1.00 40.75           C  
ATOM   2652  CB  TYR A 338      26.926 -10.903 -18.398  1.00 40.75           C  
ATOM   2653  O   TYR A 338      27.642  -8.022 -18.878  1.00 40.75           O  
ATOM   2654  CG  TYR A 338      26.767 -11.551 -17.035  1.00 40.75           C  
ATOM   2655  CD1 TYR A 338      27.434 -11.006 -15.919  1.00 40.75           C  
ATOM   2656  CD2 TYR A 338      25.944 -12.681 -16.879  1.00 40.75           C  
ATOM   2657  CE1 TYR A 338      27.286 -11.595 -14.648  1.00 40.75           C  
ATOM   2658  CE2 TYR A 338      25.788 -13.269 -15.609  1.00 40.75           C  
ATOM   2659  OH  TYR A 338      26.313 -13.307 -13.272  1.00 40.75           O  
ATOM   2660  CZ  TYR A 338      26.461 -12.730 -14.493  1.00 40.75           C  
ATOM   2661  N   THR A 339      26.152  -8.099 -20.531  1.00 42.84           N  
ATOM   2662  CA  THR A 339      26.766  -6.978 -21.283  1.00 42.84           C  
ATOM   2663  C   THR A 339      26.140  -5.611 -20.988  1.00 42.84           C  
ATOM   2664  CB  THR A 339      26.804  -7.260 -22.790  1.00 42.84           C  
ATOM   2665  O   THR A 339      26.273  -4.681 -21.782  1.00 42.84           O  
ATOM   2666  CG2 THR A 339      27.644  -8.494 -23.110  1.00 42.84           C  
ATOM   2667  OG1 THR A 339      25.501  -7.479 -23.276  1.00 42.84           O  
ATOM   2668  N   ALA A 340      25.420  -5.480 -19.873  1.00 46.75           N  
ATOM   2669  CA  ALA A 340      24.757  -4.235 -19.504  1.00 46.75           C  
ATOM   2670  C   ALA A 340      25.793  -3.164 -19.131  1.00 46.75           C  
ATOM   2671  CB  ALA A 340      23.760  -4.515 -18.373  1.00 46.75           C  
ATOM   2672  O   ALA A 340      26.662  -3.388 -18.285  1.00 46.75           O  
ATOM   2673  N   SER A 341      25.690  -1.986 -19.748  1.00 52.00           N  
ATOM   2674  CA  SER A 341      26.543  -0.843 -19.395  1.00 52.00           C  
ATOM   2675  C   SER A 341      26.364  -0.463 -17.913  1.00 52.00           C  
ATOM   2676  CB  SER A 341      26.259   0.346 -20.318  1.00 52.00           C  
ATOM   2677  O   SER A 341      25.322  -0.731 -17.308  1.00 52.00           O  
ATOM   2678  OG  SER A 341      24.954   0.846 -20.096  1.00 52.00           O  
ATOM   2679  N   SER A 342      27.349   0.201 -17.303  1.00 49.53           N  
ATOM   2680  CA  SER A 342      27.285   0.629 -15.890  1.00 49.53           C  
ATOM   2681  C   SER A 342      26.038   1.469 -15.558  1.00 49.53           C  
ATOM   2682  CB  SER A 342      28.556   1.411 -15.539  1.00 49.53           C  
ATOM   2683  O   SER A 342      25.517   1.394 -14.443  1.00 49.53           O  
ATOM   2684  OG  SER A 342      28.741   2.480 -16.450  1.00 49.53           O  
ATOM   2685  N   ALA A 343      25.507   2.210 -16.535  1.00 49.59           N  
ATOM   2686  CA  ALA A 343      24.256   2.957 -16.419  1.00 49.59           C  
ATOM   2687  C   ALA A 343      23.015   2.045 -16.327  1.00 49.59           C  
ATOM   2688  CB  ALA A 343      24.167   3.907 -17.621  1.00 49.59           C  
ATOM   2689  O   ALA A 343      22.110   2.307 -15.533  1.00 49.59           O  
ATOM   2690  N   GLU A 344      22.979   0.947 -17.083  1.00 51.97           N  
ATOM   2691  CA  GLU A 344      21.888  -0.035 -17.041  1.00 51.97           C  
ATOM   2692  C   GLU A 344      21.915  -0.860 -15.749  1.00 51.97           C  
ATOM   2693  CB  GLU A 344      21.970  -0.956 -18.263  1.00 51.97           C  
ATOM   2694  O   GLU A 344      20.863  -1.110 -15.157  1.00 51.97           O  
ATOM   2695  CG  GLU A 344      21.615  -0.223 -19.563  1.00 51.97           C  
ATOM   2696  CD  GLU A 344      21.690  -1.148 -20.781  1.00 51.97           C  
ATOM   2697  OE1 GLU A 344      20.824  -0.990 -21.677  1.00 51.97           O  
ATOM   2698  OE2 GLU A 344      22.605  -2.000 -20.804  1.00 51.97           O  
ATOM   2699  N   ALA A 345      23.108  -1.204 -15.253  1.00 53.12           N  
ATOM   2700  CA  ALA A 345      23.273  -1.823 -13.939  1.00 53.12           C  
ATOM   2701  C   ALA A 345      22.777  -0.898 -12.810  1.00 53.12           C  
ATOM   2702  CB  ALA A 345      24.748  -2.201 -13.760  1.00 53.12           C  
ATOM   2703  O   ALA A 345      22.074  -1.345 -11.902  1.00 53.12           O  
ATOM   2704  N   GLY A 346      23.069   0.405 -12.898  1.00 52.75           N  
ATOM   2705  CA  GLY A 346      22.531   1.414 -11.985  1.00 52.75           C  
ATOM   2706  C   GLY A 346      21.001   1.472 -12.015  1.00 52.75           C  
ATOM   2707  O   GLY A 346      20.361   1.350 -10.970  1.00 52.75           O  
ATOM   2708  N   ALA A 347      20.399   1.583 -13.203  1.00 53.44           N  
ATOM   2709  CA  ALA A 347      18.943   1.596 -13.365  1.00 53.44           C  
ATOM   2710  C   ALA A 347      18.276   0.323 -12.809  1.00 53.44           C  
ATOM   2711  CB  ALA A 347      18.625   1.797 -14.851  1.00 53.44           C  
ATOM   2712  O   ALA A 347      17.233   0.405 -12.157  1.00 53.44           O  
ATOM   2713  N   PHE A 348      18.906  -0.841 -12.993  1.00 57.03           N  
ATOM   2714  CA  PHE A 348      18.453  -2.111 -12.428  1.00 57.03           C  
ATOM   2715  C   PHE A 348      18.491  -2.124 -10.891  1.00 57.03           C  
ATOM   2716  CB  PHE A 348      19.303  -3.242 -13.018  1.00 57.03           C  
ATOM   2717  O   PHE A 348      17.499  -2.478 -10.254  1.00 57.03           O  
ATOM   2718  CG  PHE A 348      18.971  -4.599 -12.438  1.00 57.03           C  
ATOM   2719  CD1 PHE A 348      19.853  -5.225 -11.537  1.00 57.03           C  
ATOM   2720  CD2 PHE A 348      17.750  -5.215 -12.762  1.00 57.03           C  
ATOM   2721  CE1 PHE A 348      19.525  -6.473 -10.978  1.00 57.03           C  
ATOM   2722  CE2 PHE A 348      17.416  -6.450 -12.180  1.00 57.03           C  
ATOM   2723  CZ  PHE A 348      18.306  -7.088 -11.305  1.00 57.03           C  
ATOM   2724  N   VAL A 349      19.594  -1.683 -10.273  1.00 56.44           N  
ATOM   2725  CA  VAL A 349      19.709  -1.591  -8.805  1.00 56.44           C  
ATOM   2726  C   VAL A 349      18.660  -0.637  -8.231  1.00 56.44           C  
ATOM   2727  CB  VAL A 349      21.132  -1.164  -8.390  1.00 56.44           C  
ATOM   2728  O   VAL A 349      17.980  -0.976  -7.261  1.00 56.44           O  
ATOM   2729  CG1 VAL A 349      21.241  -0.837  -6.893  1.00 56.44           C  
ATOM   2730  CG2 VAL A 349      22.134  -2.289  -8.677  1.00 56.44           C  
ATOM   2731  N   PHE A 350      18.471   0.533  -8.840  1.00 56.06           N  
ATOM   2732  CA  PHE A 350      17.455   1.492  -8.401  1.00 56.06           C  
ATOM   2733  C   PHE A 350      16.027   0.956  -8.558  1.00 56.06           C  
ATOM   2734  CB  PHE A 350      17.634   2.813  -9.154  1.00 56.06           C  
ATOM   2735  O   PHE A 350      15.190   1.161  -7.674  1.00 56.06           O  
ATOM   2736  CG  PHE A 350      18.609   3.756  -8.483  1.00 56.06           C  
ATOM   2737  CD1 PHE A 350      18.202   4.470  -7.340  1.00 56.06           C  
ATOM   2738  CD2 PHE A 350      19.912   3.930  -8.981  1.00 56.06           C  
ATOM   2739  CE1 PHE A 350      19.097   5.344  -6.699  1.00 56.06           C  
ATOM   2740  CE2 PHE A 350      20.815   4.783  -8.328  1.00 56.06           C  
ATOM   2741  CZ  PHE A 350      20.405   5.496  -7.189  1.00 56.06           C  
ATOM   2742  N   TRP A 351      15.748   0.216  -9.631  1.00 63.34           N  
ATOM   2743  CA  TRP A 351      14.476  -0.478  -9.804  1.00 63.34           C  
ATOM   2744  C   TRP A 351      14.245  -1.541  -8.716  1.00 63.34           C  
ATOM   2745  CB  TRP A 351      14.426  -1.067 -11.212  1.00 63.34           C  
ATOM   2746  O   TRP A 351      13.172  -1.565  -8.108  1.00 63.34           O  
ATOM   2747  CG  TRP A 351      13.249  -1.947 -11.429  1.00 63.34           C  
ATOM   2748  CD1 TRP A 351      11.987  -1.536 -11.686  1.00 63.34           C  
ATOM   2749  CD2 TRP A 351      13.198  -3.396 -11.306  1.00 63.34           C  
ATOM   2750  CE2 TRP A 351      11.855  -3.797 -11.528  1.00 63.34           C  
ATOM   2751  CE3 TRP A 351      14.135  -4.409 -11.006  1.00 63.34           C  
ATOM   2752  NE1 TRP A 351      11.152  -2.632 -11.734  1.00 63.34           N  
ATOM   2753  CH2 TRP A 351      12.429  -6.134 -11.234  1.00 63.34           C  
ATOM   2754  CZ2 TRP A 351      11.477  -5.133 -11.474  1.00 63.34           C  
ATOM   2755  CZ3 TRP A 351      13.756  -5.765 -10.969  1.00 63.34           C  
ATOM   2756  N   CYS A 352      15.262  -2.342  -8.380  1.00 60.62           N  
ATOM   2757  CA  CYS A 352      15.213  -3.295  -7.266  1.00 60.62           C  
ATOM   2758  C   CYS A 352      14.919  -2.603  -5.924  1.00 60.62           C  
ATOM   2759  CB  CYS A 352      16.542  -4.060  -7.200  1.00 60.62           C  
ATOM   2760  O   CYS A 352      14.129  -3.110  -5.127  1.00 60.62           O  
ATOM   2761  SG  CYS A 352      16.614  -5.280  -8.539  1.00 60.62           S  
ATOM   2762  N   VAL A 353      15.487  -1.417  -5.677  1.00 60.38           N  
ATOM   2763  CA  VAL A 353      15.164  -0.600  -4.493  1.00 60.38           C  
ATOM   2764  C   VAL A 353      13.699  -0.143  -4.519  1.00 60.38           C  
ATOM   2765  CB  VAL A 353      16.127   0.600  -4.371  1.00 60.38           C  
ATOM   2766  O   VAL A 353      13.007  -0.229  -3.502  1.00 60.38           O  
ATOM   2767  CG1 VAL A 353      15.721   1.566  -3.249  1.00 60.38           C  
ATOM   2768  CG2 VAL A 353      17.555   0.130  -4.065  1.00 60.38           C  
ATOM   2769  N   GLY A 354      13.193   0.293  -5.676  1.00 60.78           N  
ATOM   2770  CA  GLY A 354      11.785   0.658  -5.863  1.00 60.78           C  
ATOM   2771  C   GLY A 354      10.826  -0.504  -5.581  1.00 60.78           C  
ATOM   2772  O   GLY A 354       9.841  -0.332  -4.854  1.00 60.78           O  
ATOM   2773  N   LEU A 355      11.153  -1.701  -6.075  1.00 66.25           N  
ATOM   2774  CA  LEU A 355      10.433  -2.931  -5.753  1.00 66.25           C  
ATOM   2775  C   LEU A 355      10.506  -3.278  -4.267  1.00 66.25           C  
ATOM   2776  CB  LEU A 355      11.007  -4.114  -6.542  1.00 66.25           C  
ATOM   2777  O   LEU A 355       9.484  -3.634  -3.687  1.00 66.25           O  
ATOM   2778  CG  LEU A 355      10.528  -4.294  -7.988  1.00 66.25           C  
ATOM   2779  CD1 LEU A 355      11.061  -5.658  -8.419  1.00 66.25           C  
ATOM   2780  CD2 LEU A 355       9.002  -4.320  -8.130  1.00 66.25           C  
ATOM   2781  N   ALA A 356      11.672  -3.156  -3.631  1.00 64.38           N  
ATOM   2782  CA  ALA A 356      11.833  -3.454  -2.210  1.00 64.38           C  
ATOM   2783  C   ALA A 356      10.957  -2.542  -1.335  1.00 64.38           C  
ATOM   2784  CB  ALA A 356      13.316  -3.335  -1.844  1.00 64.38           C  
ATOM   2785  O   ALA A 356      10.306  -3.009  -0.398  1.00 64.38           O  
ATOM   2786  N   ILE A 357      10.870  -1.250  -1.671  1.00 63.53           N  
ATOM   2787  CA  ILE A 357       9.989  -0.299  -0.980  1.00 63.53           C  
ATOM   2788  C   ILE A 357       8.519  -0.657  -1.214  1.00 63.53           C  
ATOM   2789  CB  ILE A 357      10.309   1.150  -1.409  1.00 63.53           C  
ATOM   2790  O   ILE A 357       7.736  -0.677  -0.262  1.00 63.53           O  
ATOM   2791  CG1 ILE A 357      11.720   1.532  -0.908  1.00 63.53           C  
ATOM   2792  CG2 ILE A 357       9.266   2.145  -0.854  1.00 63.53           C  
ATOM   2793  CD1 ILE A 357      12.244   2.850  -1.485  1.00 63.53           C  
ATOM   2794  N   GLN A 358       8.125  -0.977  -2.450  1.00 69.19           N  
ATOM   2795  CA  GLN A 358       6.758  -1.416  -2.727  1.00 69.19           C  
ATOM   2796  C   GLN A 358       6.427  -2.700  -1.957  1.00 69.19           C  
ATOM   2797  CB  GLN A 358       6.564  -1.610  -4.233  1.00 69.19           C  
ATOM   2798  O   GLN A 358       5.379  -2.772  -1.317  1.00 69.19           O  
ATOM   2799  CG  GLN A 358       5.085  -1.867  -4.576  1.00 69.19           C  
ATOM   2800  CD  GLN A 358       4.889  -2.209  -6.042  1.00 69.19           C  
ATOM   2801  NE2 GLN A 358       3.685  -2.326  -6.538  1.00 69.19           N  
ATOM   2802  OE1 GLN A 358       5.821  -2.401  -6.789  1.00 69.19           O  
ATOM   2803  N   PHE A 359       7.331  -3.678  -1.946  1.00 73.25           N  
ATOM   2804  CA  PHE A 359       7.181  -4.921  -1.201  1.00 73.25           C  
ATOM   2805  C   PHE A 359       7.029  -4.659   0.299  1.00 73.25           C  
ATOM   2806  CB  PHE A 359       8.374  -5.839  -1.488  1.00 73.25           C  
ATOM   2807  O   PHE A 359       6.120  -5.204   0.918  1.00 73.25           O  
ATOM   2808  CG  PHE A 359       8.212  -7.212  -0.869  1.00 73.25           C  
ATOM   2809  CD1 PHE A 359       8.775  -7.500   0.389  1.00 73.25           C  
ATOM   2810  CD2 PHE A 359       7.471  -8.197  -1.548  1.00 73.25           C  
ATOM   2811  CE1 PHE A 359       8.601  -8.773   0.962  1.00 73.25           C  
ATOM   2812  CE2 PHE A 359       7.299  -9.469  -0.976  1.00 73.25           C  
ATOM   2813  CZ  PHE A 359       7.864  -9.757   0.279  1.00 73.25           C  
ATOM   2814  N   PHE A 360       7.835  -3.764   0.881  1.00 71.38           N  
ATOM   2815  CA  PHE A 360       7.709  -3.354   2.283  1.00 71.38           C  
ATOM   2816  C   PHE A 360       6.328  -2.763   2.599  1.00 71.38           C  
ATOM   2817  CB  PHE A 360       8.807  -2.335   2.612  1.00 71.38           C  
ATOM   2818  O   PHE A 360       5.708  -3.102   3.611  1.00 71.38           O  
ATOM   2819  CG  PHE A 360       8.704  -1.782   4.020  1.00 71.38           C  
ATOM   2820  CD1 PHE A 360       8.012  -0.580   4.267  1.00 71.38           C  
ATOM   2821  CD2 PHE A 360       9.276  -2.491   5.091  1.00 71.38           C  
ATOM   2822  CE1 PHE A 360       7.904  -0.084   5.579  1.00 71.38           C  
ATOM   2823  CE2 PHE A 360       9.176  -1.991   6.402  1.00 71.38           C  
ATOM   2824  CZ  PHE A 360       8.495  -0.785   6.645  1.00 71.38           C  
ATOM   2825  N   VAL A 361       5.818  -1.895   1.727  1.00 70.56           N  
ATOM   2826  CA  VAL A 361       4.491  -1.293   1.894  1.00 70.56           C  
ATOM   2827  C   VAL A 361       3.397  -2.356   1.820  1.00 70.56           C  
ATOM   2828  CB  VAL A 361       4.292  -0.190   0.847  1.00 70.56           C  
ATOM   2829  O   VAL A 361       2.528  -2.414   2.689  1.00 70.56           O  
ATOM   2830  CG1 VAL A 361       2.872   0.356   0.870  1.00 70.56           C  
ATOM   2831  CG2 VAL A 361       5.210   1.001   1.144  1.00 70.56           C  
ATOM   2832  N   CYS A 362       3.482  -3.254   0.842  1.00 76.44           N  
ATOM   2833  CA  CYS A 362       2.511  -4.328   0.652  1.00 76.44           C  
ATOM   2834  C   CYS A 362       2.557  -5.353   1.787  1.00 76.44           C  
ATOM   2835  CB  CYS A 362       2.785  -4.976  -0.699  1.00 76.44           C  
ATOM   2836  O   CYS A 362       1.516  -5.817   2.242  1.00 76.44           O  
ATOM   2837  SG  CYS A 362       2.570  -3.708  -1.961  1.00 76.44           S  
ATOM   2838  N   TYR A 363       3.747  -5.638   2.314  1.00 82.44           N  
ATOM   2839  CA  TYR A 363       3.961  -6.432   3.520  1.00 82.44           C  
ATOM   2840  C   TYR A 363       3.240  -5.818   4.725  1.00 82.44           C  
ATOM   2841  CB  TYR A 363       5.476  -6.521   3.757  1.00 82.44           C  
ATOM   2842  O   TYR A 363       2.555  -6.517   5.474  1.00 82.44           O  
ATOM   2843  CG  TYR A 363       5.897  -7.134   5.074  1.00 82.44           C  
ATOM   2844  CD1 TYR A 363       5.927  -6.362   6.252  1.00 82.44           C  
ATOM   2845  CD2 TYR A 363       6.327  -8.469   5.100  1.00 82.44           C  
ATOM   2846  CE1 TYR A 363       6.321  -6.946   7.470  1.00 82.44           C  
ATOM   2847  CE2 TYR A 363       6.754  -9.050   6.307  1.00 82.44           C  
ATOM   2848  OH  TYR A 363       7.115  -8.879   8.659  1.00 82.44           O  
ATOM   2849  CZ  TYR A 363       6.722  -8.299   7.496  1.00 82.44           C  
ATOM   2850  N   LYS A 364       3.343  -4.497   4.919  1.00 80.00           N  
ATOM   2851  CA  LYS A 364       2.658  -3.807   6.021  1.00 80.00           C  
ATOM   2852  C   LYS A 364       1.139  -3.784   5.831  1.00 80.00           C  
ATOM   2853  CB  LYS A 364       3.225  -2.392   6.185  1.00 80.00           C  
ATOM   2854  O   LYS A 364       0.415  -4.005   6.802  1.00 80.00           O  
ATOM   2855  CG  LYS A 364       4.649  -2.343   6.758  1.00 80.00           C  
ATOM   2856  CD  LYS A 364       4.653  -2.607   8.270  1.00 80.00           C  
ATOM   2857  CE  LYS A 364       6.070  -2.483   8.836  1.00 80.00           C  
ATOM   2858  NZ  LYS A 364       6.040  -2.172  10.289  1.00 80.00           N  
ATOM   2859  N   SER A 365       0.652  -3.593   4.605  1.00 82.50           N  
ATOM   2860  CA  SER A 365      -0.773  -3.732   4.274  1.00 82.50           C  
ATOM   2861  C   SER A 365      -1.292  -5.153   4.520  1.00 82.50           C  
ATOM   2862  CB  SER A 365      -1.024  -3.350   2.815  1.00 82.50           C  
ATOM   2863  O   SER A 365      -2.355  -5.321   5.112  1.00 82.50           O  
ATOM   2864  OG  SER A 365      -0.649  -2.010   2.583  1.00 82.50           O  
ATOM   2865  N   ALA A 366      -0.517  -6.179   4.163  1.00 83.69           N  
ATOM   2866  CA  ALA A 366      -0.857  -7.571   4.441  1.00 83.69           C  
ATOM   2867  C   ALA A 366      -0.862  -7.874   5.948  1.00 83.69           C  
ATOM   2868  CB  ALA A 366       0.123  -8.476   3.685  1.00 83.69           C  
ATOM   2869  O   ALA A 366      -1.735  -8.593   6.433  1.00 83.69           O  
ATOM   2870  N   LYS A 367       0.059  -7.281   6.720  1.00 83.44           N  
ATOM   2871  CA  LYS A 367       0.039  -7.369   8.188  1.00 83.44           C  
ATOM   2872  C   LYS A 367      -1.182  -6.703   8.808  1.00 83.44           C  
ATOM   2873  CB  LYS A 367       1.307  -6.776   8.808  1.00 83.44           C  
ATOM   2874  O   LYS A 367      -1.737  -7.260   9.745  1.00 83.44           O  
ATOM   2875  CG  LYS A 367       2.447  -7.791   8.831  1.00 83.44           C  
ATOM   2876  CD  LYS A 367       3.563  -7.321   9.767  1.00 83.44           C  
ATOM   2877  CE  LYS A 367       4.462  -8.513  10.081  1.00 83.44           C  
ATOM   2878  NZ  LYS A 367       5.625  -8.138  10.920  1.00 83.44           N  
ATOM   2879  N   LEU A 368      -1.610  -5.546   8.304  1.00 82.31           N  
ATOM   2880  CA  LEU A 368      -2.860  -4.908   8.735  1.00 82.31           C  
ATOM   2881  C   LEU A 368      -4.051  -5.858   8.579  1.00 82.31           C  
ATOM   2882  CB  LEU A 368      -3.091  -3.631   7.908  1.00 82.31           C  
ATOM   2883  O   LEU A 368      -4.807  -6.059   9.526  1.00 82.31           O  
ATOM   2884  CG  LEU A 368      -2.407  -2.394   8.487  1.00 82.31           C  
ATOM   2885  CD1 LEU A 368      -2.413  -1.259   7.462  1.00 82.31           C  
ATOM   2886  CD2 LEU A 368      -3.187  -1.943   9.716  1.00 82.31           C  
ATOM   2887  N   PHE A 369      -4.158  -6.493   7.412  1.00 82.75           N  
ATOM   2888  CA  PHE A 369      -5.180  -7.503   7.152  1.00 82.75           C  
ATOM   2889  C   PHE A 369      -5.054  -8.705   8.105  1.00 82.75           C  
ATOM   2890  CB  PHE A 369      -5.072  -7.919   5.682  1.00 82.75           C  
ATOM   2891  O   PHE A 369      -6.042  -9.163   8.669  1.00 82.75           O  
ATOM   2892  CG  PHE A 369      -6.191  -8.835   5.247  1.00 82.75           C  
ATOM   2893  CD1 PHE A 369      -6.041 -10.232   5.335  1.00 82.75           C  
ATOM   2894  CD2 PHE A 369      -7.405  -8.283   4.800  1.00 82.75           C  
ATOM   2895  CE1 PHE A 369      -7.110 -11.075   4.984  1.00 82.75           C  
ATOM   2896  CE2 PHE A 369      -8.463  -9.129   4.431  1.00 82.75           C  
ATOM   2897  CZ  PHE A 369      -8.321 -10.523   4.535  1.00 82.75           C  
ATOM   2898  N   SER A 370      -3.829  -9.177   8.355  1.00 84.00           N  
ATOM   2899  CA  SER A 370      -3.562 -10.277   9.289  1.00 84.00           C  
ATOM   2900  C   SER A 370      -3.942  -9.951  10.736  1.00 84.00           C  
ATOM   2901  CB  SER A 370      -2.080 -10.637   9.245  1.00 84.00           C  
ATOM   2902  O   SER A 370      -4.414 -10.838  11.440  1.00 84.00           O  
ATOM   2903  OG  SER A 370      -1.822 -11.822   9.967  1.00 84.00           O  
ATOM   2904  N   TRP A 371      -3.740  -8.712  11.193  1.00 82.94           N  
ATOM   2905  CA  TRP A 371      -4.180  -8.275  12.521  1.00 82.94           C  
ATOM   2906  C   TRP A 371      -5.701  -8.272  12.632  1.00 82.94           C  
ATOM   2907  CB  TRP A 371      -3.626  -6.881  12.844  1.00 82.94           C  
ATOM   2908  O   TRP A 371      -6.237  -8.664  13.663  1.00 82.94           O  
ATOM   2909  CG  TRP A 371      -2.196  -6.867  13.277  1.00 82.94           C  
ATOM   2910  CD1 TRP A 371      -1.180  -6.227  12.658  1.00 82.94           C  
ATOM   2911  CD2 TRP A 371      -1.610  -7.522  14.440  1.00 82.94           C  
ATOM   2912  CE2 TRP A 371      -0.207  -7.257  14.446  1.00 82.94           C  
ATOM   2913  CE3 TRP A 371      -2.128  -8.313  15.488  1.00 82.94           C  
ATOM   2914  NE1 TRP A 371      -0.002  -6.447  13.344  1.00 82.94           N  
ATOM   2915  CH2 TRP A 371       0.096  -8.567  16.461  1.00 82.94           C  
ATOM   2916  CZ2 TRP A 371       0.644  -7.773  15.436  1.00 82.94           C  
ATOM   2917  CZ3 TRP A 371      -1.285  -8.830  16.488  1.00 82.94           C  
ATOM   2918  N   HIS A 372      -6.402  -7.885  11.567  1.00 85.06           N  
ATOM   2919  CA  HIS A 372      -7.856  -7.964  11.544  1.00 85.06           C  
ATOM   2920  C   HIS A 372      -8.367  -9.413  11.540  1.00 85.06           C  
ATOM   2921  CB  HIS A 372      -8.389  -7.190  10.344  1.00 85.06           C  
ATOM   2922  O   HIS A 372      -9.284  -9.740  12.285  1.00 85.06           O  
ATOM   2923  CG  HIS A 372      -9.884  -7.126  10.415  1.00 85.06           C  
ATOM   2924  CD2 HIS A 372     -10.607  -6.243  11.169  1.00 85.06           C  
ATOM   2925  ND1 HIS A 372     -10.775  -8.021   9.860  1.00 85.06           N  
ATOM   2926  CE1 HIS A 372     -12.009  -7.668  10.260  1.00 85.06           C  
ATOM   2927  NE2 HIS A 372     -11.948  -6.582  11.045  1.00 85.06           N  
ATOM   2928  N   GLU A 373      -7.758 -10.305  10.758  1.00 83.62           N  
ATOM   2929  CA  GLU A 373      -8.072 -11.741  10.815  1.00 83.62           C  
ATOM   2930  C   GLU A 373      -7.796 -12.325  12.207  1.00 83.62           C  
ATOM   2931  CB  GLU A 373      -7.273 -12.494   9.739  1.00 83.62           C  
ATOM   2932  O   GLU A 373      -8.617 -13.064  12.744  1.00 83.62           O  
ATOM   2933  CG  GLU A 373      -7.993 -12.504   8.379  1.00 83.62           C  
ATOM   2934  CD  GLU A 373      -9.307 -13.311   8.402  1.00 83.62           C  
ATOM   2935  OE1 GLU A 373     -10.282 -12.893   7.732  1.00 83.62           O  
ATOM   2936  OE2 GLU A 373      -9.348 -14.340   9.106  1.00 83.62           O  
ATOM   2937  N   HIS A 374      -6.696 -11.924  12.850  1.00 82.81           N  
ATOM   2938  CA  HIS A 374      -6.426 -12.297  14.236  1.00 82.81           C  
ATOM   2939  C   HIS A 374      -7.537 -11.819  15.185  1.00 82.81           C  
ATOM   2940  CB  HIS A 374      -5.057 -11.755  14.658  1.00 82.81           C  
ATOM   2941  O   HIS A 374      -8.042 -12.608  15.981  1.00 82.81           O  
ATOM   2942  CG  HIS A 374      -4.703 -12.165  16.059  1.00 82.81           C  
ATOM   2943  CD2 HIS A 374      -4.693 -11.370  17.175  1.00 82.81           C  
ATOM   2944  ND1 HIS A 374      -4.412 -13.446  16.467  1.00 82.81           N  
ATOM   2945  CE1 HIS A 374      -4.222 -13.425  17.794  1.00 82.81           C  
ATOM   2946  NE2 HIS A 374      -4.375 -12.183  18.265  1.00 82.81           N  
ATOM   2947  N   LEU A 375      -7.972 -10.561  15.057  1.00 81.19           N  
ATOM   2948  CA  LEU A 375      -9.088  -9.995  15.817  1.00 81.19           C  
ATOM   2949  C   LEU A 375     -10.379 -10.800  15.613  1.00 81.19           C  
ATOM   2950  CB  LEU A 375      -9.308  -8.545  15.355  1.00 81.19           C  
ATOM   2951  O   LEU A 375     -11.075 -11.108  16.578  1.00 81.19           O  
ATOM   2952  CG  LEU A 375     -10.167  -7.735  16.333  1.00 81.19           C  
ATOM   2953  CD1 LEU A 375      -9.256  -7.082  17.364  1.00 81.19           C  
ATOM   2954  CD2 LEU A 375     -10.900  -6.612  15.611  1.00 81.19           C  
ATOM   2955  N   ARG A 376     -10.681 -11.163  14.364  1.00 81.50           N  
ATOM   2956  CA  ARG A 376     -11.856 -11.955  13.991  1.00 81.50           C  
ATOM   2957  C   ARG A 376     -11.815 -13.343  14.625  1.00 81.50           C  
ATOM   2958  CB  ARG A 376     -11.926 -12.015  12.460  1.00 81.50           C  
ATOM   2959  O   ARG A 376     -12.794 -13.754  15.242  1.00 81.50           O  
ATOM   2960  CG  ARG A 376     -13.232 -12.646  11.973  1.00 81.50           C  
ATOM   2961  CD  ARG A 376     -13.191 -12.755  10.451  1.00 81.50           C  
ATOM   2962  NE  ARG A 376     -14.432 -13.351   9.939  1.00 81.50           N  
ATOM   2963  NH1 ARG A 376     -13.789 -13.389   7.735  1.00 81.50           N  
ATOM   2964  NH2 ARG A 376     -15.843 -14.081   8.324  1.00 81.50           N  
ATOM   2965  CZ  ARG A 376     -14.680 -13.603   8.669  1.00 81.50           C  
ATOM   2966  N   LEU A 377     -10.673 -14.027  14.549  1.00 80.19           N  
ATOM   2967  CA  LEU A 377     -10.461 -15.324  15.196  1.00 80.19           C  
ATOM   2968  C   LEU A 377     -10.613 -15.229  16.720  1.00 80.19           C  
ATOM   2969  CB  LEU A 377      -9.068 -15.865  14.821  1.00 80.19           C  
ATOM   2970  O   LEU A 377     -11.257 -16.086  17.320  1.00 80.19           O  
ATOM   2971  CG  LEU A 377      -8.935 -16.323  13.357  1.00 80.19           C  
ATOM   2972  CD1 LEU A 377      -7.463 -16.598  13.042  1.00 80.19           C  
ATOM   2973  CD2 LEU A 377      -9.728 -17.604  13.089  1.00 80.19           C  
ATOM   2974  N   ARG A 378     -10.080 -14.173  17.349  1.00 74.62           N  
ATOM   2975  CA  ARG A 378     -10.239 -13.922  18.790  1.00 74.62           C  
ATOM   2976  C   ARG A 378     -11.689 -13.659  19.183  1.00 74.62           C  
ATOM   2977  CB  ARG A 378      -9.353 -12.742  19.227  1.00 74.62           C  
ATOM   2978  O   ARG A 378     -12.163 -14.238  20.154  1.00 74.62           O  
ATOM   2979  CG  ARG A 378      -7.857 -13.067  19.304  1.00 74.62           C  
ATOM   2980  CD  ARG A 378      -7.601 -14.203  20.289  1.00 74.62           C  
ATOM   2981  NE  ARG A 378      -6.203 -14.219  20.716  1.00 74.62           N  
ATOM   2982  NH1 ARG A 378      -6.370 -16.138  21.978  1.00 74.62           N  
ATOM   2983  NH2 ARG A 378      -4.464 -14.955  21.937  1.00 74.62           N  
ATOM   2984  CZ  ARG A 378      -5.691 -15.110  21.537  1.00 74.62           C  
ATOM   2985  N   CYS A 379     -12.411 -12.842  18.418  1.00 73.69           N  
ATOM   2986  CA  CYS A 379     -13.836 -12.601  18.646  1.00 73.69           C  
ATOM   2987  C   CYS A 379     -14.634 -13.907  18.547  1.00 73.69           C  
ATOM   2988  CB  CYS A 379     -14.353 -11.561  17.644  1.00 73.69           C  
ATOM   2989  O   CYS A 379     -15.470 -14.180  19.404  1.00 73.69           O  
ATOM   2990  SG  CYS A 379     -13.617  -9.936  17.985  1.00 73.69           S  
ATOM   2991  N   HIS A 380     -14.317 -14.754  17.567  1.00 70.12           N  
ATOM   2992  CA  HIS A 380     -14.948 -16.061  17.424  1.00 70.12           C  
ATOM   2993  C   HIS A 380     -14.634 -17.007  18.598  1.00 70.12           C  
ATOM   2994  CB  HIS A 380     -14.537 -16.658  16.076  1.00 70.12           C  
ATOM   2995  O   HIS A 380     -15.527 -17.667  19.123  1.00 70.12           O  
ATOM   2996  CG  HIS A 380     -15.389 -17.839  15.713  1.00 70.12           C  
ATOM   2997  CD2 HIS A 380     -14.969 -19.124  15.503  1.00 70.12           C  
ATOM   2998  ND1 HIS A 380     -16.758 -17.824  15.567  1.00 70.12           N  
ATOM   2999  CE1 HIS A 380     -17.149 -19.071  15.266  1.00 70.12           C  
ATOM   3000  NE2 HIS A 380     -16.093 -19.901  15.211  1.00 70.12           N  
ATOM   3001  N   GLN A 381     -13.391 -17.030  19.090  1.00 66.69           N  
ATOM   3002  CA  GLN A 381     -13.018 -17.807  20.281  1.00 66.69           C  
ATOM   3003  C   GLN A 381     -13.790 -17.370  21.534  1.00 66.69           C  
ATOM   3004  CB  GLN A 381     -11.509 -17.685  20.535  1.00 66.69           C  
ATOM   3005  O   GLN A 381     -14.227 -18.221  22.309  1.00 66.69           O  
ATOM   3006  CG  GLN A 381     -10.685 -18.514  19.544  1.00 66.69           C  
ATOM   3007  CD  GLN A 381      -9.180 -18.283  19.665  1.00 66.69           C  
ATOM   3008  NE2 GLN A 381      -8.392 -19.022  18.915  1.00 66.69           N  
ATOM   3009  OE1 GLN A 381      -8.667 -17.453  20.406  1.00 66.69           O  
ATOM   3010  N   VAL A 382     -14.006 -16.063  21.720  1.00 63.41           N  
ATOM   3011  CA  VAL A 382     -14.820 -15.536  22.828  1.00 63.41           C  
ATOM   3012  C   VAL A 382     -16.279 -15.987  22.704  1.00 63.41           C  
ATOM   3013  CB  VAL A 382     -14.694 -14.002  22.924  1.00 63.41           C  
ATOM   3014  O   VAL A 382     -16.855 -16.408  23.704  1.00 63.41           O  
ATOM   3015  CG1 VAL A 382     -15.648 -13.390  23.959  1.00 63.41           C  
ATOM   3016  CG2 VAL A 382     -13.272 -13.604  23.341  1.00 63.41           C  
ATOM   3017  N   GLN A 383     -16.857 -15.990  21.496  1.00 59.72           N  
ATOM   3018  CA  GLN A 383     -18.226 -16.483  21.257  1.00 59.72           C  
ATOM   3019  C   GLN A 383     -18.385 -17.960  21.649  1.00 59.72           C  
ATOM   3020  CB  GLN A 383     -18.593 -16.351  19.773  1.00 59.72           C  
ATOM   3021  O   GLN A 383     -19.331 -18.322  22.346  1.00 59.72           O  
ATOM   3022  CG  GLN A 383     -18.663 -14.923  19.217  1.00 59.72           C  
ATOM   3023  CD  GLN A 383     -18.490 -14.926  17.697  1.00 59.72           C  
ATOM   3024  NE2 GLN A 383     -18.075 -13.835  17.106  1.00 59.72           N  
ATOM   3025  OE1 GLN A 383     -18.683 -15.915  17.008  1.00 59.72           O  
ATOM   3026  N   VAL A 384     -17.439 -18.812  21.237  1.00 52.91           N  
ATOM   3027  CA  VAL A 384     -17.442 -20.258  21.540  1.00 52.91           C  
ATOM   3028  C   VAL A 384     -17.132 -20.522  23.022  1.00 52.91           C  
ATOM   3029  CB  VAL A 384     -16.445 -20.983  20.610  1.00 52.91           C  
ATOM   3030  O   VAL A 384     -17.564 -21.518  23.600  1.00 52.91           O  
ATOM   3031  CG1 VAL A 384     -16.374 -22.493  20.874  1.00 52.91           C  
ATOM   3032  CG2 VAL A 384     -16.834 -20.814  19.132  1.00 52.91           C  
ATOM   3033  N   GLY A 385     -16.396 -19.616  23.667  1.00 47.59           N  
ATOM   3034  CA  GLY A 385     -16.013 -19.695  25.070  1.00 47.59           C  
ATOM   3035  C   GLY A 385     -17.116 -19.345  26.076  1.00 47.59           C  
ATOM   3036  O   GLY A 385     -16.914 -19.592  27.265  1.00 47.59           O  
ATOM   3037  N   LEU A 386     -18.269 -18.809  25.679  1.00 54.59           N  
ATOM   3038  CA  LEU A 386     -19.309 -18.418  26.635  1.00 54.59           C  
ATOM   3039  C   LEU A 386     -20.051 -19.656  27.199  1.00 54.59           C  
ATOM   3040  CB  LEU A 386     -20.243 -17.386  25.985  1.00 54.59           C  
ATOM   3041  O   LEU A 386     -20.662 -20.412  26.441  1.00 54.59           O  
ATOM   3042  CG  LEU A 386     -19.599 -15.988  25.882  1.00 54.59           C  
ATOM   3043  CD1 LEU A 386     -20.356 -15.133  24.870  1.00 54.59           C  
ATOM   3044  CD2 LEU A 386     -19.591 -15.258  27.229  1.00 54.59           C  
ATOM   3045  N   PRO A 387     -20.025 -19.892  28.529  1.00 46.69           N  
ATOM   3046  CA  PRO A 387     -20.533 -21.122  29.152  1.00 46.69           C  
ATOM   3047  C   PRO A 387     -22.052 -21.335  29.012  1.00 46.69           C  
ATOM   3048  CB  PRO A 387     -20.081 -21.056  30.618  1.00 46.69           C  
ATOM   3049  O   PRO A 387     -22.523 -22.448  29.220  1.00 46.69           O  
ATOM   3050  CG  PRO A 387     -19.874 -19.566  30.881  1.00 46.69           C  
ATOM   3051  CD  PRO A 387     -19.419 -19.029  29.530  1.00 46.69           C  
ATOM   3052  N   TYR A 388     -22.816 -20.315  28.608  1.00 45.12           N  
ATOM   3053  CA  TYR A 388     -24.258 -20.417  28.341  1.00 45.12           C  
ATOM   3054  C   TYR A 388     -24.607 -20.888  26.915  1.00 45.12           C  
ATOM   3055  CB  TYR A 388     -24.924 -19.078  28.689  1.00 45.12           C  
ATOM   3056  O   TYR A 388     -25.784 -21.060  26.595  1.00 45.12           O  
ATOM   3057  CG  TYR A 388     -25.122 -18.891  30.181  1.00 45.12           C  
ATOM   3058  CD1 TYR A 388     -26.218 -19.511  30.810  1.00 45.12           C  
ATOM   3059  CD2 TYR A 388     -24.226 -18.109  30.936  1.00 45.12           C  
ATOM   3060  CE1 TYR A 388     -26.426 -19.350  32.193  1.00 45.12           C  
ATOM   3061  CE2 TYR A 388     -24.424 -17.953  32.322  1.00 45.12           C  
ATOM   3062  OH  TYR A 388     -25.750 -18.396  34.280  1.00 45.12           O  
ATOM   3063  CZ  TYR A 388     -25.530 -18.569  32.950  1.00 45.12           C  
ATOM   3064  N   HIS A 389     -23.609 -21.116  26.053  1.00 47.78           N  
ATOM   3065  CA  HIS A 389     -23.808 -21.431  24.632  1.00 47.78           C  
ATOM   3066  C   HIS A 389     -23.212 -22.773  24.194  1.00 47.78           C  
ATOM   3067  CB  HIS A 389     -23.329 -20.249  23.779  1.00 47.78           C  
ATOM   3068  O   HIS A 389     -23.146 -23.054  23.001  1.00 47.78           O  
ATOM   3069  CG  HIS A 389     -24.099 -18.984  24.056  1.00 47.78           C  
ATOM   3070  CD2 HIS A 389     -23.584 -17.721  24.146  1.00 47.78           C  
ATOM   3071  ND1 HIS A 389     -25.456 -18.886  24.285  1.00 47.78           N  
ATOM   3072  CE1 HIS A 389     -25.747 -17.594  24.505  1.00 47.78           C  
ATOM   3073  NE2 HIS A 389     -24.637 -16.851  24.432  1.00 47.78           N  
ATOM   3074  N   ALA A 390     -22.861 -23.648  25.141  1.00 39.78           N  
ATOM   3075  CA  ALA A 390     -22.425 -25.022  24.881  1.00 39.78           C  
ATOM   3076  C   ALA A 390     -23.571 -25.953  24.407  1.00 39.78           C  
ATOM   3077  CB  ALA A 390     -21.689 -25.545  26.123  1.00 39.78           C  
ATOM   3078  O   ALA A 390     -23.647 -27.108  24.816  1.00 39.78           O  
ATOM   3079  N   SER A 391     -24.482 -25.473  23.553  1.00 43.91           N  
ATOM   3080  CA  SER A 391     -25.301 -26.358  22.721  1.00 43.91           C  
ATOM   3081  C   SER A 391     -24.526 -26.635  21.438  1.00 43.91           C  
ATOM   3082  CB  SER A 391     -26.690 -25.782  22.433  1.00 43.91           C  
ATOM   3083  O   SER A 391     -24.126 -25.702  20.748  1.00 43.91           O  
ATOM   3084  OG  SER A 391     -26.619 -24.572  21.706  1.00 43.91           O  
ATOM   3085  N   SER A 392     -24.321 -27.909  21.129  1.00 38.56           N  
ATOM   3086  CA  SER A 392     -23.476 -28.492  20.075  1.00 38.56           C  
ATOM   3087  C   SER A 392     -23.814 -28.126  18.617  1.00 38.56           C  
ATOM   3088  CB  SER A 392     -23.524 -30.015  20.266  1.00 38.56           C  
ATOM   3089  O   SER A 392     -23.347 -28.788  17.693  1.00 38.56           O  
ATOM   3090  OG  SER A 392     -24.868 -30.439  20.437  1.00 38.56           O  
ATOM   3091  N   THR A 393     -24.588 -27.071  18.375  1.00 44.59           N  
ATOM   3092  CA  THR A 393     -24.974 -26.606  17.038  1.00 44.59           C  
ATOM   3093  C   THR A 393     -24.509 -25.168  16.816  1.00 44.59           C  
ATOM   3094  CB  THR A 393     -26.489 -26.701  16.825  1.00 44.59           C  
ATOM   3095  O   THR A 393     -24.858 -24.305  17.625  1.00 44.59           O  
ATOM   3096  CG2 THR A 393     -26.916 -28.143  16.559  1.00 44.59           C  
ATOM   3097  OG1 THR A 393     -27.184 -26.231  17.960  1.00 44.59           O  
ATOM   3098  N   PRO A 394     -23.766 -24.871  15.731  1.00 46.62           N  
ATOM   3099  CA  PRO A 394     -23.350 -23.512  15.404  1.00 46.62           C  
ATOM   3100  C   PRO A 394     -24.581 -22.662  15.065  1.00 46.62           C  
ATOM   3101  CB  PRO A 394     -22.362 -23.655  14.238  1.00 46.62           C  
ATOM   3102  O   PRO A 394     -25.111 -22.699  13.959  1.00 46.62           O  
ATOM   3103  CG  PRO A 394     -22.782 -24.956  13.558  1.00 46.62           C  
ATOM   3104  CD  PRO A 394     -23.312 -25.804  14.710  1.00 46.62           C  
ATOM   3105  N   THR A 395     -25.072 -21.907  16.042  1.00 56.34           N  
ATOM   3106  CA  THR A 395     -26.117 -20.896  15.853  1.00 56.34           C  
ATOM   3107  C   THR A 395     -25.498 -19.610  15.315  1.00 56.34           C  
ATOM   3108  CB  THR A 395     -26.845 -20.618  17.173  1.00 56.34           C  
ATOM   3109  O   THR A 395     -24.451 -19.190  15.803  1.00 56.34           O  
ATOM   3110  CG2 THR A 395     -27.817 -21.742  17.523  1.00 56.34           C  
ATOM   3111  OG1 THR A 395     -25.905 -20.456  18.215  1.00 56.34           O  
ATOM   3112  N   SER A 396     -26.138 -18.963  14.336  1.00 58.28           N  
ATOM   3113  CA  SER A 396     -25.641 -17.700  13.773  1.00 58.28           C  
ATOM   3114  C   SER A 396     -25.546 -16.613  14.850  1.00 58.28           C  
ATOM   3115  CB  SER A 396     -26.515 -17.234  12.599  1.00 58.28           C  
ATOM   3116  O   SER A 396     -26.380 -16.544  15.755  1.00 58.28           O  
ATOM   3117  OG  SER A 396     -27.754 -16.715  13.051  1.00 58.28           O  
ATOM   3118  N   LEU A 397     -24.558 -15.725  14.744  1.00 57.56           N  
ATOM   3119  CA  LEU A 397     -24.315 -14.674  15.736  1.00 57.56           C  
ATOM   3120  C   LEU A 397     -25.531 -13.752  15.959  1.00 57.56           C  
ATOM   3121  CB  LEU A 397     -23.108 -13.868  15.248  1.00 57.56           C  
ATOM   3122  O   LEU A 397     -25.803 -13.318  17.078  1.00 57.56           O  
ATOM   3123  CG  LEU A 397     -22.480 -13.091  16.413  1.00 57.56           C  
ATOM   3124  CD1 LEU A 397     -21.111 -13.641  16.735  1.00 57.56           C  
ATOM   3125  CD2 LEU A 397     -22.308 -11.638  16.046  1.00 57.56           C  
ATOM   3126  N   ALA A 398     -26.311 -13.518  14.900  1.00 60.19           N  
ATOM   3127  CA  ALA A 398     -27.577 -12.795  14.966  1.00 60.19           C  
ATOM   3128  C   ALA A 398     -28.592 -13.491  15.889  1.00 60.19           C  
ATOM   3129  CB  ALA A 398     -28.118 -12.653  13.538  1.00 60.19           C  
ATOM   3130  O   ALA A 398     -29.225 -12.836  16.709  1.00 60.19           O  
ATOM   3131  N   SER A 399     -28.698 -14.822  15.824  1.00 61.22           N  
ATOM   3132  CA  SER A 399     -29.606 -15.585  16.692  1.00 61.22           C  
ATOM   3133  C   SER A 399     -29.175 -15.577  18.165  1.00 61.22           C  
ATOM   3134  CB  SER A 399     -29.770 -17.014  16.166  1.00 61.22           C  
ATOM   3135  O   SER A 399     -30.026 -15.521  19.053  1.00 61.22           O  
ATOM   3136  OG  SER A 399     -28.601 -17.787  16.332  1.00 61.22           O  
ATOM   3137  N   GLN A 400     -27.864 -15.551  18.439  1.00 61.50           N  
ATOM   3138  CA  GLN A 400     -27.333 -15.410  19.800  1.00 61.50           C  
ATOM   3139  C   GLN A 400     -27.635 -14.021  20.375  1.00 61.50           C  
ATOM   3140  CB  GLN A 400     -25.824 -15.692  19.816  1.00 61.50           C  
ATOM   3141  O   GLN A 400     -28.110 -13.921  21.504  1.00 61.50           O  
ATOM   3142  CG  GLN A 400     -25.507 -17.166  19.521  1.00 61.50           C  
ATOM   3143  CD  GLN A 400     -24.011 -17.466  19.556  1.00 61.50           C  
ATOM   3144  NE2 GLN A 400     -23.633 -18.725  19.604  1.00 61.50           N  
ATOM   3145  OE1 GLN A 400     -23.162 -16.592  19.526  1.00 61.50           O  
ATOM   3146  N   MET A 401     -27.463 -12.959  19.578  1.00 60.50           N  
ATOM   3147  CA  MET A 401     -27.865 -11.603  19.965  1.00 60.50           C  
ATOM   3148  C   MET A 401     -29.353 -11.500  20.291  1.00 60.50           C  
ATOM   3149  CB  MET A 401     -27.577 -10.612  18.840  1.00 60.50           C  
ATOM   3150  O   MET A 401     -29.700 -10.925  21.319  1.00 60.50           O  
ATOM   3151  CG  MET A 401     -26.114 -10.227  18.746  1.00 60.50           C  
ATOM   3152  SD  MET A 401     -25.913  -8.997  17.444  1.00 60.50           S  
ATOM   3153  CE  MET A 401     -24.360  -8.341  18.012  1.00 60.50           C  
ATOM   3154  N   THR A 402     -30.231 -12.053  19.446  1.00 67.31           N  
ATOM   3155  CA  THR A 402     -31.685 -12.026  19.671  1.00 67.31           C  
ATOM   3156  C   THR A 402     -32.063 -12.755  20.958  1.00 67.31           C  
ATOM   3157  CB  THR A 402     -32.432 -12.659  18.487  1.00 67.31           C  
ATOM   3158  O   THR A 402     -32.897 -12.268  21.716  1.00 67.31           O  
ATOM   3159  CG2 THR A 402     -33.946 -12.475  18.569  1.00 67.31           C  
ATOM   3160  OG1 THR A 402     -32.036 -12.056  17.280  1.00 67.31           O  
ATOM   3161  N   ARG A 403     -31.411 -13.887  21.247  1.00 64.19           N  
ATOM   3162  CA  ARG A 403     -31.653 -14.661  22.468  1.00 64.19           C  
ATOM   3163  C   ARG A 403     -31.180 -13.930  23.723  1.00 64.19           C  
ATOM   3164  CB  ARG A 403     -30.991 -16.034  22.317  1.00 64.19           C  
ATOM   3165  O   ARG A 403     -31.908 -13.892  24.705  1.00 64.19           O  
ATOM   3166  CG  ARG A 403     -31.468 -17.009  23.397  1.00 64.19           C  
ATOM   3167  CD  ARG A 403     -30.819 -18.374  23.166  1.00 64.19           C  
ATOM   3168  NE  ARG A 403     -31.390 -19.397  24.058  1.00 64.19           N  
ATOM   3169  NH1 ARG A 403     -30.096 -21.155  23.347  1.00 64.19           N  
ATOM   3170  NH2 ARG A 403     -31.663 -21.491  24.905  1.00 64.19           N  
ATOM   3171  CZ  ARG A 403     -31.047 -20.672  24.100  1.00 64.19           C  
ATOM   3172  N   CYS A 404     -29.992 -13.330  23.701  1.00 60.06           N  
ATOM   3173  CA  CYS A 404     -29.514 -12.523  24.826  1.00 60.06           C  
ATOM   3174  C   CYS A 404     -30.389 -11.283  25.041  1.00 60.06           C  
ATOM   3175  CB  CYS A 404     -28.054 -12.134  24.589  1.00 60.06           C  
ATOM   3176  O   CYS A 404     -30.655 -10.930  26.184  1.00 60.06           O  
ATOM   3177  SG  CYS A 404     -26.964 -13.561  24.831  1.00 60.06           S  
ATOM   3178  N   HIS A 405     -30.882 -10.661  23.966  1.00 66.25           N  
ATOM   3179  CA  HIS A 405     -31.844  -9.567  24.062  1.00 66.25           C  
ATOM   3180  C   HIS A 405     -33.145  -9.998  24.743  1.00 66.25           C  
ATOM   3181  CB  HIS A 405     -32.096  -8.964  22.673  1.00 66.25           C  
ATOM   3182  O   HIS A 405     -33.555  -9.337  25.689  1.00 66.25           O  
ATOM   3183  CG  HIS A 405     -31.246  -7.746  22.450  1.00 66.25           C  
ATOM   3184  CD2 HIS A 405     -30.187  -7.574  21.596  1.00 66.25           C  
ATOM   3185  ND1 HIS A 405     -31.420  -6.575  23.133  1.00 66.25           N  
ATOM   3186  CE1 HIS A 405     -30.510  -5.705  22.695  1.00 66.25           C  
ATOM   3187  NE2 HIS A 405     -29.709  -6.257  21.759  1.00 66.25           N  
ATOM   3188  N   SER A 406     -33.733 -11.135  24.353  1.00 67.75           N  
ATOM   3189  CA  SER A 406     -34.961 -11.610  25.005  1.00 67.75           C  
ATOM   3190  C   SER A 406     -34.737 -11.928  26.486  1.00 67.75           C  
ATOM   3191  CB  SER A 406     -35.591 -12.792  24.251  1.00 67.75           C  
ATOM   3192  O   SER A 406     -35.555 -11.565  27.317  1.00 67.75           O  
ATOM   3193  OG  SER A 406     -35.359 -14.053  24.858  1.00 67.75           O  
ATOM   3194  N   VAL A 407     -33.605 -12.549  26.838  1.00 66.31           N  
ATOM   3195  CA  VAL A 407     -33.284 -12.868  28.240  1.00 66.31           C  
ATOM   3196  C   VAL A 407     -33.039 -11.599  29.064  1.00 66.31           C  
ATOM   3197  CB  VAL A 407     -32.077 -13.822  28.323  1.00 66.31           C  
ATOM   3198  O   VAL A 407     -33.418 -11.552  30.234  1.00 66.31           O  
ATOM   3199  CG1 VAL A 407     -31.648 -14.110  29.769  1.00 66.31           C  
ATOM   3200  CG2 VAL A 407     -32.401 -15.187  27.698  1.00 66.31           C  
ATOM   3201  N   ALA A 408     -32.416 -10.572  28.477  1.00 58.75           N  
ATOM   3202  CA  ALA A 408     -32.279  -9.266  29.113  1.00 58.75           C  
ATOM   3203  C   ALA A 408     -33.658  -8.642  29.368  1.00 58.75           C  
ATOM   3204  CB  ALA A 408     -31.412  -8.349  28.238  1.00 58.75           C  
ATOM   3205  O   ALA A 408     -33.940  -8.228  30.490  1.00 58.75           O  
ATOM   3206  N   ASP A 409     -34.533  -8.633  28.363  1.00 62.50           N  
ATOM   3207  CA  ASP A 409     -35.879  -8.065  28.464  1.00 62.50           C  
ATOM   3208  C   ASP A 409     -36.722  -8.803  29.525  1.00 62.50           C  
ATOM   3209  CB  ASP A 409     -36.549  -8.077  27.074  1.00 62.50           C  
ATOM   3210  O   ASP A 409     -37.353  -8.163  30.371  1.00 62.50           O  
ATOM   3211  CG  ASP A 409     -35.890  -7.139  26.043  1.00 62.50           C  
ATOM   3212  OD1 ASP A 409     -35.212  -6.166  26.449  1.00 62.50           O  
ATOM   3213  OD2 ASP A 409     -36.084  -7.378  24.827  1.00 62.50           O  
ATOM   3214  N   ASP A 410     -36.635 -10.137  29.575  1.00 61.78           N  
ATOM   3215  CA  ASP A 410     -37.302 -10.974  30.579  1.00 61.78           C  
ATOM   3216  C   ASP A 410     -36.818 -10.649  32.005  1.00 61.78           C  
ATOM   3217  CB  ASP A 410     -37.065 -12.467  30.275  1.00 61.78           C  
ATOM   3218  O   ASP A 410     -37.630 -10.463  32.915  1.00 61.78           O  
ATOM   3219  CG  ASP A 410     -37.798 -13.011  29.039  1.00 61.78           C  
ATOM   3220  OD1 ASP A 410     -38.824 -12.420  28.639  1.00 61.78           O  
ATOM   3221  OD2 ASP A 410     -37.350 -14.074  28.539  1.00 61.78           O  
ATOM   3222  N   LEU A 411     -35.502 -10.511  32.215  1.00 57.91           N  
ATOM   3223  CA  LEU A 411     -34.920 -10.143  33.515  1.00 57.91           C  
ATOM   3224  C   LEU A 411     -35.298  -8.720  33.945  1.00 57.91           C  
ATOM   3225  CB  LEU A 411     -33.389 -10.284  33.447  1.00 57.91           C  
ATOM   3226  O   LEU A 411     -35.557  -8.485  35.126  1.00 57.91           O  
ATOM   3227  CG  LEU A 411     -32.893 -11.738  33.515  1.00 57.91           C  
ATOM   3228  CD1 LEU A 411     -31.433 -11.815  33.065  1.00 57.91           C  
ATOM   3229  CD2 LEU A 411     -32.961 -12.294  34.943  1.00 57.91           C  
ATOM   3230  N   THR A 412     -35.372  -7.788  32.993  1.00 58.62           N  
ATOM   3231  CA  THR A 412     -35.771  -6.398  33.257  1.00 58.62           C  
ATOM   3232  C   THR A 412     -37.252  -6.322  33.645  1.00 58.62           C  
ATOM   3233  CB  THR A 412     -35.497  -5.480  32.049  1.00 58.62           C  
ATOM   3234  O   THR A 412     -37.622  -5.561  34.538  1.00 58.62           O  
ATOM   3235  CG2 THR A 412     -35.274  -4.037  32.499  1.00 58.62           C  
ATOM   3236  OG1 THR A 412     -34.307  -5.785  31.368  1.00 58.62           O  
ATOM   3237  N   SER A 413     -38.099  -7.162  33.035  1.00 58.47           N  
ATOM   3238  CA  SER A 413     -39.529  -7.257  33.356  1.00 58.47           C  
ATOM   3239  C   SER A 413     -39.802  -7.880  34.735  1.00 58.47           C  
ATOM   3240  CB  SER A 413     -40.265  -8.014  32.243  1.00 58.47           C  
ATOM   3241  O   SER A 413     -40.706  -7.439  35.444  1.00 58.47           O  
ATOM   3242  OG  SER A 413     -40.094  -9.414  32.332  1.00 58.47           O  
ATOM   3243  N   ALA A 414     -38.975  -8.841  35.165  1.00 56.78           N  
ATOM   3244  CA  ALA A 414     -39.079  -9.496  36.472  1.00 56.78           C  
ATOM   3245  C   ALA A 414     -38.638  -8.605  37.652  1.00 56.78           C  
ATOM   3246  CB  ALA A 414     -38.257 -10.789  36.409  1.00 56.78           C  
ATOM   3247  O   ALA A 414     -38.995  -8.879  38.797  1.00 56.78           O  
ATOM   3248  N   GLY A 415     -37.872  -7.541  37.384  1.00 51.56           N  
ATOM   3249  CA  GLY A 415     -37.457  -6.534  38.367  1.00 51.56           C  
ATOM   3250  C   GLY A 415     -38.454  -5.387  38.572  1.00 51.56           C  
ATOM   3251  O   GLY A 415     -38.180  -4.479  39.359  1.00 51.56           O  
ATOM   3252  N   GLY A 416     -39.594  -5.395  37.870  1.00 52.56           N  
ATOM   3253  CA  GLY A 416     -40.642  -4.389  38.033  1.00 52.56           C  
ATOM   3254  C   GLY A 416     -41.216  -4.380  39.460  1.00 52.56           C  
ATOM   3255  O   GLY A 416     -41.350  -5.443  40.070  1.00 52.56           O  
ATOM   3256  N   PRO A 417     -41.577  -3.209  40.019  1.00 52.00           N  
ATOM   3257  CA  PRO A 417     -42.097  -3.095  41.377  1.00 52.00           C  
ATOM   3258  C   PRO A 417     -43.546  -3.609  41.445  1.00 52.00           C  
ATOM   3259  CB  PRO A 417     -41.930  -1.612  41.739  1.00 52.00           C  
ATOM   3260  O   PRO A 417     -44.498  -2.837  41.507  1.00 52.00           O  
ATOM   3261  CG  PRO A 417     -42.093  -0.907  40.393  1.00 52.00           C  
ATOM   3262  CD  PRO A 417     -41.496  -1.898  39.394  1.00 52.00           C  
ATOM   3263  N   GLY A 418     -43.724  -4.930  41.409  1.00 50.50           N  
ATOM   3264  CA  GLY A 418     -44.973  -5.596  41.765  1.00 50.50           C  
ATOM   3265  C   GLY A 418     -45.056  -5.726  43.283  1.00 50.50           C  
ATOM   3266  O   GLY A 418     -44.301  -6.490  43.884  1.00 50.50           O  
ATOM   3267  N   GLY A 419     -45.920  -4.926  43.906  1.00 54.34           N  
ATOM   3268  CA  GLY A 419     -46.144  -4.925  45.349  1.00 54.34           C  
ATOM   3269  C   GLY A 419     -46.626  -6.278  45.873  1.00 54.34           C  
ATOM   3270  O   GLY A 419     -47.534  -6.879  45.316  1.00 54.34           O  
ATOM   3271  N   ASP A 420     -45.968  -6.770  46.922  1.00 47.12           N  
ATOM   3272  CA  ASP A 420     -46.597  -6.957  48.233  1.00 47.12           C  
ATOM   3273  C   ASP A 420     -45.565  -7.406  49.278  1.00 47.12           C  
ATOM   3274  CB  ASP A 420     -47.855  -7.858  48.200  1.00 47.12           C  
ATOM   3275  O   ASP A 420     -44.427  -7.783  48.987  1.00 47.12           O  
ATOM   3276  CG  ASP A 420     -49.164  -7.056  48.038  1.00 47.12           C  
ATOM   3277  OD1 ASP A 420     -49.129  -5.821  48.260  1.00 47.12           O  
ATOM   3278  OD2 ASP A 420     -50.204  -7.703  47.797  1.00 47.12           O  
ATOM   3279  N   SER A 421     -45.939  -7.204  50.528  1.00 48.72           N  
ATOM   3280  CA  SER A 421     -45.168  -7.033  51.759  1.00 48.72           C  
ATOM   3281  C   SER A 421     -44.428  -8.280  52.282  1.00 48.72           C  
ATOM   3282  CB  SER A 421     -46.147  -6.487  52.828  1.00 48.72           C  
ATOM   3283  O   SER A 421     -44.799  -9.419  52.028  1.00 48.72           O  
ATOM   3284  OG  SER A 421     -47.508  -6.629  52.441  1.00 48.72           O  
ATOM   3285  N   SER A 422     -43.407  -8.030  53.118  1.00 46.28           N  
ATOM   3286  CA  SER A 422     -42.719  -8.965  54.040  1.00 46.28           C  
ATOM   3287  C   SER A 422     -41.680  -9.949  53.461  1.00 46.28           C  
ATOM   3288  CB  SER A 422     -43.712  -9.624  55.017  1.00 46.28           C  
ATOM   3289  O   SER A 422     -41.904 -11.144  53.340  1.00 46.28           O  
ATOM   3290  OG  SER A 422     -44.531 -10.604  54.419  1.00 46.28           O  
ATOM   3291  N   THR A 423     -40.472  -9.460  53.147  1.00 47.41           N  
ATOM   3292  CA  THR A 423     -39.199 -10.237  53.179  1.00 47.41           C  
ATOM   3293  C   THR A 423     -38.003  -9.290  52.948  1.00 47.41           C  
ATOM   3294  CB  THR A 423     -39.137 -11.446  52.193  1.00 47.41           C  
ATOM   3295  O   THR A 423     -37.376  -9.300  51.894  1.00 47.41           O  
ATOM   3296  CG2 THR A 423     -39.253 -12.793  52.917  1.00 47.41           C  
ATOM   3297  OG1 THR A 423     -40.138 -11.410  51.203  1.00 47.41           O  
ATOM   3298  N   SER A 424     -37.682  -8.412  53.910  1.00 46.62           N  
ATOM   3299  CA  SER A 424     -36.724  -7.304  53.686  1.00 46.62           C  
ATOM   3300  C   SER A 424     -35.244  -7.709  53.581  1.00 46.62           C  
ATOM   3301  CB  SER A 424     -36.889  -6.201  54.739  1.00 46.62           C  
ATOM   3302  O   SER A 424     -34.466  -6.959  53.008  1.00 46.62           O  
ATOM   3303  OG  SER A 424     -36.517  -6.680  56.013  1.00 46.62           O  
ATOM   3304  N   SER A 425     -34.839  -8.895  54.054  1.00 46.78           N  
ATOM   3305  CA  SER A 425     -33.430  -9.339  53.992  1.00 46.78           C  
ATOM   3306  C   SER A 425     -33.142 -10.333  52.851  1.00 46.78           C  
ATOM   3307  CB  SER A 425     -33.019  -9.873  55.366  1.00 46.78           C  
ATOM   3308  O   SER A 425     -32.097 -10.250  52.211  1.00 46.78           O  
ATOM   3309  OG  SER A 425     -31.649 -10.196  55.401  1.00 46.78           O  
ATOM   3310  N   ARG A 426     -34.097 -11.211  52.497  1.00 48.34           N  
ATOM   3311  CA  ARG A 426     -33.970 -12.104  51.324  1.00 48.34           C  
ATOM   3312  C   ARG A 426     -34.113 -11.363  49.994  1.00 48.34           C  
ATOM   3313  CB  ARG A 426     -34.948 -13.294  51.398  1.00 48.34           C  
ATOM   3314  O   ARG A 426     -33.431 -11.739  49.049  1.00 48.34           O  
ATOM   3315  CG  ARG A 426     -34.278 -14.550  51.977  1.00 48.34           C  
ATOM   3316  CD  ARG A 426     -35.257 -15.731  51.992  1.00 48.34           C  
ATOM   3317  NE  ARG A 426     -34.629 -16.957  52.525  1.00 48.34           N  
ATOM   3318  NH1 ARG A 426     -36.485 -18.314  52.441  1.00 48.34           N  
ATOM   3319  NH2 ARG A 426     -34.554 -19.137  53.192  1.00 48.34           N  
ATOM   3320  CZ  ARG A 426     -35.224 -18.125  52.716  1.00 48.34           C  
ATOM   3321  N   ARG A 427     -34.940 -10.306  49.936  1.00 50.03           N  
ATOM   3322  CA  ARG A 427     -35.121  -9.498  48.717  1.00 50.03           C  
ATOM   3323  C   ARG A 427     -33.857  -8.742  48.313  1.00 50.03           C  
ATOM   3324  CB  ARG A 427     -36.328  -8.555  48.824  1.00 50.03           C  
ATOM   3325  O   ARG A 427     -33.559  -8.716  47.127  1.00 50.03           O  
ATOM   3326  CG  ARG A 427     -37.638  -9.328  48.618  1.00 50.03           C  
ATOM   3327  CD  ARG A 427     -38.849  -8.394  48.674  1.00 50.03           C  
ATOM   3328  NE  ARG A 427     -40.098  -9.172  48.688  1.00 50.03           N  
ATOM   3329  NH1 ARG A 427     -41.615  -7.436  48.778  1.00 50.03           N  
ATOM   3330  NH2 ARG A 427     -42.333  -9.524  48.810  1.00 50.03           N  
ATOM   3331  CZ  ARG A 427     -41.329  -8.705  48.753  1.00 50.03           C  
ATOM   3332  N   ALA A 428     -33.084  -8.223  49.270  1.00 50.41           N  
ATOM   3333  CA  ALA A 428     -31.827  -7.526  48.987  1.00 50.41           C  
ATOM   3334  C   ALA A 428     -30.790  -8.451  48.325  1.00 50.41           C  
ATOM   3335  CB  ALA A 428     -31.307  -6.912  50.293  1.00 50.41           C  
ATOM   3336  O   ALA A 428     -30.244  -8.105  47.284  1.00 50.41           O  
ATOM   3337  N   VAL A 429     -30.613  -9.672  48.847  1.00 51.91           N  
ATOM   3338  CA  VAL A 429     -29.672 -10.666  48.290  1.00 51.91           C  
ATOM   3339  C   VAL A 429     -30.120 -11.172  46.912  1.00 51.91           C  
ATOM   3340  CB  VAL A 429     -29.479 -11.838  49.276  1.00 51.91           C  
ATOM   3341  O   VAL A 429     -29.292 -11.361  46.024  1.00 51.91           O  
ATOM   3342  CG1 VAL A 429     -28.501 -12.897  48.751  1.00 51.91           C  
ATOM   3343  CG2 VAL A 429     -28.939 -11.344  50.626  1.00 51.91           C  
ATOM   3344  N   THR A 430     -31.427 -11.355  46.683  1.00 59.62           N  
ATOM   3345  CA  THR A 430     -31.940 -11.709  45.346  1.00 59.62           C  
ATOM   3346  C   THR A 430     -31.852 -10.553  44.356  1.00 59.62           C  
ATOM   3347  CB  THR A 430     -33.387 -12.218  45.385  1.00 59.62           C  
ATOM   3348  O   THR A 430     -31.613 -10.793  43.180  1.00 59.62           O  
ATOM   3349  CG2 THR A 430     -33.461 -13.647  45.917  1.00 59.62           C  
ATOM   3350  OG1 THR A 430     -34.194 -11.422  46.217  1.00 59.62           O  
ATOM   3351  N   GLN A 431     -32.013  -9.311  44.809  1.00 56.09           N  
ATOM   3352  CA  GLN A 431     -31.964  -8.130  43.953  1.00 56.09           C  
ATOM   3353  C   GLN A 431     -30.521  -7.782  43.562  1.00 56.09           C  
ATOM   3354  CB  GLN A 431     -32.724  -7.007  44.669  1.00 56.09           C  
ATOM   3355  O   GLN A 431     -30.260  -7.496  42.401  1.00 56.09           O  
ATOM   3356  CG  GLN A 431     -32.914  -5.765  43.801  1.00 56.09           C  
ATOM   3357  CD  GLN A 431     -33.946  -4.786  44.361  1.00 56.09           C  
ATOM   3358  NE2 GLN A 431     -34.207  -3.697  43.670  1.00 56.09           N  
ATOM   3359  OE1 GLN A 431     -34.540  -4.973  45.414  1.00 56.09           O  
ATOM   3360  N   GLU A 432     -29.563  -7.921  44.477  1.00 57.19           N  
ATOM   3361  CA  GLU A 432     -28.129  -7.767  44.203  1.00 57.19           C  
ATOM   3362  C   GLU A 432     -27.603  -8.875  43.267  1.00 57.19           C  
ATOM   3363  CB  GLU A 432     -27.415  -7.734  45.562  1.00 57.19           C  
ATOM   3364  O   GLU A 432     -26.864  -8.598  42.323  1.00 57.19           O  
ATOM   3365  CG  GLU A 432     -26.029  -7.081  45.542  1.00 57.19           C  
ATOM   3366  CD  GLU A 432     -25.504  -6.831  46.970  1.00 57.19           C  
ATOM   3367  OE1 GLU A 432     -24.673  -5.910  47.126  1.00 57.19           O  
ATOM   3368  OE2 GLU A 432     -25.933  -7.559  47.897  1.00 57.19           O  
ATOM   3369  N   ALA A 433     -28.077 -10.118  43.432  1.00 59.81           N  
ATOM   3370  CA  ALA A 433     -27.791 -11.213  42.503  1.00 59.81           C  
ATOM   3371  C   ALA A 433     -28.428 -11.011  41.113  1.00 59.81           C  
ATOM   3372  CB  ALA A 433     -28.258 -12.528  43.139  1.00 59.81           C  
ATOM   3373  O   ALA A 433     -27.832 -11.399  40.105  1.00 59.81           O  
ATOM   3374  N   LEU A 434     -29.619 -10.403  41.039  1.00 58.81           N  
ATOM   3375  CA  LEU A 434     -30.271 -10.039  39.777  1.00 58.81           C  
ATOM   3376  C   LEU A 434     -29.533  -8.892  39.073  1.00 58.81           C  
ATOM   3377  CB  LEU A 434     -31.752  -9.691  40.020  1.00 58.81           C  
ATOM   3378  O   LEU A 434     -29.280  -9.007  37.876  1.00 58.81           O  
ATOM   3379  CG  LEU A 434     -32.670 -10.913  40.215  1.00 58.81           C  
ATOM   3380  CD1 LEU A 434     -34.022 -10.467  40.775  1.00 58.81           C  
ATOM   3381  CD2 LEU A 434     -32.922 -11.659  38.901  1.00 58.81           C  
ATOM   3382  N   TYR A 435     -29.106  -7.852  39.798  1.00 62.66           N  
ATOM   3383  CA  TYR A 435     -28.297  -6.761  39.242  1.00 62.66           C  
ATOM   3384  C   TYR A 435     -26.937  -7.251  38.738  1.00 62.66           C  
ATOM   3385  CB  TYR A 435     -28.112  -5.640  40.277  1.00 62.66           C  
ATOM   3386  O   TYR A 435     -26.573  -6.959  37.602  1.00 62.66           O  
ATOM   3387  CG  TYR A 435     -29.312  -4.724  40.437  1.00 62.66           C  
ATOM   3388  CD1 TYR A 435     -29.803  -4.013  39.323  1.00 62.66           C  
ATOM   3389  CD2 TYR A 435     -29.904  -4.532  41.700  1.00 62.66           C  
ATOM   3390  CE1 TYR A 435     -30.920  -3.166  39.454  1.00 62.66           C  
ATOM   3391  CE2 TYR A 435     -30.998  -3.658  41.839  1.00 62.66           C  
ATOM   3392  OH  TYR A 435     -32.629  -2.218  40.859  1.00 62.66           O  
ATOM   3393  CZ  TYR A 435     -31.531  -3.004  40.714  1.00 62.66           C  
ATOM   3394  N   ALA A 436     -26.228  -8.077  39.514  1.00 59.91           N  
ATOM   3395  CA  ALA A 436     -24.964  -8.676  39.080  1.00 59.91           C  
ATOM   3396  C   ALA A 436     -25.139  -9.578  37.842  1.00 59.91           C  
ATOM   3397  CB  ALA A 436     -24.387  -9.465  40.261  1.00 59.91           C  
ATOM   3398  O   ALA A 436     -24.249  -9.682  36.993  1.00 59.91           O  
ATOM   3399  N   ARG A 437     -26.300 -10.235  37.712  1.00 64.56           N  
ATOM   3400  CA  ARG A 437     -26.641 -11.046  36.538  1.00 64.56           C  
ATOM   3401  C   ARG A 437     -26.980 -10.187  35.320  1.00 64.56           C  
ATOM   3402  CB  ARG A 437     -27.766 -12.019  36.910  1.00 64.56           C  
ATOM   3403  O   ARG A 437     -26.555 -10.543  34.225  1.00 64.56           O  
ATOM   3404  CG  ARG A 437     -28.006 -13.067  35.819  1.00 64.56           C  
ATOM   3405  CD  ARG A 437     -29.002 -14.111  36.328  1.00 64.56           C  
ATOM   3406  NE  ARG A 437     -29.155 -15.216  35.365  1.00 64.56           N  
ATOM   3407  NH1 ARG A 437     -30.439 -16.577  36.693  1.00 64.56           N  
ATOM   3408  NH2 ARG A 437     -29.878 -17.246  34.637  1.00 64.56           N  
ATOM   3409  CZ  ARG A 437     -29.820 -16.338  35.569  1.00 64.56           C  
ATOM   3410  N   GLN A 438     -27.695  -9.079  35.501  1.00 66.00           N  
ATOM   3411  CA  GLN A 438     -28.008  -8.123  34.440  1.00 66.00           C  
ATOM   3412  C   GLN A 438     -26.738  -7.438  33.916  1.00 66.00           C  
ATOM   3413  CB  GLN A 438     -29.038  -7.112  34.965  1.00 66.00           C  
ATOM   3414  O   GLN A 438     -26.508  -7.437  32.711  1.00 66.00           O  
ATOM   3415  CG  GLN A 438     -29.493  -6.156  33.856  1.00 66.00           C  
ATOM   3416  CD  GLN A 438     -30.545  -5.151  34.306  1.00 66.00           C  
ATOM   3417  NE2 GLN A 438     -30.771  -4.135  33.506  1.00 66.00           N  
ATOM   3418  OE1 GLN A 438     -31.160  -5.251  35.359  1.00 66.00           O  
ATOM   3419  N   GLU A 439     -25.864  -6.962  34.807  1.00 63.31           N  
ATOM   3420  CA  GLU A 439     -24.589  -6.325  34.449  1.00 63.31           C  
ATOM   3421  C   GLU A 439     -23.688  -7.270  33.635  1.00 63.31           C  
ATOM   3422  CB  GLU A 439     -23.901  -5.878  35.750  1.00 63.31           C  
ATOM   3423  O   GLU A 439     -23.103  -6.887  32.620  1.00 63.31           O  
ATOM   3424  CG  GLU A 439     -22.636  -5.042  35.500  1.00 63.31           C  
ATOM   3425  CD  GLU A 439     -21.954  -4.555  36.792  1.00 63.31           C  
ATOM   3426  OE1 GLU A 439     -21.010  -3.739  36.663  1.00 63.31           O  
ATOM   3427  OE2 GLU A 439     -22.332  -5.024  37.889  1.00 63.31           O  
ATOM   3428  N   ARG A 440     -23.637  -8.553  34.018  1.00 66.50           N  
ATOM   3429  CA  ARG A 440     -22.917  -9.582  33.257  1.00 66.50           C  
ATOM   3430  C   ARG A 440     -23.507  -9.799  31.861  1.00 66.50           C  
ATOM   3431  CB  ARG A 440     -22.904 -10.874  34.079  1.00 66.50           C  
ATOM   3432  O   ARG A 440     -22.755  -9.973  30.905  1.00 66.50           O  
ATOM   3433  CG  ARG A 440     -22.067 -11.965  33.406  1.00 66.50           C  
ATOM   3434  CD  ARG A 440     -22.028 -13.197  34.304  1.00 66.50           C  
ATOM   3435  NE  ARG A 440     -21.256 -14.273  33.667  1.00 66.50           N  
ATOM   3436  NH1 ARG A 440     -20.969 -15.566  35.540  1.00 66.50           N  
ATOM   3437  NH2 ARG A 440     -19.959 -16.131  33.625  1.00 66.50           N  
ATOM   3438  CZ  ARG A 440     -20.733 -15.316  34.280  1.00 66.50           C  
ATOM   3439  N   LEU A 441     -24.832  -9.798  31.742  1.00 65.56           N  
ATOM   3440  CA  LEU A 441     -25.536 -10.057  30.485  1.00 65.56           C  
ATOM   3441  C   LEU A 441     -25.444  -8.865  29.519  1.00 65.56           C  
ATOM   3442  CB  LEU A 441     -26.977 -10.460  30.843  1.00 65.56           C  
ATOM   3443  O   LEU A 441     -25.277  -9.054  28.315  1.00 65.56           O  
ATOM   3444  CG  LEU A 441     -27.641 -11.359  29.787  1.00 65.56           C  
ATOM   3445  CD1 LEU A 441     -28.496 -12.423  30.476  1.00 65.56           C  
ATOM   3446  CD2 LEU A 441     -28.547 -10.563  28.859  1.00 65.56           C  
ATOM   3447  N   GLU A 442     -25.461  -7.639  30.044  1.00 66.75           N  
ATOM   3448  CA  GLU A 442     -25.166  -6.418  29.289  1.00 66.75           C  
ATOM   3449  C   GLU A 442     -23.729  -6.431  28.746  1.00 66.75           C  
ATOM   3450  CB  GLU A 442     -25.403  -5.184  30.177  1.00 66.75           C  
ATOM   3451  O   GLU A 442     -23.515  -6.152  27.565  1.00 66.75           O  
ATOM   3452  CG  GLU A 442     -26.904  -4.913  30.392  1.00 66.75           C  
ATOM   3453  CD  GLU A 442     -27.197  -3.730  31.332  1.00 66.75           C  
ATOM   3454  OE1 GLU A 442     -28.393  -3.557  31.677  1.00 66.75           O  
ATOM   3455  OE2 GLU A 442     -26.250  -2.982  31.667  1.00 66.75           O  
ATOM   3456  N   LEU A 443     -22.753  -6.846  29.560  1.00 66.12           N  
ATOM   3457  CA  LEU A 443     -21.358  -6.979  29.139  1.00 66.12           C  
ATOM   3458  C   LEU A 443     -21.180  -8.058  28.052  1.00 66.12           C  
ATOM   3459  CB  LEU A 443     -20.511  -7.216  30.403  1.00 66.12           C  
ATOM   3460  O   LEU A 443     -20.482  -7.832  27.061  1.00 66.12           O  
ATOM   3461  CG  LEU A 443     -18.992  -7.126  30.161  1.00 66.12           C  
ATOM   3462  CD1 LEU A 443     -18.322  -6.277  31.244  1.00 66.12           C  
ATOM   3463  CD2 LEU A 443     -18.342  -8.510  30.190  1.00 66.12           C  
ATOM   3464  N   GLU A 444     -21.858  -9.203  28.175  1.00 67.00           N  
ATOM   3465  CA  GLU A 444     -21.887 -10.250  27.141  1.00 67.00           C  
ATOM   3466  C   GLU A 444     -22.506  -9.745  25.823  1.00 67.00           C  
ATOM   3467  CB  GLU A 444     -22.631 -11.498  27.662  1.00 67.00           C  
ATOM   3468  O   GLU A 444     -21.933  -9.950  24.748  1.00 67.00           O  
ATOM   3469  CG  GLU A 444     -21.778 -12.320  28.650  1.00 67.00           C  
ATOM   3470  CD  GLU A 444     -22.494 -13.543  29.266  1.00 67.00           C  
ATOM   3471  OE1 GLU A 444     -21.896 -14.172  30.183  1.00 67.00           O  
ATOM   3472  OE2 GLU A 444     -23.613 -13.882  28.820  1.00 67.00           O  
ATOM   3473  N   LEU A 445     -23.623  -9.012  25.889  1.00 69.69           N  
ATOM   3474  CA  LEU A 445     -24.243  -8.366  24.727  1.00 69.69           C  
ATOM   3475  C   LEU A 445     -23.310  -7.346  24.062  1.00 69.69           C  
ATOM   3476  CB  LEU A 445     -25.553  -7.681  25.161  1.00 69.69           C  
ATOM   3477  O   LEU A 445     -23.249  -7.281  22.831  1.00 69.69           O  
ATOM   3478  CG  LEU A 445     -26.771  -8.617  25.200  1.00 69.69           C  
ATOM   3479  CD1 LEU A 445     -27.927  -7.937  25.932  1.00 69.69           C  
ATOM   3480  CD2 LEU A 445     -27.247  -8.944  23.778  1.00 69.69           C  
ATOM   3481  N   GLU A 446     -22.560  -6.558  24.835  1.00 71.88           N  
ATOM   3482  CA  GLU A 446     -21.565  -5.631  24.290  1.00 71.88           C  
ATOM   3483  C   GLU A 446     -20.432  -6.365  23.557  1.00 71.88           C  
ATOM   3484  CB  GLU A 446     -20.990  -4.709  25.378  1.00 71.88           C  
ATOM   3485  O   GLU A 446     -20.049  -5.956  22.456  1.00 71.88           O  
ATOM   3486  CG  GLU A 446     -21.975  -3.618  25.833  1.00 71.88           C  
ATOM   3487  CD  GLU A 446     -21.300  -2.476  26.617  1.00 71.88           C  
ATOM   3488  OE1 GLU A 446     -21.934  -1.397  26.695  1.00 71.88           O  
ATOM   3489  OE2 GLU A 446     -20.098  -2.578  26.964  1.00 71.88           O  
ATOM   3490  N   HIS A 447     -19.937  -7.478  24.104  1.00 71.75           N  
ATOM   3491  CA  HIS A 447     -18.924  -8.309  23.446  1.00 71.75           C  
ATOM   3492  C   HIS A 447     -19.444  -8.979  22.167  1.00 71.75           C  
ATOM   3493  CB  HIS A 447     -18.395  -9.357  24.431  1.00 71.75           C  
ATOM   3494  O   HIS A 447     -18.722  -9.035  21.165  1.00 71.75           O  
ATOM   3495  CG  HIS A 447     -17.372  -8.801  25.385  1.00 71.75           C  
ATOM   3496  CD2 HIS A 447     -17.498  -8.664  26.740  1.00 71.75           C  
ATOM   3497  ND1 HIS A 447     -16.089  -8.425  25.059  1.00 71.75           N  
ATOM   3498  CE1 HIS A 447     -15.457  -8.080  26.191  1.00 71.75           C  
ATOM   3499  NE2 HIS A 447     -16.275  -8.203  27.243  1.00 71.75           N  
ATOM   3500  N   LEU A 448     -20.700  -9.436  22.155  1.00 69.81           N  
ATOM   3501  CA  LEU A 448     -21.343  -9.970  20.951  1.00 69.81           C  
ATOM   3502  C   LEU A 448     -21.529  -8.880  19.887  1.00 69.81           C  
ATOM   3503  CB  LEU A 448     -22.684 -10.632  21.323  1.00 69.81           C  
ATOM   3504  O   LEU A 448     -21.225  -9.110  18.718  1.00 69.81           O  
ATOM   3505  CG  LEU A 448     -22.552 -11.983  22.055  1.00 69.81           C  
ATOM   3506  CD1 LEU A 448     -23.934 -12.439  22.520  1.00 69.81           C  
ATOM   3507  CD2 LEU A 448     -21.965 -13.072  21.150  1.00 69.81           C  
ATOM   3508  N   ARG A 449     -21.946  -7.665  20.273  1.00 74.94           N  
ATOM   3509  CA  ARG A 449     -22.042  -6.494  19.372  1.00 74.94           C  
ATOM   3510  C   ARG A 449     -20.709  -6.116  18.761  1.00 74.94           C  
ATOM   3511  CB  ARG A 449     -22.662  -5.304  20.108  1.00 74.94           C  
ATOM   3512  O   ARG A 449     -20.640  -5.865  17.557  1.00 74.94           O  
ATOM   3513  CG  ARG A 449     -24.175  -5.469  20.297  1.00 74.94           C  
ATOM   3514  CD  ARG A 449     -24.677  -4.349  21.206  1.00 74.94           C  
ATOM   3515  NE  ARG A 449     -26.121  -4.453  21.461  1.00 74.94           N  
ATOM   3516  NH1 ARG A 449     -26.255  -2.711  22.956  1.00 74.94           N  
ATOM   3517  NH2 ARG A 449     -28.074  -3.888  22.465  1.00 74.94           N  
ATOM   3518  CZ  ARG A 449     -26.807  -3.684  22.285  1.00 74.94           C  
ATOM   3519  N   PHE A 450     -19.661  -6.109  19.571  1.00 78.38           N  
ATOM   3520  CA  PHE A 450     -18.309  -5.895  19.090  1.00 78.38           C  
ATOM   3521  C   PHE A 450     -17.900  -6.979  18.084  1.00 78.38           C  
ATOM   3522  CB  PHE A 450     -17.368  -5.844  20.293  1.00 78.38           C  
ATOM   3523  O   PHE A 450     -17.458  -6.657  16.982  1.00 78.38           O  
ATOM   3524  CG  PHE A 450     -15.923  -5.711  19.883  1.00 78.38           C  
ATOM   3525  CD1 PHE A 450     -15.039  -6.794  20.030  1.00 78.38           C  
ATOM   3526  CD2 PHE A 450     -15.480  -4.518  19.289  1.00 78.38           C  
ATOM   3527  CE1 PHE A 450     -13.708  -6.672  19.597  1.00 78.38           C  
ATOM   3528  CE2 PHE A 450     -14.148  -4.394  18.862  1.00 78.38           C  
ATOM   3529  CZ  PHE A 450     -13.263  -5.476  19.012  1.00 78.38           C  
ATOM   3530  N   SER A 451     -18.135  -8.247  18.418  1.00 76.62           N  
ATOM   3531  CA  SER A 451     -17.784  -9.385  17.565  1.00 76.62           C  
ATOM   3532  C   SER A 451     -18.515  -9.367  16.220  1.00 76.62           C  
ATOM   3533  CB  SER A 451     -18.101 -10.692  18.276  1.00 76.62           C  
ATOM   3534  O   SER A 451     -17.883  -9.516  15.176  1.00 76.62           O  
ATOM   3535  OG  SER A 451     -17.385 -10.809  19.488  1.00 76.62           O  
ATOM   3536  N   HIS A 452     -19.822  -9.086  16.229  1.00 76.56           N  
ATOM   3537  CA  HIS A 452     -20.616  -8.910  15.011  1.00 76.56           C  
ATOM   3538  C   HIS A 452     -20.032  -7.825  14.116  1.00 76.56           C  
ATOM   3539  CB  HIS A 452     -22.043  -8.480  15.379  1.00 76.56           C  
ATOM   3540  O   HIS A 452     -19.926  -7.978  12.902  1.00 76.56           O  
ATOM   3541  CG  HIS A 452     -22.962  -8.449  14.186  1.00 76.56           C  
ATOM   3542  CD2 HIS A 452     -23.541  -9.514  13.545  1.00 76.56           C  
ATOM   3543  ND1 HIS A 452     -23.317  -7.319  13.487  1.00 76.56           N  
ATOM   3544  CE1 HIS A 452     -24.097  -7.691  12.460  1.00 76.56           C  
ATOM   3545  NE2 HIS A 452     -24.267  -9.019  12.459  1.00 76.56           N  
ATOM   3546  N   GLN A 453     -19.641  -6.704  14.719  1.00 80.31           N  
ATOM   3547  CA  GLN A 453     -19.091  -5.590  13.975  1.00 80.31           C  
ATOM   3548  C   GLN A 453     -17.755  -5.953  13.315  1.00 80.31           C  
ATOM   3549  CB  GLN A 453     -18.944  -4.407  14.922  1.00 80.31           C  
ATOM   3550  O   GLN A 453     -17.538  -5.580  12.164  1.00 80.31           O  
ATOM   3551  CG  GLN A 453     -18.656  -3.134  14.134  1.00 80.31           C  
ATOM   3552  CD  GLN A 453     -18.217  -2.061  15.093  1.00 80.31           C  
ATOM   3553  NE2 GLN A 453     -17.027  -1.543  14.932  1.00 80.31           N  
ATOM   3554  OE1 GLN A 453     -18.937  -1.644  15.985  1.00 80.31           O  
ATOM   3555  N   VAL A 454     -16.885  -6.676  14.024  1.00 79.38           N  
ATOM   3556  CA  VAL A 454     -15.607  -7.177  13.496  1.00 79.38           C  
ATOM   3557  C   VAL A 454     -15.827  -8.148  12.335  1.00 79.38           C  
ATOM   3558  CB  VAL A 454     -14.790  -7.831  14.628  1.00 79.38           C  
ATOM   3559  O   VAL A 454     -15.154  -8.049  11.316  1.00 79.38           O  
ATOM   3560  CG1 VAL A 454     -13.555  -8.566  14.094  1.00 79.38           C  
ATOM   3561  CG2 VAL A 454     -14.336  -6.770  15.640  1.00 79.38           C  
ATOM   3562  N   GLU A 455     -16.798  -9.054  12.436  1.00 78.88           N  
ATOM   3563  CA  GLU A 455     -17.114  -9.986  11.346  1.00 78.88           C  
ATOM   3564  C   GLU A 455     -17.740  -9.293  10.131  1.00 78.88           C  
ATOM   3565  CB  GLU A 455     -18.056 -11.077  11.861  1.00 78.88           C  
ATOM   3566  O   GLU A 455     -17.414  -9.626   8.992  1.00 78.88           O  
ATOM   3567  CG  GLU A 455     -17.312 -12.099  12.729  1.00 78.88           C  
ATOM   3568  CD  GLU A 455     -18.246 -13.157  13.332  1.00 78.88           C  
ATOM   3569  OE1 GLU A 455     -17.763 -13.880  14.232  1.00 78.88           O  
ATOM   3570  OE2 GLU A 455     -19.415 -13.246  12.894  1.00 78.88           O  
ATOM   3571  N   SER A 456     -18.612  -8.308  10.363  1.00 76.19           N  
ATOM   3572  CA  SER A 456     -19.333  -7.594   9.301  1.00 76.19           C  
ATOM   3573  C   SER A 456     -18.449  -6.670   8.460  1.00 76.19           C  
ATOM   3574  CB  SER A 456     -20.486  -6.790   9.910  1.00 76.19           C  
ATOM   3575  O   SER A 456     -18.837  -6.277   7.359  1.00 76.19           O  
ATOM   3576  OG  SER A 456     -20.010  -5.695  10.678  1.00 76.19           O  
ATOM   3577  N   PHE A 457     -17.271  -6.294   8.964  1.00 75.56           N  
ATOM   3578  CA  PHE A 457     -16.429  -5.289   8.335  1.00 75.56           C  
ATOM   3579  C   PHE A 457     -14.987  -5.768   8.239  1.00 75.56           C  
ATOM   3580  CB  PHE A 457     -16.547  -3.974   9.112  1.00 75.56           C  
ATOM   3581  O   PHE A 457     -14.298  -5.862   9.242  1.00 75.56           O  
ATOM   3582  CG  PHE A 457     -15.860  -2.843   8.384  1.00 75.56           C  
ATOM   3583  CD1 PHE A 457     -14.505  -2.572   8.631  1.00 75.56           C  
ATOM   3584  CD2 PHE A 457     -16.546  -2.142   7.377  1.00 75.56           C  
ATOM   3585  CE1 PHE A 457     -13.834  -1.616   7.855  1.00 75.56           C  
ATOM   3586  CE2 PHE A 457     -15.879  -1.163   6.620  1.00 75.56           C  
ATOM   3587  CZ  PHE A 457     -14.519  -0.907   6.860  1.00 75.56           C  
ATOM   3588  N   THR A 458     -14.503  -6.016   7.020  1.00 76.31           N  
ATOM   3589  CA  THR A 458     -13.104  -6.396   6.786  1.00 76.31           C  
ATOM   3590  C   THR A 458     -12.319  -5.198   6.230  1.00 76.31           C  
ATOM   3591  CB  THR A 458     -13.016  -7.620   5.869  1.00 76.31           C  
ATOM   3592  O   THR A 458     -12.430  -4.903   5.037  1.00 76.31           O  
ATOM   3593  CG2 THR A 458     -11.588  -8.155   5.780  1.00 76.31           C  
ATOM   3594  OG1 THR A 458     -13.793  -8.671   6.394  1.00 76.31           O  
ATOM   3595  N   PRO A 459     -11.534  -4.475   7.054  1.00 78.62           N  
ATOM   3596  CA  PRO A 459     -10.662  -3.411   6.586  1.00 78.62           C  
ATOM   3597  C   PRO A 459      -9.562  -3.994   5.699  1.00 78.62           C  
ATOM   3598  CB  PRO A 459     -10.081  -2.749   7.841  1.00 78.62           C  
ATOM   3599  O   PRO A 459      -8.875  -4.951   6.058  1.00 78.62           O  
ATOM   3600  CG  PRO A 459     -10.114  -3.861   8.881  1.00 78.62           C  
ATOM   3601  CD  PRO A 459     -11.308  -4.712   8.465  1.00 78.62           C  
ATOM   3602  N   GLY A 460      -9.360  -3.373   4.545  1.00 78.50           N  
ATOM   3603  CA  GLY A 460      -8.336  -3.775   3.599  1.00 78.50           C  
ATOM   3604  C   GLY A 460      -7.858  -2.588   2.786  1.00 78.50           C  
ATOM   3605  O   GLY A 460      -8.646  -1.728   2.396  1.00 78.50           O  
ATOM   3606  N   ILE A 461      -6.553  -2.548   2.541  1.00 81.75           N  
ATOM   3607  CA  ILE A 461      -5.984  -1.660   1.535  1.00 81.75           C  
ATOM   3608  C   ILE A 461      -6.050  -2.392   0.200  1.00 81.75           C  
ATOM   3609  CB  ILE A 461      -4.553  -1.255   1.918  1.00 81.75           C  
ATOM   3610  O   ILE A 461      -5.689  -3.564   0.123  1.00 81.75           O  
ATOM   3611  CG1 ILE A 461      -4.452  -0.561   3.298  1.00 81.75           C  
ATOM   3612  CG2 ILE A 461      -3.967  -0.337   0.846  1.00 81.75           C  
ATOM   3613  CD1 ILE A 461      -5.178   0.789   3.409  1.00 81.75           C  
ATOM   3614  N   THR A 462      -6.523  -1.725  -0.840  1.00 79.19           N  
ATOM   3615  CA  THR A 462      -6.795  -2.328  -2.142  1.00 79.19           C  
ATOM   3616  C   THR A 462      -5.893  -1.756  -3.229  1.00 79.19           C  
ATOM   3617  CB  THR A 462      -8.270  -2.185  -2.545  1.00 79.19           C  
ATOM   3618  O   THR A 462      -5.504  -0.587  -3.203  1.00 79.19           O  
ATOM   3619  CG2 THR A 462      -9.234  -2.783  -1.520  1.00 79.19           C  
ATOM   3620  OG1 THR A 462      -8.609  -0.828  -2.746  1.00 79.19           O  
ATOM   3621  N   VAL A 463      -5.596  -2.572  -4.236  1.00 69.62           N  
ATOM   3622  CA  VAL A 463      -5.031  -2.103  -5.504  1.00 69.62           C  
ATOM   3623  C   VAL A 463      -6.185  -1.715  -6.402  1.00 69.62           C  
ATOM   3624  CB  VAL A 463      -4.172  -3.164  -6.198  1.00 69.62           C  
ATOM   3625  O   VAL A 463      -6.936  -2.576  -6.859  1.00 69.62           O  
ATOM   3626  CG1 VAL A 463      -3.438  -2.587  -7.411  1.00 69.62           C  
ATOM   3627  CG2 VAL A 463      -3.113  -3.661  -5.244  1.00 69.62           C  
ATOM   3628  N   GLY A 464      -6.378  -0.412  -6.606  1.00 63.91           N  
ATOM   3629  CA  GLY A 464      -7.413   0.087  -7.515  1.00 63.91           C  
ATOM   3630  C   GLY A 464      -8.854  -0.230  -7.099  1.00 63.91           C  
ATOM   3631  O   GLY A 464      -9.762   0.019  -7.879  1.00 63.91           O  
ATOM   3632  N   GLY A 465      -9.092  -0.750  -5.890  1.00 67.56           N  
ATOM   3633  CA  GLY A 465     -10.407  -1.245  -5.463  1.00 67.56           C  
ATOM   3634  C   GLY A 465     -10.743  -2.665  -5.926  1.00 67.56           C  
ATOM   3635  O   GLY A 465     -11.801  -3.159  -5.558  1.00 67.56           O  
ATOM   3636  N   ALA A 466      -9.868  -3.322  -6.695  1.00 68.94           N  
ATOM   3637  CA  ALA A 466     -10.123  -4.653  -7.249  1.00 68.94           C  
ATOM   3638  C   ALA A 466      -9.610  -5.780  -6.342  1.00 68.94           C  
ATOM   3639  CB  ALA A 466      -9.476  -4.716  -8.638  1.00 68.94           C  
ATOM   3640  O   ALA A 466     -10.281  -6.791  -6.156  1.00 68.94           O  
ATOM   3641  N   VAL A 467      -8.415  -5.605  -5.771  1.00 76.44           N  
ATOM   3642  CA  VAL A 467      -7.721  -6.665  -5.028  1.00 76.44           C  
ATOM   3643  C   VAL A 467      -7.257  -6.148  -3.674  1.00 76.44           C  
ATOM   3644  CB  VAL A 467      -6.543  -7.217  -5.854  1.00 76.44           C  
ATOM   3645  O   VAL A 467      -6.509  -5.173  -3.606  1.00 76.44           O  
ATOM   3646  CG1 VAL A 467      -5.807  -8.314  -5.088  1.00 76.44           C  
ATOM   3647  CG2 VAL A 467      -7.008  -7.810  -7.190  1.00 76.44           C  
ATOM   3648  N   THR A 468      -7.663  -6.813  -2.593  1.00 82.88           N  
ATOM   3649  CA  THR A 468      -7.198  -6.503  -1.234  1.00 82.88           C  
ATOM   3650  C   THR A 468      -5.777  -7.015  -1.020  1.00 82.88           C  
ATOM   3651  CB  THR A 468      -8.133  -7.090  -0.169  1.00 82.88           C  
ATOM   3652  O   THR A 468      -5.508  -8.203  -1.180  1.00 82.88           O  
ATOM   3653  CG2 THR A 468      -7.751  -6.638   1.240  1.00 82.88           C  
ATOM   3654  OG1 THR A 468      -9.441  -6.629  -0.409  1.00 82.88           O  
ATOM   3655  N   MET A 469      -4.875  -6.127  -0.608  1.00 80.19           N  
ATOM   3656  CA  MET A 469      -3.491  -6.438  -0.262  1.00 80.19           C  
ATOM   3657  C   MET A 469      -3.421  -7.377   0.942  1.00 80.19           C  
ATOM   3658  CB  MET A 469      -2.725  -5.135   0.027  1.00 80.19           C  
ATOM   3659  O   MET A 469      -3.613  -6.967   2.085  1.00 80.19           O  
ATOM   3660  CG  MET A 469      -2.254  -4.488  -1.270  1.00 80.19           C  
ATOM   3661  SD  MET A 469      -0.863  -5.434  -1.935  1.00 80.19           S  
ATOM   3662  CE  MET A 469      -1.230  -5.359  -3.678  1.00 80.19           C  
ATOM   3663  N   ASN A 470      -3.120  -8.645   0.674  1.00 84.25           N  
ATOM   3664  CA  ASN A 470      -2.895  -9.682   1.671  1.00 84.25           C  
ATOM   3665  C   ASN A 470      -1.691 -10.554   1.268  1.00 84.25           C  
ATOM   3666  CB  ASN A 470      -4.212 -10.462   1.880  1.00 84.25           C  
ATOM   3667  O   ASN A 470      -1.116 -10.396   0.188  1.00 84.25           O  
ATOM   3668  CG  ASN A 470      -4.672 -11.245   0.662  1.00 84.25           C  
ATOM   3669  ND2 ASN A 470      -5.958 -11.422   0.488  1.00 84.25           N  
ATOM   3670  OD1 ASN A 470      -3.882 -11.755  -0.113  1.00 84.25           O  
ATOM   3671  N   TRP A 471      -1.315 -11.499   2.132  1.00 81.38           N  
ATOM   3672  CA  TRP A 471      -0.188 -12.404   1.878  1.00 81.38           C  
ATOM   3673  C   TRP A 471      -0.340 -13.240   0.605  1.00 81.38           C  
ATOM   3674  CB  TRP A 471      -0.019 -13.330   3.083  1.00 81.38           C  
ATOM   3675  O   TRP A 471       0.658 -13.546  -0.042  1.00 81.38           O  
ATOM   3676  CG  TRP A 471       0.374 -12.618   4.332  1.00 81.38           C  
ATOM   3677  CD1 TRP A 471      -0.359 -12.518   5.463  1.00 81.38           C  
ATOM   3678  CD2 TRP A 471       1.619 -11.907   4.585  1.00 81.38           C  
ATOM   3679  CE2 TRP A 471       1.560 -11.391   5.912  1.00 81.38           C  
ATOM   3680  CE3 TRP A 471       2.790 -11.663   3.834  1.00 81.38           C  
ATOM   3681  NE1 TRP A 471       0.340 -11.792   6.403  1.00 81.38           N  
ATOM   3682  CH2 TRP A 471       3.741 -10.422   5.697  1.00 81.38           C  
ATOM   3683  CZ2 TRP A 471       2.606 -10.663   6.473  1.00 81.38           C  
ATOM   3684  CZ3 TRP A 471       3.848 -10.919   4.385  1.00 81.38           C  
ATOM   3685  N   ARG A 472      -1.576 -13.576   0.213  1.00 81.31           N  
ATOM   3686  CA  ARG A 472      -1.836 -14.364  -0.999  1.00 81.31           C  
ATOM   3687  C   ARG A 472      -1.483 -13.570  -2.250  1.00 81.31           C  
ATOM   3688  CB  ARG A 472      -3.291 -14.852  -1.064  1.00 81.31           C  
ATOM   3689  O   ARG A 472      -0.823 -14.105  -3.126  1.00 81.31           O  
ATOM   3690  CG  ARG A 472      -3.689 -15.738   0.123  1.00 81.31           C  
ATOM   3691  CD  ARG A 472      -5.137 -16.209  -0.047  1.00 81.31           C  
ATOM   3692  NE  ARG A 472      -5.553 -17.105   1.049  1.00 81.31           N  
ATOM   3693  NH1 ARG A 472      -7.765 -17.302   0.450  1.00 81.31           N  
ATOM   3694  NH2 ARG A 472      -7.009 -18.391   2.243  1.00 81.31           N  
ATOM   3695  CZ  ARG A 472      -6.769 -17.592   1.242  1.00 81.31           C  
ATOM   3696  N   VAL A 473      -1.857 -12.293  -2.310  1.00 77.94           N  
ATOM   3697  CA  VAL A 473      -1.557 -11.418  -3.457  1.00 77.94           C  
ATOM   3698  C   VAL A 473      -0.052 -11.239  -3.642  1.00 77.94           C  
ATOM   3699  CB  VAL A 473      -2.250 -10.058  -3.286  1.00 77.94           C  
ATOM   3700  O   VAL A 473       0.435 -11.285  -4.768  1.00 77.94           O  
ATOM   3701  CG1 VAL A 473      -1.911  -9.064  -4.405  1.00 77.94           C  
ATOM   3702  CG2 VAL A 473      -3.767 -10.255  -3.280  1.00 77.94           C  
ATOM   3703  N   LEU A 474       0.695 -11.105  -2.541  1.00 74.62           N  
ATOM   3704  CA  LEU A 474       2.159 -11.075  -2.581  1.00 74.62           C  
ATOM   3705  C   LEU A 474       2.750 -12.383  -3.124  1.00 74.62           C  
ATOM   3706  CB  LEU A 474       2.699 -10.779  -1.171  1.00 74.62           C  
ATOM   3707  O   LEU A 474       3.632 -12.343  -3.979  1.00 74.62           O  
ATOM   3708  CG  LEU A 474       2.538  -9.315  -0.735  1.00 74.62           C  
ATOM   3709  CD1 LEU A 474       2.998  -9.161   0.716  1.00 74.62           C  
ATOM   3710  CD2 LEU A 474       3.383  -8.398  -1.621  1.00 74.62           C  
ATOM   3711  N   GLY A 475       2.242 -13.532  -2.666  1.00 77.12           N  
ATOM   3712  CA  GLY A 475       2.666 -14.843  -3.162  1.00 77.12           C  
ATOM   3713  C   GLY A 475       2.362 -15.046  -4.650  1.00 77.12           C  
ATOM   3714  O   GLY A 475       3.225 -15.502  -5.395  1.00 77.12           O  
ATOM   3715  N   VAL A 476       1.172 -14.637  -5.103  1.00 78.88           N  
ATOM   3716  CA  VAL A 476       0.774 -14.694  -6.519  1.00 78.88           C  
ATOM   3717  C   VAL A 476       1.683 -13.812  -7.372  1.00 78.88           C  
ATOM   3718  CB  VAL A 476      -0.707 -14.306  -6.700  1.00 78.88           C  
ATOM   3719  O   VAL A 476       2.177 -14.271  -8.394  1.00 78.88           O  
ATOM   3720  CG1 VAL A 476      -1.107 -14.156  -8.174  1.00 78.88           C  
ATOM   3721  CG2 VAL A 476      -1.628 -15.375  -6.096  1.00 78.88           C  
ATOM   3722  N   ALA A 477       1.968 -12.578  -6.945  1.00 72.50           N  
ATOM   3723  CA  ALA A 477       2.853 -11.683  -7.688  1.00 72.50           C  
ATOM   3724  C   ALA A 477       4.270 -12.264  -7.851  1.00 72.50           C  
ATOM   3725  CB  ALA A 477       2.878 -10.324  -6.979  1.00 72.50           C  
ATOM   3726  O   ALA A 477       4.841 -12.199  -8.939  1.00 72.50           O  
ATOM   3727  N   ALA A 478       4.827 -12.870  -6.798  1.00 71.56           N  
ATOM   3728  CA  ALA A 478       6.127 -13.537  -6.871  1.00 71.56           C  
ATOM   3729  C   ALA A 478       6.099 -14.755  -7.813  1.00 71.56           C  
ATOM   3730  CB  ALA A 478       6.552 -13.923  -5.450  1.00 71.56           C  
ATOM   3731  O   ALA A 478       6.991 -14.910  -8.647  1.00 71.56           O  
ATOM   3732  N   SER A 479       5.053 -15.582  -7.721  1.00 77.75           N  
ATOM   3733  CA  SER A 479       4.870 -16.764  -8.570  1.00 77.75           C  
ATOM   3734  C   SER A 479       4.716 -16.406 -10.052  1.00 77.75           C  
ATOM   3735  CB  SER A 479       3.657 -17.552  -8.071  1.00 77.75           C  
ATOM   3736  O   SER A 479       5.342 -17.044 -10.897  1.00 77.75           O  
ATOM   3737  OG  SER A 479       3.343 -18.634  -8.922  1.00 77.75           O  
ATOM   3738  N   VAL A 480       3.950 -15.359 -10.376  1.00 73.38           N  
ATOM   3739  CA  VAL A 480       3.785 -14.876 -11.756  1.00 73.38           C  
ATOM   3740  C   VAL A 480       5.116 -14.383 -12.316  1.00 73.38           C  
ATOM   3741  CB  VAL A 480       2.700 -13.785 -11.837  1.00 73.38           C  
ATOM   3742  O   VAL A 480       5.502 -14.805 -13.400  1.00 73.38           O  
ATOM   3743  CG1 VAL A 480       2.654 -13.094 -13.207  1.00 73.38           C  
ATOM   3744  CG2 VAL A 480       1.311 -14.388 -11.589  1.00 73.38           C  
ATOM   3745  N   THR A 481       5.860 -13.557 -11.573  1.00 70.25           N  
ATOM   3746  CA  THR A 481       7.173 -13.061 -12.021  1.00 70.25           C  
ATOM   3747  C   THR A 481       8.159 -14.204 -12.272  1.00 70.25           C  
ATOM   3748  CB  THR A 481       7.760 -12.079 -10.999  1.00 70.25           C  
ATOM   3749  O   THR A 481       8.838 -14.207 -13.296  1.00 70.25           O  
ATOM   3750  CG2 THR A 481       9.076 -11.451 -11.454  1.00 70.25           C  
ATOM   3751  OG1 THR A 481       6.865 -11.008 -10.803  1.00 70.25           O  
ATOM   3752  N   ALA A 482       8.207 -15.204 -11.383  1.00 71.00           N  
ATOM   3753  CA  ALA A 482       9.043 -16.390 -11.572  1.00 71.00           C  
ATOM   3754  C   ALA A 482       8.619 -17.205 -12.805  1.00 71.00           C  
ATOM   3755  CB  ALA A 482       8.983 -17.235 -10.294  1.00 71.00           C  
ATOM   3756  O   ALA A 482       9.468 -17.636 -13.578  1.00 71.00           O  
ATOM   3757  N   SER A 483       7.312 -17.364 -13.027  1.00 75.50           N  
ATOM   3758  CA  SER A 483       6.780 -18.084 -14.191  1.00 75.50           C  
ATOM   3759  C   SER A 483       7.121 -17.373 -15.501  1.00 75.50           C  
ATOM   3760  CB  SER A 483       5.263 -18.254 -14.083  1.00 75.50           C  
ATOM   3761  O   SER A 483       7.542 -18.021 -16.452  1.00 75.50           O  
ATOM   3762  OG  SER A 483       4.909 -18.888 -12.868  1.00 75.50           O  
ATOM   3763  N   VAL A 484       7.005 -16.039 -15.542  1.00 72.88           N  
ATOM   3764  CA  VAL A 484       7.409 -15.220 -16.699  1.00 72.88           C  
ATOM   3765  C   VAL A 484       8.909 -15.345 -16.955  1.00 72.88           C  
ATOM   3766  CB  VAL A 484       7.008 -13.744 -16.495  1.00 72.88           C  
ATOM   3767  O   VAL A 484       9.317 -15.490 -18.103  1.00 72.88           O  
ATOM   3768  CG1 VAL A 484       7.581 -12.812 -17.571  1.00 72.88           C  
ATOM   3769  CG2 VAL A 484       5.483 -13.583 -16.532  1.00 72.88           C  
ATOM   3770  N   PHE A 485       9.730 -15.332 -15.901  1.00 73.50           N  
ATOM   3771  CA  PHE A 485      11.171 -15.538 -16.028  1.00 73.50           C  
ATOM   3772  C   PHE A 485      11.498 -16.899 -16.645  1.00 73.50           C  
ATOM   3773  CB  PHE A 485      11.848 -15.345 -14.663  1.00 73.50           C  
ATOM   3774  O   PHE A 485      12.214 -16.947 -17.641  1.00 73.50           O  
ATOM   3775  CG  PHE A 485      13.347 -15.578 -14.695  1.00 73.50           C  
ATOM   3776  CD1 PHE A 485      13.863 -16.884 -14.576  1.00 73.50           C  
ATOM   3777  CD2 PHE A 485      14.231 -14.500 -14.886  1.00 73.50           C  
ATOM   3778  CE1 PHE A 485      15.246 -17.109 -14.684  1.00 73.50           C  
ATOM   3779  CE2 PHE A 485      15.613 -14.726 -15.002  1.00 73.50           C  
ATOM   3780  CZ  PHE A 485      16.120 -16.032 -14.907  1.00 73.50           C  
ATOM   3781  N   VAL A 486      10.946 -17.986 -16.095  1.00 77.62           N  
ATOM   3782  CA  VAL A 486      11.177 -19.347 -16.603  1.00 77.62           C  
ATOM   3783  C   VAL A 486      10.688 -19.473 -18.043  1.00 77.62           C  
ATOM   3784  CB  VAL A 486      10.506 -20.399 -15.700  1.00 77.62           C  
ATOM   3785  O   VAL A 486      11.426 -19.961 -18.889  1.00 77.62           O  
ATOM   3786  CG1 VAL A 486      10.579 -21.815 -16.287  1.00 77.62           C  
ATOM   3787  CG2 VAL A 486      11.190 -20.444 -14.326  1.00 77.62           C  
ATOM   3788  N   PHE A 487       9.489 -18.973 -18.347  1.00 77.31           N  
ATOM   3789  CA  PHE A 487       8.937 -19.006 -19.699  1.00 77.31           C  
ATOM   3790  C   PHE A 487       9.848 -18.304 -20.712  1.00 77.31           C  
ATOM   3791  CB  PHE A 487       7.542 -18.369 -19.687  1.00 77.31           C  
ATOM   3792  O   PHE A 487      10.185 -18.883 -21.744  1.00 77.31           O  
ATOM   3793  CG  PHE A 487       6.939 -18.243 -21.069  1.00 77.31           C  
ATOM   3794  CD1 PHE A 487       7.003 -17.020 -21.763  1.00 77.31           C  
ATOM   3795  CD2 PHE A 487       6.375 -19.373 -21.689  1.00 77.31           C  
ATOM   3796  CE1 PHE A 487       6.506 -16.928 -23.075  1.00 77.31           C  
ATOM   3797  CE2 PHE A 487       5.875 -19.279 -22.999  1.00 77.31           C  
ATOM   3798  CZ  PHE A 487       5.942 -18.058 -23.692  1.00 77.31           C  
ATOM   3799  N   LEU A 488      10.283 -17.075 -20.416  1.00 73.62           N  
ATOM   3800  CA  LEU A 488      11.160 -16.322 -21.313  1.00 73.62           C  
ATOM   3801  C   LEU A 488      12.536 -16.986 -21.439  1.00 73.62           C  
ATOM   3802  CB  LEU A 488      11.278 -14.868 -20.821  1.00 73.62           C  
ATOM   3803  O   LEU A 488      13.103 -17.006 -22.530  1.00 73.62           O  
ATOM   3804  CG  LEU A 488       9.991 -14.036 -20.987  1.00 73.62           C  
ATOM   3805  CD1 LEU A 488      10.182 -12.666 -20.339  1.00 73.62           C  
ATOM   3806  CD2 LEU A 488       9.601 -13.808 -22.448  1.00 73.62           C  
ATOM   3807  N   TYR A 489      13.065 -17.539 -20.345  1.00 74.44           N  
ATOM   3808  CA  TYR A 489      14.345 -18.241 -20.338  1.00 74.44           C  
ATOM   3809  C   TYR A 489      14.313 -19.501 -21.209  1.00 74.44           C  
ATOM   3810  CB  TYR A 489      14.740 -18.560 -18.893  1.00 74.44           C  
ATOM   3811  O   TYR A 489      15.156 -19.644 -22.092  1.00 74.44           O  
ATOM   3812  CG  TYR A 489      16.066 -19.281 -18.796  1.00 74.44           C  
ATOM   3813  CD1 TYR A 489      16.098 -20.686 -18.709  1.00 74.44           C  
ATOM   3814  CD2 TYR A 489      17.267 -18.547 -18.850  1.00 74.44           C  
ATOM   3815  CE1 TYR A 489      17.332 -21.358 -18.665  1.00 74.44           C  
ATOM   3816  CE2 TYR A 489      18.505 -19.218 -18.817  1.00 74.44           C  
ATOM   3817  OH  TYR A 489      19.724 -21.288 -18.694  1.00 74.44           O  
ATOM   3818  CZ  TYR A 489      18.537 -20.628 -18.724  1.00 74.44           C  
ATOM   3819  N   GLU A 490      13.314 -20.366 -21.023  1.00 76.81           N  
ATOM   3820  CA  GLU A 490      13.125 -21.571 -21.842  1.00 76.81           C  
ATOM   3821  C   GLU A 490      12.879 -21.215 -23.314  1.00 76.81           C  
ATOM   3822  CB  GLU A 490      11.951 -22.401 -21.296  1.00 76.81           C  
ATOM   3823  O   GLU A 490      13.448 -21.837 -24.207  1.00 76.81           O  
ATOM   3824  CG  GLU A 490      12.243 -23.077 -19.943  1.00 76.81           C  
ATOM   3825  CD  GLU A 490      13.418 -24.069 -19.981  1.00 76.81           C  
ATOM   3826  OE1 GLU A 490      14.096 -24.198 -18.937  1.00 76.81           O  
ATOM   3827  OE2 GLU A 490      13.656 -24.685 -21.043  1.00 76.81           O  
ATOM   3828  N   THR A 491      12.111 -20.154 -23.588  1.00 74.00           N  
ATOM   3829  CA  THR A 491      11.904 -19.659 -24.960  1.00 74.00           C  
ATOM   3830  C   THR A 491      13.229 -19.252 -25.610  1.00 74.00           C  
ATOM   3831  CB  THR A 491      10.929 -18.472 -24.991  1.00 74.00           C  
ATOM   3832  O   THR A 491      13.515 -19.653 -26.735  1.00 74.00           O  
ATOM   3833  CG2 THR A 491      10.605 -18.022 -26.415  1.00 74.00           C  
ATOM   3834  OG1 THR A 491       9.700 -18.811 -24.391  1.00 74.00           O  
ATOM   3835  N   ARG A 492      14.083 -18.500 -24.900  1.00 67.31           N  
ATOM   3836  CA  ARG A 492      15.416 -18.127 -25.400  1.00 67.31           C  
ATOM   3837  C   ARG A 492      16.302 -19.352 -25.621  1.00 67.31           C  
ATOM   3838  CB  ARG A 492      16.082 -17.146 -24.428  1.00 67.31           C  
ATOM   3839  O   ARG A 492      16.988 -19.406 -26.637  1.00 67.31           O  
ATOM   3840  CG  ARG A 492      17.463 -16.685 -24.929  1.00 67.31           C  
ATOM   3841  CD  ARG A 492      18.117 -15.814 -23.861  1.00 67.31           C  
ATOM   3842  NE  ARG A 492      19.383 -15.194 -24.314  1.00 67.31           N  
ATOM   3843  NH1 ARG A 492      20.522 -15.176 -22.305  1.00 67.31           N  
ATOM   3844  NH2 ARG A 492      21.403 -14.152 -24.031  1.00 67.31           N  
ATOM   3845  CZ  ARG A 492      20.425 -14.864 -23.559  1.00 67.31           C  
ATOM   3846  N   LYS A 493      16.308 -20.297 -24.677  1.00 72.06           N  
ATOM   3847  CA  LYS A 493      17.101 -21.530 -24.760  1.00 72.06           C  
ATOM   3848  C   LYS A 493      16.734 -22.336 -26.009  1.00 72.06           C  
ATOM   3849  CB  LYS A 493      16.886 -22.341 -23.475  1.00 72.06           C  
ATOM   3850  O   LYS A 493      17.621 -22.698 -26.777  1.00 72.06           O  
ATOM   3851  CG  LYS A 493      17.775 -23.589 -23.445  1.00 72.06           C  
ATOM   3852  CD  LYS A 493      17.408 -24.469 -22.252  1.00 72.06           C  
ATOM   3853  CE  LYS A 493      18.225 -25.756 -22.342  1.00 72.06           C  
ATOM   3854  NZ  LYS A 493      17.674 -26.789 -21.441  1.00 72.06           N  
ATOM   3855  N   ASN A 494      15.437 -22.530 -26.250  1.00 72.25           N  
ATOM   3856  CA  ASN A 494      14.932 -23.235 -27.428  1.00 72.25           C  
ATOM   3857  C   ASN A 494      15.286 -22.503 -28.730  1.00 72.25           C  
ATOM   3858  CB  ASN A 494      13.415 -23.429 -27.278  1.00 72.25           C  
ATOM   3859  O   ASN A 494      15.737 -23.133 -29.681  1.00 72.25           O  
ATOM   3860  CG  ASN A 494      13.049 -24.401 -26.169  1.00 72.25           C  
ATOM   3861  ND2 ASN A 494      11.815 -24.391 -25.726  1.00 72.25           N  
ATOM   3862  OD1 ASN A 494      13.847 -25.185 -25.686  1.00 72.25           O  
ATOM   3863  N   ASN A 495      15.174 -21.171 -28.757  1.00 66.56           N  
ATOM   3864  CA  ASN A 495      15.523 -20.372 -29.938  1.00 66.56           C  
ATOM   3865  C   ASN A 495      17.031 -20.357 -30.249  1.00 66.56           C  
ATOM   3866  CB  ASN A 495      14.989 -18.941 -29.758  1.00 66.56           C  
ATOM   3867  O   ASN A 495      17.413 -20.046 -31.371  1.00 66.56           O  
ATOM   3868  CG  ASN A 495      13.476 -18.835 -29.837  1.00 66.56           C  
ATOM   3869  ND2 ASN A 495      12.939 -17.659 -29.612  1.00 66.56           N  
ATOM   3870  OD1 ASN A 495      12.748 -19.771 -30.115  1.00 66.56           O  
ATOM   3871  N   ARG A 496      17.897 -20.679 -29.280  1.00 66.50           N  
ATOM   3872  CA  ARG A 496      19.355 -20.771 -29.474  1.00 66.50           C  
ATOM   3873  C   ARG A 496      19.848 -22.168 -29.848  1.00 66.50           C  
ATOM   3874  CB  ARG A 496      20.076 -20.243 -28.228  1.00 66.50           C  
ATOM   3875  O   ARG A 496      21.049 -22.341 -30.024  1.00 66.50           O  
ATOM   3876  CG  ARG A 496      20.002 -18.719 -28.183  1.00 66.50           C  
ATOM   3877  CD  ARG A 496      20.808 -18.212 -26.994  1.00 66.50           C  
ATOM   3878  NE  ARG A 496      20.959 -16.750 -27.076  1.00 66.50           N  
ATOM   3879  NH1 ARG A 496      22.801 -16.641 -25.726  1.00 66.50           N  
ATOM   3880  NH2 ARG A 496      22.104 -14.811 -26.844  1.00 66.50           N  
ATOM   3881  CZ  ARG A 496      21.952 -16.074 -26.541  1.00 66.50           C  
ATOM   3882  N   GLY A 497      18.961 -23.161 -29.930  1.00 55.75           N  
ATOM   3883  CA  GLY A 497      19.359 -24.552 -30.157  1.00 55.75           C  
ATOM   3884  C   GLY A 497      20.161 -25.168 -29.001  1.00 55.75           C  
ATOM   3885  O   GLY A 497      20.690 -26.259 -29.142  1.00 55.75           O  
ATOM   3886  N   GLU A 498      20.226 -24.514 -27.834  1.00 54.50           N  
ATOM   3887  CA  GLU A 498      20.897 -25.018 -26.618  1.00 54.50           C  
ATOM   3888  C   GLU A 498      20.017 -26.039 -25.851  1.00 54.50           C  
ATOM   3889  CB  GLU A 498      21.298 -23.822 -25.722  1.00 54.50           C  
ATOM   3890  O   GLU A 498      20.238 -26.332 -24.672  1.00 54.50           O  
ATOM   3891  CG  GLU A 498      22.372 -22.882 -26.314  1.00 54.50           C  
ATOM   3892  CD  GLU A 498      22.633 -21.621 -25.454  1.00 54.50           C  
ATOM   3893  OE1 GLU A 498      23.318 -20.683 -25.934  1.00 54.50           O  
ATOM   3894  OE2 GLU A 498      22.105 -21.524 -24.320  1.00 54.50           O  
ATOM   3895  N   GLY A 499      18.950 -26.519 -26.496  1.00 49.25           N  
ATOM   3896  CA  GLY A 499      17.940 -27.430 -25.960  1.00 49.25           C  
ATOM   3897  C   GLY A 499      18.086 -28.891 -26.392  1.00 49.25           C  
ATOM   3898  O   GLY A 499      17.213 -29.677 -26.025  1.00 49.25           O  
ATOM   3899  N   GLU A 500      19.149 -29.247 -27.120  1.00 45.22           N  
ATOM   3900  CA  GLU A 500      19.491 -30.631 -27.499  1.00 45.22           C  
ATOM   3901  C   GLU A 500      20.782 -31.121 -26.835  1.00 45.22           C  
ATOM   3902  CB  GLU A 500      19.517 -30.798 -29.030  1.00 45.22           C  
ATOM   3903  O   GLU A 500      21.790 -30.374 -26.847  1.00 45.22           O  
ATOM   3904  CG  GLU A 500      18.105 -30.710 -29.640  1.00 45.22           C  
ATOM   3905  CD  GLU A 500      18.028 -31.079 -31.138  1.00 45.22           C  
ATOM   3906  OE1 GLU A 500      16.893 -31.348 -31.604  1.00 45.22           O  
ATOM   3907  OE2 GLU A 500      19.074 -31.097 -31.829  1.00 45.22           O  
ATOM   3908  OXT GLU A 500      20.696 -32.231 -26.258  1.00 45.22           O  
TER    3909      GLU A 500                                                      
ENDMDL                                                                          
END                                                                             
