# Supplementary material for: Structural screens identify candidate human homologs of insect chemoreceptors and cryptic Drosophila gustatory receptor-like proteins
Source: eLife. 2023 Feb 20;12:e85537. doi: 10.7554/eLife.85537 (PMC9998090; doi:10.7554/eLife.85537)
Supplement: Source data 1. — Models of proteins analyzed in this work, either downloaded from the AlphaFold Protein Structure Database or, where not already available, predicted using the AlphaFold2 algorithm implemented in ColabFold (Mirdita et al., 2022). The four-letter code in the filename represents the first letter of the genus and the first three letters of the species (e.g., ‘Dmel’ = D. melanogaster); species names are given in full in the figures. [file elife-85537-data1.zip › VbraGRL3_AF-A0A0G4FWI7-F1-model_v3.pdb]

HEADER                                            01-JUN-22                     
TITLE     ALPHAFOLD MONOMER V2.0 PREDICTION FOR UNCHARACTERIZED PROTEIN         
TITLE    2 (A0A0G4FWI7)                                                         
COMPND    MOL_ID: 1;                                                            
COMPND   2 MOLECULE: UNCHARACTERIZED PROTEIN;                                   
COMPND   3 CHAIN: A                                                             
SOURCE    MOL_ID: 1;                                                            
SOURCE   2 ORGANISM_SCIENTIFIC: VITRELLA BRASSICAFORMIS (STRAIN CCMP3155);      
SOURCE   3 ORGANISM_TAXID: 1169540                                              
REMARK   1                                                                      
REMARK   1 REFERENCE 1                                                          
REMARK   1  AUTH   JOHN JUMPER, RICHARD EVANS, ALEXANDER PRITZEL, TIM GREEN,    
REMARK   1  AUTH 2 MICHAEL FIGURNOV, OLAF RONNEBERGER, KATHRYN TUNYASUVUNAKOOL, 
REMARK   1  AUTH 3 RUSS BATES, AUGUSTIN ZIDEK, ANNA POTAPENKO, ALEX BRIDGLAND,  
REMARK   1  AUTH 4 CLEMENS MEYER, SIMON A A KOHL, ANDREW J BALLARD,             
REMARK   1  AUTH 5 ANDREW COWIE, BERNARDINO ROMERA-PAREDES, STANISLAV NIKOLOV,  
REMARK   1  AUTH 6 RISHUB JAIN, JONAS ADLER, TREVOR BACK, STIG PETERSEN,        
REMARK   1  AUTH 7 DAVID REIMAN, ELLEN CLANCY, MICHAL ZIELINSKI,                
REMARK   1  AUTH 8 MARTIN STEINEGGER, MICHALINA PACHOLSKA, TAMAS BERGHAMMER,    
REMARK   1  AUTH 9 DAVID SILVER, ORIOL VINYALS, ANDREW W SENIOR,                
REMARK   1  AUTH10 KORAY KAVUKCUOGLU, PUSHMEET KOHLI, DEMIS HASSABIS            
REMARK   1  TITL   HIGHLY ACCURATE PROTEIN STRUCTURE PREDICTION WITH ALPHAFOLD  
REMARK   1  REF    NATURE                        V. 596   583 2021              
REMARK   1  REFN                   ISSN 0028-0836                               
REMARK   1  PMID   34265844                                                     
REMARK   1  DOI    10.1038/s41586-021-03819-2                                   
REMARK   1                                                                      
REMARK   1 DISCLAIMERS                                                          
REMARK   1 ALPHAFOLD DATA, COPYRIGHT (2021) DEEPMIND TECHNOLOGIES LIMITED. THE  
REMARK   1 INFORMATION PROVIDED IS THEORETICAL MODELLING ONLY AND CAUTION SHOULD
REMARK   1 BE EXERCISED IN ITS USE. IT IS PROVIDED "AS-IS" WITHOUT ANY WARRANTY 
REMARK   1 OF ANY KIND, WHETHER EXPRESSED OR IMPLIED. NO WARRANTY IS GIVEN THAT 
REMARK   1 USE OF THE INFORMATION SHALL NOT INFRINGE THE RIGHTS OF ANY THIRD    
REMARK   1 PARTY. THE INFORMATION IS NOT INTENDED TO BE A SUBSTITUTE FOR        
REMARK   1 PROFESSIONAL MEDICAL ADVICE, DIAGNOSIS, OR TREATMENT, AND DOES NOT   
REMARK   1 CONSTITUTE MEDICAL OR OTHER PROFESSIONAL ADVICE. IT IS AVAILABLE FOR 
REMARK   1 ACADEMIC AND COMMERCIAL PURPOSES, UNDER CC-BY 4.0 LICENCE.           
DBREF  XXXX A    1   730  UNP    A0A0G4FWI7 A0A0G4FWI7_VITBC     1    730       
SEQRES   1 A  730  MET GLU GLY ARG SER GLY SER ASP PRO PRO ALA SER SER          
SEQRES   2 A  730  SER ALA LYS VAL ILE GLU VAL PRO THR VAL SER SER CYS          
SEQRES   3 A  730  ALA THR LYS VAL THR THR SER LEU ASP LEU ALA LEU ASP          
SEQRES   4 A  730  SER ARG HIS ASP HIS SER THR LEU PRO VAL ILE MET GLU          
SEQRES   5 A  730  GLU GLU THR LEU SER ARG ARG LEU ARG LYS CYS CYS LYS          
SEQRES   6 A  730  CYS VAL HIS GLU SER LEU GLN ILE LEU CYS CYS ILE PRO          
SEQRES   7 A  730  SER SER ILE ILE TRP LYS ARG ARG LYS MET GLY VAL SER          
SEQRES   8 A  730  MET GLN LYS MET ASP PHE VAL LYS ARG GLU LEU ARG THR          
SEQRES   9 A  730  PHE VAL ILE TRP SER ARG LEU VAL GLY LEU SER PHE LEU          
SEQRES  10 A  730  PRO ASP ASP ASN ASN PHE VAL LEU TRP VAL TRP PRO VAL          
SEQRES  11 A  730  ILE ILE GLN VAL LEU LEU TRP HIS THR THR PHE VAL ASN          
SEQRES  12 A  730  THR MET GLY LEU TRP TRP SER VAL THR TYR GLN HIS GLN          
SEQRES  13 A  730  LEU GLN HIS MET GLN MET GLU ALA SER GLU ALA ASN GLY          
SEQRES  14 A  730  SER ASP ALA GLN GLN GLN GLN GLN GLN GLU ARG GLY ALA          
SEQRES  15 A  730  ALA GLU MET ARG GLN GLU GLU PRO LEU ASP PRO PHE VAL          
SEQRES  16 A  730  VAL PHE LEU PHE PHE SER ALA SER LEU ALA ILE THR VAL          
SEQRES  17 A  730  SER TYR THR VAL LEU ARG ILE GLN TRP TYR LYS LYS GLY          
SEQRES  18 A  730  ALA THR PHE GLY GLN VAL VAL GLU PHE HIS ARG ALA ARG          
SEQRES  19 A  730  GLY GLY ARG PHE LEU ARG LEU LEU ARG GLY PRO ILE VAL          
SEQRES  20 A  730  ALA ARG LEU VAL ILE SER ILE VAL ILE CYS ILE ALA SER          
SEQRES  21 A  730  TRP LEU HIS PHE THR LEU HIS GLU TYR ILE SER LYS TRP          
SEQRES  22 A  730  VAL ARG GLY LYS ALA VAL GLY GLN TYR ILE MET PRO GLY          
SEQRES  23 A  730  SER GLU TRP GLU GLY LEU ASN VAL PHE VAL HIS VAL ASN          
SEQRES  24 A  730  VAL THR ILE SER ALA PHE LEU GLY TYR LEU VAL GLN PRO          
SEQRES  25 A  730  MET ILE ALA VAL SER VAL ALA GLY LEU LEU SER THR ILE          
SEQRES  26 A  730  CYS GLN MET HIS THR ALA ALA VAL ASN CYS LEU LEU TRP          
SEQRES  27 A  730  GLU LEU SER GLU PRO VAL ARG ILE GLN GLU ARG GLN ARG          
SEQRES  28 A  730  LYS ARG ARG ILE ASN LYS LYS LEU SER ALA GLY GLN ILE          
SEQRES  29 A  730  SER ARG TYR ASP SER SER GLU GLN LEU PRO LEU MET ASN          
SEQRES  30 A  730  ALA VAL THR GLY HIS SER THR SER GLY ASP HIS LEU ALA          
SEQRES  31 A  730  MET ASP ASP ASP LEU ARG ALA LEU SER SER LEU VAL GLN          
SEQRES  32 A  730  GLY GLY GLY GLU GLY ARG GLU GLY ALA GLY GLU ASP GLU          
SEQRES  33 A  730  GLU GLU ALA GLY VAL THR TYR THR PRO GLN ARG VAL ALA          
SEQRES  34 A  730  TYR LEU MET ASP LEU HIS ARG LYS ILE ASP SER LEU ILE          
SEQRES  35 A  730  THR ARG SER SER ARG ALA VAL GLN LEU PRO ILE ALA THR          
SEQRES  36 A  730  MET SER LEU LEU TYR PHE ILE THR PHE LEU THR CYS ALA          
SEQRES  37 A  730  PHE LEU PHE VAL PHE LEU PRO LYS LYS THR GLN ASP VAL          
SEQRES  38 A  730  ASN MET VAL ILE CYS VAL ILE GLY VAL PHE ILE THR VAL          
SEQRES  39 A  730  GLY ILE SER CYS TYR TRP LEU LEU ARG ALA SER SER GLN          
SEQRES  40 A  730  VAL THR ALA LYS CYS ARG ARG LEU GLY GLU THR ALA SER          
SEQRES  41 A  730  LEU ASN PRO CYS PRO ASN ALA LEU LEU HIS ILE ASP VAL          
SEQRES  42 A  730  ASP GLU THR ALA LEU ALA ASP GLY GLU VAL GLU GLY PHE          
SEQRES  43 A  730  ILE HIS PRO GLN THR GLU THR PRO ALA TYR ARG ALA SER          
SEQRES  44 A  730  ILE LEU ARG ASP HIS THR ILE VAL ILE SER ALA THR ASN          
SEQRES  45 A  730  GLU LEU ALA ALA LEU PRO PRO LEU PHE PRO PRO SER SER          
SEQRES  46 A  730  PRO SER THR SER PRO SER HIS ARG ASP LYS ASN GLU PRO          
SEQRES  47 A  730  SER PRO VAL VAL GLU SER PRO LEU SER LEU THR PRO PRO          
SEQRES  48 A  730  LYS GLN SER ARG SER LEU SER GLU GLY GLU ALA VAL SER          
SEQRES  49 A  730  ASN GLY SER PRO THR THR ALA PRO SER ALA ALA ALA SER          
SEQRES  50 A  730  SER SER GLY GLY PRO PRO CYS VAL ILE GLY LYS GLN ASP          
SEQRES  51 A  730  ALA GLU VAL GLN THR SER GLY ARG ASP ARG ALA GLU ASP          
SEQRES  52 A  730  ASP ALA SER VAL ARG ARG PRO PRO CYS GLU ASP TRP LEU          
SEQRES  53 A  730  GLN GLN VAL MET LEU VAL GLN PHE PHE SER SER THR SER          
SEQRES  54 A  730  SER GLY TRP ARG VAL TYR ASP SER LEU ILE THR PRO GLU          
SEQRES  55 A  730  LEU LEU SER ARG VAL VAL TYR GLY SER VAL THR ILE PHE          
SEQRES  56 A  730  ALA ILE ALA ILE GLN ARG VAL VAL LEU SER TYR GLY GLU          
SEQRES  57 A  730  VAL VAL                                                      
CRYST1    1.000    1.000    1.000  90.00  90.00  90.00 P 1           1          
ORIGX1      1.000000  0.000000  0.000000        0.00000                         
ORIGX2      0.000000  1.000000  0.000000        0.00000                         
ORIGX3      0.000000  0.000000  1.000000        0.00000                         
SCALE1      1.000000  0.000000  0.000000        0.00000                         
SCALE2      0.000000  1.000000  0.000000        0.00000                         
SCALE3      0.000000  0.000000  1.000000        0.00000                         
MODEL        1                                                                  
ATOM      1  N   MET A   1      31.877  60.233  52.328  1.00 35.62           N  
ATOM      2  CA  MET A   1      33.137  59.769  51.714  1.00 35.62           C  
ATOM      3  C   MET A   1      32.780  58.539  50.901  1.00 35.62           C  
ATOM      4  CB  MET A   1      34.178  59.480  52.805  1.00 35.62           C  
ATOM      5  O   MET A   1      32.411  57.542  51.497  1.00 35.62           O  
ATOM      6  CG  MET A   1      34.712  60.792  53.392  1.00 35.62           C  
ATOM      7  SD  MET A   1      36.010  60.558  54.626  1.00 35.62           S  
ATOM      8  CE  MET A   1      36.758  62.210  54.607  1.00 35.62           C  
ATOM      9  N   GLU A   2      32.340  58.762  49.660  1.00 34.12           N  
ATOM     10  CA  GLU A   2      33.124  58.546  48.420  1.00 34.12           C  
ATOM     11  C   GLU A   2      33.374  57.040  48.170  1.00 34.12           C  
ATOM     12  CB  GLU A   2      34.419  59.374  48.344  1.00 34.12           C  
ATOM     13  O   GLU A   2      33.890  56.362  49.040  1.00 34.12           O  
ATOM     14  CG  GLU A   2      34.153  60.860  48.059  1.00 34.12           C  
ATOM     15  CD  GLU A   2      35.444  61.663  47.832  1.00 34.12           C  
ATOM     16  OE1 GLU A   2      35.333  62.730  47.191  1.00 34.12           O  
ATOM     17  OE2 GLU A   2      36.499  61.219  48.331  1.00 34.12           O  
ATOM     18  N   GLY A   3      33.004  56.429  47.041  1.00 34.78           N  
ATOM     19  CA  GLY A   3      32.758  57.012  45.730  1.00 34.78           C  
ATOM     20  C   GLY A   3      31.976  56.120  44.759  1.00 34.78           C  
ATOM     21  O   GLY A   3      31.611  54.980  45.033  1.00 34.78           O  
ATOM     22  N   ARG A   4      31.694  56.751  43.619  1.00 40.22           N  
ATOM     23  CA  ARG A   4      30.980  56.260  42.439  1.00 40.22           C  
ATOM     24  C   ARG A   4      31.751  55.142  41.729  1.00 40.22           C  
ATOM     25  CB  ARG A   4      30.867  57.436  41.444  1.00 40.22           C  
ATOM     26  O   ARG A   4      32.934  55.308  41.450  1.00 40.22           O  
ATOM     27  CG  ARG A   4      29.871  58.547  41.809  1.00 40.22           C  
ATOM     28  CD  ARG A   4      30.086  59.750  40.875  1.00 40.22           C  
ATOM     29  NE  ARG A   4      28.956  60.698  40.902  1.00 40.22           N  
ATOM     30  NH1 ARG A   4      29.953  62.397  39.713  1.00 40.22           N  
ATOM     31  NH2 ARG A   4      27.812  62.577  40.304  1.00 40.22           N  
ATOM     32  CZ  ARG A   4      28.914  61.882  40.310  1.00 40.22           C  
ATOM     33  N   SER A   5      31.034  54.130  41.252  1.00 39.06           N  
ATOM     34  CA  SER A   5      31.347  53.474  39.979  1.00 39.06           C  
ATOM     35  C   SER A   5      30.058  53.348  39.164  1.00 39.06           C  
ATOM     36  CB  SER A   5      32.086  52.143  40.162  1.00 39.06           C  
ATOM     37  O   SER A   5      29.052  52.804  39.616  1.00 39.06           O  
ATOM     38  OG  SER A   5      31.328  51.219  40.910  1.00 39.06           O  
ATOM     39  N   GLY A   6      30.064  53.979  37.990  1.00 38.00           N  
ATOM     40  CA  GLY A   6      28.978  53.913  37.022  1.00 38.00           C  
ATOM     41  C   GLY A   6      28.988  52.572  36.297  1.00 38.00           C  
ATOM     42  O   GLY A   6      30.051  52.039  35.983  1.00 38.00           O  
ATOM     43  N   SER A   7      27.797  52.046  36.030  1.00 35.75           N  
ATOM     44  CA  SER A   7      27.585  50.976  35.061  1.00 35.75           C  
ATOM     45  C   SER A   7      26.497  51.429  34.092  1.00 35.75           C  
ATOM     46  CB  SER A   7      27.269  49.633  35.735  1.00 35.75           C  
ATOM     47  O   SER A   7      25.399  51.803  34.504  1.00 35.75           O  
ATOM     48  OG  SER A   7      26.282  49.744  36.743  1.00 35.75           O  
ATOM     49  N   ASP A   8      26.851  51.463  32.811  1.00 36.88           N  
ATOM     50  CA  ASP A   8      25.933  51.714  31.706  1.00 36.88           C  
ATOM     51  C   ASP A   8      24.962  50.528  31.537  1.00 36.88           C  
ATOM     52  CB  ASP A   8      26.734  51.915  30.408  1.00 36.88           C  
ATOM     53  O   ASP A   8      25.363  49.374  31.731  1.00 36.88           O  
ATOM     54  CG  ASP A   8      27.574  53.193  30.408  1.00 36.88           C  
ATOM     55  OD1 ASP A   8      27.026  54.245  30.807  1.00 36.88           O  
ATOM     56  OD2 ASP A   8      28.755  53.105  30.004  1.00 36.88           O  
ATOM     57  N   PRO A   9      23.697  50.758  31.144  1.00 41.91           N  
ATOM     58  CA  PRO A   9      22.770  49.676  30.835  1.00 41.91           C  
ATOM     59  C   PRO A   9      23.044  49.099  29.431  1.00 41.91           C  
ATOM     60  CB  PRO A   9      21.382  50.307  30.950  1.00 41.91           C  
ATOM     61  O   PRO A   9      23.363  49.851  28.506  1.00 41.91           O  
ATOM     62  CG  PRO A   9      21.620  51.760  30.533  1.00 41.91           C  
ATOM     63  CD  PRO A   9      23.051  52.053  30.991  1.00 41.91           C  
ATOM     64  N   PRO A  10      22.886  47.778  29.212  1.00 42.03           N  
ATOM     65  CA  PRO A  10      23.062  47.198  27.890  1.00 42.03           C  
ATOM     66  C   PRO A  10      21.865  47.501  26.981  1.00 42.03           C  
ATOM     67  CB  PRO A  10      23.283  45.703  28.117  1.00 42.03           C  
ATOM     68  O   PRO A  10      20.706  47.513  27.398  1.00 42.03           O  
ATOM     69  CG  PRO A  10      22.470  45.431  29.382  1.00 42.03           C  
ATOM     70  CD  PRO A  10      22.564  46.738  30.177  1.00 42.03           C  
ATOM     71  N   ALA A  11      22.189  47.716  25.708  1.00 33.22           N  
ATOM     72  CA  ALA A  11      21.279  48.017  24.615  1.00 33.22           C  
ATOM     73  C   ALA A  11      20.139  46.991  24.471  1.00 33.22           C  
ATOM     74  CB  ALA A  11      22.124  48.095  23.337  1.00 33.22           C  
ATOM     75  O   ALA A  11      20.357  45.779  24.387  1.00 33.22           O  
ATOM     76  N   SER A  12      18.914  47.504  24.367  1.00 32.34           N  
ATOM     77  CA  SER A  12      17.721  46.752  23.999  1.00 32.34           C  
ATOM     78  C   SER A  12      17.805  46.307  22.535  1.00 32.34           C  
ATOM     79  CB  SER A  12      16.473  47.611  24.262  1.00 32.34           C  
ATOM     80  O   SER A  12      17.746  47.108  21.604  1.00 32.34           O  
ATOM     81  OG  SER A  12      16.615  48.914  23.722  1.00 32.34           O  
ATOM     82  N   SER A  13      17.922  44.998  22.311  1.00 30.92           N  
ATOM     83  CA  SER A  13      17.678  44.409  20.995  1.00 30.92           C  
ATOM     84  C   SER A  13      16.173  44.184  20.834  1.00 30.92           C  
ATOM     85  CB  SER A  13      18.518  43.147  20.758  1.00 30.92           C  
ATOM     86  O   SER A  13      15.559  43.372  21.524  1.00 30.92           O  
ATOM     87  OG  SER A  13      18.326  42.155  21.745  1.00 30.92           O  
ATOM     88  N   SER A  14      15.549  44.945  19.937  1.00 33.06           N  
ATOM     89  CA  SER A  14      14.149  44.765  19.560  1.00 33.06           C  
ATOM     90  C   SER A  14      13.995  43.468  18.756  1.00 33.06           C  
ATOM     91  CB  SER A  14      13.657  45.988  18.774  1.00 33.06           C  
ATOM     92  O   SER A  14      14.170  43.451  17.534  1.00 33.06           O  
ATOM     93  OG  SER A  14      14.408  46.145  17.585  1.00 33.06           O  
ATOM     94  N   ALA A  15      13.675  42.366  19.431  1.00 30.42           N  
ATOM     95  CA  ALA A  15      13.205  41.159  18.768  1.00 30.42           C  
ATOM     96  C   ALA A  15      11.814  41.435  18.174  1.00 30.42           C  
ATOM     97  CB  ALA A  15      13.211  39.993  19.763  1.00 30.42           C  
ATOM     98  O   ALA A  15      10.838  41.644  18.892  1.00 30.42           O  
ATOM     99  N   LYS A  16      11.726  41.462  16.842  1.00 29.44           N  
ATOM    100  CA  LYS A  16      10.459  41.548  16.112  1.00 29.44           C  
ATOM    101  C   LYS A  16       9.726  40.215  16.288  1.00 29.44           C  
ATOM    102  CB  LYS A  16      10.763  41.921  14.648  1.00 29.44           C  
ATOM    103  O   LYS A  16      10.059  39.236  15.625  1.00 29.44           O  
ATOM    104  CG  LYS A  16       9.547  42.467  13.884  1.00 29.44           C  
ATOM    105  CD  LYS A  16       9.980  42.956  12.490  1.00 29.44           C  
ATOM    106  CE  LYS A  16       8.822  43.658  11.772  1.00 29.44           C  
ATOM    107  NZ  LYS A  16       9.245  44.215  10.462  1.00 29.44           N  
ATOM    108  N   VAL A  17       8.770  40.173  17.214  1.00 27.48           N  
ATOM    109  CA  VAL A  17       7.860  39.036  17.403  1.00 27.48           C  
ATOM    110  C   VAL A  17       7.020  38.906  16.132  1.00 27.48           C  
ATOM    111  CB  VAL A  17       6.985  39.225  18.663  1.00 27.48           C  
ATOM    112  O   VAL A  17       6.175  39.748  15.841  1.00 27.48           O  
ATOM    113  CG1 VAL A  17       6.007  38.058  18.858  1.00 27.48           C  
ATOM    114  CG2 VAL A  17       7.859  39.318  19.923  1.00 27.48           C  
ATOM    115  N   ILE A  18       7.306  37.885  15.325  1.00 29.38           N  
ATOM    116  CA  ILE A  18       6.445  37.490  14.210  1.00 29.38           C  
ATOM    117  C   ILE A  18       5.371  36.589  14.816  1.00 29.38           C  
ATOM    118  CB  ILE A  18       7.252  36.808  13.076  1.00 29.38           C  
ATOM    119  O   ILE A  18       5.629  35.421  15.102  1.00 29.38           O  
ATOM    120  CG1 ILE A  18       8.322  37.776  12.513  1.00 29.38           C  
ATOM    121  CG2 ILE A  18       6.305  36.338  11.952  1.00 29.38           C  
ATOM    122  CD1 ILE A  18       9.260  37.148  11.473  1.00 29.38           C  
ATOM    123  N   GLU A  19       4.181  37.138  15.045  1.00 28.36           N  
ATOM    124  CA  GLU A  19       3.007  36.345  15.406  1.00 28.36           C  
ATOM    125  C   GLU A  19       2.640  35.435  14.227  1.00 28.36           C  
ATOM    126  CB  GLU A  19       1.826  37.248  15.787  1.00 28.36           C  
ATOM    127  O   GLU A  19       2.134  35.878  13.195  1.00 28.36           O  
ATOM    128  CG  GLU A  19       2.019  37.925  17.151  1.00 28.36           C  
ATOM    129  CD  GLU A  19       0.790  38.742  17.585  1.00 28.36           C  
ATOM    130  OE1 GLU A  19       0.740  39.092  18.783  1.00 28.36           O  
ATOM    131  OE2 GLU A  19      -0.082  39.004  16.724  1.00 28.36           O  
ATOM    132  N   VAL A  20       2.932  34.142  14.361  1.00 35.50           N  
ATOM    133  CA  VAL A  20       2.462  33.122  13.423  1.00 35.50           C  
ATOM    134  C   VAL A  20       1.044  32.732  13.853  1.00 35.50           C  
ATOM    135  CB  VAL A  20       3.405  31.906  13.377  1.00 35.50           C  
ATOM    136  O   VAL A  20       0.878  32.240  14.972  1.00 35.50           O  
ATOM    137  CG1 VAL A  20       2.912  30.860  12.367  1.00 35.50           C  
ATOM    138  CG2 VAL A  20       4.823  32.325  12.960  1.00 35.50           C  
ATOM    139  N   PRO A  21       0.008  32.930  13.016  1.00 40.66           N  
ATOM    140  CA  PRO A  21      -1.349  32.541  13.373  1.00 40.66           C  
ATOM    141  C   PRO A  21      -1.408  31.025  13.575  1.00 40.66           C  
ATOM    142  CB  PRO A  21      -2.246  33.043  12.236  1.00 40.66           C  
ATOM    143  O   PRO A  21      -1.079  30.244  12.682  1.00 40.66           O  
ATOM    144  CG  PRO A  21      -1.296  33.160  11.044  1.00 40.66           C  
ATOM    145  CD  PRO A  21       0.049  33.501  11.681  1.00 40.66           C  
ATOM    146  N   THR A  22      -1.807  30.603  14.773  1.00 43.09           N  
ATOM    147  CA  THR A  22      -1.901  29.189  15.137  1.00 43.09           C  
ATOM    148  C   THR A  22      -3.022  28.501  14.352  1.00 43.09           C  
ATOM    149  CB  THR A  22      -2.093  29.021  16.654  1.00 43.09           C  
ATOM    150  O   THR A  22      -4.051  29.104  14.040  1.00 43.09           O  
ATOM    151  CG2 THR A  22      -0.886  29.524  17.447  1.00 43.09           C  
ATOM    152  OG1 THR A  22      -3.223  29.741  17.093  1.00 43.09           O  
ATOM    153  N   VAL A  23      -2.849  27.208  14.054  1.00 40.22           N  
ATOM    154  CA  VAL A  23      -3.870  26.357  13.404  1.00 40.22           C  
ATOM    155  C   VAL A  23      -5.205  26.416  14.159  1.00 40.22           C  
ATOM    156  CB  VAL A  23      -3.360  24.903  13.303  1.00 40.22           C  
ATOM    157  O   VAL A  23      -6.261  26.428  13.531  1.00 40.22           O  
ATOM    158  CG1 VAL A  23      -4.393  23.942  12.704  1.00 40.22           C  
ATOM    159  CG2 VAL A  23      -2.102  24.832  12.425  1.00 40.22           C  
ATOM    160  N   SER A  24      -5.140  26.564  15.488  1.00 38.19           N  
ATOM    161  CA  SER A  24      -6.282  26.849  16.361  1.00 38.19           C  
ATOM    162  C   SER A  24      -7.064  28.082  15.889  1.00 38.19           C  
ATOM    163  CB  SER A  24      -5.786  26.994  17.806  1.00 38.19           C  
ATOM    164  O   SER A  24      -8.228  27.946  15.548  1.00 38.19           O  
ATOM    165  OG  SER A  24      -6.801  27.506  18.634  1.00 38.19           O  
ATOM    166  N   SER A  25      -6.421  29.241  15.698  1.00 42.81           N  
ATOM    167  CA  SER A  25      -7.095  30.475  15.253  1.00 42.81           C  
ATOM    168  C   SER A  25      -7.805  30.340  13.896  1.00 42.81           C  
ATOM    169  CB  SER A  25      -6.067  31.610  15.176  1.00 42.81           C  
ATOM    170  O   SER A  25      -8.887  30.898  13.700  1.00 42.81           O  
ATOM    171  OG  SER A  25      -6.694  32.844  14.867  1.00 42.81           O  
ATOM    172  N   CYS A  26      -7.230  29.589  12.948  1.00 43.78           N  
ATOM    173  CA  CYS A  26      -7.883  29.319  11.661  1.00 43.78           C  
ATOM    174  C   CYS A  26      -9.065  28.353  11.800  1.00 43.78           C  
ATOM    175  CB  CYS A  26      -6.864  28.791  10.639  1.00 43.78           C  
ATOM    176  O   CYS A  26     -10.107  28.597  11.194  1.00 43.78           O  
ATOM    177  SG  CYS A  26      -6.390  30.120   9.495  1.00 43.78           S  
ATOM    178  N   ALA A  27      -8.924  27.293  12.600  1.00 42.84           N  
ATOM    179  CA  ALA A  27     -10.003  26.349  12.870  1.00 42.84           C  
ATOM    180  C   ALA A  27     -11.172  27.042  13.584  1.00 42.84           C  
ATOM    181  CB  ALA A  27      -9.442  25.169  13.672  1.00 42.84           C  
ATOM    182  O   ALA A  27     -12.300  26.931  13.118  1.00 42.84           O  
ATOM    183  N   THR A  28     -10.890  27.861  14.606  1.00 46.81           N  
ATOM    184  CA  THR A  28     -11.899  28.638  15.340  1.00 46.81           C  
ATOM    185  C   THR A  28     -12.635  29.621  14.432  1.00 46.81           C  
ATOM    186  CB  THR A  28     -11.281  29.420  16.512  1.00 46.81           C  
ATOM    187  O   THR A  28     -13.836  29.800  14.579  1.00 46.81           O  
ATOM    188  CG2 THR A  28     -12.317  29.821  17.557  1.00 46.81           C  
ATOM    189  OG1 THR A  28     -10.331  28.660  17.208  1.00 46.81           O  
ATOM    190  N   LYS A  29     -11.957  30.248  13.457  1.00 50.56           N  
ATOM    191  CA  LYS A  29     -12.600  31.155  12.483  1.00 50.56           C  
ATOM    192  C   LYS A  29     -13.493  30.428  11.476  1.00 50.56           C  
ATOM    193  CB  LYS A  29     -11.538  31.988  11.755  1.00 50.56           C  
ATOM    194  O   LYS A  29     -14.477  31.002  11.012  1.00 50.56           O  
ATOM    195  CG  LYS A  29     -11.055  33.144  12.639  1.00 50.56           C  
ATOM    196  CD  LYS A  29      -9.916  33.917  11.965  1.00 50.56           C  
ATOM    197  CE  LYS A  29      -9.464  35.032  12.911  1.00 50.56           C  
ATOM    198  NZ  LYS A  29      -8.303  35.786  12.381  1.00 50.56           N  
ATOM    199  N   VAL A  30     -13.148  29.192  11.113  1.00 50.75           N  
ATOM    200  CA  VAL A  30     -13.972  28.362  10.223  1.00 50.75           C  
ATOM    201  C   VAL A  30     -15.179  27.813  10.977  1.00 50.75           C  
ATOM    202  CB  VAL A  30     -13.142  27.250   9.555  1.00 50.75           C  
ATOM    203  O   VAL A  30     -16.278  27.921  10.446  1.00 50.75           O  
ATOM    204  CG1 VAL A  30     -14.008  26.272   8.749  1.00 50.75           C  
ATOM    205  CG2 VAL A  30     -12.131  27.861   8.572  1.00 50.75           C  
ATOM    206  N   THR A  31     -15.007  27.320  12.208  1.00 47.75           N  
ATOM    207  CA  THR A  31     -16.121  26.840  13.040  1.00 47.75           C  
ATOM    208  C   THR A  31     -17.060  27.972  13.428  1.00 47.75           C  
ATOM    209  CB  THR A  31     -15.654  26.096  14.296  1.00 47.75           C  
ATOM    210  O   THR A  31     -18.241  27.849  13.170  1.00 47.75           O  
ATOM    211  CG2 THR A  31     -15.012  24.753  13.954  1.00 47.75           C  
ATOM    212  OG1 THR A  31     -14.705  26.851  15.012  1.00 47.75           O  
ATOM    213  N   THR A  32     -16.562  29.131  13.872  1.00 54.12           N  
ATOM    214  CA  THR A  32     -17.432  30.295  14.155  1.00 54.12           C  
ATOM    215  C   THR A  32     -18.170  30.807  12.918  1.00 54.12           C  
ATOM    216  CB  THR A  32     -16.677  31.477  14.777  1.00 54.12           C  
ATOM    217  O   THR A  32     -19.317  31.217  13.027  1.00 54.12           O  
ATOM    218  CG2 THR A  32     -16.287  31.212  16.229  1.00 54.12           C  
ATOM    219  OG1 THR A  32     -15.492  31.750  14.064  1.00 54.12           O  
ATOM    220  N   SER A  33     -17.561  30.754  11.725  1.00 52.12           N  
ATOM    221  CA  SER A  33     -18.273  31.088  10.478  1.00 52.12           C  
ATOM    222  C   SER A  33     -19.348  30.052  10.124  1.00 52.12           C  
ATOM    223  CB  SER A  33     -17.321  31.183   9.281  1.00 52.12           C  
ATOM    224  O   SER A  33     -20.338  30.409   9.494  1.00 52.12           O  
ATOM    225  OG  SER A  33     -16.342  32.204   9.405  1.00 52.12           O  
ATOM    226  N   LEU A  34     -19.136  28.781  10.479  1.00 46.47           N  
ATOM    227  CA  LEU A  34     -20.079  27.689  10.237  1.00 46.47           C  
ATOM    228  C   LEU A  34     -21.228  27.716  11.256  1.00 46.47           C  
ATOM    229  CB  LEU A  34     -19.323  26.347  10.285  1.00 46.47           C  
ATOM    230  O   LEU A  34     -22.376  27.560  10.861  1.00 46.47           O  
ATOM    231  CG  LEU A  34     -19.997  25.257   9.436  1.00 46.47           C  
ATOM    232  CD1 LEU A  34     -19.553  25.367   7.971  1.00 46.47           C  
ATOM    233  CD2 LEU A  34     -19.608  23.870   9.942  1.00 46.47           C  
ATOM    234  N   ASP A  35     -20.922  27.993  12.523  1.00 45.66           N  
ATOM    235  CA  ASP A  35     -21.885  28.147  13.614  1.00 45.66           C  
ATOM    236  C   ASP A  35     -22.773  29.373  13.375  1.00 45.66           C  
ATOM    237  CB  ASP A  35     -21.154  28.242  14.968  1.00 45.66           C  
ATOM    238  O   ASP A  35     -23.988  29.254  13.435  1.00 45.66           O  
ATOM    239  CG  ASP A  35     -20.467  26.939  15.408  1.00 45.66           C  
ATOM    240  OD1 ASP A  35     -20.885  25.852  14.948  1.00 45.66           O  
ATOM    241  OD2 ASP A  35     -19.475  27.044  16.172  1.00 45.66           O  
ATOM    242  N   LEU A  36     -22.209  30.516  12.952  1.00 52.81           N  
ATOM    243  CA  LEU A  36     -22.998  31.691  12.541  1.00 52.81           C  
ATOM    244  C   LEU A  36     -23.889  31.409  11.317  1.00 52.81           C  
ATOM    245  CB  LEU A  36     -22.048  32.869  12.246  1.00 52.81           C  
ATOM    246  O   LEU A  36     -24.991  31.945  11.211  1.00 52.81           O  
ATOM    247  CG  LEU A  36     -21.509  33.571  13.507  1.00 52.81           C  
ATOM    248  CD1 LEU A  36     -20.306  34.450  13.150  1.00 52.81           C  
ATOM    249  CD2 LEU A  36     -22.570  34.478  14.135  1.00 52.81           C  
ATOM    250  N   ALA A  37     -23.432  30.565  10.386  1.00 50.97           N  
ATOM    251  CA  ALA A  37     -24.235  30.153   9.234  1.00 50.97           C  
ATOM    252  C   ALA A  37     -25.344  29.153   9.615  1.00 50.97           C  
ATOM    253  CB  ALA A  37     -23.301  29.591   8.155  1.00 50.97           C  
ATOM    254  O   ALA A  37     -26.391  29.137   8.967  1.00 50.97           O  
ATOM    255  N   LEU A  38     -25.140  28.344  10.658  1.00 46.84           N  
ATOM    256  CA  LEU A  38     -26.120  27.386  11.172  1.00 46.84           C  
ATOM    257  C   LEU A  38     -27.146  28.048  12.105  1.00 46.84           C  
ATOM    258  CB  LEU A  38     -25.376  26.215  11.843  1.00 46.84           C  
ATOM    259  O   LEU A  38     -28.328  27.743  11.974  1.00 46.84           O  
ATOM    260  CG  LEU A  38     -24.741  25.236  10.834  1.00 46.84           C  
ATOM    261  CD1 LEU A  38     -23.711  24.339  11.520  1.00 46.84           C  
ATOM    262  CD2 LEU A  38     -25.794  24.328  10.184  1.00 46.84           C  
ATOM    263  N   ASP A  39     -26.743  29.012  12.938  1.00 42.31           N  
ATOM    264  CA  ASP A  39     -27.653  29.790  13.796  1.00 42.31           C  
ATOM    265  C   ASP A  39     -28.632  30.640  12.971  1.00 42.31           C  
ATOM    266  CB  ASP A  39     -26.848  30.690  14.761  1.00 42.31           C  
ATOM    267  O   ASP A  39     -29.804  30.763  13.319  1.00 42.31           O  
ATOM    268  CG  ASP A  39     -26.658  30.119  16.175  1.00 42.31           C  
ATOM    269  OD1 ASP A  39     -27.328  29.119  16.518  1.00 42.31           O  
ATOM    270  OD2 ASP A  39     -25.854  30.725  16.920  1.00 42.31           O  
ATOM    271  N   SER A  40     -28.209  31.144  11.804  1.00 43.44           N  
ATOM    272  CA  SER A  40     -29.105  31.883  10.894  1.00 43.44           C  
ATOM    273  C   SER A  40     -30.192  31.031  10.216  1.00 43.44           C  
ATOM    274  CB  SER A  40     -28.308  32.670   9.850  1.00 43.44           C  
ATOM    275  O   SER A  40     -31.043  31.581   9.520  1.00 43.44           O  
ATOM    276  OG  SER A  40     -27.681  31.821   8.906  1.00 43.44           O  
ATOM    277  N   ARG A  41     -30.205  29.699  10.403  1.00 46.19           N  
ATOM    278  CA  ARG A  41     -31.262  28.816   9.871  1.00 46.19           C  
ATOM    279  C   ARG A  41     -32.472  28.659  10.791  1.00 46.19           C  
ATOM    280  CB  ARG A  41     -30.697  27.439   9.488  1.00 46.19           C  
ATOM    281  O   ARG A  41     -33.449  28.056  10.350  1.00 46.19           O  
ATOM    282  CG  ARG A  41     -29.941  27.464   8.157  1.00 46.19           C  
ATOM    283  CD  ARG A  41     -29.583  26.026   7.772  1.00 46.19           C  
ATOM    284  NE  ARG A  41     -28.943  25.962   6.446  1.00 46.19           N  
ATOM    285  NH1 ARG A  41     -28.987  23.680   6.222  1.00 46.19           N  
ATOM    286  NH2 ARG A  41     -28.144  24.937   4.579  1.00 46.19           N  
ATOM    287  CZ  ARG A  41     -28.695  24.864   5.757  1.00 46.19           C  
ATOM    288  N   HIS A  42     -32.439  29.172  12.023  1.00 46.22           N  
ATOM    289  CA  HIS A  42     -33.573  29.045  12.946  1.00 46.22           C  
ATOM    290  C   HIS A  42     -34.638  30.143  12.838  1.00 46.22           C  
ATOM    291  CB  HIS A  42     -33.091  28.764  14.381  1.00 46.22           C  
ATOM    292  O   HIS A  42     -35.719  29.962  13.394  1.00 46.22           O  
ATOM    293  CG  HIS A  42     -32.988  27.285  14.683  1.00 46.22           C  
ATOM    294  CD2 HIS A  42     -32.148  26.681  15.581  1.00 46.22           C  
ATOM    295  ND1 HIS A  42     -33.776  26.289  14.145  1.00 46.22           N  
ATOM    296  CE1 HIS A  42     -33.414  25.120  14.692  1.00 46.22           C  
ATOM    297  NE2 HIS A  42     -32.425  25.306  15.576  1.00 46.22           N  
ATOM    298  N   ASP A  43     -34.421  31.179  12.025  1.00 40.66           N  
ATOM    299  CA  ASP A  43     -35.464  32.148  11.684  1.00 40.66           C  
ATOM    300  C   ASP A  43     -36.050  31.859  10.295  1.00 40.66           C  
ATOM    301  CB  ASP A  43     -34.952  33.586  11.853  1.00 40.66           C  
ATOM    302  O   ASP A  43     -35.480  32.161   9.242  1.00 40.66           O  
ATOM    303  CG  ASP A  43     -34.938  34.050  13.319  1.00 40.66           C  
ATOM    304  OD1 ASP A  43     -35.771  33.552  14.109  1.00 40.66           O  
ATOM    305  OD2 ASP A  43     -34.126  34.952  13.620  1.00 40.66           O  
ATOM    306  N   HIS A  44     -37.235  31.248  10.291  1.00 43.25           N  
ATOM    307  CA  HIS A  44     -38.046  31.034   9.097  1.00 43.25           C  
ATOM    308  C   HIS A  44     -38.655  32.353   8.589  1.00 43.25           C  
ATOM    309  CB  HIS A  44     -39.134  29.978   9.380  1.00 43.25           C  
ATOM    310  O   HIS A  44     -39.853  32.582   8.725  1.00 43.25           O  
ATOM    311  CG  HIS A  44     -38.663  28.551   9.295  1.00 43.25           C  
ATOM    312  CD2 HIS A  44     -38.745  27.598  10.275  1.00 43.25           C  
ATOM    313  ND1 HIS A  44     -38.170  27.933   8.169  1.00 43.25           N  
ATOM    314  CE1 HIS A  44     -37.950  26.643   8.465  1.00 43.25           C  
ATOM    315  NE2 HIS A  44     -38.295  26.388   9.734  1.00 43.25           N  
ATOM    316  N   SER A  45     -37.862  33.199   7.928  1.00 39.84           N  
ATOM    317  CA  SER A  45     -38.394  34.146   6.936  1.00 39.84           C  
ATOM    318  C   SER A  45     -37.313  34.649   5.975  1.00 39.84           C  
ATOM    319  CB  SER A  45     -39.148  35.323   7.580  1.00 39.84           C  
ATOM    320  O   SER A  45     -36.539  35.545   6.290  1.00 39.84           O  
ATOM    321  OG  SER A  45     -38.340  36.040   8.483  1.00 39.84           O  
ATOM    322  N   THR A  46     -37.323  34.075   4.766  1.00 43.62           N  
ATOM    323  CA  THR A  46     -36.885  34.671   3.487  1.00 43.62           C  
ATOM    324  C   THR A  46     -35.523  35.381   3.432  1.00 43.62           C  
ATOM    325  CB  THR A  46     -37.977  35.614   2.933  1.00 43.62           C  
ATOM    326  O   THR A  46     -35.465  36.599   3.546  1.00 43.62           O  
ATOM    327  CG2 THR A  46     -39.196  34.844   2.426  1.00 43.62           C  
ATOM    328  OG1 THR A  46     -38.438  36.505   3.920  1.00 43.62           O  
ATOM    329  N   LEU A  47     -34.464  34.646   3.065  1.00 32.25           N  
ATOM    330  CA  LEU A  47     -33.472  35.056   2.048  1.00 32.25           C  
ATOM    331  C   LEU A  47     -32.572  33.854   1.669  1.00 32.25           C  
ATOM    332  CB  LEU A  47     -32.581  36.228   2.537  1.00 32.25           C  
ATOM    333  O   LEU A  47     -32.137  33.128   2.564  1.00 32.25           O  
ATOM    334  CG  LEU A  47     -32.570  37.438   1.573  1.00 32.25           C  
ATOM    335  CD1 LEU A  47     -33.494  38.569   2.027  1.00 32.25           C  
ATOM    336  CD2 LEU A  47     -31.163  38.017   1.441  1.00 32.25           C  
ATOM    337  N   PRO A  48     -32.238  33.613   0.387  1.00 40.91           N  
ATOM    338  CA  PRO A  48     -31.271  32.582   0.033  1.00 40.91           C  
ATOM    339  C   PRO A  48     -29.854  33.116   0.275  1.00 40.91           C  
ATOM    340  CB  PRO A  48     -31.558  32.248  -1.433  1.00 40.91           C  
ATOM    341  O   PRO A  48     -29.351  33.946  -0.481  1.00 40.91           O  
ATOM    342  CG  PRO A  48     -32.083  33.566  -2.004  1.00 40.91           C  
ATOM    343  CD  PRO A  48     -32.738  34.273  -0.810  1.00 40.91           C  
ATOM    344  N   VAL A  49     -29.180  32.624   1.318  1.00 43.28           N  
ATOM    345  CA  VAL A  49     -27.732  32.818   1.474  1.00 43.28           C  
ATOM    346  C   VAL A  49     -27.033  31.929   0.447  1.00 43.28           C  
ATOM    347  CB  VAL A  49     -27.246  32.571   2.918  1.00 43.28           C  
ATOM    348  O   VAL A  49     -26.677  30.782   0.713  1.00 43.28           O  
ATOM    349  CG1 VAL A  49     -25.732  32.805   3.052  1.00 43.28           C  
ATOM    350  CG2 VAL A  49     -27.945  33.527   3.894  1.00 43.28           C  
ATOM    351  N   ILE A  50     -26.852  32.467  -0.759  1.00 43.91           N  
ATOM    352  CA  ILE A  50     -25.883  31.955  -1.725  1.00 43.91           C  
ATOM    353  C   ILE A  50     -24.512  32.312  -1.154  1.00 43.91           C  
ATOM    354  CB  ILE A  50     -26.120  32.523  -3.147  1.00 43.91           C  
ATOM    355  O   ILE A  50     -23.948  33.370  -1.425  1.00 43.91           O  
ATOM    356  CG1 ILE A  50     -27.555  32.203  -3.630  1.00 43.91           C  
ATOM    357  CG2 ILE A  50     -25.078  31.944  -4.127  1.00 43.91           C  
ATOM    358  CD1 ILE A  50     -27.921  32.840  -4.976  1.00 43.91           C  
ATOM    359  N   MET A  51     -23.978  31.442  -0.299  1.00 47.94           N  
ATOM    360  CA  MET A  51     -22.543  31.438  -0.066  1.00 47.94           C  
ATOM    361  C   MET A  51     -21.893  31.051  -1.394  1.00 47.94           C  
ATOM    362  CB  MET A  51     -22.161  30.467   1.065  1.00 47.94           C  
ATOM    363  O   MET A  51     -21.927  29.883  -1.777  1.00 47.94           O  
ATOM    364  CG  MET A  51     -21.814  31.214   2.359  1.00 47.94           C  
ATOM    365  SD  MET A  51     -20.929  30.231   3.606  1.00 47.94           S  
ATOM    366  CE  MET A  51     -19.440  29.750   2.690  1.00 47.94           C  
ATOM    367  N   GLU A  52     -21.342  32.036  -2.109  1.00 53.75           N  
ATOM    368  CA  GLU A  52     -20.591  31.805  -3.342  1.00 53.75           C  
ATOM    369  C   GLU A  52     -19.553  30.704  -3.102  1.00 53.75           C  
ATOM    370  CB  GLU A  52     -19.877  33.084  -3.808  1.00 53.75           C  
ATOM    371  O   GLU A  52     -18.645  30.840  -2.273  1.00 53.75           O  
ATOM    372  CG  GLU A  52     -20.793  34.075  -4.541  1.00 53.75           C  
ATOM    373  CD  GLU A  52     -20.020  35.317  -5.022  1.00 53.75           C  
ATOM    374  OE1 GLU A  52     -20.455  35.919  -6.027  1.00 53.75           O  
ATOM    375  OE2 GLU A  52     -19.000  35.653  -4.373  1.00 53.75           O  
ATOM    376  N   GLU A  53     -19.693  29.610  -3.848  1.00 50.03           N  
ATOM    377  CA  GLU A  53     -18.808  28.443  -3.876  1.00 50.03           C  
ATOM    378  C   GLU A  53     -17.325  28.847  -3.990  1.00 50.03           C  
ATOM    379  CB  GLU A  53     -19.268  27.624  -5.091  1.00 50.03           C  
ATOM    380  O   GLU A  53     -16.429  28.228  -3.405  1.00 50.03           O  
ATOM    381  CG  GLU A  53     -18.616  26.244  -5.207  1.00 50.03           C  
ATOM    382  CD  GLU A  53     -19.101  25.468  -6.443  1.00 50.03           C  
ATOM    383  OE1 GLU A  53     -18.469  24.424  -6.719  1.00 50.03           O  
ATOM    384  OE2 GLU A  53     -20.059  25.926  -7.104  1.00 50.03           O  
ATOM    385  N   GLU A  54     -17.062  29.975  -4.654  1.00 47.97           N  
ATOM    386  CA  GLU A  54     -15.740  30.577  -4.779  1.00 47.97           C  
ATOM    387  C   GLU A  54     -15.127  30.994  -3.434  1.00 47.97           C  
ATOM    388  CB  GLU A  54     -15.818  31.793  -5.718  1.00 47.97           C  
ATOM    389  O   GLU A  54     -13.922  30.830  -3.215  1.00 47.97           O  
ATOM    390  CG  GLU A  54     -14.897  31.575  -6.922  1.00 47.97           C  
ATOM    391  CD  GLU A  54     -14.508  32.888  -7.599  1.00 47.97           C  
ATOM    392  OE1 GLU A  54     -13.285  33.031  -7.850  1.00 47.97           O  
ATOM    393  OE2 GLU A  54     -15.329  33.814  -7.686  1.00 47.97           O  
ATOM    394  N   THR A  55     -15.939  31.485  -2.499  1.00 57.19           N  
ATOM    395  CA  THR A  55     -15.479  31.965  -1.191  1.00 57.19           C  
ATOM    396  C   THR A  55     -15.118  30.796  -0.276  1.00 57.19           C  
ATOM    397  CB  THR A  55     -16.521  32.882  -0.533  1.00 57.19           C  
ATOM    398  O   THR A  55     -14.070  30.828   0.382  1.00 57.19           O  
ATOM    399  CG2 THR A  55     -15.883  33.713   0.582  1.00 57.19           C  
ATOM    400  OG1 THR A  55     -16.979  33.836  -1.448  1.00 57.19           O  
ATOM    401  N   LEU A  56     -15.916  29.721  -0.295  1.00 52.44           N  
ATOM    402  CA  LEU A  56     -15.607  28.470   0.407  1.00 52.44           C  
ATOM    403  C   LEU A  56     -14.355  27.805  -0.192  1.00 52.44           C  
ATOM    404  CB  LEU A  56     -16.836  27.543   0.345  1.00 52.44           C  
ATOM    405  O   LEU A  56     -13.436  27.437   0.541  1.00 52.44           O  
ATOM    406  CG  LEU A  56     -16.718  26.300   1.250  1.00 52.44           C  
ATOM    407  CD1 LEU A  56     -16.921  26.650   2.727  1.00 52.44           C  
ATOM    408  CD2 LEU A  56     -17.762  25.260   0.855  1.00 52.44           C  
ATOM    409  N   SER A  57     -14.254  27.758  -1.524  1.00 52.00           N  
ATOM    410  CA  SER A  57     -13.090  27.236  -2.254  1.00 52.00           C  
ATOM    411  C   SER A  57     -11.800  28.022  -1.973  1.00 52.00           C  
ATOM    412  CB  SER A  57     -13.419  27.251  -3.750  1.00 52.00           C  
ATOM    413  O   SER A  57     -10.724  27.437  -1.798  1.00 52.00           O  
ATOM    414  OG  SER A  57     -12.305  26.836  -4.522  1.00 52.00           O  
ATOM    415  N   ARG A  58     -11.864  29.360  -1.877  1.00 61.41           N  
ATOM    416  CA  ARG A  58     -10.711  30.196  -1.488  1.00 61.41           C  
ATOM    417  C   ARG A  58     -10.314  29.977  -0.024  1.00 61.41           C  
ATOM    418  CB  ARG A  58     -11.006  31.683  -1.759  1.00 61.41           C  
ATOM    419  O   ARG A  58      -9.116  29.942   0.272  1.00 61.41           O  
ATOM    420  CG  ARG A  58     -10.916  32.077  -3.247  1.00 61.41           C  
ATOM    421  CD  ARG A  58     -11.289  33.560  -3.413  1.00 61.41           C  
ATOM    422  NE  ARG A  58     -11.664  33.921  -4.797  1.00 61.41           N  
ATOM    423  NH1 ARG A  58     -12.263  36.109  -4.386  1.00 61.41           N  
ATOM    424  NH2 ARG A  58     -12.621  35.237  -6.394  1.00 61.41           N  
ATOM    425  CZ  ARG A  58     -12.170  35.083  -5.186  1.00 61.41           C  
ATOM    426  N   ARG A  59     -11.279  29.800   0.887  1.00 55.59           N  
ATOM    427  CA  ARG A  59     -11.010  29.511   2.310  1.00 55.59           C  
ATOM    428  C   ARG A  59     -10.410  28.113   2.507  1.00 55.59           C  
ATOM    429  CB  ARG A  59     -12.283  29.718   3.153  1.00 55.59           C  
ATOM    430  O   ARG A  59      -9.410  27.998   3.215  1.00 55.59           O  
ATOM    431  CG  ARG A  59     -12.629  31.206   3.361  1.00 55.59           C  
ATOM    432  CD  ARG A  59     -13.885  31.350   4.235  1.00 55.59           C  
ATOM    433  NE  ARG A  59     -14.289  32.761   4.438  1.00 55.59           N  
ATOM    434  NH1 ARG A  59     -15.402  32.484   6.442  1.00 55.59           N  
ATOM    435  NH2 ARG A  59     -15.354  34.492   5.486  1.00 55.59           N  
ATOM    436  CZ  ARG A  59     -15.008  33.236   5.449  1.00 55.59           C  
ATOM    437  N   LEU A  60     -10.911  27.094   1.804  1.00 47.66           N  
ATOM    438  CA  LEU A  60     -10.336  25.742   1.792  1.00 47.66           C  
ATOM    439  C   LEU A  60      -8.905  25.737   1.239  1.00 47.66           C  
ATOM    440  CB  LEU A  60     -11.247  24.798   0.985  1.00 47.66           C  
ATOM    441  O   LEU A  60      -8.015  25.171   1.867  1.00 47.66           O  
ATOM    442  CG  LEU A  60     -12.473  24.299   1.775  1.00 47.66           C  
ATOM    443  CD1 LEU A  60     -13.488  23.678   0.819  1.00 47.66           C  
ATOM    444  CD2 LEU A  60     -12.078  23.240   2.810  1.00 47.66           C  
ATOM    445  N   ARG A  61      -8.632  26.454   0.138  1.00 55.62           N  
ATOM    446  CA  ARG A  61      -7.263  26.594  -0.399  1.00 55.62           C  
ATOM    447  C   ARG A  61      -6.300  27.262   0.586  1.00 55.62           C  
ATOM    448  CB  ARG A  61      -7.288  27.337  -1.745  1.00 55.62           C  
ATOM    449  O   ARG A  61      -5.163  26.809   0.716  1.00 55.62           O  
ATOM    450  CG  ARG A  61      -7.633  26.373  -2.890  1.00 55.62           C  
ATOM    451  CD  ARG A  61      -7.624  27.058  -4.263  1.00 55.62           C  
ATOM    452  NE  ARG A  61      -8.895  27.752  -4.545  1.00 55.62           N  
ATOM    453  NH1 ARG A  61      -8.555  28.100  -6.797  1.00 55.62           N  
ATOM    454  NH2 ARG A  61     -10.481  28.709  -5.867  1.00 55.62           N  
ATOM    455  CZ  ARG A  61      -9.298  28.188  -5.729  1.00 55.62           C  
ATOM    456  N   LYS A  62      -6.740  28.299   1.311  1.00 56.56           N  
ATOM    457  CA  LYS A  62      -5.938  28.917   2.384  1.00 56.56           C  
ATOM    458  C   LYS A  62      -5.699  27.948   3.544  1.00 56.56           C  
ATOM    459  CB  LYS A  62      -6.585  30.220   2.880  1.00 56.56           C  
ATOM    460  O   LYS A  62      -4.572  27.864   4.017  1.00 56.56           O  
ATOM    461  CG  LYS A  62      -6.337  31.396   1.921  1.00 56.56           C  
ATOM    462  CD  LYS A  62      -6.944  32.690   2.484  1.00 56.56           C  
ATOM    463  CE  LYS A  62      -6.679  33.871   1.539  1.00 56.56           C  
ATOM    464  NZ  LYS A  62      -7.244  35.142   2.066  1.00 56.56           N  
ATOM    465  N   CYS A  63      -6.708  27.173   3.942  1.00 45.72           N  
ATOM    466  CA  CYS A  63      -6.572  26.158   4.987  1.00 45.72           C  
ATOM    467  C   CYS A  63      -5.581  25.052   4.578  1.00 45.72           C  
ATOM    468  CB  CYS A  63      -7.965  25.611   5.323  1.00 45.72           C  
ATOM    469  O   CYS A  63      -4.643  24.773   5.320  1.00 45.72           O  
ATOM    470  SG  CYS A  63      -7.898  24.715   6.898  1.00 45.72           S  
ATOM    471  N   CYS A  64      -5.686  24.512   3.357  1.00 43.81           N  
ATOM    472  CA  CYS A  64      -4.724  23.546   2.817  1.00 43.81           C  
ATOM    473  C   CYS A  64      -3.298  24.113   2.759  1.00 43.81           C  
ATOM    474  CB  CYS A  64      -5.163  23.105   1.414  1.00 43.81           C  
ATOM    475  O   CYS A  64      -2.347  23.392   3.058  1.00 43.81           O  
ATOM    476  SG  CYS A  64      -6.684  22.121   1.485  1.00 43.81           S  
ATOM    477  N   LYS A  65      -3.136  25.400   2.420  1.00 54.38           N  
ATOM    478  CA  LYS A  65      -1.831  26.074   2.435  1.00 54.38           C  
ATOM    479  C   LYS A  65      -1.270  26.198   3.857  1.00 54.38           C  
ATOM    480  CB  LYS A  65      -1.937  27.425   1.713  1.00 54.38           C  
ATOM    481  O   LYS A  65      -0.117  25.839   4.066  1.00 54.38           O  
ATOM    482  CG  LYS A  65      -0.551  28.051   1.513  1.00 54.38           C  
ATOM    483  CD  LYS A  65      -0.630  29.374   0.743  1.00 54.38           C  
ATOM    484  CE  LYS A  65       0.785  29.958   0.684  1.00 54.38           C  
ATOM    485  NZ  LYS A  65       0.833  31.280   0.020  1.00 54.38           N  
ATOM    486  N   CYS A  66      -2.079  26.606   4.837  1.00 44.47           N  
ATOM    487  CA  CYS A  66      -1.662  26.689   6.241  1.00 44.47           C  
ATOM    488  C   CYS A  66      -1.340  25.314   6.844  1.00 44.47           C  
ATOM    489  CB  CYS A  66      -2.758  27.379   7.064  1.00 44.47           C  
ATOM    490  O   CYS A  66      -0.369  25.189   7.587  1.00 44.47           O  
ATOM    491  SG  CYS A  66      -2.817  29.149   6.670  1.00 44.47           S  
ATOM    492  N   VAL A  67      -2.105  24.271   6.506  1.00 42.78           N  
ATOM    493  CA  VAL A  67      -1.816  22.886   6.914  1.00 42.78           C  
ATOM    494  C   VAL A  67      -0.522  22.398   6.264  1.00 42.78           C  
ATOM    495  CB  VAL A  67      -3.003  21.955   6.589  1.00 42.78           C  
ATOM    496  O   VAL A  67       0.317  21.824   6.949  1.00 42.78           O  
ATOM    497  CG1 VAL A  67      -2.668  20.473   6.797  1.00 42.78           C  
ATOM    498  CG2 VAL A  67      -4.201  22.279   7.488  1.00 42.78           C  
ATOM    499  N   HIS A  68      -0.305  22.679   4.978  1.00 45.88           N  
ATOM    500  CA  HIS A  68       0.943  22.358   4.284  1.00 45.88           C  
ATOM    501  C   HIS A  68       2.156  23.085   4.896  1.00 45.88           C  
ATOM    502  CB  HIS A  68       0.762  22.676   2.793  1.00 45.88           C  
ATOM    503  O   HIS A  68       3.193  22.462   5.104  1.00 45.88           O  
ATOM    504  CG  HIS A  68       1.996  22.448   1.963  1.00 45.88           C  
ATOM    505  CD2 HIS A  68       2.325  21.318   1.263  1.00 45.88           C  
ATOM    506  ND1 HIS A  68       2.989  23.370   1.741  1.00 45.88           N  
ATOM    507  CE1 HIS A  68       3.884  22.818   0.910  1.00 45.88           C  
ATOM    508  NE2 HIS A  68       3.536  21.559   0.598  1.00 45.88           N  
ATOM    509  N   GLU A  69       2.034  24.370   5.237  1.00 51.50           N  
ATOM    510  CA  GLU A  69       3.083  25.148   5.916  1.00 51.50           C  
ATOM    511  C   GLU A  69       3.327  24.655   7.356  1.00 51.50           C  
ATOM    512  CB  GLU A  69       2.716  26.645   5.882  1.00 51.50           C  
ATOM    513  O   GLU A  69       4.474  24.495   7.769  1.00 51.50           O  
ATOM    514  CG  GLU A  69       2.910  27.252   4.476  1.00 51.50           C  
ATOM    515  CD  GLU A  69       2.378  28.691   4.317  1.00 51.50           C  
ATOM    516  OE1 GLU A  69       2.492  29.222   3.182  1.00 51.50           O  
ATOM    517  OE2 GLU A  69       1.803  29.243   5.280  1.00 51.50           O  
ATOM    518  N   SER A  70       2.272  24.302   8.097  1.00 43.28           N  
ATOM    519  CA  SER A  70       2.381  23.743   9.455  1.00 43.28           C  
ATOM    520  C   SER A  70       3.000  22.343   9.454  1.00 43.28           C  
ATOM    521  CB  SER A  70       1.010  23.687  10.135  1.00 43.28           C  
ATOM    522  O   SER A  70       3.832  22.033  10.302  1.00 43.28           O  
ATOM    523  OG  SER A  70       0.433  24.975  10.193  1.00 43.28           O  
ATOM    524  N   LEU A  71       2.661  21.509   8.466  1.00 43.56           N  
ATOM    525  CA  LEU A  71       3.297  20.211   8.236  1.00 43.56           C  
ATOM    526  C   LEU A  71       4.750  20.368   7.801  1.00 43.56           C  
ATOM    527  CB  LEU A  71       2.524  19.424   7.167  1.00 43.56           C  
ATOM    528  O   LEU A  71       5.580  19.571   8.225  1.00 43.56           O  
ATOM    529  CG  LEU A  71       1.245  18.762   7.699  1.00 43.56           C  
ATOM    530  CD1 LEU A  71       0.364  18.355   6.521  1.00 43.56           C  
ATOM    531  CD2 LEU A  71       1.563  17.506   8.518  1.00 43.56           C  
ATOM    532  N   GLN A  72       5.087  21.391   7.008  1.00 46.06           N  
ATOM    533  CA  GLN A  72       6.484  21.715   6.727  1.00 46.06           C  
ATOM    534  C   GLN A  72       7.233  22.061   8.014  1.00 46.06           C  
ATOM    535  CB  GLN A  72       6.619  22.854   5.707  1.00 46.06           C  
ATOM    536  O   GLN A  72       8.343  21.578   8.181  1.00 46.06           O  
ATOM    537  CG  GLN A  72       6.461  22.364   4.264  1.00 46.06           C  
ATOM    538  CD  GLN A  72       6.779  23.449   3.241  1.00 46.06           C  
ATOM    539  NE2 GLN A  72       6.883  23.100   1.978  1.00 46.06           N  
ATOM    540  OE1 GLN A  72       6.974  24.615   3.524  1.00 46.06           O  
ATOM    541  N   ILE A  73       6.636  22.809   8.945  1.00 45.81           N  
ATOM    542  CA  ILE A  73       7.253  23.120  10.244  1.00 45.81           C  
ATOM    543  C   ILE A  73       7.401  21.853  11.102  1.00 45.81           C  
ATOM    544  CB  ILE A  73       6.478  24.251  10.955  1.00 45.81           C  
ATOM    545  O   ILE A  73       8.498  21.585  11.588  1.00 45.81           O  
ATOM    546  CG1 ILE A  73       6.609  25.568  10.151  1.00 45.81           C  
ATOM    547  CG2 ILE A  73       7.002  24.465  12.388  1.00 45.81           C  
ATOM    548  CD1 ILE A  73       5.592  26.641  10.558  1.00 45.81           C  
ATOM    549  N   LEU A  74       6.358  21.022  11.221  1.00 36.50           N  
ATOM    550  CA  LEU A  74       6.394  19.777  12.004  1.00 36.50           C  
ATOM    551  C   LEU A  74       7.399  18.758  11.430  1.00 36.50           C  
ATOM    552  CB  LEU A  74       4.976  19.170  12.075  1.00 36.50           C  
ATOM    553  O   LEU A  74       8.155  18.132  12.170  1.00 36.50           O  
ATOM    554  CG  LEU A  74       4.638  18.623  13.476  1.00 36.50           C  
ATOM    555  CD1 LEU A  74       3.922  19.692  14.305  1.00 36.50           C  
ATOM    556  CD2 LEU A  74       3.732  17.397  13.383  1.00 36.50           C  
ATOM    557  N   CYS A  75       7.467  18.644  10.099  1.00 39.50           N  
ATOM    558  CA  CYS A  75       8.465  17.839   9.387  1.00 39.50           C  
ATOM    559  C   CYS A  75       9.863  18.477   9.413  1.00 39.50           C  
ATOM    560  CB  CYS A  75       8.028  17.627   7.930  1.00 39.50           C  
ATOM    561  O   CYS A  75      10.853  17.786   9.159  1.00 39.50           O  
ATOM    562  SG  CYS A  75       6.503  16.649   7.834  1.00 39.50           S  
ATOM    563  N   CYS A  76       9.958  19.776   9.716  1.00 39.78           N  
ATOM    564  CA  CYS A  76      11.224  20.480   9.854  1.00 39.78           C  
ATOM    565  C   CYS A  76      11.889  20.255  11.218  1.00 39.78           C  
ATOM    566  CB  CYS A  76      11.091  21.975   9.531  1.00 39.78           C  
ATOM    567  O   CYS A  76      13.114  20.350  11.274  1.00 39.78           O  
ATOM    568  SG  CYS A  76      11.223  22.254   7.738  1.00 39.78           S  
ATOM    569  N   ILE A  77      11.138  19.903  12.274  1.00 41.72           N  
ATOM    570  CA  ILE A  77      11.666  19.697  13.640  1.00 41.72           C  
ATOM    571  C   ILE A  77      12.753  18.604  13.696  1.00 41.72           C  
ATOM    572  CB  ILE A  77      10.514  19.470  14.658  1.00 41.72           C  
ATOM    573  O   ILE A  77      13.794  18.846  14.308  1.00 41.72           O  
ATOM    574  CG1 ILE A  77       9.649  20.745  14.782  1.00 41.72           C  
ATOM    575  CG2 ILE A  77      11.057  19.082  16.048  1.00 41.72           C  
ATOM    576  CD1 ILE A  77       8.333  20.547  15.546  1.00 41.72           C  
ATOM    577  N   PRO A  78      12.633  17.452  13.000  1.00 40.12           N  
ATOM    578  CA  PRO A  78      13.756  16.526  12.887  1.00 40.12           C  
ATOM    579  C   PRO A  78      14.890  17.106  12.032  1.00 40.12           C  
ATOM    580  CB  PRO A  78      13.185  15.235  12.285  1.00 40.12           C  
ATOM    581  O   PRO A  78      16.057  16.936  12.351  1.00 40.12           O  
ATOM    582  CG  PRO A  78      11.680  15.342  12.528  1.00 40.12           C  
ATOM    583  CD  PRO A  78      11.426  16.844  12.468  1.00 40.12           C  
ATOM    584  N   SER A  79      14.582  17.809  10.937  1.00 35.44           N  
ATOM    585  CA  SER A  79      15.598  18.237   9.964  1.00 35.44           C  
ATOM    586  C   SER A  79      16.450  19.444  10.385  1.00 35.44           C  
ATOM    587  CB  SER A  79      14.957  18.464   8.600  1.00 35.44           C  
ATOM    588  O   SER A  79      17.585  19.554   9.923  1.00 35.44           O  
ATOM    589  OG  SER A  79      14.027  19.510   8.644  1.00 35.44           O  
ATOM    590  N   SER A  80      15.957  20.316  11.273  1.00 37.47           N  
ATOM    591  CA  SER A  80      16.698  21.481  11.783  1.00 37.47           C  
ATOM    592  C   SER A  80      17.756  21.102  12.826  1.00 37.47           C  
ATOM    593  CB  SER A  80      15.726  22.524  12.345  1.00 37.47           C  
ATOM    594  O   SER A  80      18.789  21.763  12.906  1.00 37.47           O  
ATOM    595  OG  SER A  80      14.925  21.946  13.353  1.00 37.47           O  
ATOM    596  N   ILE A  81      17.572  19.987  13.543  1.00 41.78           N  
ATOM    597  CA  ILE A  81      18.578  19.410  14.458  1.00 41.78           C  
ATOM    598  C   ILE A  81      19.669  18.630  13.681  1.00 41.78           C  
ATOM    599  CB  ILE A  81      17.850  18.580  15.555  1.00 41.78           C  
ATOM    600  O   ILE A  81      20.744  18.348  14.205  1.00 41.78           O  
ATOM    601  CG1 ILE A  81      16.914  19.505  16.379  1.00 41.78           C  
ATOM    602  CG2 ILE A  81      18.834  17.859  16.498  1.00 41.78           C  
ATOM    603  CD1 ILE A  81      16.047  18.794  17.428  1.00 41.78           C  
ATOM    604  N   ILE A  82      19.443  18.314  12.399  1.00 47.31           N  
ATOM    605  CA  ILE A  82      20.227  17.325  11.635  1.00 47.31           C  
ATOM    606  C   ILE A  82      21.338  17.921  10.746  1.00 47.31           C  
ATOM    607  CB  ILE A  82      19.235  16.367  10.914  1.00 47.31           C  
ATOM    608  O   ILE A  82      22.119  17.167  10.167  1.00 47.31           O  
ATOM    609  CG1 ILE A  82      18.642  15.407  11.972  1.00 47.31           C  
ATOM    610  CG2 ILE A  82      19.817  15.534   9.754  1.00 47.31           C  
ATOM    611  CD1 ILE A  82      17.526  14.483  11.457  1.00 47.31           C  
ATOM    612  N   TRP A  83      21.504  19.243  10.633  1.00 39.56           N  
ATOM    613  CA  TRP A  83      22.388  19.789   9.589  1.00 39.56           C  
ATOM    614  C   TRP A  83      23.580  20.613  10.088  1.00 39.56           C  
ATOM    615  CB  TRP A  83      21.541  20.423   8.473  1.00 39.56           C  
ATOM    616  O   TRP A  83      23.570  21.841  10.070  1.00 39.56           O  
ATOM    617  CG  TRP A  83      21.951  20.085   7.065  1.00 39.56           C  
ATOM    618  CD1 TRP A  83      22.475  18.911   6.632  1.00 39.56           C  
ATOM    619  CD2 TRP A  83      21.759  20.889   5.864  1.00 39.56           C  
ATOM    620  CE2 TRP A  83      22.220  20.144   4.736  1.00 39.56           C  
ATOM    621  CE3 TRP A  83      21.202  22.160   5.610  1.00 39.56           C  
ATOM    622  NE1 TRP A  83      22.670  18.956   5.267  1.00 39.56           N  
ATOM    623  CH2 TRP A  83      21.575  21.905   3.208  1.00 39.56           C  
ATOM    624  CZ2 TRP A  83      22.136  20.634   3.423  1.00 39.56           C  
ATOM    625  CZ3 TRP A  83      21.111  22.663   4.299  1.00 39.56           C  
ATOM    626  N   LYS A  84      24.680  19.921  10.428  1.00 36.94           N  
ATOM    627  CA  LYS A  84      26.028  20.515  10.500  1.00 36.94           C  
ATOM    628  C   LYS A  84      26.961  19.815   9.500  1.00 36.94           C  
ATOM    629  CB  LYS A  84      26.526  20.540  11.961  1.00 36.94           C  
ATOM    630  O   LYS A  84      27.418  18.698   9.715  1.00 36.94           O  
ATOM    631  CG  LYS A  84      27.497  21.709  12.219  1.00 36.94           C  
ATOM    632  CD  LYS A  84      27.804  21.869  13.719  1.00 36.94           C  
ATOM    633  CE  LYS A  84      28.636  23.134  13.991  1.00 36.94           C  
ATOM    634  NZ  LYS A  84      28.845  23.360  15.448  1.00 36.94           N  
ATOM    635  N   ARG A  85      27.189  20.478   8.358  1.00 41.25           N  
ATOM    636  CA  ARG A  85      27.999  20.015   7.211  1.00 41.25           C  
ATOM    637  C   ARG A  85      29.465  19.758   7.596  1.00 41.25           C  
ATOM    638  CB  ARG A  85      27.984  21.096   6.102  1.00 41.25           C  
ATOM    639  O   ARG A  85      30.153  20.689   8.007  1.00 41.25           O  
ATOM    640  CG  ARG A  85      26.856  20.984   5.068  1.00 41.25           C  
ATOM    641  CD  ARG A  85      26.956  22.160   4.081  1.00 41.25           C  
ATOM    642  NE  ARG A  85      26.011  22.031   2.955  1.00 41.25           N  
ATOM    643  NH1 ARG A  85      26.249  24.157   2.101  1.00 41.25           N  
ATOM    644  NH2 ARG A  85      24.938  22.689   1.056  1.00 41.25           N  
ATOM    645  CZ  ARG A  85      25.737  22.957   2.049  1.00 41.25           C  
ATOM    646  N   ARG A  86      29.989  18.565   7.288  1.00 41.25           N  
ATOM    647  CA  ARG A  86      31.412  18.373   6.945  1.00 41.25           C  
ATOM    648  C   ARG A  86      31.540  18.109   5.444  1.00 41.25           C  
ATOM    649  CB  ARG A  86      32.082  17.272   7.792  1.00 41.25           C  
ATOM    650  O   ARG A  86      30.810  17.299   4.884  1.00 41.25           O  
ATOM    651  CG  ARG A  86      32.753  17.854   9.049  1.00 41.25           C  
ATOM    652  CD  ARG A  86      33.537  16.778   9.814  1.00 41.25           C  
ATOM    653  NE  ARG A  86      34.188  17.325  11.023  1.00 41.25           N  
ATOM    654  NH1 ARG A  86      35.010  15.342  11.853  1.00 41.25           N  
ATOM    655  NH2 ARG A  86      35.366  17.229  12.977  1.00 41.25           N  
ATOM    656  CZ  ARG A  86      34.848  16.633  11.940  1.00 41.25           C  
ATOM    657  N   LYS A  87      32.445  18.855   4.806  1.00 42.47           N  
ATOM    658  CA  LYS A  87      32.806  18.762   3.386  1.00 42.47           C  
ATOM    659  C   LYS A  87      33.462  17.404   3.108  1.00 42.47           C  
ATOM    660  CB  LYS A  87      33.820  19.881   3.043  1.00 42.47           C  
ATOM    661  O   LYS A  87      34.569  17.175   3.578  1.00 42.47           O  
ATOM    662  CG  LYS A  87      33.250  21.299   2.854  1.00 42.47           C  
ATOM    663  CD  LYS A  87      34.401  22.304   2.635  1.00 42.47           C  
ATOM    664  CE  LYS A  87      33.902  23.712   2.270  1.00 42.47           C  
ATOM    665  NZ  LYS A  87      35.025  24.682   2.132  1.00 42.47           N  
ATOM    666  N   MET A  88      32.832  16.561   2.292  1.00 35.88           N  
ATOM    667  CA  MET A  88      33.542  15.571   1.478  1.00 35.88           C  
ATOM    668  C   MET A  88      33.140  15.782   0.018  1.00 35.88           C  
ATOM    669  CB  MET A  88      33.338  14.131   1.974  1.00 35.88           C  
ATOM    670  O   MET A  88      31.960  15.771  -0.335  1.00 35.88           O  
ATOM    671  CG  MET A  88      34.176  13.875   3.236  1.00 35.88           C  
ATOM    672  SD  MET A  88      34.657  12.146   3.493  1.00 35.88           S  
ATOM    673  CE  MET A  88      33.392  11.586   4.660  1.00 35.88           C  
ATOM    674  N   GLY A  89      34.139  16.119  -0.794  1.00 46.69           N  
ATOM    675  CA  GLY A  89      33.984  16.475  -2.196  1.00 46.69           C  
ATOM    676  C   GLY A  89      33.749  15.247  -3.067  1.00 46.69           C  
ATOM    677  O   GLY A  89      34.345  14.200  -2.856  1.00 46.69           O  
ATOM    678  N   VAL A  90      32.904  15.430  -4.082  1.00 40.28           N  
ATOM    679  CA  VAL A  90      32.779  14.561  -5.263  1.00 40.28           C  
ATOM    680  C   VAL A  90      32.132  13.182  -5.018  1.00 40.28           C  
ATOM    681  CB  VAL A  90      34.087  14.540  -6.099  1.00 40.28           C  
ATOM    682  O   VAL A  90      32.604  12.146  -5.458  1.00 40.28           O  
ATOM    683  CG1 VAL A  90      33.786  14.183  -7.562  1.00 40.28           C  
ATOM    684  CG2 VAL A  90      34.793  15.911  -6.141  1.00 40.28           C  
ATOM    685  N   SER A  91      30.953  13.180  -4.386  1.00 48.16           N  
ATOM    686  CA  SER A  91      29.856  12.228  -4.701  1.00 48.16           C  
ATOM    687  C   SER A  91      28.462  12.757  -4.291  1.00 48.16           C  
ATOM    688  CB  SER A  91      30.112  10.820  -4.127  1.00 48.16           C  
ATOM    689  O   SER A  91      27.440  12.316  -4.822  1.00 48.16           O  
ATOM    690  OG  SER A  91      29.523  10.669  -2.855  1.00 48.16           O  
ATOM    691  N   MET A  92      28.404  13.795  -3.438  1.00 46.34           N  
ATOM    692  CA  MET A  92      27.157  14.370  -2.896  1.00 46.34           C  
ATOM    693  C   MET A  92      26.187  14.963  -3.928  1.00 46.34           C  
ATOM    694  CB  MET A  92      27.467  15.468  -1.867  1.00 46.34           C  
ATOM    695  O   MET A  92      24.976  14.892  -3.715  1.00 46.34           O  
ATOM    696  CG  MET A  92      27.890  14.927  -0.501  1.00 46.34           C  
ATOM    697  SD  MET A  92      27.900  16.202   0.795  1.00 46.34           S  
ATOM    698  CE  MET A  92      26.184  16.091   1.369  1.00 46.34           C  
ATOM    699  N   GLN A  93      26.664  15.490  -5.066  1.00 52.12           N  
ATOM    700  CA  GLN A  93      25.761  16.025  -6.100  1.00 52.12           C  
ATOM    701  C   GLN A  93      24.787  14.958  -6.611  1.00 52.12           C  
ATOM    702  CB  GLN A  93      26.551  16.604  -7.286  1.00 52.12           C  
ATOM    703  O   GLN A  93      23.668  15.278  -7.025  1.00 52.12           O  
ATOM    704  CG  GLN A  93      26.651  18.137  -7.230  1.00 52.12           C  
ATOM    705  CD  GLN A  93      27.286  18.720  -8.492  1.00 52.12           C  
ATOM    706  NE2 GLN A  93      27.392  20.024  -8.607  1.00 52.12           N  
ATOM    707  OE1 GLN A  93      27.695  18.015  -9.396  1.00 52.12           O  
ATOM    708  N   LYS A  94      25.176  13.674  -6.539  1.00 51.72           N  
ATOM    709  CA  LYS A  94      24.271  12.598  -6.900  1.00 51.72           C  
ATOM    710  C   LYS A  94      23.134  12.498  -5.864  1.00 51.72           C  
ATOM    711  CB  LYS A  94      25.021  11.294  -7.245  1.00 51.72           C  
ATOM    712  O   LYS A  94      21.971  12.652  -6.236  1.00 51.72           O  
ATOM    713  CG  LYS A  94      25.818  11.433  -8.566  1.00 51.72           C  
ATOM    714  CD  LYS A  94      26.553  10.138  -8.962  1.00 51.72           C  
ATOM    715  CE  LYS A  94      27.371  10.316 -10.256  1.00 51.72           C  
ATOM    716  NZ  LYS A  94      28.128   9.083 -10.616  1.00 51.72           N  
ATOM    717  N   MET A  95      23.383  12.352  -4.568  1.00 53.03           N  
ATOM    718  CA  MET A  95      22.274  12.198  -3.602  1.00 53.03           C  
ATOM    719  C   MET A  95      21.369  13.431  -3.444  1.00 53.03           C  
ATOM    720  CB  MET A  95      22.796  11.711  -2.248  1.00 53.03           C  
ATOM    721  O   MET A  95      20.181  13.267  -3.159  1.00 53.03           O  
ATOM    722  CG  MET A  95      23.049  10.204  -2.323  1.00 53.03           C  
ATOM    723  SD  MET A  95      23.456   9.426  -0.750  1.00 53.03           S  
ATOM    724  CE  MET A  95      21.830   9.299   0.037  1.00 53.03           C  
ATOM    725  N   ASP A  96      21.862  14.641  -3.717  1.00 60.28           N  
ATOM    726  CA  ASP A  96      21.069  15.870  -3.567  1.00 60.28           C  
ATOM    727  C   ASP A  96      19.864  15.956  -4.518  1.00 60.28           C  
ATOM    728  CB  ASP A  96      21.981  17.092  -3.750  1.00 60.28           C  
ATOM    729  O   ASP A  96      18.822  16.497  -4.144  1.00 60.28           O  
ATOM    730  CG  ASP A  96      22.867  17.384  -2.532  1.00 60.28           C  
ATOM    731  OD1 ASP A  96      22.546  16.889  -1.426  1.00 60.28           O  
ATOM    732  OD2 ASP A  96      23.803  18.194  -2.706  1.00 60.28           O  
ATOM    733  N   PHE A  97      19.960  15.390  -5.726  1.00 56.16           N  
ATOM    734  CA  PHE A  97      18.840  15.373  -6.676  1.00 56.16           C  
ATOM    735  C   PHE A  97      17.712  14.441  -6.217  1.00 56.16           C  
ATOM    736  CB  PHE A  97      19.346  14.979  -8.067  1.00 56.16           C  
ATOM    737  O   PHE A  97      16.546  14.831  -6.209  1.00 56.16           O  
ATOM    738  CG  PHE A  97      18.263  15.018  -9.128  1.00 56.16           C  
ATOM    739  CD1 PHE A  97      17.607  13.835  -9.522  1.00 56.16           C  
ATOM    740  CD2 PHE A  97      17.880  16.249  -9.692  1.00 56.16           C  
ATOM    741  CE1 PHE A  97      16.578  13.885 -10.479  1.00 56.16           C  
ATOM    742  CE2 PHE A  97      16.847  16.298 -10.644  1.00 56.16           C  
ATOM    743  CZ  PHE A  97      16.199  15.116 -11.040  1.00 56.16           C  
ATOM    744  N   VAL A  98      18.063  13.237  -5.751  1.00 58.44           N  
ATOM    745  CA  VAL A  98      17.093  12.281  -5.188  1.00 58.44           C  
ATOM    746  C   VAL A  98      16.452  12.877  -3.936  1.00 58.44           C  
ATOM    747  CB  VAL A  98      17.760  10.921  -4.897  1.00 58.44           C  
ATOM    748  O   VAL A  98      15.233  12.856  -3.804  1.00 58.44           O  
ATOM    749  CG1 VAL A  98      16.830   9.942  -4.174  1.00 58.44           C  
ATOM    750  CG2 VAL A  98      18.200  10.258  -6.209  1.00 58.44           C  
ATOM    751  N   LYS A  99      17.242  13.522  -3.068  1.00 62.56           N  
ATOM    752  CA  LYS A  99      16.721  14.232  -1.890  1.00 62.56           C  
ATOM    753  C   LYS A  99      15.810  15.415  -2.231  1.00 62.56           C  
ATOM    754  CB  LYS A  99      17.880  14.708  -0.996  1.00 62.56           C  
ATOM    755  O   LYS A  99      15.023  15.799  -1.370  1.00 62.56           O  
ATOM    756  CG  LYS A  99      18.479  13.575  -0.149  1.00 62.56           C  
ATOM    757  CD  LYS A  99      19.632  14.080   0.740  1.00 62.56           C  
ATOM    758  CE  LYS A  99      20.265  12.894   1.488  1.00 62.56           C  
ATOM    759  NZ  LYS A  99      21.556  13.225   2.149  1.00 62.56           N  
ATOM    760  N   ARG A 100      15.906  16.025  -3.420  1.00 70.38           N  
ATOM    761  CA  ARG A 100      14.990  17.100  -3.851  1.00 70.38           C  
ATOM    762  C   ARG A 100      13.709  16.556  -4.464  1.00 70.38           C  
ATOM    763  CB  ARG A 100      15.668  18.078  -4.820  1.00 70.38           C  
ATOM    764  O   ARG A 100      12.638  16.955  -4.022  1.00 70.38           O  
ATOM    765  CG  ARG A 100      16.557  19.093  -4.095  1.00 70.38           C  
ATOM    766  CD  ARG A 100      17.111  20.104  -5.105  1.00 70.38           C  
ATOM    767  NE  ARG A 100      18.442  20.592  -4.706  1.00 70.38           N  
ATOM    768  NH1 ARG A 100      18.827  21.912  -6.547  1.00 70.38           N  
ATOM    769  NH2 ARG A 100      20.439  21.631  -5.030  1.00 70.38           N  
ATOM    770  CZ  ARG A 100      19.224  21.377  -5.425  1.00 70.38           C  
ATOM    771  N   GLU A 101      13.808  15.647  -5.431  1.00 66.94           N  
ATOM    772  CA  GLU A 101      12.630  15.159  -6.165  1.00 66.94           C  
ATOM    773  C   GLU A 101      11.807  14.140  -5.367  1.00 66.94           C  
ATOM    774  CB  GLU A 101      13.053  14.573  -7.522  1.00 66.94           C  
ATOM    775  O   GLU A 101      10.582  14.137  -5.448  1.00 66.94           O  
ATOM    776  CG  GLU A 101      13.576  15.624  -8.514  1.00 66.94           C  
ATOM    777  CD  GLU A 101      12.556  16.721  -8.885  1.00 66.94           C  
ATOM    778  OE1 GLU A 101      13.017  17.773  -9.375  1.00 66.94           O  
ATOM    779  OE2 GLU A 101      11.331  16.547  -8.661  1.00 66.94           O  
ATOM    780  N   LEU A 102      12.457  13.326  -4.528  1.00 70.12           N  
ATOM    781  CA  LEU A 102      11.807  12.366  -3.628  1.00 70.12           C  
ATOM    782  C   LEU A 102      11.756  12.862  -2.178  1.00 70.12           C  
ATOM    783  CB  LEU A 102      12.483  10.986  -3.766  1.00 70.12           C  
ATOM    784  O   LEU A 102      11.513  12.062  -1.277  1.00 70.12           O  
ATOM    785  CG  LEU A 102      11.992  10.196  -4.989  1.00 70.12           C  
ATOM    786  CD1 LEU A 102      13.153   9.414  -5.596  1.00 70.12           C  
ATOM    787  CD2 LEU A 102      10.902   9.201  -4.587  1.00 70.12           C  
ATOM    788  N   ARG A 103      11.949  14.167  -1.922  1.00 79.81           N  
ATOM    789  CA  ARG A 103      11.959  14.720  -0.553  1.00 79.81           C  
ATOM    790  C   ARG A 103      10.734  14.278   0.243  1.00 79.81           C  
ATOM    791  CB  ARG A 103      12.017  16.257  -0.583  1.00 79.81           C  
ATOM    792  O   ARG A 103      10.857  13.852   1.383  1.00 79.81           O  
ATOM    793  CG  ARG A 103      12.338  16.786   0.824  1.00 79.81           C  
ATOM    794  CD  ARG A 103      12.462  18.308   0.871  1.00 79.81           C  
ATOM    795  NE  ARG A 103      13.783  18.767   0.407  1.00 79.81           N  
ATOM    796  NH1 ARG A 103      13.467  20.990   0.891  1.00 79.81           N  
ATOM    797  NH2 ARG A 103      15.460  20.292   0.176  1.00 79.81           N  
ATOM    798  CZ  ARG A 103      14.227  20.009   0.489  1.00 79.81           C  
ATOM    799  N   THR A 104       9.570  14.349  -0.387  1.00 73.94           N  
ATOM    800  CA  THR A 104       8.284  13.996   0.209  1.00 73.94           C  
ATOM    801  C   THR A 104       8.206  12.516   0.578  1.00 73.94           C  
ATOM    802  CB  THR A 104       7.178  14.369  -0.782  1.00 73.94           C  
ATOM    803  O   THR A 104       7.810  12.186   1.691  1.00 73.94           O  
ATOM    804  CG2 THR A 104       5.798  14.218  -0.182  1.00 73.94           C  
ATOM    805  OG1 THR A 104       7.318  15.718  -1.160  1.00 73.94           O  
ATOM    806  N   PHE A 105       8.654  11.628  -0.313  1.00 73.88           N  
ATOM    807  CA  PHE A 105       8.711  10.192  -0.040  1.00 73.88           C  
ATOM    808  C   PHE A 105       9.707   9.868   1.075  1.00 73.88           C  
ATOM    809  CB  PHE A 105       9.088   9.445  -1.323  1.00 73.88           C  
ATOM    810  O   PHE A 105       9.394   9.079   1.953  1.00 73.88           O  
ATOM    811  CG  PHE A 105       9.188   7.944  -1.134  1.00 73.88           C  
ATOM    812  CD1 PHE A 105      10.442   7.303  -1.152  1.00 73.88           C  
ATOM    813  CD2 PHE A 105       8.021   7.187  -0.920  1.00 73.88           C  
ATOM    814  CE1 PHE A 105      10.516   5.908  -0.986  1.00 73.88           C  
ATOM    815  CE2 PHE A 105       8.104   5.799  -0.722  1.00 73.88           C  
ATOM    816  CZ  PHE A 105       9.352   5.157  -0.759  1.00 73.88           C  
ATOM    817  N   VAL A 106      10.872  10.519   1.078  1.00 79.88           N  
ATOM    818  CA  VAL A 106      11.896  10.353   2.117  1.00 79.88           C  
ATOM    819  C   VAL A 106      11.393  10.830   3.477  1.00 79.88           C  
ATOM    820  CB  VAL A 106      13.178  11.104   1.716  1.00 79.88           C  
ATOM    821  O   VAL A 106      11.601  10.159   4.481  1.00 79.88           O  
ATOM    822  CG1 VAL A 106      14.195  11.180   2.859  1.00 79.88           C  
ATOM    823  CG2 VAL A 106      13.847  10.422   0.515  1.00 79.88           C  
ATOM    824  N   ILE A 107      10.725  11.984   3.537  1.00 81.06           N  
ATOM    825  CA  ILE A 107      10.121  12.476   4.782  1.00 81.06           C  
ATOM    826  C   ILE A 107       9.070  11.481   5.266  1.00 81.06           C  
ATOM    827  CB  ILE A 107       9.535  13.891   4.588  1.00 81.06           C  
ATOM    828  O   ILE A 107       9.079  11.109   6.435  1.00 81.06           O  
ATOM    829  CG1 ILE A 107      10.685  14.913   4.441  1.00 81.06           C  
ATOM    830  CG2 ILE A 107       8.634  14.294   5.771  1.00 81.06           C  
ATOM    831  CD1 ILE A 107      10.219  16.290   3.951  1.00 81.06           C  
ATOM    832  N   TRP A 108       8.214  10.999   4.368  1.00 76.38           N  
ATOM    833  CA  TRP A 108       7.185  10.032   4.719  1.00 76.38           C  
ATOM    834  C   TRP A 108       7.767   8.701   5.197  1.00 76.38           C  
ATOM    835  CB  TRP A 108       6.270   9.837   3.519  1.00 76.38           C  
ATOM    836  O   TRP A 108       7.390   8.216   6.259  1.00 76.38           O  
ATOM    837  CG  TRP A 108       5.069   8.988   3.768  1.00 76.38           C  
ATOM    838  CD1 TRP A 108       4.368   8.891   4.923  1.00 76.38           C  
ATOM    839  CD2 TRP A 108       4.340   8.197   2.792  1.00 76.38           C  
ATOM    840  CE2 TRP A 108       3.147   7.711   3.406  1.00 76.38           C  
ATOM    841  CE3 TRP A 108       4.535   7.925   1.422  1.00 76.38           C  
ATOM    842  NE1 TRP A 108       3.247   8.109   4.722  1.00 76.38           N  
ATOM    843  CH2 TRP A 108       2.358   6.843   1.297  1.00 76.38           C  
ATOM    844  CZ2 TRP A 108       2.160   7.039   2.674  1.00 76.38           C  
ATOM    845  CZ3 TRP A 108       3.552   7.251   0.681  1.00 76.38           C  
ATOM    846  N   SER A 109       8.753   8.148   4.489  1.00 77.44           N  
ATOM    847  CA  SER A 109       9.418   6.910   4.890  1.00 77.44           C  
ATOM    848  C   SER A 109      10.116   7.068   6.240  1.00 77.44           C  
ATOM    849  CB  SER A 109      10.383   6.436   3.795  1.00 77.44           C  
ATOM    850  O   SER A 109      10.071   6.157   7.058  1.00 77.44           O  
ATOM    851  OG  SER A 109      11.544   7.244   3.696  1.00 77.44           O  
ATOM    852  N   ARG A 110      10.710   8.236   6.526  1.00 82.44           N  
ATOM    853  CA  ARG A 110      11.292   8.544   7.842  1.00 82.44           C  
ATOM    854  C   ARG A 110      10.235   8.640   8.936  1.00 82.44           C  
ATOM    855  CB  ARG A 110      12.088   9.847   7.784  1.00 82.44           C  
ATOM    856  O   ARG A 110      10.435   8.051   9.991  1.00 82.44           O  
ATOM    857  CG  ARG A 110      13.407   9.694   7.023  1.00 82.44           C  
ATOM    858  CD  ARG A 110      14.059  11.072   6.937  1.00 82.44           C  
ATOM    859  NE  ARG A 110      15.307  11.026   6.169  1.00 82.44           N  
ATOM    860  NH1 ARG A 110      15.757  13.273   6.165  1.00 82.44           N  
ATOM    861  NH2 ARG A 110      17.003  11.927   4.957  1.00 82.44           N  
ATOM    862  CZ  ARG A 110      16.013  12.062   5.777  1.00 82.44           C  
ATOM    863  N   LEU A 111       9.118   9.325   8.683  1.00 77.75           N  
ATOM    864  CA  LEU A 111       8.011   9.436   9.640  1.00 77.75           C  
ATOM    865  C   LEU A 111       7.488   8.055  10.044  1.00 77.75           C  
ATOM    866  CB  LEU A 111       6.880  10.290   9.037  1.00 77.75           C  
ATOM    867  O   LEU A 111       7.259   7.813  11.223  1.00 77.75           O  
ATOM    868  CG  LEU A 111       7.150  11.805   9.057  1.00 77.75           C  
ATOM    869  CD1 LEU A 111       6.113  12.523   8.193  1.00 77.75           C  
ATOM    870  CD2 LEU A 111       7.071  12.378  10.474  1.00 77.75           C  
ATOM    871  N   VAL A 112       7.400   7.131   9.087  1.00 76.88           N  
ATOM    872  CA  VAL A 112       6.918   5.757   9.305  1.00 76.88           C  
ATOM    873  C   VAL A 112       8.016   4.832   9.863  1.00 76.88           C  
ATOM    874  CB  VAL A 112       6.278   5.228   8.000  1.00 76.88           C  
ATOM    875  O   VAL A 112       7.755   3.672  10.162  1.00 76.88           O  
ATOM    876  CG1 VAL A 112       5.591   3.860   8.135  1.00 76.88           C  
ATOM    877  CG2 VAL A 112       5.177   6.174   7.498  1.00 76.88           C  
ATOM    878  N   GLY A 113       9.257   5.300  10.036  1.00 79.38           N  
ATOM    879  CA  GLY A 113      10.368   4.457  10.505  1.00 79.38           C  
ATOM    880  C   GLY A 113      10.857   3.439   9.470  1.00 79.38           C  
ATOM    881  O   GLY A 113      11.431   2.412   9.814  1.00 79.38           O  
ATOM    882  N   LEU A 114      10.639   3.715   8.188  1.00 78.25           N  
ATOM    883  CA  LEU A 114      11.062   2.899   7.051  1.00 78.25           C  
ATOM    884  C   LEU A 114      12.089   3.650   6.197  1.00 78.25           C  
ATOM    885  CB  LEU A 114       9.826   2.444   6.257  1.00 78.25           C  
ATOM    886  O   LEU A 114      12.034   3.638   4.966  1.00 78.25           O  
ATOM    887  CG  LEU A 114       8.850   1.574   7.068  1.00 78.25           C  
ATOM    888  CD1 LEU A 114       7.619   1.292   6.220  1.00 78.25           C  
ATOM    889  CD2 LEU A 114       9.452   0.228   7.482  1.00 78.25           C  
ATOM    890  N   SER A 115      13.039   4.346   6.825  1.00 79.81           N  
ATOM    891  CA  SER A 115      14.114   4.962   6.051  1.00 79.81           C  
ATOM    892  C   SER A 115      15.111   3.923   5.534  1.00 79.81           C  
ATOM    893  CB  SER A 115      14.836   6.068   6.797  1.00 79.81           C  
ATOM    894  O   SER A 115      15.443   2.965   6.224  1.00 79.81           O  
ATOM    895  OG  SER A 115      15.510   6.751   5.766  1.00 79.81           O  
ATOM    896  N   PHE A 116      15.577   4.120   4.303  1.00 70.56           N  
ATOM    897  CA  PHE A 116      16.559   3.279   3.607  1.00 70.56           C  
ATOM    898  C   PHE A 116      17.761   4.092   3.111  1.00 70.56           C  
ATOM    899  CB  PHE A 116      15.868   2.553   2.442  1.00 70.56           C  
ATOM    900  O   PHE A 116      18.617   3.568   2.398  1.00 70.56           O  
ATOM    901  CG  PHE A 116      15.241   3.494   1.429  1.00 70.56           C  
ATOM    902  CD1 PHE A 116      13.963   4.025   1.675  1.00 70.56           C  
ATOM    903  CD2 PHE A 116      15.948   3.886   0.276  1.00 70.56           C  
ATOM    904  CE1 PHE A 116      13.389   4.937   0.777  1.00 70.56           C  
ATOM    905  CE2 PHE A 116      15.371   4.793  -0.631  1.00 70.56           C  
ATOM    906  CZ  PHE A 116      14.092   5.319  -0.380  1.00 70.56           C  
ATOM    907  N   LEU A 117      17.817   5.389   3.435  1.00 74.50           N  
ATOM    908  CA  LEU A 117      18.929   6.231   3.023  1.00 74.50           C  
ATOM    909  C   LEU A 117      20.132   5.953   3.932  1.00 74.50           C  
ATOM    910  CB  LEU A 117      18.527   7.709   3.060  1.00 74.50           C  
ATOM    911  O   LEU A 117      20.016   6.156   5.139  1.00 74.50           O  
ATOM    912  CG  LEU A 117      17.545   8.121   1.954  1.00 74.50           C  
ATOM    913  CD1 LEU A 117      17.114   9.557   2.230  1.00 74.50           C  
ATOM    914  CD2 LEU A 117      18.164   8.085   0.554  1.00 74.50           C  
ATOM    915  N   PRO A 118      21.289   5.549   3.377  1.00 68.44           N  
ATOM    916  CA  PRO A 118      22.493   5.298   4.172  1.00 68.44           C  
ATOM    917  C   PRO A 118      23.020   6.571   4.855  1.00 68.44           C  
ATOM    918  CB  PRO A 118      23.506   4.714   3.182  1.00 68.44           C  
ATOM    919  O   PRO A 118      23.713   6.487   5.860  1.00 68.44           O  
ATOM    920  CG  PRO A 118      23.069   5.275   1.829  1.00 68.44           C  
ATOM    921  CD  PRO A 118      21.553   5.341   1.960  1.00 68.44           C  
ATOM    922  N   ASP A 119      22.651   7.743   4.331  1.00 77.50           N  
ATOM    923  CA  ASP A 119      22.974   9.062   4.887  1.00 77.50           C  
ATOM    924  C   ASP A 119      22.144   9.446   6.120  1.00 77.50           C  
ATOM    925  CB  ASP A 119      22.675  10.125   3.824  1.00 77.50           C  
ATOM    926  O   ASP A 119      22.367  10.510   6.704  1.00 77.50           O  
ATOM    927  CG  ASP A 119      23.689  10.269   2.702  1.00 77.50           C  
ATOM    928  OD1 ASP A 119      24.680   9.519   2.641  1.00 77.50           O  
ATOM    929  OD2 ASP A 119      23.395  11.203   1.909  1.00 77.50           O  
ATOM    930  N   ASP A 120      21.117   8.671   6.466  1.00 79.75           N  
ATOM    931  CA  ASP A 120      20.276   9.014   7.602  1.00 79.75           C  
ATOM    932  C   ASP A 120      21.006   8.739   8.911  1.00 79.75           C  
ATOM    933  CB  ASP A 120      18.914   8.321   7.513  1.00 79.75           C  
ATOM    934  O   ASP A 120      21.717   7.749   9.057  1.00 79.75           O  
ATOM    935  CG  ASP A 120      17.994   9.026   6.522  1.00 79.75           C  
ATOM    936  OD1 ASP A 120      18.416   9.954   5.798  1.00 79.75           O  
ATOM    937  OD2 ASP A 120      16.778   8.747   6.521  1.00 79.75           O  
ATOM    938  N   ASN A 121      20.820   9.629   9.889  1.00 83.19           N  
ATOM    939  CA  ASN A 121      21.410   9.446  11.210  1.00 83.19           C  
ATOM    940  C   ASN A 121      21.029   8.073  11.776  1.00 83.19           C  
ATOM    941  CB  ASN A 121      20.951  10.575  12.156  1.00 83.19           C  
ATOM    942  O   ASN A 121      19.881   7.640  11.641  1.00 83.19           O  
ATOM    943  CG  ASN A 121      21.707  11.878  11.966  1.00 83.19           C  
ATOM    944  ND2 ASN A 121      21.316  12.922  12.655  1.00 83.19           N  
ATOM    945  OD1 ASN A 121      22.669  11.983  11.232  1.00 83.19           O  
ATOM    946  N   ASN A 122      21.954   7.451  12.516  1.00 81.44           N  
ATOM    947  CA  ASN A 122      21.717   6.181  13.213  1.00 81.44           C  
ATOM    948  C   ASN A 122      20.420   6.197  14.037  1.00 81.44           C  
ATOM    949  CB  ASN A 122      22.919   5.871  14.130  1.00 81.44           C  
ATOM    950  O   ASN A 122      19.737   5.183  14.138  1.00 81.44           O  
ATOM    951  CG  ASN A 122      24.150   5.403  13.377  1.00 81.44           C  
ATOM    952  ND2 ASN A 122      25.302   5.420  14.002  1.00 81.44           N  
ATOM    953  OD1 ASN A 122      24.092   5.007  12.230  1.00 81.44           O  
ATOM    954  N   PHE A 123      20.035   7.359  14.570  1.00 77.69           N  
ATOM    955  CA  PHE A 123      18.751   7.535  15.238  1.00 77.69           C  
ATOM    956  C   PHE A 123      17.553   7.189  14.337  1.00 77.69           C  
ATOM    957  CB  PHE A 123      18.645   8.974  15.752  1.00 77.69           C  
ATOM    958  O   PHE A 123      16.696   6.413  14.734  1.00 77.69           O  
ATOM    959  CG  PHE A 123      17.361   9.210  16.517  1.00 77.69           C  
ATOM    960  CD1 PHE A 123      16.231   9.745  15.867  1.00 77.69           C  
ATOM    961  CD2 PHE A 123      17.277   8.832  17.870  1.00 77.69           C  
ATOM    962  CE1 PHE A 123      15.023   9.898  16.569  1.00 77.69           C  
ATOM    963  CE2 PHE A 123      16.069   8.989  18.570  1.00 77.69           C  
ATOM    964  CZ  PHE A 123      14.942   9.520  17.920  1.00 77.69           C  
ATOM    965  N   VAL A 124      17.499   7.717  13.114  1.00 80.31           N  
ATOM    966  CA  VAL A 124      16.371   7.524  12.185  1.00 80.31           C  
ATOM    967  C   VAL A 124      16.337   6.101  11.626  1.00 80.31           C  
ATOM    968  CB  VAL A 124      16.454   8.553  11.043  1.00 80.31           C  
ATOM    969  O   VAL A 124      15.258   5.558  11.402  1.00 80.31           O  
ATOM    970  CG1 VAL A 124      15.347   8.387   9.998  1.00 80.31           C  
ATOM    971  CG2 VAL A 124      16.357   9.989  11.583  1.00 80.31           C  
ATOM    972  N   LEU A 125      17.506   5.492  11.413  1.00 75.31           N  
ATOM    973  CA  LEU A 125      17.616   4.130  10.882  1.00 75.31           C  
ATOM    974  C   LEU A 125      17.335   3.055  11.937  1.00 75.31           C  
ATOM    975  CB  LEU A 125      19.021   3.946  10.281  1.00 75.31           C  
ATOM    976  O   LEU A 125      16.692   2.052  11.636  1.00 75.31           O  
ATOM    977  CG  LEU A 125      19.206   4.645   8.923  1.00 75.31           C  
ATOM    978  CD1 LEU A 125      20.689   4.690   8.566  1.00 75.31           C  
ATOM    979  CD2 LEU A 125      18.473   3.908   7.797  1.00 75.31           C  
ATOM    980  N   TRP A 126      17.807   3.255  13.169  1.00 79.56           N  
ATOM    981  CA  TRP A 126      17.811   2.206  14.189  1.00 79.56           C  
ATOM    982  C   TRP A 126      16.870   2.491  15.345  1.00 79.56           C  
ATOM    983  CB  TRP A 126      19.237   1.988  14.692  1.00 79.56           C  
ATOM    984  O   TRP A 126      16.088   1.622  15.713  1.00 79.56           O  
ATOM    985  CG  TRP A 126      20.193   1.613  13.612  1.00 79.56           C  
ATOM    986  CD1 TRP A 126      21.146   2.403  13.072  1.00 79.56           C  
ATOM    987  CD2 TRP A 126      20.311   0.328  12.944  1.00 79.56           C  
ATOM    988  CE2 TRP A 126      21.407   0.403  12.035  1.00 79.56           C  
ATOM    989  CE3 TRP A 126      19.639  -0.906  13.071  1.00 79.56           C  
ATOM    990  NE1 TRP A 126      21.843   1.706  12.110  1.00 79.56           N  
ATOM    991  CH2 TRP A 126      21.263  -1.950  11.593  1.00 79.56           C  
ATOM    992  CZ2 TRP A 126      21.877  -0.716  11.347  1.00 79.56           C  
ATOM    993  CZ3 TRP A 126      20.116  -2.044  12.400  1.00 79.56           C  
ATOM    994  N   VAL A 127      16.919   3.698  15.904  1.00 81.06           N  
ATOM    995  CA  VAL A 127      16.209   4.028  17.147  1.00 81.06           C  
ATOM    996  C   VAL A 127      14.740   4.335  16.871  1.00 81.06           C  
ATOM    997  CB  VAL A 127      16.909   5.184  17.886  1.00 81.06           C  
ATOM    998  O   VAL A 127      13.858   3.763  17.503  1.00 81.06           O  
ATOM    999  CG1 VAL A 127      16.230   5.483  19.221  1.00 81.06           C  
ATOM   1000  CG2 VAL A 127      18.385   4.863  18.166  1.00 81.06           C  
ATOM   1001  N   TRP A 128      14.458   5.178  15.879  1.00 86.00           N  
ATOM   1002  CA  TRP A 128      13.104   5.613  15.542  1.00 86.00           C  
ATOM   1003  C   TRP A 128      12.154   4.457  15.180  1.00 86.00           C  
ATOM   1004  CB  TRP A 128      13.172   6.692  14.453  1.00 86.00           C  
ATOM   1005  O   TRP A 128      11.057   4.398  15.736  1.00 86.00           O  
ATOM   1006  CG  TRP A 128      11.849   7.290  14.129  1.00 86.00           C  
ATOM   1007  CD1 TRP A 128      11.192   7.210  12.952  1.00 86.00           C  
ATOM   1008  CD2 TRP A 128      10.989   8.055  15.019  1.00 86.00           C  
ATOM   1009  CE2 TRP A 128       9.801   8.398  14.311  1.00 86.00           C  
ATOM   1010  CE3 TRP A 128      11.104   8.493  16.356  1.00 86.00           C  
ATOM   1011  NE1 TRP A 128       9.981   7.866  13.053  1.00 86.00           N  
ATOM   1012  CH2 TRP A 128       8.903   9.545  16.239  1.00 86.00           C  
ATOM   1013  CZ2 TRP A 128       8.763   9.127  14.904  1.00 86.00           C  
ATOM   1014  CZ3 TRP A 128      10.071   9.232  16.959  1.00 86.00           C  
ATOM   1015  N   PRO A 129      12.552   3.471  14.355  1.00 79.06           N  
ATOM   1016  CA  PRO A 129      11.681   2.339  14.047  1.00 79.06           C  
ATOM   1017  C   PRO A 129      11.463   1.414  15.254  1.00 79.06           C  
ATOM   1018  CB  PRO A 129      12.369   1.611  12.890  1.00 79.06           C  
ATOM   1019  O   PRO A 129      10.403   0.805  15.367  1.00 79.06           O  
ATOM   1020  CG  PRO A 129      13.303   2.660  12.291  1.00 79.06           C  
ATOM   1021  CD  PRO A 129      13.752   3.397  13.536  1.00 79.06           C  
ATOM   1022  N   VAL A 130      12.441   1.310  16.172  1.00 82.44           N  
ATOM   1023  CA  VAL A 130      12.251   0.598  17.451  1.00 82.44           C  
ATOM   1024  C   VAL A 130      11.238   1.337  18.312  1.00 82.44           C  
ATOM   1025  CB  VAL A 130      13.561   0.401  18.246  1.00 82.44           C  
ATOM   1026  O   VAL A 130      10.345   0.688  18.837  1.00 82.44           O  
ATOM   1027  CG1 VAL A 130      13.329  -0.232  19.624  1.00 82.44           C  
ATOM   1028  CG2 VAL A 130      14.514  -0.540  17.511  1.00 82.44           C  
ATOM   1029  N   ILE A 131      11.325   2.667  18.411  1.00 82.50           N  
ATOM   1030  CA  ILE A 131      10.355   3.477  19.161  1.00 82.50           C  
ATOM   1031  C   ILE A 131       8.944   3.255  18.610  1.00 82.50           C  
ATOM   1032  CB  ILE A 131      10.749   4.973  19.156  1.00 82.50           C  
ATOM   1033  O   ILE A 131       8.046   2.934  19.380  1.00 82.50           O  
ATOM   1034  CG1 ILE A 131      12.033   5.191  19.987  1.00 82.50           C  
ATOM   1035  CG2 ILE A 131       9.607   5.845  19.716  1.00 82.50           C  
ATOM   1036  CD1 ILE A 131      12.652   6.585  19.816  1.00 82.50           C  
ATOM   1037  N   ILE A 132       8.751   3.346  17.289  1.00 82.44           N  
ATOM   1038  CA  ILE A 132       7.440   3.096  16.668  1.00 82.44           C  
ATOM   1039  C   ILE A 132       6.952   1.681  16.977  1.00 82.44           C  
ATOM   1040  CB  ILE A 132       7.488   3.341  15.144  1.00 82.44           C  
ATOM   1041  O   ILE A 132       5.794   1.490  17.340  1.00 82.44           O  
ATOM   1042  CG1 ILE A 132       7.689   4.846  14.872  1.00 82.44           C  
ATOM   1043  CG2 ILE A 132       6.175   2.862  14.489  1.00 82.44           C  
ATOM   1044  CD1 ILE A 132       8.009   5.166  13.411  1.00 82.44           C  
ATOM   1045  N   GLN A 133       7.829   0.685  16.866  1.00 84.12           N  
ATOM   1046  CA  GLN A 133       7.461  -0.696  17.139  1.00 84.12           C  
ATOM   1047  C   GLN A 133       7.096  -0.914  18.613  1.00 84.12           C  
ATOM   1048  CB  GLN A 133       8.593  -1.603  16.654  1.00 84.12           C  
ATOM   1049  O   GLN A 133       6.098  -1.570  18.892  1.00 84.12           O  
ATOM   1050  CG  GLN A 133       8.202  -3.081  16.743  1.00 84.12           C  
ATOM   1051  CD  GLN A 133       9.109  -3.989  15.927  1.00 84.12           C  
ATOM   1052  NE2 GLN A 133       8.970  -5.281  16.073  1.00 84.12           N  
ATOM   1053  OE1 GLN A 133       9.966  -3.573  15.161  1.00 84.12           O  
ATOM   1054  N   VAL A 134       7.846  -0.336  19.552  1.00 82.62           N  
ATOM   1055  CA  VAL A 134       7.525  -0.383  20.984  1.00 82.62           C  
ATOM   1056  C   VAL A 134       6.197   0.318  21.254  1.00 82.62           C  
ATOM   1057  CB  VAL A 134       8.665   0.213  21.832  1.00 82.62           C  
ATOM   1058  O   VAL A 134       5.376  -0.241  21.966  1.00 82.62           O  
ATOM   1059  CG1 VAL A 134       8.280   0.381  23.308  1.00 82.62           C  
ATOM   1060  CG2 VAL A 134       9.896  -0.704  21.792  1.00 82.62           C  
ATOM   1061  N   LEU A 135       5.931   1.476  20.642  1.00 80.06           N  
ATOM   1062  CA  LEU A 135       4.649   2.177  20.774  1.00 80.06           C  
ATOM   1063  C   LEU A 135       3.477   1.350  20.224  1.00 80.06           C  
ATOM   1064  CB  LEU A 135       4.727   3.538  20.058  1.00 80.06           C  
ATOM   1065  O   LEU A 135       2.423   1.285  20.853  1.00 80.06           O  
ATOM   1066  CG  LEU A 135       5.594   4.592  20.769  1.00 80.06           C  
ATOM   1067  CD1 LEU A 135       5.772   5.801  19.848  1.00 80.06           C  
ATOM   1068  CD2 LEU A 135       4.958   5.078  22.072  1.00 80.06           C  
ATOM   1069  N   LEU A 136       3.653   0.683  19.082  1.00 81.31           N  
ATOM   1070  CA  LEU A 136       2.649  -0.206  18.490  1.00 81.31           C  
ATOM   1071  C   LEU A 136       2.358  -1.430  19.367  1.00 81.31           C  
ATOM   1072  CB  LEU A 136       3.158  -0.680  17.125  1.00 81.31           C  
ATOM   1073  O   LEU A 136       1.201  -1.761  19.623  1.00 81.31           O  
ATOM   1074  CG  LEU A 136       2.939   0.294  15.963  1.00 81.31           C  
ATOM   1075  CD1 LEU A 136       3.659  -0.314  14.760  1.00 81.31           C  
ATOM   1076  CD2 LEU A 136       1.446   0.447  15.657  1.00 81.31           C  
ATOM   1077  N   TRP A 137       3.402  -2.095  19.862  1.00 85.56           N  
ATOM   1078  CA  TRP A 137       3.242  -3.243  20.754  1.00 85.56           C  
ATOM   1079  C   TRP A 137       2.674  -2.832  22.108  1.00 85.56           C  
ATOM   1080  CB  TRP A 137       4.574  -3.985  20.903  1.00 85.56           C  
ATOM   1081  O   TRP A 137       1.789  -3.510  22.617  1.00 85.56           O  
ATOM   1082  CG  TRP A 137       4.841  -4.954  19.796  1.00 85.56           C  
ATOM   1083  CD1 TRP A 137       5.656  -4.765  18.736  1.00 85.56           C  
ATOM   1084  CD2 TRP A 137       4.227  -6.260  19.593  1.00 85.56           C  
ATOM   1085  CE2 TRP A 137       4.743  -6.818  18.385  1.00 85.56           C  
ATOM   1086  CE3 TRP A 137       3.257  -7.010  20.290  1.00 85.56           C  
ATOM   1087  NE1 TRP A 137       5.598  -5.856  17.890  1.00 85.56           N  
ATOM   1088  CH2 TRP A 137       3.362  -8.787  18.615  1.00 85.56           C  
ATOM   1089  CZ2 TRP A 137       4.323  -8.060  17.892  1.00 85.56           C  
ATOM   1090  CZ3 TRP A 137       2.831  -8.261  19.807  1.00 85.56           C  
ATOM   1091  N   HIS A 138       3.118  -1.700  22.654  1.00 81.75           N  
ATOM   1092  CA  HIS A 138       2.596  -1.147  23.896  1.00 81.75           C  
ATOM   1093  C   HIS A 138       1.117  -0.792  23.761  1.00 81.75           C  
ATOM   1094  CB  HIS A 138       3.417   0.081  24.300  1.00 81.75           C  
ATOM   1095  O   HIS A 138       0.322  -1.220  24.584  1.00 81.75           O  
ATOM   1096  CG  HIS A 138       2.943   0.702  25.585  1.00 81.75           C  
ATOM   1097  CD2 HIS A 138       3.452   0.464  26.832  1.00 81.75           C  
ATOM   1098  ND1 HIS A 138       1.913   1.607  25.732  1.00 81.75           N  
ATOM   1099  CE1 HIS A 138       1.814   1.914  27.035  1.00 81.75           C  
ATOM   1100  NE2 HIS A 138       2.737   1.242  27.741  1.00 81.75           N  
ATOM   1101  N   THR A 139       0.721  -0.069  22.710  1.00 75.94           N  
ATOM   1102  CA  THR A 139      -0.701   0.239  22.471  1.00 75.94           C  
ATOM   1103  C   THR A 139      -1.526  -1.019  22.294  1.00 75.94           C  
ATOM   1104  CB  THR A 139      -0.937   1.125  21.246  1.00 75.94           C  
ATOM   1105  O   THR A 139      -2.575  -1.135  22.913  1.00 75.94           O  
ATOM   1106  CG2 THR A 139      -0.561   2.560  21.531  1.00 75.94           C  
ATOM   1107  OG1 THR A 139      -0.188   0.727  20.123  1.00 75.94           O  
ATOM   1108  N   THR A 140      -1.034  -1.990  21.523  1.00 79.50           N  
ATOM   1109  CA  THR A 140      -1.718  -3.277  21.371  1.00 79.50           C  
ATOM   1110  C   THR A 140      -1.899  -3.955  22.721  1.00 79.50           C  
ATOM   1111  CB  THR A 140      -0.975  -4.203  20.395  1.00 79.50           C  
ATOM   1112  O   THR A 140      -3.018  -4.303  23.081  1.00 79.50           O  
ATOM   1113  CG2 THR A 140      -1.731  -5.505  20.131  1.00 79.50           C  
ATOM   1114  OG1 THR A 140      -0.824  -3.581  19.139  1.00 79.50           O  
ATOM   1115  N   PHE A 141      -0.832  -4.096  23.503  1.00 79.19           N  
ATOM   1116  CA  PHE A 141      -0.877  -4.802  24.777  1.00 79.19           C  
ATOM   1117  C   PHE A 141      -1.717  -4.068  25.827  1.00 79.19           C  
ATOM   1118  CB  PHE A 141       0.555  -5.038  25.263  1.00 79.19           C  
ATOM   1119  O   PHE A 141      -2.593  -4.674  26.433  1.00 79.19           O  
ATOM   1120  CG  PHE A 141       0.617  -5.971  26.450  1.00 79.19           C  
ATOM   1121  CD1 PHE A 141       0.737  -5.459  27.756  1.00 79.19           C  
ATOM   1122  CD2 PHE A 141       0.514  -7.359  26.246  1.00 79.19           C  
ATOM   1123  CE1 PHE A 141       0.765  -6.338  28.852  1.00 79.19           C  
ATOM   1124  CE2 PHE A 141       0.535  -8.236  27.344  1.00 79.19           C  
ATOM   1125  CZ  PHE A 141       0.661  -7.725  28.647  1.00 79.19           C  
ATOM   1126  N   VAL A 142      -1.506  -2.763  26.012  1.00 77.00           N  
ATOM   1127  CA  VAL A 142      -2.224  -1.970  27.018  1.00 77.00           C  
ATOM   1128  C   VAL A 142      -3.697  -1.823  26.669  1.00 77.00           C  
ATOM   1129  CB  VAL A 142      -1.566  -0.599  27.257  1.00 77.00           C  
ATOM   1130  O   VAL A 142      -4.524  -1.956  27.564  1.00 77.00           O  
ATOM   1131  CG1 VAL A 142      -2.372   0.240  28.258  1.00 77.00           C  
ATOM   1132  CG2 VAL A 142      -0.171  -0.806  27.856  1.00 77.00           C  
ATOM   1133  N   ASN A 143      -4.054  -1.643  25.394  1.00 70.88           N  
ATOM   1134  CA  ASN A 143      -5.466  -1.628  25.008  1.00 70.88           C  
ATOM   1135  C   ASN A 143      -6.110  -2.997  25.250  1.00 70.88           C  
ATOM   1136  CB  ASN A 143      -5.624  -1.165  23.551  1.00 70.88           C  
ATOM   1137  O   ASN A 143      -7.224  -3.060  25.754  1.00 70.88           O  
ATOM   1138  CG  ASN A 143      -5.268   0.301  23.352  1.00 70.88           C  
ATOM   1139  ND2 ASN A 143      -5.165   0.757  22.127  1.00 70.88           N  
ATOM   1140  OD1 ASN A 143      -5.096   1.076  24.279  1.00 70.88           O  
ATOM   1141  N   THR A 144      -5.394  -4.094  24.981  1.00 74.56           N  
ATOM   1142  CA  THR A 144      -5.896  -5.451  25.263  1.00 74.56           C  
ATOM   1143  C   THR A 144      -6.110  -5.667  26.752  1.00 74.56           C  
ATOM   1144  CB  THR A 144      -4.939  -6.537  24.769  1.00 74.56           C  
ATOM   1145  O   THR A 144      -7.182  -6.095  27.159  1.00 74.56           O  
ATOM   1146  CG2 THR A 144      -5.560  -7.931  24.803  1.00 74.56           C  
ATOM   1147  OG1 THR A 144      -4.617  -6.289  23.436  1.00 74.56           O  
ATOM   1148  N   MET A 145      -5.108  -5.341  27.569  1.00 74.00           N  
ATOM   1149  CA  MET A 145      -5.175  -5.511  29.017  1.00 74.00           C  
ATOM   1150  C   MET A 145      -6.220  -4.590  29.642  1.00 74.00           C  
ATOM   1151  CB  MET A 145      -3.798  -5.249  29.642  1.00 74.00           C  
ATOM   1152  O   MET A 145      -6.956  -5.030  30.513  1.00 74.00           O  
ATOM   1153  CG  MET A 145      -2.784  -6.352  29.321  1.00 74.00           C  
ATOM   1154  SD  MET A 145      -3.190  -8.011  29.939  1.00 74.00           S  
ATOM   1155  CE  MET A 145      -3.014  -7.765  31.727  1.00 74.00           C  
ATOM   1156  N   GLY A 146      -6.321  -3.338  29.189  1.00 71.25           N  
ATOM   1157  CA  GLY A 146      -7.311  -2.380  29.676  1.00 71.25           C  
ATOM   1158  C   GLY A 146      -8.739  -2.803  29.340  1.00 71.25           C  
ATOM   1159  O   GLY A 146      -9.610  -2.762  30.206  1.00 71.25           O  
ATOM   1160  N   LEU A 147      -8.974  -3.275  28.114  1.00 69.00           N  
ATOM   1161  CA  LEU A 147     -10.284  -3.787  27.719  1.00 69.00           C  
ATOM   1162  C   LEU A 147     -10.617  -5.096  28.444  1.00 69.00           C  
ATOM   1163  CB  LEU A 147     -10.340  -3.973  26.200  1.00 69.00           C  
ATOM   1164  O   LEU A 147     -11.716  -5.222  28.976  1.00 69.00           O  
ATOM   1165  CG  LEU A 147     -10.323  -2.682  25.366  1.00 69.00           C  
ATOM   1166  CD1 LEU A 147     -10.100  -3.013  23.888  1.00 69.00           C  
ATOM   1167  CD2 LEU A 147     -11.631  -1.899  25.490  1.00 69.00           C  
ATOM   1168  N   TRP A 148      -9.666  -6.030  28.543  1.00 74.00           N  
ATOM   1169  CA  TRP A 148      -9.839  -7.267  29.308  1.00 74.00           C  
ATOM   1170  C   TRP A 148     -10.173  -6.973  30.769  1.00 74.00           C  
ATOM   1171  CB  TRP A 148      -8.571  -8.120  29.223  1.00 74.00           C  
ATOM   1172  O   TRP A 148     -11.140  -7.513  31.297  1.00 74.00           O  
ATOM   1173  CG  TRP A 148      -8.713  -9.476  29.836  1.00 74.00           C  
ATOM   1174  CD1 TRP A 148      -8.638  -9.775  31.154  1.00 74.00           C  
ATOM   1175  CD2 TRP A 148      -9.041 -10.725  29.161  1.00 74.00           C  
ATOM   1176  CE2 TRP A 148      -9.140 -11.756  30.141  1.00 74.00           C  
ATOM   1177  CE3 TRP A 148      -9.287 -11.081  27.817  1.00 74.00           C  
ATOM   1178  NE1 TRP A 148      -8.878 -11.123  31.336  1.00 74.00           N  
ATOM   1179  CH2 TRP A 148      -9.698 -13.402  28.459  1.00 74.00           C  
ATOM   1180  CZ2 TRP A 148      -9.462 -13.079  29.806  1.00 74.00           C  
ATOM   1181  CZ3 TRP A 148      -9.611 -12.406  27.469  1.00 74.00           C  
ATOM   1182  N   TRP A 149      -9.420  -6.061  31.391  1.00 74.38           N  
ATOM   1183  CA  TRP A 149      -9.659  -5.621  32.758  1.00 74.38           C  
ATOM   1184  C   TRP A 149     -11.058  -5.033  32.915  1.00 74.38           C  
ATOM   1185  CB  TRP A 149      -8.599  -4.607  33.192  1.00 74.38           C  
ATOM   1186  O   TRP A 149     -11.741  -5.372  33.875  1.00 74.38           O  
ATOM   1187  CG  TRP A 149      -8.662  -4.273  34.647  1.00 74.38           C  
ATOM   1188  CD1 TRP A 149      -9.433  -3.319  35.218  1.00 74.38           C  
ATOM   1189  CD2 TRP A 149      -7.978  -4.944  35.746  1.00 74.38           C  
ATOM   1190  CE2 TRP A 149      -8.374  -4.326  36.969  1.00 74.38           C  
ATOM   1191  CE3 TRP A 149      -7.074  -6.026  35.828  1.00 74.38           C  
ATOM   1192  NE1 TRP A 149      -9.265  -3.345  36.589  1.00 74.38           N  
ATOM   1193  CH2 TRP A 149      -6.984  -5.826  38.262  1.00 74.38           C  
ATOM   1194  CZ2 TRP A 149      -7.888  -4.751  38.213  1.00 74.38           C  
ATOM   1195  CZ3 TRP A 149      -6.581  -6.461  37.073  1.00 74.38           C  
ATOM   1196  N   SER A 150     -11.514  -4.208  31.964  1.00 68.88           N  
ATOM   1197  CA  SER A 150     -12.866  -3.636  32.004  1.00 68.88           C  
ATOM   1198  C   SER A 150     -13.954  -4.713  31.978  1.00 68.88           C  
ATOM   1199  CB  SER A 150     -13.067  -2.597  30.891  1.00 68.88           C  
ATOM   1200  O   SER A 150     -14.870  -4.662  32.796  1.00 68.88           O  
ATOM   1201  OG  SER A 150     -13.311  -3.157  29.616  1.00 68.88           O  
ATOM   1202  N   VAL A 151     -13.798  -5.740  31.132  1.00 72.19           N  
ATOM   1203  CA  VAL A 151     -14.740  -6.863  31.028  1.00 72.19           C  
ATOM   1204  C   VAL A 151     -14.734  -7.690  32.314  1.00 72.19           C  
ATOM   1205  CB  VAL A 151     -14.411  -7.736  29.798  1.00 72.19           C  
ATOM   1206  O   VAL A 151     -15.792  -7.968  32.877  1.00 72.19           O  
ATOM   1207  CG1 VAL A 151     -15.270  -9.006  29.732  1.00 72.19           C  
ATOM   1208  CG2 VAL A 151     -14.641  -6.966  28.490  1.00 72.19           C  
ATOM   1209  N   THR A 152     -13.553  -8.046  32.830  1.00 75.31           N  
ATOM   1210  CA  THR A 152     -13.449  -8.820  34.077  1.00 75.31           C  
ATOM   1211  C   THR A 152     -13.952  -8.041  35.284  1.00 75.31           C  
ATOM   1212  CB  THR A 152     -12.016  -9.290  34.361  1.00 75.31           C  
ATOM   1213  O   THR A 152     -14.615  -8.613  36.144  1.00 75.31           O  
ATOM   1214  CG2 THR A 152     -11.582 -10.379  33.383  1.00 75.31           C  
ATOM   1215  OG1 THR A 152     -11.067  -8.252  34.261  1.00 75.31           O  
ATOM   1216  N   TYR A 153     -13.675  -6.737  35.339  1.00 73.69           N  
ATOM   1217  CA  TYR A 153     -14.112  -5.874  36.428  1.00 73.69           C  
ATOM   1218  C   TYR A 153     -15.631  -5.727  36.422  1.00 73.69           C  
ATOM   1219  CB  TYR A 153     -13.417  -4.513  36.329  1.00 73.69           C  
ATOM   1220  O   TYR A 153     -16.245  -5.886  37.470  1.00 73.69           O  
ATOM   1221  CG  TYR A 153     -13.755  -3.587  37.477  1.00 73.69           C  
ATOM   1222  CD1 TYR A 153     -14.711  -2.566  37.311  1.00 73.69           C  
ATOM   1223  CD2 TYR A 153     -13.127  -3.771  38.724  1.00 73.69           C  
ATOM   1224  CE1 TYR A 153     -15.026  -1.719  38.390  1.00 73.69           C  
ATOM   1225  CE2 TYR A 153     -13.451  -2.934  39.808  1.00 73.69           C  
ATOM   1226  OH  TYR A 153     -14.728  -1.098  40.684  1.00 73.69           O  
ATOM   1227  CZ  TYR A 153     -14.403  -1.906  39.641  1.00 73.69           C  
ATOM   1228  N   GLN A 154     -16.252  -5.516  35.256  1.00 71.88           N  
ATOM   1229  CA  GLN A 154     -17.713  -5.488  35.149  1.00 71.88           C  
ATOM   1230  C   GLN A 154     -18.343  -6.821  35.556  1.00 71.88           C  
ATOM   1231  CB  GLN A 154     -18.142  -5.107  33.729  1.00 71.88           C  
ATOM   1232  O   GLN A 154     -19.310  -6.820  36.314  1.00 71.88           O  
ATOM   1233  CG  GLN A 154     -18.051  -3.591  33.512  1.00 71.88           C  
ATOM   1234  CD  GLN A 154     -18.650  -3.187  32.174  1.00 71.88           C  
ATOM   1235  NE2 GLN A 154     -19.431  -2.127  32.117  1.00 71.88           N  
ATOM   1236  OE1 GLN A 154     -18.417  -3.822  31.161  1.00 71.88           O  
ATOM   1237  N   HIS A 155     -17.769  -7.951  35.134  1.00 74.69           N  
ATOM   1238  CA  HIS A 155     -18.255  -9.270  35.541  1.00 74.69           C  
ATOM   1239  C   HIS A 155     -18.142  -9.483  37.061  1.00 74.69           C  
ATOM   1240  CB  HIS A 155     -17.477 -10.339  34.767  1.00 74.69           C  
ATOM   1241  O   HIS A 155     -19.067  -9.983  37.700  1.00 74.69           O  
ATOM   1242  CG  HIS A 155     -18.049 -11.719  34.954  1.00 74.69           C  
ATOM   1243  CD2 HIS A 155     -18.920 -12.354  34.110  1.00 74.69           C  
ATOM   1244  ND1 HIS A 155     -17.836 -12.558  36.025  1.00 74.69           N  
ATOM   1245  CE1 HIS A 155     -18.560 -13.672  35.827  1.00 74.69           C  
ATOM   1246  NE2 HIS A 155     -19.223 -13.601  34.664  1.00 74.69           N  
ATOM   1247  N   GLN A 156     -17.029  -9.069  37.671  1.00 78.06           N  
ATOM   1248  CA  GLN A 156     -16.834  -9.166  39.118  1.00 78.06           C  
ATOM   1249  C   GLN A 156     -17.774  -8.224  39.886  1.00 78.06           C  
ATOM   1250  CB  GLN A 156     -15.359  -8.889  39.436  1.00 78.06           C  
ATOM   1251  O   GLN A 156     -18.310  -8.606  40.925  1.00 78.06           O  
ATOM   1252  CG  GLN A 156     -15.009  -9.273  40.879  1.00 78.06           C  
ATOM   1253  CD  GLN A 156     -13.534  -9.066  41.212  1.00 78.06           C  
ATOM   1254  NE2 GLN A 156     -13.142  -9.321  42.440  1.00 78.06           N  
ATOM   1255  OE1 GLN A 156     -12.710  -8.675  40.402  1.00 78.06           O  
ATOM   1256  N   LEU A 157     -18.019  -7.018  39.364  1.00 75.50           N  
ATOM   1257  CA  LEU A 157     -18.969  -6.074  39.948  1.00 75.50           C  
ATOM   1258  C   LEU A 157     -20.397  -6.633  39.909  1.00 75.50           C  
ATOM   1259  CB  LEU A 157     -18.899  -4.723  39.208  1.00 75.50           C  
ATOM   1260  O   LEU A 157     -21.113  -6.540  40.902  1.00 75.50           O  
ATOM   1261  CG  LEU A 157     -19.071  -3.535  40.172  1.00 75.50           C  
ATOM   1262  CD1 LEU A 157     -17.703  -2.959  40.535  1.00 75.50           C  
ATOM   1263  CD2 LEU A 157     -19.909  -2.425  39.543  1.00 75.50           C  
ATOM   1264  N   GLN A 158     -20.792  -7.253  38.792  1.00 78.12           N  
ATOM   1265  CA  GLN A 158     -22.082  -7.934  38.658  1.00 78.12           C  
ATOM   1266  C   GLN A 158     -22.213  -9.089  39.655  1.00 78.12           C  
ATOM   1267  CB  GLN A 158     -22.259  -8.450  37.222  1.00 78.12           C  
ATOM   1268  O   GLN A 158     -23.253  -9.215  40.297  1.00 78.12           O  
ATOM   1269  CG  GLN A 158     -22.601  -7.325  36.234  1.00 78.12           C  
ATOM   1270  CD  GLN A 158     -22.716  -7.815  34.792  1.00 78.12           C  
ATOM   1271  NE2 GLN A 158     -23.231  -7.002  33.897  1.00 78.12           N  
ATOM   1272  OE1 GLN A 158     -22.354  -8.921  34.430  1.00 78.12           O  
ATOM   1273  N   HIS A 159     -21.156  -9.884  39.842  1.00 78.31           N  
ATOM   1274  CA  HIS A 159     -21.147 -10.970  40.823  1.00 78.31           C  
ATOM   1275  C   HIS A 159     -21.336 -10.460  42.256  1.00 78.31           C  
ATOM   1276  CB  HIS A 159     -19.849 -11.768  40.692  1.00 78.31           C  
ATOM   1277  O   HIS A 159     -22.239 -10.915  42.951  1.00 78.31           O  
ATOM   1278  CG  HIS A 159     -19.919 -13.096  41.396  1.00 78.31           C  
ATOM   1279  CD2 HIS A 159     -20.240 -14.284  40.797  1.00 78.31           C  
ATOM   1280  ND1 HIS A 159     -19.674 -13.367  42.729  1.00 78.31           N  
ATOM   1281  CE1 HIS A 159     -19.823 -14.692  42.905  1.00 78.31           C  
ATOM   1282  NE2 HIS A 159     -20.154 -15.294  41.751  1.00 78.31           N  
ATOM   1283  N   MET A 160     -20.558  -9.452  42.671  1.00 73.88           N  
ATOM   1284  CA  MET A 160     -20.686  -8.865  44.011  1.00 73.88           C  
ATOM   1285  C   MET A 160     -22.059  -8.219  44.233  1.00 73.88           C  
ATOM   1286  CB  MET A 160     -19.590  -7.816  44.248  1.00 73.88           C  
ATOM   1287  O   MET A 160     -22.589  -8.263  45.340  1.00 73.88           O  
ATOM   1288  CG  MET A 160     -18.203  -8.444  44.411  1.00 73.88           C  
ATOM   1289  SD  MET A 160     -16.930  -7.313  45.052  1.00 73.88           S  
ATOM   1290  CE  MET A 160     -16.799  -6.127  43.690  1.00 73.88           C  
ATOM   1291  N   GLN A 161     -22.660  -7.631  43.194  1.00 75.81           N  
ATOM   1292  CA  GLN A 161     -24.023  -7.103  43.280  1.00 75.81           C  
ATOM   1293  C   GLN A 161     -25.071  -8.209  43.451  1.00 75.81           C  
ATOM   1294  CB  GLN A 161     -24.353  -6.270  42.036  1.00 75.81           C  
ATOM   1295  O   GLN A 161     -26.033  -7.999  44.187  1.00 75.81           O  
ATOM   1296  CG  GLN A 161     -23.702  -4.881  42.059  1.00 75.81           C  
ATOM   1297  CD  GLN A 161     -24.086  -4.042  40.843  1.00 75.81           C  
ATOM   1298  NE2 GLN A 161     -23.578  -2.834  40.742  1.00 75.81           N  
ATOM   1299  OE1 GLN A 161     -24.888  -4.415  39.996  1.00 75.81           O  
ATOM   1300  N   MET A 162     -24.901  -9.362  42.793  1.00 76.56           N  
ATOM   1301  CA  MET A 162     -25.788 -10.516  42.978  1.00 76.56           C  
ATOM   1302  C   MET A 162     -25.660 -11.080  44.397  1.00 76.56           C  
ATOM   1303  CB  MET A 162     -25.527 -11.593  41.914  1.00 76.56           C  
ATOM   1304  O   MET A 162     -26.668 -11.195  45.090  1.00 76.56           O  
ATOM   1305  CG  MET A 162     -26.042 -11.156  40.536  1.00 76.56           C  
ATOM   1306  SD  MET A 162     -25.968 -12.417  39.229  1.00 76.56           S  
ATOM   1307  CE  MET A 162     -24.178 -12.641  39.066  1.00 76.56           C  
ATOM   1308  N   GLU A 163     -24.438 -11.297  44.888  1.00 82.25           N  
ATOM   1309  CA  GLU A 163     -24.200 -11.779  46.259  1.00 82.25           C  
ATOM   1310  C   GLU A 163     -24.740 -10.805  47.321  1.00 82.25           C  
ATOM   1311  CB  GLU A 163     -22.692 -11.983  46.475  1.00 82.25           C  
ATOM   1312  O   GLU A 163     -25.378 -11.219  48.289  1.00 82.25           O  
ATOM   1313  CG  GLU A 163     -22.133 -13.169  45.675  1.00 82.25           C  
ATOM   1314  CD  GLU A 163     -20.610 -13.294  45.821  1.00 82.25           C  
ATOM   1315  OE1 GLU A 163     -20.111 -14.432  45.948  1.00 82.25           O  
ATOM   1316  OE2 GLU A 163     -19.908 -12.262  45.700  1.00 82.25           O  
ATOM   1317  N   ALA A 164     -24.556  -9.494  47.125  1.00 77.12           N  
ATOM   1318  CA  ALA A 164     -25.109  -8.480  48.023  1.00 77.12           C  
ATOM   1319  C   ALA A 164     -26.647  -8.451  48.004  1.00 77.12           C  
ATOM   1320  CB  ALA A 164     -24.523  -7.115  47.644  1.00 77.12           C  
ATOM   1321  O   ALA A 164     -27.270  -8.184  49.033  1.00 77.12           O  
ATOM   1322  N   SER A 165     -27.269  -8.730  46.851  1.00 74.56           N  
ATOM   1323  CA  SER A 165     -28.730  -8.819  46.746  1.00 74.56           C  
ATOM   1324  C   SER A 165     -29.300 -10.061  47.435  1.00 74.56           C  
ATOM   1325  CB  SER A 165     -29.187  -8.711  45.287  1.00 74.56           C  
ATOM   1326  O   SER A 165     -30.382  -9.985  48.015  1.00 74.56           O  
ATOM   1327  OG  SER A 165     -28.876  -9.831  44.483  1.00 74.56           O  
ATOM   1328  N   GLU A 166     -28.556 -11.170  47.445  1.00 80.50           N  
ATOM   1329  CA  GLU A 166     -28.935 -12.394  48.159  1.00 80.50           C  
ATOM   1330  C   GLU A 166     -28.763 -12.252  49.679  1.00 80.50           C  
ATOM   1331  CB  GLU A 166     -28.108 -13.577  47.628  1.00 80.50           C  
ATOM   1332  O   GLU A 166     -29.590 -12.745  50.446  1.00 80.50           O  
ATOM   1333  CG  GLU A 166     -28.525 -13.982  46.203  1.00 80.50           C  
ATOM   1334  CD  GLU A 166     -27.727 -15.172  45.643  1.00 80.50           C  
ATOM   1335  OE1 GLU A 166     -28.072 -15.608  44.520  1.00 80.50           O  
ATOM   1336  OE2 GLU A 166     -26.801 -15.658  46.331  1.00 80.50           O  
ATOM   1337  N   ALA A 167     -27.732 -11.529  50.131  1.00 79.19           N  
ATOM   1338  CA  ALA A 167     -27.445 -11.353  51.554  1.00 79.19           C  
ATOM   1339  C   ALA A 167     -28.456 -10.455  52.301  1.00 79.19           C  
ATOM   1340  CB  ALA A 167     -26.013 -10.820  51.682  1.00 79.19           C  
ATOM   1341  O   ALA A 167     -28.653 -10.634  53.502  1.00 79.19           O  
ATOM   1342  N   ASN A 168     -29.120  -9.514  51.618  1.00 72.06           N  
ATOM   1343  CA  ASN A 168     -29.987  -8.496  52.240  1.00 72.06           C  
ATOM   1344  C   ASN A 168     -31.493  -8.841  52.259  1.00 72.06           C  
ATOM   1345  CB  ASN A 168     -29.682  -7.125  51.604  1.00 72.06           C  
ATOM   1346  O   ASN A 168     -32.328  -7.957  52.453  1.00 72.06           O  
ATOM   1347  CG  ASN A 168     -28.427  -6.468  52.152  1.00 72.06           C  
ATOM   1348  ND2 ASN A 168     -28.002  -5.385  51.547  1.00 72.06           N  
ATOM   1349  OD1 ASN A 168     -27.827  -6.866  53.135  1.00 72.06           O  
ATOM   1350  N   GLY A 169     -31.861 -10.115  52.098  1.00 63.34           N  
ATOM   1351  CA  GLY A 169     -33.246 -10.578  51.913  1.00 63.34           C  
ATOM   1352  C   GLY A 169     -34.261 -10.367  53.057  1.00 63.34           C  
ATOM   1353  O   GLY A 169     -35.323 -10.984  53.006  1.00 63.34           O  
ATOM   1354  N   SER A 170     -33.999  -9.540  54.079  1.00 64.00           N  
ATOM   1355  CA  SER A 170     -34.957  -9.269  55.171  1.00 64.00           C  
ATOM   1356  C   SER A 170     -35.664  -7.907  55.113  1.00 64.00           C  
ATOM   1357  CB  SER A 170     -34.322  -9.514  56.544  1.00 64.00           C  
ATOM   1358  O   SER A 170     -36.712  -7.776  55.739  1.00 64.00           O  
ATOM   1359  OG  SER A 170     -33.220  -8.664  56.789  1.00 64.00           O  
ATOM   1360  N   ASP A 171     -35.183  -6.931  54.329  1.00 68.12           N  
ATOM   1361  CA  ASP A 171     -35.749  -5.567  54.286  1.00 68.12           C  
ATOM   1362  C   ASP A 171     -36.250  -5.180  52.881  1.00 68.12           C  
ATOM   1363  CB  ASP A 171     -34.763  -4.548  54.884  1.00 68.12           C  
ATOM   1364  O   ASP A 171     -35.698  -4.326  52.180  1.00 68.12           O  
ATOM   1365  CG  ASP A 171     -34.613  -4.685  56.406  1.00 68.12           C  
ATOM   1366  OD1 ASP A 171     -35.623  -5.000  57.074  1.00 68.12           O  
ATOM   1367  OD2 ASP A 171     -33.491  -4.455  56.901  1.00 68.12           O  
ATOM   1368  N   ALA A 172     -37.361  -5.801  52.475  1.00 66.56           N  
ATOM   1369  CA  ALA A 172     -37.938  -5.702  51.129  1.00 66.56           C  
ATOM   1370  C   ALA A 172     -38.230  -4.264  50.636  1.00 66.56           C  
ATOM   1371  CB  ALA A 172     -39.218  -6.550  51.122  1.00 66.56           C  
ATOM   1372  O   ALA A 172     -38.227  -4.012  49.432  1.00 66.56           O  
ATOM   1373  N   GLN A 173     -38.468  -3.297  51.532  1.00 67.06           N  
ATOM   1374  CA  GLN A 173     -38.741  -1.903  51.142  1.00 67.06           C  
ATOM   1375  C   GLN A 173     -37.476  -1.089  50.855  1.00 67.06           C  
ATOM   1376  CB  GLN A 173     -39.590  -1.203  52.211  1.00 67.06           C  
ATOM   1377  O   GLN A 173     -37.469  -0.281  49.925  1.00 67.06           O  
ATOM   1378  CG  GLN A 173     -41.081  -1.502  52.017  1.00 67.06           C  
ATOM   1379  CD  GLN A 173     -41.960  -0.697  52.968  1.00 67.06           C  
ATOM   1380  NE2 GLN A 173     -43.146  -0.308  52.553  1.00 67.06           N  
ATOM   1381  OE1 GLN A 173     -41.617  -0.398  54.097  1.00 67.06           O  
ATOM   1382  N   GLN A 174     -36.399  -1.309  51.612  1.00 67.19           N  
ATOM   1383  CA  GLN A 174     -35.129  -0.623  51.368  1.00 67.19           C  
ATOM   1384  C   GLN A 174     -34.447  -1.206  50.123  1.00 67.19           C  
ATOM   1385  CB  GLN A 174     -34.273  -0.705  52.641  1.00 67.19           C  
ATOM   1386  O   GLN A 174     -33.892  -0.466  49.308  1.00 67.19           O  
ATOM   1387  CG  GLN A 174     -33.390   0.538  52.809  1.00 67.19           C  
ATOM   1388  CD  GLN A 174     -32.729   0.613  54.184  1.00 67.19           C  
ATOM   1389  NE2 GLN A 174     -32.122   1.724  54.533  1.00 67.19           N  
ATOM   1390  OE1 GLN A 174     -32.748  -0.299  54.984  1.00 67.19           O  
ATOM   1391  N   GLN A 175     -34.631  -2.512  49.908  1.00 67.50           N  
ATOM   1392  CA  GLN A 175     -34.196  -3.222  48.713  1.00 67.50           C  
ATOM   1393  C   GLN A 175     -34.878  -2.689  47.443  1.00 67.50           C  
ATOM   1394  CB  GLN A 175     -34.429  -4.720  48.952  1.00 67.50           C  
ATOM   1395  O   GLN A 175     -34.192  -2.462  46.458  1.00 67.50           O  
ATOM   1396  CG  GLN A 175     -33.607  -5.619  48.018  1.00 67.50           C  
ATOM   1397  CD  GLN A 175     -33.464  -7.045  48.557  1.00 67.50           C  
ATOM   1398  NE2 GLN A 175     -32.569  -7.822  47.988  1.00 67.50           N  
ATOM   1399  OE1 GLN A 175     -34.128  -7.469  49.489  1.00 67.50           O  
ATOM   1400  N   GLN A 176     -36.173  -2.350  47.468  1.00 71.44           N  
ATOM   1401  CA  GLN A 176     -36.874  -1.835  46.280  1.00 71.44           C  
ATOM   1402  C   GLN A 176     -36.432  -0.414  45.865  1.00 71.44           C  
ATOM   1403  CB  GLN A 176     -38.386  -1.901  46.547  1.00 71.44           C  
ATOM   1404  O   GLN A 176     -36.400  -0.081  44.676  1.00 71.44           O  
ATOM   1405  CG  GLN A 176     -39.191  -1.958  45.244  1.00 71.44           C  
ATOM   1406  CD  GLN A 176     -40.690  -2.120  45.483  1.00 71.44           C  
ATOM   1407  NE2 GLN A 176     -41.414  -2.673  44.537  1.00 71.44           N  
ATOM   1408  OE1 GLN A 176     -41.256  -1.728  46.490  1.00 71.44           O  
ATOM   1409  N   GLN A 177     -36.068   0.441  46.828  1.00 70.69           N  
ATOM   1410  CA  GLN A 177     -35.529   1.780  46.548  1.00 70.69           C  
ATOM   1411  C   GLN A 177     -34.069   1.720  46.084  1.00 70.69           C  
ATOM   1412  CB  GLN A 177     -35.699   2.681  47.786  1.00 70.69           C  
ATOM   1413  O   GLN A 177     -33.686   2.438  45.156  1.00 70.69           O  
ATOM   1414  CG  GLN A 177     -36.669   3.835  47.493  1.00 70.69           C  
ATOM   1415  CD  GLN A 177     -37.023   4.656  48.730  1.00 70.69           C  
ATOM   1416  NE2 GLN A 177     -37.655   5.797  48.567  1.00 70.69           N  
ATOM   1417  OE1 GLN A 177     -36.761   4.303  49.864  1.00 70.69           O  
ATOM   1418  N   GLN A 178     -33.278   0.822  46.676  1.00 68.69           N  
ATOM   1419  CA  GLN A 178     -31.900   0.575  46.265  1.00 68.69           C  
ATOM   1420  C   GLN A 178     -31.834  -0.129  44.902  1.00 68.69           C  
ATOM   1421  CB  GLN A 178     -31.199  -0.198  47.388  1.00 68.69           C  
ATOM   1422  O   GLN A 178     -30.976   0.208  44.095  1.00 68.69           O  
ATOM   1423  CG  GLN A 178     -29.669  -0.128  47.291  1.00 68.69           C  
ATOM   1424  CD  GLN A 178     -28.982  -0.620  48.564  1.00 68.69           C  
ATOM   1425  NE2 GLN A 178     -27.673  -0.545  48.639  1.00 68.69           N  
ATOM   1426  OE1 GLN A 178     -29.588  -1.066  49.521  1.00 68.69           O  
ATOM   1427  N   GLU A 179     -32.783  -1.013  44.587  1.00 69.50           N  
ATOM   1428  CA  GLU A 179     -32.941  -1.624  43.265  1.00 69.50           C  
ATOM   1429  C   GLU A 179     -33.368  -0.615  42.205  1.00 69.50           C  
ATOM   1430  CB  GLU A 179     -33.967  -2.762  43.293  1.00 69.50           C  
ATOM   1431  O   GLU A 179     -32.892  -0.718  41.083  1.00 69.50           O  
ATOM   1432  CG  GLU A 179     -33.357  -4.073  43.806  1.00 69.50           C  
ATOM   1433  CD  GLU A 179     -34.368  -5.227  43.818  1.00 69.50           C  
ATOM   1434  OE1 GLU A 179     -33.906  -6.358  44.081  1.00 69.50           O  
ATOM   1435  OE2 GLU A 179     -35.565  -4.987  43.525  1.00 69.50           O  
ATOM   1436  N   ARG A 180     -34.198   0.389  42.526  1.00 73.25           N  
ATOM   1437  CA  ARG A 180     -34.514   1.470  41.574  1.00 73.25           C  
ATOM   1438  C   ARG A 180     -33.297   2.340  41.264  1.00 73.25           C  
ATOM   1439  CB  ARG A 180     -35.695   2.321  42.066  1.00 73.25           C  
ATOM   1440  O   ARG A 180     -33.021   2.576  40.092  1.00 73.25           O  
ATOM   1441  CG  ARG A 180     -36.977   1.957  41.310  1.00 73.25           C  
ATOM   1442  CD  ARG A 180     -38.119   2.872  41.754  1.00 73.25           C  
ATOM   1443  NE  ARG A 180     -39.359   2.581  41.012  1.00 73.25           N  
ATOM   1444  NH1 ARG A 180     -40.777   3.805  42.333  1.00 73.25           N  
ATOM   1445  NH2 ARG A 180     -41.592   2.686  40.582  1.00 73.25           N  
ATOM   1446  CZ  ARG A 180     -40.566   3.024  41.311  1.00 73.25           C  
ATOM   1447  N   GLY A 181     -32.546   2.751  42.287  1.00 68.12           N  
ATOM   1448  CA  GLY A 181     -31.308   3.516  42.092  1.00 68.12           C  
ATOM   1449  C   GLY A 181     -30.208   2.700  41.399  1.00 68.12           C  
ATOM   1450  O   GLY A 181     -29.505   3.207  40.529  1.00 68.12           O  
ATOM   1451  N   ALA A 182     -30.093   1.408  41.721  1.00 61.84           N  
ATOM   1452  CA  ALA A 182     -29.164   0.498  41.059  1.00 61.84           C  
ATOM   1453  C   ALA A 182     -29.615   0.137  39.636  1.00 61.84           C  
ATOM   1454  CB  ALA A 182     -28.975  -0.756  41.920  1.00 61.84           C  
ATOM   1455  O   ALA A 182     -28.763  -0.044  38.778  1.00 61.84           O  
ATOM   1456  N   ALA A 183     -30.918   0.056  39.350  1.00 61.41           N  
ATOM   1457  CA  ALA A 183     -31.443  -0.179  38.005  1.00 61.41           C  
ATOM   1458  C   ALA A 183     -31.169   1.006  37.068  1.00 61.41           C  
ATOM   1459  CB  ALA A 183     -32.940  -0.500  38.070  1.00 61.41           C  
ATOM   1460  O   ALA A 183     -30.868   0.779  35.899  1.00 61.41           O  
ATOM   1461  N   GLU A 184     -31.197   2.241  37.580  1.00 61.81           N  
ATOM   1462  CA  GLU A 184     -30.765   3.424  36.823  1.00 61.81           C  
ATOM   1463  C   GLU A 184     -29.243   3.448  36.594  1.00 61.81           C  
ATOM   1464  CB  GLU A 184     -31.256   4.711  37.510  1.00 61.81           C  
ATOM   1465  O   GLU A 184     -28.801   3.849  35.521  1.00 61.81           O  
ATOM   1466  CG  GLU A 184     -32.741   4.979  37.204  1.00 61.81           C  
ATOM   1467  CD  GLU A 184     -33.282   6.279  37.827  1.00 61.81           C  
ATOM   1468  OE1 GLU A 184     -34.327   6.760  37.330  1.00 61.81           O  
ATOM   1469  OE2 GLU A 184     -32.692   6.766  38.819  1.00 61.81           O  
ATOM   1470  N   MET A 185     -28.427   2.942  37.531  1.00 52.03           N  
ATOM   1471  CA  MET A 185     -26.977   2.777  37.311  1.00 52.03           C  
ATOM   1472  C   MET A 185     -26.597   1.550  36.460  1.00 52.03           C  
ATOM   1473  CB  MET A 185     -26.231   2.675  38.643  1.00 52.03           C  
ATOM   1474  O   MET A 185     -25.522   1.526  35.867  1.00 52.03           O  
ATOM   1475  CG  MET A 185     -26.170   3.965  39.453  1.00 52.03           C  
ATOM   1476  SD  MET A 185     -24.984   3.740  40.804  1.00 52.03           S  
ATOM   1477  CE  MET A 185     -25.735   4.743  42.095  1.00 52.03           C  
ATOM   1478  N   ARG A 186     -27.448   0.518  36.387  1.00 52.97           N  
ATOM   1479  CA  ARG A 186     -27.200  -0.747  35.661  1.00 52.97           C  
ATOM   1480  C   ARG A 186     -27.277  -0.618  34.136  1.00 52.97           C  
ATOM   1481  CB  ARG A 186     -28.163  -1.844  36.165  1.00 52.97           C  
ATOM   1482  O   ARG A 186     -27.097  -1.618  33.448  1.00 52.97           O  
ATOM   1483  CG  ARG A 186     -27.620  -2.630  37.368  1.00 52.97           C  
ATOM   1484  CD  ARG A 186     -28.705  -3.584  37.887  1.00 52.97           C  
ATOM   1485  NE  ARG A 186     -28.270  -4.330  39.084  1.00 52.97           N  
ATOM   1486  NH1 ARG A 186     -30.270  -5.390  39.516  1.00 52.97           N  
ATOM   1487  NH2 ARG A 186     -28.547  -5.682  40.895  1.00 52.97           N  
ATOM   1488  CZ  ARG A 186     -29.029  -5.126  39.821  1.00 52.97           C  
ATOM   1489  N   GLN A 187     -27.551   0.570  33.600  1.00 52.50           N  
ATOM   1490  CA  GLN A 187     -27.746   0.764  32.162  1.00 52.50           C  
ATOM   1491  C   GLN A 187     -26.467   0.994  31.348  1.00 52.50           C  
ATOM   1492  CB  GLN A 187     -28.805   1.849  31.910  1.00 52.50           C  
ATOM   1493  O   GLN A 187     -26.557   1.107  30.127  1.00 52.50           O  
ATOM   1494  CG  GLN A 187     -30.069   1.206  31.328  1.00 52.50           C  
ATOM   1495  CD  GLN A 187     -31.145   2.218  30.959  1.00 52.50           C  
ATOM   1496  NE2 GLN A 187     -32.312   1.761  30.564  1.00 52.50           N  
ATOM   1497  OE1 GLN A 187     -30.987   3.424  31.000  1.00 52.50           O  
ATOM   1498  N   GLU A 188     -25.282   1.014  31.964  1.00 53.59           N  
ATOM   1499  CA  GLU A 188     -24.051   0.850  31.187  1.00 53.59           C  
ATOM   1500  C   GLU A 188     -23.880  -0.635  30.853  1.00 53.59           C  
ATOM   1501  CB  GLU A 188     -22.826   1.479  31.872  1.00 53.59           C  
ATOM   1502  O   GLU A 188     -23.296  -1.409  31.616  1.00 53.59           O  
ATOM   1503  CG  GLU A 188     -22.870   3.021  31.816  1.00 53.59           C  
ATOM   1504  CD  GLU A 188     -21.514   3.699  32.111  1.00 53.59           C  
ATOM   1505  OE1 GLU A 188     -21.362   4.899  31.767  1.00 53.59           O  
ATOM   1506  OE2 GLU A 188     -20.592   3.029  32.632  1.00 53.59           O  
ATOM   1507  N   GLU A 189     -24.450  -1.041  29.715  1.00 56.69           N  
ATOM   1508  CA  GLU A 189     -24.239  -2.377  29.170  1.00 56.69           C  
ATOM   1509  C   GLU A 189     -22.736  -2.657  29.064  1.00 56.69           C  
ATOM   1510  CB  GLU A 189     -24.890  -2.550  27.795  1.00 56.69           C  
ATOM   1511  O   GLU A 189     -21.968  -1.798  28.608  1.00 56.69           O  
ATOM   1512  CG  GLU A 189     -26.402  -2.809  27.886  1.00 56.69           C  
ATOM   1513  CD  GLU A 189     -27.021  -3.070  26.505  1.00 56.69           C  
ATOM   1514  OE1 GLU A 189     -28.151  -3.615  26.449  1.00 56.69           O  
ATOM   1515  OE2 GLU A 189     -26.362  -2.719  25.502  1.00 56.69           O  
ATOM   1516  N   PRO A 190     -22.290  -3.843  29.509  1.00 59.97           N  
ATOM   1517  CA  PRO A 190     -20.890  -4.183  29.436  1.00 59.97           C  
ATOM   1518  C   PRO A 190     -20.407  -4.117  27.994  1.00 59.97           C  
ATOM   1519  CB  PRO A 190     -20.750  -5.569  30.075  1.00 59.97           C  
ATOM   1520  O   PRO A 190     -21.115  -4.531  27.073  1.00 59.97           O  
ATOM   1521  CG  PRO A 190     -22.145  -6.171  29.915  1.00 59.97           C  
ATOM   1522  CD  PRO A 190     -23.064  -4.958  30.026  1.00 59.97           C  
ATOM   1523  N   LEU A 191     -19.199  -3.578  27.801  1.00 57.94           N  
ATOM   1524  CA  LEU A 191     -18.601  -3.514  26.473  1.00 57.94           C  
ATOM   1525  C   LEU A 191     -18.553  -4.940  25.920  1.00 57.94           C  
ATOM   1526  CB  LEU A 191     -17.189  -2.888  26.523  1.00 57.94           C  
ATOM   1527  O   LEU A 191     -17.951  -5.816  26.543  1.00 57.94           O  
ATOM   1528  CG  LEU A 191     -16.994  -1.798  25.453  1.00 57.94           C  
ATOM   1529  CD1 LEU A 191     -17.307  -0.419  26.037  1.00 57.94           C  
ATOM   1530  CD2 LEU A 191     -15.557  -1.784  24.929  1.00 57.94           C  
ATOM   1531  N   ASP A 192     -19.193  -5.168  24.773  1.00 64.19           N  
ATOM   1532  CA  ASP A 192     -19.297  -6.509  24.205  1.00 64.19           C  
ATOM   1533  C   ASP A 192     -17.877  -7.099  24.035  1.00 64.19           C  
ATOM   1534  CB  ASP A 192     -20.098  -6.453  22.893  1.00 64.19           C  
ATOM   1535  O   ASP A 192     -17.044  -6.506  23.331  1.00 64.19           O  
ATOM   1536  CG  ASP A 192     -20.328  -7.814  22.218  1.00 64.19           C  
ATOM   1537  OD1 ASP A 192     -19.652  -8.800  22.596  1.00 64.19           O  
ATOM   1538  OD2 ASP A 192     -21.120  -7.843  21.253  1.00 64.19           O  
ATOM   1539  N   PRO A 193     -17.553  -8.242  24.674  1.00 65.94           N  
ATOM   1540  CA  PRO A 193     -16.235  -8.869  24.577  1.00 65.94           C  
ATOM   1541  C   PRO A 193     -15.825  -9.152  23.124  1.00 65.94           C  
ATOM   1542  CB  PRO A 193     -16.336 -10.155  25.408  1.00 65.94           C  
ATOM   1543  O   PRO A 193     -14.632  -9.204  22.809  1.00 65.94           O  
ATOM   1544  CG  PRO A 193     -17.834 -10.444  25.488  1.00 65.94           C  
ATOM   1545  CD  PRO A 193     -18.444  -9.051  25.493  1.00 65.94           C  
ATOM   1546  N   PHE A 194     -16.791  -9.266  22.212  1.00 63.69           N  
ATOM   1547  CA  PHE A 194     -16.533  -9.391  20.787  1.00 63.69           C  
ATOM   1548  C   PHE A 194     -15.919  -8.119  20.175  1.00 63.69           C  
ATOM   1549  CB  PHE A 194     -17.853  -9.758  20.115  1.00 63.69           C  
ATOM   1550  O   PHE A 194     -14.980  -8.202  19.380  1.00 63.69           O  
ATOM   1551  CG  PHE A 194     -17.673 -10.207  18.689  1.00 63.69           C  
ATOM   1552  CD1 PHE A 194     -17.918  -9.312  17.640  1.00 63.69           C  
ATOM   1553  CD2 PHE A 194     -17.260 -11.520  18.414  1.00 63.69           C  
ATOM   1554  CE1 PHE A 194     -17.781  -9.731  16.309  1.00 63.69           C  
ATOM   1555  CE2 PHE A 194     -17.125 -11.946  17.083  1.00 63.69           C  
ATOM   1556  CZ  PHE A 194     -17.402 -11.057  16.032  1.00 63.69           C  
ATOM   1557  N   VAL A 195     -16.379  -6.932  20.586  1.00 65.94           N  
ATOM   1558  CA  VAL A 195     -15.810  -5.634  20.172  1.00 65.94           C  
ATOM   1559  C   VAL A 195     -14.381  -5.488  20.691  1.00 65.94           C  
ATOM   1560  CB  VAL A 195     -16.684  -4.466  20.669  1.00 65.94           C  
ATOM   1561  O   VAL A 195     -13.495  -5.018  19.974  1.00 65.94           O  
ATOM   1562  CG1 VAL A 195     -16.098  -3.097  20.297  1.00 65.94           C  
ATOM   1563  CG2 VAL A 195     -18.080  -4.547  20.051  1.00 65.94           C  
ATOM   1564  N   VAL A 196     -14.126  -5.957  21.913  1.00 67.62           N  
ATOM   1565  CA  VAL A 196     -12.780  -5.988  22.499  1.00 67.62           C  
ATOM   1566  C   VAL A 196     -11.837  -6.875  21.686  1.00 67.62           C  
ATOM   1567  CB  VAL A 196     -12.846  -6.460  23.962  1.00 67.62           C  
ATOM   1568  O   VAL A 196     -10.753  -6.436  21.290  1.00 67.62           O  
ATOM   1569  CG1 VAL A 196     -11.442  -6.684  24.536  1.00 67.62           C  
ATOM   1570  CG2 VAL A 196     -13.641  -5.455  24.803  1.00 67.62           C  
ATOM   1571  N   PHE A 197     -12.262  -8.106  21.391  1.00 69.50           N  
ATOM   1572  CA  PHE A 197     -11.500  -9.046  20.567  1.00 69.50           C  
ATOM   1573  C   PHE A 197     -11.187  -8.469  19.180  1.00 69.50           C  
ATOM   1574  CB  PHE A 197     -12.310 -10.342  20.446  1.00 69.50           C  
ATOM   1575  O   PHE A 197     -10.089  -8.633  18.645  1.00 69.50           O  
ATOM   1576  CG  PHE A 197     -11.658 -11.361  19.538  1.00 69.50           C  
ATOM   1577  CD1 PHE A 197     -12.118 -11.533  18.218  1.00 69.50           C  
ATOM   1578  CD2 PHE A 197     -10.561 -12.109  20.003  1.00 69.50           C  
ATOM   1579  CE1 PHE A 197     -11.484 -12.457  17.369  1.00 69.50           C  
ATOM   1580  CE2 PHE A 197      -9.929 -13.034  19.154  1.00 69.50           C  
ATOM   1581  CZ  PHE A 197     -10.392 -13.209  17.837  1.00 69.50           C  
ATOM   1582  N   LEU A 198     -12.134  -7.723  18.624  1.00 68.38           N  
ATOM   1583  CA  LEU A 198     -12.005  -7.029  17.356  1.00 68.38           C  
ATOM   1584  C   LEU A 198     -10.905  -5.979  17.335  1.00 68.38           C  
ATOM   1585  CB  LEU A 198     -13.350  -6.359  17.078  1.00 68.38           C  
ATOM   1586  O   LEU A 198     -10.007  -6.050  16.490  1.00 68.38           O  
ATOM   1587  CG  LEU A 198     -14.116  -7.153  16.049  1.00 68.38           C  
ATOM   1588  CD1 LEU A 198     -15.550  -6.628  16.010  1.00 68.38           C  
ATOM   1589  CD2 LEU A 198     -13.351  -6.992  14.726  1.00 68.38           C  
ATOM   1590  N   PHE A 199     -10.959  -5.030  18.269  1.00 70.00           N  
ATOM   1591  CA  PHE A 199      -9.934  -4.000  18.393  1.00 70.00           C  
ATOM   1592  C   PHE A 199      -8.563  -4.624  18.644  1.00 70.00           C  
ATOM   1593  CB  PHE A 199     -10.309  -3.018  19.508  1.00 70.00           C  
ATOM   1594  O   PHE A 199      -7.580  -4.201  18.034  1.00 70.00           O  
ATOM   1595  CG  PHE A 199     -11.175  -1.879  19.015  1.00 70.00           C  
ATOM   1596  CD1 PHE A 199     -10.586  -0.822  18.294  1.00 70.00           C  
ATOM   1597  CD2 PHE A 199     -12.557  -1.863  19.268  1.00 70.00           C  
ATOM   1598  CE1 PHE A 199     -11.376   0.244  17.830  1.00 70.00           C  
ATOM   1599  CE2 PHE A 199     -13.350  -0.801  18.799  1.00 70.00           C  
ATOM   1600  CZ  PHE A 199     -12.759   0.253  18.082  1.00 70.00           C  
ATOM   1601  N   PHE A 200      -8.502  -5.682  19.456  1.00 74.62           N  
ATOM   1602  CA  PHE A 200      -7.273  -6.439  19.656  1.00 74.62           C  
ATOM   1603  C   PHE A 200      -6.749  -7.046  18.351  1.00 74.62           C  
ATOM   1604  CB  PHE A 200      -7.499  -7.533  20.702  1.00 74.62           C  
ATOM   1605  O   PHE A 200      -5.588  -6.831  18.001  1.00 74.62           O  
ATOM   1606  CG  PHE A 200      -6.323  -8.481  20.812  1.00 74.62           C  
ATOM   1607  CD1 PHE A 200      -6.472  -9.857  20.570  1.00 74.62           C  
ATOM   1608  CD2 PHE A 200      -5.052  -7.969  21.114  1.00 74.62           C  
ATOM   1609  CE1 PHE A 200      -5.365 -10.715  20.706  1.00 74.62           C  
ATOM   1610  CE2 PHE A 200      -3.958  -8.825  21.302  1.00 74.62           C  
ATOM   1611  CZ  PHE A 200      -4.117 -10.205  21.103  1.00 74.62           C  
ATOM   1612  N   SER A 201      -7.596  -7.757  17.603  1.00 69.62           N  
ATOM   1613  CA  SER A 201      -7.200  -8.410  16.353  1.00 69.62           C  
ATOM   1614  C   SER A 201      -6.689  -7.400  15.319  1.00 69.62           C  
ATOM   1615  CB  SER A 201      -8.353  -9.256  15.799  1.00 69.62           C  
ATOM   1616  O   SER A 201      -5.648  -7.634  14.707  1.00 69.62           O  
ATOM   1617  OG  SER A 201      -9.386  -8.458  15.259  1.00 69.62           O  
ATOM   1618  N   ALA A 202      -7.345  -6.240  15.193  1.00 69.81           N  
ATOM   1619  CA  ALA A 202      -6.943  -5.154  14.299  1.00 69.81           C  
ATOM   1620  C   ALA A 202      -5.648  -4.455  14.762  1.00 69.81           C  
ATOM   1621  CB  ALA A 202      -8.109  -4.165  14.207  1.00 69.81           C  
ATOM   1622  O   ALA A 202      -4.776  -4.125  13.958  1.00 69.81           O  
ATOM   1623  N   SER A 203      -5.475  -4.266  16.067  1.00 74.88           N  
ATOM   1624  CA  SER A 203      -4.262  -3.682  16.641  1.00 74.88           C  
ATOM   1625  C   SER A 203      -3.051  -4.605  16.468  1.00 74.88           C  
ATOM   1626  CB  SER A 203      -4.533  -3.420  18.118  1.00 74.88           C  
ATOM   1627  O   SER A 203      -1.975  -4.181  16.027  1.00 74.88           O  
ATOM   1628  OG  SER A 203      -3.424  -2.811  18.724  1.00 74.88           O  
ATOM   1629  N   LEU A 204      -3.230  -5.894  16.769  1.00 75.50           N  
ATOM   1630  CA  LEU A 204      -2.216  -6.929  16.587  1.00 75.50           C  
ATOM   1631  C   LEU A 204      -1.856  -7.068  15.108  1.00 75.50           C  
ATOM   1632  CB  LEU A 204      -2.762  -8.248  17.161  1.00 75.50           C  
ATOM   1633  O   LEU A 204      -0.678  -7.116  14.758  1.00 75.50           O  
ATOM   1634  CG  LEU A 204      -1.756  -9.411  17.108  1.00 75.50           C  
ATOM   1635  CD1 LEU A 204      -0.572  -9.179  18.051  1.00 75.50           C  
ATOM   1636  CD2 LEU A 204      -2.449 -10.712  17.503  1.00 75.50           C  
ATOM   1637  N   ALA A 205      -2.866  -7.051  14.241  1.00 69.94           N  
ATOM   1638  CA  ALA A 205      -2.721  -7.061  12.798  1.00 69.94           C  
ATOM   1639  C   ALA A 205      -1.766  -5.980  12.282  1.00 69.94           C  
ATOM   1640  CB  ALA A 205      -4.114  -6.831  12.200  1.00 69.94           C  
ATOM   1641  O   ALA A 205      -0.793  -6.271  11.575  1.00 69.94           O  
ATOM   1642  N   ILE A 206      -2.043  -4.728  12.644  1.00 74.19           N  
ATOM   1643  CA  ILE A 206      -1.250  -3.569  12.231  1.00 74.19           C  
ATOM   1644  C   ILE A 206       0.181  -3.710  12.753  1.00 74.19           C  
ATOM   1645  CB  ILE A 206      -1.937  -2.279  12.734  1.00 74.19           C  
ATOM   1646  O   ILE A 206       1.144  -3.524  12.005  1.00 74.19           O  
ATOM   1647  CG1 ILE A 206      -3.273  -2.075  11.982  1.00 74.19           C  
ATOM   1648  CG2 ILE A 206      -1.030  -1.047  12.542  1.00 74.19           C  
ATOM   1649  CD1 ILE A 206      -4.205  -1.059  12.655  1.00 74.19           C  
ATOM   1650  N   THR A 207       0.325  -4.111  14.014  1.00 78.31           N  
ATOM   1651  CA  THR A 207       1.617  -4.245  14.690  1.00 78.31           C  
ATOM   1652  C   THR A 207       2.487  -5.350  14.087  1.00 78.31           C  
ATOM   1653  CB  THR A 207       1.372  -4.480  16.182  1.00 78.31           C  
ATOM   1654  O   THR A 207       3.674  -5.132  13.813  1.00 78.31           O  
ATOM   1655  CG2 THR A 207       2.671  -4.612  16.959  1.00 78.31           C  
ATOM   1656  OG1 THR A 207       0.702  -3.360  16.694  1.00 78.31           O  
ATOM   1657  N   VAL A 208       1.911  -6.524  13.819  1.00 76.19           N  
ATOM   1658  CA  VAL A 208       2.603  -7.644  13.164  1.00 76.19           C  
ATOM   1659  C   VAL A 208       2.973  -7.265  11.736  1.00 76.19           C  
ATOM   1660  CB  VAL A 208       1.744  -8.924  13.196  1.00 76.19           C  
ATOM   1661  O   VAL A 208       4.126  -7.430  11.343  1.00 76.19           O  
ATOM   1662  CG1 VAL A 208       2.348 -10.050  12.342  1.00 76.19           C  
ATOM   1663  CG2 VAL A 208       1.632  -9.456  14.631  1.00 76.19           C  
ATOM   1664  N   SER A 209       2.043  -6.683  10.978  1.00 73.94           N  
ATOM   1665  CA  SER A 209       2.297  -6.265   9.596  1.00 73.94           C  
ATOM   1666  C   SER A 209       3.412  -5.228   9.505  1.00 73.94           C  
ATOM   1667  CB  SER A 209       1.035  -5.679   8.978  1.00 73.94           C  
ATOM   1668  O   SER A 209       4.303  -5.354   8.664  1.00 73.94           O  
ATOM   1669  OG  SER A 209       0.013  -6.642   8.957  1.00 73.94           O  
ATOM   1670  N   TYR A 210       3.416  -4.240  10.404  1.00 82.75           N  
ATOM   1671  CA  TYR A 210       4.494  -3.260  10.509  1.00 82.75           C  
ATOM   1672  C   TYR A 210       5.828  -3.920  10.873  1.00 82.75           C  
ATOM   1673  CB  TYR A 210       4.125  -2.200  11.551  1.00 82.75           C  
ATOM   1674  O   TYR A 210       6.850  -3.632  10.254  1.00 82.75           O  
ATOM   1675  CG  TYR A 210       5.196  -1.140  11.688  1.00 82.75           C  
ATOM   1676  CD1 TYR A 210       6.177  -1.237  12.696  1.00 82.75           C  
ATOM   1677  CD2 TYR A 210       5.237  -0.080  10.765  1.00 82.75           C  
ATOM   1678  CE1 TYR A 210       7.195  -0.267  12.785  1.00 82.75           C  
ATOM   1679  CE2 TYR A 210       6.250   0.889  10.852  1.00 82.75           C  
ATOM   1680  OH  TYR A 210       8.213   1.731  11.947  1.00 82.75           O  
ATOM   1681  CZ  TYR A 210       7.232   0.797  11.862  1.00 82.75           C  
ATOM   1682  N   THR A 211       5.823  -4.850  11.831  1.00 80.62           N  
ATOM   1683  CA  THR A 211       7.023  -5.590  12.246  1.00 80.62           C  
ATOM   1684  C   THR A 211       7.612  -6.392  11.084  1.00 80.62           C  
ATOM   1685  CB  THR A 211       6.700  -6.529  13.418  1.00 80.62           C  
ATOM   1686  O   THR A 211       8.810  -6.305  10.806  1.00 80.62           O  
ATOM   1687  CG2 THR A 211       7.921  -7.347  13.843  1.00 80.62           C  
ATOM   1688  OG1 THR A 211       6.251  -5.790  14.535  1.00 80.62           O  
ATOM   1689  N   VAL A 212       6.772  -7.138  10.363  1.00 77.44           N  
ATOM   1690  CA  VAL A 212       7.183  -7.912   9.188  1.00 77.44           C  
ATOM   1691  C   VAL A 212       7.712  -6.984   8.103  1.00 77.44           C  
ATOM   1692  CB  VAL A 212       6.011  -8.752   8.650  1.00 77.44           C  
ATOM   1693  O   VAL A 212       8.792  -7.234   7.563  1.00 77.44           O  
ATOM   1694  CG1 VAL A 212       6.381  -9.443   7.335  1.00 77.44           C  
ATOM   1695  CG2 VAL A 212       5.628  -9.863   9.634  1.00 77.44           C  
ATOM   1696  N   LEU A 213       6.992  -5.897   7.813  1.00 78.25           N  
ATOM   1697  CA  LEU A 213       7.422  -4.903   6.839  1.00 78.25           C  
ATOM   1698  C   LEU A 213       8.784  -4.336   7.214  1.00 78.25           C  
ATOM   1699  CB  LEU A 213       6.371  -3.793   6.734  1.00 78.25           C  
ATOM   1700  O   LEU A 213       9.656  -4.292   6.361  1.00 78.25           O  
ATOM   1701  CG  LEU A 213       6.724  -2.716   5.693  1.00 78.25           C  
ATOM   1702  CD1 LEU A 213       6.706  -3.265   4.265  1.00 78.25           C  
ATOM   1703  CD2 LEU A 213       5.680  -1.618   5.795  1.00 78.25           C  
ATOM   1704  N   ARG A 214       9.004  -3.985   8.481  1.00 80.94           N  
ATOM   1705  CA  ARG A 214      10.284  -3.480   8.978  1.00 80.94           C  
ATOM   1706  C   ARG A 214      11.407  -4.499   8.804  1.00 80.94           C  
ATOM   1707  CB  ARG A 214      10.111  -3.079  10.449  1.00 80.94           C  
ATOM   1708  O   ARG A 214      12.473  -4.136   8.317  1.00 80.94           O  
ATOM   1709  CG  ARG A 214      11.380  -2.419  10.989  1.00 80.94           C  
ATOM   1710  CD  ARG A 214      11.311  -2.264  12.505  1.00 80.94           C  
ATOM   1711  NE  ARG A 214      12.606  -1.774  12.992  1.00 80.94           N  
ATOM   1712  NH1 ARG A 214      12.434  -2.412  15.196  1.00 80.94           N  
ATOM   1713  NH2 ARG A 214      14.282  -1.417  14.452  1.00 80.94           N  
ATOM   1714  CZ  ARG A 214      13.089  -1.873  14.212  1.00 80.94           C  
ATOM   1715  N   ILE A 215      11.192  -5.764   9.166  1.00 79.31           N  
ATOM   1716  CA  ILE A 215      12.205  -6.823   9.006  1.00 79.31           C  
ATOM   1717  C   ILE A 215      12.555  -7.005   7.525  1.00 79.31           C  
ATOM   1718  CB  ILE A 215      11.712  -8.145   9.638  1.00 79.31           C  
ATOM   1719  O   ILE A 215      13.732  -7.101   7.167  1.00 79.31           O  
ATOM   1720  CG1 ILE A 215      11.641  -8.010  11.177  1.00 79.31           C  
ATOM   1721  CG2 ILE A 215      12.639  -9.323   9.262  1.00 79.31           C  
ATOM   1722  CD1 ILE A 215      10.852  -9.137  11.855  1.00 79.31           C  
ATOM   1723  N   GLN A 216      11.545  -7.031   6.652  1.00 76.81           N  
ATOM   1724  CA  GLN A 216      11.751  -7.132   5.207  1.00 76.81           C  
ATOM   1725  C   GLN A 216      12.436  -5.880   4.656  1.00 76.81           C  
ATOM   1726  CB  GLN A 216      10.411  -7.365   4.497  1.00 76.81           C  
ATOM   1727  O   GLN A 216      13.341  -5.994   3.833  1.00 76.81           O  
ATOM   1728  CG  GLN A 216       9.788  -8.732   4.818  1.00 76.81           C  
ATOM   1729  CD  GLN A 216      10.542  -9.938   4.260  1.00 76.81           C  
ATOM   1730  NE2 GLN A 216      10.235 -11.113   4.766  1.00 76.81           N  
ATOM   1731  OE1 GLN A 216      11.399  -9.882   3.379  1.00 76.81           O  
ATOM   1732  N   TRP A 217      12.065  -4.701   5.150  1.00 78.44           N  
ATOM   1733  CA  TRP A 217      12.665  -3.424   4.783  1.00 78.44           C  
ATOM   1734  C   TRP A 217      14.126  -3.347   5.202  1.00 78.44           C  
ATOM   1735  CB  TRP A 217      11.889  -2.276   5.428  1.00 78.44           C  
ATOM   1736  O   TRP A 217      14.965  -2.900   4.436  1.00 78.44           O  
ATOM   1737  CG  TRP A 217      12.117  -0.979   4.746  1.00 78.44           C  
ATOM   1738  CD1 TRP A 217      12.971   0.005   5.101  1.00 78.44           C  
ATOM   1739  CD2 TRP A 217      11.463  -0.533   3.532  1.00 78.44           C  
ATOM   1740  CE2 TRP A 217      11.941   0.765   3.204  1.00 78.44           C  
ATOM   1741  CE3 TRP A 217      10.519  -1.122   2.673  1.00 78.44           C  
ATOM   1742  NE1 TRP A 217      12.858   1.041   4.195  1.00 78.44           N  
ATOM   1743  CH2 TRP A 217      10.539   0.853   1.236  1.00 78.44           C  
ATOM   1744  CZ2 TRP A 217      11.463   1.472   2.091  1.00 78.44           C  
ATOM   1745  CZ3 TRP A 217      10.095  -0.448   1.522  1.00 78.44           C  
ATOM   1746  N   TYR A 218      14.466  -3.855   6.381  1.00 78.38           N  
ATOM   1747  CA  TYR A 218      15.844  -3.918   6.841  1.00 78.38           C  
ATOM   1748  C   TYR A 218      16.684  -4.869   5.975  1.00 78.38           C  
ATOM   1749  CB  TYR A 218      15.837  -4.327   8.315  1.00 78.38           C  
ATOM   1750  O   TYR A 218      17.761  -4.507   5.508  1.00 78.38           O  
ATOM   1751  CG  TYR A 218      17.233  -4.443   8.866  1.00 78.38           C  
ATOM   1752  CD1 TYR A 218      17.806  -5.712   9.066  1.00 78.38           C  
ATOM   1753  CD2 TYR A 218      17.991  -3.277   9.072  1.00 78.38           C  
ATOM   1754  CE1 TYR A 218      19.147  -5.816   9.471  1.00 78.38           C  
ATOM   1755  CE2 TYR A 218      19.342  -3.381   9.437  1.00 78.38           C  
ATOM   1756  OH  TYR A 218      21.233  -4.798   9.945  1.00 78.38           O  
ATOM   1757  CZ  TYR A 218      19.920  -4.654   9.642  1.00 78.38           C  
ATOM   1758  N   LYS A 219      16.164  -6.070   5.685  1.00 78.06           N  
ATOM   1759  CA  LYS A 219      16.890  -7.079   4.894  1.00 78.06           C  
ATOM   1760  C   LYS A 219      16.990  -6.737   3.406  1.00 78.06           C  
ATOM   1761  CB  LYS A 219      16.239  -8.457   5.084  1.00 78.06           C  
ATOM   1762  O   LYS A 219      17.963  -7.112   2.759  1.00 78.06           O  
ATOM   1763  CG  LYS A 219      16.506  -9.027   6.486  1.00 78.06           C  
ATOM   1764  CD  LYS A 219      15.946 -10.451   6.623  1.00 78.06           C  
ATOM   1765  CE  LYS A 219      16.303 -11.010   8.007  1.00 78.06           C  
ATOM   1766  NZ  LYS A 219      15.886 -12.427   8.176  1.00 78.06           N  
ATOM   1767  N   LYS A 220      15.969  -6.089   2.840  1.00 78.50           N  
ATOM   1768  CA  LYS A 220      15.814  -5.905   1.385  1.00 78.50           C  
ATOM   1769  C   LYS A 220      15.678  -4.441   0.965  1.00 78.50           C  
ATOM   1770  CB  LYS A 220      14.646  -6.764   0.868  1.00 78.50           C  
ATOM   1771  O   LYS A 220      15.597  -4.173  -0.229  1.00 78.50           O  
ATOM   1772  CG  LYS A 220      14.851  -8.276   1.092  1.00 78.50           C  
ATOM   1773  CD  LYS A 220      13.582  -9.034   0.694  1.00 78.50           C  
ATOM   1774  CE  LYS A 220      13.685 -10.546   0.900  1.00 78.50           C  
ATOM   1775  NZ  LYS A 220      12.328 -11.146   0.963  1.00 78.50           N  
ATOM   1776  N   GLY A 221      15.723  -3.488   1.894  1.00 70.62           N  
ATOM   1777  CA  GLY A 221      15.571  -2.049   1.642  1.00 70.62           C  
ATOM   1778  C   GLY A 221      16.542  -1.496   0.603  1.00 70.62           C  
ATOM   1779  O   GLY A 221      16.168  -0.675  -0.231  1.00 70.62           O  
ATOM   1780  N   ALA A 222      17.767  -2.026   0.576  1.00 74.94           N  
ATOM   1781  CA  ALA A 222      18.782  -1.667  -0.413  1.00 74.94           C  
ATOM   1782  C   ALA A 222      18.330  -1.925  -1.864  1.00 74.94           C  
ATOM   1783  CB  ALA A 222      20.057  -2.453  -0.085  1.00 74.94           C  
ATOM   1784  O   ALA A 222      18.711  -1.186  -2.770  1.00 74.94           O  
ATOM   1785  N   THR A 223      17.472  -2.927  -2.091  1.00 75.50           N  
ATOM   1786  CA  THR A 223      16.923  -3.210  -3.427  1.00 75.50           C  
ATOM   1787  C   THR A 223      16.016  -2.081  -3.918  1.00 75.50           C  
ATOM   1788  CB  THR A 223      16.187  -4.558  -3.502  1.00 75.50           C  
ATOM   1789  O   THR A 223      16.050  -1.762  -5.103  1.00 75.50           O  
ATOM   1790  CG2 THR A 223      17.060  -5.725  -3.038  1.00 75.50           C  
ATOM   1791  OG1 THR A 223      15.005  -4.581  -2.740  1.00 75.50           O  
ATOM   1792  N   PHE A 224      15.301  -1.391  -3.018  1.00 69.06           N  
ATOM   1793  CA  PHE A 224      14.517  -0.198  -3.360  1.00 69.06           C  
ATOM   1794  C   PHE A 224      15.406   0.969  -3.794  1.00 69.06           C  
ATOM   1795  CB  PHE A 224      13.575   0.198  -2.222  1.00 69.06           C  
ATOM   1796  O   PHE A 224      15.090   1.671  -4.756  1.00 69.06           O  
ATOM   1797  CG  PHE A 224      12.511  -0.849  -1.979  1.00 69.06           C  
ATOM   1798  CD1 PHE A 224      11.568  -1.133  -2.982  1.00 69.06           C  
ATOM   1799  CD2 PHE A 224      12.485  -1.573  -0.778  1.00 69.06           C  
ATOM   1800  CE1 PHE A 224      10.637  -2.162  -2.790  1.00 69.06           C  
ATOM   1801  CE2 PHE A 224      11.549  -2.603  -0.583  1.00 69.06           C  
ATOM   1802  CZ  PHE A 224      10.624  -2.900  -1.596  1.00 69.06           C  
ATOM   1803  N   GLY A 225      16.562   1.128  -3.141  1.00 72.69           N  
ATOM   1804  CA  GLY A 225      17.585   2.092  -3.547  1.00 72.69           C  
ATOM   1805  C   GLY A 225      18.057   1.870  -4.987  1.00 72.69           C  
ATOM   1806  O   GLY A 225      18.143   2.828  -5.753  1.00 72.69           O  
ATOM   1807  N   GLN A 226      18.252   0.608  -5.385  1.00 78.25           N  
ATOM   1808  CA  GLN A 226      18.646   0.250  -6.753  1.00 78.25           C  
ATOM   1809  C   GLN A 226      17.576   0.626  -7.792  1.00 78.25           C  
ATOM   1810  CB  GLN A 226      18.980  -1.250  -6.837  1.00 78.25           C  
ATOM   1811  O   GLN A 226      17.928   1.060  -8.885  1.00 78.25           O  
ATOM   1812  CG  GLN A 226      20.218  -1.619  -6.006  1.00 78.25           C  
ATOM   1813  CD  GLN A 226      20.516  -3.117  -5.970  1.00 78.25           C  
ATOM   1814  NE2 GLN A 226      21.595  -3.505  -5.327  1.00 78.25           N  
ATOM   1815  OE1 GLN A 226      19.804  -3.969  -6.481  1.00 78.25           O  
ATOM   1816  N   VAL A 227      16.279   0.540  -7.459  1.00 75.69           N  
ATOM   1817  CA  VAL A 227      15.181   0.992  -8.349  1.00 75.69           C  
ATOM   1818  C   VAL A 227      15.224   2.490  -8.576  1.00 75.69           C  
ATOM   1819  CB  VAL A 227      13.776   0.650  -7.804  1.00 75.69           C  
ATOM   1820  O   VAL A 227      15.105   2.972  -9.704  1.00 75.69           O  
ATOM   1821  CG1 VAL A 227      12.727   0.735  -8.917  1.00 75.69           C  
ATOM   1822  CG2 VAL A 227      13.705  -0.699  -7.100  1.00 75.69           C  
ATOM   1823  N   VAL A 228      15.413   3.244  -7.497  1.00 74.56           N  
ATOM   1824  CA  VAL A 228      15.490   4.702  -7.572  1.00 74.56           C  
ATOM   1825  C   VAL A 228      16.728   5.124  -8.361  1.00 74.56           C  
ATOM   1826  CB  VAL A 228      15.472   5.307  -6.160  1.00 74.56           C  
ATOM   1827  O   VAL A 228      16.645   6.012  -9.210  1.00 74.56           O  
ATOM   1828  CG1 VAL A 228      15.654   6.830  -6.199  1.00 74.56           C  
ATOM   1829  CG2 VAL A 228      14.138   5.015  -5.458  1.00 74.56           C  
ATOM   1830  N   GLU A 229      17.866   4.469  -8.126  1.00 78.56           N  
ATOM   1831  CA  GLU A 229      19.105   4.723  -8.859  1.00 78.56           C  
ATOM   1832  C   GLU A 229      18.975   4.375 -10.346  1.00 78.56           C  
ATOM   1833  CB  GLU A 229      20.255   3.966  -8.189  1.00 78.56           C  
ATOM   1834  O   GLU A 229      19.392   5.164 -11.197  1.00 78.56           O  
ATOM   1835  CG  GLU A 229      21.600   4.365  -8.812  1.00 78.56           C  
ATOM   1836  CD  GLU A 229      22.802   3.915  -7.974  1.00 78.56           C  
ATOM   1837  OE1 GLU A 229      23.857   4.572  -8.136  1.00 78.56           O  
ATOM   1838  OE2 GLU A 229      22.648   2.969  -7.171  1.00 78.56           O  
ATOM   1839  N   PHE A 230      18.302   3.268 -10.664  1.00 79.31           N  
ATOM   1840  CA  PHE A 230      17.972   2.877 -12.030  1.00 79.31           C  
ATOM   1841  C   PHE A 230      17.177   3.971 -12.763  1.00 79.31           C  
ATOM   1842  CB  PHE A 230      17.212   1.546 -11.985  1.00 79.31           C  
ATOM   1843  O   PHE A 230      17.577   4.423 -13.839  1.00 79.31           O  
ATOM   1844  CG  PHE A 230      16.664   1.149 -13.329  1.00 79.31           C  
ATOM   1845  CD1 PHE A 230      15.318   1.403 -13.654  1.00 79.31           C  
ATOM   1846  CD2 PHE A 230      17.533   0.595 -14.280  1.00 79.31           C  
ATOM   1847  CE1 PHE A 230      14.843   1.101 -14.939  1.00 79.31           C  
ATOM   1848  CE2 PHE A 230      17.060   0.302 -15.564  1.00 79.31           C  
ATOM   1849  CZ  PHE A 230      15.713   0.554 -15.893  1.00 79.31           C  
ATOM   1850  N   HIS A 231      16.102   4.482 -12.156  1.00 76.75           N  
ATOM   1851  CA  HIS A 231      15.323   5.583 -12.737  1.00 76.75           C  
ATOM   1852  C   HIS A 231      16.116   6.878 -12.878  1.00 76.75           C  
ATOM   1853  CB  HIS A 231      14.102   5.855 -11.857  1.00 76.75           C  
ATOM   1854  O   HIS A 231      15.920   7.660 -13.814  1.00 76.75           O  
ATOM   1855  CG  HIS A 231      13.010   4.882 -12.146  1.00 76.75           C  
ATOM   1856  CD2 HIS A 231      12.457   3.978 -11.283  1.00 76.75           C  
ATOM   1857  ND1 HIS A 231      12.407   4.720 -13.369  1.00 76.75           N  
ATOM   1858  CE1 HIS A 231      11.509   3.740 -13.248  1.00 76.75           C  
ATOM   1859  NE2 HIS A 231      11.496   3.260 -11.996  1.00 76.75           N  
ATOM   1860  N   ARG A 232      17.017   7.117 -11.932  1.00 77.62           N  
ATOM   1861  CA  ARG A 232      17.859   8.301 -11.912  1.00 77.62           C  
ATOM   1862  C   ARG A 232      18.908   8.266 -13.024  1.00 77.62           C  
ATOM   1863  CB  ARG A 232      18.421   8.400 -10.496  1.00 77.62           C  
ATOM   1864  O   ARG A 232      19.121   9.295 -13.662  1.00 77.62           O  
ATOM   1865  CG  ARG A 232      19.235   9.663 -10.273  1.00 77.62           C  
ATOM   1866  CD  ARG A 232      20.719   9.325 -10.194  1.00 77.62           C  
ATOM   1867  NE  ARG A 232      21.471  10.564 -10.007  1.00 77.62           N  
ATOM   1868  NH1 ARG A 232      21.264  10.632  -7.745  1.00 77.62           N  
ATOM   1869  NH2 ARG A 232      21.827  12.480  -8.915  1.00 77.62           N  
ATOM   1870  CZ  ARG A 232      21.533  11.217  -8.879  1.00 77.62           C  
ATOM   1871  N   ALA A 233      19.493   7.102 -13.307  1.00 79.75           N  
ATOM   1872  CA  ALA A 233      20.398   6.907 -14.440  1.00 79.75           C  
ATOM   1873  C   ALA A 233      19.715   7.187 -15.795  1.00 79.75           C  
ATOM   1874  CB  ALA A 233      20.955   5.480 -14.367  1.00 79.75           C  
ATOM   1875  O   ALA A 233      20.367   7.631 -16.733  1.00 79.75           O  
ATOM   1876  N   ARG A 234      18.388   7.020 -15.880  1.00 80.62           N  
ATOM   1877  CA  ARG A 234      17.571   7.250 -17.088  1.00 80.62           C  
ATOM   1878  C   ARG A 234      17.026   8.677 -17.245  1.00 80.62           C  
ATOM   1879  CB  ARG A 234      16.470   6.176 -17.150  1.00 80.62           C  
ATOM   1880  O   ARG A 234      16.067   8.912 -17.975  1.00 80.62           O  
ATOM   1881  CG  ARG A 234      17.027   4.769 -17.392  1.00 80.62           C  
ATOM   1882  CD  ARG A 234      17.592   4.645 -18.807  1.00 80.62           C  
ATOM   1883  NE  ARG A 234      18.004   3.265 -19.058  1.00 80.62           N  
ATOM   1884  NH1 ARG A 234      17.389   3.164 -21.274  1.00 80.62           N  
ATOM   1885  NH2 ARG A 234      18.284   1.389 -20.247  1.00 80.62           N  
ATOM   1886  CZ  ARG A 234      17.892   2.625 -20.199  1.00 80.62           C  
ATOM   1887  N   GLY A 235      17.626   9.655 -16.567  1.00 76.50           N  
ATOM   1888  CA  GLY A 235      17.346  11.075 -16.814  1.00 76.50           C  
ATOM   1889  C   GLY A 235      16.176  11.665 -16.022  1.00 76.50           C  
ATOM   1890  O   GLY A 235      15.659  12.720 -16.391  1.00 76.50           O  
ATOM   1891  N   GLY A 236      15.731  11.011 -14.942  1.00 71.50           N  
ATOM   1892  CA  GLY A 236      14.838  11.593 -13.926  1.00 71.50           C  
ATOM   1893  C   GLY A 236      13.431  12.006 -14.391  1.00 71.50           C  
ATOM   1894  O   GLY A 236      12.612  12.384 -13.557  1.00 71.50           O  
ATOM   1895  N   ARG A 237      13.107  11.919 -15.690  1.00 78.56           N  
ATOM   1896  CA  ARG A 237      11.766  12.198 -16.236  1.00 78.56           C  
ATOM   1897  C   ARG A 237      10.708  11.301 -15.594  1.00 78.56           C  
ATOM   1898  CB  ARG A 237      11.766  12.049 -17.772  1.00 78.56           C  
ATOM   1899  O   ARG A 237       9.673  11.794 -15.166  1.00 78.56           O  
ATOM   1900  CG  ARG A 237      12.280  13.319 -18.472  1.00 78.56           C  
ATOM   1901  CD  ARG A 237      12.121  13.261 -20.002  1.00 78.56           C  
ATOM   1902  NE  ARG A 237      13.361  12.865 -20.702  1.00 78.56           N  
ATOM   1903  NH1 ARG A 237      12.545  13.044 -22.849  1.00 78.56           N  
ATOM   1904  NH2 ARG A 237      14.690  12.546 -22.532  1.00 78.56           N  
ATOM   1905  CZ  ARG A 237      13.524  12.819 -22.017  1.00 78.56           C  
ATOM   1906  N   PHE A 238      11.021  10.021 -15.409  1.00 70.94           N  
ATOM   1907  CA  PHE A 238      10.130   9.076 -14.731  1.00 70.94           C  
ATOM   1908  C   PHE A 238       9.897   9.411 -13.252  1.00 70.94           C  
ATOM   1909  CB  PHE A 238      10.695   7.662 -14.897  1.00 70.94           C  
ATOM   1910  O   PHE A 238       8.785   9.252 -12.758  1.00 70.94           O  
ATOM   1911  CG  PHE A 238      10.494   7.127 -16.298  1.00 70.94           C  
ATOM   1912  CD1 PHE A 238       9.233   6.615 -16.660  1.00 70.94           C  
ATOM   1913  CD2 PHE A 238      11.534   7.166 -17.248  1.00 70.94           C  
ATOM   1914  CE1 PHE A 238       9.007   6.153 -17.967  1.00 70.94           C  
ATOM   1915  CE2 PHE A 238      11.305   6.702 -18.556  1.00 70.94           C  
ATOM   1916  CZ  PHE A 238      10.041   6.204 -18.916  1.00 70.94           C  
ATOM   1917  N   LEU A 239      10.904   9.945 -12.550  1.00 73.62           N  
ATOM   1918  CA  LEU A 239      10.730  10.385 -11.161  1.00 73.62           C  
ATOM   1919  C   LEU A 239       9.759  11.568 -11.056  1.00 73.62           C  
ATOM   1920  CB  LEU A 239      12.091  10.739 -10.533  1.00 73.62           C  
ATOM   1921  O   LEU A 239       8.999  11.649 -10.095  1.00 73.62           O  
ATOM   1922  CG  LEU A 239      13.019   9.536 -10.297  1.00 73.62           C  
ATOM   1923  CD1 LEU A 239      14.365  10.021  -9.756  1.00 73.62           C  
ATOM   1924  CD2 LEU A 239      12.417   8.548  -9.297  1.00 73.62           C  
ATOM   1925  N   ARG A 240       9.735  12.450 -12.065  1.00 80.12           N  
ATOM   1926  CA  ARG A 240       8.768  13.555 -12.126  1.00 80.12           C  
ATOM   1927  C   ARG A 240       7.334  13.055 -12.308  1.00 80.12           C  
ATOM   1928  CB  ARG A 240       9.158  14.566 -13.216  1.00 80.12           C  
ATOM   1929  O   ARG A 240       6.447  13.569 -11.635  1.00 80.12           O  
ATOM   1930  CG  ARG A 240      10.385  15.392 -12.802  1.00 80.12           C  
ATOM   1931  CD  ARG A 240      10.703  16.490 -13.828  1.00 80.12           C  
ATOM   1932  NE  ARG A 240      11.706  16.068 -14.828  1.00 80.12           N  
ATOM   1933  NH1 ARG A 240      11.201  17.625 -16.448  1.00 80.12           N  
ATOM   1934  NH2 ARG A 240      13.012  16.348 -16.678  1.00 80.12           N  
ATOM   1935  CZ  ARG A 240      11.963  16.677 -15.975  1.00 80.12           C  
ATOM   1936  N   LEU A 241       7.123  12.025 -13.131  1.00 78.00           N  
ATOM   1937  CA  LEU A 241       5.804  11.397 -13.303  1.00 78.00           C  
ATOM   1938  C   LEU A 241       5.319  10.710 -12.018  1.00 78.00           C  
ATOM   1939  CB  LEU A 241       5.850  10.395 -14.471  1.00 78.00           C  
ATOM   1940  O   LEU A 241       4.148  10.805 -11.668  1.00 78.00           O  
ATOM   1941  CG  LEU A 241       6.043  11.033 -15.859  1.00 78.00           C  
ATOM   1942  CD1 LEU A 241       6.243   9.930 -16.897  1.00 78.00           C  
ATOM   1943  CD2 LEU A 241       4.845  11.885 -16.281  1.00 78.00           C  
ATOM   1944  N   LEU A 242       6.226  10.086 -11.260  1.00 77.00           N  
ATOM   1945  CA  LEU A 242       5.898   9.455  -9.976  1.00 77.00           C  
ATOM   1946  C   LEU A 242       5.538  10.461  -8.874  1.00 77.00           C  
ATOM   1947  CB  LEU A 242       7.091   8.593  -9.538  1.00 77.00           C  
ATOM   1948  O   LEU A 242       4.799  10.129  -7.948  1.00 77.00           O  
ATOM   1949  CG  LEU A 242       7.195   7.247 -10.274  1.00 77.00           C  
ATOM   1950  CD1 LEU A 242       8.545   6.614  -9.938  1.00 77.00           C  
ATOM   1951  CD2 LEU A 242       6.078   6.297  -9.833  1.00 77.00           C  
ATOM   1952  N   ARG A 243       6.041  11.697  -8.955  1.00 82.00           N  
ATOM   1953  CA  ARG A 243       5.871  12.698  -7.896  1.00 82.00           C  
ATOM   1954  C   ARG A 243       4.405  13.042  -7.642  1.00 82.00           C  
ATOM   1955  CB  ARG A 243       6.705  13.932  -8.253  1.00 82.00           C  
ATOM   1956  O   ARG A 243       4.005  13.094  -6.484  1.00 82.00           O  
ATOM   1957  CG  ARG A 243       6.680  14.991  -7.146  1.00 82.00           C  
ATOM   1958  CD  ARG A 243       7.640  16.119  -7.522  1.00 82.00           C  
ATOM   1959  NE  ARG A 243       7.514  17.260  -6.604  1.00 82.00           N  
ATOM   1960  NH1 ARG A 243       9.293  18.451  -7.451  1.00 82.00           N  
ATOM   1961  NH2 ARG A 243       7.984  19.353  -5.872  1.00 82.00           N  
ATOM   1962  CZ  ARG A 243       8.265  18.344  -6.648  1.00 82.00           C  
ATOM   1963  N   GLY A 244       3.613  13.259  -8.693  1.00 82.38           N  
ATOM   1964  CA  GLY A 244       2.198  13.631  -8.568  1.00 82.38           C  
ATOM   1965  C   GLY A 244       1.380  12.595  -7.784  1.00 82.38           C  
ATOM   1966  O   GLY A 244       0.843  12.930  -6.727  1.00 82.38           O  
ATOM   1967  N   PRO A 245       1.343  11.325  -8.230  1.00 79.56           N  
ATOM   1968  CA  PRO A 245       0.614  10.260  -7.545  1.00 79.56           C  
ATOM   1969  C   PRO A 245       1.090  10.000  -6.109  1.00 79.56           C  
ATOM   1970  CB  PRO A 245       0.794   9.020  -8.425  1.00 79.56           C  
ATOM   1971  O   PRO A 245       0.261   9.786  -5.224  1.00 79.56           O  
ATOM   1972  CG  PRO A 245       1.045   9.587  -9.820  1.00 79.56           C  
ATOM   1973  CD  PRO A 245       1.821  10.863  -9.526  1.00 79.56           C  
ATOM   1974  N   ILE A 246       2.405  10.053  -5.857  1.00 77.12           N  
ATOM   1975  CA  ILE A 246       2.969   9.859  -4.511  1.00 77.12           C  
ATOM   1976  C   ILE A 246       2.535  10.993  -3.577  1.00 77.12           C  
ATOM   1977  CB  ILE A 246       4.509   9.730  -4.574  1.00 77.12           C  
ATOM   1978  O   ILE A 246       2.084  10.735  -2.462  1.00 77.12           O  
ATOM   1979  CG1 ILE A 246       4.893   8.420  -5.298  1.00 77.12           C  
ATOM   1980  CG2 ILE A 246       5.134   9.745  -3.162  1.00 77.12           C  
ATOM   1981  CD1 ILE A 246       6.394   8.285  -5.599  1.00 77.12           C  
ATOM   1982  N   VAL A 247       2.638  12.249  -4.029  1.00 80.31           N  
ATOM   1983  CA  VAL A 247       2.225  13.416  -3.236  1.00 80.31           C  
ATOM   1984  C   VAL A 247       0.724  13.375  -2.968  1.00 80.31           C  
ATOM   1985  CB  VAL A 247       2.625  14.733  -3.929  1.00 80.31           C  
ATOM   1986  O   VAL A 247       0.322  13.563  -1.824  1.00 80.31           O  
ATOM   1987  CG1 VAL A 247       2.044  15.968  -3.224  1.00 80.31           C  
ATOM   1988  CG2 VAL A 247       4.151  14.915  -3.938  1.00 80.31           C  
ATOM   1989  N   ALA A 248      -0.098  13.079  -3.978  1.00 81.06           N  
ATOM   1990  CA  ALA A 248      -1.546  12.983  -3.813  1.00 81.06           C  
ATOM   1991  C   ALA A 248      -1.923  11.941  -2.749  1.00 81.06           C  
ATOM   1992  CB  ALA A 248      -2.176  12.662  -5.172  1.00 81.06           C  
ATOM   1993  O   ALA A 248      -2.693  12.237  -1.841  1.00 81.06           O  
ATOM   1994  N   ARG A 249      -1.322  10.747  -2.795  1.00 77.88           N  
ATOM   1995  CA  ARG A 249      -1.573   9.689  -1.804  1.00 77.88           C  
ATOM   1996  C   ARG A 249      -1.082  10.047  -0.415  1.00 77.88           C  
ATOM   1997  CB  ARG A 249      -0.894   8.400  -2.246  1.00 77.88           C  
ATOM   1998  O   ARG A 249      -1.773   9.737   0.551  1.00 77.88           O  
ATOM   1999  CG  ARG A 249      -1.639   7.777  -3.424  1.00 77.88           C  
ATOM   2000  CD  ARG A 249      -0.784   6.628  -3.931  1.00 77.88           C  
ATOM   2001  NE  ARG A 249      -1.432   5.920  -5.040  1.00 77.88           N  
ATOM   2002  NH1 ARG A 249       0.197   4.335  -5.203  1.00 77.88           N  
ATOM   2003  NH2 ARG A 249      -1.671   4.122  -6.415  1.00 77.88           N  
ATOM   2004  CZ  ARG A 249      -0.970   4.798  -5.550  1.00 77.88           C  
ATOM   2005  N   LEU A 250       0.071  10.706  -0.305  1.00 75.56           N  
ATOM   2006  CA  LEU A 250       0.544  11.204   0.980  1.00 75.56           C  
ATOM   2007  C   LEU A 250      -0.450  12.209   1.563  1.00 75.56           C  
ATOM   2008  CB  LEU A 250       1.931  11.847   0.825  1.00 75.56           C  
ATOM   2009  O   LEU A 250      -0.820  12.091   2.724  1.00 75.56           O  
ATOM   2010  CG  LEU A 250       2.422  12.444   2.158  1.00 75.56           C  
ATOM   2011  CD1 LEU A 250       2.684  11.360   3.191  1.00 75.56           C  
ATOM   2012  CD2 LEU A 250       3.711  13.215   1.960  1.00 75.56           C  
ATOM   2013  N   VAL A 251      -0.893  13.177   0.759  1.00 81.19           N  
ATOM   2014  CA  VAL A 251      -1.858  14.190   1.196  1.00 81.19           C  
ATOM   2015  C   VAL A 251      -3.159  13.524   1.626  1.00 81.19           C  
ATOM   2016  CB  VAL A 251      -2.094  15.244   0.099  1.00 81.19           C  
ATOM   2017  O   VAL A 251      -3.634  13.811   2.717  1.00 81.19           O  
ATOM   2018  CG1 VAL A 251      -3.248  16.194   0.441  1.00 81.19           C  
ATOM   2019  CG2 VAL A 251      -0.838  16.109  -0.088  1.00 81.19           C  
ATOM   2020  N   ILE A 252      -3.694  12.587   0.837  1.00 81.44           N  
ATOM   2021  CA  ILE A 252      -4.913  11.856   1.208  1.00 81.44           C  
ATOM   2022  C   ILE A 252      -4.690  11.056   2.496  1.00 81.44           C  
ATOM   2023  CB  ILE A 252      -5.407  10.954   0.057  1.00 81.44           C  
ATOM   2024  O   ILE A 252      -5.536  11.094   3.379  1.00 81.44           O  
ATOM   2025  CG1 ILE A 252      -5.791  11.769  -1.199  1.00 81.44           C  
ATOM   2026  CG2 ILE A 252      -6.659  10.187   0.519  1.00 81.44           C  
ATOM   2027  CD1 ILE A 252      -5.820  10.917  -2.476  1.00 81.44           C  
ATOM   2028  N   SER A 253      -3.540  10.394   2.647  1.00 73.94           N  
ATOM   2029  CA  SER A 253      -3.201   9.652   3.868  1.00 73.94           C  
ATOM   2030  C   SER A 253      -3.184  10.577   5.084  1.00 73.94           C  
ATOM   2031  CB  SER A 253      -1.841   8.956   3.744  1.00 73.94           C  
ATOM   2032  O   SER A 253      -3.824  10.278   6.083  1.00 73.94           O  
ATOM   2033  OG  SER A 253      -1.833   8.044   2.665  1.00 73.94           O  
ATOM   2034  N   ILE A 254      -2.522  11.733   4.985  1.00 76.69           N  
ATOM   2035  CA  ILE A 254      -2.470  12.734   6.057  1.00 76.69           C  
ATOM   2036  C   ILE A 254      -3.869  13.272   6.370  1.00 76.69           C  
ATOM   2037  CB  ILE A 254      -1.494  13.871   5.678  1.00 76.69           C  
ATOM   2038  O   ILE A 254      -4.225  13.369   7.539  1.00 76.69           O  
ATOM   2039  CG1 ILE A 254      -0.037  13.353   5.675  1.00 76.69           C  
ATOM   2040  CG2 ILE A 254      -1.622  15.057   6.650  1.00 76.69           C  
ATOM   2041  CD1 ILE A 254       0.970  14.343   5.073  1.00 76.69           C  
ATOM   2042  N   VAL A 255      -4.674  13.587   5.353  1.00 82.44           N  
ATOM   2043  CA  VAL A 255      -6.050  14.073   5.535  1.00 82.44           C  
ATOM   2044  C   VAL A 255      -6.907  13.021   6.233  1.00 82.44           C  
ATOM   2045  CB  VAL A 255      -6.670  14.504   4.192  1.00 82.44           C  
ATOM   2046  O   VAL A 255      -7.581  13.360   7.197  1.00 82.44           O  
ATOM   2047  CG1 VAL A 255      -8.175  14.784   4.293  1.00 82.44           C  
ATOM   2048  CG2 VAL A 255      -6.010  15.796   3.688  1.00 82.44           C  
ATOM   2049  N   ILE A 256      -6.834  11.753   5.819  1.00 77.25           N  
ATOM   2050  CA  ILE A 256      -7.542  10.645   6.477  1.00 77.25           C  
ATOM   2051  C   ILE A 256      -7.075  10.501   7.928  1.00 77.25           C  
ATOM   2052  CB  ILE A 256      -7.362   9.328   5.683  1.00 77.25           C  
ATOM   2053  O   ILE A 256      -7.906  10.336   8.816  1.00 77.25           O  
ATOM   2054  CG1 ILE A 256      -8.142   9.406   4.350  1.00 77.25           C  
ATOM   2055  CG2 ILE A 256      -7.839   8.104   6.492  1.00 77.25           C  
ATOM   2056  CD1 ILE A 256      -7.840   8.249   3.387  1.00 77.25           C  
ATOM   2057  N   CYS A 257      -5.772  10.612   8.192  1.00 73.44           N  
ATOM   2058  CA  CYS A 257      -5.232  10.524   9.549  1.00 73.44           C  
ATOM   2059  C   CYS A 257      -5.718  11.678  10.431  1.00 73.44           C  
ATOM   2060  CB  CYS A 257      -3.701  10.499   9.500  1.00 73.44           C  
ATOM   2061  O   CYS A 257      -6.165  11.440  11.547  1.00 73.44           O  
ATOM   2062  SG  CYS A 257      -3.129   8.989   8.682  1.00 73.44           S  
ATOM   2063  N   ILE A 258      -5.675  12.916   9.929  1.00 78.44           N  
ATOM   2064  CA  ILE A 258      -6.148  14.101  10.657  1.00 78.44           C  
ATOM   2065  C   ILE A 258      -7.660  14.026  10.875  1.00 78.44           C  
ATOM   2066  CB  ILE A 258      -5.743  15.401   9.921  1.00 78.44           C  
ATOM   2067  O   ILE A 258      -8.119  14.317  11.972  1.00 78.44           O  
ATOM   2068  CG1 ILE A 258      -4.209  15.592   9.969  1.00 78.44           C  
ATOM   2069  CG2 ILE A 258      -6.437  16.632  10.541  1.00 78.44           C  
ATOM   2070  CD1 ILE A 258      -3.699  16.726   9.069  1.00 78.44           C  
ATOM   2071  N   ALA A 259      -8.433  13.618   9.866  1.00 78.19           N  
ATOM   2072  CA  ALA A 259      -9.881  13.472   9.976  1.00 78.19           C  
ATOM   2073  C   ALA A 259     -10.260  12.382  10.986  1.00 78.19           C  
ATOM   2074  CB  ALA A 259     -10.457  13.175   8.587  1.00 78.19           C  
ATOM   2075  O   ALA A 259     -11.103  12.618  11.846  1.00 78.19           O  
ATOM   2076  N   SER A 260      -9.587  11.229  10.934  1.00 69.31           N  
ATOM   2077  CA  SER A 260      -9.774  10.147  11.908  1.00 69.31           C  
ATOM   2078  C   SER A 260      -9.412  10.624  13.310  1.00 69.31           C  
ATOM   2079  CB  SER A 260      -8.920   8.922  11.561  1.00 69.31           C  
ATOM   2080  O   SER A 260     -10.173  10.426  14.249  1.00 69.31           O  
ATOM   2081  OG  SER A 260      -9.206   8.460  10.258  1.00 69.31           O  
ATOM   2082  N   TRP A 261      -8.287  11.325  13.452  1.00 75.81           N  
ATOM   2083  CA  TRP A 261      -7.866  11.873  14.734  1.00 75.81           C  
ATOM   2084  C   TRP A 261      -8.849  12.898  15.295  1.00 75.81           C  
ATOM   2085  CB  TRP A 261      -6.490  12.510  14.592  1.00 75.81           C  
ATOM   2086  O   TRP A 261      -9.219  12.797  16.462  1.00 75.81           O  
ATOM   2087  CG  TRP A 261      -6.040  13.160  15.855  1.00 75.81           C  
ATOM   2088  CD1 TRP A 261      -5.776  12.503  17.004  1.00 75.81           C  
ATOM   2089  CD2 TRP A 261      -5.926  14.578  16.174  1.00 75.81           C  
ATOM   2090  CE2 TRP A 261      -5.446  14.694  17.513  1.00 75.81           C  
ATOM   2091  CE3 TRP A 261      -6.224  15.774  15.488  1.00 75.81           C  
ATOM   2092  NE1 TRP A 261      -5.328  13.394  17.952  1.00 75.81           N  
ATOM   2093  CH2 TRP A 261      -5.566  17.106  17.430  1.00 75.81           C  
ATOM   2094  CZ2 TRP A 261      -5.246  15.933  18.135  1.00 75.81           C  
ATOM   2095  CZ3 TRP A 261      -6.059  17.025  16.114  1.00 75.81           C  
ATOM   2096  N   LEU A 262      -9.291  13.864  14.484  1.00 75.81           N  
ATOM   2097  CA  LEU A 262     -10.298  14.848  14.882  1.00 75.81           C  
ATOM   2098  C   LEU A 262     -11.592  14.153  15.293  1.00 75.81           C  
ATOM   2099  CB  LEU A 262     -10.571  15.829  13.729  1.00 75.81           C  
ATOM   2100  O   LEU A 262     -12.175  14.519  16.303  1.00 75.81           O  
ATOM   2101  CG  LEU A 262      -9.511  16.930  13.568  1.00 75.81           C  
ATOM   2102  CD1 LEU A 262      -9.759  17.690  12.265  1.00 75.81           C  
ATOM   2103  CD2 LEU A 262      -9.546  17.941  14.718  1.00 75.81           C  
ATOM   2104  N   HIS A 263     -12.009  13.123  14.556  1.00 74.81           N  
ATOM   2105  CA  HIS A 263     -13.193  12.347  14.892  1.00 74.81           C  
ATOM   2106  C   HIS A 263     -13.056  11.646  16.253  1.00 74.81           C  
ATOM   2107  CB  HIS A 263     -13.483  11.363  13.754  1.00 74.81           C  
ATOM   2108  O   HIS A 263     -13.918  11.824  17.109  1.00 74.81           O  
ATOM   2109  CG  HIS A 263     -14.710  10.542  14.021  1.00 74.81           C  
ATOM   2110  CD2 HIS A 263     -14.746   9.209  14.329  1.00 74.81           C  
ATOM   2111  ND1 HIS A 263     -15.997  11.021  14.112  1.00 74.81           N  
ATOM   2112  CE1 HIS A 263     -16.788  10.001  14.476  1.00 74.81           C  
ATOM   2113  NE2 HIS A 263     -16.072   8.874  14.602  1.00 74.81           N  
ATOM   2114  N   PHE A 264     -11.956  10.923  16.492  1.00 68.69           N  
ATOM   2115  CA  PHE A 264     -11.735  10.216  17.759  1.00 68.69           C  
ATOM   2116  C   PHE A 264     -11.514  11.161  18.941  1.00 68.69           C  
ATOM   2117  CB  PHE A 264     -10.552   9.247  17.631  1.00 68.69           C  
ATOM   2118  O   PHE A 264     -12.054  10.924  20.013  1.00 68.69           O  
ATOM   2119  CG  PHE A 264     -10.880   7.980  16.868  1.00 68.69           C  
ATOM   2120  CD1 PHE A 264     -11.802   7.064  17.406  1.00 68.69           C  
ATOM   2121  CD2 PHE A 264     -10.252   7.692  15.642  1.00 68.69           C  
ATOM   2122  CE1 PHE A 264     -12.122   5.889  16.706  1.00 68.69           C  
ATOM   2123  CE2 PHE A 264     -10.591   6.530  14.927  1.00 68.69           C  
ATOM   2124  CZ  PHE A 264     -11.529   5.629  15.459  1.00 68.69           C  
ATOM   2125  N   THR A 265     -10.760  12.248  18.765  1.00 67.56           N  
ATOM   2126  CA  THR A 265     -10.547  13.230  19.842  1.00 67.56           C  
ATOM   2127  C   THR A 265     -11.813  13.992  20.179  1.00 67.56           C  
ATOM   2128  CB  THR A 265      -9.451  14.252  19.530  1.00 67.56           C  
ATOM   2129  O   THR A 265     -12.089  14.193  21.358  1.00 67.56           O  
ATOM   2130  CG2 THR A 265      -8.071  13.627  19.656  1.00 67.56           C  
ATOM   2131  OG1 THR A 265      -9.570  14.792  18.236  1.00 67.56           O  
ATOM   2132  N   LEU A 266     -12.601  14.381  19.176  1.00 72.06           N  
ATOM   2133  CA  LEU A 266     -13.897  15.008  19.398  1.00 72.06           C  
ATOM   2134  C   LEU A 266     -14.850  14.033  20.093  1.00 72.06           C  
ATOM   2135  CB  LEU A 266     -14.450  15.500  18.051  1.00 72.06           C  
ATOM   2136  O   LEU A 266     -15.502  14.418  21.057  1.00 72.06           O  
ATOM   2137  CG  LEU A 266     -15.744  16.315  18.169  1.00 72.06           C  
ATOM   2138  CD1 LEU A 266     -15.500  17.674  18.830  1.00 72.06           C  
ATOM   2139  CD2 LEU A 266     -16.335  16.548  16.780  1.00 72.06           C  
ATOM   2140  N   HIS A 267     -14.888  12.769  19.661  1.00 68.62           N  
ATOM   2141  CA  HIS A 267     -15.701  11.732  20.298  1.00 68.62           C  
ATOM   2142  C   HIS A 267     -15.286  11.492  21.749  1.00 68.62           C  
ATOM   2143  CB  HIS A 267     -15.625  10.434  19.485  1.00 68.62           C  
ATOM   2144  O   HIS A 267     -16.130  11.538  22.642  1.00 68.62           O  
ATOM   2145  CG  HIS A 267     -16.451   9.345  20.110  1.00 68.62           C  
ATOM   2146  CD2 HIS A 267     -17.803   9.215  19.996  1.00 68.62           C  
ATOM   2147  ND1 HIS A 267     -15.979   8.405  21.026  1.00 68.62           N  
ATOM   2148  CE1 HIS A 267     -17.054   7.721  21.437  1.00 68.62           C  
ATOM   2149  NE2 HIS A 267     -18.163   8.200  20.852  1.00 68.62           N  
ATOM   2150  N   GLU A 268     -13.991  11.320  22.016  1.00 67.31           N  
ATOM   2151  CA  GLU A 268     -13.494  11.093  23.368  1.00 67.31           C  
ATOM   2152  C   GLU A 268     -13.746  12.317  24.255  1.00 67.31           C  
ATOM   2153  CB  GLU A 268     -12.010  10.698  23.341  1.00 67.31           C  
ATOM   2154  O   GLU A 268     -14.219  12.154  25.379  1.00 67.31           O  
ATOM   2155  CG  GLU A 268     -11.579  10.145  24.710  1.00 67.31           C  
ATOM   2156  CD  GLU A 268     -10.121   9.665  24.772  1.00 67.31           C  
ATOM   2157  OE1 GLU A 268      -9.626   9.555  25.923  1.00 67.31           O  
ATOM   2158  OE2 GLU A 268      -9.492   9.446  23.716  1.00 67.31           O  
ATOM   2159  N   TYR A 269     -13.513  13.529  23.740  1.00 69.81           N  
ATOM   2160  CA  TYR A 269     -13.784  14.781  24.446  1.00 69.81           C  
ATOM   2161  C   TYR A 269     -15.269  14.935  24.774  1.00 69.81           C  
ATOM   2162  CB  TYR A 269     -13.287  15.975  23.622  1.00 69.81           C  
ATOM   2163  O   TYR A 269     -15.601  15.203  25.924  1.00 69.81           O  
ATOM   2164  CG  TYR A 269     -13.441  17.303  24.336  1.00 69.81           C  
ATOM   2165  CD1 TYR A 269     -14.553  18.130  24.080  1.00 69.81           C  
ATOM   2166  CD2 TYR A 269     -12.475  17.696  25.282  1.00 69.81           C  
ATOM   2167  CE1 TYR A 269     -14.695  19.351  24.768  1.00 69.81           C  
ATOM   2168  CE2 TYR A 269     -12.613  18.916  25.971  1.00 69.81           C  
ATOM   2169  OH  TYR A 269     -13.862  20.925  26.375  1.00 69.81           O  
ATOM   2170  CZ  TYR A 269     -13.725  19.746  25.712  1.00 69.81           C  
ATOM   2171  N   ILE A 270     -16.165  14.701  23.810  1.00 70.00           N  
ATOM   2172  CA  ILE A 270     -17.614  14.728  24.044  1.00 70.00           C  
ATOM   2173  C   ILE A 270     -17.991  13.649  25.061  1.00 70.00           C  
ATOM   2174  CB  ILE A 270     -18.393  14.584  22.716  1.00 70.00           C  
ATOM   2175  O   ILE A 270     -18.681  13.947  26.030  1.00 70.00           O  
ATOM   2176  CG1 ILE A 270     -18.204  15.850  21.847  1.00 70.00           C  
ATOM   2177  CG2 ILE A 270     -19.897  14.363  22.975  1.00 70.00           C  
ATOM   2178  CD1 ILE A 270     -18.695  15.677  20.403  1.00 70.00           C  
ATOM   2179  N   SER A 271     -17.484  12.421  24.916  1.00 63.47           N  
ATOM   2180  CA  SER A 271     -17.816  11.322  25.828  1.00 63.47           C  
ATOM   2181  C   SER A 271     -17.327  11.582  27.255  1.00 63.47           C  
ATOM   2182  CB  SER A 271     -17.293   9.979  25.299  1.00 63.47           C  
ATOM   2183  O   SER A 271     -18.043  11.270  28.201  1.00 63.47           O  
ATOM   2184  OG  SER A 271     -15.956   9.729  25.699  1.00 63.47           O  
ATOM   2185  N   LYS A 272     -16.138  12.181  27.423  1.00 65.44           N  
ATOM   2186  CA  LYS A 272     -15.565  12.572  28.718  1.00 65.44           C  
ATOM   2187  C   LYS A 272     -16.204  13.835  29.270  1.00 65.44           C  
ATOM   2188  CB  LYS A 272     -14.047  12.788  28.601  1.00 65.44           C  
ATOM   2189  O   LYS A 272     -16.244  13.984  30.479  1.00 65.44           O  
ATOM   2190  CG  LYS A 272     -13.252  11.475  28.620  1.00 65.44           C  
ATOM   2191  CD  LYS A 272     -11.743  11.749  28.497  1.00 65.44           C  
ATOM   2192  CE  LYS A 272     -10.936  10.478  28.796  1.00 65.44           C  
ATOM   2193  NZ  LYS A 272      -9.509  10.607  28.409  1.00 65.44           N  
ATOM   2194  N   TRP A 273     -16.711  14.738  28.440  1.00 66.31           N  
ATOM   2195  CA  TRP A 273     -17.432  15.924  28.901  1.00 66.31           C  
ATOM   2196  C   TRP A 273     -18.841  15.561  29.380  1.00 66.31           C  
ATOM   2197  CB  TRP A 273     -17.454  16.959  27.778  1.00 66.31           C  
ATOM   2198  O   TRP A 273     -19.264  15.991  30.453  1.00 66.31           O  
ATOM   2199  CG  TRP A 273     -18.018  18.279  28.180  1.00 66.31           C  
ATOM   2200  CD1 TRP A 273     -17.315  19.282  28.751  1.00 66.31           C  
ATOM   2201  CD2 TRP A 273     -19.386  18.769  28.047  1.00 66.31           C  
ATOM   2202  CE2 TRP A 273     -19.431  20.106  28.544  1.00 66.31           C  
ATOM   2203  CE3 TRP A 273     -20.586  18.233  27.533  1.00 66.31           C  
ATOM   2204  NE1 TRP A 273     -18.145  20.362  28.972  1.00 66.31           N  
ATOM   2205  CH2 TRP A 273     -21.767  20.332  27.954  1.00 66.31           C  
ATOM   2206  CZ2 TRP A 273     -20.598  20.884  28.508  1.00 66.31           C  
ATOM   2207  CZ3 TRP A 273     -21.763  19.006  27.486  1.00 66.31           C  
ATOM   2208  N   VAL A 274     -19.528  14.694  28.631  1.00 60.59           N  
ATOM   2209  CA  VAL A 274     -20.825  14.122  29.013  1.00 60.59           C  
ATOM   2210  C   VAL A 274     -20.667  13.255  30.264  1.00 60.59           C  
ATOM   2211  CB  VAL A 274     -21.446  13.343  27.835  1.00 60.59           C  
ATOM   2212  O   VAL A 274     -21.380  13.474  31.240  1.00 60.59           O  
ATOM   2213  CG1 VAL A 274     -22.732  12.614  28.239  1.00 60.59           C  
ATOM   2214  CG2 VAL A 274     -21.812  14.292  26.682  1.00 60.59           C  
ATOM   2215  N   ARG A 275     -19.678  12.346  30.299  1.00 57.88           N  
ATOM   2216  CA  ARG A 275     -19.414  11.514  31.484  1.00 57.88           C  
ATOM   2217  C   ARG A 275     -18.772  12.271  32.629  1.00 57.88           C  
ATOM   2218  CB  ARG A 275     -18.584  10.263  31.157  1.00 57.88           C  
ATOM   2219  O   ARG A 275     -19.052  11.939  33.760  1.00 57.88           O  
ATOM   2220  CG  ARG A 275     -19.464   9.190  30.505  1.00 57.88           C  
ATOM   2221  CD  ARG A 275     -18.709   7.879  30.272  1.00 57.88           C  
ATOM   2222  NE  ARG A 275     -17.931   7.899  29.018  1.00 57.88           N  
ATOM   2223  NH1 ARG A 275     -17.542   5.640  28.965  1.00 57.88           N  
ATOM   2224  NH2 ARG A 275     -16.878   6.911  27.249  1.00 57.88           N  
ATOM   2225  CZ  ARG A 275     -17.455   6.821  28.417  1.00 57.88           C  
ATOM   2226  N   GLY A 276     -17.963  13.296  32.404  1.00 51.66           N  
ATOM   2227  CA  GLY A 276     -17.316  14.079  33.464  1.00 51.66           C  
ATOM   2228  C   GLY A 276     -18.321  14.820  34.344  1.00 51.66           C  
ATOM   2229  O   GLY A 276     -18.085  14.977  35.539  1.00 51.66           O  
ATOM   2230  N   LYS A 277     -19.488  15.176  33.790  1.00 49.75           N  
ATOM   2231  CA  LYS A 277     -20.634  15.644  34.582  1.00 49.75           C  
ATOM   2232  C   LYS A 277     -21.238  14.554  35.481  1.00 49.75           C  
ATOM   2233  CB  LYS A 277     -21.700  16.244  33.656  1.00 49.75           C  
ATOM   2234  O   LYS A 277     -21.787  14.899  36.518  1.00 49.75           O  
ATOM   2235  CG  LYS A 277     -21.303  17.640  33.154  1.00 49.75           C  
ATOM   2236  CD  LYS A 277     -22.420  18.221  32.282  1.00 49.75           C  
ATOM   2237  CE  LYS A 277     -22.089  19.659  31.875  1.00 49.75           C  
ATOM   2238  NZ  LYS A 277     -23.137  20.210  30.983  1.00 49.75           N  
ATOM   2239  N   ALA A 278     -21.104  13.275  35.123  1.00 45.94           N  
ATOM   2240  CA  ALA A 278     -21.578  12.128  35.907  1.00 45.94           C  
ATOM   2241  C   ALA A 278     -20.495  11.532  36.841  1.00 45.94           C  
ATOM   2242  CB  ALA A 278     -22.125  11.085  34.920  1.00 45.94           C  
ATOM   2243  O   ALA A 278     -20.776  11.148  37.968  1.00 45.94           O  
ATOM   2244  N   VAL A 279     -19.230  11.500  36.414  1.00 42.50           N  
ATOM   2245  CA  VAL A 279     -18.085  10.896  37.122  1.00 42.50           C  
ATOM   2246  C   VAL A 279     -17.534  11.813  38.215  1.00 42.50           C  
ATOM   2247  CB  VAL A 279     -16.991  10.466  36.121  1.00 42.50           C  
ATOM   2248  O   VAL A 279     -16.953  11.319  39.178  1.00 42.50           O  
ATOM   2249  CG1 VAL A 279     -15.728   9.910  36.796  1.00 42.50           C  
ATOM   2250  CG2 VAL A 279     -17.505   9.360  35.188  1.00 42.50           C  
ATOM   2251  N   GLY A 280     -17.799  13.125  38.157  1.00 47.62           N  
ATOM   2252  CA  GLY A 280     -17.565  14.032  39.289  1.00 47.62           C  
ATOM   2253  C   GLY A 280     -18.267  13.605  40.590  1.00 47.62           C  
ATOM   2254  O   GLY A 280     -17.905  14.098  41.652  1.00 47.62           O  
ATOM   2255  N   GLN A 281     -19.219  12.662  40.528  1.00 47.34           N  
ATOM   2256  CA  GLN A 281     -19.870  12.054  41.694  1.00 47.34           C  
ATOM   2257  C   GLN A 281     -19.227  10.740  42.184  1.00 47.34           C  
ATOM   2258  CB  GLN A 281     -21.360  11.846  41.382  1.00 47.34           C  
ATOM   2259  O   GLN A 281     -19.559  10.299  43.279  1.00 47.34           O  
ATOM   2260  CG  GLN A 281     -22.125  13.175  41.313  1.00 47.34           C  
ATOM   2261  CD  GLN A 281     -23.603  12.981  40.991  1.00 47.34           C  
ATOM   2262  NE2 GLN A 281     -24.490  13.746  41.587  1.00 47.34           N  
ATOM   2263  OE1 GLN A 281     -23.998  12.160  40.184  1.00 47.34           O  
ATOM   2264  N   TYR A 282     -18.306  10.121  41.433  1.00 45.75           N  
ATOM   2265  CA  TYR A 282     -17.709   8.813  41.776  1.00 45.75           C  
ATOM   2266  C   TYR A 282     -16.279   8.881  42.314  1.00 45.75           C  
ATOM   2267  CB  TYR A 282     -17.785   7.869  40.574  1.00 45.75           C  
ATOM   2268  O   TYR A 282     -15.727   7.862  42.734  1.00 45.75           O  
ATOM   2269  CG  TYR A 282     -19.169   7.306  40.368  1.00 45.75           C  
ATOM   2270  CD1 TYR A 282     -19.576   6.167  41.092  1.00 45.75           C  
ATOM   2271  CD2 TYR A 282     -20.053   7.935  39.475  1.00 45.75           C  
ATOM   2272  CE1 TYR A 282     -20.868   5.644  40.901  1.00 45.75           C  
ATOM   2273  CE2 TYR A 282     -21.340   7.413  39.277  1.00 45.75           C  
ATOM   2274  OH  TYR A 282     -22.977   5.760  39.783  1.00 45.75           O  
ATOM   2275  CZ  TYR A 282     -21.742   6.265  39.986  1.00 45.75           C  
ATOM   2276  N   ILE A 283     -15.666  10.065  42.344  1.00 50.19           N  
ATOM   2277  CA  ILE A 283     -14.432  10.264  43.103  1.00 50.19           C  
ATOM   2278  C   ILE A 283     -14.843  10.300  44.572  1.00 50.19           C  
ATOM   2279  CB  ILE A 283     -13.670  11.532  42.650  1.00 50.19           C  
ATOM   2280  O   ILE A 283     -15.222  11.350  45.075  1.00 50.19           O  
ATOM   2281  CG1 ILE A 283     -13.385  11.478  41.129  1.00 50.19           C  
ATOM   2282  CG2 ILE A 283     -12.356  11.656  43.448  1.00 50.19           C  
ATOM   2283  CD1 ILE A 283     -12.725  12.743  40.570  1.00 50.19           C  
ATOM   2284  N   MET A 284     -14.828   9.141  45.235  1.00 47.91           N  
ATOM   2285  CA  MET A 284     -14.945   9.040  46.690  1.00 47.91           C  
ATOM   2286  C   MET A 284     -13.778   9.829  47.304  1.00 47.91           C  
ATOM   2287  CB  MET A 284     -14.860   7.566  47.121  1.00 47.91           C  
ATOM   2288  O   MET A 284     -12.636   9.370  47.201  1.00 47.91           O  
ATOM   2289  CG  MET A 284     -16.151   6.772  46.897  1.00 47.91           C  
ATOM   2290  SD  MET A 284     -17.277   6.767  48.321  1.00 47.91           S  
ATOM   2291  CE  MET A 284     -18.421   5.461  47.801  1.00 47.91           C  
ATOM   2292  N   PRO A 285     -14.011  11.011  47.902  1.00 51.12           N  
ATOM   2293  CA  PRO A 285     -12.934  11.744  48.547  1.00 51.12           C  
ATOM   2294  C   PRO A 285     -12.416  10.914  49.731  1.00 51.12           C  
ATOM   2295  CB  PRO A 285     -13.550  13.089  48.950  1.00 51.12           C  
ATOM   2296  O   PRO A 285     -13.197  10.531  50.602  1.00 51.12           O  
ATOM   2297  CG  PRO A 285     -15.041  12.790  49.112  1.00 51.12           C  
ATOM   2298  CD  PRO A 285     -15.300  11.658  48.126  1.00 51.12           C  
ATOM   2299  N   GLY A 286     -11.109  10.620  49.754  1.00 61.28           N  
ATOM   2300  CA  GLY A 286     -10.449   9.964  50.892  1.00 61.28           C  
ATOM   2301  C   GLY A 286      -9.976   8.517  50.699  1.00 61.28           C  
ATOM   2302  O   GLY A 286      -9.539   7.907  51.672  1.00 61.28           O  
ATOM   2303  N   SER A 287     -10.018   7.942  49.490  1.00 57.16           N  
ATOM   2304  CA  SER A 287      -9.382   6.632  49.259  1.00 57.16           C  
ATOM   2305  C   SER A 287      -7.865   6.783  49.061  1.00 57.16           C  
ATOM   2306  CB  SER A 287     -10.057   5.869  48.109  1.00 57.16           C  
ATOM   2307  O   SER A 287      -7.431   7.583  48.236  1.00 57.16           O  
ATOM   2308  OG  SER A 287      -9.622   6.313  46.840  1.00 57.16           O  
ATOM   2309  N   GLU A 288      -7.048   5.970  49.741  1.00 64.69           N  
ATOM   2310  CA  GLU A 288      -5.571   5.959  49.619  1.00 64.69           C  
ATOM   2311  C   GLU A 288      -5.054   5.694  48.183  1.00 64.69           C  
ATOM   2312  CB  GLU A 288      -4.985   4.907  50.580  1.00 64.69           C  
ATOM   2313  O   GLU A 288      -3.866   5.830  47.893  1.00 64.69           O  
ATOM   2314  CG  GLU A 288      -5.188   5.255  52.066  1.00 64.69           C  
ATOM   2315  CD  GLU A 288      -4.511   4.246  53.013  1.00 64.69           C  
ATOM   2316  OE1 GLU A 288      -4.186   4.653  54.151  1.00 64.69           O  
ATOM   2317  OE2 GLU A 288      -4.331   3.077  52.601  1.00 64.69           O  
ATOM   2318  N   TRP A 289      -5.948   5.359  47.250  1.00 58.81           N  
ATOM   2319  CA  TRP A 289      -5.654   5.053  45.852  1.00 58.81           C  
ATOM   2320  C   TRP A 289      -5.713   6.263  44.906  1.00 58.81           C  
ATOM   2321  CB  TRP A 289      -6.571   3.913  45.402  1.00 58.81           C  
ATOM   2322  O   TRP A 289      -5.583   6.084  43.693  1.00 58.81           O  
ATOM   2323  CG  TRP A 289      -6.371   2.643  46.169  1.00 58.81           C  
ATOM   2324  CD1 TRP A 289      -7.091   2.243  47.241  1.00 58.81           C  
ATOM   2325  CD2 TRP A 289      -5.350   1.618  45.971  1.00 58.81           C  
ATOM   2326  CE2 TRP A 289      -5.544   0.595  46.944  1.00 58.81           C  
ATOM   2327  CE3 TRP A 289      -4.266   1.459  45.082  1.00 58.81           C  
ATOM   2328  NE1 TRP A 289      -6.602   1.038  47.706  1.00 58.81           N  
ATOM   2329  CH2 TRP A 289      -3.681  -0.689  46.091  1.00 58.81           C  
ATOM   2330  CZ2 TRP A 289      -4.738  -0.550  47.004  1.00 58.81           C  
ATOM   2331  CZ3 TRP A 289      -3.435   0.322  45.148  1.00 58.81           C  
ATOM   2332  N   GLU A 290      -5.861   7.493  45.412  1.00 63.72           N  
ATOM   2333  CA  GLU A 290      -5.905   8.711  44.581  1.00 63.72           C  
ATOM   2334  C   GLU A 290      -4.703   8.825  43.622  1.00 63.72           C  
ATOM   2335  CB  GLU A 290      -6.004   9.961  45.475  1.00 63.72           C  
ATOM   2336  O   GLU A 290      -4.878   9.119  42.437  1.00 63.72           O  
ATOM   2337  CG  GLU A 290      -7.453  10.228  45.923  1.00 63.72           C  
ATOM   2338  CD  GLU A 290      -7.602  11.444  46.858  1.00 63.72           C  
ATOM   2339  OE1 GLU A 290      -8.728  11.624  47.382  1.00 63.72           O  
ATOM   2340  OE2 GLU A 290      -6.611  12.194  47.017  1.00 63.72           O  
ATOM   2341  N   GLY A 291      -3.490   8.491  44.080  1.00 68.06           N  
ATOM   2342  CA  GLY A 291      -2.291   8.504  43.233  1.00 68.06           C  
ATOM   2343  C   GLY A 291      -2.300   7.440  42.126  1.00 68.06           C  
ATOM   2344  O   GLY A 291      -1.906   7.721  40.990  1.00 68.06           O  
ATOM   2345  N   LEU A 292      -2.792   6.231  42.425  1.00 69.12           N  
ATOM   2346  CA  LEU A 292      -2.887   5.153  41.436  1.00 69.12           C  
ATOM   2347  C   LEU A 292      -3.965   5.465  40.390  1.00 69.12           C  
ATOM   2348  CB  LEU A 292      -3.155   3.806  42.134  1.00 69.12           C  
ATOM   2349  O   LEU A 292      -3.746   5.234  39.202  1.00 69.12           O  
ATOM   2350  CG  LEU A 292      -2.957   2.609  41.179  1.00 69.12           C  
ATOM   2351  CD1 LEU A 292      -1.471   2.300  40.968  1.00 69.12           C  
ATOM   2352  CD2 LEU A 292      -3.622   1.340  41.696  1.00 69.12           C  
ATOM   2353  N   ASN A 293      -5.086   6.057  40.807  1.00 64.12           N  
ATOM   2354  CA  ASN A 293      -6.170   6.446  39.908  1.00 64.12           C  
ATOM   2355  C   ASN A 293      -5.727   7.505  38.895  1.00 64.12           C  
ATOM   2356  CB  ASN A 293      -7.372   6.914  40.745  1.00 64.12           C  
ATOM   2357  O   ASN A 293      -6.035   7.376  37.709  1.00 64.12           O  
ATOM   2358  CG  ASN A 293      -8.195   5.755  41.278  1.00 64.12           C  
ATOM   2359  ND2 ASN A 293      -8.988   5.976  42.298  1.00 64.12           N  
ATOM   2360  OD1 ASN A 293      -8.166   4.649  40.764  1.00 64.12           O  
ATOM   2361  N   VAL A 294      -4.941   8.505  39.314  1.00 68.88           N  
ATOM   2362  CA  VAL A 294      -4.370   9.492  38.381  1.00 68.88           C  
ATOM   2363  C   VAL A 294      -3.431   8.812  37.384  1.00 68.88           C  
ATOM   2364  CB  VAL A 294      -3.655  10.632  39.132  1.00 68.88           C  
ATOM   2365  O   VAL A 294      -3.533   9.059  36.182  1.00 68.88           O  
ATOM   2366  CG1 VAL A 294      -2.955  11.605  38.171  1.00 68.88           C  
ATOM   2367  CG2 VAL A 294      -4.658  11.456  39.947  1.00 68.88           C  
ATOM   2368  N   PHE A 295      -2.555   7.915  37.849  1.00 67.25           N  
ATOM   2369  CA  PHE A 295      -1.615   7.221  36.967  1.00 67.25           C  
ATOM   2370  C   PHE A 295      -2.327   6.320  35.952  1.00 67.25           C  
ATOM   2371  CB  PHE A 295      -0.605   6.428  37.800  1.00 67.25           C  
ATOM   2372  O   PHE A 295      -2.030   6.391  34.760  1.00 67.25           O  
ATOM   2373  CG  PHE A 295       0.531   5.877  36.962  1.00 67.25           C  
ATOM   2374  CD1 PHE A 295       0.495   4.552  36.485  1.00 67.25           C  
ATOM   2375  CD2 PHE A 295       1.621   6.706  36.637  1.00 67.25           C  
ATOM   2376  CE1 PHE A 295       1.551   4.058  35.699  1.00 67.25           C  
ATOM   2377  CE2 PHE A 295       2.673   6.213  35.845  1.00 67.25           C  
ATOM   2378  CZ  PHE A 295       2.638   4.889  35.376  1.00 67.25           C  
ATOM   2379  N   VAL A 296      -3.304   5.522  36.394  1.00 66.25           N  
ATOM   2380  CA  VAL A 296      -4.128   4.678  35.516  1.00 66.25           C  
ATOM   2381  C   VAL A 296      -4.888   5.542  34.515  1.00 66.25           C  
ATOM   2382  CB  VAL A 296      -5.088   3.795  36.341  1.00 66.25           C  
ATOM   2383  O   VAL A 296      -4.880   5.235  33.325  1.00 66.25           O  
ATOM   2384  CG1 VAL A 296      -6.100   3.045  35.462  1.00 66.25           C  
ATOM   2385  CG2 VAL A 296      -4.299   2.735  37.120  1.00 66.25           C  
ATOM   2386  N   HIS A 297      -5.475   6.661  34.944  1.00 66.19           N  
ATOM   2387  CA  HIS A 297      -6.245   7.514  34.045  1.00 66.19           C  
ATOM   2388  C   HIS A 297      -5.372   8.200  32.984  1.00 66.19           C  
ATOM   2389  CB  HIS A 297      -7.052   8.531  34.860  1.00 66.19           C  
ATOM   2390  O   HIS A 297      -5.757   8.263  31.809  1.00 66.19           O  
ATOM   2391  CG  HIS A 297      -8.172   9.152  34.070  1.00 66.19           C  
ATOM   2392  CD2 HIS A 297      -8.896  10.262  34.410  1.00 66.19           C  
ATOM   2393  ND1 HIS A 297      -8.749   8.626  32.935  1.00 66.19           N  
ATOM   2394  CE1 HIS A 297      -9.796   9.394  32.606  1.00 66.19           C  
ATOM   2395  NE2 HIS A 297      -9.911  10.420  33.458  1.00 66.19           N  
ATOM   2396  N   VAL A 298      -4.172   8.650  33.366  1.00 68.81           N  
ATOM   2397  CA  VAL A 298      -3.171   9.183  32.433  1.00 68.81           C  
ATOM   2398  C   VAL A 298      -2.711   8.091  31.467  1.00 68.81           C  
ATOM   2399  CB  VAL A 298      -1.990   9.816  33.196  1.00 68.81           C  
ATOM   2400  O   VAL A 298      -2.711   8.326  30.261  1.00 68.81           O  
ATOM   2401  CG1 VAL A 298      -0.825  10.187  32.269  1.00 68.81           C  
ATOM   2402  CG2 VAL A 298      -2.432  11.110  33.893  1.00 68.81           C  
ATOM   2403  N   ASN A 299      -2.401   6.883  31.950  1.00 66.88           N  
ATOM   2404  CA  ASN A 299      -1.966   5.777  31.091  1.00 66.88           C  
ATOM   2405  C   ASN A 299      -3.052   5.328  30.110  1.00 66.88           C  
ATOM   2406  CB  ASN A 299      -1.493   4.585  31.949  1.00 66.88           C  
ATOM   2407  O   ASN A 299      -2.757   5.097  28.938  1.00 66.88           O  
ATOM   2408  CG  ASN A 299      -0.008   4.301  31.834  1.00 66.88           C  
ATOM   2409  ND2 ASN A 299       0.488   3.380  32.622  1.00 66.88           N  
ATOM   2410  OD1 ASN A 299       0.721   4.858  31.030  1.00 66.88           O  
ATOM   2411  N   VAL A 300      -4.305   5.240  30.561  1.00 65.31           N  
ATOM   2412  CA  VAL A 300      -5.457   4.919  29.709  1.00 65.31           C  
ATOM   2413  C   VAL A 300      -5.661   6.014  28.669  1.00 65.31           C  
ATOM   2414  CB  VAL A 300      -6.727   4.702  30.556  1.00 65.31           C  
ATOM   2415  O   VAL A 300      -5.841   5.703  27.500  1.00 65.31           O  
ATOM   2416  CG1 VAL A 300      -8.003   4.619  29.706  1.00 65.31           C  
ATOM   2417  CG2 VAL A 300      -6.625   3.390  31.343  1.00 65.31           C  
ATOM   2418  N   THR A 301      -5.552   7.289  29.050  1.00 65.81           N  
ATOM   2419  CA  THR A 301      -5.711   8.409  28.107  1.00 65.81           C  
ATOM   2420  C   THR A 301      -4.574   8.458  27.083  1.00 65.81           C  
ATOM   2421  CB  THR A 301      -5.825   9.742  28.859  1.00 65.81           C  
ATOM   2422  O   THR A 301      -4.825   8.656  25.898  1.00 65.81           O  
ATOM   2423  CG2 THR A 301      -6.079  10.920  27.919  1.00 65.81           C  
ATOM   2424  OG1 THR A 301      -6.922   9.695  29.750  1.00 65.81           O  
ATOM   2425  N   ILE A 302      -3.326   8.223  27.501  1.00 68.00           N  
ATOM   2426  CA  ILE A 302      -2.179   8.133  26.586  1.00 68.00           C  
ATOM   2427  C   ILE A 302      -2.326   6.922  25.659  1.00 68.00           C  
ATOM   2428  CB  ILE A 302      -0.852   8.099  27.383  1.00 68.00           C  
ATOM   2429  O   ILE A 302      -2.061   7.033  24.465  1.00 68.00           O  
ATOM   2430  CG1 ILE A 302      -0.591   9.476  28.036  1.00 68.00           C  
ATOM   2431  CG2 ILE A 302       0.338   7.714  26.480  1.00 68.00           C  
ATOM   2432  CD1 ILE A 302       0.585   9.480  29.021  1.00 68.00           C  
ATOM   2433  N   SER A 303      -2.768   5.775  26.175  1.00 64.75           N  
ATOM   2434  CA  SER A 303      -2.932   4.548  25.382  1.00 64.75           C  
ATOM   2435  C   SER A 303      -4.104   4.641  24.410  1.00 64.75           C  
ATOM   2436  CB  SER A 303      -3.090   3.327  26.284  1.00 64.75           C  
ATOM   2437  O   SER A 303      -3.963   4.220  23.265  1.00 64.75           O  
ATOM   2438  OG  SER A 303      -1.944   3.236  27.106  1.00 64.75           O  
ATOM   2439  N   ALA A 304      -5.204   5.275  24.819  1.00 65.06           N  
ATOM   2440  CA  ALA A 304      -6.311   5.651  23.948  1.00 65.06           C  
ATOM   2441  C   ALA A 304      -5.821   6.589  22.840  1.00 65.06           C  
ATOM   2442  CB  ALA A 304      -7.406   6.301  24.804  1.00 65.06           C  
ATOM   2443  O   ALA A 304      -5.968   6.279  21.661  1.00 65.06           O  
ATOM   2444  N   PHE A 305      -5.126   7.674  23.196  1.00 66.81           N  
ATOM   2445  CA  PHE A 305      -4.575   8.618  22.225  1.00 66.81           C  
ATOM   2446  C   PHE A 305      -3.634   7.937  21.222  1.00 66.81           C  
ATOM   2447  CB  PHE A 305      -3.852   9.744  22.973  1.00 66.81           C  
ATOM   2448  O   PHE A 305      -3.774   8.110  20.010  1.00 66.81           O  
ATOM   2449  CG  PHE A 305      -3.267  10.789  22.047  1.00 66.81           C  
ATOM   2450  CD1 PHE A 305      -1.938  10.681  21.594  1.00 66.81           C  
ATOM   2451  CD2 PHE A 305      -4.068  11.864  21.620  1.00 66.81           C  
ATOM   2452  CE1 PHE A 305      -1.416  11.641  20.709  1.00 66.81           C  
ATOM   2453  CE2 PHE A 305      -3.538  12.836  20.755  1.00 66.81           C  
ATOM   2454  CZ  PHE A 305      -2.216  12.719  20.290  1.00 66.81           C  
ATOM   2455  N   LEU A 306      -2.685   7.134  21.709  1.00 66.69           N  
ATOM   2456  CA  LEU A 306      -1.749   6.409  20.856  1.00 66.69           C  
ATOM   2457  C   LEU A 306      -2.470   5.340  20.018  1.00 66.69           C  
ATOM   2458  CB  LEU A 306      -0.633   5.793  21.714  1.00 66.69           C  
ATOM   2459  O   LEU A 306      -2.173   5.202  18.837  1.00 66.69           O  
ATOM   2460  CG  LEU A 306       0.380   6.756  22.351  1.00 66.69           C  
ATOM   2461  CD1 LEU A 306       1.248   5.970  23.337  1.00 66.69           C  
ATOM   2462  CD2 LEU A 306       1.306   7.373  21.301  1.00 66.69           C  
ATOM   2463  N   GLY A 307      -3.440   4.618  20.576  1.00 64.25           N  
ATOM   2464  CA  GLY A 307      -4.231   3.619  19.856  1.00 64.25           C  
ATOM   2465  C   GLY A 307      -5.044   4.234  18.717  1.00 64.25           C  
ATOM   2466  O   GLY A 307      -4.936   3.790  17.576  1.00 64.25           O  
ATOM   2467  N   TYR A 308      -5.787   5.305  19.002  1.00 67.12           N  
ATOM   2468  CA  TYR A 308      -6.679   5.954  18.040  1.00 67.12           C  
ATOM   2469  C   TYR A 308      -5.948   6.797  16.989  1.00 67.12           C  
ATOM   2470  CB  TYR A 308      -7.712   6.806  18.795  1.00 67.12           C  
ATOM   2471  O   TYR A 308      -6.432   6.912  15.864  1.00 67.12           O  
ATOM   2472  CG  TYR A 308      -8.651   6.026  19.700  1.00 67.12           C  
ATOM   2473  CD1 TYR A 308      -9.358   4.915  19.196  1.00 67.12           C  
ATOM   2474  CD2 TYR A 308      -8.854   6.430  21.035  1.00 67.12           C  
ATOM   2475  CE1 TYR A 308     -10.215   4.180  20.037  1.00 67.12           C  
ATOM   2476  CE2 TYR A 308      -9.713   5.699  21.877  1.00 67.12           C  
ATOM   2477  OH  TYR A 308     -11.213   3.853  22.188  1.00 67.12           O  
ATOM   2478  CZ  TYR A 308     -10.385   4.564  21.381  1.00 67.12           C  
ATOM   2479  N   LEU A 309      -4.784   7.378  17.307  1.00 66.94           N  
ATOM   2480  CA  LEU A 309      -4.014   8.176  16.344  1.00 66.94           C  
ATOM   2481  C   LEU A 309      -2.952   7.347  15.618  1.00 66.94           C  
ATOM   2482  CB  LEU A 309      -3.425   9.412  17.050  1.00 66.94           C  
ATOM   2483  O   LEU A 309      -2.870   7.373  14.390  1.00 66.94           O  
ATOM   2484  CG  LEU A 309      -2.617  10.333  16.106  1.00 66.94           C  
ATOM   2485  CD1 LEU A 309      -2.868  11.815  16.346  1.00 66.94           C  
ATOM   2486  CD2 LEU A 309      -1.113  10.143  16.295  1.00 66.94           C  
ATOM   2487  N   VAL A 310      -2.112   6.625  16.361  1.00 69.19           N  
ATOM   2488  CA  VAL A 310      -0.886   6.037  15.803  1.00 69.19           C  
ATOM   2489  C   VAL A 310      -1.205   4.804  14.968  1.00 69.19           C  
ATOM   2490  CB  VAL A 310       0.164   5.753  16.900  1.00 69.19           C  
ATOM   2491  O   VAL A 310      -0.614   4.635  13.902  1.00 69.19           O  
ATOM   2492  CG1 VAL A 310       1.457   5.173  16.338  1.00 69.19           C  
ATOM   2493  CG2 VAL A 310       0.535   7.030  17.663  1.00 69.19           C  
ATOM   2494  N   GLN A 311      -2.162   3.967  15.378  1.00 69.12           N  
ATOM   2495  CA  GLN A 311      -2.449   2.727  14.650  1.00 69.12           C  
ATOM   2496  C   GLN A 311      -3.110   2.965  13.288  1.00 69.12           C  
ATOM   2497  CB  GLN A 311      -3.242   1.727  15.491  1.00 69.12           C  
ATOM   2498  O   GLN A 311      -2.574   2.446  12.303  1.00 69.12           O  
ATOM   2499  CG  GLN A 311      -2.506   1.347  16.774  1.00 69.12           C  
ATOM   2500  CD  GLN A 311      -3.287   0.333  17.585  1.00 69.12           C  
ATOM   2501  NE2 GLN A 311      -2.673  -0.200  18.610  1.00 69.12           N  
ATOM   2502  OE1 GLN A 311      -4.425  -0.009  17.312  1.00 69.12           O  
ATOM   2503  N   PRO A 312      -4.179   3.781  13.153  1.00 69.44           N  
ATOM   2504  CA  PRO A 312      -4.736   4.093  11.838  1.00 69.44           C  
ATOM   2505  C   PRO A 312      -3.720   4.818  10.958  1.00 69.44           C  
ATOM   2506  CB  PRO A 312      -5.978   4.955  12.089  1.00 69.44           C  
ATOM   2507  O   PRO A 312      -3.595   4.504   9.774  1.00 69.44           O  
ATOM   2508  CG  PRO A 312      -6.373   4.582  13.513  1.00 69.44           C  
ATOM   2509  CD  PRO A 312      -5.016   4.389  14.182  1.00 69.44           C  
ATOM   2510  N   MET A 313      -2.926   5.727  11.541  1.00 70.50           N  
ATOM   2511  CA  MET A 313      -1.878   6.428  10.803  1.00 70.50           C  
ATOM   2512  C   MET A 313      -0.842   5.463  10.238  1.00 70.50           C  
ATOM   2513  CB  MET A 313      -1.212   7.494  11.687  1.00 70.50           C  
ATOM   2514  O   MET A 313      -0.464   5.582   9.072  1.00 70.50           O  
ATOM   2515  CG  MET A 313      -0.262   8.391  10.884  1.00 70.50           C  
ATOM   2516  SD  MET A 313       0.779   9.486  11.884  1.00 70.50           S  
ATOM   2517  CE  MET A 313       2.309   8.516  11.903  1.00 70.50           C  
ATOM   2518  N   ILE A 314      -0.397   4.490  11.033  1.00 74.69           N  
ATOM   2519  CA  ILE A 314       0.563   3.484  10.587  1.00 74.69           C  
ATOM   2520  C   ILE A 314      -0.070   2.555   9.557  1.00 74.69           C  
ATOM   2521  CB  ILE A 314       1.167   2.740  11.792  1.00 74.69           C  
ATOM   2522  O   ILE A 314       0.567   2.292   8.543  1.00 74.69           O  
ATOM   2523  CG1 ILE A 314       2.114   3.732  12.506  1.00 74.69           C  
ATOM   2524  CG2 ILE A 314       1.936   1.480  11.349  1.00 74.69           C  
ATOM   2525  CD1 ILE A 314       2.667   3.223  13.829  1.00 74.69           C  
ATOM   2526  N   ALA A 315      -1.315   2.114   9.747  1.00 73.75           N  
ATOM   2527  CA  ALA A 315      -2.012   1.263   8.786  1.00 73.75           C  
ATOM   2528  C   ALA A 315      -2.125   1.934   7.406  1.00 73.75           C  
ATOM   2529  CB  ALA A 315      -3.387   0.909   9.360  1.00 73.75           C  
ATOM   2530  O   ALA A 315      -1.662   1.378   6.406  1.00 73.75           O  
ATOM   2531  N   VAL A 316      -2.651   3.163   7.363  1.00 77.25           N  
ATOM   2532  CA  VAL A 316      -2.795   3.946   6.126  1.00 77.25           C  
ATOM   2533  C   VAL A 316      -1.425   4.265   5.526  1.00 77.25           C  
ATOM   2534  CB  VAL A 316      -3.597   5.236   6.394  1.00 77.25           C  
ATOM   2535  O   VAL A 316      -1.237   4.165   4.314  1.00 77.25           O  
ATOM   2536  CG1 VAL A 316      -3.698   6.127   5.150  1.00 77.25           C  
ATOM   2537  CG2 VAL A 316      -5.036   4.915   6.817  1.00 77.25           C  
ATOM   2538  N   SER A 317      -0.433   4.589   6.359  1.00 77.81           N  
ATOM   2539  CA  SER A 317       0.923   4.874   5.884  1.00 77.81           C  
ATOM   2540  C   SER A 317       1.616   3.646   5.302  1.00 77.81           C  
ATOM   2541  CB  SER A 317       1.798   5.435   6.995  1.00 77.81           C  
ATOM   2542  O   SER A 317       2.280   3.754   4.273  1.00 77.81           O  
ATOM   2543  OG  SER A 317       1.322   6.693   7.417  1.00 77.81           O  
ATOM   2544  N   VAL A 318       1.450   2.474   5.918  1.00 80.19           N  
ATOM   2545  CA  VAL A 318       1.971   1.208   5.397  1.00 80.19           C  
ATOM   2546  C   VAL A 318       1.298   0.878   4.070  1.00 80.19           C  
ATOM   2547  CB  VAL A 318       1.803   0.066   6.419  1.00 80.19           C  
ATOM   2548  O   VAL A 318       2.000   0.614   3.094  1.00 80.19           O  
ATOM   2549  CG1 VAL A 318       2.037  -1.300   5.759  1.00 80.19           C  
ATOM   2550  CG2 VAL A 318       2.805   0.221   7.572  1.00 80.19           C  
ATOM   2551  N   ALA A 319      -0.033   0.961   3.990  1.00 81.06           N  
ATOM   2552  CA  ALA A 319      -0.764   0.736   2.745  1.00 81.06           C  
ATOM   2553  C   ALA A 319      -0.314   1.708   1.639  1.00 81.06           C  
ATOM   2554  CB  ALA A 319      -2.263   0.863   3.035  1.00 81.06           C  
ATOM   2555  O   ALA A 319      -0.031   1.299   0.510  1.00 81.06           O  
ATOM   2556  N   GLY A 320      -0.163   2.990   1.975  1.00 80.44           N  
ATOM   2557  CA  GLY A 320       0.332   4.013   1.064  1.00 80.44           C  
ATOM   2558  C   GLY A 320       1.769   3.757   0.587  1.00 80.44           C  
ATOM   2559  O   GLY A 320       2.064   3.919  -0.603  1.00 80.44           O  
ATOM   2560  N   LEU A 321       2.657   3.310   1.476  1.00 79.88           N  
ATOM   2561  CA  LEU A 321       4.043   2.979   1.143  1.00 79.88           C  
ATOM   2562  C   LEU A 321       4.120   1.736   0.246  1.00 79.88           C  
ATOM   2563  CB  LEU A 321       4.836   2.832   2.450  1.00 79.88           C  
ATOM   2564  O   LEU A 321       4.798   1.768  -0.781  1.00 79.88           O  
ATOM   2565  CG  LEU A 321       6.347   2.622   2.224  1.00 79.88           C  
ATOM   2566  CD1 LEU A 321       7.161   3.632   3.035  1.00 79.88           C  
ATOM   2567  CD2 LEU A 321       6.754   1.205   2.625  1.00 79.88           C  
ATOM   2568  N   LEU A 322       3.358   0.685   0.560  1.00 82.25           N  
ATOM   2569  CA  LEU A 322       3.233  -0.508  -0.284  1.00 82.25           C  
ATOM   2570  C   LEU A 322       2.689  -0.169  -1.678  1.00 82.25           C  
ATOM   2571  CB  LEU A 322       2.327  -1.535   0.418  1.00 82.25           C  
ATOM   2572  O   LEU A 322       3.221  -0.621  -2.695  1.00 82.25           O  
ATOM   2573  CG  LEU A 322       2.937  -2.202   1.665  1.00 82.25           C  
ATOM   2574  CD1 LEU A 322       1.946  -3.214   2.237  1.00 82.25           C  
ATOM   2575  CD2 LEU A 322       4.253  -2.897   1.324  1.00 82.25           C  
ATOM   2576  N   SER A 323       1.678   0.696  -1.740  1.00 82.31           N  
ATOM   2577  CA  SER A 323       1.115   1.178  -3.000  1.00 82.31           C  
ATOM   2578  C   SER A 323       2.119   2.024  -3.799  1.00 82.31           C  
ATOM   2579  CB  SER A 323      -0.158   1.967  -2.689  1.00 82.31           C  
ATOM   2580  O   SER A 323       2.133   1.978  -5.031  1.00 82.31           O  
ATOM   2581  OG  SER A 323      -0.915   2.140  -3.867  1.00 82.31           O  
ATOM   2582  N   THR A 324       2.989   2.778  -3.121  1.00 81.38           N  
ATOM   2583  CA  THR A 324       4.067   3.563  -3.748  1.00 81.38           C  
ATOM   2584  C   THR A 324       5.153   2.666  -4.334  1.00 81.38           C  
ATOM   2585  CB  THR A 324       4.688   4.534  -2.737  1.00 81.38           C  
ATOM   2586  O   THR A 324       5.614   2.903  -5.448  1.00 81.38           O  
ATOM   2587  CG2 THR A 324       5.824   5.354  -3.346  1.00 81.38           C  
ATOM   2588  OG1 THR A 324       3.697   5.424  -2.287  1.00 81.38           O  
ATOM   2589  N   ILE A 325       5.521   1.596  -3.630  1.00 83.69           N  
ATOM   2590  CA  ILE A 325       6.456   0.589  -4.140  1.00 83.69           C  
ATOM   2591  C   ILE A 325       5.919  -0.044  -5.423  1.00 83.69           C  
ATOM   2592  CB  ILE A 325       6.694  -0.483  -3.065  1.00 83.69           C  
ATOM   2593  O   ILE A 325       6.641  -0.139  -6.414  1.00 83.69           O  
ATOM   2594  CG1 ILE A 325       7.496   0.106  -1.891  1.00 83.69           C  
ATOM   2595  CG2 ILE A 325       7.400  -1.703  -3.666  1.00 83.69           C  
ATOM   2596  CD1 ILE A 325       7.356  -0.762  -0.642  1.00 83.69           C  
ATOM   2597  N   CYS A 326       4.638  -0.420  -5.431  1.00 85.12           N  
ATOM   2598  CA  CYS A 326       4.000  -0.956  -6.630  1.00 85.12           C  
ATOM   2599  C   CYS A 326       4.084   0.046  -7.792  1.00 85.12           C  
ATOM   2600  CB  CYS A 326       2.553  -1.339  -6.309  1.00 85.12           C  
ATOM   2601  O   CYS A 326       4.464  -0.334  -8.891  1.00 85.12           O  
ATOM   2602  SG  CYS A 326       2.496  -2.696  -5.104  1.00 85.12           S  
ATOM   2603  N   GLN A 327       3.853   1.340  -7.549  1.00 84.75           N  
ATOM   2604  CA  GLN A 327       4.030   2.368  -8.582  1.00 84.75           C  
ATOM   2605  C   GLN A 327       5.471   2.506  -9.075  1.00 84.75           C  
ATOM   2606  CB  GLN A 327       3.574   3.732  -8.069  1.00 84.75           C  
ATOM   2607  O   GLN A 327       5.673   2.731 -10.266  1.00 84.75           O  
ATOM   2608  CG  GLN A 327       2.055   3.843  -8.027  1.00 84.75           C  
ATOM   2609  CD  GLN A 327       1.624   5.245  -7.624  1.00 84.75           C  
ATOM   2610  NE2 GLN A 327       0.465   5.678  -8.059  1.00 84.75           N  
ATOM   2611  OE1 GLN A 327       2.282   5.971  -6.899  1.00 84.75           O  
ATOM   2612  N   MET A 328       6.472   2.366  -8.201  1.00 82.56           N  
ATOM   2613  CA  MET A 328       7.872   2.343  -8.632  1.00 82.56           C  
ATOM   2614  C   MET A 328       8.135   1.158  -9.568  1.00 82.56           C  
ATOM   2615  CB  MET A 328       8.827   2.295  -7.432  1.00 82.56           C  
ATOM   2616  O   MET A 328       8.801   1.328 -10.585  1.00 82.56           O  
ATOM   2617  CG  MET A 328       8.817   3.586  -6.611  1.00 82.56           C  
ATOM   2618  SD  MET A 328      10.014   3.561  -5.249  1.00 82.56           S  
ATOM   2619  CE  MET A 328       9.725   5.205  -4.547  1.00 82.56           C  
ATOM   2620  N   HIS A 329       7.559  -0.016  -9.289  1.00 86.44           N  
ATOM   2621  CA  HIS A 329       7.636  -1.154 -10.210  1.00 86.44           C  
ATOM   2622  C   HIS A 329       6.916  -0.870 -11.529  1.00 86.44           C  
ATOM   2623  CB  HIS A 329       7.084  -2.422  -9.554  1.00 86.44           C  
ATOM   2624  O   HIS A 329       7.488  -1.105 -12.590  1.00 86.44           O  
ATOM   2625  CG  HIS A 329       7.785  -2.807  -8.283  1.00 86.44           C  
ATOM   2626  CD2 HIS A 329       9.058  -2.480  -7.896  1.00 86.44           C  
ATOM   2627  ND1 HIS A 329       7.235  -3.552  -7.275  1.00 86.44           N  
ATOM   2628  CE1 HIS A 329       8.145  -3.677  -6.302  1.00 86.44           C  
ATOM   2629  NE2 HIS A 329       9.274  -3.029  -6.631  1.00 86.44           N  
ATOM   2630  N   THR A 330       5.715  -0.285 -11.486  1.00 87.62           N  
ATOM   2631  CA  THR A 330       4.989   0.138 -12.693  1.00 87.62           C  
ATOM   2632  C   THR A 330       5.812   1.125 -13.518  1.00 87.62           C  
ATOM   2633  CB  THR A 330       3.645   0.799 -12.345  1.00 87.62           C  
ATOM   2634  O   THR A 330       5.874   1.012 -14.738  1.00 87.62           O  
ATOM   2635  CG2 THR A 330       2.764   1.006 -13.571  1.00 87.62           C  
ATOM   2636  OG1 THR A 330       2.901  -0.020 -11.486  1.00 87.62           O  
ATOM   2637  N   ALA A 331       6.487   2.079 -12.876  1.00 84.06           N  
ATOM   2638  CA  ALA A 331       7.353   3.029 -13.560  1.00 84.06           C  
ATOM   2639  C   ALA A 331       8.581   2.349 -14.176  1.00 84.06           C  
ATOM   2640  CB  ALA A 331       7.752   4.134 -12.586  1.00 84.06           C  
ATOM   2641  O   ALA A 331       8.963   2.704 -15.292  1.00 84.06           O  
ATOM   2642  N   ALA A 332       9.188   1.373 -13.493  1.00 85.69           N  
ATOM   2643  CA  ALA A 332      10.297   0.589 -14.038  1.00 85.69           C  
ATOM   2644  C   ALA A 332       9.863  -0.162 -15.305  1.00 85.69           C  
ATOM   2645  CB  ALA A 332      10.836  -0.347 -12.950  1.00 85.69           C  
ATOM   2646  O   ALA A 332      10.543  -0.093 -16.328  1.00 85.69           O  
ATOM   2647  N   VAL A 333       8.676  -0.773 -15.275  1.00 87.00           N  
ATOM   2648  CA  VAL A 333       8.057  -1.425 -16.437  1.00 87.00           C  
ATOM   2649  C   VAL A 333       7.750  -0.429 -17.550  1.00 87.00           C  
ATOM   2650  CB  VAL A 333       6.778  -2.162 -16.010  1.00 87.00           C  
ATOM   2651  O   VAL A 333       8.073  -0.683 -18.706  1.00 87.00           O  
ATOM   2652  CG1 VAL A 333       6.005  -2.726 -17.205  1.00 87.00           C  
ATOM   2653  CG2 VAL A 333       7.166  -3.330 -15.114  1.00 87.00           C  
ATOM   2654  N   ASN A 334       7.194   0.738 -17.221  1.00 86.44           N  
ATOM   2655  CA  ASN A 334       6.938   1.793 -18.199  1.00 86.44           C  
ATOM   2656  C   ASN A 334       8.233   2.305 -18.844  1.00 86.44           C  
ATOM   2657  CB  ASN A 334       6.180   2.952 -17.539  1.00 86.44           C  
ATOM   2658  O   ASN A 334       8.209   2.678 -20.010  1.00 86.44           O  
ATOM   2659  CG  ASN A 334       4.709   2.678 -17.276  1.00 86.44           C  
ATOM   2660  ND2 ASN A 334       4.107   3.461 -16.412  1.00 86.44           N  
ATOM   2661  OD1 ASN A 334       4.056   1.837 -17.878  1.00 86.44           O  
ATOM   2662  N   CYS A 335       9.360   2.303 -18.127  1.00 85.31           N  
ATOM   2663  CA  CYS A 335      10.660   2.619 -18.713  1.00 85.31           C  
ATOM   2664  C   CYS A 335      11.061   1.572 -19.758  1.00 85.31           C  
ATOM   2665  CB  CYS A 335      11.708   2.732 -17.599  1.00 85.31           C  
ATOM   2666  O   CYS A 335      11.525   1.940 -20.831  1.00 85.31           O  
ATOM   2667  SG  CYS A 335      13.265   3.382 -18.275  1.00 85.31           S  
ATOM   2668  N   LEU A 336      10.848   0.284 -19.482  1.00 86.00           N  
ATOM   2669  CA  LEU A 336      11.107  -0.775 -20.457  1.00 86.00           C  
ATOM   2670  C   LEU A 336      10.180  -0.662 -21.675  1.00 86.00           C  
ATOM   2671  CB  LEU A 336      10.972  -2.135 -19.761  1.00 86.00           C  
ATOM   2672  O   LEU A 336      10.653  -0.686 -22.806  1.00 86.00           O  
ATOM   2673  CG  LEU A 336      11.330  -3.326 -20.660  1.00 86.00           C  
ATOM   2674  CD1 LEU A 336      12.792  -3.317 -21.105  1.00 86.00           C  
ATOM   2675  CD2 LEU A 336      11.092  -4.622 -19.902  1.00 86.00           C  
ATOM   2676  N   LEU A 337       8.878  -0.463 -21.447  1.00 86.81           N  
ATOM   2677  CA  LEU A 337       7.894  -0.224 -22.508  1.00 86.81           C  
ATOM   2678  C   LEU A 337       8.250   1.011 -23.340  1.00 86.81           C  
ATOM   2679  CB  LEU A 337       6.497  -0.035 -21.890  1.00 86.81           C  
ATOM   2680  O   LEU A 337       8.108   1.000 -24.561  1.00 86.81           O  
ATOM   2681  CG  LEU A 337       5.840  -1.324 -21.371  1.00 86.81           C  
ATOM   2682  CD1 LEU A 337       4.590  -0.979 -20.557  1.00 86.81           C  
ATOM   2683  CD2 LEU A 337       5.400  -2.224 -22.525  1.00 86.81           C  
ATOM   2684  N   TRP A 338       8.730   2.077 -22.697  1.00 87.00           N  
ATOM   2685  CA  TRP A 338       9.180   3.286 -23.376  1.00 87.00           C  
ATOM   2686  C   TRP A 338      10.347   2.988 -24.319  1.00 87.00           C  
ATOM   2687  CB  TRP A 338       9.550   4.375 -22.362  1.00 87.00           C  
ATOM   2688  O   TRP A 338      10.281   3.359 -25.485  1.00 87.00           O  
ATOM   2689  CG  TRP A 338      10.025   5.635 -23.009  1.00 87.00           C  
ATOM   2690  CD1 TRP A 338      11.285   5.862 -23.446  1.00 87.00           C  
ATOM   2691  CD2 TRP A 338       9.233   6.773 -23.462  1.00 87.00           C  
ATOM   2692  CE2 TRP A 338      10.079   7.626 -24.230  1.00 87.00           C  
ATOM   2693  CE3 TRP A 338       7.870   7.133 -23.377  1.00 87.00           C  
ATOM   2694  NE1 TRP A 338      11.309   7.014 -24.206  1.00 87.00           N  
ATOM   2695  CH2 TRP A 338       8.242   9.093 -24.796  1.00 87.00           C  
ATOM   2696  CZ2 TRP A 338       9.603   8.761 -24.899  1.00 87.00           C  
ATOM   2697  CZ3 TRP A 338       7.385   8.280 -24.036  1.00 87.00           C  
ATOM   2698  N   GLU A 339      11.371   2.282 -23.841  1.00 86.19           N  
ATOM   2699  CA  GLU A 339      12.557   1.920 -24.631  1.00 86.19           C  
ATOM   2700  C   GLU A 339      12.227   0.958 -25.783  1.00 86.19           C  
ATOM   2701  CB  GLU A 339      13.597   1.289 -23.694  1.00 86.19           C  
ATOM   2702  O   GLU A 339      12.802   1.076 -26.869  1.00 86.19           O  
ATOM   2703  CG  GLU A 339      14.150   2.278 -22.655  1.00 86.19           C  
ATOM   2704  CD  GLU A 339      15.187   3.261 -23.198  1.00 86.19           C  
ATOM   2705  OE1 GLU A 339      15.292   4.363 -22.609  1.00 86.19           O  
ATOM   2706  OE2 GLU A 339      16.056   2.835 -23.987  1.00 86.19           O  
ATOM   2707  N   LEU A 340      11.265   0.053 -25.564  1.00 84.12           N  
ATOM   2708  CA  LEU A 340      10.723  -0.854 -26.580  1.00 84.12           C  
ATOM   2709  C   LEU A 340       9.954  -0.117 -27.681  1.00 84.12           C  
ATOM   2710  CB  LEU A 340       9.789  -1.876 -25.900  1.00 84.12           C  
ATOM   2711  O   LEU A 340      10.055  -0.495 -28.845  1.00 84.12           O  
ATOM   2712  CG  LEU A 340      10.534  -3.008 -25.179  1.00 84.12           C  
ATOM   2713  CD1 LEU A 340       9.596  -3.750 -24.228  1.00 84.12           C  
ATOM   2714  CD2 LEU A 340      11.076  -4.019 -26.183  1.00 84.12           C  
ATOM   2715  N   SER A 341       9.209   0.930 -27.318  1.00 85.50           N  
ATOM   2716  CA  SER A 341       8.377   1.727 -28.236  1.00 85.50           C  
ATOM   2717  C   SER A 341       9.109   2.911 -28.869  1.00 85.50           C  
ATOM   2718  CB  SER A 341       7.098   2.205 -27.537  1.00 85.50           C  
ATOM   2719  O   SER A 341       8.606   3.510 -29.817  1.00 85.50           O  
ATOM   2720  OG  SER A 341       7.379   2.840 -26.300  1.00 85.50           O  
ATOM   2721  N   GLU A 342      10.307   3.251 -28.394  1.00 87.25           N  
ATOM   2722  CA  GLU A 342      11.111   4.341 -28.950  1.00 87.25           C  
ATOM   2723  C   GLU A 342      11.389   4.216 -30.466  1.00 87.25           C  
ATOM   2724  CB  GLU A 342      12.404   4.489 -28.131  1.00 87.25           C  
ATOM   2725  O   GLU A 342      11.277   5.242 -31.134  1.00 87.25           O  
ATOM   2726  CG  GLU A 342      13.185   5.785 -28.422  1.00 87.25           C  
ATOM   2727  CD  GLU A 342      12.450   7.069 -27.978  1.00 87.25           C  
ATOM   2728  OE1 GLU A 342      12.816   8.175 -28.438  1.00 87.25           O  
ATOM   2729  OE2 GLU A 342      11.514   6.980 -27.147  1.00 87.25           O  
ATOM   2730  N   PRO A 343      11.683   3.034 -31.062  1.00 81.12           N  
ATOM   2731  CA  PRO A 343      11.848   2.923 -32.515  1.00 81.12           C  
ATOM   2732  C   PRO A 343      10.588   3.357 -33.271  1.00 81.12           C  
ATOM   2733  CB  PRO A 343      12.173   1.455 -32.825  1.00 81.12           C  
ATOM   2734  O   PRO A 343      10.666   4.194 -34.167  1.00 81.12           O  
ATOM   2735  CG  PRO A 343      12.353   0.771 -31.478  1.00 81.12           C  
ATOM   2736  CD  PRO A 343      11.717   1.710 -30.462  1.00 81.12           C  
ATOM   2737  N   VAL A 344       9.421   2.871 -32.835  1.00 81.31           N  
ATOM   2738  CA  VAL A 344       8.114   3.212 -33.419  1.00 81.31           C  
ATOM   2739  C   VAL A 344       7.851   4.700 -33.308  1.00 81.31           C  
ATOM   2740  CB  VAL A 344       6.962   2.477 -32.713  1.00 81.31           C  
ATOM   2741  O   VAL A 344       7.441   5.331 -34.275  1.00 81.31           O  
ATOM   2742  CG1 VAL A 344       5.606   2.743 -33.376  1.00 81.31           C  
ATOM   2743  CG2 VAL A 344       7.201   0.983 -32.745  1.00 81.31           C  
ATOM   2744  N   ARG A 345       8.132   5.299 -32.145  1.00 83.50           N  
ATOM   2745  CA  ARG A 345       7.944   6.742 -31.957  1.00 83.50           C  
ATOM   2746  C   ARG A 345       8.865   7.561 -32.845  1.00 83.50           C  
ATOM   2747  CB  ARG A 345       8.180   7.147 -30.503  1.00 83.50           C  
ATOM   2748  O   ARG A 345       8.448   8.611 -33.329  1.00 83.50           O  
ATOM   2749  CG  ARG A 345       7.087   6.648 -29.558  1.00 83.50           C  
ATOM   2750  CD  ARG A 345       7.196   7.444 -28.255  1.00 83.50           C  
ATOM   2751  NE  ARG A 345       6.409   6.825 -27.181  1.00 83.50           N  
ATOM   2752  NH1 ARG A 345       8.172   5.765 -26.162  1.00 83.50           N  
ATOM   2753  NH2 ARG A 345       6.069   5.259 -25.589  1.00 83.50           N  
ATOM   2754  CZ  ARG A 345       6.891   5.972 -26.301  1.00 83.50           C  
ATOM   2755  N   ILE A 346      10.112   7.131 -33.032  1.00 85.06           N  
ATOM   2756  CA  ILE A 346      11.044   7.803 -33.942  1.00 85.06           C  
ATOM   2757  C   ILE A 346      10.504   7.714 -35.369  1.00 85.06           C  
ATOM   2758  CB  ILE A 346      12.473   7.235 -33.805  1.00 85.06           C  
ATOM   2759  O   ILE A 346      10.397   8.749 -36.025  1.00 85.06           O  
ATOM   2760  CG1 ILE A 346      13.065   7.621 -32.429  1.00 85.06           C  
ATOM   2761  CG2 ILE A 346      13.381   7.784 -34.925  1.00 85.06           C  
ATOM   2762  CD1 ILE A 346      14.317   6.817 -32.058  1.00 85.06           C  
ATOM   2763  N   GLN A 347      10.070   6.530 -35.802  1.00 82.19           N  
ATOM   2764  CA  GLN A 347       9.485   6.319 -37.124  1.00 82.19           C  
ATOM   2765  C   GLN A 347       8.207   7.148 -37.325  1.00 82.19           C  
ATOM   2766  CB  GLN A 347       9.209   4.821 -37.291  1.00 82.19           C  
ATOM   2767  O   GLN A 347       8.035   7.796 -38.354  1.00 82.19           O  
ATOM   2768  CG  GLN A 347       8.872   4.457 -38.744  1.00 82.19           C  
ATOM   2769  CD  GLN A 347       8.534   2.980 -38.907  1.00 82.19           C  
ATOM   2770  NE2 GLN A 347       8.383   2.501 -40.120  1.00 82.19           N  
ATOM   2771  OE1 GLN A 347       8.371   2.240 -37.954  1.00 82.19           O  
ATOM   2772  N   GLU A 348       7.329   7.212 -36.326  1.00 84.94           N  
ATOM   2773  CA  GLU A 348       6.103   8.008 -36.375  1.00 84.94           C  
ATOM   2774  C   GLU A 348       6.407   9.513 -36.421  1.00 84.94           C  
ATOM   2775  CB  GLU A 348       5.234   7.669 -35.158  1.00 84.94           C  
ATOM   2776  O   GLU A 348       5.791  10.255 -37.189  1.00 84.94           O  
ATOM   2777  CG  GLU A 348       3.795   8.167 -35.351  1.00 84.94           C  
ATOM   2778  CD  GLU A 348       2.985   8.170 -34.051  1.00 84.94           C  
ATOM   2779  OE1 GLU A 348       2.027   8.980 -34.013  1.00 84.94           O  
ATOM   2780  OE2 GLU A 348       3.399   7.528 -33.064  1.00 84.94           O  
ATOM   2781  N   ARG A 349       7.396   9.983 -35.647  1.00 88.06           N  
ATOM   2782  CA  ARG A 349       7.871  11.375 -35.703  1.00 88.06           C  
ATOM   2783  C   ARG A 349       8.484  11.698 -37.060  1.00 88.06           C  
ATOM   2784  CB  ARG A 349       8.899  11.641 -34.596  1.00 88.06           C  
ATOM   2785  O   ARG A 349       8.206  12.769 -37.593  1.00 88.06           O  
ATOM   2786  CG  ARG A 349       8.261  11.800 -33.210  1.00 88.06           C  
ATOM   2787  CD  ARG A 349       9.387  11.887 -32.175  1.00 88.06           C  
ATOM   2788  NE  ARG A 349       8.875  11.964 -30.796  1.00 88.06           N  
ATOM   2789  NH1 ARG A 349      10.862  11.467 -29.753  1.00 88.06           N  
ATOM   2790  NH2 ARG A 349       9.006  11.693 -28.539  1.00 88.06           N  
ATOM   2791  CZ  ARG A 349       9.582  11.716 -29.707  1.00 88.06           C  
ATOM   2792  N   GLN A 350       9.282  10.794 -37.625  1.00 85.62           N  
ATOM   2793  CA  GLN A 350       9.838  10.937 -38.970  1.00 85.62           C  
ATOM   2794  C   GLN A 350       8.718  10.979 -40.015  1.00 85.62           C  
ATOM   2795  CB  GLN A 350      10.823   9.797 -39.257  1.00 85.62           C  
ATOM   2796  O   GLN A 350       8.687  11.902 -40.824  1.00 85.62           O  
ATOM   2797  CG  GLN A 350      12.180   9.982 -38.553  1.00 85.62           C  
ATOM   2798  CD  GLN A 350      13.092   8.772 -38.746  1.00 85.62           C  
ATOM   2799  NE2 GLN A 350      14.394   8.921 -38.641  1.00 85.62           N  
ATOM   2800  OE1 GLN A 350      12.642   7.666 -38.983  1.00 85.62           O  
ATOM   2801  N   ARG A 351       7.729  10.079 -39.940  1.00 85.50           N  
ATOM   2802  CA  ARG A 351       6.548  10.079 -40.817  1.00 85.50           C  
ATOM   2803  C   ARG A 351       5.768  11.390 -40.719  1.00 85.50           C  
ATOM   2804  CB  ARG A 351       5.671   8.857 -40.493  1.00 85.50           C  
ATOM   2805  O   ARG A 351       5.473  11.994 -41.746  1.00 85.50           O  
ATOM   2806  CG  ARG A 351       4.483   8.727 -41.460  1.00 85.50           C  
ATOM   2807  CD  ARG A 351       3.628   7.498 -41.128  1.00 85.50           C  
ATOM   2808  NE  ARG A 351       2.466   7.386 -42.033  1.00 85.50           N  
ATOM   2809  NH1 ARG A 351       1.466   5.570 -41.035  1.00 85.50           N  
ATOM   2810  NH2 ARG A 351       0.539   6.475 -42.848  1.00 85.50           N  
ATOM   2811  CZ  ARG A 351       1.500   6.483 -41.966  1.00 85.50           C  
ATOM   2812  N   LYS A 352       5.491  11.879 -39.506  1.00 89.62           N  
ATOM   2813  CA  LYS A 352       4.825  13.175 -39.274  1.00 89.62           C  
ATOM   2814  C   LYS A 352       5.632  14.342 -39.843  1.00 89.62           C  
ATOM   2815  CB  LYS A 352       4.555  13.368 -37.772  1.00 89.62           C  
ATOM   2816  O   LYS A 352       5.058  15.219 -40.478  1.00 89.62           O  
ATOM   2817  CG  LYS A 352       3.318  12.576 -37.325  1.00 89.62           C  
ATOM   2818  CD  LYS A 352       3.121  12.588 -35.800  1.00 89.62           C  
ATOM   2819  CE  LYS A 352       1.738  11.999 -35.483  1.00 89.62           C  
ATOM   2820  NZ  LYS A 352       1.564  11.610 -34.062  1.00 89.62           N  
ATOM   2821  N   ARG A 353       6.961  14.336 -39.684  1.00 90.25           N  
ATOM   2822  CA  ARG A 353       7.849  15.337 -40.301  1.00 90.25           C  
ATOM   2823  C   ARG A 353       7.807  15.274 -41.826  1.00 90.25           C  
ATOM   2824  CB  ARG A 353       9.289  15.171 -39.801  1.00 90.25           C  
ATOM   2825  O   ARG A 353       7.739  16.326 -42.444  1.00 90.25           O  
ATOM   2826  CG  ARG A 353       9.478  15.680 -38.366  1.00 90.25           C  
ATOM   2827  CD  ARG A 353      10.903  15.352 -37.911  1.00 90.25           C  
ATOM   2828  NE  ARG A 353      11.155  15.787 -36.526  1.00 90.25           N  
ATOM   2829  NH1 ARG A 353      13.410  15.332 -36.512  1.00 90.25           N  
ATOM   2830  NH2 ARG A 353      12.446  16.189 -34.694  1.00 90.25           N  
ATOM   2831  CZ  ARG A 353      12.330  15.764 -35.920  1.00 90.25           C  
ATOM   2832  N   ARG A 354       7.783  14.080 -42.431  1.00 84.44           N  
ATOM   2833  CA  ARG A 354       7.646  13.909 -43.890  1.00 84.44           C  
ATOM   2834  C   ARG A 354       6.310  14.443 -44.390  1.00 84.44           C  
ATOM   2835  CB  ARG A 354       7.805  12.435 -44.300  1.00 84.44           C  
ATOM   2836  O   ARG A 354       6.291  15.203 -45.349  1.00 84.44           O  
ATOM   2837  CG  ARG A 354       9.237  11.905 -44.151  1.00 84.44           C  
ATOM   2838  CD  ARG A 354       9.294  10.426 -44.560  1.00 84.44           C  
ATOM   2839  NE  ARG A 354      10.526   9.771 -44.092  1.00 84.44           N  
ATOM   2840  NH1 ARG A 354      10.146   7.675 -44.991  1.00 84.44           N  
ATOM   2841  NH2 ARG A 354      11.900   7.991 -43.702  1.00 84.44           N  
ATOM   2842  CZ  ARG A 354      10.843   8.496 -44.261  1.00 84.44           C  
ATOM   2843  N   ILE A 355       5.211  14.090 -43.724  1.00 86.88           N  
ATOM   2844  CA  ILE A 355       3.872  14.584 -44.068  1.00 86.88           C  
ATOM   2845  C   ILE A 355       3.832  16.111 -43.954  1.00 86.88           C  
ATOM   2846  CB  ILE A 355       2.799  13.891 -43.200  1.00 86.88           C  
ATOM   2847  O   ILE A 355       3.421  16.775 -44.899  1.00 86.88           O  
ATOM   2848  CG1 ILE A 355       2.700  12.394 -43.575  1.00 86.88           C  
ATOM   2849  CG2 ILE A 355       1.429  14.569 -43.375  1.00 86.88           C  
ATOM   2850  CD1 ILE A 355       1.893  11.558 -42.573  1.00 86.88           C  
ATOM   2851  N   ASN A 356       4.350  16.677 -42.861  1.00 88.94           N  
ATOM   2852  CA  ASN A 356       4.419  18.127 -42.680  1.00 88.94           C  
ATOM   2853  C   ASN A 356       5.322  18.807 -43.718  1.00 88.94           C  
ATOM   2854  CB  ASN A 356       4.864  18.451 -41.247  1.00 88.94           C  
ATOM   2855  O   ASN A 356       4.947  19.860 -44.216  1.00 88.94           O  
ATOM   2856  CG  ASN A 356       3.784  18.198 -40.210  1.00 88.94           C  
ATOM   2857  ND2 ASN A 356       4.110  18.325 -38.947  1.00 88.94           N  
ATOM   2858  OD1 ASN A 356       2.635  17.914 -40.494  1.00 88.94           O  
ATOM   2859  N   LYS A 357       6.461  18.203 -44.090  1.00 90.50           N  
ATOM   2860  CA  LYS A 357       7.363  18.717 -45.136  1.00 90.50           C  
ATOM   2861  C   LYS A 357       6.688  18.706 -46.512  1.00 90.50           C  
ATOM   2862  CB  LYS A 357       8.690  17.930 -45.125  1.00 90.50           C  
ATOM   2863  O   LYS A 357       6.796  19.677 -47.253  1.00 90.50           O  
ATOM   2864  CG  LYS A 357       9.771  18.548 -46.035  1.00 90.50           C  
ATOM   2865  CD  LYS A 357      11.104  17.774 -45.964  1.00 90.50           C  
ATOM   2866  CE  LYS A 357      12.175  18.418 -46.866  1.00 90.50           C  
ATOM   2867  NZ  LYS A 357      13.467  17.669 -46.868  1.00 90.50           N  
ATOM   2868  N   LYS A 358       5.950  17.639 -46.838  1.00 85.69           N  
ATOM   2869  CA  LYS A 358       5.168  17.534 -48.081  1.00 85.69           C  
ATOM   2870  C   LYS A 358       3.982  18.513 -48.107  1.00 85.69           C  
ATOM   2871  CB  LYS A 358       4.688  16.089 -48.273  1.00 85.69           C  
ATOM   2872  O   LYS A 358       3.711  19.104 -49.149  1.00 85.69           O  
ATOM   2873  CG  LYS A 358       5.780  15.078 -48.656  1.00 85.69           C  
ATOM   2874  CD  LYS A 358       5.146  13.699 -48.919  1.00 85.69           C  
ATOM   2875  CE  LYS A 358       6.201  12.687 -49.389  1.00 85.69           C  
ATOM   2876  NZ  LYS A 358       5.588  11.422 -49.880  1.00 85.69           N  
ATOM   2877  N   LEU A 359       3.319  18.728 -46.965  1.00 85.69           N  
ATOM   2878  CA  LEU A 359       2.276  19.748 -46.790  1.00 85.69           C  
ATOM   2879  C   LEU A 359       2.844  21.164 -46.958  1.00 85.69           C  
ATOM   2880  CB  LEU A 359       1.621  19.597 -45.400  1.00 85.69           C  
ATOM   2881  O   LEU A 359       2.259  21.969 -47.677  1.00 85.69           O  
ATOM   2882  CG  LEU A 359       0.546  18.500 -45.316  1.00 85.69           C  
ATOM   2883  CD1 LEU A 359       0.322  18.086 -43.862  1.00 85.69           C  
ATOM   2884  CD2 LEU A 359      -0.794  18.992 -45.868  1.00 85.69           C  
ATOM   2885  N   SER A 360       3.996  21.469 -46.349  1.00 88.31           N  
ATOM   2886  CA  SER A 360       4.633  22.787 -46.467  1.00 88.31           C  
ATOM   2887  C   SER A 360       5.200  23.054 -47.861  1.00 88.31           C  
ATOM   2888  CB  SER A 360       5.731  22.971 -45.414  1.00 88.31           C  
ATOM   2889  O   SER A 360       5.230  24.199 -48.291  1.00 88.31           O  
ATOM   2890  OG  SER A 360       6.765  22.012 -45.533  1.00 88.31           O  
ATOM   2891  N   ALA A 361       5.623  22.011 -48.582  1.00 89.56           N  
ATOM   2892  CA  ALA A 361       6.115  22.120 -49.955  1.00 89.56           C  
ATOM   2893  C   ALA A 361       4.993  22.301 -50.998  1.00 89.56           C  
ATOM   2894  CB  ALA A 361       6.985  20.891 -50.253  1.00 89.56           C  
ATOM   2895  O   ALA A 361       5.281  22.343 -52.191  1.00 89.56           O  
ATOM   2896  N   GLY A 362       3.719  22.345 -50.585  1.00 86.88           N  
ATOM   2897  CA  GLY A 362       2.576  22.424 -51.503  1.00 86.88           C  
ATOM   2898  C   GLY A 362       2.387  21.178 -52.377  1.00 86.88           C  
ATOM   2899  O   GLY A 362       1.563  21.191 -53.285  1.00 86.88           O  
ATOM   2900  N   GLN A 363       3.130  20.098 -52.108  1.00 74.38           N  
ATOM   2901  CA  GLN A 363       3.077  18.849 -52.875  1.00 74.38           C  
ATOM   2902  C   GLN A 363       1.860  17.995 -52.518  1.00 74.38           C  
ATOM   2903  CB  GLN A 363       4.363  18.046 -52.643  1.00 74.38           C  
ATOM   2904  O   GLN A 363       1.421  17.179 -53.321  1.00 74.38           O  
ATOM   2905  CG  GLN A 363       5.572  18.668 -53.353  1.00 74.38           C  
ATOM   2906  CD  GLN A 363       6.841  17.843 -53.161  1.00 74.38           C  
ATOM   2907  NE2 GLN A 363       7.805  17.970 -54.046  1.00 74.38           N  
ATOM   2908  OE1 GLN A 363       6.996  17.083 -52.214  1.00 74.38           O  
ATOM   2909  N   ILE A 364       1.293  18.186 -51.325  1.00 66.31           N  
ATOM   2910  CA  ILE A 364       0.003  17.601 -50.957  1.00 66.31           C  
ATOM   2911  C   ILE A 364      -1.054  18.677 -51.202  1.00 66.31           C  
ATOM   2912  CB  ILE A 364       0.036  17.022 -49.525  1.00 66.31           C  
ATOM   2913  O   ILE A 364      -1.333  19.508 -50.336  1.00 66.31           O  
ATOM   2914  CG1 ILE A 364       1.079  15.881 -49.452  1.00 66.31           C  
ATOM   2915  CG2 ILE A 364      -1.347  16.471 -49.130  1.00 66.31           C  
ATOM   2916  CD1 ILE A 364       1.393  15.398 -48.030  1.00 66.31           C  
ATOM   2917  N   SER A 365      -1.616  18.680 -52.413  1.00 59.91           N  
ATOM   2918  CA  SER A 365      -2.867  19.389 -52.686  1.00 59.91           C  
ATOM   2919  C   SER A 365      -3.942  18.840 -51.742  1.00 59.91           C  
ATOM   2920  CB  SER A 365      -3.282  19.210 -54.149  1.00 59.91           C  
ATOM   2921  O   SER A 365      -4.006  17.635 -51.513  1.00 59.91           O  
ATOM   2922  OG  SER A 365      -4.485  19.912 -54.399  1.00 59.91           O  
ATOM   2923  N   ARG A 366      -4.778  19.717 -51.176  1.00 56.41           N  
ATOM   2924  CA  ARG A 366      -5.810  19.439 -50.149  1.00 56.41           C  
ATOM   2925  C   ARG A 366      -6.861  18.363 -50.507  1.00 56.41           C  
ATOM   2926  CB  ARG A 366      -6.511  20.775 -49.800  1.00 56.41           C  
ATOM   2927  O   ARG A 366      -7.822  18.214 -49.760  1.00 56.41           O  
ATOM   2928  CG  ARG A 366      -5.932  21.473 -48.565  1.00 56.41           C  
ATOM   2929  CD  ARG A 366      -6.748  22.743 -48.287  1.00 56.41           C  
ATOM   2930  NE  ARG A 366      -6.189  23.529 -47.171  1.00 56.41           N  
ATOM   2931  NH1 ARG A 366      -7.401  25.447 -47.533  1.00 56.41           N  
ATOM   2932  NH2 ARG A 366      -5.915  25.381 -45.872  1.00 56.41           N  
ATOM   2933  CZ  ARG A 366      -6.504  24.776 -46.865  1.00 56.41           C  
ATOM   2934  N   TYR A 367      -6.725  17.644 -51.618  1.00 49.62           N  
ATOM   2935  CA  TYR A 367      -7.805  16.858 -52.210  1.00 49.62           C  
ATOM   2936  C   TYR A 367      -7.837  15.355 -51.886  1.00 49.62           C  
ATOM   2937  CB  TYR A 367      -7.923  17.192 -53.703  1.00 49.62           C  
ATOM   2938  O   TYR A 367      -8.925  14.798 -51.954  1.00 49.62           O  
ATOM   2939  CG  TYR A 367      -9.008  18.226 -53.946  1.00 49.62           C  
ATOM   2940  CD1 TYR A 367     -10.342  17.792 -54.063  1.00 49.62           C  
ATOM   2941  CD2 TYR A 367      -8.711  19.604 -53.975  1.00 49.62           C  
ATOM   2942  CE1 TYR A 367     -11.380  18.727 -54.224  1.00 49.62           C  
ATOM   2943  CE2 TYR A 367      -9.749  20.545 -54.140  1.00 49.62           C  
ATOM   2944  OH  TYR A 367     -12.094  21.002 -54.426  1.00 49.62           O  
ATOM   2945  CZ  TYR A 367     -11.087  20.104 -54.266  1.00 49.62           C  
ATOM   2946  N   ASP A 368      -6.769  14.717 -51.394  1.00 49.19           N  
ATOM   2947  CA  ASP A 368      -6.824  13.285 -51.011  1.00 49.19           C  
ATOM   2948  C   ASP A 368      -7.061  13.075 -49.510  1.00 49.19           C  
ATOM   2949  CB  ASP A 368      -5.634  12.495 -51.574  1.00 49.19           C  
ATOM   2950  O   ASP A 368      -6.256  12.513 -48.767  1.00 49.19           O  
ATOM   2951  CG  ASP A 368      -5.828  12.113 -53.045  1.00 49.19           C  
ATOM   2952  OD1 ASP A 368      -6.996  11.982 -53.477  1.00 49.19           O  
ATOM   2953  OD2 ASP A 368      -4.788  12.006 -53.726  1.00 49.19           O  
ATOM   2954  N   SER A 369      -8.214  13.554 -49.042  1.00 52.66           N  
ATOM   2955  CA  SER A 369      -8.675  13.356 -47.658  1.00 52.66           C  
ATOM   2956  C   SER A 369      -9.286  11.964 -47.412  1.00 52.66           C  
ATOM   2957  CB  SER A 369      -9.684  14.444 -47.277  1.00 52.66           C  
ATOM   2958  O   SER A 369      -9.638  11.647 -46.277  1.00 52.66           O  
ATOM   2959  OG  SER A 369      -9.166  15.739 -47.524  1.00 52.66           O  
ATOM   2960  N   SER A 370      -9.435  11.129 -48.447  1.00 53.88           N  
ATOM   2961  CA  SER A 370     -10.117   9.828 -48.377  1.00 53.88           C  
ATOM   2962  C   SER A 370      -9.208   8.650 -47.996  1.00 53.88           C  
ATOM   2963  CB  SER A 370     -10.833   9.542 -49.702  1.00 53.88           C  
ATOM   2964  O   SER A 370      -9.709   7.682 -47.428  1.00 53.88           O  
ATOM   2965  OG  SER A 370      -9.932   9.757 -50.768  1.00 53.88           O  
ATOM   2966  N   GLU A 371      -7.888   8.720 -48.209  1.00 52.53           N  
ATOM   2967  CA  GLU A 371      -6.970   7.596 -47.923  1.00 52.53           C  
ATOM   2968  C   GLU A 371      -6.327   7.617 -46.522  1.00 52.53           C  
ATOM   2969  CB  GLU A 371      -5.885   7.501 -49.003  1.00 52.53           C  
ATOM   2970  O   GLU A 371      -5.709   6.641 -46.098  1.00 52.53           O  
ATOM   2971  CG  GLU A 371      -6.399   6.845 -50.292  1.00 52.53           C  
ATOM   2972  CD  GLU A 371      -5.245   6.476 -51.238  1.00 52.53           C  
ATOM   2973  OE1 GLU A 371      -5.427   5.504 -52.002  1.00 52.53           O  
ATOM   2974  OE2 GLU A 371      -4.182   7.135 -51.146  1.00 52.53           O  
ATOM   2975  N   GLN A 372      -6.477   8.695 -45.743  1.00 50.53           N  
ATOM   2976  CA  GLN A 372      -5.818   8.800 -44.428  1.00 50.53           C  
ATOM   2977  C   GLN A 372      -6.560   8.102 -43.269  1.00 50.53           C  
ATOM   2978  CB  GLN A 372      -5.483  10.266 -44.105  1.00 50.53           C  
ATOM   2979  O   GLN A 372      -5.996   7.987 -42.180  1.00 50.53           O  
ATOM   2980  CG  GLN A 372      -4.285  10.752 -44.937  1.00 50.53           C  
ATOM   2981  CD  GLN A 372      -3.784  12.141 -44.551  1.00 50.53           C  
ATOM   2982  NE2 GLN A 372      -2.790  12.650 -45.243  1.00 50.53           N  
ATOM   2983  OE1 GLN A 372      -4.238  12.793 -43.627  1.00 50.53           O  
ATOM   2984  N   LEU A 373      -7.790   7.612 -43.467  1.00 48.25           N  
ATOM   2985  CA  LEU A 373      -8.626   7.092 -42.374  1.00 48.25           C  
ATOM   2986  C   LEU A 373      -8.459   5.608 -41.948  1.00 48.25           C  
ATOM   2987  CB  LEU A 373     -10.111   7.451 -42.610  1.00 48.25           C  
ATOM   2988  O   LEU A 373      -8.789   5.338 -40.790  1.00 48.25           O  
ATOM   2989  CG  LEU A 373     -10.576   8.677 -41.791  1.00 48.25           C  
ATOM   2990  CD1 LEU A 373     -10.424   9.978 -42.580  1.00 48.25           C  
ATOM   2991  CD2 LEU A 373     -12.038   8.526 -41.375  1.00 48.25           C  
ATOM   2992  N   PRO A 374      -7.955   4.630 -42.736  1.00 47.25           N  
ATOM   2993  CA  PRO A 374      -8.048   3.230 -42.290  1.00 47.25           C  
ATOM   2994  C   PRO A 374      -7.037   2.828 -41.201  1.00 47.25           C  
ATOM   2995  CB  PRO A 374      -7.902   2.363 -43.545  1.00 47.25           C  
ATOM   2996  O   PRO A 374      -7.354   2.015 -40.334  1.00 47.25           O  
ATOM   2997  CG  PRO A 374      -8.147   3.322 -44.706  1.00 47.25           C  
ATOM   2998  CD  PRO A 374      -7.669   4.666 -44.165  1.00 47.25           C  
ATOM   2999  N   LEU A 375      -5.821   3.393 -41.192  1.00 44.91           N  
ATOM   3000  CA  LEU A 375      -4.741   2.857 -40.345  1.00 44.91           C  
ATOM   3001  C   LEU A 375      -4.755   3.369 -38.892  1.00 44.91           C  
ATOM   3002  CB  LEU A 375      -3.366   3.080 -41.011  1.00 44.91           C  
ATOM   3003  O   LEU A 375      -4.318   2.657 -37.990  1.00 44.91           O  
ATOM   3004  CG  LEU A 375      -2.557   1.768 -41.129  1.00 44.91           C  
ATOM   3005  CD1 LEU A 375      -2.683   1.186 -42.537  1.00 44.91           C  
ATOM   3006  CD2 LEU A 375      -1.077   2.009 -40.837  1.00 44.91           C  
ATOM   3007  N   MET A 376      -5.269   4.580 -38.635  1.00 40.81           N  
ATOM   3008  CA  MET A 376      -5.393   5.098 -37.259  1.00 40.81           C  
ATOM   3009  C   MET A 376      -6.488   4.372 -36.462  1.00 40.81           C  
ATOM   3010  CB  MET A 376      -5.603   6.627 -37.249  1.00 40.81           C  
ATOM   3011  O   MET A 376      -6.355   4.224 -35.245  1.00 40.81           O  
ATOM   3012  CG  MET A 376      -4.323   7.347 -36.800  1.00 40.81           C  
ATOM   3013  SD  MET A 376      -4.395   9.164 -36.758  1.00 40.81           S  
ATOM   3014  CE  MET A 376      -5.340   9.442 -35.236  1.00 40.81           C  
ATOM   3015  N   ASN A 377      -7.516   3.852 -37.142  1.00 42.97           N  
ATOM   3016  CA  ASN A 377      -8.594   3.084 -36.517  1.00 42.97           C  
ATOM   3017  C   ASN A 377      -8.189   1.631 -36.207  1.00 42.97           C  
ATOM   3018  CB  ASN A 377      -9.846   3.176 -37.407  1.00 42.97           C  
ATOM   3019  O   ASN A 377      -8.679   1.065 -35.235  1.00 42.97           O  
ATOM   3020  CG  ASN A 377     -10.527   4.536 -37.342  1.00 42.97           C  
ATOM   3021  ND2 ASN A 377     -11.464   4.793 -38.221  1.00 42.97           N  
ATOM   3022  OD1 ASN A 377     -10.245   5.380 -36.509  1.00 42.97           O  
ATOM   3023  N   ALA A 378      -7.249   1.036 -36.952  1.00 46.81           N  
ATOM   3024  CA  ALA A 378      -6.775  -0.328 -36.688  1.00 46.81           C  
ATOM   3025  C   ALA A 378      -5.897  -0.435 -35.422  1.00 46.81           C  
ATOM   3026  CB  ALA A 378      -6.044  -0.831 -37.937  1.00 46.81           C  
ATOM   3027  O   ALA A 378      -5.965  -1.427 -34.704  1.00 46.81           O  
ATOM   3028  N   VAL A 379      -5.118   0.605 -35.097  1.00 44.12           N  
ATOM   3029  CA  VAL A 379      -4.254   0.625 -33.895  1.00 44.12           C  
ATOM   3030  C   VAL A 379      -5.027   1.015 -32.624  1.00 44.12           C  
ATOM   3031  CB  VAL A 379      -3.023   1.526 -34.137  1.00 44.12           C  
ATOM   3032  O   VAL A 379      -4.615   0.678 -31.517  1.00 44.12           O  
ATOM   3033  CG1 VAL A 379      -2.073   1.604 -32.934  1.00 44.12           C  
ATOM   3034  CG2 VAL A 379      -2.198   1.003 -35.324  1.00 44.12           C  
ATOM   3035  N   THR A 380      -6.174   1.684 -32.763  1.00 44.81           N  
ATOM   3036  CA  THR A 380      -7.034   2.098 -31.635  1.00 44.81           C  
ATOM   3037  C   THR A 380      -8.282   1.218 -31.455  1.00 44.81           C  
ATOM   3038  CB  THR A 380      -7.415   3.583 -31.760  1.00 44.81           C  
ATOM   3039  O   THR A 380      -8.988   1.351 -30.458  1.00 44.81           O  
ATOM   3040  CG2 THR A 380      -6.205   4.505 -31.595  1.00 44.81           C  
ATOM   3041  OG1 THR A 380      -7.982   3.859 -33.019  1.00 44.81           O  
ATOM   3042  N   GLY A 381      -8.546   0.285 -32.379  1.00 38.03           N  
ATOM   3043  CA  GLY A 381      -9.827  -0.418 -32.518  1.00 38.03           C  
ATOM   3044  C   GLY A 381     -10.074  -1.652 -31.640  1.00 38.03           C  
ATOM   3045  O   GLY A 381     -11.142  -2.252 -31.751  1.00 38.03           O  
ATOM   3046  N   HIS A 382      -9.160  -2.058 -30.756  1.00 38.88           N  
ATOM   3047  CA  HIS A 382      -9.356  -3.238 -29.897  1.00 38.88           C  
ATOM   3048  C   HIS A 382      -9.077  -2.942 -28.419  1.00 38.88           C  
ATOM   3049  CB  HIS A 382      -8.572  -4.449 -30.448  1.00 38.88           C  
ATOM   3050  O   HIS A 382      -8.052  -3.343 -27.882  1.00 38.88           O  
ATOM   3051  CG  HIS A 382      -9.306  -5.254 -31.499  1.00 38.88           C  
ATOM   3052  CD2 HIS A 382      -8.876  -6.426 -32.062  1.00 38.88           C  
ATOM   3053  ND1 HIS A 382     -10.555  -4.998 -32.022  1.00 38.88           N  
ATOM   3054  CE1 HIS A 382     -10.867  -5.987 -32.874  1.00 38.88           C  
ATOM   3055  NE2 HIS A 382      -9.874  -6.885 -32.927  1.00 38.88           N  
ATOM   3056  N   SER A 383     -10.004  -2.232 -27.763  1.00 37.34           N  
ATOM   3057  CA  SER A 383     -10.416  -2.426 -26.356  1.00 37.34           C  
ATOM   3058  C   SER A 383     -11.233  -1.217 -25.888  1.00 37.34           C  
ATOM   3059  CB  SER A 383      -9.234  -2.620 -25.390  1.00 37.34           C  
ATOM   3060  O   SER A 383     -10.695  -0.138 -25.658  1.00 37.34           O  
ATOM   3061  OG  SER A 383      -9.692  -2.815 -24.064  1.00 37.34           O  
ATOM   3062  N   THR A 384     -12.539  -1.390 -25.691  1.00 38.66           N  
ATOM   3063  CA  THR A 384     -13.454  -0.382 -25.117  1.00 38.66           C  
ATOM   3064  C   THR A 384     -13.309  -0.221 -23.592  1.00 38.66           C  
ATOM   3065  CB  THR A 384     -14.909  -0.695 -25.515  1.00 38.66           C  
ATOM   3066  O   THR A 384     -14.225   0.249 -22.920  1.00 38.66           O  
ATOM   3067  CG2 THR A 384     -15.186  -0.331 -26.973  1.00 38.66           C  
ATOM   3068  OG1 THR A 384     -15.154  -2.079 -25.381  1.00 38.66           O  
ATOM   3069  N   SER A 385     -12.160  -0.585 -23.011  1.00 43.09           N  
ATOM   3070  CA  SER A 385     -11.866  -0.356 -21.593  1.00 43.09           C  
ATOM   3071  C   SER A 385     -11.213   1.016 -21.390  1.00 43.09           C  
ATOM   3072  CB  SER A 385     -10.986  -1.481 -21.047  1.00 43.09           C  
ATOM   3073  O   SER A 385     -10.172   1.312 -21.979  1.00 43.09           O  
ATOM   3074  OG  SER A 385     -10.588  -1.162 -19.728  1.00 43.09           O  
ATOM   3075  N   GLY A 386     -11.794   1.842 -20.512  1.00 44.06           N  
ATOM   3076  CA  GLY A 386     -11.371   3.217 -20.189  1.00 44.06           C  
ATOM   3077  C   GLY A 386      -9.937   3.401 -19.658  1.00 44.06           C  
ATOM   3078  O   GLY A 386      -9.544   4.522 -19.348  1.00 44.06           O  
ATOM   3079  N   ASP A 387      -9.124   2.346 -19.597  1.00 44.56           N  
ATOM   3080  CA  ASP A 387      -7.716   2.393 -19.189  1.00 44.56           C  
ATOM   3081  C   ASP A 387      -6.754   2.918 -20.279  1.00 44.56           C  
ATOM   3082  CB  ASP A 387      -7.287   0.992 -18.719  1.00 44.56           C  
ATOM   3083  O   ASP A 387      -5.588   3.193 -19.980  1.00 44.56           O  
ATOM   3084  CG  ASP A 387      -7.818   0.602 -17.334  1.00 44.56           C  
ATOM   3085  OD1 ASP A 387      -8.044   1.505 -16.495  1.00 44.56           O  
ATOM   3086  OD2 ASP A 387      -7.868  -0.623 -17.092  1.00 44.56           O  
ATOM   3087  N   HIS A 388      -7.198   3.074 -21.536  1.00 44.00           N  
ATOM   3088  CA  HIS A 388      -6.368   3.660 -22.606  1.00 44.00           C  
ATOM   3089  C   HIS A 388      -6.125   5.171 -22.431  1.00 44.00           C  
ATOM   3090  CB  HIS A 388      -6.945   3.318 -23.992  1.00 44.00           C  
ATOM   3091  O   HIS A 388      -5.021   5.644 -22.708  1.00 44.00           O  
ATOM   3092  CG  HIS A 388      -6.217   2.159 -24.624  1.00 44.00           C  
ATOM   3093  CD2 HIS A 388      -6.581   0.840 -24.598  1.00 44.00           C  
ATOM   3094  ND1 HIS A 388      -5.018   2.240 -25.296  1.00 44.00           N  
ATOM   3095  CE1 HIS A 388      -4.669   0.997 -25.669  1.00 44.00           C  
ATOM   3096  NE2 HIS A 388      -5.565   0.105 -25.219  1.00 44.00           N  
ATOM   3097  N   LEU A 389      -7.092   5.905 -21.864  1.00 45.06           N  
ATOM   3098  CA  LEU A 389      -7.003   7.360 -21.665  1.00 45.06           C  
ATOM   3099  C   LEU A 389      -5.823   7.771 -20.771  1.00 45.06           C  
ATOM   3100  CB  LEU A 389      -8.340   7.866 -21.087  1.00 45.06           C  
ATOM   3101  O   LEU A 389      -5.140   8.747 -21.061  1.00 45.06           O  
ATOM   3102  CG  LEU A 389      -9.420   8.071 -22.167  1.00 45.06           C  
ATOM   3103  CD1 LEU A 389     -10.815   8.057 -21.542  1.00 45.06           C  
ATOM   3104  CD2 LEU A 389      -9.231   9.408 -22.889  1.00 45.06           C  
ATOM   3105  N   ALA A 390      -5.505   6.987 -19.737  1.00 48.66           N  
ATOM   3106  CA  ALA A 390      -4.417   7.323 -18.817  1.00 48.66           C  
ATOM   3107  C   ALA A 390      -3.023   7.235 -19.468  1.00 48.66           C  
ATOM   3108  CB  ALA A 390      -4.524   6.409 -17.591  1.00 48.66           C  
ATOM   3109  O   ALA A 390      -2.121   7.982 -19.097  1.00 48.66           O  
ATOM   3110  N   MET A 391      -2.827   6.331 -20.438  1.00 44.56           N  
ATOM   3111  CA  MET A 391      -1.549   6.235 -21.149  1.00 44.56           C  
ATOM   3112  C   MET A 391      -1.426   7.321 -22.216  1.00 44.56           C  
ATOM   3113  CB  MET A 391      -1.359   4.832 -21.740  1.00 44.56           C  
ATOM   3114  O   MET A 391      -0.341   7.872 -22.373  1.00 44.56           O  
ATOM   3115  CG  MET A 391       0.116   4.573 -22.072  1.00 44.56           C  
ATOM   3116  SD  MET A 391       0.469   2.877 -22.624  1.00 44.56           S  
ATOM   3117  CE  MET A 391       0.704   3.170 -24.403  1.00 44.56           C  
ATOM   3118  N   ASP A 392      -2.519   7.657 -22.903  1.00 48.22           N  
ATOM   3119  CA  ASP A 392      -2.531   8.742 -23.886  1.00 48.22           C  
ATOM   3120  C   ASP A 392      -2.339  10.118 -23.238  1.00 48.22           C  
ATOM   3121  CB  ASP A 392      -3.824   8.693 -24.713  1.00 48.22           C  
ATOM   3122  O   ASP A 392      -1.644  10.958 -23.809  1.00 48.22           O  
ATOM   3123  CG  ASP A 392      -3.789   7.635 -25.821  1.00 48.22           C  
ATOM   3124  OD1 ASP A 392      -2.676   7.180 -26.179  1.00 48.22           O  
ATOM   3125  OD2 ASP A 392      -4.884   7.323 -26.333  1.00 48.22           O  
ATOM   3126  N   ASP A 393      -2.855  10.336 -22.025  1.00 47.66           N  
ATOM   3127  CA  ASP A 393      -2.619  11.568 -21.267  1.00 47.66           C  
ATOM   3128  C   ASP A 393      -1.164  11.674 -20.773  1.00 47.66           C  
ATOM   3129  CB  ASP A 393      -3.629  11.679 -20.113  1.00 47.66           C  
ATOM   3130  O   ASP A 393      -0.528  12.719 -20.948  1.00 47.66           O  
ATOM   3131  CG  ASP A 393      -5.045  12.066 -20.573  1.00 47.66           C  
ATOM   3132  OD1 ASP A 393      -5.179  12.660 -21.675  1.00 47.66           O  
ATOM   3133  OD2 ASP A 393      -5.978  11.835 -19.772  1.00 47.66           O  
ATOM   3134  N   ASP A 394      -0.582  10.582 -20.259  1.00 45.75           N  
ATOM   3135  CA  ASP A 394       0.842  10.530 -19.890  1.00 45.75           C  
ATOM   3136  C   ASP A 394       1.760  10.701 -21.123  1.00 45.75           C  
ATOM   3137  CB  ASP A 394       1.158   9.201 -19.171  1.00 45.75           C  
ATOM   3138  O   ASP A 394       2.800  11.368 -21.059  1.00 45.75           O  
ATOM   3139  CG  ASP A 394       0.792   9.144 -17.677  1.00 45.75           C  
ATOM   3140  OD1 ASP A 394       0.605  10.216 -17.057  1.00 45.75           O  
ATOM   3141  OD2 ASP A 394       0.859   8.018 -17.122  1.00 45.75           O  
ATOM   3142  N   LEU A 395       1.375  10.142 -22.277  1.00 49.56           N  
ATOM   3143  CA  LEU A 395       2.107  10.264 -23.542  1.00 49.56           C  
ATOM   3144  C   LEU A 395       1.974  11.659 -24.169  1.00 49.56           C  
ATOM   3145  CB  LEU A 395       1.630   9.179 -24.525  1.00 49.56           C  
ATOM   3146  O   LEU A 395       2.972  12.193 -24.664  1.00 49.56           O  
ATOM   3147  CG  LEU A 395       2.146   7.761 -24.219  1.00 49.56           C  
ATOM   3148  CD1 LEU A 395       1.404   6.743 -25.079  1.00 49.56           C  
ATOM   3149  CD2 LEU A 395       3.638   7.621 -24.532  1.00 49.56           C  
ATOM   3150  N   ARG A 396       0.793  12.290 -24.110  1.00 50.53           N  
ATOM   3151  CA  ARG A 396       0.590  13.690 -24.527  1.00 50.53           C  
ATOM   3152  C   ARG A 396       1.395  14.649 -23.661  1.00 50.53           C  
ATOM   3153  CB  ARG A 396      -0.896  14.077 -24.463  1.00 50.53           C  
ATOM   3154  O   ARG A 396       2.043  15.541 -24.209  1.00 50.53           O  
ATOM   3155  CG  ARG A 396      -1.669  13.702 -25.732  1.00 50.53           C  
ATOM   3156  CD  ARG A 396      -3.124  14.144 -25.560  1.00 50.53           C  
ATOM   3157  NE  ARG A 396      -3.975  13.688 -26.672  1.00 50.53           N  
ATOM   3158  NH1 ARG A 396      -5.946  13.608 -25.483  1.00 50.53           N  
ATOM   3159  NH2 ARG A 396      -5.922  12.996 -27.627  1.00 50.53           N  
ATOM   3160  CZ  ARG A 396      -5.272  13.440 -26.588  1.00 50.53           C  
ATOM   3161  N   ALA A 397       1.420  14.436 -22.343  1.00 49.25           N  
ATOM   3162  CA  ALA A 397       2.230  15.229 -21.419  1.00 49.25           C  
ATOM   3163  C   ALA A 397       3.739  15.098 -21.704  1.00 49.25           C  
ATOM   3164  CB  ALA A 397       1.885  14.800 -19.988  1.00 49.25           C  
ATOM   3165  O   ALA A 397       4.484  16.074 -21.601  1.00 49.25           O  
ATOM   3166  N   LEU A 398       4.206  13.914 -22.115  1.00 45.50           N  
ATOM   3167  CA  LEU A 398       5.594  13.711 -22.545  1.00 45.50           C  
ATOM   3168  C   LEU A 398       5.894  14.326 -23.921  1.00 45.50           C  
ATOM   3169  CB  LEU A 398       5.914  12.205 -22.522  1.00 45.50           C  
ATOM   3170  O   LEU A 398       7.021  14.765 -24.150  1.00 45.50           O  
ATOM   3171  CG  LEU A 398       6.104  11.630 -21.105  1.00 45.50           C  
ATOM   3172  CD1 LEU A 398       6.171  10.105 -21.179  1.00 45.50           C  
ATOM   3173  CD2 LEU A 398       7.407  12.125 -20.461  1.00 45.50           C  
ATOM   3174  N   SER A 399       4.913  14.377 -24.827  1.00 45.69           N  
ATOM   3175  CA  SER A 399       5.059  14.970 -26.163  1.00 45.69           C  
ATOM   3176  C   SER A 399       5.147  16.500 -26.127  1.00 45.69           C  
ATOM   3177  CB  SER A 399       3.899  14.520 -27.058  1.00 45.69           C  
ATOM   3178  O   SER A 399       5.982  17.076 -26.825  1.00 45.69           O  
ATOM   3179  OG  SER A 399       4.120  14.936 -28.393  1.00 45.69           O  
ATOM   3180  N   SER A 400       4.338  17.168 -25.297  1.00 45.69           N  
ATOM   3181  CA  SER A 400       4.336  18.637 -25.181  1.00 45.69           C  
ATOM   3182  C   SER A 400       5.629  19.191 -24.566  1.00 45.69           C  
ATOM   3183  CB  SER A 400       3.117  19.090 -24.373  1.00 45.69           C  
ATOM   3184  O   SER A 400       6.102  20.253 -24.962  1.00 45.69           O  
ATOM   3185  OG  SER A 400       3.154  18.545 -23.068  1.00 45.69           O  
ATOM   3186  N   LEU A 401       6.273  18.432 -23.675  1.00 45.84           N  
ATOM   3187  CA  LEU A 401       7.570  18.772 -23.071  1.00 45.84           C  
ATOM   3188  C   LEU A 401       8.752  18.735 -24.057  1.00 45.84           C  
ATOM   3189  CB  LEU A 401       7.801  17.819 -21.877  1.00 45.84           C  
ATOM   3190  O   LEU A 401       9.809  19.287 -23.757  1.00 45.84           O  
ATOM   3191  CG  LEU A 401       7.629  18.526 -20.519  1.00 45.84           C  
ATOM   3192  CD1 LEU A 401       7.036  17.575 -19.481  1.00 45.84           C  
ATOM   3193  CD2 LEU A 401       8.980  19.015 -19.987  1.00 45.84           C  
ATOM   3194  N   VAL A 402       8.597  18.081 -25.212  1.00 48.06           N  
ATOM   3195  CA  VAL A 402       9.645  17.953 -26.243  1.00 48.06           C  
ATOM   3196  C   VAL A 402       9.532  19.043 -27.318  1.00 48.06           C  
ATOM   3197  CB  VAL A 402       9.631  16.521 -26.825  1.00 48.06           C  
ATOM   3198  O   VAL A 402      10.514  19.326 -27.997  1.00 48.06           O  
ATOM   3199  CG1 VAL A 402      10.595  16.305 -27.999  1.00 48.06           C  
ATOM   3200  CG2 VAL A 402      10.032  15.503 -25.743  1.00 48.06           C  
ATOM   3201  N   GLN A 403       8.380  19.706 -27.457  1.00 46.28           N  
ATOM   3202  CA  GLN A 403       8.150  20.716 -28.502  1.00 46.28           C  
ATOM   3203  C   GLN A 403       8.735  22.110 -28.203  1.00 46.28           C  
ATOM   3204  CB  GLN A 403       6.644  20.773 -28.829  1.00 46.28           C  
ATOM   3205  O   GLN A 403       8.750  22.954 -29.091  1.00 46.28           O  
ATOM   3206  CG  GLN A 403       6.315  19.879 -30.035  1.00 46.28           C  
ATOM   3207  CD  GLN A 403       4.823  19.802 -30.345  1.00 46.28           C  
ATOM   3208  NE2 GLN A 403       4.448  19.495 -31.568  1.00 46.28           N  
ATOM   3209  OE1 GLN A 403       3.962  19.969 -29.501  1.00 46.28           O  
ATOM   3210  N   GLY A 404       9.256  22.366 -27.000  1.00 43.69           N  
ATOM   3211  CA  GLY A 404       9.656  23.711 -26.558  1.00 43.69           C  
ATOM   3212  C   GLY A 404      11.104  24.152 -26.824  1.00 43.69           C  
ATOM   3213  O   GLY A 404      11.590  24.994 -26.079  1.00 43.69           O  
ATOM   3214  N   GLY A 405      11.834  23.592 -27.797  1.00 41.84           N  
ATOM   3215  CA  GLY A 405      13.277  23.873 -27.921  1.00 41.84           C  
ATOM   3216  C   GLY A 405      13.882  23.744 -29.316  1.00 41.84           C  
ATOM   3217  O   GLY A 405      14.864  23.025 -29.473  1.00 41.84           O  
ATOM   3218  N   GLY A 406      13.323  24.417 -30.322  1.00 40.12           N  
ATOM   3219  CA  GLY A 406      13.902  24.408 -31.667  1.00 40.12           C  
ATOM   3220  C   GLY A 406      13.586  25.665 -32.465  1.00 40.12           C  
ATOM   3221  O   GLY A 406      12.727  25.623 -33.337  1.00 40.12           O  
ATOM   3222  N   GLU A 407      14.293  26.759 -32.185  1.00 43.38           N  
ATOM   3223  CA  GLU A 407      14.407  27.887 -33.113  1.00 43.38           C  
ATOM   3224  C   GLU A 407      15.712  27.769 -33.912  1.00 43.38           C  
ATOM   3225  CB  GLU A 407      14.329  29.243 -32.388  1.00 43.38           C  
ATOM   3226  O   GLU A 407      16.795  27.648 -33.343  1.00 43.38           O  
ATOM   3227  CG  GLU A 407      12.881  29.638 -32.057  1.00 43.38           C  
ATOM   3228  CD  GLU A 407      12.774  31.052 -31.459  1.00 43.38           C  
ATOM   3229  OE1 GLU A 407      11.754  31.719 -31.743  1.00 43.38           O  
ATOM   3230  OE2 GLU A 407      13.688  31.436 -30.694  1.00 43.38           O  
ATOM   3231  N   GLY A 408      15.576  27.819 -35.240  1.00 49.47           N  
ATOM   3232  CA  GLY A 408      16.562  28.403 -36.149  1.00 49.47           C  
ATOM   3233  C   GLY A 408      17.840  27.614 -36.429  1.00 49.47           C  
ATOM   3234  O   GLY A 408      18.913  27.985 -35.958  1.00 49.47           O  
ATOM   3235  N   ARG A 409      17.772  26.621 -37.324  1.00 40.12           N  
ATOM   3236  CA  ARG A 409      18.923  26.306 -38.186  1.00 40.12           C  
ATOM   3237  C   ARG A 409      18.453  25.784 -39.543  1.00 40.12           C  
ATOM   3238  CB  ARG A 409      19.923  25.377 -37.462  1.00 40.12           C  
ATOM   3239  O   ARG A 409      18.146  24.607 -39.695  1.00 40.12           O  
ATOM   3240  CG  ARG A 409      21.364  25.696 -37.897  1.00 40.12           C  
ATOM   3241  CD  ARG A 409      22.377  24.945 -37.027  1.00 40.12           C  
ATOM   3242  NE  ARG A 409      23.763  25.287 -37.398  1.00 40.12           N  
ATOM   3243  NH1 ARG A 409      24.805  24.417 -35.548  1.00 40.12           N  
ATOM   3244  NH2 ARG A 409      26.027  25.364 -37.159  1.00 40.12           N  
ATOM   3245  CZ  ARG A 409      24.854  25.025 -36.701  1.00 40.12           C  
ATOM   3246  N   GLU A 410      18.352  26.697 -40.503  1.00 51.50           N  
ATOM   3247  CA  GLU A 410      18.189  26.388 -41.924  1.00 51.50           C  
ATOM   3248  C   GLU A 410      19.564  26.152 -42.558  1.00 51.50           C  
ATOM   3249  CB  GLU A 410      17.477  27.539 -42.659  1.00 51.50           C  
ATOM   3250  O   GLU A 410      20.510  26.891 -42.284  1.00 51.50           O  
ATOM   3251  CG  GLU A 410      15.980  27.620 -42.331  1.00 51.50           C  
ATOM   3252  CD  GLU A 410      15.256  28.723 -43.123  1.00 51.50           C  
ATOM   3253  OE1 GLU A 410      14.039  28.545 -43.352  1.00 51.50           O  
ATOM   3254  OE2 GLU A 410      15.913  29.731 -43.465  1.00 51.50           O  
ATOM   3255  N   GLY A 411      19.652  25.145 -43.429  1.00 51.66           N  
ATOM   3256  CA  GLY A 411      20.739  25.011 -44.398  1.00 51.66           C  
ATOM   3257  C   GLY A 411      21.583  23.748 -44.259  1.00 51.66           C  
ATOM   3258  O   GLY A 411      22.580  23.753 -43.547  1.00 51.66           O  
ATOM   3259  N   ALA A 412      21.187  22.699 -44.981  1.00 41.41           N  
ATOM   3260  CA  ALA A 412      22.025  21.874 -45.863  1.00 41.41           C  
ATOM   3261  C   ALA A 412      21.165  20.698 -46.352  1.00 41.41           C  
ATOM   3262  CB  ALA A 412      23.300  21.360 -45.183  1.00 41.41           C  
ATOM   3263  O   ALA A 412      20.642  19.927 -45.550  1.00 41.41           O  
ATOM   3264  N   GLY A 413      20.941  20.622 -47.665  1.00 53.56           N  
ATOM   3265  CA  GLY A 413      20.295  19.481 -48.301  1.00 53.56           C  
ATOM   3266  C   GLY A 413      21.284  18.329 -48.363  1.00 53.56           C  
ATOM   3267  O   GLY A 413      22.099  18.279 -49.274  1.00 53.56           O  
ATOM   3268  N   GLU A 414      21.222  17.448 -47.376  1.00 48.81           N  
ATOM   3269  CA  GLU A 414      21.816  16.121 -47.450  1.00 48.81           C  
ATOM   3270  C   GLU A 414      20.662  15.136 -47.630  1.00 48.81           C  
ATOM   3271  CB  GLU A 414      22.690  15.835 -46.215  1.00 48.81           C  
ATOM   3272  O   GLU A 414      19.663  15.189 -46.901  1.00 48.81           O  
ATOM   3273  CG  GLU A 414      23.966  16.699 -46.238  1.00 48.81           C  
ATOM   3274  CD  GLU A 414      24.922  16.465 -45.053  1.00 48.81           C  
ATOM   3275  OE1 GLU A 414      26.071  16.959 -45.144  1.00 48.81           O  
ATOM   3276  OE2 GLU A 414      24.504  15.865 -44.037  1.00 48.81           O  
ATOM   3277  N   ASP A 415      20.774  14.286 -48.649  1.00 53.72           N  
ATOM   3278  CA  ASP A 415      19.943  13.104 -48.815  1.00 53.72           C  
ATOM   3279  C   ASP A 415      20.210  12.196 -47.607  1.00 53.72           C  
ATOM   3280  CB  ASP A 415      20.264  12.427 -50.163  1.00 53.72           C  
ATOM   3281  O   ASP A 415      21.107  11.357 -47.624  1.00 53.72           O  
ATOM   3282  CG  ASP A 415      19.809  13.258 -51.370  1.00 53.72           C  
ATOM   3283  OD1 ASP A 415      18.662  13.765 -51.329  1.00 53.72           O  
ATOM   3284  OD2 ASP A 415      20.604  13.385 -52.327  1.00 53.72           O  
ATOM   3285  N   GLU A 416      19.488  12.438 -46.506  1.00 59.00           N  
ATOM   3286  CA  GLU A 416      19.470  11.563 -45.335  1.00 59.00           C  
ATOM   3287  C   GLU A 416      18.925  10.212 -45.797  1.00 59.00           C  
ATOM   3288  CB  GLU A 416      18.626  12.134 -44.171  1.00 59.00           C  
ATOM   3289  O   GLU A 416      17.712   9.983 -45.837  1.00 59.00           O  
ATOM   3290  CG  GLU A 416      19.369  13.117 -43.245  1.00 59.00           C  
ATOM   3291  CD  GLU A 416      18.544  13.508 -41.993  1.00 59.00           C  
ATOM   3292  OE1 GLU A 416      19.150  13.846 -40.947  1.00 59.00           O  
ATOM   3293  OE2 GLU A 416      17.286  13.483 -42.041  1.00 59.00           O  
ATOM   3294  N   GLU A 417      19.853   9.344 -46.194  1.00 56.22           N  
ATOM   3295  CA  GLU A 417      19.622   7.942 -46.479  1.00 56.22           C  
ATOM   3296  C   GLU A 417      18.777   7.382 -45.335  1.00 56.22           C  
ATOM   3297  CB  GLU A 417      20.979   7.236 -46.637  1.00 56.22           C  
ATOM   3298  O   GLU A 417      19.139   7.476 -44.156  1.00 56.22           O  
ATOM   3299  CG  GLU A 417      20.850   5.869 -47.323  1.00 56.22           C  
ATOM   3300  CD  GLU A 417      22.205   5.170 -47.543  1.00 56.22           C  
ATOM   3301  OE1 GLU A 417      22.197   4.147 -48.264  1.00 56.22           O  
ATOM   3302  OE2 GLU A 417      23.216   5.615 -46.953  1.00 56.22           O  
ATOM   3303  N   GLU A 418      17.582   6.901 -45.685  1.00 55.81           N  
ATOM   3304  CA  GLU A 418      16.598   6.395 -44.741  1.00 55.81           C  
ATOM   3305  C   GLU A 418      17.142   5.128 -44.079  1.00 55.81           C  
ATOM   3306  CB  GLU A 418      15.240   6.115 -45.419  1.00 55.81           C  
ATOM   3307  O   GLU A 418      16.776   4.009 -44.436  1.00 55.81           O  
ATOM   3308  CG  GLU A 418      14.460   7.367 -45.841  1.00 55.81           C  
ATOM   3309  CD  GLU A 418      13.005   7.075 -46.252  1.00 55.81           C  
ATOM   3310  OE1 GLU A 418      12.313   8.012 -46.707  1.00 55.81           O  
ATOM   3311  OE2 GLU A 418      12.405   6.085 -45.779  1.00 55.81           O  
ATOM   3312  N   ALA A 419      18.001   5.294 -43.076  1.00 60.56           N  
ATOM   3313  CA  ALA A 419      18.331   4.246 -42.138  1.00 60.56           C  
ATOM   3314  C   ALA A 419      17.044   3.939 -41.366  1.00 60.56           C  
ATOM   3315  CB  ALA A 419      19.506   4.693 -41.259  1.00 60.56           C  
ATOM   3316  O   ALA A 419      16.740   4.552 -40.336  1.00 60.56           O  
ATOM   3317  N   GLY A 420      16.236   3.031 -41.926  1.00 65.00           N  
ATOM   3318  CA  GLY A 420      15.099   2.440 -41.246  1.00 65.00           C  
ATOM   3319  C   GLY A 420      15.560   2.043 -39.852  1.00 65.00           C  
ATOM   3320  O   GLY A 420      16.637   1.472 -39.692  1.00 65.00           O  
ATOM   3321  N   VAL A 421      14.801   2.438 -38.831  1.00 65.00           N  
ATOM   3322  CA  VAL A 421      15.172   2.196 -37.435  1.00 65.00           C  
ATOM   3323  C   VAL A 421      15.034   0.698 -37.162  1.00 65.00           C  
ATOM   3324  CB  VAL A 421      14.344   3.063 -36.465  1.00 65.00           C  
ATOM   3325  O   VAL A 421      14.025   0.245 -36.630  1.00 65.00           O  
ATOM   3326  CG1 VAL A 421      14.867   2.916 -35.028  1.00 65.00           C  
ATOM   3327  CG2 VAL A 421      14.422   4.558 -36.810  1.00 65.00           C  
ATOM   3328  N   THR A 422      16.033  -0.076 -37.571  1.00 69.31           N  
ATOM   3329  CA  THR A 422      16.088  -1.520 -37.377  1.00 69.31           C  
ATOM   3330  C   THR A 422      16.523  -1.832 -35.953  1.00 69.31           C  
ATOM   3331  CB  THR A 422      16.978  -2.216 -38.422  1.00 69.31           C  
ATOM   3332  O   THR A 422      17.229  -1.065 -35.277  1.00 69.31           O  
ATOM   3333  CG2 THR A 422      16.343  -2.167 -39.811  1.00 69.31           C  
ATOM   3334  OG1 THR A 422      18.233  -1.581 -38.518  1.00 69.31           O  
ATOM   3335  N   TYR A 423      16.048  -2.966 -35.447  1.00 74.19           N  
ATOM   3336  CA  TYR A 423      16.533  -3.497 -34.187  1.00 74.19           C  
ATOM   3337  C   TYR A 423      17.945  -4.018 -34.411  1.00 74.19           C  
ATOM   3338  CB  TYR A 423      15.586  -4.578 -33.661  1.00 74.19           C  
ATOM   3339  O   TYR A 423      18.149  -5.102 -34.935  1.00 74.19           O  
ATOM   3340  CG  TYR A 423      14.345  -4.004 -33.009  1.00 74.19           C  
ATOM   3341  CD1 TYR A 423      14.415  -3.529 -31.684  1.00 74.19           C  
ATOM   3342  CD2 TYR A 423      13.131  -3.951 -33.718  1.00 74.19           C  
ATOM   3343  CE1 TYR A 423      13.265  -3.012 -31.059  1.00 74.19           C  
ATOM   3344  CE2 TYR A 423      11.977  -3.439 -33.097  1.00 74.19           C  
ATOM   3345  OH  TYR A 423      10.930  -2.510 -31.152  1.00 74.19           O  
ATOM   3346  CZ  TYR A 423      12.043  -2.981 -31.766  1.00 74.19           C  
ATOM   3347  N   THR A 424      18.942  -3.233 -34.014  1.00 82.19           N  
ATOM   3348  CA  THR A 424      20.314  -3.731 -34.030  1.00 82.19           C  
ATOM   3349  C   THR A 424      20.473  -4.824 -32.961  1.00 82.19           C  
ATOM   3350  CB  THR A 424      21.352  -2.614 -33.866  1.00 82.19           C  
ATOM   3351  O   THR A 424      19.916  -4.683 -31.863  1.00 82.19           O  
ATOM   3352  CG2 THR A 424      21.204  -1.526 -34.930  1.00 82.19           C  
ATOM   3353  OG1 THR A 424      21.265  -1.980 -32.607  1.00 82.19           O  
ATOM   3354  N   PRO A 425      21.301  -5.861 -33.195  1.00 82.38           N  
ATOM   3355  CA  PRO A 425      21.578  -6.900 -32.197  1.00 82.38           C  
ATOM   3356  C   PRO A 425      22.021  -6.329 -30.845  1.00 82.38           C  
ATOM   3357  CB  PRO A 425      22.682  -7.761 -32.819  1.00 82.38           C  
ATOM   3358  O   PRO A 425      21.649  -6.827 -29.782  1.00 82.38           O  
ATOM   3359  CG  PRO A 425      22.469  -7.608 -34.323  1.00 82.38           C  
ATOM   3360  CD  PRO A 425      21.910  -6.196 -34.475  1.00 82.38           C  
ATOM   3361  N   GLN A 426      22.766  -5.219 -30.876  1.00 85.31           N  
ATOM   3362  CA  GLN A 426      23.194  -4.485 -29.685  1.00 85.31           C  
ATOM   3363  C   GLN A 426      22.009  -3.921 -28.892  1.00 85.31           C  
ATOM   3364  CB  GLN A 426      24.114  -3.333 -30.106  1.00 85.31           C  
ATOM   3365  O   GLN A 426      21.996  -3.985 -27.661  1.00 85.31           O  
ATOM   3366  CG  GLN A 426      25.439  -3.809 -30.720  1.00 85.31           C  
ATOM   3367  CD  GLN A 426      26.330  -2.645 -31.144  1.00 85.31           C  
ATOM   3368  NE2 GLN A 426      27.526  -2.911 -31.619  1.00 85.31           N  
ATOM   3369  OE1 GLN A 426      25.973  -1.483 -31.064  1.00 85.31           O  
ATOM   3370  N   ARG A 427      20.992  -3.390 -29.580  1.00 83.62           N  
ATOM   3371  CA  ARG A 427      19.780  -2.867 -28.946  1.00 83.62           C  
ATOM   3372  C   ARG A 427      18.940  -3.982 -28.334  1.00 83.62           C  
ATOM   3373  CB  ARG A 427      18.982  -2.066 -29.981  1.00 83.62           C  
ATOM   3374  O   ARG A 427      18.416  -3.801 -27.237  1.00 83.62           O  
ATOM   3375  CG  ARG A 427      17.813  -1.337 -29.317  1.00 83.62           C  
ATOM   3376  CD  ARG A 427      17.091  -0.474 -30.346  1.00 83.62           C  
ATOM   3377  NE  ARG A 427      16.088   0.373 -29.686  1.00 83.62           N  
ATOM   3378  NH1 ARG A 427      15.748   1.819 -31.438  1.00 83.62           N  
ATOM   3379  NH2 ARG A 427      14.735   2.164 -29.474  1.00 83.62           N  
ATOM   3380  CZ  ARG A 427      15.536   1.448 -30.204  1.00 83.62           C  
ATOM   3381  N   VAL A 428      18.834  -5.124 -29.007  1.00 84.19           N  
ATOM   3382  CA  VAL A 428      18.114  -6.300 -28.493  1.00 84.19           C  
ATOM   3383  C   VAL A 428      18.803  -6.845 -27.246  1.00 84.19           C  
ATOM   3384  CB  VAL A 428      17.985  -7.370 -29.587  1.00 84.19           C  
ATOM   3385  O   VAL A 428      18.153  -6.979 -26.210  1.00 84.19           O  
ATOM   3386  CG1 VAL A 428      17.348  -8.670 -29.079  1.00 84.19           C  
ATOM   3387  CG2 VAL A 428      17.114  -6.806 -30.710  1.00 84.19           C  
ATOM   3388  N   ALA A 429      20.125  -7.043 -27.293  1.00 85.44           N  
ATOM   3389  CA  ALA A 429      20.914  -7.460 -26.133  1.00 85.44           C  
ATOM   3390  C   ALA A 429      20.743  -6.490 -24.951  1.00 85.44           C  
ATOM   3391  CB  ALA A 429      22.382  -7.565 -26.563  1.00 85.44           C  
ATOM   3392  O   ALA A 429      20.488  -6.903 -23.819  1.00 85.44           O  
ATOM   3393  N   TYR A 430      20.778  -5.186 -25.227  1.00 86.69           N  
ATOM   3394  CA  TYR A 430      20.529  -4.155 -24.228  1.00 86.69           C  
ATOM   3395  C   TYR A 430      19.122  -4.220 -23.618  1.00 86.69           C  
ATOM   3396  CB  TYR A 430      20.762  -2.804 -24.888  1.00 86.69           C  
ATOM   3397  O   TYR A 430      18.982  -4.094 -22.401  1.00 86.69           O  
ATOM   3398  CG  TYR A 430      20.281  -1.636 -24.069  1.00 86.69           C  
ATOM   3399  CD1 TYR A 430      19.096  -0.969 -24.436  1.00 86.69           C  
ATOM   3400  CD2 TYR A 430      21.066  -1.186 -22.994  1.00 86.69           C  
ATOM   3401  CE1 TYR A 430      18.786   0.262 -23.842  1.00 86.69           C  
ATOM   3402  CE2 TYR A 430      20.754   0.036 -22.383  1.00 86.69           C  
ATOM   3403  OH  TYR A 430      19.588   2.087 -22.553  1.00 86.69           O  
ATOM   3404  CZ  TYR A 430      19.681   0.789 -22.893  1.00 86.69           C  
ATOM   3405  N   LEU A 431      18.079  -4.418 -24.430  1.00 84.69           N  
ATOM   3406  CA  LEU A 431      16.697  -4.541 -23.955  1.00 84.69           C  
ATOM   3407  C   LEU A 431      16.494  -5.812 -23.121  1.00 84.69           C  
ATOM   3408  CB  LEU A 431      15.736  -4.523 -25.156  1.00 84.69           C  
ATOM   3409  O   LEU A 431      15.812  -5.763 -22.096  1.00 84.69           O  
ATOM   3410  CG  LEU A 431      15.532  -3.135 -25.791  1.00 84.69           C  
ATOM   3411  CD1 LEU A 431      14.788  -3.294 -27.116  1.00 84.69           C  
ATOM   3412  CD2 LEU A 431      14.724  -2.202 -24.885  1.00 84.69           C  
ATOM   3413  N   MET A 432      17.123  -6.925 -23.505  1.00 87.50           N  
ATOM   3414  CA  MET A 432      17.114  -8.163 -22.722  1.00 87.50           C  
ATOM   3415  C   MET A 432      17.809  -7.975 -21.371  1.00 87.50           C  
ATOM   3416  CB  MET A 432      17.801  -9.291 -23.499  1.00 87.50           C  
ATOM   3417  O   MET A 432      17.256  -8.349 -20.336  1.00 87.50           O  
ATOM   3418  CG  MET A 432      16.995  -9.752 -24.715  1.00 87.50           C  
ATOM   3419  SD  MET A 432      17.854 -11.022 -25.677  1.00 87.50           S  
ATOM   3420  CE  MET A 432      17.577 -12.477 -24.637  1.00 87.50           C  
ATOM   3421  N   ASP A 433      18.981  -7.339 -21.348  1.00 86.75           N  
ATOM   3422  CA  ASP A 433      19.693  -7.029 -20.106  1.00 86.75           C  
ATOM   3423  C   ASP A 433      18.918  -6.046 -19.228  1.00 86.75           C  
ATOM   3424  CB  ASP A 433      21.072  -6.444 -20.431  1.00 86.75           C  
ATOM   3425  O   ASP A 433      18.899  -6.174 -17.999  1.00 86.75           O  
ATOM   3426  CG  ASP A 433      22.132  -7.501 -20.740  1.00 86.75           C  
ATOM   3427  OD1 ASP A 433      21.868  -8.707 -20.501  1.00 86.75           O  
ATOM   3428  OD2 ASP A 433      23.248  -7.050 -21.070  1.00 86.75           O  
ATOM   3429  N   LEU A 434      18.247  -5.072 -19.845  1.00 85.38           N  
ATOM   3430  CA  LEU A 434      17.371  -4.134 -19.158  1.00 85.38           C  
ATOM   3431  C   LEU A 434      16.202  -4.862 -18.494  1.00 85.38           C  
ATOM   3432  CB  LEU A 434      16.880  -3.082 -20.167  1.00 85.38           C  
ATOM   3433  O   LEU A 434      15.936  -4.639 -17.313  1.00 85.38           O  
ATOM   3434  CG  LEU A 434      16.113  -1.925 -19.521  1.00 85.38           C  
ATOM   3435  CD1 LEU A 434      17.028  -1.197 -18.542  1.00 85.38           C  
ATOM   3436  CD2 LEU A 434      15.643  -0.938 -20.586  1.00 85.38           C  
ATOM   3437  N   HIS A 435      15.553  -5.767 -19.226  1.00 88.31           N  
ATOM   3438  CA  HIS A 435      14.487  -6.603 -18.695  1.00 88.31           C  
ATOM   3439  C   HIS A 435      14.982  -7.504 -17.568  1.00 88.31           C  
ATOM   3440  CB  HIS A 435      13.868  -7.414 -19.825  1.00 88.31           C  
ATOM   3441  O   HIS A 435      14.372  -7.500 -16.510  1.00 88.31           O  
ATOM   3442  CG  HIS A 435      12.808  -8.377 -19.350  1.00 88.31           C  
ATOM   3443  CD2 HIS A 435      11.461  -8.146 -19.302  1.00 88.31           C  
ATOM   3444  ND1 HIS A 435      13.008  -9.644 -18.842  1.00 88.31           N  
ATOM   3445  CE1 HIS A 435      11.816 -10.143 -18.480  1.00 88.31           C  
ATOM   3446  NE2 HIS A 435      10.846  -9.269 -18.765  1.00 88.31           N  
ATOM   3447  N   ARG A 436      16.119  -8.200 -17.719  1.00 88.44           N  
ATOM   3448  CA  ARG A 436      16.702  -9.024 -16.639  1.00 88.44           C  
ATOM   3449  C   ARG A 436      16.963  -8.211 -15.375  1.00 88.44           C  
ATOM   3450  CB  ARG A 436      18.024  -9.656 -17.096  1.00 88.44           C  
ATOM   3451  O   ARG A 436      16.689  -8.680 -14.272  1.00 88.44           O  
ATOM   3452  CG  ARG A 436      17.810 -10.805 -18.081  1.00 88.44           C  
ATOM   3453  CD  ARG A 436      19.162 -11.349 -18.547  1.00 88.44           C  
ATOM   3454  NE  ARG A 436      19.015 -12.508 -19.447  1.00 88.44           N  
ATOM   3455  NH1 ARG A 436      21.154 -12.464 -20.287  1.00 88.44           N  
ATOM   3456  NH2 ARG A 436      19.749 -14.070 -20.935  1.00 88.44           N  
ATOM   3457  CZ  ARG A 436      19.970 -13.007 -20.213  1.00 88.44           C  
ATOM   3458  N   LYS A 437      17.481  -6.987 -15.523  1.00 85.81           N  
ATOM   3459  CA  LYS A 437      17.712  -6.077 -14.393  1.00 85.81           C  
ATOM   3460  C   LYS A 437      16.399  -5.682 -13.723  1.00 85.81           C  
ATOM   3461  CB  LYS A 437      18.500  -4.843 -14.856  1.00 85.81           C  
ATOM   3462  O   LYS A 437      16.316  -5.764 -12.500  1.00 85.81           O  
ATOM   3463  CG  LYS A 437      19.980  -5.181 -15.084  1.00 85.81           C  
ATOM   3464  CD  LYS A 437      20.718  -4.025 -15.774  1.00 85.81           C  
ATOM   3465  CE  LYS A 437      22.163  -4.457 -16.050  1.00 85.81           C  
ATOM   3466  NZ  LYS A 437      22.899  -3.478 -16.888  1.00 85.81           N  
ATOM   3467  N   ILE A 438      15.389  -5.292 -14.503  1.00 85.81           N  
ATOM   3468  CA  ILE A 438      14.067  -4.899 -13.996  1.00 85.81           C  
ATOM   3469  C   ILE A 438      13.351  -6.089 -13.348  1.00 85.81           C  
ATOM   3470  CB  ILE A 438      13.231  -4.247 -15.121  1.00 85.81           C  
ATOM   3471  O   ILE A 438      12.864  -5.954 -12.233  1.00 85.81           O  
ATOM   3472  CG1 ILE A 438      13.833  -2.868 -15.478  1.00 85.81           C  
ATOM   3473  CG2 ILE A 438      11.756  -4.085 -14.708  1.00 85.81           C  
ATOM   3474  CD1 ILE A 438      13.264  -2.289 -16.774  1.00 85.81           C  
ATOM   3475  N   ASP A 439      13.341  -7.256 -13.984  1.00 86.81           N  
ATOM   3476  CA  ASP A 439      12.704  -8.472 -13.478  1.00 86.81           C  
ATOM   3477  C   ASP A 439      13.381  -8.974 -12.197  1.00 86.81           C  
ATOM   3478  CB  ASP A 439      12.712  -9.548 -14.570  1.00 86.81           C  
ATOM   3479  O   ASP A 439      12.711  -9.208 -11.193  1.00 86.81           O  
ATOM   3480  CG  ASP A 439      12.039 -10.825 -14.064  1.00 86.81           C  
ATOM   3481  OD1 ASP A 439      10.857 -10.739 -13.662  1.00 86.81           O  
ATOM   3482  OD2 ASP A 439      12.751 -11.848 -13.985  1.00 86.81           O  
ATOM   3483  N   SER A 440      14.719  -9.029 -12.153  1.00 86.25           N  
ATOM   3484  CA  SER A 440      15.454  -9.360 -10.921  1.00 86.25           C  
ATOM   3485  C   SER A 440      15.117  -8.384  -9.792  1.00 86.25           C  
ATOM   3486  CB  SER A 440      16.965  -9.344 -11.190  1.00 86.25           C  
ATOM   3487  O   SER A 440      14.968  -8.776  -8.633  1.00 86.25           O  
ATOM   3488  OG  SER A 440      17.710  -9.409  -9.979  1.00 86.25           O  
ATOM   3489  N   LEU A 441      15.010  -7.100 -10.118  1.00 82.56           N  
ATOM   3490  CA  LEU A 441      14.704  -6.046  -9.166  1.00 82.56           C  
ATOM   3491  C   LEU A 441      13.271  -6.168  -8.638  1.00 82.56           C  
ATOM   3492  CB  LEU A 441      15.056  -4.746  -9.884  1.00 82.56           C  
ATOM   3493  O   LEU A 441      13.094  -6.197  -7.421  1.00 82.56           O  
ATOM   3494  CG  LEU A 441      14.758  -3.448  -9.147  1.00 82.56           C  
ATOM   3495  CD1 LEU A 441      15.612  -2.382  -9.836  1.00 82.56           C  
ATOM   3496  CD2 LEU A 441      13.261  -3.109  -9.237  1.00 82.56           C  
ATOM   3497  N   ILE A 442      12.286  -6.343  -9.524  1.00 84.62           N  
ATOM   3498  CA  ILE A 442      10.873  -6.553  -9.185  1.00 84.62           C  
ATOM   3499  C   ILE A 442      10.688  -7.858  -8.412  1.00 84.62           C  
ATOM   3500  CB  ILE A 442      10.001  -6.521 -10.463  1.00 84.62           C  
ATOM   3501  O   ILE A 442       9.925  -7.903  -7.452  1.00 84.62           O  
ATOM   3502  CG1 ILE A 442       9.962  -5.080 -11.020  1.00 84.62           C  
ATOM   3503  CG2 ILE A 442       8.562  -6.993 -10.179  1.00 84.62           C  
ATOM   3504  CD1 ILE A 442       9.273  -4.970 -12.381  1.00 84.62           C  
ATOM   3505  N   THR A 443      11.395  -8.926  -8.771  1.00 85.12           N  
ATOM   3506  CA  THR A 443      11.325 -10.216  -8.072  1.00 85.12           C  
ATOM   3507  C   THR A 443      11.874 -10.101  -6.651  1.00 85.12           C  
ATOM   3508  CB  THR A 443      12.098 -11.296  -8.838  1.00 85.12           C  
ATOM   3509  O   THR A 443      11.279 -10.602  -5.696  1.00 85.12           O  
ATOM   3510  CG2 THR A 443      11.962 -12.671  -8.180  1.00 85.12           C  
ATOM   3511  OG1 THR A 443      11.557 -11.450 -10.115  1.00 85.12           O  
ATOM   3512  N   ARG A 444      13.007  -9.412  -6.467  1.00 83.50           N  
ATOM   3513  CA  ARG A 444      13.604  -9.220  -5.135  1.00 83.50           C  
ATOM   3514  C   ARG A 444      12.737  -8.330  -4.247  1.00 83.50           C  
ATOM   3515  CB  ARG A 444      15.015  -8.639  -5.275  1.00 83.50           C  
ATOM   3516  O   ARG A 444      12.538  -8.662  -3.075  1.00 83.50           O  
ATOM   3517  CG  ARG A 444      16.022  -9.676  -5.792  1.00 83.50           C  
ATOM   3518  CD  ARG A 444      17.354  -8.984  -6.096  1.00 83.50           C  
ATOM   3519  NE  ARG A 444      18.286  -9.885  -6.795  1.00 83.50           N  
ATOM   3520  NH1 ARG A 444      20.151  -8.549  -6.672  1.00 83.50           N  
ATOM   3521  NH2 ARG A 444      20.267 -10.516  -7.718  1.00 83.50           N  
ATOM   3522  CZ  ARG A 444      19.560  -9.648  -7.053  1.00 83.50           C  
ATOM   3523  N   SER A 445      12.209  -7.239  -4.797  1.00 79.88           N  
ATOM   3524  CA  SER A 445      11.361  -6.300  -4.065  1.00 79.88           C  
ATOM   3525  C   SER A 445       9.958  -6.857  -3.799  1.00 79.88           C  
ATOM   3526  CB  SER A 445      11.270  -4.992  -4.838  1.00 79.88           C  
ATOM   3527  O   SER A 445       9.451  -6.710  -2.688  1.00 79.88           O  
ATOM   3528  OG  SER A 445      10.687  -5.249  -6.088  1.00 79.88           O  
ATOM   3529  N   SER A 446       9.350  -7.574  -4.749  1.00 81.19           N  
ATOM   3530  CA  SER A 446       8.051  -8.241  -4.561  1.00 81.19           C  
ATOM   3531  C   SER A 446       8.123  -9.291  -3.460  1.00 81.19           C  
ATOM   3532  CB  SER A 446       7.530  -8.894  -5.843  1.00 81.19           C  
ATOM   3533  O   SER A 446       7.278  -9.287  -2.574  1.00 81.19           O  
ATOM   3534  OG  SER A 446       8.435  -9.866  -6.302  1.00 81.19           O  
ATOM   3535  N   ARG A 447       9.188 -10.102  -3.397  1.00 82.25           N  
ATOM   3536  CA  ARG A 447       9.416 -11.036  -2.278  1.00 82.25           C  
ATOM   3537  C   ARG A 447       9.600 -10.338  -0.930  1.00 82.25           C  
ATOM   3538  CB  ARG A 447      10.650 -11.900  -2.565  1.00 82.25           C  
ATOM   3539  O   ARG A 447       9.472 -10.984   0.106  1.00 82.25           O  
ATOM   3540  CG  ARG A 447      10.407 -12.972  -3.634  1.00 82.25           C  
ATOM   3541  CD  ARG A 447      11.717 -13.738  -3.849  1.00 82.25           C  
ATOM   3542  NE  ARG A 447      11.618 -14.697  -4.960  1.00 82.25           N  
ATOM   3543  NH1 ARG A 447      13.721 -15.611  -4.775  1.00 82.25           N  
ATOM   3544  NH2 ARG A 447      12.375 -16.265  -6.426  1.00 82.25           N  
ATOM   3545  CZ  ARG A 447      12.568 -15.516  -5.378  1.00 82.25           C  
ATOM   3546  N   ALA A 448      10.011  -9.068  -0.898  1.00 77.38           N  
ATOM   3547  CA  ALA A 448      10.062  -8.288   0.344  1.00 77.38           C  
ATOM   3548  C   ALA A 448       8.658  -7.886   0.807  1.00 77.38           C  
ATOM   3549  CB  ALA A 448      10.924  -7.034   0.129  1.00 77.38           C  
ATOM   3550  O   ALA A 448       8.376  -7.828   1.999  1.00 77.38           O  
ATOM   3551  N   VAL A 449       7.791  -7.619  -0.161  1.00 78.56           N  
ATOM   3552  CA  VAL A 449       6.478  -7.013   0.031  1.00 78.56           C  
ATOM   3553  C   VAL A 449       5.358  -8.057   0.116  1.00 78.56           C  
ATOM   3554  CB  VAL A 449       6.295  -5.991  -1.102  1.00 78.56           C  
ATOM   3555  O   VAL A 449       4.341  -7.802   0.749  1.00 78.56           O  
ATOM   3556  CG1 VAL A 449       4.878  -5.470  -1.175  1.00 78.56           C  
ATOM   3557  CG2 VAL A 449       7.228  -4.794  -0.907  1.00 78.56           C  
ATOM   3558  N   GLN A 450       5.565  -9.256  -0.429  1.00 82.50           N  
ATOM   3559  CA  GLN A 450       4.591 -10.345  -0.484  1.00 82.50           C  
ATOM   3560  C   GLN A 450       4.031 -10.709   0.890  1.00 82.50           C  
ATOM   3561  CB  GLN A 450       5.267 -11.554  -1.151  1.00 82.50           C  
ATOM   3562  O   GLN A 450       2.817 -10.748   1.055  1.00 82.50           O  
ATOM   3563  CG  GLN A 450       4.415 -12.830  -1.100  1.00 82.50           C  
ATOM   3564  CD  GLN A 450       4.933 -13.916  -2.034  1.00 82.50           C  
ATOM   3565  NE2 GLN A 450       4.077 -14.780  -2.533  1.00 82.50           N  
ATOM   3566  OE1 GLN A 450       6.121 -14.005  -2.313  1.00 82.50           O  
ATOM   3567  N   LEU A 451       4.901 -10.947   1.876  1.00 77.44           N  
ATOM   3568  CA  LEU A 451       4.455 -11.318   3.217  1.00 77.44           C  
ATOM   3569  C   LEU A 451       3.682 -10.165   3.892  1.00 77.44           C  
ATOM   3570  CB  LEU A 451       5.632 -11.900   4.023  1.00 77.44           C  
ATOM   3571  O   LEU A 451       2.554 -10.410   4.299  1.00 77.44           O  
ATOM   3572  CG  LEU A 451       5.229 -12.461   5.399  1.00 77.44           C  
ATOM   3573  CD1 LEU A 451       4.371 -13.718   5.278  1.00 77.44           C  
ATOM   3574  CD2 LEU A 451       6.494 -12.823   6.183  1.00 77.44           C  
ATOM   3575  N   PRO A 452       4.179  -8.907   3.925  1.00 76.38           N  
ATOM   3576  CA  PRO A 452       3.387  -7.767   4.395  1.00 76.38           C  
ATOM   3577  C   PRO A 452       2.032  -7.599   3.698  1.00 76.38           C  
ATOM   3578  CB  PRO A 452       4.249  -6.527   4.151  1.00 76.38           C  
ATOM   3579  O   PRO A 452       1.046  -7.330   4.375  1.00 76.38           O  
ATOM   3580  CG  PRO A 452       5.673  -7.058   4.198  1.00 76.38           C  
ATOM   3581  CD  PRO A 452       5.556  -8.490   3.684  1.00 76.38           C  
ATOM   3582  N   ILE A 453       1.969  -7.759   2.370  1.00 79.75           N  
ATOM   3583  CA  ILE A 453       0.715  -7.666   1.608  1.00 79.75           C  
ATOM   3584  C   ILE A 453      -0.244  -8.774   2.018  1.00 79.75           C  
ATOM   3585  CB  ILE A 453       0.968  -7.691   0.080  1.00 79.75           C  
ATOM   3586  O   ILE A 453      -1.406  -8.484   2.286  1.00 79.75           O  
ATOM   3587  CG1 ILE A 453       1.556  -6.330  -0.331  1.00 79.75           C  
ATOM   3588  CG2 ILE A 453      -0.310  -8.008  -0.730  1.00 79.75           C  
ATOM   3589  CD1 ILE A 453       1.719  -6.119  -1.843  1.00 79.75           C  
ATOM   3590  N   ALA A 454       0.223 -10.022   2.074  1.00 78.50           N  
ATOM   3591  CA  ALA A 454      -0.609 -11.162   2.440  1.00 78.50           C  
ATOM   3592  C   ALA A 454      -1.130 -11.022   3.875  1.00 78.50           C  
ATOM   3593  CB  ALA A 454       0.210 -12.443   2.253  1.00 78.50           C  
ATOM   3594  O   ALA A 454      -2.325 -11.179   4.111  1.00 78.50           O  
ATOM   3595  N   THR A 455      -0.255 -10.649   4.814  1.00 74.31           N  
ATOM   3596  CA  THR A 455      -0.621 -10.413   6.212  1.00 74.31           C  
ATOM   3597  C   THR A 455      -1.630  -9.268   6.313  1.00 74.31           C  
ATOM   3598  CB  THR A 455       0.637 -10.185   7.071  1.00 74.31           C  
ATOM   3599  O   THR A 455      -2.721  -9.493   6.824  1.00 74.31           O  
ATOM   3600  CG2 THR A 455       0.371 -10.153   8.571  1.00 74.31           C  
ATOM   3601  OG1 THR A 455       1.544 -11.252   6.899  1.00 74.31           O  
ATOM   3602  N   MET A 456      -1.353  -8.091   5.737  1.00 75.94           N  
ATOM   3603  CA  MET A 456      -2.302  -6.965   5.744  1.00 75.94           C  
ATOM   3604  C   MET A 456      -3.637  -7.321   5.092  1.00 75.94           C  
ATOM   3605  CB  MET A 456      -1.722  -5.741   5.015  1.00 75.94           C  
ATOM   3606  O   MET A 456      -4.677  -6.972   5.631  1.00 75.94           O  
ATOM   3607  CG  MET A 456      -0.739  -4.935   5.866  1.00 75.94           C  
ATOM   3608  SD  MET A 456      -1.510  -4.144   7.311  1.00 75.94           S  
ATOM   3609  CE  MET A 456      -0.319  -2.837   7.692  1.00 75.94           C  
ATOM   3610  N   SER A 457      -3.629  -8.030   3.963  1.00 77.81           N  
ATOM   3611  CA  SER A 457      -4.860  -8.397   3.251  1.00 77.81           C  
ATOM   3612  C   SER A 457      -5.701  -9.383   4.055  1.00 77.81           C  
ATOM   3613  CB  SER A 457      -4.559  -8.988   1.871  1.00 77.81           C  
ATOM   3614  O   SER A 457      -6.907  -9.190   4.163  1.00 77.81           O  
ATOM   3615  OG  SER A 457      -3.781  -8.085   1.110  1.00 77.81           O  
ATOM   3616  N   LEU A 458      -5.075 -10.396   4.666  1.00 76.88           N  
ATOM   3617  CA  LEU A 458      -5.757 -11.343   5.550  1.00 76.88           C  
ATOM   3618  C   LEU A 458      -6.367 -10.625   6.754  1.00 76.88           C  
ATOM   3619  CB  LEU A 458      -4.746 -12.410   6.011  1.00 76.88           C  
ATOM   3620  O   LEU A 458      -7.511 -10.873   7.117  1.00 76.88           O  
ATOM   3621  CG  LEU A 458      -5.329 -13.443   6.994  1.00 76.88           C  
ATOM   3622  CD1 LEU A 458      -6.420 -14.295   6.344  1.00 76.88           C  
ATOM   3623  CD2 LEU A 458      -4.216 -14.365   7.490  1.00 76.88           C  
ATOM   3624  N   LEU A 459      -5.611  -9.718   7.361  1.00 71.69           N  
ATOM   3625  CA  LEU A 459      -6.056  -9.014   8.552  1.00 71.69           C  
ATOM   3626  C   LEU A 459      -7.158  -8.012   8.230  1.00 71.69           C  
ATOM   3627  CB  LEU A 459      -4.855  -8.337   9.199  1.00 71.69           C  
ATOM   3628  O   LEU A 459      -8.163  -7.981   8.926  1.00 71.69           O  
ATOM   3629  CG  LEU A 459      -3.837  -9.350   9.758  1.00 71.69           C  
ATOM   3630  CD1 LEU A 459      -2.476  -8.676   9.915  1.00 71.69           C  
ATOM   3631  CD2 LEU A 459      -4.276 -10.051  11.048  1.00 71.69           C  
ATOM   3632  N   TYR A 460      -7.025  -7.266   7.134  1.00 76.00           N  
ATOM   3633  CA  TYR A 460      -8.091  -6.420   6.612  1.00 76.00           C  
ATOM   3634  C   TYR A 460      -9.334  -7.223   6.279  1.00 76.00           C  
ATOM   3635  CB  TYR A 460      -7.593  -5.667   5.372  1.00 76.00           C  
ATOM   3636  O   TYR A 460     -10.423  -6.759   6.580  1.00 76.00           O  
ATOM   3637  CG  TYR A 460      -6.613  -4.530   5.625  1.00 76.00           C  
ATOM   3638  CD1 TYR A 460      -6.447  -3.954   6.905  1.00 76.00           C  
ATOM   3639  CD2 TYR A 460      -5.876  -4.025   4.537  1.00 76.00           C  
ATOM   3640  CE1 TYR A 460      -5.549  -2.891   7.096  1.00 76.00           C  
ATOM   3641  CE2 TYR A 460      -4.972  -2.963   4.724  1.00 76.00           C  
ATOM   3642  OH  TYR A 460      -3.936  -1.374   6.182  1.00 76.00           O  
ATOM   3643  CZ  TYR A 460      -4.808  -2.398   6.005  1.00 76.00           C  
ATOM   3644  N   PHE A 461      -9.192  -8.428   5.733  1.00 76.88           N  
ATOM   3645  CA  PHE A 461     -10.320  -9.314   5.483  1.00 76.88           C  
ATOM   3646  C   PHE A 461     -10.999  -9.768   6.783  1.00 76.88           C  
ATOM   3647  CB  PHE A 461      -9.839 -10.493   4.639  1.00 76.88           C  
ATOM   3648  O   PHE A 461     -12.222  -9.718   6.874  1.00 76.88           O  
ATOM   3649  CG  PHE A 461     -10.949 -11.440   4.261  1.00 76.88           C  
ATOM   3650  CD1 PHE A 461     -11.059 -12.692   4.891  1.00 76.88           C  
ATOM   3651  CD2 PHE A 461     -11.882 -11.056   3.281  1.00 76.88           C  
ATOM   3652  CE1 PHE A 461     -12.086 -13.573   4.516  1.00 76.88           C  
ATOM   3653  CE2 PHE A 461     -12.921 -11.931   2.921  1.00 76.88           C  
ATOM   3654  CZ  PHE A 461     -13.018 -13.191   3.534  1.00 76.88           C  
ATOM   3655  N   ILE A 462     -10.232 -10.130   7.816  1.00 74.00           N  
ATOM   3656  CA  ILE A 462     -10.779 -10.475   9.137  1.00 74.00           C  
ATOM   3657  C   ILE A 462     -11.486  -9.264   9.751  1.00 74.00           C  
ATOM   3658  CB  ILE A 462      -9.677 -11.038  10.063  1.00 74.00           C  
ATOM   3659  O   ILE A 462     -12.654  -9.365  10.119  1.00 74.00           O  
ATOM   3660  CG1 ILE A 462      -9.184 -12.407   9.540  1.00 74.00           C  
ATOM   3661  CG2 ILE A 462     -10.192 -11.190  11.509  1.00 74.00           C  
ATOM   3662  CD1 ILE A 462      -7.854 -12.855  10.159  1.00 74.00           C  
ATOM   3663  N   THR A 463     -10.832  -8.100   9.812  1.00 74.00           N  
ATOM   3664  CA  THR A 463     -11.438  -6.864  10.331  1.00 74.00           C  
ATOM   3665  C   THR A 463     -12.703  -6.516   9.555  1.00 74.00           C  
ATOM   3666  CB  THR A 463     -10.455  -5.685  10.248  1.00 74.00           C  
ATOM   3667  O   THR A 463     -13.725  -6.206  10.154  1.00 74.00           O  
ATOM   3668  CG2 THR A 463     -10.985  -4.432  10.941  1.00 74.00           C  
ATOM   3669  OG1 THR A 463      -9.239  -6.002  10.883  1.00 74.00           O  
ATOM   3670  N   PHE A 464     -12.665  -6.651   8.232  1.00 75.38           N  
ATOM   3671  CA  PHE A 464     -13.798  -6.427   7.349  1.00 75.38           C  
ATOM   3672  C   PHE A 464     -14.979  -7.351   7.678  1.00 75.38           C  
ATOM   3673  CB  PHE A 464     -13.319  -6.600   5.901  1.00 75.38           C  
ATOM   3674  O   PHE A 464     -16.080  -6.863   7.931  1.00 75.38           O  
ATOM   3675  CG  PHE A 464     -14.430  -6.400   4.923  1.00 75.38           C  
ATOM   3676  CD1 PHE A 464     -15.309  -7.456   4.632  1.00 75.38           C  
ATOM   3677  CD2 PHE A 464     -14.662  -5.112   4.430  1.00 75.38           C  
ATOM   3678  CE1 PHE A 464     -16.532  -7.169   4.022  1.00 75.38           C  
ATOM   3679  CE2 PHE A 464     -15.849  -4.851   3.751  1.00 75.38           C  
ATOM   3680  CZ  PHE A 464     -16.835  -5.846   3.676  1.00 75.38           C  
ATOM   3681  N   LEU A 465     -14.752  -8.670   7.721  1.00 75.06           N  
ATOM   3682  CA  LEU A 465     -15.776  -9.665   8.060  1.00 75.06           C  
ATOM   3683  C   LEU A 465     -16.355  -9.443   9.451  1.00 75.06           C  
ATOM   3684  CB  LEU A 465     -15.169 -11.075   8.034  1.00 75.06           C  
ATOM   3685  O   LEU A 465     -17.519  -9.741   9.707  1.00 75.06           O  
ATOM   3686  CG  LEU A 465     -14.955 -11.683   6.643  1.00 75.06           C  
ATOM   3687  CD1 LEU A 465     -14.408 -13.096   6.844  1.00 75.06           C  
ATOM   3688  CD2 LEU A 465     -16.253 -11.777   5.836  1.00 75.06           C  
ATOM   3689  N   THR A 466     -15.549  -8.904  10.348  1.00 71.62           N  
ATOM   3690  CA  THR A 466     -15.977  -8.729  11.718  1.00 71.62           C  
ATOM   3691  C   THR A 466     -16.725  -7.407  11.916  1.00 71.62           C  
ATOM   3692  CB  THR A 466     -14.792  -8.900  12.649  1.00 71.62           C  
ATOM   3693  O   THR A 466     -17.739  -7.388  12.604  1.00 71.62           O  
ATOM   3694  CG2 THR A 466     -15.338  -9.300  14.004  1.00 71.62           C  
ATOM   3695  OG1 THR A 466     -13.938  -9.965  12.317  1.00 71.62           O  
ATOM   3696  N   CYS A 467     -16.341  -6.326  11.225  1.00 75.19           N  
ATOM   3697  CA  CYS A 467     -17.166  -5.117  11.101  1.00 75.19           C  
ATOM   3698  C   CYS A 467     -18.518  -5.436  10.449  1.00 75.19           C  
ATOM   3699  CB  CYS A 467     -16.424  -4.072  10.252  1.00 75.19           C  
ATOM   3700  O   CYS A 467     -19.554  -4.959  10.900  1.00 75.19           O  
ATOM   3701  SG  CYS A 467     -15.014  -3.368  11.154  1.00 75.19           S  
ATOM   3702  N   ALA A 468     -18.506  -6.274   9.414  1.00 73.06           N  
ATOM   3703  CA  ALA A 468     -19.694  -6.815   8.772  1.00 73.06           C  
ATOM   3704  C   ALA A 468     -20.585  -7.594   9.749  1.00 73.06           C  
ATOM   3705  CB  ALA A 468     -19.194  -7.728   7.655  1.00 73.06           C  
ATOM   3706  O   ALA A 468     -21.789  -7.355   9.813  1.00 73.06           O  
ATOM   3707  N   PHE A 469     -19.989  -8.496  10.530  1.00 74.25           N  
ATOM   3708  CA  PHE A 469     -20.693  -9.256  11.555  1.00 74.25           C  
ATOM   3709  C   PHE A 469     -21.324  -8.329  12.598  1.00 74.25           C  
ATOM   3710  CB  PHE A 469     -19.725 -10.256  12.195  1.00 74.25           C  
ATOM   3711  O   PHE A 469     -22.524  -8.425  12.838  1.00 74.25           O  
ATOM   3712  CG  PHE A 469     -20.376 -11.129  13.244  1.00 74.25           C  
ATOM   3713  CD1 PHE A 469     -20.482 -10.677  14.572  1.00 74.25           C  
ATOM   3714  CD2 PHE A 469     -20.910 -12.380  12.887  1.00 74.25           C  
ATOM   3715  CE1 PHE A 469     -21.111 -11.472  15.542  1.00 74.25           C  
ATOM   3716  CE2 PHE A 469     -21.556 -13.170  13.855  1.00 74.25           C  
ATOM   3717  CZ  PHE A 469     -21.655 -12.716  15.182  1.00 74.25           C  
ATOM   3718  N   LEU A 470     -20.560  -7.378  13.147  1.00 72.31           N  
ATOM   3719  CA  LEU A 470     -21.089  -6.369  14.068  1.00 72.31           C  
ATOM   3720  C   LEU A 470     -22.287  -5.641  13.456  1.00 72.31           C  
ATOM   3721  CB  LEU A 470     -20.009  -5.330  14.396  1.00 72.31           C  
ATOM   3722  O   LEU A 470     -23.316  -5.491  14.099  1.00 72.31           O  
ATOM   3723  CG  LEU A 470     -18.905  -5.752  15.372  1.00 72.31           C  
ATOM   3724  CD1 LEU A 470     -18.015  -4.519  15.559  1.00 72.31           C  
ATOM   3725  CD2 LEU A 470     -19.436  -6.160  16.740  1.00 72.31           C  
ATOM   3726  N   PHE A 471     -22.188  -5.244  12.191  1.00 72.69           N  
ATOM   3727  CA  PHE A 471     -23.276  -4.566  11.499  1.00 72.69           C  
ATOM   3728  C   PHE A 471     -24.556  -5.396  11.387  1.00 72.69           C  
ATOM   3729  CB  PHE A 471     -22.795  -4.147  10.103  1.00 72.69           C  
ATOM   3730  O   PHE A 471     -25.656  -4.856  11.489  1.00 72.69           O  
ATOM   3731  CG  PHE A 471     -22.544  -2.669  10.053  1.00 72.69           C  
ATOM   3732  CD1 PHE A 471     -23.648  -1.820  10.231  1.00 72.69           C  
ATOM   3733  CD2 PHE A 471     -21.249  -2.142   9.894  1.00 72.69           C  
ATOM   3734  CE1 PHE A 471     -23.463  -0.441  10.287  1.00 72.69           C  
ATOM   3735  CE2 PHE A 471     -21.066  -0.747   9.941  1.00 72.69           C  
ATOM   3736  CZ  PHE A 471     -22.177   0.083  10.171  1.00 72.69           C  
ATOM   3737  N   VAL A 472     -24.417  -6.697  11.142  1.00 75.06           N  
ATOM   3738  CA  VAL A 472     -25.555  -7.598  10.928  1.00 75.06           C  
ATOM   3739  C   VAL A 472     -26.187  -8.032  12.249  1.00 75.06           C  
ATOM   3740  CB  VAL A 472     -25.111  -8.805  10.080  1.00 75.06           C  
ATOM   3741  O   VAL A 472     -27.412  -8.173  12.312  1.00 75.06           O  
ATOM   3742  CG1 VAL A 472     -26.202  -9.876   9.953  1.00 75.06           C  
ATOM   3743  CG2 VAL A 472     -24.764  -8.354   8.653  1.00 75.06           C  
ATOM   3744  N   PHE A 473     -25.366  -8.247  13.278  1.00 75.19           N  
ATOM   3745  CA  PHE A 473     -25.773  -8.904  14.518  1.00 75.19           C  
ATOM   3746  C   PHE A 473     -25.864  -7.975  15.729  1.00 75.19           C  
ATOM   3747  CB  PHE A 473     -24.864 -10.114  14.778  1.00 75.19           C  
ATOM   3748  O   PHE A 473     -26.336  -8.437  16.767  1.00 75.19           O  
ATOM   3749  CG  PHE A 473     -24.990 -11.194  13.720  1.00 75.19           C  
ATOM   3750  CD1 PHE A 473     -26.117 -12.036  13.701  1.00 75.19           C  
ATOM   3751  CD2 PHE A 473     -23.993 -11.356  12.744  1.00 75.19           C  
ATOM   3752  CE1 PHE A 473     -26.237 -13.034  12.716  1.00 75.19           C  
ATOM   3753  CE2 PHE A 473     -24.111 -12.347  11.755  1.00 75.19           C  
ATOM   3754  CZ  PHE A 473     -25.234 -13.190  11.743  1.00 75.19           C  
ATOM   3755  N   LEU A 474     -25.489  -6.690  15.626  1.00 70.31           N  
ATOM   3756  CA  LEU A 474     -25.713  -5.775  16.744  1.00 70.31           C  
ATOM   3757  C   LEU A 474     -27.215  -5.647  17.044  1.00 70.31           C  
ATOM   3758  CB  LEU A 474     -25.110  -4.369  16.553  1.00 70.31           C  
ATOM   3759  O   LEU A 474     -27.987  -5.306  16.138  1.00 70.31           O  
ATOM   3760  CG  LEU A 474     -24.006  -4.108  17.588  1.00 70.31           C  
ATOM   3761  CD1 LEU A 474     -22.652  -4.560  17.062  1.00 70.31           C  
ATOM   3762  CD2 LEU A 474     -23.946  -2.635  17.965  1.00 70.31           C  
ATOM   3763  N   PRO A 475     -27.640  -5.868  18.299  1.00 71.88           N  
ATOM   3764  CA  PRO A 475     -29.015  -5.625  18.699  1.00 71.88           C  
ATOM   3765  C   PRO A 475     -29.403  -4.162  18.443  1.00 71.88           C  
ATOM   3766  CB  PRO A 475     -29.105  -5.977  20.188  1.00 71.88           C  
ATOM   3767  O   PRO A 475     -28.653  -3.245  18.765  1.00 71.88           O  
ATOM   3768  CG  PRO A 475     -27.773  -6.631  20.561  1.00 71.88           C  
ATOM   3769  CD  PRO A 475     -26.823  -6.318  19.414  1.00 71.88           C  
ATOM   3770  N   LYS A 476     -30.619  -3.920  17.929  1.00 69.44           N  
ATOM   3771  CA  LYS A 476     -31.132  -2.555  17.677  1.00 69.44           C  
ATOM   3772  C   LYS A 476     -31.045  -1.641  18.909  1.00 69.44           C  
ATOM   3773  CB  LYS A 476     -32.596  -2.593  17.197  1.00 69.44           C  
ATOM   3774  O   LYS A 476     -30.823  -0.448  18.763  1.00 69.44           O  
ATOM   3775  CG  LYS A 476     -32.798  -3.071  15.748  1.00 69.44           C  
ATOM   3776  CD  LYS A 476     -34.272  -2.866  15.334  1.00 69.44           C  
ATOM   3777  CE  LYS A 476     -34.527  -3.169  13.849  1.00 69.44           C  
ATOM   3778  NZ  LYS A 476     -35.868  -2.694  13.406  1.00 69.44           N  
ATOM   3779  N   LYS A 477     -31.208  -2.199  20.115  1.00 67.06           N  
ATOM   3780  CA  LYS A 477     -31.166  -1.449  21.383  1.00 67.06           C  
ATOM   3781  C   LYS A 477     -29.781  -0.912  21.748  1.00 67.06           C  
ATOM   3782  CB  LYS A 477     -31.698  -2.316  22.536  1.00 67.06           C  
ATOM   3783  O   LYS A 477     -29.711   0.058  22.489  1.00 67.06           O  
ATOM   3784  CG  LYS A 477     -33.198  -2.093  22.758  1.00 67.06           C  
ATOM   3785  CD  LYS A 477     -33.661  -2.858  24.004  1.00 67.06           C  
ATOM   3786  CE  LYS A 477     -35.116  -2.511  24.330  1.00 67.06           C  
ATOM   3787  NZ  LYS A 477     -35.554  -3.190  25.575  1.00 67.06           N  
ATOM   3788  N   THR A 478     -28.719  -1.525  21.235  1.00 57.12           N  
ATOM   3789  CA  THR A 478     -27.331  -1.235  21.622  1.00 57.12           C  
ATOM   3790  C   THR A 478     -26.571  -0.500  20.518  1.00 57.12           C  
ATOM   3791  CB  THR A 478     -26.609  -2.523  22.039  1.00 57.12           C  
ATOM   3792  O   THR A 478     -25.380  -0.220  20.651  1.00 57.12           O  
ATOM   3793  CG2 THR A 478     -27.467  -3.397  22.949  1.00 57.12           C  
ATOM   3794  OG1 THR A 478     -26.348  -3.333  20.918  1.00 57.12           O  
ATOM   3795  N   GLN A 479     -27.257  -0.161  19.415  1.00 63.34           N  
ATOM   3796  CA  GLN A 479     -26.722   0.655  18.327  1.00 63.34           C  
ATOM   3797  C   GLN A 479     -26.610   2.114  18.759  1.00 63.34           C  
ATOM   3798  CB  GLN A 479     -27.547   0.505  17.042  1.00 63.34           C  
ATOM   3799  O   GLN A 479     -27.334   2.998  18.303  1.00 63.34           O  
ATOM   3800  CG  GLN A 479     -27.236  -0.808  16.320  1.00 63.34           C  
ATOM   3801  CD  GLN A 479     -27.874  -0.882  14.936  1.00 63.34           C  
ATOM   3802  NE2 GLN A 479     -27.491  -1.849  14.134  1.00 63.34           N  
ATOM   3803  OE1 GLN A 479     -28.713  -0.095  14.529  1.00 63.34           O  
ATOM   3804  N   ASP A 480     -25.646   2.362  19.631  1.00 70.31           N  
ATOM   3805  CA  ASP A 480     -25.196   3.703  19.916  1.00 70.31           C  
ATOM   3806  C   ASP A 480     -24.624   4.287  18.613  1.00 70.31           C  
ATOM   3807  CB  ASP A 480     -24.198   3.641  21.084  1.00 70.31           C  
ATOM   3808  O   ASP A 480     -23.785   3.667  17.945  1.00 70.31           O  
ATOM   3809  CG  ASP A 480     -24.146   4.932  21.896  1.00 70.31           C  
ATOM   3810  OD1 ASP A 480     -25.036   5.788  21.700  1.00 70.31           O  
ATOM   3811  OD2 ASP A 480     -23.137   5.116  22.610  1.00 70.31           O  
ATOM   3812  N   VAL A 481     -25.100   5.467  18.205  1.00 70.50           N  
ATOM   3813  CA  VAL A 481     -24.763   6.094  16.906  1.00 70.50           C  
ATOM   3814  C   VAL A 481     -23.245   6.169  16.710  1.00 70.50           C  
ATOM   3815  CB  VAL A 481     -25.387   7.504  16.832  1.00 70.50           C  
ATOM   3816  O   VAL A 481     -22.722   5.976  15.613  1.00 70.50           O  
ATOM   3817  CG1 VAL A 481     -25.005   8.254  15.551  1.00 70.50           C  
ATOM   3818  CG2 VAL A 481     -26.916   7.425  16.884  1.00 70.50           C  
ATOM   3819  N   ASN A 482     -22.525   6.362  17.811  1.00 63.84           N  
ATOM   3820  CA  ASN A 482     -21.073   6.388  17.868  1.00 63.84           C  
ATOM   3821  C   ASN A 482     -20.419   5.073  17.435  1.00 63.84           C  
ATOM   3822  CB  ASN A 482     -20.698   6.692  19.317  1.00 63.84           C  
ATOM   3823  O   ASN A 482     -19.439   5.089  16.690  1.00 63.84           O  
ATOM   3824  CG  ASN A 482     -21.124   8.083  19.736  1.00 63.84           C  
ATOM   3825  ND2 ASN A 482     -21.546   8.237  20.968  1.00 63.84           N  
ATOM   3826  OD1 ASN A 482     -21.040   9.041  18.986  1.00 63.84           O  
ATOM   3827  N   MET A 483     -20.955   3.935  17.880  1.00 68.62           N  
ATOM   3828  CA  MET A 483     -20.429   2.625  17.516  1.00 68.62           C  
ATOM   3829  C   MET A 483     -20.646   2.365  16.027  1.00 68.62           C  
ATOM   3830  CB  MET A 483     -21.082   1.548  18.386  1.00 68.62           C  
ATOM   3831  O   MET A 483     -19.720   1.938  15.341  1.00 68.62           O  
ATOM   3832  CG  MET A 483     -20.442   0.189  18.111  1.00 68.62           C  
ATOM   3833  SD  MET A 483     -21.012  -1.091  19.239  1.00 68.62           S  
ATOM   3834  CE  MET A 483     -20.191  -2.509  18.486  1.00 68.62           C  
ATOM   3835  N   VAL A 484     -21.824   2.716  15.505  1.00 73.56           N  
ATOM   3836  CA  VAL A 484     -22.120   2.618  14.070  1.00 73.56           C  
ATOM   3837  C   VAL A 484     -21.134   3.463  13.260  1.00 73.56           C  
ATOM   3838  CB  VAL A 484     -23.581   3.013  13.781  1.00 73.56           C  
ATOM   3839  O   VAL A 484     -20.503   2.944  12.340  1.00 73.56           O  
ATOM   3840  CG1 VAL A 484     -23.894   2.967  12.282  1.00 73.56           C  
ATOM   3841  CG2 VAL A 484     -24.552   2.064  14.497  1.00 73.56           C  
ATOM   3842  N   ILE A 485     -20.926   4.732  13.627  1.00 74.06           N  
ATOM   3843  CA  ILE A 485     -19.971   5.610  12.933  1.00 74.06           C  
ATOM   3844  C   ILE A 485     -18.544   5.053  13.015  1.00 74.06           C  
ATOM   3845  CB  ILE A 485     -20.048   7.054  13.478  1.00 74.06           C  
ATOM   3846  O   ILE A 485     -17.833   5.056  12.009  1.00 74.06           O  
ATOM   3847  CG1 ILE A 485     -21.418   7.694  13.162  1.00 74.06           C  
ATOM   3848  CG2 ILE A 485     -18.941   7.916  12.840  1.00 74.06           C  
ATOM   3849  CD1 ILE A 485     -21.683   8.983  13.953  1.00 74.06           C  
ATOM   3850  N   CYS A 486     -18.131   4.528  14.172  1.00 70.81           N  
ATOM   3851  CA  CYS A 486     -16.807   3.938  14.348  1.00 70.81           C  
ATOM   3852  C   CYS A 486     -16.600   2.728  13.425  1.00 70.81           C  
ATOM   3853  CB  CYS A 486     -16.625   3.566  15.825  1.00 70.81           C  
ATOM   3854  O   CYS A 486     -15.602   2.666  12.702  1.00 70.81           O  
ATOM   3855  SG  CYS A 486     -14.902   3.077  16.117  1.00 70.81           S  
ATOM   3856  N   VAL A 487     -17.568   1.806  13.378  1.00 73.69           N  
ATOM   3857  CA  VAL A 487     -17.499   0.623  12.508  1.00 73.69           C  
ATOM   3858  C   VAL A 487     -17.483   1.038  11.031  1.00 73.69           C  
ATOM   3859  CB  VAL A 487     -18.633  -0.377  12.822  1.00 73.69           C  
ATOM   3860  O   VAL A 487     -16.681   0.495  10.272  1.00 73.69           O  
ATOM   3861  CG1 VAL A 487     -18.540  -1.634  11.946  1.00 73.69           C  
ATOM   3862  CG2 VAL A 487     -18.550  -0.910  14.262  1.00 73.69           C  
ATOM   3863  N   ILE A 488     -18.270   2.044  10.620  1.00 77.81           N  
ATOM   3864  CA  ILE A 488     -18.220   2.603   9.250  1.00 77.81           C  
ATOM   3865  C   ILE A 488     -16.850   3.215   8.961  1.00 77.81           C  
ATOM   3866  CB  ILE A 488     -19.329   3.660   9.006  1.00 77.81           C  
ATOM   3867  O   ILE A 488     -16.282   2.978   7.896  1.00 77.81           O  
ATOM   3868  CG1 ILE A 488     -20.697   2.982   9.069  1.00 77.81           C  
ATOM   3869  CG2 ILE A 488     -19.177   4.357   7.644  1.00 77.81           C  
ATOM   3870  CD1 ILE A 488     -21.920   3.907   9.041  1.00 77.81           C  
ATOM   3871  N   GLY A 489     -16.296   3.986   9.896  1.00 76.69           N  
ATOM   3872  CA  GLY A 489     -14.989   4.619   9.744  1.00 76.69           C  
ATOM   3873  C   GLY A 489     -13.873   3.594   9.538  1.00 76.69           C  
ATOM   3874  O   GLY A 489     -13.075   3.724   8.603  1.00 76.69           O  
ATOM   3875  N   VAL A 490     -13.852   2.534  10.355  1.00 74.62           N  
ATOM   3876  CA  VAL A 490     -12.909   1.412  10.204  1.00 74.62           C  
ATOM   3877  C   VAL A 490     -13.123   0.714   8.863  1.00 74.62           C  
ATOM   3878  CB  VAL A 490     -13.035   0.416  11.376  1.00 74.62           C  
ATOM   3879  O   VAL A 490     -12.162   0.508   8.122  1.00 74.62           O  
ATOM   3880  CG1 VAL A 490     -12.165  -0.833  11.167  1.00 74.62           C  
ATOM   3881  CG2 VAL A 490     -12.581   1.067  12.689  1.00 74.62           C  
ATOM   3882  N   PHE A 491     -14.374   0.424   8.508  1.00 76.50           N  
ATOM   3883  CA  PHE A 491     -14.739  -0.230   7.254  1.00 76.50           C  
ATOM   3884  C   PHE A 491     -14.254   0.547   6.024  1.00 76.50           C  
ATOM   3885  CB  PHE A 491     -16.260  -0.390   7.245  1.00 76.50           C  
ATOM   3886  O   PHE A 491     -13.595  -0.019   5.150  1.00 76.50           O  
ATOM   3887  CG  PHE A 491     -16.810  -1.142   6.063  1.00 76.50           C  
ATOM   3888  CD1 PHE A 491     -17.084  -0.481   4.849  1.00 76.50           C  
ATOM   3889  CD2 PHE A 491     -17.131  -2.499   6.218  1.00 76.50           C  
ATOM   3890  CE1 PHE A 491     -17.672  -1.185   3.785  1.00 76.50           C  
ATOM   3891  CE2 PHE A 491     -17.784  -3.176   5.184  1.00 76.50           C  
ATOM   3892  CZ  PHE A 491     -18.036  -2.529   3.962  1.00 76.50           C  
ATOM   3893  N   ILE A 492     -14.519   1.855   5.973  1.00 79.50           N  
ATOM   3894  CA  ILE A 492     -14.091   2.732   4.876  1.00 79.50           C  
ATOM   3895  C   ILE A 492     -12.563   2.804   4.821  1.00 79.50           C  
ATOM   3896  CB  ILE A 492     -14.736   4.131   5.027  1.00 79.50           C  
ATOM   3897  O   ILE A 492     -11.978   2.678   3.746  1.00 79.50           O  
ATOM   3898  CG1 ILE A 492     -16.256   4.041   4.761  1.00 79.50           C  
ATOM   3899  CG2 ILE A 492     -14.092   5.151   4.067  1.00 79.50           C  
ATOM   3900  CD1 ILE A 492     -17.012   5.349   5.031  1.00 79.50           C  
ATOM   3901  N   THR A 493     -11.898   2.962   5.967  1.00 76.81           N  
ATOM   3902  CA  THR A 493     -10.433   3.085   6.026  1.00 76.81           C  
ATOM   3903  C   THR A 493      -9.742   1.810   5.542  1.00 76.81           C  
ATOM   3904  CB  THR A 493      -9.974   3.424   7.451  1.00 76.81           C  
ATOM   3905  O   THR A 493      -8.814   1.872   4.726  1.00 76.81           O  
ATOM   3906  CG2 THR A 493      -8.469   3.682   7.529  1.00 76.81           C  
ATOM   3907  OG1 THR A 493     -10.600   4.610   7.870  1.00 76.81           O  
ATOM   3908  N   VAL A 494     -10.217   0.649   5.998  1.00 78.25           N  
ATOM   3909  CA  VAL A 494      -9.726  -0.665   5.566  1.00 78.25           C  
ATOM   3910  C   VAL A 494     -10.016  -0.881   4.079  1.00 78.25           C  
ATOM   3911  CB  VAL A 494     -10.345  -1.774   6.442  1.00 78.25           C  
ATOM   3912  O   VAL A 494      -9.114  -1.260   3.331  1.00 78.25           O  
ATOM   3913  CG1 VAL A 494     -10.040  -3.167   5.891  1.00 78.25           C  
ATOM   3914  CG2 VAL A 494      -9.770  -1.716   7.865  1.00 78.25           C  
ATOM   3915  N   GLY A 495     -11.229  -0.558   3.624  1.00 79.62           N  
ATOM   3916  CA  GLY A 495     -11.634  -0.674   2.224  1.00 79.62           C  
ATOM   3917  C   GLY A 495     -10.776   0.172   1.279  1.00 79.62           C  
ATOM   3918  O   GLY A 495     -10.264  -0.346   0.286  1.00 79.62           O  
ATOM   3919  N   ILE A 496     -10.538   1.446   1.610  1.00 81.38           N  
ATOM   3920  CA  ILE A 496      -9.680   2.349   0.822  1.00 81.38           C  
ATOM   3921  C   ILE A 496      -8.237   1.833   0.786  1.00 81.38           C  
ATOM   3922  CB  ILE A 496      -9.751   3.793   1.376  1.00 81.38           C  
ATOM   3923  O   ILE A 496      -7.620   1.799  -0.283  1.00 81.38           O  
ATOM   3924  CG1 ILE A 496     -11.147   4.401   1.103  1.00 81.38           C  
ATOM   3925  CG2 ILE A 496      -8.664   4.694   0.749  1.00 81.38           C  
ATOM   3926  CD1 ILE A 496     -11.389   5.737   1.818  1.00 81.38           C  
ATOM   3927  N   SER A 497      -7.706   1.398   1.932  1.00 80.19           N  
ATOM   3928  CA  SER A 497      -6.339   0.868   2.037  1.00 80.19           C  
ATOM   3929  C   SER A 497      -6.160  -0.384   1.176  1.00 80.19           C  
ATOM   3930  CB  SER A 497      -6.006   0.544   3.498  1.00 80.19           C  
ATOM   3931  O   SER A 497      -5.183  -0.503   0.430  1.00 80.19           O  
ATOM   3932  OG  SER A 497      -6.101   1.713   4.286  1.00 80.19           O  
ATOM   3933  N   CYS A 498      -7.140  -1.288   1.225  1.00 81.19           N  
ATOM   3934  CA  CYS A 498      -7.180  -2.500   0.418  1.00 81.19           C  
ATOM   3935  C   CYS A 498      -7.276  -2.162  -1.079  1.00 81.19           C  
ATOM   3936  CB  CYS A 498      -8.362  -3.342   0.915  1.00 81.19           C  
ATOM   3937  O   CYS A 498      -6.461  -2.623  -1.878  1.00 81.19           O  
ATOM   3938  SG  CYS A 498      -8.159  -5.058   0.384  1.00 81.19           S  
ATOM   3939  N   TYR A 499      -8.187  -1.261  -1.456  1.00 83.25           N  
ATOM   3940  CA  TYR A 499      -8.342  -0.794  -2.833  1.00 83.25           C  
ATOM   3941  C   TYR A 499      -7.048  -0.193  -3.399  1.00 83.25           C  
ATOM   3942  CB  TYR A 499      -9.490   0.219  -2.893  1.00 83.25           C  
ATOM   3943  O   TYR A 499      -6.655  -0.526  -4.517  1.00 83.25           O  
ATOM   3944  CG  TYR A 499      -9.580   0.955  -4.217  1.00 83.25           C  
ATOM   3945  CD1 TYR A 499      -9.130   2.286  -4.314  1.00 83.25           C  
ATOM   3946  CD2 TYR A 499     -10.110   0.308  -5.347  1.00 83.25           C  
ATOM   3947  CE1 TYR A 499      -9.195   2.967  -5.546  1.00 83.25           C  
ATOM   3948  CE2 TYR A 499     -10.199   0.989  -6.576  1.00 83.25           C  
ATOM   3949  OH  TYR A 499      -9.820   2.978  -7.863  1.00 83.25           O  
ATOM   3950  CZ  TYR A 499      -9.743   2.320  -6.675  1.00 83.25           C  
ATOM   3951  N   TRP A 500      -6.337   0.653  -2.648  1.00 83.25           N  
ATOM   3952  CA  TRP A 500      -5.064   1.225  -3.106  1.00 83.25           C  
ATOM   3953  C   TRP A 500      -3.984   0.178  -3.344  1.00 83.25           C  
ATOM   3954  CB  TRP A 500      -4.536   2.214  -2.071  1.00 83.25           C  
ATOM   3955  O   TRP A 500      -3.184   0.322  -4.278  1.00 83.25           O  
ATOM   3956  CG  TRP A 500      -5.225   3.531  -1.997  1.00 83.25           C  
ATOM   3957  CD1 TRP A 500      -6.203   3.994  -2.810  1.00 83.25           C  
ATOM   3958  CD2 TRP A 500      -4.983   4.577  -1.018  1.00 83.25           C  
ATOM   3959  CE2 TRP A 500      -5.853   5.667  -1.306  1.00 83.25           C  
ATOM   3960  CE3 TRP A 500      -4.116   4.705   0.087  1.00 83.25           C  
ATOM   3961  NE1 TRP A 500      -6.587   5.253  -2.397  1.00 83.25           N  
ATOM   3962  CH2 TRP A 500      -4.976   6.940   0.552  1.00 83.25           C  
ATOM   3963  CZ2 TRP A 500      -5.858   6.835  -0.539  1.00 83.25           C  
ATOM   3964  CZ3 TRP A 500      -4.111   5.878   0.864  1.00 83.25           C  
ATOM   3965  N   LEU A 501      -3.937  -0.845  -2.496  1.00 81.88           N  
ATOM   3966  CA  LEU A 501      -2.971  -1.925  -2.610  1.00 81.88           C  
ATOM   3967  C   LEU A 501      -3.276  -2.807  -3.824  1.00 81.88           C  
ATOM   3968  CB  LEU A 501      -2.997  -2.715  -1.294  1.00 81.88           C  
ATOM   3969  O   LEU A 501      -2.396  -3.057  -4.653  1.00 81.88           O  
ATOM   3970  CG  LEU A 501      -1.880  -3.761  -1.178  1.00 81.88           C  
ATOM   3971  CD1 LEU A 501      -0.510  -3.077  -1.185  1.00 81.88           C  
ATOM   3972  CD2 LEU A 501      -2.074  -4.516   0.135  1.00 81.88           C  
ATOM   3973  N   LEU A 502      -4.537  -3.214  -3.967  1.00 82.06           N  
ATOM   3974  CA  LEU A 502      -5.001  -4.079  -5.050  1.00 82.06           C  
ATOM   3975  C   LEU A 502      -4.973  -3.362  -6.411  1.00 82.06           C  
ATOM   3976  CB  LEU A 502      -6.407  -4.593  -4.716  1.00 82.06           C  
ATOM   3977  O   LEU A 502      -4.582  -3.940  -7.425  1.00 82.06           O  
ATOM   3978  CG  LEU A 502      -6.526  -5.458  -3.438  1.00 82.06           C  
ATOM   3979  CD1 LEU A 502      -7.968  -5.763  -3.041  1.00 82.06           C  
ATOM   3980  CD2 LEU A 502      -5.840  -6.805  -3.597  1.00 82.06           C  
ATOM   3981  N   ARG A 503      -5.303  -2.067  -6.454  1.00 84.75           N  
ATOM   3982  CA  ARG A 503      -5.195  -1.257  -7.676  1.00 84.75           C  
ATOM   3983  C   ARG A 503      -3.746  -1.088  -8.121  1.00 84.75           C  
ATOM   3984  CB  ARG A 503      -5.883   0.098  -7.468  1.00 84.75           C  
ATOM   3985  O   ARG A 503      -3.450  -1.192  -9.305  1.00 84.75           O  
ATOM   3986  CG  ARG A 503      -5.794   0.964  -8.734  1.00 84.75           C  
ATOM   3987  CD  ARG A 503      -6.615   2.238  -8.565  1.00 84.75           C  
ATOM   3988  NE  ARG A 503      -6.464   3.129  -9.730  1.00 84.75           N  
ATOM   3989  NH1 ARG A 503      -7.808   4.837  -8.981  1.00 84.75           N  
ATOM   3990  NH2 ARG A 503      -6.825   5.004 -10.974  1.00 84.75           N  
ATOM   3991  CZ  ARG A 503      -7.026   4.316  -9.885  1.00 84.75           C  
ATOM   3992  N   ALA A 504      -2.830  -0.793  -7.201  1.00 84.56           N  
ATOM   3993  CA  ALA A 504      -1.440  -0.558  -7.586  1.00 84.56           C  
ATOM   3994  C   ALA A 504      -0.743  -1.847  -8.046  1.00 84.56           C  
ATOM   3995  CB  ALA A 504      -0.717   0.123  -6.429  1.00 84.56           C  
ATOM   3996  O   ALA A 504       0.014  -1.818  -9.010  1.00 84.56           O  
ATOM   3997  N   SER A 505      -1.026  -2.972  -7.393  1.00 83.38           N  
ATOM   3998  CA  SER A 505      -0.515  -4.288  -7.796  1.00 83.38           C  
ATOM   3999  C   SER A 505      -1.103  -4.763  -9.128  1.00 83.38           C  
ATOM   4000  CB  SER A 505      -0.797  -5.312  -6.704  1.00 83.38           C  
ATOM   4001  O   SER A 505      -0.338  -5.154 -10.005  1.00 83.38           O  
ATOM   4002  OG  SER A 505      -2.147  -5.199  -6.336  1.00 83.38           O  
ATOM   4003  N   SER A 506      -2.418  -4.641  -9.342  1.00 84.19           N  
ATOM   4004  CA  SER A 506      -3.043  -4.983 -10.633  1.00 84.19           C  
ATOM   4005  C   SER A 506      -2.503  -4.143 -11.793  1.00 84.19           C  
ATOM   4006  CB  SER A 506      -4.569  -4.861 -10.579  1.00 84.19           C  
ATOM   4007  O   SER A 506      -2.300  -4.674 -12.882  1.00 84.19           O  
ATOM   4008  OG  SER A 506      -4.956  -3.582 -10.129  1.00 84.19           O  
ATOM   4009  N   GLN A 507      -2.183  -2.863 -11.570  1.00 86.69           N  
ATOM   4010  CA  GLN A 507      -1.524  -2.025 -12.579  1.00 86.69           C  
ATOM   4011  C   GLN A 507      -0.136  -2.539 -12.964  1.00 86.69           C  
ATOM   4012  CB  GLN A 507      -1.394  -0.585 -12.073  1.00 86.69           C  
ATOM   4013  O   GLN A 507       0.206  -2.504 -14.148  1.00 86.69           O  
ATOM   4014  CG  GLN A 507      -2.714   0.179 -12.193  1.00 86.69           C  
ATOM   4015  CD  GLN A 507      -2.608   1.616 -11.695  1.00 86.69           C  
ATOM   4016  NE2 GLN A 507      -3.558   2.454 -12.052  1.00 86.69           N  
ATOM   4017  OE1 GLN A 507      -1.683   2.038 -11.013  1.00 86.69           O  
ATOM   4018  N   VAL A 508       0.655  -3.014 -11.992  1.00 86.38           N  
ATOM   4019  CA  VAL A 508       1.938  -3.670 -12.283  1.00 86.38           C  
ATOM   4020  C   VAL A 508       1.660  -4.880 -13.166  1.00 86.38           C  
ATOM   4021  CB  VAL A 508       2.715  -4.075 -11.012  1.00 86.38           C  
ATOM   4022  O   VAL A 508       2.132  -4.904 -14.298  1.00 86.38           O  
ATOM   4023  CG1 VAL A 508       4.027  -4.796 -11.349  1.00 86.38           C  
ATOM   4024  CG2 VAL A 508       3.105  -2.865 -10.163  1.00 86.38           C  
ATOM   4025  N   THR A 509       0.820  -5.817 -12.720  1.00 85.00           N  
ATOM   4026  CA  THR A 509       0.504  -7.050 -13.460  1.00 85.00           C  
ATOM   4027  C   THR A 509       0.016  -6.773 -14.884  1.00 85.00           C  
ATOM   4028  CB  THR A 509      -0.554  -7.866 -12.705  1.00 85.00           C  
ATOM   4029  O   THR A 509       0.543  -7.344 -15.839  1.00 85.00           O  
ATOM   4030  CG2 THR A 509      -0.760  -9.250 -13.307  1.00 85.00           C  
ATOM   4031  OG1 THR A 509      -0.144  -8.069 -11.375  1.00 85.00           O  
ATOM   4032  N   ALA A 510      -0.923  -5.839 -15.058  1.00 85.12           N  
ATOM   4033  CA  ALA A 510      -1.460  -5.471 -16.364  1.00 85.12           C  
ATOM   4034  C   ALA A 510      -0.378  -4.906 -17.297  1.00 85.12           C  
ATOM   4035  CB  ALA A 510      -2.598  -4.463 -16.157  1.00 85.12           C  
ATOM   4036  O   ALA A 510      -0.288  -5.303 -18.458  1.00 85.12           O  
ATOM   4037  N   LYS A 511       0.485  -4.011 -16.798  1.00 87.00           N  
ATOM   4038  CA  LYS A 511       1.597  -3.455 -17.588  1.00 87.00           C  
ATOM   4039  C   LYS A 511       2.645  -4.509 -17.932  1.00 87.00           C  
ATOM   4040  CB  LYS A 511       2.236  -2.285 -16.828  1.00 87.00           C  
ATOM   4041  O   LYS A 511       3.218  -4.457 -19.016  1.00 87.00           O  
ATOM   4042  CG  LYS A 511       1.356  -1.026 -16.808  1.00 87.00           C  
ATOM   4043  CD  LYS A 511       1.333  -0.309 -18.164  1.00 87.00           C  
ATOM   4044  CE  LYS A 511       0.564   1.011 -18.042  1.00 87.00           C  
ATOM   4045  NZ  LYS A 511       0.755   1.867 -19.240  1.00 87.00           N  
ATOM   4046  N   CYS A 512       2.866  -5.470 -17.041  1.00 84.69           N  
ATOM   4047  CA  CYS A 512       3.789  -6.574 -17.274  1.00 84.69           C  
ATOM   4048  C   CYS A 512       3.263  -7.525 -18.351  1.00 84.69           C  
ATOM   4049  CB  CYS A 512       4.036  -7.308 -15.958  1.00 84.69           C  
ATOM   4050  O   CYS A 512       4.008  -7.907 -19.245  1.00 84.69           O  
ATOM   4051  SG  CYS A 512       4.745  -6.143 -14.769  1.00 84.69           S  
ATOM   4052  N   ARG A 513       1.962  -7.838 -18.328  1.00 83.69           N  
ATOM   4053  CA  ARG A 513       1.306  -8.628 -19.379  1.00 83.69           C  
ATOM   4054  C   ARG A 513       1.393  -7.938 -20.744  1.00 83.69           C  
ATOM   4055  CB  ARG A 513      -0.139  -8.900 -18.944  1.00 83.69           C  
ATOM   4056  O   ARG A 513       1.748  -8.574 -21.732  1.00 83.69           O  
ATOM   4057  CG  ARG A 513      -0.852  -9.866 -19.897  1.00 83.69           C  
ATOM   4058  CD  ARG A 513      -2.232 -10.209 -19.334  1.00 83.69           C  
ATOM   4059  NE  ARG A 513      -2.972 -11.088 -20.251  1.00 83.69           N  
ATOM   4060  NH1 ARG A 513      -4.604 -11.765 -18.781  1.00 83.69           N  
ATOM   4061  NH2 ARG A 513      -4.593 -12.557 -20.866  1.00 83.69           N  
ATOM   4062  CZ  ARG A 513      -4.048 -11.797 -19.961  1.00 83.69           C  
ATOM   4063  N   ARG A 514       1.192  -6.615 -20.770  1.00 84.75           N  
ATOM   4064  CA  ARG A 514       1.322  -5.796 -21.985  1.00 84.75           C  
ATOM   4065  C   ARG A 514       2.739  -5.745 -22.563  1.00 84.75           C  
ATOM   4066  CB  ARG A 514       0.814  -4.369 -21.730  1.00 84.75           C  
ATOM   4067  O   ARG A 514       2.870  -5.357 -23.717  1.00 84.75           O  
ATOM   4068  CG  ARG A 514      -0.715  -4.289 -21.630  1.00 84.75           C  
ATOM   4069  CD  ARG A 514      -1.132  -2.826 -21.439  1.00 84.75           C  
ATOM   4070  NE  ARG A 514      -2.569  -2.695 -21.139  1.00 84.75           N  
ATOM   4071  NH1 ARG A 514      -2.765  -0.427 -21.457  1.00 84.75           N  
ATOM   4072  NH2 ARG A 514      -4.516  -1.581 -20.714  1.00 84.75           N  
ATOM   4073  CZ  ARG A 514      -3.274  -1.575 -21.103  1.00 84.75           C  
ATOM   4074  N   LEU A 515       3.800  -6.106 -21.828  1.00 83.56           N  
ATOM   4075  CA  LEU A 515       5.160  -6.146 -22.396  1.00 83.56           C  
ATOM   4076  C   LEU A 515       5.267  -7.155 -23.541  1.00 83.56           C  
ATOM   4077  CB  LEU A 515       6.205  -6.496 -21.324  1.00 83.56           C  
ATOM   4078  O   LEU A 515       5.839  -6.822 -24.575  1.00 83.56           O  
ATOM   4079  CG  LEU A 515       6.683  -5.301 -20.489  1.00 83.56           C  
ATOM   4080  CD1 LEU A 515       7.316  -5.806 -19.199  1.00 83.56           C  
ATOM   4081  CD2 LEU A 515       7.770  -4.531 -21.240  1.00 83.56           C  
ATOM   4082  N   GLY A 516       4.695  -8.351 -23.368  1.00 81.19           N  
ATOM   4083  CA  GLY A 516       4.679  -9.379 -24.411  1.00 81.19           C  
ATOM   4084  C   GLY A 516       3.893  -8.922 -25.639  1.00 81.19           C  
ATOM   4085  O   GLY A 516       4.394  -9.014 -26.754  1.00 81.19           O  
ATOM   4086  N   GLU A 517       2.714  -8.335 -25.413  1.00 83.25           N  
ATOM   4087  CA  GLU A 517       1.855  -7.778 -26.468  1.00 83.25           C  
ATOM   4088  C   GLU A 517       2.528  -6.604 -27.193  1.00 83.25           C  
ATOM   4089  CB  GLU A 517       0.530  -7.301 -25.847  1.00 83.25           C  
ATOM   4090  O   GLU A 517       2.507  -6.524 -28.411  1.00 83.25           O  
ATOM   4091  CG  GLU A 517      -0.318  -8.436 -25.241  1.00 83.25           C  
ATOM   4092  CD  GLU A 517      -1.476  -7.937 -24.353  1.00 83.25           C  
ATOM   4093  OE1 GLU A 517      -2.114  -8.798 -23.699  1.00 83.25           O  
ATOM   4094  OE2 GLU A 517      -1.656  -6.702 -24.225  1.00 83.25           O  
ATOM   4095  N   THR A 518       3.184  -5.694 -26.472  1.00 83.38           N  
ATOM   4096  CA  THR A 518       3.866  -4.541 -27.088  1.00 83.38           C  
ATOM   4097  C   THR A 518       5.090  -4.984 -27.888  1.00 83.38           C  
ATOM   4098  CB  THR A 518       4.297  -3.504 -26.041  1.00 83.38           C  
ATOM   4099  O   THR A 518       5.414  -4.373 -28.901  1.00 83.38           O  
ATOM   4100  CG2 THR A 518       4.812  -2.203 -26.662  1.00 83.38           C  
ATOM   4101  OG1 THR A 518       3.218  -3.134 -25.211  1.00 83.38           O  
ATOM   4102  N   ALA A 519       5.781  -6.039 -27.449  1.00 80.62           N  
ATOM   4103  CA  ALA A 519       6.896  -6.610 -28.196  1.00 80.62           C  
ATOM   4104  C   ALA A 519       6.430  -7.329 -29.476  1.00 80.62           C  
ATOM   4105  CB  ALA A 519       7.679  -7.531 -27.256  1.00 80.62           C  
ATOM   4106  O   ALA A 519       7.136  -7.281 -30.485  1.00 80.62           O  
ATOM   4107  N   SER A 520       5.244  -7.954 -29.464  1.00 79.44           N  
ATOM   4108  CA  SER A 520       4.669  -8.601 -30.651  1.00 79.44           C  
ATOM   4109  C   SER A 520       4.012  -7.610 -31.617  1.00 79.44           C  
ATOM   4110  CB  SER A 520       3.680  -9.700 -30.250  1.00 79.44           C  
ATOM   4111  O   SER A 520       4.131  -7.777 -32.825  1.00 79.44           O  
ATOM   4112  OG  SER A 520       2.547  -9.181 -29.582  1.00 79.44           O  
ATOM   4113  N   LEU A 521       3.383  -6.547 -31.105  1.00 77.12           N  
ATOM   4114  CA  LEU A 521       2.728  -5.478 -31.878  1.00 77.12           C  
ATOM   4115  C   LEU A 521       3.694  -4.502 -32.548  1.00 77.12           C  
ATOM   4116  CB  LEU A 521       1.785  -4.684 -30.958  1.00 77.12           C  
ATOM   4117  O   LEU A 521       3.265  -3.491 -33.098  1.00 77.12           O  
ATOM   4118  CG  LEU A 521       0.492  -5.411 -30.577  1.00 77.12           C  
ATOM   4119  CD1 LEU A 521      -0.233  -4.567 -29.527  1.00 77.12           C  
ATOM   4120  CD2 LEU A 521      -0.435  -5.598 -31.780  1.00 77.12           C  
ATOM   4121  N   ASN A 522       4.989  -4.774 -32.494  1.00 68.75           N  
ATOM   4122  CA  ASN A 522       6.005  -3.946 -33.111  1.00 68.75           C  
ATOM   4123  C   ASN A 522       6.496  -4.619 -34.399  1.00 68.75           C  
ATOM   4124  CB  ASN A 522       7.067  -3.692 -32.028  1.00 68.75           C  
ATOM   4125  O   ASN A 522       7.669  -4.978 -34.453  1.00 68.75           O  
ATOM   4126  CG  ASN A 522       7.691  -2.331 -32.160  1.00 68.75           C  
ATOM   4127  ND2 ASN A 522       8.166  -1.787 -31.066  1.00 68.75           N  
ATOM   4128  OD1 ASN A 522       7.736  -1.729 -33.210  1.00 68.75           O  
ATOM   4129  N   PRO A 523       5.615  -4.944 -35.375  1.00 59.16           N  
ATOM   4130  CA  PRO A 523       6.014  -5.736 -36.526  1.00 59.16           C  
ATOM   4131  C   PRO A 523       7.160  -5.012 -37.212  1.00 59.16           C  
ATOM   4132  CB  PRO A 523       4.779  -5.838 -37.431  1.00 59.16           C  
ATOM   4133  O   PRO A 523       7.072  -3.802 -37.432  1.00 59.16           O  
ATOM   4134  CG  PRO A 523       3.994  -4.571 -37.103  1.00 59.16           C  
ATOM   4135  CD  PRO A 523       4.288  -4.391 -35.619  1.00 59.16           C  
ATOM   4136  N   CYS A 524       8.225  -5.738 -37.553  1.00 56.44           N  
ATOM   4137  CA  CYS A 524       9.165  -5.225 -38.533  1.00 56.44           C  
ATOM   4138  C   CYS A 524       8.326  -4.786 -39.745  1.00 56.44           C  
ATOM   4139  CB  CYS A 524      10.198  -6.301 -38.910  1.00 56.44           C  
ATOM   4140  O   CYS A 524       7.674  -5.640 -40.350  1.00 56.44           O  
ATOM   4141  SG  CYS A 524      11.849  -5.629 -38.593  1.00 56.44           S  
ATOM   4142  N   PRO A 525       8.274  -3.489 -40.096  1.00 54.78           N  
ATOM   4143  CA  PRO A 525       7.402  -3.010 -41.168  1.00 54.78           C  
ATOM   4144  C   PRO A 525       7.748  -3.650 -42.522  1.00 54.78           C  
ATOM   4145  CB  PRO A 525       7.537  -1.483 -41.154  1.00 54.78           C  
ATOM   4146  O   PRO A 525       6.916  -3.661 -43.418  1.00 54.78           O  
ATOM   4147  CG  PRO A 525       8.858  -1.222 -40.429  1.00 54.78           C  
ATOM   4148  CD  PRO A 525       8.987  -2.392 -39.466  1.00 54.78           C  
ATOM   4149  N   ASN A 526       8.935  -4.258 -42.629  1.00 52.59           N  
ATOM   4150  CA  ASN A 526       9.412  -4.990 -43.800  1.00 52.59           C  
ATOM   4151  C   ASN A 526       9.161  -6.514 -43.733  1.00 52.59           C  
ATOM   4152  CB  ASN A 526      10.910  -4.678 -43.965  1.00 52.59           C  
ATOM   4153  O   ASN A 526       9.508  -7.223 -44.670  1.00 52.59           O  
ATOM   4154  CG  ASN A 526      11.224  -3.205 -44.170  1.00 52.59           C  
ATOM   4155  ND2 ASN A 526      12.478  -2.835 -44.071  1.00 52.59           N  
ATOM   4156  OD1 ASN A 526      10.377  -2.358 -44.390  1.00 52.59           O  
ATOM   4157  N   ALA A 527       8.613  -7.033 -42.626  1.00 47.12           N  
ATOM   4158  CA  ALA A 527       8.286  -8.454 -42.446  1.00 47.12           C  
ATOM   4159  C   ALA A 527       6.825  -8.783 -42.787  1.00 47.12           C  
ATOM   4160  CB  ALA A 527       8.645  -8.892 -41.024  1.00 47.12           C  
ATOM   4161  O   ALA A 527       6.465  -9.958 -42.856  1.00 47.12           O  
ATOM   4162  N   LEU A 528       6.006  -7.768 -43.090  1.00 47.66           N  
ATOM   4163  CA  LEU A 528       4.963  -7.938 -44.095  1.00 47.66           C  
ATOM   4164  C   LEU A 528       5.726  -8.171 -45.400  1.00 47.66           C  
ATOM   4165  CB  LEU A 528       4.015  -6.711 -44.101  1.00 47.66           C  
ATOM   4166  O   LEU A 528       5.990  -7.242 -46.158  1.00 47.66           O  
ATOM   4167  CG  LEU A 528       2.538  -7.071 -43.832  1.00 47.66           C  
ATOM   4168  CD1 LEU A 528       1.917  -6.063 -42.863  1.00 47.66           C  
ATOM   4169  CD2 LEU A 528       1.706  -7.076 -45.116  1.00 47.66           C  
ATOM   4170  N   LEU A 529       6.196  -9.410 -45.587  1.00 44.56           N  
ATOM   4171  CA  LEU A 529       6.562  -9.891 -46.898  1.00 44.56           C  
ATOM   4172  C   LEU A 529       5.340  -9.555 -47.745  1.00 44.56           C  
ATOM   4173  CB  LEU A 529       6.840 -11.415 -46.893  1.00 44.56           C  
ATOM   4174  O   LEU A 529       4.290 -10.183 -47.606  1.00 44.56           O  
ATOM   4175  CG  LEU A 529       8.326 -11.825 -46.967  1.00 44.56           C  
ATOM   4176  CD1 LEU A 529       8.842 -12.345 -45.624  1.00 44.56           C  
ATOM   4177  CD2 LEU A 529       8.521 -12.934 -48.005  1.00 44.56           C  
ATOM   4178  N   HIS A 530       5.480  -8.543 -48.597  1.00 42.88           N  
ATOM   4179  CA  HIS A 530       4.860  -8.597 -49.899  1.00 42.88           C  
ATOM   4180  C   HIS A 530       5.397  -9.895 -50.499  1.00 42.88           C  
ATOM   4181  CB  HIS A 530       5.212  -7.340 -50.716  1.00 42.88           C  
ATOM   4182  O   HIS A 530       6.453  -9.942 -51.125  1.00 42.88           O  
ATOM   4183  CG  HIS A 530       4.044  -6.404 -50.872  1.00 42.88           C  
ATOM   4184  CD2 HIS A 530       3.690  -5.361 -50.059  1.00 42.88           C  
ATOM   4185  ND1 HIS A 530       3.140  -6.447 -51.906  1.00 42.88           N  
ATOM   4186  CE1 HIS A 530       2.247  -5.462 -51.708  1.00 42.88           C  
ATOM   4187  NE2 HIS A 530       2.541  -4.764 -50.594  1.00 42.88           N  
ATOM   4188  N   ILE A 531       4.725 -11.002 -50.181  1.00 44.88           N  
ATOM   4189  CA  ILE A 531       4.654 -12.107 -51.104  1.00 44.88           C  
ATOM   4190  C   ILE A 531       3.857 -11.468 -52.227  1.00 44.88           C  
ATOM   4191  CB  ILE A 531       3.983 -13.359 -50.486  1.00 44.88           C  
ATOM   4192  O   ILE A 531       2.628 -11.454 -52.186  1.00 44.88           O  
ATOM   4193  CG1 ILE A 531       4.660 -13.744 -49.150  1.00 44.88           C  
ATOM   4194  CG2 ILE A 531       4.057 -14.508 -51.507  1.00 44.88           C  
ATOM   4195  CD1 ILE A 531       4.165 -15.044 -48.505  1.00 44.88           C  
ATOM   4196  N   ASP A 532       4.567 -10.809 -53.143  1.00 39.88           N  
ATOM   4197  CA  ASP A 532       4.037 -10.553 -54.464  1.00 39.88           C  
ATOM   4198  C   ASP A 532       3.794 -11.955 -55.003  1.00 39.88           C  
ATOM   4199  CB  ASP A 532       5.006  -9.715 -55.317  1.00 39.88           C  
ATOM   4200  O   ASP A 532       4.695 -12.647 -55.478  1.00 39.88           O  
ATOM   4201  CG  ASP A 532       5.002  -8.220 -54.959  1.00 39.88           C  
ATOM   4202  OD1 ASP A 532       4.018  -7.742 -54.339  1.00 39.88           O  
ATOM   4203  OD2 ASP A 532       6.010  -7.553 -55.285  1.00 39.88           O  
ATOM   4204  N   VAL A 533       2.585 -12.447 -54.739  1.00 48.03           N  
ATOM   4205  CA  VAL A 533       2.063 -13.616 -55.405  1.00 48.03           C  
ATOM   4206  C   VAL A 533       1.987 -13.149 -56.839  1.00 48.03           C  
ATOM   4207  CB  VAL A 533       0.694 -14.041 -54.849  1.00 48.03           C  
ATOM   4208  O   VAL A 533       1.124 -12.344 -57.177  1.00 48.03           O  
ATOM   4209  CG1 VAL A 533       0.211 -15.300 -55.574  1.00 48.03           C  
ATOM   4210  CG2 VAL A 533       0.762 -14.369 -53.350  1.00 48.03           C  
ATOM   4211  N   ASP A 534       2.985 -13.550 -57.619  1.00 42.88           N  
ATOM   4212  CA  ASP A 534       3.055 -13.279 -59.040  1.00 42.88           C  
ATOM   4213  C   ASP A 534       1.682 -13.645 -59.616  1.00 42.88           C  
ATOM   4214  CB  ASP A 534       4.220 -14.108 -59.617  1.00 42.88           C  
ATOM   4215  O   ASP A 534       1.274 -14.807 -59.560  1.00 42.88           O  
ATOM   4216  CG  ASP A 534       4.728 -13.602 -60.967  1.00 42.88           C  
ATOM   4217  OD1 ASP A 534       3.951 -12.911 -61.670  1.00 42.88           O  
ATOM   4218  OD2 ASP A 534       5.886 -13.930 -61.302  1.00 42.88           O  
ATOM   4219  N   GLU A 535       0.907 -12.649 -60.063  1.00 50.25           N  
ATOM   4220  CA  GLU A 535      -0.471 -12.857 -60.537  1.00 50.25           C  
ATOM   4221  C   GLU A 535      -0.507 -13.870 -61.692  1.00 50.25           C  
ATOM   4222  CB  GLU A 535      -1.100 -11.525 -60.986  1.00 50.25           C  
ATOM   4223  O   GLU A 535      -1.529 -14.508 -61.942  1.00 50.25           O  
ATOM   4224  CG  GLU A 535      -1.602 -10.651 -59.824  1.00 50.25           C  
ATOM   4225  CD  GLU A 535      -2.320  -9.375 -60.309  1.00 50.25           C  
ATOM   4226  OE1 GLU A 535      -3.253  -8.926 -59.604  1.00 50.25           O  
ATOM   4227  OE2 GLU A 535      -1.941  -8.845 -61.379  1.00 50.25           O  
ATOM   4228  N   THR A 536       0.637 -14.081 -62.351  1.00 51.84           N  
ATOM   4229  CA  THR A 536       0.823 -15.091 -63.391  1.00 51.84           C  
ATOM   4230  C   THR A 536       0.824 -16.529 -62.859  1.00 51.84           C  
ATOM   4231  CB  THR A 536       2.103 -14.809 -64.187  1.00 51.84           C  
ATOM   4232  O   THR A 536       0.382 -17.427 -63.571  1.00 51.84           O  
ATOM   4233  CG2 THR A 536       2.087 -13.431 -64.850  1.00 51.84           C  
ATOM   4234  OG1 THR A 536       3.256 -14.903 -63.387  1.00 51.84           O  
ATOM   4235  N   ALA A 537       1.216 -16.761 -61.602  1.00 50.53           N  
ATOM   4236  CA  ALA A 537       1.201 -18.080 -60.963  1.00 50.53           C  
ATOM   4237  C   ALA A 537      -0.175 -18.462 -60.383  1.00 50.53           C  
ATOM   4238  CB  ALA A 537       2.299 -18.113 -59.892  1.00 50.53           C  
ATOM   4239  O   ALA A 537      -0.398 -19.622 -60.049  1.00 50.53           O  
ATOM   4240  N   LEU A 538      -1.115 -17.513 -60.274  1.00 46.94           N  
ATOM   4241  CA  LEU A 538      -2.486 -17.784 -59.818  1.00 46.94           C  
ATOM   4242  C   LEU A 538      -3.432 -18.215 -60.957  1.00 46.94           C  
ATOM   4243  CB  LEU A 538      -3.039 -16.555 -59.066  1.00 46.94           C  
ATOM   4244  O   LEU A 538      -4.561 -18.626 -60.688  1.00 46.94           O  
ATOM   4245  CG  LEU A 538      -3.786 -16.962 -57.782  1.00 46.94           C  
ATOM   4246  CD1 LEU A 538      -2.817 -17.025 -56.602  1.00 46.94           C  
ATOM   4247  CD2 LEU A 538      -4.879 -15.955 -57.427  1.00 46.94           C  
ATOM   4248  N   ALA A 539      -2.992 -18.103 -62.216  1.00 51.50           N  
ATOM   4249  CA  ALA A 539      -3.773 -18.501 -63.388  1.00 51.50           C  
ATOM   4250  C   ALA A 539      -3.771 -20.024 -63.619  1.00 51.50           C  
ATOM   4251  CB  ALA A 539      -3.241 -17.731 -64.601  1.00 51.50           C  
ATOM   4252  O   ALA A 539      -4.748 -20.562 -64.141  1.00 51.50           O  
ATOM   4253  N   ASP A 540      -2.731 -20.718 -63.156  1.00 45.75           N  
ATOM   4254  CA  ASP A 540      -2.620 -22.174 -63.212  1.00 45.75           C  
ATOM   4255  C   ASP A 540      -2.918 -22.728 -61.818  1.00 45.75           C  
ATOM   4256  CB  ASP A 540      -1.237 -22.573 -63.748  1.00 45.75           C  
ATOM   4257  O   ASP A 540      -2.051 -22.808 -60.953  1.00 45.75           O  
ATOM   4258  CG  ASP A 540      -1.039 -22.248 -65.236  1.00 45.75           C  
ATOM   4259  OD1 ASP A 540      -2.049 -22.144 -65.971  1.00 45.75           O  
ATOM   4260  OD2 ASP A 540       0.137 -22.163 -65.653  1.00 45.75           O  
ATOM   4261  N   GLY A 541      -4.192 -23.017 -61.556  1.00 47.53           N  
ATOM   4262  CA  GLY A 541      -4.673 -23.403 -60.234  1.00 47.53           C  
ATOM   4263  C   GLY A 541      -3.990 -24.646 -59.661  1.00 47.53           C  
ATOM   4264  O   GLY A 541      -4.456 -25.746 -59.908  1.00 47.53           O  
ATOM   4265  N   GLU A 542      -2.939 -24.451 -58.864  1.00 43.78           N  
ATOM   4266  CA  GLU A 542      -2.504 -25.282 -57.731  1.00 43.78           C  
ATOM   4267  C   GLU A 542      -1.252 -24.648 -57.097  1.00 43.78           C  
ATOM   4268  CB  GLU A 542      -2.232 -26.754 -58.129  1.00 43.78           C  
ATOM   4269  O   GLU A 542      -0.128 -24.838 -57.553  1.00 43.78           O  
ATOM   4270  CG  GLU A 542      -3.356 -27.678 -57.618  1.00 43.78           C  
ATOM   4271  CD  GLU A 542      -3.194 -29.154 -58.022  1.00 43.78           C  
ATOM   4272  OE1 GLU A 542      -4.147 -29.924 -57.749  1.00 43.78           O  
ATOM   4273  OE2 GLU A 542      -2.129 -29.530 -58.563  1.00 43.78           O  
ATOM   4274  N   VAL A 543      -1.428 -23.893 -56.008  1.00 39.50           N  
ATOM   4275  CA  VAL A 543      -0.309 -23.493 -55.139  1.00 39.50           C  
ATOM   4276  C   VAL A 543      -0.604 -23.972 -53.720  1.00 39.50           C  
ATOM   4277  CB  VAL A 543       0.041 -21.989 -55.238  1.00 39.50           C  
ATOM   4278  O   VAL A 543      -1.049 -23.216 -52.858  1.00 39.50           O  
ATOM   4279  CG1 VAL A 543       1.311 -21.669 -54.430  1.00 39.50           C  
ATOM   4280  CG2 VAL A 543       0.316 -21.551 -56.684  1.00 39.50           C  
ATOM   4281  N   GLU A 544      -0.345 -25.256 -53.460  1.00 40.38           N  
ATOM   4282  CA  GLU A 544      -0.078 -25.741 -52.102  1.00 40.38           C  
ATOM   4283  C   GLU A 544       1.362 -25.365 -51.722  1.00 40.38           C  
ATOM   4284  CB  GLU A 544      -0.333 -27.251 -51.944  1.00 40.38           C  
ATOM   4285  O   GLU A 544       2.307 -26.145 -51.835  1.00 40.38           O  
ATOM   4286  CG  GLU A 544      -1.822 -27.599 -51.783  1.00 40.38           C  
ATOM   4287  CD  GLU A 544      -2.050 -29.030 -51.257  1.00 40.38           C  
ATOM   4288  OE1 GLU A 544      -3.143 -29.262 -50.688  1.00 40.38           O  
ATOM   4289  OE2 GLU A 544      -1.121 -29.865 -51.350  1.00 40.38           O  
ATOM   4290  N   GLY A 545       1.553 -24.122 -51.279  1.00 39.22           N  
ATOM   4291  CA  GLY A 545       2.818 -23.679 -50.701  1.00 39.22           C  
ATOM   4292  C   GLY A 545       2.985 -24.204 -49.274  1.00 39.22           C  
ATOM   4293  O   GLY A 545       2.676 -23.496 -48.316  1.00 39.22           O  
ATOM   4294  N   PHE A 546       3.491 -25.428 -49.106  1.00 35.81           N  
ATOM   4295  CA  PHE A 546       3.998 -25.888 -47.810  1.00 35.81           C  
ATOM   4296  C   PHE A 546       5.324 -25.183 -47.500  1.00 35.81           C  
ATOM   4297  CB  PHE A 546       4.154 -27.419 -47.778  1.00 35.81           C  
ATOM   4298  O   PHE A 546       6.365 -25.494 -48.079  1.00 35.81           O  
ATOM   4299  CG  PHE A 546       2.899 -28.163 -47.362  1.00 35.81           C  
ATOM   4300  CD1 PHE A 546       2.658 -28.431 -45.999  1.00 35.81           C  
ATOM   4301  CD2 PHE A 546       1.972 -28.591 -48.331  1.00 35.81           C  
ATOM   4302  CE1 PHE A 546       1.497 -29.125 -45.609  1.00 35.81           C  
ATOM   4303  CE2 PHE A 546       0.814 -29.286 -47.941  1.00 35.81           C  
ATOM   4304  CZ  PHE A 546       0.576 -29.554 -46.582  1.00 35.81           C  
ATOM   4305  N   ILE A 547       5.313 -24.254 -46.541  1.00 36.34           N  
ATOM   4306  CA  ILE A 547       6.549 -23.803 -45.892  1.00 36.34           C  
ATOM   4307  C   ILE A 547       7.018 -24.963 -45.010  1.00 36.34           C  
ATOM   4308  CB  ILE A 547       6.349 -22.490 -45.095  1.00 36.34           C  
ATOM   4309  O   ILE A 547       6.526 -25.141 -43.899  1.00 36.34           O  
ATOM   4310  CG1 ILE A 547       5.809 -21.364 -46.008  1.00 36.34           C  
ATOM   4311  CG2 ILE A 547       7.684 -22.066 -44.445  1.00 36.34           C  
ATOM   4312  CD1 ILE A 547       5.488 -20.055 -45.272  1.00 36.34           C  
ATOM   4313  N   HIS A 548       7.939 -25.781 -45.514  1.00 29.64           N  
ATOM   4314  CA  HIS A 548       8.620 -26.803 -44.722  1.00 29.64           C  
ATOM   4315  C   HIS A 548       9.803 -26.150 -43.983  1.00 29.64           C  
ATOM   4316  CB  HIS A 548       9.071 -27.964 -45.638  1.00 29.64           C  
ATOM   4317  O   HIS A 548      10.806 -25.829 -44.626  1.00 29.64           O  
ATOM   4318  CG  HIS A 548       8.448 -29.292 -45.290  1.00 29.64           C  
ATOM   4319  CD2 HIS A 548       7.751 -30.113 -46.137  1.00 29.64           C  
ATOM   4320  ND1 HIS A 548       8.501 -29.922 -44.065  1.00 29.64           N  
ATOM   4321  CE1 HIS A 548       7.842 -31.089 -44.172  1.00 29.64           C  
ATOM   4322  NE2 HIS A 548       7.376 -31.252 -45.418  1.00 29.64           N  
ATOM   4323  N   PRO A 549       9.759 -25.942 -42.652  1.00 33.88           N  
ATOM   4324  CA  PRO A 549      10.974 -25.634 -41.913  1.00 33.88           C  
ATOM   4325  C   PRO A 549      11.827 -26.908 -41.849  1.00 33.88           C  
ATOM   4326  CB  PRO A 549      10.507 -25.129 -40.544  1.00 33.88           C  
ATOM   4327  O   PRO A 549      11.383 -27.939 -41.347  1.00 33.88           O  
ATOM   4328  CG  PRO A 549       9.172 -25.842 -40.332  1.00 33.88           C  
ATOM   4329  CD  PRO A 549       8.617 -26.016 -41.748  1.00 33.88           C  
ATOM   4330  N   GLN A 550      13.061 -26.856 -42.357  1.00 32.88           N  
ATOM   4331  CA  GLN A 550      14.027 -27.963 -42.260  1.00 32.88           C  
ATOM   4332  C   GLN A 550      14.585 -28.183 -40.839  1.00 32.88           C  
ATOM   4333  CB  GLN A 550      15.155 -27.798 -43.297  1.00 32.88           C  
ATOM   4334  O   GLN A 550      15.514 -28.963 -40.650  1.00 32.88           O  
ATOM   4335  CG  GLN A 550      14.779 -28.373 -44.671  1.00 32.88           C  
ATOM   4336  CD  GLN A 550      15.997 -28.596 -45.567  1.00 32.88           C  
ATOM   4337  NE2 GLN A 550      15.839 -29.286 -46.674  1.00 32.88           N  
ATOM   4338  OE1 GLN A 550      17.110 -28.173 -45.302  1.00 32.88           O  
ATOM   4339  N   THR A 551      14.028 -27.542 -39.817  1.00 38.97           N  
ATOM   4340  CA  THR A 551      14.431 -27.729 -38.422  1.00 38.97           C  
ATOM   4341  C   THR A 551      13.213 -27.661 -37.512  1.00 38.97           C  
ATOM   4342  CB  THR A 551      15.499 -26.707 -38.000  1.00 38.97           C  
ATOM   4343  O   THR A 551      12.342 -26.811 -37.695  1.00 38.97           O  
ATOM   4344  CG2 THR A 551      16.884 -27.056 -38.548  1.00 38.97           C  
ATOM   4345  OG1 THR A 551      15.200 -25.412 -38.474  1.00 38.97           O  
ATOM   4346  N   GLU A 552      13.157 -28.580 -36.544  1.00 36.00           N  
ATOM   4347  CA  GLU A 552      12.107 -28.751 -35.531  1.00 36.00           C  
ATOM   4348  C   GLU A 552      11.721 -27.414 -34.868  1.00 36.00           C  
ATOM   4349  CB  GLU A 552      12.606 -29.747 -34.465  1.00 36.00           C  
ATOM   4350  O   GLU A 552      12.303 -26.978 -33.877  1.00 36.00           O  
ATOM   4351  CG  GLU A 552      12.868 -31.168 -34.999  1.00 36.00           C  
ATOM   4352  CD  GLU A 552      13.416 -32.124 -33.921  1.00 36.00           C  
ATOM   4353  OE1 GLU A 552      13.416 -33.345 -34.189  1.00 36.00           O  
ATOM   4354  OE2 GLU A 552      13.851 -31.639 -32.851  1.00 36.00           O  
ATOM   4355  N   THR A 553      10.737 -26.727 -35.441  1.00 37.88           N  
ATOM   4356  CA  THR A 553      10.171 -25.463 -34.958  1.00 37.88           C  
ATOM   4357  C   THR A 553       8.653 -25.501 -35.162  1.00 37.88           C  
ATOM   4358  CB  THR A 553      10.809 -24.231 -35.632  1.00 37.88           C  
ATOM   4359  O   THR A 553       8.173 -26.254 -36.013  1.00 37.88           O  
ATOM   4360  CG2 THR A 553      12.164 -23.879 -35.020  1.00 37.88           C  
ATOM   4361  OG1 THR A 553      10.997 -24.401 -37.014  1.00 37.88           O  
ATOM   4362  N   PRO A 554       7.867 -24.780 -34.338  1.00 37.78           N  
ATOM   4363  CA  PRO A 554       6.414 -24.938 -34.299  1.00 37.78           C  
ATOM   4364  C   PRO A 554       5.761 -24.613 -35.648  1.00 37.78           C  
ATOM   4365  CB  PRO A 554       5.924 -24.022 -33.170  1.00 37.78           C  
ATOM   4366  O   PRO A 554       6.126 -23.641 -36.304  1.00 37.78           O  
ATOM   4367  CG  PRO A 554       7.038 -22.983 -33.037  1.00 37.78           C  
ATOM   4368  CD  PRO A 554       8.293 -23.783 -33.369  1.00 37.78           C  
ATOM   4369  N   ALA A 555       4.775 -25.422 -36.044  1.00 37.81           N  
ATOM   4370  CA  ALA A 555       4.002 -25.213 -37.263  1.00 37.81           C  
ATOM   4371  C   ALA A 555       3.185 -23.913 -37.164  1.00 37.81           C  
ATOM   4372  CB  ALA A 555       3.112 -26.441 -37.503  1.00 37.81           C  
ATOM   4373  O   ALA A 555       2.394 -23.733 -36.237  1.00 37.81           O  
ATOM   4374  N   TYR A 556       3.368 -23.010 -38.127  1.00 38.50           N  
ATOM   4375  CA  TYR A 556       2.549 -21.810 -38.286  1.00 38.50           C  
ATOM   4376  C   TYR A 556       1.503 -22.066 -39.370  1.00 38.50           C  
ATOM   4377  CB  TYR A 556       3.428 -20.599 -38.626  1.00 38.50           C  
ATOM   4378  O   TYR A 556       1.835 -22.563 -40.446  1.00 38.50           O  
ATOM   4379  CG  TYR A 556       4.348 -20.165 -37.500  1.00 38.50           C  
ATOM   4380  CD1 TYR A 556       3.921 -19.190 -36.577  1.00 38.50           C  
ATOM   4381  CD2 TYR A 556       5.626 -20.740 -37.368  1.00 38.50           C  
ATOM   4382  CE1 TYR A 556       4.772 -18.796 -35.526  1.00 38.50           C  
ATOM   4383  CE2 TYR A 556       6.471 -20.363 -36.307  1.00 38.50           C  
ATOM   4384  OH  TYR A 556       6.847 -19.021 -34.349  1.00 38.50           O  
ATOM   4385  CZ  TYR A 556       6.043 -19.393 -35.381  1.00 38.50           C  
ATOM   4386  N   ARG A 557       0.240 -21.709 -39.109  1.00 38.03           N  
ATOM   4387  CA  ARG A 557      -0.821 -21.779 -40.120  1.00 38.03           C  
ATOM   4388  C   ARG A 557      -0.973 -20.404 -40.761  1.00 38.03           C  
ATOM   4389  CB  ARG A 557      -2.117 -22.327 -39.499  1.00 38.03           C  
ATOM   4390  O   ARG A 557      -1.354 -19.443 -40.091  1.00 38.03           O  
ATOM   4391  CG  ARG A 557      -3.131 -22.754 -40.574  1.00 38.03           C  
ATOM   4392  CD  ARG A 557      -4.366 -23.386 -39.921  1.00 38.03           C  
ATOM   4393  NE  ARG A 557      -5.308 -23.916 -40.926  1.00 38.03           N  
ATOM   4394  NH1 ARG A 557      -6.807 -24.854 -39.459  1.00 38.03           N  
ATOM   4395  NH2 ARG A 557      -7.142 -25.055 -41.657  1.00 38.03           N  
ATOM   4396  CZ  ARG A 557      -6.412 -24.601 -40.677  1.00 38.03           C  
ATOM   4397  N   ALA A 558      -0.670 -20.318 -42.052  1.00 36.69           N  
ATOM   4398  CA  ALA A 558      -1.014 -19.166 -42.871  1.00 36.69           C  
ATOM   4399  C   ALA A 558      -2.433 -19.356 -43.422  1.00 36.69           C  
ATOM   4400  CB  ALA A 558       0.039 -18.992 -43.970  1.00 36.69           C  
ATOM   4401  O   ALA A 558      -2.763 -20.416 -43.956  1.00 36.69           O  
ATOM   4402  N   SER A 559      -3.284 -18.346 -43.274  1.00 36.75           N  
ATOM   4403  CA  SER A 559      -4.613 -18.309 -43.891  1.00 36.75           C  
ATOM   4404  C   SER A 559      -4.726 -17.076 -44.777  1.00 36.75           C  
ATOM   4405  CB  SER A 559      -5.728 -18.365 -42.839  1.00 36.75           C  
ATOM   4406  O   SER A 559      -4.482 -15.959 -44.315  1.00 36.75           O  
ATOM   4407  OG  SER A 559      -5.497 -17.461 -41.778  1.00 36.75           O  
ATOM   4408  N   ILE A 560      -5.093 -17.293 -46.040  1.00 37.88           N  
ATOM   4409  CA  ILE A 560      -5.346 -16.238 -47.024  1.00 37.88           C  
ATOM   4410  C   ILE A 560      -6.786 -15.753 -46.822  1.00 37.88           C  
ATOM   4411  CB  ILE A 560      -5.089 -16.759 -48.463  1.00 37.88           C  
ATOM   4412  O   ILE A 560      -7.733 -16.529 -46.963  1.00 37.88           O  
ATOM   4413  CG1 ILE A 560      -3.644 -17.300 -48.608  1.00 37.88           C  
ATOM   4414  CG2 ILE A 560      -5.358 -15.641 -49.486  1.00 37.88           C  
ATOM   4415  CD1 ILE A 560      -3.331 -17.940 -49.967  1.00 37.88           C  
ATOM   4416  N   LEU A 561      -6.958 -14.482 -46.454  1.00 40.12           N  
ATOM   4417  CA  LEU A 561      -8.269 -13.826 -46.451  1.00 40.12           C  
ATOM   4418  C   LEU A 561      -8.586 -13.293 -47.856  1.00 40.12           C  
ATOM   4419  CB  LEU A 561      -8.298 -12.734 -45.366  1.00 40.12           C  
ATOM   4420  O   LEU A 561      -7.675 -13.007 -48.628  1.00 40.12           O  
ATOM   4421  CG  LEU A 561      -8.478 -13.306 -43.945  1.00 40.12           C  
ATOM   4422  CD1 LEU A 561      -8.075 -12.270 -42.899  1.00 40.12           C  
ATOM   4423  CD2 LEU A 561      -9.937 -13.694 -43.675  1.00 40.12           C  
ATOM   4424  N   ARG A 562      -9.883 -13.151 -48.175  1.00 35.00           N  
ATOM   4425  CA  ARG A 562     -10.415 -12.808 -49.516  1.00 35.00           C  
ATOM   4426  C   ARG A 562      -9.859 -11.523 -50.154  1.00 35.00           C  
ATOM   4427  CB  ARG A 562     -11.958 -12.751 -49.480  1.00 35.00           C  
ATOM   4428  O   ARG A 562     -10.028 -11.363 -51.353  1.00 35.00           O  
ATOM   4429  CG  ARG A 562     -12.607 -14.126 -49.709  1.00 35.00           C  
ATOM   4430  CD  ARG A 562     -14.135 -13.991 -49.776  1.00 35.00           C  
ATOM   4431  NE  ARG A 562     -14.786 -15.276 -50.104  1.00 35.00           N  
ATOM   4432  NH1 ARG A 562     -16.942 -14.650 -49.629  1.00 35.00           N  
ATOM   4433  NH2 ARG A 562     -16.535 -16.710 -50.389  1.00 35.00           N  
ATOM   4434  CZ  ARG A 562     -16.079 -15.539 -50.038  1.00 35.00           C  
ATOM   4435  N   ASP A 563      -9.147 -10.690 -49.400  1.00 34.38           N  
ATOM   4436  CA  ASP A 563      -8.557  -9.428 -49.861  1.00 34.38           C  
ATOM   4437  C   ASP A 563      -7.018  -9.505 -49.965  1.00 34.38           C  
ATOM   4438  CB  ASP A 563      -9.032  -8.280 -48.951  1.00 34.38           C  
ATOM   4439  O   ASP A 563      -6.310  -8.575 -49.584  1.00 34.38           O  
ATOM   4440  CG  ASP A 563     -10.558  -8.164 -48.826  1.00 34.38           C  
ATOM   4441  OD1 ASP A 563     -11.282  -8.577 -49.758  1.00 34.38           O  
ATOM   4442  OD2 ASP A 563     -11.004  -7.700 -47.752  1.00 34.38           O  
ATOM   4443  N   HIS A 564      -6.472 -10.651 -50.394  1.00 40.50           N  
ATOM   4444  CA  HIS A 564      -5.026 -10.892 -50.578  1.00 40.50           C  
ATOM   4445  C   HIS A 564      -4.148 -10.651 -49.334  1.00 40.50           C  
ATOM   4446  CB  HIS A 564      -4.517 -10.141 -51.819  1.00 40.50           C  
ATOM   4447  O   HIS A 564      -2.926 -10.557 -49.419  1.00 40.50           O  
ATOM   4448  CG  HIS A 564      -5.283 -10.504 -53.061  1.00 40.50           C  
ATOM   4449  CD2 HIS A 564      -6.271  -9.767 -53.656  1.00 40.50           C  
ATOM   4450  ND1 HIS A 564      -5.145 -11.664 -53.787  1.00 40.50           N  
ATOM   4451  CE1 HIS A 564      -6.024 -11.623 -54.801  1.00 40.50           C  
ATOM   4452  NE2 HIS A 564      -6.749 -10.496 -54.748  1.00 40.50           N  
ATOM   4453  N   THR A 565      -4.753 -10.593 -48.147  1.00 36.19           N  
ATOM   4454  CA  THR A 565      -4.028 -10.423 -46.886  1.00 36.19           C  
ATOM   4455  C   THR A 565      -3.702 -11.797 -46.303  1.00 36.19           C  
ATOM   4456  CB  THR A 565      -4.826  -9.571 -45.891  1.00 36.19           C  
ATOM   4457  O   THR A 565      -4.605 -12.579 -45.990  1.00 36.19           O  
ATOM   4458  CG2 THR A 565      -3.936  -9.058 -44.757  1.00 36.19           C  
ATOM   4459  OG1 THR A 565      -5.374  -8.428 -46.505  1.00 36.19           O  
ATOM   4460  N   ILE A 566      -2.413 -12.100 -46.144  1.00 40.72           N  
ATOM   4461  CA  ILE A 566      -1.943 -13.347 -45.529  1.00 40.72           C  
ATOM   4462  C   ILE A 566      -1.798 -13.118 -44.025  1.00 40.72           C  
ATOM   4463  CB  ILE A 566      -0.634 -13.846 -46.185  1.00 40.72           C  
ATOM   4464  O   ILE A 566      -0.937 -12.362 -43.576  1.00 40.72           O  
ATOM   4465  CG1 ILE A 566      -0.844 -14.034 -47.707  1.00 40.72           C  
ATOM   4466  CG2 ILE A 566      -0.186 -15.166 -45.523  1.00 40.72           C  
ATOM   4467  CD1 ILE A 566       0.414 -14.434 -48.480  1.00 40.72           C  
ATOM   4468  N   VAL A 567      -2.638 -13.782 -43.230  1.00 35.94           N  
ATOM   4469  CA  VAL A 567      -2.522 -13.772 -41.767  1.00 35.94           C  
ATOM   4470  C   VAL A 567      -1.769 -15.025 -41.341  1.00 35.94           C  
ATOM   4471  CB  VAL A 567      -3.897 -13.656 -41.083  1.00 35.94           C  
ATOM   4472  O   VAL A 567      -2.252 -16.141 -41.537  1.00 35.94           O  
ATOM   4473  CG1 VAL A 567      -3.760 -13.633 -39.553  1.00 35.94           C  
ATOM   4474  CG2 VAL A 567      -4.606 -12.363 -41.506  1.00 35.94           C  
ATOM   4475  N   ILE A 568      -0.585 -14.844 -40.754  1.00 37.84           N  
ATOM   4476  CA  ILE A 568       0.196 -15.931 -40.156  1.00 37.84           C  
ATOM   4477  C   ILE A 568      -0.150 -15.982 -38.668  1.00 37.84           C  
ATOM   4478  CB  ILE A 568       1.711 -15.762 -40.420  1.00 37.84           C  
ATOM   4479  O   ILE A 568       0.207 -15.082 -37.907  1.00 37.84           O  
ATOM   4480  CG1 ILE A 568       1.992 -15.634 -41.937  1.00 37.84           C  
ATOM   4481  CG2 ILE A 568       2.469 -16.964 -39.823  1.00 37.84           C  
ATOM   4482  CD1 ILE A 568       3.464 -15.385 -42.291  1.00 37.84           C  
ATOM   4483  N   SER A 569      -0.868 -17.026 -38.253  1.00 33.56           N  
ATOM   4484  CA  SER A 569      -1.235 -17.242 -36.852  1.00 33.56           C  
ATOM   4485  C   SER A 569      -0.355 -18.329 -36.235  1.00 33.56           C  
ATOM   4486  CB  SER A 569      -2.720 -17.581 -36.739  1.00 33.56           C  
ATOM   4487  O   SER A 569      -0.217 -19.428 -36.779  1.00 33.56           O  
ATOM   4488  OG  SER A 569      -3.092 -17.651 -35.376  1.00 33.56           O  
ATOM   4489  N   ALA A 570       0.248 -18.023 -35.085  1.00 36.38           N  
ATOM   4490  CA  ALA A 570       0.936 -19.008 -34.262  1.00 36.38           C  
ATOM   4491  C   ALA A 570      -0.111 -19.818 -33.482  1.00 36.38           C  
ATOM   4492  CB  ALA A 570       1.920 -18.280 -33.335  1.00 36.38           C  
ATOM   4493  O   ALA A 570      -0.730 -19.307 -32.546  1.00 36.38           O  
ATOM   4494  N   THR A 571      -0.337 -21.075 -33.857  1.00 38.91           N  
ATOM   4495  CA  THR A 571      -1.233 -21.968 -33.112  1.00 38.91           C  
ATOM   4496  C   THR A 571      -0.528 -22.490 -31.861  1.00 38.91           C  
ATOM   4497  CB  THR A 571      -1.749 -23.116 -33.994  1.00 38.91           C  
ATOM   4498  O   THR A 571       0.438 -23.244 -31.939  1.00 38.91           O  
ATOM   4499  CG2 THR A 571      -2.847 -22.621 -34.936  1.00 38.91           C  
ATOM   4500  OG1 THR A 571      -0.724 -23.620 -34.815  1.00 38.91           O  
ATOM   4501  N   ASN A 572      -1.022 -22.094 -30.687  1.00 36.19           N  
ATOM   4502  CA  ASN A 572      -0.545 -22.530 -29.369  1.00 36.19           C  
ATOM   4503  C   ASN A 572      -1.053 -23.951 -29.015  1.00 36.19           C  
ATOM   4504  CB  ASN A 572      -0.924 -21.438 -28.328  1.00 36.19           C  
ATOM   4505  O   ASN A 572      -1.656 -24.156 -27.966  1.00 36.19           O  
ATOM   4506  CG  ASN A 572       0.245 -20.676 -27.730  1.00 36.19           C  
ATOM   4507  ND2 ASN A 572      -0.040 -19.748 -26.848  1.00 36.19           N  
ATOM   4508  OD1 ASN A 572       1.410 -20.873 -28.019  1.00 36.19           O  
ATOM   4509  N   GLU A 573      -0.844 -24.944 -29.884  1.00 35.00           N  
ATOM   4510  CA  GLU A 573      -1.303 -26.328 -29.635  1.00 35.00           C  
ATOM   4511  C   GLU A 573      -0.261 -27.234 -28.952  1.00 35.00           C  
ATOM   4512  CB  GLU A 573      -1.921 -26.958 -30.896  1.00 35.00           C  
ATOM   4513  O   GLU A 573      -0.542 -28.392 -28.656  1.00 35.00           O  
ATOM   4514  CG  GLU A 573      -3.329 -26.395 -31.161  1.00 35.00           C  
ATOM   4515  CD  GLU A 573      -4.145 -27.243 -32.150  1.00 35.00           C  
ATOM   4516  OE1 GLU A 573      -5.391 -27.139 -32.090  1.00 35.00           O  
ATOM   4517  OE2 GLU A 573      -3.528 -27.953 -32.973  1.00 35.00           O  
ATOM   4518  N   LEU A 574       0.917 -26.720 -28.578  1.00 36.41           N  
ATOM   4519  CA  LEU A 574       1.962 -27.514 -27.912  1.00 36.41           C  
ATOM   4520  C   LEU A 574       1.904 -27.463 -26.367  1.00 36.41           C  
ATOM   4521  CB  LEU A 574       3.346 -27.191 -28.519  1.00 36.41           C  
ATOM   4522  O   LEU A 574       2.927 -27.319 -25.701  1.00 36.41           O  
ATOM   4523  CG  LEU A 574       4.136 -28.480 -28.817  1.00 36.41           C  
ATOM   4524  CD1 LEU A 574       3.757 -29.025 -30.197  1.00 36.41           C  
ATOM   4525  CD2 LEU A 574       5.640 -28.225 -28.795  1.00 36.41           C  
ATOM   4526  N   ALA A 575       0.709 -27.569 -25.777  1.00 34.44           N  
ATOM   4527  CA  ALA A 575       0.519 -27.635 -24.317  1.00 34.44           C  
ATOM   4528  C   ALA A 575       0.303 -29.066 -23.773  1.00 34.44           C  
ATOM   4529  CB  ALA A 575      -0.588 -26.659 -23.900  1.00 34.44           C  
ATOM   4530  O   ALA A 575      -0.013 -29.233 -22.596  1.00 34.44           O  
ATOM   4531  N   ALA A 576       0.491 -30.102 -24.596  1.00 33.47           N  
ATOM   4532  CA  ALA A 576       0.295 -31.498 -24.203  1.00 33.47           C  
ATOM   4533  C   ALA A 576       1.521 -32.370 -24.528  1.00 33.47           C  
ATOM   4534  CB  ALA A 576      -1.011 -32.006 -24.832  1.00 33.47           C  
ATOM   4535  O   ALA A 576       1.461 -33.255 -25.374  1.00 33.47           O  
ATOM   4536  N   LEU A 577       2.640 -32.143 -23.834  1.00 33.09           N  
ATOM   4537  CA  LEU A 577       3.697 -33.151 -23.693  1.00 33.09           C  
ATOM   4538  C   LEU A 577       4.064 -33.303 -22.205  1.00 33.09           C  
ATOM   4539  CB  LEU A 577       4.924 -32.813 -24.564  1.00 33.09           C  
ATOM   4540  O   LEU A 577       4.268 -32.292 -21.528  1.00 33.09           O  
ATOM   4541  CG  LEU A 577       4.768 -33.178 -26.055  1.00 33.09           C  
ATOM   4542  CD1 LEU A 577       5.945 -32.608 -26.846  1.00 33.09           C  
ATOM   4543  CD2 LEU A 577       4.741 -34.694 -26.284  1.00 33.09           C  
ATOM   4544  N   PRO A 578       4.120 -34.537 -21.668  1.00 36.97           N  
ATOM   4545  CA  PRO A 578       4.474 -34.781 -20.274  1.00 36.97           C  
ATOM   4546  C   PRO A 578       5.984 -34.578 -20.042  1.00 36.97           C  
ATOM   4547  CB  PRO A 578       4.022 -36.217 -19.993  1.00 36.97           C  
ATOM   4548  O   PRO A 578       6.784 -34.790 -20.956  1.00 36.97           O  
ATOM   4549  CG  PRO A 578       4.173 -36.903 -21.351  1.00 36.97           C  
ATOM   4550  CD  PRO A 578       3.860 -35.795 -22.354  1.00 36.97           C  
ATOM   4551  N   PRO A 579       6.412 -34.186 -18.827  1.00 36.09           N  
ATOM   4552  CA  PRO A 579       7.820 -33.950 -18.535  1.00 36.09           C  
ATOM   4553  C   PRO A 579       8.632 -35.254 -18.567  1.00 36.09           C  
ATOM   4554  CB  PRO A 579       7.846 -33.261 -17.166  1.00 36.09           C  
ATOM   4555  O   PRO A 579       8.357 -36.202 -17.833  1.00 36.09           O  
ATOM   4556  CG  PRO A 579       6.565 -33.752 -16.491  1.00 36.09           C  
ATOM   4557  CD  PRO A 579       5.590 -33.931 -17.655  1.00 36.09           C  
ATOM   4558  N   LEU A 580       9.681 -35.264 -19.391  1.00 34.00           N  
ATOM   4559  CA  LEU A 580      10.743 -36.270 -19.432  1.00 34.00           C  
ATOM   4560  C   LEU A 580      11.693 -36.098 -18.233  1.00 34.00           C  
ATOM   4561  CB  LEU A 580      11.495 -36.129 -20.781  1.00 34.00           C  
ATOM   4562  O   LEU A 580      12.766 -35.531 -18.385  1.00 34.00           O  
ATOM   4563  CG  LEU A 580      10.932 -36.994 -21.919  1.00 34.00           C  
ATOM   4564  CD1 LEU A 580      11.284 -36.382 -23.274  1.00 34.00           C  
ATOM   4565  CD2 LEU A 580      11.530 -38.404 -21.864  1.00 34.00           C  
ATOM   4566  N   PHE A 581      11.313 -36.587 -17.049  1.00 37.53           N  
ATOM   4567  CA  PHE A 581      12.249 -37.009 -15.992  1.00 37.53           C  
ATOM   4568  C   PHE A 581      11.598 -38.105 -15.125  1.00 37.53           C  
ATOM   4569  CB  PHE A 581      12.726 -35.834 -15.113  1.00 37.53           C  
ATOM   4570  O   PHE A 581      10.412 -37.998 -14.805  1.00 37.53           O  
ATOM   4571  CG  PHE A 581      13.828 -34.990 -15.736  1.00 37.53           C  
ATOM   4572  CD1 PHE A 581      15.130 -35.512 -15.872  1.00 37.53           C  
ATOM   4573  CD2 PHE A 581      13.540 -33.707 -16.242  1.00 37.53           C  
ATOM   4574  CE1 PHE A 581      16.128 -34.768 -16.528  1.00 37.53           C  
ATOM   4575  CE2 PHE A 581      14.535 -32.968 -16.908  1.00 37.53           C  
ATOM   4576  CZ  PHE A 581      15.827 -33.500 -17.054  1.00 37.53           C  
ATOM   4577  N   PRO A 582      12.332 -39.168 -14.743  1.00 34.19           N  
ATOM   4578  CA  PRO A 582      11.767 -40.291 -14.002  1.00 34.19           C  
ATOM   4579  C   PRO A 582      11.484 -39.906 -12.538  1.00 34.19           C  
ATOM   4580  CB  PRO A 582      12.809 -41.409 -14.113  1.00 34.19           C  
ATOM   4581  O   PRO A 582      12.315 -39.240 -11.915  1.00 34.19           O  
ATOM   4582  CG  PRO A 582      14.131 -40.648 -14.224  1.00 34.19           C  
ATOM   4583  CD  PRO A 582      13.751 -39.379 -14.986  1.00 34.19           C  
ATOM   4584  N   PRO A 583      10.354 -40.336 -11.945  1.00 35.03           N  
ATOM   4585  CA  PRO A 583      10.119 -40.159 -10.520  1.00 35.03           C  
ATOM   4586  C   PRO A 583      11.033 -41.093  -9.720  1.00 35.03           C  
ATOM   4587  CB  PRO A 583       8.631 -40.446 -10.306  1.00 35.03           C  
ATOM   4588  O   PRO A 583      11.067 -42.305  -9.937  1.00 35.03           O  
ATOM   4589  CG  PRO A 583       8.292 -41.425 -11.431  1.00 35.03           C  
ATOM   4590  CD  PRO A 583       9.236 -41.028 -12.568  1.00 35.03           C  
ATOM   4591  N   SER A 584      11.767 -40.522  -8.768  1.00 32.97           N  
ATOM   4592  CA  SER A 584      12.467 -41.266  -7.726  1.00 32.97           C  
ATOM   4593  C   SER A 584      11.468 -42.036  -6.856  1.00 32.97           C  
ATOM   4594  CB  SER A 584      13.329 -40.318  -6.884  1.00 32.97           C  
ATOM   4595  O   SER A 584      10.454 -41.496  -6.413  1.00 32.97           O  
ATOM   4596  OG  SER A 584      12.655 -39.098  -6.634  1.00 32.97           O  
ATOM   4597  N   SER A 585      11.788 -43.305  -6.633  1.00 34.09           N  
ATOM   4598  CA  SER A 585      11.027 -44.326  -5.916  1.00 34.09           C  
ATOM   4599  C   SER A 585      10.594 -43.908  -4.499  1.00 34.09           C  
ATOM   4600  CB  SER A 585      11.915 -45.574  -5.787  1.00 34.09           C  
ATOM   4601  O   SER A 585      11.361 -43.239  -3.804  1.00 34.09           O  
ATOM   4602  OG  SER A 585      12.779 -45.721  -6.907  1.00 34.09           O  
ATOM   4603  N   PRO A 586       9.425 -44.366  -4.009  1.00 36.41           N  
ATOM   4604  CA  PRO A 586       8.999 -44.156  -2.631  1.00 36.41           C  
ATOM   4605  C   PRO A 586       9.534 -45.266  -1.712  1.00 36.41           C  
ATOM   4606  CB  PRO A 586       7.470 -44.139  -2.704  1.00 36.41           C  
ATOM   4607  O   PRO A 586       9.318 -46.453  -1.956  1.00 36.41           O  
ATOM   4608  CG  PRO A 586       7.156 -45.123  -3.835  1.00 36.41           C  
ATOM   4609  CD  PRO A 586       8.373 -45.040  -4.761  1.00 36.41           C  
ATOM   4610  N   SER A 587      10.196 -44.889  -0.617  1.00 32.59           N  
ATOM   4611  CA  SER A 587      10.524 -45.803   0.480  1.00 32.59           C  
ATOM   4612  C   SER A 587       9.392 -45.825   1.514  1.00 32.59           C  
ATOM   4613  CB  SER A 587      11.868 -45.439   1.122  1.00 32.59           C  
ATOM   4614  O   SER A 587       9.194 -44.861   2.249  1.00 32.59           O  
ATOM   4615  OG  SER A 587      11.824 -44.132   1.656  1.00 32.59           O  
ATOM   4616  N   THR A 588       8.676 -46.950   1.539  1.00 32.94           N  
ATOM   4617  CA  THR A 588       8.173 -47.670   2.727  1.00 32.94           C  
ATOM   4618  C   THR A 588       7.524 -46.875   3.868  1.00 32.94           C  
ATOM   4619  CB  THR A 588       9.274 -48.578   3.300  1.00 32.94           C  
ATOM   4620  O   THR A 588       8.189 -46.320   4.741  1.00 32.94           O  
ATOM   4621  CG2 THR A 588       9.605 -49.726   2.345  1.00 32.94           C  
ATOM   4622  OG1 THR A 588      10.457 -47.838   3.504  1.00 32.94           O  
ATOM   4623  N   SER A 589       6.200 -46.998   3.936  1.00 31.88           N  
ATOM   4624  CA  SER A 589       5.414 -47.064   5.172  1.00 31.88           C  
ATOM   4625  C   SER A 589       5.757 -48.316   6.004  1.00 31.88           C  
ATOM   4626  CB  SER A 589       3.928 -47.101   4.770  1.00 31.88           C  
ATOM   4627  O   SER A 589       6.296 -49.291   5.473  1.00 31.88           O  
ATOM   4628  OG  SER A 589       3.717 -47.937   3.636  1.00 31.88           O  
ATOM   4629  N   PRO A 590       5.362 -48.343   7.289  1.00 40.75           N  
ATOM   4630  CA  PRO A 590       4.664 -49.529   7.769  1.00 40.75           C  
ATOM   4631  C   PRO A 590       3.314 -49.204   8.418  1.00 40.75           C  
ATOM   4632  CB  PRO A 590       5.624 -50.241   8.715  1.00 40.75           C  
ATOM   4633  O   PRO A 590       3.069 -48.133   8.969  1.00 40.75           O  
ATOM   4634  CG  PRO A 590       6.343 -49.073   9.379  1.00 40.75           C  
ATOM   4635  CD  PRO A 590       6.286 -47.937   8.346  1.00 40.75           C  
ATOM   4636  N   SER A 591       2.438 -50.191   8.282  1.00 29.72           N  
ATOM   4637  CA  SER A 591       1.016 -50.222   8.585  1.00 29.72           C  
ATOM   4638  C   SER A 591       0.670 -50.457  10.060  1.00 29.72           C  
ATOM   4639  CB  SER A 591       0.442 -51.397   7.784  1.00 29.72           C  
ATOM   4640  O   SER A 591       1.369 -51.191  10.750  1.00 29.72           O  
ATOM   4641  OG  SER A 591       1.025 -52.615   8.223  1.00 29.72           O  
ATOM   4642  N   HIS A 592      -0.518 -49.962  10.427  1.00 35.44           N  
ATOM   4643  CA  HIS A 592      -1.551 -50.555  11.295  1.00 35.44           C  
ATOM   4644  C   HIS A 592      -1.180 -51.173  12.655  1.00 35.44           C  
ATOM   4645  CB  HIS A 592      -2.380 -51.579  10.490  1.00 35.44           C  
ATOM   4646  O   HIS A 592      -0.613 -52.262  12.728  1.00 35.44           O  
ATOM   4647  CG  HIS A 592      -3.550 -50.972   9.764  1.00 35.44           C  
ATOM   4648  CD2 HIS A 592      -3.638 -50.695   8.426  1.00 35.44           C  
ATOM   4649  ND1 HIS A 592      -4.761 -50.628  10.330  1.00 35.44           N  
ATOM   4650  CE1 HIS A 592      -5.550 -50.145   9.358  1.00 35.44           C  
ATOM   4651  NE2 HIS A 592      -4.903 -50.159   8.182  1.00 35.44           N  
ATOM   4652  N   ARG A 593      -1.800 -50.626  13.716  1.00 29.09           N  
ATOM   4653  CA  ARG A 593      -2.609 -51.444  14.636  1.00 29.09           C  
ATOM   4654  C   ARG A 593      -3.661 -50.620  15.388  1.00 29.09           C  
ATOM   4655  CB  ARG A 593      -1.720 -52.221  15.627  1.00 29.09           C  
ATOM   4656  O   ARG A 593      -3.320 -49.685  16.103  1.00 29.09           O  
ATOM   4657  CG  ARG A 593      -2.267 -53.642  15.817  1.00 29.09           C  
ATOM   4658  CD  ARG A 593      -1.306 -54.472  16.670  1.00 29.09           C  
ATOM   4659  NE  ARG A 593      -1.689 -55.897  16.680  1.00 29.09           N  
ATOM   4660  NH1 ARG A 593       0.161 -56.675  17.790  1.00 29.09           N  
ATOM   4661  NH2 ARG A 593      -1.387 -58.119  17.086  1.00 29.09           N  
ATOM   4662  CZ  ARG A 593      -0.974 -56.886  17.184  1.00 29.09           C  
ATOM   4663  N   ASP A 594      -4.919 -51.023  15.232  1.00 31.61           N  
ATOM   4664  CA  ASP A 594      -6.069 -50.620  16.045  1.00 31.61           C  
ATOM   4665  C   ASP A 594      -5.925 -51.061  17.509  1.00 31.61           C  
ATOM   4666  CB  ASP A 594      -7.326 -51.317  15.492  1.00 31.61           C  
ATOM   4667  O   ASP A 594      -5.368 -52.137  17.766  1.00 31.61           O  
ATOM   4668  CG  ASP A 594      -7.679 -50.857  14.084  1.00 31.61           C  
ATOM   4669  OD1 ASP A 594      -7.903 -49.641  13.933  1.00 31.61           O  
ATOM   4670  OD2 ASP A 594      -7.636 -51.716  13.176  1.00 31.61           O  
ATOM   4671  N   LYS A 595      -6.510 -50.283  18.439  1.00 32.84           N  
ATOM   4672  CA  LYS A 595      -7.465 -50.750  19.474  1.00 32.84           C  
ATOM   4673  C   LYS A 595      -7.877 -49.636  20.461  1.00 32.84           C  
ATOM   4674  CB  LYS A 595      -6.927 -51.957  20.272  1.00 32.84           C  
ATOM   4675  O   LYS A 595      -7.050 -49.142  21.213  1.00 32.84           O  
ATOM   4676  CG  LYS A 595      -7.428 -53.282  19.666  1.00 32.84           C  
ATOM   4677  CD  LYS A 595      -6.664 -54.478  20.239  1.00 32.84           C  
ATOM   4678  CE  LYS A 595      -7.116 -55.752  19.522  1.00 32.84           C  
ATOM   4679  NZ  LYS A 595      -6.612 -56.965  20.210  1.00 32.84           N  
ATOM   4680  N   ASN A 596      -9.188 -49.384  20.474  1.00 30.73           N  
ATOM   4681  CA  ASN A 596     -10.097 -49.184  21.615  1.00 30.73           C  
ATOM   4682  C   ASN A 596      -9.869 -48.052  22.645  1.00 30.73           C  
ATOM   4683  CB  ASN A 596     -10.317 -50.545  22.303  1.00 30.73           C  
ATOM   4684  O   ASN A 596      -8.977 -48.109  23.485  1.00 30.73           O  
ATOM   4685  CG  ASN A 596     -10.954 -51.592  21.405  1.00 30.73           C  
ATOM   4686  ND2 ASN A 596     -11.136 -52.792  21.898  1.00 30.73           N  
ATOM   4687  OD1 ASN A 596     -11.277 -51.376  20.250  1.00 30.73           O  
ATOM   4688  N   GLU A 597     -10.840 -47.131  22.664  1.00 32.91           N  
ATOM   4689  CA  GLU A 597     -11.383 -46.434  23.848  1.00 32.91           C  
ATOM   4690  C   GLU A 597     -11.825 -47.429  24.954  1.00 32.91           C  
ATOM   4691  CB  GLU A 597     -12.601 -45.627  23.354  1.00 32.91           C  
ATOM   4692  O   GLU A 597     -12.201 -48.560  24.619  1.00 32.91           O  
ATOM   4693  CG  GLU A 597     -12.233 -44.288  22.706  1.00 32.91           C  
ATOM   4694  CD  GLU A 597     -13.482 -43.431  22.433  1.00 32.91           C  
ATOM   4695  OE1 GLU A 597     -13.329 -42.191  22.420  1.00 32.91           O  
ATOM   4696  OE2 GLU A 597     -14.574 -44.018  22.260  1.00 32.91           O  
ATOM   4697  N   PRO A 598     -11.774 -47.064  26.260  1.00 40.50           N  
ATOM   4698  CA  PRO A 598     -12.777 -46.168  26.866  1.00 40.50           C  
ATOM   4699  C   PRO A 598     -12.249 -45.155  27.912  1.00 40.50           C  
ATOM   4700  CB  PRO A 598     -13.776 -47.136  27.506  1.00 40.50           C  
ATOM   4701  O   PRO A 598     -11.245 -45.369  28.585  1.00 40.50           O  
ATOM   4702  CG  PRO A 598     -12.899 -48.290  27.998  1.00 40.50           C  
ATOM   4703  CD  PRO A 598     -11.568 -48.108  27.263  1.00 40.50           C  
ATOM   4704  N   SER A 599     -12.988 -44.054  28.075  1.00 30.78           N  
ATOM   4705  CA  SER A 599     -12.963 -43.139  29.241  1.00 30.78           C  
ATOM   4706  C   SER A 599     -13.913 -43.653  30.352  1.00 30.78           C  
ATOM   4707  CB  SER A 599     -13.479 -41.775  28.754  1.00 30.78           C  
ATOM   4708  O   SER A 599     -14.651 -44.601  30.076  1.00 30.78           O  
ATOM   4709  OG  SER A 599     -12.619 -41.192  27.799  1.00 30.78           O  
ATOM   4710  N   PRO A 600     -14.111 -42.985  31.515  1.00 49.91           N  
ATOM   4711  CA  PRO A 600     -13.248 -42.126  32.356  1.00 49.91           C  
ATOM   4712  C   PRO A 600     -13.269 -42.560  33.850  1.00 49.91           C  
ATOM   4713  CB  PRO A 600     -13.927 -40.751  32.290  1.00 49.91           C  
ATOM   4714  O   PRO A 600     -14.290 -43.054  34.314  1.00 49.91           O  
ATOM   4715  CG  PRO A 600     -15.421 -41.080  32.132  1.00 49.91           C  
ATOM   4716  CD  PRO A 600     -15.490 -42.562  31.751  1.00 49.91           C  
ATOM   4717  N   VAL A 601     -12.238 -42.271  34.661  1.00 29.73           N  
ATOM   4718  CA  VAL A 601     -12.395 -42.183  36.136  1.00 29.73           C  
ATOM   4719  C   VAL A 601     -11.475 -41.107  36.732  1.00 29.73           C  
ATOM   4720  CB  VAL A 601     -12.230 -43.529  36.893  1.00 29.73           C  
ATOM   4721  O   VAL A 601     -10.324 -40.944  36.336  1.00 29.73           O  
ATOM   4722  CG1 VAL A 601     -12.500 -43.378  38.400  1.00 29.73           C  
ATOM   4723  CG2 VAL A 601     -13.203 -44.630  36.444  1.00 29.73           C  
ATOM   4724  N   VAL A 602     -12.076 -40.370  37.662  1.00 36.56           N  
ATOM   4725  CA  VAL A 602     -11.609 -39.302  38.554  1.00 36.56           C  
ATOM   4726  C   VAL A 602     -10.465 -39.756  39.474  1.00 36.56           C  
ATOM   4727  CB  VAL A 602     -12.849 -38.946  39.419  1.00 36.56           C  
ATOM   4728  O   VAL A 602     -10.529 -40.867  39.976  1.00 36.56           O  
ATOM   4729  CG1 VAL A 602     -12.610 -37.883  40.493  1.00 36.56           C  
ATOM   4730  CG2 VAL A 602     -14.017 -38.443  38.547  1.00 36.56           C  
ATOM   4731  N   GLU A 603      -9.468 -38.891  39.719  1.00 30.72           N  
ATOM   4732  CA  GLU A 603      -8.903 -38.533  41.046  1.00 30.72           C  
ATOM   4733  C   GLU A 603      -7.556 -37.777  40.913  1.00 30.72           C  
ATOM   4734  CB  GLU A 603      -8.763 -39.710  42.044  1.00 30.72           C  
ATOM   4735  O   GLU A 603      -6.582 -38.262  40.343  1.00 30.72           O  
ATOM   4736  CG  GLU A 603     -10.043 -39.860  42.900  1.00 30.72           C  
ATOM   4737  CD  GLU A 603     -10.049 -41.055  43.866  1.00 30.72           C  
ATOM   4738  OE1 GLU A 603     -11.121 -41.274  44.480  1.00 30.72           O  
ATOM   4739  OE2 GLU A 603      -8.999 -41.718  44.022  1.00 30.72           O  
ATOM   4740  N   SER A 604      -7.514 -36.563  41.469  1.00 31.16           N  
ATOM   4741  CA  SER A 604      -6.306 -35.885  41.989  1.00 31.16           C  
ATOM   4742  C   SER A 604      -6.158 -36.257  43.484  1.00 31.16           C  
ATOM   4743  CB  SER A 604      -6.512 -34.365  41.871  1.00 31.16           C  
ATOM   4744  O   SER A 604      -7.115 -36.828  44.009  1.00 31.16           O  
ATOM   4745  OG  SER A 604      -6.768 -33.947  40.546  1.00 31.16           O  
ATOM   4746  N   PRO A 605      -5.118 -35.854  44.260  1.00 49.34           N  
ATOM   4747  CA  PRO A 605      -3.893 -35.090  43.954  1.00 49.34           C  
ATOM   4748  C   PRO A 605      -2.600 -35.705  44.570  1.00 49.34           C  
ATOM   4749  CB  PRO A 605      -4.176 -33.763  44.675  1.00 49.34           C  
ATOM   4750  O   PRO A 605      -2.686 -36.547  45.452  1.00 49.34           O  
ATOM   4751  CG  PRO A 605      -4.880 -34.201  45.968  1.00 49.34           C  
ATOM   4752  CD  PRO A 605      -5.420 -35.600  45.673  1.00 49.34           C  
ATOM   4753  N   LEU A 606      -1.399 -35.225  44.194  1.00 31.58           N  
ATOM   4754  CA  LEU A 606      -0.303 -34.861  45.129  1.00 31.58           C  
ATOM   4755  C   LEU A 606       1.005 -34.447  44.424  1.00 31.58           C  
ATOM   4756  CB  LEU A 606       0.002 -35.925  46.218  1.00 31.58           C  
ATOM   4757  O   LEU A 606       1.378 -34.928  43.361  1.00 31.58           O  
ATOM   4758  CG  LEU A 606      -0.675 -35.569  47.566  1.00 31.58           C  
ATOM   4759  CD1 LEU A 606      -1.077 -36.809  48.358  1.00 31.58           C  
ATOM   4760  CD2 LEU A 606       0.265 -34.736  48.445  1.00 31.58           C  
ATOM   4761  N   SER A 607       1.673 -33.515  45.098  1.00 30.88           N  
ATOM   4762  CA  SER A 607       2.946 -32.829  44.854  1.00 30.88           C  
ATOM   4763  C   SER A 607       4.182 -33.712  44.631  1.00 30.88           C  
ATOM   4764  CB  SER A 607       3.220 -32.080  46.168  1.00 30.88           C  
ATOM   4765  O   SER A 607       4.289 -34.745  45.283  1.00 30.88           O  
ATOM   4766  OG  SER A 607       3.199 -32.998  47.254  1.00 30.88           O  
ATOM   4767  N   LEU A 608       5.192 -33.200  43.903  1.00 32.44           N  
ATOM   4768  CA  LEU A 608       6.581 -33.031  44.388  1.00 32.44           C  
ATOM   4769  C   LEU A 608       7.503 -32.329  43.357  1.00 32.44           C  
ATOM   4770  CB  LEU A 608       7.202 -34.353  44.899  1.00 32.44           C  
ATOM   4771  O   LEU A 608       7.295 -32.358  42.151  1.00 32.44           O  
ATOM   4772  CG  LEU A 608       7.075 -34.506  46.436  1.00 32.44           C  
ATOM   4773  CD1 LEU A 608       7.101 -35.978  46.842  1.00 32.44           C  
ATOM   4774  CD2 LEU A 608       8.203 -33.781  47.175  1.00 32.44           C  
ATOM   4775  N   THR A 609       8.496 -31.655  43.929  1.00 33.59           N  
ATOM   4776  CA  THR A 609       9.507 -30.673  43.478  1.00 33.59           C  
ATOM   4777  C   THR A 609      10.590 -31.143  42.470  1.00 33.59           C  
ATOM   4778  CB  THR A 609      10.189 -30.197  44.784  1.00 33.59           C  
ATOM   4779  O   THR A 609      10.696 -32.337  42.205  1.00 33.59           O  
ATOM   4780  CG2 THR A 609       9.416 -29.042  45.416  1.00 33.59           C  
ATOM   4781  OG1 THR A 609      10.241 -31.224  45.756  1.00 33.59           O  
ATOM   4782  N   PRO A 610      11.431 -30.223  41.919  1.00 42.19           N  
ATOM   4783  CA  PRO A 610      12.276 -30.450  40.734  1.00 42.19           C  
ATOM   4784  C   PRO A 610      13.722 -30.875  41.067  1.00 42.19           C  
ATOM   4785  CB  PRO A 610      12.286 -29.084  40.038  1.00 42.19           C  
ATOM   4786  O   PRO A 610      14.171 -30.665  42.197  1.00 42.19           O  
ATOM   4787  CG  PRO A 610      12.360 -28.110  41.213  1.00 42.19           C  
ATOM   4788  CD  PRO A 610      11.550 -28.812  42.300  1.00 42.19           C  
ATOM   4789  N   PRO A 611      14.522 -31.365  40.093  1.00 45.12           N  
ATOM   4790  CA  PRO A 611      15.939 -31.611  40.321  1.00 45.12           C  
ATOM   4791  C   PRO A 611      16.828 -30.435  39.881  1.00 45.12           C  
ATOM   4792  CB  PRO A 611      16.237 -32.904  39.569  1.00 45.12           C  
ATOM   4793  O   PRO A 611      16.806 -29.981  38.737  1.00 45.12           O  
ATOM   4794  CG  PRO A 611      15.308 -32.825  38.358  1.00 45.12           C  
ATOM   4795  CD  PRO A 611      14.131 -31.948  38.813  1.00 45.12           C  
ATOM   4796  N   LYS A 612      17.683 -30.004  40.816  1.00 33.88           N  
ATOM   4797  CA  LYS A 612      18.992 -29.386  40.561  1.00 33.88           C  
ATOM   4798  C   LYS A 612      19.986 -30.484  40.171  1.00 33.88           C  
ATOM   4799  CB  LYS A 612      19.520 -28.729  41.857  1.00 33.88           C  
ATOM   4800  O   LYS A 612      20.022 -31.515  40.838  1.00 33.88           O  
ATOM   4801  CG  LYS A 612      18.925 -27.358  42.205  1.00 33.88           C  
ATOM   4802  CD  LYS A 612      19.462 -26.887  43.571  1.00 33.88           C  
ATOM   4803  CE  LYS A 612      19.019 -25.451  43.879  1.00 33.88           C  
ATOM   4804  NZ  LYS A 612      19.442 -25.023  45.239  1.00 33.88           N  
ATOM   4805  N   GLN A 613      20.885 -30.213  39.227  1.00 34.84           N  
ATOM   4806  CA  GLN A 613      22.209 -30.839  39.232  1.00 34.84           C  
ATOM   4807  C   GLN A 613      23.297 -29.832  38.852  1.00 34.84           C  
ATOM   4808  CB  GLN A 613      22.269 -32.131  38.397  1.00 34.84           C  
ATOM   4809  O   GLN A 613      23.309 -29.234  37.781  1.00 34.84           O  
ATOM   4810  CG  GLN A 613      22.419 -33.354  39.323  1.00 34.84           C  
ATOM   4811  CD  GLN A 613      22.523 -34.680  38.579  1.00 34.84           C  
ATOM   4812  NE2 GLN A 613      22.521 -35.791  39.282  1.00 34.84           N  
ATOM   4813  OE1 GLN A 613      22.622 -34.752  37.368  1.00 34.84           O  
ATOM   4814  N   SER A 614      24.188 -29.653  39.818  1.00 31.28           N  
ATOM   4815  CA  SER A 614      25.441 -28.916  39.830  1.00 31.28           C  
ATOM   4816  C   SER A 614      26.591 -29.780  39.311  1.00 31.28           C  
ATOM   4817  CB  SER A 614      25.724 -28.570  41.301  1.00 31.28           C  
ATOM   4818  O   SER A 614      26.680 -30.954  39.671  1.00 31.28           O  
ATOM   4819  OG  SER A 614      25.477 -29.703  42.128  1.00 31.28           O  
ATOM   4820  N   ARG A 615      27.536 -29.178  38.580  1.00 31.81           N  
ATOM   4821  CA  ARG A 615      28.901 -29.706  38.437  1.00 31.81           C  
ATOM   4822  C   ARG A 615      29.902 -28.544  38.383  1.00 31.81           C  
ATOM   4823  CB  ARG A 615      28.986 -30.668  37.229  1.00 31.81           C  
ATOM   4824  O   ARG A 615      30.057 -27.891  37.359  1.00 31.81           O  
ATOM   4825  CG  ARG A 615      29.878 -31.886  37.532  1.00 31.81           C  
ATOM   4826  CD  ARG A 615      29.874 -32.869  36.353  1.00 31.81           C  
ATOM   4827  NE  ARG A 615      30.573 -34.129  36.679  1.00 31.81           N  
ATOM   4828  NH1 ARG A 615      30.115 -35.242  34.721  1.00 31.81           N  
ATOM   4829  NH2 ARG A 615      31.268 -36.273  36.326  1.00 31.81           N  
ATOM   4830  CZ  ARG A 615      30.648 -35.204  35.911  1.00 31.81           C  
ATOM   4831  N   SER A 616      30.516 -28.271  39.528  1.00 31.84           N  
ATOM   4832  CA  SER A 616      31.853 -27.681  39.684  1.00 31.84           C  
ATOM   4833  C   SER A 616      32.847 -28.869  39.776  1.00 31.84           C  
ATOM   4834  CB  SER A 616      31.797 -26.782  40.921  1.00 31.84           C  
ATOM   4835  O   SER A 616      32.395 -30.000  39.954  1.00 31.84           O
[truncated: 69,174 more chars]
