# Supplementary material for: Structural screens identify candidate human homologs of insect chemoreceptors and cryptic Drosophila gustatory receptor-like proteins
Source: eLife. 2023 Feb 20;12:e85537. doi: 10.7554/eLife.85537 (PMC9998090; doi:10.7554/eLife.85537)
Supplement: Source data 1. — Models of proteins analyzed in this work, either downloaded from the AlphaFold Protein Structure Database or, where not already available, predicted using the AlphaFold2 algorithm implemented in ColabFold (Mirdita et al., 2022). The four-letter code in the filename represents the first letter of the genus and the first three letters of the species (e.g., ‘Dmel’ = D. melanogaster); species names are given in full in the figures. [file elife-85537-data1.zip › VbraGRL4_AF-A0A0G4EU86-F1-model_v3.pdb]

HEADER                                            01-JUN-22                     
TITLE     ALPHAFOLD MONOMER V2.0 PREDICTION FOR UNCHARACTERIZED PROTEIN         
TITLE    2 (A0A0G4EU86)                                                         
COMPND    MOL_ID: 1;                                                            
COMPND   2 MOLECULE: UNCHARACTERIZED PROTEIN;                                   
COMPND   3 CHAIN: A                                                             
SOURCE    MOL_ID: 1;                                                            
SOURCE   2 ORGANISM_SCIENTIFIC: VITRELLA BRASSICAFORMIS (STRAIN CCMP3155);      
SOURCE   3 ORGANISM_TAXID: 1169540                                              
REMARK   1                                                                      
REMARK   1 REFERENCE 1                                                          
REMARK   1  AUTH   JOHN JUMPER, RICHARD EVANS, ALEXANDER PRITZEL, TIM GREEN,    
REMARK   1  AUTH 2 MICHAEL FIGURNOV, OLAF RONNEBERGER, KATHRYN TUNYASUVUNAKOOL, 
REMARK   1  AUTH 3 RUSS BATES, AUGUSTIN ZIDEK, ANNA POTAPENKO, ALEX BRIDGLAND,  
REMARK   1  AUTH 4 CLEMENS MEYER, SIMON A A KOHL, ANDREW J BALLARD,             
REMARK   1  AUTH 5 ANDREW COWIE, BERNARDINO ROMERA-PAREDES, STANISLAV NIKOLOV,  
REMARK   1  AUTH 6 RISHUB JAIN, JONAS ADLER, TREVOR BACK, STIG PETERSEN,        
REMARK   1  AUTH 7 DAVID REIMAN, ELLEN CLANCY, MICHAL ZIELINSKI,                
REMARK   1  AUTH 8 MARTIN STEINEGGER, MICHALINA PACHOLSKA, TAMAS BERGHAMMER,    
REMARK   1  AUTH 9 DAVID SILVER, ORIOL VINYALS, ANDREW W SENIOR,                
REMARK   1  AUTH10 KORAY KAVUKCUOGLU, PUSHMEET KOHLI, DEMIS HASSABIS            
REMARK   1  TITL   HIGHLY ACCURATE PROTEIN STRUCTURE PREDICTION WITH ALPHAFOLD  
REMARK   1  REF    NATURE                        V. 596   583 2021              
REMARK   1  REFN                   ISSN 0028-0836                               
REMARK   1  PMID   34265844                                                     
REMARK   1  DOI    10.1038/s41586-021-03819-2                                   
REMARK   1                                                                      
REMARK   1 DISCLAIMERS                                                          
REMARK   1 ALPHAFOLD DATA, COPYRIGHT (2021) DEEPMIND TECHNOLOGIES LIMITED. THE  
REMARK   1 INFORMATION PROVIDED IS THEORETICAL MODELLING ONLY AND CAUTION SHOULD
REMARK   1 BE EXERCISED IN ITS USE. IT IS PROVIDED "AS-IS" WITHOUT ANY WARRANTY 
REMARK   1 OF ANY KIND, WHETHER EXPRESSED OR IMPLIED. NO WARRANTY IS GIVEN THAT 
REMARK   1 USE OF THE INFORMATION SHALL NOT INFRINGE THE RIGHTS OF ANY THIRD    
REMARK   1 PARTY. THE INFORMATION IS NOT INTENDED TO BE A SUBSTITUTE FOR        
REMARK   1 PROFESSIONAL MEDICAL ADVICE, DIAGNOSIS, OR TREATMENT, AND DOES NOT   
REMARK   1 CONSTITUTE MEDICAL OR OTHER PROFESSIONAL ADVICE. IT IS AVAILABLE FOR 
REMARK   1 ACADEMIC AND COMMERCIAL PURPOSES, UNDER CC-BY 4.0 LICENCE.           
DBREF  XXXX A    1   720  UNP    A0A0G4EU86 A0A0G4EU86_VITBC     1    720       
SEQRES   1 A  720  MET THR LEU ALA SER VAL GLU ARG GLU LYS GLN ASP ASP          
SEQRES   2 A  720  THR ALA ASP ARG PRO PRO LEU GLY SER VAL PRO CYS GLY          
SEQRES   3 A  720  ARG GLU CYS GLN SER ASP ALA LEU ARG GLN SER ALA ALA          
SEQRES   4 A  720  ILE HIS ILE ALA SER LEU SER LEU TYR ALA ASP LEU GLN          
SEQRES   5 A  720  HIS THR ASN GLY GLY ILE ASP GLN HIS THR TRP HIS ARG          
SEQRES   6 A  720  ALA LYS GLN ALA LEU ASP ALA PHE ARG ASN ASP MET GLN          
SEQRES   7 A  720  LEU PRO GLY THR SER ALA SER ASP HIS ASP ASP ALA GLY          
SEQRES   8 A  720  ARG ARG GLY THR GLN GLN HIS ARG GLN GLN GLY ARG GLN          
SEQRES   9 A  720  ALA ILE SER THR SER SER CYS GLU PRO MET PRO GLU PRO          
SEQRES  10 A  720  HIS GLU SER GLU LEU ARG VAL ARG GLY SER ALA SER THR          
SEQRES  11 A  720  ARG ALA PRO SER PRO ASN TYR GLU ALA PRO LEU CYS VAL          
SEQRES  12 A  720  ALA ALA THR SER THR MET LEU LYS PRO GLU ILE SER GLN          
SEQRES  13 A  720  VAL SER SER ARG ASP SER VAL GLY TRP LEU GLN TRP CYS          
SEQRES  14 A  720  ALA MET ILE PHE MET HIS PRO LYS HIS TYR GLU CYS HIS          
SEQRES  15 A  720  ALA PRO GLU LEU ASP GLU THR VAL GLN PHE MET HIS GLN          
SEQRES  16 A  720  GLY THR PRO LEU GLU THR TRP TRP VAL ARG VAL ALA GLY          
SEQRES  17 A  720  LEU SER PRO SER SER SER ASP SER ARG LEU VAL ARG GLN          
SEQRES  18 A  720  ILE TRP PRO ILE ILE ILE HIS ILE VAL LEU TRP TYR GLY          
SEQRES  19 A  720  ALA ILE CYS ASN GLY ILE ILE PHE PHE TYR SER ALA VAL          
SEQRES  20 A  720  ASP PRO GLU TRP CYS ASP ARG SER TYR SER PRO GLU TRP          
SEQRES  21 A  720  CYS GLY GLY ARG GLU ASP LEU LEU LEU LEU PHE MET PHE          
SEQRES  22 A  720  TRP SER ILE ALA LEU ALA VAL ALA VAL ALA TYR THR VAL          
SEQRES  23 A  720  LEU ARG VAL GLN TRP ILE CYS ARG GLY ASN ALA PHE LEU          
SEQRES  24 A  720  TYR ALA LEU ASP PHE ILE ARG ARG GLU CYS LYS ASP GLU          
SEQRES  25 A  720  LYS ASN LEU LEU ASN ARG LEU THR ARG ASP VAL ARG SER          
SEQRES  26 A  720  LYS PHE THR TRP THR MET VAL PHE THR LEU LEU PHE TRP          
SEQRES  27 A  720  GLY TYR PHE PHE TYR ILE GLY VAL ILE TYR ARG VAL ALA          
SEQRES  28 A  720  PHE ALA THR ASP ARG GLN LYS LYS TYR TRP GLY ALA PHE          
SEQRES  29 A  720  PRO GLY LEU HIS THR TRP PRO ILE PHE ARG GLU ILE ASN          
SEQRES  30 A  720  SER TYR VAL LEU ASP VAL ALA SER THR LEU PHE GLU PRO          
SEQRES  31 A  720  PHE ILE GLY MET THR VAL ALA ALA GLN THR GLY ILE ILE          
SEQRES  32 A  720  CYS THR ILE HIS ARG SER SER PHE ASN VAL LEU MET TYR          
SEQRES  33 A  720  HIS MET LEU LYS ARG ASP ARG ARG ILE HIS ARG ASN GLY          
SEQRES  34 A  720  THR THR GLY ASP ASP ASP VAL ASP THR PRO LEU SER VAL          
SEQRES  35 A  720  PRO GLN LEU ILE GLU MET HIS ARG PHE LEU ASP GLY MET          
SEQRES  36 A  720  LEU ASN LYS SER SER HIS ILE LEU GLU LEU PRO ILE THR          
SEQRES  37 A  720  ALA MET GLY THR LEU TYR CYS ILE SER PHE LEU SER CYS          
SEQRES  38 A  720  LEU TYR LEU LEU LEU PHE ARG PRO PRO VAL GLY GLU THR          
SEQRES  39 A  720  GLY GLN LEU ASP LEU PHE PHE VAL ILE VAL ALA ILE PHE          
SEQRES  40 A  720  PHE CYS ILE GLY VAL CYS MET SER MET ILE LEU SER ASP          
SEQRES  41 A  720  THR ALA LYS VAL THR ALA LYS CYS ALA ARG LEU ALA GLU          
SEQRES  42 A  720  ILE ALA SER PHE ALA SER ARG HIS TYR GLN LEU TYR GLY          
SEQRES  43 A  720  GLU HIS PRO PRO PRO ASN SER PRO GLN TYR ALA ARG THR          
SEQRES  44 A  720  ARG LEU GLN GLY LEU VAL SER ASP ARG THR MET SER ARG          
SEQRES  45 A  720  ALA VAL ALA GLU SER ILE SER LYS GLY ALA CYS SER ALA          
SEQRES  46 A  720  THR THR ARG GLU VAL THR THR ASP LYS ASN LYS ARG PRO          
SEQRES  47 A  720  ASP ILE GLY ARG PHE THR ARG ARG LEU LEU ARG VAL TRP          
SEQRES  48 A  720  ARG ARG VAL LYS LYS GLU HIS SER GLU ARG ARG GLU GLY          
SEQRES  49 A  720  ASP LEU GLU ALA GLY LEU ASP ARG GLU ASP THR LEU GLY          
SEQRES  50 A  720  SER ARG VAL HIS LEU VAL GLU GLU VAL GLY ALA PRO VAL          
SEQRES  51 A  720  GLN LYS ALA ARG THR GLN ALA ASP THR PRO THR GLY ASN          
SEQRES  52 A  720  LEU SER GLU ALA MET GLN GLN ILE LEU LEU VAL GLN TYR          
SEQRES  53 A  720  LEU GLN ALA SER ASN THR SER TRP ARG VAL TYR GLY VAL          
SEQRES  54 A  720  LYS MET THR SER THR VAL GLN GLY ARG ILE LEU TYR THR          
SEQRES  55 A  720  VAL GLY THR LEU ILE ALA VAL GLY LEU GLN ARG ALA LEU          
SEQRES  56 A  720  SER THR SER PHE SER                                          
CRYST1    1.000    1.000    1.000  90.00  90.00  90.00 P 1           1          
ORIGX1      1.000000  0.000000  0.000000        0.00000                         
ORIGX2      0.000000  1.000000  0.000000        0.00000                         
ORIGX3      0.000000  0.000000  1.000000        0.00000                         
SCALE1      1.000000  0.000000  0.000000        0.00000                         
SCALE2      0.000000  1.000000  0.000000        0.00000                         
SCALE3      0.000000  0.000000  1.000000        0.00000                         
MODEL        1                                                                  
ATOM      1  N   MET A   1     -19.081  59.867 -12.399  1.00 34.00           N  
ATOM      2  CA  MET A   1     -17.971  60.784 -12.077  1.00 34.00           C  
ATOM      3  C   MET A   1     -16.791  60.418 -12.961  1.00 34.00           C  
ATOM      4  CB  MET A   1     -17.612  60.733 -10.582  1.00 34.00           C  
ATOM      5  O   MET A   1     -16.306  59.303 -12.862  1.00 34.00           O  
ATOM      6  CG  MET A   1     -18.255  61.894  -9.813  1.00 34.00           C  
ATOM      7  SD  MET A   1     -18.149  61.701  -8.017  1.00 34.00           S  
ATOM      8  CE  MET A   1     -18.473  63.400  -7.470  1.00 34.00           C  
ATOM      9  N   THR A   2     -16.489  61.338 -13.882  1.00 30.83           N  
ATOM     10  CA  THR A   2     -15.238  61.588 -14.631  1.00 30.83           C  
ATOM     11  C   THR A   2     -14.432  60.439 -15.259  1.00 30.83           C  
ATOM     12  CB  THR A   2     -14.326  62.554 -13.857  1.00 30.83           C  
ATOM     13  O   THR A   2     -13.717  59.698 -14.596  1.00 30.83           O  
ATOM     14  CG2 THR A   2     -14.811  63.993 -14.049  1.00 30.83           C  
ATOM     15  OG1 THR A   2     -14.387  62.286 -12.473  1.00 30.83           O  
ATOM     16  N   LEU A   3     -14.512  60.442 -16.596  1.00 35.69           N  
ATOM     17  CA  LEU A   3     -13.530  60.041 -17.611  1.00 35.69           C  
ATOM     18  C   LEU A   3     -12.093  60.524 -17.334  1.00 35.69           C  
ATOM     19  CB  LEU A   3     -13.959  60.787 -18.902  1.00 35.69           C  
ATOM     20  O   LEU A   3     -11.928  61.648 -16.867  1.00 35.69           O  
ATOM     21  CG  LEU A   3     -15.209  60.243 -19.618  1.00 35.69           C  
ATOM     22  CD1 LEU A   3     -16.131  61.375 -20.078  1.00 35.69           C  
ATOM     23  CD2 LEU A   3     -14.788  59.438 -20.847  1.00 35.69           C  
ATOM     24  N   ALA A   4     -11.098  59.759 -17.803  1.00 32.50           N  
ATOM     25  CA  ALA A   4      -9.986  60.285 -18.610  1.00 32.50           C  
ATOM     26  C   ALA A   4      -9.225  59.155 -19.338  1.00 32.50           C  
ATOM     27  CB  ALA A   4      -9.011  61.119 -17.772  1.00 32.50           C  
ATOM     28  O   ALA A   4      -8.593  58.296 -18.730  1.00 32.50           O  
ATOM     29  N   SER A   5      -9.319  59.188 -20.664  1.00 37.25           N  
ATOM     30  CA  SER A   5      -8.396  58.638 -21.663  1.00 37.25           C  
ATOM     31  C   SER A   5      -7.126  59.496 -21.779  1.00 37.25           C  
ATOM     32  CB  SER A   5      -9.131  58.735 -23.011  1.00 37.25           C  
ATOM     33  O   SER A   5      -7.231  60.687 -21.494  1.00 37.25           O  
ATOM     34  OG  SER A   5      -9.729  60.022 -23.157  1.00 37.25           O  
ATOM     35  N   VAL A   6      -6.017  58.943 -22.311  1.00 33.62           N  
ATOM     36  CA  VAL A   6      -5.189  59.483 -23.435  1.00 33.62           C  
ATOM     37  C   VAL A   6      -3.752  58.901 -23.462  1.00 33.62           C  
ATOM     38  CB  VAL A   6      -5.180  61.037 -23.517  1.00 33.62           C  
ATOM     39  O   VAL A   6      -3.035  58.965 -22.474  1.00 33.62           O  
ATOM     40  CG1 VAL A   6      -4.028  61.694 -24.274  1.00 33.62           C  
ATOM     41  CG2 VAL A   6      -6.437  61.526 -24.272  1.00 33.62           C  
ATOM     42  N   GLU A   7      -3.419  58.326 -24.632  1.00 31.55           N  
ATOM     43  CA  GLU A   7      -2.168  58.324 -25.445  1.00 31.55           C  
ATOM     44  C   GLU A   7      -0.784  57.984 -24.843  1.00 31.55           C  
ATOM     45  CB  GLU A   7      -2.128  59.605 -26.288  1.00 31.55           C  
ATOM     46  O   GLU A   7      -0.345  58.549 -23.856  1.00 31.55           O  
ATOM     47  CG  GLU A   7      -3.320  59.673 -27.260  1.00 31.55           C  
ATOM     48  CD  GLU A   7      -3.275  60.920 -28.148  1.00 31.55           C  
ATOM     49  OE1 GLU A   7      -3.462  60.741 -29.374  1.00 31.55           O  
ATOM     50  OE2 GLU A   7      -3.037  62.022 -27.616  1.00 31.55           O  
ATOM     51  N   ARG A   8      -0.124  56.944 -25.391  1.00 34.25           N  
ATOM     52  CA  ARG A   8       0.981  56.918 -26.397  1.00 34.25           C  
ATOM     53  C   ARG A   8       2.374  57.047 -25.773  1.00 34.25           C  
ATOM     54  CB  ARG A   8       0.920  57.979 -27.526  1.00 34.25           C  
ATOM     55  O   ARG A   8       2.731  58.124 -25.335  1.00 34.25           O  
ATOM     56  CG  ARG A   8      -0.014  57.712 -28.712  1.00 34.25           C  
ATOM     57  CD  ARG A   8       0.154  58.840 -29.745  1.00 34.25           C  
ATOM     58  NE  ARG A   8      -0.624  58.595 -30.975  1.00 34.25           N  
ATOM     59  NH1 ARG A   8      -0.359  60.687 -31.887  1.00 34.25           N  
ATOM     60  NH2 ARG A   8      -1.586  59.168 -32.961  1.00 34.25           N  
ATOM     61  CZ  ARG A   8      -0.851  59.482 -31.931  1.00 34.25           C  
ATOM     62  N   GLU A   9       3.210  56.026 -25.974  1.00 29.09           N  
ATOM     63  CA  GLU A   9       4.566  56.253 -26.488  1.00 29.09           C  
ATOM     64  C   GLU A   9       5.144  54.985 -27.129  1.00 29.09           C  
ATOM     65  CB  GLU A   9       5.521  56.872 -25.449  1.00 29.09           C  
ATOM     66  O   GLU A   9       5.044  53.878 -26.604  1.00 29.09           O  
ATOM     67  CG  GLU A   9       6.093  58.183 -26.025  1.00 29.09           C  
ATOM     68  CD  GLU A   9       6.857  59.047 -25.011  1.00 29.09           C  
ATOM     69  OE1 GLU A   9       7.427  60.064 -25.470  1.00 29.09           O  
ATOM     70  OE2 GLU A   9       6.840  58.716 -23.805  1.00 29.09           O  
ATOM     71  N   LYS A  10       5.672  55.175 -28.337  1.00 37.62           N  
ATOM     72  CA  LYS A  10       6.389  54.211 -29.167  1.00 37.62           C  
ATOM     73  C   LYS A  10       7.855  54.604 -29.009  1.00 37.62           C  
ATOM     74  CB  LYS A  10       5.917  54.385 -30.630  1.00 37.62           C  
ATOM     75  O   LYS A  10       8.175  55.748 -29.325  1.00 37.62           O  
ATOM     76  CG  LYS A  10       5.683  53.086 -31.407  1.00 37.62           C  
ATOM     77  CD  LYS A  10       5.417  53.438 -32.879  1.00 37.62           C  
ATOM     78  CE  LYS A  10       5.031  52.202 -33.693  1.00 37.62           C  
ATOM     79  NZ  LYS A  10       5.018  52.510 -35.144  1.00 37.62           N  
ATOM     80  N   GLN A  11       8.709  53.704 -28.540  1.00 31.27           N  
ATOM     81  CA  GLN A  11      10.138  53.977 -28.426  1.00 31.27           C  
ATOM     82  C   GLN A  11      10.914  52.864 -29.131  1.00 31.27           C  
ATOM     83  CB  GLN A  11      10.506  54.229 -26.953  1.00 31.27           C  
ATOM     84  O   GLN A  11      10.885  51.704 -28.720  1.00 31.27           O  
ATOM     85  CG  GLN A  11      11.710  55.179 -26.814  1.00 31.27           C  
ATOM     86  CD  GLN A  11      11.805  55.837 -25.436  1.00 31.27           C  
ATOM     87  NE2 GLN A  11      12.783  56.688 -25.224  1.00 31.27           N  
ATOM     88  OE1 GLN A  11      11.011  55.624 -24.534  1.00 31.27           O  
ATOM     89  N   ASP A  12      11.500  53.252 -30.264  1.00 36.38           N  
ATOM     90  CA  ASP A  12      12.562  52.547 -30.972  1.00 36.38           C  
ATOM     91  C   ASP A  12      13.839  52.630 -30.132  1.00 36.38           C  
ATOM     92  CB  ASP A  12      12.837  53.241 -32.329  1.00 36.38           C  
ATOM     93  O   ASP A  12      14.249  53.729 -29.768  1.00 36.38           O  
ATOM     94  CG  ASP A  12      11.906  52.823 -33.469  1.00 36.38           C  
ATOM     95  OD1 ASP A  12      11.614  51.610 -33.576  1.00 36.38           O  
ATOM     96  OD2 ASP A  12      11.489  53.710 -34.251  1.00 36.38           O  
ATOM     97  N   ASP A  13      14.486  51.489 -29.893  1.00 33.12           N  
ATOM     98  CA  ASP A  13      15.881  51.430 -29.458  1.00 33.12           C  
ATOM     99  C   ASP A  13      16.626  50.391 -30.306  1.00 33.12           C  
ATOM    100  CB  ASP A  13      16.016  51.179 -27.943  1.00 33.12           C  
ATOM    101  O   ASP A  13      16.583  49.177 -30.091  1.00 33.12           O  
ATOM    102  CG  ASP A  13      16.207  52.456 -27.106  1.00 33.12           C  
ATOM    103  OD1 ASP A  13      16.757  53.448 -27.632  1.00 33.12           O  
ATOM    104  OD2 ASP A  13      15.882  52.392 -25.898  1.00 33.12           O  
ATOM    105  N   THR A  14      17.309  50.909 -31.322  1.00 36.56           N  
ATOM    106  CA  THR A  14      18.430  50.271 -32.008  1.00 36.56           C  
ATOM    107  C   THR A  14      19.679  50.409 -31.143  1.00 36.56           C  
ATOM    108  CB  THR A  14      18.696  50.961 -33.359  1.00 36.56           C  
ATOM    109  O   THR A  14      20.182  51.518 -30.979  1.00 36.56           O  
ATOM    110  CG2 THR A  14      17.742  50.484 -34.450  1.00 36.56           C  
ATOM    111  OG1 THR A  14      18.542  52.360 -33.245  1.00 36.56           O  
ATOM    112  N   ALA A  15      20.215  49.293 -30.645  1.00 33.56           N  
ATOM    113  CA  ALA A  15      21.561  49.242 -30.081  1.00 33.56           C  
ATOM    114  C   ALA A  15      22.304  47.966 -30.513  1.00 33.56           C  
ATOM    115  CB  ALA A  15      21.512  49.420 -28.561  1.00 33.56           C  
ATOM    116  O   ALA A  15      21.784  46.849 -30.462  1.00 33.56           O  
ATOM    117  N   ASP A  16      23.525  48.211 -30.975  1.00 34.59           N  
ATOM    118  CA  ASP A  16      24.582  47.352 -31.503  1.00 34.59           C  
ATOM    119  C   ASP A  16      24.682  45.907 -30.974  1.00 34.59           C  
ATOM    120  CB  ASP A  16      25.894  48.091 -31.201  1.00 34.59           C  
ATOM    121  O   ASP A  16      24.849  45.647 -29.782  1.00 34.59           O  
ATOM    122  CG  ASP A  16      25.982  49.420 -31.954  1.00 34.59           C  
ATOM    123  OD1 ASP A  16      25.748  49.381 -33.182  1.00 34.59           O  
ATOM    124  OD2 ASP A  16      26.242  50.448 -31.296  1.00 34.59           O  
ATOM    125  N   ARG A  17      24.718  44.945 -31.910  1.00 32.72           N  
ATOM    126  CA  ARG A  17      25.234  43.584 -31.677  1.00 32.72           C  
ATOM    127  C   ARG A  17      26.690  43.488 -32.161  1.00 32.72           C  
ATOM    128  CB  ARG A  17      24.391  42.529 -32.413  1.00 32.72           C  
ATOM    129  O   ARG A  17      26.940  43.824 -33.318  1.00 32.72           O  
ATOM    130  CG  ARG A  17      23.055  42.218 -31.729  1.00 32.72           C  
ATOM    131  CD  ARG A  17      22.355  41.083 -32.490  1.00 32.72           C  
ATOM    132  NE  ARG A  17      21.092  40.687 -31.841  1.00 32.72           N  
ATOM    133  NH1 ARG A  17      20.534  38.991 -33.285  1.00 32.72           N  
ATOM    134  NH2 ARG A  17      19.190  39.466 -31.565  1.00 32.72           N  
ATOM    135  CZ  ARG A  17      20.281  39.719 -32.231  1.00 32.72           C  
ATOM    136  N   PRO A  18      27.634  42.956 -31.362  1.00 34.75           N  
ATOM    137  CA  PRO A  18      28.956  42.579 -31.857  1.00 34.75           C  
ATOM    138  C   PRO A  18      28.886  41.257 -32.655  1.00 34.75           C  
ATOM    139  CB  PRO A  18      29.829  42.489 -30.604  1.00 34.75           C  
ATOM    140  O   PRO A  18      27.924  40.494 -32.507  1.00 34.75           O  
ATOM    141  CG  PRO A  18      28.850  42.021 -29.529  1.00 34.75           C  
ATOM    142  CD  PRO A  18      27.507  42.620 -29.951  1.00 34.75           C  
ATOM    143  N   PRO A  19      29.877  40.962 -33.520  1.00 35.62           N  
ATOM    144  CA  PRO A  19      29.817  39.824 -34.426  1.00 35.62           C  
ATOM    145  C   PRO A  19      30.022  38.494 -33.689  1.00 35.62           C  
ATOM    146  CB  PRO A  19      30.887  40.088 -35.490  1.00 35.62           C  
ATOM    147  O   PRO A  19      30.854  38.367 -32.791  1.00 35.62           O  
ATOM    148  CG  PRO A  19      31.938  40.894 -34.728  1.00 35.62           C  
ATOM    149  CD  PRO A  19      31.115  41.701 -33.721  1.00 35.62           C  
ATOM    150  N   LEU A  20      29.262  37.484 -34.116  1.00 31.22           N  
ATOM    151  CA  LEU A  20      29.406  36.085 -33.721  1.00 31.22           C  
ATOM    152  C   LEU A  20      30.785  35.555 -34.138  1.00 31.22           C  
ATOM    153  CB  LEU A  20      28.277  35.278 -34.399  1.00 31.22           C  
ATOM    154  O   LEU A  20      31.029  35.294 -35.315  1.00 31.22           O  
ATOM    155  CG  LEU A  20      26.946  35.313 -33.626  1.00 31.22           C  
ATOM    156  CD1 LEU A  20      25.753  35.231 -34.579  1.00 31.22           C  
ATOM    157  CD2 LEU A  20      26.863  34.135 -32.653  1.00 31.22           C  
ATOM    158  N   GLY A  21      31.668  35.353 -33.161  1.00 31.84           N  
ATOM    159  CA  GLY A  21      32.825  34.476 -33.307  1.00 31.84           C  
ATOM    160  C   GLY A  21      32.367  33.017 -33.337  1.00 31.84           C  
ATOM    161  O   GLY A  21      31.718  32.539 -32.408  1.00 31.84           O  
ATOM    162  N   SER A  22      32.686  32.307 -34.416  1.00 37.81           N  
ATOM    163  CA  SER A  22      32.480  30.865 -34.550  1.00 37.81           C  
ATOM    164  C   SER A  22      33.339  30.107 -33.534  1.00 37.81           C  
ATOM    165  CB  SER A  22      32.857  30.443 -35.976  1.00 37.81           C  
ATOM    166  O   SER A  22      34.565  30.146 -33.624  1.00 37.81           O  
ATOM    167  OG  SER A  22      34.153  30.916 -36.297  1.00 37.81           O  
ATOM    168  N   VAL A  23      32.709  29.395 -32.597  1.00 36.41           N  
ATOM    169  CA  VAL A  23      33.373  28.457 -31.679  1.00 36.41           C  
ATOM    170  C   VAL A  23      33.274  27.041 -32.264  1.00 36.41           C  
ATOM    171  CB  VAL A  23      32.732  28.516 -30.272  1.00 36.41           C  
ATOM    172  O   VAL A  23      32.177  26.477 -32.274  1.00 36.41           O  
ATOM    173  CG1 VAL A  23      33.380  27.511 -29.310  1.00 36.41           C  
ATOM    174  CG2 VAL A  23      32.862  29.913 -29.651  1.00 36.41           C  
ATOM    175  N   PRO A  24      34.369  26.418 -32.734  1.00 39.59           N  
ATOM    176  CA  PRO A  24      34.381  25.003 -33.067  1.00 39.59           C  
ATOM    177  C   PRO A  24      34.859  24.217 -31.837  1.00 39.59           C  
ATOM    178  CB  PRO A  24      35.339  24.912 -34.259  1.00 39.59           C  
ATOM    179  O   PRO A  24      36.053  24.068 -31.645  1.00 39.59           O  
ATOM    180  CG  PRO A  24      36.379  26.003 -33.981  1.00 39.59           C  
ATOM    181  CD  PRO A  24      35.667  27.001 -33.059  1.00 39.59           C  
ATOM    182  N   CYS A  25      33.956  23.741 -30.970  1.00 46.72           N  
ATOM    183  CA  CYS A  25      34.368  22.921 -29.809  1.00 46.72           C  
ATOM    184  C   CYS A  25      33.319  21.889 -29.339  1.00 46.72           C  
ATOM    185  CB  CYS A  25      34.886  23.834 -28.676  1.00 46.72           C  
ATOM    186  O   CYS A  25      33.238  21.549 -28.162  1.00 46.72           O  
ATOM    187  SG  CYS A  25      36.675  23.579 -28.489  1.00 46.72           S  
ATOM    188  N   GLY A  26      32.476  21.381 -30.247  1.00 42.28           N  
ATOM    189  CA  GLY A  26      31.416  20.420 -29.893  1.00 42.28           C  
ATOM    190  C   GLY A  26      31.805  18.937 -29.986  1.00 42.28           C  
ATOM    191  O   GLY A  26      31.263  18.118 -29.248  1.00 42.28           O  
ATOM    192  N   ARG A  27      32.724  18.564 -30.889  1.00 44.31           N  
ATOM    193  CA  ARG A  27      33.013  17.146 -31.196  1.00 44.31           C  
ATOM    194  C   ARG A  27      34.140  16.534 -30.361  1.00 44.31           C  
ATOM    195  CB  ARG A  27      33.247  16.951 -32.704  1.00 44.31           C  
ATOM    196  O   ARG A  27      34.027  15.371 -29.987  1.00 44.31           O  
ATOM    197  CG  ARG A  27      31.923  16.777 -33.464  1.00 44.31           C  
ATOM    198  CD  ARG A  27      32.187  16.502 -34.950  1.00 44.31           C  
ATOM    199  NE  ARG A  27      30.947  16.150 -35.671  1.00 44.31           N  
ATOM    200  NH1 ARG A  27      31.818  16.204 -37.797  1.00 44.31           N  
ATOM    201  NH2 ARG A  27      29.676  15.653 -37.499  1.00 44.31           N  
ATOM    202  CZ  ARG A  27      30.820  16.005 -36.980  1.00 44.31           C  
ATOM    203  N   GLU A  28      35.175  17.298 -30.022  1.00 43.97           N  
ATOM    204  CA  GLU A  28      36.293  16.794 -29.207  1.00 43.97           C  
ATOM    205  C   GLU A  28      35.870  16.566 -27.747  1.00 43.97           C  
ATOM    206  CB  GLU A  28      37.502  17.730 -29.344  1.00 43.97           C  
ATOM    207  O   GLU A  28      36.076  15.476 -27.216  1.00 43.97           O  
ATOM    208  CG  GLU A  28      38.156  17.540 -30.725  1.00 43.97           C  
ATOM    209  CD  GLU A  28      39.348  18.472 -30.981  1.00 43.97           C  
ATOM    210  OE1 GLU A  28      40.147  18.124 -31.878  1.00 43.97           O  
ATOM    211  OE2 GLU A  28      39.395  19.546 -30.344  1.00 43.97           O  
ATOM    212  N   CYS A  29      35.110  17.496 -27.153  1.00 47.66           N  
ATOM    213  CA  CYS A  29      34.571  17.342 -25.794  1.00 47.66           C  
ATOM    214  C   CYS A  29      33.630  16.131 -25.629  1.00 47.66           C  
ATOM    215  CB  CYS A  29      33.844  18.638 -25.402  1.00 47.66           C  
ATOM    216  O   CYS A  29      33.602  15.514 -24.564  1.00 47.66           O  
ATOM    217  SG  CYS A  29      35.053  19.950 -25.077  1.00 47.66           S  
ATOM    218  N   GLN A  30      32.862  15.759 -26.662  1.00 51.81           N  
ATOM    219  CA  GLN A  30      32.004  14.564 -26.616  1.00 51.81           C  
ATOM    220  C   GLN A  30      32.807  13.262 -26.729  1.00 51.81           C  
ATOM    221  CB  GLN A  30      30.938  14.621 -27.720  1.00 51.81           C  
ATOM    222  O   GLN A  30      32.487  12.285 -26.050  1.00 51.81           O  
ATOM    223  CG  GLN A  30      29.773  15.550 -27.350  1.00 51.81           C  
ATOM    224  CD  GLN A  30      28.649  15.541 -28.384  1.00 51.81           C  
ATOM    225  NE2 GLN A  30      27.562  16.233 -28.121  1.00 51.81           N  
ATOM    226  OE1 GLN A  30      28.701  14.919 -29.433  1.00 51.81           O  
ATOM    227  N   SER A  31      33.861  13.247 -27.550  1.00 57.56           N  
ATOM    228  CA  SER A  31      34.765  12.099 -27.678  1.00 57.56           C  
ATOM    229  C   SER A  31      35.502  11.820 -26.364  1.00 57.56           C  
ATOM    230  CB  SER A  31      35.749  12.362 -28.822  1.00 57.56           C  
ATOM    231  O   SER A  31      35.586  10.669 -25.931  1.00 57.56           O  
ATOM    232  OG  SER A  31      36.697  11.320 -28.926  1.00 57.56           O  
ATOM    233  N   ASP A  32      35.969  12.864 -25.680  1.00 58.47           N  
ATOM    234  CA  ASP A  32      36.698  12.712 -24.420  1.00 58.47           C  
ATOM    235  C   ASP A  32      35.790  12.299 -23.253  1.00 58.47           C  
ATOM    236  CB  ASP A  32      37.481  13.996 -24.129  1.00 58.47           C  
ATOM    237  O   ASP A  32      36.175  11.446 -22.451  1.00 58.47           O  
ATOM    238  CG  ASP A  32      38.661  14.187 -25.093  1.00 58.47           C  
ATOM    239  OD1 ASP A  32      39.102  13.179 -25.711  1.00 58.47           O  
ATOM    240  OD2 ASP A  32      39.131  15.339 -25.165  1.00 58.47           O  
ATOM    241  N   ALA A  33      34.548  12.792 -23.203  1.00 56.97           N  
ATOM    242  CA  ALA A  33      33.555  12.338 -22.225  1.00 56.97           C  
ATOM    243  C   ALA A  33      33.186  10.851 -22.412  1.00 56.97           C  
ATOM    244  CB  ALA A  33      32.323  13.242 -22.334  1.00 56.97           C  
ATOM    245  O   ALA A  33      33.066  10.105 -21.435  1.00 56.97           O  
ATOM    246  N   LEU A  34      33.058  10.390 -23.662  1.00 59.28           N  
ATOM    247  CA  LEU A  34      32.813   8.978 -23.976  1.00 59.28           C  
ATOM    248  C   LEU A  34      34.013   8.091 -23.614  1.00 59.28           C  
ATOM    249  CB  LEU A  34      32.440   8.837 -25.463  1.00 59.28           C  
ATOM    250  O   LEU A  34      33.818   7.011 -23.055  1.00 59.28           O  
ATOM    251  CG  LEU A  34      31.009   9.297 -25.795  1.00 59.28           C  
ATOM    252  CD1 LEU A  34      30.833   9.375 -27.312  1.00 59.28           C  
ATOM    253  CD2 LEU A  34      29.954   8.328 -25.249  1.00 59.28           C  
ATOM    254  N   ARG A  35      35.248   8.556 -23.849  1.00 65.44           N  
ATOM    255  CA  ARG A  35      36.478   7.852 -23.440  1.00 65.44           C  
ATOM    256  C   ARG A  35      36.605   7.744 -21.923  1.00 65.44           C  
ATOM    257  CB  ARG A  35      37.703   8.569 -24.022  1.00 65.44           C  
ATOM    258  O   ARG A  35      36.922   6.669 -21.416  1.00 65.44           O  
ATOM    259  CG  ARG A  35      37.885   8.297 -25.521  1.00 65.44           C  
ATOM    260  CD  ARG A  35      38.997   9.201 -26.058  1.00 65.44           C  
ATOM    261  NE  ARG A  35      39.332   8.893 -27.458  1.00 65.44           N  
ATOM    262  NH1 ARG A  35      40.693  10.713 -27.796  1.00 65.44           N  
ATOM    263  NH2 ARG A  35      40.496   9.166 -29.393  1.00 65.44           N  
ATOM    264  CZ  ARG A  35      40.169   9.590 -28.205  1.00 65.44           C  
ATOM    265  N   GLN A  36      36.308   8.818 -21.190  1.00 62.72           N  
ATOM    266  CA  GLN A  36      36.301   8.804 -19.724  1.00 62.72           C  
ATOM    267  C   GLN A  36      35.231   7.853 -19.173  1.00 62.72           C  
ATOM    268  CB  GLN A  36      36.087  10.224 -19.186  1.00 62.72           C  
ATOM    269  O   GLN A  36      35.514   7.057 -18.278  1.00 62.72           O  
ATOM    270  CG  GLN A  36      37.341  11.100 -19.331  1.00 62.72           C  
ATOM    271  CD  GLN A  36      37.125  12.524 -18.826  1.00 62.72           C  
ATOM    272  NE2 GLN A  36      38.110  13.385 -18.944  1.00 62.72           N  
ATOM    273  OE1 GLN A  36      36.086  12.888 -18.299  1.00 62.72           O  
ATOM    274  N   SER A  37      34.025   7.866 -19.749  1.00 59.19           N  
ATOM    275  CA  SER A  37      32.954   6.934 -19.379  1.00 59.19           C  
ATOM    276  C   SER A  37      33.345   5.474 -19.647  1.00 59.19           C  
ATOM    277  CB  SER A  37      31.675   7.307 -20.133  1.00 59.19           C  
ATOM    278  O   SER A  37      33.212   4.624 -18.763  1.00 59.19           O  
ATOM    279  OG  SER A  37      30.611   6.460 -19.746  1.00 59.19           O  
ATOM    280  N   ALA A  38      33.904   5.179 -20.824  1.00 64.50           N  
ATOM    281  CA  ALA A  38      34.367   3.840 -21.178  1.00 64.50           C  
ATOM    282  C   ALA A  38      35.508   3.357 -20.261  1.00 64.50           C  
ATOM    283  CB  ALA A  38      34.768   3.846 -22.656  1.00 64.50           C  
ATOM    284  O   ALA A  38      35.495   2.206 -19.825  1.00 64.50           O  
ATOM    285  N   ALA A  39      36.447   4.235 -19.891  1.00 66.12           N  
ATOM    286  CA  ALA A  39      37.528   3.915 -18.959  1.00 66.12           C  
ATOM    287  C   ALA A  39      37.009   3.542 -17.557  1.00 66.12           C  
ATOM    288  CB  ALA A  39      38.494   5.104 -18.903  1.00 66.12           C  
ATOM    289  O   ALA A  39      37.475   2.565 -16.967  1.00 66.12           O  
ATOM    290  N   ILE A  40      36.003   4.263 -17.048  1.00 63.59           N  
ATOM    291  CA  ILE A  40      35.349   3.954 -15.764  1.00 63.59           C  
ATOM    292  C   ILE A  40      34.642   2.592 -15.832  1.00 63.59           C  
ATOM    293  CB  ILE A  40      34.381   5.096 -15.372  1.00 63.59           C  
ATOM    294  O   ILE A  40      34.747   1.784 -14.905  1.00 63.59           O  
ATOM    295  CG1 ILE A  40      35.174   6.385 -15.052  1.00 63.59           C  
ATOM    296  CG2 ILE A  40      33.517   4.703 -14.157  1.00 63.59           C  
ATOM    297  CD1 ILE A  40      34.308   7.652 -15.008  1.00 63.59           C  
ATOM    298  N   HIS A  41      33.965   2.296 -16.944  1.00 61.06           N  
ATOM    299  CA  HIS A  41      33.291   1.015 -17.136  1.00 61.06           C  
ATOM    300  C   HIS A  41      34.269  -0.167 -17.196  1.00 61.06           C  
ATOM    301  CB  HIS A  41      32.368   1.094 -18.360  1.00 61.06           C  
ATOM    302  O   HIS A  41      34.048  -1.163 -16.505  1.00 61.06           O  
ATOM    303  CG  HIS A  41      31.058   1.753 -18.013  1.00 61.06           C  
ATOM    304  CD2 HIS A  41      30.556   2.943 -18.473  1.00 61.06           C  
ATOM    305  ND1 HIS A  41      30.152   1.253 -17.109  1.00 61.06           N  
ATOM    306  CE1 HIS A  41      29.136   2.121 -17.018  1.00 61.06           C  
ATOM    307  NE2 HIS A  41      29.328   3.167 -17.830  1.00 61.06           N  
ATOM    308  N   ILE A  42      35.386  -0.042 -17.918  1.00 74.25           N  
ATOM    309  CA  ILE A  42      36.445  -1.066 -17.956  1.00 74.25           C  
ATOM    310  C   ILE A  42      37.047  -1.288 -16.565  1.00 74.25           C  
ATOM    311  CB  ILE A  42      37.536  -0.661 -18.966  1.00 74.25           C  
ATOM    312  O   ILE A  42      37.219  -2.435 -16.154  1.00 74.25           O  
ATOM    313  CG1 ILE A  42      36.960  -0.663 -20.395  1.00 74.25           C  
ATOM    314  CG2 ILE A  42      38.768  -1.588 -18.915  1.00 74.25           C  
ATOM    315  CD1 ILE A  42      37.865   0.134 -21.329  1.00 74.25           C  
ATOM    316  N   ALA A  43      37.307  -0.217 -15.808  1.00 64.38           N  
ATOM    317  CA  ALA A  43      37.834  -0.325 -14.448  1.00 64.38           C  
ATOM    318  C   ALA A  43      36.868  -1.077 -13.517  1.00 64.38           C  
ATOM    319  CB  ALA A  43      38.146   1.085 -13.933  1.00 64.38           C  
ATOM    320  O   ALA A  43      37.287  -1.959 -12.768  1.00 64.38           O  
ATOM    321  N   SER A  44      35.564  -0.793 -13.608  1.00 66.06           N  
ATOM    322  CA  SER A  44      34.544  -1.495 -12.818  1.00 66.06           C  
ATOM    323  C   SER A  44      34.395  -2.976 -13.197  1.00 66.06           C  
ATOM    324  CB  SER A  44      33.205  -0.759 -12.909  1.00 66.06           C  
ATOM    325  O   SER A  44      34.227  -3.817 -12.315  1.00 66.06           O  
ATOM    326  OG  SER A  44      32.619  -0.824 -14.198  1.00 66.06           O  
ATOM    327  N   LEU A  45      34.511  -3.313 -14.487  1.00 68.06           N  
ATOM    328  CA  LEU A  45      34.479  -4.696 -14.971  1.00 68.06           C  
ATOM    329  C   LEU A  45      35.727  -5.477 -14.545  1.00 68.06           C  
ATOM    330  CB  LEU A  45      34.326  -4.701 -16.502  1.00 68.06           C  
ATOM    331  O   LEU A  45      35.598  -6.633 -14.147  1.00 68.06           O  
ATOM    332  CG  LEU A  45      32.906  -4.366 -16.993  1.00 68.06           C  
ATOM    333  CD1 LEU A  45      32.928  -4.142 -18.505  1.00 68.06           C  
ATOM    334  CD2 LEU A  45      31.915  -5.496 -16.696  1.00 68.06           C  
ATOM    335  N   SER A  46      36.903  -4.842 -14.562  1.00 74.50           N  
ATOM    336  CA  SER A  46      38.142  -5.432 -14.041  1.00 74.50           C  
ATOM    337  C   SER A  46      38.022  -5.738 -12.548  1.00 74.50           C  
ATOM    338  CB  SER A  46      39.324  -4.491 -14.285  1.00 74.50           C  
ATOM    339  O   SER A  46      38.299  -6.858 -12.131  1.00 74.50           O  
ATOM    340  OG  SER A  46      40.551  -5.127 -13.983  1.00 74.50           O  
ATOM    341  N   LEU A  47      37.529  -4.779 -11.755  1.00 69.06           N  
ATOM    342  CA  LEU A  47      37.323  -4.956 -10.315  1.00 69.06           C  
ATOM    343  C   LEU A  47      36.328  -6.090 -10.016  1.00 69.06           C  
ATOM    344  CB  LEU A  47      36.814  -3.623  -9.736  1.00 69.06           C  
ATOM    345  O   LEU A  47      36.543  -6.894  -9.112  1.00 69.06           O  
ATOM    346  CG  LEU A  47      36.818  -3.592  -8.196  1.00 69.06           C  
ATOM    347  CD1 LEU A  47      38.188  -3.174  -7.662  1.00 69.06           C  
ATOM    348  CD2 LEU A  47      35.772  -2.602  -7.686  1.00 69.06           C  
ATOM    349  N   TYR A  48      35.237  -6.173 -10.783  1.00 68.50           N  
ATOM    350  CA  TYR A  48      34.243  -7.234 -10.631  1.00 68.50           C  
ATOM    351  C   TYR A  48      34.804  -8.612 -11.004  1.00 68.50           C  
ATOM    352  CB  TYR A  48      33.008  -6.896 -11.472  1.00 68.50           C  
ATOM    353  O   TYR A  48      34.571  -9.578 -10.279  1.00 68.50           O  
ATOM    354  CG  TYR A  48      31.897  -7.919 -11.342  1.00 68.50           C  
ATOM    355  CD1 TYR A  48      31.732  -8.914 -12.326  1.00 68.50           C  
ATOM    356  CD2 TYR A  48      31.047  -7.892 -10.220  1.00 68.50           C  
ATOM    357  CE1 TYR A  48      30.707  -9.869 -12.197  1.00 68.50           C  
ATOM    358  CE2 TYR A  48      30.021  -8.847 -10.085  1.00 68.50           C  
ATOM    359  OH  TYR A  48      28.860 -10.758 -10.961  1.00 68.50           O  
ATOM    360  CZ  TYR A  48      29.848  -9.835 -11.080  1.00 68.50           C  
ATOM    361  N   ALA A  49      35.561  -8.711 -12.100  1.00 68.69           N  
ATOM    362  CA  ALA A  49      36.211  -9.954 -12.508  1.00 68.69           C  
ATOM    363  C   ALA A  49      37.234 -10.432 -11.463  1.00 68.69           C  
ATOM    364  CB  ALA A  49      36.856  -9.740 -13.882  1.00 68.69           C  
ATOM    365  O   ALA A  49      37.266 -11.621 -11.145  1.00 68.69           O  
ATOM    366  N   ASP A  50      38.002  -9.511 -10.873  1.00 72.88           N  
ATOM    367  CA  ASP A  50      38.935  -9.814  -9.785  1.00 72.88           C  
ATOM    368  C   ASP A  50      38.204 -10.290  -8.524  1.00 72.88           C  
ATOM    369  CB  ASP A  50      39.813  -8.586  -9.482  1.00 72.88           C  
ATOM    370  O   ASP A  50      38.594 -11.296  -7.935  1.00 72.88           O  
ATOM    371  CG  ASP A  50      40.897  -8.330 -10.539  1.00 72.88           C  
ATOM    372  OD1 ASP A  50      41.282  -9.295 -11.245  1.00 72.88           O  
ATOM    373  OD2 ASP A  50      41.379  -7.178 -10.608  1.00 72.88           O  
ATOM    374  N   LEU A  51      37.096  -9.640  -8.148  1.00 70.25           N  
ATOM    375  CA  LEU A  51      36.256 -10.059  -7.019  1.00 70.25           C  
ATOM    376  C   LEU A  51      35.612 -11.435  -7.230  1.00 70.25           C  
ATOM    377  CB  LEU A  51      35.160  -9.006  -6.779  1.00 70.25           C  
ATOM    378  O   LEU A  51      35.432 -12.193  -6.280  1.00 70.25           O  
ATOM    379  CG  LEU A  51      35.645  -7.772  -6.002  1.00 70.25           C  
ATOM    380  CD1 LEU A  51      34.595  -6.664  -6.103  1.00 70.25           C  
ATOM    381  CD2 LEU A  51      35.852  -8.091  -4.518  1.00 70.25           C  
ATOM    382  N   GLN A  52      35.227 -11.772  -8.458  1.00 79.00           N  
ATOM    383  CA  GLN A  52      34.675 -13.091  -8.758  1.00 79.00           C  
ATOM    384  C   GLN A  52      35.760 -14.174  -8.758  1.00 79.00           C  
ATOM    385  CB  GLN A  52      33.929 -13.045 -10.094  1.00 79.00           C  
ATOM    386  O   GLN A  52      35.503 -15.284  -8.299  1.00 79.00           O  
ATOM    387  CG  GLN A  52      32.609 -12.267 -10.044  1.00 79.00           C  
ATOM    388  CD  GLN A  52      31.585 -12.882  -9.098  1.00 79.00           C  
ATOM    389  NE2 GLN A  52      30.800 -12.071  -8.424  1.00 79.00           N  
ATOM    390  OE1 GLN A  52      31.469 -14.083  -8.925  1.00 79.00           O  
ATOM    391  N   HIS A  53      36.977 -13.857  -9.203  1.00 84.62           N  
ATOM    392  CA  HIS A  53      38.115 -14.771  -9.125  1.00 84.62           C  
ATOM    393  C   HIS A  53      38.546 -15.028  -7.672  1.00 84.62           C  
ATOM    394  CB  HIS A  53      39.254 -14.202  -9.976  1.00 84.62           C  
ATOM    395  O   HIS A  53      38.707 -16.182  -7.279  1.00 84.62           O  
ATOM    396  CG  HIS A  53      40.513 -15.026  -9.925  1.00 84.62           C  
ATOM    397  CD2 HIS A  53      40.734 -16.229 -10.542  1.00 84.62           C  
ATOM    398  ND1 HIS A  53      41.659 -14.703  -9.239  1.00 84.62           N  
ATOM    399  CE1 HIS A  53      42.554 -15.683  -9.445  1.00 84.62           C  
ATOM    400  NE2 HIS A  53      42.042 -16.632 -10.245  1.00 84.62           N  
ATOM    401  N   THR A  54      38.656 -13.987  -6.837  1.00 80.94           N  
ATOM    402  CA  THR A  54      39.033 -14.141  -5.417  1.00 80.94           C  
ATOM    403  C   THR A  54      37.997 -14.914  -4.606  1.00 80.94           C  
ATOM    404  CB  THR A  54      39.281 -12.792  -4.731  1.00 80.94           C  
ATOM    405  O   THR A  54      38.365 -15.657  -3.701  1.00 80.94           O  
ATOM    406  CG2 THR A  54      40.536 -12.098  -5.257  1.00 80.94           C  
ATOM    407  OG1 THR A  54      38.198 -11.918  -4.924  1.00 80.94           O  
ATOM    408  N   ASN A  55      36.716 -14.808  -4.963  1.00 74.19           N  
ATOM    409  CA  ASN A  55      35.637 -15.576  -4.339  1.00 74.19           C  
ATOM    410  C   ASN A  55      35.450 -16.987  -4.933  1.00 74.19           C  
ATOM    411  CB  ASN A  55      34.351 -14.737  -4.389  1.00 74.19           C  
ATOM    412  O   ASN A  55      34.497 -17.677  -4.573  1.00 74.19           O  
ATOM    413  CG  ASN A  55      34.408 -13.545  -3.452  1.00 74.19           C  
ATOM    414  ND2 ASN A  55      33.975 -12.390  -3.886  1.00 74.19           N  
ATOM    415  OD1 ASN A  55      34.821 -13.624  -2.311  1.00 74.19           O  
ATOM    416  N   GLY A  56      36.315 -17.419  -5.860  1.00 82.44           N  
ATOM    417  CA  GLY A  56      36.220 -18.729  -6.514  1.00 82.44           C  
ATOM    418  C   GLY A  56      35.024 -18.882  -7.463  1.00 82.44           C  
ATOM    419  O   GLY A  56      34.704 -19.995  -7.873  1.00 82.44           O  
ATOM    420  N   GLY A  57      34.354 -17.784  -7.820  1.00 72.88           N  
ATOM    421  CA  GLY A  57      33.239 -17.764  -8.769  1.00 72.88           C  
ATOM    422  C   GLY A  57      33.669 -17.927 -10.231  1.00 72.88           C  
ATOM    423  O   GLY A  57      32.842 -18.267 -11.075  1.00 72.88           O  
ATOM    424  N   ILE A  58      34.951 -17.702 -10.541  1.00 87.06           N  
ATOM    425  CA  ILE A  58      35.542 -17.867 -11.876  1.00 87.06           C  
ATOM    426  C   ILE A  58      36.876 -18.607 -11.731  1.00 87.06           C  
ATOM    427  CB  ILE A  58      35.725 -16.494 -12.572  1.00 87.06           C  
ATOM    428  O   ILE A  58      37.694 -18.242 -10.888  1.00 87.06           O  
ATOM    429  CG1 ILE A  58      34.392 -15.722 -12.700  1.00 87.06           C  
ATOM    430  CG2 ILE A  58      36.317 -16.676 -13.978  1.00 87.06           C  
ATOM    431  CD1 ILE A  58      34.548 -14.281 -13.209  1.00 87.06           C  
ATOM    432  N   ASP A  59      37.110 -19.631 -12.556  1.00 88.69           N  
ATOM    433  CA  ASP A  59      38.393 -20.336 -12.572  1.00 88.69           C  
ATOM    434  C   ASP A  59      39.541 -19.465 -13.122  1.00 88.69           C  
ATOM    435  CB  ASP A  59      38.275 -21.696 -13.286  1.00 88.69           C  
ATOM    436  O   ASP A  59      39.350 -18.492 -13.859  1.00 88.69           O  
ATOM    437  CG  ASP A  59      38.008 -21.599 -14.794  1.00 88.69           C  
ATOM    438  OD1 ASP A  59      38.697 -20.816 -15.482  1.00 88.69           O  
ATOM    439  OD2 ASP A  59      37.120 -22.312 -15.294  1.00 88.69           O  
ATOM    440  N   GLN A  60      40.771 -19.833 -12.765  1.00 85.25           N  
ATOM    441  CA  GLN A  60      41.968 -19.061 -13.097  1.00 85.25           C  
ATOM    442  C   GLN A  60      42.178 -18.900 -14.614  1.00 85.25           C  
ATOM    443  CB  GLN A  60      43.149 -19.759 -12.410  1.00 85.25           C  
ATOM    444  O   GLN A  60      42.651 -17.861 -15.078  1.00 85.25           O  
ATOM    445  CG  GLN A  60      44.444 -18.944 -12.493  1.00 85.25           C  
ATOM    446  CD  GLN A  60      45.528 -19.457 -11.551  1.00 85.25           C  
ATOM    447  NE2 GLN A  60      46.673 -18.814 -11.529  1.00 85.25           N  
ATOM    448  OE1 GLN A  60      45.388 -20.435 -10.836  1.00 85.25           O  
ATOM    449  N   HIS A  61      41.784 -19.899 -15.409  1.00 82.44           N  
ATOM    450  CA  HIS A  61      41.898 -19.857 -16.866  1.00 82.44           C  
ATOM    451  C   HIS A  61      40.943 -18.820 -17.484  1.00 82.44           C  
ATOM    452  CB  HIS A  61      41.617 -21.264 -17.415  1.00 82.44           C  
ATOM    453  O   HIS A  61      41.296 -18.097 -18.421  1.00 82.44           O  
ATOM    454  CG  HIS A  61      41.948 -21.393 -18.876  1.00 82.44           C  
ATOM    455  CD2 HIS A  61      42.986 -22.109 -19.406  1.00 82.44           C  
ATOM    456  ND1 HIS A  61      41.380 -20.678 -19.904  1.00 82.44           N  
ATOM    457  CE1 HIS A  61      42.109 -20.923 -21.004  1.00 82.44           C  
ATOM    458  NE2 HIS A  61      43.055 -21.824 -20.770  1.00 82.44           N  
ATOM    459  N   THR A  62      39.718 -18.746 -16.975  1.00 78.31           N  
ATOM    460  CA  THR A  62      38.666 -17.832 -17.425  1.00 78.31           C  
ATOM    461  C   THR A  62      38.967 -16.402 -16.981  1.00 78.31           C  
ATOM    462  CB  THR A  62      37.302 -18.328 -16.919  1.00 78.31           C  
ATOM    463  O   THR A  62      38.792 -15.471 -17.769  1.00 78.31           O  
ATOM    464  CG2 THR A  62      36.143 -17.485 -17.451  1.00 78.31           C  
ATOM    465  OG1 THR A  62      37.071 -19.633 -17.394  1.00 78.31           O  
ATOM    466  N   TRP A  63      39.535 -16.232 -15.783  1.00 87.44           N  
ATOM    467  CA  TRP A  63      40.067 -14.950 -15.317  1.00 87.44           C  
ATOM    468  C   TRP A  63      41.200 -14.434 -16.214  1.00 87.44           C  
ATOM    469  CB  TRP A  63      40.523 -15.077 -13.861  1.00 87.44           C  
ATOM    470  O   TRP A  63      41.142 -13.292 -16.666  1.00 87.44           O  
ATOM    471  CG  TRP A  63      41.188 -13.846 -13.323  1.00 87.44           C  
ATOM    472  CD1 TRP A  63      40.559 -12.740 -12.858  1.00 87.44           C  
ATOM    473  CD2 TRP A  63      42.618 -13.567 -13.200  1.00 87.44           C  
ATOM    474  CE2 TRP A  63      42.775 -12.270 -12.630  1.00 87.44           C  
ATOM    475  CE3 TRP A  63      43.800 -14.287 -13.483  1.00 87.44           C  
ATOM    476  NE1 TRP A  63      41.493 -11.807 -12.453  1.00 87.44           N  
ATOM    477  CH2 TRP A  63      45.184 -12.470 -12.597  1.00 87.44           C  
ATOM    478  CZ2 TRP A  63      44.028 -11.717 -12.333  1.00 87.44           C  
ATOM    479  CZ3 TRP A  63      45.063 -13.749 -13.167  1.00 87.44           C  
ATOM    480  N   HIS A  64      42.184 -15.272 -16.567  1.00 82.69           N  
ATOM    481  CA  HIS A  64      43.281 -14.859 -17.452  1.00 82.69           C  
ATOM    482  C   HIS A  64      42.801 -14.408 -18.840  1.00 82.69           C  
ATOM    483  CB  HIS A  64      44.317 -15.983 -17.581  1.00 82.69           C  
ATOM    484  O   HIS A  64      43.301 -13.405 -19.350  1.00 82.69           O  
ATOM    485  CG  HIS A  64      45.370 -15.937 -16.507  1.00 82.69           C  
ATOM    486  CD2 HIS A  64      45.643 -16.903 -15.577  1.00 82.69           C  
ATOM    487  ND1 HIS A  64      46.298 -14.936 -16.334  1.00 82.69           N  
ATOM    488  CE1 HIS A  64      47.117 -15.298 -15.334  1.00 82.69           C  
ATOM    489  NE2 HIS A  64      46.746 -16.483 -14.825  1.00 82.69           N  
ATOM    490  N   ARG A  65      41.809 -15.092 -19.434  1.00 83.38           N  
ATOM    491  CA  ARG A  65      41.206 -14.654 -20.708  1.00 83.38           C  
ATOM    492  C   ARG A  65      40.460 -13.329 -20.566  1.00 83.38           C  
ATOM    493  CB  ARG A  65      40.225 -15.692 -21.261  1.00 83.38           C  
ATOM    494  O   ARG A  65      40.610 -12.460 -21.420  1.00 83.38           O  
ATOM    495  CG  ARG A  65      40.865 -16.968 -21.817  1.00 83.38           C  
ATOM    496  CD  ARG A  65      39.763 -17.748 -22.554  1.00 83.38           C  
ATOM    497  NE  ARG A  65      40.031 -19.196 -22.606  1.00 83.38           N  
ATOM    498  NH1 ARG A  65      37.858 -19.910 -22.712  1.00 83.38           N  
ATOM    499  NH2 ARG A  65      39.459 -21.416 -22.406  1.00 83.38           N  
ATOM    500  CZ  ARG A  65      39.127 -20.165 -22.575  1.00 83.38           C  
ATOM    501  N   ALA A  66      39.662 -13.175 -19.508  1.00 76.69           N  
ATOM    502  CA  ALA A  66      38.908 -11.947 -19.258  1.00 76.69           C  
ATOM    503  C   ALA A  66      39.847 -10.752 -19.043  1.00 76.69           C  
ATOM    504  CB  ALA A  66      37.987 -12.174 -18.054  1.00 76.69           C  
ATOM    505  O   ALA A  66      39.637  -9.688 -19.619  1.00 76.69           O  
ATOM    506  N   LYS A  67      40.930 -10.959 -18.287  1.00 82.94           N  
ATOM    507  CA  LYS A  67      41.977  -9.964 -18.057  1.00 82.94           C  
ATOM    508  C   LYS A  67      42.698  -9.576 -19.350  1.00 82.94           C  
ATOM    509  CB  LYS A  67      42.924 -10.506 -16.982  1.00 82.94           C  
ATOM    510  O   LYS A  67      42.777  -8.394 -19.653  1.00 82.94           O  
ATOM    511  CG  LYS A  67      43.976  -9.463 -16.605  1.00 82.94           C  
ATOM    512  CD  LYS A  67      44.778  -9.942 -15.399  1.00 82.94           C  
ATOM    513  CE  LYS A  67      45.802  -8.865 -15.047  1.00 82.94           C  
ATOM    514  NZ  LYS A  67      46.513  -9.209 -13.796  1.00 82.94           N  
ATOM    515  N   GLN A  68      43.131 -10.550 -20.157  1.00 84.81           N  
ATOM    516  CA  GLN A  68      43.759 -10.275 -21.457  1.00 84.81           C  
ATOM    517  C   GLN A  68      42.834  -9.505 -22.412  1.00 84.81           C  
ATOM    518  CB  GLN A  68      44.200 -11.588 -22.121  1.00 84.81           C  
ATOM    519  O   GLN A  68      43.296  -8.603 -23.105  1.00 84.81           O  
ATOM    520  CG  GLN A  68      45.533 -12.102 -21.564  1.00 84.81           C  
ATOM    521  CD  GLN A  68      45.979 -13.410 -22.214  1.00 84.81           C  
ATOM    522  NE2 GLN A  68      47.226 -13.794 -22.047  1.00 84.81           N  
ATOM    523  OE1 GLN A  68      45.235 -14.123 -22.867  1.00 84.81           O  
ATOM    524  N   ALA A  69      41.536  -9.824 -22.435  1.00 77.88           N  
ATOM    525  CA  ALA A  69      40.562  -9.108 -23.257  1.00 77.88           C  
ATOM    526  C   ALA A  69      40.341  -7.660 -22.778  1.00 77.88           C  
ATOM    527  CB  ALA A  69      39.255  -9.910 -23.268  1.00 77.88           C  
ATOM    528  O   ALA A  69      40.260  -6.751 -23.601  1.00 77.88           O  
ATOM    529  N   LEU A  70      40.282  -7.434 -21.460  1.00 79.31           N  
ATOM    530  CA  LEU A  70      40.167  -6.093 -20.873  1.00 79.31           C  
ATOM    531  C   LEU A  70      41.432  -5.253 -21.106  1.00 79.31           C  
ATOM    532  CB  LEU A  70      39.857  -6.213 -19.368  1.00 79.31           C  
ATOM    533  O   LEU A  70      41.319  -4.067 -21.413  1.00 79.31           O  
ATOM    534  CG  LEU A  70      38.417  -6.654 -19.044  1.00 79.31           C  
ATOM    535  CD1 LEU A  70      38.313  -7.036 -17.567  1.00 79.31           C  
ATOM    536  CD2 LEU A  70      37.397  -5.541 -19.302  1.00 79.31           C  
ATOM    537  N   ASP A  71      42.616  -5.862 -21.017  1.00 76.62           N  
ATOM    538  CA  ASP A  71      43.899  -5.201 -21.281  1.00 76.62           C  
ATOM    539  C   ASP A  71      44.055  -4.840 -22.767  1.00 76.62           C  
ATOM    540  CB  ASP A  71      45.064  -6.091 -20.803  1.00 76.62           C  
ATOM    541  O   ASP A  71      44.455  -3.721 -23.090  1.00 76.62           O  
ATOM    542  CG  ASP A  71      45.225  -6.162 -19.274  1.00 76.62           C  
ATOM    543  OD1 ASP A  71      44.822  -5.195 -18.584  1.00 76.62           O  
ATOM    544  OD2 ASP A  71      45.813  -7.163 -18.795  1.00 76.62           O  
ATOM    545  N   ALA A  72      43.675  -5.739 -23.683  1.00 75.75           N  
ATOM    546  CA  ALA A  72      43.652  -5.451 -25.119  1.00 75.75           C  
ATOM    547  C   ALA A  72      42.704  -4.285 -25.443  1.00 75.75           C  
ATOM    548  CB  ALA A  72      43.263  -6.728 -25.874  1.00 75.75           C  
ATOM    549  O   ALA A  72      43.095  -3.332 -26.110  1.00 75.75           O  
ATOM    550  N   PHE A  73      41.495  -4.302 -24.877  1.00 71.19           N  
ATOM    551  CA  PHE A  73      40.508  -3.241 -25.073  1.00 71.19           C  
ATOM    552  C   PHE A  73      40.956  -1.893 -24.475  1.00 71.19           C  
ATOM    553  CB  PHE A  73      39.185  -3.726 -24.472  1.00 71.19           C  
ATOM    554  O   PHE A  73      40.695  -0.831 -25.041  1.00 71.19           O  
ATOM    555  CG  PHE A  73      37.988  -2.898 -24.880  1.00 71.19           C  
ATOM    556  CD1 PHE A  73      37.414  -1.986 -23.982  1.00 71.19           C  
ATOM    557  CD2 PHE A  73      37.445  -3.045 -26.168  1.00 71.19           C  
ATOM    558  CE1 PHE A  73      36.308  -1.208 -24.371  1.00 71.19           C  
ATOM    559  CE2 PHE A  73      36.336  -2.274 -26.557  1.00 71.19           C  
ATOM    560  CZ  PHE A  73      35.772  -1.350 -25.661  1.00 71.19           C  
ATOM    561  N   ARG A  74      41.679  -1.915 -23.346  1.00 76.56           N  
ATOM    562  CA  ARG A  74      42.291  -0.720 -22.746  1.00 76.56           C  
ATOM    563  C   ARG A  74      43.377  -0.127 -23.644  1.00 76.56           C  
ATOM    564  CB  ARG A  74      42.844  -1.087 -21.363  1.00 76.56           C  
ATOM    565  O   ARG A  74      43.431   1.094 -23.774  1.00 76.56           O  
ATOM    566  CG  ARG A  74      43.373   0.133 -20.599  1.00 76.56           C  
ATOM    567  CD  ARG A  74      43.897  -0.316 -19.234  1.00 76.56           C  
ATOM    568  NE  ARG A  74      44.246   0.839 -18.386  1.00 76.56           N  
ATOM    569  NH1 ARG A  74      44.449  -0.330 -16.425  1.00 76.56           N  
ATOM    570  NH2 ARG A  74      44.715   1.890 -16.418  1.00 76.56           N  
ATOM    571  CZ  ARG A  74      44.468   0.796 -17.085  1.00 76.56           C  
ATOM    572  N   ASN A  75      44.209  -0.970 -24.252  1.00 76.19           N  
ATOM    573  CA  ASN A  75      45.267  -0.543 -25.169  1.00 76.19           C  
ATOM    574  C   ASN A  75      44.691   0.035 -26.471  1.00 76.19           C  
ATOM    575  CB  ASN A  75      46.205  -1.730 -25.435  1.00 76.19           C  
ATOM    576  O   ASN A  75      45.163   1.073 -26.932  1.00 76.19           O  
ATOM    577  CG  ASN A  75      47.015  -2.139 -24.216  1.00 76.19           C  
ATOM    578  ND2 ASN A  75      47.495  -3.360 -24.189  1.00 76.19           N  
ATOM    579  OD1 ASN A  75      47.253  -1.383 -23.287  1.00 76.19           O  
ATOM    580  N   ASP A  76      43.620  -0.561 -27.001  1.00 71.94           N  
ATOM    581  CA  ASP A  76      42.918  -0.055 -28.189  1.00 71.94           C  
ATOM    582  C   ASP A  76      42.292   1.329 -27.954  1.00 71.94           C  
ATOM    583  CB  ASP A  76      41.832  -1.057 -28.620  1.00 71.94           C  
ATOM    584  O   ASP A  76      42.252   2.153 -28.863  1.00 71.94           O  
ATOM    585  CG  ASP A  76      42.364  -2.311 -29.327  1.00 71.94           C  
ATOM    586  OD1 ASP A  76      43.573  -2.359 -29.650  1.00 71.94           O  
ATOM    587  OD2 ASP A  76      41.527  -3.211 -29.568  1.00 71.94           O  
ATOM    588  N   MET A  77      41.850   1.636 -26.727  1.00 65.12           N  
ATOM    589  CA  MET A  77      41.343   2.974 -26.388  1.00 65.12           C  
ATOM    590  C   MET A  77      42.439   4.026 -26.145  1.00 65.12           C  
ATOM    591  CB  MET A  77      40.389   2.910 -25.188  1.00 65.12           C  
ATOM    592  O   MET A  77      42.120   5.214 -26.075  1.00 65.12           O  
ATOM    593  CG  MET A  77      39.050   2.248 -25.539  1.00 65.12           C  
ATOM    594  SD  MET A  77      37.613   2.933 -24.660  1.00 65.12           S  
ATOM    595  CE  MET A  77      38.218   2.834 -22.965  1.00 65.12           C  
ATOM    596  N   GLN A  78      43.708   3.625 -26.006  1.00 68.50           N  
ATOM    597  CA  GLN A  78      44.840   4.536 -25.775  1.00 68.50           C  
ATOM    598  C   GLN A  78      45.530   5.017 -27.069  1.00 68.50           C  
ATOM    599  CB  GLN A  78      45.832   3.903 -24.780  1.00 68.50           C  
ATOM    600  O   GLN A  78      46.359   5.922 -27.009  1.00 68.50           O  
ATOM    601  CG  GLN A  78      45.284   3.935 -23.344  1.00 68.50           C  
ATOM    602  CD  GLN A  78      46.233   3.343 -22.305  1.00 68.50           C  
ATOM    603  NE2 GLN A  78      45.858   3.356 -21.043  1.00 68.50           N  
ATOM    604  OE1 GLN A  78      47.340   2.906 -22.557  1.00 68.50           O  
ATOM    605  N   LEU A  79      45.165   4.489 -28.241  1.00 50.50           N  
ATOM    606  CA  LEU A  79      45.631   4.935 -29.566  1.00 50.50           C  
ATOM    607  C   LEU A  79      44.418   5.527 -30.319  1.00 50.50           C  
ATOM    608  CB  LEU A  79      46.226   3.698 -30.277  1.00 50.50           C  
ATOM    609  O   LEU A  79      43.403   4.836 -30.358  1.00 50.50           O  
ATOM    610  CG  LEU A  79      47.558   3.200 -29.673  1.00 50.50           C  
ATOM    611  CD1 LEU A  79      47.773   1.712 -29.951  1.00 50.50           C  
ATOM    612  CD2 LEU A  79      48.741   3.971 -30.267  1.00 50.50           C  
ATOM    613  N   PRO A  80      44.423   6.759 -30.899  1.00 47.31           N  
ATOM    614  CA  PRO A  80      45.527   7.384 -31.645  1.00 47.31           C  
ATOM    615  C   PRO A  80      45.751   8.902 -31.389  1.00 47.31           C  
ATOM    616  CB  PRO A  80      45.058   7.196 -33.093  1.00 47.31           C  
ATOM    617  O   PRO A  80      44.812   9.659 -31.141  1.00 47.31           O  
ATOM    618  CG  PRO A  80      43.536   7.395 -33.018  1.00 47.31           C  
ATOM    619  CD  PRO A  80      43.196   7.244 -31.536  1.00 47.31           C  
ATOM    620  N   GLY A  81      46.997   9.372 -31.545  1.00 43.56           N  
ATOM    621  CA  GLY A  81      47.329  10.808 -31.498  1.00 43.56           C  
ATOM    622  C   GLY A  81      48.762  11.210 -31.877  1.00 43.56           C  
ATOM    623  O   GLY A  81      49.142  12.352 -31.647  1.00 43.56           O  
ATOM    624  N   THR A  82      49.579  10.319 -32.447  1.00 42.12           N  
ATOM    625  CA  THR A  82      50.960  10.643 -32.850  1.00 42.12           C  
ATOM    626  C   THR A  82      51.292  10.050 -34.215  1.00 42.12           C  
ATOM    627  CB  THR A  82      51.993  10.209 -31.793  1.00 42.12           C  
ATOM    628  O   THR A  82      51.947   9.020 -34.333  1.00 42.12           O  
ATOM    629  CG2 THR A  82      52.028  11.155 -30.594  1.00 42.12           C  
ATOM    630  OG1 THR A  82      51.698   8.922 -31.296  1.00 42.12           O  
ATOM    631  N   SER A  83      50.804  10.681 -35.280  1.00 42.78           N  
ATOM    632  CA  SER A  83      51.415  10.598 -36.617  1.00 42.78           C  
ATOM    633  C   SER A  83      50.716  11.561 -37.574  1.00 42.78           C  
ATOM    634  CB  SER A  83      51.413   9.175 -37.224  1.00 42.78           C  
ATOM    635  O   SER A  83      49.660  11.231 -38.100  1.00 42.78           O  
ATOM    636  OG  SER A  83      50.361   8.364 -36.744  1.00 42.78           O  
ATOM    637  N   ALA A  84      51.299  12.753 -37.755  1.00 39.50           N  
ATOM    638  CA  ALA A  84      51.401  13.495 -39.024  1.00 39.50           C  
ATOM    639  C   ALA A  84      51.608  15.002 -38.773  1.00 39.50           C  
ATOM    640  CB  ALA A  84      50.183  13.303 -39.949  1.00 39.50           C  
ATOM    641  O   ALA A  84      50.640  15.726 -38.566  1.00 39.50           O  
ATOM    642  N   SER A  85      52.857  15.474 -38.851  1.00 32.97           N  
ATOM    643  CA  SER A  85      53.206  16.684 -39.617  1.00 32.97           C  
ATOM    644  C   SER A  85      54.731  16.818 -39.707  1.00 32.97           C  
ATOM    645  CB  SER A  85      52.588  17.996 -39.090  1.00 32.97           C  
ATOM    646  O   SER A  85      55.376  17.331 -38.792  1.00 32.97           O  
ATOM    647  OG  SER A  85      53.097  18.374 -37.831  1.00 32.97           O  
ATOM    648  N   ASP A  86      55.292  16.348 -40.818  1.00 40.38           N  
ATOM    649  CA  ASP A  86      56.555  16.853 -41.352  1.00 40.38           C  
ATOM    650  C   ASP A  86      56.278  18.191 -42.061  1.00 40.38           C  
ATOM    651  CB  ASP A  86      57.140  15.857 -42.377  1.00 40.38           C  
ATOM    652  O   ASP A  86      55.398  18.245 -42.921  1.00 40.38           O  
ATOM    653  CG  ASP A  86      57.858  14.654 -41.759  1.00 40.38           C  
ATOM    654  OD1 ASP A  86      58.550  14.850 -40.735  1.00 40.38           O  
ATOM    655  OD2 ASP A  86      57.722  13.544 -42.323  1.00 40.38           O  
ATOM    656  N   HIS A  87      56.993  19.255 -41.680  1.00 34.56           N  
ATOM    657  CA  HIS A  87      57.679  20.191 -42.588  1.00 34.56           C  
ATOM    658  C   HIS A  87      58.406  21.299 -41.799  1.00 34.56           C  
ATOM    659  CB  HIS A  87      56.773  20.820 -43.669  1.00 34.56           C  
ATOM    660  O   HIS A  87      57.792  22.031 -41.027  1.00 34.56           O  
ATOM    661  CG  HIS A  87      56.969  20.179 -45.027  1.00 34.56           C  
ATOM    662  CD2 HIS A  87      56.001  19.634 -45.826  1.00 34.56           C  
ATOM    663  ND1 HIS A  87      58.167  20.032 -45.698  1.00 34.56           N  
ATOM    664  CE1 HIS A  87      57.920  19.405 -46.856  1.00 34.56           C  
ATOM    665  NE2 HIS A  87      56.609  19.153 -46.995  1.00 34.56           N  
ATOM    666  N   ASP A  88      59.727  21.343 -42.005  1.00 36.62           N  
ATOM    667  CA  ASP A  88      60.636  22.494 -42.153  1.00 36.62           C  
ATOM    668  C   ASP A  88      60.286  23.830 -41.460  1.00 36.62           C  
ATOM    669  CB  ASP A  88      60.842  22.720 -43.667  1.00 36.62           C  
ATOM    670  O   ASP A  88      59.302  24.476 -41.798  1.00 36.62           O  
ATOM    671  CG  ASP A  88      61.326  21.456 -44.388  1.00 36.62           C  
ATOM    672  OD1 ASP A  88      62.216  20.776 -43.828  1.00 36.62           O  
ATOM    673  OD2 ASP A  88      60.740  21.110 -45.440  1.00 36.62           O  
ATOM    674  N   ASP A  89      61.162  24.345 -40.584  1.00 33.12           N  
ATOM    675  CA  ASP A  89      62.255  25.225 -41.033  1.00 33.12           C  
ATOM    676  C   ASP A  89      63.235  25.629 -39.902  1.00 33.12           C  
ATOM    677  CB  ASP A  89      61.762  26.493 -41.781  1.00 33.12           C  
ATOM    678  O   ASP A  89      62.998  25.473 -38.705  1.00 33.12           O  
ATOM    679  CG  ASP A  89      62.503  26.711 -43.109  1.00 33.12           C  
ATOM    680  OD1 ASP A  89      63.671  26.254 -43.197  1.00 33.12           O  
ATOM    681  OD2 ASP A  89      61.951  27.409 -43.987  1.00 33.12           O  
ATOM    682  N   ALA A  90      64.385  26.127 -40.343  1.00 34.28           N  
ATOM    683  CA  ALA A  90      65.654  26.402 -39.678  1.00 34.28           C  
ATOM    684  C   ALA A  90      65.695  27.175 -38.330  1.00 34.28           C  
ATOM    685  CB  ALA A  90      66.427  27.216 -40.724  1.00 34.28           C  
ATOM    686  O   ALA A  90      65.109  28.240 -38.164  1.00 34.28           O  
ATOM    687  N   GLY A  91      66.684  26.807 -37.494  1.00 32.62           N  
ATOM    688  CA  GLY A  91      67.763  27.767 -37.195  1.00 32.62           C  
ATOM    689  C   GLY A  91      68.139  28.082 -35.733  1.00 32.62           C  
ATOM    690  O   GLY A  91      67.480  28.855 -35.056  1.00 32.62           O  
ATOM    691  N   ARG A  92      69.376  27.675 -35.389  1.00 31.81           N  
ATOM    692  CA  ARG A  92      70.375  28.324 -34.495  1.00 31.81           C  
ATOM    693  C   ARG A  92      70.406  28.051 -32.972  1.00 31.81           C  
ATOM    694  CB  ARG A  92      70.505  29.836 -34.778  1.00 31.81           C  
ATOM    695  O   ARG A  92      69.773  28.719 -32.174  1.00 31.81           O  
ATOM    696  CG  ARG A  92      71.380  30.130 -35.999  1.00 31.81           C  
ATOM    697  CD  ARG A  92      71.512  31.643 -36.192  1.00 31.81           C  
ATOM    698  NE  ARG A  92      72.508  31.974 -37.232  1.00 31.81           N  
ATOM    699  NH1 ARG A  92      72.383  34.255 -37.012  1.00 31.81           N  
ATOM    700  NH2 ARG A  92      73.791  33.372 -38.497  1.00 31.81           N  
ATOM    701  CZ  ARG A  92      72.890  33.193 -37.572  1.00 31.81           C  
ATOM    702  N   ARG A  93      71.427  27.237 -32.639  1.00 34.97           N  
ATOM    703  CA  ARG A  93      72.579  27.469 -31.723  1.00 34.97           C  
ATOM    704  C   ARG A  93      72.326  27.829 -30.248  1.00 34.97           C  
ATOM    705  CB  ARG A  93      73.543  28.529 -32.310  1.00 34.97           C  
ATOM    706  O   ARG A  93      71.943  28.945 -29.933  1.00 34.97           O  
ATOM    707  CG  ARG A  93      74.339  28.084 -33.544  1.00 34.97           C  
ATOM    708  CD  ARG A  93      75.358  29.168 -33.934  1.00 34.97           C  
ATOM    709  NE  ARG A  93      76.078  28.823 -35.179  1.00 34.97           N  
ATOM    710  NH1 ARG A  93      77.685  30.469 -35.084  1.00 34.97           N  
ATOM    711  NH2 ARG A  93      77.663  29.045 -36.802  1.00 34.97           N  
ATOM    712  CZ  ARG A  93      77.135  29.445 -35.678  1.00 34.97           C  
ATOM    713  N   GLY A  94      72.854  26.977 -29.364  1.00 31.50           N  
ATOM    714  CA  GLY A  94      73.293  27.369 -28.019  1.00 31.50           C  
ATOM    715  C   GLY A  94      73.765  26.186 -27.171  1.00 31.50           C  
ATOM    716  O   GLY A  94      72.971  25.352 -26.772  1.00 31.50           O  
ATOM    717  N   THR A  95      75.072  26.100 -26.956  1.00 33.09           N  
ATOM    718  CA  THR A  95      75.860  25.038 -26.303  1.00 33.09           C  
ATOM    719  C   THR A  95      75.909  25.099 -24.761  1.00 33.09           C  
ATOM    720  CB  THR A  95      77.307  25.176 -26.832  1.00 33.09           C  
ATOM    721  O   THR A  95      75.629  26.141 -24.187  1.00 33.09           O  
ATOM    722  CG2 THR A  95      77.521  24.439 -28.149  1.00 33.09           C  
ATOM    723  OG1 THR A  95      77.634  26.534 -27.076  1.00 33.09           O  
ATOM    724  N   GLN A  96      76.448  24.012 -24.167  1.00 30.47           N  
ATOM    725  CA  GLN A  96      77.011  23.804 -22.801  1.00 30.47           C  
ATOM    726  C   GLN A  96      76.038  23.369 -21.682  1.00 30.47           C  
ATOM    727  CB  GLN A  96      77.936  24.955 -22.370  1.00 30.47           C  
ATOM    728  O   GLN A  96      75.135  24.095 -21.303  1.00 30.47           O  
ATOM    729  CG  GLN A  96      79.238  24.983 -23.186  1.00 30.47           C  
ATOM    730  CD  GLN A  96      80.157  26.135 -22.798  1.00 30.47           C  
ATOM    731  NE2 GLN A  96      81.449  26.003 -23.002  1.00 30.47           N  
ATOM    732  OE1 GLN A  96      79.748  27.185 -22.343  1.00 30.47           O  
ATOM    733  N   GLN A  97      76.069  22.103 -21.230  1.00 31.39           N  
ATOM    734  CA  GLN A  97      77.000  21.454 -20.267  1.00 31.39           C  
ATOM    735  C   GLN A  97      76.920  21.992 -18.822  1.00 31.39           C  
ATOM    736  CB  GLN A  97      78.486  21.380 -20.711  1.00 31.39           C  
ATOM    737  O   GLN A  97      77.582  22.969 -18.507  1.00 31.39           O  
ATOM    738  CG  GLN A  97      78.865  20.157 -21.562  1.00 31.39           C  
ATOM    739  CD  GLN A  97      80.377  20.053 -21.801  1.00 31.39           C  
ATOM    740  NE2 GLN A  97      80.878  18.912 -22.222  1.00 31.39           N  
ATOM    741  OE1 GLN A  97      81.140  20.984 -21.630  1.00 31.39           O  
ATOM    742  N   HIS A  98      76.246  21.266 -17.912  1.00 30.34           N  
ATOM    743  CA  HIS A  98      76.905  20.492 -16.837  1.00 30.34           C  
ATOM    744  C   HIS A  98      75.922  19.725 -15.918  1.00 30.34           C  
ATOM    745  CB  HIS A  98      77.843  21.346 -15.948  1.00 30.34           C  
ATOM    746  O   HIS A  98      74.969  20.288 -15.404  1.00 30.34           O  
ATOM    747  CG  HIS A  98      79.308  21.017 -16.138  1.00 30.34           C  
ATOM    748  CD2 HIS A  98      80.336  21.907 -16.305  1.00 30.34           C  
ATOM    749  ND1 HIS A  98      79.866  19.754 -16.149  1.00 30.34           N  
ATOM    750  CE1 HIS A  98      81.190  19.881 -16.333  1.00 30.34           C  
ATOM    751  NE2 HIS A  98      81.525  21.171 -16.410  1.00 30.34           N  
ATOM    752  N   ARG A  99      76.248  18.439 -15.686  1.00 29.44           N  
ATOM    753  CA  ARG A  99      76.202  17.665 -14.418  1.00 29.44           C  
ATOM    754  C   ARG A  99      75.036  17.894 -13.430  1.00 29.44           C  
ATOM    755  CB  ARG A  99      77.530  17.925 -13.662  1.00 29.44           C  
ATOM    756  O   ARG A  99      75.062  18.869 -12.698  1.00 29.44           O  
ATOM    757  CG  ARG A  99      78.639  16.906 -13.930  1.00 29.44           C  
ATOM    758  CD  ARG A  99      79.900  17.329 -13.161  1.00 29.44           C  
ATOM    759  NE  ARG A  99      80.919  16.262 -13.136  1.00 29.44           N  
ATOM    760  NH1 ARG A  99      82.744  17.591 -12.684  1.00 29.44           N  
ATOM    761  NH2 ARG A  99      82.995  15.380 -12.817  1.00 29.44           N  
ATOM    762  CZ  ARG A  99      82.209  16.417 -12.880  1.00 29.44           C  
ATOM    763  N   GLN A 100      74.251  16.839 -13.177  1.00 29.33           N  
ATOM    764  CA  GLN A 100      74.294  16.044 -11.929  1.00 29.33           C  
ATOM    765  C   GLN A 100      73.297  14.866 -11.967  1.00 29.33           C  
ATOM    766  CB  GLN A 100      74.045  16.899 -10.663  1.00 29.33           C  
ATOM    767  O   GLN A 100      72.224  14.992 -12.536  1.00 29.33           O  
ATOM    768  CG  GLN A 100      75.368  17.228  -9.940  1.00 29.33           C  
ATOM    769  CD  GLN A 100      75.212  18.198  -8.769  1.00 29.33           C  
ATOM    770  NE2 GLN A 100      76.264  18.466  -8.024  1.00 29.33           N  
ATOM    771  OE1 GLN A 100      74.165  18.743  -8.492  1.00 29.33           O  
ATOM    772  N   GLN A 101      73.736  13.728 -11.402  1.00 29.77           N  
ATOM    773  CA  GLN A 101      73.002  12.732 -10.585  1.00 29.77           C  
ATOM    774  C   GLN A 101      71.514  12.487 -10.918  1.00 29.77           C  
ATOM    775  CB  GLN A 101      73.137  13.187  -9.120  1.00 29.77           C  
ATOM    776  O   GLN A 101      70.703  13.390 -10.884  1.00 29.77           O  
ATOM    777  CG  GLN A 101      74.587  13.144  -8.593  1.00 29.77           C  
ATOM    778  CD  GLN A 101      74.776  13.908  -7.284  1.00 29.77           C  
ATOM    779  NE2 GLN A 101      75.851  13.679  -6.563  1.00 29.77           N  
ATOM    780  OE1 GLN A 101      74.001  14.756  -6.898  1.00 29.77           O  
ATOM    781  N   GLY A 102      71.018  11.280 -11.164  1.00 26.86           N  
ATOM    782  CA  GLY A 102      71.311   9.996 -10.540  1.00 26.86           C  
ATOM    783  C   GLY A 102      69.976   9.238 -10.465  1.00 26.86           C  
ATOM    784  O   GLY A 102      68.931   9.838 -10.243  1.00 26.86           O  
ATOM    785  N   ARG A 103      70.007   7.927 -10.720  1.00 33.16           N  
ATOM    786  CA  ARG A 103      68.861   7.008 -10.620  1.00 33.16           C  
ATOM    787  C   ARG A 103      68.104   7.180  -9.298  1.00 33.16           C  
ATOM    788  CB  ARG A 103      69.401   5.566 -10.614  1.00 33.16           C  
ATOM    789  O   ARG A 103      68.744   7.082  -8.257  1.00 33.16           O  
ATOM    790  CG  ARG A 103      69.903   5.027 -11.956  1.00 33.16           C  
ATOM    791  CD  ARG A 103      70.609   3.688 -11.695  1.00 33.16           C  
ATOM    792  NE  ARG A 103      70.819   2.911 -12.930  1.00 33.16           N  
ATOM    793  NH1 ARG A 103      72.212   1.308 -12.040  1.00 33.16           N  
ATOM    794  NH2 ARG A 103      71.531   1.130 -14.157  1.00 33.16           N  
ATOM    795  CZ  ARG A 103      71.519   1.793 -13.035  1.00 33.16           C  
ATOM    796  N   GLN A 104      66.773   7.223  -9.340  1.00 28.77           N  
ATOM    797  CA  GLN A 104      65.928   6.640  -8.295  1.00 28.77           C  
ATOM    798  C   GLN A 104      64.629   6.098  -8.897  1.00 28.77           C  
ATOM    799  CB  GLN A 104      65.674   7.610  -7.127  1.00 28.77           C  
ATOM    800  O   GLN A 104      64.015   6.698  -9.774  1.00 28.77           O  
ATOM    801  CG  GLN A 104      66.542   7.232  -5.911  1.00 28.77           C  
ATOM    802  CD  GLN A 104      66.411   8.188  -4.736  1.00 28.77           C  
ATOM    803  NE2 GLN A 104      67.240   8.050  -3.725  1.00 28.77           N  
ATOM    804  OE1 GLN A 104      65.575   9.069  -4.689  1.00 28.77           O  
ATOM    805  N   ALA A 105      64.291   4.898  -8.444  1.00 28.62           N  
ATOM    806  CA  ALA A 105      63.102   4.138  -8.765  1.00 28.62           C  
ATOM    807  C   ALA A 105      62.061   4.286  -7.638  1.00 28.62           C  
ATOM    808  CB  ALA A 105      63.572   2.683  -8.946  1.00 28.62           C  
ATOM    809  O   ALA A 105      62.423   4.679  -6.530  1.00 28.62           O  
ATOM    810  N   ILE A 106      60.842   3.791  -7.916  1.00 27.00           N  
ATOM    811  CA  ILE A 106      59.744   3.453  -6.977  1.00 27.00           C  
ATOM    812  C   ILE A 106      58.937   4.707  -6.553  1.00 27.00           C  
ATOM    813  CB  ILE A 106      60.277   2.555  -5.815  1.00 27.00           C  
ATOM    814  O   ILE A 106      59.503   5.703  -6.137  1.00 27.00           O  
ATOM    815  CG1 ILE A 106      61.244   1.431  -6.287  1.00 27.00           C  
ATOM    816  CG2 ILE A 106      59.126   1.876  -5.058  1.00 27.00           C  
ATOM    817  CD1 ILE A 106      61.967   0.675  -5.166  1.00 27.00           C  
ATOM    818  N   SER A 107      57.609   4.785  -6.704  1.00 25.66           N  
ATOM    819  CA  SER A 107      56.627   3.955  -5.999  1.00 25.66           C  
ATOM    820  C   SER A 107      55.214   4.089  -6.580  1.00 25.66           C  
ATOM    821  CB  SER A 107      56.556   4.457  -4.547  1.00 25.66           C  
ATOM    822  O   SER A 107      54.694   5.193  -6.724  1.00 25.66           O  
ATOM    823  OG  SER A 107      55.734   3.611  -3.776  1.00 25.66           O  
ATOM    824  N   THR A 108      54.573   2.954  -6.849  1.00 30.19           N  
ATOM    825  CA  THR A 108      53.115   2.805  -6.918  1.00 30.19           C  
ATOM    826  C   THR A 108      52.610   2.478  -5.511  1.00 30.19           C  
ATOM    827  CB  THR A 108      52.739   1.655  -7.873  1.00 30.19           C  
ATOM    828  O   THR A 108      52.843   1.366  -5.037  1.00 30.19           O  
ATOM    829  CG2 THR A 108      52.956   2.019  -9.340  1.00 30.19           C  
ATOM    830  OG1 THR A 108      53.531   0.517  -7.599  1.00 30.19           O  
ATOM    831  N   SER A 109      51.933   3.410  -4.834  1.00 24.81           N  
ATOM    832  CA  SER A 109      51.293   3.131  -3.542  1.00 24.81           C  
ATOM    833  C   SER A 109      49.854   2.653  -3.735  1.00 24.81           C  
ATOM    834  CB  SER A 109      51.362   4.321  -2.585  1.00 24.81           C  
ATOM    835  O   SER A 109      49.005   3.359  -4.280  1.00 24.81           O  
ATOM    836  OG  SER A 109      50.646   5.419  -3.105  1.00 24.81           O  
ATOM    837  N   SER A 110      49.632   1.433  -3.266  1.00 26.12           N  
ATOM    838  CA  SER A 110      48.383   0.705  -3.087  1.00 26.12           C  
ATOM    839  C   SER A 110      47.404   1.373  -2.117  1.00 26.12           C  
ATOM    840  CB  SER A 110      48.769  -0.669  -2.519  1.00 26.12           C  
ATOM    841  O   SER A 110      47.798   2.092  -1.202  1.00 26.12           O  
ATOM    842  OG  SER A 110      49.724  -0.520  -1.476  1.00 26.12           O  
ATOM    843  N   CYS A 111      46.124   1.055  -2.303  1.00 25.67           N  
ATOM    844  CA  CYS A 111      45.037   1.273  -1.354  1.00 25.67           C  
ATOM    845  C   CYS A 111      45.288   0.566  -0.011  1.00 25.67           C  
ATOM    846  CB  CYS A 111      43.758   0.681  -1.975  1.00 25.67           C  
ATOM    847  O   CYS A 111      45.776  -0.562  -0.000  1.00 25.67           O  
ATOM    848  SG  CYS A 111      43.389   1.388  -3.609  1.00 25.67           S  
ATOM    849  N   GLU A 112      44.819   1.169   1.083  1.00 26.75           N  
ATOM    850  CA  GLU A 112      44.444   0.456   2.310  1.00 26.75           C  
ATOM    851  C   GLU A 112      43.038   0.889   2.784  1.00 26.75           C  
ATOM    852  CB  GLU A 112      45.504   0.585   3.420  1.00 26.75           C  
ATOM    853  O   GLU A 112      42.562   1.961   2.393  1.00 26.75           O  
ATOM    854  CG  GLU A 112      46.252  -0.748   3.616  1.00 26.75           C  
ATOM    855  CD  GLU A 112      47.105  -0.790   4.890  1.00 26.75           C  
ATOM    856  OE1 GLU A 112      47.366  -1.921   5.357  1.00 26.75           O  
ATOM    857  OE2 GLU A 112      47.500   0.294   5.373  1.00 26.75           O  
ATOM    858  N   PRO A 113      42.337   0.017   3.536  1.00 31.09           N  
ATOM    859  CA  PRO A 113      40.886   0.007   3.685  1.00 31.09           C  
ATOM    860  C   PRO A 113      40.362   0.859   4.852  1.00 31.09           C  
ATOM    861  CB  PRO A 113      40.543  -1.475   3.878  1.00 31.09           C  
ATOM    862  O   PRO A 113      41.072   1.229   5.780  1.00 31.09           O  
ATOM    863  CG  PRO A 113      41.715  -1.969   4.721  1.00 31.09           C  
ATOM    864  CD  PRO A 113      42.887  -1.187   4.149  1.00 31.09           C  
ATOM    865  N   MET A 114      39.058   1.122   4.796  1.00 26.80           N  
ATOM    866  CA  MET A 114      38.247   1.771   5.829  1.00 26.80           C  
ATOM    867  C   MET A 114      38.136   0.874   7.084  1.00 26.80           C  
ATOM    868  CB  MET A 114      36.872   2.003   5.179  1.00 26.80           C  
ATOM    869  O   MET A 114      37.804  -0.302   6.925  1.00 26.80           O  
ATOM    870  CG  MET A 114      35.921   2.924   5.942  1.00 26.80           C  
ATOM    871  SD  MET A 114      34.390   3.265   5.018  1.00 26.80           S  
ATOM    872  CE  MET A 114      33.536   1.675   5.211  1.00 26.80           C  
ATOM    873  N   PRO A 115      38.372   1.378   8.312  1.00 31.89           N  
ATOM    874  CA  PRO A 115      38.247   0.566   9.520  1.00 31.89           C  
ATOM    875  C   PRO A 115      36.790   0.459  10.007  1.00 31.89           C  
ATOM    876  CB  PRO A 115      39.174   1.220  10.546  1.00 31.89           C  
ATOM    877  O   PRO A 115      36.017   1.416   9.939  1.00 31.89           O  
ATOM    878  CG  PRO A 115      39.135   2.697  10.155  1.00 31.89           C  
ATOM    879  CD  PRO A 115      38.931   2.682   8.638  1.00 31.89           C  
ATOM    880  N   GLU A 116      36.440  -0.724  10.517  1.00 27.50           N  
ATOM    881  CA  GLU A 116      35.217  -1.012  11.279  1.00 27.50           C  
ATOM    882  C   GLU A 116      35.209  -0.275  12.637  1.00 27.50           C  
ATOM    883  CB  GLU A 116      35.120  -2.526  11.548  1.00 27.50           C  
ATOM    884  O   GLU A 116      36.278  -0.020  13.200  1.00 27.50           O  
ATOM    885  CG  GLU A 116      34.939  -3.379  10.282  1.00 27.50           C  
ATOM    886  CD  GLU A 116      34.750  -4.877  10.586  1.00 27.50           C  
ATOM    887  OE1 GLU A 116      34.153  -5.562   9.723  1.00 27.50           O  
ATOM    888  OE2 GLU A 116      35.195  -5.330  11.663  1.00 27.50           O  
ATOM    889  N   PRO A 117      34.036   0.050  13.217  1.00 32.81           N  
ATOM    890  CA  PRO A 117      33.970   0.663  14.536  1.00 32.81           C  
ATOM    891  C   PRO A 117      33.975  -0.406  15.637  1.00 32.81           C  
ATOM    892  CB  PRO A 117      32.691   1.501  14.511  1.00 32.81           C  
ATOM    893  O   PRO A 117      33.004  -1.141  15.811  1.00 32.81           O  
ATOM    894  CG  PRO A 117      31.764   0.709  13.586  1.00 32.81           C  
ATOM    895  CD  PRO A 117      32.703  -0.046  12.639  1.00 32.81           C  
ATOM    896  N   HIS A 118      35.057  -0.449  16.416  1.00 25.53           N  
ATOM    897  CA  HIS A 118      35.097  -1.147  17.698  1.00 25.53           C  
ATOM    898  C   HIS A 118      34.545  -0.262  18.821  1.00 25.53           C  
ATOM    899  CB  HIS A 118      36.517  -1.648  18.022  1.00 25.53           C  
ATOM    900  O   HIS A 118      34.935   0.895  18.986  1.00 25.53           O  
ATOM    901  CG  HIS A 118      36.677  -3.131  17.810  1.00 25.53           C  
ATOM    902  CD2 HIS A 118      37.522  -3.753  16.929  1.00 25.53           C  
ATOM    903  ND1 HIS A 118      35.998  -4.121  18.486  1.00 25.53           N  
ATOM    904  CE1 HIS A 118      36.415  -5.307  18.016  1.00 25.53           C  
ATOM    905  NE2 HIS A 118      37.358  -5.135  17.079  1.00 25.53           N  
ATOM    906  N   GLU A 119      33.659  -0.861  19.614  1.00 33.31           N  
ATOM    907  CA  GLU A 119      33.232  -0.416  20.937  1.00 33.31           C  
ATOM    908  C   GLU A 119      34.439  -0.111  21.835  1.00 33.31           C  
ATOM    909  CB  GLU A 119      32.405  -1.544  21.585  1.00 33.31           C  
ATOM    910  O   GLU A 119      35.393  -0.885  21.909  1.00 33.31           O  
ATOM    911  CG  GLU A 119      31.084  -1.838  20.852  1.00 33.31           C  
ATOM    912  CD  GLU A 119      30.329  -3.052  21.424  1.00 33.31           C  
ATOM    913  OE1 GLU A 119      29.078  -3.028  21.366  1.00 33.31           O  
ATOM    914  OE2 GLU A 119      30.999  -4.007  21.876  1.00 33.31           O  
ATOM    915  N   SER A 120      34.396   1.007  22.557  1.00 30.05           N  
ATOM    916  CA  SER A 120      35.245   1.209  23.733  1.00 30.05           C  
ATOM    917  C   SER A 120      34.444   1.899  24.830  1.00 30.05           C  
ATOM    918  CB  SER A 120      36.578   1.923  23.443  1.00 30.05           C  
ATOM    919  O   SER A 120      34.105   3.080  24.759  1.00 30.05           O  
ATOM    920  OG  SER A 120      36.748   2.270  22.083  1.00 30.05           O  
ATOM    921  N   GLU A 121      34.136   1.109  25.855  1.00 30.09           N  
ATOM    922  CA  GLU A 121      33.798   1.569  27.193  1.00 30.09           C  
ATOM    923  C   GLU A 121      34.886   2.515  27.715  1.00 30.09           C  
ATOM    924  CB  GLU A 121      33.747   0.361  28.146  1.00 30.09           C  
ATOM    925  O   GLU A 121      36.075   2.199  27.681  1.00 30.09           O  
ATOM    926  CG  GLU A 121      32.584  -0.609  27.911  1.00 30.09           C  
ATOM    927  CD  GLU A 121      32.658  -1.801  28.880  1.00 30.09           C  
ATOM    928  OE1 GLU A 121      31.665  -2.019  29.613  1.00 30.09           O  
ATOM    929  OE2 GLU A 121      33.730  -2.441  28.937  1.00 30.09           O  
ATOM    930  N   LEU A 122      34.481   3.644  28.293  1.00 28.45           N  
ATOM    931  CA  LEU A 122      35.334   4.397  29.205  1.00 28.45           C  
ATOM    932  C   LEU A 122      34.508   4.805  30.418  1.00 28.45           C  
ATOM    933  CB  LEU A 122      36.068   5.535  28.466  1.00 28.45           C  
ATOM    934  O   LEU A 122      33.702   5.733  30.411  1.00 28.45           O  
ATOM    935  CG  LEU A 122      37.603   5.355  28.519  1.00 28.45           C  
ATOM    936  CD1 LEU A 122      38.255   5.858  27.235  1.00 28.45           C  
ATOM    937  CD2 LEU A 122      38.208   6.112  29.704  1.00 28.45           C  
ATOM    938  N   ARG A 123      34.700   4.016  31.471  1.00 27.75           N  
ATOM    939  CA  ARG A 123      34.181   4.218  32.815  1.00 27.75           C  
ATOM    940  C   ARG A 123      35.364   4.618  33.702  1.00 27.75           C  
ATOM    941  CB  ARG A 123      33.488   2.904  33.255  1.00 27.75           C  
ATOM    942  O   ARG A 123      36.441   4.050  33.566  1.00 27.75           O  
ATOM    943  CG  ARG A 123      32.239   3.090  34.129  1.00 27.75           C  
ATOM    944  CD  ARG A 123      31.695   1.719  34.568  1.00 27.75           C  
ATOM    945  NE  ARG A 123      30.304   1.791  35.064  1.00 27.75           N  
ATOM    946  NH1 ARG A 123      30.114  -0.414  35.686  1.00 27.75           N  
ATOM    947  NH2 ARG A 123      28.333   0.920  35.819  1.00 27.75           N  
ATOM    948  CZ  ARG A 123      29.594   0.771  35.522  1.00 27.75           C  
ATOM    949  N   VAL A 124      35.067   5.481  34.680  1.00 28.38           N  
ATOM    950  CA  VAL A 124      35.697   5.640  36.014  1.00 28.38           C  
ATOM    951  C   VAL A 124      36.410   6.980  36.313  1.00 28.38           C  
ATOM    952  CB  VAL A 124      36.508   4.403  36.494  1.00 28.38           C  
ATOM    953  O   VAL A 124      37.519   7.222  35.864  1.00 28.38           O  
ATOM    954  CG1 VAL A 124      37.032   4.571  37.920  1.00 28.38           C  
ATOM    955  CG2 VAL A 124      35.629   3.139  36.558  1.00 28.38           C  
ATOM    956  N   ARG A 125      35.733   7.726  37.221  1.00 26.91           N  
ATOM    957  CA  ARG A 125      36.153   8.589  38.369  1.00 26.91           C  
ATOM    958  C   ARG A 125      37.172   9.720  38.148  1.00 26.91           C  
ATOM    959  CB  ARG A 125      36.663   7.718  39.532  1.00 26.91           C  
ATOM    960  O   ARG A 125      38.183   9.532  37.506  1.00 26.91           O  
ATOM    961  CG  ARG A 125      35.584   6.934  40.289  1.00 26.91           C  
ATOM    962  CD  ARG A 125      36.255   5.991  41.300  1.00 26.91           C  
ATOM    963  NE  ARG A 125      35.284   5.402  42.242  1.00 26.91           N  
ATOM    964  NH1 ARG A 125      36.653   3.767  43.101  1.00 26.91           N  
ATOM    965  NH2 ARG A 125      34.612   4.055  43.953  1.00 26.91           N  
ATOM    966  CZ  ARG A 125      35.520   4.413  43.089  1.00 26.91           C  
ATOM    967  N   GLY A 126      37.056  10.886  38.790  1.00 26.83           N  
ATOM    968  CA  GLY A 126      36.141  11.370  39.833  1.00 26.83           C  
ATOM    969  C   GLY A 126      36.886  12.260  40.842  1.00 26.83           C  
ATOM    970  O   GLY A 126      37.968  11.874  41.260  1.00 26.83           O  
ATOM    971  N   SER A 127      36.299  13.396  41.244  1.00 25.56           N  
ATOM    972  CA  SER A 127      36.532  14.163  42.497  1.00 25.56           C  
ATOM    973  C   SER A 127      35.798  15.517  42.357  1.00 25.56           C  
ATOM    974  CB  SER A 127      38.026  14.391  42.797  1.00 25.56           C  
ATOM    975  O   SER A 127      35.983  16.210  41.369  1.00 25.56           O  
ATOM    976  OG  SER A 127      38.751  14.807  41.660  1.00 25.56           O  
ATOM    977  N   ALA A 128      34.727  15.824  43.094  1.00 27.20           N  
ATOM    978  CA  ALA A 128      34.553  16.110  44.526  1.00 27.20           C  
ATOM    979  C   ALA A 128      34.552  17.625  44.842  1.00 27.20           C  
ATOM    980  CB  ALA A 128      35.505  15.331  45.447  1.00 27.20           C  
ATOM    981  O   ALA A 128      35.544  18.302  44.609  1.00 27.20           O  
ATOM    982  N   SER A 129      33.469  18.058  45.518  1.00 25.94           N  
ATOM    983  CA  SER A 129      33.377  19.211  46.444  1.00 25.94           C  
ATOM    984  C   SER A 129      33.324  20.615  45.789  1.00 25.94           C  
ATOM    985  CB  SER A 129      34.523  19.054  47.456  1.00 25.94           C  
ATOM    986  O   SER A 129      34.114  20.912  44.915  1.00 25.94           O  
ATOM    987  OG  SER A 129      34.158  19.537  48.721  1.00 25.94           O  
ATOM    988  N   THR A 130      32.472  21.592  46.141  1.00 27.83           N  
ATOM    989  CA  THR A 130      31.721  21.874  47.379  1.00 27.83           C  
ATOM    990  C   THR A 130      30.704  23.016  47.143  1.00 27.83           C  
ATOM    991  CB  THR A 130      32.666  22.425  48.482  1.00 27.83           C  
ATOM    992  O   THR A 130      30.987  23.917  46.364  1.00 27.83           O  
ATOM    993  CG2 THR A 130      32.341  21.839  49.857  1.00 27.83           C  
ATOM    994  OG1 THR A 130      34.032  22.176  48.238  1.00 27.83           O  
ATOM    995  N   ARG A 131      29.639  23.036  47.964  1.00 26.05           N  
ATOM    996  CA  ARG A 131      28.864  24.199  48.478  1.00 26.05           C  
ATOM    997  C   ARG A 131      27.910  25.000  47.566  1.00 26.05           C  
ATOM    998  CB  ARG A 131      29.789  25.160  49.257  1.00 26.05           C  
ATOM    999  O   ARG A 131      28.317  25.766  46.707  1.00 26.05           O  
ATOM   1000  CG  ARG A 131      29.777  24.866  50.761  1.00 26.05           C  
ATOM   1001  CD  ARG A 131      30.813  25.728  51.485  1.00 26.05           C  
ATOM   1002  NE  ARG A 131      30.854  25.408  52.924  1.00 26.05           N  
ATOM   1003  NH1 ARG A 131      32.791  26.533  53.428  1.00 26.05           N  
ATOM   1004  NH2 ARG A 131      31.708  25.427  55.035  1.00 26.05           N  
ATOM   1005  CZ  ARG A 131      31.782  25.789  53.785  1.00 26.05           C  
ATOM   1006  N   ALA A 132      26.628  24.936  47.943  1.00 27.41           N  
ATOM   1007  CA  ALA A 132      25.643  26.023  47.829  1.00 27.41           C  
ATOM   1008  C   ALA A 132      25.920  27.112  48.910  1.00 27.41           C  
ATOM   1009  CB  ALA A 132      24.258  25.367  47.956  1.00 27.41           C  
ATOM   1010  O   ALA A 132      26.716  26.832  49.818  1.00 27.41           O  
ATOM   1011  N   PRO A 133      25.311  28.322  48.864  1.00 35.16           N  
ATOM   1012  CA  PRO A 133      23.857  28.496  49.030  1.00 35.16           C  
ATOM   1013  C   PRO A 133      23.193  29.575  48.134  1.00 35.16           C  
ATOM   1014  CB  PRO A 133      23.726  28.870  50.512  1.00 35.16           C  
ATOM   1015  O   PRO A 133      23.849  30.418  47.532  1.00 35.16           O  
ATOM   1016  CG  PRO A 133      24.982  29.697  50.800  1.00 35.16           C  
ATOM   1017  CD  PRO A 133      25.897  29.442  49.601  1.00 35.16           C  
ATOM   1018  N   SER A 134      21.856  29.526  48.081  1.00 26.88           N  
ATOM   1019  CA  SER A 134      20.914  30.585  47.647  1.00 26.88           C  
ATOM   1020  C   SER A 134      20.939  31.794  48.631  1.00 26.88           C  
ATOM   1021  CB  SER A 134      19.551  29.870  47.620  1.00 26.88           C  
ATOM   1022  O   SER A 134      21.733  31.712  49.570  1.00 26.88           O  
ATOM   1023  OG  SER A 134      19.135  29.532  48.931  1.00 26.88           O  
ATOM   1024  N   PRO A 135      20.070  32.847  48.585  1.00 44.97           N  
ATOM   1025  CA  PRO A 135      18.817  33.037  47.822  1.00 44.97           C  
ATOM   1026  C   PRO A 135      18.488  34.487  47.348  1.00 44.97           C  
ATOM   1027  CB  PRO A 135      17.783  32.628  48.889  1.00 44.97           C  
ATOM   1028  O   PRO A 135      19.251  35.419  47.568  1.00 44.97           O  
ATOM   1029  CG  PRO A 135      18.362  33.193  50.194  1.00 44.97           C  
ATOM   1030  CD  PRO A 135      19.811  33.542  49.850  1.00 44.97           C  
ATOM   1031  N   ASN A 136      17.274  34.634  46.791  1.00 25.95           N  
ATOM   1032  CA  ASN A 136      16.403  35.825  46.741  1.00 25.95           C  
ATOM   1033  C   ASN A 136      16.838  37.030  45.884  1.00 25.95           C  
ATOM   1034  CB  ASN A 136      16.053  36.262  48.181  1.00 25.95           C  
ATOM   1035  O   ASN A 136      17.829  37.680  46.177  1.00 25.95           O  
ATOM   1036  CG  ASN A 136      15.242  35.241  48.957  1.00 25.95           C  
ATOM   1037  ND2 ASN A 136      15.156  35.384  50.258  1.00 25.95           N  
ATOM   1038  OD1 ASN A 136      14.686  34.298  48.418  1.00 25.95           O  
ATOM   1039  N   TYR A 137      16.008  37.414  44.908  1.00 27.62           N  
ATOM   1040  CA  TYR A 137      15.177  38.623  45.013  1.00 27.62           C  
ATOM   1041  C   TYR A 137      14.128  38.689  43.891  1.00 27.62           C  
ATOM   1042  CB  TYR A 137      15.976  39.940  45.120  1.00 27.62           C  
ATOM   1043  O   TYR A 137      14.191  37.984  42.886  1.00 27.62           O  
ATOM   1044  CG  TYR A 137      15.810  40.601  46.484  1.00 27.62           C  
ATOM   1045  CD1 TYR A 137      14.713  41.451  46.741  1.00 27.62           C  
ATOM   1046  CD2 TYR A 137      16.733  40.337  47.517  1.00 27.62           C  
ATOM   1047  CE1 TYR A 137      14.544  42.027  48.015  1.00 27.62           C  
ATOM   1048  CE2 TYR A 137      16.568  40.909  48.792  1.00 27.62           C  
ATOM   1049  OH  TYR A 137      15.335  42.339  50.265  1.00 27.62           O  
ATOM   1050  CZ  TYR A 137      15.474  41.764  49.041  1.00 27.62           C  
ATOM   1051  N   GLU A 138      13.122  39.497  44.185  1.00 25.17           N  
ATOM   1052  CA  GLU A 138      11.784  39.612  43.627  1.00 25.17           C  
ATOM   1053  C   GLU A 138      11.708  40.234  42.215  1.00 25.17           C  
ATOM   1054  CB  GLU A 138      10.998  40.460  44.650  1.00 25.17           C  
ATOM   1055  O   GLU A 138      12.641  40.859  41.715  1.00 25.17           O  
ATOM   1056  CG  GLU A 138      10.898  39.800  46.046  1.00 25.17           C  
ATOM   1057  CD  GLU A 138      10.543  40.781  47.175  1.00 25.17           C  
ATOM   1058  OE1 GLU A 138       9.803  40.353  48.087  1.00 25.17           O  
ATOM   1059  OE2 GLU A 138      11.061  41.920  47.145  1.00 25.17           O  
ATOM   1060  N   ALA A 139      10.535  40.044  41.600  1.00 24.48           N  
ATOM   1061  CA  ALA A 139       9.966  40.713  40.417  1.00 24.48           C  
ATOM   1062  C   ALA A 139      10.092  42.269  40.477  1.00 24.48           C  
ATOM   1063  CB  ALA A 139       8.498  40.232  40.461  1.00 24.48           C  
ATOM   1064  O   ALA A 139      10.370  42.756  41.571  1.00 24.48           O  
ATOM   1065  N   PRO A 140       9.787  43.098  39.432  1.00 34.72           N  
ATOM   1066  CA  PRO A 140       8.752  42.869  38.403  1.00 34.72           C  
ATOM   1067  C   PRO A 140       8.889  43.611  37.031  1.00 34.72           C  
ATOM   1068  CB  PRO A 140       7.542  43.452  39.158  1.00 34.72           C  
ATOM   1069  O   PRO A 140       9.845  44.320  36.752  1.00 34.72           O  
ATOM   1070  CG  PRO A 140       8.120  44.712  39.834  1.00 34.72           C  
ATOM   1071  CD  PRO A 140       9.633  44.518  39.753  1.00 34.72           C  
ATOM   1072  N   LEU A 141       7.820  43.487  36.223  1.00 23.52           N  
ATOM   1073  CA  LEU A 141       7.262  44.478  35.276  1.00 23.52           C  
ATOM   1074  C   LEU A 141       7.985  44.791  33.935  1.00 23.52           C  
ATOM   1075  CB  LEU A 141       6.835  45.753  36.054  1.00 23.52           C  
ATOM   1076  O   LEU A 141       8.854  45.642  33.839  1.00 23.52           O  
ATOM   1077  CG  LEU A 141       5.387  45.723  36.606  1.00 23.52           C  
ATOM   1078  CD1 LEU A 141       5.270  46.276  38.026  1.00 23.52           C  
ATOM   1079  CD2 LEU A 141       4.450  46.587  35.760  1.00 23.52           C  
ATOM   1080  N   CYS A 142       7.358  44.258  32.876  1.00 21.36           N  
ATOM   1081  CA  CYS A 142       6.793  44.997  31.732  1.00 21.36           C  
ATOM   1082  C   CYS A 142       7.659  45.535  30.563  1.00 21.36           C  
ATOM   1083  CB  CYS A 142       5.814  46.071  32.254  1.00 21.36           C  
ATOM   1084  O   CYS A 142       8.653  46.226  30.720  1.00 21.36           O  
ATOM   1085  SG  CYS A 142       4.098  45.489  32.171  1.00 21.36           S  
ATOM   1086  N   VAL A 143       7.039  45.365  29.382  1.00 24.05           N  
ATOM   1087  CA  VAL A 143       7.070  46.182  28.151  1.00 24.05           C  
ATOM   1088  C   VAL A 143       7.948  45.716  26.974  1.00 24.05           C  
ATOM   1089  CB  VAL A 143       7.148  47.713  28.394  1.00 24.05           C  
ATOM   1090  O   VAL A 143       9.164  45.627  27.035  1.00 24.05           O  
ATOM   1091  CG1 VAL A 143       6.897  48.516  27.113  1.00 24.05           C  
ATOM   1092  CG2 VAL A 143       6.113  48.209  29.415  1.00 24.05           C  
ATOM   1093  N   ALA A 144       7.224  45.578  25.857  1.00 24.50           N  
ATOM   1094  CA  ALA A 144       7.580  45.795  24.456  1.00 24.50           C  
ATOM   1095  C   ALA A 144       8.433  44.774  23.698  1.00 24.50           C  
ATOM   1096  CB  ALA A 144       8.042  47.228  24.194  1.00 24.50           C  
ATOM   1097  O   ALA A 144       9.629  44.587  23.889  1.00 24.50           O  
ATOM   1098  N   ALA A 145       7.756  44.260  22.674  1.00 29.34           N  
ATOM   1099  CA  ALA A 145       8.306  43.861  21.400  1.00 29.34           C  
ATOM   1100  C   ALA A 145       9.349  44.852  20.861  1.00 29.34           C  
ATOM   1101  CB  ALA A 145       7.111  43.817  20.432  1.00 29.34           C  
ATOM   1102  O   ALA A 145       9.058  46.032  20.675  1.00 29.34           O  
ATOM   1103  N   THR A 146      10.489  44.320  20.441  1.00 27.16           N  
ATOM   1104  CA  THR A 146      11.221  44.844  19.291  1.00 27.16           C  
ATOM   1105  C   THR A 146      11.671  43.683  18.421  1.00 27.16           C  
ATOM   1106  CB  THR A 146      12.379  45.792  19.640  1.00 27.16           C  
ATOM   1107  O   THR A 146      12.448  42.814  18.802  1.00 27.16           O  
ATOM   1108  CG2 THR A 146      11.912  47.248  19.685  1.00 27.16           C  
ATOM   1109  OG1 THR A 146      12.939  45.490  20.891  1.00 27.16           O  
ATOM   1110  N   SER A 147      11.095  43.681  17.224  1.00 28.16           N  
ATOM   1111  CA  SER A 147      11.538  42.953  16.049  1.00 28.16           C  
ATOM   1112  C   SER A 147      13.020  43.225  15.796  1.00 28.16           C  
ATOM   1113  CB  SER A 147      10.677  43.464  14.877  1.00 28.16           C  
ATOM   1114  O   SER A 147      13.384  44.334  15.406  1.00 28.16           O  
ATOM   1115  OG  SER A 147      11.340  43.413  13.633  1.00 28.16           O  
ATOM   1116  N   THR A 148      13.852  42.198  15.909  1.00 26.55           N  
ATOM   1117  CA  THR A 148      15.130  42.134  15.203  1.00 26.55           C  
ATOM   1118  C   THR A 148      15.090  40.952  14.245  1.00 26.55           C  
ATOM   1119  CB  THR A 148      16.341  42.141  16.146  1.00 26.55           C  
ATOM   1120  O   THR A 148      15.193  39.785  14.615  1.00 26.55           O  
ATOM   1121  CG2 THR A 148      16.581  43.551  16.690  1.00 26.55           C  
ATOM   1122  OG1 THR A 148      16.139  41.297  17.252  1.00 26.55           O  
ATOM   1123  N   MET A 149      14.875  41.292  12.972  1.00 31.41           N  
ATOM   1124  CA  MET A 149      15.197  40.453  11.826  1.00 31.41           C  
ATOM   1125  C   MET A 149      16.641  39.962  11.958  1.00 31.41           C  
ATOM   1126  CB  MET A 149      15.104  41.289  10.533  1.00 31.41           C  
ATOM   1127  O   MET A 149      17.581  40.734  11.789  1.00 31.41           O  
ATOM   1128  CG  MET A 149      13.754  41.274   9.825  1.00 31.41           C  
ATOM   1129  SD  MET A 149      13.853  42.193   8.260  1.00 31.41           S  
ATOM   1130  CE  MET A 149      12.882  41.129   7.163  1.00 31.41           C  
ATOM   1131  N   LEU A 150      16.807  38.666  12.185  1.00 26.64           N  
ATOM   1132  CA  LEU A 150      18.036  37.952  11.878  1.00 26.64           C  
ATOM   1133  C   LEU A 150      17.664  36.834  10.907  1.00 26.64           C  
ATOM   1134  CB  LEU A 150      18.712  37.470  13.176  1.00 26.64           C  
ATOM   1135  O   LEU A 150      16.969  35.886  11.263  1.00 26.64           O  
ATOM   1136  CG  LEU A 150      19.566  38.571  13.840  1.00 26.64           C  
ATOM   1137  CD1 LEU A 150      19.833  38.231  15.305  1.00 26.64           C  
ATOM   1138  CD2 LEU A 150      20.919  38.732  13.138  1.00 26.64           C  
ATOM   1139  N   LYS A 151      18.093  36.996   9.651  1.00 30.23           N  
ATOM   1140  CA  LYS A 151      18.190  35.906   8.675  1.00 30.23           C  
ATOM   1141  C   LYS A 151      19.098  34.823   9.272  1.00 30.23           C  
ATOM   1142  CB  LYS A 151      18.879  36.414   7.390  1.00 30.23           C  
ATOM   1143  O   LYS A 151      20.242  35.152   9.578  1.00 30.23           O  
ATOM   1144  CG  LYS A 151      17.986  37.142   6.378  1.00 30.23           C  
ATOM   1145  CD  LYS A 151      18.861  37.650   5.218  1.00 30.23           C  
ATOM   1146  CE  LYS A 151      18.024  38.203   4.059  1.00 30.23           C  
ATOM   1147  NZ  LYS A 151      18.894  38.726   2.974  1.00 30.23           N  
ATOM   1148  N   PRO A 152      18.674  33.556   9.371  1.00 32.69           N  
ATOM   1149  CA  PRO A 152      19.613  32.463   9.502  1.00 32.69           C  
ATOM   1150  C   PRO A 152      19.871  31.883   8.108  1.00 32.69           C  
ATOM   1151  CB  PRO A 152      18.967  31.487  10.484  1.00 32.69           C  
ATOM   1152  O   PRO A 152      19.012  31.226   7.518  1.00 32.69           O  
ATOM   1153  CG  PRO A 152      17.476  31.851  10.495  1.00 32.69           C  
ATOM   1154  CD  PRO A 152      17.327  33.041   9.540  1.00 32.69           C  
ATOM   1155  N   GLU A 153      21.070  32.136   7.586  1.00 29.19           N  
ATOM   1156  CA  GLU A 153      21.715  31.224   6.644  1.00 29.19           C  
ATOM   1157  C   GLU A 153      21.861  29.871   7.348  1.00 29.19           C  
ATOM   1158  CB  GLU A 153      23.102  31.759   6.242  1.00 29.19           C  
ATOM   1159  O   GLU A 153      22.700  29.700   8.229  1.00 29.19           O  
ATOM   1160  CG  GLU A 153      23.025  32.898   5.217  1.00 29.19           C  
ATOM   1161  CD  GLU A 153      24.405  33.463   4.842  1.00 29.19           C  
ATOM   1162  OE1 GLU A 153      24.509  33.985   3.709  1.00 29.19           O  
ATOM   1163  OE2 GLU A 153      25.316  33.418   5.697  1.00 29.19           O  
ATOM   1164  N   ILE A 154      21.001  28.911   7.003  1.00 34.53           N  
ATOM   1165  CA  ILE A 154      21.181  27.521   7.417  1.00 34.53           C  
ATOM   1166  C   ILE A 154      22.017  26.852   6.335  1.00 34.53           C  
ATOM   1167  CB  ILE A 154      19.846  26.813   7.731  1.00 34.53           C  
ATOM   1168  O   ILE A 154      21.516  26.442   5.286  1.00 34.53           O  
ATOM   1169  CG1 ILE A 154      19.145  27.547   8.900  1.00 34.53           C  
ATOM   1170  CG2 ILE A 154      20.102  25.335   8.091  1.00 34.53           C  
ATOM   1171  CD1 ILE A 154      17.768  26.986   9.274  1.00 34.53           C  
ATOM   1172  N   SER A 155      23.313  26.765   6.613  1.00 28.89           N  
ATOM   1173  CA  SER A 155      24.229  25.845   5.963  1.00 28.89           C  
ATOM   1174  C   SER A 155      23.712  24.414   6.143  1.00 28.89           C  
ATOM   1175  CB  SER A 155      25.637  26.031   6.549  1.00 28.89           C  
ATOM   1176  O   SER A 155      23.606  23.882   7.247  1.00 28.89           O  
ATOM   1177  OG  SER A 155      25.605  26.092   7.964  1.00 28.89           O  
ATOM   1178  N   GLN A 156      23.349  23.781   5.030  1.00 35.19           N  
ATOM   1179  CA  GLN A 156      23.064  22.354   4.981  1.00 35.19           C  
ATOM   1180  C   GLN A 156      24.373  21.579   5.145  1.00 35.19           C  
ATOM   1181  CB  GLN A 156      22.381  21.986   3.653  1.00 35.19           C  
ATOM   1182  O   GLN A 156      25.079  21.319   4.174  1.00 35.19           O  
ATOM   1183  CG  GLN A 156      20.886  22.320   3.616  1.00 35.19           C  
ATOM   1184  CD  GLN A 156      20.229  21.863   2.313  1.00 35.19           C  
ATOM   1185  NE2 GLN A 156      18.919  21.783   2.262  1.00 35.19           N  
ATOM   1186  OE1 GLN A 156      20.862  21.560   1.318  1.00 35.19           O  
ATOM   1187  N   VAL A 157      24.671  21.165   6.375  1.00 30.44           N  
ATOM   1188  CA  VAL A 157      25.547  20.021   6.630  1.00 30.44           C  
ATOM   1189  C   VAL A 157      24.797  19.028   7.509  1.00 30.44           C  
ATOM   1190  CB  VAL A 157      26.927  20.407   7.191  1.00 30.44           C  
ATOM   1191  O   VAL A 157      24.472  19.284   8.661  1.00 30.44           O  
ATOM   1192  CG1 VAL A 157      27.791  19.156   7.410  1.00 30.44           C  
ATOM   1193  CG2 VAL A 157      27.679  21.314   6.206  1.00 30.44           C  
ATOM   1194  N   SER A 158      24.501  17.896   6.877  1.00 38.28           N  
ATOM   1195  CA  SER A 158      24.184  16.586   7.436  1.00 38.28           C  
ATOM   1196  C   SER A 158      24.595  16.369   8.903  1.00 38.28           C  
ATOM   1197  CB  SER A 158      24.940  15.589   6.535  1.00 38.28           C  
ATOM   1198  O   SER A 158      25.758  16.091   9.187  1.00 38.28           O  
ATOM   1199  OG  SER A 158      25.113  14.323   7.130  1.00 38.28           O  
ATOM   1200  N   SER A 159      23.602  16.267   9.785  1.00 31.64           N  
ATOM   1201  CA  SER A 159      23.592  15.238  10.825  1.00 31.64           C  
ATOM   1202  C   SER A 159      22.259  14.486  10.768  1.00 31.64           C  
ATOM   1203  CB  SER A 159      23.945  15.783  12.215  1.00 31.64           C  
ATOM   1204  O   SER A 159      21.189  14.973  11.128  1.00 31.64           O  
ATOM   1205  OG  SER A 159      23.074  16.818  12.617  1.00 31.64           O  
ATOM   1206  N   ARG A 160      22.321  13.263  10.230  1.00 39.59           N  
ATOM   1207  CA  ARG A 160      21.408  12.192  10.625  1.00 39.59           C  
ATOM   1208  C   ARG A 160      21.691  11.960  12.100  1.00 39.59           C  
ATOM   1209  CB  ARG A 160      21.778  10.886   9.890  1.00 39.59           C  
ATOM   1210  O   ARG A 160      22.706  11.347  12.362  1.00 39.59           O  
ATOM   1211  CG  ARG A 160      21.159  10.647   8.518  1.00 39.59           C  
ATOM   1212  CD  ARG A 160      21.808   9.369   7.964  1.00 39.59           C  
ATOM   1213  NE  ARG A 160      21.035   8.775   6.859  1.00 39.59           N  
ATOM   1214  NH1 ARG A 160      22.730   7.486   5.996  1.00 39.59           N  
ATOM   1215  NH2 ARG A 160      20.681   7.340   5.125  1.00 39.59           N  
ATOM   1216  CZ  ARG A 160      21.485   7.875   6.002  1.00 39.59           C  
ATOM   1217  N   ASP A 161      20.862  12.459  13.005  1.00 39.19           N  
ATOM   1218  CA  ASP A 161      20.631  11.819  14.300  1.00 39.19           C  
ATOM   1219  C   ASP A 161      19.367  12.395  14.947  1.00 39.19           C  
ATOM   1220  CB  ASP A 161      21.859  11.875  15.235  1.00 39.19           C  
ATOM   1221  O   ASP A 161      19.155  13.603  14.988  1.00 39.19           O  
ATOM   1222  CG  ASP A 161      22.815  10.684  15.024  1.00 39.19           C  
ATOM   1223  OD1 ASP A 161      22.302   9.590  14.672  1.00 39.19           O  
ATOM   1224  OD2 ASP A 161      24.032  10.871  15.242  1.00 39.19           O  
ATOM   1225  N   SER A 162      18.488  11.467  15.334  1.00 36.91           N  
ATOM   1226  CA  SER A 162      17.303  11.624  16.187  1.00 36.91           C  
ATOM   1227  C   SER A 162      16.492  12.925  16.051  1.00 36.91           C  
ATOM   1228  CB  SER A 162      17.686  11.324  17.644  1.00 36.91           C  
ATOM   1229  O   SER A 162      16.636  13.881  16.808  1.00 36.91           O  
ATOM   1230  OG  SER A 162      18.766  12.121  18.078  1.00 36.91           O  
ATOM   1231  N   VAL A 163      15.479  12.896  15.175  1.00 39.12           N  
ATOM   1232  CA  VAL A 163      14.332  13.812  15.294  1.00 39.12           C  
ATOM   1233  C   VAL A 163      13.670  13.544  16.650  1.00 39.12           C  
ATOM   1234  CB  VAL A 163      13.326  13.627  14.137  1.00 39.12           C  
ATOM   1235  O   VAL A 163      13.016  12.517  16.831  1.00 39.12           O  
ATOM   1236  CG1 VAL A 163      12.134  14.589  14.249  1.00 39.12           C  
ATOM   1237  CG2 VAL A 163      13.991  13.876  12.777  1.00 39.12           C  
ATOM   1238  N   GLY A 164      13.879  14.435  17.621  1.00 37.75           N  
ATOM   1239  CA  GLY A 164      13.296  14.310  18.957  1.00 37.75           C  
ATOM   1240  C   GLY A 164      11.766  14.289  18.899  1.00 37.75           C  
ATOM   1241  O   GLY A 164      11.162  14.914  18.027  1.00 37.75           O  
ATOM   1242  N   TRP A 165      11.113  13.600  19.839  1.00 39.00           N  
ATOM   1243  CA  TRP A 165       9.646  13.468  19.883  1.00 39.00           C  
ATOM   1244  C   TRP A 165       8.915  14.823  19.853  1.00 39.00           C  
ATOM   1245  CB  TRP A 165       9.259  12.678  21.138  1.00 39.00           C  
ATOM   1246  O   TRP A 165       7.844  14.933  19.267  1.00 39.00           O  
ATOM   1247  CG  TRP A 165       9.475  13.413  22.426  1.00 39.00           C  
ATOM   1248  CD1 TRP A 165      10.621  13.450  23.144  1.00 39.00           C  
ATOM   1249  CD2 TRP A 165       8.516  14.236  23.158  1.00 39.00           C  
ATOM   1250  CE2 TRP A 165       9.158  14.743  24.327  1.00 39.00           C  
ATOM   1251  CE3 TRP A 165       7.165  14.598  22.955  1.00 39.00           C  
ATOM   1252  NE1 TRP A 165      10.442  14.247  24.258  1.00 39.00           N  
ATOM   1253  CH2 TRP A 165       7.141  15.866  25.045  1.00 39.00           C  
ATOM   1254  CZ2 TRP A 165       8.491  15.544  25.263  1.00 39.00           C  
ATOM   1255  CZ3 TRP A 165       6.485  15.402  23.890  1.00 39.00           C  
ATOM   1256  N   LEU A 166       9.526  15.881  20.399  1.00 34.56           N  
ATOM   1257  CA  LEU A 166       8.995  17.245  20.362  1.00 34.56           C  
ATOM   1258  C   LEU A 166       9.007  17.843  18.945  1.00 34.56           C  
ATOM   1259  CB  LEU A 166       9.818  18.125  21.324  1.00 34.56           C  
ATOM   1260  O   LEU A 166       8.066  18.520  18.546  1.00 34.56           O  
ATOM   1261  CG  LEU A 166       8.933  19.128  22.092  1.00 34.56           C  
ATOM   1262  CD1 LEU A 166       8.788  18.678  23.543  1.00 34.56           C  
ATOM   1263  CD2 LEU A 166       9.527  20.533  22.081  1.00 34.56           C  
ATOM   1264  N   GLN A 167      10.049  17.550  18.168  1.00 39.84           N  
ATOM   1265  CA  GLN A 167      10.173  17.919  16.757  1.00 39.84           C  
ATOM   1266  C   GLN A 167       9.231  17.067  15.888  1.00 39.84           C  
ATOM   1267  CB  GLN A 167      11.655  17.764  16.382  1.00 39.84           C  
ATOM   1268  O   GLN A 167       8.696  17.549  14.894  1.00 39.84           O  
ATOM   1269  CG  GLN A 167      12.089  18.538  15.129  1.00 39.84           C  
ATOM   1270  CD  GLN A 167      13.607  18.490  14.945  1.00 39.84           C  
ATOM   1271  NE2 GLN A 167      14.158  19.210  13.994  1.00 39.84           N  
ATOM   1272  OE1 GLN A 167      14.327  17.799  15.644  1.00 39.84           O  
ATOM   1273  N   TRP A 168       8.946  15.834  16.316  1.00 42.59           N  
ATOM   1274  CA  TRP A 168       7.943  14.941  15.730  1.00 42.59           C  
ATOM   1275  C   TRP A 168       6.507  15.451  15.949  1.00 42.59           C  
ATOM   1276  CB  TRP A 168       8.159  13.533  16.302  1.00 42.59           C  
ATOM   1277  O   TRP A 168       5.742  15.571  14.993  1.00 42.59           O  
ATOM   1278  CG  TRP A 168       7.858  12.414  15.363  1.00 42.59           C  
ATOM   1279  CD1 TRP A 168       8.719  11.926  14.443  1.00 42.59           C  
ATOM   1280  CD2 TRP A 168       6.657  11.589  15.270  1.00 42.59           C  
ATOM   1281  CE2 TRP A 168       6.861  10.619  14.242  1.00 42.59           C  
ATOM   1282  CE3 TRP A 168       5.433  11.537  15.970  1.00 42.59           C  
ATOM   1283  NE1 TRP A 168       8.131  10.874  13.771  1.00 42.59           N  
ATOM   1284  CH2 TRP A 168       4.695   9.623  14.638  1.00 42.59           C  
ATOM   1285  CZ2 TRP A 168       5.897   9.655  13.913  1.00 42.59           C  
ATOM   1286  CZ3 TRP A 168       4.469  10.555  15.666  1.00 42.59           C  
ATOM   1287  N   CYS A 169       6.166  15.861  17.175  1.00 39.56           N  
ATOM   1288  CA  CYS A 169       4.914  16.553  17.486  1.00 39.56           C  
ATOM   1289  C   CYS A 169       4.826  17.888  16.739  1.00 39.56           C  
ATOM   1290  CB  CYS A 169       4.806  16.764  19.003  1.00 39.56           C  
ATOM   1291  O   CYS A 169       3.807  18.177  16.119  1.00 39.56           O  
ATOM   1292  SG  CYS A 169       4.520  15.170  19.821  1.00 39.56           S  
ATOM   1293  N   ALA A 170       5.908  18.672  16.709  1.00 37.09           N  
ATOM   1294  CA  ALA A 170       5.951  19.901  15.931  1.00 37.09           C  
ATOM   1295  C   ALA A 170       5.657  19.626  14.451  1.00 37.09           C  
ATOM   1296  CB  ALA A 170       7.287  20.619  16.143  1.00 37.09           C  
ATOM   1297  O   ALA A 170       4.804  20.306  13.910  1.00 37.09           O  
ATOM   1298  N   MET A 171       6.235  18.598  13.811  1.00 44.22           N  
ATOM   1299  CA  MET A 171       5.906  18.211  12.424  1.00 44.22           C  
ATOM   1300  C   MET A 171       4.433  17.826  12.217  1.00 44.22           C  
ATOM   1301  CB  MET A 171       6.780  17.043  11.957  1.00 44.22           C  
ATOM   1302  O   MET A 171       3.867  18.160  11.177  1.00 44.22           O  
ATOM   1303  CG  MET A 171       8.210  17.446  11.585  1.00 44.22           C  
ATOM   1304  SD  MET A 171       9.155  16.165  10.705  1.00 44.22           S  
ATOM   1305  CE  MET A 171       8.653  14.653  11.575  1.00 44.22           C  
ATOM   1306  N   ILE A 172       3.797  17.165  13.190  1.00 44.06           N  
ATOM   1307  CA  ILE A 172       2.357  16.838  13.153  1.00 44.06           C  
ATOM   1308  C   ILE A 172       1.492  18.111  13.187  1.00 44.06           C  
ATOM   1309  CB  ILE A 172       2.010  15.862  14.307  1.00 44.06           C  
ATOM   1310  O   ILE A 172       0.432  18.149  12.555  1.00 44.06           O  
ATOM   1311  CG1 ILE A 172       2.662  14.489  14.033  1.00 44.06           C  
ATOM   1312  CG2 ILE A 172       0.489  15.681  14.493  1.00 44.06           C  
ATOM   1313  CD1 ILE A 172       2.634  13.540  15.233  1.00 44.06           C  
ATOM   1314  N   PHE A 173       1.965  19.151  13.882  1.00 41.22           N  
ATOM   1315  CA  PHE A 173       1.259  20.413  14.127  1.00 41.22           C  
ATOM   1316  C   PHE A 173       1.854  21.631  13.386  1.00 41.22           C  
ATOM   1317  CB  PHE A 173       1.174  20.635  15.650  1.00 41.22           C  
ATOM   1318  O   PHE A 173       1.439  22.762  13.646  1.00 41.22           O  
ATOM   1319  CG  PHE A 173       0.326  19.606  16.383  1.00 41.22           C  
ATOM   1320  CD1 PHE A 173      -1.072  19.611  16.222  1.00 41.22           C  
ATOM   1321  CD2 PHE A 173       0.914  18.652  17.233  1.00 41.22           C  
ATOM   1322  CE1 PHE A 173      -1.865  18.652  16.879  1.00 41.22           C  
ATOM   1323  CE2 PHE A 173       0.131  17.672  17.864  1.00 41.22           C  
ATOM   1324  CZ  PHE A 173      -1.262  17.672  17.688  1.00 41.22           C  
ATOM   1325  N   MET A 174       2.819  21.443  12.475  1.00 39.25           N  
ATOM   1326  CA  MET A 174       3.587  22.558  11.910  1.00 39.25           C  
ATOM   1327  C   MET A 174       2.717  23.475  11.047  1.00 39.25           C  
ATOM   1328  CB  MET A 174       4.861  22.118  11.151  1.00 39.25           C  
ATOM   1329  O   MET A 174       1.926  23.043  10.207  1.00 39.25           O  
ATOM   1330  CG  MET A 174       6.114  22.067  12.045  1.00 39.25           C  
ATOM   1331  SD  MET A 174       7.638  22.742  11.348  1.00 39.25           S  
ATOM   1332  CE  MET A 174       8.225  21.313  10.405  1.00 39.25           C  
ATOM   1333  N   HIS A 175       2.925  24.772  11.268  1.00 40.31           N  
ATOM   1334  CA  HIS A 175       2.228  25.890  10.650  1.00 40.31           C  
ATOM   1335  C   HIS A 175       2.510  25.990   9.128  1.00 40.31           C  
ATOM   1336  CB  HIS A 175       2.673  27.153  11.411  1.00 40.31           C  
ATOM   1337  O   HIS A 175       3.645  25.754   8.702  1.00 40.31           O  
ATOM   1338  CG  HIS A 175       1.908  28.407  11.078  1.00 40.31           C  
ATOM   1339  CD2 HIS A 175       0.789  28.873  11.716  1.00 40.31           C  
ATOM   1340  ND1 HIS A 175       2.214  29.310  10.084  1.00 40.31           N  
ATOM   1341  CE1 HIS A 175       1.279  30.274  10.097  1.00 40.31           C  
ATOM   1342  NE2 HIS A 175       0.394  30.052  11.076  1.00 40.31           N  
ATOM   1343  N   PRO A 176       1.539  26.437   8.298  1.00 40.22           N  
ATOM   1344  CA  PRO A 176       1.645  26.544   6.832  1.00 40.22           C  
ATOM   1345  C   PRO A 176       2.831  27.349   6.282  1.00 40.22           C  
ATOM   1346  CB  PRO A 176       0.342  27.198   6.369  1.00 40.22           C  
ATOM   1347  O   PRO A 176       3.172  27.205   5.117  1.00 40.22           O  
ATOM   1348  CG  PRO A 176      -0.655  26.792   7.443  1.00 40.22           C  
ATOM   1349  CD  PRO A 176       0.184  26.774   8.710  1.00 40.22           C  
ATOM   1350  N   LYS A 177       3.497  28.174   7.093  1.00 39.44           N  
ATOM   1351  CA  LYS A 177       4.630  29.000   6.637  1.00 39.44           C  
ATOM   1352  C   LYS A 177       5.856  28.186   6.206  1.00 39.44           C  
ATOM   1353  CB  LYS A 177       5.003  30.045   7.696  1.00 39.44           C  
ATOM   1354  O   LYS A 177       6.633  28.664   5.394  1.00 39.44           O  
ATOM   1355  CG  LYS A 177       4.085  31.271   7.596  1.00 39.44           C  
ATOM   1356  CD  LYS A 177       4.550  32.381   8.544  1.00 39.44           C  
ATOM   1357  CE  LYS A 177       3.744  33.653   8.268  1.00 39.44           C  
ATOM   1358  NZ  LYS A 177       4.249  34.800   9.063  1.00 39.44           N  
ATOM   1359  N   HIS A 178       6.007  26.948   6.683  1.00 45.19           N  
ATOM   1360  CA  HIS A 178       7.021  26.023   6.155  1.00 45.19           C  
ATOM   1361  C   HIS A 178       6.589  25.324   4.858  1.00 45.19           C  
ATOM   1362  CB  HIS A 178       7.411  25.015   7.242  1.00 45.19           C  
ATOM   1363  O   HIS A 178       7.427  24.750   4.169  1.00 45.19           O  
ATOM   1364  CG  HIS A 178       8.236  25.652   8.327  1.00 45.19           C  
ATOM   1365  CD2 HIS A 178       7.892  25.810   9.641  1.00 45.19           C  
ATOM   1366  ND1 HIS A 178       9.482  26.216   8.163  1.00 45.19           N  
ATOM   1367  CE1 HIS A 178       9.878  26.701   9.350  1.00 45.19           C  
ATOM   1368  NE2 HIS A 178       8.935  26.488  10.279  1.00 45.19           N  
ATOM   1369  N   TYR A 179       5.302  25.402   4.513  1.00 45.81           N  
ATOM   1370  CA  TYR A 179       4.752  24.944   3.242  1.00 45.81           C  
ATOM   1371  C   TYR A 179       4.760  26.069   2.196  1.00 45.81           C  
ATOM   1372  CB  TYR A 179       3.345  24.363   3.463  1.00 45.81           C  
ATOM   1373  O   TYR A 179       4.874  25.785   1.022  1.00 45.81           O  
ATOM   1374  CG  TYR A 179       3.290  23.142   4.370  1.00 45.81           C  
ATOM   1375  CD1 TYR A 179       3.305  21.852   3.807  1.00 45.81           C  
ATOM   1376  CD2 TYR A 179       3.224  23.286   5.771  1.00 45.81           C  
ATOM   1377  CE1 TYR A 179       3.235  20.717   4.636  1.00 45.81           C  
ATOM   1378  CE2 TYR A 179       3.138  22.155   6.605  1.00 45.81           C  
ATOM   1379  OH  TYR A 179       3.081  19.767   6.831  1.00 45.81           O  
ATOM   1380  CZ  TYR A 179       3.148  20.865   6.035  1.00 45.81           C  
ATOM   1381  N   GLU A 180       4.735  27.349   2.580  1.00 41.62           N  
ATOM   1382  CA  GLU A 180       4.796  28.476   1.628  1.00 41.62           C  
ATOM   1383  C   GLU A 180       6.130  28.586   0.859  1.00 41.62           C  
ATOM   1384  CB  GLU A 180       4.453  29.789   2.352  1.00 41.62           C  
ATOM   1385  O   GLU A 180       6.156  29.177  -0.216  1.00 41.62           O  
ATOM   1386  CG  GLU A 180       2.940  29.900   2.617  1.00 41.62           C  
ATOM   1387  CD  GLU A 180       2.532  31.102   3.489  1.00 41.62           C  
ATOM   1388  OE1 GLU A 180       1.305  31.273   3.684  1.00 41.62           O  
ATOM   1389  OE2 GLU A 180       3.414  31.790   4.053  1.00 41.62           O  
ATOM   1390  N   CYS A 181       7.208  27.938   1.318  1.00 40.75           N  
ATOM   1391  CA  CYS A 181       8.400  27.678   0.497  1.00 40.75           C  
ATOM   1392  C   CYS A 181       8.183  26.473  -0.440  1.00 40.75           C  
ATOM   1393  CB  CYS A 181       9.645  27.510   1.383  1.00 40.75           C  
ATOM   1394  O   CYS A 181       9.007  25.557  -0.495  1.00 40.75           O  
ATOM   1395  SG  CYS A 181      10.177  29.109   2.053  1.00 40.75           S  
ATOM   1396  N   HIS A 182       7.050  26.431  -1.141  1.00 44.94           N  
ATOM   1397  CA  HIS A 182       6.774  25.385  -2.115  1.00 44.94           C  
ATOM   1398  C   HIS A 182       7.757  25.493  -3.280  1.00 44.94           C  
ATOM   1399  CB  HIS A 182       5.303  25.417  -2.572  1.00 44.94           C  
ATOM   1400  O   HIS A 182       7.840  26.514  -3.959  1.00 44.94           O  
ATOM   1401  CG  HIS A 182       4.364  24.717  -1.617  1.00 44.94           C  
ATOM   1402  CD2 HIS A 182       3.088  25.084  -1.273  1.00 44.94           C  
ATOM   1403  ND1 HIS A 182       4.652  23.584  -0.894  1.00 44.94           N  
ATOM   1404  CE1 HIS A 182       3.584  23.281  -0.140  1.00 44.94           C  
ATOM   1405  NE2 HIS A 182       2.588  24.154  -0.345  1.00 44.94           N  
ATOM   1406  N   ALA A 183       8.507  24.413  -3.505  1.00 46.91           N  
ATOM   1407  CA  ALA A 183       9.224  24.217  -4.750  1.00 46.91           C  
ATOM   1408  C   ALA A 183       8.212  24.277  -5.913  1.00 46.91           C  
ATOM   1409  CB  ALA A 183       9.950  22.864  -4.697  1.00 46.91           C  
ATOM   1410  O   ALA A 183       7.121  23.719  -5.769  1.00 46.91           O  
ATOM   1411  N   PRO A 184       8.554  24.887  -7.062  1.00 49.97           N  
ATOM   1412  CA  PRO A 184       7.699  24.906  -8.258  1.00 49.97           C  
ATOM   1413  C   PRO A 184       7.201  23.505  -8.679  1.00 49.97           C  
ATOM   1414  CB  PRO A 184       8.550  25.585  -9.342  1.00 49.97           C  
ATOM   1415  O   PRO A 184       6.118  23.363  -9.236  1.00 49.97           O  
ATOM   1416  CG  PRO A 184       9.988  25.517  -8.825  1.00 49.97           C  
ATOM   1417  CD  PRO A 184       9.819  25.550  -7.315  1.00 49.97           C  
ATOM   1418  N   GLU A 185       7.928  22.452  -8.299  1.00 45.69           N  
ATOM   1419  CA  GLU A 185       7.558  21.039  -8.459  1.00 45.69           C  
ATOM   1420  C   GLU A 185       6.235  20.641  -7.762  1.00 45.69           C  
ATOM   1421  CB  GLU A 185       8.693  20.186  -7.865  1.00 45.69           C  
ATOM   1422  O   GLU A 185       5.566  19.691  -8.182  1.00 45.69           O  
ATOM   1423  CG  GLU A 185      10.071  20.424  -8.510  1.00 45.69           C  
ATOM   1424  CD  GLU A 185      11.188  19.599  -7.848  1.00 45.69           C  
ATOM   1425  OE1 GLU A 185      12.365  19.838  -8.195  1.00 45.69           O  
ATOM   1426  OE2 GLU A 185      10.879  18.732  -6.989  1.00 45.69           O  
ATOM   1427  N   LEU A 186       5.822  21.345  -6.696  1.00 41.53           N  
ATOM   1428  CA  LEU A 186       4.539  21.080  -6.037  1.00 41.53           C  
ATOM   1429  C   LEU A 186       3.355  21.708  -6.792  1.00 41.53           C  
ATOM   1430  CB  LEU A 186       4.557  21.507  -4.562  1.00 41.53           C  
ATOM   1431  O   LEU A 186       2.265  21.140  -6.792  1.00 41.53           O  
ATOM   1432  CG  LEU A 186       3.434  20.780  -3.786  1.00 41.53           C  
ATOM   1433  CD1 LEU A 186       3.806  19.338  -3.430  1.00 41.53           C  
ATOM   1434  CD2 LEU A 186       3.150  21.462  -2.472  1.00 41.53           C  
ATOM   1435  N   ASP A 187       3.547  22.829  -7.486  1.00 46.72           N  
ATOM   1436  CA  ASP A 187       2.494  23.391  -8.342  1.00 46.72           C  
ATOM   1437  C   ASP A 187       2.263  22.515  -9.584  1.00 46.72           C  
ATOM   1438  CB  ASP A 187       2.811  24.851  -8.710  1.00 46.72           C  
ATOM   1439  O   ASP A 187       1.112  22.274  -9.962  1.00 46.72           O  
ATOM   1440  CG  ASP A 187       2.326  25.871  -7.667  1.00 46.72           C  
ATOM   1441  OD1 ASP A 187       1.371  25.563  -6.910  1.00 46.72           O  
ATOM   1442  OD2 ASP A 187       2.869  26.996  -7.676  1.00 46.72           O  
ATOM   1443  N   GLU A 188       3.323  21.923 -10.148  1.00 46.47           N  
ATOM   1444  CA  GLU A 188       3.212  20.892 -11.193  1.00 46.47           C  
ATOM   1445  C   GLU A 188       2.487  19.639 -10.679  1.00 46.47           C  
ATOM   1446  CB  GLU A 188       4.601  20.506 -11.720  1.00 46.47           C  
ATOM   1447  O   GLU A 188       1.595  19.114 -11.341  1.00 46.47           O  
ATOM   1448  CG  GLU A 188       5.251  21.633 -12.536  1.00 46.47           C  
ATOM   1449  CD  GLU A 188       6.575  21.213 -13.198  1.00 46.47           C  
ATOM   1450  OE1 GLU A 188       7.072  22.004 -14.031  1.00 46.47           O  
ATOM   1451  OE2 GLU A 188       7.075  20.103 -12.899  1.00 46.47           O  
ATOM   1452  N   THR A 189       2.780  19.215  -9.449  1.00 43.94           N  
ATOM   1453  CA  THR A 189       2.081  18.133  -8.733  1.00 43.94           C  
ATOM   1454  C   THR A 189       0.579  18.411  -8.559  1.00 43.94           C  
ATOM   1455  CB  THR A 189       2.745  17.985  -7.359  1.00 43.94           C  
ATOM   1456  O   THR A 189      -0.265  17.522  -8.721  1.00 43.94           O  
ATOM   1457  CG2 THR A 189       1.902  17.276  -6.303  1.00 43.94           C  
ATOM   1458  OG1 THR A 189       4.019  17.403  -7.477  1.00 43.94           O  
ATOM   1459  N   VAL A 190       0.219  19.650  -8.220  1.00 45.06           N  
ATOM   1460  CA  VAL A 190      -1.171  20.085  -8.043  1.00 45.06           C  
ATOM   1461  C   VAL A 190      -1.905  20.141  -9.381  1.00 45.06           C  
ATOM   1462  CB  VAL A 190      -1.203  21.441  -7.315  1.00 45.06           C  
ATOM   1463  O   VAL A 190      -3.035  19.655  -9.472  1.00 45.06           O  
ATOM   1464  CG1 VAL A 190      -2.591  22.096  -7.363  1.00 45.06           C  
ATOM   1465  CG2 VAL A 190      -0.838  21.231  -5.843  1.00 45.06           C  
ATOM   1466  N   GLN A 191      -1.270  20.671 -10.429  1.00 47.72           N  
ATOM   1467  CA  GLN A 191      -1.813  20.637 -11.789  1.00 47.72           C  
ATOM   1468  C   GLN A 191      -1.963  19.199 -12.303  1.00 47.72           C  
ATOM   1469  CB  GLN A 191      -0.923  21.447 -12.740  1.00 47.72           C  
ATOM   1470  O   GLN A 191      -2.990  18.865 -12.892  1.00 47.72           O  
ATOM   1471  CG  GLN A 191      -1.152  22.960 -12.610  1.00 47.72           C  
ATOM   1472  CD  GLN A 191      -0.379  23.757 -13.658  1.00 47.72           C  
ATOM   1473  NE2 GLN A 191      -0.534  25.061 -13.699  1.00 47.72           N  
ATOM   1474  OE1 GLN A 191       0.344  23.236 -14.485  1.00 47.72           O  
ATOM   1475  N   PHE A 192      -1.005  18.322 -12.009  1.00 46.59           N  
ATOM   1476  CA  PHE A 192      -1.027  16.907 -12.376  1.00 46.59           C  
ATOM   1477  C   PHE A 192      -2.204  16.142 -11.751  1.00 46.59           C  
ATOM   1478  CB  PHE A 192       0.312  16.291 -11.952  1.00 46.59           C  
ATOM   1479  O   PHE A 192      -2.828  15.300 -12.405  1.00 46.59           O  
ATOM   1480  CG  PHE A 192       0.386  14.805 -12.196  1.00 46.59           C  
ATOM   1481  CD1 PHE A 192       0.105  13.894 -11.161  1.00 46.59           C  
ATOM   1482  CD2 PHE A 192       0.717  14.337 -13.475  1.00 46.59           C  
ATOM   1483  CE1 PHE A 192       0.179  12.510 -11.403  1.00 46.59           C  
ATOM   1484  CE2 PHE A 192       0.769  12.959 -13.720  1.00 46.59           C  
ATOM   1485  CZ  PHE A 192       0.521  12.047 -12.686  1.00 46.59           C  
ATOM   1486  N   MET A 193      -2.554  16.449 -10.498  1.00 44.25           N  
ATOM   1487  CA  MET A 193      -3.726  15.865  -9.836  1.00 44.25           C  
ATOM   1488  C   MET A 193      -5.051  16.478 -10.281  1.00 44.25           C  
ATOM   1489  CB  MET A 193      -3.579  15.965  -8.322  1.00 44.25           C  
ATOM   1490  O   MET A 193      -6.068  15.785 -10.253  1.00 44.25           O  
ATOM   1491  CG  MET A 193      -2.540  14.942  -7.877  1.00 44.25           C  
ATOM   1492  SD  MET A 193      -2.526  14.678  -6.108  1.00 44.25           S  
ATOM   1493  CE  MET A 193      -1.820  16.248  -5.632  1.00 44.25           C  
ATOM   1494  N   HIS A 194      -5.047  17.732 -10.735  1.00 50.16           N  
ATOM   1495  CA  HIS A 194      -6.198  18.356 -11.397  1.00 50.16           C  
ATOM   1496  C   HIS A 194      -6.446  17.804 -12.806  1.00 50.16           C  
ATOM   1497  CB  HIS A 194      -6.003  19.878 -11.429  1.00 50.16           C  
ATOM   1498  O   HIS A 194      -7.591  17.751 -13.241  1.00 50.16           O  
ATOM   1499  CG  HIS A 194      -6.486  20.578 -10.185  1.00 50.16           C  
ATOM   1500  CD2 HIS A 194      -5.921  21.691  -9.631  1.00 50.16           C  
ATOM   1501  ND1 HIS A 194      -7.696  20.315  -9.535  1.00 50.16           N  
ATOM   1502  CE1 HIS A 194      -7.831  21.282  -8.621  1.00 50.16           C  
ATOM   1503  NE2 HIS A 194      -6.785  22.117  -8.647  1.00 50.16           N  
ATOM   1504  N   GLN A 195      -5.398  17.346 -13.499  1.00 48.97           N  
ATOM   1505  CA  GLN A 195      -5.496  16.635 -14.782  1.00 48.97           C  
ATOM   1506  C   GLN A 195      -5.770  15.126 -14.624  1.00 48.97           C  
ATOM   1507  CB  GLN A 195      -4.207  16.860 -15.582  1.00 48.97           C  
ATOM   1508  O   GLN A 195      -6.013  14.429 -15.611  1.00 48.97           O  
ATOM   1509  CG  GLN A 195      -4.034  18.313 -16.053  1.00 48.97           C  
ATOM   1510  CD  GLN A 195      -2.725  18.522 -16.811  1.00 48.97           C  
ATOM   1511  NE2 GLN A 195      -2.366  19.749 -17.116  1.00 48.97           N  
ATOM   1512  OE1 GLN A 195      -2.010  17.597 -17.158  1.00 48.97           O  
ATOM   1513  N   GLY A 196      -5.717  14.602 -13.394  1.00 52.88           N  
ATOM   1514  CA  GLY A 196      -6.135  13.240 -13.071  1.00 52.88           C  
ATOM   1515  C   GLY A 196      -7.643  13.043 -13.223  1.00 52.88           C  
ATOM   1516  O   GLY A 196      -8.406  13.984 -13.444  1.00 52.88           O  
ATOM   1517  N   THR A 197      -8.108  11.798 -13.094  1.00 52.72           N  
ATOM   1518  CA  THR A 197      -9.564  11.587 -13.057  1.00 52.72           C  
ATOM   1519  C   THR A 197     -10.136  12.287 -11.815  1.00 52.72           C  
ATOM   1520  CB  THR A 197      -9.983  10.112 -13.111  1.00 52.72           C  
ATOM   1521  O   THR A 197      -9.484  12.255 -10.771  1.00 52.72           O  
ATOM   1522  CG2 THR A 197      -9.505   9.414 -14.383  1.00 52.72           C  
ATOM   1523  OG1 THR A 197      -9.502   9.378 -12.014  1.00 52.72           O  
ATOM   1524  N   PRO A 198     -11.356  12.863 -11.859  1.00 55.81           N  
ATOM   1525  CA  PRO A 198     -11.959  13.566 -10.715  1.00 55.81           C  
ATOM   1526  C   PRO A 198     -11.929  12.757  -9.412  1.00 55.81           C  
ATOM   1527  CB  PRO A 198     -13.409  13.834 -11.137  1.00 55.81           C  
ATOM   1528  O   PRO A 198     -11.884  13.309  -8.317  1.00 55.81           O  
ATOM   1529  CG  PRO A 198     -13.341  13.900 -12.661  1.00 55.81           C  
ATOM   1530  CD  PRO A 198     -12.218  12.935 -13.026  1.00 55.81           C  
ATOM   1531  N   LEU A 199     -11.930  11.431  -9.560  1.00 46.28           N  
ATOM   1532  CA  LEU A 199     -11.835  10.420  -8.521  1.00 46.28           C  
ATOM   1533  C   LEU A 199     -10.476  10.420  -7.786  1.00 46.28           C  
ATOM   1534  CB  LEU A 199     -12.062   9.081  -9.246  1.00 46.28           C  
ATOM   1535  O   LEU A 199     -10.440  10.314  -6.564  1.00 46.28           O  
ATOM   1536  CG  LEU A 199     -12.597   7.994  -8.313  1.00 46.28           C  
ATOM   1537  CD1 LEU A 199     -14.130   8.014  -8.285  1.00 46.28           C  
ATOM   1538  CD2 LEU A 199     -12.139   6.619  -8.792  1.00 46.28           C  
ATOM   1539  N   GLU A 200      -9.367  10.560  -8.517  1.00 51.56           N  
ATOM   1540  CA  GLU A 200      -8.003  10.622  -7.969  1.00 51.56           C  
ATOM   1541  C   GLU A 200      -7.802  11.922  -7.181  1.00 51.56           C  
ATOM   1542  CB  GLU A 200      -6.972  10.521  -9.112  1.00 51.56           C  
ATOM   1543  O   GLU A 200      -7.299  11.898  -6.058  1.00 51.56           O  
ATOM   1544  CG  GLU A 200      -6.917   9.123  -9.757  1.00 51.56           C  
ATOM   1545  CD  GLU A 200      -6.152   9.069 -11.096  1.00 51.56           C  
ATOM   1546  OE1 GLU A 200      -5.919   7.941 -11.584  1.00 51.56           O  
ATOM   1547  OE2 GLU A 200      -5.888  10.129 -11.712  1.00 51.56           O  
ATOM   1548  N   THR A 201      -8.287  13.047  -7.714  1.00 57.34           N  
ATOM   1549  CA  THR A 201      -8.254  14.353  -7.040  1.00 57.34           C  
ATOM   1550  C   THR A 201      -9.098  14.338  -5.763  1.00 57.34           C  
ATOM   1551  CB  THR A 201      -8.772  15.465  -7.969  1.00 57.34           C  
ATOM   1552  O   THR A 201      -8.666  14.828  -4.720  1.00 57.34           O  
ATOM   1553  CG2 THR A 201      -8.136  16.816  -7.653  1.00 57.34           C  
ATOM   1554  OG1 THR A 201      -8.552  15.167  -9.328  1.00 57.34           O  
ATOM   1555  N   TRP A 202     -10.289  13.727  -5.805  1.00 55.53           N  
ATOM   1556  CA  TRP A 202     -11.138  13.539  -4.623  1.00 55.53           C  
ATOM   1557  C   TRP A 202     -10.479  12.660  -3.558  1.00 55.53           C  
ATOM   1558  CB  TRP A 202     -12.497  12.944  -5.025  1.00 55.53           C  
ATOM   1559  O   TRP A 202     -10.632  12.909  -2.366  1.00 55.53           O  
ATOM   1560  CG  TRP A 202     -13.669  13.767  -4.606  1.00 55.53           C  
ATOM   1561  CD1 TRP A 202     -14.174  14.826  -5.276  1.00 55.53           C  
ATOM   1562  CD2 TRP A 202     -14.506  13.599  -3.425  1.00 55.53           C  
ATOM   1563  CE2 TRP A 202     -15.506  14.615  -3.435  1.00 55.53           C  
ATOM   1564  CE3 TRP A 202     -14.524  12.683  -2.354  1.00 55.53           C  
ATOM   1565  NE1 TRP A 202     -15.258  15.334  -4.585  1.00 55.53           N  
ATOM   1566  CH2 TRP A 202     -16.459  13.805  -1.367  1.00 55.53           C  
ATOM   1567  CZ2 TRP A 202     -16.475  14.722  -2.429  1.00 55.53           C  
ATOM   1568  CZ3 TRP A 202     -15.485  12.794  -1.329  1.00 55.53           C  
ATOM   1569  N   TRP A 203      -9.719  11.644  -3.959  1.00 52.16           N  
ATOM   1570  CA  TRP A 203      -9.051  10.746  -3.021  1.00 52.16           C  
ATOM   1571  C   TRP A 203      -7.935  11.411  -2.238  1.00 52.16           C  
ATOM   1572  CB  TRP A 203      -8.438   9.578  -3.779  1.00 52.16           C  
ATOM   1573  O   TRP A 203      -7.893  11.297  -1.014  1.00 52.16           O  
ATOM   1574  CG  TRP A 203      -7.785   8.568  -2.889  1.00 52.16           C  
ATOM   1575  CD1 TRP A 203      -8.341   7.773  -1.939  1.00 52.16           C  
ATOM   1576  CD2 TRP A 203      -6.359   8.350  -2.780  1.00 52.16           C  
ATOM   1577  CE2 TRP A 203      -6.124   7.276  -1.880  1.00 52.16           C  
ATOM   1578  CE3 TRP A 203      -5.239   8.970  -3.362  1.00 52.16           C  
ATOM   1579  NE1 TRP A 203      -7.374   6.946  -1.406  1.00 52.16           N  
ATOM   1580  CH2 TRP A 203      -3.730   7.466  -2.189  1.00 52.16           C  
ATOM   1581  CZ2 TRP A 203      -4.832   6.792  -1.645  1.00 52.16           C  
ATOM   1582  CZ3 TRP A 203      -3.934   8.565  -3.037  1.00 52.16           C  
ATOM   1583  N   VAL A 204      -7.043  12.117  -2.934  1.00 57.38           N  
ATOM   1584  CA  VAL A 204      -5.928  12.812  -2.290  1.00 57.38           C  
ATOM   1585  C   VAL A 204      -6.479  13.858  -1.308  1.00 57.38           C  
ATOM   1586  CB  VAL A 204      -4.988  13.389  -3.366  1.00 57.38           C  
ATOM   1587  O   VAL A 204      -5.964  14.015  -0.203  1.00 57.38           O  
ATOM   1588  CG1 VAL A 204      -3.807  14.091  -2.723  1.00 57.38           C  
ATOM   1589  CG2 VAL A 204      -4.390  12.267  -4.218  1.00 57.38           C  
ATOM   1590  N   ARG A 205      -7.614  14.480  -1.646  1.00 62.19           N  
ATOM   1591  CA  ARG A 205      -8.398  15.344  -0.751  1.00 62.19           C  
ATOM   1592  C   ARG A 205      -8.937  14.614   0.482  1.00 62.19           C  
ATOM   1593  CB  ARG A 205      -9.527  15.976  -1.574  1.00 62.19           C  
ATOM   1594  O   ARG A 205      -8.698  15.060   1.599  1.00 62.19           O  
ATOM   1595  CG  ARG A 205      -8.990  17.074  -2.491  1.00 62.19           C  
ATOM   1596  CD  ARG A 205     -10.091  17.544  -3.442  1.00 62.19           C  
ATOM   1597  NE  ARG A 205      -9.611  18.605  -4.331  1.00 62.19           N  
ATOM   1598  NH1 ARG A 205     -11.343  18.612  -5.832  1.00 62.19           N  
ATOM   1599  NH2 ARG A 205      -9.679  20.063  -6.062  1.00 62.19           N  
ATOM   1600  CZ  ARG A 205     -10.205  19.080  -5.406  1.00 62.19           C  
ATOM   1601  N   VAL A 206      -9.615  13.482   0.304  1.00 53.69           N  
ATOM   1602  CA  VAL A 206     -10.231  12.713   1.404  1.00 53.69           C  
ATOM   1603  C   VAL A 206      -9.200  12.072   2.331  1.00 53.69           C  
ATOM   1604  CB  VAL A 206     -11.187  11.657   0.826  1.00 53.69           C  
ATOM   1605  O   VAL A 206      -9.416  12.009   3.539  1.00 53.69           O  
ATOM   1606  CG1 VAL A 206     -11.670  10.631   1.855  1.00 53.69           C  
ATOM   1607  CG2 VAL A 206     -12.438  12.354   0.289  1.00 53.69           C  
ATOM   1608  N   ALA A 207      -8.055  11.651   1.799  1.00 54.56           N  
ATOM   1609  CA  ALA A 207      -6.943  11.134   2.590  1.00 54.56           C  
ATOM   1610  C   ALA A 207      -6.220  12.230   3.403  1.00 54.56           C  
ATOM   1611  CB  ALA A 207      -5.999  10.401   1.629  1.00 54.56           C  
ATOM   1612  O   ALA A 207      -5.364  11.910   4.232  1.00 54.56           O  
ATOM   1613  N   GLY A 208      -6.555  13.511   3.179  1.00 58.69           N  
ATOM   1614  CA  GLY A 208      -5.865  14.653   3.779  1.00 58.69           C  
ATOM   1615  C   GLY A 208      -4.447  14.836   3.232  1.00 58.69           C  
ATOM   1616  O   GLY A 208      -3.556  15.320   3.927  1.00 58.69           O  
ATOM   1617  N   LEU A 209      -4.239  14.399   1.992  1.00 57.44           N  
ATOM   1618  CA  LEU A 209      -2.965  14.388   1.283  1.00 57.44           C  
ATOM   1619  C   LEU A 209      -2.915  15.449   0.173  1.00 57.44           C  
ATOM   1620  CB  LEU A 209      -2.736  12.960   0.748  1.00 57.44           C  
ATOM   1621  O   LEU A 209      -1.942  15.480  -0.580  1.00 57.44           O  
ATOM   1622  CG  LEU A 209      -2.571  11.864   1.816  1.00 57.44           C  
ATOM   1623  CD1 LEU A 209      -2.284  10.526   1.134  1.00 57.44           C  
ATOM   1624  CD2 LEU A 209      -1.461  12.151   2.829  1.00 57.44           C  
ATOM   1625  N   SER A 210      -3.957  16.287   0.038  1.00 59.31           N  
ATOM   1626  CA  SER A 210      -4.066  17.252  -1.062  1.00 59.31           C  
ATOM   1627  C   SER A 210      -3.121  18.435  -0.879  1.00 59.31           C  
ATOM   1628  CB  SER A 210      -5.484  17.755  -1.299  1.00 59.31           C  
ATOM   1629  O   SER A 210      -3.283  19.199   0.074  1.00 59.31           O  
ATOM   1630  OG  SER A 210      -5.432  18.527  -2.481  1.00 59.31           O  
ATOM   1631  N   PRO A 211      -2.181  18.641  -1.815  1.00 53.19           N  
ATOM   1632  CA  PRO A 211      -1.340  19.820  -1.869  1.00 53.19           C  
ATOM   1633  C   PRO A 211      -2.022  20.984  -2.594  1.00 53.19           C  
ATOM   1634  CB  PRO A 211      -0.072  19.355  -2.586  1.00 53.19           C  
ATOM   1635  O   PRO A 211      -1.433  22.055  -2.684  1.00 53.19           O  
ATOM   1636  CG  PRO A 211      -0.557  18.276  -3.543  1.00 53.19           C  
ATOM   1637  CD  PRO A 211      -1.850  17.760  -2.916  1.00 53.19           C  
ATOM   1638  N   SER A 212      -3.244  20.815  -3.125  1.00 60.69           N  
ATOM   1639  CA  SER A 212      -3.842  21.839  -3.981  1.00 60.69           C  
ATOM   1640  C   SER A 212      -4.083  23.138  -3.223  1.00 60.69           C  
ATOM   1641  CB  SER A 212      -5.118  21.353  -4.656  1.00 60.69           C  
ATOM   1642  O   SER A 212      -4.857  23.197  -2.263  1.00 60.69           O  
ATOM   1643  OG  SER A 212      -5.502  22.285  -5.647  1.00 60.69           O  
ATOM   1644  N   SER A 213      -3.447  24.207  -3.698  1.00 60.34           N  
ATOM   1645  CA  SER A 213      -3.660  25.566  -3.204  1.00 60.34           C  
ATOM   1646  C   SER A 213      -5.114  26.016  -3.375  1.00 60.34           C  
ATOM   1647  CB  SER A 213      -2.690  26.522  -3.904  1.00 60.34           C  
ATOM   1648  O   SER A 213      -5.618  26.759  -2.528  1.00 60.34           O  
ATOM   1649  OG  SER A 213      -2.877  26.445  -5.301  1.00 60.34           O  
ATOM   1650  N   SER A 214      -5.795  25.485  -4.401  1.00 65.00           N  
ATOM   1651  CA  SER A 214      -7.215  25.712  -4.696  1.00 65.00           C  
ATOM   1652  C   SER A 214      -8.183  24.971  -3.767  1.00 65.00           C  
ATOM   1653  CB  SER A 214      -7.509  25.373  -6.164  1.00 65.00           C  
ATOM   1654  O   SER A 214      -9.366  25.308  -3.725  1.00 65.00           O  
ATOM   1655  OG  SER A 214      -7.442  23.984  -6.447  1.00 65.00           O  
ATOM   1656  N   ASP A 215      -7.707  23.993  -2.991  1.00 63.66           N  
ATOM   1657  CA  ASP A 215      -8.566  23.280  -2.048  1.00 63.66           C  
ATOM   1658  C   ASP A 215      -8.830  24.115  -0.802  1.00 63.66           C  
ATOM   1659  CB  ASP A 215      -8.000  21.907  -1.677  1.00 63.66           C  
ATOM   1660  O   ASP A 215      -7.951  24.817  -0.282  1.00 63.66           O  
ATOM   1661  CG  ASP A 215      -8.081  20.930  -2.841  1.00 63.66           C  
ATOM   1662  OD1 ASP A 215      -8.695  21.230  -3.882  1.00 63.66           O  
ATOM   1663  OD2 ASP A 215      -7.558  19.809  -2.715  1.00 63.66           O  
ATOM   1664  N   SER A 216     -10.052  23.998  -0.279  1.00 68.62           N  
ATOM   1665  CA  SER A 216     -10.442  24.682   0.949  1.00 68.62           C  
ATOM   1666  C   SER A 216      -9.490  24.323   2.098  1.00 68.62           C  
ATOM   1667  CB  SER A 216     -11.909  24.391   1.293  1.00 68.62           C  
ATOM   1668  O   SER A 216      -9.003  23.192   2.210  1.00 68.62           O  
ATOM   1669  OG  SER A 216     -12.101  23.050   1.694  1.00 68.62           O  
ATOM   1670  N   ARG A 217      -9.235  25.286   3.000  1.00 63.91           N  
ATOM   1671  CA  ARG A 217      -8.445  25.046   4.227  1.00 63.91           C  
ATOM   1672  C   ARG A 217      -8.974  23.848   5.023  1.00 63.91           C  
ATOM   1673  CB  ARG A 217      -8.427  26.292   5.127  1.00 63.91           C  
ATOM   1674  O   ARG A 217      -8.190  23.143   5.652  1.00 63.91           O  
ATOM   1675  CG  ARG A 217      -7.519  27.407   4.590  1.00 63.91           C  
ATOM   1676  CD  ARG A 217      -7.445  28.540   5.623  1.00 63.91           C  
ATOM   1677  NE  ARG A 217      -6.628  29.673   5.149  1.00 63.91           N  
ATOM   1678  NH1 ARG A 217      -6.900  31.023   6.993  1.00 63.91           N  
ATOM   1679  NH2 ARG A 217      -5.655  31.729   5.284  1.00 63.91           N  
ATOM   1680  CZ  ARG A 217      -6.400  30.798   5.809  1.00 63.91           C  
ATOM   1681  N   LEU A 218     -10.282  23.589   4.939  1.00 61.56           N  
ATOM   1682  CA  LEU A 218     -10.923  22.433   5.553  1.00 61.56           C  
ATOM   1683  C   LEU A 218     -10.285  21.118   5.090  1.00 61.56           C  
ATOM   1684  CB  LEU A 218     -12.433  22.458   5.252  1.00 61.56           C  
ATOM   1685  O   LEU A 218      -9.861  20.327   5.919  1.00 61.56           O  
ATOM   1686  CG  LEU A 218     -13.228  21.353   5.978  1.00 61.56           C  
ATOM   1687  CD1 LEU A 218     -13.351  21.639   7.474  1.00 61.56           C  
ATOM   1688  CD2 LEU A 218     -14.632  21.271   5.385  1.00 61.56           C  
ATOM   1689  N   VAL A 219     -10.175  20.907   3.781  1.00 61.94           N  
ATOM   1690  CA  VAL A 219      -9.702  19.643   3.195  1.00 61.94           C  
ATOM   1691  C   VAL A 219      -8.190  19.475   3.346  1.00 61.94           C  
ATOM   1692  CB  VAL A 219     -10.125  19.607   1.717  1.00 61.94           C  
ATOM   1693  O   VAL A 219      -7.702  18.386   3.631  1.00 61.94           O  
ATOM   1694  CG1 VAL A 219      -9.553  18.415   0.955  1.00 61.94           C  
ATOM   1695  CG2 VAL A 219     -11.655  19.538   1.594  1.00 61.94           C  
ATOM   1696  N   ARG A 220      -7.442  20.566   3.179  1.00 64.56           N  
ATOM   1697  CA  ARG A 220      -5.974  20.542   3.170  1.00 64.56           C  
ATOM   1698  C   ARG A 220      -5.350  20.518   4.565  1.00 64.56           C  
ATOM   1699  CB  ARG A 220      -5.525  21.737   2.329  1.00 64.56           C  
ATOM   1700  O   ARG A 220      -4.299  19.918   4.752  1.00 64.56           O  
ATOM   1701  CG  ARG A 220      -4.003  21.927   2.224  1.00 64.56           C  
ATOM   1702  CD  ARG A 220      -3.626  22.942   1.133  1.00 64.56           C  
ATOM   1703  NE  ARG A 220      -4.623  24.031   0.999  1.00 64.56           N  
ATOM   1704  NH1 ARG A 220      -3.241  25.726   0.311  1.00 64.56           N  
ATOM   1705  NH2 ARG A 220      -5.458  25.995   0.254  1.00 64.56           N  
ATOM   1706  CZ  ARG A 220      -4.431  25.245   0.531  1.00 64.56           C  
ATOM   1707  N   GLN A 221      -5.967  21.188   5.538  1.00 65.06           N  
ATOM   1708  CA  GLN A 221      -5.362  21.412   6.856  1.00 65.06           C  
ATOM   1709  C   GLN A 221      -6.198  20.785   7.964  1.00 65.06           C  
ATOM   1710  CB  GLN A 221      -5.159  22.918   7.102  1.00 65.06           C  
ATOM   1711  O   GLN A 221      -5.712  19.938   8.706  1.00 65.06           O  
ATOM   1712  CG  GLN A 221      -4.222  23.565   6.069  1.00 65.06           C  
ATOM   1713  CD  GLN A 221      -4.129  25.082   6.192  1.00 65.06           C  
ATOM   1714  NE2 GLN A 221      -3.215  25.699   5.477  1.00 65.06           N  
ATOM   1715  OE1 GLN A 221      -4.890  25.753   6.871  1.00 65.06           O  
ATOM   1716  N   ILE A 222      -7.465  21.183   8.056  1.00 67.06           N  
ATOM   1717  CA  ILE A 222      -8.317  20.831   9.195  1.00 67.06           C  
ATOM   1718  C   ILE A 222      -8.623  19.329   9.188  1.00 67.06           C  
ATOM   1719  CB  ILE A 222      -9.591  21.702   9.186  1.00 67.06           C  
ATOM   1720  O   ILE A 222      -8.513  18.673  10.216  1.00 67.06           O  
ATOM   1721  CG1 ILE A 222      -9.237  23.211   9.208  1.00 67.06           C  
ATOM   1722  CG2 ILE A 222     -10.513  21.332  10.354  1.00 67.06           C  
ATOM   1723  CD1 ILE A 222     -10.437  24.165   9.144  1.00 67.06           C  
ATOM   1724  N   TRP A 223      -8.937  18.762   8.026  1.00 67.69           N  
ATOM   1725  CA  TRP A 223      -9.337  17.368   7.876  1.00 67.69           C  
ATOM   1726  C   TRP A 223      -8.258  16.357   8.303  1.00 67.69           C  
ATOM   1727  CB  TRP A 223      -9.848  17.147   6.447  1.00 67.69           C  
ATOM   1728  O   TRP A 223      -8.527  15.553   9.196  1.00 67.69           O  
ATOM   1729  CG  TRP A 223     -10.388  15.782   6.222  1.00 67.69           C  
ATOM   1730  CD1 TRP A 223      -9.896  14.837   5.393  1.00 67.69           C  
ATOM   1731  CD2 TRP A 223     -11.527  15.184   6.896  1.00 67.69           C  
ATOM   1732  CE2 TRP A 223     -11.656  13.836   6.453  1.00 67.69           C  
ATOM   1733  CE3 TRP A 223     -12.443  15.657   7.860  1.00 67.69           C  
ATOM   1734  NE1 TRP A 223     -10.658  13.691   5.508  1.00 67.69           N  
ATOM   1735  CH2 TRP A 223     -13.495  13.467   7.974  1.00 67.69           C  
ATOM   1736  CZ2 TRP A 223     -12.625  12.975   6.983  1.00 67.69           C  
ATOM   1737  CZ3 TRP A 223     -13.417  14.803   8.398  1.00 67.69           C  
ATOM   1738  N   PRO A 224      -7.017  16.401   7.779  1.00 68.38           N  
ATOM   1739  CA  PRO A 224      -5.972  15.489   8.241  1.00 68.38           C  
ATOM   1740  C   PRO A 224      -5.564  15.699   9.707  1.00 68.38           C  
ATOM   1741  CB  PRO A 224      -4.792  15.699   7.297  1.00 68.38           C  
ATOM   1742  O   PRO A 224      -5.123  14.740  10.346  1.00 68.38           O  
ATOM   1743  CG  PRO A 224      -5.057  17.026   6.589  1.00 68.38           C  
ATOM   1744  CD  PRO A 224      -6.569  17.173   6.628  1.00 68.38           C  
ATOM   1745  N   ILE A 225      -5.709  16.918  10.249  1.00 71.25           N  
ATOM   1746  CA  ILE A 225      -5.507  17.189  11.682  1.00 71.25           C  
ATOM   1747  C   ILE A 225      -6.607  16.518  12.506  1.00 71.25           C  
ATOM   1748  CB  ILE A 225      -5.416  18.708  11.963  1.00 71.25           C  
ATOM   1749  O   ILE A 225      -6.288  15.850  13.482  1.00 71.25           O  
ATOM   1750  CG1 ILE A 225      -4.104  19.273  11.377  1.00 71.25           C  
ATOM   1751  CG2 ILE A 225      -5.483  19.005  13.474  1.00 71.25           C  
ATOM   1752  CD1 ILE A 225      -4.029  20.807  11.392  1.00 71.25           C  
ATOM   1753  N   ILE A 226      -7.876  16.622  12.097  1.00 68.00           N  
ATOM   1754  CA  ILE A 226      -8.989  15.922  12.752  1.00 68.00           C  
ATOM   1755  C   ILE A 226      -8.739  14.414  12.742  1.00 68.00           C  
ATOM   1756  CB  ILE A 226     -10.346  16.289  12.104  1.00 68.00           C  
ATOM   1757  O   ILE A 226      -8.833  13.792  13.794  1.00 68.00           O  
ATOM   1758  CG1 ILE A 226     -10.726  17.743  12.465  1.00 68.00           C  
ATOM   1759  CG2 ILE A 226     -11.467  15.333  12.564  1.00 68.00           C  
ATOM   1760  CD1 ILE A 226     -11.933  18.274  11.681  1.00 68.00           C  
ATOM   1761  N   ILE A 227      -8.355  13.829  11.601  1.00 69.94           N  
ATOM   1762  CA  ILE A 227      -8.049  12.391  11.527  1.00 69.94           C  
ATOM   1763  C   ILE A 227      -6.900  12.031  12.478  1.00 69.94           C  
ATOM   1764  CB  ILE A 227      -7.744  11.944  10.078  1.00 69.94           C  
ATOM   1765  O   ILE A 227      -7.009  11.054  13.213  1.00 69.94           O  
ATOM   1766  CG1 ILE A 227      -8.977  12.127   9.166  1.00 69.94           C  
ATOM   1767  CG2 ILE A 227      -7.333  10.456  10.069  1.00 69.94           C  
ATOM   1768  CD1 ILE A 227      -8.663  11.977   7.672  1.00 69.94           C  
ATOM   1769  N   HIS A 228      -5.820  12.822  12.510  1.00 73.69           N  
ATOM   1770  CA  HIS A 228      -4.705  12.595  13.437  1.00 73.69           C  
ATOM   1771  C   HIS A 228      -5.144  12.658  14.895  1.00 73.69           C  
ATOM   1772  CB  HIS A 228      -3.578  13.617  13.212  1.00 73.69           C  
ATOM   1773  O   HIS A 228      -4.811  11.760  15.659  1.00 73.69           O  
ATOM   1774  CG  HIS A 228      -2.564  13.118  12.231  1.00 73.69           C  
ATOM   1775  CD2 HIS A 228      -1.337  12.597  12.531  1.00 73.69           C  
ATOM   1776  ND1 HIS A 228      -2.785  12.925  10.894  1.00 73.69           N  
ATOM   1777  CE1 HIS A 228      -1.758  12.207  10.412  1.00 73.69           C  
ATOM   1778  NE2 HIS A 228      -0.823  12.043  11.355  1.00 73.69           N  
ATOM   1779  N   ILE A 229      -5.884  13.700  15.274  1.00 73.62           N  
ATOM   1780  CA  ILE A 229      -6.369  13.874  16.641  1.00 73.62           C  
ATOM   1781  C   ILE A 229      -7.267  12.704  17.013  1.00 73.62           C  
ATOM   1782  CB  ILE A 229      -7.085  15.231  16.808  1.00 73.62           C  
ATOM   1783  O   ILE A 229      -7.072  12.133  18.070  1.00 73.62           O  
ATOM   1784  CG1 ILE A 229      -6.044  16.372  16.728  1.00 73.62           C  
ATOM   1785  CG2 ILE A 229      -7.846  15.305  18.147  1.00 73.62           C  
ATOM   1786  CD1 ILE A 229      -6.671  17.769  16.649  1.00 73.62           C  
ATOM   1787  N   VAL A 230      -8.195  12.298  16.147  1.00 69.06           N  
ATOM   1788  CA  VAL A 230      -9.104  11.180  16.424  1.00 69.06           C  
ATOM   1789  C   VAL A 230      -8.343   9.860  16.560  1.00 69.06           C  
ATOM   1790  CB  VAL A 230     -10.196  11.110  15.344  1.00 69.06           C  
ATOM   1791  O   VAL A 230      -8.594   9.118  17.504  1.00 69.06           O  
ATOM   1792  CG1 VAL A 230     -11.053   9.850  15.464  1.00 69.06           C  
ATOM   1793  CG2 VAL A 230     -11.154  12.306  15.463  1.00 69.06           C  
ATOM   1794  N   LEU A 231      -7.382   9.583  15.675  1.00 73.38           N  
ATOM   1795  CA  LEU A 231      -6.577   8.360  15.728  1.00 73.38           C  
ATOM   1796  C   LEU A 231      -5.672   8.301  16.956  1.00 73.38           C  
ATOM   1797  CB  LEU A 231      -5.724   8.252  14.454  1.00 73.38           C  
ATOM   1798  O   LEU A 231      -5.613   7.275  17.625  1.00 73.38           O  
ATOM   1799  CG  LEU A 231      -6.501   7.787  13.216  1.00 73.38           C  
ATOM   1800  CD1 LEU A 231      -5.562   7.813  12.010  1.00 73.38           C  
ATOM   1801  CD2 LEU A 231      -7.022   6.363  13.411  1.00 73.38           C  
ATOM   1802  N   TRP A 232      -4.973   9.392  17.268  1.00 78.25           N  
ATOM   1803  CA  TRP A 232      -4.093   9.445  18.432  1.00 78.25           C  
ATOM   1804  C   TRP A 232      -4.870   9.557  19.738  1.00 78.25           C  
ATOM   1805  CB  TRP A 232      -3.073  10.573  18.275  1.00 78.25           C  
ATOM   1806  O   TRP A 232      -4.435   8.997  20.733  1.00 78.25           O  
ATOM   1807  CG  TRP A 232      -1.919  10.209  17.393  1.00 78.25           C  
ATOM   1808  CD1 TRP A 232      -1.760  10.522  16.088  1.00 78.25           C  
ATOM   1809  CD2 TRP A 232      -0.765   9.393  17.745  1.00 78.25           C  
ATOM   1810  CE2 TRP A 232       0.089   9.292  16.611  1.00 78.25           C  
ATOM   1811  CE3 TRP A 232      -0.372   8.702  18.907  1.00 78.25           C  
ATOM   1812  NE1 TRP A 232      -0.580   9.972  15.619  1.00 78.25           N  
ATOM   1813  CH2 TRP A 232       1.680   7.938  17.831  1.00 78.25           C  
ATOM   1814  CZ2 TRP A 232       1.295   8.579  16.641  1.00 78.25           C  
ATOM   1815  CZ3 TRP A 232       0.842   7.992  18.960  1.00 78.25           C  
ATOM   1816  N   TYR A 233      -6.033  10.207  19.748  1.00 70.50           N  
ATOM   1817  CA  TYR A 233      -6.946  10.183  20.888  1.00 70.50           C  
ATOM   1818  C   TYR A 233      -7.482   8.767  21.121  1.00 70.50           C  
ATOM   1819  CB  TYR A 233      -8.080  11.187  20.667  1.00 70.50           C  
ATOM   1820  O   TYR A 233      -7.463   8.304  22.254  1.00 70.50           O  
ATOM   1821  CG  TYR A 233      -9.039  11.292  21.827  1.00 70.50           C  
ATOM   1822  CD1 TYR A 233     -10.196  10.491  21.863  1.00 70.50           C  
ATOM   1823  CD2 TYR A 233      -8.754  12.172  22.887  1.00 70.50           C  
ATOM   1824  CE1 TYR A 233     -11.066  10.567  22.965  1.00 70.50           C  
ATOM   1825  CE2 TYR A 233      -9.620  12.247  23.993  1.00 70.50           C  
ATOM   1826  OH  TYR A 233     -11.616  11.505  25.098  1.00 70.50           O  
ATOM   1827  CZ  TYR A 233     -10.777  11.441  24.032  1.00 70.50           C  
ATOM   1828  N   GLY A 234      -7.866   8.036  20.070  1.00 66.50           N  
ATOM   1829  CA  GLY A 234      -8.200   6.613  20.179  1.00 66.50           C  
ATOM   1830  C   GLY A 234      -7.026   5.801  20.732  1.00 66.50           C  
ATOM   1831  O   GLY A 234      -7.130   5.181  21.783  1.00 66.50           O  
ATOM   1832  N   ALA A 235      -5.851   5.894  20.113  1.00 71.75           N  
ATOM   1833  CA  ALA A 235      -4.685   5.117  20.531  1.00 71.75           C  
ATOM   1834  C   ALA A 235      -4.172   5.461  21.944  1.00 71.75           C  
ATOM   1835  CB  ALA A 235      -3.587   5.304  19.479  1.00 71.75           C  
ATOM   1836  O   ALA A 235      -3.756   4.570  22.680  1.00 71.75           O  
ATOM   1837  N   ILE A 236      -4.175   6.739  22.333  1.00 72.81           N  
ATOM   1838  CA  ILE A 236      -3.634   7.210  23.615  1.00 72.81           C  
ATOM   1839  C   ILE A 236      -4.724   7.255  24.672  1.00 72.81           C  
ATOM   1840  CB  ILE A 236      -2.928   8.580  23.480  1.00 72.81           C  
ATOM   1841  O   ILE A 236      -4.559   6.642  25.713  1.00 72.81           O  
ATOM   1842  CG1 ILE A 236      -1.707   8.454  22.542  1.00 72.81           C  
ATOM   1843  CG2 ILE A 236      -2.465   9.139  24.839  1.00 72.81           C  
ATOM   1844  CD1 ILE A 236      -0.989   9.785  22.271  1.00 72.81           C  
ATOM   1845  N   CYS A 237      -5.818   7.984  24.461  1.00 64.19           N  
ATOM   1846  CA  CYS A 237      -6.814   8.173  25.510  1.00 64.19           C  
ATOM   1847  C   CYS A 237      -7.587   6.887  25.769  1.00 64.19           C  
ATOM   1848  CB  CYS A 237      -7.725   9.371  25.221  1.00 64.19           C  
ATOM   1849  O   CYS A 237      -7.659   6.494  26.925  1.00 64.19           O  
ATOM   1850  SG  CYS A 237      -6.720  10.884  25.191  1.00 64.19           S  
ATOM   1851  N   ASN A 238      -8.064   6.174  24.744  1.00 61.19           N  
ATOM   1852  CA  ASN A 238      -8.697   4.878  25.000  1.00 61.19           C  
ATOM   1853  C   ASN A 238      -7.650   3.891  25.527  1.00 61.19           C  
ATOM   1854  CB  ASN A 238      -9.449   4.352  23.768  1.00 61.19           C  
ATOM   1855  O   ASN A 238      -7.844   3.306  26.581  1.00 61.19           O  
ATOM   1856  CG  ASN A 238     -10.571   5.253  23.290  1.00 61.19           C  
ATOM   1857  ND2 ASN A 238     -11.031   5.050  22.078  1.00 61.19           N  
ATOM   1858  OD1 ASN A 238     -11.060   6.132  23.980  1.00 61.19           O  
ATOM   1859  N   GLY A 239      -6.490   3.786  24.876  1.00 63.41           N  
ATOM   1860  CA  GLY A 239      -5.412   2.890  25.306  1.00 63.41           C  
ATOM   1861  C   GLY A 239      -4.972   3.040  26.759  1.00 63.41           C  
ATOM   1862  O   GLY A 239      -4.934   2.068  27.505  1.00 63.41           O  
ATOM   1863  N   ILE A 240      -4.636   4.266  27.158  1.00 63.25           N  
ATOM   1864  CA  ILE A 240      -4.125   4.587  28.491  1.00 63.25           C  
ATOM   1865  C   ILE A 240      -5.240   4.503  29.526  1.00 63.25           C  
ATOM   1866  CB  ILE A 240      -3.427   5.969  28.491  1.00 63.25           C  
ATOM   1867  O   ILE A 240      -5.028   3.891  30.567  1.00 63.25           O  
ATOM   1868  CG1 ILE A 240      -2.145   5.897  27.627  1.00 63.25           C  
ATOM   1869  CG2 ILE A 240      -3.074   6.421  29.910  1.00 63.25           C  
ATOM   1870  CD1 ILE A 240      -1.353   7.207  27.570  1.00 63.25           C  
ATOM   1871  N   ILE A 241      -6.419   5.076  29.255  1.00 59.44           N  
ATOM   1872  CA  ILE A 241      -7.539   5.015  30.204  1.00 59.44           C  
ATOM   1873  C   ILE A 241      -7.927   3.555  30.429  1.00 59.44           C  
ATOM   1874  CB  ILE A 241      -8.729   5.891  29.748  1.00 59.44           C  
ATOM   1875  O   ILE A 241      -8.001   3.135  31.576  1.00 59.44           O  
ATOM   1876  CG1 ILE A 241      -8.311   7.385  29.757  1.00 59.44           C  
ATOM   1877  CG2 ILE A 241      -9.955   5.687  30.655  1.00 59.44           C  
ATOM   1878  CD1 ILE A 241      -9.314   8.328  29.074  1.00 59.44           C  
ATOM   1879  N   PHE A 242      -8.050   2.750  29.371  1.00 60.56           N  
ATOM   1880  CA  PHE A 242      -8.377   1.334  29.509  1.00 60.56           C  
ATOM   1881  C   PHE A 242      -7.262   0.516  30.165  1.00 60.56           C  
ATOM   1882  CB  PHE A 242      -8.779   0.743  28.151  1.00 60.56           C  
ATOM   1883  O   PHE A 242      -7.562  -0.365  30.963  1.00 60.56           O  
ATOM   1884  CG  PHE A 242     -10.120   1.240  27.626  1.00 60.56           C  
ATOM   1885  CD1 PHE A 242     -11.269   1.107  28.427  1.00 60.56           C  
ATOM   1886  CD2 PHE A 242     -10.259   1.754  26.321  1.00 60.56           C  
ATOM   1887  CE1 PHE A 242     -12.518   1.550  27.963  1.00 60.56           C  
ATOM   1888  CE2 PHE A 242     -11.507   2.222  25.866  1.00 60.56           C  
ATOM   1889  CZ  PHE A 242     -12.634   2.131  26.693  1.00 60.56           C  
ATOM   1890  N   PHE A 243      -5.985   0.815  29.903  1.00 60.19           N  
ATOM   1891  CA  PHE A 243      -4.865   0.159  30.585  1.00 60.19           C  
ATOM   1892  C   PHE A 243      -4.805   0.499  32.083  1.00 60.19           C  
ATOM   1893  CB  PHE A 243      -3.549   0.529  29.890  1.00 60.19           C  
ATOM   1894  O   PHE A 243      -4.513  -0.371  32.899  1.00 60.19           O  
ATOM   1895  CG  PHE A 243      -2.338  -0.164  30.481  1.00 60.19           C  
ATOM   1896  CD1 PHE A 243      -1.581   0.462  31.489  1.00 60.19           C  
ATOM   1897  CD2 PHE A 243      -1.989  -1.456  30.046  1.00 60.19           C  
ATOM   1898  CE1 PHE A 243      -0.477  -0.200  32.055  1.00 60.19           C  
ATOM   1899  CE2 PHE A 243      -0.885  -2.118  30.610  1.00 60.19           C  
ATOM   1900  CZ  PHE A 243      -0.128  -1.490  31.615  1.00 60.19           C  
ATOM   1901  N   TYR A 244      -5.104   1.737  32.479  1.00 60.31           N  
ATOM   1902  CA  TYR A 244      -5.161   2.096  33.899  1.00 60.31           C  
ATOM   1903  C   TYR A 244      -6.406   1.533  34.585  1.00 60.31           C  
ATOM   1904  CB  TYR A 244      -5.027   3.610  34.086  1.00 60.31           C  
ATOM   1905  O   TYR A 244      -6.277   0.981  35.671  1.00 60.31           O  
ATOM   1906  CG  TYR A 244      -3.584   4.079  34.056  1.00 60.31           C  
ATOM   1907  CD1 TYR A 244      -2.726   3.761  35.126  1.00 60.31           C  
ATOM   1908  CD2 TYR A 244      -3.096   4.838  32.980  1.00 60.31           C  
ATOM   1909  CE1 TYR A 244      -1.384   4.187  35.111  1.00 60.31           C  
ATOM   1910  CE2 TYR A 244      -1.755   5.269  32.960  1.00 60.31           C  
ATOM   1911  OH  TYR A 244       0.393   5.363  33.997  1.00 60.31           O  
ATOM   1912  CZ  TYR A 244      -0.897   4.938  34.022  1.00 60.31           C  
ATOM   1913  N   SER A 245      -7.570   1.562  33.928  1.00 53.47           N  
ATOM   1914  CA  SER A 245      -8.795   0.895  34.396  1.00 53.47           C  
ATOM   1915  C   SER A 245      -8.626  -0.621  34.567  1.00 53.47           C  
ATOM   1916  CB  SER A 245      -9.914   1.150  33.381  1.00 53.47           C  
ATOM   1917  O   SER A 245      -9.291  -1.236  35.392  1.00 53.47           O  
ATOM   1918  OG  SER A 245     -10.261   2.523  33.350  1.00 53.47           O  
ATOM   1919  N   ALA A 246      -7.723  -1.218  33.792  1.00 56.22           N  
ATOM   1920  CA  ALA A 246      -7.360  -2.626  33.835  1.00 56.22           C  
ATOM   1921  C   ALA A 246      -6.420  -3.011  34.987  1.00 56.22           C  
ATOM   1922  CB  ALA A 246      -6.650  -2.891  32.509  1.00 56.22           C  
ATOM   1923  O   ALA A 246      -6.507  -4.114  35.529  1.00 56.22           O  
ATOM   1924  N   VAL A 247      -5.456  -2.140  35.289  1.00 61.28           N  
ATOM   1925  CA  VAL A 247      -4.403  -2.383  36.286  1.00 61.28           C  
ATOM   1926  C   VAL A 247      -4.860  -1.971  37.683  1.00 61.28           C  
ATOM   1927  CB  VAL A 247      -3.110  -1.658  35.864  1.00 61.28           C  
ATOM   1928  O   VAL A 247      -4.473  -2.614  38.658  1.00 61.28           O  
ATOM   1929  CG1 VAL A 247      -2.012  -1.696  36.936  1.00 61.28           C  
ATOM   1930  CG2 VAL A 247      -2.516  -2.311  34.607  1.00 61.28           C  
ATOM   1931  N   ASP A 248      -5.688  -0.933  37.774  1.00 60.84           N  
ATOM   1932  CA  ASP A 248      -6.242  -0.417  39.018  1.00 60.84           C  
ATOM   1933  C   ASP A 248      -7.784  -0.439  38.965  1.00 60.84           C  
ATOM   1934  CB  ASP A 248      -5.679   0.984  39.283  1.00 60.84           C  
ATOM   1935  O   ASP A 248      -8.400   0.419  38.324  1.00 60.84           O  
ATOM   1936  CG  ASP A 248      -6.052   1.505  40.673  1.00 60.84           C  
ATOM   1937  OD1 ASP A 248      -6.797   0.795  41.389  1.00 60.84           O  
ATOM   1938  OD2 ASP A 248      -5.574   2.617  40.992  1.00 60.84           O  
ATOM   1939  N   PRO A 249      -8.432  -1.409  39.634  1.00 57.50           N  
ATOM   1940  CA  PRO A 249      -9.888  -1.501  39.686  1.00 57.50           C  
ATOM   1941  C   PRO A 249     -10.553  -0.242  40.266  1.00 57.50           C  
ATOM   1942  CB  PRO A 249     -10.188  -2.729  40.555  1.00 57.50           C  
ATOM   1943  O   PRO A 249     -11.667   0.093  39.865  1.00 57.50           O  
ATOM   1944  CG  PRO A 249      -8.908  -3.559  40.496  1.00 57.50           C  
ATOM   1945  CD  PRO A 249      -7.817  -2.508  40.355  1.00 57.50           C  
ATOM   1946  N   GLU A 250      -9.870   0.501  41.148  1.00 55.72           N  
ATOM   1947  CA  GLU A 250     -10.417   1.721  41.765  1.00 55.72           C  
ATOM   1948  C   GLU A 250     -10.574   2.872  40.755  1.00 55.72           C  
ATOM   1949  CB  GLU A 250      -9.529   2.193  42.931  1.00 55.72           C  
ATOM   1950  O   GLU A 250     -11.405   3.768  40.936  1.00 55.72           O  
ATOM   1951  CG  GLU A 250      -9.449   1.206  44.109  1.00 55.72           C  
ATOM   1952  CD  GLU A 250      -8.775   1.805  45.362  1.00 55.72           C  
ATOM   1953  OE1 GLU A 250      -8.835   1.138  46.423  1.00 55.72           O  
ATOM   1954  OE2 GLU A 250      -8.248   2.943  45.301  1.00 55.72           O  
ATOM   1955  N   TRP A 251      -9.818   2.849  39.652  1.00 50.50           N  
ATOM   1956  CA  TRP A 251      -9.987   3.787  38.536  1.00 50.50           C  
ATOM   1957  C   TRP A 251     -11.252   3.512  37.716  1.00 50.50           C  
ATOM   1958  CB  TRP A 251      -8.743   3.743  37.639  1.00 50.50           C  
ATOM   1959  O   TRP A 251     -11.811   4.423  37.096  1.00 50.50           O  
ATOM   1960  CG  TRP A 251      -7.790   4.864  37.870  1.00 50.50           C  
ATOM   1961  CD1 TRP A 251      -7.089   5.084  39.005  1.00 50.50           C  
ATOM   1962  CD2 TRP A 251      -7.404   5.915  36.941  1.00 50.50           C  
ATOM   1963  CE2 TRP A 251      -6.475   6.774  37.598  1.00 50.50           C  
ATOM   1964  CE3 TRP A 251      -7.733   6.212  35.600  1.00 50.50           C  
ATOM   1965  NE1 TRP A 251      -6.320   6.220  38.853  1.00 50.50           N  
ATOM   1966  CH2 TRP A 251      -6.258   8.158  35.621  1.00 50.50           C  
ATOM   1967  CZ2 TRP A 251      -5.908   7.887  36.956  1.00 50.50           C  
ATOM   1968  CZ3 TRP A 251      -7.165   7.321  34.945  1.00 50.50           C  
ATOM   1969  N   CYS A 252     -11.708   2.263  37.713  1.00 47.72           N  
ATOM   1970  CA  CYS A 252     -12.867   1.806  36.960  1.00 47.72           C  
ATOM   1971  C   CYS A 252     -14.187   2.279  37.598  1.00 47.72           C  
ATOM   1972  CB  CYS A 252     -12.744   0.284  36.831  1.00 47.72           C  
ATOM   1973  O   CYS A 252     -15.061   2.788  36.891  1.00 47.72           O  
ATOM   1974  SG  CYS A 252     -12.830  -0.305  35.130  1.00 47.72           S  
ATOM   1975  N   ASP A 253     -14.262   2.266  38.934  1.00 48.41           N  
ATOM   1976  CA  ASP A 253     -15.442   2.647  39.734  1.00 48.41           C  
ATOM   1977  C   ASP A 253     -15.939   4.089  39.522  1.00 48.41           C  
ATOM   1978  CB  ASP A 253     -15.111   2.452  41.231  1.00 48.41           C  
ATOM   1979  O   ASP A 253     -17.086   4.410  39.837  1.00 48.41           O  
ATOM   1980  CG  ASP A 253     -15.417   1.053  41.780  1.00 48.41           C  
ATOM   1981  OD1 ASP A 253     -16.132   0.285  41.099  1.00 48.41           O  
ATOM   1982  OD2 ASP A 253     -14.979   0.796  42.922  1.00 48.41           O  
ATOM   1983  N   ARG A 254     -15.102   4.994  38.997  1.00 45.44           N  
ATOM   1984  CA  ARG A 254     -15.462   6.418  38.843  1.00 45.44           C  
ATOM   1985  C   ARG A 254     -16.000   6.801  37.467  1.00 45.44           C  
ATOM   1986  CB  ARG A 254     -14.279   7.304  39.252  1.00 45.44           C  
ATOM   1987  O   ARG A 254     -16.574   7.882  37.347  1.00 45.44           O  
ATOM   1988  CG  ARG A 254     -14.044   7.238  40.766  1.00 45.44           C  
ATOM   1989  CD  ARG A 254     -12.957   8.234  41.171  1.00 45.44           C  
ATOM   1990  NE  ARG A 254     -12.692   8.168  42.617  1.00 45.44           N  
ATOM   1991  NH1 ARG A 254     -11.007   9.721  42.679  1.00 45.44           N  
ATOM   1992  NH2 ARG A 254     -11.585   8.633  44.545  1.00 45.44           N  
ATOM   1993  CZ  ARG A 254     -11.769   8.844  43.273  1.00 45.44           C  
ATOM   1994  N   SER A 255     -15.804   5.967  36.444  1.00 42.91           N  
ATOM   1995  CA  SER A 255     -15.997   6.395  35.044  1.00 42.91           C  
ATOM   1996  C   SER A 255     -16.704   5.377  34.148  1.00 42.91           C  
ATOM   1997  CB  SER A 255     -14.652   6.742  34.387  1.00 42.91           C  
ATOM   1998  O   SER A 255     -17.296   5.780  33.149  1.00 42.91           O  
ATOM   1999  OG  SER A 255     -13.719   7.329  35.278  1.00 42.91           O  
ATOM   2000  N   TYR A 256     -16.647   4.084  34.479  1.00 45.34           N  
ATOM   2001  CA  TYR A 256     -17.199   3.003  33.661  1.00 45.34           C  
ATOM   2002  C   TYR A 256     -18.068   2.082  34.515  1.00 45.34           C  
ATOM   2003  CB  TYR A 256     -16.061   2.251  32.954  1.00 45.34           C  
ATOM   2004  O   TYR A 256     -17.890   1.993  35.727  1.00 45.34           O  
ATOM   2005  CG  TYR A 256     -15.451   3.046  31.813  1.00 45.34           C  
ATOM   2006  CD1 TYR A 256     -16.068   3.032  30.547  1.00 45.34           C  
ATOM   2007  CD2 TYR A 256     -14.292   3.819  32.019  1.00 45.34           C  
ATOM   2008  CE1 TYR A 256     -15.540   3.800  29.492  1.00 45.34           C  
ATOM   2009  CE2 TYR A 256     -13.759   4.590  30.968  1.00 45.34           C  
ATOM   2010  OH  TYR A 256     -13.871   5.315  28.679  1.00 45.34           O  
ATOM   2011  CZ  TYR A 256     -14.386   4.583  29.702  1.00 45.34           C  
ATOM   2012  N   SER A 257     -19.057   1.425  33.901  1.00 45.94           N  
ATOM   2013  CA  SER A 257     -19.908   0.505  34.655  1.00 45.94           C  
ATOM   2014  C   SER A 257     -19.071  -0.685  35.157  1.00 45.94           C  
ATOM   2015  CB  SER A 257     -21.120   0.041  33.841  1.00 45.94           C  
ATOM   2016  O   SER A 257     -18.251  -1.193  34.385  1.00 45.94           O  
ATOM   2017  OG  SER A 257     -20.802  -1.067  33.037  1.00 45.94           O  
ATOM   2018  N   PRO A 258     -19.296  -1.168  36.389  1.00 48.22           N  
ATOM   2019  CA  PRO A 258     -18.520  -2.256  36.993  1.00 48.22           C  
ATOM   2020  C   PRO A 258     -18.535  -3.566  36.181  1.00 48.22           C  
ATOM   2021  CB  PRO A 258     -19.100  -2.426  38.405  1.00 48.22           C  
ATOM   2022  O   PRO A 258     -17.620  -4.376  36.312  1.00 48.22           O  
ATOM   2023  CG  PRO A 258     -20.476  -1.763  38.349  1.00 48.22           C  
ATOM   2024  CD  PRO A 258     -20.287  -0.661  37.320  1.00 48.22           C  
ATOM   2025  N   GLU A 259     -19.510  -3.753  35.285  1.00 50.84           N  
ATOM   2026  CA  GLU A 259     -19.599  -4.905  34.375  1.00 50.84           C  
ATOM   2027  C   GLU A 259     -18.425  -4.997  33.385  1.00 50.84           C  
ATOM   2028  CB  GLU A 259     -20.927  -4.841  33.601  1.00 50.84           C  
ATOM   2029  O   GLU A 259     -18.022  -6.096  33.027  1.00 50.84           O  
ATOM   2030  CG  GLU A 259     -22.143  -5.028  34.523  1.00 50.84           C  
ATOM   2031  CD  GLU A 259     -23.495  -4.944  33.794  1.00 50.84           C  
ATOM   2032  OE1 GLU A 259     -24.515  -5.202  34.473  1.00 50.84           O  
ATOM   2033  OE2 GLU A 259     -23.515  -4.571  32.600  1.00 50.84           O  
ATOM   2034  N   TRP A 260     -17.822  -3.867  32.999  1.00 46.31           N  
ATOM   2035  CA  TRP A 260     -16.682  -3.823  32.066  1.00 46.31           C  
ATOM   2036  C   TRP A 260     -15.329  -4.015  32.769  1.00 46.31           C  
ATOM   2037  CB  TRP A 260     -16.714  -2.487  31.311  1.00 46.31           C  
ATOM   2038  O   TRP A 260     -14.297  -4.184  32.125  1.00 46.31           O  
ATOM   2039  CG  TRP A 260     -17.820  -2.324  30.311  1.00 46.31           C  
ATOM   2040  CD1 TRP A 260     -19.148  -2.438  30.552  1.00 46.31           C  
ATOM   2041  CD2 TRP A 260     -17.705  -2.093  28.873  1.00 46.31           C  
ATOM   2042  CE2 TRP A 260     -19.018  -2.046  28.314  1.00 46.31           C  
ATOM   2043  CE3 TRP A 260     -16.620  -1.949  27.979  1.00 46.31           C  
ATOM   2044  NE1 TRP A 260     -19.857  -2.255  29.385  1.00 46.31           N  
ATOM   2045  CH2 TRP A 260     -18.145  -1.707  26.084  1.00 46.31           C  
ATOM   2046  CZ2 TRP A 260     -19.246  -1.851  26.945  1.00 46.31           C  
ATOM   2047  CZ3 TRP A 260     -16.837  -1.759  26.600  1.00 46.31           C  
ATOM   2048  N   CYS A 261     -15.328  -3.956  34.101  1.00 49.62           N  
ATOM   2049  CA  CYS A 261     -14.130  -3.961  34.938  1.00 49.62           C  
ATOM   2050  C   CYS A 261     -13.924  -5.306  35.655  1.00 49.62           C  
ATOM   2051  CB  CYS A 261     -14.278  -2.803  35.928  1.00 49.62           C  
ATOM   2052  O   CYS A 261     -12.841  -5.581  36.168  1.00 49.62           O  
ATOM   2053  SG  CYS A 261     -14.622  -1.204  35.140  1.00 49.62           S  
ATOM   2054  N   GLY A 262     -14.957  -6.157  35.696  1.00 47.78           N  
ATOM   2055  CA  GLY A 262     -14.947  -7.422  36.434  1.00 47.78           C  
ATOM   2056  C   GLY A 262     -14.199  -8.578  35.754  1.00 47.78           C  
ATOM   2057  O   GLY A 262     -13.869  -9.561  36.418  1.00 47.78           O  
ATOM   2058  N   GLY A 263     -13.905  -8.493  34.452  1.00 56.62           N  
ATOM   2059  CA  GLY A 263     -13.325  -9.594  33.680  1.00 56.62           C  
ATOM   2060  C   GLY A 263     -11.856  -9.387  33.304  1.00 56.62           C  
ATOM   2061  O   GLY A 263     -11.541  -8.585  32.432  1.00 56.62           O  
ATOM   2062  N   ARG A 264     -10.935 -10.213  33.829  1.00 53.00           N  
ATOM   2063  CA  ARG A 264      -9.552 -10.315  33.289  1.00 53.00           C  
ATOM   2064  C   ARG A 264      -9.516 -10.631  31.784  1.00 53.00           C  
ATOM   2065  CB  ARG A 264      -8.737 -11.389  34.032  1.00 53.00           C  
ATOM   2066  O   ARG A 264      -8.510 -10.367  31.133  1.00 53.00           O  
ATOM   2067  CG  ARG A 264      -8.110 -10.895  35.340  1.00 53.00           C  
ATOM   2068  CD  ARG A 264      -7.223 -12.006  35.920  1.00 53.00           C  
ATOM   2069  NE  ARG A 264      -6.661 -11.634  37.230  1.00 53.00           N  
ATOM   2070  NH1 ARG A 264      -5.568 -13.607  37.657  1.00 53.00           N  
ATOM   2071  NH2 ARG A 264      -5.524 -11.965  39.171  1.00 53.00           N  
ATOM   2072  CZ  ARG A 264      -5.922 -12.401  38.010  1.00 53.00           C  
ATOM   2073  N   GLU A 265     -10.581 -11.214  31.240  1.00 53.25           N  
ATOM   2074  CA  GLU A 265     -10.717 -11.552  29.819  1.00 53.25           C  
ATOM   2075  C   GLU A 265     -10.954 -10.322  28.927  1.00 53.25           C  
ATOM   2076  CB  GLU A 265     -11.841 -12.586  29.644  1.00 53.25           C  
ATOM   2077  O   GLU A 265     -10.555 -10.336  27.759  1.00 53.25           O  
ATOM   2078  CG  GLU A 265     -11.520 -13.900  30.378  1.00 53.25           C  
ATOM   2079  CD  GLU A 265     -12.553 -15.014  30.140  1.00 53.25           C  
ATOM   2080  OE1 GLU A 265     -12.285 -16.130  30.638  1.00 53.25           O  
ATOM   2081  OE2 GLU A 265     -13.565 -14.765  29.441  1.00 53.25           O  
ATOM   2082  N   ASP A 266     -11.492  -9.230  29.479  1.00 60.47           N  
ATOM   2083  CA  ASP A 266     -11.687  -7.973  28.749  1.00 60.47           C  
ATOM   2084  C   ASP A 266     -10.360  -7.231  28.546  1.00 60.47           C  
ATOM   2085  CB  ASP A 266     -12.750  -7.114  29.453  1.00 60.47           C  
ATOM   2086  O   ASP A 266     -10.198  -6.497  27.575  1.00 60.47           O  
ATOM   2087  CG  ASP A 266     -14.120  -7.807  29.452  1.00 60.47           C  
ATOM   2088  OD1 ASP A 266     -14.414  -8.521  28.458  1.00 60.47           O  
ATOM   2089  OD2 ASP A 266     -14.825  -7.687  30.473  1.00 60.47           O  
ATOM   2090  N   LEU A 267      -9.340  -7.520  29.363  1.00 65.12           N  
ATOM   2091  CA  LEU A 267      -7.994  -6.950  29.236  1.00 65.12           C  
ATOM   2092  C   LEU A 267      -7.310  -7.305  27.919  1.00 65.12           C  
ATOM   2093  CB  LEU A 267      -7.108  -7.449  30.390  1.00 65.12           C  
ATOM   2094  O   LEU A 267      -6.663  -6.459  27.303  1.00 65.12           O  
ATOM   2095  CG  LEU A 267      -7.627  -7.072  31.781  1.00 65.12           C  
ATOM   2096  CD1 LEU A 267      -6.642  -7.510  32.864  1.00 65.12           C  
ATOM   2097  CD2 LEU A 267      -7.793  -5.576  31.840  1.00 65.12           C  
ATOM   2098  N   LEU A 268      -7.441  -8.559  27.479  1.00 67.31           N  
ATOM   2099  CA  LEU A 268      -6.838  -9.010  26.226  1.00 67.31           C  
ATOM   2100  C   LEU A 268      -7.550  -8.384  25.022  1.00 67.31           C  
ATOM   2101  CB  LEU A 268      -6.867 -10.546  26.175  1.00 67.31           C  
ATOM   2102  O   LEU A 268      -6.903  -8.014  24.041  1.00 67.31           O  
ATOM   2103  CG  LEU A 268      -6.167 -11.133  24.933  1.00 67.31           C  
ATOM   2104  CD1 LEU A 268      -4.669 -10.817  24.900  1.00 67.31           C  
ATOM   2105  CD2 LEU A 268      -6.309 -12.651  24.920  1.00 67.31           C  
ATOM   2106  N   LEU A 269      -8.873  -8.243  25.115  1.00 67.31           N  
ATOM   2107  CA  LEU A 269      -9.694  -7.581  24.110  1.00 67.31           C  
ATOM   2108  C   LEU A 269      -9.353  -6.082  24.015  1.00 67.31           C  
ATOM   2109  CB  LEU A 269     -11.161  -7.809  24.499  1.00 67.31           C  
ATOM   2110  O   LEU A 269      -9.131  -5.563  22.924  1.00 67.31           O  
ATOM   2111  CG  LEU A 269     -12.122  -7.371  23.391  1.00 67.31           C  
ATOM   2112  CD1 LEU A 269     -12.310  -8.479  22.353  1.00 67.31           C  
ATOM   2113  CD2 LEU A 269     -13.455  -6.964  24.008  1.00 67.31           C  
ATOM   2114  N   LEU A 270      -9.228  -5.405  25.156  1.00 68.81           N  
ATOM   2115  CA  LEU A 270      -8.827  -4.001  25.256  1.00 68.81           C  
ATOM   2116  C   LEU A 270      -7.411  -3.772  24.722  1.00 68.81           C  
ATOM   2117  CB  LEU A 270      -8.928  -3.576  26.731  1.00 68.81           C  
ATOM   2118  O   LEU A 270      -7.183  -2.852  23.937  1.00 68.81           O  
ATOM   2119  CG  LEU A 270     -10.378  -3.365  27.205  1.00 68.81           C  
ATOM   2120  CD1 LEU A 270     -10.439  -3.355  28.730  1.00 68.81           C  
ATOM   2121  CD2 LEU A 270     -10.932  -2.047  26.669  1.00 68.81           C  
ATOM   2122  N   PHE A 271      -6.465  -4.644  25.078  1.00 71.75           N  
ATOM   2123  CA  PHE A 271      -5.108  -4.613  24.534  1.00 71.75           C  
ATOM   2124  C   PHE A 271      -5.104  -4.784  23.011  1.00 71.75           C  
ATOM   2125  CB  PHE A 271      -4.273  -5.715  25.194  1.00 71.75           C  
ATOM   2126  O   PHE A 271      -4.355  -4.106  22.307  1.00 71.75           O  
ATOM   2127  CG  PHE A 271      -2.877  -5.824  24.617  1.00 71.75           C  
ATOM   2128  CD1 PHE A 271      -2.578  -6.814  23.662  1.00 71.75           C  
ATOM   2129  CD2 PHE A 271      -1.887  -4.904  25.004  1.00 71.75           C  
ATOM   2130  CE1 PHE A 271      -1.290  -6.887  23.102  1.00 71.75           C  
ATOM   2131  CE2 PHE A 271      -0.598  -4.982  24.451  1.00 71.75           C  
ATOM   2132  CZ  PHE A 271      -0.299  -5.969  23.496  1.00 71.75           C  
ATOM   2133  N   MET A 272      -5.958  -5.664  22.489  1.00 72.81           N  
ATOM   2134  CA  MET A 272      -6.111  -5.862  21.055  1.00 72.81           C  
ATOM   2135  C   MET A 272      -6.625  -4.591  20.370  1.00 72.81           C  
ATOM   2136  CB  MET A 272      -7.011  -7.070  20.824  1.00 72.81           C  
ATOM   2137  O   MET A 272      -5.973  -4.141  19.429  1.00 72.81           O  
ATOM   2138  CG  MET A 272      -7.224  -7.373  19.349  1.00 72.81           C  
ATOM   2139  SD  MET A 272      -8.370  -8.743  19.152  1.00 72.81           S  
ATOM   2140  CE  MET A 272      -9.929  -7.912  19.560  1.00 72.81           C  
ATOM   2141  N   PHE A 273      -7.700  -3.965  20.865  1.00 71.00           N  
ATOM   2142  CA  PHE A 273      -8.178  -2.678  20.337  1.00 71.00           C  
ATOM   2143  C   PHE A 273      -7.097  -1.617  20.359  1.00 71.00           C  
ATOM   2144  CB  PHE A 273      -9.386  -2.168  21.129  1.00 71.00           C  
ATOM   2145  O   PHE A 273      -6.783  -1.040  19.325  1.00 71.00           O  
ATOM   2146  CG  PHE A 273     -10.634  -2.914  20.765  1.00 71.00           C  
ATOM   2147  CD1 PHE A 273     -11.095  -2.853  19.440  1.00 71.00           C  
ATOM   2148  CD2 PHE A 273     -11.308  -3.685  21.725  1.00 71.00           C  
ATOM   2149  CE1 PHE A 273     -12.166  -3.659  19.051  1.00 71.00           C  
ATOM   2150  CE2 PHE A 273     -12.410  -4.455  21.340  1.00 71.00           C  
ATOM   2151  CZ  PHE A 273     -12.787  -4.498  19.998  1.00 71.00           C  
ATOM   2152  N   TRP A 274      -6.442  -1.443  21.504  1.00 77.25           N  
ATOM   2153  CA  TRP A 274      -5.339  -0.506  21.631  1.00 77.25           C  
ATOM   2154  C   TRP A 274      -4.228  -0.763  20.607  1.00 77.25           C  
ATOM   2155  CB  TRP A 274      -4.780  -0.607  23.045  1.00 77.25           C  
ATOM   2156  O   TRP A 274      -3.741   0.167  19.964  1.00 77.25           O  
ATOM   2157  CG  TRP A 274      -3.544   0.201  23.213  1.00 77.25           C  
ATOM   2158  CD1 TRP A 274      -3.498   1.542  23.126  1.00 77.25           C  
ATOM   2159  CD2 TRP A 274      -2.157  -0.236  23.291  1.00 77.25           C  
ATOM   2160  CE2 TRP A 274      -1.331   0.924  23.394  1.00 77.25           C  
ATOM   2161  CE3 TRP A 274      -1.512  -1.491  23.229  1.00 77.25           C  
ATOM   2162  NE1 TRP A 274      -2.209   1.983  23.314  1.00 77.25           N  
ATOM   2163  CH2 TRP A 274       0.676  -0.422  23.447  1.00 77.25           C  
ATOM   2164  CZ2 TRP A 274       0.063   0.841  23.503  1.00 77.25           C  
ATOM   2165  CZ3 TRP A 274      -0.109  -1.580  23.292  1.00 77.25           C  
ATOM   2166  N   SER A 275      -3.838  -2.024  20.414  1.00 76.00           N  
ATOM   2167  CA  SER A 275      -2.784  -2.375  19.465  1.00 76.00           C  
ATOM   2168  C   SER A 275      -3.192  -2.103  18.012  1.00 76.00           C  
ATOM   2169  CB  SER A 275      -2.327  -3.817  19.691  1.00 76.00           C  
ATOM   2170  O   SER A 275      -2.357  -1.645  17.230  1.00 76.00           O  
ATOM   2171  OG  SER A 275      -3.277  -4.766  19.266  1.00 76.00           O  
ATOM   2172  N   ILE A 276      -4.470  -2.290  17.656  1.00 75.94           N  
ATOM   2173  CA  ILE A 276      -5.026  -1.920  16.346  1.00 75.94           C  
ATOM   2174  C   ILE A 276      -5.036  -0.397  16.199  1.00 75.94           C  
ATOM   2175  CB  ILE A 276      -6.446  -2.503  16.148  1.00 75.94           C  
ATOM   2176  O   ILE A 276      -4.508   0.107  15.206  1.00 75.94           O  
ATOM   2177  CG1 ILE A 276      -6.418  -4.044  16.163  1.00 75.94           C  
ATOM   2178  CG2 ILE A 276      -7.083  -2.019  14.827  1.00 75.94           C  
ATOM   2179  CD1 ILE A 276      -7.806  -4.659  16.358  1.00 75.94           C  
ATOM   2180  N   ALA A 277      -5.568   0.331  17.184  1.00 74.88           N  
ATOM   2181  CA  ALA A 277      -5.603   1.792  17.229  1.00 74.88           C  
ATOM   2182  C   ALA A 277      -4.215   2.385  16.988  1.00 74.88           C  
ATOM   2183  CB  ALA A 277      -6.087   2.241  18.615  1.00 74.88           C  
ATOM   2184  O   ALA A 277      -4.015   3.223  16.107  1.00 74.88           O  
ATOM   2185  N   LEU A 278      -3.232   1.891  17.743  1.00 78.75           N  
ATOM   2186  CA  LEU A 278      -1.849   2.328  17.675  1.00 78.75           C  
ATOM   2187  C   LEU A 278      -1.231   1.997  16.316  1.00 78.75           C  
ATOM   2188  CB  LEU A 278      -1.080   1.672  18.833  1.00 78.75           C  
ATOM   2189  O   LEU A 278      -0.549   2.840  15.736  1.00 78.75           O  
ATOM   2190  CG  LEU A 278       0.368   2.172  18.963  1.00 78.75           C  
ATOM   2191  CD1 LEU A 278       0.427   3.644  19.381  1.00 78.75           C  
ATOM   2192  CD2 LEU A 278       1.104   1.341  20.009  1.00 78.75           C  
ATOM   2193  N   ALA A 279      -1.500   0.807  15.770  1.00 79.50           N  
ATOM   2194  CA  ALA A 279      -1.018   0.418  14.447  1.00 79.50           C  
ATOM   2195  C   ALA A 279      -1.511   1.371  13.366  1.00 79.50           C  
ATOM   2196  CB  ALA A 279      -1.499  -0.999  14.126  1.00 79.50           C  
ATOM   2197  O   ALA A 279      -0.734   1.821  12.524  1.00 79.50           O  
ATOM   2198  N   VAL A 280      -2.804   1.683  13.406  1.00 79.81           N  
ATOM   2199  CA  VAL A 280      -3.452   2.563  12.441  1.00 79.81           C  
ATOM   2200  C   VAL A 280      -2.953   3.993  12.600  1.00 79.81           C  
ATOM   2201  CB  VAL A 280      -4.977   2.468  12.586  1.00 79.81           C  
ATOM   2202  O   VAL A 280      -2.594   4.611  11.598  1.00 79.81           O  
ATOM   2203  CG1 VAL A 280      -5.682   3.423  11.623  1.00 79.81           C  
ATOM   2204  CG2 VAL A 280      -5.455   1.058  12.223  1.00 79.81           C  
ATOM   2205  N   ALA A 281      -2.863   4.499  13.832  1.00 79.25           N  
ATOM   2206  CA  ALA A 281      -2.357   5.836  14.123  1.00 79.25           C  
ATOM   2207  C   ALA A 281      -0.912   6.006  13.636  1.00 79.25           C  
ATOM   2208  CB  ALA A 281      -2.488   6.100  15.630  1.00 79.25           C  
ATOM   2209  O   ALA A 281      -0.627   6.915  12.857  1.00 79.25           O  
ATOM   2210  N   VAL A 282      -0.015   5.086  14.008  1.00 78.88           N  
ATOM   2211  CA  VAL A 282       1.392   5.118  13.589  1.00 78.88           C  
ATOM   2212  C   VAL A 282       1.507   5.006  12.072  1.00 78.88           C  
ATOM   2213  CB  VAL A 282       2.206   4.012  14.291  1.00 78.88           C  
ATOM   2214  O   VAL A 282       2.191   5.817  11.450  1.00 78.88           O  
ATOM   2215  CG1 VAL A 282       3.634   3.892  13.736  1.00 78.88           C  
ATOM   2216  CG2 VAL A 282       2.329   4.306  15.793  1.00 78.88           C  
ATOM   2217  N   ALA A 283       0.824   4.045  11.450  1.00 81.12           N  
ATOM   2218  CA  ALA A 283       0.909   3.843  10.009  1.00 81.12           C  
ATOM   2219  C   ALA A 283       0.367   5.039   9.220  1.00 81.12           C  
ATOM   2220  CB  ALA A 283       0.168   2.559   9.661  1.00 81.12           C  
ATOM   2221  O   ALA A 283       1.012   5.473   8.265  1.00 81.12           O  
ATOM   2222  N   TYR A 284      -0.766   5.610   9.636  1.00 81.81           N  
ATOM   2223  CA  TYR A 284      -1.331   6.804   9.013  1.00 81.81           C  
ATOM   2224  C   TYR A 284      -0.417   8.020   9.185  1.00 81.81           C  
ATOM   2225  CB  TYR A 284      -2.722   7.090   9.590  1.00 81.81           C  
ATOM   2226  O   TYR A 284      -0.153   8.732   8.216  1.00 81.81           O  
ATOM   2227  CG  TYR A 284      -3.384   8.301   8.960  1.00 81.81           C  
ATOM   2228  CD1 TYR A 284      -3.543   9.489   9.697  1.00 81.81           C  
ATOM   2229  CD2 TYR A 284      -3.824   8.245   7.623  1.00 81.81           C  
ATOM   2230  CE1 TYR A 284      -4.160  10.603   9.097  1.00 81.81           C  
ATOM   2231  CE2 TYR A 284      -4.391   9.380   7.009  1.00 81.81           C  
ATOM   2232  OH  TYR A 284      -5.062  11.691   7.169  1.00 81.81           O  
ATOM   2233  CZ  TYR A 284      -4.550  10.570   7.746  1.00 81.81           C  
ATOM   2234  N   THR A 285       0.123   8.244  10.387  1.00 79.00           N  
ATOM   2235  CA  THR A 285       1.050   9.353  10.639  1.00 79.00           C  
ATOM   2236  C   THR A 285       2.314   9.225   9.811  1.00 79.00           C  
ATOM   2237  CB  THR A 285       1.393   9.469  12.130  1.00 79.00           C  
ATOM   2238  O   THR A 285       2.721  10.186   9.159  1.00 79.00           O  
ATOM   2239  CG2 THR A 285       2.371  10.603  12.425  1.00 79.00           C  
ATOM   2240  OG1 THR A 285       0.222   9.794  12.834  1.00 79.00           O  
ATOM   2241  N   VAL A 286       2.907   8.035   9.766  1.00 77.50           N  
ATOM   2242  CA  VAL A 286       4.103   7.803   8.961  1.00 77.50           C  
ATOM   2243  C   VAL A 286       3.796   7.974   7.477  1.00 77.50           C  
ATOM   2244  CB  VAL A 286       4.706   6.430   9.265  1.00 77.50           C  
ATOM   2245  O   VAL A 286       4.542   8.679   6.804  1.00 77.50           O  
ATOM   2246  CG1 VAL A 286       5.891   6.150   8.340  1.00 77.50           C  
ATOM   2247  CG2 VAL A 286       5.244   6.362  10.700  1.00 77.50           C  
ATOM   2248  N   LEU A 287       2.697   7.414   6.962  1.00 76.62           N  
ATOM   2249  CA  LEU A 287       2.305   7.612   5.564  1.00 76.62           C  
ATOM   2250  C   LEU A 287       2.100   9.085   5.233  1.00 76.62           C  
ATOM   2251  CB  LEU A 287       1.018   6.838   5.250  1.00 76.62           C  
ATOM   2252  O   LEU A 287       2.559   9.528   4.187  1.00 76.62           O  
ATOM   2253  CG  LEU A 287       1.275   5.354   4.973  1.00 76.62           C  
ATOM   2254  CD1 LEU A 287      -0.048   4.617   5.011  1.00 76.62           C  
ATOM   2255  CD2 LEU A 287       1.918   5.103   3.606  1.00 76.62           C  
ATOM   2256  N   ARG A 288       1.472   9.861   6.121  1.00 76.00           N  
ATOM   2257  CA  ARG A 288       1.266  11.297   5.912  1.00 76.00           C  
ATOM   2258  C   ARG A 288       2.582  12.068   5.903  1.00 76.00           C  
ATOM   2259  CB  ARG A 288       0.301  11.829   6.976  1.00 76.00           C  
ATOM   2260  O   ARG A 288       2.810  12.847   4.984  1.00 76.00           O  
ATOM   2261  CG  ARG A 288      -0.061  13.297   6.710  1.00 76.00           C  
ATOM   2262  CD  ARG A 288      -0.948  13.811   7.839  1.00 76.00           C  
ATOM   2263  NE  ARG A 288      -1.263  15.238   7.693  1.00 76.00           N  
ATOM   2264  NH1 ARG A 288      -1.434  15.755   9.940  1.00 76.00           N  
ATOM   2265  NH2 ARG A 288      -1.729  17.344   8.406  1.00 76.00           N  
ATOM   2266  CZ  ARG A 288      -1.466  16.098   8.679  1.00 76.00           C  
ATOM   2267  N   VAL A 289       3.455  11.848   6.887  1.00 71.12           N  
ATOM   2268  CA  VAL A 289       4.775  12.502   6.945  1.00 71.12           C  
ATOM   2269  C   VAL A 289       5.589  12.148   5.705  1.00 71.12           C  
ATOM   2270  CB  VAL A 289       5.533  12.105   8.228  1.00 71.12           C  
ATOM   2271  O   VAL A 289       6.141  13.024   5.046  1.00 71.12           O  
ATOM   2272  CG1 VAL A 289       6.994  12.578   8.221  1.00 71.12           C  
ATOM   2273  CG2 VAL A 289       4.864  12.719   9.463  1.00 71.12           C  
ATOM   2274  N   GLN A 290       5.618  10.870   5.336  1.00 71.19           N  
ATOM   2275  CA  GLN A 290       6.335  10.409   4.155  1.00 71.19           C  
ATOM   2276  C   GLN A 290       5.720  10.946   2.858  1.00 71.19           C  
ATOM   2277  CB  GLN A 290       6.348   8.883   4.145  1.00 71.19           C  
ATOM   2278  O   GLN A 290       6.458  11.278   1.937  1.00 71.19           O  
ATOM   2279  CG  GLN A 290       7.211   8.254   5.248  1.00 71.19           C  
ATOM   2280  CD  GLN A 290       8.708   8.474   5.068  1.00 71.19           C  
ATOM   2281  NE2 GLN A 290       9.465   8.363   6.136  1.00 71.19           N  
ATOM   2282  OE1 GLN A 290       9.236   8.737   3.996  1.00 71.19           O  
ATOM   2283  N   TRP A 291       4.398  11.093   2.783  1.00 70.69           N  
ATOM   2284  CA  TRP A 291       3.735  11.732   1.651  1.00 70.69           C  
ATOM   2285  C   TRP A 291       4.112  13.209   1.531  1.00 70.69           C  
ATOM   2286  CB  TRP A 291       2.222  11.586   1.786  1.00 70.69           C  
ATOM   2287  O   TRP A 291       4.413  13.675   0.439  1.00 70.69           O  
ATOM   2288  CG  TRP A 291       1.481  12.081   0.593  1.00 70.69           C  
ATOM   2289  CD1 TRP A 291       1.039  13.344   0.389  1.00 70.69           C  
ATOM   2290  CD2 TRP A 291       1.114  11.327  -0.595  1.00 70.69           C  
ATOM   2291  CE2 TRP A 291       0.401  12.196  -1.472  1.00 70.69           C  
ATOM   2292  CE3 TRP A 291       1.305   9.989  -1.005  1.00 70.69           C  
ATOM   2293  NE1 TRP A 291       0.403  13.418  -0.833  1.00 70.69           N  
ATOM   2294  CH2 TRP A 291       0.045  10.406  -3.051  1.00 70.69           C  
ATOM   2295  CZ2 TRP A 291      -0.140  11.748  -2.682  1.00 70.69           C  
ATOM   2296  CZ3 TRP A 291       0.779   9.533  -2.228  1.00 70.69           C  
ATOM   2297  N   ILE A 292       4.166  13.939   2.644  1.00 67.94           N  
ATOM   2298  CA  ILE A 292       4.585  15.346   2.653  1.00 67.94           C  
ATOM   2299  C   ILE A 292       6.053  15.474   2.229  1.00 67.94           C  
ATOM   2300  CB  ILE A 292       4.321  15.963   4.045  1.00 67.94           C  
ATOM   2301  O   ILE A 292       6.384  16.301   1.387  1.00 67.94           O  
ATOM   2302  CG1 ILE A 292       2.798  16.082   4.292  1.00 67.94           C  
ATOM   2303  CG2 ILE A 292       4.986  17.347   4.173  1.00 67.94           C  
ATOM   2304  CD1 ILE A 292       2.436  16.278   5.769  1.00 67.94           C  
ATOM   2305  N   CYS A 293       6.940  14.646   2.784  1.00 64.38           N  
ATOM   2306  CA  CYS A 293       8.375  14.759   2.529  1.00 64.38           C  
ATOM   2307  C   CYS A 293       8.816  14.155   1.187  1.00 64.38           C  
ATOM   2308  CB  CYS A 293       9.133  14.085   3.681  1.00 64.38           C  
ATOM   2309  O   CYS A 293       9.861  14.535   0.664  1.00 64.38           O  
ATOM   2310  SG  CYS A 293       8.841  14.946   5.253  1.00 64.38           S  
ATOM   2311  N   ARG A 294       8.098  13.152   0.668  1.00 68.12           N  
ATOM   2312  CA  ARG A 294       8.539  12.321  -0.469  1.00 68.12           C  
ATOM   2313  C   ARG A 294       7.441  12.020  -1.490  1.00 68.12           C  
ATOM   2314  CB  ARG A 294       9.177  11.016   0.041  1.00 68.12           C  
ATOM   2315  O   ARG A 294       7.680  11.235  -2.407  1.00 68.12           O  
ATOM   2316  CG  ARG A 294      10.368  11.233   0.978  1.00 68.12           C  
ATOM   2317  CD  ARG A 294      10.998   9.885   1.319  1.00 68.12           C  
ATOM   2318  NE  ARG A 294      12.173  10.055   2.192  1.00 68.12           N  
ATOM   2319  NH1 ARG A 294      12.292   7.884   2.881  1.00 68.12           N  
ATOM   2320  NH2 ARG A 294      13.842   9.330   3.567  1.00 68.12           N  
ATOM   2321  CZ  ARG A 294      12.763   9.094   2.874  1.00 68.12           C  
ATOM   2322  N   GLY A 295       6.269  12.645  -1.381  1.00 64.25           N  
ATOM   2323  CA  GLY A 295       5.143  12.458  -2.303  1.00 64.25           C  
ATOM   2324  C   GLY A 295       5.501  12.723  -3.766  1.00 64.25           C  
ATOM   2325  O   GLY A 295       5.018  12.014  -4.644  1.00 64.25           O  
ATOM   2326  N   ASN A 296       6.443  13.635  -4.035  1.00 63.97           N  
ATOM   2327  CA  ASN A 296       6.935  13.904  -5.391  1.00 63.97           C  
ATOM   2328  C   ASN A 296       7.473  12.633  -6.072  1.00 63.97           C  
ATOM   2329  CB  ASN A 296       8.006  15.016  -5.361  1.00 63.97           C  
ATOM   2330  O   ASN A 296       7.195  12.404  -7.242  1.00 63.97           O  
ATOM   2331  CG  ASN A 296       7.482  16.371  -4.906  1.00 63.97           C  
ATOM   2332  ND2 ASN A 296       8.295  17.401  -4.943  1.00 63.97           N  
ATOM   2333  OD1 ASN A 296       6.356  16.510  -4.463  1.00 63.97           O  
ATOM   2334  N   ALA A 297       8.165  11.742  -5.346  1.00 66.19           N  
ATOM   2335  CA  ALA A 297       8.684  10.492  -5.916  1.00 66.19           C  
ATOM   2336  C   ALA A 297       7.568   9.557  -6.413  1.00 66.19           C  
ATOM   2337  CB  ALA A 297       9.559   9.794  -4.867  1.00 66.19           C  
ATOM   2338  O   ALA A 297       7.723   8.880  -7.426  1.00 66.19           O  
ATOM   2339  N   PHE A 298       6.433   9.535  -5.713  1.00 65.50           N  
ATOM   2340  CA  PHE A 298       5.255   8.778  -6.126  1.00 65.50           C  
ATOM   2341  C   PHE A 298       4.599   9.381  -7.374  1.00 65.50           C  
ATOM   2342  CB  PHE A 298       4.285   8.747  -4.943  1.00 65.50           C  
ATOM   2343  O   PHE A 298       4.152   8.657  -8.263  1.00 65.50           O  
ATOM   2344  CG  PHE A 298       2.911   8.243  -5.296  1.00 65.50           C  
ATOM   2345  CD1 PHE A 298       1.893   9.147  -5.656  1.00 65.50           C  
ATOM   2346  CD2 PHE A 298       2.653   6.868  -5.258  1.00 65.50           C  
ATOM   2347  CE1 PHE A 298       0.603   8.676  -5.943  1.00 65.50           C  
ATOM   2348  CE2 PHE A 298       1.352   6.410  -5.497  1.00 65.50           C  
ATOM   2349  CZ  PHE A 298       0.322   7.310  -5.818  1.00 65.50           C  
ATOM   2350  N   LEU A 299       4.567  10.707  -7.457  1.00 67.31           N  
ATOM   2351  CA  LEU A 299       3.985  11.416  -8.590  1.00 67.31           C  
ATOM   2352  C   LEU A 299       4.842  11.266  -9.840  1.00 67.31           C  
ATOM   2353  CB  LEU A 299       3.788  12.876  -8.205  1.00 67.31           C  
ATOM   2354  O   LEU A 299       4.298  10.916 -10.881  1.00 67.31           O  
ATOM   2355  CG  LEU A 299       2.754  13.014  -7.079  1.00 67.31           C  
ATOM   2356  CD1 LEU A 299       2.909  14.389  -6.491  1.00 67.31           C  
ATOM   2357  CD2 LEU A 299       1.317  12.839  -7.576  1.00 67.31           C  
ATOM   2358  N   TYR A 300       6.168  11.355  -9.710  1.00 68.69           N  
ATOM   2359  CA  TYR A 300       7.097  11.017 -10.789  1.00 68.69           C  
ATOM   2360  C   TYR A 300       6.870   9.592 -11.320  1.00 68.69           C  
ATOM   2361  CB  TYR A 300       8.548  11.200 -10.313  1.00 68.69           C  
ATOM   2362  O   TYR A 300       6.951   9.370 -12.526  1.00 68.69           O  
ATOM   2363  CG  TYR A 300       8.992  12.645 -10.125  1.00 68.69           C  
ATOM   2364  CD1 TYR A 300       8.852  13.566 -11.182  1.00 68.69           C  
ATOM   2365  CD2 TYR A 300       9.579  13.071  -8.914  1.00 68.69           C  
ATOM   2366  CE1 TYR A 300       9.266  14.901 -11.018  1.00 68.69           C  
ATOM   2367  CE2 TYR A 300       9.985  14.411  -8.742  1.00 68.69           C  
ATOM   2368  OH  TYR A 300      10.213  16.630  -9.669  1.00 68.69           O  
ATOM   2369  CZ  TYR A 300       9.825  15.333  -9.798  1.00 68.69           C  
ATOM   2370  N   ALA A 301       6.508   8.633 -10.456  1.00 70.25           N  
ATOM   2371  CA  ALA A 301       6.194   7.265 -10.878  1.00 70.25           C  
ATOM   2372  C   ALA A 301       4.919   7.175 -11.720  1.00 70.25           C  
ATOM   2373  CB  ALA A 301       6.089   6.359  -9.641  1.00 70.25           C  
ATOM   2374  O   ALA A 301       4.870   6.416 -12.691  1.00 70.25           O  
ATOM   2375  N   LEU A 302       3.888   7.934 -11.349  1.00 68.88           N  
ATOM   2376  CA  LEU A 302       2.642   8.030 -12.105  1.00 68.88           C  
ATOM   2377  C   LEU A 302       2.826   8.785 -13.422  1.00 68.88           C  
ATOM   2378  CB  LEU A 302       1.586   8.734 -11.242  1.00 68.88           C  
ATOM   2379  O   LEU A 302       2.310   8.344 -14.449  1.00 68.88           O  
ATOM   2380  CG  LEU A 302       0.870   7.826 -10.241  1.00 68.88           C  
ATOM   2381  CD1 LEU A 302       0.029   8.690  -9.305  1.00 68.88           C  
ATOM   2382  CD2 LEU A 302      -0.065   6.859 -10.981  1.00 68.88           C  
ATOM   2383  N   ASP A 303       3.569   9.889 -13.395  1.00 69.94           N  
ATOM   2384  CA  ASP A 303       3.935  10.678 -14.569  1.00 69.94           C  
ATOM   2385  C   ASP A 303       4.684   9.830 -15.582  1.00 69.94           C  
ATOM   2386  CB  ASP A 303       4.837  11.853 -14.152  1.00 69.94           C  
ATOM   2387  O   ASP A 303       4.321   9.796 -16.755  1.00 69.94           O  
ATOM   2388  CG  ASP A 303       4.112  13.187 -14.162  1.00 69.94           C  
ATOM   2389  OD1 ASP A 303       3.292  13.368 -15.087  1.00 69.94           O  
ATOM   2390  OD2 ASP A 303       4.486  14.056 -13.356  1.00 69.94           O  
ATOM   2391  N   PHE A 304       5.680   9.083 -15.112  1.00 74.56           N  
ATOM   2392  CA  PHE A 304       6.420   8.138 -15.930  1.00 74.56           C  
ATOM   2393  C   PHE A 304       5.479   7.149 -16.631  1.00 74.56           C  
ATOM   2394  CB  PHE A 304       7.442   7.434 -15.034  1.00 74.56           C  
ATOM   2395  O   PHE A 304       5.555   6.984 -17.845  1.00 74.56           O  
ATOM   2396  CG  PHE A 304       8.146   6.305 -15.739  1.00 74.56           C  
ATOM   2397  CD1 PHE A 304       7.719   4.981 -15.533  1.00 74.56           C  
ATOM   2398  CD2 PHE A 304       9.165   6.587 -16.664  1.00 74.56           C  
ATOM   2399  CE1 PHE A 304       8.320   3.936 -16.251  1.00 74.56           C  
ATOM   2400  CE2 PHE A 304       9.764   5.540 -17.381  1.00 74.56           C  
ATOM   2401  CZ  PHE A 304       9.341   4.216 -17.172  1.00 74.56           C  
ATOM   2402  N   ILE A 305       4.521   6.553 -15.909  1.00 74.25           N  
ATOM   2403  CA  ILE A 305       3.548   5.637 -16.523  1.00 74.25           C  
ATOM   2404  C   ILE A 305       2.701   6.352 -17.580  1.00 74.25           C  
ATOM   2405  CB  ILE A 305       2.651   4.963 -15.461  1.00 74.25           C  
ATOM   2406  O   ILE A 305       2.485   5.804 -18.656  1.00 74.25           O  
ATOM   2407  CG1 ILE A 305       3.474   4.059 -14.517  1.00 74.25           C  
ATOM   2408  CG2 ILE A 305       1.553   4.110 -16.134  1.00 74.25           C  
ATOM   2409  CD1 ILE A 305       2.750   3.807 -13.189  1.00 74.25           C  
ATOM   2410  N   ARG A 306       2.202   7.560 -17.298  1.00 72.38           N  
ATOM   2411  CA  ARG A 306       1.353   8.305 -18.242  1.00 72.38           C  
ATOM   2412  C   ARG A 306       2.116   8.727 -19.496  1.00 72.38           C  
ATOM   2413  CB  ARG A 306       0.745   9.535 -17.554  1.00 72.38           C  
ATOM   2414  O   ARG A 306       1.567   8.606 -20.588  1.00 72.38           O  
ATOM   2415  CG  ARG A 306      -0.387   9.173 -16.581  1.00 72.38           C  
ATOM   2416  CD  ARG A 306      -0.943  10.452 -15.942  1.00 72.38           C  
ATOM   2417  NE  ARG A 306      -2.039  10.179 -14.989  1.00 72.38           N  
ATOM   2418  NH1 ARG A 306      -2.265  12.316 -14.144  1.00 72.38           N  
ATOM   2419  NH2 ARG A 306      -3.584  10.684 -13.391  1.00 72.38           N  
ATOM   2420  CZ  ARG A 306      -2.621  11.061 -14.186  1.00 72.38           C  
ATOM   2421  N   ARG A 307       3.355   9.204 -19.342  1.00 76.75           N  
ATOM   2422  CA  ARG A 307       4.218   9.640 -20.449  1.00 76.75           C  
ATOM   2423  C   ARG A 307       4.563   8.470 -21.360  1.00 76.75           C  
ATOM   2424  CB  ARG A 307       5.489  10.316 -19.903  1.00 76.75           C  
ATOM   2425  O   ARG A 307       4.325   8.556 -22.559  1.00 76.75           O  
ATOM   2426  CG  ARG A 307       5.197  11.694 -19.286  1.00 76.75           C  
ATOM   2427  CD  ARG A 307       6.468  12.303 -18.683  1.00 76.75           C  
ATOM   2428  NE  ARG A 307       6.159  13.474 -17.836  1.00 76.75           N  
ATOM   2429  NH1 ARG A 307       8.306  14.249 -17.559  1.00 76.75           N  
ATOM   2430  NH2 ARG A 307       6.614  15.264 -16.509  1.00 76.75           N  
ATOM   2431  CZ  ARG A 307       7.026  14.325 -17.313  1.00 76.75           C  
ATOM   2432  N   GLU A 308       5.018   7.361 -20.785  1.00 78.75           N  
ATOM   2433  CA  GLU A 308       5.457   6.195 -21.558  1.00 78.75           C  
ATOM   2434  C   GLU A 308       4.294   5.351 -22.111  1.00 78.75           C  
ATOM   2435  CB  GLU A 308       6.357   5.327 -20.674  1.00 78.75           C  
ATOM   2436  O   GLU A 308       4.457   4.624 -23.086  1.00 78.75           O  
ATOM   2437  CG  GLU A 308       7.673   5.992 -20.238  1.00 78.75           C  
ATOM   2438  CD  GLU A 308       8.535   6.491 -21.407  1.00 78.75           C  
ATOM   2439  OE1 GLU A 308       9.173   7.551 -21.222  1.00 78.75           O  
ATOM   2440  OE2 GLU A 308       8.541   5.829 -22.469  1.00 78.75           O  
ATOM   2441  N   CYS A 309       3.096   5.426 -21.517  1.00 71.38           N  
ATOM   2442  CA  CYS A 309       1.920   4.657 -21.956  1.00 71.38           C  
ATOM   2443  C   CYS A 309       0.832   5.503 -22.614  1.00 71.38           C  
ATOM   2444  CB  CYS A 309       1.359   3.817 -20.806  1.00 71.38           C  
ATOM   2445  O   CYS A 309      -0.325   5.074 -22.645  1.00 71.38           O  
ATOM   2446  SG  CYS A 309       2.635   2.648 -20.314  1.00 71.38           S  
ATOM   2447  N   LYS A 310       1.176   6.679 -23.152  1.00 69.88           N  
ATOM   2448  CA  LYS A 310       0.215   7.576 -23.811  1.00 69.88           C  
ATOM   2449  C   LYS A 310      -0.599   6.861 -24.902  1.00 69.88           C  
ATOM   2450  CB  LYS A 310       0.984   8.788 -24.354  1.00 69.88           C  
ATOM   2451  O   LYS A 310      -1.808   7.068 -24.996  1.00 69.88           O  
ATOM   2452  CG  LYS A 310       0.040   9.917 -24.786  1.00 69.88           C  
ATOM   2453  CD  LYS A 310       0.853  11.119 -25.276  1.00 69.88           C  
ATOM   2454  CE  LYS A 310      -0.079  12.236 -25.751  1.00 69.88           C  
ATOM   2455  NZ  LYS A 310       0.699  13.359 -26.328  1.00 69.88           N  
ATOM   2456  N   ASP A 311       0.037   5.941 -25.626  1.00 67.75           N  
ATOM   2457  CA  ASP A 311      -0.584   5.184 -26.721  1.00 67.75           C  
ATOM   2458  C   ASP A 311      -1.127   3.807 -26.283  1.00 67.75           C  
ATOM   2459  CB  ASP A 311       0.427   5.097 -27.873  1.00 67.75           C  
ATOM   2460  O   ASP A 311      -1.968   3.200 -26.951  1.00 67.75           O  
ATOM   2461  CG  ASP A 311       0.914   6.500 -28.257  1.00 67.75           C  
ATOM   2462  OD1 ASP A 311       0.044   7.389 -28.413  1.00 67.75           O  
ATOM   2463  OD2 ASP A 311       2.144   6.696 -28.252  1.00 67.75           O  
ATOM   2464  N   GLU A 312      -0.736   3.323 -25.099  1.00 71.38           N  
ATOM   2465  CA  GLU A 312      -1.168   2.037 -24.545  1.00 71.38           C  
ATOM   2466  C   GLU A 312      -2.355   2.179 -23.582  1.00 71.38           C  
ATOM   2467  CB  GLU A 312      -0.010   1.270 -23.896  1.00 71.38           C  
ATOM   2468  O   GLU A 312      -2.262   1.942 -22.370  1.00 71.38           O  
ATOM   2469  CG  GLU A 312       0.954   0.618 -24.898  1.00 71.38           C  
ATOM   2470  CD  GLU A 312       1.376  -0.771 -24.399  1.00 71.38           C  
ATOM   2471  OE1 GLU A 312       1.290  -1.721 -25.212  1.00 71.38           O  
ATOM   2472  OE2 GLU A 312       1.630  -0.934 -23.182  1.00 71.38           O  
ATOM   2473  N   LYS A 313      -3.539   2.456 -24.145  1.00 72.75           N  
ATOM   2474  CA  LYS A 313      -4.803   2.554 -23.382  1.00 72.75           C  
ATOM   2475  C   LYS A 313      -5.042   1.353 -22.456  1.00 72.75           C  
ATOM   2476  CB  LYS A 313      -5.995   2.732 -24.341  1.00 72.75           C  
ATOM   2477  O   LYS A 313      -5.602   1.503 -21.376  1.00 72.75           O  
ATOM   2478  CG  LYS A 313      -5.951   4.078 -25.083  1.00 72.75           C  
ATOM   2479  CD  LYS A 313      -7.186   4.282 -25.975  1.00 72.75           C  
ATOM   2480  CE  LYS A 313      -7.066   5.630 -26.699  1.00 72.75           C  
ATOM   2481  NZ  LYS A 313      -8.196   5.883 -27.630  1.00 72.75           N  
ATOM   2482  N   ASN A 314      -4.593   0.155 -22.836  1.00 71.56           N  
ATOM   2483  CA  ASN A 314      -4.784  -1.066 -22.050  1.00 71.56           C  
ATOM   2484  C   ASN A 314      -4.005  -1.086 -20.727  1.00 71.56           C  
ATOM   2485  CB  ASN A 314      -4.403  -2.276 -22.919  1.00 71.56           C  
ATOM   2486  O   ASN A 314      -4.519  -1.618 -19.738  1.00 71.56           O  
ATOM   2487  CG  ASN A 314      -5.437  -2.572 -23.987  1.00 71.56           C  
ATOM   2488  ND2 ASN A 314      -5.044  -3.205 -25.065  1.00 71.56           N  
ATOM   2489  OD1 ASN A 314      -6.610  -2.273 -23.849  1.00 71.56           O  
ATOM   2490  N   LEU A 315      -2.784  -0.540 -20.692  1.00 66.44           N  
ATOM   2491  CA  LEU A 315      -1.978  -0.523 -19.471  1.00 66.44           C  
ATOM   2492  C   LEU A 315      -2.540   0.495 -18.477  1.00 66.44           C  
ATOM   2493  CB  LEU A 315      -0.505  -0.223 -19.803  1.00 66.44           C  
ATOM   2494  O   LEU A 315      -2.748   0.170 -17.305  1.00 66.44           O  
ATOM   2495  CG  LEU A 315       0.403  -0.716 -18.657  1.00 66.44           C  
ATOM   2496  CD1 LEU A 315       1.082  -2.026 -19.054  1.00 66.44           C  
ATOM   2497  CD2 LEU A 315       1.484   0.274 -18.259  1.00 66.44           C  
ATOM   2498  N   LEU A 316      -2.882   1.682 -18.983  1.00 68.12           N  
ATOM   2499  CA  LEU A 316      -3.501   2.743 -18.199  1.00 68.12           C  
ATOM   2500  C   LEU A 316      -4.872   2.306 -17.664  1.00 68.12           C  
ATOM   2501  CB  LEU A 316      -3.569   4.011 -19.067  1.00 68.12           C  
ATOM   2502  O   LEU A 316      -5.110   2.395 -16.465  1.00 68.12           O  
ATOM   2503  CG  LEU A 316      -3.886   5.290 -18.272  1.00 68.12           C  
ATOM   2504  CD1 LEU A 316      -2.744   5.680 -17.328  1.00 68.12           C  
ATOM   2505  CD2 LEU A 316      -4.116   6.445 -19.244  1.00 68.12           C  
ATOM   2506  N   ASN A 317      -5.721   1.693 -18.498  1.00 71.31           N  
ATOM   2507  CA  ASN A 317      -7.029   1.177 -18.075  1.00 71.31           C  
ATOM   2508  C   ASN A 317      -6.924   0.130 -16.956  1.00 71.31           C  
ATOM   2509  CB  ASN A 317      -7.758   0.568 -19.290  1.00 71.31           C  
ATOM   2510  O   ASN A 317      -7.776   0.083 -16.065  1.00 71.31           O  
ATOM   2511  CG  ASN A 317      -8.325   1.606 -20.243  1.00 71.31           C  
ATOM   2512  ND2 ASN A 317      -8.721   1.206 -21.429  1.00 71.31           N  
ATOM   2513  OD1 ASN A 317      -8.478   2.769 -19.925  1.00 71.31           O  
ATOM   2514  N   ARG A 318      -5.889  -0.723 -16.976  1.00 71.06           N  
ATOM   2515  CA  ARG A 318      -5.647  -1.703 -15.904  1.00 71.06           C  
ATOM   2516  C   ARG A 318      -5.233  -1.026 -14.603  1.00 71.06           C  
ATOM   2517  CB  ARG A 318      -4.585  -2.720 -16.333  1.00 71.06           C  
ATOM   2518  O   ARG A 318      -5.764  -1.391 -13.557  1.00 71.06           O  
ATOM   2519  CG  ARG A 318      -5.152  -3.775 -17.288  1.00 71.06           C  
ATOM   2520  CD  ARG A 318      -4.014  -4.688 -17.752  1.00 71.06           C  
ATOM   2521  NE  ARG A 318      -4.494  -5.726 -18.682  1.00 71.06           N  
ATOM   2522  NH1 ARG A 318      -2.560  -6.961 -18.763  1.00 71.06           N  
ATOM   2523  NH2 ARG A 318      -4.319  -7.597 -19.974  1.00 71.06           N  
ATOM   2524  CZ  ARG A 318      -3.794  -6.753 -19.131  1.00 71.06           C  
ATOM   2525  N   LEU A 319      -4.327  -0.049 -14.670  1.00 70.50           N  
ATOM   2526  CA  LEU A 319      -3.945   0.757 -13.512  1.00 70.50           C  
ATOM   2527  C   LEU A 319      -5.173   1.467 -12.928  1.00 70.50           C  
ATOM   2528  CB  LEU A 319      -2.831   1.740 -13.920  1.00 70.50           C  
ATOM   2529  O   LEU A 319      -5.465   1.300 -11.747  1.00 70.50           O  
ATOM   2530  CG  LEU A 319      -2.432   2.738 -12.815  1.00 70.50           C  
ATOM   2531  CD1 LEU A 319      -1.851   2.045 -11.582  1.00 70.50           C  
ATOM   2532  CD2 LEU A 319      -1.384   3.704 -13.355  1.00 70.50           C  
ATOM   2533  N   THR A 320      -5.947   2.163 -13.764  1.00 68.94           N  
ATOM   2534  CA  THR A 320      -7.161   2.874 -13.351  1.00 68.94           C  
ATOM   2535  C   THR A 320      -8.187   1.933 -12.731  1.00 68.94           C  
ATOM   2536  CB  THR A 320      -7.796   3.603 -14.545  1.00 68.94           C  
ATOM   2537  O   THR A 320      -8.792   2.284 -11.726  1.00 68.94           O  
ATOM   2538  CG2 THR A 320      -8.958   4.510 -14.145  1.00 68.94           C  
ATOM   2539  OG1 THR A 320      -6.847   4.424 -15.174  1.00 68.94           O  
ATOM   2540  N   ARG A 321      -8.380   0.720 -13.267  1.00 72.75           N  
ATOM   2541  CA  ARG A 321      -9.325  -0.256 -12.700  1.00 72.75           C  
ATOM   2542  C   ARG A 321      -8.902  -0.741 -11.312  1.00 72.75           C  
ATOM   2543  CB  ARG A 321      -9.509  -1.421 -13.680  1.00 72.75           C  
ATOM   2544  O   ARG A 321      -9.739  -0.770 -10.410  1.00 72.75           O  
ATOM   2545  CG  ARG A 321     -10.564  -2.419 -13.180  1.00 72.75           C  
ATOM   2546  CD  ARG A 321     -10.769  -3.539 -14.200  1.00 72.75           C  
ATOM   2547  NE  ARG A 321     -11.759  -4.521 -13.717  1.00 72.75           N  
ATOM   2548  NH1 ARG A 321     -12.046  -5.666 -15.685  1.00 72.75           N  
ATOM   2549  NH2 ARG A 321     -13.221  -6.260 -13.883  1.00 72.75           N  
ATOM   2550  CZ  ARG A 321     -12.333  -5.476 -14.427  1.00 72.75           C  
ATOM   2551  N   ASP A 322      -7.635  -1.114 -11.141  1.00 69.00           N  
ATOM   2552  CA  ASP A 322      -7.122  -1.612  -9.859  1.00 69.00           C  
ATOM   2553  C   ASP A 322      -7.112  -0.498  -8.797  1.00 69.00           C  
ATOM   2554  CB  ASP A 322      -5.714  -2.217 -10.041  1.00 69.00           C  
ATOM   2555  O   ASP A 322      -7.517  -0.728  -7.655  1.00 69.00           O  
ATOM   2556  CG  ASP A 322      -5.681  -3.645 -10.619  1.00 69.00           C  
ATOM   2557  OD1 ASP A 322      -6.751  -4.234 -10.885  1.00 69.00           O  
ATOM   2558  OD2 ASP A 322      -4.555  -4.197 -10.744  1.00 69.00           O  
ATOM   2559  N   VAL A 323      -6.720   0.722  -9.182  1.00 67.62           N  
ATOM   2560  CA  VAL A 323      -6.765   1.906  -8.310  1.00 67.62           C  
ATOM   2561  C   VAL A 323      -8.207   2.261  -7.958  1.00 67.62           C  
ATOM   2562  CB  VAL A 323      -6.033   3.099  -8.958  1.00 67.62           C  
ATOM   2563  O   VAL A 323      -8.513   2.438  -6.783  1.00 67.62           O  
ATOM   2564  CG1 VAL A 323      -6.206   4.398  -8.161  1.00 67.62           C  
ATOM   2565  CG2 VAL A 323      -4.527   2.813  -9.041  1.00 67.62           C  
ATOM   2566  N   ARG A 324      -9.123   2.281  -8.936  1.00 67.12           N  
ATOM   2567  CA  ARG A 324     -10.546   2.576  -8.716  1.00 67.12           C  
ATOM   2568  C   ARG A 324     -11.196   1.571  -7.777  1.00 67.12           C  
ATOM   2569  CB  ARG A 324     -11.283   2.654 -10.060  1.00 67.12           C  
ATOM   2570  O   ARG A 324     -11.953   1.985  -6.916  1.00 67.12           O  
ATOM   2571  CG  ARG A 324     -12.766   3.020  -9.915  1.00 67.12           C  
ATOM   2572  CD  ARG A 324     -13.375   3.276 -11.297  1.00 67.12           C  
ATOM   2573  NE  ARG A 324     -14.774   3.732 -11.199  1.00 67.12           N  
ATOM   2574  NH1 ARG A 324     -15.164   3.986 -13.449  1.00 67.12           N  
ATOM   2575  NH2 ARG A 324     -16.772   4.492 -11.991  1.00 67.12           N  
ATOM   2576  CZ  ARG A 324     -15.561   4.065 -12.209  1.00 67.12           C  
ATOM   2577  N   SER A 325     -10.889   0.278  -7.897  1.00 71.44           N  
ATOM   2578  CA  SER A 325     -11.421  -0.727  -6.970  1.00 71.44           C  
ATOM   2579  C   SER A 325     -10.983  -0.451  -5.531  1.00 71.44           C  
ATOM   2580  CB  SER A 325     -10.998  -2.132  -7.400  1.00 71.44           C  
ATOM   2581  O   SER A 325     -11.828  -0.416  -4.640  1.00 71.44           O  
ATOM   2582  OG  SER A 325     -11.408  -3.091  -6.443  1.00 71.44           O  
ATOM   2583  N   LYS A 326      -9.688  -0.204  -5.300  1.00 68.50           N  
ATOM   2584  CA  LYS A 326      -9.161   0.119  -3.963  1.00 68.50           C  
ATOM   2585  C   LYS A 326      -9.720   1.435  -3.440  1.00 68.50           C  
ATOM   2586  CB  LYS A 326      -7.631   0.164  -4.004  1.00 68.50           C  
ATOM   2587  O   LYS A 326     -10.066   1.529  -2.272  1.00 68.50           O  
ATOM   2588  CG  LYS A 326      -7.077  -1.242  -4.238  1.00 68.50           C  
ATOM   2589  CD  LYS A 326      -5.556  -1.223  -4.363  1.00 68.50           C  
ATOM   2590  CE  LYS A 326      -5.146  -2.650  -4.709  1.00 68.50           C  
ATOM   2591  NZ  LYS A 326      -3.694  -2.768  -4.896  1.00 68.50           N  
ATOM   2592  N   PHE A 327      -9.883   2.415  -4.322  1.00 62.34           N  
ATOM   2593  CA  PHE A 327     -10.529   3.678  -4.008  1.00 62.34           C  
ATOM   2594  C   PHE A 327     -11.994   3.502  -3.603  1.00 62.34           C  
ATOM   2595  CB  PHE A 327     -10.433   4.611  -5.216  1.00 62.34           C  
ATOM   2596  O   PHE A 327     -12.422   4.100  -2.624  1.00 62.34           O  
ATOM   2597  CG  PHE A 327     -11.118   5.923  -4.935  1.00 62.34           C  
ATOM   2598  CD1 PHE A 327     -12.420   6.186  -5.389  1.00 62.34           C  
ATOM   2599  CD2 PHE A 327     -10.496   6.825  -4.073  1.00 62.34           C  
ATOM   2600  CE1 PHE A 327     -13.049   7.399  -5.059  1.00 62.34           C  
ATOM   2601  CE2 PHE A 327     -11.170   7.992  -3.675  1.00 62.34           C  
ATOM   2602  CZ  PHE A 327     -12.411   8.319  -4.220  1.00 62.34           C  
ATOM   2603  N   THR A 328     -12.763   2.681  -4.321  1.00 67.25           N  
ATOM   2604  CA  THR A 328     -14.156   2.385  -3.971  1.00 67.25           C  
ATOM   2605  C   THR A 328     -14.239   1.765  -2.584  1.00 67.25           C  
ATOM   2606  CB  THR A 328     -14.811   1.462  -5.009  1.00 67.25           C  
ATOM   2607  O   THR A 328     -15.069   2.198  -1.794  1.00 67.25           O  
ATOM   2608  CG2 THR A 328     -16.266   1.137  -4.678  1.00 67.25           C  
ATOM   2609  OG1 THR A 328     -14.844   2.101  -6.266  1.00 67.25           O  
ATOM   2610  N   TRP A 329     -13.344   0.833  -2.250  1.00 68.12           N  
ATOM   2611  CA  TRP A 329     -13.255   0.293  -0.892  1.00 68.12           C  
ATOM   2612  C   TRP A 329     -12.951   1.384   0.135  1.00 68.12           C  
ATOM   2613  CB  TRP A 329     -12.224  -0.838  -0.856  1.00 68.12           C  
ATOM   2614  O   TRP A 329     -13.691   1.527   1.103  1.00 68.12           O  
ATOM   2615  CG  TRP A 329     -12.724  -2.107  -1.466  1.00 68.12           C  
ATOM   2616  CD1 TRP A 329     -12.274  -2.699  -2.595  1.00 68.12           C  
ATOM   2617  CD2 TRP A 329     -13.784  -2.967  -0.957  1.00 68.12           C  
ATOM   2618  CE2 TRP A 329     -13.935  -4.072  -1.846  1.00 68.12           C  
ATOM   2619  CE3 TRP A 329     -14.622  -2.927   0.176  1.00 68.12           C  
ATOM   2620  NE1 TRP A 329     -12.996  -3.853  -2.832  1.00 68.12           N  
ATOM   2621  CH2 TRP A 329     -15.680  -5.030  -0.475  1.00 68.12           C  
ATOM   2622  CZ2 TRP A 329     -14.867  -5.094  -1.619  1.00 68.12           C  
ATOM   2623  CZ3 TRP A 329     -15.556  -3.950   0.418  1.00 68.12           C  
ATOM   2624  N   THR A 330     -11.946   2.224  -0.114  1.00 64.12           N  
ATOM   2625  CA  THR A 330     -11.621   3.364   0.753  1.00 64.12           C  
ATOM   2626  C   THR A 330     -12.800   4.321   0.932  1.00 64.12           C  
ATOM   2627  CB  THR A 330     -10.417   4.130   0.193  1.00 64.12           C  
ATOM   2628  O   THR A 330     -13.079   4.731   2.052  1.00 64.12           O  
ATOM   2629  CG2 THR A 330     -10.030   5.321   1.066  1.00 64.12           C  
ATOM   2630  OG1 THR A 330      -9.309   3.269   0.110  1.00 64.12           O  
ATOM   2631  N   MET A 331     -13.522   4.664  -0.137  1.00 61.66           N  
ATOM   2632  CA  MET A 331     -14.721   5.509  -0.091  1.00 61.66           C  
ATOM   2633  C   MET A 331     -15.828   4.870   0.730  1.00 61.66           C  
ATOM   2634  CB  MET A 331     -15.280   5.732  -1.499  1.00 61.66           C  
ATOM   2635  O   MET A 331     -16.396   5.541   1.579  1.00 61.66           O  
ATOM   2636  CG  MET A 331     -14.580   6.826  -2.290  1.00 61.66           C  
ATOM   2637  SD  MET A 331     -15.373   8.454  -2.194  1.00 61.66           S  
ATOM   2638  CE  MET A 331     -14.315   9.251  -0.969  1.00 61.66           C  
ATOM   2639  N   VAL A 332     -16.126   3.590   0.496  1.00 69.12           N  
ATOM   2640  CA  VAL A 332     -17.149   2.859   1.249  1.00 69.12           C  
ATOM   2641  C   VAL A 332     -16.799   2.872   2.733  1.00 69.12           C  
ATOM   2642  CB  VAL A 332     -17.315   1.428   0.702  1.00 69.12           C  
ATOM   2643  O   VAL A 332     -17.633   3.262   3.541  1.00 69.12           O  
ATOM   2644  CG1 VAL A 332     -18.158   0.536   1.620  1.00 69.12           C  
ATOM   2645  CG2 VAL A 332     -18.014   1.460  -0.665  1.00 69.12           C  
ATOM   2646  N   PHE A 333     -15.555   2.563   3.098  1.00 66.62           N  
ATOM   2647  CA  PHE A 333     -15.126   2.594   4.497  1.00 66.62           C  
ATOM   2648  C   PHE A 333     -15.094   4.008   5.082  1.00 66.62           C  
ATOM   2649  CB  PHE A 333     -13.772   1.888   4.634  1.00 66.62           C  
ATOM   2650  O   PHE A 333     -15.472   4.194   6.233  1.00 66.62           O  
ATOM   2651  CG  PHE A 333     -13.809   0.412   4.279  1.00 66.62           C  
ATOM   2652  CD1 PHE A 333     -14.801  -0.425   4.828  1.00 66.62           C  
ATOM   2653  CD2 PHE A 333     -12.846  -0.137   3.412  1.00 66.62           C  
ATOM   2654  CE1 PHE A 333     -14.837  -1.791   4.505  1.00 66.62           C  
ATOM   2655  CE2 PHE A 333     -12.884  -1.504   3.086  1.00 66.62           C  
ATOM   2656  CZ  PHE A 333     -13.878  -2.331   3.634  1.00 66.62           C  
ATOM   2657  N   THR A 334     -14.734   5.019   4.290  1.00 60.62           N  
ATOM   2658  CA  THR A 334     -14.763   6.426   4.718  1.00 60.62           C  
ATOM   2659  C   THR A 334     -16.195   6.938   4.893  1.00 60.62           C  
ATOM   2660  CB  THR A 334     -14.017   7.337   3.733  1.00 60.62           C  
ATOM   2661  O   THR A 334     -16.459   7.722   5.798  1.00 60.62           O  
ATOM   2662  CG2 THR A 334     -13.926   8.772   4.249  1.00 60.62           C  
ATOM   2663  OG1 THR A 334     -12.690   6.907   3.540  1.00 60.62           O  
ATOM   2664  N   LEU A 335     -17.138   6.501   4.057  1.00 62.75           N  
ATOM   2665  CA  LEU A 335     -18.559   6.833   4.178  1.00 62.75           C  
ATOM   2666  C   LEU A 335     -19.201   6.106   5.354  1.00 62.75           C  
ATOM   2667  CB  LEU A 335     -19.300   6.487   2.877  1.00 62.75           C  
ATOM   2668  O   LEU A 335     -19.994   6.714   6.060  1.00 62.75           O  
ATOM   2669  CG  LEU A 335     -19.048   7.467   1.720  1.00 62.75           C  
ATOM   2670  CD1 LEU A 335     -19.677   6.904   0.445  1.00 62.75           C  
ATOM   2671  CD2 LEU A 335     -19.659   8.846   1.986  1.00 62.75           C  
ATOM   2672  N   LEU A 336     -18.831   4.849   5.605  1.00 64.88           N  
ATOM   2673  CA  LEU A 336     -19.222   4.130   6.819  1.00 64.88           C  
ATOM   2674  C   LEU A 336     -18.671   4.837   8.066  1.00 64.88           C  
ATOM   2675  CB  LEU A 336     -18.740   2.671   6.732  1.00 64.88           C  
ATOM   2676  O   LEU A 336     -19.416   5.064   9.014  1.00 64.88           O  
ATOM   2677  CG  LEU A 336     -19.519   1.803   5.725  1.00 64.88           C  
ATOM   2678  CD1 LEU A 336     -18.796   0.469   5.529  1.00 64.88           C  
ATOM   2679  CD2 LEU A 336     -20.945   1.514   6.194  1.00 64.88           C  
ATOM   2680  N   PHE A 337     -17.411   5.282   8.023  1.00 62.41           N  
ATOM   2681  CA  PHE A 337     -16.786   6.121   9.049  1.00 62.41           C  
ATOM   2682  C   PHE A 337     -17.550   7.434   9.267  1.00 62.41           C  
ATOM   2683  CB  PHE A 337     -15.323   6.379   8.645  1.00 62.41           C  
ATOM   2684  O   PHE A 337     -17.827   7.805  10.405  1.00 62.41           O  
ATOM   2685  CG  PHE A 337     -14.636   7.531   9.351  1.00 62.41           C  
ATOM   2686  CD1 PHE A 337     -14.847   8.863   8.939  1.00 62.41           C  
ATOM   2687  CD2 PHE A 337     -13.744   7.273  10.400  1.00 62.41           C  
ATOM   2688  CE1 PHE A 337     -14.261   9.927   9.643  1.00 62.41           C  
ATOM   2689  CE2 PHE A 337     -13.093   8.341  11.040  1.00 62.41           C  
ATOM   2690  CZ  PHE A 337     -13.386   9.668  10.705  1.00 62.41           C  
ATOM   2691  N   TRP A 338     -17.910   8.141   8.193  1.00 59.75           N  
ATOM   2692  CA  TRP A 338     -18.631   9.412   8.278  1.00 59.75           C  
ATOM   2693  C   TRP A 338     -20.052   9.211   8.780  1.00 59.75           C  
ATOM   2694  CB  TRP A 338     -18.647  10.118   6.919  1.00 59.75           C  
ATOM   2695  O   TRP A 338     -20.491   9.951   9.653  1.00 59.75           O  
ATOM   2696  CG  TRP A 338     -17.653  11.221   6.788  1.00 59.75           C  
ATOM   2697  CD1 TRP A 338     -16.394  11.103   6.314  1.00 59.75           C  
ATOM   2698  CD2 TRP A 338     -17.823  12.624   7.147  1.00 59.75           C  
ATOM   2699  CE2 TRP A 338     -16.620  13.316   6.824  1.00 59.75           C  
ATOM   2700  CE3 TRP A 338     -18.873  13.383   7.707  1.00 59.75           C  
ATOM   2701  NE1 TRP A 338     -15.787  12.343   6.316  1.00 59.75           N  
ATOM   2702  CH2 TRP A 338     -17.526  15.421   7.598  1.00 59.75           C  
ATOM   2703  CZ2 TRP A 338     -16.465  14.693   7.036  1.00 59.75           C  
ATOM   2704  CZ3 TRP A 338     -18.726  14.767   7.929  1.00 59.75           C  
ATOM   2705  N   GLY A 339     -20.749   8.199   8.264  1.00 59.44           N  
ATOM   2706  CA  GLY A 339     -22.069   7.797   8.728  1.00 59.44           C  
ATOM   2707  C   GLY A 339     -22.045   7.520  10.224  1.00 59.44           C  
ATOM   2708  O   GLY A 339     -22.853   8.082  10.951  1.00 59.44           O  
ATOM   2709  N   TYR A 340     -21.050   6.772  10.698  1.00 61.66           N  
ATOM   2710  CA  TYR A 340     -20.827   6.524  12.117  1.00 61.66           C  
ATOM   2711  C   TYR A 340     -20.549   7.812  12.913  1.00 61.66           C  
ATOM   2712  CB  TYR A 340     -19.690   5.506  12.246  1.00 61.66           C  
ATOM   2713  O   TYR A 340     -21.256   8.103  13.875  1.00 61.66           O  
ATOM   2714  CG  TYR A 340     -19.206   5.342  13.662  1.00 61.66           C  
ATOM   2715  CD1 TYR A 340     -18.083   6.066  14.101  1.00 61.66           C  
ATOM   2716  CD2 TYR A 340     -19.912   4.511  14.546  1.00 61.66           C  
ATOM   2717  CE1 TYR A 340     -17.680   5.989  15.443  1.00 61.66           C  
ATOM   2718  CE2 TYR A 340     -19.485   4.401  15.878  1.00 61.66           C  
ATOM   2719  OH  TYR A 340     -18.040   5.177  17.643  1.00 61.66           O  
ATOM   2720  CZ  TYR A 340     -18.399   5.177  16.337  1.00 61.66           C  
ATOM   2721  N   PHE A 341     -19.570   8.629  12.506  1.00 56.00           N  
ATOM   2722  CA  PHE A 341     -19.193   9.844  13.237  1.00 56.00           C  
ATOM   2723  C   PHE A 341     -20.340  10.861  13.304  1.00 56.00           C  
ATOM   2724  CB  PHE A 341     -17.950  10.472  12.590  1.00 56.00           C  
ATOM   2725  O   PHE A 341     -20.565  11.478  14.343  1.00 56.00           O  
ATOM   2726  CG  PHE A 341     -17.371  11.632  13.383  1.00 56.00           C  
ATOM   2727  CD1 PHE A 341     -17.800  12.952  13.143  1.00 56.00           C  
ATOM   2728  CD2 PHE A 341     -16.412  11.384  14.384  1.00 56.00           C  
ATOM   2729  CE1 PHE A 341     -17.274  14.016  13.900  1.00 56.00           C  
ATOM   2730  CE2 PHE A 341     -15.882  12.448  15.136  1.00 56.00           C  
ATOM   2731  CZ  PHE A 341     -16.313  13.764  14.896  1.00 56.00           C  
ATOM   2732  N   PHE A 342     -21.096  11.023  12.218  1.00 56.28           N  
ATOM   2733  CA  PHE A 342     -22.242  11.929  12.168  1.00 56.28           C  
ATOM   2734  C   PHE A 342     -23.428  11.375  12.968  1.00 56.28           C  
ATOM   2735  CB  PHE A 342     -22.613  12.200  10.701  1.00 56.28           C  
ATOM   2736  O   PHE A 342     -24.086  12.115  13.698  1.00 56.28           O  
ATOM   2737  CG  PHE A 342     -22.966  13.640  10.418  1.00 56.28           C  
ATOM   2738  CD1 PHE A 342     -24.295  14.087  10.514  1.00 56.28           C  
ATOM   2739  CD2 PHE A 342     -21.947  14.537  10.048  1.00 56.28           C  
ATOM   2740  CE1 PHE A 342     -24.605  15.428  10.227  1.00 56.28           C  
ATOM   2741  CE2 PHE A 342     -22.256  15.877   9.759  1.00 56.28           C  
ATOM   2742  CZ  PHE A 342     -23.587  16.321   9.846  1.00 56.28           C  
ATOM   2743  N   TYR A 343     -23.672  10.065  12.893  1.00 56.56           N  
ATOM   2744  CA  TYR A 343     -24.744   9.413  13.638  1.00 56.56           C  
ATOM   2745  C   TYR A 343     -24.485   9.418  15.152  1.00 56.56           C  
ATOM   2746  CB  TYR A 343     -24.952   8.000  13.087  1.00 56.56           C  
ATOM   2747  O   TYR A 343     -25.354   9.830  15.913  1.00 56.56           O  
ATOM   2748  CG  TYR A 343     -26.199   7.332  13.603  1.00 56.56           C  
ATOM   2749  CD1 TYR A 343     -26.124   6.305  14.563  1.00 56.56           C  
ATOM   2750  CD2 TYR A 343     -27.444   7.746  13.100  1.00 56.56           C  
ATOM   2751  CE1 TYR A 343     -27.306   5.698  15.035  1.00 56.56           C  
ATOM   2752  CE2 TYR A 343     -28.622   7.159  13.581  1.00 56.56           C  
ATOM   2753  OH  TYR A 343     -29.727   5.596  14.952  1.00 56.56           O  
ATOM   2754  CZ  TYR A 343     -28.556   6.138  14.545  1.00 56.56           C  
ATOM   2755  N   ILE A 344     -23.279   9.068  15.608  1.00 55.19           N  
ATOM   2756  CA  ILE A 344     -22.912   9.082  17.037  1.00 55.19           C  
ATOM   2757  C   ILE A 344     -22.679  10.512  17.530  1.00 55.19           C  
ATOM   2758  CB  ILE A 344     -21.635   8.241  17.298  1.00 55.19           C  
ATOM   2759  O   ILE A 344     -23.245  10.961  18.529  1.00 55.19           O  
ATOM   2760  CG1 ILE A 344     -21.787   6.779  16.821  1.00 55.19           C  
ATOM   2761  CG2 ILE A 344     -21.200   8.367  18.776  1.00 55.19           C  
ATOM   2762  CD1 ILE A 344     -21.466   5.680  17.849  1.00 55.19           C  
ATOM   2763  N   GLY A 345     -21.778  11.225  16.856  1.00 48.34           N  
ATOM   2764  CA  GLY A 345     -21.228  12.486  17.336  1.00 48.34           C  
ATOM   2765  C   GLY A 345     -22.218  13.636  17.240  1.00 48.34           C  
ATOM   2766  O   GLY A 345     -22.220  14.504  18.111  1.00 48.34           O  
ATOM   2767  N   VAL A 346     -23.075  13.627  16.215  1.00 50.25           N  
ATOM   2768  CA  VAL A 346     -24.074  14.676  16.003  1.00 50.25           C  
ATOM   2769  C   VAL A 346     -25.449  14.171  16.399  1.00 50.25           C  
ATOM   2770  CB  VAL A 346     -24.037  15.254  14.574  1.00 50.25           C  
ATOM   2771  O   VAL A 346     -26.040  14.736  17.303  1.00 50.25           O  
ATOM   2772  CG1 VAL A 346     -24.973  16.460  14.447  1.00 50.25           C  
ATOM   2773  CG2 VAL A 346     -22.620  15.702  14.190  1.00 50.25           C  
ATOM   2774  N   ILE A 347     -25.969  13.102  15.798  1.00 50.62           N  
ATOM   2775  CA  ILE A 347     -27.371  12.723  16.028  1.00 50.62           C  
ATOM   2776  C   ILE A 347     -27.572  12.183  17.447  1.00 50.62           C  
ATOM   2777  CB  ILE A 347     -27.906  11.793  14.919  1.00 50.62           C  
ATOM   2778  O   ILE A 347     -28.412  12.710  18.164  1.00 50.62           O  
ATOM   2779  CG1 ILE A 347     -27.821  12.527  13.559  1.00 50.62           C  
ATOM   2780  CG2 ILE A 347     -29.352  11.358  15.223  1.00 50.62           C  
ATOM   2781  CD1 ILE A 347     -28.192  11.668  12.347  1.00 50.62           C  
ATOM   2782  N   TYR A 348     -26.782  11.209  17.897  1.00 51.38           N  
ATOM   2783  CA  TYR A 348     -26.959  10.596  19.214  1.00 51.38           C  
ATOM   2784  C   TYR A 348     -26.639  11.576  20.350  1.00 51.38           C  
ATOM   2785  CB  TYR A 348     -26.124   9.314  19.297  1.00 51.38           C  
ATOM   2786  O   TYR A 348     -27.469  11.790  21.233  1.00 51.38           O  
ATOM   2787  CG  TYR A 348     -26.437   8.454  20.499  1.00 51.38           C  
ATOM   2788  CD1 TYR A 348     -25.623   8.505  21.648  1.00 51.38           C  
ATOM   2789  CD2 TYR A 348     -27.537   7.579  20.450  1.00 51.38           C  
ATOM   2790  CE1 TYR A 348     -25.899   7.665  22.744  1.00 51.38           C  
ATOM   2791  CE2 TYR A 348     -27.821   6.745  21.547  1.00 51.38           C  
ATOM   2792  OH  TYR A 348     -27.269   5.950  23.732  1.00 51.38           O  
ATOM   2793  CZ  TYR A 348     -26.999   6.780  22.691  1.00 51.38           C  
ATOM   2794  N   ARG A 349     -25.482  12.253  20.308  1.00 50.06           N  
ATOM   2795  CA  ARG A 349     -25.130  13.241  21.343  1.00 50.06           C  
ATOM   2796  C   ARG A 349     -26.024  14.481  21.322  1.00 50.06           C  
ATOM   2797  CB  ARG A 349     -23.649  13.630  21.279  1.00 50.06           C  
ATOM   2798  O   ARG A 349     -26.392  14.935  22.396  1.00 50.06           O  
ATOM   2799  CG  ARG A 349     -22.726  12.526  21.815  1.00 50.06           C  
ATOM   2800  CD  ARG A 349     -21.295  13.060  21.944  1.00 50.06           C  
ATOM   2801  NE  ARG A 349     -20.371  12.037  22.473  1.00 50.06           N  
ATOM   2802  NH1 ARG A 349     -18.486  13.346  22.563  1.00 50.06           N  
ATOM   2803  NH2 ARG A 349     -18.370  11.207  23.186  1.00 50.06           N  
ATOM   2804  CZ  ARG A 349     -19.086  12.200  22.738  1.00 50.06           C  
ATOM   2805  N   VAL A 350     -26.424  15.029  20.170  1.00 46.78           N  
ATOM   2806  CA  VAL A 350     -27.318  16.208  20.148  1.00 46.78           C  
ATOM   2807  C   VAL A 350     -28.752  15.828  20.527  1.00 46.78           C  
ATOM   2808  CB  VAL A 350     -27.267  16.971  18.807  1.00 46.78           C  
ATOM   2809  O   VAL A 350     -29.393  16.590  21.256  1.00 46.78           O  
ATOM   2810  CG1 VAL A 350     -28.202  18.183  18.768  1.00 46.78           C  
ATOM   2811  CG2 VAL A 350     -25.846  17.499  18.532  1.00 46.78           C  
ATOM   2812  N   ALA A 351     -29.234  14.647  20.116  1.00 50.62           N  
ATOM   2813  CA  ALA A 351     -30.565  14.162  20.485  1.00 50.62           C  
ATOM   2814  C   ALA A 351     -30.691  13.819  21.976  1.00 50.62           C  
ATOM   2815  CB  ALA A 351     -30.963  12.970  19.604  1.00 50.62           C  
ATOM   2816  O   ALA A 351     -31.761  14.033  22.545  1.00 50.62           O  
ATOM   2817  N   PHE A 352     -29.620  13.342  22.626  1.00 48.94           N  
ATOM   2818  CA  PHE A 352     -29.653  12.960  24.045  1.00 48.94           C  
ATOM   2819  C   PHE A 352     -29.067  13.996  25.020  1.00 48.94           C  
ATOM   2820  CB  PHE A 352     -29.014  11.575  24.231  1.00 48.94           C  
ATOM   2821  O   PHE A 352     -29.471  14.000  26.180  1.00 48.94           O  
ATOM   2822  CG  PHE A 352     -29.958  10.430  23.912  1.00 48.94           C  
ATOM   2823  CD1 PHE A 352     -30.840   9.970  24.909  1.00 48.94           C  
ATOM   2824  CD2 PHE A 352     -29.970   9.825  22.641  1.00 48.94           C  
ATOM   2825  CE1 PHE A 352     -31.725   8.911  24.641  1.00 48.94           C  
ATOM   2826  CE2 PHE A 352     -30.856   8.765  22.372  1.00 48.94           C  
ATOM   2827  CZ  PHE A 352     -31.733   8.307  23.372  1.00 48.94           C  
ATOM   2828  N   ALA A 353     -28.166  14.895  24.601  1.00 41.94           N  
ATOM   2829  CA  ALA A 353     -27.532  15.867  25.507  1.00 41.94           C  
ATOM   2830  C   ALA A 353     -28.315  17.179  25.683  1.00 41.94           C  
ATOM   2831  CB  ALA A 353     -26.088  16.143  25.066  1.00 41.94           C  
ATOM   2832  O   ALA A 353     -27.931  18.012  26.502  1.00 41.94           O  
ATOM   2833  N   THR A 354     -29.405  17.403  24.939  1.00 45.12           N  
ATOM   2834  CA  THR A 354     -30.215  18.620  25.095  1.00 45.12           C  
ATOM   2835  C   THR A 354     -31.664  18.299  25.459  1.00 45.12           C  
ATOM   2836  CB  THR A 354     -30.096  19.566  23.884  1.00 45.12           C  
ATOM   2837  O   THR A 354     -32.451  17.863  24.624  1.00 45.12           O  
ATOM   2838  CG2 THR A 354     -28.692  20.154  23.739  1.00 45.12           C  
ATOM   2839  OG1 THR A 354     -30.443  18.984  22.648  1.00 45.12           O  
ATOM   2840  N   ASP A 355     -32.069  18.618  26.696  1.00 48.56           N  
ATOM   2841  CA  ASP A 355     -33.467  18.513  27.169  1.00 48.56           C  
ATOM   2842  C   ASP A 355     -34.471  19.268  26.268  1.00 48.56           C  
ATOM   2843  CB  ASP A 355     -33.568  19.052  28.612  1.00 48.56           C  
ATOM   2844  O   ASP A 355     -35.662  18.956  26.238  1.00 48.56           O  
ATOM   2845  CG  ASP A 355     -33.548  17.967  29.698  1.00 48.56           C  
ATOM   2846  OD1 ASP A 355     -34.135  16.872  29.474  1.00 48.56           O  
ATOM   2847  OD2 ASP A 355     -33.011  18.278  30.777  1.00 48.56           O  
ATOM   2848  N   ARG A 356     -33.996  20.231  25.463  1.00 43.75           N  
ATOM   2849  CA  ARG A 356     -34.799  20.961  24.469  1.00 43.75           C  
ATOM   2850  C   ARG A 356     -35.307  20.092  23.309  1.00 43.75           C  
ATOM   2851  CB  ARG A 356     -34.012  22.177  23.944  1.00 43.75           C  
ATOM   2852  O   ARG A 356     -36.322  20.455  22.717  1.00 43.75           O  
ATOM   2853  CG  ARG A 356     -34.212  23.415  24.832  1.00 43.75           C  
ATOM   2854  CD  ARG A 356     -33.466  24.627  24.256  1.00 43.75           C  
ATOM   2855  NE  ARG A 356     -33.806  25.874  24.972  1.00 43.75           N  
ATOM   2856  NH1 ARG A 356     -32.316  27.260  23.900  1.00 43.75           N  
ATOM   2857  NH2 ARG A 356     -33.685  28.103  25.444  1.00 43.75           N  
ATOM   2858  CZ  ARG A 356     -33.270  27.067  24.769  1.00 43.75           C  
ATOM   2859  N   GLN A 357     -34.671  18.962  22.984  1.00 43.50           N  
ATOM   2860  CA  GLN A 357     -35.095  18.105  21.867  1.00 43.50           C  
ATOM   2861  C   GLN A 357     -36.190  17.083  22.211  1.00 43.50           C  
ATOM   2862  CB  GLN A 357     -33.891  17.441  21.181  1.00 43.50           C  
ATOM   2863  O   GLN A 357     -36.882  16.649  21.287  1.00 43.50           O  
ATOM   2864  CG  GLN A 357     -33.219  18.378  20.156  1.00 43.50           C  
ATOM   2865  CD  GLN A 357     -32.549  17.641  18.994  1.00 43.50           C  
ATOM   2866  NE2 GLN A 357     -32.067  18.349  17.998  1.00 43.50           N  
ATOM   2867  OE1 GLN A 357     -32.498  16.429  18.900  1.00 43.50           O  
ATOM   2868  N   LYS A 358     -36.482  16.818  23.499  1.00 50.03           N  
ATOM   2869  CA  LYS A 358     -37.706  16.091  23.920  1.00 50.03           C  
ATOM   2870  C   LYS A 358     -38.978  16.697  23.307  1.00 50.03           C  
ATOM   2871  CB  LYS A 358     -37.838  16.088  25.458  1.00 50.03           C  
ATOM   2872  O   LYS A 358     -39.945  15.990  23.052  1.00 50.03           O  
ATOM   2873  CG  LYS A 358     -36.997  15.003  26.150  1.00 50.03           C  
ATOM   2874  CD  LYS A 358     -37.082  15.156  27.677  1.00 50.03           C  
ATOM   2875  CE  LYS A 358     -36.231  14.106  28.402  1.00 50.03           C  
ATOM   2876  NZ  LYS A 358     -35.794  14.597  29.736  1.00 50.03           N  
ATOM   2877  N   LYS A 359     -38.964  18.007  23.030  1.00 49.19           N  
ATOM   2878  CA  LYS A 359     -40.095  18.752  22.462  1.00 49.19           C  
ATOM   2879  C   LYS A 359     -40.240  18.610  20.938  1.00 49.19           C  
ATOM   2880  CB  LYS A 359     -39.970  20.221  22.903  1.00 49.19           C  
ATOM   2881  O   LYS A 359     -41.356  18.694  20.445  1.00 49.19           O  
ATOM   2882  CG  LYS A 359     -41.345  20.855  23.153  1.00 49.19           C  
ATOM   2883  CD  LYS A 359     -41.203  22.298  23.656  1.00 49.19           C  
ATOM   2884  CE  LYS A 359     -42.585  22.846  24.030  1.00 49.19           C  
ATOM   2885  NZ  LYS A 359     -42.523  24.255  24.494  1.00 49.19           N  
ATOM   2886  N   TYR A 360     -39.145  18.385  20.205  1.00 45.75           N  
ATOM   2887  CA  TYR A 360     -39.158  18.243  18.737  1.00 45.75           C  
ATOM   2888  C   TYR A 360     -39.350  16.790  18.294  1.00 45.75           C  
ATOM   2889  CB  TYR A 360     -37.876  18.837  18.139  1.00 45.75           C  
ATOM   2890  O   TYR A 360     -40.100  16.522  17.360  1.00 45.75           O  
ATOM   2891  CG  TYR A 360     -37.881  20.352  18.083  1.00 45.75           C  
ATOM   2892  CD1 TYR A 360     -38.596  21.002  17.058  1.00 45.75           C  
ATOM   2893  CD2 TYR A 360     -37.187  21.110  19.047  1.00 45.75           C  
ATOM   2894  CE1 TYR A 360     -38.618  22.407  16.992  1.00 45.75           C  
ATOM   2895  CE2 TYR A 360     -37.198  22.518  18.978  1.00 45.75           C  
ATOM   2896  OH  TYR A 360     -37.933  24.524  17.875  1.00 45.75           O  
ATOM   2897  CZ  TYR A 360     -37.915  23.167  17.948  1.00 45.75           C  
ATOM   2898  N   TRP A 361     -38.747  15.840  19.009  1.00 42.72           N  
ATOM   2899  CA  TRP A 361     -38.955  14.409  18.770  1.00 42.72           C  
ATOM   2900  C   TRP A 361     -40.264  13.874  19.374  1.00 42.72           C  
ATOM   2901  CB  TRP A 361     -37.728  13.660  19.262  1.00 42.72           C  
ATOM   2902  O   TRP A 361     -40.715  12.790  19.015  1.00 42.72           O  
ATOM   2903  CG  TRP A 361     -36.523  13.771  18.374  1.00 42.72           C  
ATOM   2904  CD1 TRP A 361     -35.540  14.685  18.510  1.00 42.72           C  
ATOM   2905  CD2 TRP A 361     -36.094  12.898  17.279  1.00 42.72           C  
ATOM   2906  CE2 TRP A 361     -34.758  13.247  16.925  1.00 42.72           C  
ATOM   2907  CE3 TRP A 361     -36.672  11.832  16.560  1.00 42.72           C  
ATOM   2908  NE1 TRP A 361     -34.501  14.394  17.650  1.00 42.72           N  
ATOM   2909  CH2 TRP A 361     -34.561  11.329  15.454  1.00 42.72           C  
ATOM   2910  CZ2 TRP A 361     -33.994  12.479  16.033  1.00 42.72           C  
ATOM   2911  CZ3 TRP A 361     -35.906  11.017  15.706  1.00 42.72           C  
ATOM   2912  N   GLY A 362     -40.955  14.678  20.192  1.00 46.69           N  
ATOM   2913  CA  GLY A 362     -42.353  14.449  20.570  1.00 46.69           C  
ATOM   2914  C   GLY A 362     -43.331  14.423  19.382  1.00 46.69           C  
ATOM   2915  O   GLY A 362     -44.468  13.999  19.555  1.00 46.69           O  
ATOM   2916  N   ALA A 363     -42.898  14.821  18.178  1.00 47.34           N  
ATOM   2917  CA  ALA A 363     -43.657  14.657  16.936  1.00 47.34           C  
ATOM   2918  C   ALA A 363     -43.640  13.215  16.379  1.00 47.34           C  
ATOM   2919  CB  ALA A 363     -43.119  15.663  15.912  1.00 47.34           C  
ATOM   2920  O   ALA A 363     -44.453  12.896  15.515  1.00 47.34           O  
ATOM   2921  N   PHE A 364     -42.771  12.330  16.891  1.00 46.81           N  
ATOM   2922  CA  PHE A 364     -42.731  10.899  16.556  1.00 46.81           C  
ATOM   2923  C   PHE A 364     -42.892  10.040  17.828  1.00 46.81           C  
ATOM   2924  CB  PHE A 364     -41.434  10.576  15.796  1.00 46.81           C  
ATOM   2925  O   PHE A 364     -41.930   9.413  18.279  1.00 46.81           O  
ATOM   2926  CG  PHE A 364     -41.331  11.227  14.432  1.00 46.81           C  
ATOM   2927  CD1 PHE A 364     -41.988  10.655  13.325  1.00 46.81           C  
ATOM   2928  CD2 PHE A 364     -40.575  12.401  14.265  1.00 46.81           C  
ATOM   2929  CE1 PHE A 364     -41.886  11.253  12.057  1.00 46.81           C  
ATOM   2930  CE2 PHE A 364     -40.474  13.000  12.997  1.00 46.81           C  
ATOM   2931  CZ  PHE A 364     -41.129  12.426  11.893  1.00 46.81           C  
ATOM   2932  N   PRO A 365     -44.098   9.966  18.429  1.00 41.66           N  
ATOM   2933  CA  PRO A 365     -44.301   9.437  19.786  1.00 41.66           C  
ATOM   2934  C   PRO A 365     -44.035   7.929  19.977  1.00 41.66           C  
ATOM   2935  CB  PRO A 365     -45.747   9.793  20.165  1.00 41.66           C  
ATOM   2936  O   PRO A 365     -44.169   7.429  21.090  1.00 41.66           O  
ATOM   2937  CG  PRO A 365     -46.153  10.882  19.179  1.00 41.66           C  
ATOM   2938  CD  PRO A 365     -45.350  10.525  17.937  1.00 41.66           C  
ATOM   2939  N   GLY A 366     -43.660   7.191  18.927  1.00 49.19           N  
ATOM   2940  CA  GLY A 366     -43.428   5.741  18.980  1.00 49.19           C  
ATOM   2941  C   GLY A 366     -41.984   5.292  18.742  1.00 49.19           C  
ATOM   2942  O   GLY A 366     -41.623   4.195  19.156  1.00 49.19           O  
ATOM   2943  N   LEU A 367     -41.134   6.113  18.111  1.00 44.94           N  
ATOM   2944  CA  LEU A 367     -39.783   5.668  17.728  1.00 44.94           C  
ATOM   2945  C   LEU A 367     -38.794   5.647  18.908  1.00 44.94           C  
ATOM   2946  CB  LEU A 367     -39.235   6.516  16.557  1.00 44.94           C  
ATOM   2947  O   LEU A 367     -37.860   4.853  18.907  1.00 44.94           O  
ATOM   2948  CG  LEU A 367     -38.989   5.688  15.276  1.00 44.94           C  
ATOM   2949  CD1 LEU A 367     -40.175   5.803  14.315  1.00 44.94           C  
ATOM   2950  CD2 LEU A 367     -37.734   6.168  14.550  1.00 44.94           C  
ATOM   2951  N   HIS A 368     -38.993   6.498  19.920  1.00 44.91           N  
ATOM   2952  CA  HIS A 368     -38.093   6.607  21.085  1.00 44.91           C  
ATOM   2953  C   HIS A 368     -38.483   5.714  22.258  1.00 44.91           C  
ATOM   2954  CB  HIS A 368     -38.064   8.053  21.581  1.00 44.91           C  
ATOM   2955  O   HIS A 368     -37.653   5.411  23.111  1.00 44.91           O  
ATOM   2956  CG  HIS A 368     -37.644   8.983  20.497  1.00 44.91           C  
ATOM   2957  CD2 HIS A 368     -38.486   9.725  19.721  1.00 44.91           C  
ATOM   2958  ND1 HIS A 368     -36.378   9.069  19.967  1.00 44.91           N  
ATOM   2959  CE1 HIS A 368     -36.449   9.848  18.884  1.00 44.91           C  
ATOM   2960  NE2 HIS A 368     -37.716  10.243  18.696  1.00 44.91           N  
ATOM   2961  N   THR A 369     -39.758   5.344  22.328  1.00 46.78           N  
ATOM   2962  CA  THR A 369     -40.325   4.495  23.378  1.00 46.78           C  
ATOM   2963  C   THR A 369     -40.262   3.022  23.009  1.00 46.78           C  
ATOM   2964  CB  THR A 369     -41.773   4.909  23.671  1.00 46.78           C  
ATOM   2965  O   THR A 369     -40.441   2.191  23.892  1.00 46.78           O  
ATOM   2966  CG2 THR A 369     -41.822   6.211  24.471  1.00 46.78           C  
ATOM   2967  OG1 THR A 369     -42.446   5.127  22.447  1.00 46.78           O  
ATOM   2968  N   TRP A 370     -39.971   2.683  21.747  1.00 51.06           N  
ATOM   2969  CA  TRP A 370     -39.710   1.307  21.349  1.00 51.06           C  
ATOM   2970  C   TRP A 370     -38.366   0.826  21.912  1.00 51.06           C  
ATOM   2971  CB  TRP A 370     -39.828   1.136  19.826  1.00 51.06           C  
ATOM   2972  O   TRP A 370     -37.317   1.247  21.415  1.00 51.06           O  
ATOM   2973  CG  TRP A 370     -41.111   0.525  19.337  1.00 51.06           C  
ATOM   2974  CD1 TRP A 370     -42.241   0.308  20.057  1.00 51.06           C  
ATOM   2975  CD2 TRP A 370     -41.409   0.038  17.993  1.00 51.06           C  
ATOM   2976  CE2 TRP A 370     -42.728  -0.507  17.990  1.00 51.06           C  
ATOM   2977  CE3 TRP A 370     -40.700   0.010  16.773  1.00 51.06           C  
ATOM   2978  NE1 TRP A 370     -43.181  -0.327  19.276  1.00 51.06           N  
ATOM   2979  CH2 TRP A 370     -42.581  -1.075  15.646  1.00 51.06           C  
ATOM   2980  CZ2 TRP A 370     -43.313  -1.062  16.845  1.00 51.06           C  
ATOM   2981  CZ3 TRP A 370     -41.281  -0.537  15.612  1.00 51.06           C  
ATOM   2982  N   PRO A 371     -38.374  -0.070  22.921  1.00 54.59           N  
ATOM   2983  CA  PRO A 371     -37.149  -0.564  23.553  1.00 54.59           C  
ATOM   2984  C   PRO A 371     -36.226  -1.223  22.524  1.00 54.59           C  
ATOM   2985  CB  PRO A 371     -37.610  -1.534  24.647  1.00 54.59           C  
ATOM   2986  O   PRO A 371     -35.025  -0.986  22.541  1.00 54.59           O  
ATOM   2987  CG  PRO A 371     -39.006  -1.970  24.212  1.00 54.59           C  
ATOM   2988  CD  PRO A 371     -39.538  -0.754  23.474  1.00 54.59           C  
ATOM   2989  N   ILE A 372     -36.816  -1.885  21.525  1.00 54.50           N  
ATOM   2990  CA  ILE A 372     -36.128  -2.491  20.383  1.00 54.50           C  
ATOM   2991  C   ILE A 372     -35.312  -1.457  19.593  1.00 54.50           C  
ATOM   2992  CB  ILE A 372     -37.180  -3.183  19.482  1.00 54.50           C  
ATOM   2993  O   ILE A 372     -34.189  -1.733  19.194  1.00 54.50           O  
ATOM   2994  CG1 ILE A 372     -37.932  -4.296  20.252  1.00 54.50           C  
ATOM   2995  CG2 ILE A 372     -36.529  -3.762  18.216  1.00 54.50           C  
ATOM   2996  CD1 ILE A 372     -39.155  -4.851  19.510  1.00 54.50           C  
ATOM   2997  N   PHE A 373     -35.828  -0.243  19.375  1.00 49.81           N  
ATOM   2998  CA  PHE A 373     -35.102   0.782  18.615  1.00 49.81           C  
ATOM   2999  C   PHE A 373     -33.942   1.377  19.424  1.00 49.81           C  
ATOM   3000  CB  PHE A 373     -36.080   1.869  18.148  1.00 49.81           C  
ATOM   3001  O   PHE A 373     -32.939   1.799  18.850  1.00 49.81           O  
ATOM   3002  CG  PHE A 373     -35.636   2.579  16.881  1.00 49.81           C  
ATOM   3003  CD1 PHE A 373     -34.901   3.778  16.941  1.00 49.81           C  
ATOM   3004  CD2 PHE A 373     -35.964   2.029  15.629  1.00 49.81           C  
ATOM   3005  CE1 PHE A 373     -34.492   4.418  15.755  1.00 49.81           C  
ATOM   3006  CE2 PHE A 373     -35.558   2.667  14.444  1.00 49.81           C  
ATOM   3007  CZ  PHE A 373     -34.816   3.859  14.506  1.00 49.81           C  
ATOM   3008  N   ARG A 374     -34.062   1.401  20.757  1.00 54.44           N  
ATOM   3009  CA  ARG A 374     -33.003   1.847  21.670  1.00 54.44           C  
ATOM   3010  C   ARG A 374     -31.901   0.796  21.812  1.00 54.44           C  
ATOM   3011  CB  ARG A 374     -33.635   2.227  23.016  1.00 54.44           C  
ATOM   3012  O   ARG A 374     -30.737   1.168  21.730  1.00 54.44           O  
ATOM   3013  CG  ARG A 374     -32.645   2.973  23.920  1.00 54.44           C  
ATOM   3014  CD  ARG A 374     -33.336   3.364  25.228  1.00 54.44           C  
ATOM   3015  NE  ARG A 374     -32.417   4.092  26.122  1.00 54.44           N  
ATOM   3016  NH1 ARG A 374     -33.908   4.457  27.826  1.00 54.44           N  
ATOM   3017  NH2 ARG A 374     -31.792   5.144  28.041  1.00 54.44           N  
ATOM   3018  CZ  ARG A 374     -32.710   4.563  27.320  1.00 54.44           C  
ATOM   3019  N   GLU A 375     -32.267  -0.475  21.954  1.00 53.78           N  
ATOM   3020  CA  GLU A 375     -31.338  -1.612  22.025  1.00 53.78           C  
ATOM   3021  C   GLU A 375     -30.627  -1.851  20.692  1.00 53.78           C  
ATOM   3022  CB  GLU A 375     -32.100  -2.880  22.437  1.00 53.78           C  
ATOM   3023  O   GLU A 375     -29.407  -1.950  20.666  1.00 53.78           O  
ATOM   3024  CG  GLU A 375     -32.426  -2.895  23.938  1.00 53.78           C  
ATOM   3025  CD  GLU A 375     -33.308  -4.083  24.355  1.00 53.78           C  
ATOM   3026  OE1 GLU A 375     -33.497  -4.241  25.581  1.00 53.78           O  
ATOM   3027  OE2 GLU A 375     -33.868  -4.760  23.460  1.00 53.78           O  
ATOM   3028  N   ILE A 376     -31.347  -1.846  19.561  1.00 55.09           N  
ATOM   3029  CA  ILE A 376     -30.717  -1.967  18.237  1.00 55.09           C  
ATOM   3030  C   ILE A 376     -29.785  -0.783  17.984  1.00 55.09           C  
ATOM   3031  CB  ILE A 376     -31.771  -2.110  17.113  1.00 55.09           C  
ATOM   3032  O   ILE A 376     -28.696  -0.975  17.451  1.00 55.09           O  
ATOM   3033  CG1 ILE A 376     -32.483  -3.477  17.232  1.00 55.09           C  
ATOM   3034  CG2 ILE A 376     -31.134  -1.982  15.712  1.00 55.09           C  
ATOM   3035  CD1 ILE A 376     -33.666  -3.634  16.268  1.00 55.09           C  
ATOM   3036  N   ASN A 377     -30.168   0.438  18.374  1.00 51.53           N  
ATOM   3037  CA  ASN A 377     -29.268   1.575  18.224  1.00 51.53           C  
ATOM   3038  C   ASN A 377     -28.044   1.469  19.121  1.00 51.53           C  
ATOM   3039  CB  ASN A 377     -29.986   2.911  18.440  1.00 51.53           C  
ATOM   3040  O   ASN A 377     -26.957   1.679  18.601  1.00 51.53           O  
ATOM   3041  CG  ASN A 377     -30.568   3.447  17.155  1.00 51.53           C  
ATOM   3042  ND2 ASN A 377     -31.638   4.192  17.230  1.00 51.53           N  
ATOM   3043  OD1 ASN A 377     -30.035   3.276  16.072  1.00 51.53           O  
ATOM   3044  N   SER A 378     -28.168   1.146  20.413  1.00 53.28           N  
ATOM   3045  CA  SER A 378     -26.978   1.003  21.263  1.00 53.28           C  
ATOM   3046  C   SER A 378     -26.075  -0.116  20.755  1.00 53.28           C  
ATOM   3047  CB  SER A 378     -27.320   0.824  22.746  1.00 53.28           C  
ATOM   3048  O   SER A 378     -24.876   0.093  20.636  1.00 53.28           O  
ATOM   3049  OG  SER A 378     -27.784  -0.468  23.057  1.00 53.28           O  
ATOM   3050  N   TYR A 379     -26.653  -1.238  20.322  1.00 53.31           N  
ATOM   3051  CA  TYR A 379     -25.910  -2.357  19.756  1.00 53.31           C  
ATOM   3052  C   TYR A 379     -25.166  -1.985  18.465  1.00 53.31           C  
ATOM   3053  CB  TYR A 379     -26.885  -3.515  19.514  1.00 53.31           C  
ATOM   3054  O   TYR A 379     -23.971  -2.239  18.325  1.00 53.31           O  
ATOM   3055  CG  TYR A 379     -26.183  -4.742  18.991  1.00 53.31           C  
ATOM   3056  CD1 TYR A 379     -26.436  -5.237  17.696  1.00 53.31           C  
ATOM   3057  CD2 TYR A 379     -25.200  -5.340  19.792  1.00 53.31           C  
ATOM   3058  CE1 TYR A 379     -25.739  -6.369  17.225  1.00 53.31           C  
ATOM   3059  CE2 TYR A 379     -24.443  -6.397  19.278  1.00 53.31           C  
ATOM   3060  OH  TYR A 379     -24.034  -8.033  17.581  1.00 53.31           O  
ATOM   3061  CZ  TYR A 379     -24.740  -6.961  18.030  1.00 53.31           C  
ATOM   3062  N   VAL A 380     -25.841  -1.322  17.521  1.00 53.94           N  
ATOM   3063  CA  VAL A 380     -25.211  -0.848  16.279  1.00 53.94           C  
ATOM   3064  C   VAL A 380     -24.144   0.209  16.571  1.00 53.94           C  
ATOM   3065  CB  VAL A 380     -26.276  -0.323  15.295  1.00 53.94           C  
ATOM   3066  O   VAL A 380     -23.111   0.214  15.906  1.00 53.94           O  
ATOM   3067  CG1 VAL A 380     -25.673   0.391  14.075  1.00 53.94           C  
ATOM   3068  CG2 VAL A 380     -27.121  -1.483  14.745  1.00 53.94           C  
ATOM   3069  N   LEU A 381     -24.363   1.086  17.556  1.00 53.44           N  
ATOM   3070  CA  LEU A 381     -23.396   2.102  17.978  1.00 53.44           C  
ATOM   3071  C   LEU A 381     -22.150   1.451  18.594  1.00 53.44           C  
ATOM   3072  CB  LEU A 381     -24.057   3.085  18.968  1.00 53.44           C  
ATOM   3073  O   LEU A 381     -21.041   1.811  18.202  1.00 53.44           O  
ATOM   3074  CG  LEU A 381     -25.127   4.011  18.354  1.00 53.44           C  
ATOM   3075  CD1 LEU A 381     -26.042   4.610  19.422  1.00 53.44           C  
ATOM   3076  CD2 LEU A 381     -24.563   5.212  17.628  1.00 53.44           C  
ATOM   3077  N   ASP A 382     -22.317   0.466  19.475  1.00 53.75           N  
ATOM   3078  CA  ASP A 382     -21.213  -0.243  20.122  1.00 53.75           C  
ATOM   3079  C   ASP A 382     -20.422  -1.057  19.097  1.00 53.75           C  
ATOM   3080  CB  ASP A 382     -21.728  -1.116  21.279  1.00 53.75           C  
ATOM   3081  O   ASP A 382     -19.217  -0.848  18.956  1.00 53.75           O  
ATOM   3082  CG  ASP A 382     -22.125  -0.301  22.520  1.00 53.75           C  
ATOM   3083  OD1 ASP A 382     -21.700   0.876  22.620  1.00 53.75           O  
ATOM   3084  OD2 ASP A 382     -22.853  -0.859  23.367  1.00 53.75           O  
ATOM   3085  N   VAL A 383     -21.079  -1.876  18.271  1.00 54.97           N  
ATOM   3086  CA  VAL A 383     -20.408  -2.648  17.210  1.00 54.97           C  
ATOM   3087  C   VAL A 383     -19.699  -1.725  16.214  1.00 54.97           C  
ATOM   3088  CB  VAL A 383     -21.408  -3.580  16.497  1.00 54.97           C  
ATOM   3089  O   VAL A 383     -18.543  -1.962  15.861  1.00 54.97           O  
ATOM   3090  CG1 VAL A 383     -20.786  -4.291  15.285  1.00 54.97           C  
ATOM   3091  CG2 VAL A 383     -21.905  -4.674  17.449  1.00 54.97           C  
ATOM   3092  N   ALA A 384     -20.337  -0.638  15.775  1.00 56.03           N  
ATOM   3093  CA  ALA A 384     -19.718   0.288  14.828  1.00 56.03           C  
ATOM   3094  C   ALA A 384     -18.565   1.096  15.449  1.00 56.03           C  
ATOM   3095  CB  ALA A 384     -20.796   1.189  14.227  1.00 56.03           C  
ATOM   3096  O   ALA A 384     -17.580   1.359  14.757  1.00 56.03           O  
ATOM   3097  N   SER A 385     -18.641   1.438  16.742  1.00 57.12           N  
ATOM   3098  CA  SER A 385     -17.553   2.112  17.469  1.00 57.12           C  
ATOM   3099  C   SER A 385     -16.319   1.239  17.577  1.00 57.12           C  
ATOM   3100  CB  SER A 385     -18.006   2.561  18.869  1.00 57.12           C  
ATOM   3101  O   SER A 385     -15.193   1.695  17.392  1.00 57.12           O  
ATOM   3102  OG  SER A 385     -18.094   1.511  19.801  1.00 57.12           O  
ATOM   3103  N   THR A 386     -16.565  -0.046  17.762  1.00 62.22           N  
ATOM   3104  CA  THR A 386     -15.556  -1.070  17.947  1.00 62.22           C  
ATOM   3105  C   THR A 386     -14.863  -1.425  16.625  1.00 62.22           C  
ATOM   3106  CB  THR A 386     -16.273  -2.265  18.580  1.00 62.22           C  
ATOM   3107  O   THR A 386     -13.670  -1.723  16.582  1.00 62.22           O  
ATOM   3108  CG2 THR A 386     -15.285  -3.251  19.109  1.00 62.22           C  
ATOM   3109  OG1 THR A 386     -16.977  -1.902  19.738  1.00 62.22           O  
ATOM   3110  N   LEU A 387     -15.587  -1.327  15.506  1.00 64.38           N  
ATOM   3111  CA  LEU A 387     -15.057  -1.572  14.160  1.00 64.38           C  
ATOM   3112  C   LEU A 387     -14.437  -0.332  13.496  1.00 64.38           C  
ATOM   3113  CB  LEU A 387     -16.163  -2.195  13.297  1.00 64.38           C  
ATOM   3114  O   LEU A 387     -13.809  -0.446  12.441  1.00 64.38           O  
ATOM   3115  CG  LEU A 387     -16.633  -3.579  13.778  1.00 64.38           C  
ATOM   3116  CD1 LEU A 387     -17.805  -4.037  12.909  1.00 64.38           C  
ATOM   3117  CD2 LEU A 387     -15.523  -4.627  13.700  1.00 64.38           C  
ATOM   3118  N   PHE A 388     -14.557   0.838  14.122  1.00 65.12           N  
ATOM   3119  CA  PHE A 388     -14.064   2.119  13.618  1.00 65.12           C  
ATOM   3120  C   PHE A 388     -12.573   2.103  13.246  1.00 65.12           C  
ATOM   3121  CB  PHE A 388     -14.324   3.152  14.714  1.00 65.12           C  
ATOM   3122  O   PHE A 388     -12.196   2.453  12.125  1.00 65.12           O  
ATOM   3123  CG  PHE A 388     -13.821   4.536  14.398  1.00 65.12           C  
ATOM   3124  CD1 PHE A 388     -12.612   4.990  14.956  1.00 65.12           C  
ATOM   3125  CD2 PHE A 388     -14.600   5.385  13.599  1.00 65.12           C  
ATOM   3126  CE1 PHE A 388     -12.194   6.310  14.746  1.00 65.12           C  
ATOM   3127  CE2 PHE A 388     -14.204   6.717  13.423  1.00 65.12           C  
ATOM   3128  CZ  PHE A 388     -13.008   7.176  14.001  1.00 65.12           C  
ATOM   3129  N   GLU A 389     -11.714   1.675  14.167  1.00 67.50           N  
ATOM   3130  CA  GLU A 389     -10.264   1.651  13.963  1.00 67.50           C  
ATOM   3131  C   GLU A 389      -9.848   0.610  12.906  1.00 67.50           C  
ATOM   3132  CB  GLU A 389      -9.532   1.444  15.293  1.00 67.50           C  
ATOM   3133  O   GLU A 389      -9.073   0.966  12.011  1.00 67.50           O  
ATOM   3134  CG  GLU A 389      -9.879   2.517  16.336  1.00 67.50           C  
ATOM   3135  CD  GLU A 389      -9.263   2.216  17.703  1.00 67.50           C  
ATOM   3136  OE1 GLU A 389      -9.094   3.189  18.474  1.00 67.50           O  
ATOM   3137  OE2 GLU A 389      -8.961   1.027  17.947  1.00 67.50           O  
ATOM   3138  N   PRO A 390     -10.406  -0.622  12.894  1.00 68.75           N  
ATOM   3139  CA  PRO A 390     -10.240  -1.551  11.777  1.00 68.75           C  
ATOM   3140  C   PRO A 390     -10.609  -0.969  10.402  1.00 68.75           C  
ATOM   3141  CB  PRO A 390     -11.125  -2.754  12.113  1.00 68.75           C  
ATOM   3142  O   PRO A 390      -9.891  -1.215   9.429  1.00 68.75           O  
ATOM   3143  CG  PRO A 390     -11.178  -2.767  13.635  1.00 68.75           C  
ATOM   3144  CD  PRO A 390     -11.071  -1.296  14.011  1.00 68.75           C  
ATOM   3145  N   PHE A 391     -11.678  -0.168  10.291  1.00 67.94           N  
ATOM   3146  CA  PHE A 391     -12.076   0.462   9.021  1.00 67.94           C  
ATOM   3147  C   PHE A 391     -11.062   1.501   8.528  1.00 67.94           C  
ATOM   3148  CB  PHE A 391     -13.471   1.103   9.143  1.00 67.94           C  
ATOM   3149  O   PHE A 391     -10.743   1.551   7.331  1.00 67.94           O  
ATOM   3150  CG  PHE A 391     -14.631   0.125   9.177  1.00 67.94           C  
ATOM   3151  CD1 PHE A 391     -14.771  -0.816   8.148  1.00 67.94           C  
ATOM   3152  CD2 PHE A 391     -15.603   0.175  10.190  1.00 67.94           C  
ATOM   3153  CE1 PHE A 391     -15.800  -1.771   8.169  1.00 67.94           C  
ATOM   3154  CE2 PHE A 391     -16.659  -0.755  10.201  1.00 67.94           C  
ATOM   3155  CZ  PHE A 391     -16.743  -1.745   9.208  1.00 67.94           C  
ATOM   3156  N   ILE A 392     -10.505   2.309   9.434  1.00 69.19           N  
ATOM   3157  CA  ILE A 392      -9.413   3.229   9.081  1.00 69.19           C  
ATOM   3158  C   ILE A 392      -8.158   2.428   8.714  1.00 69.19           C  
ATOM   3159  CB  ILE A 392      -9.134   4.245  10.207  1.00 69.19           C  
ATOM   3160  O   ILE A 392      -7.464   2.759   7.752  1.00 69.19           O  
ATOM   3161  CG1 ILE A 392     -10.397   5.054  10.571  1.00 69.19           C  
ATOM   3162  CG2 ILE A 392      -8.025   5.202   9.721  1.00 69.19           C  
ATOM   3163  CD1 ILE A 392     -10.239   5.856  11.865  1.00 69.19           C  
ATOM   3164  N   GLY A 393      -7.923   1.313   9.401  1.00 71.88           N  
ATOM   3165  CA  GLY A 393      -6.898   0.339   9.058  1.00 71.88           C  
ATOM   3166  C   GLY A 393      -6.988  -0.185   7.628  1.00 71.88           C  
ATOM   3167  O   GLY A 393      -6.000  -0.151   6.894  1.00 71.88           O  
ATOM   3168  N   MET A 394      -8.185  -0.583   7.191  1.00 73.44           N  
ATOM   3169  CA  MET A 394      -8.436  -1.003   5.807  1.00 73.44           C  
ATOM   3170  C   MET A 394      -8.205   0.125   4.809  1.00 73.44           C  
ATOM   3171  CB  MET A 394      -9.867  -1.531   5.652  1.00 73.44           C  
ATOM   3172  O   MET A 394      -7.669  -0.112   3.726  1.00 73.44           O  
ATOM   3173  CG  MET A 394      -9.987  -2.957   6.192  1.00 73.44           C  
ATOM   3174  SD  MET A 394     -11.530  -3.813   5.810  1.00 73.44           S  
ATOM   3175  CE  MET A 394     -12.636  -2.784   6.781  1.00 73.44           C  
ATOM   3176  N   THR A 395      -8.558   1.358   5.177  1.00 72.31           N  
ATOM   3177  CA  THR A 395      -8.260   2.534   4.357  1.00 72.31           C  
ATOM   3178  C   THR A 395      -6.756   2.673   4.163  1.00 72.31           C  
ATOM   3179  CB  THR A 395      -8.868   3.804   4.962  1.00 72.31           C  
ATOM   3180  O   THR A 395      -6.296   2.704   3.025  1.00 72.31           O  
ATOM   3181  CG2 THR A 395      -8.455   5.065   4.201  1.00 72.31           C  
ATOM   3182  OG1 THR A 395     -10.270   3.681   4.937  1.00 72.31           O  
ATOM   3183  N   VAL A 396      -5.977   2.671   5.244  1.00 76.31           N  
ATOM   3184  CA  VAL A 396      -4.513   2.761   5.191  1.00 76.31           C  
ATOM   3185  C   VAL A 396      -3.903   1.602   4.387  1.00 76.31           C  
ATOM   3186  CB  VAL A 396      -3.950   2.826   6.620  1.00 76.31           C  
ATOM   3187  O   VAL A 396      -3.082   1.837   3.499  1.00 76.31           O  
ATOM   3188  CG1 VAL A 396      -2.428   2.736   6.596  1.00 76.31           C  
ATOM   3189  CG2 VAL A 396      -4.330   4.139   7.314  1.00 76.31           C  
ATOM   3190  N   ALA A 397      -4.365   0.367   4.600  1.00 78.50           N  
ATOM   3191  CA  ALA A 397      -3.938  -0.802   3.831  1.00 78.50           C  
ATOM   3192  C   ALA A 397      -4.227  -0.650   2.325  1.00 78.50           C  
ATOM   3193  CB  ALA A 397      -4.641  -2.037   4.410  1.00 78.50           C  
ATOM   3194  O   ALA A 397      -3.386  -0.980   1.483  1.00 78.50           O  
ATOM   3195  N   ALA A 398      -5.389  -0.098   1.962  1.00 76.06           N  
ATOM   3196  CA  ALA A 398      -5.729   0.205   0.578  1.00 76.06           C  
ATOM   3197  C   ALA A 398      -4.816   1.292  -0.017  1.00 76.06           C  
ATOM   3198  CB  ALA A 398      -7.212   0.585   0.497  1.00 76.06           C  
ATOM   3199  O   ALA A 398      -4.400   1.155  -1.170  1.00 76.06           O  
ATOM   3200  N   GLN A 399      -4.446   2.324   0.755  1.00 74.56           N  
ATOM   3201  CA  GLN A 399      -3.490   3.358   0.323  1.00 74.56           C  
ATOM   3202  C   GLN A 399      -2.114   2.750   0.030  1.00 74.56           C  
ATOM   3203  CB  GLN A 399      -3.332   4.473   1.374  1.00 74.56           C  
ATOM   3204  O   GLN A 399      -1.555   2.959  -1.049  1.00 74.56           O  
ATOM   3205  CG  GLN A 399      -4.615   5.241   1.733  1.00 74.56           C  
ATOM   3206  CD  GLN A 399      -4.393   6.334   2.762  1.00 74.56           C  
ATOM   3207  NE2 GLN A 399      -5.269   7.311   2.829  1.00 74.56           N  
ATOM   3208  OE1 GLN A 399      -3.452   6.333   3.534  1.00 74.56           O  
ATOM   3209  N   THR A 400      -1.603   1.923   0.942  1.00 78.75           N  
ATOM   3210  CA  THR A 400      -0.372   1.153   0.732  1.00 78.75           C  
ATOM   3211  C   THR A 400      -0.465   0.293  -0.532  1.00 78.75           C  
ATOM   3212  CB  THR A 400      -0.111   0.273   1.960  1.00 78.75           C  
ATOM   3213  O   THR A 400       0.436   0.312  -1.373  1.00 78.75           O  
ATOM   3214  CG2 THR A 400       1.149  -0.569   1.830  1.00 78.75           C  
ATOM   3215  OG1 THR A 400       0.034   1.072   3.109  1.00 78.75           O  
ATOM   3216  N   GLY A 401      -1.592  -0.395  -0.730  1.00 80.00           N  
ATOM   3217  CA  GLY A 401      -1.844  -1.207  -1.917  1.00 80.00           C  
ATOM   3218  C   GLY A 401      -1.876  -0.407  -3.226  1.00 80.00           C  
ATOM   3219  O   GLY A 401      -1.445  -0.920  -4.265  1.00 80.00           O  
ATOM   3220  N   ILE A 402      -2.369   0.836  -3.217  1.00 76.56           N  
ATOM   3221  CA  ILE A 402      -2.342   1.740  -4.382  1.00 76.56           C  
ATOM   3222  C   ILE A 402      -0.895   2.076  -4.752  1.00 76.56           C  
ATOM   3223  CB  ILE A 402      -3.195   3.008  -4.122  1.00 76.56           C  
ATOM   3224  O   ILE A 402      -0.520   1.911  -5.915  1.00 76.56           O  
ATOM   3225  CG1 ILE A 402      -4.698   2.645  -4.151  1.00 76.56           C  
ATOM   3226  CG2 ILE A 402      -2.905   4.113  -5.157  1.00 76.56           C  
ATOM   3227  CD1 ILE A 402      -5.610   3.715  -3.537  1.00 76.56           C  
ATOM   3228  N   ILE A 403      -0.062   2.434  -3.770  1.00 78.44           N  
ATOM   3229  CA  ILE A 403       1.361   2.738  -3.992  1.00 78.44           C  
ATOM   3230  C   ILE A 403       2.084   1.528  -4.594  1.00 78.44           C  
ATOM   3231  CB  ILE A 403       2.020   3.272  -2.697  1.00 78.44           C  
ATOM   3232  O   ILE A 403       2.720   1.640  -5.643  1.00 78.44           O  
ATOM   3233  CG1 ILE A 403       1.337   4.579  -2.221  1.00 78.44           C  
ATOM   3234  CG2 ILE A 403       3.516   3.545  -2.949  1.00 78.44           C  
ATOM   3235  CD1 ILE A 403       1.688   5.010  -0.792  1.00 78.44           C  
ATOM   3236  N   CYS A 404       1.875   0.332  -4.037  1.00 80.81           N  
ATOM   3237  CA  CYS A 404       2.409  -0.901  -4.617  1.00 80.81           C  
ATOM   3238  C   CYS A 404       1.910  -1.154  -6.054  1.00 80.81           C  
ATOM   3239  CB  CYS A 404       2.025  -2.079  -3.713  1.00 80.81           C  
ATOM   3240  O   CYS A 404       2.654  -1.648  -6.900  1.00 80.81           O  
ATOM   3241  SG  CYS A 404       2.828  -1.956  -2.093  1.00 80.81           S  
ATOM   3242  N   THR A 405       0.658  -0.810  -6.371  1.00 80.31           N  
ATOM   3243  CA  THR A 405       0.092  -0.994  -7.723  1.00 80.31           C  
ATOM   3244  C   THR A 405       0.764  -0.089  -8.745  1.00 80.31           C  
ATOM   3245  CB  THR A 405      -1.417  -0.725  -7.743  1.00 80.31           C  
ATOM   3246  O   THR A 405       0.990  -0.512  -9.882  1.00 80.31           O  
ATOM   3247  CG2 THR A 405      -2.080  -1.045  -9.082  1.00 80.31           C  
ATOM   3248  OG1 THR A 405      -2.012  -1.566  -6.788  1.00 80.31           O  
ATOM   3249  N   ILE A 406       1.105   1.130  -8.340  1.00 78.06           N  
ATOM   3250  CA  ILE A 406       1.817   2.096  -9.174  1.00 78.06           C  
ATOM   3251  C   ILE A 406       3.243   1.618  -9.403  1.00 78.06           C  
ATOM   3252  CB  ILE A 406       1.703   3.491  -8.540  1.00 78.06           C  
ATOM   3253  O   ILE A 406       3.626   1.465 -10.557  1.00 78.06           O  
ATOM   3254  CG1 ILE A 406       0.244   3.932  -8.788  1.00 78.06           C  
ATOM   3255  CG2 ILE A 406       2.705   4.495  -9.140  1.00 78.06           C  
ATOM   3256  CD1 ILE A 406      -0.218   5.073  -7.905  1.00 78.06           C  
ATOM   3257  N   HIS A 407       3.954   1.208  -8.349  1.00 82.88           N  
ATOM   3258  CA  HIS A 407       5.293   0.622  -8.477  1.00 82.88           C  
ATOM   3259  C   HIS A 407       5.301  -0.569  -9.443  1.00 82.88           C  
ATOM   3260  CB  HIS A 407       5.788   0.178  -7.091  1.00 82.88           C  
ATOM   3261  O   HIS A 407       6.098  -0.642 -10.378  1.00 82.88           O  
ATOM   3262  CG  HIS A 407       6.026   1.298  -6.107  1.00 82.88           C  
ATOM   3263  CD2 HIS A 407       5.806   2.639  -6.298  1.00 82.88           C  
ATOM   3264  ND1 HIS A 407       6.597   1.163  -4.861  1.00 82.88           N  
ATOM   3265  CE1 HIS A 407       6.717   2.386  -4.322  1.00 82.88           C  
ATOM   3266  NE2 HIS A 407       6.219   3.310  -5.152  1.00 82.88           N  
ATOM   3267  N   ARG A 408       4.333  -1.478  -9.280  1.00 85.06           N  
ATOM   3268  CA  ARG A 408       4.124  -2.618 -10.181  1.00 85.06           C  
ATOM   3269  C   ARG A 408       3.883  -2.182 -11.629  1.00 85.06           C  
ATOM   3270  CB  ARG A 408       2.924  -3.417  -9.657  1.00 85.06           C  
ATOM   3271  O   ARG A 408       4.287  -2.881 -12.555  1.00 85.06           O  
ATOM   3272  CG  ARG A 408       2.758  -4.765 -10.365  1.00 85.06           C  
ATOM   3273  CD  ARG A 408       1.436  -5.441  -9.991  1.00 85.06           C  
ATOM   3274  NE  ARG A 408       0.280  -4.681 -10.502  1.00 85.06           N  
ATOM   3275  NH1 ARG A 408      -1.377  -6.256 -10.221  1.00 85.06           N  
ATOM   3276  NH2 ARG A 408      -1.882  -4.231 -10.981  1.00 85.06           N  
ATOM   3277  CZ  ARG A 408      -0.982  -5.063 -10.561  1.00 85.06           C  
ATOM   3278  N   SER A 409       3.171  -1.079 -11.829  1.00 79.75           N  
ATOM   3279  CA  SER A 409       2.821  -0.577 -13.157  1.00 79.75           C  
ATOM   3280  C   SER A 409       4.013   0.086 -13.833  1.00 79.75           C  
ATOM   3281  CB  SER A 409       1.602   0.338 -13.094  1.00 79.75           C  
ATOM   3282  O   SER A 409       4.244  -0.218 -14.997  1.00 79.75           O  
ATOM   3283  OG  SER A 409       0.533  -0.417 -12.550  1.00 79.75           O  
ATOM   3284  N   SER A 410       4.839   0.839 -13.101  1.00 83.31           N  
ATOM   3285  CA  SER A 410       6.111   1.377 -13.601  1.00 83.31           C  
ATOM   3286  C   SER A 410       7.033   0.261 -14.115  1.00 83.31           C  
ATOM   3287  CB  SER A 410       6.818   2.171 -12.495  1.00 83.31           C  
ATOM   3288  O   SER A 410       7.631   0.381 -15.179  1.00 83.31           O  
ATOM   3289  OG  SER A 410       5.946   3.090 -11.863  1.00 83.31           O  
ATOM   3290  N   PHE A 411       7.062  -0.895 -13.443  1.00 82.31           N  
ATOM   3291  CA  PHE A 411       7.776  -2.067 -13.963  1.00 82.31           C  
ATOM   3292  C   PHE A 411       7.135  -2.696 -15.197  1.00 82.31           C  
ATOM   3293  CB  PHE A 411       7.876  -3.135 -12.880  1.00 82.31           C  
ATOM   3294  O   PHE A 411       7.843  -3.219 -16.057  1.00 82.31           O  
ATOM   3295  CG  PHE A 411       8.858  -2.796 -11.793  1.00 82.31           C  
ATOM   3296  CD1 PHE A 411      10.210  -2.589 -12.121  1.00 82.31           C  
ATOM   3297  CD2 PHE A 411       8.437  -2.745 -10.455  1.00 82.31           C  
ATOM   3298  CE1 PHE A 411      11.161  -2.427 -11.106  1.00 82.31           C  
ATOM   3299  CE2 PHE A 411       9.383  -2.554  -9.442  1.00 82.31           C  
ATOM   3300  CZ  PHE A 411      10.743  -2.435  -9.770  1.00 82.31           C  
ATOM   3301  N   ASN A 412       5.804  -2.683 -15.302  1.00 83.00           N  
ATOM   3302  CA  ASN A 412       5.148  -3.176 -16.511  1.00 83.00           C  
ATOM   3303  C   ASN A 412       5.486  -2.309 -17.729  1.00 83.00           C  
ATOM   3304  CB  ASN A 412       3.633  -3.311 -16.328  1.00 83.00           C  
ATOM   3305  O   ASN A 412       5.620  -2.877 -18.807  1.00 83.00           O  
ATOM   3306  CG  ASN A 412       3.169  -4.348 -15.321  1.00 83.00           C  
ATOM   3307  ND2 ASN A 412       2.096  -4.047 -14.629  1.00 83.00           N  
ATOM   3308  OD1 ASN A 412       3.655  -5.472 -15.193  1.00 83.00           O  
ATOM   3309  N   VAL A 413       5.688  -0.999 -17.551  1.00 83.81           N  
ATOM   3310  CA  VAL A 413       6.202  -0.108 -18.603  1.00 83.81           C  
ATOM   3311  C   VAL A 413       7.592  -0.558 -19.050  1.00 83.81           C  
ATOM   3312  CB  VAL A 413       6.250   1.355 -18.128  1.00 83.81           C  
ATOM   3313  O   VAL A 413       7.796  -0.839 -20.227  1.00 83.81           O  
ATOM   3314  CG1 VAL A 413       6.786   2.290 -19.204  1.00 83.81           C  
ATOM   3315  CG2 VAL A 413       4.871   1.847 -17.687  1.00 83.81           C  
ATOM   3316  N   LEU A 414       8.531  -0.745 -18.116  1.00 84.75           N  
ATOM   3317  CA  LEU A 414       9.878  -1.221 -18.456  1.00 84.75           C  
ATOM   3318  C   LEU A 414       9.852  -2.555 -19.212  1.00 84.75           C  
ATOM   3319  CB  LEU A 414      10.728  -1.280 -17.173  1.00 84.75           C  
ATOM   3320  O   LEU A 414      10.479  -2.688 -20.264  1.00 84.75           O  
ATOM   3321  CG  LEU A 414      12.144  -1.868 -17.349  1.00 84.75           C  
ATOM   3322  CD1 LEU A 414      13.043  -1.043 -18.266  1.00 84.75           C  
ATOM   3323  CD2 LEU A 414      12.838  -1.965 -15.993  1.00 84.75           C  
ATOM   3324  N   MET A 415       9.072  -3.523 -18.729  1.00 83.31           N  
ATOM   3325  CA  MET A 415       8.901  -4.801 -19.424  1.00 83.31           C  
ATOM   3326  C   MET A 415       8.254  -4.638 -20.802  1.00 83.31           C  
ATOM   3327  CB  MET A 415       8.033  -5.747 -18.597  1.00 83.31           C  
ATOM   3328  O   MET A 415       8.605  -5.373 -21.722  1.00 83.31           O  
ATOM   3329  CG  MET A 415       8.750  -6.259 -17.348  1.00 83.31           C  
ATOM   3330  SD  MET A 415       7.816  -7.500 -16.413  1.00 83.31           S  
ATOM   3331  CE  MET A 415       6.383  -6.507 -15.997  1.00 83.31           C  
ATOM   3332  N   TYR A 416       7.317  -3.703 -20.962  1.00 84.38           N  
ATOM   3333  CA  TYR A 416       6.697  -3.421 -22.250  1.00 84.38           C  
ATOM   3334  C   TYR A 416       7.733  -2.944 -23.271  1.00 84.38           C  
ATOM   3335  CB  TYR A 416       5.549  -2.419 -22.091  1.00 84.38           C  
ATOM   3336  O   TYR A 416       7.816  -3.537 -24.346  1.00 84.38           O  
ATOM   3337  CG  TYR A 416       5.085  -1.874 -23.420  1.00 84.38           C  
ATOM   3338  CD1 TYR A 416       5.363  -0.540 -23.778  1.00 84.38           C  
ATOM   3339  CD2 TYR A 416       4.424  -2.727 -24.322  1.00 84.38           C  
ATOM   3340  CE1 TYR A 416       4.920  -0.038 -25.014  1.00 84.38           C  
ATOM   3341  CE2 TYR A 416       4.039  -2.243 -25.585  1.00 84.38           C  
ATOM   3342  OH  TYR A 416       3.765  -0.395 -27.086  1.00 84.38           O  
ATOM   3343  CZ  TYR A 416       4.243  -0.888 -25.913  1.00 84.38           C  
ATOM   3344  N   HIS A 417       8.582  -1.968 -22.932  1.00 83.94           N  
ATOM   3345  CA  HIS A 417       9.623  -1.501 -23.855  1.00 83.94           C  
ATOM   3346  C   HIS A 417      10.652  -2.590 -24.178  1.00 83.94           C  
ATOM   3347  CB  HIS A 417      10.320  -0.251 -23.316  1.00 83.94           C  
ATOM   3348  O   HIS A 417      11.055  -2.721 -25.335  1.00 83.94           O  
ATOM   3349  CG  HIS A 417       9.431   0.960 -23.344  1.00 83.94           C  
ATOM   3350  CD2 HIS A 417       8.689   1.430 -22.301  1.00 83.94           C  
ATOM   3351  ND1 HIS A 417       9.214   1.813 -24.408  1.00 83.94           N  
ATOM   3352  CE1 HIS A 417       8.357   2.769 -24.000  1.00 83.94           C  
ATOM   3353  NE2 HIS A 417       7.974   2.531 -22.741  1.00 83.94           N  
ATOM   3354  N   MET A 418      11.020  -3.428 -23.202  1.00 82.81           N  
ATOM   3355  CA  MET A 418      11.885  -4.589 -23.448  1.00 82.81           C  
ATOM   3356  C   MET A 418      11.252  -5.579 -24.439  1.00 82.81           C  
ATOM   3357  CB  MET A 418      12.193  -5.310 -22.131  1.00 82.81           C  
ATOM   3358  O   MET A 418      11.908  -6.021 -25.379  1.00 82.81           O  
ATOM   3359  CG  MET A 418      13.114  -4.510 -21.206  1.00 82.81           C  
ATOM   3360  SD  MET A 418      13.365  -5.289 -19.589  1.00 82.81           S  
ATOM   3361  CE  MET A 418      14.352  -6.731 -20.064  1.00 82.81           C  
ATOM   3362  N   LEU A 419       9.964  -5.899 -24.271  1.00 82.12           N  
ATOM   3363  CA  LEU A 419       9.237  -6.799 -25.173  1.00 82.12           C  
ATOM   3364  C   LEU A 419       8.989  -6.174 -26.552  1.00 82.12           C  
ATOM   3365  CB  LEU A 419       7.896  -7.192 -24.529  1.00 82.12           C  
ATOM   3366  O   LEU A 419       8.990  -6.884 -27.556  1.00 82.12           O  
ATOM   3367  CG  LEU A 419       8.009  -8.144 -23.325  1.00 82.12           C  
ATOM   3368  CD1 LEU A 419       6.631  -8.282 -22.670  1.00 82.12           C  
ATOM   3369  CD2 LEU A 419       8.478  -9.541 -23.734  1.00 82.12           C  
ATOM   3370  N   LYS A 420       8.758  -4.860 -26.623  1.00 82.56           N  
ATOM   3371  CA  LYS A 420       8.601  -4.124 -27.885  1.00 82.56           C  
ATOM   3372  C   LYS A 420       9.891  -4.177 -28.700  1.00 82.56           C  
ATOM   3373  CB  LYS A 420       8.166  -2.680 -27.584  1.00 82.56           C  
ATOM   3374  O   LYS A 420       9.831  -4.458 -29.896  1.00 82.56           O  
ATOM   3375  CG  LYS A 420       7.796  -1.891 -28.853  1.00 82.56           C  
ATOM   3376  CD  LYS A 420       7.309  -0.482 -28.482  1.00 82.56           C  
ATOM   3377  CE  LYS A 420       6.785   0.295 -29.698  1.00 82.56           C  
ATOM   3378  NZ  LYS A 420       6.112   1.553 -29.282  1.00 82.56           N  
ATOM   3379  N   ARG A 421      11.041  -3.992 -28.041  1.00 80.69           N  
ATOM   3380  CA  ARG A 421      12.365  -4.162 -28.648  1.00 80.69           C  
ATOM   3381  C   ARG A 421      12.537  -5.573 -29.212  1.00 80.69           C  
ATOM   3382  CB  ARG A 421      13.449  -3.792 -27.619  1.00 80.69           C  
ATOM   3383  O   ARG A 421      12.766  -5.707 -30.408  1.00 80.69           O  
ATOM   3384  CG  ARG A 421      14.847  -3.863 -28.240  1.00 80.69           C  
ATOM   3385  CD  ARG A 421      15.944  -3.662 -27.194  1.00 80.69           C  
ATOM   3386  NE  ARG A 421      17.263  -3.926 -27.797  1.00 80.69           N  
ATOM   3387  NH1 ARG A 421      17.971  -1.764 -28.068  1.00 80.69           N  
ATOM   3388  NH2 ARG A 421      19.196  -3.427 -28.882  1.00 80.69           N  
ATOM   3389  CZ  ARG A 421      18.135  -3.042 -28.235  1.00 80.69           C  
ATOM   3390  N   ASP A 422      12.331  -6.602 -28.393  1.00 76.94           N  
ATOM   3391  CA  ASP A 422      12.454  -8.014 -28.795  1.00 76.94           C  
ATOM   3392  C   ASP A 422      11.576  -8.359 -30.019  1.00 76.94           C  
ATOM   3393  CB  ASP A 422      12.077  -8.859 -27.570  1.00 76.94           C  
ATOM   3394  O   ASP A 422      12.029  -8.955 -30.997  1.00 76.94           O  
ATOM   3395  CG  ASP A 422      12.338 -10.351 -27.761  1.00 76.94           C  
ATOM   3396  OD1 ASP A 422      13.524 -10.698 -27.927  1.00 76.94           O  
ATOM   3397  OD2 ASP A 422      11.350 -11.117 -27.653  1.00 76.94           O  
ATOM   3398  N   ARG A 423      10.324  -7.878 -30.034  1.00 78.50           N  
ATOM   3399  CA  ARG A 423       9.409  -8.058 -31.175  1.00 78.50           C  
ATOM   3400  C   ARG A 423       9.889  -7.378 -32.452  1.00 78.50           C  
ATOM   3401  CB  ARG A 423       8.021  -7.514 -30.838  1.00 78.50           C  
ATOM   3402  O   ARG A 423       9.667  -7.937 -33.525  1.00 78.50           O  
ATOM   3403  CG  ARG A 423       7.254  -8.407 -29.863  1.00 78.50           C  
ATOM   3404  CD  ARG A 423       5.955  -7.685 -29.506  1.00 78.50           C  
ATOM   3405  NE  ARG A 423       5.252  -8.342 -28.395  1.00 78.50           N  
ATOM   3406  NH1 ARG A 423       3.597  -6.764 -28.179  1.00 78.50           N  
ATOM   3407  NH2 ARG A 423       3.719  -8.449 -26.719  1.00 78.50           N  
ATOM   3408  CZ  ARG A 423       4.194  -7.853 -27.775  1.00 78.50           C  
ATOM   3409  N   ARG A 424      10.482  -6.181 -32.369  1.00 76.12           N  
ATOM   3410  CA  ARG A 424      10.995  -5.485 -33.560  1.00 76.12           C  
ATOM   3411  C   ARG A 424      12.162  -6.245 -34.157  1.00 76.12           C  
ATOM   3412  CB  ARG A 424      11.408  -4.040 -33.253  1.00 76.12           C  
ATOM   3413  O   ARG A 424      12.172  -6.455 -35.364  1.00 76.12           O  
ATOM   3414  CG  ARG A 424      11.774  -3.312 -34.564  1.00 76.12           C  
ATOM   3415  CD  ARG A 424      12.227  -1.884 -34.288  1.00 76.12           C  
ATOM   3416  NE  ARG A 424      12.329  -1.065 -35.509  1.00 76.12           N  
ATOM   3417  NH1 ARG A 424      13.785   0.557 -34.756  1.00 76.12           N  
ATOM   3418  NH2 ARG A 424      12.772   0.826 -36.705  1.00 76.12           N  
ATOM   3419  CZ  ARG A 424      12.951   0.097 -35.644  1.00 76.12           C  
ATOM   3420  N   ILE A 425      13.084  -6.708 -33.320  1.00 71.88           N  
ATOM   3421  CA  ILE A 425      14.230  -7.480 -33.792  1.00 71.88           C  
ATOM   3422  C   ILE A 425      13.755  -8.731 -34.546  1.00 71.88           C  
ATOM   3423  CB  ILE A 425      15.160  -7.836 -32.624  1.00 71.88           C  
ATOM   3424  O   ILE A 425      14.223  -9.020 -35.642  1.00 71.88           O  
ATOM   3425  CG1 ILE A 425      15.672  -6.572 -31.889  1.00 71.88           C  
ATOM   3426  CG2 ILE A 425      16.325  -8.626 -33.229  1.00 71.88           C  
ATOM   3427  CD1 ILE A 425      16.369  -6.849 -30.549  1.00 71.88           C  
ATOM   3428  N   HIS A 426      12.720  -9.403 -34.041  1.00 70.25           N  
ATOM   3429  CA  HIS A 426      12.105 -10.524 -34.749  1.00 70.25           C  
ATOM   3430  C   HIS A 426      11.369 -10.148 -36.051  1.00 70.25           C  
ATOM   3431  CB  HIS A 426      11.167 -11.251 -33.778  1.00 70.25           C  
ATOM   3432  O   HIS A 426      11.209 -11.005 -36.918  1.00 70.25           O  
ATOM   3433  CG  HIS A 426      11.905 -12.136 -32.807  1.00 70.25           C  
ATOM   3434  CD2 HIS A 426      11.761 -12.197 -31.445  1.00 70.25           C  
ATOM   3435  ND1 HIS A 426      12.848 -13.076 -33.156  1.00 70.25           N  
ATOM   3436  CE1 HIS A 426      13.262 -13.688 -32.038  1.00 70.25           C  
ATOM   3437  NE2 HIS A 426      12.587 -13.227 -30.977  1.00 70.25           N  
ATOM   3438  N   ARG A 427      10.889  -8.906 -36.200  1.00 70.31           N  
ATOM   3439  CA  ARG A 427      10.066  -8.465 -37.342  1.00 70.31           C  
ATOM   3440  C   ARG A 427      10.873  -7.806 -38.465  1.00 70.31           C  
ATOM   3441  CB  ARG A 427       8.941  -7.560 -36.818  1.00 70.31           C  
ATOM   3442  O   ARG A 427      10.469  -7.915 -39.623  1.00 70.31           O  
ATOM   3443  CG  ARG A 427       7.810  -7.390 -37.841  1.00 70.31           C  
ATOM   3444  CD  ARG A 427       6.647  -6.612 -37.219  1.00 70.31           C  
ATOM   3445  NE  ARG A 427       5.528  -6.476 -38.169  1.00 70.31           N  
ATOM   3446  NH1 ARG A 427       4.051  -5.430 -36.757  1.00 70.31           N  
ATOM   3447  NH2 ARG A 427       3.493  -5.759 -38.895  1.00 70.31           N  
ATOM   3448  CZ  ARG A 427       4.362  -5.899 -37.935  1.00 70.31           C  
ATOM   3449  N   ASN A 428      12.022  -7.205 -38.146  1.00 60.66           N  
ATOM   3450  CA  ASN A 428      12.917  -6.536 -39.101  1.00 60.66           C  
ATOM   3451  C   ASN A 428      13.464  -7.457 -40.210  1.00 60.66           C  
ATOM   3452  CB  ASN A 428      14.057  -5.840 -38.329  1.00 60.66           C  
ATOM   3453  O   ASN A 428      14.059  -6.967 -41.158  1.00 60.66           O  
ATOM   3454  CG  ASN A 428      13.689  -4.475 -37.770  1.00 60.66           C  
ATOM   3455  ND2 ASN A 428      14.642  -3.796 -37.177  1.00 60.66           N  
ATOM   3456  OD1 ASN A 428      12.570  -3.991 -37.841  1.00 60.66           O  
ATOM   3457  N   GLY A 429      13.203  -8.767 -40.159  1.00 56.66           N  
ATOM   3458  CA  GLY A 429      13.473  -9.674 -41.274  1.00 56.66           C  
ATOM   3459  C   GLY A 429      12.456  -9.647 -42.425  1.00 56.66           C  
ATOM   3460  O   GLY A 429      12.659 -10.401 -43.370  1.00 56.66           O  
ATOM   3461  N   THR A 430      11.351  -8.877 -42.372  1.00 52.31           N  
ATOM   3462  CA  THR A 430      10.259  -9.072 -43.363  1.00 52.31           C  
ATOM   3463  C   THR A 430       9.633  -7.860 -44.059  1.00 52.31           C  
ATOM   3464  CB  THR A 430       9.164 -10.029 -42.848  1.00 52.31           C  
ATOM   3465  O   THR A 430       9.168  -8.065 -45.173  1.00 52.31           O  
ATOM   3466  CG2 THR A 430       9.525 -11.490 -43.125  1.00 52.31           C  
ATOM   3467  OG1 THR A 430       8.952  -9.914 -41.452  1.00 52.31           O  
ATOM   3468  N   THR A 431       9.630  -6.628 -43.541  1.00 54.44           N  
ATOM   3469  CA  THR A 431       9.018  -5.483 -44.269  1.00 54.44           C  
ATOM   3470  C   THR A 431       9.470  -4.137 -43.698  1.00 54.44           C  
ATOM   3471  CB  THR A 431       7.472  -5.504 -44.207  1.00 54.44           C  
ATOM   3472  O   THR A 431       9.309  -3.915 -42.497  1.00 54.44           O  
ATOM   3473  CG2 THR A 431       6.778  -6.465 -45.174  1.00 54.44           C  
ATOM   3474  OG1 THR A 431       7.054  -5.822 -42.893  1.00 54.44           O  
ATOM   3475  N   GLY A 432       9.989  -3.247 -44.552  1.00 55.19           N  
ATOM   3476  CA  GLY A 432      10.413  -1.879 -44.223  1.00 55.19           C  
ATOM   3477  C   GLY A 432       9.255  -0.885 -44.108  1.00 55.19           C  
ATOM   3478  O   GLY A 432       9.157   0.030 -44.914  1.00 55.19           O  
ATOM   3479  N   ASP A 433       8.371  -1.087 -43.130  1.00 54.06           N  
ATOM   3480  CA  ASP A 433       7.438  -0.038 -42.695  1.00 54.06           C  
ATOM   3481  C   ASP A 433       8.156   0.833 -41.654  1.00 54.06           C  
ATOM   3482  CB  ASP A 433       6.133  -0.642 -42.132  1.00 54.06           C  
ATOM   3483  O   ASP A 433       8.374   0.408 -40.514  1.00 54.06           O  
ATOM   3484  CG  ASP A 433       4.914  -0.555 -43.060  1.00 54.06           C  
ATOM   3485  OD1 ASP A 433       4.927   0.243 -44.020  1.00 54.06           O  
ATOM   3486  OD2 ASP A 433       3.950  -1.302 -42.764  1.00 54.06           O  
ATOM   3487  N   ASP A 434       8.562   2.032 -42.071  1.00 54.50           N  
ATOM   3488  CA  ASP A 434       9.475   2.914 -41.335  1.00 54.50           C  
ATOM   3489  C   ASP A 434       8.833   3.721 -40.192  1.00 54.50           C  
ATOM   3490  CB  ASP A 434      10.214   3.835 -42.336  1.00 54.50           C  
ATOM   3491  O   ASP A 434       9.557   4.384 -39.454  1.00 54.50           O  
ATOM   3492  CG  ASP A 434      11.527   3.242 -42.872  1.00 54.50           C  
ATOM   3493  OD1 ASP A 434      12.173   2.458 -42.135  1.00 54.50           O  
ATOM   3494  OD2 ASP A 434      11.908   3.608 -44.006  1.00 54.50           O  
ATOM   3495  N   ASP A 435       7.514   3.657 -39.977  1.00 54.22           N  
ATOM   3496  CA  ASP A 435       6.837   4.786 -39.313  1.00 54.22           C  
ATOM   3497  C   ASP A 435       6.073   4.504 -38.010  1.00 54.22           C  
ATOM   3498  CB  ASP A 435       6.013   5.561 -40.358  1.00 54.22           C  
ATOM   3499  O   ASP A 435       5.210   5.284 -37.619  1.00 54.22           O  
ATOM   3500  CG  ASP A 435       6.140   7.089 -40.242  1.00 54.22           C  
ATOM   3501  OD1 ASP A 435       6.999   7.585 -39.475  1.00 54.22           O  
ATOM   3502  OD2 ASP A 435       5.387   7.763 -40.978  1.00 54.22           O  
ATOM   3503  N   VAL A 436       6.361   3.423 -37.272  1.00 55.91           N  
ATOM   3504  CA  VAL A 436       5.698   3.226 -35.964  1.00 55.91           C  
ATOM   3505  C   VAL A 436       6.672   2.768 -34.879  1.00 55.91           C  
ATOM   3506  CB  VAL A 436       4.424   2.360 -36.070  1.00 55.91           C  
ATOM   3507  O   VAL A 436       6.959   1.583 -34.713  1.00 55.91           O  
ATOM   3508  CG1 VAL A 436       3.589   2.492 -34.786  1.00 55.91           C  
ATOM   3509  CG2 VAL A 436       3.487   2.751 -37.227  1.00 55.91           C  
ATOM   3510  N   ASP A 437       7.127   3.757 -34.108  1.00 63.75           N  
ATOM   3511  CA  ASP A 437       7.844   3.686 -32.833  1.00 63.75           C  
ATOM   3512  C   ASP A 437       9.193   2.954 -32.802  1.00 63.75           C  
ATOM   3513  CB  ASP A 437       6.945   3.109 -31.749  1.00 63.75           C  
ATOM   3514  O   ASP A 437       9.292   1.739 -32.586  1.00 63.75           O  
ATOM   3515  CG  ASP A 437       5.689   3.907 -31.442  1.00 63.75           C  
ATOM   3516  OD1 ASP A 437       5.714   5.137 -31.612  1.00 63.75           O  
ATOM   3517  OD2 ASP A 437       4.784   3.231 -30.893  1.00 63.75           O  
ATOM   3518  N   THR A 438      10.266   3.740 -32.841  1.00 70.00           N  
ATOM   3519  CA  THR A 438      11.622   3.280 -32.536  1.00 70.00           C  
ATOM   3520  C   THR A 438      11.668   2.693 -31.112  1.00 70.00           C  
ATOM   3521  CB  THR A 438      12.638   4.429 -32.674  1.00 70.00           C  
ATOM   3522  O   THR A 438      11.388   3.401 -30.143  1.00 70.00           O  
ATOM   3523  CG2 THR A 438      14.014   3.902 -33.078  1.00 70.00           C  
ATOM   3524  OG1 THR A 438      12.244   5.314 -33.696  1.00 70.00           O  
ATOM   3525  N   PRO A 439      12.000   1.400 -30.931  1.00 76.69           N  
ATOM   3526  CA  PRO A 439      12.142   0.805 -29.617  1.00 76.69           C  
ATOM   3527  C   PRO A 439      13.379   1.378 -28.934  1.00 76.69           C  
ATOM   3528  CB  PRO A 439      12.271  -0.698 -29.848  1.00 76.69           C  
ATOM   3529  O   PRO A 439      14.369   1.719 -29.584  1.00 76.69           O  
ATOM   3530  CG  PRO A 439      12.973  -0.766 -31.195  1.00 76.69           C  
ATOM   3531  CD  PRO A 439      12.456   0.474 -31.934  1.00 76.69           C  
ATOM   3532  N   LEU A 440      13.326   1.427 -27.606  1.00 83.44           N  
ATOM   3533  CA  LEU A 440      14.414   1.962 -26.802  1.00 83.44           C  
ATOM   3534  C   LEU A 440      15.715   1.171 -27.010  1.00 83.44           C  
ATOM   3535  CB  LEU A 440      13.995   2.013 -25.322  1.00 83.44           C  
ATOM   3536  O   LEU A 440      15.731  -0.066 -27.122  1.00 83.44           O  
ATOM   3537  CG  LEU A 440      12.819   2.963 -25.012  1.00 83.44           C  
ATOM   3538  CD1 LEU A 440      12.476   2.882 -23.527  1.00 83.44           C  
ATOM   3539  CD2 LEU A 440      13.133   4.421 -25.345  1.00 83.44           C  
ATOM   3540  N   SER A 441      16.826   1.902 -27.039  1.00 83.69           N  
ATOM   3541  CA  SER A 441      18.169   1.330 -27.034  1.00 83.69           C  
ATOM   3542  C   SER A 441      18.453   0.623 -25.698  1.00 83.69           C  
ATOM   3543  CB  SER A 441      19.211   2.394 -27.387  1.00 83.69           C  
ATOM   3544  O   SER A 441      17.813   0.908 -24.686  1.00 83.69           O  
ATOM   3545  OG  SER A 441      19.453   3.258 -26.301  1.00 83.69           O  
ATOM   3546  N   VAL A 442      19.413  -0.310 -25.651  1.00 81.56           N  
ATOM   3547  CA  VAL A 442      19.804  -0.939 -24.374  1.00 81.56           C  
ATOM   3548  C   VAL A 442      20.281   0.093 -23.344  1.00 81.56           C  
ATOM   3549  CB  VAL A 442      20.823  -2.078 -24.567  1.00 81.56           C  
ATOM   3550  O   VAL A 442      19.817   0.014 -22.208  1.00 81.56           O  
ATOM   3551  CG1 VAL A 442      21.487  -2.486 -23.248  1.00 81.56           C  
ATOM   3552  CG2 VAL A 442      20.097  -3.285 -25.170  1.00 81.56           C  
ATOM   3553  N   PRO A 443      21.123   1.088 -23.695  1.00 82.94           N  
ATOM   3554  CA  PRO A 443      21.471   2.165 -22.772  1.00 82.94           C  
ATOM   3555  C   PRO A 443      20.247   2.903 -22.218  1.00 82.94           C  
ATOM   3556  CB  PRO A 443      22.394   3.099 -23.558  1.00 82.94           C  
ATOM   3557  O   PRO A 443      20.166   3.098 -21.009  1.00 82.94           O  
ATOM   3558  CG  PRO A 443      23.054   2.162 -24.566  1.00 82.94           C  
ATOM   3559  CD  PRO A 443      21.931   1.189 -24.905  1.00 82.94           C  
ATOM   3560  N   GLN A 444      19.256   3.212 -23.063  1.00 83.06           N  
ATOM   3561  CA  GLN A 444      18.003   3.844 -22.630  1.00 83.06           C  
ATOM   3562  C   GLN A 444      17.189   2.938 -21.696  1.00 83.06           C  
ATOM   3563  CB  GLN A 444      17.157   4.207 -23.858  1.00 83.06           C  
ATOM   3564  O   GLN A 444      16.636   3.411 -20.709  1.00 83.06           O  
ATOM   3565  CG  GLN A 444      17.705   5.420 -24.622  1.00 83.06           C  
ATOM   3566  CD  GLN A 444      17.023   5.618 -25.974  1.00 83.06           C  
ATOM   3567  NE2 GLN A 444      17.062   6.809 -26.523  1.00 83.06           N  
ATOM   3568  OE1 GLN A 444      16.490   4.704 -26.587  1.00 83.06           O  
ATOM   3569  N   LEU A 445      17.138   1.627 -21.953  1.00 83.50           N  
ATOM   3570  CA  LEU A 445      16.473   0.666 -21.063  1.00 83.50           C  
ATOM   3571  C   LEU A 445      17.183   0.545 -19.706  1.00 83.50           C  
ATOM   3572  CB  LEU A 445      16.392  -0.710 -21.749  1.00 83.50           C  
ATOM   3573  O   LEU A 445      16.518   0.442 -18.675  1.00 83.50           O  
ATOM   3574  CG  LEU A 445      15.399  -0.790 -22.921  1.00 83.50           C  
ATOM   3575  CD1 LEU A 445      15.570  -2.123 -23.652  1.00 83.50           C  
ATOM   3576  CD2 LEU A 445      13.948  -0.698 -22.443  1.00 83.50           C  
ATOM   3577  N   ILE A 446      18.520   0.570 -19.690  1.00 83.69           N  
ATOM   3578  CA  ILE A 446      19.327   0.567 -18.460  1.00 83.69           C  
ATOM   3579  C   ILE A 446      19.104   1.861 -17.679  1.00 83.69           C  
ATOM   3580  CB  ILE A 446      20.825   0.353 -18.789  1.00 83.69           C  
ATOM   3581  O   ILE A 446      18.911   1.817 -16.466  1.00 83.69           O  
ATOM   3582  CG1 ILE A 446      21.040  -1.101 -19.267  1.00 83.69           C  
ATOM   3583  CG2 ILE A 446      21.732   0.665 -17.578  1.00 83.69           C  
ATOM   3584  CD1 ILE A 446      22.454  -1.403 -19.778  1.00 83.69           C  
ATOM   3585  N   GLU A 447      19.110   3.006 -18.354  1.00 83.56           N  
ATOM   3586  CA  GLU A 447      18.854   4.307 -17.743  1.00 83.56           C  
ATOM   3587  C   GLU A 447      17.439   4.384 -17.167  1.00 83.56           C  
ATOM   3588  CB  GLU A 447      19.110   5.392 -18.788  1.00 83.56           C  
ATOM   3589  O   GLU A 447      17.267   4.752 -16.006  1.00 83.56           O  
ATOM   3590  CG  GLU A 447      18.989   6.796 -18.187  1.00 83.56           C  
ATOM   3591  CD  GLU A 447      19.451   7.887 -19.160  1.00 83.56           C  
ATOM   3592  OE1 GLU A 447      19.667   9.013 -18.664  1.00 83.56           O  
ATOM   3593  OE2 GLU A 447      19.610   7.582 -20.365  1.00 83.56           O  
ATOM   3594  N   MET A 448      16.440   3.913 -17.914  1.00 84.62           N  
ATOM   3595  CA  MET A 448      15.063   3.819 -17.443  1.00 84.62           C  
ATOM   3596  C   MET A 448      14.944   2.883 -16.234  1.00 84.62           C  
ATOM   3597  CB  MET A 448      14.179   3.369 -18.609  1.00 84.62           C  
ATOM   3598  O   MET A 448      14.271   3.220 -15.263  1.00 84.62           O  
ATOM   3599  CG  MET A 448      12.694   3.518 -18.284  1.00 84.62           C  
ATOM   3600  SD  MET A 448      11.625   3.269 -19.725  1.00 84.62           S  
ATOM   3601  CE  MET A 448      11.790   1.496 -19.917  1.00 84.62           C  
ATOM   3602  N   HIS A 449      15.644   1.743 -16.229  1.00 86.88           N  
ATOM   3603  CA  HIS A 449      15.725   0.883 -15.047  1.00 86.88           C  
ATOM   3604  C   HIS A 449      16.377   1.603 -13.856  1.00 86.88           C  
ATOM   3605  CB  HIS A 449      16.460  -0.426 -15.373  1.00 86.88           C  
ATOM   3606  O   HIS A 449      15.847   1.524 -12.755  1.00 86.88           O  
ATOM   3607  CG  HIS A 449      16.708  -1.275 -14.146  1.00 86.88           C  
ATOM   3608  CD2 HIS A 449      15.928  -2.294 -13.670  1.00 86.88           C  
ATOM   3609  ND1 HIS A 449      17.720  -1.089 -13.228  1.00 86.88           N  
ATOM   3610  CE1 HIS A 449      17.536  -1.948 -12.216  1.00 86.88           C  
ATOM   3611  NE2 HIS A 449      16.477  -2.734 -12.458  1.00 86.88           N  
ATOM   3612  N   ARG A 450      17.501   2.311 -14.042  1.00 84.75           N  
ATOM   3613  CA  ARG A 450      18.176   3.070 -12.967  1.00 84.75           C  
ATOM   3614  C   ARG A 450      17.290   4.169 -12.401  1.00 84.75           C  
ATOM   3615  CB  ARG A 450      19.467   3.720 -13.485  1.00 84.75           C  
ATOM   3616  O   ARG A 450      17.249   4.353 -11.187  1.00 84.75           O  
ATOM   3617  CG  ARG A 450      20.592   2.706 -13.669  1.00 84.75           C  
ATOM   3618  CD  ARG A 450      21.843   3.392 -14.214  1.00 84.75           C  
ATOM   3619  NE  ARG A 450      22.940   2.425 -14.394  1.00 84.75           N  
ATOM   3620  NH1 ARG A 450      24.447   3.890 -15.319  1.00 84.75           N  
ATOM   3621  NH2 ARG A 450      25.036   1.765 -14.996  1.00 84.75           N  
ATOM   3622  CZ  ARG A 450      24.132   2.698 -14.896  1.00 84.75           C  
ATOM   3623  N   PHE A 451      16.581   4.880 -13.271  1.00 82.12           N  
ATOM   3624  CA  PHE A 451      15.618   5.897 -12.880  1.00 82.12           C  
ATOM   3625  C   PHE A 451      14.492   5.283 -12.042  1.00 82.12           C  
ATOM   3626  CB  PHE A 451      15.081   6.578 -14.142  1.00 82.12           C  
ATOM   3627  O   PHE A 451      14.206   5.762 -10.942  1.00 82.12           O  
ATOM   3628  CG  PHE A 451      14.022   7.610 -13.829  1.00 82.12           C  
ATOM   3629  CD1 PHE A 451      12.658   7.295 -13.983  1.00 82.12           C  
ATOM   3630  CD2 PHE A 451      14.403   8.869 -13.332  1.00 82.12           C  
ATOM   3631  CE1 PHE A 451      11.678   8.241 -13.638  1.00 82.12           C  
ATOM   3632  CE2 PHE A 451      13.421   9.815 -12.990  1.00 82.12           C  
ATOM   3633  CZ  PHE A 451      12.059   9.500 -13.142  1.00 82.12           C  
ATOM   3634  N   LEU A 452      13.921   4.169 -12.513  1.00 82.25           N  
ATOM   3635  CA  LEU A 452      12.917   3.412 -11.772  1.00 82.25           C  
ATOM   3636  C   LEU A 452      13.454   2.898 -10.435  1.00 82.25           C  
ATOM   3637  CB  LEU A 452      12.389   2.256 -12.639  1.00 82.25           C  
ATOM   3638  O   LEU A 452      12.750   3.015  -9.442  1.00 82.25           O  
ATOM   3639  CG  LEU A 452      11.455   2.704 -13.777  1.00 82.25           C  
ATOM   3640  CD1 LEU A 452      11.066   1.491 -14.620  1.00 82.25           C  
ATOM   3641  CD2 LEU A 452      10.191   3.346 -13.216  1.00 82.25           C  
ATOM   3642  N   ASP A 453      14.686   2.396 -10.372  1.00 80.44           N  
ATOM   3643  CA  ASP A 453      15.338   1.961  -9.129  1.00 80.44           C  
ATOM   3644  C   ASP A 453      15.493   3.100  -8.131  1.00 80.44           C  
ATOM   3645  CB  ASP A 453      16.669   1.251  -9.444  1.00 80.44           C  
ATOM   3646  O   ASP A 453      15.008   3.022  -7.003  1.00 80.44           O  
ATOM   3647  CG  ASP A 453      17.195   0.363  -8.303  1.00 80.44           C  
ATOM   3648  OD1 ASP A 453      16.458   0.109  -7.327  1.00 80.44           O  
ATOM   3649  OD2 ASP A 453      18.361  -0.079  -8.420  1.00 80.44           O  
ATOM   3650  N   GLY A 454      16.051   4.228  -8.568  1.00 79.44           N  
ATOM   3651  CA  GLY A 454      16.191   5.409  -7.722  1.00 79.44           C  
ATOM   3652  C   GLY A 454      14.848   5.912  -7.187  1.00 79.44           C  
ATOM   3653  O   GLY A 454      14.725   6.233  -6.003  1.00 79.44           O  
ATOM   3654  N   MET A 455      13.824   5.957  -8.037  1.00 78.81           N  
ATOM   3655  CA  MET A 455      12.479   6.400  -7.673  1.00 78.81           C  
ATOM   3656  C   MET A 455      11.768   5.407  -6.744  1.00 78.81           C  
ATOM   3657  CB  MET A 455      11.712   6.582  -8.980  1.00 78.81           C  
ATOM   3658  O   MET A 455      11.144   5.805  -5.755  1.00 78.81           O  
ATOM   3659  CG  MET A 455      10.288   7.096  -8.792  1.00 78.81           C  
ATOM   3660  SD  MET A 455       9.384   6.984 -10.342  1.00 78.81           S  
ATOM   3661  CE  MET A 455       9.097   5.192 -10.418  1.00 78.81           C  
ATOM   3662  N   LEU A 456      11.874   4.110  -7.028  1.00 76.31           N  
ATOM   3663  CA  LEU A 456      11.221   3.052  -6.266  1.00 76.31           C  
ATOM   3664  C   LEU A 456      11.889   2.795  -4.923  1.00 76.31           C  
ATOM   3665  CB  LEU A 456      11.125   1.775  -7.096  1.00 76.31           C  
ATOM   3666  O   LEU A 456      11.187   2.480  -3.970  1.00 76.31           O  
ATOM   3667  CG  LEU A 456      10.122   1.882  -8.259  1.00 76.31           C  
ATOM   3668  CD1 LEU A 456      10.143   0.593  -9.065  1.00 76.31           C  
ATOM   3669  CD2 LEU A 456       8.692   2.049  -7.767  1.00 76.31           C  
ATOM   3670  N   ASN A 457      13.201   2.984  -4.816  1.00 77.81           N  
ATOM   3671  CA  ASN A 457      13.916   2.902  -3.548  1.00 77.81           C  
ATOM   3672  C   ASN A 457      13.577   4.107  -2.644  1.00 77.81           C  
ATOM   3673  CB  ASN A 457      15.411   2.770  -3.875  1.00 77.81           C  
ATOM   3674  O   ASN A 457      13.296   3.970  -1.453  1.00 77.81           O  
ATOM   3675  CG  ASN A 457      16.241   2.247  -2.722  1.00 77.81           C  
ATOM   3676  ND2 ASN A 457      17.544   2.335  -2.832  1.00 77.81           N  
ATOM   3677  OD1 ASN A 457      15.755   1.729  -1.734  1.00 77.81           O  
ATOM   3678  N   LYS A 458      13.479   5.316  -3.221  1.00 74.19           N  
ATOM   3679  CA  LYS A 458      13.012   6.508  -2.485  1.00 74.19           C  
ATOM   3680  C   LYS A 458      11.572   6.353  -1.985  1.00 74.19           C  
ATOM   3681  CB  LYS A 458      13.145   7.759  -3.366  1.00 74.19           C  
ATOM   3682  O   LYS A 458      11.275   6.730  -0.850  1.00 74.19           O  
ATOM   3683  CG  LYS A 458      14.604   8.223  -3.502  1.00 74.19           C  
ATOM   3684  CD  LYS A 458      14.705   9.370  -4.518  1.00 74.19           C  
ATOM   3685  CE  LYS A 458      16.165   9.783  -4.736  1.00 74.19           C  
ATOM   3686  NZ  LYS A 458      16.278  10.923  -5.685  1.00 74.19           N  
ATOM   3687  N   SER A 459      10.693   5.786  -2.810  1.00 70.25           N  
ATOM   3688  CA  SER A 459       9.284   5.557  -2.466  1.00 70.25           C  
ATOM   3689  C   SER A 459       9.046   4.286  -1.639  1.00 70.25           C  
ATOM   3690  CB  SER A 459       8.413   5.560  -3.720  1.00 70.25           C  
ATOM   3691  O   SER A 459       8.089   4.241  -0.876  1.00 70.25           O  
ATOM   3692  OG  SER A 459       8.908   4.600  -4.611  1.00 70.25           O  
ATOM   3693  N   SER A 460       9.914   3.270  -1.676  1.00 70.94           N  
ATOM   3694  CA  SER A 460       9.794   2.082  -0.814  1.00 70.94           C  
ATOM   3695  C   SER A 460      10.010   2.417   0.652  1.00 70.94           C  
ATOM   3696  CB  SER A 460      10.778   0.978  -1.216  1.00 70.94           C  
ATOM   3697  O   SER A 460       9.312   1.892   1.515  1.00 70.94           O  
ATOM   3698  OG  SER A 460      12.126   1.363  -1.121  1.00 70.94           O  
ATOM   3699  N   HIS A 461      10.921   3.347   0.943  1.00 71.25           N  
ATOM   3700  CA  HIS A 461      11.124   3.835   2.305  1.00 71.25           C  
ATOM   3701  C   HIS A 461       9.898   4.566   2.876  1.00 71.25           C  
ATOM   3702  CB  HIS A 461      12.342   4.752   2.330  1.00 71.25           C  
ATOM   3703  O   HIS A 461       9.775   4.661   4.094  1.00 71.25           O  
ATOM   3704  CG  HIS A 461      13.655   4.037   2.190  1.00 71.25           C  
ATOM   3705  CD2 HIS A 461      14.641   4.328   1.286  1.00 71.25           C  
ATOM   3706  ND1 HIS A 461      14.135   3.043   3.020  1.00 71.25           N  
ATOM   3707  CE1 HIS A 461      15.386   2.762   2.625  1.00 71.25           C  
ATOM   3708  NE2 HIS A 461      15.748   3.534   1.589  1.00 71.25           N  
ATOM   3709  N   ILE A 462       8.979   5.052   2.028  1.00 69.19           N  
ATOM   3710  CA  ILE A 462       7.683   5.600   2.471  1.00 69.19           C  
ATOM   3711  C   ILE A 462       6.824   4.488   3.087  1.00 69.19           C  
ATOM   3712  CB  ILE A 462       6.935   6.288   1.297  1.00 69.19           C  
ATOM   3713  O   ILE A 462       6.090   4.722   4.043  1.00 69.19           O  
ATOM   3714  CG1 ILE A 462       7.789   7.425   0.681  1.00 69.19           C  
ATOM   3715  CG2 ILE A 462       5.500   6.713   1.677  1.00 69.19           C  
ATOM   3716  CD1 ILE A 462       7.189   8.044  -0.590  1.00 69.19           C  
ATOM   3717  N   LEU A 463       6.937   3.269   2.555  1.00 73.56           N  
ATOM   3718  CA  LEU A 463       6.106   2.125   2.918  1.00 73.56           C  
ATOM   3719  C   LEU A 463       6.728   1.210   3.978  1.00 73.56           C  
ATOM   3720  CB  LEU A 463       5.811   1.320   1.646  1.00 73.56           C  
ATOM   3721  O   LEU A 463       5.998   0.448   4.606  1.00 73.56           O  
ATOM   3722  CG  LEU A 463       5.024   2.058   0.554  1.00 73.56           C  
ATOM   3723  CD1 LEU A 463       4.762   1.056  -0.572  1.00 73.56           C  
ATOM   3724  CD2 LEU A 463       3.695   2.595   1.085  1.00 73.56           C  
ATOM   3725  N   GLU A 464       8.042   1.284   4.201  1.00 78.25           N  
ATOM   3726  CA  GLU A 464       8.771   0.388   5.108  1.00 78.25           C  
ATOM   3727  C   GLU A 464       8.210   0.386   6.529  1.00 78.25           C  
ATOM   3728  CB  GLU A 464      10.275   0.700   5.050  1.00 78.25           C  
ATOM   3729  O   GLU A 464       7.788  -0.652   7.044  1.00 78.25           O  
ATOM   3730  CG  GLU A 464      11.144  -0.347   5.775  1.00 78.25           C  
ATOM   3731  CD  GLU A 464      12.658  -0.147   5.538  1.00 78.25           C  
ATOM   3732  OE1 GLU A 464      13.447  -1.037   5.946  1.00 78.25           O  
ATOM   3733  OE2 GLU A 464      13.044   0.870   4.905  1.00 78.25           O  
ATOM   3734  N   LEU A 465       8.148   1.563   7.141  1.00 74.12           N  
ATOM   3735  CA  LEU A 465       7.713   1.708   8.521  1.00 74.12           C  
ATOM   3736  C   LEU A 465       6.193   1.488   8.704  1.00 74.12           C  
ATOM   3737  CB  LEU A 465       8.277   3.038   9.047  1.00 74.12           C  
ATOM   3738  O   LEU A 465       5.842   0.752   9.625  1.00 74.12           O  
ATOM   3739  CG  LEU A 465       7.982   3.320  10.529  1.00 74.12           C  
ATOM   3740  CD1 LEU A 465       8.734   2.341  11.431  1.00 74.12           C  
ATOM   3741  CD2 LEU A 465       8.444   4.732  10.890  1.00 74.12           C  
ATOM   3742  N   PRO A 466       5.284   1.996   7.840  1.00 75.62           N  
ATOM   3743  CA  PRO A 466       3.851   1.698   7.937  1.00 75.62           C  
ATOM   3744  C   PRO A 466       3.527   0.211   7.781  1.00 75.62           C  
ATOM   3745  CB  PRO A 466       3.164   2.506   6.831  1.00 75.62           C  
ATOM   3746  O   PRO A 466       2.756  -0.328   8.570  1.00 75.62           O  
ATOM   3747  CG  PRO A 466       4.141   3.639   6.558  1.00 75.62           C  
ATOM   3748  CD  PRO A 466       5.499   2.995   6.805  1.00 75.62           C  
ATOM   3749  N   ILE A 467       4.138  -0.468   6.801  1.00 78.62           N  
ATOM   3750  CA  ILE A 467       3.925  -1.906   6.584  1.00 78.62           C  
ATOM   3751  C   ILE A 467       4.463  -2.708   7.767  1.00 78.62           C  
ATOM   3752  CB  ILE A 467       4.560  -2.363   5.252  1.00 78.62           C  
ATOM   3753  O   ILE A 467       3.820  -3.663   8.189  1.00 78.62           O  
ATOM   3754  CG1 ILE A 467       3.745  -1.772   4.080  1.00 78.62           C  
ATOM   3755  CG2 ILE A 467       4.637  -3.901   5.146  1.00 78.62           C  
ATOM   3756  CD1 ILE A 467       4.317  -2.055   2.686  1.00 78.62           C  
ATOM   3757  N   THR A 468       5.609  -2.319   8.328  1.00 77.81           N  
ATOM   3758  CA  THR A 468       6.183  -3.004   9.494  1.00 77.81           C  
ATOM   3759  C   THR A 468       5.328  -2.793  10.744  1.00 77.81           C  
ATOM   3760  CB  THR A 468       7.625  -2.544   9.747  1.00 77.81           C  
ATOM   3761  O   THR A 468       5.039  -3.758  11.453  1.00 77.81           O  
ATOM   3762  CG2 THR A 468       8.296  -3.336  10.868  1.00 77.81           C  
ATOM   3763  OG1 THR A 468       8.396  -2.753   8.587  1.00 77.81           O  
ATOM   3764  N   ALA A 469       4.883  -1.559  10.998  1.00 75.25           N  
ATOM   3765  CA  ALA A 469       4.036  -1.220  12.139  1.00 75.25           C  
ATOM   3766  C   ALA A 469       2.682  -1.937  12.061  1.00 75.25           C  
ATOM   3767  CB  ALA A 469       3.874   0.304  12.206  1.00 75.25           C  
ATOM   3768  O   ALA A 469       2.327  -2.664  12.990  1.00 75.25           O  
ATOM   3769  N   MET A 470       1.973  -1.815  10.929  1.00 78.88           N  
ATOM   3770  CA  MET A 470       0.723  -2.546  10.709  1.00 78.88           C  
ATOM   3771  C   MET A 470       0.955  -4.045  10.757  1.00 78.88           C  
ATOM   3772  CB  MET A 470       0.058  -2.192   9.375  1.00 78.88           C  
ATOM   3773  O   MET A 470       0.277  -4.729  11.504  1.00 78.88           O  
ATOM   3774  CG  MET A 470      -0.562  -0.803   9.410  1.00 78.88           C  
ATOM   3775  SD  MET A 470      -1.851  -0.579   8.163  1.00 78.88           S  
ATOM   3776  CE  MET A 470      -2.941   0.522   9.095  1.00 78.88           C  
ATOM   3777  N   GLY A 471       1.949  -4.557  10.031  1.00 77.12           N  
ATOM   3778  CA  GLY A 471       2.230  -5.985   9.951  1.00 77.12           C  
ATOM   3779  C   GLY A 471       2.481  -6.629  11.312  1.00 77.12           C  
ATOM   3780  O   GLY A 471       1.974  -7.715  11.583  1.00 77.12           O  
ATOM   3781  N   THR A 472       3.219  -5.944  12.187  1.00 75.50           N  
ATOM   3782  CA  THR A 472       3.549  -6.449  13.526  1.00 75.50           C  
ATOM   3783  C   THR A 472       2.344  -6.391  14.458  1.00 75.50           C  
ATOM   3784  CB  THR A 472       4.728  -5.673  14.133  1.00 75.50           C  
ATOM   3785  O   THR A 472       1.985  -7.398  15.066  1.00 75.50           O  
ATOM   3786  CG2 THR A 472       5.226  -6.305  15.432  1.00 75.50           C  
ATOM   3787  OG1 THR A 472       5.812  -5.671  13.233  1.00 75.50           O  
ATOM   3788  N   LEU A 473       1.684  -5.236  14.554  1.00 76.19           N  
ATOM   3789  CA  LEU A 473       0.589  -5.031  15.503  1.00 76.19           C  
ATOM   3790  C   LEU A 473      -0.697  -5.747  15.074  1.00 76.19           C  
ATOM   3791  CB  LEU A 473       0.374  -3.525  15.672  1.00 76.19           C  
ATOM   3792  O   LEU A 473      -1.411  -6.286  15.916  1.00 76.19           O  
ATOM   3793  CG  LEU A 473       1.514  -2.794  16.406  1.00 76.19           C  
ATOM   3794  CD1 LEU A 473       1.353  -1.283  16.285  1.00 76.19           C  
ATOM   3795  CD2 LEU A 473       1.546  -3.134  17.895  1.00 76.19           C  
ATOM   3796  N   TYR A 474      -0.953  -5.853  13.769  1.00 80.94           N  
ATOM   3797  CA  TYR A 474      -2.033  -6.681  13.234  1.00 80.94           C  
ATOM   3798  C   TYR A 474      -1.762  -8.162  13.423  1.00 80.94           C  
ATOM   3799  CB  TYR A 474      -2.251  -6.382  11.750  1.00 80.94           C  
ATOM   3800  O   TYR A 474      -2.693  -8.901  13.712  1.00 80.94           O  
ATOM   3801  CG  TYR A 474      -2.976  -5.084  11.434  1.00 80.94           C  
ATOM   3802  CD1 TYR A 474      -3.350  -4.177  12.454  1.00 80.94           C  
ATOM   3803  CD2 TYR A 474      -3.297  -4.796  10.093  1.00 80.94           C  
ATOM   3804  CE1 TYR A 474      -4.057  -3.008  12.141  1.00 80.94           C  
ATOM   3805  CE2 TYR A 474      -3.992  -3.615   9.777  1.00 80.94           C  
ATOM   3806  OH  TYR A 474      -5.083  -1.624  10.504  1.00 80.94           O  
ATOM   3807  CZ  TYR A 474      -4.384  -2.737  10.803  1.00 80.94           C  
ATOM   3808  N   CYS A 475      -0.507  -8.606  13.323  1.00 77.94           N  
ATOM   3809  CA  CYS A 475      -0.167  -9.977  13.686  1.00 77.94           C  
ATOM   3810  C   CYS A 475      -0.492 -10.236  15.162  1.00 77.94           C  
ATOM   3811  CB  CYS A 475       1.303 -10.241  13.352  1.00 77.94           C  
ATOM   3812  O   CYS A 475      -1.226 -11.170  15.456  1.00 77.94           O  
ATOM   3813  SG  CYS A 475       1.704 -11.975  13.696  1.00 77.94           S  
ATOM   3814  N   ILE A 476      -0.046  -9.372  16.080  1.00 78.62           N  
ATOM   3815  CA  ILE A 476      -0.362  -9.500  17.512  1.00 78.62           C  
ATOM   3816  C   ILE A 476      -1.881  -9.543  17.730  1.00 78.62           C  
ATOM   3817  CB  ILE A 476       0.313  -8.364  18.313  1.00 78.62           C  
ATOM   3818  O   ILE A 476      -2.382 -10.467  18.362  1.00 78.62           O  
ATOM   3819  CG1 ILE A 476       1.849  -8.540  18.280  1.00 78.62           C  
ATOM   3820  CG2 ILE A 476      -0.182  -8.341  19.771  1.00 78.62           C  
ATOM   3821  CD1 ILE A 476       2.625  -7.297  18.732  1.00 78.62           C  
ATOM   3822  N   SER A 477      -2.618  -8.610  17.128  1.00 78.00           N  
ATOM   3823  CA  SER A 477      -4.080  -8.539  17.226  1.00 78.00           C  
ATOM   3824  C   SER A 477      -4.777  -9.783  16.668  1.00 78.00           C  
ATOM   3825  CB  SER A 477      -4.583  -7.335  16.438  1.00 78.00           C  
ATOM   3826  O   SER A 477      -5.734 -10.281  17.253  1.00 78.00           O  
ATOM   3827  OG  SER A 477      -4.040  -6.131  16.905  1.00 78.00           O  
ATOM   3828  N   PHE A 478      -4.280 -10.318  15.551  1.00 79.56           N  
ATOM   3829  CA  PHE A 478      -4.784 -11.538  14.927  1.00 79.56           C  
ATOM   3830  C   PHE A 478      -4.568 -12.759  15.826  1.00 79.56           C  
ATOM   3831  CB  PHE A 478      -4.083 -11.718  13.575  1.00 79.56           C  
ATOM   3832  O   PHE A 478      -5.470 -13.581  15.974  1.00 79.56           O  
ATOM   3833  CG  PHE A 478      -4.517 -12.941  12.802  1.00 79.56           C  
ATOM   3834  CD1 PHE A 478      -3.904 -14.187  13.036  1.00 79.56           C  
ATOM   3835  CD2 PHE A 478      -5.550 -12.834  11.854  1.00 79.56           C  
ATOM   3836  CE1 PHE A 478      -4.333 -15.323  12.328  1.00 79.56           C  
ATOM   3837  CE2 PHE A 478      -5.946 -13.961  11.117  1.00 79.56           C  
ATOM   3838  CZ  PHE A 478      -5.336 -15.206  11.353  1.00 79.56           C  
ATOM   3839  N   LEU A 479      -3.392 -12.874  16.450  1.00 78.81           N  
ATOM   3840  CA  LEU A 479      -3.083 -13.955  17.388  1.00 78.81           C  
ATOM   3841  C   LEU A 479      -3.939 -13.844  18.657  1.00 78.81           C  
ATOM   3842  CB  LEU A 479      -1.582 -13.941  17.729  1.00 78.81           C  
ATOM   3843  O   LEU A 479      -4.426 -14.863  19.139  1.00 78.81           O  
ATOM   3844  CG  LEU A 479      -0.636 -14.138  16.530  1.00 78.81           C  
ATOM   3845  CD1 LEU A 479       0.807 -13.875  16.966  1.00 78.81           C  
ATOM   3846  CD2 LEU A 479      -0.686 -15.522  15.906  1.00 78.81           C  
ATOM   3847  N   SER A 480      -4.183 -12.625  19.147  1.00 79.06           N  
ATOM   3848  CA  SER A 480      -5.090 -12.366  20.271  1.00 79.06           C  
ATOM   3849  C   SER A 480      -6.539 -12.731  19.935  1.00 79.06           C  
ATOM   3850  CB  SER A 480      -5.010 -10.899  20.705  1.00 79.06           C  
ATOM   3851  O   SER A 480      -7.174 -13.434  20.717  1.00 79.06           O  
ATOM   3852  OG  SER A 480      -3.698 -10.589  21.133  1.00 79.06           O  
ATOM   3853  N   CYS A 481      -7.044 -12.349  18.753  1.00 79.06           N  
ATOM   3854  CA  CYS A 481      -8.354 -12.792  18.258  1.00 79.06           C  
ATOM   3855  C   CYS A 481      -8.437 -14.318  18.217  1.00 79.06           C  
ATOM   3856  CB  CYS A 481      -8.587 -12.310  16.820  1.00 79.06           C  
ATOM   3857  O   CYS A 481      -9.397 -14.901  18.702  1.00 79.06           O  
ATOM   3858  SG  CYS A 481      -9.047 -10.577  16.682  1.00 79.06           S  
ATOM   3859  N   LEU A 482      -7.426 -14.969  17.634  1.00 77.81           N  
ATOM   3860  CA  LEU A 482      -7.399 -16.419  17.490  1.00 77.81           C  
ATOM   3861  C   LEU A 482      -7.374 -17.115  18.855  1.00 77.81           C  
ATOM   3862  CB  LEU A 482      -6.190 -16.802  16.621  1.00 77.81           C  
ATOM   3863  O   LEU A 482      -8.091 -18.090  19.050  1.00 77.81           O  
ATOM   3864  CG  LEU A 482      -6.105 -18.304  16.301  1.00 77.81           C  
ATOM   3865  CD1 LEU A 482      -7.296 -18.787  15.470  1.00 77.81           C  
ATOM   3866  CD2 LEU A 482      -4.827 -18.589  15.511  1.00 77.81           C  
ATOM   3867  N   TYR A 483      -6.595 -16.599  19.808  1.00 79.38           N  
ATOM   3868  CA  TYR A 483      -6.592 -17.086  21.185  1.00 79.38           C  
ATOM   3869  C   TYR A 483      -7.986 -16.973  21.812  1.00 79.38           C  
ATOM   3870  CB  TYR A 483      -5.548 -16.313  22.005  1.00 79.38           C  
ATOM   3871  O   TYR A 483      -8.493 -17.956  22.349  1.00 79.38           O  
ATOM   3872  CG  TYR A 483      -5.536 -16.687  23.475  1.00 79.38           C  
ATOM   3873  CD1 TYR A 483      -6.400 -16.033  24.375  1.00 79.38           C  
ATOM   3874  CD2 TYR A 483      -4.697 -17.720  23.933  1.00 79.38           C  
ATOM   3875  CE1 TYR A 483      -6.444 -16.420  25.727  1.00 79.38           C  
ATOM   3876  CE2 TYR A 483      -4.744 -18.117  25.283  1.00 79.38           C  
ATOM   3877  OH  TYR A 483      -5.663 -17.869  27.479  1.00 79.38           O  
ATOM   3878  CZ  TYR A 483      -5.619 -17.471  26.181  1.00 79.38           C  
ATOM   3879  N   LEU A 484      -8.630 -15.808  21.696  1.00 76.00           N  
ATOM   3880  CA  LEU A 484      -9.976 -15.594  22.225  1.00 76.00           C  
ATOM   3881  C   LEU A 484     -11.002 -16.525  21.563  1.00 76.00           C  
ATOM   3882  CB  LEU A 484     -10.371 -14.117  22.052  1.00 76.00           C  
ATOM   3883  O   LEU A 484     -11.832 -17.092  22.258  1.00 76.00           O  
ATOM   3884  CG  LEU A 484      -9.630 -13.132  22.974  1.00 76.00           C  
ATOM   3885  CD1 LEU A 484      -9.951 -11.694  22.563  1.00 76.00           C  
ATOM   3886  CD2 LEU A 484     -10.043 -13.318  24.437  1.00 76.00           C  
ATOM   3887  N   LEU A 485     -10.921 -16.748  20.250  1.00 76.38           N  
ATOM   3888  CA  LEU A 485     -11.829 -17.654  19.537  1.00 76.38           C  
ATOM   3889  C   LEU A 485     -11.637 -19.129  19.919  1.00 76.38           C  
ATOM   3890  CB  LEU A 485     -11.635 -17.481  18.020  1.00 76.38           C  
ATOM   3891  O   LEU A 485     -12.600 -19.888  19.892  1.00 76.38           O  
ATOM   3892  CG  LEU A 485     -12.153 -16.146  17.459  1.00 76.38           C  
ATOM   3893  CD1 LEU A 485     -11.692 -15.978  16.009  1.00 76.38           C  
ATOM   3894  CD2 LEU A 485     -13.677 -16.051  17.491  1.00 76.38           C  
ATOM   3895  N   LEU A 486     -10.406 -19.547  20.228  1.00 76.06           N  
ATOM   3896  CA  LEU A 486     -10.080 -20.949  20.510  1.00 76.06           C  
ATOM   3897  C   LEU A 486     -10.238 -21.331  21.982  1.00 76.06           C  
ATOM   3898  CB  LEU A 486      -8.636 -21.238  20.067  1.00 76.06           C  
ATOM   3899  O   LEU A 486     -10.560 -22.480  22.276  1.00 76.06           O  
ATOM   3900  CG  LEU A 486      -8.408 -21.260  18.547  1.00 76.06           C  
ATOM   3901  CD1 LEU A 486      -6.913 -21.449  18.280  1.00 76.06           C  
ATOM   3902  CD2 LEU A 486      -9.161 -22.398  17.855  1.00 76.06           C  
ATOM   3903  N   PHE A 487      -9.941 -20.410  22.898  1.00 76.31           N  
ATOM   3904  CA  PHE A 487      -9.822 -20.720  24.324  1.00 76.31           C  
ATOM   3905  C   PHE A 487     -10.905 -20.086  25.187  1.00 76.31           C  
ATOM   3906  CB  PHE A 487      -8.420 -20.345  24.822  1.00 76.31           C  
ATOM   3907  O   PHE A 487     -11.026 -20.474  26.348  1.00 76.31           O  
ATOM   3908  CG  PHE A 487      -7.308 -21.087  24.107  1.00 76.31           C  
ATOM   3909  CD1 PHE A 487      -7.183 -22.479  24.255  1.00 76.31           C  
ATOM   3910  CD2 PHE A 487      -6.443 -20.402  23.240  1.00 76.31           C  
ATOM   3911  CE1 PHE A 487      -6.204 -23.175  23.526  1.00 76.31           C  
ATOM   3912  CE2 PHE A 487      -5.441 -21.091  22.536  1.00 76.31           C  
ATOM   3913  CZ  PHE A 487      -5.320 -22.483  22.680  1.00 76.31           C  
ATOM   3914  N   ARG A 488     -11.695 -19.145  24.657  1.00 70.38           N  
ATOM   3915  CA  ARG A 488     -12.822 -18.600  25.410  1.00 70.38           C  
ATOM   3916  C   ARG A 488     -13.964 -19.621  25.410  1.00 70.38           C  
ATOM   3917  CB  ARG A 488     -13.250 -17.244  24.847  1.00 70.38           C  
ATOM   3918  O   ARG A 488     -14.410 -20.020  24.331  1.00 70.38           O  
ATOM   3919  CG  ARG A 488     -14.180 -16.501  25.808  1.00 70.38           C  
ATOM   3920  CD  ARG A 488     -14.506 -15.124  25.231  1.00 70.38           C  
ATOM   3921  NE  ARG A 488     -15.253 -14.316  26.209  1.00 70.38           N  
ATOM   3922  NH1 ARG A 488     -14.218 -12.300  25.842  1.00 70.38           N  
ATOM   3923  NH2 ARG A 488     -15.756 -12.465  27.440  1.00 70.38           N  
ATOM   3924  CZ  ARG A 488     -15.074 -13.038  26.490  1.00 70.38           C  
ATOM   3925  N   PRO A 489     -14.439 -20.069  26.583  1.00 64.06           N  
ATOM   3926  CA  PRO A 489     -15.592 -20.953  26.643  1.00 64.06           C  
ATOM   3927  C   PRO A 489     -16.822 -20.235  26.060  1.00 64.06           C  
ATOM   3928  CB  PRO A 489     -15.758 -21.317  28.122  1.00 64.06           C  
ATOM   3929  O   PRO A 489     -16.992 -19.039  26.299  1.00 64.06           O  
ATOM   3930  CG  PRO A 489     -15.100 -20.154  28.865  1.00 64.06           C  
ATOM   3931  CD  PRO A 489     -13.995 -19.698  27.919  1.00 64.06           C  
ATOM   3932  N   PRO A 490     -17.692 -20.929  25.304  1.00 59.91           N  
ATOM   3933  CA  PRO A 490     -18.972 -20.371  24.891  1.00 59.91           C  
ATOM   3934  C   PRO A 490     -19.867 -20.260  26.133  1.00 59.91           C  
ATOM   3935  CB  PRO A 490     -19.501 -21.342  23.826  1.00 59.91           C  
ATOM   3936  O   PRO A 490     -20.507 -21.233  26.529  1.00 59.91           O  
ATOM   3937  CG  PRO A 490     -18.884 -22.687  24.215  1.00 59.91           C  
ATOM   3938  CD  PRO A 490     -17.545 -22.302  24.843  1.00 59.91           C  
ATOM   3939  N   VAL A 491     -19.867 -19.110  26.811  1.00 52.25           N  
ATOM   3940  CA  VAL A 491     -20.699 -18.911  28.006  1.00 52.25           C  
ATOM   3941  C   VAL A 491     -22.102 -18.501  27.557  1.00 52.25           C  
ATOM   3942  CB  VAL A 491     -20.090 -17.923  29.017  1.00 52.25           C  
ATOM   3943  O   VAL A 491     -22.274 -17.564  26.782  1.00 52.25           O  
ATOM   3944  CG1 VAL A 491     -20.803 -18.019  30.367  1.00 52.25           C  
ATOM   3945  CG2 VAL A 491     -18.592 -18.172  29.255  1.00 52.25           C  
ATOM   3946  N   GLY A 492     -23.110 -19.249  28.006  1.00 50.78           N  
ATOM   3947  CA  GLY A 492     -24.481 -19.233  27.484  1.00 50.78           C  
ATOM   3948  C   GLY A 492     -25.361 -18.028  27.841  1.00 50.78           C  
ATOM   3949  O   GLY A 492     -26.577 -18.190  27.867  1.00 50.78           O  
ATOM   3950  N   GLU A 493     -24.802 -16.847  28.114  1.00 52.91           N  
ATOM   3951  CA  GLU A 493     -25.585 -15.648  28.450  1.00 52.91           C  
ATOM   3952  C   GLU A 493     -25.682 -14.658  27.279  1.00 52.91           C  
ATOM   3953  CB  GLU A 493     -25.081 -14.985  29.740  1.00 52.91           C  
ATOM   3954  O   GLU A 493     -24.746 -14.454  26.503  1.00 52.91           O  
ATOM   3955  CG  GLU A 493     -25.455 -15.827  30.973  1.00 52.91           C  
ATOM   3956  CD  GLU A 493     -25.100 -15.155  32.308  1.00 52.91           C  
ATOM   3957  OE1 GLU A 493     -25.525 -15.706  33.348  1.00 52.91           O  
ATOM   3958  OE2 GLU A 493     -24.399 -14.120  32.279  1.00 52.91           O  
ATOM   3959  N   THR A 494     -26.851 -14.028  27.163  1.00 50.78           N  
ATOM   3960  CA  THR A 494     -27.351 -13.245  26.019  1.00 50.78           C  
ATOM   3961  C   THR A 494     -26.511 -12.030  25.600  1.00 50.78           C  
ATOM   3962  CB  THR A 494     -28.808 -12.818  26.303  1.00 50.78           C  
ATOM   3963  O   THR A 494     -26.806 -11.458  24.559  1.00 50.78           O  
ATOM   3964  CG2 THR A 494     -29.785 -13.965  26.036  1.00 50.78           C  
ATOM   3965  OG1 THR A 494     -28.980 -12.481  27.665  1.00 50.78           O  
ATOM   3966  N   GLY A 495     -25.457 -11.659  26.338  1.00 51.47           N  
ATOM   3967  CA  GLY A 495     -24.536 -10.562  25.996  1.00 51.47           C  
ATOM   3968  C   GLY A 495     -23.198 -10.980  25.358  1.00 51.47           C  
ATOM   3969  O   GLY A 495     -22.454 -10.123  24.892  1.00 51.47           O  
ATOM   3970  N   GLN A 496     -22.848 -12.275  25.307  1.00 56.28           N  
ATOM   3971  CA  GLN A 496     -21.533 -12.715  24.791  1.00 56.28           C  
ATOM   3972  C   GLN A 496     -21.498 -13.043  23.290  1.00 56.28           C  
ATOM   3973  CB  GLN A 496     -21.005 -13.905  25.598  1.00 56.28           C  
ATOM   3974  O   GLN A 496     -20.421 -13.071  22.687  1.00 56.28           O  
ATOM   3975  CG  GLN A 496     -20.575 -13.502  27.017  1.00 56.28           C  
ATOM   3976  CD  GLN A 496     -19.622 -14.509  27.652  1.00 56.28           C  
ATOM   3977  NE2 GLN A 496     -19.215 -14.293  28.884  1.00 56.28           N  
ATOM   3978  OE1 GLN A 496     -19.174 -15.476  27.055  1.00 56.28           O  
ATOM   3979  N   LEU A 497     -22.660 -13.261  22.666  1.00 55.69           N  
ATOM   3980  CA  LEU A 497     -22.779 -13.454  21.213  1.00 55.69           C  
ATOM   3981  C   LEU A 497     -22.252 -12.228  20.450  1.00 55.69           C  
ATOM   3982  CB  LEU A 497     -24.258 -13.760  20.884  1.00 55.69           C  
ATOM   3983  O   LEU A 497     -21.540 -12.361  19.454  1.00 55.69           O  
ATOM   3984  CG  LEU A 497     -24.457 -15.172  20.302  1.00 55.69           C  
ATOM   3985  CD1 LEU A 497     -25.763 -15.797  20.785  1.00 55.69           C  
ATOM   3986  CD2 LEU A 497     -24.494 -15.140  18.778  1.00 55.69           C  
ATOM   3987  N   ASP A 498     -22.522 -11.050  20.997  1.00 61.03           N  
ATOM   3988  CA  ASP A 498     -22.084  -9.749  20.503  1.00 61.03           C  
ATOM   3989  C   ASP A 498     -20.557  -9.645  20.478  1.00 61.03           C  
ATOM   3990  CB  ASP A 498     -22.697  -8.700  21.443  1.00 61.03           C  
ATOM   3991  O   ASP A 498     -19.948  -9.285  19.469  1.00 61.03           O  
ATOM   3992  CG  ASP A 498     -24.234  -8.655  21.360  1.00 61.03           C  
ATOM   3993  OD1 ASP A 498     -24.804  -9.356  20.490  1.00 61.03           O  
ATOM   3994  OD2 ASP A 498     -24.818  -7.895  22.157  1.00 61.03           O  
ATOM   3995  N   LEU A 499     -19.918 -10.077  21.564  1.00 65.81           N  
ATOM   3996  CA  LEU A 499     -18.470 -10.072  21.697  1.00 65.81           C  
ATOM   3997  C   LEU A 499     -17.791 -11.077  20.759  1.00 65.81           C  
ATOM   3998  CB  LEU A 499     -18.155 -10.331  23.171  1.00 65.81           C  
ATOM   3999  O   LEU A 499     -16.753 -10.775  20.168  1.00 65.81           O  
ATOM   4000  CG  LEU A 499     -16.664 -10.273  23.506  1.00 65.81           C  
ATOM   4001  CD1 LEU A 499     -15.993  -8.979  23.067  1.00 65.81           C  
ATOM   4002  CD2 LEU A 499     -16.531 -10.366  25.016  1.00 65.81           C  
ATOM   4003  N   PHE A 500     -18.394 -12.252  20.563  1.00 69.31           N  
ATOM   4004  CA  PHE A 500     -17.929 -13.212  19.565  1.00 69.31           C  
ATOM   4005  C   PHE A 500     -17.963 -12.611  18.153  1.00 69.31           C  
ATOM   4006  CB  PHE A 500     -18.765 -14.493  19.655  1.00 69.31           C  
ATOM   4007  O   PHE A 500     -16.960 -12.672  17.439  1.00 69.31           O  
ATOM   4008  CG  PHE A 500     -18.424 -15.509  18.583  1.00 69.31           C  
ATOM   4009  CD1 PHE A 500     -19.190 -15.574  17.403  1.00 69.31           C  
ATOM   4010  CD2 PHE A 500     -17.328 -16.373  18.755  1.00 69.31           C  
ATOM   4011  CE1 PHE A 500     -18.863 -16.507  16.403  1.00 69.31           C  
ATOM   4012  CE2 PHE A 500     -17.003 -17.308  17.757  1.00 69.31           C  
ATOM   4013  CZ  PHE A 500     -17.770 -17.375  16.581  1.00 69.31           C  
ATOM   4014  N   PHE A 501     -19.070 -11.972  17.756  1.00 68.31           N  
ATOM   4015  CA  PHE A 501     -19.171 -11.323  16.445  1.00 68.31           C  
ATOM   4016  C   PHE A 501     -18.172 -10.180  16.276  1.00 68.31           C  
ATOM   4017  CB  PHE A 501     -20.593 -10.809  16.204  1.00 68.31           C  
ATOM   4018  O   PHE A 501     -17.579 -10.051  15.204  1.00 68.31           O  
ATOM   4019  CG  PHE A 501     -21.582 -11.895  15.843  1.00 68.31           C  
ATOM   4020  CD1 PHE A 501     -21.385 -12.672  14.685  1.00 68.31           C  
ATOM   4021  CD2 PHE A 501     -22.723 -12.099  16.634  1.00 68.31           C  
ATOM   4022  CE1 PHE A 501     -22.308 -13.676  14.340  1.00 68.31           C  
ATOM   4023  CE2 PHE A 501     -23.656 -13.083  16.274  1.00 68.31           C  
ATOM   4024  CZ  PHE A 501     -23.442 -13.887  15.143  1.00 68.31           C  
ATOM   4025  N   VAL A 502     -17.934  -9.396  17.326  1.00 69.12           N  
ATOM   4026  CA  VAL A 502     -16.911  -8.345  17.341  1.00 69.12           C  
ATOM   4027  C   VAL A 502     -15.516  -8.933  17.114  1.00 69.12           C  
ATOM   4028  CB  VAL A 502     -17.011  -7.558  18.661  1.00 69.12           C  
ATOM   4029  O   VAL A 502     -14.799  -8.473  16.224  1.00 69.12           O  
ATOM   4030  CG1 VAL A 502     -15.782  -6.696  18.934  1.00 69.12           C  
ATOM   4031  CG2 VAL A 502     -18.230  -6.626  18.637  1.00 69.12           C  
ATOM   4032  N   ILE A 503     -15.138  -9.989  17.843  1.00 73.25           N  
ATOM   4033  CA  ILE A 503     -13.830 -10.647  17.687  1.00 73.25           C  
ATOM   4034  C   ILE A 503     -13.682 -11.232  16.275  1.00 73.25           C  
ATOM   4035  CB  ILE A 503     -13.627 -11.721  18.781  1.00 73.25           C  
ATOM   4036  O   ILE A 503     -12.646 -11.043  15.636  1.00 73.25           O  
ATOM   4037  CG1 ILE A 503     -13.531 -11.074  20.182  1.00 73.25           C  
ATOM   4038  CG2 ILE A 503     -12.339 -12.529  18.520  1.00 73.25           C  
ATOM   4039  CD1 ILE A 503     -13.792 -12.068  21.322  1.00 73.25           C  
ATOM   4040  N   VAL A 504     -14.718 -11.894  15.748  1.00 74.50           N  
ATOM   4041  CA  VAL A 504     -14.718 -12.434  14.377  1.00 74.50           C  
ATOM   4042  C   VAL A 504     -14.595 -11.319  13.336  1.00 74.50           C  
ATOM   4043  CB  VAL A 504     -15.981 -13.282  14.121  1.00 74.50           C  
ATOM   4044  O   VAL A 504     -13.838 -11.452  12.372  1.00 74.50           O  
ATOM   4045  CG1 VAL A 504     -16.127 -13.696  12.648  1.00 74.50           C  
ATOM   4046  CG2 VAL A 504     -15.941 -14.580  14.935  1.00 74.50           C  
ATOM   4047  N   ALA A 505     -15.303 -10.204  13.518  1.00 72.88           N  
ATOM   4048  CA  ALA A 505     -15.248  -9.071  12.604  1.00 72.88           C  
ATOM   4049  C   ALA A 505     -13.860  -8.413  12.599  1.00 72.88           C  
ATOM   4050  CB  ALA A 505     -16.360  -8.091  12.983  1.00 72.88           C  
ATOM   4051  O   ALA A 505     -13.334  -8.109  11.527  1.00 72.88           O  
ATOM   4052  N   ILE A 506     -13.226  -8.261  13.764  1.00 75.75           N  
ATOM   4053  CA  ILE A 506     -11.858  -7.739  13.891  1.00 75.75           C  
ATOM   4054  C   ILE A 506     -10.852  -8.692  13.255  1.00 75.75           C  
ATOM   4055  CB  ILE A 506     -11.529  -7.501  15.373  1.00 75.75           C  
ATOM   4056  O   ILE A 506     -10.018  -8.260  12.456  1.00 75.75           O  
ATOM   4057  CG1 ILE A 506     -12.393  -6.343  15.896  1.00 75.75           C  
ATOM   4058  CG2 ILE A 506     -10.046  -7.170  15.586  1.00 75.75           C  
ATOM   4059  CD1 ILE A 506     -12.474  -6.369  17.412  1.00 75.75           C  
ATOM   4060  N   PHE A 507     -10.974  -9.989  13.539  1.00 78.12           N  
ATOM   4061  CA  PHE A 507     -10.162 -11.035  12.926  1.00 78.12           C  
ATOM   4062  C   PHE A 507     -10.237 -10.969  11.396  1.00 78.12           C  
ATOM   4063  CB  PHE A 507     -10.654 -12.392  13.442  1.00 78.12           C  
ATOM   4064  O   PHE A 507      -9.208 -10.986  10.715  1.00 78.12           O  
ATOM   4065  CG  PHE A 507      -9.916 -13.577  12.863  1.00 78.12           C  
ATOM   4066  CD1 PHE A 507     -10.402 -14.223  11.710  1.00 78.12           C  
ATOM   4067  CD2 PHE A 507      -8.747 -14.043  13.486  1.00 78.12           C  
ATOM   4068  CE1 PHE A 507      -9.722 -15.338  11.189  1.00 78.12           C  
ATOM   4069  CE2 PHE A 507      -8.086 -15.174  12.986  1.00 78.12           C  
ATOM   4070  CZ  PHE A 507      -8.570 -15.820  11.834  1.00 78.12           C  
ATOM   4071  N   PHE A 508     -11.447 -10.825  10.849  1.00 79.00           N  
ATOM   4072  CA  PHE A 508     -11.657 -10.705   9.412  1.00 79.00           C  
ATOM   4073  C   PHE A 508     -11.081  -9.400   8.853  1.00 79.00           C  
ATOM   4074  CB  PHE A 508     -13.148 -10.844   9.093  1.00 79.00           C  
ATOM   4075  O   PHE A 508     -10.361  -9.440   7.857  1.00 79.00           O  
ATOM   4076  CG  PHE A 508     -13.416 -10.967   7.607  1.00 79.00           C  
ATOM   4077  CD1 PHE A 508     -13.764  -9.835   6.846  1.00 79.00           C  
ATOM   4078  CD2 PHE A 508     -13.293 -12.220   6.979  1.00 79.00           C  
ATOM   4079  CE1 PHE A 508     -14.002  -9.962   5.466  1.00 79.00           C  
ATOM   4080  CE2 PHE A 508     -13.524 -12.346   5.598  1.00 79.00           C  
ATOM   4081  CZ  PHE A 508     -13.880 -11.216   4.841  1.00 79.00           C  
ATOM   4082  N   CYS A 509     -11.330  -8.256   9.498  1.00 77.94           N  
ATOM   4083  CA  CYS A 509     -10.810  -6.961   9.055  1.00 77.94           C  
ATOM   4084  C   CYS A 509      -9.279  -6.958   9.015  1.00 77.94           C  
ATOM   4085  CB  CYS A 509     -11.321  -5.843   9.971  1.00 77.94           C  
ATOM   4086  O   CYS A 509      -8.687  -6.600   7.998  1.00 77.94           O  
ATOM   4087  SG  CYS A 509     -13.091  -5.560   9.705  1.00 77.94           S  
ATOM   4088  N   ILE A 510      -8.631  -7.428  10.083  1.00 81.19           N  
ATOM   4089  CA  ILE A 510      -7.174  -7.556  10.144  1.00 81.19           C  
ATOM   4090  C   ILE A 510      -6.664  -8.520   9.070  1.00 81.19           C  
ATOM   4091  CB  ILE A 510      -6.747  -8.025  11.546  1.00 81.19           C  
ATOM   4092  O   ILE A 510      -5.701  -8.208   8.365  1.00 81.19           O  
ATOM   4093  CG1 ILE A 510      -6.970  -6.908  12.583  1.00 81.19           C  
ATOM   4094  CG2 ILE A 510      -5.268  -8.430  11.501  1.00 81.19           C  
ATOM   4095  CD1 ILE A 510      -6.926  -7.481  13.998  1.00 81.19           C  
ATOM   4096  N   GLY A 511      -7.314  -9.676   8.917  1.00 77.25           N  
ATOM   4097  CA  GLY A 511      -6.960 -10.662   7.900  1.00 77.25           C  
ATOM   4098  C   GLY A 511      -7.035 -10.087   6.484  1.00 77.25           C  
ATOM   4099  O   GLY A 511      -6.114 -10.282   5.687  1.00 77.25           O  
ATOM   4100  N   VAL A 512      -8.084  -9.319   6.178  1.00 80.69           N  
ATOM   4101  CA  VAL A 512      -8.250  -8.624   4.895  1.00 80.69           C  
ATOM   4102  C   VAL A 512      -7.173  -7.554   4.707  1.00 80.69           C  
ATOM   4103  CB  VAL A 512      -9.671  -8.041   4.757  1.00 80.69           C  
ATOM   4104  O   VAL A 512      -6.526  -7.552   3.659  1.00 80.69           O  
ATOM   4105  CG1 VAL A 512      -9.813  -7.138   3.522  1.00 80.69           C  
ATOM   4106  CG2 VAL A 512     -10.698  -9.168   4.593  1.00 80.69           C  
ATOM   4107  N   CYS A 513      -6.910  -6.706   5.708  1.00 81.00           N  
ATOM   4108  CA  CYS A 513      -5.835  -5.708   5.658  1.00 81.00           C  
ATOM   4109  C   CYS A 513      -4.478  -6.346   5.340  1.00 81.00           C  
ATOM   4110  CB  CYS A 513      -5.709  -5.002   7.014  1.00 81.00           C  
ATOM   4111  O   CYS A 513      -3.782  -5.928   4.412  1.00 81.00           O  
ATOM   4112  SG  CYS A 513      -7.076  -3.870   7.316  1.00 81.00           S  
ATOM   4113  N   MET A 514      -4.115  -7.387   6.094  1.00 79.75           N  
ATOM   4114  CA  MET A 514      -2.849  -8.099   5.931  1.00 79.75           C  
ATOM   4115  C   MET A 514      -2.772  -8.779   4.570  1.00 79.75           C  
ATOM   4116  CB  MET A 514      -2.681  -9.128   7.060  1.00 79.75           C  
ATOM   4117  O   MET A 514      -1.754  -8.676   3.888  1.00 79.75           O  
ATOM   4118  CG  MET A 514      -2.376  -8.436   8.391  1.00 79.75           C  
ATOM   4119  SD  MET A 514      -0.786  -7.567   8.398  1.00 79.75           S  
ATOM   4120  CE  MET A 514       0.292  -8.910   8.962  1.00 79.75           C  
ATOM   4121  N   SER A 515      -3.859  -9.416   4.133  1.00 80.12           N  
ATOM   4122  CA  SER A 515      -3.955 -10.018   2.804  1.00 80.12           C  
ATOM   4123  C   SER A 515      -3.731  -8.984   1.702  1.00 80.12           C  
ATOM   4124  CB  SER A 515      -5.317 -10.693   2.646  1.00 80.12           C  
ATOM   4125  O   SER A 515      -2.935  -9.235   0.800  1.00 80.12           O  
ATOM   4126  OG  SER A 515      -5.465 -11.236   1.347  1.00 80.12           O  
ATOM   4127  N   MET A 516      -4.350  -7.800   1.785  1.00 79.31           N  
ATOM   4128  CA  MET A 516      -4.168  -6.727   0.802  1.00 79.31           C  
ATOM   4129  C   MET A 516      -2.711  -6.254   0.735  1.00 79.31           C  
ATOM   4130  CB  MET A 516      -5.105  -5.547   1.110  1.00 79.31           C  
ATOM   4131  O   MET A 516      -2.125  -6.241  -0.353  1.00 79.31           O  
ATOM   4132  CG  MET A 516      -6.565  -5.869   0.773  1.00 79.31           C  
ATOM   4133  SD  MET A 516      -7.739  -4.529   1.116  1.00 79.31           S  
ATOM   4134  CE  MET A 516      -7.299  -3.329  -0.168  1.00 79.31           C  
ATOM   4135  N   ILE A 517      -2.108  -5.938   1.888  1.00 78.75           N  
ATOM   4136  CA  ILE A 517      -0.720  -5.460   1.978  1.00 78.75           C  
ATOM   4137  C   ILE A 517       0.250  -6.526   1.452  1.00 78.75           C  
ATOM   4138  CB  ILE A 517      -0.387  -5.035   3.431  1.00 78.75           C  
ATOM   4139  O   ILE A 517       1.085  -6.239   0.589  1.00 78.75           O  
ATOM   4140  CG1 ILE A 517      -1.225  -3.802   3.847  1.00 78.75           C  
ATOM   4141  CG2 ILE A 517       1.114  -4.715   3.578  1.00 78.75           C  
ATOM   4142  CD1 ILE A 517      -1.172  -3.487   5.350  1.00 78.75           C  
ATOM   4143  N   LEU A 518       0.124  -7.773   1.913  1.00 78.56           N  
ATOM   4144  CA  LEU A 518       1.011  -8.872   1.521  1.00 78.56           C  
ATOM   4145  C   LEU A 518       0.838  -9.258   0.049  1.00 78.56           C  
ATOM   4146  CB  LEU A 518       0.773 -10.087   2.432  1.00 78.56           C  
ATOM   4147  O   LEU A 518       1.822  -9.461  -0.655  1.00 78.56           O  
ATOM   4148  CG  LEU A 518       1.229  -9.892   3.892  1.00 78.56           C  
ATOM   4149  CD1 LEU A 518       0.785 -11.102   4.715  1.00 78.56           C  
ATOM   4150  CD2 LEU A 518       2.750  -9.766   4.012  1.00 78.56           C  
ATOM   4151  N   SER A 519      -0.397  -9.319  -0.455  1.00 81.50           N  
ATOM   4152  CA  SER A 519      -0.662  -9.620  -1.867  1.00 81.50           C  
ATOM   4153  C   SER A 519      -0.030  -8.571  -2.782  1.00 81.50           C  
ATOM   4154  CB  SER A 519      -2.178  -9.718  -2.111  1.00 81.50           C  
ATOM   4155  O   SER A 519       0.574  -8.914  -3.800  1.00 81.50           O  
ATOM   4156  OG  SER A 519      -2.544  -9.362  -3.433  1.00 81.50           O  
ATOM   4157  N   ASP A 520      -0.187  -7.286  -2.467  1.00 81.56           N  
ATOM   4158  CA  ASP A 520       0.297  -6.226  -3.348  1.00 81.56           C  
ATOM   4159  C   ASP A 520       1.813  -6.047  -3.281  1.00 81.56           C  
ATOM   4160  CB  ASP A 520      -0.457  -4.932  -3.067  1.00 81.56           C  
ATOM   4161  O   ASP A 520       2.442  -5.891  -4.330  1.00 81.56           O  
ATOM   4162  CG  ASP A 520      -1.920  -5.009  -3.505  1.00 81.56           C  
ATOM   4163  OD1 ASP A 520      -2.265  -5.756  -4.470  1.00 81.56           O  
ATOM   4164  OD2 ASP A 520      -2.703  -4.185  -2.995  1.00 81.56           O  
ATOM   4165  N   THR A 521       2.411  -6.170  -2.095  1.00 77.56           N  
ATOM   4166  CA  THR A 521       3.874  -6.210  -1.948  1.00 77.56           C  
ATOM   4167  C   THR A 521       4.469  -7.422  -2.666  1.00 77.56           C  
ATOM   4168  CB  THR A 521       4.309  -6.215  -0.477  1.00 77.56           C  
ATOM   4169  O   THR A 521       5.391  -7.260  -3.465  1.00 77.56           O  
ATOM   4170  CG2 THR A 521       4.033  -4.887   0.219  1.00 77.56           C  
ATOM   4171  OG1 THR A 521       3.630  -7.209   0.239  1.00 77.56           O  
ATOM   4172  N   ALA A 522       3.885  -8.616  -2.513  1.00 78.25           N  
ATOM   4173  CA  ALA A 522       4.333  -9.819  -3.215  1.00 78.25           C  
ATOM   4174  C   ALA A 522       4.246  -9.677  -4.743  1.00 78.25           C  
ATOM   4175  CB  ALA A 522       3.515 -11.021  -2.732  1.00 78.25           C  
ATOM   4176  O   ALA A 522       5.136 -10.142  -5.456  1.00 78.25           O  
ATOM   4177  N   LYS A 523       3.214  -9.005  -5.276  1.00 81.75           N  
ATOM   4178  CA  LYS A 523       3.107  -8.727  -6.721  1.00 81.75           C  
ATOM   4179  C   LYS A 523       4.222  -7.813  -7.223  1.00 81.75           C  
ATOM   4180  CB  LYS A 523       1.760  -8.079  -7.055  1.00 81.75           C  
ATOM   4181  O   LYS A 523       4.678  -8.020  -8.346  1.00 81.75           O  
ATOM   4182  CG  LYS A 523       0.568  -9.045  -7.011  1.00 81.75           C  
ATOM   4183  CD  LYS A 523      -0.729  -8.223  -7.026  1.00 81.75           C  
ATOM   4184  CE  LYS A 523      -1.918  -9.020  -6.497  1.00 81.75           C  
ATOM   4185  NZ  LYS A 523      -3.012  -8.105  -6.076  1.00 81.75           N  
ATOM   4186  N   VAL A 524       4.632  -6.811  -6.441  1.00 79.81           N  
ATOM   4187  CA  VAL A 524       5.773  -5.944  -6.783  1.00 79.81           C  
ATOM   4188  C   VAL A 524       7.052  -6.774  -6.785  1.00 79.81           C  
ATOM   4189  CB  VAL A 524       5.888  -4.735  -5.832  1.00 79.81           C  
ATOM   4190  O   VAL A 524       7.717  -6.845  -7.814  1.00 79.81           O  
ATOM   4191  CG1 VAL A 524       7.130  -3.885  -6.129  1.00 79.81           C  
ATOM   4192  CG2 VAL A 524       4.678  -3.811  -5.985  1.00 79.81           C  
ATOM   4193  N   THR A 525       7.326  -7.506  -5.703  1.00 76.50           N  
ATOM   4194  CA  THR A 525       8.512  -8.370  -5.579  1.00 76.50           C  
ATOM   4195  C   THR A 525       8.605  -9.390  -6.712  1.00 76.50           C  
ATOM   4196  CB  THR A 525       8.484  -9.120  -4.239  1.00 76.50           C  
ATOM   4197  O   THR A 525       9.654  -9.544  -7.334  1.00 76.50           O  
ATOM   4198  CG2 THR A 525       9.778  -9.882  -3.968  1.00 76.50           C  
ATOM   4199  OG1 THR A 525       8.327  -8.201  -3.190  1.00 76.50           O  
ATOM   4200  N   ALA A 526       7.497 -10.063  -7.036  1.00 77.06           N  
ATOM   4201  CA  ALA A 526       7.450 -11.036  -8.121  1.00 77.06           C  
ATOM   4202  C   ALA A 526       7.736 -10.396  -9.487  1.00 77.06           C  
ATOM   4203  CB  ALA A 526       6.073 -11.710  -8.112  1.00 77.06           C  
ATOM   4204  O   ALA A 526       8.299 -11.046 -10.365  1.00 77.06           O  
ATOM   4205  N   LYS A 527       7.349  -9.133  -9.691  1.00 80.69           N  
ATOM   4206  CA  LYS A 527       7.623  -8.398 -10.930  1.00 80.69           C  
ATOM   4207  C   LYS A 527       9.084  -7.972 -11.023  1.00 80.69           C  
ATOM   4208  CB  LYS A 527       6.657  -7.212 -11.043  1.00 80.69           C  
ATOM   4209  O   LYS A 527       9.664  -8.162 -12.086  1.00 80.69           O  
ATOM   4210  CG  LYS A 527       5.252  -7.705 -11.422  1.00 80.69           C  
ATOM   4211  CD  LYS A 527       5.134  -7.871 -12.932  1.00 80.69           C  
ATOM   4212  CE  LYS A 527       3.768  -8.422 -13.336  1.00 80.69           C  
ATOM   4213  NZ  LYS A 527       3.604  -8.340 -14.807  1.00 80.69           N  
ATOM   4214  N   CYS A 528       9.679  -7.514  -9.922  1.00 73.69           N  
ATOM   4215  CA  CYS A 528      11.117  -7.246  -9.849  1.00 73.69           C  
ATOM   4216  C   CYS A 528      11.925  -8.506 -10.187  1.00 73.69           C  
ATOM   4217  CB  CYS A 528      11.493  -6.741  -8.449  1.00 73.69           C  
ATOM   4218  O   CYS A 528      12.751  -8.488 -11.094  1.00 73.69           O  
ATOM   4219  SG  CYS A 528      10.578  -5.241  -8.012  1.00 73.69           S  
ATOM   4220  N   ALA A 529      11.611  -9.633  -9.538  1.00 74.00           N  
ATOM   4221  CA  ALA A 529      12.305 -10.900  -9.770  1.00 74.00           C  
ATOM   4222  C   ALA A 529      12.219 -11.353 -11.241  1.00 74.00           C  
ATOM   4223  CB  ALA A 529      11.716 -11.950  -8.820  1.00 74.00           C  
ATOM   4224  O   ALA A 529      13.219 -11.778 -11.821  1.00 74.00           O  
ATOM   4225  N   ARG A 530      11.044 -11.190 -11.866  1.00 76.81           N  
ATOM   4226  CA  ARG A 530      10.797 -11.570 -13.266  1.00 76.81           C  
ATOM   4227  C   ARG A 530      11.515 -10.697 -14.299  1.00 76.81           C  
ATOM   4228  CB  ARG A 530       9.288 -11.576 -13.548  1.00 76.81           C  
ATOM   4229  O   ARG A 530      11.636 -11.140 -15.436  1.00 76.81           O  
ATOM   4230  CG  ARG A 530       8.588 -12.814 -12.971  1.00 76.81           C  
ATOM   4231  CD  ARG A 530       7.080 -12.691 -13.223  1.00 76.81           C  
ATOM   4232  NE  ARG A 530       6.309 -13.726 -12.507  1.00 76.81           N  
ATOM   4233  NH1 ARG A 530       4.373 -13.584 -13.734  1.00 76.81           N  
ATOM   4234  NH2 ARG A 530       4.434 -14.898 -11.931  1.00 76.81           N  
ATOM   4235  CZ  ARG A 530       5.049 -14.063 -12.724  1.00 76.81           C  
ATOM   4236  N   LEU A 531      11.994  -9.494 -13.965  1.00 76.12           N  
ATOM   4237  CA  LEU A 531      12.696  -8.638 -14.938  1.00 76.12           C  
ATOM   4238  C   LEU A 531      13.954  -9.310 -15.488  1.00 76.12           C  
ATOM   4239  CB  LEU A 531      13.070  -7.291 -14.302  1.00 76.12           C  
ATOM   4240  O   LEU A 531      14.145  -9.348 -16.702  1.00 76.12           O  
ATOM   4241  CG  LEU A 531      11.907  -6.295 -14.313  1.00 76.12           C  
ATOM   4242  CD1 LEU A 531      12.133  -5.218 -13.265  1.00 76.12           C  
ATOM   4243  CD2 LEU A 531      11.780  -5.607 -15.676  1.00 76.12           C  
ATOM   4244  N   ALA A 532      14.773  -9.894 -14.610  1.00 71.12           N  
ATOM   4245  CA  ALA A 532      15.976 -10.612 -15.022  1.00 71.12           C  
ATOM   4246  C   ALA A 532      15.641 -11.873 -15.838  1.00 71.12           C  
ATOM   4247  CB  ALA A 532      16.794 -10.950 -13.774  1.00 71.12           C  
ATOM   4248  O   ALA A 532      16.328 -12.180 -16.812  1.00 71.12           O  
ATOM   4249  N   GLU A 533      14.558 -12.576 -15.490  1.00 76.50           N  
ATOM   4250  CA  GLU A 533      14.088 -13.741 -16.247  1.00 76.50           C  
ATOM   4251  C   GLU A 533      13.653 -13.347 -17.663  1.00 76.50           C  
ATOM   4252  CB  GLU A 533      12.916 -14.430 -15.534  1.00 76.50           C  
ATOM   4253  O   GLU A 533      14.086 -13.966 -18.634  1.00 76.50           O  
ATOM   4254  CG  GLU A 533      13.297 -15.044 -14.179  1.00 76.50           C  
ATOM   4255  CD  GLU A 533      12.108 -15.741 -13.491  1.00 76.50           C  
ATOM   4256  OE1 GLU A 533      12.350 -16.423 -12.473  1.00 76.50           O  
ATOM   4257  OE2 GLU A 533      10.952 -15.581 -13.957  1.00 76.50           O  
ATOM   4258  N   ILE A 534      12.856 -12.284 -17.800  1.00 74.31           N  
ATOM   4259  CA  ILE A 534      12.379 -11.783 -19.097  1.00 74.31           C  
ATOM   4260  C   ILE A 534      13.549 -11.286 -19.949  1.00 74.31           C  
ATOM   4261  CB  ILE A 534      11.303 -10.696 -18.879  1.00 74.31           C  
ATOM   4262  O   ILE A 534      13.618 -11.616 -21.132  1.00 74.31           O  
ATOM   4263  CG1 ILE A 534      10.030 -11.349 -18.289  1.00 74.31           C  
ATOM   4264  CG2 ILE A 534      10.954  -9.965 -20.192  1.00 74.31           C  
ATOM   4265  CD1 ILE A 534       9.048 -10.337 -17.697  1.00 74.31           C  
ATOM   4266  N   ALA A 535      14.504 -10.569 -19.348  1.00 69.88           N  
ATOM   4267  CA  ALA A 535      15.730 -10.161 -20.028  1.00 69.88           C  
ATOM   4268  C   ALA A 535      16.497 -11.378 -20.569  1.00 69.88           C  
ATOM   4269  CB  ALA A 535      16.597  -9.371 -19.043  1.00 69.88           C  
ATOM   4270  O   ALA A 535      16.885 -11.408 -21.737  1.00 69.88           O  
ATOM   4271  N   SER A 536      16.674 -12.403 -19.726  1.00 71.62           N  
ATOM   4272  CA  SER A 536      17.387 -13.631 -20.090  1.00 71.62           C  
ATOM   4273  C   SER A 536      16.665 -14.449 -21.162  1.00 71.62           C  
ATOM   4274  CB  SER A 536      17.640 -14.485 -18.844  1.00 71.62           C  
ATOM   4275  O   SER A 536      17.301 -15.118 -21.974  1.00 71.62           O  
ATOM   4276  OG  SER A 536      16.485 -15.182 -18.410  1.00 71.62           O  
ATOM   4277  N   PHE A 537      15.332 -14.400 -21.195  1.00 69.94           N  
ATOM   4278  CA  PHE A 537      14.551 -15.080 -22.220  1.00 69.94           C  
ATOM   4279  C   PHE A 537      14.742 -14.418 -23.587  1.00 69.94           C  
ATOM   4280  CB  PHE A 537      13.079 -15.122 -21.802  1.00 69.94           C  
ATOM   4281  O   PHE A 537      14.974 -15.119 -24.572  1.00 69.94           O  
ATOM   4282  CG  PHE A 537      12.250 -16.005 -22.710  1.00 69.94           C  
ATOM   4283  CD1 PHE A 537      11.566 -15.452 -23.808  1.00 69.94           C  
ATOM   4284  CD2 PHE A 537      12.213 -17.394 -22.488  1.00 69.94           C  
ATOM   4285  CE1 PHE A 537      10.843 -16.287 -24.677  1.00 69.94           C  
ATOM   4286  CE2 PHE A 537      11.493 -18.230 -23.359  1.00 69.94           C  
ATOM   4287  CZ  PHE A 537      10.807 -17.675 -24.454  1.00 69.94           C  
ATOM   4288  N   ALA A 538      14.722 -13.083 -23.626  1.00 64.75           N  
ATOM   4289  CA  ALA A 538      14.992 -12.318 -24.838  1.00 64.75           C  
ATOM   4290  C   ALA A 538      16.425 -12.560 -25.365  1.00 64.75           C  
ATOM   4291  CB  ALA A 538      14.693 -10.847 -24.531  1.00 64.75           C  
ATOM   4292  O   ALA A 538      16.624 -12.734 -26.564  1.00 64.75           O  
ATOM   4293  N   SER A 539      17.432 -12.686 -24.487  1.00 61.84           N  
ATOM   4294  CA  SER A 539      18.804 -13.002 -24.931  1.00 61.84           C  
ATOM   4295  C   SER A 539      18.976 -14.435 -25.450  1.00 61.84           C  
ATOM   4296  CB  SER A 539      19.832 -12.720 -23.835  1.00 61.84           C  
ATOM   4297  O   SER A 539      19.648 -14.644 -26.460  1.00 61.84           O  
ATOM   4298  OG  SER A 539      19.788 -13.693 -22.809  1.00 61.84           O  
ATOM   4299  N   ARG A 540      18.353 -15.433 -24.803  1.00 61.31           N  
ATOM   4300  CA  ARG A 540      18.416 -16.842 -25.241  1.00 61.31           C  
ATOM   4301  C   ARG A 540      17.745 -17.061 -26.589  1.00 61.31           C  
ATOM   4302  CB  ARG A 540      17.760 -17.758 -24.205  1.00 61.31           C  
ATOM   4303  O   ARG A 540      18.215 -17.878 -27.376  1.00 61.31           O  
ATOM   4304  CG  ARG A 540      18.684 -18.021 -23.015  1.00 61.31           C  
ATOM   4305  CD  ARG A 540      17.967 -18.949 -22.032  1.00 61.31           C  
ATOM   4306  NE  ARG A 540      18.802 -19.227 -20.853  1.00 61.31           N  
ATOM   4307  NH1 ARG A 540      17.293 -20.533 -19.723  1.00 61.31           N  
ATOM   4308  NH2 ARG A 540      19.277 -20.088 -18.801  1.00 61.31           N  
ATOM   4309  CZ  ARG A 540      18.455 -19.945 -19.801  1.00 61.31           C  
ATOM   4310  N   HIS A 541      16.658 -16.343 -26.856  1.00 57.91           N  
ATOM   4311  CA  HIS A 541      16.047 -16.342 -28.179  1.00 57.91           C  
ATOM   4312  C   HIS A 541      17.041 -15.832 -29.234  1.00 57.91           C  
ATOM   4313  CB  HIS A 541      14.732 -15.546 -28.139  1.00 57.91           C  
ATOM   4314  O   HIS A 541      17.205 -16.471 -30.266  1.00 57.91           O  
ATOM   4315  CG  HIS A 541      13.524 -16.449 -28.171  1.00 57.91           C  
ATOM   4316  CD2 HIS A 541      12.946 -17.134 -27.135  1.00 57.91           C  
ATOM   4317  ND1 HIS A 541      12.811 -16.752 -29.299  1.00 57.91           N  
ATOM   4318  CE1 HIS A 541      11.835 -17.608 -28.963  1.00 57.91           C  
ATOM   4319  NE2 HIS A 541      11.876 -17.895 -27.651  1.00 57.91           N  
ATOM   4320  N   TYR A 542      17.794 -14.773 -28.943  1.00 53.94           N  
ATOM   4321  CA  TYR A 542      18.818 -14.263 -29.857  1.00 53.94           C  
ATOM   4322  C   TYR A 542      19.911 -15.284 -30.196  1.00 53.94           C  
ATOM   4323  CB  TYR A 542      19.445 -13.006 -29.254  1.00 53.94           C  
ATOM   4324  O   TYR A 542      20.246 -15.466 -31.364  1.00 53.94           O  
ATOM   4325  CG  TYR A 542      19.494 -11.896 -30.261  1.00 53.94           C  
ATOM   4326  CD1 TYR A 542      20.563 -11.790 -31.172  1.00 53.94           C  
ATOM   4327  CD2 TYR A 542      18.427 -10.991 -30.300  1.00 53.94           C  
ATOM   4328  CE1 TYR A 542      20.578 -10.753 -32.122  1.00 53.94           C  
ATOM   4329  CE2 TYR A 542      18.458  -9.951 -31.229  1.00 53.94           C  
ATOM   4330  OH  TYR A 542      19.520  -8.821 -33.059  1.00 53.94           O  
ATOM   4331  CZ  TYR A 542      19.517  -9.828 -32.155  1.00 53.94           C  
ATOM   4332  N   GLN A 543      20.435 -15.988 -29.188  1.00 54.16           N  
ATOM   4333  CA  GLN A 543      21.477 -17.003 -29.391  1.00 54.16           C  
ATOM   4334  C   GLN A 543      20.986 -18.185 -30.238  1.00 54.16           C  
ATOM   4335  CB  GLN A 543      21.995 -17.497 -28.032  1.00 54.16           C  
ATOM   4336  O   GLN A 543      21.714 -18.668 -31.095  1.00 54.16           O  
ATOM   4337  CG  GLN A 543      22.961 -16.488 -27.397  1.00 54.16           C  
ATOM   4338  CD  GLN A 543      23.503 -16.949 -26.046  1.00 54.16           C  
ATOM   4339  NE2 GLN A 543      24.630 -16.423 -25.619  1.00 54.16           N  
ATOM   4340  OE1 GLN A 543      22.920 -17.751 -25.330  1.00 54.16           O  
ATOM   4341  N   LEU A 544      19.739 -18.626 -30.042  1.00 52.31           N  
ATOM   4342  CA  LEU A 544      19.187 -19.780 -30.759  1.00 52.31           C  
ATOM   4343  C   LEU A 544      18.797 -19.478 -32.215  1.00 52.31           C  
ATOM   4344  CB  LEU A 544      17.984 -20.321 -29.968  1.00 52.31           C  
ATOM   4345  O   LEU A 544      18.817 -20.387 -33.039  1.00 52.31           O  
ATOM   4346  CG  LEU A 544      18.385 -21.079 -28.689  1.00 52.31           C  
ATOM   4347  CD1 LEU A 544      17.158 -21.259 -27.790  1.00 52.31           C  
ATOM   4348  CD2 LEU A 544      18.941 -22.471 -29.003  1.00 52.31           C  
ATOM   4349  N   TYR A 545      18.432 -18.233 -32.536  1.00 48.31           N  
ATOM   4350  CA  TYR A 545      18.060 -17.825 -33.901  1.00 48.31           C  
ATOM   4351  C   TYR A 545      19.210 -17.169 -34.681  1.00 48.31           C  
ATOM   4352  CB  TYR A 545      16.812 -16.929 -33.854  1.00 48.31           C  
ATOM   4353  O   TYR A 545      19.107 -17.030 -35.897  1.00 48.31           O  
ATOM   4354  CG  TYR A 545      15.519 -17.682 -33.582  1.00 48.31           C  
ATOM   4355  CD1 TYR A 545      14.867 -18.364 -34.627  1.00 48.31           C  
ATOM   4356  CD2 TYR A 545      14.974 -17.732 -32.287  1.00 48.31           C  
ATOM   4357  CE1 TYR A 545      13.673 -19.073 -34.373  1.00 48.31           C  
ATOM   4358  CE2 TYR A 545      13.807 -18.464 -32.022  1.00 48.31           C  
ATOM   4359  OH  TYR A 545      11.992 -19.795 -32.816  1.00 48.31           O  
ATOM   4360  CZ  TYR A 545      13.138 -19.113 -33.074  1.00 48.31           C  
ATOM   4361  N   GLY A 546      20.303 -16.784 -34.013  1.00 48.84           N  
ATOM   4362  CA  GLY A 546      21.503 -16.248 -34.662  1.00 48.84           C  
ATOM   4363  C   GLY A 546      22.344 -17.302 -35.390  1.00 48.84           C  
ATOM   4364  O   GLY A 546      23.043 -16.959 -36.338  1.00 48.84           O  
ATOM   4365  N   GLU A 547      22.260 -18.578 -34.992  1.00 47.81           N  
ATOM   4366  CA  GLU A 547      23.070 -19.656 -35.588  1.00 47.81           C  
ATOM   4367  C   GLU A 547      22.332 -20.484 -36.655  1.00 47.81           C  
ATOM   4368  CB  GLU A 547      23.674 -20.537 -34.480  1.00 47.81           C  
ATOM   4369  O   GLU A 547      22.984 -21.094 -37.503  1.00 47.81           O  
ATOM   4370  CG  GLU A 547      24.815 -19.803 -33.749  1.00 47.81           C  
ATOM   4371  CD  GLU A 547      25.541 -20.664 -32.701  1.00 47.81           C  
ATOM   4372  OE1 GLU A 547      26.667 -20.269 -32.320  1.00 47.81           O  
ATOM   4373  OE2 GLU A 547      24.971 -21.691 -32.265  1.00 47.81           O  
ATOM   4374  N   HIS A 548      20.993 -20.466 -36.702  1.00 42.50           N  
ATOM   4375  CA  HIS A 548      20.220 -21.175 -37.730  1.00 42.50           C  
ATOM   4376  C   HIS A 548      18.967 -20.401 -38.177  1.00 42.50           C  
ATOM   4377  CB  HIS A 548      19.847 -22.582 -37.233  1.00 42.50           C  
ATOM   4378  O   HIS A 548      18.221 -19.905 -37.329  1.00 42.50           O  
ATOM   4379  CG  HIS A 548      20.996 -23.565 -37.230  1.00 42.50           C  
ATOM   4380  CD2 HIS A 548      21.262 -24.515 -36.282  1.00 42.50           C  
ATOM   4381  ND1 HIS A 548      21.988 -23.659 -38.180  1.00 42.50           N  
ATOM   4382  CE1 HIS A 548      22.825 -24.640 -37.811  1.00 42.50           C  
ATOM   4383  NE2 HIS A 548      22.408 -25.214 -36.674  1.00 42.50           N  
ATOM   4384  N   PRO A 549      18.681 -20.329 -39.495  1.00 41.56           N  
ATOM   4385  CA  PRO A 549      17.481 -19.672 -39.996  1.00 41.56           C  
ATOM   4386  C   PRO A 549      16.221 -20.375 -39.456  1.00 41.56           C  
ATOM   4387  CB  PRO A 549      17.578 -19.714 -41.525  1.00 41.56           C  
ATOM   4388  O   PRO A 549      16.178 -21.608 -39.388  1.00 41.56           O  
ATOM   4389  CG  PRO A 549      18.466 -20.928 -41.792  1.00 41.56           C  
ATOM   4390  CD  PRO A 549      19.409 -20.952 -40.590  1.00 41.56           C  
ATOM   4391  N   PRO A 550      15.183 -19.618 -39.058  1.00 43.69           N  
ATOM   4392  CA  PRO A 550      13.982 -20.188 -38.465  1.00 43.69           C  
ATOM   4393  C   PRO A 550      13.233 -21.080 -39.472  1.00 43.69           C  
ATOM   4394  CB  PRO A 550      13.130 -18.982 -38.046  1.00 43.69           C  
ATOM   4395  O   PRO A 550      13.061 -20.687 -40.626  1.00 43.69           O  
ATOM   4396  CG  PRO A 550      13.584 -17.866 -38.982  1.00 43.69           C  
ATOM   4397  CD  PRO A 550      15.064 -18.175 -39.186  1.00 43.69           C  
ATOM   4398  N   PRO A 551      12.688 -22.239 -39.059  1.00 44.16           N  
ATOM   4399  CA  PRO A 551      11.682 -22.930 -39.855  1.00 44.16           C  
ATOM   4400  C   PRO A 551      10.413 -22.060 -39.945  1.00 44.16           C  
ATOM   4401  CB  PRO A 551      11.466 -24.280 -39.164  1.00 44.16           C  
ATOM   4402  O   PRO A 551       9.924 -21.551 -38.936  1.00 44.16           O  
ATOM   4403  CG  PRO A 551      11.853 -24.012 -37.708  1.00 44.16           C  
ATOM   4404  CD  PRO A 551      12.919 -22.920 -37.796  1.00 44.16           C  
ATOM   4405  N   ASN A 552       9.893 -21.913 -41.167  1.00 46.34           N  
ATOM   4406  CA  ASN A 552       8.856 -20.990 -41.669  1.00 46.34           C  
ATOM   4407  C   ASN A 552       7.475 -20.942 -40.952  1.00 46.34           C  
ATOM   4408  CB  ASN A 552       8.671 -21.320 -43.175  1.00 46.34           C  
ATOM   4409  O   ASN A 552       6.448 -20.868 -41.623  1.00 46.34           O  
ATOM   4410  CG  ASN A 552       9.841 -20.930 -44.053  1.00 46.34           C  
ATOM   4411  ND2 ASN A 552       9.985 -21.540 -45.205  1.00 46.34           N  
ATOM   4412  OD1 ASN A 552      10.623 -20.062 -43.727  1.00 46.34           O  
ATOM   4413  N   SER A 553       7.367 -20.951 -39.618  1.00 46.56           N  
ATOM   4414  CA  SER A 553       6.060 -20.826 -38.940  1.00 46.56           C  
ATOM   4415  C   SER A 553       5.975 -19.626 -37.974  1.00 46.56           C  
ATOM   4416  CB  SER A 553       5.579 -22.165 -38.371  1.00 46.56           C  
ATOM   4417  O   SER A 553       6.284 -19.740 -36.785  1.00 46.56           O  
ATOM   4418  OG  SER A 553       6.201 -22.515 -37.158  1.00 46.56           O  
ATOM   4419  N   PRO A 554       5.475 -18.459 -38.431  1.00 50.75           N  
ATOM   4420  CA  PRO A 554       5.241 -17.288 -37.571  1.00 50.75           C  
ATOM   4421  C   PRO A 554       4.220 -17.536 -36.439  1.00 50.75           C  
ATOM   4422  CB  PRO A 554       4.805 -16.166 -38.525  1.00 50.75           C  
ATOM   4423  O   PRO A 554       4.143 -16.766 -35.480  1.00 50.75           O  
ATOM   4424  CG  PRO A 554       4.303 -16.887 -39.774  1.00 50.75           C  
ATOM   4425  CD  PRO A 554       5.159 -18.143 -39.820  1.00 50.75           C  
ATOM   4426  N   GLN A 555       3.451 -18.629 -36.496  1.00 45.28           N  
ATOM   4427  CA  GLN A 555       2.486 -19.010 -35.459  1.00 45.28           C  
ATOM   4428  C   GLN A 555       3.141 -19.554 -34.174  1.00 45.28           C  
ATOM   4429  CB  GLN A 555       1.493 -20.025 -36.047  1.00 45.28           C  
ATOM   4430  O   GLN A 555       2.592 -19.368 -33.085  1.00 45.28           O  
ATOM   4431  CG  GLN A 555       0.461 -19.356 -36.975  1.00 45.28           C  
ATOM   4432  CD  GLN A 555      -0.518 -20.354 -37.593  1.00 45.28           C  
ATOM   4433  NE2 GLN A 555      -1.624 -19.903 -38.142  1.00 45.28           N  
ATOM   4434  OE1 GLN A 555      -0.305 -21.552 -37.602  1.00 45.28           O  
ATOM   4435  N   TYR A 556       4.324 -20.175 -34.245  1.00 45.47           N  
ATOM   4436  CA  TYR A 556       4.919 -20.842 -33.077  1.00 45.47           C  
ATOM   4437  C   TYR A 556       5.533 -19.848 -32.073  1.00 45.47           C  
ATOM   4438  CB  TYR A 556       5.922 -21.902 -33.554  1.00 45.47           C  
ATOM   4439  O   TYR A 556       5.340 -19.978 -30.861  1.00 45.47           O  
ATOM   4440  CG  TYR A 556       5.999 -23.112 -32.643  1.00 45.47           C  
ATOM   4441  CD1 TYR A 556       6.999 -23.203 -31.656  1.00 45.47           C  
ATOM   4442  CD2 TYR A 556       5.069 -24.158 -32.801  1.00 45.47           C  
ATOM   4443  CE1 TYR A 556       7.081 -24.349 -30.840  1.00 45.47           C  
ATOM   4444  CE2 TYR A 556       5.136 -25.297 -31.977  1.00 45.47           C  
ATOM   4445  OH  TYR A 556       6.241 -26.511 -30.226  1.00 45.47           O  
ATOM   4446  CZ  TYR A 556       6.149 -25.398 -31.002  1.00 45.47           C  
ATOM   4447  N   ALA A 557       6.194 -18.795 -32.566  1.00 49.19           N  
ATOM   4448  CA  ALA A 557       6.767 -17.735 -31.729  1.00 49.19           C  
ATOM   4449  C   ALA A 557       5.682 -16.878 -31.048  1.00 49.19           C  
ATOM   4450  CB  ALA A 557       7.701 -16.889 -32.603  1.00 49.19           C  
ATOM   4451  O   ALA A 557       5.781 -16.559 -29.860  1.00 49.19           O  
ATOM   4452  N   ARG A 558       4.594 -16.572 -31.773  1.00 44.41           N  
ATOM   4453  CA  ARG A 558       3.483 -15.739 -31.280  1.00 44.41           C  
ATOM   4454  C   ARG A 558       2.743 -16.398 -30.111  1.00 44.41           C  
ATOM   4455  CB  ARG A 558       2.551 -15.398 -32.462  1.00 44.41           C  
ATOM   4456  O   ARG A 558       2.477 -15.743 -29.109  1.00 44.41           O  
ATOM   4457  CG  ARG A 558       2.088 -13.932 -32.451  1.00 44.41           C  
ATOM   4458  CD  ARG A 558       1.296 -13.621 -33.731  1.00 44.41           C  
ATOM   4459  NE  ARG A 558       1.033 -12.175 -33.892  1.00 44.41           N  
ATOM   4460  NH1 ARG A 558       0.227 -12.256 -36.046  1.00 44.41           N  
ATOM   4461  NH2 ARG A 558       0.403 -10.290 -35.021  1.00 44.41           N  
ATOM   4462  CZ  ARG A 558       0.559 -11.584 -34.979  1.00 44.41           C  
ATOM   4463  N   THR A 559       2.500 -17.707 -30.191  1.00 46.47           N  
ATOM   4464  CA  THR A 559       1.756 -18.458 -29.162  1.00 46.47           C  
ATOM   4465  C   THR A 559       2.535 -18.575 -27.840  1.00 46.47           C  
ATOM   4466  CB  THR A 559       1.355 -19.852 -29.688  1.00 46.47           C  
ATOM   4467  O   THR A 559       1.944 -18.512 -26.762  1.00 46.47           O  
ATOM   4468  CG2 THR A 559       0.163 -20.420 -28.918  1.00 46.47           C  
ATOM   4469  OG1 THR A 559       0.908 -19.794 -31.023  1.00 46.47           O  
ATOM   4470  N   ARG A 560       3.874 -18.672 -27.894  1.00 47.81           N  
ATOM   4471  CA  ARG A 560       4.738 -18.819 -26.704  1.00 47.81           C  
ATOM   4472  C   ARG A 560       4.894 -17.508 -25.918  1.00 47.81           C  
ATOM   4473  CB  ARG A 560       6.090 -19.408 -27.149  1.00 47.81           C  
ATOM   4474  O   ARG A 560       4.811 -17.512 -24.692  1.00 47.81           O  
ATOM   4475  CG  ARG A 560       6.769 -20.250 -26.057  1.00 47.81           C  
ATOM   4476  CD  ARG A 560       8.120 -20.763 -26.574  1.00 47.81           C  
ATOM   4477  NE  ARG A 560       8.755 -21.736 -25.659  1.00 47.81           N  
ATOM   4478  NH1 ARG A 560      10.760 -21.868 -26.779  1.00 47.81           N  
ATOM   4479  NH2 ARG A 560      10.418 -23.175 -25.025  1.00 47.81           N  
ATOM   4480  CZ  ARG A 560       9.963 -22.255 -25.823  1.00 47.81           C  
ATOM   4481  N   LEU A 561       5.050 -16.383 -26.621  1.00 44.34           N  
ATOM   4482  CA  LEU A 561       5.153 -15.045 -26.020  1.00 44.34           C  
ATOM   4483  C   LEU A 561       3.807 -14.532 -25.483  1.00 44.34           C  
ATOM   4484  CB  LEU A 561       5.746 -14.076 -27.068  1.00 44.34           C  
ATOM   4485  O   LEU A 561       3.761 -13.882 -24.440  1.00 44.34           O  
ATOM   4486  CG  LEU A 561       7.221 -13.699 -26.796  1.00 44.34           C  
ATOM   4487  CD1 LEU A 561       8.081 -13.915 -28.038  1.00 44.34           C  
ATOM   4488  CD2 LEU A 561       7.320 -12.230 -26.378  1.00 44.34           C  
ATOM   4489  N   GLN A 562       2.698 -14.844 -26.158  1.00 42.38           N  
ATOM   4490  CA  GLN A 562       1.363 -14.417 -25.729  1.00 42.38           C  
ATOM   4491  C   GLN A 562       0.872 -15.206 -24.499  1.00 42.38           C  
ATOM   4492  CB  GLN A 562       0.432 -14.493 -26.948  1.00 42.38           C  
ATOM   4493  O   GLN A 562       0.233 -14.626 -23.621  1.00 42.38           O  
ATOM   4494  CG  GLN A 562      -0.751 -13.519 -26.911  1.00 42.38           C  
ATOM   4495  CD  GLN A 562      -1.460 -13.429 -28.266  1.00 42.38           C  
ATOM   4496  NE2 GLN A 562      -2.344 -12.474 -28.453  1.00 42.38           N  
ATOM   4497  OE1 GLN A 562      -1.232 -14.192 -29.189  1.00 42.38           O  
ATOM   4498  N   GLY A 563       1.266 -16.482 -24.370  1.00 43.19           N  
ATOM   4499  CA  GLY A 563       1.086 -17.274 -23.147  1.00 43.19           C  
ATOM   4500  C   GLY A 563       1.868 -16.713 -21.953  1.00 43.19           C  
ATOM   4501  O   GLY A 563       1.294 -16.533 -20.884  1.00 43.19           O  
ATOM   4502  N   LEU A 564       3.137 -16.322 -22.146  1.00 43.94           N  
ATOM   4503  CA  LEU A 564       3.969 -15.699 -21.101  1.00 43.94           C  
ATOM   4504  C   LEU A 564       3.341 -14.410 -20.528  1.00 43.94           C  
ATOM   4505  CB  LEU A 564       5.366 -15.346 -21.676  1.00 43.94           C  
ATOM   4506  O   LEU A 564       3.343 -14.191 -19.318  1.00 43.94           O  
ATOM   4507  CG  LEU A 564       6.535 -16.360 -21.650  1.00 43.94           C  
ATOM   4508  CD1 LEU A 564       6.327 -17.676 -20.910  1.00 43.94           C  
ATOM   4509  CD2 LEU A 564       7.830 -15.721 -21.135  1.00 43.94           C  
ATOM   4510  N   VAL A 565       2.819 -13.536 -21.391  1.00 42.06           N  
ATOM   4511  CA  VAL A 565       2.280 -12.224 -20.982  1.00 42.06           C  
ATOM   4512  C   VAL A 565       0.884 -12.345 -20.346  1.00 42.06           C  
ATOM   4513  CB  VAL A 565       2.314 -11.256 -22.184  1.00 42.06           C  
ATOM   4514  O   VAL A 565       0.490 -11.484 -19.555  1.00 42.06           O  
ATOM   4515  CG1 VAL A 565       1.702  -9.881 -21.882  1.00 42.06           C  
ATOM   4516  CG2 VAL A 565       3.763 -10.998 -22.630  1.00 42.06           C  
ATOM   4517  N   SER A 566       0.146 -13.418 -20.657  1.00 40.53           N  
ATOM   4518  CA  SER A 566      -1.213 -13.664 -20.161  1.00 40.53           C  
ATOM   4519  C   SER A 566      -1.276 -14.560 -18.914  1.00 40.53           C  
ATOM   4520  CB  SER A 566      -2.060 -14.253 -21.293  1.00 40.53           C  
ATOM   4521  O   SER A 566      -2.214 -14.417 -18.126  1.00 40.53           O  
ATOM   4522  OG  SER A 566      -3.421 -14.307 -20.912  1.00 40.53           O  
ATOM   4523  N   ASP A 567      -0.312 -15.463 -18.695  1.00 33.00           N  
ATOM   4524  CA  ASP A 567      -0.385 -16.426 -17.592  1.00 33.00           C  
ATOM   4525  C   ASP A 567       0.035 -15.831 -16.242  1.00 33.00           C  
ATOM   4526  CB  ASP A 567       0.374 -17.738 -17.893  1.00 33.00           C  
ATOM   4527  O   ASP A 567       1.170 -15.405 -16.005  1.00 33.00           O  
ATOM   4528  CG  ASP A 567      -0.512 -18.861 -18.456  1.00 33.00           C  
ATOM   4529  OD1 ASP A 567      -1.743 -18.804 -18.233  1.00 33.00           O  
ATOM   4530  OD2 ASP A 567       0.066 -19.817 -19.016  1.00 33.00           O  
ATOM   4531  N   ARG A 568      -0.898 -15.882 -15.284  1.00 38.88           N  
ATOM   4532  CA  ARG A 568      -0.672 -15.495 -13.882  1.00 38.88           C  
ATOM   4533  C   ARG A 568       0.339 -16.410 -13.169  1.00 38.88           C  
ATOM   4534  CB  ARG A 568      -2.025 -15.401 -13.147  1.00 38.88           C  
ATOM   4535  O   ARG A 568       0.867 -16.022 -12.128  1.00 38.88           O  
ATOM   4536  CG  ARG A 568      -2.809 -14.138 -13.554  1.00 38.88           C  
ATOM   4537  CD  ARG A 568      -4.154 -14.042 -12.817  1.00 38.88           C  
ATOM   4538  NE  ARG A 568      -4.830 -12.749 -13.065  1.00 38.88           N  
ATOM   4539  NH1 ARG A 568      -6.787 -13.207 -11.945  1.00 38.88           N  
ATOM   4540  NH2 ARG A 568      -6.496 -11.198 -12.861  1.00 38.88           N  
ATOM   4541  CZ  ARG A 568      -6.029 -12.393 -12.626  1.00 38.88           C  
ATOM   4542  N   THR A 569       0.694 -17.558 -13.749  1.00 39.81           N  
ATOM   4543  CA  THR A 569       1.571 -18.582 -13.156  1.00 39.81           C  
ATOM   4544  C   THR A 569       2.509 -19.224 -14.201  1.00 39.81           C  
ATOM   4545  CB  THR A 569       0.730 -19.631 -12.388  1.00 39.81           C  
ATOM   4546  O   THR A 569       2.370 -20.386 -14.567  1.00 39.81           O  
ATOM   4547  CG2 THR A 569       0.281 -19.109 -11.020  1.00 39.81           C  
ATOM   4548  OG1 THR A 569      -0.452 -19.950 -13.084  1.00 39.81           O  
ATOM   4549  N   MET A 570       3.541 -18.484 -14.639  1.00 41.94           N  
ATOM   4550  CA  MET A 570       4.611 -18.959 -15.551  1.00 41.94           C  
ATOM   4551  C   MET A 570       5.386 -20.206 -15.085  1.00 41.94           C  
ATOM   4552  CB  MET A 570       5.657 -17.854 -15.768  1.00 41.94           C  
ATOM   4553  O   MET A 570       6.071 -20.819 -15.901  1.00 41.94           O  
ATOM   4554  CG  MET A 570       5.329 -16.875 -16.887  1.00 41.94           C  
ATOM   4555  SD  MET A 570       6.809 -15.906 -17.259  1.00 41.94           S  
ATOM   4556  CE  MET A 570       6.103 -14.708 -18.387  1.00 41.94           C  
ATOM   4557  N   SER A 571       5.275 -20.612 -13.815  1.00 41.56           N  
ATOM   4558  CA  SER A 571       5.921 -21.824 -13.278  1.00 41.56           C  
ATOM   4559  C   SER A 571       5.669 -23.055 -14.162  1.00 41.56           C  
ATOM   4560  CB  SER A 571       5.418 -22.059 -11.846  1.00 41.56           C  
ATOM   4561  O   SER A 571       6.587 -23.835 -14.398  1.00 41.56           O  
ATOM   4562  OG  SER A 571       5.562 -23.399 -11.429  1.00 41.56           O  
ATOM   4563  N   ARG A 572       4.465 -23.186 -14.736  1.00 40.28           N  
ATOM   4564  CA  ARG A 572       4.106 -24.327 -15.587  1.00 40.28           C  
ATOM   4565  C   ARG A 572       4.694 -24.242 -16.997  1.00 40.28           C  
ATOM   4566  CB  ARG A 572       2.581 -24.465 -15.596  1.00 40.28           C  
ATOM   4567  O   ARG A 572       5.194 -25.242 -17.494  1.00 40.28           O  
ATOM   4568  CG  ARG A 572       2.141 -25.823 -16.154  1.00 40.28           C  
ATOM   4569  CD  ARG A 572       0.621 -25.938 -16.039  1.00 40.28           C  
ATOM   4570  NE  ARG A 572       0.152 -27.255 -16.497  1.00 40.28           N  
ATOM   4571  NH1 ARG A 572      -1.945 -27.150 -15.566  1.00 40.28           N  
ATOM   4572  NH2 ARG A 572      -1.298 -28.995 -16.649  1.00 40.28           N  
ATOM   4573  CZ  ARG A 572      -1.025 -27.792 -16.235  1.00 40.28           C  
ATOM   4574  N   ALA A 573       4.683 -23.064 -17.621  1.00 44.53           N  
ATOM   4575  CA  ALA A 573       5.244 -22.859 -18.959  1.00 44.53           C  
ATOM   4576  C   ALA A 573       6.781 -22.968 -18.963  1.00 44.53           C  
ATOM   4577  CB  ALA A 573       4.772 -21.494 -19.475  1.00 44.53           C  
ATOM   4578  O   ALA A 573       7.369 -23.515 -19.897  1.00 44.53           O  
ATOM   4579  N   VAL A 574       7.430 -22.506 -17.889  1.00 42.09           N  
ATOM   4580  CA  VAL A 574       8.872 -22.667 -17.667  1.00 42.09           C  
ATOM   4581  C   VAL A 574       9.210 -24.129 -17.360  1.00 42.09           C  
ATOM   4582  CB  VAL A 574       9.364 -21.700 -16.572  1.00 42.09           C  
ATOM   4583  O   VAL A 574      10.118 -24.667 -17.987  1.00 42.09           O  
ATOM   4584  CG1 VAL A 574      10.840 -21.919 -16.227  1.00 42.09           C  
ATOM   4585  CG2 VAL A 574       9.210 -20.243 -17.035  1.00 42.09           C  
ATOM   4586  N   ALA A 575       8.443 -24.821 -16.508  1.00 37.94           N  
ATOM   4587  CA  ALA A 575       8.621 -26.258 -16.263  1.00 37.94           C  
ATOM   4588  C   ALA A 575       8.389 -27.114 -17.525  1.00 37.94           C  
ATOM   4589  CB  ALA A 575       7.691 -26.687 -15.123  1.00 37.94           C  
ATOM   4590  O   ALA A 575       9.130 -28.064 -17.779  1.00 37.94           O  
ATOM   4591  N   GLU A 576       7.419 -26.761 -18.374  1.00 40.28           N  
ATOM   4592  CA  GLU A 576       7.220 -27.401 -19.682  1.00 40.28           C  
ATOM   4593  C   GLU A 576       8.355 -27.093 -20.666  1.00 40.28           C  
ATOM   4594  CB  GLU A 576       5.884 -26.992 -20.312  1.00 40.28           C  
ATOM   4595  O   GLU A 576       8.735 -27.953 -21.455  1.00 40.28           O  
ATOM   4596  CG  GLU A 576       4.732 -27.895 -19.849  1.00 40.28           C  
ATOM   4597  CD  GLU A 576       3.434 -27.663 -20.637  1.00 40.28           C  
ATOM   4598  OE1 GLU A 576       2.412 -28.278 -20.253  1.00 40.28           O  
ATOM   4599  OE2 GLU A 576       3.475 -26.933 -21.656  1.00 40.28           O  
ATOM   4600  N   SER A 577       8.925 -25.888 -20.626  1.00 39.38           N  
ATOM   4601  CA  SER A 577      10.069 -25.523 -21.464  1.00 39.38           C  
ATOM   4602  C   SER A 577      11.356 -26.225 -21.023  1.00 39.38           C  
ATOM   4603  CB  SER A 577      10.259 -24.008 -21.438  1.00 39.38           C  
ATOM   4604  O   SER A 577      12.132 -26.649 -21.876  1.00 39.38           O  
ATOM   4605  OG  SER A 577      11.252 -23.637 -22.373  1.00 39.38           O  
ATOM   4606  N   ILE A 578      11.578 -26.365 -19.713  1.00 39.31           N  
ATOM   4607  CA  ILE A 578      12.724 -27.077 -19.135  1.00 39.31           C  
ATOM   4608  C   ILE A 578      12.583 -28.581 -19.375  1.00 39.31           C  
ATOM   4609  CB  ILE A 578      12.885 -26.730 -17.635  1.00 39.31           C  
ATOM   4610  O   ILE A 578      13.539 -29.202 -19.818  1.00 39.31           O  
ATOM   4611  CG1 ILE A 578      13.309 -25.250 -17.476  1.00 39.31           C  
ATOM   4612  CG2 ILE A 578      13.924 -27.644 -16.955  1.00 39.31           C  
ATOM   4613  CD1 ILE A 578      13.239 -24.740 -16.031  1.00 39.31           C  
ATOM   4614  N   SER A 579      11.397 -29.166 -19.177  1.00 36.91           N  
ATOM   4615  CA  SER A 579      11.165 -30.589 -19.476  1.00 36.91           C  
ATOM   4616  C   SER A 579      11.277 -30.901 -20.971  1.00 36.91           C  
ATOM   4617  CB  SER A 579       9.826 -31.082 -18.925  1.00 36.91           C  
ATOM   4618  O   SER A 579      11.884 -31.905 -21.328  1.00 36.91           O  
ATOM   4619  OG  SER A 579       8.763 -30.296 -19.407  1.00 36.91           O  
ATOM   4620  N   LYS A 580      10.795 -30.025 -21.866  1.00 40.69           N  
ATOM   4621  CA  LYS A 580      10.992 -30.185 -23.320  1.00 40.69           C  
ATOM   4622  C   LYS A 580      12.453 -29.996 -23.744  1.00 40.69           C  
ATOM   4623  CB  LYS A 580      10.055 -29.250 -24.100  1.00 40.69           C  
ATOM   4624  O   LYS A 580      12.910 -30.718 -24.623  1.00 40.69           O  
ATOM   4625  CG  LYS A 580       8.610 -29.775 -24.096  1.00 40.69           C  
ATOM   4626  CD  LYS A 580       7.640 -28.757 -24.711  1.00 40.69           C  
ATOM   4627  CE  LYS A 580       6.214 -29.320 -24.671  1.00 40.69           C  
ATOM   4628  NZ  LYS A 580       5.190 -28.287 -24.971  1.00 40.69           N  
ATOM   4629  N   GLY A 581      13.189 -29.083 -23.106  1.00 35.56           N  
ATOM   4630  CA  GLY A 581      14.634 -28.924 -23.310  1.00 35.56           C  
ATOM   4631  C   GLY A 581      15.441 -30.123 -22.798  1.00 35.56           C  
ATOM   4632  O   GLY A 581      16.332 -30.603 -23.491  1.00 35.56           O  
ATOM   4633  N   ALA A 582      15.072 -30.674 -21.639  1.00 35.69           N  
ATOM   4634  CA  ALA A 582      15.707 -31.852 -21.049  1.00 35.69           C  
ATOM   4635  C   ALA A 582      15.420 -33.141 -21.844  1.00 35.69           C  
ATOM   4636  CB  ALA A 582      15.251 -31.963 -19.589  1.00 35.69           C  
ATOM   4637  O   ALA A 582      16.314 -33.968 -22.011  1.00 35.69           O  
ATOM   4638  N   CYS A 583      14.213 -33.288 -22.407  1.00 32.94           N  
ATOM   4639  CA  CYS A 583      13.875 -34.405 -23.299  1.00 32.94           C  
ATOM   4640  C   CYS A 583      14.532 -34.305 -24.687  1.00 32.94           C  
ATOM   4641  CB  CYS A 583      12.349 -34.512 -23.436  1.00 32.94           C  
ATOM   4642  O   CYS A 583      14.646 -35.318 -25.367  1.00 32.94           O  
ATOM   4643  SG  CYS A 583      11.609 -35.192 -21.922  1.00 32.94           S  
ATOM   4644  N   SER A 584      14.976 -33.118 -25.115  1.00 33.84           N  
ATOM   4645  CA  SER A 584      15.696 -32.929 -26.384  1.00 33.84           C  
ATOM   4646  C   SER A 584      17.188 -33.269 -26.284  1.00 33.84           C  
ATOM   4647  CB  SER A 584      15.522 -31.480 -26.844  1.00 33.84           C  
ATOM   4648  O   SER A 584      17.813 -33.533 -27.309  1.00 33.84           O  
ATOM   4649  OG  SER A 584      16.184 -31.240 -28.068  1.00 33.84           O  
ATOM   4650  N   ALA A 585      17.765 -33.260 -25.079  1.00 32.38           N  
ATOM   4651  CA  ALA A 585      19.199 -33.462 -24.856  1.00 32.38           C  
ATOM   4652  C   ALA A 585      19.606 -34.936 -24.644  1.00 32.38           C  
ATOM   4653  CB  ALA A 585      19.626 -32.560 -23.692  1.00 32.38           C  
ATOM   4654  O   ALA A 585      20.790 -35.227 -24.533  1.00 32.38           O  
ATOM   4655  N   THR A 586      18.656 -35.879 -24.605  1.00 32.66           N  
ATOM   4656  CA  THR A 586      18.914 -37.305 -24.292  1.00 32.66           C  
ATOM   4657  C   THR A 586      18.669 -38.276 -25.453  1.00 32.66           C  
ATOM   4658  CB  THR A 586      18.218 -37.748 -22.987  1.00 32.66           C  
ATOM   4659  O   THR A 586      18.541 -39.479 -25.246  1.00 32.66           O  
ATOM   4660  CG2 THR A 586      19.172 -37.626 -21.801  1.00 32.66           C  
ATOM   4661  OG1 THR A 586      17.078 -36.961 -22.694  1.00 32.66           O  
ATOM   4662  N   THR A 587      18.674 -37.793 -26.698  1.00 33.78           N  
ATOM   4663  CA  THR A 587      18.636 -38.657 -27.895  1.00 33.78           C  
ATOM   4664  C   THR A 587      19.844 -38.427 -28.793  1.00 33.78           C  
ATOM   4665  CB  THR A 587      17.294 -38.613 -28.660  1.00 33.78           C  
ATOM   4666  O   THR A 587      19.732 -37.924 -29.907  1.00 33.78           O  
ATOM   4667  CG2 THR A 587      16.432 -39.825 -28.316  1.00 33.78           C  
ATOM   4668  OG1 THR A 587      16.534 -37.463 -28.363  1.00 33.78           O  
ATOM   4669  N   ARG A 588      21.018 -38.839 -28.312  1.00 31.69           N  
ATOM   4670  CA  ARG A 588      22.096 -39.334 -29.172  1.00 31.69           C  
ATOM   4671  C   ARG A 588      22.969 -40.297 -28.363  1.00 31.69           C  
ATOM   4672  CB  ARG A 588      22.896 -38.170 -29.801  1.00 31.69           C  
ATOM   4673  O   ARG A 588      23.511 -39.907 -27.342  1.00 31.69           O  
ATOM   4674  CG  ARG A 588      22.849 -38.254 -31.338  1.00 31.69           C  
ATOM   4675  CD  ARG A 588      23.509 -37.037 -31.995  1.00 31.69           C  
ATOM   4676  NE  ARG A 588      23.515 -37.155 -33.469  1.00 31.69           N  
ATOM   4677  NH1 ARG A 588      23.945 -34.951 -33.957  1.00 31.69           N  
ATOM   4678  NH2 ARG A 588      23.750 -36.427 -35.618  1.00 31.69           N  
ATOM   4679  CZ  ARG A 588      23.732 -36.181 -34.337  1.00 31.69           C  
ATOM   4680  N   GLU A 589      23.031 -41.533 -28.864  1.00 30.02           N  
ATOM   4681  CA  GLU A 589      23.898 -42.656 -28.462  1.00 30.02           C  
ATOM   4682  C   GLU A 589      23.534 -43.418 -27.173  1.00 30.02           C  
ATOM   4683  CB  GLU A 589      25.381 -42.255 -28.544  1.00 30.02           C  
ATOM   4684  O   GLU A 589      23.809 -42.996 -26.060  1.00 30.02           O  
ATOM   4685  CG  GLU A 589      25.754 -41.917 -29.997  1.00 30.02           C  
ATOM   4686  CD  GLU A 589      27.190 -41.417 -30.181  1.00 30.02           C  
ATOM   4687  OE1 GLU A 589      27.572 -41.299 -31.366  1.00 30.02           O  
ATOM   4688  OE2 GLU A 589      27.857 -41.112 -29.171  1.00 30.02           O  
ATOM   4689  N   VAL A 590      22.897 -44.587 -27.325  1.00 28.66           N  
ATOM   4690  CA  VAL A 590      23.542 -45.920 -27.291  1.00 28.66           C  
ATOM   4691  C   VAL A 590      22.461 -46.975 -27.578  1.00 28.66           C  
ATOM   4692  CB  VAL A 590      24.300 -46.234 -25.971  1.00 28.66           C  
ATOM   4693  O   VAL A 590      21.429 -47.059 -26.913  1.00 28.66           O  
ATOM   4694  CG1 VAL A 590      24.572 -47.736 -25.775  1.00 28.66           C  
ATOM   4695  CG2 VAL A 590      25.703 -45.599 -25.967  1.00 28.66           C  
ATOM   4696  N   THR A 591      22.683 -47.764 -28.626  1.00 32.59           N  
ATOM   4697  CA  THR A 591      21.924 -48.972 -28.967  1.00 32.59           C  
ATOM   4698  C   THR A 591      22.329 -50.163 -28.090  1.00 32.59           C  
ATOM   4699  CB  THR A 591      22.145 -49.338 -30.448  1.00 32.59           C  
ATOM   4700  O   THR A 591      23.474 -50.246 -27.669  1.00 32.59           O  
ATOM   4701  CG2 THR A 591      21.218 -48.548 -31.370  1.00 32.59           C  
ATOM   4702  OG1 THR A 591      23.468 -49.049 -30.847  1.00 32.59           O  
ATOM   4703  N   THR A 592      21.376 -51.097 -27.946  1.00 34.78           N  
ATOM   4704  CA  THR A 592      21.417 -52.468 -27.378  1.00 34.78           C  
ATOM   4705  C   THR A 592      21.396 -52.604 -25.850  1.00 34.78           C  
ATOM   4706  CB  THR A 592      22.495 -53.383 -28.005  1.00 34.78           C  
ATOM   4707  O   THR A 592      22.427 -52.493 -25.208  1.00 34.78           O  
ATOM   4708  CG2 THR A 592      22.411 -53.424 -29.533  1.00 34.78           C  
ATOM   4709  OG1 THR A 592      23.808 -53.009 -27.695  1.00 34.78           O  
ATOM   4710  N   ASP A 593      20.240 -52.936 -25.259  1.00 28.55           N  
ATOM   4711  CA  ASP A 593      19.834 -54.335 -25.026  1.00 28.55           C  
ATOM   4712  C   ASP A 593      18.353 -54.440 -24.575  1.00 28.55           C  
ATOM   4713  CB  ASP A 593      20.767 -55.062 -24.032  1.00 28.55           C  
ATOM   4714  O   ASP A 593      17.744 -53.487 -24.085  1.00 28.55           O  
ATOM   4715  CG  ASP A 593      20.786 -56.586 -24.237  1.00 28.55           C  
ATOM   4716  OD1 ASP A 593      20.043 -57.070 -25.132  1.00 28.55           O  
ATOM   4717  OD2 ASP A 593      21.526 -57.257 -23.494  1.00 28.55           O  
ATOM   4718  N   LYS A 594      17.743 -55.601 -24.827  1.00 38.47           N  
ATOM   4719  CA  LYS A 594      16.329 -55.945 -24.638  1.00 38.47           C  
ATOM   4720  C   LYS A 594      16.035 -56.330 -23.182  1.00 38.47           C  
ATOM   4721  CB  LYS A 594      16.014 -57.168 -25.527  1.00 38.47           C  
ATOM   4722  O   LYS A 594      16.557 -57.329 -22.709  1.00 38.47           O  
ATOM   4723  CG  LYS A 594      16.077 -56.933 -27.045  1.00 38.47           C  
ATOM   4724  CD  LYS A 594      16.001 -58.284 -27.777  1.00 38.47           C  
ATOM   4725  CE  LYS A 594      16.000 -58.100 -29.299  1.00 38.47           C  
ATOM   4726  NZ  LYS A 594      16.130 -59.402 -30.003  1.00 38.47           N  
ATOM   4727  N   ASN A 595      15.082 -55.650 -22.533  1.00 35.12           N  
ATOM   4728  CA  ASN A 595      13.877 -56.241 -21.911  1.00 35.12           C  
ATOM   4729  C   ASN A 595      13.245 -55.333 -20.838  1.00 35.12           C  
ATOM   4730  CB  ASN A 595      14.094 -57.656 -21.310  1.00 35.12           C  
ATOM   4731  O   ASN A 595      13.931 -54.748 -20.012  1.00 35.12           O  
ATOM   4732  CG  ASN A 595      13.893 -58.767 -22.332  1.00 35.12           C  
ATOM   4733  ND2 ASN A 595      14.591 -59.868 -22.206  1.00 35.12           N  
ATOM   4734  OD1 ASN A 595      13.053 -58.668 -23.215  1.00 35.12           O  
ATOM   4735  N   LYS A 596      11.902 -55.370 -20.810  1.00 31.72           N  
ATOM   4736  CA  LYS A 596      10.941 -54.796 -19.838  1.00 31.72           C  
ATOM   4737  C   LYS A 596      10.499 -53.336 -20.059  1.00 31.72           C  
ATOM   4738  CB  LYS A 596      11.334 -55.094 -18.376  1.00 31.72           C  
ATOM   4739  O   LYS A 596      11.150 -52.374 -19.674  1.00 31.72           O  
ATOM   4740  CG  LYS A 596      11.333 -56.604 -18.077  1.00 31.72           C  
ATOM   4741  CD  LYS A 596      11.712 -56.893 -16.620  1.00 31.72           C  
ATOM   4742  CE  LYS A 596      11.624 -58.401 -16.343  1.00 31.72           C  
ATOM   4743  NZ  LYS A 596      12.050 -58.734 -14.959  1.00 31.72           N  
ATOM   4744  N   ARG A 597       9.286 -53.209 -20.622  1.00 38.91           N  
ATOM   4745  CA  ARG A 597       8.408 -52.021 -20.566  1.00 38.91           C  
ATOM   4746  C   ARG A 597       7.759 -51.880 -19.178  1.00 38.91           C  
ATOM   4747  CB  ARG A 597       7.273 -52.155 -21.602  1.00 38.91           C  
ATOM   4748  O   ARG A 597       7.535 -52.895 -18.520  1.00 38.91           O  
ATOM   4749  CG  ARG A 597       7.696 -51.964 -23.061  1.00 38.91           C  
ATOM   4750  CD  ARG A 597       6.449 -52.046 -23.956  1.00 38.91           C  
ATOM   4751  NE  ARG A 597       6.781 -51.858 -25.379  1.00 38.91           N  
ATOM   4752  NH1 ARG A 597       4.632 -51.896 -26.197  1.00 38.91           N  
ATOM   4753  NH2 ARG A 597       6.351 -51.677 -27.606  1.00 38.91           N  
ATOM   4754  CZ  ARG A 597       5.922 -51.812 -26.383  1.00 38.91           C  
ATOM   4755  N   PRO A 598       7.250 -50.678 -18.856  1.00 42.53           N  
ATOM   4756  CA  PRO A 598       5.810 -50.585 -18.607  1.00 42.53           C  
ATOM   4757  C   PRO A 598       5.101 -49.513 -19.458  1.00 42.53           C  
ATOM   4758  CB  PRO A 598       5.650 -50.383 -17.102  1.00 42.53           C  
ATOM   4759  O   PRO A 598       5.656 -48.498 -19.871  1.00 42.53           O  
ATOM   4760  CG  PRO A 598       6.914 -49.625 -16.705  1.00 42.53           C  
ATOM   4761  CD  PRO A 598       7.911 -49.858 -17.846  1.00 42.53           C  
ATOM   4762  N   ASP A 599       3.840 -49.811 -19.767  1.00 47.41           N  
ATOM   4763  CA  ASP A 599       3.012 -49.249 -20.840  1.00 47.41           C  
ATOM   4764  C   ASP A 599       2.253 -47.976 -20.386  1.00 47.41           C  
ATOM   4765  CB  ASP A 599       2.101 -50.415 -21.323  1.00 47.41           C  
ATOM   4766  O   ASP A 599       1.059 -48.007 -20.092  1.00 47.41           O  
ATOM   4767  CG  ASP A 599       1.557 -50.327 -22.758  1.00 47.41           C  
ATOM   4768  OD1 ASP A 599       2.034 -49.462 -23.526  1.00 47.41           O  
ATOM   4769  OD2 ASP A 599       0.674 -51.155 -23.116  1.00 47.41           O  
ATOM   4770  N   ILE A 600       2.940 -46.825 -20.343  1.00 40.41           N  
ATOM   4771  CA  ILE A 600       2.361 -45.497 -20.012  1.00 40.41           C  
ATOM   4772  C   ILE A 600       1.399 -44.991 -21.115  1.00 40.41           C  
ATOM   4773  CB  ILE A 600       3.521 -44.512 -19.687  1.00 40.41           C  
ATOM   4774  O   ILE A 600       0.516 -44.163 -20.881  1.00 40.41           O  
ATOM   4775  CG1 ILE A 600       4.189 -44.937 -18.353  1.00 40.41           C  
ATOM   4776  CG2 ILE A 600       3.075 -43.038 -19.606  1.00 40.41           C  
ATOM   4777  CD1 ILE A 600       5.528 -44.249 -18.059  1.00 40.41           C  
ATOM   4778  N   GLY A 601       1.477 -45.555 -22.326  1.00 43.94           N  
ATOM   4779  CA  GLY A 601       0.730 -45.103 -23.505  1.00 43.94           C  
ATOM   4780  C   GLY A 601      -0.784 -45.371 -23.503  1.00 43.94           C  
ATOM   4781  O   GLY A 601      -1.488 -44.824 -24.362  1.00 43.94           O  
ATOM   4782  N   ARG A 602      -1.315 -46.189 -22.579  1.00 46.56           N  
ATOM   4783  CA  ARG A 602      -2.768 -46.456 -22.472  1.00 46.56           C  
ATOM   4784  C   ARG A 602      -3.500 -45.490 -21.543  1.00 46.56           C  
ATOM   4785  CB  ARG A 602      -3.042 -47.909 -22.057  1.00 46.56           C  
ATOM   4786  O   ARG A 602      -4.659 -45.173 -21.814  1.00 46.56           O  
ATOM   4787  CG  ARG A 602      -2.707 -48.906 -23.172  1.00 46.56           C  
ATOM   4788  CD  ARG A 602      -3.172 -50.318 -22.793  1.00 46.56           C  
ATOM   4789  NE  ARG A 602      -2.239 -51.322 -23.319  1.00 46.56           N  
ATOM   4790  NH1 ARG A 602      -3.589 -53.196 -23.261  1.00 46.56           N  
ATOM   4791  NH2 ARG A 602      -1.438 -53.326 -23.889  1.00 46.56           N  
ATOM   4792  CZ  ARG A 602      -2.444 -52.611 -23.492  1.00 46.56           C  
ATOM   4793  N   PHE A 603      -2.837 -44.976 -20.508  1.00 43.12           N  
ATOM   4794  CA  PHE A 603      -3.440 -44.034 -19.561  1.00 43.12           C  
ATOM   4795  C   PHE A 603      -3.641 -42.653 -20.208  1.00 43.12           C  
ATOM   4796  CB  PHE A 603      -2.570 -43.988 -18.299  1.00 43.12           C  
ATOM   4797  O   PHE A 603      -4.744 -42.101 -20.200  1.00 43.12           O  
ATOM   4798  CG  PHE A 603      -3.208 -43.238 -17.150  1.00 43.12           C  
ATOM   4799  CD1 PHE A 603      -2.774 -41.940 -16.823  1.00 43.12           C  
ATOM   4800  CD2 PHE A 603      -4.228 -43.846 -16.392  1.00 43.12           C  
ATOM   4801  CE1 PHE A 603      -3.357 -41.255 -15.743  1.00 43.12           C  
ATOM   4802  CE2 PHE A 603      -4.817 -43.155 -15.318  1.00 43.12           C  
ATOM   4803  CZ  PHE A 603      -4.381 -41.859 -14.994  1.00 43.12           C  
ATOM   4804  N   THR A 604      -2.628 -42.165 -20.928  1.00 44.72           N  
ATOM   4805  CA  THR A 604      -2.661 -40.875 -21.637  1.00 44.72           C  
ATOM   4806  C   THR A 604      -3.692 -40.858 -22.772  1.00 44.72           C  
ATOM   4807  CB  THR A 604      -1.262 -40.525 -22.184  1.00 44.72           C  
ATOM   4808  O   THR A 604      -4.371 -39.855 -22.989  1.00 44.72           O  
ATOM   4809  CG2 THR A 604      -0.994 -39.024 -22.147  1.00 44.72           C  
ATOM   4810  OG1 THR A 604      -0.262 -41.143 -21.410  1.00 44.72           O  
ATOM   4811  N   ARG A 605      -3.899 -41.995 -23.459  1.00 57.41           N  
ATOM   4812  CA  ARG A 605      -4.920 -42.133 -24.518  1.00 57.41           C  
ATOM   4813  C   ARG A 605      -6.359 -42.203 -23.993  1.00 57.41           C  
ATOM   4814  CB  ARG A 605      -4.595 -43.329 -25.435  1.00 57.41           C  
ATOM   4815  O   ARG A 605      -7.274 -41.889 -24.757  1.00 57.41           O  
ATOM   4816  CG  ARG A 605      -3.558 -42.948 -26.505  1.00 57.41           C  
ATOM   4817  CD  ARG A 605      -3.383 -44.025 -27.590  1.00 57.41           C  
ATOM   4818  NE  ARG A 605      -2.226 -44.905 -27.346  1.00 57.41           N  
ATOM   4819  NH1 ARG A 605      -2.175 -45.898 -29.431  1.00 57.41           N  
ATOM   4820  NH2 ARG A 605      -0.538 -46.305 -27.982  1.00 57.41           N  
ATOM   4821  CZ  ARG A 605      -1.656 -45.695 -28.248  1.00 57.41           C  
ATOM   4822  N   ARG A 606      -6.581 -42.590 -22.729  1.00 53.88           N  
ATOM   4823  CA  ARG A 606      -7.906 -42.529 -22.081  1.00 53.88           C  
ATOM   4824  C   ARG A 606      -8.239 -41.106 -21.621  1.00 53.88           C  
ATOM   4825  CB  ARG A 606      -8.014 -43.554 -20.933  1.00 53.88           C  
ATOM   4826  O   ARG A 606      -9.322 -40.626 -21.942  1.00 53.88           O  
ATOM   4827  CG  ARG A 606      -8.484 -44.934 -21.428  1.00 53.88           C  
ATOM   4828  CD  ARG A 606      -8.670 -45.911 -20.257  1.00 53.88           C  
ATOM   4829  NE  ARG A 606      -9.226 -47.214 -20.691  1.00 53.88           N  
ATOM   4830  NH1 ARG A 606      -9.164 -48.267 -18.643  1.00 53.88           N  
ATOM   4831  NH2 ARG A 606      -9.969 -49.359 -20.405  1.00 53.88           N  
ATOM   4832  CZ  ARG A 606      -9.447 -48.268 -19.916  1.00 53.88           C  
ATOM   4833  N   LEU A 607      -7.291 -40.399 -21.004  1.00 50.50           N  
ATOM   4834  CA  LEU A 607      -7.463 -38.998 -20.581  1.00 50.50           C  
ATOM   4835  C   LEU A 607      -7.739 -38.045 -21.757  1.00 50.50           C  
ATOM   4836  CB  LEU A 607      -6.217 -38.577 -19.778  1.00 50.50           C
[truncated: 72,414 more chars]
