# Supplementary material for: Structural screens identify candidate human homologs of insect chemoreceptors and cryptic Drosophila gustatory receptor-like proteins
Source: eLife. 2023 Feb 20;12:e85537. doi: 10.7554/eLife.85537 (PMC9998090; doi:10.7554/eLife.85537)
Supplement: Source data 1. — Models of proteins analyzed in this work, either downloaded from the AlphaFold Protein Structure Database or, where not already available, predicted using the AlphaFold2 algorithm implemented in ColabFold (Mirdita et al., 2022). The four-letter code in the filename represents the first letter of the genus and the first three letters of the species (e.g., ‘Dmel’ = D. melanogaster); species names are given in full in the figures. [file elife-85537-data1.zip › VbraGRL5_AF-A0A0G4FBY6-F1-model_v3.pdb]

HEADER                                            01-JUN-22                     
TITLE     ALPHAFOLD MONOMER V2.0 PREDICTION FOR UNCHARACTERIZED PROTEIN         
TITLE    2 (A0A0G4FBY6)                                                         
COMPND    MOL_ID: 1;                                                            
COMPND   2 MOLECULE: UNCHARACTERIZED PROTEIN;                                   
COMPND   3 CHAIN: A                                                             
SOURCE    MOL_ID: 1;                                                            
SOURCE   2 ORGANISM_SCIENTIFIC: VITRELLA BRASSICAFORMIS (STRAIN CCMP3155);      
SOURCE   3 ORGANISM_TAXID: 1169540                                              
REMARK   1                                                                      
REMARK   1 REFERENCE 1                                                          
REMARK   1  AUTH   JOHN JUMPER, RICHARD EVANS, ALEXANDER PRITZEL, TIM GREEN,    
REMARK   1  AUTH 2 MICHAEL FIGURNOV, OLAF RONNEBERGER, KATHRYN TUNYASUVUNAKOOL, 
REMARK   1  AUTH 3 RUSS BATES, AUGUSTIN ZIDEK, ANNA POTAPENKO, ALEX BRIDGLAND,  
REMARK   1  AUTH 4 CLEMENS MEYER, SIMON A A KOHL, ANDREW J BALLARD,             
REMARK   1  AUTH 5 ANDREW COWIE, BERNARDINO ROMERA-PAREDES, STANISLAV NIKOLOV,  
REMARK   1  AUTH 6 RISHUB JAIN, JONAS ADLER, TREVOR BACK, STIG PETERSEN,        
REMARK   1  AUTH 7 DAVID REIMAN, ELLEN CLANCY, MICHAL ZIELINSKI,                
REMARK   1  AUTH 8 MARTIN STEINEGGER, MICHALINA PACHOLSKA, TAMAS BERGHAMMER,    
REMARK   1  AUTH 9 DAVID SILVER, ORIOL VINYALS, ANDREW W SENIOR,                
REMARK   1  AUTH10 KORAY KAVUKCUOGLU, PUSHMEET KOHLI, DEMIS HASSABIS            
REMARK   1  TITL   HIGHLY ACCURATE PROTEIN STRUCTURE PREDICTION WITH ALPHAFOLD  
REMARK   1  REF    NATURE                        V. 596   583 2021              
REMARK   1  REFN                   ISSN 0028-0836                               
REMARK   1  PMID   34265844                                                     
REMARK   1  DOI    10.1038/s41586-021-03819-2                                   
REMARK   1                                                                      
REMARK   1 DISCLAIMERS                                                          
REMARK   1 ALPHAFOLD DATA, COPYRIGHT (2021) DEEPMIND TECHNOLOGIES LIMITED. THE  
REMARK   1 INFORMATION PROVIDED IS THEORETICAL MODELLING ONLY AND CAUTION SHOULD
REMARK   1 BE EXERCISED IN ITS USE. IT IS PROVIDED "AS-IS" WITHOUT ANY WARRANTY 
REMARK   1 OF ANY KIND, WHETHER EXPRESSED OR IMPLIED. NO WARRANTY IS GIVEN THAT 
REMARK   1 USE OF THE INFORMATION SHALL NOT INFRINGE THE RIGHTS OF ANY THIRD    
REMARK   1 PARTY. THE INFORMATION IS NOT INTENDED TO BE A SUBSTITUTE FOR        
REMARK   1 PROFESSIONAL MEDICAL ADVICE, DIAGNOSIS, OR TREATMENT, AND DOES NOT   
REMARK   1 CONSTITUTE MEDICAL OR OTHER PROFESSIONAL ADVICE. IT IS AVAILABLE FOR 
REMARK   1 ACADEMIC AND COMMERCIAL PURPOSES, UNDER CC-BY 4.0 LICENCE.           
DBREF  XXXX A    1   774  UNP    A0A0G4FBY6 A0A0G4FBY6_VITBC     1    774       
SEQRES   1 A  774  MET THR GLY ILE ASP ARG ASP GLU GLU PRO PRO GLU SER          
SEQRES   2 A  774  GLU SER ASN ILE PRO THR ALA ALA CYS ASN ALA GLU GLU          
SEQRES   3 A  774  ALA LEU ARG GLN SER ALA PHE ALA GLN ILE SER SER LEU          
SEQRES   4 A  774  SER VAL TYR ALA ARG LEU GLN ARG THR SER GLY ALA ILE          
SEQRES   5 A  774  ASP ASP ALA THR TRP GLN ARG PHE ALA HIS GLN LEU ASP          
SEQRES   6 A  774  ASP LEU ARG ARG ASP MET LEU LEU MET HIS GLY HIS ASP          
SEQRES   7 A  774  ASP ASN ALA GLN ASN ASP GLY ASP ASN ASP ASN GLY ALA          
SEQRES   8 A  774  THR MET VAL ASP ASN GLY VAL SER THR SER ILE CYS GLU          
SEQRES   9 A  774  PRO MET PRO GLU PRO TYR GLY SER GLN GLN LEU PRO THR          
SEQRES  10 A  774  ARG ARG VAL VAL LYS LEU PRO SER ASN LYS THR ALA LEU          
SEQRES  11 A  774  GLY MET GLY MET ILE SER THR GLN THR ASP LEU HIS SER          
SEQRES  12 A  774  VAL GLU SER SER ARG VAL GLU VAL GLY TRP VAL GLN TRP          
SEQRES  13 A  774  LEU MET MET MET PHE LEU HIS PRO LYS HIS PHE GLU ASN          
SEQRES  14 A  774  LEU THR PRO ALA LEU GLU ASP VAL VAL ASP PHE MET VAL          
SEQRES  15 A  774  HIS GLY THR PRO LEU GLU THR TRP TRP VAL ARG ILE ALA          
SEQRES  16 A  774  GLY LEU SER PHE TYR PRO HIS ASP SER ARG LEU VAL ARG          
SEQRES  17 A  774  GLN ILE TRP PRO ILE MET ILE HIS LEU ILE LEU TRP HIS          
SEQRES  18 A  774  GLY ALA ILE CYS ASN GLY VAL VAL PHE PHE PHE SER ALA          
SEQRES  19 A  774  ILE ASP PRO MET TRP CYS ASP ARG ASN TYR ASP SER ASP          
SEQRES  20 A  774  LEU CYS GLU GLY THR ASP LEU LEU LEU LEU PHE MET PHE          
SEQRES  21 A  774  TRP SER ILE SER LEU ALA VAL ALA VAL ALA TYR THR VAL          
SEQRES  22 A  774  LEU ARG VAL GLN TRP ILE TYR ARG GLY ASP ALA PHE LEU          
SEQRES  23 A  774  HIS ALA LEU ASP PHE VAL ARG SER GLU CYS ASN GLU ALA          
SEQRES  24 A  774  ASN VAL LEU HIS ARG LEU LYS LYS ASP VAL ARG ALA LYS          
SEQRES  25 A  774  PHE ALA TRP THR VAL VAL PHE THR PHE LEU PHE TRP SER          
SEQRES  26 A  774  TYR PHE PHE TYR ILE GLY VAL ILE ASP ARG ALA LEU VAL          
SEQRES  27 A  774  LEU SER ASP ARG HIS LYS LYS TYR PHE ALA ILE PHE PRO          
SEQRES  28 A  774  GLY MET HIS ASN ALA PRO GLN TRP LEU LEU GLU LEU ASN          
SEQRES  29 A  774  GLY TYR LEU LEU GLU ILE CYS GLY THR LEU PHE GLU PRO          
SEQRES  30 A  774  PHE ILE GLY MET THR VAL ALA ALA GLN THR GLY ILE ILE          
SEQRES  31 A  774  CYS VAL ILE HIS ARG SER SER PHE ASN VAL LEU MET TYR          
SEQRES  32 A  774  HIS MET MET LYS ARG ASP ARG HIS MET GLN MET HIS ALA          
SEQRES  33 A  774  ARG ALA GLN GLU TYR SER SER ARG PRO PRO MET ALA MET          
SEQRES  34 A  774  ALA LEU THR VAL PRO GLN LEU ILE GLU MET HIS ARG SER          
SEQRES  35 A  774  LEU ASP GLY MET LEU ASN ARG SER SER LEU ILE LEU GLN          
SEQRES  36 A  774  ALA PRO ILE THR ALA MET GLY ALA LEU TYR PHE VAL SER          
SEQRES  37 A  774  PHE LEU SER CYS LEU PHE LEU ILE LEU PHE ARG GLU PRO          
SEQRES  38 A  774  SER SER ASN GLY LEU ASP VAL PHE PHE ILE VAL LEU GLY          
SEQRES  39 A  774  ILE PHE PHE THR VAL GLY LEU SER THR TYR TRP ILE LEU          
SEQRES  40 A  774  SER ASP THR ALA LYS VAL THR ALA LYS CYS ALA ARG LEU          
SEQRES  41 A  774  ALA GLU ILE ALA SER PHE ALA SER ARG HIS TYR TYR LEU          
SEQRES  42 A  774  CYS GLY GLY THR GLU ASN ARG PRO SER LEU PRO THR PRO          
SEQRES  43 A  774  ALA SER SER HIS ALA PRO THR HIS ALA ILE VAL ARG ASP          
SEQRES  44 A  774  LEU THR LEU SER LYS ALA VAL ALA ASP SER ILE MET LEU          
SEQRES  45 A  774  ALA ALA ALA THR PRO ARG SER SER GLU ALA PRO SER ARG          
SEQRES  46 A  774  GLN ALA THR ALA ASP LEU SER ILE THR PHE PRO THR ASN          
SEQRES  47 A  774  GLY SER THR VAL ALA ALA PRO GLU HIS SER ARG THR ASN          
SEQRES  48 A  774  ILE LYS ARG SER PHE PHE VAL LEU ARG PRO SER VAL ALA          
SEQRES  49 A  774  ARG LEU MET ARG ALA TRP ARG ARG LEU ARG LYS VAL LYS          
SEQRES  50 A  774  SER ALA GLU PRO ARG LYS ILE GLU ILE GLN SER ARG SER          
SEQRES  51 A  774  ARG ARG ALA GLY GLU GLU ASP LEU GLU SER GLY VAL LEU          
SEQRES  52 A  774  GLY ASP ILE PRO VAL ARG ASP ASP SER CYS ALA LEU SER          
SEQRES  53 A  774  TYR THR ALA PHE VAL ARG GLU SER ASP ALA GLY LEU GLY          
SEQRES  54 A  774  GLY VAL CYS ASP GLY MET GLY MET GLY GLY GLY GLY GLY          
SEQRES  55 A  774  VAL TYR ASN VAL GLY ARG PRO GLY VAL LYS PRO ALA SER          
SEQRES  56 A  774  SER GLY CYS ASP ILE MET HIS GLU ALA MET GLU GLN LEU          
SEQRES  57 A  774  LEU LEU VAL GLN TYR PHE ARG ALA SER ASN SER ALA TRP          
SEQRES  58 A  774  ARG VAL TYR GLY VAL GLU MET THR SER SER LEU LEU GLY          
SEQRES  59 A  774  ARG ILE LEU TYR THR VAL ALA ALA LEU VAL ALA VAL GLY          
SEQRES  60 A  774  LEU GLN ARG ALA LEU SER LEU                                  
CRYST1    1.000    1.000    1.000  90.00  90.00  90.00 P 1           1          
ORIGX1      1.000000  0.000000  0.000000        0.00000                         
ORIGX2      0.000000  1.000000  0.000000        0.00000                         
ORIGX3      0.000000  0.000000  1.000000        0.00000                         
SCALE1      1.000000  0.000000  0.000000        0.00000                         
SCALE2      0.000000  1.000000  0.000000        0.00000                         
SCALE3      0.000000  0.000000  1.000000        0.00000                         
MODEL        1                                                                  
ATOM      1  N   MET A   1      63.970 -59.791  -9.455  1.00 34.19           N  
ATOM      2  CA  MET A   1      64.777 -60.263 -10.598  1.00 34.19           C  
ATOM      3  C   MET A   1      64.364 -59.457 -11.810  1.00 34.19           C  
ATOM      4  CB  MET A   1      64.634 -61.773 -10.831  1.00 34.19           C  
ATOM      5  O   MET A   1      63.184 -59.198 -11.983  1.00 34.19           O  
ATOM      6  CG  MET A   1      65.788 -62.535 -10.170  1.00 34.19           C  
ATOM      7  SD  MET A   1      65.531 -64.325 -10.152  1.00 34.19           S  
ATOM      8  CE  MET A   1      67.237 -64.912  -9.962  1.00 34.19           C  
ATOM      9  N   THR A   2      65.373 -58.963 -12.508  1.00 41.19           N  
ATOM     10  CA  THR A   2      65.397 -57.927 -13.546  1.00 41.19           C  
ATOM     11  C   THR A   2      64.710 -58.322 -14.853  1.00 41.19           C  
ATOM     12  CB  THR A   2      66.884 -57.680 -13.868  1.00 41.19           C  
ATOM     13  O   THR A   2      64.808 -59.476 -15.259  1.00 41.19           O  
ATOM     14  CG2 THR A   2      67.582 -56.905 -12.750  1.00 41.19           C  
ATOM     15  OG1 THR A   2      67.553 -58.928 -13.956  1.00 41.19           O  
ATOM     16  N   GLY A   3      64.137 -57.337 -15.549  1.00 31.30           N  
ATOM     17  CA  GLY A   3      63.751 -57.430 -16.958  1.00 31.30           C  
ATOM     18  C   GLY A   3      63.368 -56.054 -17.505  1.00 31.30           C  
ATOM     19  O   GLY A   3      62.380 -55.484 -17.061  1.00 31.30           O  
ATOM     20  N   ILE A   4      64.213 -55.532 -18.391  1.00 45.66           N  
ATOM     21  CA  ILE A   4      64.164 -54.241 -19.094  1.00 45.66           C  
ATOM     22  C   ILE A   4      63.539 -54.452 -20.500  1.00 45.66           C  
ATOM     23  CB  ILE A   4      65.631 -53.701 -19.126  1.00 45.66           C  
ATOM     24  O   ILE A   4      63.494 -55.590 -20.964  1.00 45.66           O  
ATOM     25  CG1 ILE A   4      66.101 -53.244 -17.725  1.00 45.66           C  
ATOM     26  CG2 ILE A   4      65.877 -52.566 -20.118  1.00 45.66           C  
ATOM     27  CD1 ILE A   4      67.601 -52.916 -17.632  1.00 45.66           C  
ATOM     28  N   ASP A   5      63.135 -53.340 -21.137  1.00 44.19           N  
ATOM     29  CA  ASP A   5      62.798 -53.091 -22.562  1.00 44.19           C  
ATOM     30  C   ASP A   5      61.315 -53.172 -22.984  1.00 44.19           C  
ATOM     31  CB  ASP A   5      63.705 -53.858 -23.550  1.00 44.19           C  
ATOM     32  O   ASP A   5      60.740 -54.253 -23.091  1.00 44.19           O  
ATOM     33  CG  ASP A   5      65.180 -53.475 -23.487  1.00 44.19           C  
ATOM     34  OD1 ASP A   5      65.446 -52.266 -23.314  1.00 44.19           O  
ATOM     35  OD2 ASP A   5      66.030 -54.381 -23.634  1.00 44.19           O  
ATOM     36  N   ARG A   6      60.708 -52.031 -23.358  1.00 36.75           N  
ATOM     37  CA  ARG A   6      60.756 -51.475 -24.731  1.00 36.75           C  
ATOM     38  C   ARG A   6      59.975 -50.159 -24.855  1.00 36.75           C  
ATOM     39  CB  ARG A   6      60.184 -52.447 -25.783  1.00 36.75           C  
ATOM     40  O   ARG A   6      58.886 -50.024 -24.306  1.00 36.75           O  
ATOM     41  CG  ARG A   6      61.281 -53.351 -26.350  1.00 36.75           C  
ATOM     42  CD  ARG A   6      60.807 -54.112 -27.582  1.00 36.75           C  
ATOM     43  NE  ARG A   6      61.942 -54.824 -28.201  1.00 36.75           N  
ATOM     44  NH1 ARG A   6      60.753 -56.534 -29.149  1.00 36.75           N  
ATOM     45  NH2 ARG A   6      62.964 -56.408 -29.465  1.00 36.75           N  
ATOM     46  CZ  ARG A   6      61.880 -55.918 -28.931  1.00 36.75           C  
ATOM     47  N   ASP A   7      60.558 -49.245 -25.625  1.00 45.53           N  
ATOM     48  CA  ASP A   7      59.949 -48.040 -26.185  1.00 45.53           C  
ATOM     49  C   ASP A   7      58.861 -48.393 -27.219  1.00 45.53           C  
ATOM     50  CB  ASP A   7      61.054 -47.221 -26.885  1.00 45.53           C  
ATOM     51  O   ASP A   7      59.116 -49.165 -28.145  1.00 45.53           O  
ATOM     52  CG  ASP A   7      62.150 -46.734 -25.934  1.00 45.53           C  
ATOM     53  OD1 ASP A   7      61.797 -46.042 -24.954  1.00 45.53           O  
ATOM     54  OD2 ASP A   7      63.327 -47.093 -26.169  1.00 45.53           O  
ATOM     55  N   GLU A   8      57.676 -47.789 -27.091  1.00 39.97           N  
ATOM     56  CA  GLU A   8      56.695 -47.635 -28.174  1.00 39.97           C  
ATOM     57  C   GLU A   8      56.227 -46.170 -28.195  1.00 39.97           C  
ATOM     58  CB  GLU A   8      55.502 -48.613 -28.049  1.00 39.97           C  
ATOM     59  O   GLU A   8      55.607 -45.682 -27.248  1.00 39.97           O  
ATOM     60  CG  GLU A   8      55.812 -50.007 -28.630  1.00 39.97           C  
ATOM     61  CD  GLU A   8      54.603 -50.965 -28.685  1.00 39.97           C  
ATOM     62  OE1 GLU A   8      54.715 -51.990 -29.403  1.00 39.97           O  
ATOM     63  OE2 GLU A   8      53.590 -50.720 -27.989  1.00 39.97           O  
ATOM     64  N   GLU A   9      56.566 -45.458 -29.274  1.00 40.00           N  
ATOM     65  CA  GLU A   9      55.989 -44.156 -29.618  1.00 40.00           C  
ATOM     66  C   GLU A   9      54.494 -44.322 -29.949  1.00 40.00           C  
ATOM     67  CB  GLU A   9      56.700 -43.557 -30.848  1.00 40.00           C  
ATOM     68  O   GLU A   9      54.134 -45.232 -30.703  1.00 40.00           O  
ATOM     69  CG  GLU A   9      58.085 -42.971 -30.538  1.00 40.00           C  
ATOM     70  CD  GLU A   9      58.794 -42.414 -31.788  1.00 40.00           C  
ATOM     71  OE1 GLU A   9      59.548 -41.426 -31.631  1.00 40.00           O  
ATOM     72  OE2 GLU A   9      58.629 -43.008 -32.879  1.00 40.00           O  
ATOM     73  N   PRO A  10      53.598 -43.462 -29.432  1.00 40.25           N  
ATOM     74  CA  PRO A  10      52.201 -43.485 -29.834  1.00 40.25           C  
ATOM     75  C   PRO A  10      52.021 -42.805 -31.206  1.00 40.25           C  
ATOM     76  CB  PRO A  10      51.450 -42.773 -28.711  1.00 40.25           C  
ATOM     77  O   PRO A  10      52.713 -41.831 -31.505  1.00 40.25           O  
ATOM     78  CG  PRO A  10      52.472 -41.750 -28.211  1.00 40.25           C  
ATOM     79  CD  PRO A  10      53.829 -42.418 -28.447  1.00 40.25           C  
ATOM     80  N   PRO A  11      51.075 -43.278 -32.038  1.00 38.69           N  
ATOM     81  CA  PRO A  11      50.828 -42.717 -33.360  1.00 38.69           C  
ATOM     82  C   PRO A  11      50.227 -41.310 -33.265  1.00 38.69           C  
ATOM     83  CB  PRO A  11      49.889 -43.711 -34.051  1.00 38.69           C  
ATOM     84  O   PRO A  11      49.332 -41.055 -32.456  1.00 38.69           O  
ATOM     85  CG  PRO A  11      49.122 -44.340 -32.888  1.00 38.69           C  
ATOM     86  CD  PRO A  11      50.148 -44.361 -31.757  1.00 38.69           C  
ATOM     87  N   GLU A  12      50.695 -40.413 -34.133  1.00 37.44           N  
ATOM     88  CA  GLU A  12      50.118 -39.089 -34.358  1.00 37.44           C  
ATOM     89  C   GLU A  12      48.664 -39.231 -34.835  1.00 37.44           C  
ATOM     90  CB  GLU A  12      50.961 -38.306 -35.385  1.00 37.44           C  
ATOM     91  O   GLU A  12      48.383 -39.577 -35.981  1.00 37.44           O  
ATOM     92  CG  GLU A  12      52.358 -37.936 -34.854  1.00 37.44           C  
ATOM     93  CD  GLU A  12      53.183 -37.088 -35.841  1.00 37.44           C  
ATOM     94  OE1 GLU A  12      54.097 -36.379 -35.362  1.00 37.44           O  
ATOM     95  OE2 GLU A  12      52.910 -37.153 -37.061  1.00 37.44           O  
ATOM     96  N   SER A  13      47.712 -38.990 -33.932  1.00 35.31           N  
ATOM     97  CA  SER A  13      46.309 -38.816 -34.287  1.00 35.31           C  
ATOM     98  C   SER A  13      46.087 -37.366 -34.719  1.00 35.31           C  
ATOM     99  CB  SER A  13      45.399 -39.217 -33.117  1.00 35.31           C  
ATOM    100  O   SER A  13      46.055 -36.472 -33.869  1.00 35.31           O  
ATOM    101  OG  SER A  13      45.603 -38.385 -31.990  1.00 35.31           O  
ATOM    102  N   GLU A  14      45.913 -37.123 -36.019  1.00 35.69           N  
ATOM    103  CA  GLU A  14      45.378 -35.859 -36.536  1.00 35.69           C  
ATOM    104  C   GLU A  14      43.969 -35.638 -35.964  1.00 35.69           C  
ATOM    105  CB  GLU A  14      45.347 -35.852 -38.075  1.00 35.69           C  
ATOM    106  O   GLU A  14      42.971 -36.202 -36.417  1.00 35.69           O  
ATOM    107  CG  GLU A  14      46.730 -35.617 -38.703  1.00 35.69           C  
ATOM    108  CD  GLU A  14      46.678 -35.542 -40.241  1.00 35.69           C  
ATOM    109  OE1 GLU A  14      47.594 -34.917 -40.822  1.00 35.69           O  
ATOM    110  OE2 GLU A  14      45.724 -36.101 -40.831  1.00 35.69           O  
ATOM    111  N   SER A  15      43.879 -34.829 -34.908  1.00 36.53           N  
ATOM    112  CA  SER A  15      42.606 -34.371 -34.372  1.00 36.53           C  
ATOM    113  C   SER A  15      42.061 -33.263 -35.272  1.00 36.53           C  
ATOM    114  CB  SER A  15      42.753 -33.924 -32.909  1.00 36.53           C  
ATOM    115  O   SER A  15      42.444 -32.099 -35.136  1.00 36.53           O  
ATOM    116  OG  SER A  15      43.574 -32.780 -32.787  1.00 36.53           O  
ATOM    117  N   ASN A  16      41.134 -33.607 -36.167  1.00 41.69           N  
ATOM    118  CA  ASN A  16      40.230 -32.635 -36.780  1.00 41.69           C  
ATOM    119  C   ASN A  16      39.314 -32.068 -35.686  1.00 41.69           C  
ATOM    120  CB  ASN A  16      39.443 -33.296 -37.931  1.00 41.69           C  
ATOM    121  O   ASN A  16      38.253 -32.615 -35.393  1.00 41.69           O  
ATOM    122  CG  ASN A  16      40.210 -33.307 -39.242  1.00 41.69           C  
ATOM    123  ND2 ASN A  16      39.910 -34.220 -40.132  1.00 41.69           N  
ATOM    124  OD1 ASN A  16      41.058 -32.475 -39.498  1.00 41.69           O  
ATOM    125  N   ILE A  17      39.761 -30.996 -35.033  1.00 39.94           N  
ATOM    126  CA  ILE A  17      38.958 -30.220 -34.090  1.00 39.94           C  
ATOM    127  C   ILE A  17      38.076 -29.283 -34.929  1.00 39.94           C  
ATOM    128  CB  ILE A  17      39.860 -29.439 -33.101  1.00 39.94           C  
ATOM    129  O   ILE A  17      38.616 -28.356 -35.537  1.00 39.94           O  
ATOM    130  CG1 ILE A  17      40.743 -30.406 -32.276  1.00 39.94           C  
ATOM    131  CG2 ILE A  17      38.999 -28.570 -32.161  1.00 39.94           C  
ATOM    132  CD1 ILE A  17      41.810 -29.711 -31.420  1.00 39.94           C  
ATOM    133  N   PRO A  18      36.742 -29.467 -34.980  1.00 44.31           N  
ATOM    134  CA  PRO A  18      35.869 -28.461 -35.567  1.00 44.31           C  
ATOM    135  C   PRO A  18      35.996 -27.173 -34.747  1.00 44.31           C  
ATOM    136  CB  PRO A  18      34.461 -29.062 -35.566  1.00 44.31           C  
ATOM    137  O   PRO A  18      35.827 -27.165 -33.524  1.00 44.31           O  
ATOM    138  CG  PRO A  18      34.510 -30.101 -34.447  1.00 44.31           C  
ATOM    139  CD  PRO A  18      35.964 -30.567 -34.434  1.00 44.31           C  
ATOM    140  N   THR A  19      36.352 -26.080 -35.415  1.00 47.78           N  
ATOM    141  CA  THR A  19      36.528 -24.764 -34.803  1.00 47.78           C  
ATOM    142  C   THR A  19      35.233 -24.339 -34.108  1.00 47.78           C  
ATOM    143  CB  THR A  19      36.966 -23.726 -35.857  1.00 47.78           C  
ATOM    144  O   THR A  19      34.170 -24.258 -34.719  1.00 47.78           O  
ATOM    145  CG2 THR A  19      38.478 -23.744 -36.068  1.00 47.78           C  
ATOM    146  OG1 THR A  19      36.374 -23.999 -37.106  1.00 47.78           O  
ATOM    147  N   ALA A  20      35.316 -24.028 -32.811  1.00 48.75           N  
ATOM    148  CA  ALA A  20      34.181 -23.620 -31.974  1.00 48.75           C  
ATOM    149  C   ALA A  20      33.380 -22.418 -32.530  1.00 48.75           C  
ATOM    150  CB  ALA A  20      34.733 -23.318 -30.574  1.00 48.75           C  
ATOM    151  O   ALA A  20      32.227 -22.221 -32.153  1.00 48.75           O  
ATOM    152  N   ALA A  21      33.969 -21.642 -33.447  1.00 46.72           N  
ATOM    153  CA  ALA A  21      33.304 -20.566 -34.174  1.00 46.72           C  
ATOM    154  C   ALA A  21      32.230 -21.074 -35.158  1.00 46.72           C  
ATOM    155  CB  ALA A  21      34.388 -19.754 -34.892  1.00 46.72           C  
ATOM    156  O   ALA A  21      31.151 -20.490 -35.223  1.00 46.72           O  
ATOM    157  N   CYS A  22      32.475 -22.195 -35.847  1.00 45.69           N  
ATOM    158  CA  CYS A  22      31.538 -22.774 -36.813  1.00 45.69           C  
ATOM    159  C   CYS A  22      30.273 -23.304 -36.106  1.00 45.69           C  
ATOM    160  CB  CYS A  22      32.308 -23.850 -37.597  1.00 45.69           C  
ATOM    161  O   CYS A  22      29.150 -23.043 -36.530  1.00 45.69           O  
ATOM    162  SG  CYS A  22      31.443 -24.278 -39.130  1.00 45.69           S  
ATOM    163  N   ASN A  23      30.442 -23.913 -34.926  1.00 51.56           N  
ATOM    164  CA  ASN A  23      29.325 -24.400 -34.106  1.00 51.56           C  
ATOM    165  C   ASN A  23      28.478 -23.268 -33.488  1.00 51.56           C  
ATOM    166  CB  ASN A  23      29.887 -25.326 -33.010  1.00 51.56           C  
ATOM    167  O   ASN A  23      27.281 -23.448 -33.261  1.00 51.56           O  
ATOM    168  CG  ASN A  23      30.464 -26.625 -33.549  1.00 51.56           C  
ATOM    169  ND2 ASN A  23      31.263 -27.315 -32.771  1.00 51.56           N  
ATOM    170  OD1 ASN A  23      30.212 -27.052 -34.656  1.00 51.56           O  
ATOM    171  N   ALA A  24      29.074 -22.105 -33.201  1.00 51.97           N  
ATOM    172  CA  ALA A  24      28.351 -20.951 -32.662  1.00 51.97           C  
ATOM    173  C   ALA A  24      27.497 -20.253 -33.734  1.00 51.97           C  
ATOM    174  CB  ALA A  24      29.367 -19.989 -32.036  1.00 51.97           C  
ATOM    175  O   ALA A  24      26.379 -19.816 -33.452  1.00 51.97           O  
ATOM    176  N   GLU A  25      28.005 -20.181 -34.964  1.00 56.16           N  
ATOM    177  CA  GLU A  25      27.279 -19.623 -36.101  1.00 56.16           C  
ATOM    178  C   GLU A  25      26.102 -20.519 -36.514  1.00 56.16           C  
ATOM    179  CB  GLU A  25      28.276 -19.388 -37.239  1.00 56.16           C  
ATOM    180  O   GLU A  25      24.981 -20.031 -36.668  1.00 56.16           O  
ATOM    181  CG  GLU A  25      27.633 -18.521 -38.320  1.00 56.16           C  
ATOM    182  CD  GLU A  25      28.588 -18.132 -39.450  1.00 56.16           C  
ATOM    183  OE1 GLU A  25      28.066 -17.466 -40.376  1.00 56.16           O  
ATOM    184  OE2 GLU A  25      29.783 -18.486 -39.391  1.00 56.16           O  
ATOM    185  N   GLU A  26      26.316 -21.835 -36.570  1.00 61.59           N  
ATOM    186  CA  GLU A  26      25.268 -22.833 -36.818  1.00 61.59           C  
ATOM    187  C   GLU A  26      24.146 -22.754 -35.760  1.00 61.59           C  
ATOM    188  CB  GLU A  26      25.931 -24.222 -36.831  1.00 61.59           C  
ATOM    189  O   GLU A  26      22.958 -22.745 -36.090  1.00 61.59           O  
ATOM    190  CG  GLU A  26      25.070 -25.324 -37.466  1.00 61.59           C  
ATOM    191  CD  GLU A  26      24.901 -25.188 -38.987  1.00 61.59           C  
ATOM    192  OE1 GLU A  26      23.895 -25.749 -39.476  1.00 61.59           O  
ATOM    193  OE2 GLU A  26      25.710 -24.478 -39.623  1.00 61.59           O  
ATOM    194  N   ALA A  27      24.499 -22.595 -34.477  1.00 57.72           N  
ATOM    195  CA  ALA A  27      23.532 -22.459 -33.385  1.00 57.72           C  
ATOM    196  C   ALA A  27      22.716 -21.152 -33.457  1.00 57.72           C  
ATOM    197  CB  ALA A  27      24.286 -22.571 -32.055  1.00 57.72           C  
ATOM    198  O   ALA A  27      21.501 -21.154 -33.221  1.00 57.72           O  
ATOM    199  N   LEU A  28      23.352 -20.028 -33.811  1.00 56.88           N  
ATOM    200  CA  LEU A  28      22.660 -18.752 -34.034  1.00 56.88           C  
ATOM    201  C   LEU A  28      21.710 -18.829 -35.236  1.00 56.88           C  
ATOM    202  CB  LEU A  28      23.697 -17.628 -34.217  1.00 56.88           C  
ATOM    203  O   LEU A  28      20.588 -18.321 -35.161  1.00 56.88           O  
ATOM    204  CG  LEU A  28      24.299 -17.115 -32.896  1.00 56.88           C  
ATOM    205  CD1 LEU A  28      25.518 -16.239 -33.184  1.00 56.88           C  
ATOM    206  CD2 LEU A  28      23.292 -16.268 -32.106  1.00 56.88           C  
ATOM    207  N   ARG A  29      22.109 -19.522 -36.307  1.00 64.94           N  
ATOM    208  CA  ARG A  29      21.277 -19.759 -37.498  1.00 64.94           C  
ATOM    209  C   ARG A  29      20.064 -20.633 -37.182  1.00 64.94           C  
ATOM    210  CB  ARG A  29      22.141 -20.393 -38.600  1.00 64.94           C  
ATOM    211  O   ARG A  29      18.941 -20.260 -37.523  1.00 64.94           O  
ATOM    212  CG  ARG A  29      23.145 -19.414 -39.236  1.00 64.94           C  
ATOM    213  CD  ARG A  29      24.129 -20.201 -40.113  1.00 64.94           C  
ATOM    214  NE  ARG A  29      25.139 -19.347 -40.771  1.00 64.94           N  
ATOM    215  NH1 ARG A  29      26.001 -20.970 -42.158  1.00 64.94           N  
ATOM    216  NH2 ARG A  29      26.836 -18.920 -42.236  1.00 64.94           N  
ATOM    217  CZ  ARG A  29      25.979 -19.745 -41.715  1.00 64.94           C  
ATOM    218  N   GLN A  30      20.249 -21.745 -36.471  1.00 64.50           N  
ATOM    219  CA  GLN A  30      19.142 -22.610 -36.038  1.00 64.50           C  
ATOM    220  C   GLN A  30      18.150 -21.857 -35.136  1.00 64.50           C  
ATOM    221  CB  GLN A  30      19.700 -23.847 -35.321  1.00 64.50           C  
ATOM    222  O   GLN A  30      16.933 -21.991 -35.293  1.00 64.50           O  
ATOM    223  CG  GLN A  30      20.365 -24.831 -36.300  1.00 64.50           C  
ATOM    224  CD  GLN A  30      20.957 -26.054 -35.606  1.00 64.50           C  
ATOM    225  NE2 GLN A  30      21.663 -26.892 -36.330  1.00 64.50           N  
ATOM    226  OE1 GLN A  30      20.776 -26.289 -34.420  1.00 64.50           O  
ATOM    227  N   SER A  31      18.655 -20.989 -34.253  1.00 58.09           N  
ATOM    228  CA  SER A  31      17.830 -20.094 -33.432  1.00 58.09           C  
ATOM    229  C   SER A  31      17.033 -19.091 -34.281  1.00 58.09           C  
ATOM    230  CB  SER A  31      18.732 -19.376 -32.426  1.00 58.09           C  
ATOM    231  O   SER A  31      15.828 -18.927 -34.073  1.00 58.09           O  
ATOM    232  OG  SER A  31      17.978 -18.584 -31.527  1.00 58.09           O  
ATOM    233  N   ALA A  32      17.654 -18.474 -35.293  1.00 61.50           N  
ATOM    234  CA  ALA A  32      16.978 -17.556 -36.214  1.00 61.50           C  
ATOM    235  C   ALA A  32      15.866 -18.254 -37.024  1.00 61.50           C  
ATOM    236  CB  ALA A  32      18.030 -16.907 -37.123  1.00 61.50           C  
ATOM    237  O   ALA A  32      14.747 -17.739 -37.113  1.00 61.50           O  
ATOM    238  N   PHE A  33      16.114 -19.467 -37.531  1.00 66.56           N  
ATOM    239  CA  PHE A  33      15.100 -20.279 -38.218  1.00 66.56           C  
ATOM    240  C   PHE A  33      13.915 -20.640 -37.310  1.00 66.56           C  
ATOM    241  CB  PHE A  33      15.743 -21.554 -38.786  1.00 66.56           C  
ATOM    242  O   PHE A  33      12.757 -20.571 -37.742  1.00 66.56           O  
ATOM    243  CG  PHE A  33      16.198 -21.418 -40.224  1.00 66.56           C  
ATOM    244  CD1 PHE A  33      15.246 -21.459 -41.262  1.00 66.56           C  
ATOM    245  CD2 PHE A  33      17.562 -21.270 -40.535  1.00 66.56           C  
ATOM    246  CE1 PHE A  33      15.659 -21.363 -42.604  1.00 66.56           C  
ATOM    247  CE2 PHE A  33      17.973 -21.172 -41.876  1.00 66.56           C  
ATOM    248  CZ  PHE A  33      17.024 -21.226 -42.911  1.00 66.56           C  
ATOM    249  N   ALA A  34      14.175 -20.981 -36.045  1.00 62.69           N  
ATOM    250  CA  ALA A  34      13.127 -21.262 -35.066  1.00 62.69           C  
ATOM    251  C   ALA A  34      12.271 -20.016 -34.768  1.00 62.69           C  
ATOM    252  CB  ALA A  34      13.783 -21.828 -33.801  1.00 62.69           C  
ATOM    253  O   ALA A  34      11.040 -20.101 -34.702  1.00 62.69           O  
ATOM    254  N   GLN A  35      12.894 -18.839 -34.657  1.00 61.12           N  
ATOM    255  CA  GLN A  35      12.194 -17.572 -34.420  1.00 61.12           C  
ATOM    256  C   GLN A  35      11.357 -17.120 -35.624  1.00 61.12           C  
ATOM    257  CB  GLN A  35      13.200 -16.486 -34.025  1.00 61.12           C  
ATOM    258  O   GLN A  35      10.210 -16.704 -35.446  1.00 61.12           O  
ATOM    259  CG  GLN A  35      13.761 -16.714 -32.613  1.00 61.12           C  
ATOM    260  CD  GLN A  35      14.736 -15.624 -32.184  1.00 61.12           C  
ATOM    261  NE2 GLN A  35      15.467 -15.828 -31.114  1.00 61.12           N  
ATOM    262  OE1 GLN A  35      14.840 -14.560 -32.766  1.00 61.12           O  
ATOM    263  N   ILE A  36      11.870 -17.267 -36.848  1.00 71.38           N  
ATOM    264  CA  ILE A  36      11.126 -16.974 -38.086  1.00 71.38           C  
ATOM    265  C   ILE A  36       9.920 -17.912 -38.225  1.00 71.38           C  
ATOM    266  CB  ILE A  36      12.090 -17.043 -39.292  1.00 71.38           C  
ATOM    267  O   ILE A  36       8.812 -17.472 -38.545  1.00 71.38           O  
ATOM    268  CG1 ILE A  36      13.022 -15.810 -39.241  1.00 71.38           C  
ATOM    269  CG2 ILE A  36      11.334 -17.071 -40.633  1.00 71.38           C  
ATOM    270  CD1 ILE A  36      14.253 -15.931 -40.135  1.00 71.38           C  
ATOM    271  N   SER A  37      10.097 -19.191 -37.889  1.00 66.38           N  
ATOM    272  CA  SER A  37       9.006 -20.171 -37.875  1.00 66.38           C  
ATOM    273  C   SER A  37       7.931 -19.803 -36.844  1.00 66.38           C  
ATOM    274  CB  SER A  37       9.559 -21.575 -37.618  1.00 66.38           C  
ATOM    275  O   SER A  37       6.744 -19.791 -37.173  1.00 66.38           O  
ATOM    276  OG  SER A  37      10.489 -21.914 -38.628  1.00 66.38           O  
ATOM    277  N   SER A  38       8.323 -19.399 -35.633  1.00 63.69           N  
ATOM    278  CA  SER A  38       7.414 -18.896 -34.588  1.00 63.69           C  
ATOM    279  C   SER A  38       6.634 -17.646 -35.027  1.00 63.69           C  
ATOM    280  CB  SER A  38       8.242 -18.608 -33.331  1.00 63.69           C  
ATOM    281  O   SER A  38       5.410 -17.582 -34.877  1.00 63.69           O  
ATOM    282  OG  SER A  38       7.489 -17.914 -32.357  1.00 63.69           O  
ATOM    283  N   LEU A  39       7.313 -16.678 -35.652  1.00 64.25           N  
ATOM    284  CA  LEU A  39       6.702 -15.465 -36.206  1.00 64.25           C  
ATOM    285  C   LEU A  39       5.667 -15.779 -37.291  1.00 64.25           C  
ATOM    286  CB  LEU A  39       7.817 -14.563 -36.764  1.00 64.25           C  
ATOM    287  O   LEU A  39       4.589 -15.178 -37.298  1.00 64.25           O  
ATOM    288  CG  LEU A  39       8.480 -13.697 -35.683  1.00 64.25           C  
ATOM    289  CD1 LEU A  39       9.829 -13.169 -36.165  1.00 64.25           C  
ATOM    290  CD2 LEU A  39       7.590 -12.497 -35.351  1.00 64.25           C  
ATOM    291  N   SER A  40       5.952 -16.754 -38.157  1.00 70.56           N  
ATOM    292  CA  SER A  40       5.016 -17.210 -39.192  1.00 70.56           C  
ATOM    293  C   SER A  40       3.729 -17.795 -38.593  1.00 70.56           C  
ATOM    294  CB  SER A  40       5.708 -18.214 -40.125  1.00 70.56           C  
ATOM    295  O   SER A  40       2.625 -17.479 -39.047  1.00 70.56           O  
ATOM    296  OG  SER A  40       5.709 -19.535 -39.621  1.00 70.56           O  
ATOM    297  N   VAL A  41       3.852 -18.583 -37.517  1.00 67.38           N  
ATOM    298  CA  VAL A  41       2.725 -19.208 -36.811  1.00 67.38           C  
ATOM    299  C   VAL A  41       1.898 -18.153 -36.079  1.00 67.38           C  
ATOM    300  CB  VAL A  41       3.232 -20.302 -35.847  1.00 67.38           C  
ATOM    301  O   VAL A  41       0.671 -18.147 -36.185  1.00 67.38           O  
ATOM    302  CG1 VAL A  41       2.111 -20.868 -34.966  1.00 67.38           C  
ATOM    303  CG2 VAL A  41       3.833 -21.478 -36.627  1.00 67.38           C  
ATOM    304  N   TYR A  42       2.551 -17.216 -35.390  1.00 61.44           N  
ATOM    305  CA  TYR A  42       1.876 -16.129 -34.681  1.00 61.44           C  
ATOM    306  C   TYR A  42       1.110 -15.203 -35.630  1.00 61.44           C  
ATOM    307  CB  TYR A  42       2.903 -15.329 -33.875  1.00 61.44           C  
ATOM    308  O   TYR A  42      -0.049 -14.869 -35.382  1.00 61.44           O  
ATOM    309  CG  TYR A  42       2.272 -14.201 -33.081  1.00 61.44           C  
ATOM    310  CD1 TYR A  42       2.303 -12.878 -33.567  1.00 61.44           C  
ATOM    311  CD2 TYR A  42       1.622 -14.487 -31.866  1.00 61.44           C  
ATOM    312  CE1 TYR A  42       1.705 -11.839 -32.825  1.00 61.44           C  
ATOM    313  CE2 TYR A  42       1.020 -13.455 -31.123  1.00 61.44           C  
ATOM    314  OH  TYR A  42       0.502 -11.131 -30.865  1.00 61.44           O  
ATOM    315  CZ  TYR A  42       1.070 -12.127 -31.598  1.00 61.44           C  
ATOM    316  N   ALA A  43       1.726 -14.805 -36.741  1.00 62.81           N  
ATOM    317  CA  ALA A  43       1.072 -13.948 -37.719  1.00 62.81           C  
ATOM    318  C   ALA A  43      -0.085 -14.678 -38.432  1.00 62.81           C  
ATOM    319  CB  ALA A  43       2.156 -13.405 -38.645  1.00 62.81           C  
ATOM    320  O   ALA A  43      -1.131 -14.071 -38.669  1.00 62.81           O  
ATOM    321  N   ARG A  44       0.030 -15.996 -38.669  1.00 67.75           N  
ATOM    322  CA  ARG A  44      -1.084 -16.823 -39.165  1.00 67.75           C  
ATOM    323  C   ARG A  44      -2.238 -16.873 -38.158  1.00 67.75           C  
ATOM    324  CB  ARG A  44      -0.554 -18.218 -39.550  1.00 67.75           C  
ATOM    325  O   ARG A  44      -3.386 -16.720 -38.565  1.00 67.75           O  
ATOM    326  CG  ARG A  44      -1.626 -19.099 -40.211  1.00 67.75           C  
ATOM    327  CD  ARG A  44      -1.082 -20.478 -40.624  1.00 67.75           C  
ATOM    328  NE  ARG A  44      -0.511 -20.499 -41.989  1.00 67.75           N  
ATOM    329  NH1 ARG A  44       0.014 -22.738 -42.044  1.00 67.75           N  
ATOM    330  NH2 ARG A  44       0.331 -21.501 -43.865  1.00 67.75           N  
ATOM    331  CZ  ARG A  44      -0.061 -21.572 -42.624  1.00 67.75           C  
ATOM    332  N   LEU A  45      -1.946 -16.997 -36.860  1.00 62.19           N  
ATOM    333  CA  LEU A  45      -2.949 -16.942 -35.786  1.00 62.19           C  
ATOM    334  C   LEU A  45      -3.673 -15.586 -35.730  1.00 62.19           C  
ATOM    335  CB  LEU A  45      -2.277 -17.265 -34.437  1.00 62.19           C  
ATOM    336  O   LEU A  45      -4.897 -15.544 -35.600  1.00 62.19           O  
ATOM    337  CG  LEU A  45      -2.128 -18.773 -34.173  1.00 62.19           C  
ATOM    338  CD1 LEU A  45      -1.075 -19.013 -33.091  1.00 62.19           C  
ATOM    339  CD2 LEU A  45      -3.451 -19.377 -33.694  1.00 62.19           C  
ATOM    340  N   GLN A  46      -2.941 -14.480 -35.880  1.00 67.00           N  
ATOM    341  CA  GLN A  46      -3.517 -13.127 -35.919  1.00 67.00           C  
ATOM    342  C   GLN A  46      -4.357 -12.871 -37.181  1.00 67.00           C  
ATOM    343  CB  GLN A  46      -2.397 -12.086 -35.810  1.00 67.00           C  
ATOM    344  O   GLN A  46      -5.355 -12.153 -37.128  1.00 67.00           O  
ATOM    345  CG  GLN A  46      -1.703 -12.055 -34.441  1.00 67.00           C  
ATOM    346  CD  GLN A  46      -2.606 -11.598 -33.301  1.00 67.00           C  
ATOM    347  NE2 GLN A  46      -2.404 -12.114 -32.112  1.00 67.00           N  
ATOM    348  OE1 GLN A  46      -3.496 -10.776 -33.429  1.00 67.00           O  
ATOM    349  N   ARG A  47      -4.001 -13.487 -38.314  1.00 77.00           N  
ATOM    350  CA  ARG A  47      -4.846 -13.486 -39.516  1.00 77.00           C  
ATOM    351  C   ARG A  47      -6.149 -14.244 -39.263  1.00 77.00           C  
ATOM    352  CB  ARG A  47      -4.066 -14.083 -40.693  1.00 77.00           C  
ATOM    353  O   ARG A  47      -7.223 -13.730 -39.552  1.00 77.00           O  
ATOM    354  CG  ARG A  47      -4.831 -13.916 -42.013  1.00 77.00           C  
ATOM    355  CD  ARG A  47      -4.267 -14.875 -43.056  1.00 77.00           C  
ATOM    356  NE  ARG A  47      -4.908 -14.667 -44.363  1.00 77.00           N  
ATOM    357  NH1 ARG A  47      -3.840 -16.313 -45.551  1.00 77.00           N  
ATOM    358  NH2 ARG A  47      -5.513 -15.143 -46.469  1.00 77.00           N  
ATOM    359  CZ  ARG A  47      -4.744 -15.380 -45.454  1.00 77.00           C  
ATOM    360  N   THR A  48      -6.074 -15.444 -38.681  1.00 72.31           N  
ATOM    361  CA  THR A  48      -7.269 -16.263 -38.406  1.00 72.31           C  
ATOM    362  C   THR A  48      -8.208 -15.643 -37.373  1.00 72.31           C  
ATOM    363  CB  THR A  48      -6.911 -17.690 -37.969  1.00 72.31           C  
ATOM    364  O   THR A  48      -9.404 -15.908 -37.413  1.00 72.31           O  
ATOM    365  CG2 THR A  48      -6.313 -18.496 -39.122  1.00 72.31           C  
ATOM    366  OG1 THR A  48      -5.970 -17.722 -36.922  1.00 72.31           O  
ATOM    367  N   SER A  49      -7.701 -14.790 -36.478  1.00 69.06           N  
ATOM    368  CA  SER A  49      -8.524 -14.039 -35.523  1.00 69.06           C  
ATOM    369  C   SER A  49      -9.116 -12.743 -36.095  1.00 69.06           C  
ATOM    370  CB  SER A  49      -7.719 -13.752 -34.253  1.00 69.06           C  
ATOM    371  O   SER A  49      -9.821 -12.035 -35.377  1.00 69.06           O  
ATOM    372  OG  SER A  49      -6.646 -12.875 -34.530  1.00 69.06           O  
ATOM    373  N   GLY A  50      -8.829 -12.408 -37.359  1.00 74.06           N  
ATOM    374  CA  GLY A  50      -9.274 -11.170 -38.009  1.00 74.06           C  
ATOM    375  C   GLY A  50      -8.553  -9.907 -37.524  1.00 74.06           C  
ATOM    376  O   GLY A  50      -8.992  -8.800 -37.826  1.00 74.06           O  
ATOM    377  N   ALA A  51      -7.460 -10.045 -36.766  1.00 61.44           N  
ATOM    378  CA  ALA A  51      -6.689  -8.915 -36.245  1.00 61.44           C  
ATOM    379  C   ALA A  51      -5.758  -8.278 -37.295  1.00 61.44           C  
ATOM    380  CB  ALA A  51      -5.905  -9.404 -35.024  1.00 61.44           C  
ATOM    381  O   ALA A  51      -5.304  -7.148 -37.105  1.00 61.44           O  
ATOM    382  N   ILE A  52      -5.471  -8.995 -38.386  1.00 77.50           N  
ATOM    383  CA  ILE A  52      -4.672  -8.538 -39.529  1.00 77.50           C  
ATOM    384  C   ILE A  52      -5.488  -8.793 -40.799  1.00 77.50           C  
ATOM    385  CB  ILE A  52      -3.298  -9.253 -39.565  1.00 77.50           C  
ATOM    386  O   ILE A  52      -6.017  -9.889 -40.979  1.00 77.50           O  
ATOM    387  CG1 ILE A  52      -2.519  -9.045 -38.245  1.00 77.50           C  
ATOM    388  CG2 ILE A  52      -2.456  -8.747 -40.750  1.00 77.50           C  
ATOM    389  CD1 ILE A  52      -1.192  -9.813 -38.171  1.00 77.50           C  
ATOM    390  N   ASP A  53      -5.593  -7.793 -41.671  1.00 82.81           N  
ATOM    391  CA  ASP A  53      -6.260  -7.913 -42.966  1.00 82.81           C  
ATOM    392  C   ASP A  53      -5.409  -8.703 -43.977  1.00 82.81           C  
ATOM    393  CB  ASP A  53      -6.653  -6.519 -43.492  1.00 82.81           C  
ATOM    394  O   ASP A  53      -4.180  -8.770 -43.886  1.00 82.81           O  
ATOM    395  CG  ASP A  53      -5.458  -5.630 -43.855  1.00 82.81           C  
ATOM    396  OD1 ASP A  53      -4.443  -5.668 -43.127  1.00 82.81           O  
ATOM    397  OD2 ASP A  53      -5.541  -4.909 -44.869  1.00 82.81           O  
ATOM    398  N   ASP A  54      -6.063  -9.307 -44.973  1.00 76.06           N  
ATOM    399  CA  ASP A  54      -5.404 -10.212 -45.924  1.00 76.06           C  
ATOM    400  C   ASP A  54      -4.259  -9.550 -46.705  1.00 76.06           C  
ATOM    401  CB  ASP A  54      -6.444 -10.779 -46.905  1.00 76.06           C  
ATOM    402  O   ASP A  54      -3.258 -10.205 -46.998  1.00 76.06           O  
ATOM    403  CG  ASP A  54      -7.221 -11.977 -46.352  1.00 76.06           C  
ATOM    404  OD1 ASP A  54      -6.622 -12.784 -45.596  1.00 76.06           O  
ATOM    405  OD2 ASP A  54      -8.376 -12.160 -46.776  1.00 76.06           O  
ATOM    406  N   ALA A  55      -4.363  -8.250 -46.994  1.00 74.38           N  
ATOM    407  CA  ALA A  55      -3.326  -7.505 -47.703  1.00 74.38           C  
ATOM    408  C   ALA A  55      -2.052  -7.329 -46.857  1.00 74.38           C  
ATOM    409  CB  ALA A  55      -3.912  -6.154 -48.128  1.00 74.38           C  
ATOM    410  O   ALA A  55      -0.941  -7.508 -47.363  1.00 74.38           O  
ATOM    411  N   THR A  56      -2.193  -7.015 -45.566  1.00 66.94           N  
ATOM    412  CA  THR A  56      -1.055  -6.910 -44.640  1.00 66.94           C  
ATOM    413  C   THR A  56      -0.444  -8.280 -44.372  1.00 66.94           C  
ATOM    414  CB  THR A  56      -1.475  -6.248 -43.325  1.00 66.94           C  
ATOM    415  O   THR A  56       0.781  -8.406 -44.348  1.00 66.94           O  
ATOM    416  CG2 THR A  56      -0.310  -6.015 -42.365  1.00 66.94           C  
ATOM    417  OG1 THR A  56      -2.016  -4.981 -43.601  1.00 66.94           O  
ATOM    418  N   TRP A  57      -1.271  -9.325 -44.257  1.00 78.94           N  
ATOM    419  CA  TRP A  57      -0.786 -10.701 -44.152  1.00 78.94           C  
ATOM    420  C   TRP A  57       0.037 -11.117 -45.375  1.00 78.94           C  
ATOM    421  CB  TRP A  57      -1.956 -11.669 -43.949  1.00 78.94           C  
ATOM    422  O   TRP A  57       1.122 -11.663 -45.207  1.00 78.94           O  
ATOM    423  CG  TRP A  57      -1.559 -13.096 -44.168  1.00 78.94           C  
ATOM    424  CD1 TRP A  57      -1.818 -13.811 -45.284  1.00 78.94           C  
ATOM    425  CD2 TRP A  57      -0.681 -13.932 -43.355  1.00 78.94           C  
ATOM    426  CE2 TRP A  57      -0.497 -15.178 -44.028  1.00 78.94           C  
ATOM    427  CE3 TRP A  57       0.019 -13.751 -42.146  1.00 78.94           C  
ATOM    428  NE1 TRP A  57      -1.181 -15.035 -45.212  1.00 78.94           N  
ATOM    429  CH2 TRP A  57       0.985 -15.998 -42.312  1.00 78.94           C  
ATOM    430  CZ2 TRP A  57       0.301 -16.210 -43.517  1.00 78.94           C  
ATOM    431  CZ3 TRP A  57       0.852 -14.770 -41.651  1.00 78.94           C  
ATOM    432  N   GLN A  58      -0.438 -10.852 -46.594  1.00 74.50           N  
ATOM    433  CA  GLN A  58       0.283 -11.227 -47.815  1.00 74.50           C  
ATOM    434  C   GLN A  58       1.640 -10.526 -47.928  1.00 74.50           C  
ATOM    435  CB  GLN A  58      -0.576 -10.920 -49.046  1.00 74.50           C  
ATOM    436  O   GLN A  58       2.616 -11.164 -48.311  1.00 74.50           O  
ATOM    437  CG  GLN A  58      -1.659 -11.986 -49.273  1.00 74.50           C  
ATOM    438  CD  GLN A  58      -2.548 -11.667 -50.472  1.00 74.50           C  
ATOM    439  NE2 GLN A  58      -3.419 -12.570 -50.861  1.00 74.50           N  
ATOM    440  OE1 GLN A  58      -2.482 -10.619 -51.090  1.00 74.50           O  
ATOM    441  N   ARG A  59       1.732  -9.244 -47.546  1.00 71.31           N  
ATOM    442  CA  ARG A  59       3.019  -8.526 -47.508  1.00 71.31           C  
ATOM    443  C   ARG A  59       3.966  -9.104 -46.467  1.00 71.31           C  
ATOM    444  CB  ARG A  59       2.808  -7.038 -47.225  1.00 71.31           C  
ATOM    445  O   ARG A  59       5.135  -9.307 -46.769  1.00 71.31           O  
ATOM    446  CG  ARG A  59       2.166  -6.319 -48.411  1.00 71.31           C  
ATOM    447  CD  ARG A  59       2.031  -4.838 -48.060  1.00 71.31           C  
ATOM    448  NE  ARG A  59       1.141  -4.146 -49.005  1.00 71.31           N  
ATOM    449  NH1 ARG A  59       1.046  -2.159 -47.869  1.00 71.31           N  
ATOM    450  NH2 ARG A  59      -0.237  -2.468 -49.673  1.00 71.31           N  
ATOM    451  CZ  ARG A  59       0.659  -2.930 -48.848  1.00 71.31           C  
ATOM    452  N   PHE A  60       3.458  -9.386 -45.269  1.00 74.25           N  
ATOM    453  CA  PHE A  60       4.253  -9.990 -44.204  1.00 74.25           C  
ATOM    454  C   PHE A  60       4.749 -11.387 -44.596  1.00 74.25           C  
ATOM    455  CB  PHE A  60       3.416 -10.032 -42.921  1.00 74.25           C  
ATOM    456  O   PHE A  60       5.924 -11.683 -44.428  1.00 74.25           O  
ATOM    457  CG  PHE A  60       4.167 -10.632 -41.752  1.00 74.25           C  
ATOM    458  CD1 PHE A  60       4.006 -11.993 -41.427  1.00 74.25           C  
ATOM    459  CD2 PHE A  60       5.084  -9.843 -41.033  1.00 74.25           C  
ATOM    460  CE1 PHE A  60       4.759 -12.557 -40.383  1.00 74.25           C  
ATOM    461  CE2 PHE A  60       5.825 -10.407 -39.981  1.00 74.25           C  
ATOM    462  CZ  PHE A  60       5.660 -11.764 -39.654  1.00 74.25           C  
ATOM    463  N   ALA A  61       3.877 -12.221 -45.170  1.00 77.06           N  
ATOM    464  CA  ALA A  61       4.231 -13.551 -45.654  1.00 77.06           C  
ATOM    465  C   ALA A  61       5.306 -13.485 -46.749  1.00 77.06           C  
ATOM    466  CB  ALA A  61       2.957 -14.253 -46.139  1.00 77.06           C  
ATOM    467  O   ALA A  61       6.301 -14.191 -46.653  1.00 77.06           O  
ATOM    468  N   HIS A  62       5.160 -12.577 -47.721  1.00 76.56           N  
ATOM    469  CA  HIS A  62       6.155 -12.385 -48.777  1.00 76.56           C  
ATOM    470  C   HIS A  62       7.518 -11.954 -48.219  1.00 76.56           C  
ATOM    471  CB  HIS A  62       5.623 -11.355 -49.781  1.00 76.56           C  
ATOM    472  O   HIS A  62       8.537 -12.513 -48.601  1.00 76.56           O  
ATOM    473  CG  HIS A  62       6.439 -11.266 -51.045  1.00 76.56           C  
ATOM    474  CD2 HIS A  62       6.031 -11.658 -52.291  1.00 76.56           C  
ATOM    475  ND1 HIS A  62       7.733 -10.805 -51.182  1.00 76.56           N  
ATOM    476  CE1 HIS A  62       8.085 -10.927 -52.468  1.00 76.56           C  
ATOM    477  NE2 HIS A  62       7.071 -11.429 -53.194  1.00 76.56           N  
ATOM    478  N   GLN A  63       7.549 -11.006 -47.277  1.00 71.06           N  
ATOM    479  CA  GLN A  63       8.794 -10.568 -46.632  1.00 71.06           C  
ATOM    480  C   GLN A  63       9.449 -11.681 -45.807  1.00 71.06           C  
ATOM    481  CB  GLN A  63       8.497  -9.370 -45.722  1.00 71.06           C  
ATOM    482  O   GLN A  63      10.672 -11.777 -45.757  1.00 71.06           O  
ATOM    483  CG  GLN A  63       8.241  -8.096 -46.535  1.00 71.06           C  
ATOM    484  CD  GLN A  63       7.890  -6.896 -45.661  1.00 71.06           C  
ATOM    485  NE2 GLN A  63       8.139  -5.698 -46.139  1.00 71.06           N  
ATOM    486  OE1 GLN A  63       7.376  -6.984 -44.557  1.00 71.06           O  
ATOM    487  N   LEU A  64       8.644 -12.529 -45.166  1.00 73.94           N  
ATOM    488  CA  LEU A  64       9.141 -13.666 -44.400  1.00 73.94           C  
ATOM    489  C   LEU A  64       9.718 -14.759 -45.317  1.00 73.94           C  
ATOM    490  CB  LEU A  64       7.996 -14.188 -43.516  1.00 73.94           C  
ATOM    491  O   LEU A  64      10.726 -15.375 -44.976  1.00 73.94           O  
ATOM    492  CG  LEU A  64       8.524 -14.882 -42.249  1.00 73.94           C  
ATOM    493  CD1 LEU A  64       8.162 -14.081 -40.995  1.00 73.94           C  
ATOM    494  CD2 LEU A  64       7.929 -16.278 -42.101  1.00 73.94           C  
ATOM    495  N   ASP A  65       9.110 -14.964 -46.487  1.00 74.44           N  
ATOM    496  CA  ASP A  65       9.596 -15.880 -47.524  1.00 74.44           C  
ATOM    497  C   ASP A  65      10.853 -15.351 -48.233  1.00 74.44           C  
ATOM    498  CB  ASP A  65       8.480 -16.154 -48.551  1.00 74.44           C  
ATOM    499  O   ASP A  65      11.728 -16.141 -48.593  1.00 74.44           O  
ATOM    500  CG  ASP A  65       7.365 -17.083 -48.046  1.00 74.44           C  
ATOM    501  OD1 ASP A  65       7.622 -17.893 -47.121  1.00 74.44           O  
ATOM    502  OD2 ASP A  65       6.259 -17.031 -48.636  1.00 74.44           O  
ATOM    503  N   ASP A  66      10.977 -14.034 -48.417  1.00 73.81           N  
ATOM    504  CA  ASP A  66      12.201 -13.388 -48.914  1.00 73.81           C  
ATOM    505  C   ASP A  66      13.344 -13.560 -47.910  1.00 73.81           C  
ATOM    506  CB  ASP A  66      11.955 -11.898 -49.210  1.00 73.81           C  
ATOM    507  O   ASP A  66      14.397 -14.077 -48.265  1.00 73.81           O  
ATOM    508  CG  ASP A  66      11.003 -11.648 -50.383  1.00 73.81           C  
ATOM    509  OD1 ASP A  66      10.844 -12.550 -51.239  1.00 73.81           O  
ATOM    510  OD2 ASP A  66      10.395 -10.552 -50.427  1.00 73.81           O  
ATOM    511  N   LEU A  67      13.099 -13.268 -46.628  1.00 69.06           N  
ATOM    512  CA  LEU A  67      14.085 -13.458 -45.561  1.00 69.06           C  
ATOM    513  C   LEU A  67      14.528 -14.924 -45.442  1.00 69.06           C  
ATOM    514  CB  LEU A  67      13.461 -12.955 -44.248  1.00 69.06           C  
ATOM    515  O   LEU A  67      15.710 -15.215 -45.270  1.00 69.06           O  
ATOM    516  CG  LEU A  67      14.419 -12.980 -43.044  1.00 69.06           C  
ATOM    517  CD1 LEU A  67      15.543 -11.953 -43.188  1.00 69.06           C  
ATOM    518  CD2 LEU A  67      13.635 -12.666 -41.769  1.00 69.06           C  
ATOM    519  N   ARG A  68      13.587 -15.871 -45.561  1.00 74.44           N  
ATOM    520  CA  ARG A  68      13.902 -17.305 -45.561  1.00 74.44           C  
ATOM    521  C   ARG A  68      14.763 -17.691 -46.763  1.00 74.44           C  
ATOM    522  CB  ARG A  68      12.598 -18.111 -45.509  1.00 74.44           C  
ATOM    523  O   ARG A  68      15.667 -18.506 -46.604  1.00 74.44           O  
ATOM    524  CG  ARG A  68      12.869 -19.606 -45.308  1.00 74.44           C  
ATOM    525  CD  ARG A  68      11.550 -20.374 -45.227  1.00 74.44           C  
ATOM    526  NE  ARG A  68      11.789 -21.810 -44.985  1.00 74.44           N  
ATOM    527  NH1 ARG A  68       9.601 -22.405 -44.674  1.00 74.44           N  
ATOM    528  NH2 ARG A  68      11.208 -23.952 -44.486  1.00 74.44           N  
ATOM    529  CZ  ARG A  68      10.868 -22.714 -44.715  1.00 74.44           C  
ATOM    530  N   ARG A  69      14.492 -17.129 -47.945  1.00 76.56           N  
ATOM    531  CA  ARG A  69      15.304 -17.348 -49.150  1.00 76.56           C  
ATOM    532  C   ARG A  69      16.694 -16.744 -49.017  1.00 76.56           C  
ATOM    533  CB  ARG A  69      14.591 -16.801 -50.392  1.00 76.56           C  
ATOM    534  O   ARG A  69      17.647 -17.436 -49.345  1.00 76.56           O  
ATOM    535  CG  ARG A  69      13.570 -17.814 -50.921  1.00 76.56           C  
ATOM    536  CD  ARG A  69      12.897 -17.300 -52.193  1.00 76.56           C  
ATOM    537  NE  ARG A  69      11.857 -16.293 -51.905  1.00 76.56           N  
ATOM    538  NH1 ARG A  69      11.609 -15.525 -54.050  1.00 76.56           N  
ATOM    539  NH2 ARG A  69      10.233 -14.799 -52.474  1.00 76.56           N  
ATOM    540  CZ  ARG A  69      11.238 -15.547 -52.801  1.00 76.56           C  
ATOM    541  N   ASP A  70      16.825 -15.542 -48.473  1.00 71.94           N  
ATOM    542  CA  ASP A  70      18.125 -14.895 -48.264  1.00 71.94           C  
ATOM    543  C   ASP A  70      19.005 -15.700 -47.296  1.00 71.94           C  
ATOM    544  CB  ASP A  70      17.915 -13.460 -47.756  1.00 71.94           C  
ATOM    545  O   ASP A  70      20.184 -15.926 -47.567  1.00 71.94           O  
ATOM    546  CG  ASP A  70      17.359 -12.499 -48.817  1.00 71.94           C  
ATOM    547  OD1 ASP A  70      17.369 -12.859 -50.018  1.00 71.94           O  
ATOM    548  OD2 ASP A  70      16.950 -11.388 -48.411  1.00 71.94           O  
ATOM    549  N   MET A  71      18.422 -16.234 -46.216  1.00 67.94           N  
ATOM    550  CA  MET A  71      19.142 -17.129 -45.302  1.00 67.94           C  
ATOM    551  C   MET A  71      19.548 -18.459 -45.953  1.00 67.94           C  
ATOM    552  CB  MET A  71      18.292 -17.434 -44.068  1.00 67.94           C  
ATOM    553  O   MET A  71      20.593 -19.004 -45.611  1.00 67.94           O  
ATOM    554  CG  MET A  71      18.105 -16.242 -43.122  1.00 67.94           C  
ATOM    555  SD  MET A  71      17.496 -16.697 -41.468  1.00 67.94           S  
ATOM    556  CE  MET A  71      16.194 -17.884 -41.895  1.00 67.94           C  
ATOM    557  N   LEU A  72      18.742 -18.993 -46.878  1.00 73.69           N  
ATOM    558  CA  LEU A  72      19.071 -20.219 -47.616  1.00 73.69           C  
ATOM    559  C   LEU A  72      20.113 -19.974 -48.717  1.00 73.69           C  
ATOM    560  CB  LEU A  72      17.786 -20.828 -48.209  1.00 73.69           C  
ATOM    561  O   LEU A  72      20.942 -20.840 -48.970  1.00 73.69           O  
ATOM    562  CG  LEU A  72      16.856 -21.492 -47.178  1.00 73.69           C  
ATOM    563  CD1 LEU A  72      15.506 -21.808 -47.831  1.00 73.69           C  
ATOM    564  CD2 LEU A  72      17.431 -22.800 -46.630  1.00 73.69           C  
ATOM    565  N   LEU A  73      20.107 -18.805 -49.360  1.00 69.81           N  
ATOM    566  CA  LEU A  73      21.076 -18.443 -50.400  1.00 69.81           C  
ATOM    567  C   LEU A  73      22.476 -18.195 -49.827  1.00 69.81           C  
ATOM    568  CB  LEU A  73      20.561 -17.219 -51.175  1.00 69.81           C  
ATOM    569  O   LEU A  73      23.459 -18.523 -50.486  1.00 69.81           O  
ATOM    570  CG  LEU A  73      19.404 -17.536 -52.140  1.00 69.81           C  
ATOM    571  CD1 LEU A  73      18.790 -16.234 -52.655  1.00 69.81           C  
ATOM    572  CD2 LEU A  73      19.867 -18.351 -53.352  1.00 69.81           C  
ATOM    573  N   MET A  74      22.576 -17.722 -48.580  1.00 60.00           N  
ATOM    574  CA  MET A  74      23.852 -17.659 -47.852  1.00 60.00           C  
ATOM    575  C   MET A  74      24.482 -19.043 -47.606  1.00 60.00           C  
ATOM    576  CB  MET A  74      23.660 -16.906 -46.526  1.00 60.00           C  
ATOM    577  O   MET A  74      25.670 -19.118 -47.322  1.00 60.00           O  
ATOM    578  CG  MET A  74      23.391 -15.409 -46.739  1.00 60.00           C  
ATOM    579  SD  MET A  74      24.583 -14.310 -45.919  1.00 60.00           S  
ATOM    580  CE  MET A  74      23.508 -13.506 -44.707  1.00 60.00           C  
ATOM    581  N   HIS A  75      23.725 -20.136 -47.758  1.00 53.56           N  
ATOM    582  CA  HIS A  75      24.226 -21.507 -47.621  1.00 53.56           C  
ATOM    583  C   HIS A  75      24.916 -22.028 -48.896  1.00 53.56           C  
ATOM    584  CB  HIS A  75      23.042 -22.406 -47.225  1.00 53.56           C  
ATOM    585  O   HIS A  75      25.724 -22.945 -48.824  1.00 53.56           O  
ATOM    586  CG  HIS A  75      23.418 -23.681 -46.518  1.00 53.56           C  
ATOM    587  CD2 HIS A  75      22.597 -24.422 -45.714  1.00 53.56           C  
ATOM    588  ND1 HIS A  75      24.634 -24.327 -46.555  1.00 53.56           N  
ATOM    589  CE1 HIS A  75      24.549 -25.420 -45.780  1.00 53.56           C  
ATOM    590  NE2 HIS A  75      23.315 -25.524 -45.251  1.00 53.56           N  
ATOM    591  N   GLY A  76      24.606 -21.461 -50.069  1.00 50.25           N  
ATOM    592  CA  GLY A  76      25.047 -21.998 -51.363  1.00 50.25           C  
ATOM    593  C   GLY A  76      26.370 -21.442 -51.893  1.00 50.25           C  
ATOM    594  O   GLY A  76      26.779 -21.830 -52.989  1.00 50.25           O  
ATOM    595  N   HIS A  77      27.008 -20.507 -51.178  1.00 48.22           N  
ATOM    596  CA  HIS A  77      28.193 -19.810 -51.688  1.00 48.22           C  
ATOM    597  C   HIS A  77      29.534 -20.368 -51.196  1.00 48.22           C  
ATOM    598  CB  HIS A  77      28.055 -18.282 -51.517  1.00 48.22           C  
ATOM    599  O   HIS A  77      30.526 -20.170 -51.892  1.00 48.22           O  
ATOM    600  CG  HIS A  77      28.311 -17.490 -52.786  1.00 48.22           C  
ATOM    601  CD2 HIS A  77      28.386 -16.127 -52.898  1.00 48.22           C  
ATOM    602  ND1 HIS A  77      28.479 -17.997 -54.057  1.00 48.22           N  
ATOM    603  CE1 HIS A  77      28.650 -16.973 -54.905  1.00 48.22           C  
ATOM    604  NE2 HIS A  77      28.589 -15.805 -54.249  1.00 48.22           N  
ATOM    605  N   ASP A  78      29.556 -21.134 -50.101  1.00 48.44           N  
ATOM    606  CA  ASP A  78      30.801 -21.700 -49.559  1.00 48.44           C  
ATOM    607  C   ASP A  78      31.125 -23.111 -50.090  1.00 48.44           C  
ATOM    608  CB  ASP A  78      30.782 -21.623 -48.022  1.00 48.44           C  
ATOM    609  O   ASP A  78      32.294 -23.482 -50.155  1.00 48.44           O  
ATOM    610  CG  ASP A  78      30.995 -20.196 -47.486  1.00 48.44           C  
ATOM    611  OD1 ASP A  78      31.622 -19.372 -48.193  1.00 48.44           O  
ATOM    612  OD2 ASP A  78      30.521 -19.926 -46.359  1.00 48.44           O  
ATOM    613  N   ASP A  79      30.137 -23.861 -50.592  1.00 47.62           N  
ATOM    614  CA  ASP A  79      30.356 -25.244 -51.060  1.00 47.62           C  
ATOM    615  C   ASP A  79      30.738 -25.359 -52.552  1.00 47.62           C  
ATOM    616  CB  ASP A  79      29.130 -26.105 -50.710  1.00 47.62           C  
ATOM    617  O   ASP A  79      31.102 -26.434 -53.023  1.00 47.62           O  
ATOM    618  CG  ASP A  79      28.944 -26.331 -49.202  1.00 47.62           C  
ATOM    619  OD1 ASP A  79      29.954 -26.329 -48.465  1.00 47.62           O  
ATOM    620  OD2 ASP A  79      27.775 -26.531 -48.799  1.00 47.62           O  
ATOM    621  N   ASN A  80      30.703 -24.258 -53.315  1.00 46.34           N  
ATOM    622  CA  ASN A  80      30.951 -24.264 -54.769  1.00 46.34           C  
ATOM    623  C   ASN A  80      32.332 -23.732 -55.194  1.00 46.34           C  
ATOM    624  CB  ASN A  80      29.785 -23.556 -55.489  1.00 46.34           C  
ATOM    625  O   ASN A  80      32.601 -23.626 -56.389  1.00 46.34           O  
ATOM    626  CG  ASN A  80      28.623 -24.482 -55.808  1.00 46.34           C  
ATOM    627  ND2 ASN A  80      27.439 -23.941 -55.959  1.00 46.34           N  
ATOM    628  OD1 ASN A  80      28.734 -25.682 -55.966  1.00 46.34           O  
ATOM    629  N   ALA A  81      33.230 -23.409 -54.258  1.00 46.31           N  
ATOM    630  CA  ALA A  81      34.583 -22.951 -54.597  1.00 46.31           C  
ATOM    631  C   ALA A  81      35.610 -24.093 -54.754  1.00 46.31           C  
ATOM    632  CB  ALA A  81      35.017 -21.890 -53.581  1.00 46.31           C  
ATOM    633  O   ALA A  81      36.780 -23.823 -55.027  1.00 46.31           O  
ATOM    634  N   GLN A  82      35.212 -25.361 -54.584  1.00 44.28           N  
ATOM    635  CA  GLN A  82      36.177 -26.461 -54.517  1.00 44.28           C  
ATOM    636  C   GLN A  82      35.609 -27.811 -54.981  1.00 44.28           C  
ATOM    637  CB  GLN A  82      36.768 -26.477 -53.089  1.00 44.28           C  
ATOM    638  O   GLN A  82      35.573 -28.758 -54.208  1.00 44.28           O  
ATOM    639  CG  GLN A  82      38.215 -26.986 -53.043  1.00 44.28           C  
ATOM    640  CD  GLN A  82      38.938 -26.596 -51.753  1.00 44.28           C  
ATOM    641  NE2 GLN A  82      40.170 -27.019 -51.577  1.00 44.28           N  
ATOM    642  OE1 GLN A  82      38.453 -25.896 -50.884  1.00 44.28           O  
ATOM    643  N   ASN A  83      35.161 -27.910 -56.238  1.00 38.81           N  
ATOM    644  CA  ASN A  83      35.145 -29.175 -56.994  1.00 38.81           C  
ATOM    645  C   ASN A  83      34.732 -28.943 -58.459  1.00 38.81           C  
ATOM    646  CB  ASN A  83      34.256 -30.252 -56.311  1.00 38.81           C  
ATOM    647  O   ASN A  83      33.582 -29.143 -58.837  1.00 38.81           O  
ATOM    648  CG  ASN A  83      35.050 -31.322 -55.572  1.00 38.81           C  
ATOM    649  ND2 ASN A  83      34.387 -32.098 -54.748  1.00 38.81           N  
ATOM    650  OD1 ASN A  83      36.242 -31.525 -55.745  1.00 38.81           O  
ATOM    651  N   ASP A  84      35.698 -28.563 -59.298  1.00 41.06           N  
ATOM    652  CA  ASP A  84      35.654 -28.924 -60.717  1.00 41.06           C  
ATOM    653  C   ASP A  84      36.236 -30.339 -60.836  1.00 41.06           C  
ATOM    654  CB  ASP A  84      36.435 -27.919 -61.586  1.00 41.06           C  
ATOM    655  O   ASP A  84      37.448 -30.544 -60.739  1.00 41.06           O  
ATOM    656  CG  ASP A  84      35.611 -26.720 -62.071  1.00 41.06           C  
ATOM    657  OD1 ASP A  84      34.386 -26.876 -62.270  1.00 41.06           O  
ATOM    658  OD2 ASP A  84      36.238 -25.663 -62.316  1.00 41.06           O  
ATOM    659  N   GLY A  85      35.359 -31.328 -60.986  1.00 40.53           N  
ATOM    660  CA  GLY A  85      35.736 -32.728 -61.150  1.00 40.53           C  
ATOM    661  C   GLY A  85      34.520 -33.606 -61.418  1.00 40.53           C  
ATOM    662  O   GLY A  85      33.836 -34.010 -60.485  1.00 40.53           O  
ATOM    663  N   ASP A  86      34.277 -33.851 -62.705  1.00 44.53           N  
ATOM    664  CA  ASP A  86      33.374 -34.830 -63.323  1.00 44.53           C  
ATOM    665  C   ASP A  86      32.692 -35.852 -62.389  1.00 44.53           C  
ATOM    666  CB  ASP A  86      34.192 -35.631 -64.359  1.00 44.53           C  
ATOM    667  O   ASP A  86      33.343 -36.739 -61.835  1.00 44.53           O  
ATOM    668  CG  ASP A  86      34.594 -34.839 -65.606  1.00 44.53           C  
ATOM    669  OD1 ASP A  86      33.795 -33.973 -66.024  1.00 44.53           O  
ATOM    670  OD2 ASP A  86      35.684 -35.127 -66.150  1.00 44.53           O  
ATOM    671  N   ASN A  87      31.354 -35.833 -62.349  1.00 36.19           N  
ATOM    672  CA  ASN A  87      30.564 -37.009 -62.732  1.00 36.19           C  
ATOM    673  C   ASN A  87      29.054 -36.732 -62.769  1.00 36.19           C  
ATOM    674  CB  ASN A  87      30.843 -38.241 -61.842  1.00 36.19           C  
ATOM    675  O   ASN A  87      28.428 -36.366 -61.775  1.00 36.19           O  
ATOM    676  CG  ASN A  87      31.761 -39.249 -62.519  1.00 36.19           C  
ATOM    677  ND2 ASN A  87      32.521 -39.992 -61.754  1.00 36.19           N  
ATOM    678  OD1 ASN A  87      31.782 -39.434 -63.725  1.00 36.19           O  
ATOM    679  N   ASP A  88      28.478 -37.024 -63.933  1.00 41.31           N  
ATOM    680  CA  ASP A  88      27.061 -37.289 -64.151  1.00 41.31           C  
ATOM    681  C   ASP A  88      26.599 -38.513 -63.343  1.00 41.31           C  
ATOM    682  CB  ASP A  88      26.842 -37.612 -65.648  1.00 41.31           C  
ATOM    683  O   ASP A  88      27.182 -39.595 -63.460  1.00 41.31           O  
ATOM    684  CG  ASP A  88      26.459 -36.422 -66.528  1.00 41.31           C  
ATOM    685  OD1 ASP A  88      25.708 -35.554 -66.030  1.00 41.31           O  
ATOM    686  OD2 ASP A  88      26.831 -36.452 -67.723  1.00 41.31           O  
ATOM    687  N   ASN A  89      25.507 -38.363 -62.584  1.00 34.56           N  
ATOM    688  CA  ASN A  89      24.294 -39.199 -62.634  1.00 34.56           C  
ATOM    689  C   ASN A  89      23.510 -39.168 -61.313  1.00 34.56           C  
ATOM    690  CB  ASN A  89      24.555 -40.681 -62.991  1.00 34.56           C  
ATOM    691  O   ASN A  89      24.057 -39.376 -60.235  1.00 34.56           O  
ATOM    692  CG  ASN A  89      24.681 -40.901 -64.487  1.00 34.56           C  
ATOM    693  ND2 ASN A  89      25.673 -41.626 -64.932  1.00 34.56           N  
ATOM    694  OD1 ASN A  89      23.863 -40.451 -65.270  1.00 34.56           O  
ATOM    695  N   GLY A  90      22.182 -39.096 -61.439  1.00 32.75           N  
ATOM    696  CA  GLY A  90      21.276 -39.757 -60.496  1.00 32.75           C  
ATOM    697  C   GLY A  90      20.519 -38.842 -59.543  1.00 32.75           C  
ATOM    698  O   GLY A  90      20.879 -38.679 -58.384  1.00 32.75           O  
ATOM    699  N   ALA A  91      19.387 -38.328 -60.021  1.00 37.44           N  
ATOM    700  CA  ALA A  91      18.338 -37.772 -59.185  1.00 37.44           C  
ATOM    701  C   ALA A  91      17.677 -38.862 -58.320  1.00 37.44           C  
ATOM    702  CB  ALA A  91      17.308 -37.115 -60.116  1.00 37.44           C  
ATOM    703  O   ALA A  91      17.105 -39.812 -58.854  1.00 37.44           O  
ATOM    704  N   THR A  92      17.652 -38.665 -57.001  1.00 33.19           N  
ATOM    705  CA  THR A  92      16.659 -39.272 -56.101  1.00 33.19           C  
ATOM    706  C   THR A  92      16.248 -38.256 -55.039  1.00 33.19           C  
ATOM    707  CB  THR A  92      17.133 -40.576 -55.431  1.00 33.19           C  
ATOM    708  O   THR A  92      17.035 -37.915 -54.159  1.00 33.19           O  
ATOM    709  CG2 THR A  92      17.074 -41.776 -56.375  1.00 33.19           C  
ATOM    710  OG1 THR A  92      18.454 -40.473 -54.959  1.00 33.19           O  
ATOM    711  N   MET A  93      15.004 -37.772 -55.135  1.00 35.09           N  
ATOM    712  CA  MET A  93      14.317 -37.075 -54.047  1.00 35.09           C  
ATOM    713  C   MET A  93      14.164 -38.039 -52.868  1.00 35.09           C  
ATOM    714  CB  MET A  93      12.910 -36.616 -54.482  1.00 35.09           C  
ATOM    715  O   MET A  93      13.551 -39.096 -53.015  1.00 35.09           O  
ATOM    716  CG  MET A  93      12.890 -35.410 -55.425  1.00 35.09           C  
ATOM    717  SD  MET A  93      11.213 -34.890 -55.903  1.00 35.09           S  
ATOM    718  CE  MET A  93      10.919 -33.528 -54.741  1.00 35.09           C  
ATOM    719  N   VAL A  94      14.693 -37.661 -51.707  1.00 32.38           N  
ATOM    720  CA  VAL A  94      14.399 -38.309 -50.427  1.00 32.38           C  
ATOM    721  C   VAL A  94      13.620 -37.310 -49.578  1.00 32.38           C  
ATOM    722  CB  VAL A  94      15.674 -38.831 -49.737  1.00 32.38           C  
ATOM    723  O   VAL A  94      14.140 -36.268 -49.182  1.00 32.38           O  
ATOM    724  CG1 VAL A  94      15.361 -39.456 -48.370  1.00 32.38           C  
ATOM    725  CG2 VAL A  94      16.347 -39.911 -50.598  1.00 32.38           C  
ATOM    726  N   ASP A  95      12.349 -37.638 -49.343  1.00 32.94           N  
ATOM    727  CA  ASP A  95      11.482 -37.013 -48.347  1.00 32.94           C  
ATOM    728  C   ASP A  95      12.074 -37.239 -46.949  1.00 32.94           C  
ATOM    729  CB  ASP A  95      10.072 -37.650 -48.412  1.00 32.94           C  
ATOM    730  O   ASP A  95      11.956 -38.324 -46.378  1.00 32.94           O  
ATOM    731  CG  ASP A  95       9.041 -36.882 -49.240  1.00 32.94           C  
ATOM    732  OD1 ASP A  95       9.132 -35.634 -49.283  1.00 32.94           O  
ATOM    733  OD2 ASP A  95       8.119 -37.548 -49.762  1.00 32.94           O  
ATOM    734  N   ASN A  96      12.682 -36.206 -46.367  1.00 29.42           N  
ATOM    735  CA  ASN A  96      13.013 -36.207 -44.946  1.00 29.42           C  
ATOM    736  C   ASN A  96      11.846 -35.607 -44.160  1.00 29.42           C  
ATOM    737  CB  ASN A  96      14.381 -35.550 -44.699  1.00 29.42           C  
ATOM    738  O   ASN A  96      11.712 -34.392 -44.001  1.00 29.42           O  
ATOM    739  CG  ASN A  96      15.539 -36.507 -44.952  1.00 29.42           C  
ATOM    740  ND2 ASN A  96      16.748 -36.005 -45.004  1.00 29.42           N  
ATOM    741  OD1 ASN A  96      15.397 -37.712 -45.059  1.00 29.42           O  
ATOM    742  N   GLY A  97      10.991 -36.502 -43.662  1.00 28.45           N  
ATOM    743  CA  GLY A  97       9.997 -36.196 -42.646  1.00 28.45           C  
ATOM    744  C   GLY A  97      10.669 -35.645 -41.389  1.00 28.45           C  
ATOM    745  O   GLY A  97      11.468 -36.320 -40.742  1.00 28.45           O  
ATOM    746  N   VAL A  98      10.327 -34.407 -41.036  1.00 29.44           N  
ATOM    747  CA  VAL A  98      10.719 -33.786 -39.770  1.00 29.44           C  
ATOM    748  C   VAL A  98       9.987 -34.511 -38.640  1.00 29.44           C  
ATOM    749  CB  VAL A  98      10.430 -32.271 -39.789  1.00 29.44           C  
ATOM    750  O   VAL A  98       8.790 -34.324 -38.427  1.00 29.44           O  
ATOM    751  CG1 VAL A  98      10.738 -31.601 -38.444  1.00 29.44           C  
ATOM    752  CG2 VAL A  98      11.280 -31.577 -40.863  1.00 29.44           C  
ATOM    753  N   SER A  99      10.721 -35.365 -37.930  1.00 25.88           N  
ATOM    754  CA  SER A  99      10.297 -35.962 -36.667  1.00 25.88           C  
ATOM    755  C   SER A  99      10.166 -34.860 -35.614  1.00 25.88           C  
ATOM    756  CB  SER A  99      11.322 -37.013 -36.231  1.00 25.88           C  
ATOM    757  O   SER A  99      11.144 -34.206 -35.254  1.00 25.88           O  
ATOM    758  OG  SER A  99      10.907 -37.650 -35.040  1.00 25.88           O  
ATOM    759  N   THR A 100       8.951 -34.632 -35.118  1.00 30.22           N  
ATOM    760  CA  THR A 100       8.702 -33.790 -33.946  1.00 30.22           C  
ATOM    761  C   THR A 100       9.137 -34.547 -32.692  1.00 30.22           C  
ATOM    762  CB  THR A 100       7.222 -33.378 -33.858  1.00 30.22           C  
ATOM    763  O   THR A 100       8.317 -35.191 -32.033  1.00 30.22           O  
ATOM    764  CG2 THR A 100       6.828 -32.394 -34.957  1.00 30.22           C  
ATOM    765  OG1 THR A 100       6.391 -34.512 -33.976  1.00 30.22           O  
ATOM    766  N   SER A 101      10.429 -34.499 -32.360  1.00 27.62           N  
ATOM    767  CA  SER A 101      10.900 -34.925 -31.044  1.00 27.62           C  
ATOM    768  C   SER A 101      10.499 -33.875 -30.012  1.00 27.62           C  
ATOM    769  CB  SER A 101      12.406 -35.200 -31.014  1.00 27.62           C  
ATOM    770  O   SER A 101      10.925 -32.722 -30.065  1.00 27.62           O  
ATOM    771  OG  SER A 101      13.139 -34.025 -31.275  1.00 27.62           O  
ATOM    772  N   ILE A 102       9.640 -34.304 -29.097  1.00 30.64           N  
ATOM    773  CA  ILE A 102       9.209 -33.624 -27.880  1.00 30.64           C  
ATOM    774  C   ILE A 102      10.431 -33.012 -27.176  1.00 30.64           C  
ATOM    775  CB  ILE A 102       8.507 -34.702 -27.013  1.00 30.64           C  
ATOM    776  O   ILE A 102      11.319 -33.740 -26.743  1.00 30.64           O  
ATOM    777  CG1 ILE A 102       7.214 -35.205 -27.712  1.00 30.64           C  
ATOM    778  CG2 ILE A 102       8.184 -34.207 -25.594  1.00 30.64           C  
ATOM    779  CD1 ILE A 102       6.753 -36.585 -27.225  1.00 30.64           C  
ATOM    780  N   CYS A 103      10.483 -31.682 -27.066  1.00 28.34           N  
ATOM    781  CA  CYS A 103      11.445 -31.018 -26.194  1.00 28.34           C  
ATOM    782  C   CYS A 103      11.073 -31.320 -24.738  1.00 28.34           C  
ATOM    783  CB  CYS A 103      11.479 -29.504 -26.455  1.00 28.34           C  
ATOM    784  O   CYS A 103      10.010 -30.912 -24.262  1.00 28.34           O  
ATOM    785  SG  CYS A 103      12.182 -29.136 -28.089  1.00 28.34           S  
ATOM    786  N   GLU A 104      11.955 -32.040 -24.051  1.00 29.25           N  
ATOM    787  CA  GLU A 104      11.958 -32.159 -22.597  1.00 29.25           C  
ATOM    788  C   GLU A 104      12.054 -30.768 -21.939  1.00 29.25           C  
ATOM    789  CB  GLU A 104      13.142 -33.031 -22.146  1.00 29.25           C  
ATOM    790  O   GLU A 104      12.690 -29.857 -22.483  1.00 29.25           O  
ATOM    791  CG  GLU A 104      12.920 -34.520 -22.449  1.00 29.25           C  
ATOM    792  CD  GLU A 104      14.102 -35.395 -22.002  1.00 29.25           C  
ATOM    793  OE1 GLU A 104      13.833 -36.528 -21.542  1.00 29.25           O  
ATOM    794  OE2 GLU A 104      15.257 -34.934 -22.135  1.00 29.25           O  
ATOM    795  N   PRO A 105      11.418 -30.568 -20.772  1.00 30.17           N  
ATOM    796  CA  PRO A 105      11.543 -29.330 -20.021  1.00 30.17           C  
ATOM    797  C   PRO A 105      12.981 -29.138 -19.518  1.00 30.17           C  
ATOM    798  CB  PRO A 105      10.519 -29.429 -18.887  1.00 30.17           C  
ATOM    799  O   PRO A 105      13.628 -30.063 -19.034  1.00 30.17           O  
ATOM    800  CG  PRO A 105      10.382 -30.935 -18.664  1.00 30.17           C  
ATOM    801  CD  PRO A 105      10.601 -31.530 -20.052  1.00 30.17           C  
ATOM    802  N   MET A 106      13.447 -27.895 -19.625  1.00 28.05           N  
ATOM    803  CA  MET A 106      14.731 -27.388 -19.139  1.00 28.05           C  
ATOM    804  C   MET A 106      15.044 -27.881 -17.707  1.00 28.05           C  
ATOM    805  CB  MET A 106      14.610 -25.857 -19.190  1.00 28.05           C  
ATOM    806  O   MET A 106      14.174 -27.765 -16.840  1.00 28.05           O  
ATOM    807  CG  MET A 106      15.910 -25.079 -18.995  1.00 28.05           C  
ATOM    808  SD  MET A 106      15.716 -23.296 -19.309  1.00 28.05           S  
ATOM    809  CE  MET A 106      14.700 -22.814 -17.887  1.00 28.05           C  
ATOM    810  N   PRO A 107      16.256 -28.400 -17.426  1.00 29.98           N  
ATOM    811  CA  PRO A 107      16.599 -28.896 -16.098  1.00 29.98           C  
ATOM    812  C   PRO A 107      16.646 -27.754 -15.075  1.00 29.98           C  
ATOM    813  CB  PRO A 107      17.938 -29.627 -16.251  1.00 29.98           C  
ATOM    814  O   PRO A 107      17.232 -26.696 -15.316  1.00 29.98           O  
ATOM    815  CG  PRO A 107      18.567 -28.979 -17.483  1.00 29.98           C  
ATOM    816  CD  PRO A 107      17.366 -28.594 -18.346  1.00 29.98           C  
ATOM    817  N   GLU A 108      16.029 -27.985 -13.915  1.00 30.53           N  
ATOM    818  CA  GLU A 108      16.173 -27.139 -12.730  1.00 30.53           C  
ATOM    819  C   GLU A 108      17.654 -27.052 -12.313  1.00 30.53           C  
ATOM    820  CB  GLU A 108      15.378 -27.723 -11.548  1.00 30.53           C  
ATOM    821  O   GLU A 108      18.352 -28.072 -12.313  1.00 30.53           O  
ATOM    822  CG  GLU A 108      13.854 -27.740 -11.750  1.00 30.53           C  
ATOM    823  CD  GLU A 108      13.094 -28.229 -10.501  1.00 30.53           C  
ATOM    824  OE1 GLU A 108      11.884 -27.919 -10.409  1.00 30.53           O  
ATOM    825  OE2 GLU A 108      13.716 -28.888  -9.637  1.00 30.53           O  
ATOM    826  N   PRO A 109      18.168 -25.881 -11.895  1.00 34.12           N  
ATOM    827  CA  PRO A 109      19.506 -25.807 -11.333  1.00 34.12           C  
ATOM    828  C   PRO A 109      19.506 -26.368  -9.902  1.00 34.12           C  
ATOM    829  CB  PRO A 109      19.903 -24.331 -11.439  1.00 34.12           C  
ATOM    830  O   PRO A 109      19.223 -25.658  -8.936  1.00 34.12           O  
ATOM    831  CG  PRO A 109      18.567 -23.592 -11.351  1.00 34.12           C  
ATOM    832  CD  PRO A 109      17.560 -24.562 -11.975  1.00 34.12           C  
ATOM    833  N   TYR A 110      19.869 -27.645  -9.752  1.00 29.59           N  
ATOM    834  CA  TYR A 110      20.357 -28.178  -8.480  1.00 29.59           C  
ATOM    835  C   TYR A 110      21.808 -27.752  -8.258  1.00 29.59           C  
ATOM    836  CB  TYR A 110      20.217 -29.705  -8.390  1.00 29.59           C  
ATOM    837  O   TYR A 110      22.688 -27.983  -9.084  1.00 29.59           O  
ATOM    838  CG  TYR A 110      18.983 -30.148  -7.630  1.00 29.59           C  
ATOM    839  CD1 TYR A 110      19.012 -30.249  -6.223  1.00 29.59           C  
ATOM    840  CD2 TYR A 110      17.798 -30.436  -8.331  1.00 29.59           C  
ATOM    841  CE1 TYR A 110      17.859 -30.651  -5.520  1.00 29.59           C  
ATOM    842  CE2 TYR A 110      16.645 -30.840  -7.632  1.00 29.59           C  
ATOM    843  OH  TYR A 110      15.567 -31.358  -5.553  1.00 29.59           O  
ATOM    844  CZ  TYR A 110      16.674 -30.954  -6.228  1.00 29.59           C  
ATOM    845  N   GLY A 111      22.054 -27.166  -7.091  1.00 26.92           N  
ATOM    846  CA  GLY A 111      23.383 -26.776  -6.637  1.00 26.92           C  
ATOM    847  C   GLY A 111      23.401 -26.408  -5.161  1.00 26.92           C  
ATOM    848  O   GLY A 111      23.953 -25.386  -4.774  1.00 26.92           O  
ATOM    849  N   SER A 112      22.750 -27.230  -4.339  1.00 32.53           N  
ATOM    850  CA  SER A 112      22.880 -27.240  -2.886  1.00 32.53           C  
ATOM    851  C   SER A 112      24.349 -27.369  -2.469  1.00 32.53           C  
ATOM    852  CB  SER A 112      22.094 -28.449  -2.354  1.00 32.53           C  
ATOM    853  O   SER A 112      24.948 -28.430  -2.646  1.00 32.53           O  
ATOM    854  OG  SER A 112      22.445 -29.619  -3.077  1.00 32.53           O  
ATOM    855  N   GLN A 113      24.913 -26.339  -1.837  1.00 28.97           N  
ATOM    856  CA  GLN A 113      26.064 -26.536  -0.959  1.00 28.97           C  
ATOM    857  C   GLN A 113      25.579 -27.216   0.326  1.00 28.97           C  
ATOM    858  CB  GLN A 113      26.811 -25.222  -0.686  1.00 28.97           C  
ATOM    859  O   GLN A 113      25.074 -26.582   1.250  1.00 28.97           O  
ATOM    860  CG  GLN A 113      27.809 -24.896  -1.809  1.00 28.97           C  
ATOM    861  CD  GLN A 113      28.656 -23.658  -1.517  1.00 28.97           C  
ATOM    862  NE2 GLN A 113      29.621 -23.349  -2.353  1.00 28.97           N  
ATOM    863  OE1 GLN A 113      28.477 -22.950  -0.541  1.00 28.97           O  
ATOM    864  N   GLN A 114      25.716 -28.541   0.357  1.00 31.25           N  
ATOM    865  CA  GLN A 114      25.774 -29.314   1.590  1.00 31.25           C  
ATOM    866  C   GLN A 114      27.122 -29.063   2.272  1.00 31.25           C  
ATOM    867  CB  GLN A 114      25.652 -30.815   1.282  1.00 31.25           C  
ATOM    868  O   GLN A 114      28.166 -29.325   1.686  1.00 31.25           O  
ATOM    869  CG  GLN A 114      24.221 -31.286   0.996  1.00 31.25           C  
ATOM    870  CD  GLN A 114      24.160 -32.786   0.705  1.00 31.25           C  
ATOM    871  NE2 GLN A 114      22.997 -33.395   0.758  1.00 31.25           N  
ATOM    872  OE1 GLN A 114      25.145 -33.447   0.435  1.00 31.25           O  
ATOM    873  N   LEU A 115      27.089 -28.619   3.527  1.00 29.52           N  
ATOM    874  CA  LEU A 115      28.186 -28.691   4.498  1.00 29.52           C  
ATOM    875  C   LEU A 115      27.556 -28.727   5.910  1.00 29.52           C  
ATOM    876  CB  LEU A 115      29.162 -27.510   4.275  1.00 29.52           C  
ATOM    877  O   LEU A 115      26.450 -28.230   6.108  1.00 29.52           O  
ATOM    878  CG  LEU A 115      30.456 -27.901   3.523  1.00 29.52           C  
ATOM    879  CD1 LEU A 115      31.118 -26.653   2.945  1.00 29.52           C  
ATOM    880  CD2 LEU A 115      31.474 -28.607   4.424  1.00 29.52           C  
ATOM    881  N   PRO A 116      28.190 -29.376   6.896  1.00 31.42           N  
ATOM    882  CA  PRO A 116      28.004 -30.797   7.150  1.00 31.42           C  
ATOM    883  C   PRO A 116      27.168 -31.071   8.409  1.00 31.42           C  
ATOM    884  CB  PRO A 116      29.429 -31.342   7.291  1.00 31.42           C  
ATOM    885  O   PRO A 116      27.201 -30.334   9.394  1.00 31.42           O  
ATOM    886  CG  PRO A 116      30.172 -30.185   7.963  1.00 31.42           C  
ATOM    887  CD  PRO A 116      29.449 -28.935   7.466  1.00 31.42           C  
ATOM    888  N   THR A 117      26.502 -32.226   8.411  1.00 29.19           N  
ATOM    889  CA  THR A 117      25.991 -32.920   9.601  1.00 29.19           C  
ATOM    890  C   THR A 117      27.069 -33.010  10.682  1.00 29.19           C  
ATOM    891  CB  THR A 117      25.534 -34.350   9.232  1.00 29.19           C  
ATOM    892  O   THR A 117      28.004 -33.810  10.591  1.00 29.19           O  
ATOM    893  CG2 THR A 117      24.033 -34.419   8.983  1.00 29.19           C  
ATOM    894  OG1 THR A 117      26.171 -34.805   8.055  1.00 29.19           O  
ATOM    895  N   ARG A 118      26.936 -32.200  11.738  1.00 28.48           N  
ATOM    896  CA  ARG A 118      27.784 -32.298  12.927  1.00 28.48           C  
ATOM    897  C   ARG A 118      27.223 -33.372  13.856  1.00 28.48           C  
ATOM    898  CB  ARG A 118      27.960 -30.924  13.592  1.00 28.48           C  
ATOM    899  O   ARG A 118      26.100 -33.277  14.340  1.00 28.48           O  
ATOM    900  CG  ARG A 118      29.201 -30.898  14.501  1.00 28.48           C  
ATOM    901  CD  ARG A 118      29.429 -29.489  15.062  1.00 28.48           C  
ATOM    902  NE  ARG A 118      30.696 -29.391  15.818  1.00 28.48           N  
ATOM    903  NH1 ARG A 118      30.497 -27.184  16.423  1.00 28.48           N  
ATOM    904  NH2 ARG A 118      32.314 -28.326  17.024  1.00 28.48           N  
ATOM    905  CZ  ARG A 118      31.161 -28.306  16.417  1.00 28.48           C  
ATOM    906  N   ARG A 119      28.051 -34.397  14.066  1.00 27.75           N  
ATOM    907  CA  ARG A 119      27.879 -35.531  14.983  1.00 27.75           C  
ATOM    908  C   ARG A 119      27.209 -35.140  16.302  1.00 27.75           C  
ATOM    909  CB  ARG A 119      29.264 -36.118  15.313  1.00 27.75           C  
ATOM    910  O   ARG A 119      27.701 -34.276  17.025  1.00 27.75           O  
ATOM    911  CG  ARG A 119      29.857 -36.981  14.194  1.00 27.75           C  
ATOM    912  CD  ARG A 119      31.282 -37.419  14.559  1.00 27.75           C  
ATOM    913  NE  ARG A 119      31.856 -38.305  13.526  1.00 27.75           N  
ATOM    914  NH1 ARG A 119      34.076 -38.094  14.099  1.00 27.75           N  
ATOM    915  NH2 ARG A 119      33.494 -39.417  12.403  1.00 27.75           N  
ATOM    916  CZ  ARG A 119      33.134 -38.598  13.350  1.00 27.75           C  
ATOM    917  N   VAL A 120      26.174 -35.902  16.648  1.00 28.78           N  
ATOM    918  CA  VAL A 120      25.702 -36.104  18.019  1.00 28.78           C  
ATOM    919  C   VAL A 120      26.858 -36.697  18.828  1.00 28.78           C  
ATOM    920  CB  VAL A 120      24.482 -37.053  18.014  1.00 28.78           C  
ATOM    921  O   VAL A 120      27.227 -37.855  18.643  1.00 28.78           O  
ATOM    922  CG1 VAL A 120      23.989 -37.390  19.428  1.00 28.78           C  
ATOM    923  CG2 VAL A 120      23.312 -36.432  17.240  1.00 28.78           C  
ATOM    924  N   VAL A 121      27.448 -35.895  19.712  1.00 27.19           N  
ATOM    925  CA  VAL A 121      28.353 -36.373  20.761  1.00 27.19           C  
ATOM    926  C   VAL A 121      27.557 -36.391  22.059  1.00 27.19           C  
ATOM    927  CB  VAL A 121      29.642 -35.534  20.854  1.00 27.19           C  
ATOM    928  O   VAL A 121      27.067 -35.362  22.517  1.00 27.19           O  
ATOM    929  CG1 VAL A 121      30.539 -36.001  22.008  1.00 27.19           C  
ATOM    930  CG2 VAL A 121      30.453 -35.659  19.554  1.00 27.19           C  
ATOM    931  N   LYS A 122      27.399 -37.592  22.621  1.00 26.98           N  
ATOM    932  CA  LYS A 122      26.822 -37.829  23.946  1.00 26.98           C  
ATOM    933  C   LYS A 122      27.617 -37.055  25.007  1.00 26.98           C  
ATOM    934  CB  LYS A 122      26.865 -39.338  24.260  1.00 26.98           C  
ATOM    935  O   LYS A 122      28.836 -37.190  25.074  1.00 26.98           O  
ATOM    936  CG  LYS A 122      25.823 -40.169  23.491  1.00 26.98           C  
ATOM    937  CD  LYS A 122      25.990 -41.669  23.791  1.00 26.98           C  
ATOM    938  CE  LYS A 122      24.864 -42.489  23.146  1.00 26.98           C  
ATOM    939  NZ  LYS A 122      25.036 -43.949  23.376  1.00 26.98           N  
ATOM    940  N   LEU A 123      26.913 -36.301  25.853  1.00 28.84           N  
ATOM    941  CA  LEU A 123      27.428 -35.814  27.136  1.00 28.84           C  
ATOM    942  C   LEU A 123      27.826 -37.001  28.029  1.00 28.84           C  
ATOM    943  CB  LEU A 123      26.319 -35.032  27.889  1.00 28.84           C  
ATOM    944  O   LEU A 123      27.022 -37.928  28.170  1.00 28.84           O  
ATOM    945  CG  LEU A 123      26.441 -33.501  27.876  1.00 28.84           C  
ATOM    946  CD1 LEU A 123      25.920 -32.902  26.571  1.00 28.84           C  
ATOM    947  CD2 LEU A 123      25.630 -32.919  29.036  1.00 28.84           C  
ATOM    948  N   PRO A 124      28.954 -36.930  28.752  1.00 29.92           N  
ATOM    949  CA  PRO A 124      29.060 -37.525  30.067  1.00 29.92           C  
ATOM    950  C   PRO A 124      28.734 -36.479  31.143  1.00 29.92           C  
ATOM    951  CB  PRO A 124      30.484 -38.062  30.148  1.00 29.92           C  
ATOM    952  O   PRO A 124      29.212 -35.346  31.141  1.00 29.92           O  
ATOM    953  CG  PRO A 124      31.279 -37.076  29.286  1.00 29.92           C  
ATOM    954  CD  PRO A 124      30.256 -36.426  28.339  1.00 29.92           C  
ATOM    955  N   SER A 125      27.896 -36.902  32.078  1.00 31.50           N  
ATOM    956  CA  SER A 125      27.631 -36.275  33.367  1.00 31.50           C  
ATOM    957  C   SER A 125      28.903 -36.136  34.213  1.00 31.50           C  
ATOM    958  CB  SER A 125      26.683 -37.224  34.117  1.00 31.50           C  
ATOM    959  O   SER A 125      29.605 -37.132  34.380  1.00 31.50           O  
ATOM    960  OG  SER A 125      27.240 -38.532  34.152  1.00 31.50           O  
ATOM    961  N   ASN A 126      29.136 -34.977  34.840  1.00 28.73           N  
ATOM    962  CA  ASN A 126      29.310 -34.859  36.300  1.00 28.73           C  
ATOM    963  C   ASN A 126      29.700 -33.439  36.765  1.00 28.73           C  
ATOM    964  CB  ASN A 126      30.324 -35.877  36.881  1.00 28.73           C  
ATOM    965  O   ASN A 126      30.691 -32.878  36.325  1.00 28.73           O  
ATOM    966  CG  ASN A 126      29.658 -37.141  37.412  1.00 28.73           C  
ATOM    967  ND2 ASN A 126      30.379 -38.232  37.494  1.00 28.73           N  
ATOM    968  OD1 ASN A 126      28.503 -37.150  37.816  1.00 28.73           O  
ATOM    969  N   LYS A 127      28.893 -32.953  37.720  1.00 30.89           N  
ATOM    970  CA  LYS A 127      29.205 -32.314  39.016  1.00 30.89           C  
ATOM    971  C   LYS A 127      30.220 -31.150  39.155  1.00 30.89           C  
ATOM    972  CB  LYS A 127      29.519 -33.426  40.042  1.00 30.89           C  
ATOM    973  O   LYS A 127      31.395 -31.260  38.840  1.00 30.89           O  
ATOM    974  CG  LYS A 127      28.271 -34.240  40.427  1.00 30.89           C  
ATOM    975  CD  LYS A 127      28.592 -35.281  41.508  1.00 30.89           C  
ATOM    976  CE  LYS A 127      27.317 -36.034  41.913  1.00 30.89           C  
ATOM    977  NZ  LYS A 127      27.589 -37.056  42.956  1.00 30.89           N  
ATOM    978  N   THR A 128      29.714 -30.163  39.918  1.00 29.67           N  
ATOM    979  CA  THR A 128      30.334 -29.333  40.987  1.00 29.67           C  
ATOM    980  C   THR A 128      31.231 -28.139  40.644  1.00 29.67           C  
ATOM    981  CB  THR A 128      31.007 -30.173  42.097  1.00 29.67           C  
ATOM    982  O   THR A 128      32.371 -28.326  40.247  1.00 29.67           O  
ATOM    983  CG2 THR A 128      29.969 -30.814  43.019  1.00 29.67           C  
ATOM    984  OG1 THR A 128      31.799 -31.223  41.601  1.00 29.67           O  
ATOM    985  N   ALA A 129      30.731 -26.926  40.952  1.00 29.55           N  
ATOM    986  CA  ALA A 129      31.275 -25.914  41.897  1.00 29.55           C  
ATOM    987  C   ALA A 129      30.645 -24.528  41.575  1.00 29.55           C  
ATOM    988  CB  ALA A 129      32.808 -25.851  41.841  1.00 29.55           C  
ATOM    989  O   ALA A 129      30.704 -24.093  40.434  1.00 29.55           O  
ATOM    990  N   LEU A 130      29.799 -23.946  42.446  1.00 29.12           N  
ATOM    991  CA  LEU A 130      30.123 -22.869  43.420  1.00 29.12           C  
ATOM    992  C   LEU A 130      30.713 -21.594  42.762  1.00 29.12           C  
ATOM    993  CB  LEU A 130      31.028 -23.405  44.552  1.00 29.12           C  
ATOM    994  O   LEU A 130      31.751 -21.681  42.129  1.00 29.12           O  
ATOM    995  CG  LEU A 130      30.253 -24.027  45.729  1.00 29.12           C  
ATOM    996  CD1 LEU A 130      31.023 -25.196  46.340  1.00 29.12           C  
ATOM    997  CD2 LEU A 130      30.009 -22.986  46.826  1.00 29.12           C  
ATOM    998  N   GLY A 131      30.163 -20.380  42.903  1.00 26.16           N  
ATOM    999  CA  GLY A 131      29.043 -19.909  43.718  1.00 26.16           C  
ATOM   1000  C   GLY A 131      28.837 -18.381  43.641  1.00 26.16           C  
ATOM   1001  O   GLY A 131      29.470 -17.709  42.837  1.00 26.16           O  
ATOM   1002  N   MET A 132      27.979 -17.898  44.555  1.00 25.75           N  
ATOM   1003  CA  MET A 132      27.746 -16.511  45.019  1.00 25.75           C  
ATOM   1004  C   MET A 132      27.131 -15.502  44.019  1.00 25.75           C  
ATOM   1005  CB  MET A 132      29.020 -15.967  45.688  1.00 25.75           C  
ATOM   1006  O   MET A 132      27.630 -15.316  42.924  1.00 25.75           O  
ATOM   1007  CG  MET A 132      29.183 -16.513  47.111  1.00 25.75           C  
ATOM   1008  SD  MET A 132      30.801 -16.166  47.845  1.00 25.75           S  
ATOM   1009  CE  MET A 132      30.380 -16.176  49.607  1.00 25.75           C  
ATOM   1010  N   GLY A 133      26.057 -14.768  44.333  1.00 24.92           N  
ATOM   1011  CA  GLY A 133      25.390 -14.556  45.617  1.00 24.92           C  
ATOM   1012  C   GLY A 133      23.960 -14.022  45.462  1.00 24.92           C  
ATOM   1013  O   GLY A 133      23.619 -13.336  44.502  1.00 24.92           O  
ATOM   1014  N   MET A 134      23.139 -14.404  46.439  1.00 26.91           N  
ATOM   1015  CA  MET A 134      21.779 -13.936  46.687  1.00 26.91           C  
ATOM   1016  C   MET A 134      21.754 -12.457  47.091  1.00 26.91           C  
ATOM   1017  CB  MET A 134      21.219 -14.706  47.899  1.00 26.91           C  
ATOM   1018  O   MET A 134      22.600 -12.054  47.882  1.00 26.91           O  
ATOM   1019  CG  MET A 134      20.976 -16.203  47.712  1.00 26.91           C  
ATOM   1020  SD  MET A 134      19.998 -16.880  49.087  1.00 26.91           S  
ATOM   1021  CE  MET A 134      21.205 -17.942  49.922  1.00 26.91           C  
ATOM   1022  N   ILE A 135      20.684 -11.737  46.735  1.00 27.77           N  
ATOM   1023  CA  ILE A 135      19.799 -11.161  47.760  1.00 27.77           C  
ATOM   1024  C   ILE A 135      18.354 -11.531  47.410  1.00 27.77           C  
ATOM   1025  CB  ILE A 135      19.998  -9.649  48.028  1.00 27.77           C  
ATOM   1026  O   ILE A 135      17.844 -11.244  46.331  1.00 27.77           O  
ATOM   1027  CG1 ILE A 135      21.414  -9.411  48.607  1.00 27.77           C  
ATOM   1028  CG2 ILE A 135      18.923  -9.129  49.007  1.00 27.77           C  
ATOM   1029  CD1 ILE A 135      21.723  -7.991  49.087  1.00 27.77           C  
ATOM   1030  N   SER A 136      17.768 -12.240  48.367  1.00 27.56           N  
ATOM   1031  CA  SER A 136      16.402 -12.726  48.489  1.00 27.56           C  
ATOM   1032  C   SER A 136      15.438 -11.583  48.818  1.00 27.56           C  
ATOM   1033  CB  SER A 136      16.438 -13.754  49.641  1.00 27.56           C  
ATOM   1034  O   SER A 136      15.773 -10.718  49.622  1.00 27.56           O  
ATOM   1035  OG  SER A 136      15.229 -13.836  50.364  1.00 27.56           O  
ATOM   1036  N   THR A 137      14.216 -11.636  48.285  1.00 28.84           N  
ATOM   1037  CA  THR A 137      13.026 -11.515  49.141  1.00 28.84           C  
ATOM   1038  C   THR A 137      11.991 -12.541  48.691  1.00 28.84           C  
ATOM   1039  CB  THR A 137      12.411 -10.111  49.242  1.00 28.84           C  
ATOM   1040  O   THR A 137      11.571 -12.597  47.539  1.00 28.84           O  
ATOM   1041  CG2 THR A 137      13.092  -9.250  50.307  1.00 28.84           C  
ATOM   1042  OG1 THR A 137      12.513  -9.420  48.026  1.00 28.84           O  
ATOM   1043  N   GLN A 138      11.677 -13.415  49.633  1.00 26.84           N  
ATOM   1044  CA  GLN A 138      10.805 -14.571  49.555  1.00 26.84           C  
ATOM   1045  C   GLN A 138       9.408 -14.129  50.010  1.00 26.84           C  
ATOM   1046  CB  GLN A 138      11.472 -15.587  50.505  1.00 26.84           C  
ATOM   1047  O   GLN A 138       9.277 -13.559  51.090  1.00 26.84           O  
ATOM   1048  CG  GLN A 138      10.959 -17.030  50.521  1.00 26.84           C  
ATOM   1049  CD  GLN A 138      11.792 -17.903  51.470  1.00 26.84           C  
ATOM   1050  NE2 GLN A 138      11.540 -19.190  51.520  1.00 26.84           N  
ATOM   1051  OE1 GLN A 138      12.691 -17.462  52.170  1.00 26.84           O  
ATOM   1052  N   THR A 139       8.377 -14.378  49.206  1.00 29.11           N  
ATOM   1053  CA  THR A 139       7.001 -14.542  49.702  1.00 29.11           C  
ATOM   1054  C   THR A 139       6.406 -15.778  49.039  1.00 29.11           C  
ATOM   1055  CB  THR A 139       6.098 -13.305  49.546  1.00 29.11           C  
ATOM   1056  O   THR A 139       6.670 -16.064  47.871  1.00 29.11           O  
ATOM   1057  CG2 THR A 139       6.297 -12.313  50.692  1.00 29.11           C  
ATOM   1058  OG1 THR A 139       6.364 -12.606  48.355  1.00 29.11           O  
ATOM   1059  N   ASP A 140       5.733 -16.570  49.865  1.00 25.80           N  
ATOM   1060  CA  ASP A 140       5.492 -17.997  49.700  1.00 25.80           C  
ATOM   1061  C   ASP A 140       4.617 -18.376  48.499  1.00 25.80           C  
ATOM   1062  CB  ASP A 140       4.881 -18.527  51.005  1.00 25.80           C  
ATOM   1063  O   ASP A 140       3.540 -17.828  48.268  1.00 25.80           O  
ATOM   1064  CG  ASP A 140       5.897 -18.528  52.147  1.00 25.80           C  
ATOM   1065  OD1 ASP A 140       6.988 -19.106  51.931  1.00 25.80           O  
ATOM   1066  OD2 ASP A 140       5.596 -17.921  53.196  1.00 25.80           O  
ATOM   1067  N   LEU A 141       5.083 -19.396  47.773  1.00 28.70           N  
ATOM   1068  CA  LEU A 141       4.361 -20.106  46.725  1.00 28.70           C  
ATOM   1069  C   LEU A 141       3.655 -21.327  47.329  1.00 28.70           C  
ATOM   1070  CB  LEU A 141       5.355 -20.540  45.618  1.00 28.70           C  
ATOM   1071  O   LEU A 141       4.303 -22.309  47.689  1.00 28.70           O  
ATOM   1072  CG  LEU A 141       5.291 -19.698  44.327  1.00 28.70           C  
ATOM   1073  CD1 LEU A 141       6.655 -19.093  43.993  1.00 28.70           C  
ATOM   1074  CD2 LEU A 141       4.863 -20.571  43.142  1.00 28.70           C  
ATOM   1075  N   HIS A 142       2.325 -21.308  47.326  1.00 29.41           N  
ATOM   1076  CA  HIS A 142       1.517 -22.523  47.257  1.00 29.41           C  
ATOM   1077  C   HIS A 142       0.700 -22.515  45.954  1.00 29.41           C  
ATOM   1078  CB  HIS A 142       0.662 -22.714  48.524  1.00 29.41           C  
ATOM   1079  O   HIS A 142       0.094 -21.511  45.593  1.00 29.41           O  
ATOM   1080  CG  HIS A 142       1.281 -23.669  49.522  1.00 29.41           C  
ATOM   1081  CD2 HIS A 142       1.797 -23.361  50.755  1.00 29.41           C  
ATOM   1082  ND1 HIS A 142       1.420 -25.031  49.360  1.00 29.41           N  
ATOM   1083  CE1 HIS A 142       2.007 -25.527  50.461  1.00 29.41           C  
ATOM   1084  NE2 HIS A 142       2.246 -24.550  51.344  1.00 29.41           N  
ATOM   1085  N   SER A 143       0.682 -23.676  45.287  1.00 31.84           N  
ATOM   1086  CA  SER A 143       0.025 -24.039  44.014  1.00 31.84           C  
ATOM   1087  C   SER A 143       0.788 -23.718  42.713  1.00 31.84           C  
ATOM   1088  CB  SER A 143      -1.477 -23.718  43.994  1.00 31.84           C  
ATOM   1089  O   SER A 143       0.513 -22.784  41.968  1.00 31.84           O  
ATOM   1090  OG  SER A 143      -1.750 -22.354  43.795  1.00 31.84           O  
ATOM   1091  N   VAL A 144       1.762 -24.584  42.412  1.00 37.59           N  
ATOM   1092  CA  VAL A 144       2.390 -24.725  41.093  1.00 37.59           C  
ATOM   1093  C   VAL A 144       1.624 -25.793  40.317  1.00 37.59           C  
ATOM   1094  CB  VAL A 144       3.879 -25.123  41.236  1.00 37.59           C  
ATOM   1095  O   VAL A 144       1.856 -26.975  40.535  1.00 37.59           O  
ATOM   1096  CG1 VAL A 144       4.560 -25.417  39.888  1.00 37.59           C  
ATOM   1097  CG2 VAL A 144       4.676 -24.003  41.914  1.00 37.59           C  
ATOM   1098  N   GLU A 145       0.746 -25.387  39.400  1.00 35.75           N  
ATOM   1099  CA  GLU A 145       0.315 -26.279  38.305  1.00 35.75           C  
ATOM   1100  C   GLU A 145      -0.064 -25.570  36.985  1.00 35.75           C  
ATOM   1101  CB  GLU A 145      -0.740 -27.302  38.797  1.00 35.75           C  
ATOM   1102  O   GLU A 145      -0.380 -26.237  36.007  1.00 35.75           O  
ATOM   1103  CG  GLU A 145      -0.259 -28.743  38.515  1.00 35.75           C  
ATOM   1104  CD  GLU A 145      -1.024 -29.841  39.272  1.00 35.75           C  
ATOM   1105  OE1 GLU A 145      -0.519 -30.989  39.252  1.00 35.75           O  
ATOM   1106  OE2 GLU A 145      -2.088 -29.542  39.857  1.00 35.75           O  
ATOM   1107  N   SER A 146       0.076 -24.237  36.877  1.00 34.19           N  
ATOM   1108  CA  SER A 146      -0.310 -23.478  35.663  1.00 34.19           C  
ATOM   1109  C   SER A 146       0.853 -22.986  34.774  1.00 34.19           C  
ATOM   1110  CB  SER A 146      -1.224 -22.314  36.064  1.00 34.19           C  
ATOM   1111  O   SER A 146       0.622 -22.417  33.710  1.00 34.19           O  
ATOM   1112  OG  SER A 146      -1.840 -21.744  34.930  1.00 34.19           O  
ATOM   1113  N   SER A 147       2.122 -23.190  35.144  1.00 33.81           N  
ATOM   1114  CA  SER A 147       3.237 -22.440  34.527  1.00 33.81           C  
ATOM   1115  C   SER A 147       3.893 -23.074  33.292  1.00 33.81           C  
ATOM   1116  CB  SER A 147       4.288 -22.099  35.583  1.00 33.81           C  
ATOM   1117  O   SER A 147       4.767 -22.461  32.683  1.00 33.81           O  
ATOM   1118  OG  SER A 147       4.857 -23.282  36.120  1.00 33.81           O  
ATOM   1119  N   ARG A 148       3.506 -24.283  32.862  1.00 32.72           N  
ATOM   1120  CA  ARG A 148       4.172 -24.932  31.708  1.00 32.72           C  
ATOM   1121  C   ARG A 148       3.725 -24.414  30.337  1.00 32.72           C  
ATOM   1122  CB  ARG A 148       4.113 -26.463  31.813  1.00 32.72           C  
ATOM   1123  O   ARG A 148       4.475 -24.580  29.380  1.00 32.72           O  
ATOM   1124  CG  ARG A 148       5.208 -26.986  32.756  1.00 32.72           C  
ATOM   1125  CD  ARG A 148       5.247 -28.517  32.737  1.00 32.72           C  
ATOM   1126  NE  ARG A 148       6.346 -29.043  33.572  1.00 32.72           N  
ATOM   1127  NH1 ARG A 148       5.941 -31.272  33.205  1.00 32.72           N  
ATOM   1128  NH2 ARG A 148       7.614 -30.663  34.550  1.00 32.72           N  
ATOM   1129  CZ  ARG A 148       6.629 -30.318  33.769  1.00 32.72           C  
ATOM   1130  N   VAL A 149       2.566 -23.761  30.232  1.00 36.25           N  
ATOM   1131  CA  VAL A 149       2.066 -23.197  28.959  1.00 36.25           C  
ATOM   1132  C   VAL A 149       2.547 -21.752  28.747  1.00 36.25           C  
ATOM   1133  CB  VAL A 149       0.531 -23.343  28.868  1.00 36.25           C  
ATOM   1134  O   VAL A 149       2.823 -21.353  27.617  1.00 36.25           O  
ATOM   1135  CG1 VAL A 149      -0.024 -22.828  27.534  1.00 36.25           C  
ATOM   1136  CG2 VAL A 149       0.118 -24.820  28.992  1.00 36.25           C  
ATOM   1137  N   GLU A 150       2.758 -20.990  29.823  1.00 35.75           N  
ATOM   1138  CA  GLU A 150       3.189 -19.582  29.760  1.00 35.75           C  
ATOM   1139  C   GLU A 150       4.673 -19.414  29.395  1.00 35.75           C  
ATOM   1140  CB  GLU A 150       2.893 -18.907  31.103  1.00 35.75           C  
ATOM   1141  O   GLU A 150       5.051 -18.466  28.703  1.00 35.75           O  
ATOM   1142  CG  GLU A 150       1.381 -18.785  31.349  1.00 35.75           C  
ATOM   1143  CD  GLU A 150       1.054 -18.060  32.660  1.00 35.75           C  
ATOM   1144  OE1 GLU A 150      -0.080 -17.546  32.753  1.00 35.75           O  
ATOM   1145  OE2 GLU A 150       1.929 -18.054  33.557  1.00 35.75           O  
ATOM   1146  N   VAL A 151       5.524 -20.375  29.771  1.00 37.03           N  
ATOM   1147  CA  VAL A 151       6.963 -20.319  29.463  1.00 37.03           C  
ATOM   1148  C   VAL A 151       7.229 -20.516  27.965  1.00 37.03           C  
ATOM   1149  CB  VAL A 151       7.749 -21.308  30.348  1.00 37.03           C  
ATOM   1150  O   VAL A 151       8.171 -19.931  27.439  1.00 37.03           O  
ATOM   1151  CG1 VAL A 151       9.254 -21.312  30.049  1.00 37.03           C  
ATOM   1152  CG2 VAL A 151       7.604 -20.934  31.831  1.00 37.03           C  
ATOM   1153  N   GLY A 152       6.370 -21.241  27.239  1.00 34.91           N  
ATOM   1154  CA  GLY A 152       6.542 -21.483  25.801  1.00 34.91           C  
ATOM   1155  C   GLY A 152       6.460 -20.213  24.946  1.00 34.91           C  
ATOM   1156  O   GLY A 152       7.257 -20.040  24.024  1.00 34.91           O  
ATOM   1157  N   TRP A 153       5.558 -19.286  25.282  1.00 38.84           N  
ATOM   1158  CA  TRP A 153       5.392 -18.027  24.544  1.00 38.84           C  
ATOM   1159  C   TRP A 153       6.498 -17.024  24.851  1.00 38.84           C  
ATOM   1160  CB  TRP A 153       4.015 -17.432  24.840  1.00 38.84           C  
ATOM   1161  O   TRP A 153       7.028 -16.400  23.933  1.00 38.84           O  
ATOM   1162  CG  TRP A 153       2.898 -18.139  24.144  1.00 38.84           C  
ATOM   1163  CD1 TRP A 153       2.256 -19.243  24.591  1.00 38.84           C  
ATOM   1164  CD2 TRP A 153       2.281 -17.804  22.863  1.00 38.84           C  
ATOM   1165  CE2 TRP A 153       1.257 -18.760  22.595  1.00 38.84           C  
ATOM   1166  CE3 TRP A 153       2.475 -16.782  21.907  1.00 38.84           C  
ATOM   1167  NE1 TRP A 153       1.289 -19.614  23.678  1.00 38.84           N  
ATOM   1168  CH2 TRP A 153       0.674 -17.671  20.515  1.00 38.84           C  
ATOM   1169  CZ2 TRP A 153       0.461 -18.705  21.443  1.00 38.84           C  
ATOM   1170  CZ3 TRP A 153       1.679 -16.714  20.747  1.00 38.84           C  
ATOM   1171  N   VAL A 154       6.909 -16.913  26.118  1.00 37.69           N  
ATOM   1172  CA  VAL A 154       8.041 -16.065  26.525  1.00 37.69           C  
ATOM   1173  C   VAL A 154       9.352 -16.593  25.943  1.00 37.69           C  
ATOM   1174  CB  VAL A 154       8.117 -15.957  28.060  1.00 37.69           C  
ATOM   1175  O   VAL A 154      10.197 -15.807  25.521  1.00 37.69           O  
ATOM   1176  CG1 VAL A 154       9.308 -15.105  28.519  1.00 37.69           C  
ATOM   1177  CG2 VAL A 154       6.842 -15.309  28.615  1.00 37.69           C  
ATOM   1178  N   GLN A 155       9.507 -17.915  25.848  1.00 36.84           N  
ATOM   1179  CA  GLN A 155      10.666 -18.557  25.235  1.00 36.84           C  
ATOM   1180  C   GLN A 155      10.667 -18.414  23.704  1.00 36.84           C  
ATOM   1181  CB  GLN A 155      10.715 -20.010  25.721  1.00 36.84           C  
ATOM   1182  O   GLN A 155      11.724 -18.152  23.136  1.00 36.84           O  
ATOM   1183  CG  GLN A 155      12.051 -20.710  25.451  1.00 36.84           C  
ATOM   1184  CD  GLN A 155      12.137 -22.075  26.137  1.00 36.84           C  
ATOM   1185  NE2 GLN A 155      13.279 -22.721  26.090  1.00 36.84           N  
ATOM   1186  OE1 GLN A 155      11.206 -22.595  26.725  1.00 36.84           O  
ATOM   1187  N   TRP A 156       9.508 -18.487  23.034  1.00 41.28           N  
ATOM   1188  CA  TRP A 156       9.366 -18.183  21.599  1.00 41.28           C  
ATOM   1189  C   TRP A 156       9.668 -16.709  21.288  1.00 41.28           C  
ATOM   1190  CB  TRP A 156       7.953 -18.568  21.137  1.00 41.28           C  
ATOM   1191  O   TRP A 156      10.423 -16.408  20.362  1.00 41.28           O  
ATOM   1192  CG  TRP A 156       7.688 -18.366  19.676  1.00 41.28           C  
ATOM   1193  CD1 TRP A 156       8.005 -19.240  18.695  1.00 41.28           C  
ATOM   1194  CD2 TRP A 156       7.061 -17.227  19.007  1.00 41.28           C  
ATOM   1195  CE2 TRP A 156       7.041 -17.484  17.603  1.00 41.28           C  
ATOM   1196  CE3 TRP A 156       6.504 -16.004  19.442  1.00 41.28           C  
ATOM   1197  NE1 TRP A 156       7.625 -18.725  17.471  1.00 41.28           N  
ATOM   1198  CH2 TRP A 156       5.956 -15.372  17.144  1.00 41.28           C  
ATOM   1199  CZ2 TRP A 156       6.503 -16.579  16.677  1.00 41.28           C  
ATOM   1200  CZ3 TRP A 156       5.957 -15.087  18.522  1.00 41.28           C  
ATOM   1201  N   LEU A 157       9.163 -15.795  22.122  1.00 39.19           N  
ATOM   1202  CA  LEU A 157       9.487 -14.369  22.105  1.00 39.19           C  
ATOM   1203  C   LEU A 157      10.999 -14.161  22.287  1.00 39.19           C  
ATOM   1204  CB  LEU A 157       8.639 -13.676  23.194  1.00 39.19           C  
ATOM   1205  O   LEU A 157      11.645 -13.583  21.421  1.00 39.19           O  
ATOM   1206  CG  LEU A 157       7.218 -13.284  22.735  1.00 39.19           C  
ATOM   1207  CD1 LEU A 157       6.350 -12.923  23.942  1.00 39.19           C  
ATOM   1208  CD2 LEU A 157       7.187 -12.080  21.788  1.00 39.19           C  
ATOM   1209  N   MET A 158      11.604 -14.713  23.340  1.00 35.72           N  
ATOM   1210  CA  MET A 158      13.054 -14.659  23.578  1.00 35.72           C  
ATOM   1211  C   MET A 158      13.873 -15.220  22.406  1.00 35.72           C  
ATOM   1212  CB  MET A 158      13.387 -15.413  24.874  1.00 35.72           C  
ATOM   1213  O   MET A 158      14.899 -14.640  22.060  1.00 35.72           O  
ATOM   1214  CG  MET A 158      13.205 -14.538  26.120  1.00 35.72           C  
ATOM   1215  SD  MET A 158      14.720 -13.659  26.605  1.00 35.72           S  
ATOM   1216  CE  MET A 158      14.148 -11.944  26.664  1.00 35.72           C  
ATOM   1217  N   MET A 159      13.415 -16.288  21.745  1.00 37.66           N  
ATOM   1218  CA  MET A 159      14.101 -16.875  20.587  1.00 37.66           C  
ATOM   1219  C   MET A 159      14.030 -15.973  19.341  1.00 37.66           C  
ATOM   1220  CB  MET A 159      13.540 -18.280  20.312  1.00 37.66           C  
ATOM   1221  O   MET A 159      15.015 -15.868  18.614  1.00 37.66           O  
ATOM   1222  CG  MET A 159      14.606 -19.201  19.716  1.00 37.66           C  
ATOM   1223  SD  MET A 159      14.009 -20.869  19.327  1.00 37.66           S  
ATOM   1224  CE  MET A 159      13.328 -20.562  17.676  1.00 37.66           C  
ATOM   1225  N   MET A 160      12.918 -15.256  19.138  1.00 39.69           N  
ATOM   1226  CA  MET A 160      12.803 -14.169  18.150  1.00 39.69           C  
ATOM   1227  C   MET A 160      13.664 -12.942  18.514  1.00 39.69           C  
ATOM   1228  CB  MET A 160      11.324 -13.755  18.024  1.00 39.69           C  
ATOM   1229  O   MET A 160      14.070 -12.191  17.629  1.00 39.69           O  
ATOM   1230  CG  MET A 160      10.497 -14.715  17.158  1.00 39.69           C  
ATOM   1231  SD  MET A 160      10.419 -14.274  15.396  1.00 39.69           S  
ATOM   1232  CE  MET A 160       9.283 -12.862  15.488  1.00 39.69           C  
ATOM   1233  N   PHE A 161      13.951 -12.724  19.803  1.00 43.00           N  
ATOM   1234  CA  PHE A 161      14.624 -11.527  20.323  1.00 43.00           C  
ATOM   1235  C   PHE A 161      16.150 -11.650  20.518  1.00 43.00           C  
ATOM   1236  CB  PHE A 161      13.929 -11.085  21.628  1.00 43.00           C  
ATOM   1237  O   PHE A 161      16.805 -10.619  20.673  1.00 43.00           O  
ATOM   1238  CG  PHE A 161      12.473 -10.648  21.508  1.00 43.00           C  
ATOM   1239  CD1 PHE A 161      12.061  -9.793  20.469  1.00 43.00           C  
ATOM   1240  CD2 PHE A 161      11.529 -11.032  22.477  1.00 43.00           C  
ATOM   1241  CE1 PHE A 161      10.716  -9.402  20.350  1.00 43.00           C  
ATOM   1242  CE2 PHE A 161      10.188 -10.629  22.362  1.00 43.00           C  
ATOM   1243  CZ  PHE A 161       9.770  -9.840  21.284  1.00 43.00           C  
ATOM   1244  N   LEU A 162      16.742 -12.854  20.503  1.00 35.59           N  
ATOM   1245  CA  LEU A 162      18.123 -13.089  20.976  1.00 35.59           C  
ATOM   1246  C   LEU A 162      19.158 -13.554  19.935  1.00 35.59           C  
ATOM   1247  CB  LEU A 162      18.098 -14.024  22.206  1.00 35.59           C  
ATOM   1248  O   LEU A 162      20.223 -14.012  20.342  1.00 35.59           O  
ATOM   1249  CG  LEU A 162      17.725 -13.339  23.530  1.00 35.59           C  
ATOM   1250  CD1 LEU A 162      17.523 -14.422  24.587  1.00 35.59           C  
ATOM   1251  CD2 LEU A 162      18.837 -12.409  24.032  1.00 35.59           C  
ATOM   1252  N   HIS A 163      18.951 -13.398  18.621  1.00 38.19           N  
ATOM   1253  CA  HIS A 163      20.027 -13.678  17.646  1.00 38.19           C  
ATOM   1254  C   HIS A 163      20.637 -12.407  17.008  1.00 38.19           C  
ATOM   1255  CB  HIS A 163      19.629 -14.800  16.671  1.00 38.19           C  
ATOM   1256  O   HIS A 163      20.466 -12.166  15.812  1.00 38.19           O  
ATOM   1257  CG  HIS A 163      20.800 -15.715  16.388  1.00 38.19           C  
ATOM   1258  CD2 HIS A 163      21.145 -16.833  17.101  1.00 38.19           C  
ATOM   1259  ND1 HIS A 163      21.753 -15.556  15.408  1.00 38.19           N  
ATOM   1260  CE1 HIS A 163      22.630 -16.568  15.514  1.00 38.19           C  
ATOM   1261  NE2 HIS A 163      22.323 -17.357  16.553  1.00 38.19           N  
ATOM   1262  N   PRO A 164      21.403 -11.589  17.768  1.00 38.38           N  
ATOM   1263  CA  PRO A 164      22.089 -10.397  17.255  1.00 38.38           C  
ATOM   1264  C   PRO A 164      23.177 -10.714  16.213  1.00 38.38           C  
ATOM   1265  CB  PRO A 164      22.661  -9.690  18.492  1.00 38.38           C  
ATOM   1266  O   PRO A 164      23.566  -9.837  15.449  1.00 38.38           O  
ATOM   1267  CG  PRO A 164      22.834 -10.803  19.518  1.00 38.38           C  
ATOM   1268  CD  PRO A 164      21.707 -11.766  19.179  1.00 38.38           C  
ATOM   1269  N   LYS A 165      23.614 -11.976  16.104  1.00 36.72           N  
ATOM   1270  CA  LYS A 165      24.664 -12.404  15.163  1.00 36.72           C  
ATOM   1271  C   LYS A 165      24.281 -12.336  13.680  1.00 36.72           C  
ATOM   1272  CB  LYS A 165      25.144 -13.816  15.525  1.00 36.72           C  
ATOM   1273  O   LYS A 165      25.164 -12.433  12.839  1.00 36.72           O  
ATOM   1274  CG  LYS A 165      26.049 -13.813  16.761  1.00 36.72           C  
ATOM   1275  CD  LYS A 165      26.655 -15.204  16.970  1.00 36.72           C  
ATOM   1276  CE  LYS A 165      27.687 -15.135  18.096  1.00 36.72           C  
ATOM   1277  NZ  LYS A 165      28.393 -16.428  18.261  1.00 36.72           N  
ATOM   1278  N   HIS A 166      23.002 -12.170  13.333  1.00 43.12           N  
ATOM   1279  CA  HIS A 166      22.607 -11.990  11.927  1.00 43.12           C  
ATOM   1280  C   HIS A 166      22.797 -10.554  11.415  1.00 43.12           C  
ATOM   1281  CB  HIS A 166      21.179 -12.510  11.703  1.00 43.12           C  
ATOM   1282  O   HIS A 166      22.855 -10.360  10.207  1.00 43.12           O  
ATOM   1283  CG  HIS A 166      21.129 -14.015  11.641  1.00 43.12           C  
ATOM   1284  CD2 HIS A 166      20.411 -14.855  12.447  1.00 43.12           C  
ATOM   1285  ND1 HIS A 166      21.820 -14.804  10.748  1.00 43.12           N  
ATOM   1286  CE1 HIS A 166      21.540 -16.088  11.020  1.00 43.12           C  
ATOM   1287  NE2 HIS A 166      20.704 -16.168  12.067  1.00 43.12           N  
ATOM   1288  N   PHE A 167      22.948  -9.565  12.305  1.00 40.56           N  
ATOM   1289  CA  PHE A 167      23.092  -8.155  11.923  1.00 40.56           C  
ATOM   1290  C   PHE A 167      24.546  -7.703  11.727  1.00 40.56           C  
ATOM   1291  CB  PHE A 167      22.364  -7.282  12.954  1.00 40.56           C  
ATOM   1292  O   PHE A 167      24.782  -6.713  11.041  1.00 40.56           O  
ATOM   1293  CG  PHE A 167      20.875  -7.184  12.699  1.00 40.56           C  
ATOM   1294  CD1 PHE A 167      20.414  -6.326  11.684  1.00 40.56           C  
ATOM   1295  CD2 PHE A 167      19.956  -7.968  13.423  1.00 40.56           C  
ATOM   1296  CE1 PHE A 167      19.043  -6.249  11.396  1.00 40.56           C  
ATOM   1297  CE2 PHE A 167      18.579  -7.871  13.149  1.00 40.56           C  
ATOM   1298  CZ  PHE A 167      18.122  -7.002  12.142  1.00 40.56           C  
ATOM   1299  N   GLU A 168      25.527  -8.415  12.289  1.00 38.16           N  
ATOM   1300  CA  GLU A 168      26.941  -8.011  12.214  1.00 38.16           C  
ATOM   1301  C   GLU A 168      27.563  -8.229  10.820  1.00 38.16           C  
ATOM   1302  CB  GLU A 168      27.740  -8.709  13.333  1.00 38.16           C  
ATOM   1303  O   GLU A 168      28.471  -7.493  10.444  1.00 38.16           O  
ATOM   1304  CG  GLU A 168      27.438  -8.068  14.703  1.00 38.16           C  
ATOM   1305  CD  GLU A 168      28.112  -8.761  15.901  1.00 38.16           C  
ATOM   1306  OE1 GLU A 168      28.166  -8.117  16.974  1.00 38.16           O  
ATOM   1307  OE2 GLU A 168      28.477  -9.956  15.788  1.00 38.16           O  
ATOM   1308  N   ASN A 169      27.018  -9.147  10.009  1.00 38.19           N  
ATOM   1309  CA  ASN A 169      27.545  -9.483   8.676  1.00 38.19           C  
ATOM   1310  C   ASN A 169      26.984  -8.625   7.516  1.00 38.19           C  
ATOM   1311  CB  ASN A 169      27.343 -10.992   8.425  1.00 38.19           C  
ATOM   1312  O   ASN A 169      27.364  -8.846   6.370  1.00 38.19           O  
ATOM   1313  CG  ASN A 169      28.272 -11.889   9.228  1.00 38.19           C  
ATOM   1314  ND2 ASN A 169      28.051 -13.181   9.183  1.00 38.19           N  
ATOM   1315  OD1 ASN A 169      29.207 -11.479   9.887  1.00 38.19           O  
ATOM   1316  N   LEU A 170      26.090  -7.664   7.785  1.00 42.31           N  
ATOM   1317  CA  LEU A 170      25.454  -6.777   6.784  1.00 42.31           C  
ATOM   1318  C   LEU A 170      26.031  -5.345   6.780  1.00 42.31           C  
ATOM   1319  CB  LEU A 170      23.927  -6.803   7.016  1.00 42.31           C  
ATOM   1320  O   LEU A 170      25.519  -4.455   6.109  1.00 42.31           O  
ATOM   1321  CG  LEU A 170      23.232  -7.951   6.258  1.00 42.31           C  
ATOM   1322  CD1 LEU A 170      21.994  -8.430   7.015  1.00 42.31           C  
ATOM   1323  CD2 LEU A 170      22.806  -7.501   4.860  1.00 42.31           C  
ATOM   1324  N   THR A 171      27.105  -5.118   7.534  1.00 39.22           N  
ATOM   1325  CA  THR A 171      27.707  -3.807   7.827  1.00 39.22           C  
ATOM   1326  C   THR A 171      28.190  -2.982   6.620  1.00 39.22           C  
ATOM   1327  CB  THR A 171      28.842  -3.960   8.861  1.00 39.22           C  
ATOM   1328  O   THR A 171      27.939  -1.780   6.644  1.00 39.22           O  
ATOM   1329  CG2 THR A 171      28.341  -3.690  10.279  1.00 39.22           C  
ATOM   1330  OG1 THR A 171      29.384  -5.269   8.855  1.00 39.22           O  
ATOM   1331  N   PRO A 172      28.807  -3.531   5.552  1.00 37.84           N  
ATOM   1332  CA  PRO A 172      29.290  -2.696   4.443  1.00 37.84           C  
ATOM   1333  C   PRO A 172      28.177  -2.213   3.496  1.00 37.84           C  
ATOM   1334  CB  PRO A 172      30.363  -3.530   3.740  1.00 37.84           C  
ATOM   1335  O   PRO A 172      28.262  -1.107   2.981  1.00 37.84           O  
ATOM   1336  CG  PRO A 172      29.982  -4.973   4.065  1.00 37.84           C  
ATOM   1337  CD  PRO A 172      29.319  -4.887   5.436  1.00 37.84           C  
ATOM   1338  N   ALA A 173      27.078  -2.962   3.334  1.00 40.56           N  
ATOM   1339  CA  ALA A 173      25.886  -2.482   2.613  1.00 40.56           C  
ATOM   1340  C   ALA A 173      25.101  -1.415   3.411  1.00 40.56           C  
ATOM   1341  CB  ALA A 173      25.011  -3.697   2.275  1.00 40.56           C  
ATOM   1342  O   ALA A 173      24.181  -0.785   2.897  1.00 40.56           O  
ATOM   1343  N   LEU A 174      25.458  -1.222   4.685  1.00 38.28           N  
ATOM   1344  CA  LEU A 174      24.797  -0.329   5.632  1.00 38.28           C  
ATOM   1345  C   LEU A 174      25.317   1.115   5.550  1.00 38.28           C  
ATOM   1346  CB  LEU A 174      25.018  -0.905   7.045  1.00 38.28           C  
ATOM   1347  O   LEU A 174      24.573   2.035   5.887  1.00 38.28           O  
ATOM   1348  CG  LEU A 174      23.838  -0.709   8.002  1.00 38.28           C  
ATOM   1349  CD1 LEU A 174      22.744  -1.742   7.715  1.00 38.28           C  
ATOM   1350  CD2 LEU A 174      24.307  -0.899   9.448  1.00 38.28           C  
ATOM   1351  N   GLU A 175      26.565   1.325   5.122  1.00 38.69           N  
ATOM   1352  CA  GLU A 175      27.168   2.662   4.990  1.00 38.69           C  
ATOM   1353  C   GLU A 175      26.550   3.452   3.819  1.00 38.69           C  
ATOM   1354  CB  GLU A 175      28.706   2.555   4.913  1.00 38.69           C  
ATOM   1355  O   GLU A 175      26.210   4.625   3.986  1.00 38.69           O  
ATOM   1356  CG  GLU A 175      29.298   2.244   6.303  1.00 38.69           C  
ATOM   1357  CD  GLU A 175      30.835   2.146   6.353  1.00 38.69           C  
ATOM   1358  OE1 GLU A 175      31.368   2.286   7.480  1.00 38.69           O  
ATOM   1359  OE2 GLU A 175      31.463   1.881   5.306  1.00 38.69           O  
ATOM   1360  N   ASP A 176      26.223   2.789   2.705  1.00 40.81           N  
ATOM   1361  CA  ASP A 176      25.498   3.402   1.576  1.00 40.81           C  
ATOM   1362  C   ASP A 176      24.038   3.768   1.940  1.00 40.81           C  
ATOM   1363  CB  ASP A 176      25.541   2.437   0.376  1.00 40.81           C  
ATOM   1364  O   ASP A 176      23.495   4.799   1.524  1.00 40.81           O  
ATOM   1365  CG  ASP A 176      26.936   2.275  -0.250  1.00 40.81           C  
ATOM   1366  OD1 ASP A 176      27.736   3.230  -0.155  1.00 40.81           O  
ATOM   1367  OD2 ASP A 176      27.164   1.208  -0.862  1.00 40.81           O  
ATOM   1368  N   VAL A 177      23.405   2.970   2.812  1.00 38.31           N  
ATOM   1369  CA  VAL A 177      22.058   3.217   3.373  1.00 38.31           C  
ATOM   1370  C   VAL A 177      22.060   4.392   4.362  1.00 38.31           C  
ATOM   1371  CB  VAL A 177      21.537   1.933   4.053  1.00 38.31           C  
ATOM   1372  O   VAL A 177      21.072   5.126   4.499  1.00 38.31           O  
ATOM   1373  CG1 VAL A 177      20.191   2.121   4.772  1.00 38.31           C  
ATOM   1374  CG2 VAL A 177      21.346   0.819   3.021  1.00 38.31           C  
ATOM   1375  N   VAL A 178      23.177   4.596   5.057  1.00 38.56           N  
ATOM   1376  CA  VAL A 178      23.395   5.707   5.990  1.00 38.56           C  
ATOM   1377  C   VAL A 178      23.464   7.027   5.226  1.00 38.56           C  
ATOM   1378  CB  VAL A 178      24.631   5.395   6.861  1.00 38.56           C  
ATOM   1379  O   VAL A 178      22.713   7.948   5.573  1.00 38.56           O  
ATOM   1380  CG1 VAL A 178      25.324   6.607   7.484  1.00 38.56           C  
ATOM   1381  CG2 VAL A 178      24.209   4.459   8.001  1.00 38.56           C  
ATOM   1382  N   ASP A 179      24.216   7.087   4.126  1.00 41.34           N  
ATOM   1383  CA  ASP A 179      24.279   8.254   3.234  1.00 41.34           C  
ATOM   1384  C   ASP A 179      22.943   8.542   2.530  1.00 41.34           C  
ATOM   1385  CB  ASP A 179      25.411   8.044   2.205  1.00 41.34           C  
ATOM   1386  O   ASP A 179      22.556   9.704   2.329  1.00 41.34           O  
ATOM   1387  CG  ASP A 179      26.693   8.819   2.533  1.00 41.34           C  
ATOM   1388  OD1 ASP A 179      26.723   9.499   3.586  1.00 41.34           O  
ATOM   1389  OD2 ASP A 179      27.575   8.839   1.653  1.00 41.34           O  
ATOM   1390  N   PHE A 180      22.165   7.499   2.228  1.00 40.41           N  
ATOM   1391  CA  PHE A 180      20.798   7.615   1.720  1.00 40.41           C  
ATOM   1392  C   PHE A 180      19.866   8.400   2.663  1.00 40.41           C  
ATOM   1393  CB  PHE A 180      20.272   6.208   1.384  1.00 40.41           C  
ATOM   1394  O   PHE A 180      19.106   9.267   2.217  1.00 40.41           O  
ATOM   1395  CG  PHE A 180      18.775   6.159   1.198  1.00 40.41           C  
ATOM   1396  CD1 PHE A 180      17.955   5.477   2.116  1.00 40.41           C  
ATOM   1397  CD2 PHE A 180      18.199   6.918   0.171  1.00 40.41           C  
ATOM   1398  CE1 PHE A 180      16.556   5.558   2.005  1.00 40.41           C  
ATOM   1399  CE2 PHE A 180      16.811   7.074   0.120  1.00 40.41           C  
ATOM   1400  CZ  PHE A 180      15.984   6.372   1.014  1.00 40.41           C  
ATOM   1401  N   MET A 181      19.965   8.169   3.971  1.00 38.81           N  
ATOM   1402  CA  MET A 181      19.106   8.807   4.972  1.00 38.81           C  
ATOM   1403  C   MET A 181      19.614  10.170   5.479  1.00 38.81           C  
ATOM   1404  CB  MET A 181      18.893   7.819   6.112  1.00 38.81           C  
ATOM   1405  O   MET A 181      18.806  10.933   6.018  1.00 38.81           O  
ATOM   1406  CG  MET A 181      17.947   6.670   5.753  1.00 38.81           C  
ATOM   1407  SD  MET A 181      16.955   6.015   7.126  1.00 38.81           S  
ATOM   1408  CE  MET A 181      18.185   5.931   8.424  1.00 38.81           C  
ATOM   1409  N   VAL A 182      20.893  10.518   5.267  1.00 40.72           N  
ATOM   1410  CA  VAL A 182      21.410  11.894   5.479  1.00 40.72           C  
ATOM   1411  C   VAL A 182      20.772  12.882   4.493  1.00 40.72           C  
ATOM   1412  CB  VAL A 182      22.952  11.980   5.335  1.00 40.72           C  
ATOM   1413  O   VAL A 182      20.519  14.032   4.839  1.00 40.72           O  
ATOM   1414  CG1 VAL A 182      23.486  13.398   5.573  1.00 40.72           C  
ATOM   1415  CG2 VAL A 182      23.706  11.125   6.340  1.00 40.72           C  
ATOM   1416  N   HIS A 183      20.460  12.430   3.273  1.00 46.19           N  
ATOM   1417  CA  HIS A 183      19.938  13.273   2.185  1.00 46.19           C  
ATOM   1418  C   HIS A 183      18.396  13.277   2.070  1.00 46.19           C  
ATOM   1419  CB  HIS A 183      20.617  12.844   0.878  1.00 46.19           C  
ATOM   1420  O   HIS A 183      17.823  13.959   1.205  1.00 46.19           O  
ATOM   1421  CG  HIS A 183      22.103  13.105   0.864  1.00 46.19           C  
ATOM   1422  CD2 HIS A 183      22.730  14.180   0.297  1.00 46.19           C  
ATOM   1423  ND1 HIS A 183      23.091  12.315   1.418  1.00 46.19           N  
ATOM   1424  CE1 HIS A 183      24.279  12.903   1.192  1.00 46.19           C  
ATOM   1425  NE2 HIS A 183      24.100  14.038   0.494  1.00 46.19           N  
ATOM   1426  N   GLY A 184      17.707  12.510   2.922  1.00 44.22           N  
ATOM   1427  CA  GLY A 184      16.263  12.617   3.147  1.00 44.22           C  
ATOM   1428  C   GLY A 184      15.918  13.887   3.927  1.00 44.22           C  
ATOM   1429  O   GLY A 184      16.779  14.504   4.550  1.00 44.22           O  
ATOM   1430  N   THR A 185      14.653  14.324   3.910  1.00 44.97           N  
ATOM   1431  CA  THR A 185      14.282  15.381   4.870  1.00 44.97           C  
ATOM   1432  C   THR A 185      14.400  14.834   6.292  1.00 44.97           C  
ATOM   1433  CB  THR A 185      12.899  15.994   4.651  1.00 44.97           C  
ATOM   1434  O   THR A 185      14.016  13.686   6.506  1.00 44.97           O  
ATOM   1435  CG2 THR A 185      12.917  16.919   3.444  1.00 44.97           C  
ATOM   1436  OG1 THR A 185      11.886  15.042   4.454  1.00 44.97           O  
ATOM   1437  N   PRO A 186      14.849  15.633   7.280  1.00 45.62           N  
ATOM   1438  CA  PRO A 186      15.024  15.184   8.666  1.00 45.62           C  
ATOM   1439  C   PRO A 186      13.807  14.433   9.222  1.00 45.62           C  
ATOM   1440  CB  PRO A 186      15.289  16.466   9.463  1.00 45.62           C  
ATOM   1441  O   PRO A 186      13.949  13.498   9.997  1.00 45.62           O  
ATOM   1442  CG  PRO A 186      15.946  17.395   8.444  1.00 45.62           C  
ATOM   1443  CD  PRO A 186      15.292  17.009   7.123  1.00 45.62           C  
ATOM   1444  N   LEU A 187      12.614  14.816   8.760  1.00 37.59           N  
ATOM   1445  CA  LEU A 187      11.318  14.228   9.077  1.00 37.59           C  
ATOM   1446  C   LEU A 187      11.157  12.776   8.570  1.00 37.59           C  
ATOM   1447  CB  LEU A 187      10.266  15.154   8.433  1.00 37.59           C  
ATOM   1448  O   LEU A 187      10.694  11.916   9.313  1.00 37.59           O  
ATOM   1449  CG  LEU A 187       8.970  15.294   9.243  1.00 37.59           C  
ATOM   1450  CD1 LEU A 187       9.098  16.383  10.308  1.00 37.59           C  
ATOM   1451  CD2 LEU A 187       7.837  15.705   8.303  1.00 37.59           C  
ATOM   1452  N   GLU A 188      11.554  12.492   7.324  1.00 44.25           N  
ATOM   1453  CA  GLU A 188      11.484  11.160   6.694  1.00 44.25           C  
ATOM   1454  C   GLU A 188      12.411  10.180   7.429  1.00 44.25           C  
ATOM   1455  CB  GLU A 188      11.849  11.273   5.194  1.00 44.25           C  
ATOM   1456  O   GLU A 188      11.993   9.082   7.805  1.00 44.25           O  
ATOM   1457  CG  GLU A 188      10.734  11.919   4.333  1.00 44.25           C  
ATOM   1458  CD  GLU A 188      11.209  12.539   2.996  1.00 44.25           C  
ATOM   1459  OE1 GLU A 188      10.357  13.017   2.203  1.00 44.25           O  
ATOM   1460  OE2 GLU A 188      12.429  12.760   2.808  1.00 44.25           O  
ATOM   1461  N   THR A 189      13.626  10.634   7.743  1.00 49.69           N  
ATOM   1462  CA  THR A 189      14.610   9.900   8.546  1.00 49.69           C  
ATOM   1463  C   THR A 189      14.087   9.630   9.958  1.00 49.69           C  
ATOM   1464  CB  THR A 189      15.933  10.686   8.592  1.00 49.69           C  
ATOM   1465  O   THR A 189      14.218   8.519  10.465  1.00 49.69           O  
ATOM   1466  CG2 THR A 189      17.079   9.821   9.098  1.00 49.69           C  
ATOM   1467  OG1 THR A 189      16.244  11.150   7.295  1.00 49.69           O  
ATOM   1468  N   TRP A 190      13.417  10.607  10.579  1.00 46.44           N  
ATOM   1469  CA  TRP A 190      12.822  10.477  11.915  1.00 46.44           C  
ATOM   1470  C   TRP A 190      11.685   9.449  11.995  1.00 46.44           C  
ATOM   1471  CB  TRP A 190      12.336  11.849  12.397  1.00 46.44           C  
ATOM   1472  O   TRP A 190      11.453   8.861  13.047  1.00 46.44           O  
ATOM   1473  CG  TRP A 190      12.497  12.077  13.860  1.00 46.44           C  
ATOM   1474  CD1 TRP A 190      13.673  12.319  14.482  1.00 46.44           C  
ATOM   1475  CD2 TRP A 190      11.474  12.148  14.895  1.00 46.44           C  
ATOM   1476  CE2 TRP A 190      12.120  12.364  16.148  1.00 46.44           C  
ATOM   1477  CE3 TRP A 190      10.066  12.101  14.895  1.00 46.44           C  
ATOM   1478  NE1 TRP A 190      13.457  12.474  15.836  1.00 46.44           N  
ATOM   1479  CH2 TRP A 190      10.010  12.385  17.323  1.00 46.44           C  
ATOM   1480  CZ2 TRP A 190      11.412  12.453  17.353  1.00 46.44           C  
ATOM   1481  CZ3 TRP A 190       9.341  12.251  16.093  1.00 46.44           C  
ATOM   1482  N   TRP A 191      10.991   9.173  10.893  1.00 44.34           N  
ATOM   1483  CA  TRP A 191       9.854   8.250  10.906  1.00 44.34           C  
ATOM   1484  C   TRP A 191      10.198   6.849  10.433  1.00 44.34           C  
ATOM   1485  CB  TRP A 191       8.727   8.844  10.106  1.00 44.34           C  
ATOM   1486  O   TRP A 191       9.635   5.900  10.954  1.00 44.34           O  
ATOM   1487  CG  TRP A 191       7.340   8.547  10.546  1.00 44.34           C  
ATOM   1488  CD1 TRP A 191       6.576   9.372  11.294  1.00 44.34           C  
ATOM   1489  CD2 TRP A 191       6.531   7.367  10.291  1.00 44.34           C  
ATOM   1490  CE2 TRP A 191       5.323   7.497  11.033  1.00 44.34           C  
ATOM   1491  CE3 TRP A 191       6.706   6.188   9.542  1.00 44.34           C  
ATOM   1492  NE1 TRP A 191       5.373   8.759  11.575  1.00 44.34           N  
ATOM   1493  CH2 TRP A 191       4.593   5.294  10.373  1.00 44.34           C  
ATOM   1494  CZ2 TRP A 191       4.397   6.457  11.133  1.00 44.34           C  
ATOM   1495  CZ3 TRP A 191       5.728   5.179   9.550  1.00 44.34           C  
ATOM   1496  N   VAL A 192      11.172   6.683   9.534  1.00 49.94           N  
ATOM   1497  CA  VAL A 192      11.840   5.379   9.349  1.00 49.94           C  
ATOM   1498  C   VAL A 192      12.404   4.914  10.699  1.00 49.94           C  
ATOM   1499  CB  VAL A 192      12.929   5.501   8.265  1.00 49.94           C  
ATOM   1500  O   VAL A 192      12.228   3.765  11.094  1.00 49.94           O  
ATOM   1501  CG1 VAL A 192      13.808   4.259   8.145  1.00 49.94           C  
ATOM   1502  CG2 VAL A 192      12.289   5.731   6.890  1.00 49.94           C  
ATOM   1503  N   ARG A 193      12.956   5.853  11.475  1.00 53.78           N  
ATOM   1504  CA  ARG A 193      13.341   5.691  12.883  1.00 53.78           C  
ATOM   1505  C   ARG A 193      12.178   5.278  13.799  1.00 53.78           C  
ATOM   1506  CB  ARG A 193      14.030   6.997  13.309  1.00 53.78           C  
ATOM   1507  O   ARG A 193      12.286   4.262  14.473  1.00 53.78           O  
ATOM   1508  CG  ARG A 193      15.497   7.025  12.884  1.00 53.78           C  
ATOM   1509  CD  ARG A 193      16.151   8.385  13.154  1.00 53.78           C  
ATOM   1510  NE  ARG A 193      17.526   8.423  12.631  1.00 53.78           N  
ATOM   1511  NH1 ARG A 193      17.989  10.622  13.068  1.00 53.78           N  
ATOM   1512  NH2 ARG A 193      19.479   9.388  11.958  1.00 53.78           N  
ATOM   1513  CZ  ARG A 193      18.325   9.471  12.557  1.00 53.78           C  
ATOM   1514  N   ILE A 194      11.050   5.990  13.788  1.00 43.53           N  
ATOM   1515  CA  ILE A 194       9.867   5.687  14.629  1.00 43.53           C  
ATOM   1516  C   ILE A 194       9.095   4.436  14.201  1.00 43.53           C  
ATOM   1517  CB  ILE A 194       8.949   6.926  14.669  1.00 43.53           C  
ATOM   1518  O   ILE A 194       8.498   3.760  15.030  1.00 43.53           O  
ATOM   1519  CG1 ILE A 194       9.606   7.911  15.644  1.00 43.53           C  
ATOM   1520  CG2 ILE A 194       7.479   6.674  15.060  1.00 43.53           C  
ATOM   1521  CD1 ILE A 194       8.891   9.244  15.721  1.00 43.53           C  
ATOM   1522  N   ALA A 195       9.099   4.089  12.923  1.00 47.00           N  
ATOM   1523  CA  ALA A 195       8.489   2.866  12.422  1.00 47.00           C  
ATOM   1524  C   ALA A 195       9.341   1.623  12.724  1.00 47.00           C  
ATOM   1525  CB  ALA A 195       8.245   3.048  10.924  1.00 47.00           C  
ATOM   1526  O   ALA A 195       8.913   0.509  12.433  1.00 47.00           O  
ATOM   1527  N   GLY A 196      10.547   1.800  13.281  1.00 46.72           N  
ATOM   1528  CA  GLY A 196      11.474   0.699  13.531  1.00 46.72           C  
ATOM   1529  C   GLY A 196      12.186   0.166  12.312  1.00 46.72           C  
ATOM   1530  O   GLY A 196      12.639  -0.973  12.314  1.00 46.72           O  
ATOM   1531  N   LEU A 197      12.239   0.979  11.269  1.00 46.47           N  
ATOM   1532  CA  LEU A 197      12.783   0.640   9.967  1.00 46.47           C  
ATOM   1533  C   LEU A 197      14.180   1.260   9.762  1.00 46.47           C  
ATOM   1534  CB  LEU A 197      11.753   1.071   8.902  1.00 46.47           C  
ATOM   1535  O   LEU A 197      14.775   1.065   8.707  1.00 46.47           O  
ATOM   1536  CG  LEU A 197      10.312   0.552   9.096  1.00 46.47           C  
ATOM   1537  CD1 LEU A 197       9.415   1.072   7.970  1.00 46.47           C  
ATOM   1538  CD2 LEU A 197      10.140  -0.961   9.167  1.00 46.47           C  
ATOM   1539  N   SER A 198      14.702   2.010  10.747  1.00 45.06           N  
ATOM   1540  CA  SER A 198      16.033   2.632  10.699  1.00 45.06           C  
ATOM   1541  C   SER A 198      17.136   1.650  11.057  1.00 45.06           C  
ATOM   1542  CB  SER A 198      16.140   3.837  11.638  1.00 45.06           C  
ATOM   1543  O   SER A 198      17.059   0.960  12.070  1.00 45.06           O  
ATOM   1544  OG  SER A 198      17.471   4.332  11.631  1.00 45.06           O  
ATOM   1545  N   PHE A 199      18.227   1.697  10.294  1.00 46.44           N  
ATOM   1546  CA  PHE A 199      19.476   1.022  10.609  1.00 46.44           C  
ATOM   1547  C   PHE A 199      20.666   1.999  10.691  1.00 46.44           C  
ATOM   1548  CB  PHE A 199      19.706  -0.172   9.672  1.00 46.44           C  
ATOM   1549  O   PHE A 199      21.765   1.634  10.294  1.00 46.44           O  
ATOM   1550  CG  PHE A 199      18.665  -1.270   9.790  1.00 46.44           C  
ATOM   1551  CD1 PHE A 199      18.713  -2.179  10.865  1.00 46.44           C  
ATOM   1552  CD2 PHE A 199      17.655  -1.396   8.818  1.00 46.44           C  
ATOM   1553  CE1 PHE A 199      17.748  -3.195  10.974  1.00 46.44           C  
ATOM   1554  CE2 PHE A 199      16.710  -2.433   8.911  1.00 46.44           C  
ATOM   1555  CZ  PHE A 199      16.755  -3.333   9.988  1.00 46.44           C  
ATOM   1556  N   TYR A 200      20.537   3.160  11.351  1.00 45.62           N  
ATOM   1557  CA  TYR A 200      21.709   4.009  11.677  1.00 45.62           C  
ATOM   1558  C   TYR A 200      22.586   3.466  12.809  1.00 45.62           C  
ATOM   1559  CB  TYR A 200      21.270   5.411  12.102  1.00 45.62           C  
ATOM   1560  O   TYR A 200      22.097   3.422  13.936  1.00 45.62           O  
ATOM   1561  CG  TYR A 200      21.709   6.439  11.120  1.00 45.62           C  
ATOM   1562  CD1 TYR A 200      22.939   7.106  11.232  1.00 45.62           C  
ATOM   1563  CD2 TYR A 200      20.860   6.661  10.044  1.00 45.62           C  
ATOM   1564  CE1 TYR A 200      23.307   8.018  10.229  1.00 45.62           C  
ATOM   1565  CE2 TYR A 200      21.228   7.550   9.035  1.00 45.62           C  
ATOM   1566  OH  TYR A 200      22.838   9.034   8.134  1.00 45.62           O  
ATOM   1567  CZ  TYR A 200      22.459   8.211   9.122  1.00 45.62           C  
ATOM   1568  N   PRO A 201      23.870   3.119  12.606  1.00 44.34           N  
ATOM   1569  CA  PRO A 201      24.745   2.644  13.687  1.00 44.34           C  
ATOM   1570  C   PRO A 201      24.799   3.606  14.889  1.00 44.34           C  
ATOM   1571  CB  PRO A 201      26.113   2.398  13.040  1.00 44.34           C  
ATOM   1572  O   PRO A 201      24.943   3.151  16.021  1.00 44.34           O  
ATOM   1573  CG  PRO A 201      26.076   3.194  11.737  1.00 44.34           C  
ATOM   1574  CD  PRO A 201      24.601   3.213  11.354  1.00 44.34           C  
ATOM   1575  N   HIS A 202      24.568   4.902  14.650  1.00 44.50           N  
ATOM   1576  CA  HIS A 202      24.492   5.960  15.663  1.00 44.50           C  
ATOM   1577  C   HIS A 202      23.096   6.220  16.253  1.00 44.50           C  
ATOM   1578  CB  HIS A 202      25.056   7.249  15.055  1.00 44.50           C  
ATOM   1579  O   HIS A 202      22.973   7.013  17.186  1.00 44.50           O  
ATOM   1580  CG  HIS A 202      26.459   7.075  14.545  1.00 44.50           C  
ATOM   1581  CD2 HIS A 202      26.887   7.217  13.253  1.00 44.50           C  
ATOM   1582  ND1 HIS A 202      27.546   6.687  15.296  1.00 44.50           N  
ATOM   1583  CE1 HIS A 202      28.605   6.600  14.477  1.00 44.50           C  
ATOM   1584  NE2 HIS A 202      28.244   6.907  13.224  1.00 44.50           N  
ATOM   1585  N   ASP A 203      22.036   5.585  15.744  1.00 44.88           N  
ATOM   1586  CA  ASP A 203      20.719   5.691  16.366  1.00 44.88           C  
ATOM   1587  C   ASP A 203      20.737   4.969  17.708  1.00 44.88           C  
ATOM   1588  CB  ASP A 203      19.583   5.152  15.479  1.00 44.88           C  
ATOM   1589  O   ASP A 203      21.179   3.820  17.824  1.00 44.88           O  
ATOM   1590  CG  ASP A 203      18.999   6.188  14.522  1.00 44.88           C  
ATOM   1591  OD1 ASP A 203      19.198   7.405  14.711  1.00 44.88           O  
ATOM   1592  OD2 ASP A 203      18.292   5.772  13.579  1.00 44.88           O  
ATOM   1593  N   SER A 204      20.221   5.647  18.732  1.00 49.22           N  
ATOM   1594  CA  SER A 204      20.119   5.077  20.067  1.00 49.22           C  
ATOM   1595  C   SER A 204      19.354   3.749  20.013  1.00 49.22           C  
ATOM   1596  CB  SER A 204      19.486   6.087  21.035  1.00 49.22           C  
ATOM   1597  O   SER A 204      18.376   3.598  19.271  1.00 49.22           O  
ATOM   1598  OG  SER A 204      18.134   6.348  20.708  1.00 49.22           O  
ATOM   1599  N   ARG A 205      19.772   2.769  20.832  1.00 50.12           N  
ATOM   1600  CA  ARG A 205      19.083   1.465  20.972  1.00 50.12           C  
ATOM   1601  C   ARG A 205      17.569   1.630  21.167  1.00 50.12           C  
ATOM   1602  CB  ARG A 205      19.667   0.673  22.158  1.00 50.12           C  
ATOM   1603  O   ARG A 205      16.789   0.786  20.729  1.00 50.12           O  
ATOM   1604  CG  ARG A 205      21.060   0.085  21.884  1.00 50.12           C  
ATOM   1605  CD  ARG A 205      21.525  -0.746  23.090  1.00 50.12           C  
ATOM   1606  NE  ARG A 205      22.850  -1.360  22.865  1.00 50.12           N  
ATOM   1607  NH1 ARG A 205      23.066  -2.376  24.917  1.00 50.12           N  
ATOM   1608  NH2 ARG A 205      24.678  -2.614  23.396  1.00 50.12           N  
ATOM   1609  CZ  ARG A 205      23.522  -2.111  23.724  1.00 50.12           C  
ATOM   1610  N   LEU A 206      17.165   2.752  21.767  1.00 39.81           N  
ATOM   1611  CA  LEU A 206      15.782   3.143  21.979  1.00 39.81           C  
ATOM   1612  C   LEU A 206      14.965   3.202  20.680  1.00 39.81           C  
ATOM   1613  CB  LEU A 206      15.759   4.492  22.712  1.00 39.81           C  
ATOM   1614  O   LEU A 206      13.892   2.617  20.607  1.00 39.81           O  
ATOM   1615  CG  LEU A 206      14.368   4.803  23.303  1.00 39.81           C  
ATOM   1616  CD1 LEU A 206      14.380   4.638  24.823  1.00 39.81           C  
ATOM   1617  CD2 LEU A 206      13.943   6.228  22.962  1.00 39.81           C  
ATOM   1618  N   VAL A 207      15.474   3.869  19.649  1.00 49.84           N  
ATOM   1619  CA  VAL A 207      14.734   4.128  18.405  1.00 49.84           C  
ATOM   1620  C   VAL A 207      14.716   2.896  17.499  1.00 49.84           C  
ATOM   1621  CB  VAL A 207      15.364   5.347  17.713  1.00 49.84           C  
ATOM   1622  O   VAL A 207      13.692   2.562  16.914  1.00 49.84           O  
ATOM   1623  CG1 VAL A 207      14.771   5.629  16.339  1.00 49.84           C  
ATOM   1624  CG2 VAL A 207      15.171   6.612  18.563  1.00 49.84           C  
ATOM   1625  N   ARG A 208      15.840   2.176  17.428  1.00 51.22           N  
ATOM   1626  CA  ARG A 208      15.998   0.999  16.560  1.00 51.22           C  
ATOM   1627  C   ARG A 208      15.318  -0.259  17.081  1.00 51.22           C  
ATOM   1628  CB  ARG A 208      17.492   0.728  16.386  1.00 51.22           C  
ATOM   1629  O   ARG A 208      14.777  -1.035  16.302  1.00 51.22           O  
ATOM   1630  CG  ARG A 208      18.080   1.528  15.227  1.00 51.22           C  
ATOM   1631  CD  ARG A 208      19.594   1.365  15.276  1.00 51.22           C  
ATOM   1632  NE  ARG A 208      20.225   1.215  13.958  1.00 51.22           N  
ATOM   1633  NH1 ARG A 208      22.245   0.673  14.876  1.00 51.22           N  
ATOM   1634  NH2 ARG A 208      22.090   0.538  12.726  1.00 51.22           N  
ATOM   1635  CZ  ARG A 208      21.482   0.809  13.837  1.00 51.22           C  
ATOM   1636  N   GLN A 209      15.406  -0.500  18.385  1.00 57.97           N  
ATOM   1637  CA  GLN A 209      15.028  -1.787  18.969  1.00 57.97           C  
ATOM   1638  C   GLN A 209      13.870  -1.633  19.944  1.00 57.97           C  
ATOM   1639  CB  GLN A 209      16.252  -2.446  19.625  1.00 57.97           C  
ATOM   1640  O   GLN A 209      12.888  -2.357  19.828  1.00 57.97           O  
ATOM   1641  CG  GLN A 209      17.339  -2.808  18.596  1.00 57.97           C  
ATOM   1642  CD  GLN A 209      18.606  -3.374  19.231  1.00 57.97           C  
ATOM   1643  NE2 GLN A 209      19.527  -3.872  18.437  1.00 57.97           N  
ATOM   1644  OE1 GLN A 209      18.816  -3.348  20.433  1.00 57.97           O  
ATOM   1645  N   ILE A 210      13.939  -0.672  20.867  1.00 57.44           N  
ATOM   1646  CA  ILE A 210      12.965  -0.576  21.965  1.00 57.44           C  
ATOM   1647  C   ILE A 210      11.615  -0.052  21.470  1.00 57.44           C  
ATOM   1648  CB  ILE A 210      13.527   0.271  23.127  1.00 57.44           C  
ATOM   1649  O   ILE A 210      10.580  -0.627  21.784  1.00 57.44           O  
ATOM   1650  CG1 ILE A 210      14.882  -0.312  23.607  1.00 57.44           C  
ATOM   1651  CG2 ILE A 210      12.521   0.369  24.284  1.00 57.44           C  
ATOM   1652  CD1 ILE A 210      15.569   0.439  24.754  1.00 57.44           C  
ATOM   1653  N   TRP A 211      11.603   1.005  20.664  1.00 59.41           N  
ATOM   1654  CA  TRP A 211      10.376   1.656  20.211  1.00 59.41           C  
ATOM   1655  C   TRP A 211       9.478   0.760  19.334  1.00 59.41           C  
ATOM   1656  CB  TRP A 211      10.748   2.983  19.547  1.00 59.41           C  
ATOM   1657  O   TRP A 211       8.282   0.656  19.613  1.00 59.41           O  
ATOM   1658  CG  TRP A 211       9.566   3.799  19.193  1.00 59.41           C  
ATOM   1659  CD1 TRP A 211       9.022   3.898  17.968  1.00 59.41           C  
ATOM   1660  CD2 TRP A 211       8.722   4.578  20.079  1.00 59.41           C  
ATOM   1661  CE2 TRP A 211       7.670   5.153  19.308  1.00 59.41           C  
ATOM   1662  CE3 TRP A 211       8.743   4.838  21.464  1.00 59.41           C  
ATOM   1663  NE1 TRP A 211       7.907   4.705  18.026  1.00 59.41           N  
ATOM   1664  CH2 TRP A 211       6.732   6.210  21.270  1.00 59.41           C  
ATOM   1665  CZ2 TRP A 211       6.684   5.963  19.887  1.00 59.41           C  
ATOM   1666  CZ3 TRP A 211       7.756   5.648  22.055  1.00 59.41           C  
ATOM   1667  N   PRO A 212      10.011   0.009  18.354  1.00 62.19           N  
ATOM   1668  CA  PRO A 212       9.200  -0.908  17.551  1.00 62.19           C  
ATOM   1669  C   PRO A 212       8.698  -2.094  18.371  1.00 62.19           C  
ATOM   1670  CB  PRO A 212      10.103  -1.377  16.407  1.00 62.19           C  
ATOM   1671  O   PRO A 212       7.611  -2.600  18.100  1.00 62.19           O  
ATOM   1672  CG  PRO A 212      11.174  -0.293  16.386  1.00 62.19           C  
ATOM   1673  CD  PRO A 212      11.363   0.042  17.836  1.00 62.19           C  
ATOM   1674  N   ILE A 213       9.475  -2.522  19.377  1.00 65.62           N  
ATOM   1675  CA  ILE A 213       9.059  -3.529  20.359  1.00 65.62           C  
ATOM   1676  C   ILE A 213       7.919  -2.983  21.216  1.00 65.62           C  
ATOM   1677  CB  ILE A 213      10.255  -4.004  21.220  1.00 65.62           C  
ATOM   1678  O   ILE A 213       6.936  -3.691  21.395  1.00 65.62           O  
ATOM   1679  CG1 ILE A 213      11.217  -4.844  20.356  1.00 65.62           C  
ATOM   1680  CG2 ILE A 213       9.791  -4.836  22.430  1.00 65.62           C  
ATOM   1681  CD1 ILE A 213      12.548  -5.182  21.044  1.00 65.62           C  
ATOM   1682  N   MET A 214       7.992  -1.735  21.684  1.00 62.34           N  
ATOM   1683  CA  MET A 214       6.899  -1.119  22.438  1.00 62.34           C  
ATOM   1684  C   MET A 214       5.617  -1.054  21.613  1.00 62.34           C  
ATOM   1685  CB  MET A 214       7.261   0.285  22.932  1.00 62.34           C  
ATOM   1686  O   MET A 214       4.578  -1.482  22.098  1.00 62.34           O  
ATOM   1687  CG  MET A 214       8.327   0.279  24.031  1.00 62.34           C  
ATOM   1688  SD  MET A 214       7.951   1.376  25.425  1.00 62.34           S  
ATOM   1689  CE  MET A 214       7.793   2.973  24.581  1.00 62.34           C  
ATOM   1690  N   ILE A 215       5.682  -0.608  20.352  1.00 66.94           N  
ATOM   1691  CA  ILE A 215       4.512  -0.608  19.455  1.00 66.94           C  
ATOM   1692  C   ILE A 215       3.954  -2.025  19.304  1.00 66.94           C  
ATOM   1693  CB  ILE A 215       4.872  -0.005  18.077  1.00 66.94           C  
ATOM   1694  O   ILE A 215       2.750  -2.234  19.393  1.00 66.94           O  
ATOM   1695  CG1 ILE A 215       5.197   1.499  18.219  1.00 66.94           C  
ATOM   1696  CG2 ILE A 215       3.716  -0.199  17.072  1.00 66.94           C  
ATOM   1697  CD1 ILE A 215       5.790   2.126  16.951  1.00 66.94           C  
ATOM   1698  N   HIS A 216       4.827  -3.010  19.103  1.00 70.19           N  
ATOM   1699  CA  HIS A 216       4.426  -4.402  18.944  1.00 70.19           C  
ATOM   1700  C   HIS A 216       3.743  -4.960  20.199  1.00 70.19           C  
ATOM   1701  CB  HIS A 216       5.676  -5.203  18.590  1.00 70.19           C  
ATOM   1702  O   HIS A 216       2.701  -5.598  20.091  1.00 70.19           O  
ATOM   1703  CG  HIS A 216       5.376  -6.532  17.984  1.00 70.19           C  
ATOM   1704  CD2 HIS A 216       5.363  -7.742  18.623  1.00 70.19           C  
ATOM   1705  ND1 HIS A 216       5.213  -6.761  16.641  1.00 70.19           N  
ATOM   1706  CE1 HIS A 216       5.153  -8.085  16.475  1.00 70.19           C  
ATOM   1707  NE2 HIS A 216       5.243  -8.725  17.643  1.00 70.19           N  
ATOM   1708  N   LEU A 217       4.300  -4.687  21.380  1.00 68.06           N  
ATOM   1709  CA  LEU A 217       3.721  -5.082  22.661  1.00 68.06           C  
ATOM   1710  C   LEU A 217       2.382  -4.389  22.900  1.00 68.06           C  
ATOM   1711  CB  LEU A 217       4.702  -4.765  23.803  1.00 68.06           C  
ATOM   1712  O   LEU A 217       1.445  -5.059  23.301  1.00 68.06           O  
ATOM   1713  CG  LEU A 217       5.924  -5.696  23.877  1.00 68.06           C  
ATOM   1714  CD1 LEU A 217       6.896  -5.167  24.932  1.00 68.06           C  
ATOM   1715  CD2 LEU A 217       5.543  -7.130  24.252  1.00 68.06           C  
ATOM   1716  N   ILE A 218       2.261  -3.092  22.603  1.00 66.56           N  
ATOM   1717  CA  ILE A 218       0.999  -2.348  22.728  1.00 66.56           C  
ATOM   1718  C   ILE A 218      -0.069  -2.939  21.801  1.00 66.56           C  
ATOM   1719  CB  ILE A 218       1.238  -0.843  22.458  1.00 66.56           C  
ATOM   1720  O   ILE A 218      -1.199  -3.151  22.230  1.00 66.56           O  
ATOM   1721  CG1 ILE A 218       2.065  -0.217  23.606  1.00 66.56           C  
ATOM   1722  CG2 ILE A 218      -0.090  -0.074  22.303  1.00 66.56           C  
ATOM   1723  CD1 ILE A 218       2.678   1.145  23.252  1.00 66.56           C  
ATOM   1724  N   LEU A 219       0.287  -3.252  20.552  1.00 71.31           N  
ATOM   1725  CA  LEU A 219      -0.636  -3.832  19.575  1.00 71.31           C  
ATOM   1726  C   LEU A 219      -1.119  -5.226  19.976  1.00 71.31           C  
ATOM   1727  CB  LEU A 219       0.054  -3.889  18.203  1.00 71.31           C  
ATOM   1728  O   LEU A 219      -2.316  -5.499  19.929  1.00 71.31           O  
ATOM   1729  CG  LEU A 219       0.104  -2.540  17.474  1.00 71.31           C  
ATOM   1730  CD1 LEU A 219       0.896  -2.701  16.176  1.00 71.31           C  
ATOM   1731  CD2 LEU A 219      -1.309  -2.070  17.137  1.00 71.31           C  
ATOM   1732  N   TRP A 220      -0.202  -6.106  20.382  1.00 76.38           N  
ATOM   1733  CA  TRP A 220      -0.565  -7.448  20.835  1.00 76.38           C  
ATOM   1734  C   TRP A 220      -1.280  -7.432  22.178  1.00 76.38           C  
ATOM   1735  CB  TRP A 220       0.673  -8.341  20.883  1.00 76.38           C  
ATOM   1736  O   TRP A 220      -2.190  -8.227  22.376  1.00 76.38           O  
ATOM   1737  CG  TRP A 220       1.011  -8.932  19.556  1.00 76.38           C  
ATOM   1738  CD1 TRP A 220       1.984  -8.516  18.719  1.00 76.38           C  
ATOM   1739  CD2 TRP A 220       0.351 -10.044  18.883  1.00 76.38           C  
ATOM   1740  CE2 TRP A 220       1.001 -10.264  17.634  1.00 76.38           C  
ATOM   1741  CE3 TRP A 220      -0.735 -10.886  19.202  1.00 76.38           C  
ATOM   1742  NE1 TRP A 220       1.991  -9.309  17.591  1.00 76.38           N  
ATOM   1743  CH2 TRP A 220      -0.475 -12.100  17.096  1.00 76.38           C  
ATOM   1744  CZ2 TRP A 220       0.605 -11.272  16.745  1.00 76.38           C  
ATOM   1745  CZ3 TRP A 220      -1.143 -11.904  18.319  1.00 76.38           C  
ATOM   1746  N   HIS A 221      -0.922  -6.514  23.075  1.00 70.44           N  
ATOM   1747  CA  HIS A 221      -1.653  -6.304  24.317  1.00 70.44           C  
ATOM   1748  C   HIS A 221      -3.093  -5.876  24.030  1.00 70.44           C  
ATOM   1749  CB  HIS A 221      -0.913  -5.285  25.186  1.00 70.44           C  
ATOM   1750  O   HIS A 221      -3.999  -6.504  24.558  1.00 70.44           O  
ATOM   1751  CG  HIS A 221      -1.591  -5.026  26.501  1.00 70.44           C  
ATOM   1752  CD2 HIS A 221      -2.257  -3.888  26.864  1.00 70.44           C  
ATOM   1753  ND1 HIS A 221      -1.651  -5.893  27.566  1.00 70.44           N  
ATOM   1754  CE1 HIS A 221      -2.331  -5.285  28.552  1.00 70.44           C  
ATOM   1755  NE2 HIS A 221      -2.707  -4.054  28.176  1.00 70.44           N  
ATOM   1756  N   GLY A 222      -3.320  -4.908  23.134  1.00 65.62           N  
ATOM   1757  CA  GLY A 222      -4.669  -4.527  22.699  1.00 65.62           C  
ATOM   1758  C   GLY A 222      -5.443  -5.707  22.106  1.00 65.62           C  
ATOM   1759  O   GLY A 222      -6.524  -6.039  22.582  1.00 65.62           O  
ATOM   1760  N   ALA A 223      -4.847  -6.428  21.151  1.00 71.19           N  
ATOM   1761  CA  ALA A 223      -5.488  -7.579  20.511  1.00 71.19           C  
ATOM   1762  C   ALA A 223      -5.817  -8.720  21.491  1.00 71.19           C  
ATOM   1763  CB  ALA A 223      -4.575  -8.071  19.379  1.00 71.19           C  
ATOM   1764  O   ALA A 223      -6.887  -9.322  21.408  1.00 71.19           O  
ATOM   1765  N   ILE A 224      -4.914  -9.033  22.424  1.00 72.06           N  
ATOM   1766  CA  ILE A 224      -5.105 -10.117  23.394  1.00 72.06           C  
ATOM   1767  C   ILE A 224      -6.064  -9.680  24.494  1.00 72.06           C  
ATOM   1768  CB  ILE A 224      -3.757 -10.618  23.957  1.00 72.06           C  
ATOM   1769  O   ILE A 224      -7.001 -10.414  24.776  1.00 72.06           O  
ATOM   1770  CG1 ILE A 224      -2.946 -11.306  22.833  1.00 72.06           C  
ATOM   1771  CG2 ILE A 224      -3.973 -11.605  25.124  1.00 72.06           C  
ATOM   1772  CD1 ILE A 224      -1.485 -11.589  23.207  1.00 72.06           C  
ATOM   1773  N   CYS A 225      -5.885  -8.505  25.097  1.00 65.06           N  
ATOM   1774  CA  CYS A 225      -6.768  -8.036  26.162  1.00 65.06           C  
ATOM   1775  C   CYS A 225      -8.199  -7.854  25.659  1.00 65.06           C  
ATOM   1776  CB  CYS A 225      -6.209  -6.758  26.791  1.00 65.06           C  
ATOM   1777  O   CYS A 225      -9.113  -8.352  26.307  1.00 65.06           O  
ATOM   1778  SG  CYS A 225      -4.755  -7.207  27.777  1.00 65.06           S  
ATOM   1779  N   ASN A 226      -8.401  -7.269  24.476  1.00 63.25           N  
ATOM   1780  CA  ASN A 226      -9.738  -7.165  23.887  1.00 63.25           C  
ATOM   1781  C   ASN A 226     -10.321  -8.544  23.553  1.00 63.25           C  
ATOM   1782  CB  ASN A 226      -9.687  -6.274  22.636  1.00 63.25           C  
ATOM   1783  O   ASN A 226     -11.508  -8.776  23.764  1.00 63.25           O  
ATOM   1784  CG  ASN A 226      -9.354  -4.825  22.945  1.00 63.25           C  
ATOM   1785  ND2 ASN A 226      -9.038  -4.065  21.932  1.00 63.25           N  
ATOM   1786  OD1 ASN A 226      -9.385  -4.366  24.076  1.00 63.25           O  
ATOM   1787  N   GLY A 227      -9.494  -9.480  23.076  1.00 63.84           N  
ATOM   1788  CA  GLY A 227      -9.929 -10.844  22.763  1.00 63.84           C  
ATOM   1789  C   GLY A 227     -10.285 -11.669  23.997  1.00 63.84           C  
ATOM   1790  O   GLY A 227     -11.254 -12.421  23.981  1.00 63.84           O  
ATOM   1791  N   VAL A 228      -9.528 -11.507  25.078  1.00 63.09           N  
ATOM   1792  CA  VAL A 228      -9.767 -12.151  26.372  1.00 63.09           C  
ATOM   1793  C   VAL A 228     -11.024 -11.578  27.020  1.00 63.09           C  
ATOM   1794  CB  VAL A 228      -8.520 -12.001  27.265  1.00 63.09           C  
ATOM   1795  O   VAL A 228     -11.871 -12.350  27.458  1.00 63.09           O  
ATOM   1796  CG1 VAL A 228      -8.778 -12.414  28.710  1.00 63.09           C  
ATOM   1797  CG2 VAL A 228      -7.384 -12.904  26.759  1.00 63.09           C  
ATOM   1798  N   VAL A 229     -11.195 -10.250  27.011  1.00 61.28           N  
ATOM   1799  CA  VAL A 229     -12.431  -9.597  27.471  1.00 61.28           C  
ATOM   1800  C   VAL A 229     -13.629 -10.102  26.671  1.00 61.28           C  
ATOM   1801  CB  VAL A 229     -12.308  -8.060  27.405  1.00 61.28           C  
ATOM   1802  O   VAL A 229     -14.619 -10.483  27.279  1.00 61.28           O  
ATOM   1803  CG1 VAL A 229     -13.643  -7.341  27.643  1.00 61.28           C  
ATOM   1804  CG2 VAL A 229     -11.333  -7.556  28.479  1.00 61.28           C  
ATOM   1805  N   PHE A 230     -13.520 -10.200  25.341  1.00 61.53           N  
ATOM   1806  CA  PHE A 230     -14.566 -10.763  24.479  1.00 61.53           C  
ATOM   1807  C   PHE A 230     -14.886 -12.232  24.798  1.00 61.53           C  
ATOM   1808  CB  PHE A 230     -14.131 -10.608  23.014  1.00 61.53           C  
ATOM   1809  O   PHE A 230     -16.049 -12.619  24.869  1.00 61.53           O  
ATOM   1810  CG  PHE A 230     -15.066 -11.282  22.030  1.00 61.53           C  
ATOM   1811  CD1 PHE A 230     -14.740 -12.538  21.481  1.00 61.53           C  
ATOM   1812  CD2 PHE A 230     -16.295 -10.678  21.715  1.00 61.53           C  
ATOM   1813  CE1 PHE A 230     -15.642 -13.184  20.616  1.00 61.53           C  
ATOM   1814  CE2 PHE A 230     -17.199 -11.329  20.860  1.00 61.53           C  
ATOM   1815  CZ  PHE A 230     -16.872 -12.578  20.305  1.00 61.53           C  
ATOM   1816  N   PHE A 231     -13.865 -13.067  24.990  1.00 60.03           N  
ATOM   1817  CA  PHE A 231     -14.049 -14.484  25.300  1.00 60.03           C  
ATOM   1818  C   PHE A 231     -14.752 -14.678  26.647  1.00 60.03           C  
ATOM   1819  CB  PHE A 231     -12.680 -15.172  25.274  1.00 60.03           C  
ATOM   1820  O   PHE A 231     -15.699 -15.456  26.739  1.00 60.03           O  
ATOM   1821  CG  PHE A 231     -12.710 -16.659  25.569  1.00 60.03           C  
ATOM   1822  CD1 PHE A 231     -12.394 -17.133  26.856  1.00 60.03           C  
ATOM   1823  CD2 PHE A 231     -13.019 -17.572  24.543  1.00 60.03           C  
ATOM   1824  CE1 PHE A 231     -12.360 -18.517  27.109  1.00 60.03           C  
ATOM   1825  CE2 PHE A 231     -12.981 -18.955  24.794  1.00 60.03           C  
ATOM   1826  CZ  PHE A 231     -12.647 -19.428  26.076  1.00 60.03           C  
ATOM   1827  N   PHE A 232     -14.325 -13.949  27.680  1.00 60.59           N  
ATOM   1828  CA  PHE A 232     -14.932 -14.054  29.003  1.00 60.59           C  
ATOM   1829  C   PHE A 232     -16.322 -13.418  29.067  1.00 60.59           C  
ATOM   1830  CB  PHE A 232     -13.985 -13.498  30.072  1.00 60.59           C  
ATOM   1831  O   PHE A 232     -17.207 -14.021  29.667  1.00 60.59           O  
ATOM   1832  CG  PHE A 232     -12.851 -14.445  30.423  1.00 60.59           C  
ATOM   1833  CD1 PHE A 232     -13.141 -15.668  31.054  1.00 60.59           C  
ATOM   1834  CD2 PHE A 232     -11.513 -14.109  30.155  1.00 60.59           C  
ATOM   1835  CE1 PHE A 232     -12.107 -16.562  31.385  1.00 60.59           C  
ATOM   1836  CE2 PHE A 232     -10.475 -15.000  30.494  1.00 60.59           C  
ATOM   1837  CZ  PHE A 232     -10.773 -16.231  31.097  1.00 60.59           C  
ATOM   1838  N   SER A 233     -16.559 -12.286  28.394  1.00 56.41           N  
ATOM   1839  CA  SER A 233     -17.896 -11.678  28.328  1.00 56.41           C  
ATOM   1840  C   SER A 233     -18.902 -12.527  27.544  1.00 56.41           C  
ATOM   1841  CB  SER A 233     -17.828 -10.259  27.755  1.00 56.41           C  
ATOM   1842  O   SER A 233     -20.091 -12.500  27.845  1.00 56.41           O  
ATOM   1843  OG  SER A 233     -17.402 -10.239  26.406  1.00 56.41           O  
ATOM   1844  N   ALA A 234     -18.442 -13.327  26.576  1.00 58.16           N  
ATOM   1845  CA  ALA A 234     -19.290 -14.265  25.842  1.00 58.16           C  
ATOM   1846  C   ALA A 234     -19.604 -15.561  26.617  1.00 58.16           C  
ATOM   1847  CB  ALA A 234     -18.606 -14.574  24.505  1.00 58.16           C  
ATOM   1848  O   ALA A 234     -20.634 -16.184  26.361  1.00 58.16           O  
ATOM   1849  N   ILE A 235     -18.718 -16.000  27.518  1.00 60.34           N  
ATOM   1850  CA  ILE A 235     -18.834 -17.290  28.225  1.00 60.34           C  
ATOM   1851  C   ILE A 235     -19.518 -17.153  29.580  1.00 60.34           C  
ATOM   1852  CB  ILE A 235     -17.445 -17.952  28.346  1.00 60.34           C  
ATOM   1853  O   ILE A 235     -20.297 -18.028  29.955  1.00 60.34           O  
ATOM   1854  CG1 ILE A 235     -17.047 -18.435  26.939  1.00 60.34           C  
ATOM   1855  CG2 ILE A 235     -17.418 -19.134  29.339  1.00 60.34           C  
ATOM   1856  CD1 ILE A 235     -15.603 -18.898  26.856  1.00 60.34           C  
ATOM   1857  N   ASP A 236     -19.233 -16.081  30.314  1.00 60.50           N  
ATOM   1858  CA  ASP A 236     -19.812 -15.840  31.629  1.00 60.50           C  
ATOM   1859  C   ASP A 236     -20.236 -14.368  31.748  1.00 60.50           C  
ATOM   1860  CB  ASP A 236     -18.832 -16.286  32.724  1.00 60.50           C  
ATOM   1861  O   ASP A 236     -19.418 -13.505  32.080  1.00 60.50           O  
ATOM   1862  CG  ASP A 236     -19.438 -16.176  34.130  1.00 60.50           C  
ATOM   1863  OD1 ASP A 236     -20.632 -15.807  34.239  1.00 60.50           O  
ATOM   1864  OD2 ASP A 236     -18.703 -16.485  35.097  1.00 60.50           O  
ATOM   1865  N   PRO A 237     -21.523 -14.063  31.501  1.00 57.81           N  
ATOM   1866  CA  PRO A 237     -22.062 -12.716  31.663  1.00 57.81           C  
ATOM   1867  C   PRO A 237     -21.830 -12.145  33.072  1.00 57.81           C  
ATOM   1868  CB  PRO A 237     -23.558 -12.838  31.347  1.00 57.81           C  
ATOM   1869  O   PRO A 237     -21.660 -10.938  33.217  1.00 57.81           O  
ATOM   1870  CG  PRO A 237     -23.659 -14.092  30.480  1.00 57.81           C  
ATOM   1871  CD  PRO A 237     -22.544 -14.977  31.019  1.00 57.81           C  
ATOM   1872  N   MET A 238     -21.735 -12.995  34.108  1.00 54.41           N  
ATOM   1873  CA  MET A 238     -21.475 -12.562  35.490  1.00 54.41           C  
ATOM   1874  C   MET A 238     -20.012 -12.188  35.754  1.00 54.41           C  
ATOM   1875  CB  MET A 238     -21.877 -13.651  36.493  1.00 54.41           C  
ATOM   1876  O   MET A 238     -19.701 -11.578  36.779  1.00 54.41           O  
ATOM   1877  CG  MET A 238     -23.382 -13.893  36.549  1.00 54.41           C  
ATOM   1878  SD  MET A 238     -23.886 -14.768  38.060  1.00 54.41           S  
ATOM   1879  CE  MET A 238     -25.673 -14.523  37.925  1.00 54.41           C  
ATOM   1880  N   TRP A 239     -19.089 -12.540  34.856  1.00 49.97           N  
ATOM   1881  CA  TRP A 239     -17.690 -12.111  34.947  1.00 49.97           C  
ATOM   1882  C   TRP A 239     -17.552 -10.602  34.727  1.00 49.97           C  
ATOM   1883  CB  TRP A 239     -16.866 -12.902  33.927  1.00 49.97           C  
ATOM   1884  O   TRP A 239     -16.672  -9.951  35.290  1.00 49.97           O  
ATOM   1885  CG  TRP A 239     -15.487 -13.231  34.387  1.00 49.97           C  
ATOM   1886  CD1 TRP A 239     -15.203 -14.188  35.297  1.00 49.97           C  
ATOM   1887  CD2 TRP A 239     -14.208 -12.680  33.959  1.00 49.97           C  
ATOM   1888  CE2 TRP A 239     -13.173 -13.368  34.662  1.00 49.97           C  
ATOM   1889  CE3 TRP A 239     -13.811 -11.690  33.034  1.00 49.97           C  
ATOM   1890  NE1 TRP A 239     -13.837 -14.260  35.477  1.00 49.97           N  
ATOM   1891  CH2 TRP A 239     -11.452 -12.123  33.505  1.00 49.97           C  
ATOM   1892  CZ2 TRP A 239     -11.814 -13.099  34.449  1.00 49.97           C  
ATOM   1893  CZ3 TRP A 239     -12.448 -11.420  32.803  1.00 49.97           C  
ATOM   1894  N   CYS A 240     -18.481 -10.059  33.949  1.00 51.31           N  
ATOM   1895  CA  CYS A 240     -18.627  -8.648  33.661  1.00 51.31           C  
ATOM   1896  C   CYS A 240     -19.124  -7.862  34.896  1.00 51.31           C  
ATOM   1897  CB  CYS A 240     -19.547  -8.591  32.434  1.00 51.31           C  
ATOM   1898  O   CYS A 240     -18.553  -6.827  35.223  1.00 51.31           O  
ATOM   1899  SG  CYS A 240     -18.842  -7.690  31.041  1.00 51.31           S  
ATOM   1900  N   ASP A 241     -20.058  -8.429  35.670  1.00 49.78           N  
ATOM   1901  CA  ASP A 241     -20.641  -7.821  36.884  1.00 49.78           C  
ATOM   1902  C   ASP A 241     -19.687  -7.687  38.085  1.00 49.78           C  
ATOM   1903  CB  ASP A 241     -21.833  -8.685  37.348  1.00 49.78           C  
ATOM   1904  O   ASP A 241     -19.965  -6.941  39.024  1.00 49.78           O  
ATOM   1905  CG  ASP A 241     -23.158  -8.383  36.653  1.00 49.78           C  
ATOM   1906  OD1 ASP A 241     -23.305  -7.256  36.137  1.00 49.78           O  
ATOM   1907  OD2 ASP A 241     -24.012  -9.299  36.693  1.00 49.78           O  
ATOM   1908  N   ARG A 242     -18.591  -8.456  38.138  1.00 44.31           N  
ATOM   1909  CA  ARG A 242     -17.778  -8.566  39.369  1.00 44.31           C  
ATOM   1910  C   ARG A 242     -16.590  -7.614  39.458  1.00 44.31           C  
ATOM   1911  CB  ARG A 242     -17.359 -10.021  39.603  1.00 44.31           C  
ATOM   1912  O   ARG A 242     -16.138  -7.357  40.569  1.00 44.31           O  
ATOM   1913  CG  ARG A 242     -18.511 -10.813  40.230  1.00 44.31           C  
ATOM   1914  CD  ARG A 242     -18.041 -12.230  40.555  1.00 44.31           C  
ATOM   1915  NE  ARG A 242     -19.080 -12.981  41.281  1.00 44.31           N  
ATOM   1916  NH1 ARG A 242     -18.012 -15.007  41.276  1.00 44.31           N  
ATOM   1917  NH2 ARG A 242     -20.043 -14.827  42.192  1.00 44.31           N  
ATOM   1918  CZ  ARG A 242     -19.039 -14.264  41.583  1.00 44.31           C  
ATOM   1919  N   ASN A 243     -16.073  -7.131  38.330  1.00 43.94           N  
ATOM   1920  CA  ASN A 243     -14.862  -6.296  38.283  1.00 43.94           C  
ATOM   1921  C   ASN A 243     -14.983  -5.069  37.368  1.00 43.94           C  
ATOM   1922  CB  ASN A 243     -13.672  -7.170  37.839  1.00 43.94           C  
ATOM   1923  O   ASN A 243     -14.121  -4.192  37.430  1.00 43.94           O  
ATOM   1924  CG  ASN A 243     -13.071  -8.029  38.938  1.00 43.94           C  
ATOM   1925  ND2 ASN A 243     -12.398  -9.091  38.567  1.00 43.94           N  
ATOM   1926  OD1 ASN A 243     -13.129  -7.764  40.123  1.00 43.94           O  
ATOM   1927  N   TYR A 244     -16.009  -5.006  36.522  1.00 43.34           N  
ATOM   1928  CA  TYR A 244     -16.329  -3.850  35.694  1.00 43.34           C  
ATOM   1929  C   TYR A 244     -17.673  -3.291  36.162  1.00 43.34           C  
ATOM   1930  CB  TYR A 244     -16.311  -4.256  34.211  1.00 43.34           C  
ATOM   1931  O   TYR A 244     -18.532  -4.057  36.590  1.00 43.34           O  
ATOM   1932  CG  TYR A 244     -14.927  -4.164  33.589  1.00 43.34           C  
ATOM   1933  CD1 TYR A 244     -14.565  -2.989  32.906  1.00 43.34           C  
ATOM   1934  CD2 TYR A 244     -13.996  -5.214  33.721  1.00 43.34           C  
ATOM   1935  CE1 TYR A 244     -13.278  -2.853  32.354  1.00 43.34           C  
ATOM   1936  CE2 TYR A 244     -12.701  -5.082  33.176  1.00 43.34           C  
ATOM   1937  OH  TYR A 244     -11.100  -3.764  31.958  1.00 43.34           O  
ATOM   1938  CZ  TYR A 244     -12.343  -3.901  32.493  1.00 43.34           C  
ATOM   1939  N   ASP A 245     -17.835  -1.964  36.138  1.00 42.91           N  
ATOM   1940  CA  ASP A 245     -19.137  -1.344  36.407  1.00 42.91           C  
ATOM   1941  C   ASP A 245     -20.196  -2.028  35.533  1.00 42.91           C  
ATOM   1942  CB  ASP A 245     -19.105   0.173  36.110  1.00 42.91           C  
ATOM   1943  O   ASP A 245     -19.987  -2.187  34.326  1.00 42.91           O  
ATOM   1944  CG  ASP A 245     -18.969   1.054  37.358  1.00 42.91           C  
ATOM   1945  OD1 ASP A 245     -19.532   0.679  38.410  1.00 42.91           O  
ATOM   1946  OD2 ASP A 245     -18.282   2.096  37.253  1.00 42.91           O  
ATOM   1947  N   SER A 246     -21.319  -2.432  36.132  1.00 42.38           N  
ATOM   1948  CA  SER A 246     -22.421  -3.112  35.437  1.00 42.38           C  
ATOM   1949  C   SER A 246     -22.880  -2.334  34.197  1.00 42.38           C  
ATOM   1950  CB  SER A 246     -23.590  -3.332  36.406  1.00 42.38           C  
ATOM   1951  O   SER A 246     -23.221  -2.938  33.186  1.00 42.38           O  
ATOM   1952  OG  SER A 246     -23.981  -2.110  37.016  1.00 42.38           O  
ATOM   1953  N   ASP A 247     -22.751  -1.004  34.206  1.00 44.88           N  
ATOM   1954  CA  ASP A 247     -23.059  -0.118  33.075  1.00 44.88           C  
ATOM   1955  C   ASP A 247     -22.173  -0.351  31.832  1.00 44.88           C  
ATOM   1956  CB  ASP A 247     -22.919   1.343  33.543  1.00 44.88           C  
ATOM   1957  O   ASP A 247     -22.626  -0.181  30.698  1.00 44.88           O  
ATOM   1958  CG  ASP A 247     -24.017   1.811  34.510  1.00 44.88           C  
ATOM   1959  OD1 ASP A 247     -25.044   1.109  34.641  1.00 44.88           O  
ATOM   1960  OD2 ASP A 247     -23.837   2.903  35.093  1.00 44.88           O  
ATOM   1961  N   LEU A 248     -20.916  -0.780  32.005  1.00 41.84           N  
ATOM   1962  CA  LEU A 248     -20.007  -1.108  30.897  1.00 41.84           C  
ATOM   1963  C   LEU A 248     -20.331  -2.465  30.265  1.00 41.84           C  
ATOM   1964  CB  LEU A 248     -18.548  -1.053  31.400  1.00 41.84           C  
ATOM   1965  O   LEU A 248     -20.007  -2.685  29.098  1.00 41.84           O  
ATOM   1966  CG  LEU A 248     -17.876   0.295  31.080  1.00 41.84           C  
ATOM   1967  CD1 LEU A 248     -16.886   0.692  32.174  1.00 41.84           C  
ATOM   1968  CD2 LEU A 248     -17.111   0.213  29.754  1.00 41.84           C  
ATOM   1969  N   CYS A 249     -20.976  -3.359  31.009  1.00 42.97           N  
ATOM   1970  CA  CYS A 249     -21.226  -4.743  30.618  1.00 42.97           C  
ATOM   1971  C   CYS A 249     -22.678  -5.022  30.206  1.00 42.97           C  
ATOM   1972  CB  CYS A 249     -20.782  -5.609  31.785  1.00 42.97           C  
ATOM   1973  O   CYS A 249     -22.904  -5.819  29.298  1.00 42.97           O  
ATOM   1974  SG  CYS A 249     -18.985  -5.841  31.829  1.00 42.97           S  
ATOM   1975  N   GLU A 250     -23.658  -4.323  30.782  1.00 44.16           N  
ATOM   1976  CA  GLU A 250     -25.076  -4.427  30.403  1.00 44.16           C  
ATOM   1977  C   GLU A 250     -25.420  -3.675  29.099  1.00 44.16           C  
ATOM   1978  CB  GLU A 250     -25.987  -3.986  31.567  1.00 44.16           C  
ATOM   1979  O   GLU A 250     -26.538  -3.783  28.596  1.00 44.16           O  
ATOM   1980  CG  GLU A 250     -26.093  -5.050  32.674  1.00 44.16           C  
ATOM   1981  CD  GLU A 250     -27.221  -4.740  33.677  1.00 44.16           C  
ATOM   1982  OE1 GLU A 250     -27.990  -5.676  34.004  1.00 44.16           O  
ATOM   1983  OE2 GLU A 250     -27.357  -3.561  34.074  1.00 44.16           O  
ATOM   1984  N   GLY A 251     -24.469  -2.950  28.497  1.00 48.78           N  
ATOM   1985  CA  GLY A 251     -24.719  -2.122  27.308  1.00 48.78           C  
ATOM   1986  C   GLY A 251     -23.760  -2.304  26.130  1.00 48.78           C  
ATOM   1987  O   GLY A 251     -24.082  -1.866  25.018  1.00 48.78           O  
ATOM   1988  N   THR A 252     -22.594  -2.934  26.316  1.00 52.59           N  
ATOM   1989  CA  THR A 252     -21.620  -3.076  25.225  1.00 52.59           C  
ATOM   1990  C   THR A 252     -21.975  -4.252  24.322  1.00 52.59           C  
ATOM   1991  CB  THR A 252     -20.159  -3.118  25.690  1.00 52.59           C  
ATOM   1992  O   THR A 252     -21.927  -5.421  24.690  1.00 52.59           O  
ATOM   1993  CG2 THR A 252     -19.636  -1.721  26.017  1.00 52.59           C  
ATOM   1994  OG1 THR A 252     -19.968  -3.947  26.804  1.00 52.59           O  
ATOM   1995  N   ASP A 253     -22.358  -3.925  23.088  1.00 62.91           N  
ATOM   1996  CA  ASP A 253     -22.707  -4.900  22.061  1.00 62.91           C  
ATOM   1997  C   ASP A 253     -21.524  -5.857  21.815  1.00 62.91           C  
ATOM   1998  CB  ASP A 253     -23.123  -4.117  20.801  1.00 62.91           C  
ATOM   1999  O   ASP A 253     -20.463  -5.437  21.346  1.00 62.91           O  
ATOM   2000  CG  ASP A 253     -23.710  -4.971  19.676  1.00 62.91           C  
ATOM   2001  OD1 ASP A 253     -23.696  -6.213  19.784  1.00 62.91           O  
ATOM   2002  OD2 ASP A 253     -24.219  -4.358  18.708  1.00 62.91           O  
ATOM   2003  N   LEU A 254     -21.699  -7.151  22.110  1.00 66.94           N  
ATOM   2004  CA  LEU A 254     -20.701  -8.200  21.852  1.00 66.94           C  
ATOM   2005  C   LEU A 254     -20.195  -8.162  20.403  1.00 66.94           C  
ATOM   2006  CB  LEU A 254     -21.334  -9.575  22.144  1.00 66.94           C  
ATOM   2007  O   LEU A 254     -19.026  -8.454  20.143  1.00 66.94           O  
ATOM   2008  CG  LEU A 254     -21.372  -9.952  23.637  1.00 66.94           C  
ATOM   2009  CD1 LEU A 254     -22.366 -11.093  23.855  1.00 66.94           C  
ATOM   2010  CD2 LEU A 254     -19.998 -10.420  24.123  1.00 66.94           C  
ATOM   2011  N   LEU A 255     -21.044  -7.753  19.453  1.00 68.25           N  
ATOM   2012  CA  LEU A 255     -20.652  -7.585  18.058  1.00 68.25           C  
ATOM   2013  C   LEU A 255     -19.682  -6.407  17.865  1.00 68.25           C  
ATOM   2014  CB  LEU A 255     -21.930  -7.437  17.212  1.00 68.25           C  
ATOM   2015  O   LEU A 255     -18.755  -6.507  17.065  1.00 68.25           O  
ATOM   2016  CG  LEU A 255     -21.690  -7.416  15.693  1.00 68.25           C  
ATOM   2017  CD1 LEU A 255     -20.984  -8.675  15.184  1.00 68.25           C  
ATOM   2018  CD2 LEU A 255     -23.020  -7.341  14.946  1.00 68.25           C  
ATOM   2019  N   LEU A 256     -19.849  -5.313  18.612  1.00 69.06           N  
ATOM   2020  CA  LEU A 256     -18.935  -4.167  18.610  1.00 69.06           C  
ATOM   2021  C   LEU A 256     -17.570  -4.539  19.203  1.00 69.06           C  
ATOM   2022  CB  LEU A 256     -19.606  -2.996  19.353  1.00 69.06           C  
ATOM   2023  O   LEU A 256     -16.541  -4.232  18.601  1.00 69.06           O  
ATOM   2024  CG  LEU A 256     -18.791  -1.694  19.376  1.00 69.06           C  
ATOM   2025  CD1 LEU A 256     -18.657  -1.079  17.984  1.00 69.06           C  
ATOM   2026  CD2 LEU A 256     -19.462  -0.675  20.293  1.00 69.06           C  
ATOM   2027  N   LEU A 257     -17.558  -5.266  20.322  1.00 69.81           N  
ATOM   2028  CA  LEU A 257     -16.339  -5.820  20.928  1.00 69.81           C  
ATOM   2029  C   LEU A 257     -15.609  -6.776  19.974  1.00 69.81           C  
ATOM   2030  CB  LEU A 257     -16.728  -6.529  22.236  1.00 69.81           C  
ATOM   2031  O   LEU A 257     -14.394  -6.668  19.801  1.00 69.81           O  
ATOM   2032  CG  LEU A 257     -16.842  -5.556  23.424  1.00 69.81           C  
ATOM   2033  CD1 LEU A 257     -17.905  -6.036  24.407  1.00 69.81           C  
ATOM   2034  CD2 LEU A 257     -15.501  -5.455  24.155  1.00 69.81           C  
ATOM   2035  N   PHE A 258     -16.346  -7.657  19.289  1.00 71.69           N  
ATOM   2036  CA  PHE A 258     -15.791  -8.533  18.256  1.00 71.69           C  
ATOM   2037  C   PHE A 258     -15.162  -7.744  17.102  1.00 71.69           C  
ATOM   2038  CB  PHE A 258     -16.893  -9.451  17.717  1.00 71.69           C  
ATOM   2039  O   PHE A 258     -14.079  -8.095  16.632  1.00 71.69           O  
ATOM   2040  CG  PHE A 258     -16.432 -10.332  16.574  1.00 71.69           C  
ATOM   2041  CD1 PHE A 258     -16.734  -9.983  15.244  1.00 71.69           C  
ATOM   2042  CD2 PHE A 258     -15.667 -11.481  16.841  1.00 71.69           C  
ATOM   2043  CE1 PHE A 258     -16.276 -10.785  14.183  1.00 71.69           C  
ATOM   2044  CE2 PHE A 258     -15.222 -12.290  15.781  1.00 71.69           C  
ATOM   2045  CZ  PHE A 258     -15.521 -11.940  14.452  1.00 71.69           C  
ATOM   2046  N   MET A 259     -15.812  -6.666  16.644  1.00 71.75           N  
ATOM   2047  CA  MET A 259     -15.249  -5.805  15.602  1.00 71.75           C  
ATOM   2048  C   MET A 259     -13.936  -5.173  16.050  1.00 71.75           C  
ATOM   2049  CB  MET A 259     -16.224  -4.705  15.185  1.00 71.75           C  
ATOM   2050  O   MET A 259     -12.963  -5.265  15.304  1.00 71.75           O  
ATOM   2051  CG  MET A 259     -17.371  -5.251  14.338  1.00 71.75           C  
ATOM   2052  SD  MET A 259     -18.394  -3.980  13.559  1.00 71.75           S  
ATOM   2053  CE  MET A 259     -18.748  -2.867  14.938  1.00 71.75           C  
ATOM   2054  N   PHE A 260     -13.877  -4.600  17.256  1.00 70.44           N  
ATOM   2055  CA  PHE A 260     -12.633  -4.044  17.792  1.00 70.44           C  
ATOM   2056  C   PHE A 260     -11.534  -5.090  17.841  1.00 70.44           C  
ATOM   2057  CB  PHE A 260     -12.853  -3.419  19.174  1.00 70.44           C  
ATOM   2058  O   PHE A 260     -10.505  -4.897  17.204  1.00 70.44           O  
ATOM   2059  CG  PHE A 260     -13.499  -2.060  19.086  1.00 70.44           C  
ATOM   2060  CD1 PHE A 260     -12.859  -1.049  18.348  1.00 70.44           C  
ATOM   2061  CD2 PHE A 260     -14.740  -1.808  19.698  1.00 70.44           C  
ATOM   2062  CE1 PHE A 260     -13.501   0.180  18.154  1.00 70.44           C  
ATOM   2063  CE2 PHE A 260     -15.337  -0.544  19.571  1.00 70.44           C  
ATOM   2064  CZ  PHE A 260     -14.724   0.439  18.786  1.00 70.44           C  
ATOM   2065  N   TRP A 261     -11.801  -6.241  18.459  1.00 78.50           N  
ATOM   2066  CA  TRP A 261     -10.854  -7.350  18.504  1.00 78.50           C  
ATOM   2067  C   TRP A 261     -10.357  -7.763  17.113  1.00 78.50           C  
ATOM   2068  CB  TRP A 261     -11.521  -8.539  19.195  1.00 78.50           C  
ATOM   2069  O   TRP A 261      -9.155  -7.927  16.901  1.00 78.50           O  
ATOM   2070  CG  TRP A 261     -10.696  -9.778  19.125  1.00 78.50           C  
ATOM   2071  CD1 TRP A 261      -9.528  -9.953  19.771  1.00 78.50           C  
ATOM   2072  CD2 TRP A 261     -10.868 -10.957  18.285  1.00 78.50           C  
ATOM   2073  CE2 TRP A 261      -9.787 -11.852  18.548  1.00 78.50           C  
ATOM   2074  CE3 TRP A 261     -11.808 -11.347  17.306  1.00 78.50           C  
ATOM   2075  NE1 TRP A 261      -9.003 -11.189  19.467  1.00 78.50           N  
ATOM   2076  CH2 TRP A 261     -10.627 -13.459  16.948  1.00 78.50           C  
ATOM   2077  CZ2 TRP A 261      -9.671 -13.096  17.912  1.00 78.50           C  
ATOM   2078  CZ3 TRP A 261     -11.680 -12.580  16.637  1.00 78.50           C  
ATOM   2079  N   SER A 262     -11.261  -7.898  16.139  1.00 75.94           N  
ATOM   2080  CA  SER A 262     -10.891  -8.293  14.778  1.00 75.94           C  
ATOM   2081  C   SER A 262     -10.000  -7.251  14.091  1.00 75.94           C  
ATOM   2082  CB  SER A 262     -12.145  -8.607  13.958  1.00 75.94           C  
ATOM   2083  O   SER A 262      -9.078  -7.620  13.360  1.00 75.94           O  
ATOM   2084  OG  SER A 262     -12.873  -7.452  13.599  1.00 75.94           O  
ATOM   2085  N   ILE A 263     -10.212  -5.961  14.375  1.00 75.75           N  
ATOM   2086  CA  ILE A 263      -9.382  -4.861  13.878  1.00 75.75           C  
ATOM   2087  C   ILE A 263      -8.028  -4.867  14.581  1.00 75.75           C  
ATOM   2088  CB  ILE A 263     -10.105  -3.504  14.020  1.00 75.75           C  
ATOM   2089  O   ILE A 263      -7.011  -4.872  13.886  1.00 75.75           O  
ATOM   2090  CG1 ILE A 263     -11.328  -3.486  13.082  1.00 75.75           C  
ATOM   2091  CG2 ILE A 263      -9.172  -2.320  13.688  1.00 75.75           C  
ATOM   2092  CD1 ILE A 263     -12.282  -2.325  13.342  1.00 75.75           C  
ATOM   2093  N   SER A 264      -7.963  -4.918  15.915  1.00 74.19           N  
ATOM   2094  CA  SER A 264      -6.675  -4.955  16.624  1.00 74.19           C  
ATOM   2095  C   SER A 264      -5.859  -6.178  16.241  1.00 74.19           C  
ATOM   2096  CB  SER A 264      -6.784  -4.905  18.151  1.00 74.19           C  
ATOM   2097  O   SER A 264      -4.657  -6.048  16.011  1.00 74.19           O  
ATOM   2098  OG  SER A 264      -8.083  -5.081  18.649  1.00 74.19           O  
ATOM   2099  N   LEU A 265      -6.491  -7.343  16.083  1.00 76.69           N  
ATOM   2100  CA  LEU A 265      -5.820  -8.545  15.599  1.00 76.69           C  
ATOM   2101  C   LEU A 265      -5.279  -8.347  14.178  1.00 76.69           C  
ATOM   2102  CB  LEU A 265      -6.790  -9.735  15.681  1.00 76.69           C  
ATOM   2103  O   LEU A 265      -4.127  -8.690  13.912  1.00 76.69           O  
ATOM   2104  CG  LEU A 265      -6.134 -11.082  15.327  1.00 76.69           C  
ATOM   2105  CD1 LEU A 265      -5.073 -11.493  16.354  1.00 76.69           C  
ATOM   2106  CD2 LEU A 265      -7.199 -12.173  15.270  1.00 76.69           C  
ATOM   2107  N   ALA A 266      -6.059  -7.745  13.275  1.00 77.62           N  
ATOM   2108  CA  ALA A 266      -5.614  -7.449  11.913  1.00 77.62           C  
ATOM   2109  C   ALA A 266      -4.386  -6.543  11.898  1.00 77.62           C  
ATOM   2110  CB  ALA A 266      -6.750  -6.780  11.136  1.00 77.62           C  
ATOM   2111  O   ALA A 266      -3.418  -6.810  11.184  1.00 77.62           O  
ATOM   2112  N   VAL A 267      -4.419  -5.484  12.703  1.00 78.06           N  
ATOM   2113  CA  VAL A 267      -3.334  -4.512  12.808  1.00 78.06           C  
ATOM   2114  C   VAL A 267      -2.099  -5.146  13.437  1.00 78.06           C  
ATOM   2115  CB  VAL A 267      -3.806  -3.277  13.592  1.00 78.06           C  
ATOM   2116  O   VAL A 267      -1.005  -4.996  12.893  1.00 78.06           O  
ATOM   2117  CG1 VAL A 267      -2.680  -2.254  13.759  1.00 78.06           C  
ATOM   2118  CG2 VAL A 267      -4.926  -2.565  12.829  1.00 78.06           C  
ATOM   2119  N   ALA A 268      -2.259  -5.897  14.529  1.00 76.19           N  
ATOM   2120  CA  ALA A 268      -1.167  -6.582  15.208  1.00 76.19           C  
ATOM   2121  C   ALA A 268      -0.496  -7.606  14.287  1.00 76.19           C  
ATOM   2122  CB  ALA A 268      -1.701  -7.234  16.490  1.00 76.19           C  
ATOM   2123  O   ALA A 268       0.727  -7.574  14.127  1.00 76.19           O  
ATOM   2124  N   VAL A 269      -1.271  -8.462  13.614  1.00 77.50           N  
ATOM   2125  CA  VAL A 269      -0.746  -9.459  12.668  1.00 77.50           C  
ATOM   2126  C   VAL A 269      -0.068  -8.775  11.486  1.00 77.50           C  
ATOM   2127  CB  VAL A 269      -1.856 -10.421  12.197  1.00 77.50           C  
ATOM   2128  O   VAL A 269       1.073  -9.104  11.166  1.00 77.50           O  
ATOM   2129  CG1 VAL A 269      -1.380 -11.351  11.069  1.00 77.50           C  
ATOM   2130  CG2 VAL A 269      -2.318 -11.315  13.355  1.00 77.50           C  
ATOM   2131  N   ALA A 270      -0.709  -7.787  10.860  1.00 79.00           N  
ATOM   2132  CA  ALA A 270      -0.139  -7.098   9.707  1.00 79.00           C  
ATOM   2133  C   ALA A 270       1.156  -6.358  10.052  1.00 79.00           C  
ATOM   2134  CB  ALA A 270      -1.186  -6.146   9.147  1.00 79.00           C  
ATOM   2135  O   ALA A 270       2.136  -6.483   9.321  1.00 79.00           O  
ATOM   2136  N   TYR A 271       1.196  -5.648  11.182  1.00 79.75           N  
ATOM   2137  CA  TYR A 271       2.406  -4.982  11.661  1.00 79.75           C  
ATOM   2138  C   TYR A 271       3.505  -5.989  12.018  1.00 79.75           C  
ATOM   2139  CB  TYR A 271       2.058  -4.110  12.870  1.00 79.75           C  
ATOM   2140  O   TYR A 271       4.670  -5.776  11.690  1.00 79.75           O  
ATOM   2141  CG  TYR A 271       3.242  -3.324  13.396  1.00 79.75           C  
ATOM   2142  CD1 TYR A 271       3.894  -3.733  14.577  1.00 79.75           C  
ATOM   2143  CD2 TYR A 271       3.699  -2.194  12.691  1.00 79.75           C  
ATOM   2144  CE1 TYR A 271       4.992  -2.999  15.066  1.00 79.75           C  
ATOM   2145  CE2 TYR A 271       4.800  -1.462  13.174  1.00 79.75           C  
ATOM   2146  OH  TYR A 271       6.481  -1.135  14.852  1.00 79.75           O  
ATOM   2147  CZ  TYR A 271       5.442  -1.859  14.365  1.00 79.75           C  
ATOM   2148  N   THR A 272       3.147  -7.116  12.640  1.00 77.31           N  
ATOM   2149  CA  THR A 272       4.082  -8.207  12.953  1.00 77.31           C  
ATOM   2150  C   THR A 272       4.724  -8.759  11.699  1.00 77.31           C  
ATOM   2151  CB  THR A 272       3.379  -9.364  13.680  1.00 77.31           C  
ATOM   2152  O   THR A 272       5.949  -8.817  11.607  1.00 77.31           O  
ATOM   2153  CG2 THR A 272       4.305 -10.547  13.988  1.00 77.31           C  
ATOM   2154  OG1 THR A 272       2.860  -8.884  14.889  1.00 77.31           O  
ATOM   2155  N   VAL A 273       3.904  -9.130  10.719  1.00 76.56           N  
ATOM   2156  CA  VAL A 273       4.388  -9.690   9.462  1.00 76.56           C  
ATOM   2157  C   VAL A 273       5.208  -8.649   8.711  1.00 76.56           C  
ATOM   2158  CB  VAL A 273       3.225 -10.225   8.617  1.00 76.56           C  
ATOM   2159  O   VAL A 273       6.301  -8.972   8.262  1.00 76.56           O  
ATOM   2160  CG1 VAL A 273       3.739 -10.763   7.280  1.00 76.56           C  
ATOM   2161  CG2 VAL A 273       2.515 -11.400   9.302  1.00 76.56           C  
ATOM   2162  N   LEU A 274       4.752  -7.396   8.636  1.00 73.81           N  
ATOM   2163  CA  LEU A 274       5.492  -6.322   7.974  1.00 73.81           C  
ATOM   2164  C   LEU A 274       6.856  -6.091   8.633  1.00 73.81           C  
ATOM   2165  CB  LEU A 274       4.609  -5.063   7.936  1.00 73.81           C  
ATOM   2166  O   LEU A 274       7.852  -5.977   7.929  1.00 73.81           O  
ATOM   2167  CG  LEU A 274       5.184  -3.932   7.059  1.00 73.81           C  
ATOM   2168  CD1 LEU A 274       4.070  -3.284   6.232  1.00 73.81           C  
ATOM   2169  CD2 LEU A 274       5.849  -2.838   7.897  1.00 73.81           C  
ATOM   2170  N   ARG A 275       6.934  -6.115   9.968  1.00 74.06           N  
ATOM   2171  CA  ARG A 275       8.195  -5.996  10.714  1.00 74.06           C  
ATOM   2172  C   ARG A 275       9.125  -7.183  10.478  1.00 74.06           C  
ATOM   2173  CB  ARG A 275       7.872  -5.822  12.204  1.00 74.06           C  
ATOM   2174  O   ARG A 275      10.304  -6.983  10.210  1.00 74.06           O  
ATOM   2175  CG  ARG A 275       9.139  -5.594  13.035  1.00 74.06           C  
ATOM   2176  CD  ARG A 275       8.787  -5.483  14.519  1.00 74.06           C  
ATOM   2177  NE  ARG A 275      10.010  -5.303  15.321  1.00 74.06           N  
ATOM   2178  NH1 ARG A 275       9.345  -6.412  17.229  1.00 74.06           N  
ATOM   2179  NH2 ARG A 275      11.401  -5.548  17.088  1.00 74.06           N  
ATOM   2180  CZ  ARG A 275      10.239  -5.756  16.539  1.00 74.06           C  
ATOM   2181  N   VAL A 276       8.614  -8.409  10.577  1.00 68.50           N  
ATOM   2182  CA  VAL A 276       9.397  -9.632  10.332  1.00 68.50           C  
ATOM   2183  C   VAL A 276       9.944  -9.618   8.910  1.00 68.50           C  
ATOM   2184  CB  VAL A 276       8.530 -10.881  10.591  1.00 68.50           C  
ATOM   2185  O   VAL A 276      11.138  -9.799   8.695  1.00 68.50           O  
ATOM   2186  CG1 VAL A 276       9.168 -12.176  10.083  1.00 68.50           C  
ATOM   2187  CG2 VAL A 276       8.308 -11.056  12.098  1.00 68.50           C  
ATOM   2188  N   GLN A 277       9.089  -9.335   7.934  1.00 68.38           N  
ATOM   2189  CA  GLN A 277       9.487  -9.267   6.536  1.00 68.38           C  
ATOM   2190  C   GLN A 277      10.455  -8.110   6.266  1.00 68.38           C  
ATOM   2191  CB  GLN A 277       8.236  -9.128   5.678  1.00 68.38           C  
ATOM   2192  O   GLN A 277      11.366  -8.269   5.461  1.00 68.38           O  
ATOM   2193  CG  GLN A 277       7.315 -10.355   5.668  1.00 68.38           C  
ATOM   2194  CD  GLN A 277       7.883 -11.542   4.902  1.00 68.38           C  
ATOM   2195  NE2 GLN A 277       7.337 -12.717   5.114  1.00 68.38           N  
ATOM   2196  OE1 GLN A 277       8.803 -11.456   4.104  1.00 68.38           O  
ATOM   2197  N   TRP A 278      10.323  -6.979   6.963  1.00 68.25           N  
ATOM   2198  CA  TRP A 278      11.298  -5.891   6.891  1.00 68.25           C  
ATOM   2199  C   TRP A 278      12.671  -6.307   7.421  1.00 68.25           C  
ATOM   2200  CB  TRP A 278      10.789  -4.674   7.662  1.00 68.25           C  
ATOM   2201  O   TRP A 278      13.681  -5.981   6.813  1.00 68.25           O  
ATOM   2202  CG  TRP A 278      11.607  -3.454   7.413  1.00 68.25           C  
ATOM   2203  CD1 TRP A 278      12.678  -3.036   8.128  1.00 68.25           C  
ATOM   2204  CD2 TRP A 278      11.440  -2.491   6.333  1.00 68.25           C  
ATOM   2205  CE2 TRP A 278      12.448  -1.493   6.463  1.00 68.25           C  
ATOM   2206  CE3 TRP A 278      10.508  -2.343   5.283  1.00 68.25           C  
ATOM   2207  NE1 TRP A 278      13.179  -1.875   7.567  1.00 68.25           N  
ATOM   2208  CH2 TRP A 278      11.604  -0.290   4.542  1.00 68.25           C  
ATOM   2209  CZ2 TRP A 278      12.542  -0.409   5.582  1.00 68.25           C  
ATOM   2210  CZ3 TRP A 278      10.589  -1.254   4.396  1.00 68.25           C  
ATOM   2211  N   ILE A 279      12.723  -7.069   8.516  1.00 66.56           N  
ATOM   2212  CA  ILE A 279      13.984  -7.588   9.065  1.00 66.56           C  
ATOM   2213  C   ILE A 279      14.647  -8.567   8.089  1.00 66.56           C  
ATOM   2214  CB  ILE A 279      13.738  -8.229  10.451  1.00 66.56           C  
ATOM   2215  O   ILE A 279      15.849  -8.484   7.869  1.00 66.56           O  
ATOM   2216  CG1 ILE A 279      13.414  -7.129  11.488  1.00 66.56           C  
ATOM   2217  CG2 ILE A 279      14.946  -9.067  10.910  1.00 66.56           C  
ATOM   2218  CD1 ILE A 279      12.792  -7.669  12.783  1.00 66.56           C  
ATOM   2219  N   TYR A 280      13.880  -9.487   7.501  1.00 63.62           N  
ATOM   2220  CA  TYR A 280      14.444 -10.530   6.636  1.00 63.62           C  
ATOM   2221  C   TYR A 280      14.706 -10.084   5.196  1.00 63.62           C  
ATOM   2222  CB  TYR A 280      13.517 -11.753   6.644  1.00 63.62           C  
ATOM   2223  O   TYR A 280      15.494 -10.717   4.500  1.00 63.62           O  
ATOM   2224  CG  TYR A 280      13.644 -12.597   7.894  1.00 63.62           C  
ATOM   2225  CD1 TYR A 280      14.815 -13.350   8.102  1.00 63.62           C  
ATOM   2226  CD2 TYR A 280      12.607 -12.643   8.842  1.00 63.62           C  
ATOM   2227  CE1 TYR A 280      14.952 -14.134   9.263  1.00 63.62           C  
ATOM   2228  CE2 TYR A 280      12.747 -13.410  10.013  1.00 63.62           C  
ATOM   2229  OH  TYR A 280      14.057 -14.907  11.348  1.00 63.62           O  
ATOM   2230  CZ  TYR A 280      13.922 -14.158  10.224  1.00 63.62           C  
ATOM   2231  N   ARG A 281      13.981  -9.076   4.703  1.00 67.25           N  
ATOM   2232  CA  ARG A 281      13.957  -8.718   3.276  1.00 67.25           C  
ATOM   2233  C   ARG A 281      13.941  -7.208   3.024  1.00 67.25           C  
ATOM   2234  CB  ARG A 281      12.766  -9.406   2.593  1.00 67.25           C  
ATOM   2235  O   ARG A 281      13.673  -6.787   1.899  1.00 67.25           O  
ATOM   2236  CG  ARG A 281      12.706 -10.930   2.725  1.00 67.25           C  
ATOM   2237  CD  ARG A 281      11.499 -11.448   1.942  1.00 67.25           C  
ATOM   2238  NE  ARG A 281      11.427 -12.919   1.979  1.00 67.25           N  
ATOM   2239  NH1 ARG A 281       9.368 -13.086   1.009  1.00 67.25           N  
ATOM   2240  NH2 ARG A 281      10.470 -14.945   1.556  1.00 67.25           N  
ATOM   2241  CZ  ARG A 281      10.425 -13.643   1.519  1.00 67.25           C  
ATOM   2242  N   GLY A 282      14.228  -6.399   4.043  1.00 63.38           N  
ATOM   2243  CA  GLY A 282      14.305  -4.938   3.949  1.00 63.38           C  
ATOM   2244  C   GLY A 282      15.259  -4.459   2.856  1.00 63.38           C  
ATOM   2245  O   GLY A 282      14.938  -3.509   2.145  1.00 63.38           O  
ATOM   2246  N   ASP A 283      16.356  -5.184   2.635  1.00 64.31           N  
ATOM   2247  CA  ASP A 283      17.359  -4.874   1.611  1.00 64.31           C  
ATOM   2248  C   ASP A 283      16.759  -4.805   0.202  1.00 64.31           C  
ATOM   2249  CB  ASP A 283      18.477  -5.929   1.651  1.00 64.31           C  
ATOM   2250  O   ASP A 283      17.119  -3.939  -0.590  1.00 64.31           O  
ATOM   2251  CG  ASP A 283      19.172  -6.036   3.013  1.00 64.31           C  
ATOM   2252  OD1 ASP A 283      19.054  -5.079   3.812  1.00 64.31           O  
ATOM   2253  OD2 ASP A 283      19.725  -7.124   3.275  1.00 64.31           O  
ATOM   2254  N   ALA A 284      15.761  -5.642  -0.113  1.00 66.19           N  
ATOM   2255  CA  ALA A 284      15.099  -5.604  -1.419  1.00 66.19           C  
ATOM   2256  C   ALA A 284      14.336  -4.286  -1.651  1.00 66.19           C  
ATOM   2257  CB  ALA A 284      14.173  -6.820  -1.546  1.00 66.19           C  
ATOM   2258  O   ALA A 284      14.251  -3.810  -2.783  1.00 66.19           O  
ATOM   2259  N   PHE A 285      13.798  -3.674  -0.590  1.00 65.19           N  
ATOM   2260  CA  PHE A 285      13.174  -2.352  -0.679  1.00 65.19           C  
ATOM   2261  C   PHE A 285      14.199  -1.238  -0.837  1.00 65.19           C  
ATOM   2262  CB  PHE A 285      12.336  -2.059   0.568  1.00 65.19           C  
ATOM   2263  O   PHE A 285      13.939  -0.283  -1.570  1.00 65.19           O  
ATOM   2264  CG  PHE A 285      11.126  -2.940   0.732  1.00 65.19           C  
ATOM   2265  CD1 PHE A 285      10.169  -3.004  -0.293  1.00 65.19           C  
ATOM   2266  CD2 PHE A 285      10.928  -3.655   1.924  1.00 65.19           C  
ATOM   2267  CE1 PHE A 285       9.027  -3.797  -0.128  1.00 65.19           C  
ATOM   2268  CE2 PHE A 285       9.743  -4.379   2.113  1.00 65.19           C  
ATOM   2269  CZ  PHE A 285       8.789  -4.448   1.084  1.00 65.19           C  
ATOM   2270  N   LEU A 286      15.339  -1.359  -0.159  1.00 65.88           N  
ATOM   2271  CA  LEU A 286      16.432  -0.397  -0.260  1.00 65.88           C  
ATOM   2272  C   LEU A 286      17.008  -0.407  -1.676  1.00 65.88           C  
ATOM   2273  CB  LEU A 286      17.478  -0.688   0.829  1.00 65.88           C  
ATOM   2274  O   LEU A 286      17.009   0.636  -2.322  1.00 65.88           O  
ATOM   2275  CG  LEU A 286      16.940  -0.481   2.259  1.00 65.88           C  
ATOM   2276  CD1 LEU A 286      17.959  -0.956   3.289  1.00 65.88           C  
ATOM   2277  CD2 LEU A 286      16.619   0.991   2.549  1.00 65.88           C  
ATOM   2278  N   HIS A 287      17.282  -1.588  -2.235  1.00 68.75           N  
ATOM   2279  CA  HIS A 287      17.685  -1.735  -3.635  1.00 68.75           C  
ATOM   2280  C   HIS A 287      16.674  -1.129  -4.620  1.00 68.75           C  
ATOM   2281  CB  HIS A 287      17.893  -3.221  -3.946  1.00 68.75           C  
ATOM   2282  O   HIS A 287      17.071  -0.497  -5.596  1.00 68.75           O  
ATOM   2283  CG  HIS A 287      19.110  -3.809  -3.282  1.00 68.75           C  
ATOM   2284  CD2 HIS A 287      19.178  -4.995  -2.604  1.00 68.75           C  
ATOM   2285  ND1 HIS A 287      20.376  -3.266  -3.271  1.00 68.75           N  
ATOM   2286  CE1 HIS A 287      21.183  -4.109  -2.606  1.00 68.75           C  
ATOM   2287  NE2 HIS A 287      20.498  -5.190  -2.196  1.00 68.75           N  
ATOM   2288  N   ALA A 288      15.367  -1.254  -4.360  1.00 68.50           N  
ATOM   2289  CA  ALA A 288      14.335  -0.650  -5.212  1.00 68.50           C  
ATOM   2290  C   ALA A 288      14.358   0.869  -5.208  1.00 68.50           C  
ATOM   2291  CB  ALA A 288      12.958  -1.180  -4.787  1.00 68.50           C  
ATOM   2292  O   ALA A 288      14.001   1.503  -6.207  1.00 68.50           O  
ATOM   2293  N   LEU A 289      14.752   1.448  -4.084  1.00 67.69           N  
ATOM   2294  CA  LEU A 289      14.861   2.878  -3.918  1.00 67.69           C  
ATOM   2295  C   LEU A 289      16.183   3.393  -4.496  1.00 67.69           C  
ATOM   2296  CB  LEU A 289      14.643   3.160  -2.430  1.00 67.69           C  
ATOM   2297  O   LEU A 289      16.164   4.383  -5.232  1.00 67.69           O  
ATOM   2298  CG  LEU A 289      14.299   4.628  -2.192  1.00 67.69           C  
ATOM   2299  CD1 LEU A 289      13.490   4.780  -0.906  1.00 67.69           C  
ATOM   2300  CD2 LEU A 289      15.546   5.483  -2.098  1.00 67.69           C  
ATOM   2301  N   ASP A 290      17.286   2.692  -4.247  1.00 68.75           N  
ATOM   2302  CA  ASP A 290      18.596   2.993  -4.826  1.00 68.75           C  
ATOM   2303  C   ASP A 290      18.538   2.951  -6.344  1.00 68.75           C  
ATOM   2304  CB  ASP A 290      19.653   2.011  -4.311  1.00 68.75           C  
ATOM   2305  O   ASP A 290      18.975   3.898  -6.988  1.00 68.75           O  
ATOM   2306  CG  ASP A 290      19.939   2.208  -2.823  1.00 68.75           C  
ATOM   2307  OD1 ASP A 290      19.766   3.358  -2.347  1.00 68.75           O  
ATOM   2308  OD2 ASP A 290      20.293   1.192  -2.190  1.00 68.75           O  
ATOM   2309  N   PHE A 291      17.863   1.948  -6.910  1.00 74.62           N  
ATOM   2310  CA  PHE A 291      17.576   1.879  -8.338  1.00 74.62           C  
ATOM   2311  C   PHE A 291      16.861   3.137  -8.849  1.00 74.62           C  
ATOM   2312  CB  PHE A 291      16.725   0.631  -8.602  1.00 74.62           C  
ATOM   2313  O   PHE A 291      17.230   3.703  -9.874  1.00 74.62           O  
ATOM   2314  CG  PHE A 291      16.290   0.525 -10.045  1.00 74.62           C  
ATOM   2315  CD1 PHE A 291      15.014   0.972 -10.441  1.00 74.62           C  
ATOM   2316  CD2 PHE A 291      17.204   0.061 -11.004  1.00 74.62           C  
ATOM   2317  CE1 PHE A 291      14.657   0.955 -11.800  1.00 74.62           C  
ATOM   2318  CE2 PHE A 291      16.843   0.035 -12.358  1.00 74.62           C  
ATOM   2319  CZ  PHE A 291      15.571   0.482 -12.757  1.00 74.62           C  
ATOM   2320  N   VAL A 292      15.842   3.630  -8.133  1.00 72.88           N  
ATOM   2321  CA  VAL A 292      15.142   4.864  -8.533  1.00 72.88           C  
ATOM   2322  C   VAL A 292      16.070   6.075  -8.477  1.00 72.88           C  
ATOM   2323  CB  VAL A 292      13.875   5.102  -7.686  1.00 72.88           C  
ATOM   2324  O   VAL A 292      15.910   6.999  -9.272  1.00 72.88           O  
ATOM   2325  CG1 VAL A 292      13.219   6.475  -7.921  1.00 72.88           C  
ATOM   2326  CG2 VAL A 292      12.805   4.063  -8.029  1.00 72.88           C  
ATOM   2327  N   ARG A 293      17.019   6.097  -7.543  1.00 69.62           N  
ATOM   2328  CA  ARG A 293      17.951   7.210  -7.362  1.00 69.62           C  
ATOM   2329  C   ARG A 293      19.080   7.187  -8.390  1.00 69.62           C  
ATOM   2330  CB  ARG A 293      18.475   7.172  -5.922  1.00 69.62           C  
ATOM   2331  O   ARG A 293      19.352   8.233  -8.970  1.00 69.62           O  
ATOM   2332  CG  ARG A 293      19.286   8.427  -5.583  1.00 69.62           C  
ATOM   2333  CD  ARG A 293      19.791   8.345  -4.142  1.00 69.62           C  
ATOM   2334  NE  ARG A 293      20.551   9.556  -3.770  1.00 69.62           N  
ATOM   2335  NH1 ARG A 293      20.851   9.016  -1.564  1.00 69.62           N  
ATOM   2336  NH2 ARG A 293      21.714  10.909  -2.340  1.00 69.62           N  
ATOM   2337  CZ  ARG A 293      21.027   9.825  -2.566  1.00 69.62           C  
ATOM   2338  N   SER A 294      19.706   6.033  -8.610  1.00 75.88           N  
ATOM   2339  CA  SER A 294      20.834   5.865  -9.532  1.00 75.88           C  
ATOM   2340  C   SER A 294      20.412   6.131 -10.971  1.00 75.88           C  
ATOM   2341  CB  SER A 294      21.422   4.450  -9.404  1.00 75.88           C  
ATOM   2342  O   SER A 294      21.089   6.841 -11.709  1.00 75.88           O  
ATOM   2343  OG  SER A 294      20.488   3.452  -9.779  1.00 75.88           O  
ATOM   2344  N   GLU A 295      19.244   5.621 -11.352  1.00 75.50           N  
ATOM   2345  CA  GLU A 295      18.760   5.703 -12.726  1.00 75.50           C  
ATOM   2346  C   GLU A 295      18.039   7.017 -13.034  1.00 75.50           C  
ATOM   2347  CB  GLU A 295      17.829   4.515 -12.968  1.00 75.50           C  
ATOM   2348  O   GLU A 295      17.852   7.374 -14.201  1.00 75.50           O  
ATOM   2349  CG  GLU A 295      18.540   3.157 -12.957  1.00 75.50           C  
ATOM   2350  CD  GLU A 295      19.670   3.104 -13.986  1.00 75.50           C  
ATOM   2351  OE1 GLU A 295      20.717   2.506 -13.666  1.00 75.50           O  
ATOM   2352  OE2 GLU A 295      19.463   3.688 -15.081  1.00 75.50           O  
ATOM   2353  N   CYS A 296      17.625   7.768 -12.007  1.00 68.56           N  
ATOM   2354  CA  CYS A 296      16.840   8.980 -12.185  1.00 68.56           C  
ATOM   2355  C   CYS A 296      17.558  10.236 -11.681  1.00 68.56           C  
ATOM   2356  CB  CYS A 296      15.439   8.771 -11.612  1.00 68.56           C  
ATOM   2357  O   CYS A 296      17.205  10.816 -10.655  1.00 68.56           O  
ATOM   2358  SG  CYS A 296      14.310   9.820 -12.556  1.00 68.56           S  
ATOM   2359  N   ASN A 297      18.480  10.745 -12.503  1.00 63.72           N  
ATOM   2360  CA  ASN A 297      19.049  12.092 -12.347  1.00 63.72           C  
ATOM   2361  C   ASN A 297      18.020  13.219 -12.580  1.00 63.72           C  
ATOM   2362  CB  ASN A 297      20.268  12.231 -13.283  1.00 63.72           C  
ATOM   2363  O   ASN A 297      18.279  14.383 -12.269  1.00 63.72           O  
ATOM   2364  CG  ASN A 297      21.507  11.548 -12.728  1.00 63.72           C  
ATOM   2365  ND2 ASN A 297      22.466  11.216 -13.558  1.00 63.72           N  
ATOM   2366  OD1 ASN A 297      21.645  11.338 -11.541  1.00 63.72           O  
ATOM   2367  N   GLU A 298      16.834  12.911 -13.120  1.00 65.00           N  
ATOM   2368  CA  GLU A 298      15.774  13.904 -13.272  1.00 65.00           C  
ATOM   2369  C   GLU A 298      15.087  14.213 -11.937  1.00 65.00           C  
ATOM   2370  CB  GLU A 298      14.720  13.491 -14.304  1.00 65.00           C  
ATOM   2371  O   GLU A 298      14.341  13.399 -11.379  1.00 65.00           O  
ATOM   2372  CG  GLU A 298      15.196  13.601 -15.761  1.00 65.00           C  
ATOM   2373  CD  GLU A 298      14.014  13.651 -16.750  1.00 65.00           C  
ATOM   2374  OE1 GLU A 298      14.243  14.060 -17.908  1.00 65.00           O  
ATOM   2375  OE2 GLU A 298      12.859  13.386 -16.330  1.00 65.00           O  
ATOM   2376  N   ALA A 299      15.232  15.464 -11.492  1.00 65.62           N  
ATOM   2377  CA  ALA A 299      14.596  15.991 -10.286  1.00 65.62           C  
ATOM   2378  C   ALA A 299      13.074  15.738 -10.229  1.00 65.62           C  
ATOM   2379  CB  ALA A 299      14.905  17.494 -10.219  1.00 65.62           C  
ATOM   2380  O   ALA A 299      12.507  15.624  -9.145  1.00 65.62           O  
ATOM   2381  N   ASN A 300      12.398  15.607 -11.376  1.00 68.50           N  
ATOM   2382  CA  ASN A 300      10.943  15.489 -11.467  1.00 68.50           C  
ATOM   2383  C   ASN A 300      10.372  14.172 -10.918  1.00 68.50           C  
ATOM   2384  CB  ASN A 300      10.536  15.688 -12.937  1.00 68.50           C  
ATOM   2385  O   ASN A 300       9.326  14.193 -10.260  1.00 68.50           O  
ATOM   2386  CG  ASN A 300      10.614  17.139 -13.375  1.00 68.50           C  
ATOM   2387  ND2 ASN A 300      10.830  17.385 -14.643  1.00 68.50           N  
ATOM   2388  OD1 ASN A 300      10.431  18.056 -12.594  1.00 68.50           O  
ATOM   2389  N   VAL A 301      11.011  13.027 -11.178  1.00 63.94           N  
ATOM   2390  CA  VAL A 301      10.507  11.716 -10.718  1.00 63.94           C  
ATOM   2391  C   VAL A 301      10.759  11.561  -9.224  1.00 63.94           C  
ATOM   2392  CB  VAL A 301      11.157  10.558 -11.488  1.00 63.94           C  
ATOM   2393  O   VAL A 301       9.834  11.236  -8.477  1.00 63.94           O  
ATOM   2394  CG1 VAL A 301      10.654   9.183 -11.027  1.00 63.94           C  
ATOM   2395  CG2 VAL A 301      10.896  10.679 -12.996  1.00 63.94           C  
ATOM   2396  N   LEU A 302      11.966  11.911  -8.775  1.00 65.50           N  
ATOM   2397  CA  LEU A 302      12.322  11.899  -7.361  1.00 65.50           C  
ATOM   2398  C   LEU A 302      11.466  12.891  -6.558  1.00 65.50           C  
ATOM   2399  CB  LEU A 302      13.827  12.195  -7.246  1.00 65.50           C  
ATOM   2400  O   LEU A 302      10.999  12.567  -5.469  1.00 65.50           O  
ATOM   2401  CG  LEU A 302      14.391  11.975  -5.831  1.00 65.50           C  
ATOM   2402  CD1 LEU A 302      14.347  10.505  -5.410  1.00 65.50           C  
ATOM   2403  CD2 LEU A 302      15.839  12.455  -5.770  1.00 65.50           C  
ATOM   2404  N   HIS A 303      11.175  14.075  -7.107  1.00 69.00           N  
ATOM   2405  CA  HIS A 303      10.275  15.043  -6.476  1.00 69.00           C  
ATOM   2406  C   HIS A 303       8.838  14.514  -6.358  1.00 69.00           C  
ATOM   2407  CB  HIS A 303      10.322  16.365  -7.254  1.00 69.00           C  
ATOM   2408  O   HIS A 303       8.177  14.749  -5.345  1.00 69.00           O  
ATOM   2409  CG  HIS A 303       9.451  17.440  -6.666  1.00 69.00           C  
ATOM   2410  CD2 HIS A 303       9.853  18.458  -5.844  1.00 69.00           C  
ATOM   2411  ND1 HIS A 303       8.096  17.572  -6.847  1.00 69.00           N  
ATOM   2412  CE1 HIS A 303       7.687  18.637  -6.142  1.00 69.00           C  
ATOM   2413  NE2 HIS A 303       8.718  19.204  -5.504  1.00 69.00           N  
ATOM   2414  N   ARG A 304       8.329  13.782  -7.360  1.00 68.38           N  
ATOM   2415  CA  ARG A 304       7.001  13.145  -7.281  1.00 68.38           C  
ATOM   2416  C   ARG A 304       6.958  12.053  -6.217  1.00 68.38           C  
ATOM   2417  CB  ARG A 304       6.579  12.576  -8.639  1.00 68.38           C  
ATOM   2418  O   ARG A 304       6.025  12.060  -5.419  1.00 68.38           O  
ATOM   2419  CG  ARG A 304       6.080  13.672  -9.585  1.00 68.38           C  
ATOM   2420  CD  ARG A 304       5.716  13.043 -10.931  1.00 68.38           C  
ATOM   2421  NE  ARG A 304       5.343  14.069 -11.925  1.00 68.38           N  
ATOM   2422  NH1 ARG A 304       4.503  12.643 -13.513  1.00 68.38           N  
ATOM   2423  NH2 ARG A 304       4.616  14.830 -13.943  1.00 68.38           N  
ATOM   2424  CZ  ARG A 304       4.818  13.844 -13.115  1.00 68.38           C  
ATOM   2425  N   LEU A 305       7.971  11.186  -6.170  1.00 68.88           N  
ATOM   2426  CA  LEU A 305       8.110  10.172  -5.123  1.00 68.88           C  
ATOM   2427  C   LEU A 305       8.130  10.831  -3.736  1.00 68.88           C  
ATOM   2428  CB  LEU A 305       9.368   9.327  -5.407  1.00 68.88           C  
ATOM   2429  O   LEU A 305       7.293  10.506  -2.898  1.00 68.88           O  
ATOM   2430  CG  LEU A 305       9.719   8.302  -4.309  1.00 68.88           C  
ATOM   2431  CD1 LEU A 305       8.598   7.296  -4.067  1.00 68.88           C  
ATOM   2432  CD2 LEU A 305      10.972   7.526  -4.700  1.00 68.88           C  
ATOM   2433  N   LYS A 306       8.990  11.839  -3.531  1.00 67.31           N  
ATOM   2434  CA  LYS A 306       9.065  12.611  -2.278  1.00 67.31           C  
ATOM   2435  C   LYS A 306       7.721  13.233  -1.907  1.00 67.31           C  
ATOM   2436  CB  LYS A 306      10.158  13.693  -2.378  1.00 67.31           C  
ATOM   2437  O   LYS A 306       7.308  13.154  -0.759  1.00 67.31           O  
ATOM   2438  CG  LYS A 306      11.571  13.098  -2.256  1.00 67.31           C  
ATOM   2439  CD  LYS A 306      12.678  14.159  -2.387  1.00 67.31           C  
ATOM   2440  CE  LYS A 306      14.043  13.477  -2.182  1.00 67.31           C  
ATOM   2441  NZ  LYS A 306      15.198  14.419  -2.162  1.00 67.31           N  
ATOM   2442  N   LYS A 307       6.998  13.829  -2.858  1.00 70.00           N  
ATOM   2443  CA  LYS A 307       5.691  14.448  -2.591  1.00 70.00           C  
ATOM   2444  C   LYS A 307       4.640  13.430  -2.144  1.00 70.00           C  
ATOM   2445  CB  LYS A 307       5.238  15.218  -3.835  1.00 70.00           C  
ATOM   2446  O   LYS A 307       3.924  13.699  -1.180  1.00 70.00           O  
ATOM   2447  CG  LYS A 307       3.922  15.964  -3.582  1.00 70.00           C  
ATOM   2448  CD  LYS A 307       3.511  16.735  -4.834  1.00 70.00           C  
ATOM   2449  CE  LYS A 307       2.180  17.439  -4.574  1.00 70.00           C  
ATOM   2450  NZ  LYS A 307       1.772  18.241  -5.752  1.00 70.00           N  
ATOM   2451  N   ASP A 308       4.537  12.297  -2.832  1.00 66.62           N  
ATOM   2452  CA  ASP A 308       3.547  11.262  -2.515  1.00 66.62           C  
ATOM   2453  C   ASP A 308       3.871  10.581  -1.176  1.00 66.62           C  
ATOM   2454  CB  ASP A 308       3.457  10.241  -3.669  1.00 66.62           C  
ATOM   2455  O   ASP A 308       2.968  10.369  -0.362  1.00 66.62           O  
ATOM   2456  CG  ASP A 308       2.679  10.731  -4.906  1.00 66.62           C  
ATOM   2457  OD1 ASP A 308       2.096  11.842  -4.869  1.00 66.62           O  
ATOM   2458  OD2 ASP A 308       2.594   9.953  -5.890  1.00 66.62           O  
ATOM   2459  N   VAL A 309       5.155  10.320  -0.906  1.00 65.69           N  
ATOM   2460  CA  VAL A 309       5.628   9.792   0.383  1.00 65.69           C  
ATOM   2461  C   VAL A 309       5.362  10.794   1.504  1.00 65.69           C  
ATOM   2462  CB  VAL A 309       7.114   9.390   0.310  1.00 65.69           C  
ATOM   2463  O   VAL A 309       4.726  10.425   2.486  1.00 65.69           O  
ATOM   2464  CG1 VAL A 309       7.680   8.986   1.677  1.00 65.69           C  
ATOM   2465  CG2 VAL A 309       7.280   8.185  -0.627  1.00 65.69           C  
ATOM   2466  N   ARG A 310       5.728  12.073   1.341  1.00 65.00           N  
ATOM   2467  CA  ARG A 310       5.467  13.130   2.336  1.00 65.00           C  
ATOM   2468  C   ARG A 310       3.994  13.329   2.626  1.00 65.00           C  
ATOM   2469  CB  ARG A 310       6.022  14.476   1.874  1.00 65.00           C  
ATOM   2470  O   ARG A 310       3.639  13.586   3.767  1.00 65.00           O  
ATOM   2471  CG  ARG A 310       7.533  14.537   2.057  1.00 65.00           C  
ATOM   2472  CD  ARG A 310       8.022  15.872   1.513  1.00 65.00           C  
ATOM   2473  NE  ARG A 310       9.477  15.852   1.371  1.00 65.00           N  
ATOM   2474  NH1 ARG A 310       9.706  17.999   0.581  1.00 65.00           N  
ATOM   2475  NH2 ARG A 310      11.480  16.645   0.713  1.00 65.00           N  
ATOM   2476  CZ  ARG A 310      10.210  16.834   0.892  1.00 65.00           C  
ATOM   2477  N   ALA A 311       3.133  13.244   1.616  1.00 68.62           N  
ATOM   2478  CA  ALA A 311       1.699  13.377   1.831  1.00 68.62           C  
ATOM   2479  C   ALA A 311       1.180  12.246   2.725  1.00 68.62           C  
ATOM   2480  CB  ALA A 311       0.988  13.417   0.475  1.00 68.62           C  
ATOM   2481  O   ALA A 311       0.503  12.518   3.712  1.00 68.62           O  
ATOM   2482  N   LYS A 312       1.532  10.992   2.416  1.00 65.19           N  
ATOM   2483  CA  LYS A 312       1.143   9.831   3.232  1.00 65.19           C  
ATOM   2484  C   LYS A 312       1.730   9.907   4.629  1.00 65.19           C  
ATOM   2485  CB  LYS A 312       1.603   8.541   2.559  1.00 65.19           C  
ATOM   2486  O   LYS A 312       1.010   9.743   5.598  1.00 65.19           O  
ATOM   2487  CG  LYS A 312       0.779   8.279   1.302  1.00 65.19           C  
ATOM   2488  CD  LYS A 312       1.210   6.938   0.727  1.00 65.19           C  
ATOM   2489  CE  LYS A 312       0.368   6.652  -0.504  1.00 65.19           C  
ATOM   2490  NZ  LYS A 312       0.517   5.237  -0.864  1.00 65.19           N  
ATOM   2491  N   PHE A 313       3.005  10.248   4.710  1.00 60.28           N  
ATOM   2492  CA  PHE A 313       3.716  10.496   5.949  1.00 60.28           C  
ATOM   2493  C   PHE A 313       3.032  11.557   6.814  1.00 60.28           C  
ATOM   2494  CB  PHE A 313       5.112  10.955   5.549  1.00 60.28           C  
ATOM   2495  O   PHE A 313       2.846  11.347   8.006  1.00 60.28           O  
ATOM   2496  CG  PHE A 313       5.982  11.312   6.713  1.00 60.28           C  
ATOM   2497  CD1 PHE A 313       5.802  12.521   7.410  1.00 60.28           C  
ATOM   2498  CD2 PHE A 313       7.022  10.450   7.059  1.00 60.28           C  
ATOM   2499  CE1 PHE A 313       6.564  12.790   8.550  1.00 60.28           C  
ATOM   2500  CE2 PHE A 313       7.897  10.845   8.065  1.00 60.28           C  
ATOM   2501  CZ  PHE A 313       7.619  11.942   8.888  1.00 60.28           C  
ATOM   2502  N   ALA A 314       2.660  12.700   6.233  1.00 63.81           N  
ATOM   2503  CA  ALA A 314       2.034  13.794   6.964  1.00 63.81           C  
ATOM   2504  C   ALA A 314       0.693  13.347   7.544  1.00 63.81           C  
ATOM   2505  CB  ALA A 314       1.874  14.999   6.032  1.00 63.81           C  
ATOM   2506  O   ALA A 314       0.406  13.643   8.697  1.00 63.81           O  
ATOM   2507  N   TRP A 315      -0.084  12.573   6.781  1.00 66.50           N  
ATOM   2508  CA  TRP A 315      -1.283  11.926   7.304  1.00 66.50           C  
ATOM   2509  C   TRP A 315      -0.952  11.000   8.468  1.00 66.50           C  
ATOM   2510  CB  TRP A 315      -2.019  11.188   6.183  1.00 66.50           C  
ATOM   2511  O   TRP A 315      -1.563  11.128   9.522  1.00 66.50           O  
ATOM   2512  CG  TRP A 315      -2.788  12.103   5.292  1.00 66.50           C  
ATOM   2513  CD1 TRP A 315      -2.541  12.360   3.991  1.00 66.50           C  
ATOM   2514  CD2 TRP A 315      -3.950  12.902   5.648  1.00 66.50           C  
ATOM   2515  CE2 TRP A 315      -4.349  13.650   4.502  1.00 66.50           C  
ATOM   2516  CE3 TRP A 315      -4.711  13.058   6.824  1.00 66.50           C  
ATOM   2517  NE1 TRP A 315      -3.443  13.296   3.525  1.00 66.50           N  
ATOM   2518  CH2 TRP A 315      -6.201  14.636   5.703  1.00 66.50           C  
ATOM   2519  CZ2 TRP A 315      -5.455  14.512   4.518  1.00 66.50           C  
ATOM   2520  CZ3 TRP A 315      -5.829  13.911   6.850  1.00 66.50           C  
ATOM   2521  N   THR A 316       0.051  10.136   8.326  1.00 60.47           N  
ATOM   2522  CA  THR A 316       0.450   9.225   9.396  1.00 60.47           C  
ATOM   2523  C   THR A 316       0.887   9.959  10.663  1.00 60.47           C  
ATOM   2524  CB  THR A 316       1.572   8.291   8.942  1.00 60.47           C  
ATOM   2525  O   THR A 316       0.431   9.608  11.744  1.00 60.47           O  
ATOM   2526  CG2 THR A 316       1.593   7.087   9.851  1.00 60.47           C  
ATOM   2527  OG1 THR A 316       1.351   7.752   7.663  1.00 60.47           O  
ATOM   2528  N   VAL A 317       1.714  11.005  10.554  1.00 57.47           N  
ATOM   2529  CA  VAL A 317       2.144  11.831  11.696  1.00 57.47           C  
ATOM   2530  C   VAL A 317       0.978  12.573  12.321  1.00 57.47           C  
ATOM   2531  CB  VAL A 317       3.249  12.829  11.300  1.00 57.47           C  
ATOM   2532  O   VAL A 317       0.884  12.590  13.540  1.00 57.47           O  
ATOM   2533  CG1 VAL A 317       3.544  13.880  12.383  1.00 57.47           C  
ATOM   2534  CG2 VAL A 317       4.545  12.055  11.073  1.00 57.47           C  
ATOM   2535  N   VAL A 318       0.078  13.151  11.525  1.00 66.12           N  
ATOM   2536  CA  VAL A 318      -1.123  13.810  12.052  1.00 66.12           C  
ATOM   2537  C   VAL A 318      -1.963  12.808  12.838  1.00 66.12           C  
ATOM   2538  CB  VAL A 318      -1.921  14.485  10.921  1.00 66.12           C  
ATOM   2539  O   VAL A 318      -2.329  13.099  13.970  1.00 66.12           O  
ATOM   2540  CG1 VAL A 318      -3.328  14.916  11.352  1.00 66.12           C  
ATOM   2541  CG2 VAL A 318      -1.191  15.749  10.444  1.00 66.12           C  
ATOM   2542  N   PHE A 319      -2.198  11.608  12.302  1.00 63.69           N  
ATOM   2543  CA  PHE A 319      -2.941  10.569  13.016  1.00 63.69           C  
ATOM   2544  C   PHE A 319      -2.201  10.067  14.256  1.00 63.69           C  
ATOM   2545  CB  PHE A 319      -3.291   9.414  12.066  1.00 63.69           C  
ATOM   2546  O   PHE A 319      -2.823   9.926  15.300  1.00 63.69           O  
ATOM   2547  CG  PHE A 319      -4.324   9.776  11.015  1.00 63.69           C  
ATOM   2548  CD1 PHE A 319      -5.575  10.292  11.407  1.00 63.69           C  
ATOM   2549  CD2 PHE A 319      -4.053   9.592   9.647  1.00 63.69           C  
ATOM   2550  CE1 PHE A 319      -6.525  10.660  10.439  1.00 63.69           C  
ATOM   2551  CE2 PHE A 319      -4.997   9.974   8.680  1.00 63.69           C  
ATOM   2552  CZ  PHE A 319      -6.234  10.507   9.074  1.00 63.69           C  
ATOM   2553  N   THR A 320      -0.882   9.869  14.182  1.00 57.47           N  
ATOM   2554  CA  THR A 320      -0.060   9.436  15.324  1.00 57.47           C  
ATOM   2555  C   THR A 320       0.015  10.510  16.410  1.00 57.47           C  
ATOM   2556  CB  THR A 320       1.362   9.053  14.885  1.00 57.47           C  
ATOM   2557  O   THR A 320       0.003  10.173  17.585  1.00 57.47           O  
ATOM   2558  CG2 THR A 320       2.207   8.472  16.019  1.00 57.47           C  
ATOM   2559  OG1 THR A 320       1.320   8.047  13.901  1.00 57.47           O  
ATOM   2560  N   PHE A 321       0.070  11.795  16.051  1.00 59.88           N  
ATOM   2561  CA  PHE A 321       0.103  12.908  17.002  1.00 59.88           C  
ATOM   2562  C   PHE A 321      -1.259  13.117  17.656  1.00 59.88           C  
ATOM   2563  CB  PHE A 321       0.581  14.190  16.310  1.00 59.88           C  
ATOM   2564  O   PHE A 321      -1.327  13.161  18.877  1.00 59.88           O  
ATOM   2565  CG  PHE A 321       0.736  15.358  17.267  1.00 59.88           C  
ATOM   2566  CD1 PHE A 321      -0.319  16.272  17.460  1.00 59.88           C  
ATOM   2567  CD2 PHE A 321       1.929  15.508  18.000  1.00 59.88           C  
ATOM   2568  CE1 PHE A 321      -0.176  17.331  18.374  1.00 59.88           C  
ATOM   2569  CE2 PHE A 321       2.071  16.569  18.912  1.00 59.88           C  
ATOM   2570  CZ  PHE A 321       1.019  17.482  19.098  1.00 59.88           C  
ATOM   2571  N   LEU A 322      -2.342  13.161  16.869  1.00 60.19           N  
ATOM   2572  CA  LEU A 322      -3.709  13.174  17.401  1.00 60.19           C  
ATOM   2573  C   LEU A 322      -3.925  11.995  18.362  1.00 60.19           C  
ATOM   2574  CB  LEU A 322      -4.718  13.122  16.237  1.00 60.19           C  
ATOM   2575  O   LEU A 322      -4.470  12.179  19.446  1.00 60.19           O  
ATOM   2576  CG  LEU A 322      -4.837  14.424  15.423  1.00 60.19           C  
ATOM   2577  CD1 LEU A 322      -5.671  14.170  14.165  1.00 60.19           C  
ATOM   2578  CD2 LEU A 322      -5.508  15.545  16.219  1.00 60.19           C  
ATOM   2579  N   PHE A 323      -3.409  10.818  18.005  1.00 60.44           N  
ATOM   2580  CA  PHE A 323      -3.424   9.625  18.843  1.00 60.44           C  
ATOM   2581  C   PHE A 323      -2.572   9.757  20.121  1.00 60.44           C  
ATOM   2582  CB  PHE A 323      -2.965   8.425  17.996  1.00 60.44           C  
ATOM   2583  O   PHE A 323      -3.034   9.433  21.212  1.00 60.44           O  
ATOM   2584  CG  PHE A 323      -2.536   7.271  18.860  1.00 60.44           C  
ATOM   2585  CD1 PHE A 323      -1.178   6.910  18.949  1.00 60.44           C  
ATOM   2586  CD2 PHE A 323      -3.468   6.736  19.757  1.00 60.44           C  
ATOM   2587  CE1 PHE A 323      -0.754   6.003  19.934  1.00 60.44           C  
ATOM   2588  CE2 PHE A 323      -3.024   5.911  20.798  1.00 60.44           C  
ATOM   2589  CZ  PHE A 323      -1.676   5.521  20.875  1.00 60.44           C  
ATOM   2590  N   TRP A 324      -1.326  10.220  20.027  1.00 56.16           N  
ATOM   2591  CA  TRP A 324      -0.440  10.311  21.188  1.00 56.16           C  
ATOM   2592  C   TRP A 324      -0.917  11.386  22.166  1.00 56.16           C  
ATOM   2593  CB  TRP A 324       0.999  10.560  20.730  1.00 56.16           C  
ATOM   2594  O   TRP A 324      -0.930  11.158  23.373  1.00 56.16           O  
ATOM   2595  CG  TRP A 324       2.018  10.376  21.810  1.00 56.16           C  
ATOM   2596  CD1 TRP A 324       2.593   9.196  22.138  1.00 56.16           C  
ATOM   2597  CD2 TRP A 324       2.555  11.358  22.750  1.00 56.16           C  
ATOM   2598  CE2 TRP A 324       3.476  10.692  23.615  1.00 56.16           C  
ATOM   2599  CE3 TRP A 324       2.347  12.737  22.972  1.00 56.16           C  
ATOM   2600  NE1 TRP A 324       3.459   9.379  23.198  1.00 56.16           N  
ATOM   2601  CH2 TRP A 324       3.935  12.730  24.833  1.00 56.16           C  
ATOM   2602  CZ2 TRP A 324       4.164  11.358  24.639  1.00 56.16           C  
ATOM   2603  CZ3 TRP A 324       3.028  13.415  24.003  1.00 56.16           C  
ATOM   2604  N   SER A 325      -1.385  12.527  21.651  1.00 53.50           N  
ATOM   2605  CA  SER A 325      -2.054  13.560  22.445  1.00 53.50           C  
ATOM   2606  C   SER A 325      -3.290  13.010  23.152  1.00 53.50           C  
ATOM   2607  CB  SER A 325      -2.466  14.735  21.555  1.00 53.50           C  
ATOM   2608  O   SER A 325      -3.509  13.339  24.312  1.00 53.50           O  
ATOM   2609  OG  SER A 325      -1.330  15.344  20.972  1.00 53.50           O  
ATOM   2610  N   TYR A 326      -4.046  12.129  22.497  1.00 56.81           N  
ATOM   2611  CA  TYR A 326      -5.185  11.439  23.091  1.00 56.81           C  
ATOM   2612  C   TYR A 326      -4.778  10.474  24.222  1.00 56.81           C  
ATOM   2613  CB  TYR A 326      -5.951  10.739  21.962  1.00 56.81           C  
ATOM   2614  O   TYR A 326      -5.303  10.568  25.331  1.00 56.81           O  
ATOM   2615  CG  TYR A 326      -7.022   9.843  22.495  1.00 56.81           C  
ATOM   2616  CD1 TYR A 326      -6.785   8.466  22.685  1.00 56.81           C  
ATOM   2617  CD2 TYR A 326      -8.211  10.439  22.926  1.00 56.81           C  
ATOM   2618  CE1 TYR A 326      -7.749   7.682  23.340  1.00 56.81           C  
ATOM   2619  CE2 TYR A 326      -9.169   9.648  23.556  1.00 56.81           C  
ATOM   2620  OH  TYR A 326      -9.892   7.560  24.408  1.00 56.81           O  
ATOM   2621  CZ  TYR A 326      -8.946   8.282  23.771  1.00 56.81           C  
ATOM   2622  N   PHE A 327      -3.795   9.597  23.989  1.00 51.12           N  
ATOM   2623  CA  PHE A 327      -3.323   8.638  24.996  1.00 51.12           C  
ATOM   2624  C   PHE A 327      -2.683   9.337  26.201  1.00 51.12           C  
ATOM   2625  CB  PHE A 327      -2.326   7.667  24.349  1.00 51.12           C  
ATOM   2626  O   PHE A 327      -2.885   8.930  27.342  1.00 51.12           O  
ATOM   2627  CG  PHE A 327      -2.108   6.394  25.148  1.00 51.12           C  
ATOM   2628  CD1 PHE A 327      -1.161   6.341  26.190  1.00 51.12           C  
ATOM   2629  CD2 PHE A 327      -2.878   5.253  24.851  1.00 51.12           C  
ATOM   2630  CE1 PHE A 327      -0.983   5.153  26.924  1.00 51.12           C  
ATOM   2631  CE2 PHE A 327      -2.697   4.066  25.580  1.00 51.12           C  
ATOM   2632  CZ  PHE A 327      -1.749   4.014  26.616  1.00 51.12           C  
ATOM   2633  N   PHE A 328      -1.935  10.415  25.961  1.00 49.59           N  
ATOM   2634  CA  PHE A 328      -1.367  11.246  27.017  1.00 49.59           C  
ATOM   2635  C   PHE A 328      -2.467  11.961  27.811  1.00 49.59           C  
ATOM   2636  CB  PHE A 328      -0.380  12.236  26.387  1.00 49.59           C  
ATOM   2637  O   PHE A 328      -2.430  11.981  29.040  1.00 49.59           O  
ATOM   2638  CG  PHE A 328       0.410  13.027  27.406  1.00 49.59           C  
ATOM   2639  CD1 PHE A 328      -0.009  14.314  27.792  1.00 49.59           C  
ATOM   2640  CD2 PHE A 328       1.559  12.461  27.989  1.00 49.59           C  
ATOM   2641  CE1 PHE A 328       0.722  15.032  28.755  1.00 49.59           C  
ATOM   2642  CE2 PHE A 328       2.288  13.177  28.953  1.00 49.59           C  
ATOM   2643  CZ  PHE A 328       1.870  14.464  29.335  1.00 49.59           C  
ATOM   2644  N   TYR A 329      -3.483  12.491  27.128  1.00 53.62           N  
ATOM   2645  CA  TYR A 329      -4.610  13.139  27.787  1.00 53.62           C  
ATOM   2646  C   TYR A 329      -5.412  12.156  28.654  1.00 53.62           C  
ATOM   2647  CB  TYR A 329      -5.470  13.855  26.742  1.00 53.62           C  
ATOM   2648  O   TYR A 329      -5.653  12.443  29.818  1.00 53.62           O  
ATOM   2649  CG  TYR A 329      -6.537  14.734  27.349  1.00 53.62           C  
ATOM   2650  CD1 TYR A 329      -7.741  14.162  27.787  1.00 53.62           C  
ATOM   2651  CD2 TYR A 329      -6.312  16.113  27.521  1.00 53.62           C  
ATOM   2652  CE1 TYR A 329      -8.736  14.969  28.363  1.00 53.62           C  
ATOM   2653  CE2 TYR A 329      -7.312  16.926  28.088  1.00 53.62           C  
ATOM   2654  OH  TYR A 329      -9.509  17.137  29.026  1.00 53.62           O  
ATOM   2655  CZ  TYR A 329      -8.538  16.354  28.490  1.00 53.62           C  
ATOM   2656  N   ILE A 330      -5.761  10.962  28.173  1.00 52.94           N  
ATOM   2657  CA  ILE A 330      -6.519   9.999  28.997  1.00 52.94           C  
ATOM   2658  C   ILE A 330      -5.649   9.300  30.034  1.00 52.94           C  
ATOM   2659  CB  ILE A 330      -7.263   8.978  28.114  1.00 52.94           C  
ATOM   2660  O   ILE A 330      -5.973   9.247  31.220  1.00 52.94           O  
ATOM   2661  CG1 ILE A 330      -8.314   9.778  27.326  1.00 52.94           C  
ATOM   2662  CG2 ILE A 330      -7.875   7.848  28.977  1.00 52.94           C  
ATOM   2663  CD1 ILE A 330      -9.545   8.981  26.932  1.00 52.94           C  
ATOM   2664  N   GLY A 331      -4.540   8.719  29.587  1.00 45.34           N  
ATOM   2665  CA  GLY A 331      -3.722   7.850  30.421  1.00 45.34           C  
ATOM   2666  C   GLY A 331      -3.012   8.604  31.538  1.00 45.34           C  
ATOM   2667  O   GLY A 331      -2.825   8.047  32.617  1.00 45.34           O  
ATOM   2668  N   VAL A 332      -2.629   9.860  31.290  1.00 48.81           N  
ATOM   2669  CA  VAL A 332      -1.868  10.668  32.249  1.00 48.81           C  
ATOM   2670  C   VAL A 332      -2.726  11.756  32.861  1.00 48.81           C  
ATOM   2671  CB  VAL A 332      -0.592  11.265  31.623  1.00 48.81           C  
ATOM   2672  O   VAL A 332      -2.678  11.921  34.072  1.00 48.81           O  
ATOM   2673  CG1 VAL A 332       0.270  11.975  32.673  1.00 48.81           C  
ATOM   2674  CG2 VAL A 332       0.265  10.179  30.958  1.00 48.81           C  
ATOM   2675  N   ILE A 333      -3.497  12.503  32.068  1.00 50.28           N  
ATOM   2676  CA  ILE A 333      -4.258  13.634  32.608  1.00 50.28           C  
ATOM   2677  C   ILE A 333      -5.535  13.117  33.271  1.00 50.28           C  
ATOM   2678  CB  ILE A 333      -4.425  14.783  31.580  1.00 50.28           C  
ATOM   2679  O   ILE A 333      -5.675  13.296  34.472  1.00 50.28           O  
ATOM   2680  CG1 ILE A 333      -3.038  15.265  31.097  1.00 50.28           C  
ATOM   2681  CG2 ILE A 333      -5.248  15.930  32.177  1.00 50.28           C  
ATOM   2682  CD1 ILE A 333      -3.087  16.345  30.009  1.00 50.28           C  
ATOM   2683  N   ASP A 334      -6.404  12.396  32.566  1.00 46.62           N  
ATOM   2684  CA  ASP A 334      -7.699  11.953  33.100  1.00 46.62           C  
ATOM   2685  C   ASP A 334      -7.564  10.944  34.258  1.00 46.62           C  
ATOM   2686  CB  ASP A 334      -8.552  11.413  31.946  1.00 46.62           C  
ATOM   2687  O   ASP A 334      -8.084  11.169  35.349  1.00 46.62           O  
ATOM   2688  CG  ASP A 334     -10.023  11.309  32.333  1.00 46.62           C  
ATOM   2689  OD1 ASP A 334     -10.532  12.316  32.873  1.00 46.62           O  
ATOM   2690  OD2 ASP A 334     -10.591  10.232  32.067  1.00 46.62           O  
ATOM   2691  N   ARG A 335      -6.748   9.890  34.118  1.00 45.75           N  
ATOM   2692  CA  ARG A 335      -6.536   8.928  35.222  1.00 45.75           C  
ATOM   2693  C   ARG A 335      -5.821   9.518  36.438  1.00 45.75           C  
ATOM   2694  CB  ARG A 335      -5.809   7.674  34.730  1.00 45.75           C  
ATOM   2695  O   ARG A 335      -6.191   9.181  37.561  1.00 45.75           O  
ATOM   2696  CG  ARG A 335      -6.758   6.730  33.987  1.00 45.75           C  
ATOM   2697  CD  ARG A 335      -6.024   5.428  33.662  1.00 45.75           C  
ATOM   2698  NE  ARG A 335      -6.920   4.454  33.014  1.00 45.75           N  
ATOM   2699  NH1 ARG A 335      -5.339   2.862  32.537  1.00 45.75           N  
ATOM   2700  NH2 ARG A 335      -7.470   2.510  31.970  1.00 45.75           N  
ATOM   2701  CZ  ARG A 335      -6.574   3.283  32.511  1.00 45.75           C  
ATOM   2702  N   ALA A 336      -4.830  10.399  36.262  1.00 47.25           N  
ATOM   2703  CA  ALA A 336      -4.198  11.066  37.410  1.00 47.25           C  
ATOM   2704  C   ALA A 336      -5.126  12.106  38.059  1.00 47.25           C  
ATOM   2705  CB  ALA A 336      -2.875  11.712  36.998  1.00 47.25           C  
ATOM   2706  O   ALA A 336      -4.989  12.405  39.246  1.00 47.25           O  
ATOM   2707  N   LEU A 337      -6.073  12.643  37.286  1.00 45.88           N  
ATOM   2708  CA  LEU A 337      -7.120  13.542  37.749  1.00 45.88           C  
ATOM   2709  C   LEU A 337      -8.226  12.813  38.522  1.00 45.88           C  
ATOM   2710  CB  LEU A 337      -7.702  14.270  36.524  1.00 45.88           C  
ATOM   2711  O   LEU A 337      -8.705  13.385  39.498  1.00 45.88           O  
ATOM   2712  CG  LEU A 337      -6.922  15.485  36.024  1.00 45.88           C  
ATOM   2713  CD1 LEU A 337      -7.548  16.014  34.737  1.00 45.88           C  
ATOM   2714  CD2 LEU A 337      -7.036  16.599  37.035  1.00 45.88           C  
ATOM   2715  N   VAL A 338      -8.622  11.606  38.104  1.00 44.62           N  
ATOM   2716  CA  VAL A 338      -9.707  10.800  38.704  1.00 44.62           C  
ATOM   2717  C   VAL A 338      -9.242  10.042  39.954  1.00 44.62           C  
ATOM   2718  CB  VAL A 338     -10.301   9.838  37.648  1.00 44.62           C  
ATOM   2719  O   VAL A 338      -9.969   9.984  40.939  1.00 44.62           O  
ATOM   2720  CG1 VAL A 338     -11.295   8.828  38.240  1.00 44.62           C  
ATOM   2721  CG2 VAL A 338     -11.056  10.613  36.561  1.00 44.62           C  
ATOM   2722  N   LEU A 339      -8.005   9.527  39.980  1.00 43.78           N  
ATOM   2723  CA  LEU A 339      -7.435   8.838  41.157  1.00 43.78           C  
ATOM   2724  C   LEU A 339      -7.048   9.784  42.308  1.00 43.78           C  
ATOM   2725  CB  LEU A 339      -6.239   7.975  40.710  1.00 43.78           C  
ATOM   2726  O   LEU A 339      -6.547   9.346  43.343  1.00 43.78           O  
ATOM   2727  CG  LEU A 339      -6.675   6.631  40.102  1.00 43.78           C  
ATOM   2728  CD1 LEU A 339      -5.555   6.051  39.238  1.00 43.78           C  
ATOM   2729  CD2 LEU A 339      -6.999   5.613  41.201  1.00 43.78           C  
ATOM   2730  N   SER A 340      -7.262  11.088  42.148  1.00 45.19           N  
ATOM   2731  CA  SER A 340      -6.997  12.084  43.174  1.00 45.19           C  
ATOM   2732  C   SER A 340      -8.282  12.842  43.495  1.00 45.19           C  
ATOM   2733  CB  SER A 340      -5.895  13.024  42.668  1.00 45.19           C  
ATOM   2734  O   SER A 340      -8.847  13.484  42.616  1.00 45.19           O  
ATOM   2735  OG  SER A 340      -5.460  13.873  43.716  1.00 45.19           O  
ATOM   2736  N   ASP A 341      -8.652  12.944  44.777  1.00 47.03           N  
ATOM   2737  CA  ASP A 341      -9.646  13.913  45.303  1.00 47.03           C  
ATOM   2738  C   ASP A 341      -9.377  15.383  44.875  1.00 47.03           C  
ATOM   2739  CB  ASP A 341      -9.652  13.832  46.845  1.00 47.03           C  
ATOM   2740  O   ASP A 341     -10.138  16.311  45.158  1.00 47.03           O  
ATOM   2741  CG  ASP A 341     -10.588  12.769  47.427  1.00 47.03           C  
ATOM   2742  OD1 ASP A 341     -11.638  12.518  46.803  1.00 47.03           O  
ATOM   2743  OD2 ASP A 341     -10.252  12.291  48.531  1.00 47.03           O  
ATOM   2744  N   ARG A 342      -8.272  15.633  44.163  1.00 44.06           N  
ATOM   2745  CA  ARG A 342      -7.904  16.888  43.508  1.00 44.06           C  
ATOM   2746  C   ARG A 342      -8.493  17.073  42.108  1.00 44.06           C  
ATOM   2747  CB  ARG A 342      -6.382  17.009  43.452  1.00 44.06           C  
ATOM   2748  O   ARG A 342      -8.033  17.983  41.415  1.00 44.06           O  
ATOM   2749  CG  ARG A 342      -5.719  17.022  44.828  1.00 44.06           C  
ATOM   2750  CD  ARG A 342      -4.219  17.167  44.589  1.00 44.06           C  
ATOM   2751  NE  ARG A 342      -3.466  17.266  45.846  1.00 44.06           N  
ATOM   2752  NH1 ARG A 342      -1.425  17.663  44.867  1.00 44.06           N  
ATOM   2753  NH2 ARG A 342      -1.577  17.474  47.089  1.00 44.06           N  
ATOM   2754  CZ  ARG A 342      -2.165  17.470  45.926  1.00 44.06           C  
ATOM   2755  N   HIS A 343      -9.524  16.334  41.702  1.00 44.25           N  
ATOM   2756  CA  HIS A 343     -10.277  16.630  40.473  1.00 44.25           C  
ATOM   2757  C   HIS A 343     -10.697  18.121  40.406  1.00 44.25           C  
ATOM   2758  CB  HIS A 343     -11.475  15.657  40.386  1.00 44.25           C  
ATOM   2759  O   HIS A 343     -10.545  18.787  39.383  1.00 44.25           O  
ATOM   2760  CG  HIS A 343     -11.712  15.079  39.013  1.00 44.25           C  
ATOM   2761  CD2 HIS A 343     -12.872  14.523  38.546  1.00 44.25           C  
ATOM   2762  ND1 HIS A 343     -10.756  14.848  38.056  1.00 44.25           N  
ATOM   2763  CE1 HIS A 343     -11.325  14.203  37.022  1.00 44.25           C  
ATOM   2764  NE2 HIS A 343     -12.619  13.999  37.280  1.00 44.25           N  
ATOM   2765  N   LYS A 344     -11.047  18.717  41.560  1.00 46.84           N  
ATOM   2766  CA  LYS A 344     -11.325  20.163  41.715  1.00 46.84           C  
ATOM   2767  C   LYS A 344     -10.095  21.085  41.692  1.00 46.84           C  
ATOM   2768  CB  LYS A 344     -12.109  20.396  43.020  1.00 46.84           C  
ATOM   2769  O   LYS A 344     -10.248  22.280  41.489  1.00 46.84           O  
ATOM   2770  CG  LYS A 344     -13.551  19.878  42.935  1.00 46.84           C  
ATOM   2771  CD  LYS A 344     -14.314  20.141  44.241  1.00 46.84           C  
ATOM   2772  CE  LYS A 344     -15.752  19.629  44.096  1.00 46.84           C  
ATOM   2773  NZ  LYS A 344     -16.521  19.736  45.363  1.00 46.84           N  
ATOM   2774  N   LYS A 345      -8.887  20.575  41.951  1.00 43.97           N  
ATOM   2775  CA  LYS A 345      -7.655  21.373  42.119  1.00 43.97           C  
ATOM   2776  C   LYS A 345      -6.792  21.430  40.861  1.00 43.97           C  
ATOM   2777  CB  LYS A 345      -6.848  20.855  43.328  1.00 43.97           C  
ATOM   2778  O   LYS A 345      -6.086  22.409  40.670  1.00 43.97           O  
ATOM   2779  CG  LYS A 345      -6.732  21.921  44.426  1.00 43.97           C  
ATOM   2780  CD  LYS A 345      -5.943  21.396  45.635  1.00 43.97           C  
ATOM   2781  CE  LYS A 345      -5.920  22.465  46.735  1.00 43.97           C  
ATOM   2782  NZ  LYS A 345      -5.215  22.002  47.958  1.00 43.97           N  
ATOM   2783  N   TYR A 346      -6.836  20.410  40.010  1.00 41.47           N  
ATOM   2784  CA  TYR A 346      -6.044  20.377  38.776  1.00 41.47           C  
ATOM   2785  C   TYR A 346      -6.764  20.996  37.573  1.00 41.47           C  
ATOM   2786  CB  TYR A 346      -5.648  18.946  38.481  1.00 41.47           C  
ATOM   2787  O   TYR A 346      -6.103  21.604  36.734  1.00 41.47           O  
ATOM   2788  CG  TYR A 346      -4.453  18.417  39.232  1.00 41.47           C  
ATOM   2789  CD1 TYR A 346      -3.161  18.671  38.741  1.00 41.47           C  
ATOM   2790  CD2 TYR A 346      -4.631  17.610  40.368  1.00 41.47           C  
ATOM   2791  CE1 TYR A 346      -2.033  18.195  39.435  1.00 41.47           C  
ATOM   2792  CE2 TYR A 346      -3.508  17.114  41.055  1.00 41.47           C  
ATOM   2793  OH  TYR A 346      -1.133  16.997  41.314  1.00 41.47           O  
ATOM   2794  CZ  TYR A 346      -2.210  17.431  40.608  1.00 41.47           C  
ATOM   2795  N   PHE A 347      -8.102  20.976  37.530  1.00 42.78           N  
ATOM   2796  CA  PHE A 347      -8.838  21.857  36.614  1.00 42.78           C  
ATOM   2797  C   PHE A 347      -8.542  23.351  36.889  1.00 42.78           C  
ATOM   2798  CB  PHE A 347     -10.338  21.567  36.694  1.00 42.78           C  
ATOM   2799  O   PHE A 347      -8.674  24.174  35.985  1.00 42.78           O  
ATOM   2800  CG  PHE A 347     -10.908  20.651  35.642  1.00 42.78           C  
ATOM   2801  CD1 PHE A 347     -11.398  21.218  34.454  1.00 42.78           C  
ATOM   2802  CD2 PHE A 347     -11.009  19.264  35.855  1.00 42.78           C  
ATOM   2803  CE1 PHE A 347     -11.966  20.398  33.468  1.00 42.78           C  
ATOM   2804  CE2 PHE A 347     -11.580  18.446  34.864  1.00 42.78           C  
ATOM   2805  CZ  PHE A 347     -12.051  19.012  33.667  1.00 42.78           C  
ATOM   2806  N   ALA A 348      -8.053  23.699  38.090  1.00 39.34           N  
ATOM   2807  CA  ALA A 348      -7.635  25.058  38.441  1.00 39.34           C  
ATOM   2808  C   ALA A 348      -6.270  25.437  37.855  1.00 39.34           C  
ATOM   2809  CB  ALA A 348      -7.690  25.242  39.965  1.00 39.34           C  
ATOM   2810  O   ALA A 348      -5.909  26.612  37.860  1.00 39.34           O  
ATOM   2811  N   ILE A 349      -5.526  24.461  37.323  1.00 40.53           N  
ATOM   2812  CA  ILE A 349      -4.209  24.660  36.706  1.00 40.53           C  
ATOM   2813  C   ILE A 349      -4.336  24.933  35.197  1.00 40.53           C  
ATOM   2814  CB  ILE A 349      -3.265  23.480  37.048  1.00 40.53           C  
ATOM   2815  O   ILE A 349      -3.433  25.527  34.617  1.00 40.53           O  
ATOM   2816  CG1 ILE A 349      -3.230  23.253  38.581  1.00 40.53           C  
ATOM   2817  CG2 ILE A 349      -1.838  23.736  36.524  1.00 40.53           C  
ATOM   2818  CD1 ILE A 349      -2.310  22.121  39.049  1.00 40.53           C  
ATOM   2819  N   PHE A 350      -5.471  24.601  34.566  1.00 42.34           N  
ATOM   2820  CA  PHE A 350      -5.827  25.104  33.235  1.00 42.34           C  
ATOM   2821  C   PHE A 350      -6.753  26.322  33.379  1.00 42.34           C  
ATOM   2822  CB  PHE A 350      -6.441  23.991  32.375  1.00 42.34           C  
ATOM   2823  O   PHE A 350      -7.979  26.155  33.417  1.00 42.34           O  
ATOM   2824  CG  PHE A 350      -5.400  23.079  31.758  1.00 42.34           C  
ATOM   2825  CD1 PHE A 350      -4.729  23.473  30.583  1.00 42.34           C  
ATOM   2826  CD2 PHE A 350      -5.088  21.846  32.360  1.00 42.34           C  
ATOM   2827  CE1 PHE A 350      -3.755  22.636  30.010  1.00 42.34           C  
ATOM   2828  CE2 PHE A 350      -4.117  21.007  31.784  1.00 42.34           C  
ATOM   2829  CZ  PHE A 350      -3.451  21.401  30.610  1.00 42.34           C  
ATOM   2830  N   PRO A 351      -6.210  27.554  33.480  1.00 35.69           N  
ATOM   2831  CA  PRO A 351      -7.023  28.756  33.609  1.00 35.69           C  
ATOM   2832  C   PRO A 351      -7.925  28.888  32.375  1.00 35.69           C  
ATOM   2833  CB  PRO A 351      -6.029  29.915  33.777  1.00 35.69           C  
ATOM   2834  O   PRO A 351      -7.461  29.179  31.277  1.00 35.69           O  
ATOM   2835  CG  PRO A 351      -4.752  29.405  33.113  1.00 35.69           C  
ATOM   2836  CD  PRO A 351      -4.800  27.912  33.405  1.00 35.69           C  
ATOM   2837  N   GLY A 352      -9.218  28.606  32.559  1.00 44.53           N  
ATOM   2838  CA  GLY A 352     -10.238  28.652  31.508  1.00 44.53           C  
ATOM   2839  C   GLY A 352     -11.186  27.450  31.474  1.00 44.53           C  
ATOM   2840  O   GLY A 352     -12.349  27.631  31.129  1.00 44.53           O  
ATOM   2841  N   MET A 353     -10.757  26.252  31.893  1.00 44.53           N  
ATOM   2842  CA  MET A 353     -11.627  25.061  31.841  1.00 44.53           C  
ATOM   2843  C   MET A 353     -12.647  24.978  32.985  1.00 44.53           C  
ATOM   2844  CB  MET A 353     -10.807  23.770  31.773  1.00 44.53           C  
ATOM   2845  O   MET A 353     -13.699  24.379  32.817  1.00 44.53           O  
ATOM   2846  CG  MET A 353     -10.286  23.440  30.367  1.00 44.53           C  
ATOM   2847  SD  MET A 353     -10.702  21.757  29.823  1.00 44.53           S  
ATOM   2848  CE  MET A 353      -9.887  20.761  31.101  1.00 44.53           C  
ATOM   2849  N   HIS A 354     -12.398  25.620  34.129  1.00 48.16           N  
ATOM   2850  CA  HIS A 354     -13.384  25.689  35.219  1.00 48.16           C  
ATOM   2851  C   HIS A 354     -14.610  26.553  34.915  1.00 48.16           C  
ATOM   2852  CB  HIS A 354     -12.705  26.223  36.479  1.00 48.16           C  
ATOM   2853  O   HIS A 354     -15.660  26.349  35.513  1.00 48.16           O  
ATOM   2854  CG  HIS A 354     -12.069  25.142  37.291  1.00 48.16           C  
ATOM   2855  CD2 HIS A 354     -10.935  25.275  38.029  1.00 48.16           C  
ATOM   2856  ND1 HIS A 354     -12.648  23.944  37.639  1.00 48.16           N  
ATOM   2857  CE1 HIS A 354     -11.883  23.375  38.580  1.00 48.16           C  
ATOM   2858  NE2 HIS A 354     -10.814  24.139  38.831  1.00 48.16           N  
ATOM   2859  N   ASN A 355     -14.467  27.500  33.987  1.00 50.41           N  
ATOM   2860  CA  ASN A 355     -15.568  28.306  33.470  1.00 50.41           C  
ATOM   2861  C   ASN A 355     -16.035  27.795  32.102  1.00 50.41           C  
ATOM   2862  CB  ASN A 355     -15.129  29.779  33.408  1.00 50.41           C  
ATOM   2863  O   ASN A 355     -16.848  28.456  31.452  1.00 50.41           O  
ATOM   2864  CG  ASN A 355     -14.891  30.408  34.767  1.00 50.41           C  
ATOM   2865  ND2 ASN A 355     -14.216  31.531  34.801  1.00 50.41           N  
ATOM   2866  OD1 ASN A 355     -15.295  29.932  35.809  1.00 50.41           O  
ATOM   2867  N   ALA A 356     -15.499  26.659  31.634  1.00 56.56           N  
ATOM   2868  CA  ALA A 356     -15.993  26.052  30.419  1.00 56.56           C  
ATOM   2869  C   ALA A 356     -17.439  25.621  30.682  1.00 56.56           C  
ATOM   2870  CB  ALA A 356     -15.112  24.889  29.963  1.00 56.56           C  
ATOM   2871  O   ALA A 356     -17.720  24.971  31.692  1.00 56.56           O  
ATOM   2872  N   PRO A 357     -18.374  26.022  29.817  1.00 61.91           N  
ATOM   2873  CA  PRO A 357     -19.761  25.650  29.996  1.00 61.91           C  
ATOM   2874  C   PRO A 357     -19.890  24.121  29.964  1.00 61.91           C  
ATOM   2875  CB  PRO A 357     -20.497  26.384  28.881  1.00 61.91           C  
ATOM   2876  O   PRO A 357     -19.137  23.446  29.267  1.00 61.91           O  
ATOM   2877  CG  PRO A 357     -19.437  26.552  27.789  1.00 61.91           C  
ATOM   2878  CD  PRO A 357     -18.163  26.759  28.586  1.00 61.91           C  
ATOM   2879  N   GLN A 358     -20.835  23.580  30.731  1.00 61.00           N  
ATOM   2880  CA  GLN A 358     -20.953  22.141  31.000  1.00 61.00           C  
ATOM   2881  C   GLN A 358     -21.032  21.276  29.730  1.00 61.00           C  
ATOM   2882  CB  GLN A 358     -22.164  21.957  31.920  1.00 61.00           C  
ATOM   2883  O   GLN A 358     -20.398  20.229  29.659  1.00 61.00           O  
ATOM   2884  CG  GLN A 358     -22.218  20.556  32.549  1.00 61.00           C  
ATOM   2885  CD  GLN A 358     -22.734  20.545  33.987  1.00 61.00           C  
ATOM   2886  NE2 GLN A 358     -23.152  19.399  34.469  1.00 61.00           N  
ATOM   2887  OE1 GLN A 358     -22.740  21.536  34.706  1.00 61.00           O  
ATOM   2888  N   TRP A 359     -21.670  21.790  28.674  1.00 59.03           N  
ATOM   2889  CA  TRP A 359     -21.711  21.144  27.358  1.00 59.03           C  
ATOM   2890  C   TRP A 359     -20.325  20.939  26.725  1.00 59.03           C  
ATOM   2891  CB  TRP A 359     -22.580  21.990  26.419  1.00 59.03           C  
ATOM   2892  O   TRP A 359     -20.147  20.041  25.914  1.00 59.03           O  
ATOM   2893  CG  TRP A 359     -22.035  23.338  26.033  1.00 59.03           C  
ATOM   2894  CD1 TRP A 359     -22.367  24.513  26.608  1.00 59.03           C  
ATOM   2895  CD2 TRP A 359     -21.118  23.680  24.944  1.00 59.03           C  
ATOM   2896  CE2 TRP A 359     -20.914  25.092  24.946  1.00 59.03           C  
ATOM   2897  CE3 TRP A 359     -20.454  22.944  23.940  1.00 59.03           C  
ATOM   2898  NE1 TRP A 359     -21.718  25.549  25.965  1.00 59.03           N  
ATOM   2899  CH2 TRP A 359     -19.447  24.978  23.029  1.00 59.03           C  
ATOM   2900  CZ2 TRP A 359     -20.084  25.742  24.021  1.00 59.03           C  
ATOM   2901  CZ3 TRP A 359     -19.633  23.584  22.991  1.00 59.03           C  
ATOM   2902  N   LEU A 360     -19.336  21.770  27.062  1.00 50.94           N  
ATOM   2903  CA  LEU A 360     -17.973  21.693  26.535  1.00 50.94           C  
ATOM   2904  C   LEU A 360     -17.158  20.625  27.272  1.00 50.94           C  
ATOM   2905  CB  LEU A 360     -17.355  23.104  26.605  1.00 50.94           C  
ATOM   2906  O   LEU A 360     -16.309  19.989  26.659  1.00 50.94           O  
ATOM   2907  CG  LEU A 360     -16.264  23.381  25.553  1.00 50.94           C  
ATOM   2908  CD1 LEU A 360     -16.360  24.834  25.082  1.00 50.94           C  
ATOM   2909  CD2 LEU A 360     -14.847  23.181  26.091  1.00 50.94           C  
ATOM   2910  N   LEU A 361     -17.454  20.388  28.554  1.00 55.94           N  
ATOM   2911  CA  LEU A 361     -16.916  19.265  29.327  1.00 55.94           C  
ATOM   2912  C   LEU A 361     -17.514  17.937  28.845  1.00 55.94           C  
ATOM   2913  CB  LEU A 361     -17.204  19.495  30.822  1.00 55.94           C  
ATOM   2914  O   LEU A 361     -16.766  16.995  28.598  1.00 55.94           O  
ATOM   2915  CG  LEU A 361     -16.362  20.622  31.442  1.00 55.94           C  
ATOM   2916  CD1 LEU A 361     -17.010  21.155  32.719  1.00 55.94           C  
ATOM   2917  CD2 LEU A 361     -14.961  20.131  31.797  1.00 55.94           C  
ATOM   2918  N   GLU A 362     -18.831  17.896  28.627  1.00 55.88           N  
ATOM   2919  CA  GLU A 362     -19.541  16.741  28.056  1.00 55.88           C  
ATOM   2920  C   GLU A 362     -19.066  16.434  26.630  1.00 55.88           C  
ATOM   2921  CB  GLU A 362     -21.053  17.018  28.062  1.00 55.88           C  
ATOM   2922  O   GLU A 362     -18.735  15.293  26.324  1.00 55.88           O  
ATOM   2923  CG  GLU A 362     -21.651  16.972  29.480  1.00 55.88           C  
ATOM   2924  CD  GLU A 362     -23.089  17.513  29.559  1.00 55.88           C  
ATOM   2925  OE1 GLU A 362     -23.589  17.623  30.704  1.00 55.88           O  
ATOM   2926  OE2 GLU A 362     -23.646  17.914  28.510  1.00 55.88           O  
ATOM   2927  N   LEU A 363     -18.922  17.453  25.774  1.00 55.25           N  
ATOM   2928  CA  LEU A 363     -18.368  17.299  24.426  1.00 55.25           C  
ATOM   2929  C   LEU A 363     -16.936  16.754  24.459  1.00 55.25           C  
ATOM   2930  CB  LEU A 363     -18.404  18.663  23.711  1.00 55.25           C  
ATOM   2931  O   LEU A 363     -16.569  15.958  23.598  1.00 55.25           O  
ATOM   2932  CG  LEU A 363     -17.906  18.636  22.254  1.00 55.25           C  
ATOM   2933  CD1 LEU A 363     -18.903  17.934  21.330  1.00 55.25           C  
ATOM   2934  CD2 LEU A 363     -17.702  20.064  21.747  1.00 55.25           C  
ATOM   2935  N   ASN A 364     -16.122  17.190  25.423  1.00 52.44           N  
ATOM   2936  CA  ASN A 364     -14.746  16.727  25.546  1.00 52.44           C  
ATOM   2937  C   ASN A 364     -14.706  15.260  25.998  1.00 52.44           C  
ATOM   2938  CB  ASN A 364     -13.972  17.685  26.467  1.00 52.44           C  
ATOM   2939  O   ASN A 364     -14.010  14.472  25.369  1.00 52.44           O  
ATOM   2940  CG  ASN A 364     -12.486  17.737  26.180  1.00 52.44           C  
ATOM   2941  ND2 ASN A 364     -11.700  18.098  27.162  1.00 52.44           N  
ATOM   2942  OD1 ASN A 364     -12.010  17.528  25.078  1.00 52.44           O  
ATOM   2943  N   GLY A 365     -15.507  14.875  27.002  1.00 53.25           N  
ATOM   2944  CA  GLY A 365     -15.691  13.476  27.420  1.00 53.25           C  
ATOM   2945  C   GLY A 365     -16.177  12.578  26.279  1.00 53.25           C  
ATOM   2946  O   GLY A 365     -15.608  11.520  26.027  1.00 53.25           O  
ATOM   2947  N   TYR A 366     -17.140  13.062  25.499  1.00 53.91           N  
ATOM   2948  CA  TYR A 366     -17.672  12.351  24.341  1.00 53.91           C  
ATOM   2949  C   TYR A 366     -16.644  12.185  23.209  1.00 53.91           C  
ATOM   2950  CB  TYR A 366     -18.903  13.124  23.862  1.00 53.91           C  
ATOM   2951  O   TYR A 366     -16.456  11.100  22.657  1.00 53.91           O  
ATOM   2952  CG  TYR A 366     -19.630  12.415  22.754  1.00 53.91           C  
ATOM   2953  CD1 TYR A 366     -19.703  12.968  21.461  1.00 53.91           C  
ATOM   2954  CD2 TYR A 366     -20.191  11.159  23.020  1.00 53.91           C  
ATOM   2955  CE1 TYR A 366     -20.405  12.288  20.448  1.00 53.91           C  
ATOM   2956  CE2 TYR A 366     -20.796  10.446  21.983  1.00 53.91           C  
ATOM   2957  OH  TYR A 366     -21.583  10.350  19.710  1.00 53.91           O  
ATOM   2958  CZ  TYR A 366     -20.968  11.023  20.716  1.00 53.91           C  
ATOM   2959  N   LEU A 367     -15.905  13.252  22.886  1.00 53.44           N  
ATOM   2960  CA  LEU A 367     -14.781  13.186  21.949  1.00 53.44           C  
ATOM   2961  C   LEU A 367     -13.705  12.216  22.435  1.00 53.44           C  
ATOM   2962  CB  LEU A 367     -14.173  14.588  21.767  1.00 53.44           C  
ATOM   2963  O   LEU A 367     -13.086  11.539  21.614  1.00 53.44           O  
ATOM   2964  CG  LEU A 367     -14.897  15.430  20.707  1.00 53.44           C  
ATOM   2965  CD1 LEU A 367     -14.521  16.904  20.860  1.00 53.44           C  
ATOM   2966  CD2 LEU A 367     -14.492  14.994  19.292  1.00 53.44           C  
ATOM   2967  N   LEU A 368     -13.482  12.144  23.746  1.00 52.25           N  
ATOM   2968  CA  LEU A 368     -12.503  11.255  24.352  1.00 52.25           C  
ATOM   2969  C   LEU A 368     -12.913   9.786  24.212  1.00 52.25           C  
ATOM   2970  CB  LEU A 368     -12.282  11.661  25.820  1.00 52.25           C  
ATOM   2971  O   LEU A 368     -12.099   8.954  23.820  1.00 52.25           O  
ATOM   2972  CG  LEU A 368     -11.388  12.902  25.938  1.00 52.25           C  
ATOM   2973  CD1 LEU A 368     -11.638  13.669  27.232  1.00 52.25           C  
ATOM   2974  CD2 LEU A 368      -9.919  12.518  25.931  1.00 52.25           C  
ATOM   2975  N   GLU A 369     -14.172   9.457  24.447  1.00 53.94           N  
ATOM   2976  CA  GLU A 369     -14.675   8.091  24.292  1.00 53.94           C  
ATOM   2977  C   GLU A 369     -14.641   7.629  22.823  1.00 53.94           C  
ATOM   2978  CB  GLU A 369     -16.075   8.065  24.896  1.00 53.94           C  
ATOM   2979  O   GLU A 369     -14.143   6.542  22.502  1.00 53.94           O  
ATOM   2980  CG  GLU A 369     -16.555   6.635  25.141  1.00 53.94           C  
ATOM   2981  CD  GLU A 369     -17.850   6.592  25.962  1.00 53.94           C  
ATOM   2982  OE1 GLU A 369     -18.267   5.454  26.261  1.00 53.94           O  
ATOM   2983  OE2 GLU A 369     -18.389   7.677  26.275  1.00 53.94           O  
ATOM   2984  N   ILE A 370     -15.035   8.510  21.895  1.00 56.38           N  
ATOM   2985  CA  ILE A 370     -14.932   8.265  20.448  1.00 56.38           C  
ATOM   2986  C   ILE A 370     -13.473   8.092  20.008  1.00 56.38           C  
ATOM   2987  CB  ILE A 370     -15.624   9.399  19.658  1.00 56.38           C  
ATOM   2988  O   ILE A 370     -13.151   7.205  19.219  1.00 56.38           O  
ATOM   2989  CG1 ILE A 370     -17.148   9.314  19.868  1.00 56.38           C  
ATOM   2990  CG2 ILE A 370     -15.294   9.304  18.151  1.00 56.38           C  
ATOM   2991  CD1 ILE A 370     -17.913  10.501  19.282  1.00 56.38           C  
ATOM   2992  N   CYS A 371     -12.553   8.933  20.482  1.00 54.22           N  
ATOM   2993  CA  CYS A 371     -11.153   8.837  20.066  1.00 54.22           C  
ATOM   2994  C   CYS A 371     -10.469   7.562  20.592  1.00 54.22           C  
ATOM   2995  CB  CYS A 371     -10.406  10.109  20.478  1.00 54.22           C  
ATOM   2996  O   CYS A 371      -9.573   7.043  19.925  1.00 54.22           O  
ATOM   2997  SG  CYS A 371     -10.908  11.509  19.436  1.00 54.22           S  
ATOM   2998  N   GLY A 372     -10.909   7.029  21.735  1.00 58.09           N  
ATOM   2999  CA  GLY A 372     -10.361   5.801  22.331  1.00 58.09           C  
ATOM   3000  C   GLY A 372     -10.815   4.552  21.653  1.00 58.09           C  
ATOM   3001  O   GLY A 372     -10.011   3.675  21.358  1.00 58.09           O  
ATOM   3002  N   THR A 373     -12.099   4.514  21.339  1.00 61.88           N  
ATOM   3003  CA  THR A 373     -12.674   3.440  20.545  1.00 61.88           C  
ATOM   3004  C   THR A 373     -12.052   3.419  19.147  1.00 61.88           C  
ATOM   3005  CB  THR A 373     -14.199   3.579  20.524  1.00 61.88           C  
ATOM   3006  O   THR A 373     -11.648   2.370  18.658  1.00 61.88           O  
ATOM   3007  CG2 THR A 373     -14.807   3.184  21.867  1.00 61.88           C  
ATOM   3008  OG1 THR A 373     -14.608   4.893  20.248  1.00 61.88           O  
ATOM   3009  N   LEU A 374     -11.822   4.572  18.515  1.00 63.94           N  
ATOM   3010  CA  LEU A 374     -11.209   4.621  17.181  1.00 63.94           C  
ATOM   3011  C   LEU A 374      -9.687   4.389  17.146  1.00 63.94           C  
ATOM   3012  CB  LEU A 374     -11.604   5.932  16.497  1.00 63.94           C  
ATOM   3013  O   LEU A 374      -9.112   4.336  16.054  1.00 63.94           O  
ATOM   3014  CG  LEU A 374     -13.110   6.086  16.227  1.00 63.94           C  
ATOM   3015  CD1 LEU A 374     -13.357   7.477  15.640  1.00 63.94           C  
ATOM   3016  CD2 LEU A 374     -13.631   5.047  15.232  1.00 63.94           C  
ATOM   3017  N   PHE A 375      -9.033   4.213  18.295  1.00 64.69           N  
ATOM   3018  CA  PHE A 375      -7.584   4.029  18.421  1.00 64.69           C  
ATOM   3019  C   PHE A 375      -7.009   2.966  17.471  1.00 64.69           C  
ATOM   3020  CB  PHE A 375      -7.287   3.635  19.875  1.00 64.69           C  
ATOM   3021  O   PHE A 375      -6.102   3.237  16.678  1.00 64.69           O  
ATOM   3022  CG  PHE A 375      -5.890   3.107  20.114  1.00 64.69           C  
ATOM   3023  CD1 PHE A 375      -5.692   1.859  20.730  1.00 64.69           C  
ATOM   3024  CD2 PHE A 375      -4.785   3.817  19.637  1.00 64.69           C  
ATOM   3025  CE1 PHE A 375      -4.392   1.366  20.940  1.00 64.69           C  
ATOM   3026  CE2 PHE A 375      -3.493   3.308  19.827  1.00 64.69           C  
ATOM   3027  CZ  PHE A 375      -3.283   2.117  20.533  1.00 64.69           C  
ATOM   3028  N   GLU A 376      -7.541   1.750  17.536  1.00 65.94           N  
ATOM   3029  CA  GLU A 376      -7.018   0.608  16.785  1.00 65.94           C  
ATOM   3030  C   GLU A 376      -7.247   0.758  15.273  1.00 65.94           C  
ATOM   3031  CB  GLU A 376      -7.577  -0.712  17.328  1.00 65.94           C  
ATOM   3032  O   GLU A 376      -6.292   0.560  14.510  1.00 65.94           O  
ATOM   3033  CG  GLU A 376      -7.461  -0.791  18.852  1.00 65.94           C  
ATOM   3034  CD  GLU A 376      -7.965  -2.122  19.380  1.00 65.94           C  
ATOM   3035  OE1 GLU A 376      -7.320  -2.635  20.316  1.00 65.94           O  
ATOM   3036  OE2 GLU A 376      -8.928  -2.675  18.801  1.00 65.94           O  
ATOM   3037  N   PRO A 377      -8.432   1.213  14.806  1.00 67.44           N  
ATOM   3038  CA  PRO A 377      -8.612   1.601  13.410  1.00 67.44           C  
ATOM   3039  C   PRO A 377      -7.625   2.676  12.917  1.00 67.44           C  
ATOM   3040  CB  PRO A 377     -10.054   2.096  13.304  1.00 67.44           C  
ATOM   3041  O   PRO A 377      -7.159   2.607  11.774  1.00 67.44           O  
ATOM   3042  CG  PRO A 377     -10.796   1.484  14.486  1.00 67.44           C  
ATOM   3043  CD  PRO A 377      -9.712   1.221  15.519  1.00 67.44           C  
ATOM   3044  N   PHE A 378      -7.256   3.656  13.754  1.00 67.00           N  
ATOM   3045  CA  PHE A 378      -6.266   4.684  13.396  1.00 67.00           C  
ATOM   3046  C   PHE A 378      -4.846   4.116  13.249  1.00 67.00           C  
ATOM   3047  CB  PHE A 378      -6.288   5.846  14.408  1.00 67.00           C  
ATOM   3048  O   PHE A 378      -4.131   4.488  12.308  1.00 67.00           O  
ATOM   3049  CG  PHE A 378      -7.390   6.865  14.178  1.00 67.00           C  
ATOM   3050  CD1 PHE A 378      -7.378   7.650  13.016  1.00 67.00           C  
ATOM   3051  CD2 PHE A 378      -8.390   7.093  15.138  1.00 67.00           C  
ATOM   3052  CE1 PHE A 378      -8.430   8.543  12.740  1.00 67.00           C  
ATOM   3053  CE2 PHE A 378      -9.427   8.006  14.882  1.00 67.00           C  
ATOM   3054  CZ  PHE A 378      -9.471   8.704  13.666  1.00 67.00           C  
ATOM   3055  N   ILE A 379      -4.426   3.181  14.109  1.00 68.19           N  
ATOM   3056  CA  ILE A 379      -3.152   2.473  13.889  1.00 68.19           C  
ATOM   3057  C   ILE A 379      -3.234   1.622  12.622  1.00 68.19           C  
ATOM   3058  CB  ILE A 379      -2.712   1.609  15.085  1.00 68.19           C  
ATOM   3059  O   ILE A 379      -2.287   1.574  11.833  1.00 68.19           O  
ATOM   3060  CG1 ILE A 379      -2.557   2.444  16.366  1.00 68.19           C  
ATOM   3061  CG2 ILE A 379      -1.337   1.005  14.705  1.00 68.19           C  
ATOM   3062  CD1 ILE A 379      -2.358   1.552  17.592  1.00 68.19           C  
ATOM   3063  N   GLY A 380      -4.393   1.030  12.361  1.00 70.56           N  
ATOM   3064  CA  GLY A 380      -4.674   0.342  11.114  1.00 70.56           C  
ATOM   3065  C   GLY A 380      -4.437   1.190   9.869  1.00 70.56           C  
ATOM   3066  O   GLY A 380      -3.790   0.728   8.925  1.00 70.56           O  
ATOM   3067  N   MET A 381      -4.860   2.456   9.887  1.00 72.44           N  
ATOM   3068  CA  MET A 381      -4.549   3.414   8.819  1.00 72.44           C  
ATOM   3069  C   MET A 381      -3.050   3.695   8.690  1.00 72.44           C  
ATOM   3070  CB  MET A 381      -5.283   4.741   9.041  1.00 72.44           C  
ATOM   3071  O   MET A 381      -2.556   3.886   7.579  1.00 72.44           O  
ATOM   3072  CG  MET A 381      -6.753   4.644   8.640  1.00 72.44           C  
ATOM   3073  SD  MET A 381      -7.593   6.225   8.402  1.00 72.44           S  
ATOM   3074  CE  MET A 381      -7.330   6.953  10.019  1.00 72.44           C  
ATOM   3075  N   THR A 382      -2.311   3.696   9.798  1.00 70.88           N  
ATOM   3076  CA  THR A 382      -0.853   3.885   9.797  1.00 70.88           C  
ATOM   3077  C   THR A 382      -0.136   2.727   9.101  1.00 70.88           C  
ATOM   3078  CB  THR A 382      -0.342   4.087  11.232  1.00 70.88           C  
ATOM   3079  O   THR A 382       0.694   2.957   8.218  1.00 70.88           O  
ATOM   3080  CG2 THR A 382       1.180   4.196  11.320  1.00 70.88           C  
ATOM   3081  OG1 THR A 382      -0.925   5.262  11.750  1.00 70.88           O  
ATOM   3082  N   VAL A 383      -0.504   1.482   9.415  1.00 75.06           N  
ATOM   3083  CA  VAL A 383       0.050   0.285   8.753  1.00 75.06           C  
ATOM   3084  C   VAL A 383      -0.367   0.224   7.275  1.00 75.06           C  
ATOM   3085  CB  VAL A 383      -0.379  -0.988   9.505  1.00 75.06           C  
ATOM   3086  O   VAL A 383       0.445  -0.099   6.400  1.00 75.06           O  
ATOM   3087  CG1 VAL A 383       0.177  -2.255   8.840  1.00 75.06           C  
ATOM   3088  CG2 VAL A 383       0.097  -0.982  10.963  1.00 75.06           C  
ATOM   3089  N   ALA A 384      -1.603   0.622   6.955  1.00 78.25           N  
ATOM   3090  CA  ALA A 384      -2.069   0.764   5.575  1.00 78.25           C  
ATOM   3091  C   ALA A 384      -1.265   1.826   4.800  1.00 78.25           C  
ATOM   3092  CB  ALA A 384      -3.564   1.102   5.603  1.00 78.25           C  
ATOM   3093  O   ALA A 384      -0.886   1.609   3.646  1.00 78.25           O  
ATOM   3094  N   ALA A 385      -0.947   2.959   5.432  1.00 73.19           N  
ATOM   3095  CA  ALA A 385      -0.123   4.007   4.840  1.00 73.19           C  
ATOM   3096  C   ALA A 385       1.312   3.525   4.575  1.00 73.19           C  
ATOM   3097  CB  ALA A 385      -0.157   5.250   5.737  1.00 73.19           C  
ATOM   3098  O   ALA A 385       1.828   3.772   3.483  1.00 73.19           O  
ATOM   3099  N   GLN A 386       1.925   2.791   5.512  1.00 73.69           N  
ATOM   3100  CA  GLN A 386       3.244   2.161   5.335  1.00 73.69           C  
ATOM   3101  C   GLN A 386       3.252   1.193   4.145  1.00 73.69           C  
ATOM   3102  CB  GLN A 386       3.636   1.404   6.613  1.00 73.69           C  
ATOM   3103  O   GLN A 386       4.084   1.313   3.244  1.00 73.69           O  
ATOM   3104  CG  GLN A 386       4.044   2.313   7.783  1.00 73.69           C  
ATOM   3105  CD  GLN A 386       4.304   1.512   9.062  1.00 73.69           C  
ATOM   3106  NE2 GLN A 386       4.908   2.084  10.078  1.00 73.69           N  
ATOM   3107  OE1 GLN A 386       3.965   0.350   9.185  1.00 73.69           O  
ATOM   3108  N   THR A 387       2.260   0.304   4.079  1.00 77.62           N  
ATOM   3109  CA  THR A 387       2.050  -0.614   2.944  1.00 77.62           C  
ATOM   3110  C   THR A 387       1.915   0.156   1.624  1.00 77.62           C  
ATOM   3111  CB  THR A 387       0.787  -1.451   3.199  1.00 77.62           C  
ATOM   3112  O   THR A 387       2.511  -0.190   0.600  1.00 77.62           O  
ATOM   3113  CG2 THR A 387       0.493  -2.446   2.079  1.00 77.62           C  
ATOM   3114  OG1 THR A 387       0.932  -2.183   4.393  1.00 77.62           O  
ATOM   3115  N   GLY A 388       1.182   1.270   1.649  1.00 79.38           N  
ATOM   3116  CA  GLY A 388       1.020   2.150   0.501  1.00 79.38           C  
ATOM   3117  C   GLY A 388       2.302   2.885   0.090  1.00 79.38           C  
ATOM   3118  O   GLY A 388       2.452   3.193  -1.093  1.00 79.38           O  
ATOM   3119  N   ILE A 389       3.210   3.219   1.012  1.00 75.31           N  
ATOM   3120  CA  ILE A 389       4.510   3.837   0.686  1.00 75.31           C  
ATOM   3121  C   ILE A 389       5.352   2.856  -0.128  1.00 75.31           C  
ATOM   3122  CB  ILE A 389       5.246   4.312   1.964  1.00 75.31           C  
ATOM   3123  O   ILE A 389       5.859   3.222  -1.187  1.00 75.31           O  
ATOM   3124  CG1 ILE A 389       4.548   5.574   2.521  1.00 75.31           C  
ATOM   3125  CG2 ILE A 389       6.733   4.609   1.687  1.00 75.31           C  
ATOM   3126  CD1 ILE A 389       4.983   5.953   3.943  1.00 75.31           C  
ATOM   3127  N   ILE A 390       5.406   1.597   0.302  1.00 77.50           N  
ATOM   3128  CA  ILE A 390       6.126   0.539  -0.412  1.00 77.50           C  
ATOM   3129  C   ILE A 390       5.575   0.374  -1.838  1.00 77.50           C  
ATOM   3130  CB  ILE A 390       6.050  -0.760   0.411  1.00 77.50           C  
ATOM   3131  O   ILE A 390       6.328   0.377  -2.812  1.00 77.50           O  
ATOM   3132  CG1 ILE A 390       6.804  -0.610   1.757  1.00 77.50           C  
ATOM   3133  CG2 ILE A 390       6.669  -1.884  -0.416  1.00 77.50           C  
ATOM   3134  CD1 ILE A 390       6.536  -1.728   2.773  1.00 77.50           C  
ATOM   3135  N   CYS A 391       4.248   0.356  -1.995  1.00 81.31           N  
ATOM   3136  CA  CYS A 391       3.623   0.317  -3.320  1.00 81.31           C  
ATOM   3137  C   CYS A 391       3.997   1.531  -4.196  1.00 81.31           C  
ATOM   3138  CB  CYS A 391       2.100   0.242  -3.151  1.00 81.31           C  
ATOM   3139  O   CYS A 391       4.145   1.404  -5.412  1.00 81.31           O  
ATOM   3140  SG  CYS A 391       1.599  -1.333  -2.408  1.00 81.31           S  
ATOM   3141  N   VAL A 392       4.159   2.722  -3.609  1.00 79.19           N  
ATOM   3142  CA  VAL A 392       4.586   3.929  -4.340  1.00 79.19           C  
ATOM   3143  C   VAL A 392       6.041   3.820  -4.802  1.00 79.19           C  
ATOM   3144  CB  VAL A 392       4.346   5.202  -3.503  1.00 79.19           C  
ATOM   3145  O   VAL A 392       6.341   4.268  -5.912  1.00 79.19           O  
ATOM   3146  CG1 VAL A 392       4.992   6.455  -4.104  1.00 79.19           C  
ATOM   3147  CG2 VAL A 392       2.845   5.504  -3.404  1.00 79.19           C  
ATOM   3148  N   ILE A 393       6.919   3.198  -4.011  1.00 77.81           N  
ATOM   3149  CA  ILE A 393       8.303   2.909  -4.414  1.00 77.81           C  
ATOM   3150  C   ILE A 393       8.292   1.962  -5.613  1.00 77.81           C  
ATOM   3151  CB  ILE A 393       9.137   2.361  -3.234  1.00 77.81           C  
ATOM   3152  O   ILE A 393       8.813   2.334  -6.659  1.00 77.81           O  
ATOM   3153  CG1 ILE A 393       9.270   3.445  -2.138  1.00 77.81           C  
ATOM   3154  CG2 ILE A 393      10.533   1.914  -3.715  1.00 77.81           C  
ATOM   3155  CD1 ILE A 393       9.798   2.907  -0.803  1.00 77.81           C  
ATOM   3156  N   HIS A 394       7.575   0.833  -5.533  1.00 83.19           N  
ATOM   3157  CA  HIS A 394       7.464  -0.119  -6.650  1.00 83.19           C  
ATOM   3158  C   HIS A 394       6.949   0.558  -7.925  1.00 83.19           C  
ATOM   3159  CB  HIS A 394       6.521  -1.270  -6.264  1.00 83.19           C  
ATOM   3160  O   HIS A 394       7.514   0.424  -9.010  1.00 83.19           O  
ATOM   3161  CG  HIS A 394       6.992  -2.135  -5.123  1.00 83.19           C  
ATOM   3162  CD2 HIS A 394       8.183  -2.048  -4.447  1.00 83.19           C  
ATOM   3163  ND1 HIS A 394       6.333  -3.236  -4.621  1.00 83.19           N  
ATOM   3164  CE1 HIS A 394       7.083  -3.775  -3.653  1.00 83.19           C  
ATOM   3165  NE2 HIS A 394       8.222  -3.080  -3.513  1.00 83.19           N  
ATOM   3166  N   ARG A 395       5.900   1.378  -7.793  1.00 85.06           N  
ATOM   3167  CA  ARG A 395       5.364   2.182  -8.898  1.00 85.06           C  
ATOM   3168  C   ARG A 395       6.402   3.146  -9.480  1.00 85.06           C  
ATOM   3169  CB  ARG A 395       4.142   2.947  -8.382  1.00 85.06           C  
ATOM   3170  O   ARG A 395       6.346   3.449 -10.671  1.00 85.06           O  
ATOM   3171  CG  ARG A 395       3.421   3.696  -9.504  1.00 85.06           C  
ATOM   3172  CD  ARG A 395       2.294   4.531  -8.910  1.00 85.06           C  
ATOM   3173  NE  ARG A 395       1.623   5.320  -9.960  1.00 85.06           N  
ATOM   3174  NH1 ARG A 395       0.742   6.911  -8.574  1.00 85.06           N  
ATOM   3175  NH2 ARG A 395       0.442   7.092 -10.775  1.00 85.06           N  
ATOM   3176  CZ  ARG A 395       0.940   6.431  -9.768  1.00 85.06           C  
ATOM   3177  N   SER A 396       7.286   3.687  -8.652  1.00 79.50           N  
ATOM   3178  CA  SER A 396       8.316   4.635  -9.076  1.00 79.50           C  
ATOM   3179  C   SER A 396       9.451   3.933  -9.807  1.00 79.50           C  
ATOM   3180  CB  SER A 396       8.824   5.463  -7.899  1.00 79.50           C  
ATOM   3181  O   SER A 396       9.833   4.428 -10.864  1.00 79.50           O  
ATOM   3182  OG  SER A 396       7.714   6.159  -7.359  1.00 79.50           O  
ATOM   3183  N   SER A 397       9.874   2.750  -9.355  1.00 83.69           N  
ATOM   3184  CA  SER A 397      10.816   1.887 -10.083  1.00 83.69           C  
ATOM   3185  C   SER A 397      10.301   1.599 -11.499  1.00 83.69           C  
ATOM   3186  CB  SER A 397      11.059   0.584  -9.302  1.00 83.69           C  
ATOM   3187  O   SER A 397      11.030   1.755 -12.475  1.00 83.69           O  
ATOM   3188  OG  SER A 397      11.277   0.849  -7.925  1.00 83.69           O  
ATOM   3189  N   PHE A 398       8.998   1.337 -11.653  1.00 83.00           N  
ATOM   3190  CA  PHE A 398       8.393   1.214 -12.984  1.00 83.00           C  
ATOM   3191  C   PHE A 398       8.443   2.481 -13.819  1.00 83.00           C  
ATOM   3192  CB  PHE A 398       6.926   0.788 -12.866  1.00 83.00           C  
ATOM   3193  O   PHE A 398       8.664   2.419 -15.027  1.00 83.00           O  
ATOM   3194  CG  PHE A 398       6.813  -0.657 -12.514  1.00 83.00           C  
ATOM   3195  CD1 PHE A 398       7.461  -1.565 -13.351  1.00 83.00           C  
ATOM   3196  CD2 PHE A 398       6.169  -1.089 -11.341  1.00 83.00           C  
ATOM   3197  CE1 PHE A 398       7.519  -2.894 -12.980  1.00 83.00           C  
ATOM   3198  CE2 PHE A 398       6.174  -2.450 -11.009  1.00 83.00           C  
ATOM   3199  CZ  PHE A 398       6.849  -3.355 -11.836  1.00 83.00           C  
ATOM   3200  N   ASN A 399       8.188   3.637 -13.206  1.00 83.62           N  
ATOM   3201  CA  ASN A 399       8.242   4.901 -13.932  1.00 83.62           C  
ATOM   3202  C   ASN A 399       9.649   5.202 -14.451  1.00 83.62           C  
ATOM   3203  CB  ASN A 399       7.694   6.047 -13.075  1.00 83.62           C  
ATOM   3204  O   ASN A 399       9.747   5.805 -15.514  1.00 83.62           O  
ATOM   3205  CG  ASN A 399       6.213   5.948 -12.740  1.00 83.62           C  
ATOM   3206  ND2 ASN A 399       5.862   6.384 -11.555  1.00 83.62           N  
ATOM   3207  OD1 ASN A 399       5.336   5.573 -13.521  1.00 83.62           O  
ATOM   3208  N   VAL A 400      10.693   4.756 -13.753  1.00 83.38           N  
ATOM   3209  CA  VAL A 400      12.084   4.849 -14.213  1.00 83.38           C  
ATOM   3210  C   VAL A 400      12.321   3.963 -15.436  1.00 83.38           C  
ATOM   3211  CB  VAL A 400      13.035   4.505 -13.056  1.00 83.38           C  
ATOM   3212  O   VAL A 400      12.793   4.460 -16.455  1.00 83.38           O  
ATOM   3213  CG1 VAL A 400      14.483   4.356 -13.501  1.00 83.38           C  
ATOM   3214  CG2 VAL A 400      12.964   5.606 -11.991  1.00 83.38           C  
ATOM   3215  N   LEU A 401      11.892   2.696 -15.398  1.00 84.62           N  
ATOM   3216  CA  LEU A 401      11.988   1.807 -16.563  1.00 84.62           C  
ATOM   3217  C   LEU A 401      11.243   2.384 -17.781  1.00 84.62           C  
ATOM   3218  CB  LEU A 401      11.462   0.415 -16.168  1.00 84.62           C  
ATOM   3219  O   LEU A 401      11.800   2.482 -18.873  1.00 84.62           O  
ATOM   3220  CG  LEU A 401      11.503  -0.616 -17.314  1.00 84.62           C  
ATOM   3221  CD1 LEU A 401      12.929  -0.935 -17.763  1.00 84.62           C  
ATOM   3222  CD2 LEU A 401      10.838  -1.913 -16.861  1.00 84.62           C  
ATOM   3223  N   MET A 402      10.000   2.844 -17.588  1.00 83.25           N  
ATOM   3224  CA  MET A 402       9.226   3.495 -18.655  1.00 83.25           C  
ATOM   3225  C   MET A 402       9.900   4.773 -19.165  1.00 83.25           C  
ATOM   3226  CB  MET A 402       7.815   3.858 -18.168  1.00 83.25           C  
ATOM   3227  O   MET A 402       9.844   5.053 -20.360  1.00 83.25           O  
ATOM   3228  CG  MET A 402       6.879   2.651 -18.056  1.00 83.25           C  
ATOM   3229  SD  MET A 402       5.187   3.046 -17.496  1.00 83.25           S  
ATOM   3230  CE  MET A 402       5.606   3.598 -15.844  1.00 83.25           C  
ATOM   3231  N   TYR A 403      10.520   5.559 -18.284  1.00 83.81           N  
ATOM   3232  CA  TYR A 403      11.242   6.767 -18.671  1.00 83.81           C  
ATOM   3233  C   TYR A 403      12.409   6.436 -19.604  1.00 83.81           C  
ATOM   3234  CB  TYR A 403      11.713   7.520 -17.421  1.00 83.81           C  
ATOM   3235  O   TYR A 403      12.522   7.050 -20.663  1.00 83.81           O  
ATOM   3236  CG  TYR A 403      12.737   8.590 -17.720  1.00 83.81           C  
ATOM   3237  CD1 TYR A 403      14.107   8.310 -17.547  1.00 83.81           C  
ATOM   3238  CD2 TYR A 403      12.326   9.841 -18.215  1.00 83.81           C  
ATOM   3239  CE1 TYR A 403      15.068   9.284 -17.863  1.00 83.81           C  
ATOM   3240  CE2 TYR A 403      13.288  10.814 -18.544  1.00 83.81           C  
ATOM   3241  OH  TYR A 403      15.595  11.457 -18.696  1.00 83.81           O  
ATOM   3242  CZ  TYR A 403      14.658  10.533 -18.370  1.00 83.81           C  
ATOM   3243  N   HIS A 404      13.218   5.433 -19.267  1.00 83.44           N  
ATOM   3244  CA  HIS A 404      14.332   4.997 -20.110  1.00 83.44           C  
ATOM   3245  C   HIS A 404      13.872   4.454 -21.464  1.00 83.44           C  
ATOM   3246  CB  HIS A 404      15.153   3.967 -19.341  1.00 83.44           C  
ATOM   3247  O   HIS A 404      14.460   4.797 -22.491  1.00 83.44           O  
ATOM   3248  CG  HIS A 404      16.113   4.598 -18.366  1.00 83.44           C  
ATOM   3249  CD2 HIS A 404      16.327   4.176 -17.089  1.00 83.44           C  
ATOM   3250  ND1 HIS A 404      17.061   5.575 -18.693  1.00 83.44           N  
ATOM   3251  CE1 HIS A 404      17.850   5.676 -17.609  1.00 83.44           C  
ATOM   3252  NE2 HIS A 404      17.437   4.852 -16.636  1.00 83.44           N  
ATOM   3253  N   MET A 405      12.767   3.703 -21.499  1.00 81.88           N  
ATOM   3254  CA  MET A 405      12.147   3.268 -22.757  1.00 81.88           C  
ATOM   3255  C   MET A 405      11.714   4.458 -23.627  1.00 81.88           C  
ATOM   3256  CB  MET A 405      10.930   2.383 -22.470  1.00 81.88           C  
ATOM   3257  O   MET A 405      12.021   4.504 -24.817  1.00 81.88           O  
ATOM   3258  CG  MET A 405      11.294   1.021 -21.873  1.00 81.88           C  
ATOM   3259  SD  MET A 405       9.848   0.053 -21.366  1.00 81.88           S  
ATOM   3260  CE  MET A 405       9.059  -0.225 -22.972  1.00 81.88           C  
ATOM   3261  N   MET A 406      11.042   5.455 -23.040  1.00 81.38           N  
ATOM   3262  CA  MET A 406      10.613   6.659 -23.766  1.00 81.38           C  
ATOM   3263  C   MET A 406      11.793   7.541 -24.191  1.00 81.38           C  
ATOM   3264  CB  MET A 406       9.654   7.489 -22.903  1.00 81.38           C  
ATOM   3265  O   MET A 406      11.749   8.171 -25.247  1.00 81.38           O  
ATOM   3266  CG  MET A 406       8.291   6.817 -22.705  1.00 81.38           C  
ATOM   3267  SD  MET A 406       7.076   7.863 -21.846  1.00 81.38           S  
ATOM   3268  CE  MET A 406       6.556   8.902 -23.240  1.00 81.38           C  
ATOM   3269  N   LYS A 407      12.854   7.610 -23.380  1.00 82.25           N  
ATOM   3270  CA  LYS A 407      14.081   8.344 -23.706  1.00 82.25           C  
ATOM   3271  C   LYS A 407      14.774   7.721 -24.915  1.00 82.25           C  
ATOM   3272  CB  LYS A 407      14.996   8.388 -22.472  1.00 82.25           C  
ATOM   3273  O   LYS A 407      15.199   8.465 -25.796  1.00 82.25           O  
ATOM   3274  CG  LYS A 407      16.224   9.282 -22.703  1.00 82.25           C  
ATOM   3275  CD  LYS A 407      17.172   9.236 -21.500  1.00 82.25           C  
ATOM   3276  CE  LYS A 407      18.424  10.073 -21.796  1.00 82.25           C  
ATOM   3277  NZ  LYS A 407      19.504   9.809 -20.812  1.00 82.25           N  
ATOM   3278  N   ARG A 408      14.834   6.386 -24.987  1.00 80.44           N  
ATOM   3279  CA  ARG A 408      15.349   5.661 -26.155  1.00 80.44           C  
ATOM   3280  C   ARG A 408      14.551   5.984 -27.414  1.00 80.44           C  
ATOM   3281  CB  ARG A 408      15.391   4.151 -25.856  1.00 80.44           C  
ATOM   3282  O   ARG A 408      15.153   6.388 -28.401  1.00 80.44           O  
ATOM   3283  CG  ARG A 408      15.990   3.347 -27.023  1.00 80.44           C  
ATOM   3284  CD  ARG A 408      15.774   1.840 -26.841  1.00 80.44           C  
ATOM   3285  NE  ARG A 408      15.987   1.125 -28.115  1.00 80.44           N  
ATOM   3286  NH1 ARG A 408      17.882  -0.027 -27.626  1.00 80.44           N  
ATOM   3287  NH2 ARG A 408      17.023  -0.239 -29.645  1.00 80.44           N  
ATOM   3288  CZ  ARG A 408      16.952   0.293 -28.454  1.00 80.44           C  
ATOM   3289  N   ASP A 409      13.226   5.888 -27.361  1.00 78.31           N  
ATOM   3290  CA  ASP A 409      12.357   6.209 -28.505  1.00 78.31           C  
ATOM   3291  C   ASP A 409      12.571   7.654 -29.002  1.00 78.31           C  
ATOM   3292  CB  ASP A 409      10.904   5.944 -28.084  1.00 78.31           C  
ATOM   3293  O   ASP A 409      12.792   7.900 -30.186  1.00 78.31           O  
ATOM   3294  CG  ASP A 409       9.885   6.257 -29.184  1.00 78.31           C  
ATOM   3295  OD1 ASP A 409      10.172   5.995 -30.369  1.00 78.31           O  
ATOM   3296  OD2 ASP A 409       8.820   6.812 -28.832  1.00 78.31           O  
ATOM   3297  N   ARG A 410      12.648   8.629 -28.086  1.00 80.50           N  
ATOM   3298  CA  ARG A 410      12.971  10.022 -28.446  1.00 80.50           C  
ATOM   3299  C   ARG A 410      14.352  10.171 -29.078  1.00 80.50           C  
ATOM   3300  CB  ARG A 410      12.891  10.919 -27.211  1.00 80.50           C  
ATOM   3301  O   ARG A 410      14.502  10.956 -30.009  1.00 80.50           O  
ATOM   3302  CG  ARG A 410      11.445  11.165 -26.783  1.00 80.50           C  
ATOM   3303  CD  ARG A 410      11.469  11.971 -25.487  1.00 80.50           C  
ATOM   3304  NE  ARG A 410      10.108  12.265 -25.010  1.00 80.50           N  
ATOM   3305  NH1 ARG A 410      10.728  13.240 -23.032  1.00 80.50           N  
ATOM   3306  NH2 ARG A 410       8.562  13.129 -23.588  1.00 80.50           N  
ATOM   3307  CZ  ARG A 410       9.805  12.870 -23.879  1.00 80.50           C  
ATOM   3308  N   HIS A 411      15.351   9.458 -28.565  1.00 77.69           N  
ATOM   3309  CA  HIS A 411      16.708   9.497 -29.101  1.00 77.69           C  
ATOM   3310  C   HIS A 411      16.754   8.943 -30.528  1.00 77.69           C  
ATOM   3311  CB  HIS A 411      17.642   8.733 -28.160  1.00 77.69           C  
ATOM   3312  O   HIS A 411      17.327   9.593 -31.398  1.00 77.69           O  
ATOM   3313  CG  HIS A 411      19.095   8.888 -28.511  1.00 77.69           C  
ATOM   3314  CD2 HIS A 411      19.937   9.859 -28.043  1.00 77.69           C  
ATOM   3315  ND1 HIS A 411      19.843   8.042 -29.300  1.00 77.69           N  
ATOM   3316  CE1 HIS A 411      21.111   8.488 -29.287  1.00 77.69           C  
ATOM   3317  NE2 HIS A 411      21.212   9.594 -28.533  1.00 77.69           N  
ATOM   3318  N   MET A 412      16.076   7.821 -30.798  1.00 72.69           N  
ATOM   3319  CA  MET A 412      15.930   7.295 -32.161  1.00 72.69           C  
ATOM   3320  C   MET A 412      15.272   8.313 -33.093  1.00 72.69           C  
ATOM   3321  CB  MET A 412      15.043   6.054 -32.186  1.00 72.69           C  
ATOM   3322  O   MET A 412      15.783   8.591 -34.174  1.00 72.69           O  
ATOM   3323  CG  MET A 412      15.588   4.824 -31.486  1.00 72.69           C  
ATOM   3324  SD  MET A 412      14.428   3.493 -31.859  1.00 72.69           S  
ATOM   3325  CE  MET A 412      14.934   2.295 -30.652  1.00 72.69           C  
ATOM   3326  N   GLN A 413      14.169   8.929 -32.656  1.00 76.12           N  
ATOM   3327  CA  GLN A 413      13.457   9.931 -33.455  1.00 76.12           C  
ATOM   3328  C   GLN A 413      14.321  11.163 -33.748  1.00 76.12           C  
ATOM   3329  CB  GLN A 413      12.188  10.370 -32.716  1.00 76.12           C  
ATOM   3330  O   GLN A 413      14.230  11.740 -34.831  1.00 76.12           O  
ATOM   3331  CG  GLN A 413      11.114   9.275 -32.674  1.00 76.12           C  
ATOM   3332  CD  GLN A 413       9.934   9.659 -31.788  1.00 76.12           C  
ATOM   3333  NE2 GLN A 413       9.196   8.687 -31.301  1.00 76.12           N  
ATOM   3334  OE1 GLN A 413       9.656  10.828 -31.532  1.00 76.12           O  
ATOM   3335  N   MET A 414      15.150  11.588 -32.790  1.00 75.06           N  
ATOM   3336  CA  MET A 414      16.085  12.690 -33.006  1.00 75.06           C  
ATOM   3337  C   MET A 414      17.236  12.291 -33.925  1.00 75.06           C  
ATOM   3338  CB  MET A 414      16.624  13.246 -31.684  1.00 75.06           C  
ATOM   3339  O   MET A 414      17.589  13.099 -34.772  1.00 75.06           O  
ATOM   3340  CG  MET A 414      15.561  14.047 -30.929  1.00 75.06           C  
ATOM   3341  SD  MET A 414      16.245  15.093 -29.613  1.00 75.06           S  
ATOM   3342  CE  MET A 414      14.715  15.576 -28.781  1.00 75.06           C  
ATOM   3343  N   HIS A 415      17.784  11.078 -33.817  1.00 72.38           N  
ATOM   3344  CA  HIS A 415      18.832  10.597 -34.723  1.00 72.38           C  
ATOM   3345  C   HIS A 415      18.350  10.483 -36.166  1.00 72.38           C  
ATOM   3346  CB  HIS A 415      19.400   9.261 -34.231  1.00 72.38           C  
ATOM   3347  O   HIS A 415      19.045  10.961 -37.061  1.00 72.38           O  
ATOM   3348  CG  HIS A 415      20.635   9.476 -33.409  1.00 72.38           C  
ATOM   3349  CD2 HIS A 415      20.696   9.679 -32.062  1.00 72.38           C  
ATOM   3350  ND1 HIS A 415      21.911   9.623 -33.899  1.00 72.38           N  
ATOM   3351  CE1 HIS A 415      22.730   9.877 -32.868  1.00 72.38           C  
ATOM   3352  NE2 HIS A 415      22.031   9.925 -31.728  1.00 72.38           N  
ATOM   3353  N   ALA A 416      17.140   9.959 -36.379  1.00 69.06           N  
ATOM   3354  CA  ALA A 416      16.517   9.908 -37.699  1.00 69.06           C  
ATOM   3355  C   ALA A 416      16.395  11.306 -38.335  1.00 69.06           C  
ATOM   3356  CB  ALA A 416      15.149   9.229 -37.551  1.00 69.06           C  
ATOM   3357  O   ALA A 416      16.602  11.463 -39.529  1.00 69.06           O  
ATOM   3358  N   ARG A 417      16.128  12.347 -37.530  1.00 73.00           N  
ATOM   3359  CA  ARG A 417      16.058  13.745 -38.001  1.00 73.00           C  
ATOM   3360  C   ARG A 417      17.420  14.444 -38.086  1.00 73.00           C  
ATOM   3361  CB  ARG A 417      15.117  14.543 -37.092  1.00 73.00           C  
ATOM   3362  O   ARG A 417      17.594  15.359 -38.880  1.00 73.00           O  
ATOM   3363  CG  ARG A 417      13.658  14.093 -37.219  1.00 73.00           C  
ATOM   3364  CD  ARG A 417      12.802  14.896 -36.239  1.00 73.00           C  
ATOM   3365  NE  ARG A 417      11.400  14.447 -36.263  1.00 73.00           N  
ATOM   3366  NH1 ARG A 417      10.676  15.658 -34.460  1.00 73.00           N  
ATOM   3367  NH2 ARG A 417       9.275  14.248 -35.484  1.00 73.00           N  
ATOM   3368  CZ  ARG A 417      10.458  14.787 -35.407  1.00 73.00           C  
ATOM   3369  N   ALA A 418      18.372  14.082 -37.228  1.00 66.25           N  
ATOM   3370  CA  ALA A 418      19.669  14.749 -37.109  1.00 66.25           C  
ATOM   3371  C   ALA A 418      20.710  14.231 -38.110  1.00 66.25           C  
ATOM   3372  CB  ALA A 418      20.172  14.627 -35.666  1.00 66.25           C  
ATOM   3373  O   ALA A 418      21.640  14.972 -38.425  1.00 66.25           O  
ATOM   3374  N   GLN A 419      20.544  13.016 -38.655  1.00 62.34           N  
ATOM   3375  CA  GLN A 419      21.329  12.546 -39.809  1.00 62.34           C  
ATOM   3376  C   GLN A 419      21.225  13.495 -41.015  1.00 62.34           C  
ATOM   3377  CB  GLN A 419      20.894  11.123 -40.205  1.00 62.34           C  
ATOM   3378  O   GLN A 419      22.134  13.541 -41.838  1.00 62.34           O  
ATOM   3379  CG  GLN A 419      21.616  10.047 -39.376  1.00 62.34           C  
ATOM   3380  CD  GLN A 419      21.282   8.624 -39.823  1.00 62.34           C  
ATOM   3381  NE2 GLN A 419      22.036   7.633 -39.398  1.00 62.34           N  
ATOM   3382  OE1 GLN A 419      20.345   8.363 -40.551  1.00 62.34           O  
ATOM   3383  N   GLU A 420      20.180  14.319 -41.067  1.00 57.31           N  
ATOM   3384  CA  GLU A 420      19.961  15.318 -42.109  1.00 57.31           C  
ATOM   3385  C   GLU A 420      20.748  16.632 -41.877  1.00 57.31           C  
ATOM   3386  CB  GLU A 420      18.437  15.514 -42.201  1.00 57.31           C  
ATOM   3387  O   GLU A 420      20.971  17.398 -42.810  1.00 57.31           O  
ATOM   3388  CG  GLU A 420      17.951  15.743 -43.633  1.00 57.31           C  
ATOM   3389  CD  GLU A 420      16.421  15.879 -43.721  1.00 57.31           C  
ATOM   3390  OE1 GLU A 420      15.918  15.829 -44.864  1.00 57.31           O  
ATOM   3391  OE2 GLU A 420      15.776  16.147 -42.676  1.00 57.31           O  
ATOM   3392  N   TYR A 421      21.243  16.891 -40.655  1.00 57.25           N  
ATOM   3393  CA  TYR A 421      21.919  18.145 -40.278  1.00 57.25           C  
ATOM   3394  C   TYR A 421      23.040  17.902 -39.244  1.00 57.25           C  
ATOM   3395  CB  TYR A 421      20.882  19.164 -39.760  1.00 57.25           C  
ATOM   3396  O   TYR A 421      22.934  18.266 -38.070  1.00 57.25           O  
ATOM   3397  CG  TYR A 421      19.833  19.601 -40.767  1.00 57.25           C  
ATOM   3398  CD1 TYR A 421      20.098  20.659 -41.661  1.00 57.25           C  
ATOM   3399  CD2 TYR A 421      18.598  18.928 -40.827  1.00 57.25           C  
ATOM   3400  CE1 TYR A 421      19.133  21.032 -42.618  1.00 57.25           C  
ATOM   3401  CE2 TYR A 421      17.649  19.268 -41.809  1.00 57.25           C  
ATOM   3402  OH  TYR A 421      17.005  20.651 -43.658  1.00 57.25           O  
ATOM   3403  CZ  TYR A 421      17.916  20.323 -42.706  1.00 57.25           C  
ATOM   3404  N   SER A 422      24.136  17.255 -39.646  1.00 54.09           N  
ATOM   3405  CA  SER A 422      25.218  16.860 -38.728  1.00 54.09           C  
ATOM   3406  C   SER A 422      26.269  17.959 -38.480  1.00 54.09           C  
ATOM   3407  CB  SER A 422      25.871  15.569 -39.244  1.00 54.09           C  
ATOM   3408  O   SER A 422      27.165  18.158 -39.300  1.00 54.09           O  
ATOM   3409  OG  SER A 422      27.157  15.381 -38.687  1.00 54.09           O  
ATOM   3410  N   SER A 423      26.243  18.574 -37.288  1.00 53.78           N  
ATOM   3411  CA  SER A 423      27.447  19.074 -36.580  1.00 53.78           C  
ATOM   3412  C   SER A 423      27.262  19.276 -35.060  1.00 53.78           C  
ATOM   3413  CB  SER A 423      28.008  20.355 -37.221  1.00 53.78           C  
ATOM   3414  O   SER A 423      28.018  20.021 -34.434  1.00 53.78           O  
ATOM   3415  OG  SER A 423      27.087  21.425 -37.134  1.00 53.78           O  
ATOM   3416  N   ARG A 424      26.268  18.637 -34.417  1.00 52.56           N  
ATOM   3417  CA  ARG A 424      26.065  18.762 -32.958  1.00 52.56           C  
ATOM   3418  C   ARG A 424      26.710  17.618 -32.160  1.00 52.56           C  
ATOM   3419  CB  ARG A 424      24.584  18.949 -32.597  1.00 52.56           C  
ATOM   3420  O   ARG A 424      26.707  16.485 -32.633  1.00 52.56           O  
ATOM   3421  CG  ARG A 424      24.272  20.434 -32.365  1.00 52.56           C  
ATOM   3422  CD  ARG A 424      22.861  20.604 -31.805  1.00 52.56           C  
ATOM   3423  NE  ARG A 424      22.619  21.999 -31.391  1.00 52.56           N  
ATOM   3424  NH1 ARG A 424      20.399  21.759 -30.881  1.00 52.56           N  
ATOM   3425  NH2 ARG A 424      21.389  23.743 -30.604  1.00 52.56           N  
ATOM   3426  CZ  ARG A 424      21.474  22.493 -30.961  1.00 52.56           C  
ATOM   3427  N   PRO A 425      27.229  17.909 -30.948  1.00 53.25           N  
ATOM   3428  CA  PRO A 425      27.898  16.928 -30.098  1.00 53.25           C  
ATOM   3429  C   PRO A 425      26.934  15.842 -29.588  1.00 53.25           C  
ATOM   3430  CB  PRO A 425      28.525  17.732 -28.952  1.00 53.25           C  
ATOM   3431  O   PRO A 425      25.722  16.079 -29.517  1.00 53.25           O  
ATOM   3432  CG  PRO A 425      27.626  18.957 -28.841  1.00 53.25           C  
ATOM   3433  CD  PRO A 425      27.204  19.205 -30.284  1.00 53.25           C  
ATOM   3434  N   PRO A 426      27.469  14.664 -29.213  1.00 56.09           N  
ATOM   3435  CA  PRO A 426      26.673  13.501 -28.843  1.00 56.09           C  
ATOM   3436  C   PRO A 426      25.861  13.764 -27.569  1.00 56.09           C  
ATOM   3437  CB  PRO A 426      27.672  12.347 -28.690  1.00 56.09           C  
ATOM   3438  O   PRO A 426      26.401  14.138 -26.527  1.00 56.09           O  
ATOM   3439  CG  PRO A 426      28.991  13.044 -28.358  1.00 56.09           C  
ATOM   3440  CD  PRO A 426      28.891  14.352 -29.136  1.00 56.09           C  
ATOM   3441  N   MET A 427      24.543  13.567 -27.655  1.00 57.69           N  
ATOM   3442  CA  MET A 427      23.678  13.498 -26.478  1.00 57.69           C  
ATOM   3443  C   MET A 427      23.953  12.208 -25.693  1.00 57.69           C  
ATOM   3444  CB  MET A 427      22.196  13.600 -26.876  1.00 57.69           C  
ATOM   3445  O   MET A 427      24.429  11.220 -26.246  1.00 57.69           O  
ATOM   3446  CG  MET A 427      21.774  15.040 -27.188  1.00 57.69           C  
ATOM   3447  SD  MET A 427      19.972  15.275 -27.198  1.00 57.69           S  
ATOM   3448  CE  MET A 427      19.887  17.079 -27.303  1.00 57.69           C  
ATOM   3449  N   ALA A 428      23.644  12.221 -24.392  1.00 61.53           N  
ATOM   3450  CA  ALA A 428      23.790  11.061 -23.516  1.00 61.53           C  
ATOM   3451  C   ALA A 428      23.122   9.815 -24.125  1.00 61.53           C  
ATOM   3452  CB  ALA A 428      23.188  11.403 -22.146  1.00 61.53           C  
ATOM   3453  O   ALA A 428      21.912   9.825 -24.374  1.00 61.53           O  
ATOM   3454  N   MET A 429      23.924   8.766 -24.325  1.00 69.00           N  
ATOM   3455  CA  MET A 429      23.548   7.541 -25.028  1.00 69.00           C  
ATOM   3456  C   MET A 429      22.293   6.915 -24.399  1.00 69.00           C  
ATOM   3457  CB  MET A 429      24.758   6.584 -25.023  1.00 69.00           C  
ATOM   3458  O   MET A 429      22.199   6.757 -23.179  1.00 69.00           O  
ATOM   3459  CG  MET A 429      24.888   5.749 -26.300  1.00 69.00           C  
ATOM   3460  SD  MET A 429      26.406   4.755 -26.322  1.00 69.00           S  
ATOM   3461  CE  MET A 429      26.325   4.048 -27.990  1.00 69.00           C  
ATOM   3462  N   ALA A 430      21.292   6.617 -25.226  1.00 77.56           N  
ATOM   3463  CA  ALA A 430      20.117   5.873 -24.789  1.00 77.56           C  
ATOM   3464  C   ALA A 430      20.473   4.403 -24.518  1.00 77.56           C  
ATOM   3465  CB  ALA A 430      19.018   6.004 -25.842  1.00 77.56           C  
ATOM   3466  O   ALA A 430      21.364   3.852 -25.159  1.00 77.56           O  
ATOM   3467  N   LEU A 431      19.753   3.763 -23.592  1.00 82.19           N  
ATOM   3468  CA  LEU A 431      19.984   2.359 -23.249  1.00 82.19           C  
ATOM   3469  C   LEU A 431      19.649   1.416 -24.415  1.00 82.19           C  
ATOM   3470  CB  LEU A 431      19.188   1.983 -21.989  1.00 82.19           C  
ATOM   3471  O   LEU A 431      18.677   1.617 -25.157  1.00 82.19           O  
ATOM   3472  CG  LEU A 431      19.674   2.683 -20.707  1.00 82.19           C  
ATOM   3473  CD1 LEU A 431      18.707   2.362 -19.583  1.00 82.19           C  
ATOM   3474  CD2 LEU A 431      21.059   2.220 -20.259  1.00 82.19           C  
ATOM   3475  N   THR A 432      20.436   0.351 -24.550  1.00 83.31           N  
ATOM   3476  CA  THR A 432      20.210  -0.709 -25.542  1.00 83.31           C  
ATOM   3477  C   THR A 432      19.018  -1.602 -25.148  1.00 83.31           C  
ATOM   3478  CB  THR A 432      21.474  -1.526 -25.829  1.00 83.31           C  
ATOM   3479  O   THR A 432      18.564  -1.577 -24.002  1.00 83.31           O  
ATOM   3480  CG2 THR A 432      22.668  -0.647 -26.201  1.00 83.31           C  
ATOM   3481  OG1 THR A 432      21.828  -2.307 -24.717  1.00 83.31           O  
ATOM   3482  N   VAL A 433      18.461  -2.391 -26.080  1.00 79.94           N  
ATOM   3483  CA  VAL A 433      17.338  -3.299 -25.772  1.00 79.94           C  
ATOM   3484  C   VAL A 433      17.763  -4.367 -24.764  1.00 79.94           C  
ATOM   3485  CB  VAL A 433      16.696  -3.916 -27.037  1.00 79.94           C  
ATOM   3486  O   VAL A 433      17.030  -4.552 -23.792  1.00 79.94           O  
ATOM   3487  CG1 VAL A 433      15.878  -5.181 -26.755  1.00 79.94           C  
ATOM   3488  CG2 VAL A 433      15.766  -2.889 -27.686  1.00 79.94           C  
ATOM   3489  N   PRO A 434      18.942  -5.007 -24.901  1.00 82.69           N  
ATOM   3490  CA  PRO A 434      19.443  -5.925 -23.882  1.00 82.69           C  
ATOM   3491  C   PRO A 434      19.557  -5.274 -22.499  1.00 82.69           C  
ATOM   3492  CB  PRO A 434      20.800  -6.411 -24.400  1.00 82.69           C  
ATOM   3493  O   PRO A 434      19.135  -5.871 -21.515  1.00 82.69           O  
ATOM   3494  CG  PRO A 434      20.657  -6.300 -25.916  1.00 82.69           C  
ATOM   3495  CD  PRO A 434      19.810  -5.045 -26.074  1.00 82.69           C  
ATOM   3496  N   GLN A 435      20.029  -4.023 -22.419  1.00 82.81           N  
ATOM   3497  CA  GLN A 435      20.098  -3.280 -21.155  1.00 82.81           C  
ATOM   3498  C   GLN A 435      18.710  -3.003 -20.563  1.00 82.81           C  
ATOM   3499  CB  GLN A 435      20.838  -1.954 -21.372  1.00 82.81           C  
ATOM   3500  O   GLN A 435      18.530  -3.113 -19.354  1.00 82.81           O  
ATOM   3501  CG  GLN A 435      22.352  -2.137 -21.552  1.00 82.81           C  
ATOM   3502  CD  GLN A 435      23.047  -0.855 -22.009  1.00 82.81           C  
ATOM   3503  NE2 GLN A 435      24.355  -0.792 -21.920  1.00 82.81           N  
ATOM   3504  OE1 GLN A 435      22.439   0.103 -22.465  1.00 82.81           O  
ATOM   3505  N   LEU A 436      17.711  -2.680 -21.390  1.00 82.25           N  
ATOM   3506  CA  LEU A 436      16.326  -2.488 -20.939  1.00 82.25           C  
ATOM   3507  C   LEU A 436      15.679  -3.798 -20.463  1.00 82.25           C  
ATOM   3508  CB  LEU A 436      15.497  -1.866 -22.077  1.00 82.25           C  
ATOM   3509  O   LEU A 436      14.945  -3.791 -19.474  1.00 82.25           O  
ATOM   3510  CG  LEU A 436      15.782  -0.376 -22.331  1.00 82.25           C  
ATOM   3511  CD1 LEU A 436      15.117   0.055 -23.640  1.00 82.25           C  
ATOM   3512  CD2 LEU A 436      15.228   0.508 -21.209  1.00 82.25           C  
ATOM   3513  N   ILE A 437      15.951  -4.916 -21.142  1.00 82.94           N  
ATOM   3514  CA  ILE A 437      15.489  -6.250 -20.733  1.00 82.94           C  
ATOM   3515  C   ILE A 437      16.136  -6.641 -19.405  1.00 82.94           C  
ATOM   3516  CB  ILE A 437      15.770  -7.292 -21.843  1.00 82.94           C  
ATOM   3517  O   ILE A 437      15.435  -7.089 -18.498  1.00 82.94           O  
ATOM   3518  CG1 ILE A 437      14.827  -7.027 -23.039  1.00 82.94           C  
ATOM   3519  CG2 ILE A 437      15.593  -8.735 -21.327  1.00 82.94           C  
ATOM   3520  CD1 ILE A 437      15.123  -7.876 -24.281  1.00 82.94           C  
ATOM   3521  N   GLU A 438      17.441  -6.427 -19.261  1.00 84.06           N  
ATOM   3522  CA  GLU A 438      18.170  -6.747 -18.034  1.00 84.06           C  
ATOM   3523  C   GLU A 438      17.721  -5.866 -16.866  1.00 84.06           C  
ATOM   3524  CB  GLU A 438      19.678  -6.626 -18.304  1.00 84.06           C  
ATOM   3525  O   GLU A 438      17.446  -6.359 -15.774  1.00 84.06           O  
ATOM   3526  CG  GLU A 438      20.531  -7.220 -17.175  1.00 84.06           C  
ATOM   3527  CD  GLU A 438      20.195  -8.695 -16.878  1.00 84.06           C  
ATOM   3528  OE1 GLU A 438      20.373  -9.095 -15.709  1.00 84.06           O  
ATOM   3529  OE2 GLU A 438      19.692  -9.407 -17.787  1.00 84.06           O  
ATOM   3530  N   MET A 439      17.507  -4.573 -17.117  1.00 83.81           N  
ATOM   3531  CA  MET A 439      16.911  -3.657 -16.149  1.00 83.81           C  
ATOM   3532  C   MET A 439      15.525  -4.131 -15.708  1.00 83.81           C  
ATOM   3533  CB  MET A 439      16.838  -2.262 -16.772  1.00 83.81           C  
ATOM   3534  O   MET A 439      15.220  -4.119 -14.516  1.00 83.81           O  
ATOM   3535  CG  MET A 439      16.300  -1.226 -15.786  1.00 83.81           C  
ATOM   3536  SD  MET A 439      16.131   0.440 -16.477  1.00 83.81           S  
ATOM   3537  CE  MET A 439      17.881   0.791 -16.772  1.00 83.81           C  
ATOM   3538  N   HIS A 440      14.686  -4.589 -16.641  1.00 86.31           N  
ATOM   3539  CA  HIS A 440      13.400  -5.177 -16.287  1.00 86.31           C  
ATOM   3540  C   HIS A 440      13.558  -6.466 -15.480  1.00 86.31           C  
ATOM   3541  CB  HIS A 440      12.556  -5.427 -17.536  1.00 86.31           C  
ATOM   3542  O   HIS A 440      12.811  -6.643 -14.529  1.00 86.31           O  
ATOM   3543  CG  HIS A 440      11.261  -6.159 -17.247  1.00 86.31           C  
ATOM   3544  CD2 HIS A 440       9.996  -5.635 -17.261  1.00 86.31           C  
ATOM   3545  ND1 HIS A 440      11.127  -7.508 -16.995  1.00 86.31           N  
ATOM   3546  CE1 HIS A 440       9.819  -7.788 -16.896  1.00 86.31           C  
ATOM   3547  NE2 HIS A 440       9.088  -6.680 -17.092  1.00 86.31           N  
ATOM   3548  N   ARG A 441      14.477  -7.376 -15.830  1.00 84.50           N  
ATOM   3549  CA  ARG A 441      14.715  -8.628 -15.077  1.00 84.50           C  
ATOM   3550  C   ARG A 441      15.178  -8.361 -13.654  1.00 84.50           C  
ATOM   3551  CB  ARG A 441      15.787  -9.480 -15.770  1.00 84.50           C  
ATOM   3552  O   ARG A 441      14.659  -8.968 -12.722  1.00 84.50           O  
ATOM   3553  CG  ARG A 441      15.237 -10.169 -17.010  1.00 84.50           C  
ATOM   3554  CD  ARG A 441      16.337 -10.972 -17.691  1.00 84.50           C  
ATOM   3555  NE  ARG A 441      15.807 -11.718 -18.847  1.00 84.50           N  
ATOM   3556  NH1 ARG A 441      17.861 -12.304 -19.669  1.00 84.50           N  
ATOM   3557  NH2 ARG A 441      16.011 -13.048 -20.684  1.00 84.50           N  
ATOM   3558  CZ  ARG A 441      16.558 -12.353 -19.726  1.00 84.50           C  
ATOM   3559  N   SER A 442      16.113  -7.432 -13.491  1.00 82.81           N  
ATOM   3560  CA  SER A 442      16.586  -6.982 -12.182  1.00 82.81           C  
ATOM   3561  C   SER A 442      15.431  -6.411 -11.359  1.00 82.81           C  
ATOM   3562  CB  SER A 442      17.688  -5.943 -12.392  1.00 82.81           C  
ATOM   3563  O   SER A 442      15.187  -6.831 -10.225  1.00 82.81           O  
ATOM   3564  OG  SER A 442      18.119  -5.447 -11.143  1.00 82.81           O  
ATOM   3565  N   LEU A 443      14.637  -5.532 -11.976  1.00 82.81           N  
ATOM   3566  CA  LEU A 443      13.467  -4.937 -11.350  1.00 82.81           C  
ATOM   3567  C   LEU A 443      12.393  -5.985 -11.020  1.00 82.81           C  
ATOM   3568  CB  LEU A 443      13.000  -3.794 -12.262  1.00 82.81           C  
ATOM   3569  O   LEU A 443      11.798  -5.907  -9.952  1.00 82.81           O  
ATOM   3570  CG  LEU A 443      11.873  -2.938 -11.676  1.00 82.81           C  
ATOM   3571  CD1 LEU A 443      11.982  -1.505 -12.191  1.00 82.81           C  
ATOM   3572  CD2 LEU A 443      10.513  -3.441 -12.126  1.00 82.81           C  
ATOM   3573  N   ASP A 444      12.186  -6.987 -11.874  1.00 81.38           N  
ATOM   3574  CA  ASP A 444      11.293  -8.123 -11.625  1.00 81.38           C  
ATOM   3575  C   ASP A 444      11.727  -8.907 -10.390  1.00 81.38           C  
ATOM   3576  CB  ASP A 444      11.304  -9.101 -12.814  1.00 81.38           C  
ATOM   3577  O   ASP A 444      10.970  -9.064  -9.436  1.00 81.38           O  
ATOM   3578  CG  ASP A 444      10.100 -10.047 -12.806  1.00 81.38           C  
ATOM   3579  OD1 ASP A 444       9.250  -9.959 -11.894  1.00 81.38           O  
ATOM   3580  OD2 ASP A 444       9.991 -10.826 -13.779  1.00 81.38           O  
ATOM   3581  N   GLY A 445      12.984  -9.356 -10.368  1.00 81.06           N  
ATOM   3582  CA  GLY A 445      13.520 -10.159  -9.274  1.00 81.06           C  
ATOM   3583  C   GLY A 445      13.447  -9.416  -7.944  1.00 81.06           C  
ATOM   3584  O   GLY A 445      13.059  -9.987  -6.921  1.00 81.06           O  
ATOM   3585  N   MET A 446      13.753  -8.123  -7.967  1.00 80.69           N  
ATOM   3586  CA  MET A 446      13.646  -7.237  -6.817  1.00 80.69           C  
ATOM   3587  C   MET A 446      12.194  -7.057  -6.362  1.00 80.69           C  
ATOM   3588  CB  MET A 446      14.276  -5.917  -7.234  1.00 80.69           C  
ATOM   3589  O   MET A 446      11.906  -7.222  -5.176  1.00 80.69           O  
ATOM   3590  CG  MET A 446      14.269  -4.857  -6.144  1.00 80.69           C  
ATOM   3591  SD  MET A 446      14.834  -3.315  -6.866  1.00 80.69           S  
ATOM   3592  CE  MET A 446      13.345  -2.801  -7.774  1.00 80.69           C  
ATOM   3593  N   LEU A 447      11.272  -6.771  -7.285  1.00 79.06           N  
ATOM   3594  CA  LEU A 447       9.865  -6.548  -6.961  1.00 79.06           C  
ATOM   3595  C   LEU A 447       9.133  -7.816  -6.551  1.00 79.06           C  
ATOM   3596  CB  LEU A 447       9.138  -5.889  -8.131  1.00 79.06           C  
ATOM   3597  O   LEU A 447       8.264  -7.767  -5.689  1.00 79.06           O  
ATOM   3598  CG  LEU A 447       9.508  -4.414  -8.337  1.00 79.06           C  
ATOM   3599  CD1 LEU A 447       8.585  -3.884  -9.412  1.00 79.06           C  
ATOM   3600  CD2 LEU A 447       9.276  -3.543  -7.110  1.00 79.06           C  
ATOM   3601  N   ASN A 448       9.481  -8.963  -7.118  1.00 79.81           N  
ATOM   3602  CA  ASN A 448       8.902 -10.235  -6.724  1.00 79.81           C  
ATOM   3603  C   ASN A 448       9.308 -10.562  -5.277  1.00 79.81           C  
ATOM   3604  CB  ASN A 448       9.317 -11.292  -7.757  1.00 79.81           C  
ATOM   3605  O   ASN A 448       8.452 -10.805  -4.424  1.00 79.81           O  
ATOM   3606  CG  ASN A 448       8.461 -12.541  -7.690  1.00 79.81           C  
ATOM   3607  ND2 ASN A 448       8.814 -13.556  -8.436  1.00 79.81           N  
ATOM   3608  OD1 ASN A 448       7.475 -12.624  -6.982  1.00 79.81           O  
ATOM   3609  N   ARG A 449      10.599 -10.405  -4.940  1.00 76.94           N  
ATOM   3610  CA  ARG A 449      11.097 -10.540  -3.557  1.00 76.94           C  
ATOM   3611  C   ARG A 449      10.430  -9.555  -2.599  1.00 76.94           C  
ATOM   3612  CB  ARG A 449      12.620 -10.345  -3.526  1.00 76.94           C  
ATOM   3613  O   ARG A 449      10.052  -9.947  -1.493  1.00 76.94           O  
ATOM   3614  CG  ARG A 449      13.375 -11.537  -4.128  1.00 76.94           C  
ATOM   3615  CD  ARG A 449      14.871 -11.211  -4.198  1.00 76.94           C  
ATOM   3616  NE  ARG A 449      15.631 -12.273  -4.882  1.00 76.94           N  
ATOM   3617  NH1 ARG A 449      17.730 -11.403  -4.528  1.00 76.94           N  
ATOM   3618  NH2 ARG A 449      17.498 -13.267  -5.728  1.00 76.94           N  
ATOM   3619  CZ  ARG A 449      16.944 -12.309  -5.040  1.00 76.94           C  
ATOM   3620  N   SER A 450      10.261  -8.303  -3.023  1.00 70.94           N  
ATOM   3621  CA  SER A 450       9.683  -7.246  -2.195  1.00 70.94           C  
ATOM   3622  C   SER A 450       8.151  -7.315  -2.097  1.00 70.94           C  
ATOM   3623  CB  SER A 450      10.157  -5.889  -2.705  1.00 70.94           C  
ATOM   3624  O   SER A 450       7.559  -6.854  -1.126  1.00 70.94           O  
ATOM   3625  OG  SER A 450       9.430  -5.536  -3.852  1.00 70.94           O  
ATOM   3626  N   SER A 451       7.474  -7.925  -3.066  1.00 73.25           N  
ATOM   3627  CA  SER A 451       6.018  -8.093  -3.066  1.00 73.25           C  
ATOM   3628  C   SER A 451       5.547  -9.208  -2.137  1.00 73.25           C  
ATOM   3629  CB  SER A 451       5.511  -8.336  -4.477  1.00 73.25           C  
ATOM   3630  O   SER A 451       4.536  -9.046  -1.452  1.00 73.25           O  
ATOM   3631  OG  SER A 451       5.878  -9.611  -4.963  1.00 73.25           O  
ATOM   3632  N   LEU A 452       6.333 -10.283  -2.005  1.00 71.31           N  
ATOM   3633  CA  LEU A 452       6.086 -11.350  -1.032  1.00 71.31           C  
ATOM   3634  C   LEU A 452       6.075 -10.827   0.415  1.00 71.31           C  
ATOM   3635  CB  LEU A 452       7.173 -12.424  -1.186  1.00 71.31           C  
ATOM   3636  O   LEU A 452       5.395 -11.393   1.268  1.00 71.31           O  
ATOM   3637  CG  LEU A 452       7.088 -13.286  -2.456  1.00 71.31           C  
ATOM   3638  CD1 LEU A 452       8.366 -14.121  -2.573  1.00 71.31           C  
ATOM   3639  CD2 LEU A 452       5.898 -14.244  -2.397  1.00 71.31           C  
ATOM   3640  N   ILE A 453       6.794  -9.732   0.689  1.00 69.88           N  
ATOM   3641  CA  ILE A 453       6.779  -9.042   1.991  1.00 69.88           C  
ATOM   3642  C   ILE A 453       5.390  -8.467   2.277  1.00 69.88           C  
ATOM   3643  CB  ILE A 453       7.835  -7.912   2.005  1.00 69.88           C  
ATOM   3644  O   ILE A 453       4.917  -8.497   3.411  1.00 69.88           O  
ATOM   3645  CG1 ILE A 453       9.251  -8.493   1.785  1.00 69.88           C  
ATOM   3646  CG2 ILE A 453       7.727  -6.998   3.245  1.00 69.88           C  
ATOM   3647  CD1 ILE A 453      10.310  -7.436   1.476  1.00 69.88           C  
ATOM   3648  N   LEU A 454       4.725  -7.954   1.244  1.00 75.19           N  
ATOM   3649  CA  LEU A 454       3.443  -7.271   1.355  1.00 75.19           C  
ATOM   3650  C   LEU A 454       2.236  -8.197   1.224  1.00 75.19           C  
ATOM   3651  CB  LEU A 454       3.378  -6.196   0.271  1.00 75.19           C  
ATOM   3652  O   LEU A 454       1.167  -7.859   1.727  1.00 75.19           O  
ATOM   3653  CG  LEU A 454       4.311  -4.992   0.454  1.00 75.19           C  
ATOM   3654  CD1 LEU A 454       3.972  -4.001  -0.661  1.00 75.19           C  
ATOM   3655  CD2 LEU A 454       4.117  -4.339   1.823  1.00 75.19           C  
ATOM   3656  N   GLN A 455       2.382  -9.355   0.582  1.00 79.31           N  
ATOM   3657  CA  GLN A 455       1.257 -10.249   0.313  1.00 79.31           C  
ATOM   3658  C   GLN A 455       0.541 -10.688   1.597  1.00 79.31           C  
ATOM   3659  CB  GLN A 455       1.768 -11.453  -0.486  1.00 79.31           C  
ATOM   3660  O   GLN A 455      -0.680 -10.566   1.694  1.00 79.31           O  
ATOM   3661  CG  GLN A 455       0.616 -12.354  -0.956  1.00 79.31           C  
ATOM   3662  CD  GLN A 455       1.102 -13.546  -1.771  1.00 79.31           C  
ATOM   3663  NE2 GLN A 455       0.208 -14.383  -2.246  1.00 79.31           N  
ATOM   3664  OE1 GLN A 455       2.281 -13.760  -1.983  1.00 79.31           O  
ATOM   3665  N   ALA A 456       1.284 -11.157   2.601  1.00 73.94           N  
ATOM   3666  CA  ALA A 456       0.698 -11.631   3.852  1.00 73.94           C  
ATOM   3667  C   ALA A 456       0.055 -10.500   4.691  1.00 73.94           C  
ATOM   3668  CB  ALA A 456       1.732 -12.484   4.596  1.00 73.94           C  
ATOM   3669  O   ALA A 456      -1.101 -10.671   5.081  1.00 73.94           O  
ATOM   3670  N   PRO A 457       0.691  -9.326   4.904  1.00 75.44           N  
ATOM   3671  CA  PRO A 457       0.045  -8.189   5.566  1.00 75.44           C  
ATOM   3672  C   PRO A 457      -1.205  -7.684   4.836  1.00 75.44           C  
ATOM   3673  CB  PRO A 457       1.102  -7.080   5.641  1.00 75.44           C  
ATOM   3674  O   PRO A 457      -2.221  -7.426   5.478  1.00 75.44           O  
ATOM   3675  CG  PRO A 457       2.425  -7.830   5.570  1.00 75.44           C  
ATOM   3676  CD  PRO A 457       2.099  -9.033   4.690  1.00 75.44           C  
ATOM   3677  N   ILE A 458      -1.161  -7.581   3.501  1.00 79.25           N  
ATOM   3678  CA  ILE A 458      -2.310  -7.149   2.687  1.00 79.25           C  
ATOM   3679  C   ILE A 458      -3.456  -8.150   2.803  1.00 79.25           C  
ATOM   3680  CB  ILE A 458      -1.893  -6.944   1.211  1.00 79.25           C  
ATOM   3681  O   ILE A 458      -4.605  -7.740   2.931  1.00 79.25           O  
ATOM   3682  CG1 ILE A 458      -0.989  -5.696   1.096  1.00 79.25           C  
ATOM   3683  CG2 ILE A 458      -3.119  -6.795   0.282  1.00 79.25           C  
ATOM   3684  CD1 ILE A 458      -0.307  -5.552  -0.269  1.00 79.25           C  
ATOM   3685  N   THR A 459      -3.157  -9.450   2.782  1.00 77.94           N  
ATOM   3686  CA  THR A 459      -4.176 -10.502   2.908  1.00 77.94           C  
ATOM   3687  C   THR A 459      -4.787 -10.504   4.307  1.00 77.94           C  
ATOM   3688  CB  THR A 459      -3.598 -11.886   2.578  1.00 77.94           C  
ATOM   3689  O   THR A 459      -6.009 -10.534   4.433  1.00 77.94           O  
ATOM   3690  CG2 THR A 459      -4.677 -12.964   2.511  1.00 77.94           C  
ATOM   3691  OG1 THR A 459      -2.983 -11.862   1.309  1.00 77.94           O  
ATOM   3692  N   ALA A 460      -3.959 -10.407   5.352  1.00 74.56           N  
ATOM   3693  CA  ALA A 460      -4.412 -10.371   6.741  1.00 74.56           C  
ATOM   3694  C   ALA A 460      -5.287  -9.140   7.024  1.00 74.56           C  
ATOM   3695  CB  ALA A 460      -3.186 -10.422   7.662  1.00 74.56           C  
ATOM   3696  O   ALA A 460      -6.403  -9.289   7.522  1.00 74.56           O  
ATOM   3697  N   MET A 461      -4.828  -7.939   6.641  1.00 79.44           N  
ATOM   3698  CA  MET A 461      -5.642  -6.726   6.759  1.00 79.44           C  
ATOM   3699  C   MET A 461      -6.893  -6.820   5.898  1.00 79.44           C  
ATOM   3700  CB  MET A 461      -4.873  -5.456   6.368  1.00 79.44           C  
ATOM   3701  O   MET A 461      -7.978  -6.555   6.391  1.00 79.44           O  
ATOM   3702  CG  MET A 461      -3.848  -5.054   7.421  1.00 79.44           C  
ATOM   3703  SD  MET A 461      -3.421  -3.292   7.387  1.00 79.44           S  
ATOM   3704  CE  MET A 461      -3.316  -3.003   9.171  1.00 79.44           C  
ATOM   3705  N   GLY A 462      -6.766  -7.226   4.634  1.00 77.12           N  
ATOM   3706  CA  GLY A 462      -7.883  -7.301   3.697  1.00 77.12           C  
ATOM   3707  C   GLY A 462      -9.006  -8.215   4.184  1.00 77.12           C  
ATOM   3708  O   GLY A 462     -10.165  -7.816   4.136  1.00 77.12           O  
ATOM   3709  N   ALA A 463      -8.679  -9.404   4.696  1.00 75.00           N  
ATOM   3710  CA  ALA A 463      -9.670 -10.355   5.193  1.00 75.00           C  
ATOM   3711  C   ALA A 463     -10.373  -9.847   6.461  1.00 75.00           C  
ATOM   3712  CB  ALA A 463      -8.980 -11.704   5.426  1.00 75.00           C  
ATOM   3713  O   ALA A 463     -11.602  -9.807   6.516  1.00 75.00           O  
ATOM   3714  N   LEU A 464      -9.610  -9.416   7.466  1.00 74.56           N  
ATOM   3715  CA  LEU A 464     -10.172  -9.016   8.758  1.00 74.56           C  
ATOM   3716  C   LEU A 464     -10.883  -7.656   8.692  1.00 74.56           C  
ATOM   3717  CB  LEU A 464      -9.050  -9.033   9.801  1.00 74.56           C  
ATOM   3718  O   LEU A 464     -11.928  -7.474   9.317  1.00 74.56           O  
ATOM   3719  CG  LEU A 464      -8.515 -10.439  10.136  1.00 74.56           C  
ATOM   3720  CD1 LEU A 464      -7.244 -10.341  10.972  1.00 74.56           C  
ATOM   3721  CD2 LEU A 464      -9.533 -11.263  10.925  1.00 74.56           C  
ATOM   3722  N   TYR A 465     -10.399  -6.728   7.863  1.00 81.62           N  
ATOM   3723  CA  TYR A 465     -11.105  -5.477   7.574  1.00 81.62           C  
ATOM   3724  C   TYR A 465     -12.377  -5.710   6.781  1.00 81.62           C  
ATOM   3725  CB  TYR A 465     -10.202  -4.512   6.805  1.00 81.62           C  
ATOM   3726  O   TYR A 465     -13.361  -5.019   7.018  1.00 81.62           O  
ATOM   3727  CG  TYR A 465      -9.133  -3.816   7.628  1.00 81.62           C  
ATOM   3728  CD1 TYR A 465      -8.930  -4.101   9.000  1.00 81.62           C  
ATOM   3729  CD2 TYR A 465      -8.346  -2.839   6.992  1.00 81.62           C  
ATOM   3730  CE1 TYR A 465      -7.950  -3.409   9.728  1.00 81.62           C  
ATOM   3731  CE2 TYR A 465      -7.353  -2.160   7.713  1.00 81.62           C  
ATOM   3732  OH  TYR A 465      -6.195  -1.795   9.750  1.00 81.62           O  
ATOM   3733  CZ  TYR A 465      -7.166  -2.442   9.078  1.00 81.62           C  
ATOM   3734  N   PHE A 466     -12.402  -6.690   5.879  1.00 79.56           N  
ATOM   3735  CA  PHE A 466     -13.629  -7.047   5.180  1.00 79.56           C  
ATOM   3736  C   PHE A 466     -14.688  -7.599   6.143  1.00 79.56           C  
ATOM   3737  CB  PHE A 466     -13.300  -8.025   4.055  1.00 79.56           C  
ATOM   3738  O   PHE A 466     -15.841  -7.178   6.077  1.00 79.56           O  
ATOM   3739  CG  PHE A 466     -14.499  -8.386   3.218  1.00 79.56           C  
ATOM   3740  CD1 PHE A 466     -15.108  -9.645   3.356  1.00 79.56           C  
ATOM   3741  CD2 PHE A 466     -15.012  -7.449   2.303  1.00 79.56           C  
ATOM   3742  CE1 PHE A 466     -16.218  -9.973   2.561  1.00 79.56           C  
ATOM   3743  CE2 PHE A 466     -16.132  -7.772   1.519  1.00 79.56           C  
ATOM   3744  CZ  PHE A 466     -16.731  -9.037   1.646  1.00 79.56           C  
ATOM   3745  N   VAL A 467     -14.297  -8.462   7.088  1.00 77.69           N  
ATOM   3746  CA  VAL A 467     -15.196  -8.942   8.154  1.00 77.69           C  
ATOM   3747  C   VAL A 467     -15.692  -7.774   9.008  1.00 77.69           C  
ATOM   3748  CB  VAL A 467     -14.512 -10.021   9.017  1.00 77.69           C  
ATOM   3749  O   VAL A 467     -16.898  -7.601   9.158  1.00 77.69           O  
ATOM   3750  CG1 VAL A 467     -15.372 -10.436  10.217  1.00 77.69           C  
ATOM   3751  CG2 VAL A 467     -14.242 -11.284   8.188  1.00 77.69           C  
ATOM   3752  N   SER A 468     -14.786  -6.914   9.482  1.00 79.81           N  
ATOM   3753  CA  SER A 468     -15.129  -5.721  10.275  1.00 79.81           C  
ATOM   3754  C   SER A 468     -16.090  -4.790   9.533  1.00 79.81           C  
ATOM   3755  CB  SER A 468     -13.868  -4.914  10.590  1.00 79.81           C  
ATOM   3756  O   SER A 468     -17.040  -4.262  10.106  1.00 79.81           O  
ATOM   3757  OG  SER A 468     -12.892  -5.688  11.241  1.00 79.81           O  
ATOM   3758  N   PHE A 469     -15.862  -4.613   8.231  1.00 81.06           N  
ATOM   3759  CA  PHE A 469     -16.682  -3.791   7.354  1.00 81.06           C  
ATOM   3760  C   PHE A 469     -18.100  -4.352   7.205  1.00 81.06           C  
ATOM   3761  CB  PHE A 469     -15.973  -3.687   5.999  1.00 81.06           C  
ATOM   3762  O   PHE A 469     -19.067  -3.596   7.303  1.00 81.06           O  
ATOM   3763  CG  PHE A 469     -16.733  -2.878   4.982  1.00 81.06           C  
ATOM   3764  CD1 PHE A 469     -17.646  -3.504   4.113  1.00 81.06           C  
ATOM   3765  CD2 PHE A 469     -16.558  -1.487   4.945  1.00 81.06           C  
ATOM   3766  CE1 PHE A 469     -18.401  -2.731   3.215  1.00 81.06           C  
ATOM   3767  CE2 PHE A 469     -17.298  -0.719   4.038  1.00 81.06           C  
ATOM   3768  CZ  PHE A 469     -18.231  -1.338   3.183  1.00 81.06           C  
ATOM   3769  N   LEU A 470     -18.237  -5.666   6.997  1.00 80.19           N  
ATOM   3770  CA  LEU A 470     -19.540  -6.330   6.922  1.00 80.19           C  
ATOM   3771  C   LEU A 470     -20.284  -6.289   8.260  1.00 80.19           C  
ATOM   3772  CB  LEU A 470     -19.361  -7.784   6.459  1.00 80.19           C  
ATOM   3773  O   LEU A 470     -21.490  -6.053   8.268  1.00 80.19           O  
ATOM   3774  CG  LEU A 470     -18.965  -7.967   4.985  1.00 80.19           C  
ATOM   3775  CD1 LEU A 470     -18.829  -9.464   4.713  1.00 80.19           C  
ATOM   3776  CD2 LEU A 470     -20.003  -7.396   4.013  1.00 80.19           C  
ATOM   3777  N   SER A 471     -19.578  -6.450   9.378  1.00 78.88           N  
ATOM   3778  CA  SER A 471     -20.163  -6.338  10.718  1.00 78.88           C  
ATOM   3779  C   SER A 471     -20.654  -4.916  11.006  1.00 78.88           C  
ATOM   3780  CB  SER A 471     -19.144  -6.781  11.767  1.00 78.88           C  
ATOM   3781  O   SER A 471     -21.786  -4.738  11.455  1.00 78.88           O  
ATOM   3782  OG  SER A 471     -18.792  -8.135  11.563  1.00 78.88           O  
ATOM   3783  N   CYS A 472     -19.872  -3.888  10.653  1.00 81.62           N  
ATOM   3784  CA  CYS A 472     -20.303  -2.490  10.760  1.00 81.62           C  
ATOM   3785  C   CYS A 472     -21.534  -2.228   9.890  1.00 81.62           C  
ATOM   3786  CB  CYS A 472     -19.184  -1.557  10.287  1.00 81.62           C  
ATOM   3787  O   CYS A 472     -22.472  -1.552  10.305  1.00 81.62           O  
ATOM   3788  SG  CYS A 472     -17.823  -1.438  11.467  1.00 81.62           S  
ATOM   3789  N   LEU A 473     -21.537  -2.775   8.673  1.00 78.94           N  
ATOM   3790  CA  LEU A 473     -22.654  -2.642   7.753  1.00 78.94           C  
ATOM   3791  C   LEU A 473     -23.929  -3.280   8.312  1.00 78.94           C  
ATOM   3792  CB  LEU A 473     -22.253  -3.271   6.411  1.00 78.94           C  
ATOM   3793  O   LEU A 473     -24.999  -2.677   8.240  1.00 78.94           O  
ATOM   3794  CG  LEU A 473     -23.381  -3.215   5.379  1.00 78.94           C  
ATOM   3795  CD1 LEU A 473     -23.818  -1.771   5.186  1.00 78.94           C  
ATOM   3796  CD2 LEU A 473     -22.914  -3.808   4.050  1.00 78.94           C  
ATOM   3797  N   PHE A 474     -23.812  -4.480   8.875  1.00 79.19           N  
ATOM   3798  CA  PHE A 474     -24.920  -5.159   9.530  1.00 79.19           C  
ATOM   3799  C   PHE A 474     -25.484  -4.303  10.669  1.00 79.19           C  
ATOM   3800  CB  PHE A 474     -24.445  -6.532  10.019  1.00 79.19           C  
ATOM   3801  O   PHE A 474     -26.687  -4.053  10.708  1.00 79.19           O  
ATOM   3802  CG  PHE A 474     -25.512  -7.292  10.775  1.00 79.19           C  
ATOM   3803  CD1 PHE A 474     -25.589  -7.188  12.177  1.00 79.19           C  
ATOM   3804  CD2 PHE A 474     -26.454  -8.068  10.077  1.00 79.19           C  
ATOM   3805  CE1 PHE A 474     -26.607  -7.856  12.877  1.00 79.19           C  
ATOM   3806  CE2 PHE A 474     -27.480  -8.727  10.777  1.00 79.19           C  
ATOM   3807  CZ  PHE A 474     -27.555  -8.622  12.176  1.00 79.19           C  
ATOM   3808  N   LEU A 475     -24.620  -3.763  11.529  1.00 77.81           N  
ATOM   3809  CA  LEU A 475     -25.034  -2.892  12.629  1.00 77.81           C  
ATOM   3810  C   LEU A 475     -25.744  -1.625  12.139  1.00 77.81           C  
ATOM   3811  CB  LEU A 475     -23.800  -2.550  13.474  1.00 77.81           C  
ATOM   3812  O   LEU A 475     -26.815  -1.300  12.638  1.00 77.81           O  
ATOM   3813  CG  LEU A 475     -23.338  -3.719  14.358  1.00 77.81           C  
ATOM   3814  CD1 LEU A 475     -21.988  -3.373  14.967  1.00 77.81           C  
ATOM   3815  CD2 LEU A 475     -24.334  -3.968  15.485  1.00 77.81           C  
ATOM   3816  N   ILE A 476     -25.217  -0.951  11.115  1.00 79.06           N  
ATOM   3817  CA  ILE A 476     -25.837   0.260  10.547  1.00 79.06           C  
ATOM   3818  C   ILE A 476     -27.214  -0.040   9.926  1.00 79.06           C  
ATOM   3819  CB  ILE A 476     -24.869   0.900   9.520  1.00 79.06           C  
ATOM   3820  O   ILE A 476     -28.109   0.807   9.952  1.00 79.06           O  
ATOM   3821  CG1 ILE A 476     -23.627   1.482  10.235  1.00 79.06           C  
ATOM   3822  CG2 ILE A 476     -25.547   2.015   8.698  1.00 79.06           C  
ATOM   3823  CD1 ILE A 476     -22.451   1.792   9.297  1.00 79.06           C  
ATOM   3824  N   LEU A 477     -27.390  -1.220   9.323  1.00 78.00           N  
ATOM   3825  CA  LEU A 477     -28.614  -1.578   8.603  1.00 78.00           C  
ATOM   3826  C   LEU A 477     -29.680  -2.249   9.466  1.00 78.00           C  
ATOM   3827  CB  LEU A 477     -28.272  -2.504   7.427  1.00 78.00           C  
ATOM   3828  O   LEU A 477     -30.856  -2.161   9.118  1.00 78.00           O  
ATOM   3829  CG  LEU A 477     -27.533  -1.830   6.263  1.00 78.00           C  
ATOM   3830  CD1 LEU A 477     -27.246  -2.895   5.204  1.00 78.00           C  
ATOM   3831  CD2 LEU A 477     -28.347  -0.707   5.612  1.00 78.00           C  
ATOM   3832  N   PHE A 478     -29.313  -2.947  10.532  1.00 78.38           N  
ATOM   3833  CA  PHE A 478     -30.262  -3.791  11.261  1.00 78.38           C  
ATOM   3834  C   PHE A 478     -30.420  -3.413  12.730  1.00 78.38           C  
ATOM   3835  CB  PHE A 478     -29.884  -5.264  11.067  1.00 78.38           C  
ATOM   3836  O   PHE A 478     -31.413  -3.815  13.329  1.00 78.38           O  
ATOM   3837  CG  PHE A 478     -29.931  -5.717   9.617  1.00 78.38           C  
ATOM   3838  CD1 PHE A 478     -31.167  -5.917   8.976  1.00 78.38           C  
ATOM   3839  CD2 PHE A 478     -28.741  -5.936   8.903  1.00 78.38           C  
ATOM   3840  CE1 PHE A 478     -31.208  -6.339   7.634  1.00 78.38           C  
ATOM   3841  CE2 PHE A 478     -28.775  -6.354   7.562  1.00 78.38           C  
ATOM   3842  CZ  PHE A 478     -30.012  -6.558   6.927  1.00 78.38           C  
ATOM   3843  N   ARG A 479     -29.509  -2.620  13.308  1.00 72.31           N  
ATOM   3844  CA  ARG A 479     -29.659  -2.153  14.689  1.00 72.31           C  
ATOM   3845  C   ARG A 479     -30.631  -0.977  14.737  1.00 72.31           C  
ATOM   3846  CB  ARG A 479     -28.281  -1.837  15.286  1.00 72.31           C  
ATOM   3847  O   ARG A 479     -30.450   0.021  14.039  1.00 72.31           O  
ATOM   3848  CG  ARG A 479     -28.308  -1.668  16.810  1.00 72.31           C  
ATOM   3849  CD  ARG A 479     -26.873  -1.650  17.359  1.00 72.31           C  
ATOM   3850  NE  ARG A 479     -26.832  -1.278  18.787  1.00 72.31           N  
ATOM   3851  NH1 ARG A 479     -26.418  -3.353  19.714  1.00 72.31           N  
ATOM   3852  NH2 ARG A 479     -26.697  -1.615  21.037  1.00 72.31           N  
ATOM   3853  CZ  ARG A 479     -26.646  -2.082  19.823  1.00 72.31           C  
ATOM   3854  N   GLU A 480     -31.666  -1.102  15.560  1.00 70.50           N  
ATOM   3855  CA  GLU A 480     -32.564   0.012  15.850  1.00 70.50           C  
ATOM   3856  C   GLU A 480     -31.807   1.077  16.661  1.00 70.50           C  
ATOM   3857  CB  GLU A 480     -33.825  -0.459  16.586  1.00 70.50           C  
ATOM   3858  O   GLU A 480     -31.128   0.733  17.634  1.00 70.50           O  
ATOM   3859  CG  GLU A 480     -34.723  -1.286  15.651  1.00 70.50           C  
ATOM   3860  CD  GLU A 480     -36.071  -1.682  16.272  1.00 70.50           C  
ATOM   3861  OE1 GLU A 480     -36.917  -2.181  15.494  1.00 70.50           O  
ATOM   3862  OE2 GLU A 480     -36.252  -1.479  17.492  1.00 70.50           O  
ATOM   3863  N   PRO A 481     -31.869   2.364  16.278  1.00 63.34           N  
ATOM   3864  CA  PRO A 481     -31.231   3.422  17.049  1.00 63.34           C  
ATOM   3865  C   PRO A 481     -32.002   3.602  18.358  1.00 63.34           C  
ATOM   3866  CB  PRO A 481     -31.217   4.669  16.150  1.00 63.34           C  
ATOM   3867  O   PRO A 481     -33.118   4.118  18.365  1.00 63.34           O  
ATOM   3868  CG  PRO A 481     -31.454   4.077  14.761  1.00 63.34           C  
ATOM   3869  CD  PRO A 481     -32.377   2.899  15.032  1.00 63.34           C  
ATOM   3870  N   SER A 482     -31.435   3.133  19.468  1.00 62.47           N  
ATOM   3871  CA  SER A 482     -31.971   3.440  20.793  1.00 62.47           C  
ATOM   3872  C   SER A 482     -31.697   4.910  21.133  1.00 62.47           C  
ATOM   3873  CB  SER A 482     -31.418   2.477  21.852  1.00 62.47           C  
ATOM   3874  O   SER A 482     -30.771   5.520  20.598  1.00 62.47           O  
ATOM   3875  OG  SER A 482     -30.025   2.646  22.034  1.00 62.47           O  
ATOM   3876  N   SER A 483     -32.480   5.497  22.039  1.00 50.09           N  
ATOM   3877  CA  SER A 483     -32.330   6.903  22.452  1.00 50.09           C  
ATOM   3878  C   SER A 483     -30.970   7.227  23.095  1.00 50.09           C  
ATOM   3879  CB  SER A 483     -33.470   7.270  23.404  1.00 50.09           C  
ATOM   3880  O   SER A 483     -30.548   8.376  23.044  1.00 50.09           O  
ATOM   3881  OG  SER A 483     -33.516   6.358  24.487  1.00 50.09           O  
ATOM   3882  N   ASN A 484     -30.263   6.219  23.624  1.00 54.12           N  
ATOM   3883  CA  ASN A 484     -28.878   6.311  24.122  1.00 54.12           C  
ATOM   3884  C   ASN A 484     -27.848   5.755  23.107  1.00 54.12           C  
ATOM   3885  CB  ASN A 484     -28.779   5.597  25.490  1.00 54.12           C  
ATOM   3886  O   ASN A 484     -26.686   5.548  23.431  1.00 54.12           O  
ATOM   3887  CG  ASN A 484     -29.605   6.223  26.604  1.00 54.12           C  
ATOM   3888  ND2 ASN A 484     -29.616   5.613  27.764  1.00 54.12           N  
ATOM   3889  OD1 ASN A 484     -30.280   7.227  26.453  1.00 54.12           O  
ATOM   3890  N   GLY A 485     -28.277   5.438  21.880  1.00 55.12           N  
ATOM   3891  CA  GLY A 485     -27.510   4.693  20.876  1.00 55.12           C  
ATOM   3892  C   GLY A 485     -26.849   5.542  19.788  1.00 55.12           C  
ATOM   3893  O   GLY A 485     -26.209   4.977  18.898  1.00 55.12           O  
ATOM   3894  N   LEU A 486     -26.986   6.873  19.831  1.00 58.53           N  
ATOM   3895  CA  LEU A 486     -26.300   7.777  18.896  1.00 58.53           C  
ATOM   3896  C   LEU A 486     -24.779   7.609  18.982  1.00 58.53           C  
ATOM   3897  CB  LEU A 486     -26.723   9.232  19.177  1.00 58.53           C  
ATOM   3898  O   LEU A 486     -24.107   7.559  17.953  1.00 58.53           O  
ATOM   3899  CG  LEU A 486     -28.025   9.623  18.455  1.00 58.53           C  
ATOM   3900  CD1 LEU A 486     -28.626  10.882  19.078  1.00 58.53           C  
ATOM   3901  CD2 LEU A 486     -27.778   9.908  16.968  1.00 58.53           C  
ATOM   3902  N   ASP A 487     -24.267   7.415  20.190  1.00 62.72           N  
ATOM   3903  CA  ASP A 487     -22.845   7.268  20.489  1.00 62.72           C  
ATOM   3904  C   ASP A 487     -22.274   6.014  19.820  1.00 62.72           C  
ATOM   3905  CB  ASP A 487     -22.687   7.259  22.020  1.00 62.72           C  
ATOM   3906  O   ASP A 487     -21.321   6.071  19.037  1.00 62.72           O  
ATOM   3907  CG  ASP A 487     -23.253   8.525  22.699  1.00 62.72           C  
ATOM   3908  OD1 ASP A 487     -23.672   9.458  21.972  1.00 62.72           O  
ATOM   3909  OD2 ASP A 487     -23.266   8.552  23.941  1.00 62.72           O  
ATOM   3910  N   VAL A 488     -22.964   4.885  20.001  1.00 68.38           N  
ATOM   3911  CA  VAL A 488     -22.644   3.610  19.346  1.00 68.38           C  
ATOM   3912  C   VAL A 488     -22.744   3.733  17.824  1.00 68.38           C  
ATOM   3913  CB  VAL A 488     -23.564   2.490  19.869  1.00 68.38           C  
ATOM   3914  O   VAL A 488     -21.883   3.226  17.106  1.00 68.38           O  
ATOM   3915  CG1 VAL A 488     -23.262   1.143  19.198  1.00 68.38           C  
ATOM   3916  CG2 VAL A 488     -23.404   2.310  21.384  1.00 68.38           C  
ATOM   3917  N   PHE A 489     -23.753   4.438  17.305  1.00 71.50           N  
ATOM   3918  CA  PHE A 489     -23.899   4.657  15.866  1.00 71.50           C  
ATOM   3919  C   PHE A 489     -22.719   5.444  15.277  1.00 71.50           C  
ATOM   3920  CB  PHE A 489     -25.239   5.348  15.584  1.00 71.50           C  
ATOM   3921  O   PHE A 489     -22.176   5.045  14.242  1.00 71.50           O  
ATOM   3922  CG  PHE A 489     -25.445   5.682  14.121  1.00 71.50           C  
ATOM   3923  CD1 PHE A 489     -25.123   6.965  13.636  1.00 71.50           C  
ATOM   3924  CD2 PHE A 489     -25.932   4.702  13.237  1.00 71.50           C  
ATOM   3925  CE1 PHE A 489     -25.285   7.264  12.272  1.00 71.50           C  
ATOM   3926  CE2 PHE A 489     -26.100   5.003  11.874  1.00 71.50           C  
ATOM   3927  CZ  PHE A 489     -25.773   6.282  11.391  1.00 71.50           C  
ATOM   3928  N   PHE A 490     -22.280   6.527  15.926  1.00 71.38           N  
ATOM   3929  CA  PHE A 490     -21.127   7.310  15.469  1.00 71.38           C  
ATOM   3930  C   PHE A 490     -19.816   6.531  15.566  1.00 71.38           C  
ATOM   3931  CB  PHE A 490     -21.030   8.631  16.242  1.00 71.38           C  
ATOM   3932  O   PHE A 490     -18.990   6.635  14.655  1.00 71.38           O  
ATOM   3933  CG  PHE A 490     -22.030   9.676  15.788  1.00 71.38           C  
ATOM   3934  CD1 PHE A 490     -21.944  10.215  14.490  1.00 71.38           C  
ATOM   3935  CD2 PHE A 490     -23.040  10.120  16.658  1.00 71.38           C  
ATOM   3936  CE1 PHE A 490     -22.878  11.176  14.060  1.00 71.38           C  
ATOM   3937  CE2 PHE A 490     -23.976  11.073  16.229  1.00 71.38           C  
ATOM   3938  CZ  PHE A 490     -23.899  11.600  14.929  1.00 71.38           C  
ATOM   3939  N   ILE A 491     -19.644   5.710  16.604  1.00 71.88           N  
ATOM   3940  CA  ILE A 491     -18.489   4.815  16.741  1.00 71.88           C  
ATOM   3941  C   ILE A 491     -18.466   3.803  15.591  1.00 71.88           C  
ATOM   3942  CB  ILE A 491     -18.499   4.144  18.133  1.00 71.88           C  
ATOM   3943  O   ILE A 491     -17.470   3.717  14.871  1.00 71.88           O  
ATOM   3944  CG1 ILE A 491     -18.201   5.194  19.229  1.00 71.88           C  
ATOM   3945  CG2 ILE A 491     -17.459   3.012  18.202  1.00 71.88           C  
ATOM   3946  CD1 ILE A 491     -18.555   4.719  20.643  1.00 71.88           C  
ATOM   3947  N   VAL A 492     -19.573   3.096  15.339  1.00 76.94           N  
ATOM   3948  CA  VAL A 492     -19.681   2.126  14.233  1.00 76.94           C  
ATOM   3949  C   VAL A 492     -19.441   2.804  12.882  1.00 76.94           C  
ATOM   3950  CB  VAL A 492     -21.051   1.418  14.259  1.00 76.94           C  
ATOM   3951  O   VAL A 492     -18.727   2.265  12.035  1.00 76.94           O  
ATOM   3952  CG1 VAL A 492     -21.251   0.504  13.043  1.00 76.94           C  
ATOM   3953  CG2 VAL A 492     -21.193   0.520  15.493  1.00 76.94           C  
ATOM   3954  N   LEU A 493     -19.972   4.012  12.676  1.00 79.56           N  
ATOM   3955  CA  LEU A 493     -19.738   4.791  11.460  1.00 79.56           C  
ATOM   3956  C   LEU A 493     -18.263   5.202  11.311  1.00 79.56           C  
ATOM   3957  CB  LEU A 493     -20.667   6.017  11.488  1.00 79.56           C  
ATOM   3958  O   LEU A 493     -17.717   5.164  10.205  1.00 79.56           O  
ATOM   3959  CG  LEU A 493     -20.689   6.812  10.172  1.00 79.56           C  
ATOM   3960  CD1 LEU A 493     -21.392   6.037   9.054  1.00 79.56           C  
ATOM   3961  CD2 LEU A 493     -21.428   8.135  10.371  1.00 79.56           C  
ATOM   3962  N   GLY A 494     -17.605   5.570  12.411  1.00 76.62           N  
ATOM   3963  CA  GLY A 494     -16.181   5.897  12.451  1.00 76.62           C  
ATOM   3964  C   GLY A 494     -15.299   4.693  12.117  1.00 76.62           C  
ATOM   3965  O   GLY A 494     -14.394   4.806  11.283  1.00 76.62           O  
ATOM   3966  N   ILE A 495     -15.600   3.521  12.683  1.00 77.94           N  
ATOM   3967  CA  ILE A 495     -14.927   2.254  12.355  1.00 77.94           C  
ATOM   3968  C   ILE A 495     -15.136   1.920  10.877  1.00 77.94           C  
ATOM   3969  CB  ILE A 495     -15.443   1.105  13.243  1.00 77.94           C  
ATOM   3970  O   ILE A 495     -14.180   1.672  10.144  1.00 77.94           O  
ATOM   3971  CG1 ILE A 495     -15.132   1.347  14.734  1.00 77.94           C  
ATOM   3972  CG2 ILE A 495     -14.790  -0.215  12.807  1.00 77.94           C  
ATOM   3973  CD1 ILE A 495     -15.907   0.375  15.629  1.00 77.94           C  
ATOM   3974  N   PHE A 496     -16.377   1.991  10.400  1.00 81.19           N  
ATOM   3975  CA  PHE A 496     -16.714   1.738   9.003  1.00 81.19           C  
ATOM   3976  C   PHE A 496     -15.910   2.631   8.048  1.00 81.19           C  
ATOM   3977  CB  PHE A 496     -18.217   1.969   8.836  1.00 81.19           C  
ATOM   3978  O   PHE A 496     -15.358   2.157   7.050  1.00 81.19           O  
ATOM   3979  CG  PHE A 496     -18.724   1.714   7.439  1.00 81.19           C  
ATOM   3980  CD1 PHE A 496     -18.875   2.782   6.539  1.00 81.19           C  
ATOM   3981  CD2 PHE A 496     -19.072   0.410   7.048  1.00 81.19           C  
ATOM   3982  CE1 PHE A 496     -19.395   2.543   5.258  1.00 81.19           C  
ATOM   3983  CE2 PHE A 496     -19.611   0.177   5.775  1.00 81.19           C  
ATOM   3984  CZ  PHE A 496     -19.772   1.244   4.877  1.00 81.19           C  
ATOM   3985  N   PHE A 497     -15.796   3.924   8.366  1.00 81.69           N  
ATOM   3986  CA  PHE A 497     -15.044   4.877   7.556  1.00 81.69           C  
ATOM   3987  C   PHE A 497     -13.535   4.613   7.586  1.00 81.69           C  
ATOM   3988  CB  PHE A 497     -15.357   6.304   8.018  1.00 81.69           C  
ATOM   3989  O   PHE A 497     -12.894   4.618   6.536  1.00 81.69           O  
ATOM   3990  CG  PHE A 497     -14.714   7.355   7.135  1.00 81.69           C  
ATOM   3991  CD1 PHE A 497     -13.475   7.923   7.486  1.00 81.69           C  
ATOM   3992  CD2 PHE A 497     -15.340   7.733   5.933  1.00 81.69           C  
ATOM   3993  CE1 PHE A 497     -12.868   8.869   6.641  1.00 81.69           C  
ATOM   3994  CE2 PHE A 497     -14.734   8.680   5.087  1.00 81.69           C  
ATOM   3995  CZ  PHE A 497     -13.497   9.248   5.442  1.00 81.69           C  
ATOM   3996  N   THR A 498     -12.958   4.372   8.761  1.00 79.38           N  
ATOM   3997  CA  THR A 498     -11.511   4.145   8.932  1.00 79.38           C  
ATOM   3998  C   THR A 498     -11.058   2.833   8.292  1.00 79.38           C  
ATOM   3999  CB  THR A 498     -11.116   4.162  10.416  1.00 79.38           C  
ATOM   4000  O   THR A 498     -10.075   2.816   7.543  1.00 79.38           O  
ATOM   4001  CG2 THR A 498     -11.152   5.564  11.019  1.00 79.38           C  
ATOM   4002  OG1 THR A 498     -11.997   3.366  11.158  1.00 79.38           O  
ATOM   4003  N   VAL A 499     -11.811   1.749   8.489  1.00 82.50           N  
ATOM   4004  CA  VAL A 499     -11.588   0.446   7.843  1.00 82.50           C  
ATOM   4005  C   VAL A 499     -11.764   0.557   6.327  1.00 82.50           C  
ATOM   4006  CB  VAL A 499     -12.548  -0.600   8.444  1.00 82.50           C  
ATOM   4007  O   VAL A 499     -10.910   0.097   5.561  1.00 82.50           O  
ATOM   4008  CG1 VAL A 499     -12.470  -1.934   7.709  1.00 82.50           C  
ATOM   4009  CG2 VAL A 499     -12.198  -0.892   9.910  1.00 82.50           C  
ATOM   4010  N   GLY A 500     -12.822   1.231   5.870  1.00 81.38           N  
ATOM   4011  CA  GLY A 500     -13.060   1.483   4.449  1.00 81.38           C  
ATOM   4012  C   GLY A 500     -11.947   2.309   3.796  1.00 81.38           C  
ATOM   4013  O   GLY A 500     -11.481   1.961   2.710  1.00 81.38           O  
ATOM   4014  N   LEU A 501     -11.467   3.365   4.460  1.00 82.56           N  
ATOM   4015  CA  LEU A 501     -10.387   4.219   3.957  1.00 82.56           C  
ATOM   4016  C   LEU A 501      -9.047   3.476   3.910  1.00 82.56           C  
ATOM   4017  CB  LEU A 501     -10.297   5.495   4.815  1.00 82.56           C  
ATOM   4018  O   LEU A 501      -8.343   3.565   2.903  1.00 82.56           O  
ATOM   4019  CG  LEU A 501      -9.308   6.546   4.274  1.00 82.56           C  
ATOM   4020  CD1 LEU A 501      -9.756   7.113   2.920  1.00 82.56           C  
ATOM   4021  CD2 LEU A 501      -9.206   7.721   5.243  1.00 82.56           C  
ATOM   4022  N   SER A 502      -8.725   2.704   4.952  1.00 82.44           N  
ATOM   4023  CA  SER A 502      -7.522   1.860   5.000  1.00 82.44           C  
ATOM   4024  C   SER A 502      -7.508   0.852   3.854  1.00 82.44           C  
ATOM   4025  CB  SER A 502      -7.462   1.063   6.306  1.00 82.44           C  
ATOM   4026  O   SER A 502      -6.526   0.735   3.118  1.00 82.44           O  
ATOM   4027  OG  SER A 502      -7.475   1.901   7.432  1.00 82.44           O  
ATOM   4028  N   THR A 503      -8.639   0.173   3.658  1.00 81.50           N  
ATOM   4029  CA  THR A 503      -8.830  -0.811   2.590  1.00 81.50           C  
ATOM   4030  C   THR A 503      -8.720  -0.144   1.221  1.00 81.50           C  
ATOM   4031  CB  THR A 503     -10.190  -1.503   2.757  1.00 81.50           C  
ATOM   4032  O   THR A 503      -8.000  -0.623   0.348  1.00 81.50           O  
ATOM   4033  CG2 THR A 503     -10.419  -2.627   1.756  1.00 81.50           C  
ATOM   4034  OG1 THR A 503     -10.277  -2.076   4.035  1.00 81.50           O  
ATOM   4035  N   TYR A 504      -9.351   1.020   1.042  1.00 82.81           N  
ATOM   4036  CA  TYR A 504      -9.223   1.821  -0.173  1.00 82.81           C  
ATOM   4037  C   TYR A 504      -7.771   2.210  -0.466  1.00 82.81           C  
ATOM   4038  CB  TYR A 504     -10.114   3.068  -0.080  1.00 82.81           C  
ATOM   4039  O   TYR A 504      -7.357   2.095  -1.616  1.00 82.81           O  
ATOM   4040  CG  TYR A 504      -9.836   4.088  -1.170  1.00 82.81           C  
ATOM   4041  CD1 TYR A 504      -9.057   5.223  -0.883  1.00 82.81           C  
ATOM   4042  CD2 TYR A 504     -10.302   3.870  -2.479  1.00 82.81           C  
ATOM   4043  CE1 TYR A 504      -8.731   6.138  -1.903  1.00 82.81           C  
ATOM   4044  CE2 TYR A 504      -9.976   4.778  -3.506  1.00 82.81           C  
ATOM   4045  OH  TYR A 504      -8.894   6.804  -4.199  1.00 82.81           O  
ATOM   4046  CZ  TYR A 504      -9.194   5.912  -3.218  1.00 82.81           C  
ATOM   4047  N   TRP A 505      -6.986   2.652   0.521  1.00 82.50           N  
ATOM   4048  CA  TRP A 505      -5.576   3.007   0.314  1.00 82.50           C  
ATOM   4049  C   TRP A 505      -4.741   1.817  -0.144  1.00 82.50           C  
ATOM   4050  CB  TRP A 505      -4.985   3.626   1.586  1.00 82.50           C  
ATOM   4051  O   TRP A 505      -4.061   1.926  -1.167  1.00 82.50           O  
ATOM   4052  CG  TRP A 505      -5.406   5.028   1.902  1.00 82.50           C  
ATOM   4053  CD1 TRP A 505      -6.111   5.862   1.104  1.00 82.50           C  
ATOM   4054  CD2 TRP A 505      -5.129   5.781   3.119  1.00 82.50           C  
ATOM   4055  CE2 TRP A 505      -5.700   7.082   2.982  1.00 82.50           C  
ATOM   4056  CE3 TRP A 505      -4.449   5.497   4.322  1.00 82.50           C  
ATOM   4057  NE1 TRP A 505      -6.305   7.069   1.745  1.00 82.50           N  
ATOM   4058  CH2 TRP A 505      -4.916   7.740   5.166  1.00 82.50           C  
ATOM   4059  CZ2 TRP A 505      -5.601   8.057   3.982  1.00 82.50           C  
ATOM   4060  CZ3 TRP A 505      -4.343   6.468   5.334  1.00 82.50           C  
ATOM   4061  N   ILE A 506      -4.850   0.682   0.552  1.00 80.25           N  
ATOM   4062  CA  ILE A 506      -4.123  -0.545   0.201  1.00 80.25           C  
ATOM   4063  C   ILE A 506      -4.481  -0.969  -1.227  1.00 80.25           C  
ATOM   4064  CB  ILE A 506      -4.406  -1.658   1.240  1.00 80.25           C  
ATOM   4065  O   ILE A 506      -3.598  -1.102  -2.072  1.00 80.25           O  
ATOM   4066  CG1 ILE A 506      -3.815  -1.273   2.617  1.00 80.25           C  
ATOM   4067  CG2 ILE A 506      -3.811  -2.998   0.772  1.00 80.25           C  
ATOM   4068  CD1 ILE A 506      -4.285  -2.168   3.772  1.00 80.25           C  
ATOM   4069  N   LEU A 507      -5.776  -1.095  -1.530  1.00 80.44           N  
ATOM   4070  CA  LEU A 507      -6.259  -1.563  -2.832  1.00 80.44           C  
ATOM   4071  C   LEU A 507      -5.969  -0.581  -3.971  1.00 80.44           C  
ATOM   4072  CB  LEU A 507      -7.768  -1.813  -2.739  1.00 80.44           C  
ATOM   4073  O   LEU A 507      -5.608  -0.986  -5.072  1.00 80.44           O  
ATOM   4074  CG  LEU A 507      -8.174  -2.948  -1.781  1.00 80.44           C  
ATOM   4075  CD1 LEU A 507      -9.697  -2.934  -1.688  1.00 80.44           C  
ATOM   4076  CD2 LEU A 507      -7.678  -4.311  -2.251  1.00 80.44           C  
ATOM   4077  N   SER A 508      -6.113   0.724  -3.731  1.00 83.00           N  
ATOM   4078  CA  SER A 508      -5.798   1.753  -4.726  1.00 83.00           C  
ATOM   4079  C   SER A 508      -4.327   1.684  -5.126  1.00 83.00           C  
ATOM   4080  CB  SER A 508      -6.138   3.148  -4.172  1.00 83.00           C  
ATOM   4081  O   SER A 508      -3.994   1.838  -6.303  1.00 83.00           O  
ATOM   4082  OG  SER A 508      -5.342   4.173  -4.747  1.00 83.00           O  
ATOM   4083  N   ASP A 509      -3.424   1.519  -4.163  1.00 83.06           N  
ATOM   4084  CA  ASP A 509      -1.995   1.570  -4.446  1.00 83.06           C  
ATOM   4085  C   ASP A 509      -1.469   0.271  -5.050  1.00 83.06           C  
ATOM   4086  CB  ASP A 509      -1.241   2.030  -3.204  1.00 83.06           C  
ATOM   4087  O   ASP A 509      -0.691   0.339  -6.006  1.00 83.06           O  
ATOM   4088  CG  ASP A 509      -1.600   3.475  -2.849  1.00 83.06           C  
ATOM   4089  OD1 ASP A 509      -1.903   4.305  -3.757  1.00 83.06           O  
ATOM   4090  OD2 ASP A 509      -1.455   3.827  -1.664  1.00 83.06           O  
ATOM   4091  N   THR A 510      -1.971  -0.887  -4.618  1.00 80.75           N  
ATOM   4092  CA  THR A 510      -1.689  -2.170  -5.284  1.00 80.75           C  
ATOM   4093  C   THR A 510      -2.232  -2.186  -6.714  1.00 80.75           C  
ATOM   4094  CB  THR A 510      -2.270  -3.354  -4.502  1.00 80.75           C  
ATOM   4095  O   THR A 510      -1.521  -2.586  -7.642  1.00 80.75           O  
ATOM   4096  CG2 THR A 510      -1.637  -3.522  -3.125  1.00 80.75           C  
ATOM   4097  OG1 THR A 510      -3.652  -3.193  -4.322  1.00 80.75           O  
ATOM   4098  N   ALA A 511      -3.438  -1.654  -6.944  1.00 79.94           N  
ATOM   4099  CA  ALA A 511      -4.015  -1.532  -8.283  1.00 79.94           C  
ATOM   4100  C   ALA A 511      -3.193  -0.601  -9.186  1.00 79.94           C  
ATOM   4101  CB  ALA A 511      -5.467  -1.053  -8.171  1.00 79.94           C  
ATOM   4102  O   ALA A 511      -3.009  -0.895 -10.366  1.00 79.94           O  
ATOM   4103  N   LYS A 512      -2.643   0.505  -8.661  1.00 82.94           N  
ATOM   4104  CA  LYS A 512      -1.765   1.399  -9.442  1.00 82.94           C  
ATOM   4105  C   LYS A 512      -0.472   0.716  -9.871  1.00 82.94           C  
ATOM   4106  CB  LYS A 512      -1.403   2.650  -8.639  1.00 82.94           C  
ATOM   4107  O   LYS A 512      -0.020   0.978 -10.983  1.00 82.94           O  
ATOM   4108  CG  LYS A 512      -2.543   3.668  -8.539  1.00 82.94           C  
ATOM   4109  CD  LYS A 512      -2.175   4.701  -7.467  1.00 82.94           C  
ATOM   4110  CE  LYS A 512      -3.409   5.429  -6.948  1.00 82.94           C  
ATOM   4111  NZ  LYS A 512      -3.126   6.027  -5.618  1.00 82.94           N  
ATOM   4112  N   VAL A 513       0.133  -0.102  -9.009  1.00 81.62           N  
ATOM   4113  CA  VAL A 513       1.337  -0.878  -9.356  1.00 81.62           C  
ATOM   4114  C   VAL A 513       0.994  -1.885 -10.450  1.00 81.62           C  
ATOM   4115  CB  VAL A 513       1.928  -1.580  -8.119  1.00 81.62           C  
ATOM   4116  O   VAL A 513       1.616  -1.869 -11.509  1.00 81.62           O  
ATOM   4117  CG1 VAL A 513       3.123  -2.469  -8.479  1.00 81.62           C  
ATOM   4118  CG2 VAL A 513       2.435  -0.555  -7.101  1.00 81.62           C  
ATOM   4119  N   THR A 514      -0.070  -2.663 -10.250  1.00 78.75           N  
ATOM   4120  CA  THR A 514      -0.534  -3.687 -11.200  1.00 78.75           C  
ATOM   4121  C   THR A 514      -0.889  -3.083 -12.562  1.00 78.75           C  
ATOM   4122  CB  THR A 514      -1.747  -4.432 -10.620  1.00 78.75           C  
ATOM   4123  O   THR A 514      -0.454  -3.566 -13.602  1.00 78.75           O  
ATOM   4124  CG2 THR A 514      -2.099  -5.673 -11.437  1.00 78.75           C  
ATOM   4125  OG1 THR A 514      -1.466  -4.859  -9.304  1.00 78.75           O  
ATOM   4126  N   ALA A 515      -1.596  -1.950 -12.577  1.00 78.75           N  
ATOM   4127  CA  ALA A 515      -1.931  -1.242 -13.809  1.00 78.75           C  
ATOM   4128  C   ALA A 515      -0.695  -0.692 -14.537  1.00 78.75           C  
ATOM   4129  CB  ALA A 515      -2.906  -0.108 -13.470  1.00 78.75           C  
ATOM   4130  O   ALA A 515      -0.710  -0.574 -15.760  1.00 78.75           O  
ATOM   4131  N   LYS A 516       0.371  -0.320 -13.815  1.00 81.12           N  
ATOM   4132  CA  LYS A 516       1.634   0.102 -14.438  1.00 81.12           C  
ATOM   4133  C   LYS A 516       2.393  -1.074 -15.041  1.00 81.12           C  
ATOM   4134  CB  LYS A 516       2.511   0.879 -13.444  1.00 81.12           C  
ATOM   4135  O   LYS A 516       2.890  -0.916 -16.148  1.00 81.12           O  
ATOM   4136  CG  LYS A 516       2.062   2.332 -13.219  1.00 81.12           C  
ATOM   4137  CD  LYS A 516       2.010   3.129 -14.528  1.00 81.12           C  
ATOM   4138  CE  LYS A 516       2.050   4.642 -14.280  1.00 81.12           C  
ATOM   4139  NZ  LYS A 516       2.989   5.315 -15.214  1.00 81.12           N  
ATOM   4140  N   CYS A 517       2.399  -2.220 -14.366  1.00 75.25           N  
ATOM   4141  CA  CYS A 517       2.959  -3.466 -14.888  1.00 75.25           C  
ATOM   4142  C   CYS A 517       2.287  -3.853 -16.212  1.00 75.25           C  
ATOM   4143  CB  CYS A 517       2.766  -4.569 -13.843  1.00 75.25           C  
ATOM   4144  O   CYS A 517       2.936  -3.900 -17.255  1.00 75.25           O  
ATOM   4145  SG  CYS A 517       3.661  -4.174 -12.313  1.00 75.25           S  
ATOM   4146  N   ALA A 518       0.954  -3.966 -16.206  1.00 74.62           N  
ATOM   4147  CA  ALA A 518       0.176  -4.327 -17.391  1.00 74.62           C  
ATOM   4148  C   ALA A 518       0.427  -3.382 -18.584  1.00 74.62           C  
ATOM   4149  CB  ALA A 518      -1.304  -4.337 -16.990  1.00 74.62           C  
ATOM   4150  O   ALA A 518       0.499  -3.815 -19.732  1.00 74.62           O  
ATOM   4151  N   ARG A 519       0.636  -2.087 -18.314  1.00 78.44           N  
ATOM   4152  CA  ARG A 519       0.903  -1.072 -19.345  1.00 78.44           C  
ATOM   4153  C   ARG A 519       2.310  -1.115 -19.941  1.00 78.44           C  
ATOM   4154  CB  ARG A 519       0.603   0.322 -18.790  1.00 78.44           C  
ATOM   4155  O   ARG A 519       2.509  -0.482 -20.973  1.00 78.44           O  
ATOM   4156  CG  ARG A 519      -0.905   0.573 -18.735  1.00 78.44           C  
ATOM   4157  CD  ARG A 519      -1.152   1.945 -18.112  1.00 78.44           C  
ATOM   4158  NE  ARG A 519      -2.594   2.211 -17.992  1.00 78.44           N  
ATOM   4159  NH1 ARG A 519      -2.492   4.498 -17.947  1.00 78.44           N  
ATOM   4160  NH2 ARG A 519      -4.475   3.470 -17.830  1.00 78.44           N  
ATOM   4161  CZ  ARG A 519      -3.179   3.388 -17.916  1.00 78.44           C  
ATOM   4162  N   LEU A 520       3.280  -1.819 -19.351  1.00 76.25           N  
ATOM   4163  CA  LEU A 520       4.642  -1.888 -19.903  1.00 76.25           C  
ATOM   4164  C   LEU A 520       4.651  -2.470 -21.320  1.00 76.25           C  
ATOM   4165  CB  LEU A 520       5.554  -2.721 -18.986  1.00 76.25           C  
ATOM   4166  O   LEU A 520       5.240  -1.875 -22.219  1.00 76.25           O  
ATOM   4167  CG  LEU A 520       6.035  -1.970 -17.736  1.00 76.25           C  
ATOM   4168  CD1 LEU A 520       6.602  -2.964 -16.731  1.00 76.25           C  
ATOM   4169  CD2 LEU A 520       7.130  -0.954 -18.078  1.00 76.25           C  
ATOM   4170  N   ALA A 521       3.927  -3.571 -21.542  1.00 71.94           N  
ATOM   4171  CA  ALA A 521       3.816  -4.192 -22.861  1.00 71.94           C  
ATOM   4172  C   ALA A 521       3.115  -3.282 -23.885  1.00 71.94           C  
ATOM   4173  CB  ALA A 521       3.078  -5.527 -22.710  1.00 71.94           C  
ATOM   4174  O   ALA A 521       3.507  -3.240 -25.051  1.00 71.94           O  
ATOM   4175  N   GLU A 522       2.102  -2.521 -23.457  1.00 77.88           N  
ATOM   4176  CA  GLU A 522       1.437  -1.539 -24.320  1.00 77.88           C  
ATOM   4177  C   GLU A 522       2.409  -0.428 -24.724  1.00 77.88           C  
ATOM   4178  CB  GLU A 522       0.216  -0.919 -23.626  1.00 77.88           C  
ATOM   4179  O   GLU A 522       2.543  -0.133 -25.909  1.00 77.88           O  
ATOM   4180  CG  GLU A 522      -0.919  -1.920 -23.368  1.00 77.88           C  
ATOM   4181  CD  GLU A 522      -2.130  -1.272 -22.670  1.00 77.88           C  
ATOM   4182  OE1 GLU A 522      -3.165  -1.960 -22.555  1.00 77.88           O  
ATOM   4183  OE2 GLU A 522      -2.026  -0.101 -22.223  1.00 77.88           O  
ATOM   4184  N   ILE A 523       3.133   0.151 -23.764  1.00 75.50           N  
ATOM   4185  CA  ILE A 523       4.092   1.237 -24.006  1.00 75.50           C  
ATOM   4186  C   ILE A 523       5.235   0.767 -24.911  1.00 75.50           C  
ATOM   4187  CB  ILE A 523       4.596   1.805 -22.662  1.00 75.50           C  
ATOM   4188  O   ILE A 523       5.581   1.476 -25.854  1.00 75.50           O  
ATOM   4189  CG1 ILE A 523       3.428   2.520 -21.942  1.00 75.50           C  
ATOM   4190  CG2 ILE A 523       5.767   2.788 -22.862  1.00 75.50           C  
ATOM   4191  CD1 ILE A 523       3.712   2.818 -20.469  1.00 75.50           C  
ATOM   4192  N   ALA A 524       5.757  -0.442 -24.691  1.00 70.62           N  
ATOM   4193  CA  ALA A 524       6.734  -1.057 -25.587  1.00 70.62           C  
ATOM   4194  C   ALA A 524       6.191  -1.177 -27.018  1.00 70.62           C  
ATOM   4195  CB  ALA A 524       7.094  -2.438 -25.038  1.00 70.62           C  
ATOM   4196  O   ALA A 524       6.871  -0.828 -27.978  1.00 70.62           O  
ATOM   4197  N   SER A 525       4.935  -1.615 -27.164  1.00 71.00           N  
ATOM   4198  CA  SER A 525       4.303  -1.762 -28.479  1.00 71.00           C  
ATOM   4199  C   SER A 525       4.011  -0.428 -29.173  1.00 71.00           C  
ATOM   4200  CB  SER A 525       3.036  -2.611 -28.361  1.00 71.00           C  
ATOM   4201  O   SER A 525       3.987  -0.357 -30.401  1.00 71.00           O  
ATOM   4202  OG  SER A 525       1.935  -1.904 -27.818  1.00 71.00           O  
ATOM   4203  N   PHE A 526       3.788   0.646 -28.411  1.00 69.31           N  
ATOM   4204  CA  PHE A 526       3.644   1.987 -28.974  1.00 69.31           C  
ATOM   4205  C   PHE A 526       4.979   2.526 -29.486  1.00 69.31           C  
ATOM   4206  CB  PHE A 526       3.005   2.941 -27.956  1.00 69.31           C  
ATOM   4207  O   PHE A 526       5.009   3.066 -30.591  1.00 69.31           O  
ATOM   4208  CG  PHE A 526       1.491   2.862 -27.925  1.00 69.31           C  
ATOM   4209  CD1 PHE A 526       0.750   3.318 -29.032  1.00 69.31           C  
ATOM   4210  CD2 PHE A 526       0.818   2.355 -26.800  1.00 69.31           C  
ATOM   4211  CE1 PHE A 526      -0.654   3.249 -29.021  1.00 69.31           C  
ATOM   4212  CE2 PHE A 526      -0.586   2.272 -26.791  1.00 69.31           C  
ATOM   4213  CZ  PHE A 526      -1.322   2.719 -27.902  1.00 69.31           C  
ATOM   4214  N   ALA A 527       6.065   2.323 -28.735  1.00 63.72           N  
ATOM   4215  CA  ALA A 527       7.410   2.681 -29.182  1.00 63.72           C  
ATOM   4216  C   ALA A 527       7.773   1.949 -30.488  1.00 63.72           C  
ATOM   4217  CB  ALA A 527       8.398   2.379 -28.047  1.00 63.72           C  
ATOM   4218  O   ALA A 527       8.216   2.574 -31.448  1.00 63.72           O  
ATOM   4219  N   SER A 528       7.462   0.651 -30.592  1.00 61.38           N  
ATOM   4220  CA  SER A 528       7.746  -0.118 -31.809  1.00 61.38           C  
ATOM   4221  C   SER A 528       6.917   0.334 -33.022  1.00 61.38           C  
ATOM   4222  CB  SER A 528       7.573  -1.618 -31.537  1.00 61.38           C  
ATOM   4223  O   SER A 528       7.422   0.361 -34.141  1.00 61.38           O  
ATOM   4224  OG  SER A 528       6.207  -1.997 -31.487  1.00 61.38           O  
ATOM   4225  N   ARG A 529       5.641   0.709 -32.836  1.00 58.78           N  
ATOM   4226  CA  ARG A 529       4.755   1.149 -33.937  1.00 58.78           C  
ATOM   4227  C   ARG A 529       5.167   2.484 -34.552  1.00 58.78           C  
ATOM   4228  CB  ARG A 529       3.304   1.243 -33.448  1.00 58.78           C  
ATOM   4229  O   ARG A 529       4.989   2.669 -35.754  1.00 58.78           O  
ATOM   4230  CG  ARG A 529       2.617  -0.125 -33.427  1.00 58.78           C  
ATOM   4231  CD  ARG A 529       1.202   0.035 -32.869  1.00 58.78           C  
ATOM   4232  NE  ARG A 529       0.469  -1.244 -32.876  1.00 58.78           N  
ATOM   4233  NH1 ARG A 529      -1.467  -0.462 -31.929  1.00 58.78           N  
ATOM   4234  NH2 ARG A 529      -1.322  -2.606 -32.532  1.00 58.78           N  
ATOM   4235  CZ  ARG A 529      -0.764  -1.432 -32.444  1.00 58.78           C  
ATOM   4236  N   HIS A 530       5.701   3.404 -33.755  1.00 56.44           N  
ATOM   4237  CA  HIS A 530       6.156   4.699 -34.262  1.00 56.44           C  
ATOM   4238  C   HIS A 530       7.367   4.575 -35.193  1.00 56.44           C  
ATOM   4239  CB  HIS A 530       6.418   5.650 -33.086  1.00 56.44           C  
ATOM   4240  O   HIS A 530       7.463   5.331 -36.159  1.00 56.44           O  
ATOM   4241  CG  HIS A 530       5.207   6.491 -32.784  1.00 56.44           C  
ATOM   4242  CD2 HIS A 530       4.304   6.324 -31.770  1.00 56.44           C  
ATOM   4243  ND1 HIS A 530       4.786   7.562 -33.535  1.00 56.44           N  
ATOM   4244  CE1 HIS A 530       3.658   8.036 -32.984  1.00 56.44           C  
ATOM   4245  NE2 HIS A 530       3.315   7.311 -31.906  1.00 56.44           N  
ATOM   4246  N   TYR A 531       8.229   3.583 -34.965  1.00 52.22           N  
ATOM   4247  CA  TYR A 531       9.390   3.318 -35.813  1.00 52.22           C  
ATOM   4248  C   TYR A 531       8.987   2.909 -37.243  1.00 52.22           C  
ATOM   4249  CB  TYR A 531      10.244   2.250 -35.120  1.00 52.22           C  
ATOM   4250  O   TYR A 531       9.446   3.500 -38.219  1.00 52.22           O  
ATOM   4251  CG  TYR A 531      11.644   2.165 -35.678  1.00 52.22           C  
ATOM   4252  CD1 TYR A 531      11.942   1.256 -36.711  1.00 52.22           C  
ATOM   4253  CD2 TYR A 531      12.649   3.006 -35.160  1.00 52.22           C  
ATOM   4254  CE1 TYR A 531      13.248   1.190 -37.228  1.00 52.22           C  
ATOM   4255  CE2 TYR A 531      13.958   2.932 -35.671  1.00 52.22           C  
ATOM   4256  OH  TYR A 531      15.518   1.931 -37.200  1.00 52.22           O  
ATOM   4257  CZ  TYR A 531      14.258   2.026 -36.711  1.00 52.22           C  
ATOM   4258  N   TYR A 532       8.033   1.979 -37.374  1.00 51.91           N  
ATOM   4259  CA  TYR A 532       7.546   1.502 -38.678  1.00 51.91           C  
ATOM   4260  C   TYR A 532       6.860   2.587 -39.519  1.00 51.91           C  
ATOM   4261  CB  TYR A 532       6.579   0.328 -38.464  1.00 51.91           C  
ATOM   4262  O   TYR A 532       6.926   2.550 -40.746  1.00 51.91           O  
ATOM   4263  CG  TYR A 532       7.277  -1.009 -38.330  1.00 51.91           C  
ATOM   4264  CD1 TYR A 532       7.606  -1.736 -39.490  1.00 51.91           C  
ATOM   4265  CD2 TYR A 532       7.625  -1.514 -37.063  1.00 51.91           C  
ATOM   4266  CE1 TYR A 532       8.269  -2.972 -39.382  1.00 51.91           C  
ATOM   4267  CE2 TYR A 532       8.303  -2.742 -36.951  1.00 51.91           C  
ATOM   4268  OH  TYR A 532       9.272  -4.664 -38.023  1.00 51.91           O  
ATOM   4269  CZ  TYR A 532       8.623  -3.476 -38.114  1.00 51.91           C  
ATOM   4270  N   LEU A 533       6.196   3.551 -38.876  1.00 51.56           N  
ATOM   4271  CA  LEU A 533       5.479   4.616 -39.582  1.00 51.56           C  
ATOM   4272  C   LEU A 533       6.401   5.735 -40.079  1.00 51.56           C  
ATOM   4273  CB  LEU A 533       4.363   5.162 -38.676  1.00 51.56           C  
ATOM   4274  O   LEU A 533       6.076   6.365 -41.080  1.00 51.56           O  
ATOM   4275  CG  LEU A 533       3.183   4.190 -38.498  1.00 51.56           C  
ATOM   4276  CD1 LEU A 533       2.262   4.705 -37.390  1.00 51.56           C  
ATOM   4277  CD2 LEU A 533       2.348   4.047 -39.775  1.00 51.56           C  
ATOM   4278  N   CYS A 534       7.535   5.973 -39.415  1.00 48.53           N  
ATOM   4279  CA  CYS A 534       8.496   6.996 -39.831  1.00 48.53           C  
ATOM   4280  C   CYS A 534       9.554   6.462 -40.810  1.00 48.53           C  
ATOM   4281  CB  CYS A 534       9.140   7.615 -38.585  1.00 48.53           C  
ATOM   4282  O   CYS A 534       9.968   7.205 -41.691  1.00 48.53           O  
ATOM   4283  SG  CYS A 534       7.965   8.715 -37.733  1.00 48.53           S  
ATOM   4284  N   GLY A 535       9.969   5.194 -40.702  1.00 48.94           N  
ATOM   4285  CA  GLY A 535      11.012   4.625 -41.570  1.00 48.94           C  
ATOM   4286  C   GLY A 535      10.540   4.166 -42.958  1.00 48.94           C  
ATOM   4287  O   GLY A 535      11.361   3.889 -43.825  1.00 48.94           O  
ATOM   4288  N   GLY A 536       9.226   4.057 -43.190  1.00 45.03           N  
ATOM   4289  CA  GLY A 536       8.676   3.386 -44.378  1.00 45.03           C  
ATOM   4290  C   GLY A 536       8.264   4.277 -45.555  1.00 45.03           C  
ATOM   4291  O   GLY A 536       7.908   3.744 -46.605  1.00 45.03           O  
ATOM   4292  N   THR A 537       8.252   5.607 -45.417  1.00 46.31           N  
ATOM   4293  CA  THR A 537       7.629   6.488 -46.429  1.00 46.31           C  
ATOM   4294  C   THR A 537       8.587   7.243 -47.347  1.00 46.31           C  
ATOM   4295  CB  THR A 537       6.601   7.444 -45.805  1.00 46.31           C  
ATOM   4296  O   THR A 537       8.117   7.791 -48.340  1.00 46.31           O  
ATOM   4297  CG2 THR A 537       5.325   6.692 -45.419  1.00 46.31           C  
ATOM   4298  OG1 THR A 537       7.091   8.046 -44.631  1.00 46.31           O  
ATOM   4299  N   GLU A 538       9.897   7.256 -47.091  1.00 45.12           N  
ATOM   4300  CA  GLU A 538      10.834   8.071 -47.891  1.00 45.12           C  
ATOM   4301  C   GLU A 538      11.390   7.394 -49.152  1.00 45.12           C  
ATOM   4302  CB  GLU A 538      11.944   8.649 -47.004  1.00 45.12           C  
ATOM   4303  O   GLU A 538      11.835   8.090 -50.057  1.00 45.12           O  
ATOM   4304  CG  GLU A 538      11.457   9.974 -46.399  1.00 45.12           C  
ATOM   4305  CD  GLU A 538      12.513  10.682 -45.546  1.00 45.12           C  
ATOM   4306  OE1 GLU A 538      12.342  11.908 -45.374  1.00 45.12           O  
ATOM   4307  OE2 GLU A 538      13.416   9.986 -45.035  1.00 45.12           O  
ATOM   4308  N   ASN A 539      11.255   6.073 -49.305  1.00 42.50           N  
ATOM   4309  CA  ASN A 539      11.683   5.369 -50.525  1.00 42.50           C  
ATOM   4310  C   ASN A 539      10.548   5.098 -51.523  1.00 42.50           C  
ATOM   4311  CB  ASN A 539      12.517   4.129 -50.154  1.00 42.50           C  
ATOM   4312  O   ASN A 539      10.634   4.179 -52.340  1.00 42.50           O  
ATOM   4313  CG  ASN A 539      13.957   4.474 -49.820  1.00 42.50           C  
ATOM   4314  ND2 ASN A 539      14.690   3.544 -49.261  1.00 42.50           N  
ATOM   4315  OD1 ASN A 539      14.462   5.549 -50.082  1.00 42.50           O  
ATOM   4316  N   ARG A 540       9.473   5.895 -51.500  1.00 37.06           N  
ATOM   4317  CA  ARG A 540       8.523   5.914 -52.618  1.00 37.06           C  
ATOM   4318  C   ARG A 540       8.969   7.005 -53.595  1.00 37.06           C  
ATOM   4319  CB  ARG A 540       7.080   6.076 -52.113  1.00 37.06           C  
ATOM   4320  O   ARG A 540       8.948   8.169 -53.199  1.00 37.06           O  
ATOM   4321  CG  ARG A 540       6.157   5.116 -52.874  1.00 37.06           C  
ATOM   4322  CD  ARG A 540       4.721   5.226 -52.359  1.00 37.06           C  
ATOM   4323  NE  ARG A 540       3.871   4.155 -52.919  1.00 37.06           N  
ATOM   4324  NH1 ARG A 540       1.883   4.888 -52.049  1.00 37.06           N  
ATOM   4325  NH2 ARG A 540       1.932   3.019 -53.273  1.00 37.06           N  
ATOM   4326  CZ  ARG A 540       2.570   4.025 -52.744  1.00 37.06           C  
ATOM   4327  N   PRO A 541       9.350   6.676 -54.847  1.00 38.69           N  
ATOM   4328  CA  PRO A 541       9.656   7.686 -55.851  1.00 38.69           C  
ATOM   4329  C   PRO A 541       8.470   8.640 -55.947  1.00 38.69           C  
ATOM   4330  CB  PRO A 541       9.903   6.942 -57.170  1.00 38.69           C  
ATOM   4331  O   PRO A 541       7.337   8.214 -56.194  1.00 38.69           O  
ATOM   4332  CG  PRO A 541      10.192   5.508 -56.736  1.00 38.69           C  
ATOM   4333  CD  PRO A 541       9.423   5.349 -55.429  1.00 38.69           C  
ATOM   4334  N   SER A 542       8.719   9.918 -55.689  1.00 37.25           N  
ATOM   4335  CA  SER A 542       7.737  10.974 -55.852  1.00 37.25           C  
ATOM   4336  C   SER A 542       7.297  11.001 -57.314  1.00 37.25           C  
ATOM   4337  CB  SER A 542       8.329  12.314 -55.384  1.00 37.25           C  
ATOM   4338  O   SER A 542       8.037  11.403 -58.209  1.00 37.25           O  
ATOM   4339  OG  SER A 542       9.695  12.439 -55.745  1.00 37.25           O  
ATOM   4340  N   LEU A 543       6.067  10.551 -57.572  1.00 40.88           N  
ATOM   4341  CA  LEU A 543       5.381  10.889 -58.812  1.00 40.88           C  
ATOM   4342  C   LEU A 543       5.274  12.428 -58.857  1.00 40.88           C  
ATOM   4343  CB  LEU A 543       3.989  10.222 -58.855  1.00 40.88           C  
ATOM   4344  O   LEU A 543       4.892  13.025 -57.845  1.00 40.88           O  
ATOM   4345  CG  LEU A 543       3.717   9.484 -60.178  1.00 40.88           C  
ATOM   4346  CD1 LEU A 543       4.282   8.063 -60.138  1.00 40.88           C  
ATOM   4347  CD2 LEU A 543       2.216   9.404 -60.448  1.00 40.88           C  
ATOM   4348  N   PRO A 544       5.607  13.096 -59.974  1.00 43.28           N  
ATOM   4349  CA  PRO A 544       5.583  14.548 -60.035  1.00 43.28           C  
ATOM   4350  C   PRO A 544       4.129  15.026 -60.027  1.00 43.28           C  
ATOM   4351  CB  PRO A 544       6.346  14.914 -61.314  1.00 43.28           C  
ATOM   4352  O   PRO A 544       3.424  14.931 -61.028  1.00 43.28           O  
ATOM   4353  CG  PRO A 544       6.135  13.700 -62.219  1.00 43.28           C  
ATOM   4354  CD  PRO A 544       6.039  12.531 -61.241  1.00 43.28           C  
ATOM   4355  N   THR A 545       3.672  15.548 -58.891  1.00 38.72           N  
ATOM   4356  CA  THR A 545       2.434  16.336 -58.814  1.00 38.72           C  
ATOM   4357  C   THR A 545       2.761  17.829 -58.827  1.00 38.72           C  
ATOM   4358  CB  THR A 545       1.513  15.973 -57.636  1.00 38.72           C  
ATOM   4359  O   THR A 545       3.735  18.247 -58.196  1.00 38.72           O  
ATOM   4360  CG2 THR A 545       0.319  15.151 -58.121  1.00 38.72           C  
ATOM   4361  OG1 THR A 545       2.157  15.204 -56.648  1.00 38.72           O  
ATOM   4362  N   PRO A 546       1.981  18.638 -59.564  1.00 44.47           N  
ATOM   4363  CA  PRO A 546       2.321  20.016 -59.866  1.00 44.47           C  
ATOM   4364  C   PRO A 546       2.112  20.927 -58.655  1.00 44.47           C  
ATOM   4365  CB  PRO A 546       1.439  20.398 -61.058  1.00 44.47           C  
ATOM   4366  O   PRO A 546       1.257  20.699 -57.800  1.00 44.47           O  
ATOM   4367  CG  PRO A 546       0.179  19.567 -60.826  1.00 44.47           C  
ATOM   4368  CD  PRO A 546       0.709  18.291 -60.181  1.00 44.47           C  
ATOM   4369  N   ALA A 547       2.913  21.985 -58.623  1.00 45.03           N  
ATOM   4370  CA  ALA A 547       2.899  23.036 -57.625  1.00 45.03           C  
ATOM   4371  C   ALA A 547       1.501  23.646 -57.420  1.00 45.03           C  
ATOM   4372  CB  ALA A 547       3.880  24.109 -58.119  1.00 45.03           C  
ATOM   4373  O   ALA A 547       0.893  24.130 -58.371  1.00 45.03           O  
ATOM   4374  N   SER A 548       1.026  23.705 -56.173  1.00 36.25           N  
ATOM   4375  CA  SER A 548       0.471  24.933 -55.580  1.00 36.25           C  
ATOM   4376  C   SER A 548      -0.039  24.721 -54.150  1.00 36.25           C  
ATOM   4377  CB  SER A 548      -0.661  25.580 -56.400  1.00 36.25           C  
ATOM   4378  O   SER A 548      -0.522  23.658 -53.771  1.00 36.25           O  
ATOM   4379  OG  SER A 548      -1.718  24.683 -56.622  1.00 36.25           O  
ATOM   4380  N   SER A 549       0.004  25.825 -53.404  1.00 32.38           N  
ATOM   4381  CA  SER A 549      -0.599  26.098 -52.096  1.00 32.38           C  
ATOM   4382  C   SER A 549       0.200  25.687 -50.851  1.00 32.38           C  
ATOM   4383  CB  SER A 549      -2.101  25.791 -52.053  1.00 32.38           C  
ATOM   4384  O   SER A 549       0.120  24.595 -50.300  1.00 32.38           O  
ATOM   4385  OG  SER A 549      -2.383  24.421 -51.923  1.00 32.38           O  
ATOM   4386  N   HIS A 550       0.950  26.681 -50.373  1.00 43.38           N  
ATOM   4387  CA  HIS A 550       1.344  26.840 -48.984  1.00 43.38           C  
ATOM   4388  C   HIS A 550       0.149  26.657 -48.033  1.00 43.38           C  
ATOM   4389  CB  HIS A 550       1.872  28.277 -48.811  1.00 43.38           C  
ATOM   4390  O   HIS A 550      -0.790  27.452 -48.052  1.00 43.38           O  
ATOM   4391  CG  HIS A 550       3.262  28.509 -49.333  1.00 43.38           C  
ATOM   4392  CD2 HIS A 550       3.628  29.208 -50.453  1.00 43.38           C  
ATOM   4393  ND1 HIS A 550       4.420  28.131 -48.695  1.00 43.38           N  
ATOM   4394  CE1 HIS A 550       5.459  28.584 -49.413  1.00 43.38           C  
ATOM   4395  NE2 HIS A 550       5.023  29.245 -50.495  1.00 43.38           N  
ATOM   4396  N   ALA A 551       0.252  25.691 -47.125  1.00 29.62           N  
ATOM   4397  CA  ALA A 551      -0.428  25.722 -45.836  1.00 29.62           C  
ATOM   4398  C   ALA A 551       0.528  25.145 -44.776  1.00 29.62           C  
ATOM   4399  CB  ALA A 551      -1.746  24.945 -45.919  1.00 29.62           C  
ATOM   4400  O   ALA A 551       1.018  24.030 -44.951  1.00 29.62           O  
ATOM   4401  N   PRO A 552       0.848  25.877 -43.693  1.00 38.19           N  
ATOM   4402  CA  PRO A 552       1.754  25.381 -42.672  1.00 38.19           C  
ATOM   4403  C   PRO A 552       1.000  24.390 -41.781  1.00 38.19           C  
ATOM   4404  CB  PRO A 552       2.241  26.630 -41.933  1.00 38.19           C  
ATOM   4405  O   PRO A 552       0.136  24.773 -40.992  1.00 38.19           O  
ATOM   4406  CG  PRO A 552       1.061  27.598 -42.042  1.00 38.19           C  
ATOM   4407  CD  PRO A 552       0.380  27.214 -43.358  1.00 38.19           C  
ATOM   4408  N   THR A 553       1.336  23.106 -41.878  1.00 33.16           N  
ATOM   4409  CA  THR A 553       0.850  22.033 -40.999  1.00 33.16           C  
ATOM   4410  C   THR A 553       1.500  22.139 -39.614  1.00 33.16           C  
ATOM   4411  CB  THR A 553       0.998  20.631 -41.646  1.00 33.16           C  
ATOM   4412  O   THR A 553       2.260  21.288 -39.159  1.00 33.16           O  
ATOM   4413  CG2 THR A 553      -0.369  19.993 -41.897  1.00 33.16           C  
ATOM   4414  OG1 THR A 553       1.646  20.710 -42.895  1.00 33.16           O  
ATOM   4415  N   HIS A 554       1.159  23.205 -38.890  1.00 31.53           N  
ATOM   4416  CA  HIS A 554       1.248  23.273 -37.434  1.00 31.53           C  
ATOM   4417  C   HIS A 554       0.181  22.346 -36.828  1.00 31.53           C  
ATOM   4418  CB  HIS A 554       1.094  24.732 -36.960  1.00 31.53           C  
ATOM   4419  O   HIS A 554      -0.852  22.788 -36.334  1.00 31.53           O  
ATOM   4420  CG  HIS A 554       2.398  25.459 -36.773  1.00 31.53           C  
ATOM   4421  CD2 HIS A 554       2.941  26.404 -37.601  1.00 31.53           C  
ATOM   4422  ND1 HIS A 554       3.225  25.355 -35.677  1.00 31.53           N  
ATOM   4423  CE1 HIS A 554       4.246  26.212 -35.843  1.00 31.53           C  
ATOM   4424  NE2 HIS A 554       4.109  26.877 -36.997  1.00 31.53           N  
ATOM   4425  N   ALA A 555       0.421  21.039 -36.864  1.00 34.59           N  
ATOM   4426  CA  ALA A 555      -0.375  20.052 -36.134  1.00 34.59           C  
ATOM   4427  C   ALA A 555       0.538  19.027 -35.448  1.00 34.59           C  
ATOM   4428  CB  ALA A 555      -1.452  19.454 -37.043  1.00 34.59           C  
ATOM   4429  O   ALA A 555       0.292  17.826 -35.458  1.00 34.59           O  
ATOM   4430  N   ILE A 556       1.604  19.522 -34.813  1.00 37.09           N  
ATOM   4431  CA  ILE A 556       2.290  18.782 -33.757  1.00 37.09           C  
ATOM   4432  C   ILE A 556       1.311  18.721 -32.587  1.00 37.09           C  
ATOM   4433  CB  ILE A 556       3.649  19.416 -33.392  1.00 37.09           C  
ATOM   4434  O   ILE A 556       1.088  19.701 -31.870  1.00 37.09           O  
ATOM   4435  CG1 ILE A 556       4.585  19.359 -34.623  1.00 37.09           C  
ATOM   4436  CG2 ILE A 556       4.282  18.686 -32.189  1.00 37.09           C  
ATOM   4437  CD1 ILE A 556       5.920  20.086 -34.432  1.00 37.09           C  
ATOM   4438  N   VAL A 557       0.682  17.558 -32.455  1.00 35.78           N  
ATOM   4439  CA  VAL A 557      -0.113  17.138 -31.307  1.00 35.78           C  
ATOM   4440  C   VAL A 557       0.694  17.436 -30.044  1.00 35.78           C  
ATOM   4441  CB  VAL A 557      -0.445  15.638 -31.452  1.00 35.78           C  
ATOM   4442  O   VAL A 557       1.677  16.774 -29.731  1.00 35.78           O  
ATOM   4443  CG1 VAL A 557      -1.157  15.064 -30.224  1.00 35.78           C  
ATOM   4444  CG2 VAL A 557      -1.363  15.419 -32.666  1.00 35.78           C  
ATOM   4445  N   ARG A 558       0.293  18.492 -29.331  1.00 32.31           N  
ATOM   4446  CA  ARG A 558       0.827  18.828 -28.011  1.00 32.31           C  
ATOM   4447  C   ARG A 558       0.641  17.629 -27.079  1.00 32.31           C  
ATOM   4448  CB  ARG A 558       0.140  20.085 -27.447  1.00 32.31           C  
ATOM   4449  O   ARG A 558      -0.487  17.183 -26.841  1.00 32.31           O  
ATOM   4450  CG  ARG A 558       0.870  21.393 -27.787  1.00 32.31           C  
ATOM   4451  CD  ARG A 558       0.080  22.582 -27.215  1.00 32.31           C  
ATOM   4452  NE  ARG A 558       0.857  23.840 -27.238  1.00 32.31           N  
ATOM   4453  NH1 ARG A 558      -0.906  25.317 -27.349  1.00 32.31           N  
ATOM   4454  NH2 ARG A 558       1.176  26.096 -27.208  1.00 32.31           N  
ATOM   4455  CZ  ARG A 558       0.373  25.072 -27.264  1.00 32.31           C  
ATOM   4456  N   ASP A 559       1.758  17.231 -26.482  1.00 40.06           N  
ATOM   4457  CA  ASP A 559       2.041  16.149 -25.521  1.00 40.06           C  
ATOM   4458  C   ASP A 559       1.158  16.095 -24.243  1.00 40.06           C  
ATOM   4459  CB  ASP A 559       3.543  16.297 -25.151  1.00 40.06           C  
ATOM   4460  O   ASP A 559       1.391  15.315 -23.325  1.00 40.06           O  
ATOM   4461  CG  ASP A 559       4.432  15.091 -25.482  1.00 40.06           C  
ATOM   4462  OD1 ASP A 559       3.884  14.039 -25.869  1.00 40.06           O  
ATOM   4463  OD2 ASP A 559       5.663  15.236 -25.301  1.00 40.06           O  
ATOM   4464  N   LEU A 560       0.101  16.908 -24.156  1.00 36.28           N  
ATOM   4465  CA  LEU A 560      -0.886  16.918 -23.066  1.00 36.28           C  
ATOM   4466  C   LEU A 560      -2.218  16.247 -23.449  1.00 36.28           C  
ATOM   4467  CB  LEU A 560      -1.070  18.375 -22.604  1.00 36.28           C  
ATOM   4468  O   LEU A 560      -3.069  16.034 -22.586  1.00 36.28           O  
ATOM   4469  CG  LEU A 560       0.060  18.829 -21.658  1.00 36.28           C  
ATOM   4470  CD1 LEU A 560       0.231  20.346 -21.719  1.00 36.28           C  
ATOM   4471  CD2 LEU A 560      -0.255  18.440 -20.210  1.00 36.28           C  
ATOM   4472  N   THR A 561      -2.412  15.900 -24.726  1.00 38.72           N  
ATOM   4473  CA  THR A 561      -3.662  15.307 -25.243  1.00 38.72           C  
ATOM   4474  C   THR A 561      -3.645  13.778 -25.318  1.00 38.72           C  
ATOM   4475  CB  THR A 561      -4.041  15.903 -26.604  1.00 38.72           C  
ATOM   4476  O   THR A 561      -4.713  13.171 -25.273  1.00 38.72           O  
ATOM   4477  CG2 THR A 561      -4.425  17.378 -26.496  1.00 38.72           C  
ATOM   4478  OG1 THR A 561      -2.970  15.793 -27.508  1.00 38.72           O  
ATOM   4479  N   LEU A 562      -2.467  13.141 -25.309  1.00 41.66           N  
ATOM   4480  CA  LEU A 562      -2.313  11.678 -25.351  1.00 41.66           C  
ATOM   4481  C   LEU A 562      -2.986  10.969 -24.165  1.00 41.66           C  
ATOM   4482  CB  LEU A 562      -0.808  11.346 -25.439  1.00 41.66           C  
ATOM   4483  O   LEU A 562      -3.632   9.944 -24.346  1.00 41.66           O  
ATOM   4484  CG  LEU A 562      -0.331  11.180 -26.896  1.00 41.66           C  
ATOM   4485  CD1 LEU A 562       1.155  11.498 -27.025  1.00 41.66           C  
ATOM   4486  CD2 LEU A 562      -0.568   9.745 -27.372  1.00 41.66           C  
ATOM   4487  N   SER A 563      -2.940  11.546 -22.959  1.00 40.81           N  
ATOM   4488  CA  SER A 563      -3.619  10.956 -21.790  1.00 40.81           C  
ATOM   4489  C   SER A 563      -5.151  11.021 -21.899  1.00 40.81           C  
ATOM   4490  CB  SER A 563      -3.085  11.584 -20.491  1.00 40.81           C  
ATOM   4491  O   SER A 563      -5.842  10.133 -21.400  1.00 40.81           O  
ATOM   4492  OG  SER A 563      -4.051  12.341 -19.785  1.00 40.81           O  
ATOM   4493  N   LYS A 564      -5.679  12.040 -22.593  1.00 37.59           N  
ATOM   4494  CA  LYS A 564      -7.117  12.253 -22.777  1.00 37.59           C  
ATOM   4495  C   LYS A 564      -7.667  11.426 -23.938  1.00 37.59           C  
ATOM   4496  CB  LYS A 564      -7.398  13.753 -22.926  1.00 37.59           C  
ATOM   4497  O   LYS A 564      -8.656  10.741 -23.746  1.00 37.59           O  
ATOM   4498  CG  LYS A 564      -8.902  14.023 -22.813  1.00 37.59           C  
ATOM   4499  CD  LYS A 564      -9.225  15.504 -23.000  1.00 37.59           C  
ATOM   4500  CE  LYS A 564     -10.747  15.641 -22.963  1.00 37.59           C  
ATOM   4501  NZ  LYS A 564     -11.181  16.990 -23.394  1.00 37.59           N  
ATOM   4502  N   ALA A 565      -6.988  11.401 -25.084  1.00 40.47           N  
ATOM   4503  CA  ALA A 565      -7.390  10.589 -26.235  1.00 40.47           C  
ATOM   4504  C   ALA A 565      -7.354   9.080 -25.927  1.00 40.47           C  
ATOM   4505  CB  ALA A 565      -6.477  10.953 -27.412  1.00 40.47           C  
ATOM   4506  O   ALA A 565      -8.238   8.338 -26.347  1.00 40.47           O  
ATOM   4507  N   VAL A 566      -6.382   8.627 -25.125  1.00 45.88           N  
ATOM   4508  CA  VAL A 566      -6.316   7.234 -24.651  1.00 45.88           C  
ATOM   4509  C   VAL A 566      -7.404   6.943 -23.608  1.00 45.88           C  
ATOM   4510  CB  VAL A 566      -4.902   6.914 -24.124  1.00 45.88           C  
ATOM   4511  O   VAL A 566      -8.032   5.890 -23.665  1.00 45.88           O  
ATOM   4512  CG1 VAL A 566      -4.806   5.524 -23.484  1.00 45.88           C  
ATOM   4513  CG2 VAL A 566      -3.877   6.956 -25.268  1.00 45.88           C  
ATOM   4514  N   ALA A 567      -7.688   7.874 -22.689  1.00 40.53           N  
ATOM   4515  CA  ALA A 567      -8.803   7.724 -21.747  1.00 40.53           C  
ATOM   4516  C   ALA A 567     -10.172   7.705 -22.455  1.00 40.53           C  
ATOM   4517  CB  ALA A 567      -8.727   8.841 -20.699  1.00 40.53           C  
ATOM   4518  O   ALA A 567     -11.035   6.912 -22.082  1.00 40.53           O  
ATOM   4519  N   ASP A 568     -10.344   8.522 -23.495  1.00 37.59           N  
ATOM   4520  CA  ASP A 568     -11.564   8.605 -24.300  1.00 37.59           C  
ATOM   4521  C   ASP A 568     -11.743   7.343 -25.171  1.00 37.59           C  
ATOM   4522  CB  ASP A 568     -11.559   9.913 -25.127  1.00 37.59           C  
ATOM   4523  O   ASP A 568     -12.854   6.830 -25.269  1.00 37.59           O  
ATOM   4524  CG  ASP A 568     -11.704  11.209 -24.294  1.00 37.59           C  
ATOM   4525  OD1 ASP A 568     -12.179  11.147 -23.135  1.00 37.59           O  
ATOM   4526  OD2 ASP A 568     -11.364  12.303 -24.812  1.00 37.59           O  
ATOM   4527  N   SER A 569     -10.660   6.764 -25.707  1.00 36.97           N  
ATOM   4528  CA  SER A 569     -10.683   5.484 -26.443  1.00 36.97           C  
ATOM   4529  C   SER A 569     -11.081   4.294 -25.553  1.00 36.97           C  
ATOM   4530  CB  SER A 569      -9.309   5.259 -27.086  1.00 36.97           C  
ATOM   4531  O   SER A 569     -11.904   3.464 -25.939  1.00 36.97           O  
ATOM   4532  OG  SER A 569      -9.299   4.069 -27.846  1.00 36.97           O  
ATOM   4533  N   ILE A 570     -10.589   4.254 -24.308  1.00 42.66           N  
ATOM   4534  CA  ILE A 570     -10.952   3.220 -23.321  1.00 42.66           C  
ATOM   4535  C   ILE A 570     -12.405   3.386 -22.846  1.00 42.66           C  
ATOM   4536  CB  ILE A 570      -9.945   3.241 -22.146  1.00 42.66           C  
ATOM   4537  O   ILE A 570     -13.126   2.401 -22.700  1.00 42.66           O  
ATOM   4538  CG1 ILE A 570      -8.537   2.822 -22.632  1.00 42.66           C  
ATOM   4539  CG2 ILE A 570     -10.393   2.310 -21.000  1.00 42.66           C  
ATOM   4540  CD1 ILE A 570      -7.416   3.142 -21.634  1.00 42.66           C  
ATOM   4541  N   MET A 571     -12.860   4.625 -22.637  1.00 35.97           N  
ATOM   4542  CA  MET A 571     -14.262   4.940 -22.327  1.00 35.97           C  
ATOM   4543  C   MET A 571     -15.213   4.501 -23.452  1.00 35.97           C  
ATOM   4544  CB  MET A 571     -14.389   6.455 -22.114  1.00 35.97           C  
ATOM   4545  O   MET A 571     -16.297   3.996 -23.167  1.00 35.97           O  
ATOM   4546  CG  MET A 571     -13.970   6.953 -20.722  1.00 35.97           C  
ATOM   4547  SD  MET A 571     -15.225   6.951 -19.401  1.00 35.97           S  
ATOM   4548  CE  MET A 571     -16.671   7.641 -20.256  1.00 35.97           C  
ATOM   4549  N   LEU A 572     -14.807   4.660 -24.716  1.00 38.06           N  
ATOM   4550  CA  LEU A 572     -15.591   4.257 -25.888  1.00 38.06           C  
ATOM   4551  C   LEU A 572     -15.649   2.725 -26.048  1.00 38.06           C  
ATOM   4552  CB  LEU A 572     -14.982   4.924 -27.139  1.00 38.06           C  
ATOM   4553  O   LEU A 572     -16.705   2.171 -26.360  1.00 38.06           O  
ATOM   4554  CG  LEU A 572     -16.036   5.332 -28.180  1.00 38.06           C  
ATOM   4555  CD1 LEU A 572     -16.642   6.696 -27.831  1.00 38.06           C  
ATOM   4556  CD2 LEU A 572     -15.399   5.436 -29.564  1.00 38.06           C  
ATOM   4557  N   ALA A 573     -14.538   2.035 -25.769  1.00 37.28           N  
ATOM   4558  CA  ALA A 573     -14.450   0.573 -25.791  1.00 37.28           C  
ATOM   4559  C   ALA A 573     -15.206  -0.096 -24.626  1.00 37.28           C  
ATOM   4560  CB  ALA A 573     -12.965   0.191 -25.788  1.00 37.28           C  
ATOM   4561  O   ALA A 573     -15.712  -1.204 -24.769  1.00 37.28           O  
ATOM   4562  N   ALA A 574     -15.331   0.578 -23.478  1.00 37.19           N  
ATOM   4563  CA  ALA A 574     -16.132   0.104 -22.347  1.00 37.19           C  
ATOM   4564  C   ALA A 574     -17.644   0.367 -22.512  1.00 37.19           C  
ATOM   4565  CB  ALA A 574     -15.581   0.753 -21.072  1.00 37.19           C  
ATOM   4566  O   ALA A 574     -18.452  -0.238 -21.809  1.00 37.19           O  
ATOM   4567  N   ALA A 575     -18.034   1.268 -23.421  1.00 31.98           N  
ATOM   4568  CA  ALA A 575     -19.426   1.643 -23.675  1.00 31.98           C  
ATOM   4569  C   ALA A 575     -20.095   0.837 -24.806  1.00 31.98           C  
ATOM   4570  CB  ALA A 575     -19.471   3.153 -23.941  1.00 31.98           C  
ATOM   4571  O   ALA A 575     -21.281   1.031 -25.068  1.00 31.98           O  
ATOM   4572  N   THR A 576     -19.368  -0.059 -25.478  1.00 30.12           N  
ATOM   4573  CA  THR A 576     -19.893  -0.889 -26.570  1.00 30.12           C  
ATOM   4574  C   THR A 576     -20.377  -2.243 -26.027  1.00 30.12           C  
ATOM   4575  CB  THR A 576     -18.861  -1.066 -27.705  1.00 30.12           C  
ATOM   4576  O   THR A 576     -19.559  -3.056 -25.594  1.00 30.12           O  
ATOM   4577  CG2 THR A 576     -19.172  -0.132 -28.873  1.00 30.12           C  
ATOM   4578  OG1 THR A 576     -17.543  -0.748 -27.310  1.00 30.12           O  
ATOM   4579  N   PRO A 577     -21.694  -2.528 -26.011  1.00 31.25           N  
ATOM   4580  CA  PRO A 577     -22.188  -3.834 -25.596  1.00 31.25           C  
ATOM   4581  C   PRO A 577     -21.839  -4.878 -26.664  1.00 31.25           C  
ATOM   4582  CB  PRO A 577     -23.696  -3.657 -25.387  1.00 31.25           C  
ATOM   4583  O   PRO A 577     -22.239  -4.751 -27.820  1.00 31.25           O  
ATOM   4584  CG  PRO A 577     -24.064  -2.512 -26.330  1.00 31.25           C  
ATOM   4585  CD  PRO A 577     -22.799  -1.658 -26.394  1.00 31.25           C  
ATOM   4586  N   ARG A 578     -21.101  -5.927 -26.278  1.00 30.52           N  
ATOM   4587  CA  ARG A 578     -20.911  -7.124 -27.110  1.00 30.52           C  
ATOM   4588  C   ARG A 578     -22.243  -7.867 -27.208  1.00 30.52           C  
ATOM   4589  CB  ARG A 578     -19.809  -8.036 -26.539  1.00 30.52           C  
ATOM   4590  O   ARG A 578     -22.676  -8.494 -26.245  1.00 30.52           O  
ATOM   4591  CG  ARG A 578     -18.395  -7.547 -26.886  1.00 30.52           C  
ATOM   4592  CD  ARG A 578     -17.348  -8.529 -26.342  1.00 30.52           C  
ATOM   4593  NE  ARG A 578     -15.982  -8.170 -26.776  1.00 30.52           N  
ATOM   4594  NH1 ARG A 578     -14.838  -9.605 -25.394  1.00 30.52           N  
ATOM   4595  NH2 ARG A 578     -13.712  -8.343 -26.848  1.00 30.52           N  
ATOM   4596  CZ  ARG A 578     -14.855  -8.704 -26.337  1.00 30.52           C  
ATOM   4597  N   SER A 579     -22.899  -7.761 -28.358  1.00 29.81           N  
ATOM   4598  CA  SER A 579     -24.011  -8.629 -28.733  1.00 29.81           C  
ATOM   4599  C   SER A 579     -23.495  -9.959 -29.282  1.00 29.81           C  
ATOM   4600  CB  SER A 579     -24.904  -7.953 -29.779  1.00 29.81           C  
ATOM   4601  O   SER A 579     -22.488  -9.976 -29.980  1.00 29.81           O  
ATOM   4602  OG  SER A 579     -24.199  -7.725 -30.983  1.00 29.81           O  
ATOM   4603  N   SER A 580     -24.290 -11.001 -29.033  1.00 30.80           N  
ATOM   4604  CA  SER A 580     -24.282 -12.355 -29.603  1.00 30.80           C  
ATOM   4605  C   SER A 580     -23.203 -13.329 -29.128  1.00 30.80           C  
ATOM   4606  CB  SER A 580     -24.418 -12.362 -31.135  1.00 30.80           C  
ATOM   4607  O   SER A 580     -22.080 -13.311 -29.611  1.00 30.80           O  
ATOM   4608  OG  SER A 580     -23.212 -12.077 -31.805  1.00 30.80           O  
ATOM   4609  N   GLU A 581     -23.628 -14.279 -28.297  1.00 29.12           N  
ATOM   4610  CA  GLU A 581     -23.675 -15.686 -28.708  1.00 29.12           C  
ATOM   4611  C   GLU A 581     -24.786 -16.397 -27.921  1.00 29.12           C  
ATOM   4612  CB  GLU A 581     -22.312 -16.385 -28.565  1.00 29.12           C  
ATOM   4613  O   GLU A 581     -24.797 -16.419 -26.692  1.00 29.12           O  
ATOM   4614  CG  GLU A 581     -21.708 -16.639 -29.959  1.00 29.12           C  
ATOM   4615  CD  GLU A 581     -20.268 -17.167 -29.919  1.00 29.12           C  
ATOM   4616  OE1 GLU A 581     -19.684 -17.290 -31.019  1.00 29.12           O  
ATOM   4617  OE2 GLU A 581     -19.762 -17.442 -28.807  1.00 29.12           O  
ATOM   4618  N   ALA A 582     -25.773 -16.909 -28.654  1.00 28.78           N  
ATOM   4619  CA  ALA A 582     -26.761 -17.859 -28.164  1.00 28.78           C  
ATOM   4620  C   ALA A 582     -26.294 -19.270 -28.542  1.00 28.78           C  
ATOM   4621  CB  ALA A 582     -28.123 -17.526 -28.794  1.00 28.78           C  
ATOM   4622  O   ALA A 582     -25.724 -19.450 -29.619  1.00 28.78           O  
ATOM   4623  N   PRO A 583     -26.639 -20.280 -27.732  1.00 31.84           N  
ATOM   4624  CA  PRO A 583     -27.395 -21.371 -28.330  1.00 31.84           C  
ATOM   4625  C   PRO A 583     -28.607 -21.791 -27.486  1.00 31.84           C  
ATOM   4626  CB  PRO A 583     -26.395 -22.508 -28.540  1.00 31.84           C  
ATOM   4627  O   PRO A 583     -28.551 -21.976 -26.274  1.00 31.84           O  
ATOM   4628  CG  PRO A 583     -25.406 -22.331 -27.390  1.00 31.84           C  
ATOM   4629  CD  PRO A 583     -25.606 -20.891 -26.901  1.00 31.84           C  
ATOM   4630  N   SER A 584     -29.721 -21.970 -28.192  1.00 29.30           N  
ATOM   4631  CA  SER A 584     -30.892 -22.775 -27.824  1.00 29.30           C  
ATOM   4632  C   SER A 584     -30.476 -24.248 -27.616  1.00 29.30           C  
ATOM   4633  CB  SER A 584     -31.834 -22.629 -29.019  1.00 29.30           C  
ATOM   4634  O   SER A 584     -29.598 -24.700 -28.341  1.00 29.30           O  
ATOM   4635  OG  SER A 584     -31.235 -23.180 -30.186  1.00 29.30           O  
ATOM   4636  N   ARG A 585     -31.021 -25.088 -26.726  1.00 29.95           N  
ATOM   4637  CA  ARG A 585     -32.423 -25.488 -26.512  1.00 29.95           C  
ATOM   4638  C   ARG A 585     -32.518 -26.334 -25.215  1.00 29.95           C  
ATOM   4639  CB  ARG A 585     -32.841 -26.421 -27.690  1.00 29.95           C  
ATOM   4640  O   ARG A 585     -31.736 -27.254 -25.040  1.00 29.95           O  
ATOM   4641  CG  ARG A 585     -33.838 -25.825 -28.692  1.00 29.95           C  
ATOM   4642  CD  ARG A 585     -34.199 -26.839 -29.782  1.00 29.95           C  
ATOM   4643  NE  ARG A 585     -35.135 -26.254 -30.765  1.00 29.95           N  
ATOM   4644  NH1 ARG A 585     -34.919 -27.872 -32.376  1.00 29.95           N  
ATOM   4645  NH2 ARG A 585     -36.317 -26.160 -32.707  1.00 29.95           N  
ATOM   4646  CZ  ARG A 585     -35.451 -26.764 -31.942  1.00 29.95           C  
ATOM   4647  N   GLN A 586     -33.560 -26.058 -24.422  1.00 28.33           N  
ATOM   4648  CA  GLN A 586     -34.603 -27.010 -23.989  1.00 28.33           C  
ATOM   4649  C   GLN A 586     -34.262 -28.145 -22.991  1.00 28.33           C  
ATOM   4650  CB  GLN A 586     -35.284 -27.526 -25.276  1.00 28.33           C  
ATOM   4651  O   GLN A 586     -33.791 -29.204 -23.382  1.00 28.33           O  
ATOM   4652  CG  GLN A 586     -36.785 -27.807 -25.197  1.00 28.33           C  
ATOM   4653  CD  GLN A 586     -37.367 -28.030 -26.597  1.00 28.33           C  
ATOM   4654  NE2 GLN A 586     -38.660 -27.889 -26.769  1.00 28.33           N  
ATOM   4655  OE1 GLN A 586     -36.679 -28.284 -27.574  1.00 28.33           O  
ATOM   4656  N   ALA A 587     -34.696 -27.976 -21.735  1.00 26.58           N  
ATOM   4657  CA  ALA A 587     -35.464 -28.982 -20.986  1.00 26.58           C  
ATOM   4658  C   ALA A 587     -36.201 -28.304 -19.815  1.00 26.58           C  
ATOM   4659  CB  ALA A 587     -34.585 -30.135 -20.489  1.00 26.58           C  
ATOM   4660  O   ALA A 587     -35.601 -27.767 -18.890  1.00 26.58           O  
ATOM   4661  N   THR A 588     -37.523 -28.292 -19.924  1.00 29.92           N  
ATOM   4662  CA  THR A 588     -38.517 -27.892 -18.926  1.00 29.92           C  
ATOM   4663  C   THR A 588     -38.607 -28.923 -17.803  1.00 29.92           C  
ATOM   4664  CB  THR A 588     -39.893 -27.850 -19.622  1.00 29.92           C  
ATOM   4665  O   THR A 588     -38.764 -30.108 -18.090  1.00 29.92           O  
ATOM   4666  CG2 THR A 588     -40.083 -26.581 -20.449  1.00 29.92           C  
ATOM   4667  OG1 THR A 588     -40.000 -28.939 -20.525  1.00 29.92           O  
ATOM   4668  N   ALA A 589     -38.609 -28.474 -16.550  1.00 27.31           N  
ATOM   4669  CA  ALA A 589     -39.239 -29.193 -15.448  1.00 27.31           C  
ATOM   4670  C   ALA A 589     -39.760 -28.173 -14.428  1.00 27.31           C  
ATOM   4671  CB  ALA A 589     -38.270 -30.206 -14.829  1.00 27.31           C  
ATOM   4672  O   ALA A 589     -38.991 -27.481 -13.761  1.00 27.31           O  
ATOM   4673  N   ASP A 590     -41.084 -28.067 -14.387  1.00 25.58           N  
ATOM   4674  CA  ASP A 590     -41.868 -27.353 -13.392  1.00 25.58           C  
ATOM   4675  C   ASP A 590     -41.592 -27.889 -11.984  1.00 25.58           C  
ATOM   4676  CB  ASP A 590     -43.359 -27.585 -13.698  1.00 25.58           C  
ATOM   4677  O   ASP A 590     -41.613 -29.099 -11.766  1.00 25.58           O  
ATOM   4678  CG  ASP A 590     -43.828 -26.887 -14.971  1.00 25.58           C  
ATOM   4679  OD1 ASP A 590     -43.588 -25.663 -15.063  1.00 25.58           O  
ATOM   4680  OD2 ASP A 590     -44.405 -27.579 -15.838  1.00 25.58           O  
ATOM   4681  N   LEU A 591     -41.438 -26.995 -11.005  1.00 25.48           N  
ATOM   4682  CA  LEU A 591     -41.795 -27.313  -9.623  1.00 25.48           C  
ATOM   4683  C   LEU A 591     -42.273 -26.047  -8.899  1.00 25.48           C  
ATOM   4684  CB  LEU A 591     -40.661 -28.076  -8.896  1.00 25.48           C  
ATOM   4685  O   LEU A 591     -41.508 -25.275  -8.324  1.00 25.48           O  
ATOM   4686  CG  LEU A 591     -41.178 -29.346  -8.175  1.00 25.48           C  
ATOM   4687  CD1 LEU A 591     -40.688 -30.627  -8.854  1.00 25.48           C  
ATOM   4688  CD2 LEU A 591     -40.715 -29.388  -6.720  1.00 25.48           C  
ATOM   4689  N   SER A 592     -43.583 -25.831  -8.966  1.00 24.28           N  
ATOM   4690  CA  SER A 592     -44.334 -24.920  -8.109  1.00 24.28           C  
ATOM   4691  C   SER A 592     -44.444 -25.506  -6.699  1.00 24.28           C  
ATOM   4692  CB  SER A 592     -45.741 -24.750  -8.702  1.00 24.28           C  
ATOM   4693  O   SER A 592     -44.991 -26.596  -6.538  1.00 24.28           O  
ATOM   4694  OG  SER A 592     -46.336 -26.018  -8.919  1.00 24.28           O  
ATOM   4695  N   ILE A 593     -44.000 -24.773  -5.675  1.00 26.09           N  
ATOM   4696  CA  ILE A 593     -44.355 -25.055  -4.277  1.00 26.09           C  
ATOM   4697  C   ILE A 593     -45.117 -23.851  -3.723  1.00 26.09           C  
ATOM   4698  CB  ILE A 593     -43.144 -25.493  -3.422  1.00 26.09           C  
ATOM   4699  O   ILE A 593     -44.581 -22.764  -3.522  1.00 26.09           O  
ATOM   4700  CG1 ILE A 593     -42.551 -26.802  -3.999  1.00 26.09           C  
ATOM   4701  CG2 ILE A 593     -43.580 -25.695  -1.955  1.00 26.09           C  
ATOM   4702  CD1 ILE A 593     -41.323 -27.337  -3.251  1.00 26.09           C  
ATOM   4703  N   THR A 594     -46.410 -24.083  -3.531  1.00 25.23           N  
ATOM   4704  CA  THR A 594     -47.401 -23.260  -2.836  1.00 25.23           C  
ATOM   4705  C   THR A 594     -47.181 -23.266  -1.321  1.00 25.23           C  
ATOM   4706  CB  THR A 594     -48.804 -23.832  -3.126  1.00 25.23           C  
ATOM   4707  O   THR A 594     -46.956 -24.320  -0.731  1.00 25.23           O  
ATOM   4708  CG2 THR A 594     -49.386 -23.286  -4.426  1.00 25.23           C  
ATOM   4709  OG1 THR A 594     -48.749 -25.240  -3.268  1.00 25.23           O  
ATOM   4710  N   PHE A 595     -47.327 -22.101  -0.685  1.00 28.02           N  
ATOM   4711  CA  PHE A 595     -47.427 -21.946   0.772  1.00 28.02           C  
ATOM   4712  C   PHE A 595     -48.874 -22.169   1.249  1.00 28.02           C  
ATOM   4713  CB  PHE A 595     -46.997 -20.524   1.168  1.00 28.02           C  
ATOM   4714  O   PHE A 595     -49.791 -21.673   0.590  1.00 28.02           O  
ATOM   4715  CG  PHE A 595     -45.510 -20.257   1.071  1.00 28.02           C  
ATOM   4716  CD1 PHE A 595     -44.688 -20.515   2.184  1.00 28.02           C  
ATOM   4717  CD2 PHE A 595     -44.946 -19.746  -0.113  1.00 28.02           C  
ATOM   4718  CE1 PHE A 595     -43.306 -20.268   2.112  1.00 28.02           C  
ATOM   4719  CE2 PHE A 595     -43.563 -19.501  -0.184  1.00 28.02           C  
ATOM   4720  CZ  PHE A 595     -42.743 -19.762   0.928  1.00 28.02           C  
ATOM   4721  N   PRO A 596     -49.114 -22.823   2.402  1.00 33.38           N  
ATOM   4722  CA  PRO A 596     -50.431 -22.834   3.015  1.00 33.38           C  
ATOM   4723  C   PRO A 596     -50.631 -21.583   3.879  1.00 33.38           C  
ATOM   4724  CB  PRO A 596     -50.497 -24.138   3.808  1.00 33.38           C  
ATOM   4725  O   PRO A 596     -49.927 -21.341   4.858  1.00 33.38           O  
ATOM   4726  CG  PRO A 596     -49.047 -24.358   4.242  1.00 33.38           C  
ATOM   4727  CD  PRO A 596     -48.202 -23.662   3.168  1.00 33.38           C  
ATOM   4728  N   THR A 597     -51.636 -20.795   3.512  1.00 30.61           N  
ATOM   4729  CA  THR A 597     -52.275 -19.788   4.359  1.00 30.61           C  
ATOM   4730  C   THR A 597     -53.191 -20.475   5.369  1.00 30.61           C  
ATOM   4731  CB  THR A 597     -53.144 -18.856   3.495  1.00 30.61           C  
ATOM   4732  O   THR A 597     -54.125 -21.156   4.955  1.00 30.61           O  
ATOM   4733  CG2 THR A 597     -52.310 -17.869   2.683  1.00 30.61           C  
ATOM   4734  OG1 THR A 597     -53.908 -19.615   2.581  1.00 30.61           O  
ATOM   4735  N   ASN A 598     -52.996 -20.226   6.665  1.00 30.12           N  
ATOM   4736  CA  ASN A 598     -54.058 -20.364   7.660  1.00 30.12           C  
ATOM   4737  C   ASN A 598     -54.296 -19.006   8.315  1.00 30.12           C  
ATOM   4738  CB  ASN A 598     -53.761 -21.493   8.665  1.00 30.12           C  
ATOM   4739  O   ASN A 598     -53.376 -18.366   8.822  1.00 30.12           O  
ATOM   4740  CG  ASN A 598     -54.390 -22.822   8.271  1.00 30.12           C  
ATOM   4741  ND2 ASN A 598     -54.059 -23.883   8.965  1.00 30.12           N  
ATOM   4742  OD1 ASN A 598     -55.210 -22.935   7.379  1.00 30.12           O  
ATOM   4743  N   GLY A 599     -55.544 -18.558   8.205  1.00 29.83           N  
ATOM   4744  CA  GLY A 599     -56.008 -17.258   8.650  1.00 29.83           C  
ATOM   4745  C   GLY A 599     -56.396 -17.219  10.123  1.00 29.83           C  
ATOM   4746  O   GLY A 599     -56.700 -18.230  10.747  1.00 29.83           O  
ATOM   4747  N   SER A 600     -56.442 -15.997  10.639  1.00 27.55           N  
ATOM   4748  CA  SER A 600     -57.264 -15.605  11.777  1.00 27.55           C  
ATOM   4749  C   SER A 600     -57.463 -14.094  11.699  1.00 27.55           C  
ATOM   4750  CB  SER A 600     -56.618 -16.030  13.092  1.00 27.55           C  
ATOM   4751  O   SER A 600     -56.565 -13.302  11.972  1.00 27.55           O  
ATOM   4752  OG  SER A 600     -57.266 -15.409  14.178  1.00 27.55           O  
ATOM   4753  N   THR A 601     -58.649 -13.724  11.240  1.00 29.41           N  
ATOM   4754  CA  THR A 601     -59.223 -12.383  11.131  1.00 29.41           C  
ATOM   4755  C   THR A 601     -59.546 -11.786  12.499  1.00 29.41           C  
ATOM   4756  CB  THR A 601     -60.579 -12.528  10.404  1.00 29.41           C  
ATOM   4757  O   THR A 601     -60.342 -12.394  13.206  1.00 29.41           O  
ATOM   4758  CG2 THR A 601     -60.433 -12.699   8.897  1.00 29.41           C  
ATOM   4759  OG1 THR A 601     -61.258 -13.680  10.875  1.00 29.41           O  
ATOM   4760  N   VAL A 602     -59.089 -10.563  12.807  1.00 30.55           N  
ATOM   4761  CA  VAL A 602     -59.836  -9.613  13.661  1.00 30.55           C  
ATOM   4762  C   VAL A 602     -59.578  -8.162  13.209  1.00 30.55           C  
ATOM   4763  CB  VAL A 602     -59.565  -9.760  15.180  1.00 30.55           C  
ATOM   4764  O   VAL A 602     -58.453  -7.682  13.245  1.00 30.55           O  
ATOM   4765  CG1 VAL A 602     -60.418  -8.759  15.978  1.00 30.55           C  
ATOM   4766  CG2 VAL A 602     -59.921 -11.138  15.754  1.00 30.55           C  
ATOM   4767  N   ALA A 603     -60.672  -7.532  12.770  1.00 29.08           N  
ATOM   4768  CA  ALA A 603     -61.058  -6.112  12.754  1.00 29.08           C  
ATOM   4769  C   ALA A 603     -60.031  -4.990  12.453  1.00 29.08           C  
ATOM   4770  CB  ALA A 603     -61.819  -5.828  14.054  1.00 29.08           C  
ATOM   4771  O   ALA A 603     -59.153  -4.671  13.247  1.00 29.08           O  
ATOM   4772  N   ALA A 604     -60.296  -4.272  11.353  1.00 28.69           N  
ATOM   4773  CA  ALA A 604     -59.913  -2.871  11.138  1.00 28.69           C  
ATOM   4774  C   ALA A 604     -60.889  -1.912  11.870  1.00 28.69           C  
ATOM   4775  CB  ALA A 604     -59.903  -2.626   9.621  1.00 28.69           C  
ATOM   4776  O   ALA A 604     -61.987  -2.341  12.239  1.00 28.69           O  
ATOM   4777  N   PRO A 605     -60.548  -0.614  12.016  1.00 40.34           N  
ATOM   4778  CA  PRO A 605     -61.082   0.328  11.027  1.00 40.34           C  
ATOM   4779  C   PRO A 605     -60.111   1.425  10.539  1.00 40.34           C  
ATOM   4780  CB  PRO A 605     -62.321   0.948  11.676  1.00 40.34           C  
ATOM   4781  O   PRO A 605     -59.365   2.041  11.288  1.00 40.34           O  
ATOM   4782  CG  PRO A 605     -61.958   0.994  13.157  1.00 40.34           C  
ATOM   4783  CD  PRO A 605     -60.777   0.029  13.309  1.00 40.34           C  
ATOM   4784  N   GLU A 606     -60.194   1.614   9.220  1.00 27.77           N  
ATOM   4785  CA  GLU A 606     -60.160   2.834   8.399  1.00 27.77           C  
ATOM   4786  C   GLU A 606     -59.442   4.111   8.888  1.00 27.77           C  
ATOM   4787  CB  GLU A 606     -61.620   3.213   8.074  1.00 27.77           C  
ATOM   4788  O   GLU A 606     -59.910   4.769   9.806  1.00 27.77           O  
ATOM   4789  CG  GLU A 606     -62.445   2.097   7.414  1.00 27.77           C  
ATOM   4790  CD  GLU A 606     -63.850   2.576   7.017  1.00 27.77           C  
ATOM   4791  OE1 GLU A 606     -64.336   2.089   5.973  1.00 27.77           O  
ATOM   4792  OE2 GLU A 606     -64.396   3.445   7.730  1.00 27.77           O  
ATOM   4793  N   HIS A 607     -58.491   4.621   8.081  1.00 28.81           N  
ATOM   4794  CA  HIS A 607     -58.720   5.859   7.308  1.00 28.81           C  
ATOM   4795  C   HIS A 607     -57.625   6.198   6.266  1.00 28.81           C  
ATOM   4796  CB  HIS A 607     -59.002   7.092   8.202  1.00 28.81           C  
ATOM   4797  O   HIS A 607     -56.426   6.194   6.520  1.00 28.81           O  
ATOM   4798  CG  HIS A 607     -60.473   7.461   8.284  1.00 28.81           C  
ATOM   4799  CD2 HIS A 607     -60.989   8.689   8.595  1.00 28.81           C  
ATOM   4800  ND1 HIS A 607     -61.552   6.627   8.081  1.00 28.81           N  
ATOM   4801  CE1 HIS A 607     -62.679   7.337   8.232  1.00 28.81           C  
ATOM   4802  NE2 HIS A 607     -62.384   8.610   8.533  1.00 28.81           N  
ATOM   4803  N   SER A 608     -58.128   6.627   5.103  1.00 26.77           N  
ATOM   4804  CA  SER A 608     -57.518   7.445   4.041  1.00 26.77           C  
ATOM   4805  C   SER A 608     -56.550   6.803   3.024  1.00 26.77           C  
ATOM   4806  CB  SER A 608     -57.071   8.812   4.571  1.00 26.77           C  
ATOM   4807  O   SER A 608     -55.347   6.644   3.205  1.00 26.77           O  
ATOM   4808  OG  SER A 608     -55.778   8.778   5.116  1.00 26.77           O  
ATOM   4809  N   ARG A 609     -57.123   6.539   1.843  1.00 30.94           N  
ATOM   4810  CA  ARG A 609     -56.436   6.441   0.551  1.00 30.94           C  
ATOM   4811  C   ARG A 609     -55.881   7.809   0.146  1.00 30.94           C  
ATOM   4812  CB  ARG A 609     -57.471   6.053  -0.529  1.00 30.94           C  
ATOM   4813  O   ARG A 609     -56.675   8.730  -0.006  1.00 30.94           O  
ATOM   4814  CG  ARG A 609     -57.920   4.589  -0.558  1.00 30.94           C  
ATOM   4815  CD  ARG A 609     -59.089   4.448  -1.548  1.00 30.94           C  
ATOM   4816  NE  ARG A 609     -59.360   3.039  -1.895  1.00 30.94           N  
ATOM   4817  NH1 ARG A 609     -61.481   3.315  -2.747  1.00 30.94           N  
ATOM   4818  NH2 ARG A 609     -60.528   1.302  -2.791  1.00 30.94           N  
ATOM   4819  CZ  ARG A 609     -60.451   2.563  -2.474  1.00 30.94           C  
ATOM   4820  N   THR A 610     -54.601   7.899  -0.225  1.00 28.84           N  
ATOM   4821  CA  THR A 610     -54.169   8.778  -1.330  1.00 28.84           C  
ATOM   4822  C   THR A 610     -53.011   8.171  -2.143  1.00 28.84           C  
ATOM   4823  CB  THR A 610     -53.830  10.227  -0.921  1.00 28.84           C  
ATOM   4824  O   THR A 610     -51.922   7.912  -1.653  1.00 28.84           O  
ATOM   4825  CG2 THR A 610     -55.043  11.103  -0.603  1.00 28.84           C  
ATOM   4826  OG1 THR A 610     -52.981  10.280   0.190  1.00 28.84           O  
ATOM   4827  N   ASN A 611     -53.316   7.918  -3.418  1.00 25.53           N  
ATOM   4828  CA  ASN A 611     -52.470   7.900  -4.618  1.00 25.53           C  
ATOM   4829  C   ASN A 611     -50.935   7.813  -4.477  1.00 25.53           C  
ATOM   4830  CB  ASN A 611     -52.864   9.149  -5.433  1.00 25.53           C  
ATOM   4831  O   ASN A 611     -50.242   8.826  -4.381  1.00 25.53           O  
ATOM   4832  CG  ASN A 611     -54.252   9.028  -6.028  1.00 25.53           C
[truncated: 100,845 more chars]
