# Supplementary material for: Structural screens identify candidate human homologs of insect chemoreceptors and cryptic Drosophila gustatory receptor-like proteins
Source: eLife. 2023 Feb 20;12:e85537. doi: 10.7554/eLife.85537 (PMC9998090; doi:10.7554/eLife.85537)
Supplement: Source data 1. — Models of proteins analyzed in this work, either downloaded from the AlphaFold Protein Structure Database or, where not already available, predicted using the AlphaFold2 algorithm implemented in ColabFold (Mirdita et al., 2022). The four-letter code in the filename represents the first letter of the genus and the first three letters of the species (e.g., ‘Dmel’ = D. melanogaster); species names are given in full in the figures. [file elife-85537-data1.zip › VbraGRL6_AF-A0A0G4G8W6-F1-model_v3.pdb]

HEADER                                            01-JUN-22                     
TITLE     ALPHAFOLD MONOMER V2.0 PREDICTION FOR UNCHARACTERIZED PROTEIN         
TITLE    2 (A0A0G4G8W6)                                                         
COMPND    MOL_ID: 1;                                                            
COMPND   2 MOLECULE: UNCHARACTERIZED PROTEIN;                                   
COMPND   3 CHAIN: A                                                             
SOURCE    MOL_ID: 1;                                                            
SOURCE   2 ORGANISM_SCIENTIFIC: VITRELLA BRASSICAFORMIS (STRAIN CCMP3155);      
SOURCE   3 ORGANISM_TAXID: 1169540                                              
REMARK   1                                                                      
REMARK   1 REFERENCE 1                                                          
REMARK   1  AUTH   JOHN JUMPER, RICHARD EVANS, ALEXANDER PRITZEL, TIM GREEN,    
REMARK   1  AUTH 2 MICHAEL FIGURNOV, OLAF RONNEBERGER, KATHRYN TUNYASUVUNAKOOL, 
REMARK   1  AUTH 3 RUSS BATES, AUGUSTIN ZIDEK, ANNA POTAPENKO, ALEX BRIDGLAND,  
REMARK   1  AUTH 4 CLEMENS MEYER, SIMON A A KOHL, ANDREW J BALLARD,             
REMARK   1  AUTH 5 ANDREW COWIE, BERNARDINO ROMERA-PAREDES, STANISLAV NIKOLOV,  
REMARK   1  AUTH 6 RISHUB JAIN, JONAS ADLER, TREVOR BACK, STIG PETERSEN,        
REMARK   1  AUTH 7 DAVID REIMAN, ELLEN CLANCY, MICHAL ZIELINSKI,                
REMARK   1  AUTH 8 MARTIN STEINEGGER, MICHALINA PACHOLSKA, TAMAS BERGHAMMER,    
REMARK   1  AUTH 9 DAVID SILVER, ORIOL VINYALS, ANDREW W SENIOR,                
REMARK   1  AUTH10 KORAY KAVUKCUOGLU, PUSHMEET KOHLI, DEMIS HASSABIS            
REMARK   1  TITL   HIGHLY ACCURATE PROTEIN STRUCTURE PREDICTION WITH ALPHAFOLD  
REMARK   1  REF    NATURE                        V. 596   583 2021              
REMARK   1  REFN                   ISSN 0028-0836                               
REMARK   1  PMID   34265844                                                     
REMARK   1  DOI    10.1038/s41586-021-03819-2                                   
REMARK   1                                                                      
REMARK   1 DISCLAIMERS                                                          
REMARK   1 ALPHAFOLD DATA, COPYRIGHT (2021) DEEPMIND TECHNOLOGIES LIMITED. THE  
REMARK   1 INFORMATION PROVIDED IS THEORETICAL MODELLING ONLY AND CAUTION SHOULD
REMARK   1 BE EXERCISED IN ITS USE. IT IS PROVIDED "AS-IS" WITHOUT ANY WARRANTY 
REMARK   1 OF ANY KIND, WHETHER EXPRESSED OR IMPLIED. NO WARRANTY IS GIVEN THAT 
REMARK   1 USE OF THE INFORMATION SHALL NOT INFRINGE THE RIGHTS OF ANY THIRD    
REMARK   1 PARTY. THE INFORMATION IS NOT INTENDED TO BE A SUBSTITUTE FOR        
REMARK   1 PROFESSIONAL MEDICAL ADVICE, DIAGNOSIS, OR TREATMENT, AND DOES NOT   
REMARK   1 CONSTITUTE MEDICAL OR OTHER PROFESSIONAL ADVICE. IT IS AVAILABLE FOR 
REMARK   1 ACADEMIC AND COMMERCIAL PURPOSES, UNDER CC-BY 4.0 LICENCE.           
DBREF  XXXX A    1   788  UNP    A0A0G4G8W6 A0A0G4G8W6_VITBC     1    788       
SEQRES   1 A  788  MET PRO GLU ASP PRO GLU ASN ALA SER PRO ALA PRO VAL          
SEQRES   2 A  788  ALA ALA SER ALA PRO ALA ARG GLU ALA ALA LEU HIS ALA          
SEQRES   3 A  788  VAL VAL ARG SER GLN LEU ASP ALA LEU GLN ASN THR ALA          
SEQRES   4 A  788  ASP ALA LEU THR LEU VAL LYS THR THR GLN GLU ALA ILE          
SEQRES   5 A  788  GLN THR SER ILE VAL GLN LEU ARG GLU LEU PHE LYS ALA          
SEQRES   6 A  788  SER PRO ALA SER GLU ARG PRO ARG ALA ARG THR LEU ALA          
SEQRES   7 A  788  PRO GLN LEU PRO THR LEU THR ARG ARG VAL ALA ARG ALA          
SEQRES   8 A  788  PRO SER ALA PRO SER ALA ASP VAL PRO GLY PRO ALA ASN          
SEQRES   9 A  788  GLY PHE LYS GLN ALA PRO SER ALA GLY ILE ARG GLN ARG          
SEQRES  10 A  788  SER ILE THR ILE ASN GLY ILE GLY ALA THR HIS PRO THR          
SEQRES  11 A  788  ALA ALA SER THR PRO ASP THR GLY ASP GLU GLU HIS PRO          
SEQRES  12 A  788  ALA LEU GLN ASP ALA PRO TYR SER ARG ALA LEU GLY THR          
SEQRES  13 A  788  ARG THR GLU SER VAL ALA SER TYR GLU SER SER THR GLU          
SEQRES  14 A  788  GLY GLU GLY ALA LEU ARG ALA PHE CYS ARG HIS TYR TRP          
SEQRES  15 A  788  GLN GLY ILE LEU GLU PRO ARG MET PRO VAL GLU THR TRP          
SEQRES  16 A  788  GLU THR ALA LYS MET LEU ARG LYS GLY ASN LYS VAL LEU          
SEQRES  17 A  788  ALA VAL TRP ALA ARG LEU ALA GLY LEU SER PHE ILE PRO          
SEQRES  18 A  788  ASP ASP GLY VAL PHE LEU LEU VAL ILE TYR PRO LEU ILE          
SEQRES  19 A  788  ILE GLN LEU ILE LEU TRP HIS SER ALA VAL MET GLY ILE          
SEQRES  20 A  788  ILE SER PHE THR SER SER VAL ILE GLY GLY SER LYS VAL          
SEQRES  21 A  788  MET ILE GLN ALA GLY ASP PRO VAL VAL GLN PHE LEU PHE          
SEQRES  22 A  788  LEU ILE LEU MET PHE ALA ILE ALA LEU SER TYR THR VAL          
SEQRES  23 A  788  LEU ARG ALA GLN TRP VAL THR ARG GLY TYR THR PHE LEU          
SEQRES  24 A  788  SER ALA ALA THR PHE VAL LEU GLU ASN GLY VAL ASP LEU          
SEQRES  25 A  788  ALA ARG LYS VAL LYS GLY MET ALA ARG VAL ARG PHE ALA          
SEQRES  26 A  788  VAL CYS LEU SER PHE ALA PHE LEU CYS THR LEU VAL VAL          
SEQRES  27 A  788  ILE VAL PHE ASN GLN GLN VAL PHE ALA THR PHE ILE PHE          
SEQRES  28 A  788  VAL GLU ASN GLY SER PHE ALA TRP LYS VAL ASN VAL TRP          
SEQRES  29 A  788  ILE SER VAL VAL LEU GLY HIS PHE PHE GLY PRO PHE CYS          
SEQRES  30 A  788  GLY LEU THR VAL ALA GLY ILE MET ALA ASP ILE CYS ASP          
SEQRES  31 A  788  ILE HIS SER ALA THR VAL ASN VAL LEU LEU ARG ARG LEU          
SEQRES  32 A  788  THR GLU ARG ALA GLN SER LYS ASN LYS THR LYS THR LYS          
SEQRES  33 A  788  THR LYS ALA LEU ASP ALA TYR GLN LEU ILE ALA LEU HIS          
SEQRES  34 A  788  ARG ARG VAL ASP GLY PHE LEU VAL ARG SER ALA ARG VAL          
SEQRES  35 A  788  LEU GLU LEU PRO ILE THR VAL GLN THR THR LEU PHE PHE          
SEQRES  36 A  788  VAL CYS PHE LEU THR CYS ALA PHE ILE LEU ILE PHE HIS          
SEQRES  37 A  788  LYS GLY ARG GLY SER THR GLY ASP PRO GLU GLU ASP ALA          
SEQRES  38 A  788  GLU SER VAL ALA VAL TYR HIS VAL ALA PRO LEU VAL ILE          
SEQRES  39 A  788  PHE VAL ALA VAL SER VAL ALA ASN TYR TRP ILE LEU SER          
SEQRES  40 A  788  SER SER SER GLY VAL THR MET ARG CYS ARG ARG LEU PRO          
SEQRES  41 A  788  VAL ILE ALA SER LEU SER CYS ARG SER PRO ARG PRO PRO          
SEQRES  42 A  788  SER LEU GLY THR THR PRO PRO GLY SER ARG PRO ASP ASP          
SEQRES  43 A  788  ALA ASN VAL HIS SER PRO PRO LEU LEU ARG SER ARG THR          
SEQRES  44 A  788  LEU THR LYS ALA ASP ALA ILE ARG GLU LYS LEU ASP VAL          
SEQRES  45 A  788  ILE GLN GLU GLU GLY ILE VAL ALA SER SER ASN LEU ASP          
SEQRES  46 A  788  ILE LEU GLU GLY ARG ALA ALA LYS SER GLU GLU VAL ARG          
SEQRES  47 A  788  LYS ALA THR TRP TRP ARG ILE MET LYS GLY LEU PHE PRO          
SEQRES  48 A  788  SER LYS SER GLU ARG GLN GLN GLN LYS ARG ARG VAL ARG          
SEQRES  49 A  788  SER ILE ASP ILE GLU TRP ARG GLU MET ALA THR ARG ASP          
SEQRES  50 A  788  ASN TYR ASP THR ASP ASN ASP GLY ALA ASP ASP GLY CYS          
SEQRES  51 A  788  GLN LEU PRO PRO ALA GLU THR PRO VAL ALA ALA VAL ARG          
SEQRES  52 A  788  VAL ALA SER SER LYS SER LEU ALA SER ILE LEU VAL ASP          
SEQRES  53 A  788  HIS LEU PRO LEU GLY PRO PRO GLY VAL SER GLU ALA GLU          
SEQRES  54 A  788  THR ARG PRO SER THR THR LEU ARG SER MET SER ARG GLN          
SEQRES  55 A  788  SER THR GLU GLU SER ASN VAL ALA PRO SER ARG GLY GLY          
SEQRES  56 A  788  GLY ALA GLY ALA GLY GLY LEU GLY GLU GLU ALA ALA ARG          
SEQRES  57 A  788  GLN TYR VAL ASP ASP VAL ALA GLU GLN LEU LEU LEU ILE          
SEQRES  58 A  788  GLN TYR PHE THR ALA ALA ASN SER GLY TRP ARG VAL TYR          
SEQRES  59 A  788  ASP VAL LEU VAL THR THR ASP LEU THR GLY ARG VAL LEU          
SEQRES  60 A  788  TYR GLY ILE LEU THR VAL LEU ALA PHE ALA LEU GLN ARG          
SEQRES  61 A  788  THR VAL PHE THR ASP MET TYR SER                              
CRYST1    1.000    1.000    1.000  90.00  90.00  90.00 P 1           1          
ORIGX1      1.000000  0.000000  0.000000        0.00000                         
ORIGX2      0.000000  1.000000  0.000000        0.00000                         
ORIGX3      0.000000  0.000000  1.000000        0.00000                         
SCALE1      1.000000  0.000000  0.000000        0.00000                         
SCALE2      0.000000  1.000000  0.000000        0.00000                         
SCALE3      0.000000  0.000000  1.000000        0.00000                         
MODEL        1                                                                  
ATOM      1  N   MET A   1      40.170 -58.289 -56.271  1.00 35.72           N  
ATOM      2  CA  MET A   1      40.015 -58.706 -54.862  1.00 35.72           C  
ATOM      3  C   MET A   1      39.297 -57.573 -54.141  1.00 35.72           C  
ATOM      4  CB  MET A   1      41.370 -59.055 -54.230  1.00 35.72           C  
ATOM      5  O   MET A   1      39.652 -56.437 -54.440  1.00 35.72           O  
ATOM      6  CG  MET A   1      41.686 -60.542 -54.444  1.00 35.72           C  
ATOM      7  SD  MET A   1      40.908 -61.582 -53.184  1.00 35.72           S  
ATOM      8  CE  MET A   1      40.755 -63.179 -54.023  1.00 35.72           C  
ATOM      9  N   PRO A   2      38.227 -57.862 -53.384  1.00 53.75           N  
ATOM     10  CA  PRO A   2      37.005 -57.048 -53.381  1.00 53.75           C  
ATOM     11  C   PRO A   2      36.638 -56.460 -51.990  1.00 53.75           C  
ATOM     12  CB  PRO A   2      35.992 -58.081 -53.894  1.00 53.75           C  
ATOM     13  O   PRO A   2      37.369 -56.707 -51.040  1.00 53.75           O  
ATOM     14  CG  PRO A   2      36.369 -59.357 -53.131  1.00 53.75           C  
ATOM     15  CD  PRO A   2      37.867 -59.184 -52.865  1.00 53.75           C  
ATOM     16  N   GLU A   3      35.492 -55.749 -51.942  1.00 44.84           N  
ATOM     17  CA  GLU A   3      34.625 -55.400 -50.774  1.00 44.84           C  
ATOM     18  C   GLU A   3      35.150 -54.275 -49.839  1.00 44.84           C  
ATOM     19  CB  GLU A   3      34.138 -56.699 -50.088  1.00 44.84           C  
ATOM     20  O   GLU A   3      36.330 -54.227 -49.526  1.00 44.84           O  
ATOM     21  CG  GLU A   3      33.304 -57.539 -51.084  1.00 44.84           C  
ATOM     22  CD  GLU A   3      32.922 -58.962 -50.653  1.00 44.84           C  
ATOM     23  OE1 GLU A   3      32.357 -59.657 -51.533  1.00 44.84           O  
ATOM     24  OE2 GLU A   3      33.257 -59.388 -49.530  1.00 44.84           O  
ATOM     25  N   ASP A   4      34.404 -53.212 -49.488  1.00 37.34           N  
ATOM     26  CA  ASP A   4      33.019 -53.139 -48.983  1.00 37.34           C  
ATOM     27  C   ASP A   4      32.213 -51.900 -49.460  1.00 37.34           C  
ATOM     28  CB  ASP A   4      33.100 -52.976 -47.450  1.00 37.34           C  
ATOM     29  O   ASP A   4      32.732 -50.778 -49.446  1.00 37.34           O  
ATOM     30  CG  ASP A   4      33.420 -54.267 -46.710  1.00 37.34           C  
ATOM     31  OD1 ASP A   4      32.770 -55.270 -47.064  1.00 37.34           O  
ATOM     32  OD2 ASP A   4      34.269 -54.216 -45.790  1.00 37.34           O  
ATOM     33  N   PRO A   5      30.906 -52.052 -49.772  1.00 51.75           N  
ATOM     34  CA  PRO A   5      29.940 -50.963 -49.856  1.00 51.75           C  
ATOM     35  C   PRO A   5      28.819 -51.127 -48.807  1.00 51.75           C  
ATOM     36  CB  PRO A   5      29.424 -51.067 -51.294  1.00 51.75           C  
ATOM     37  O   PRO A   5      27.731 -51.601 -49.118  1.00 51.75           O  
ATOM     38  CG  PRO A   5      29.386 -52.582 -51.538  1.00 51.75           C  
ATOM     39  CD  PRO A   5      30.345 -53.184 -50.496  1.00 51.75           C  
ATOM     40  N   GLU A   6      29.038 -50.669 -47.575  1.00 47.84           N  
ATOM     41  CA  GLU A   6      27.970 -50.469 -46.581  1.00 47.84           C  
ATOM     42  C   GLU A   6      28.004 -49.025 -46.068  1.00 47.84           C  
ATOM     43  CB  GLU A   6      28.037 -51.479 -45.419  1.00 47.84           C  
ATOM     44  O   GLU A   6      28.590 -48.728 -45.034  1.00 47.84           O  
ATOM     45  CG  GLU A   6      27.459 -52.860 -45.768  1.00 47.84           C  
ATOM     46  CD  GLU A   6      27.197 -53.729 -44.521  1.00 47.84           C  
ATOM     47  OE1 GLU A   6      26.397 -54.685 -44.648  1.00 47.84           O  
ATOM     48  OE2 GLU A   6      27.734 -53.407 -43.436  1.00 47.84           O  
ATOM     49  N   ASN A   7      27.427 -48.094 -46.836  1.00 49.06           N  
ATOM     50  CA  ASN A   7      26.873 -46.827 -46.330  1.00 49.06           C  
ATOM     51  C   ASN A   7      26.176 -46.059 -47.465  1.00 49.06           C  
ATOM     52  CB  ASN A   7      27.931 -45.971 -45.581  1.00 49.06           C  
ATOM     53  O   ASN A   7      26.596 -44.982 -47.884  1.00 49.06           O  
ATOM     54  CG  ASN A   7      27.826 -46.111 -44.067  1.00 49.06           C  
ATOM     55  ND2 ASN A   7      28.898 -45.874 -43.350  1.00 49.06           N  
ATOM     56  OD1 ASN A   7      26.776 -46.361 -43.498  1.00 49.06           O  
ATOM     57  N   ALA A   8      25.088 -46.626 -47.987  1.00 47.19           N  
ATOM     58  CA  ALA A   8      24.147 -45.891 -48.826  1.00 47.19           C  
ATOM     59  C   ALA A   8      22.889 -45.595 -48.001  1.00 47.19           C  
ATOM     60  CB  ALA A   8      23.881 -46.669 -50.118  1.00 47.19           C  
ATOM     61  O   ALA A   8      22.085 -46.481 -47.719  1.00 47.19           O  
ATOM     62  N   SER A   9      22.752 -44.334 -47.588  1.00 44.38           N  
ATOM     63  CA  SER A   9      21.550 -43.802 -46.941  1.00 44.38           C  
ATOM     64  C   SER A   9      20.327 -44.024 -47.848  1.00 44.38           C  
ATOM     65  CB  SER A   9      21.759 -42.308 -46.676  1.00 44.38           C  
ATOM     66  O   SER A   9      20.416 -43.733 -49.047  1.00 44.38           O  
ATOM     67  OG  SER A   9      20.757 -41.804 -45.822  1.00 44.38           O  
ATOM     68  N   PRO A  10      19.194 -44.544 -47.338  1.00 47.81           N  
ATOM     69  CA  PRO A  10      18.026 -44.808 -48.165  1.00 47.81           C  
ATOM     70  C   PRO A  10      17.452 -43.487 -48.685  1.00 47.81           C  
ATOM     71  CB  PRO A  10      17.054 -45.596 -47.281  1.00 47.81           C  
ATOM     72  O   PRO A  10      17.035 -42.618 -47.917  1.00 47.81           O  
ATOM     73  CG  PRO A  10      17.439 -45.184 -45.861  1.00 47.81           C  
ATOM     74  CD  PRO A  10      18.940 -44.913 -45.955  1.00 47.81           C  
ATOM     75  N   ALA A  11      17.432 -43.341 -50.011  1.00 52.16           N  
ATOM     76  CA  ALA A  11      16.784 -42.223 -50.680  1.00 52.16           C  
ATOM     77  C   ALA A  11      15.307 -42.137 -50.241  1.00 52.16           C  
ATOM     78  CB  ALA A  11      16.923 -42.401 -52.197  1.00 52.16           C  
ATOM     79  O   ALA A  11      14.623 -43.165 -50.194  1.00 52.16           O  
ATOM     80  N   PRO A  12      14.794 -40.937 -49.912  1.00 48.25           N  
ATOM     81  CA  PRO A  12      13.435 -40.780 -49.421  1.00 48.25           C  
ATOM     82  C   PRO A  12      12.448 -41.211 -50.505  1.00 48.25           C  
ATOM     83  CB  PRO A  12      13.299 -39.307 -49.019  1.00 48.25           C  
ATOM     84  O   PRO A  12      12.383 -40.623 -51.586  1.00 48.25           O  
ATOM     85  CG  PRO A  12      14.358 -38.602 -49.865  1.00 48.25           C  
ATOM     86  CD  PRO A  12      15.459 -39.649 -50.003  1.00 48.25           C  
ATOM     87  N   VAL A  13      11.680 -42.256 -50.194  1.00 54.41           N  
ATOM     88  CA  VAL A  13      10.591 -42.769 -51.025  1.00 54.41           C  
ATOM     89  C   VAL A  13       9.649 -41.608 -51.334  1.00 54.41           C  
ATOM     90  CB  VAL A  13       9.863 -43.926 -50.310  1.00 54.41           C  
ATOM     91  O   VAL A  13       9.019 -41.038 -50.441  1.00 54.41           O  
ATOM     92  CG1 VAL A  13       8.681 -44.460 -51.130  1.00 54.41           C  
ATOM     93  CG2 VAL A  13      10.824 -45.096 -50.056  1.00 54.41           C  
ATOM     94  N   ALA A  14       9.593 -41.223 -52.609  1.00 55.91           N  
ATOM     95  CA  ALA A  14       8.728 -40.163 -53.091  1.00 55.91           C  
ATOM     96  C   ALA A  14       7.271 -40.528 -52.773  1.00 55.91           C  
ATOM     97  CB  ALA A  14       8.982 -39.964 -54.591  1.00 55.91           C  
ATOM     98  O   ALA A  14       6.687 -41.408 -53.405  1.00 55.91           O  
ATOM     99  N   ALA A  15       6.697 -39.867 -51.764  1.00 57.53           N  
ATOM    100  CA  ALA A  15       5.283 -39.992 -51.445  1.00 57.53           C  
ATOM    101  C   ALA A  15       4.467 -39.745 -52.721  1.00 57.53           C  
ATOM    102  CB  ALA A  15       4.919 -39.004 -50.329  1.00 57.53           C  
ATOM    103  O   ALA A  15       4.617 -38.698 -53.358  1.00 57.53           O  
ATOM    104  N   SER A  16       3.652 -40.734 -53.096  1.00 70.00           N  
ATOM    105  CA  SER A  16       2.830 -40.692 -54.306  1.00 70.00           C  
ATOM    106  C   SER A  16       2.047 -39.375 -54.384  1.00 70.00           C  
ATOM    107  CB  SER A  16       1.903 -41.916 -54.356  1.00 70.00           C  
ATOM    108  O   SER A  16       1.539 -38.890 -53.370  1.00 70.00           O  
ATOM    109  OG  SER A  16       0.944 -41.883 -53.316  1.00 70.00           O  
ATOM    110  N   ALA A  17       1.961 -38.793 -55.584  1.00 69.31           N  
ATOM    111  CA  ALA A  17       1.262 -37.534 -55.856  1.00 69.31           C  
ATOM    112  C   ALA A  17      -0.092 -37.359 -55.119  1.00 69.31           C  
ATOM    113  CB  ALA A  17       1.111 -37.396 -57.377  1.00 69.31           C  
ATOM    114  O   ALA A  17      -0.277 -36.297 -54.519  1.00 69.31           O  
ATOM    115  N   PRO A  18      -0.986 -38.371 -55.028  1.00 74.19           N  
ATOM    116  CA  PRO A  18      -2.256 -38.212 -54.311  1.00 74.19           C  
ATOM    117  C   PRO A  18      -2.104 -38.000 -52.794  1.00 74.19           C  
ATOM    118  CB  PRO A  18      -3.066 -39.475 -54.629  1.00 74.19           C  
ATOM    119  O   PRO A  18      -2.921 -37.314 -52.184  1.00 74.19           O  
ATOM    120  CG  PRO A  18      -2.012 -40.514 -54.999  1.00 74.19           C  
ATOM    121  CD  PRO A  18      -0.965 -39.666 -55.703  1.00 74.19           C  
ATOM    122  N   ALA A  19      -1.049 -38.527 -52.163  1.00 68.81           N  
ATOM    123  CA  ALA A  19      -0.805 -38.320 -50.733  1.00 68.81           C  
ATOM    124  C   ALA A  19      -0.340 -36.885 -50.428  1.00 68.81           C  
ATOM    125  CB  ALA A  19       0.210 -39.363 -50.250  1.00 68.81           C  
ATOM    126  O   ALA A  19      -0.701 -36.320 -49.395  1.00 68.81           O  
ATOM    127  N   ARG A  20       0.421 -36.270 -51.345  1.00 70.62           N  
ATOM    128  CA  ARG A  20       0.828 -34.860 -51.234  1.00 70.62           C  
ATOM    129  C   ARG A  20      -0.353 -33.917 -51.443  1.00 70.62           C  
ATOM    130  CB  ARG A  20       1.957 -34.548 -52.225  1.00 70.62           C  
ATOM    131  O   ARG A  20      -0.480 -32.939 -50.714  1.00 70.62           O  
ATOM    132  CG  ARG A  20       3.281 -35.199 -51.802  1.00 70.62           C  
ATOM    133  CD  ARG A  20       4.390 -34.817 -52.786  1.00 70.62           C  
ATOM    134  NE  ARG A  20       5.703 -35.327 -52.347  1.00 70.62           N  
ATOM    135  NH1 ARG A  20       6.916 -34.595 -54.153  1.00 70.62           N  
ATOM    136  NH2 ARG A  20       7.951 -35.667 -52.492  1.00 70.62           N  
ATOM    137  CZ  ARG A  20       6.845 -35.198 -52.998  1.00 70.62           C  
ATOM    138  N   GLU A  21      -1.236 -34.240 -52.379  1.00 74.31           N  
ATOM    139  CA  GLU A  21      -2.445 -33.460 -52.651  1.00 74.31           C  
ATOM    140  C   GLU A  21      -3.446 -33.528 -51.485  1.00 74.31           C  
ATOM    141  CB  GLU A  21      -3.023 -33.964 -53.977  1.00 74.31           C  
ATOM    142  O   GLU A  21      -3.968 -32.501 -51.051  1.00 74.31           O  
ATOM    143  CG  GLU A  21      -4.079 -33.024 -54.569  1.00 74.31           C  
ATOM    144  CD  GLU A  21      -4.451 -33.403 -56.012  1.00 74.31           C  
ATOM    145  OE1 GLU A  21      -5.139 -32.583 -56.656  1.00 74.31           O  
ATOM    146  OE2 GLU A  21      -4.047 -34.503 -56.460  1.00 74.31           O  
ATOM    147  N   ALA A  22      -3.626 -34.706 -50.876  1.00 79.88           N  
ATOM    148  CA  ALA A  22      -4.445 -34.861 -49.673  1.00 79.88           C  
ATOM    149  C   ALA A  22      -3.881 -34.085 -48.466  1.00 79.88           C  
ATOM    150  CB  ALA A  22      -4.579 -36.357 -49.368  1.00 79.88           C  
ATOM    151  O   ALA A  22      -4.641 -33.441 -47.738  1.00 79.88           O  
ATOM    152  N   ALA A  23      -2.557 -34.098 -48.274  1.00 73.81           N  
ATOM    153  CA  ALA A  23      -1.899 -33.323 -47.222  1.00 73.81           C  
ATOM    154  C   ALA A  23      -2.050 -31.809 -47.447  1.00 73.81           C  
ATOM    155  CB  ALA A  23      -0.429 -33.749 -47.143  1.00 73.81           C  
ATOM    156  O   ALA A  23      -2.365 -31.077 -46.510  1.00 73.81           O  
ATOM    157  N   LEU A  24      -1.916 -31.343 -48.693  1.00 77.88           N  
ATOM    158  CA  LEU A  24      -2.123 -29.939 -49.051  1.00 77.88           C  
ATOM    159  C   LEU A  24      -3.571 -29.502 -48.780  1.00 77.88           C  
ATOM    160  CB  LEU A  24      -1.737 -29.742 -50.528  1.00 77.88           C  
ATOM    161  O   LEU A  24      -3.797 -28.470 -48.152  1.00 77.88           O  
ATOM    162  CG  LEU A  24      -1.584 -28.261 -50.918  1.00 77.88           C  
ATOM    163  CD1 LEU A  24      -0.220 -27.715 -50.489  1.00 77.88           C  
ATOM    164  CD2 LEU A  24      -1.713 -28.103 -52.431  1.00 77.88           C  
ATOM    165  N   HIS A  25      -4.561 -30.312 -49.165  1.00 81.62           N  
ATOM    166  CA  HIS A  25      -5.971 -30.024 -48.890  1.00 81.62           C  
ATOM    167  C   HIS A  25      -6.308 -30.003 -47.393  1.00 81.62           C  
ATOM    168  CB  HIS A  25      -6.859 -31.038 -49.623  1.00 81.62           C  
ATOM    169  O   HIS A  25      -7.162 -29.217 -46.974  1.00 81.62           O  
ATOM    170  CG  HIS A  25      -7.235 -30.576 -51.003  1.00 81.62           C  
ATOM    171  CD2 HIS A  25      -6.751 -31.046 -52.194  1.00 81.62           C  
ATOM    172  ND1 HIS A  25      -8.142 -29.579 -51.294  1.00 81.62           N  
ATOM    173  CE1 HIS A  25      -8.204 -29.455 -52.629  1.00 81.62           C  
ATOM    174  NE2 HIS A  25      -7.382 -30.331 -53.214  1.00 81.62           N  
ATOM    175  N   ALA A  26      -5.655 -30.837 -46.580  1.00 80.81           N  
ATOM    176  CA  ALA A  26      -5.823 -30.822 -45.129  1.00 80.81           C  
ATOM    177  C   ALA A  26      -5.253 -29.538 -44.503  1.00 80.81           C  
ATOM    178  CB  ALA A  26      -5.181 -32.086 -44.547  1.00 80.81           C  
ATOM    179  O   ALA A  26      -5.917 -28.915 -43.673  1.00 80.81           O  
ATOM    180  N   VAL A  27      -4.075 -29.095 -44.955  1.00 79.50           N  
ATOM    181  CA  VAL A  27      -3.460 -27.834 -44.508  1.00 79.50           C  
ATOM    182  C   VAL A  27      -4.313 -26.632 -44.920  1.00 79.50           C  
ATOM    183  CB  VAL A  27      -2.015 -27.718 -45.033  1.00 79.50           C  
ATOM    184  O   VAL A  27      -4.581 -25.763 -44.094  1.00 79.50           O  
ATOM    185  CG1 VAL A  27      -1.388 -26.351 -44.727  1.00 79.50           C  
ATOM    186  CG2 VAL A  27      -1.118 -28.780 -44.381  1.00 79.50           C  
ATOM    187  N   VAL A  28      -4.814 -26.607 -46.159  1.00 80.75           N  
ATOM    188  CA  VAL A  28      -5.674 -25.519 -46.654  1.00 80.75           C  
ATOM    189  C   VAL A  28      -7.002 -25.456 -45.895  1.00 80.75           C  
ATOM    190  CB  VAL A  28      -5.885 -25.635 -48.177  1.00 80.75           C  
ATOM    191  O   VAL A  28      -7.426 -24.363 -45.529  1.00 80.75           O  
ATOM    192  CG1 VAL A  28      -6.918 -24.633 -48.711  1.00 80.75           C  
ATOM    193  CG2 VAL A  28      -4.572 -25.362 -48.926  1.00 80.75           C  
ATOM    194  N   ARG A  29      -7.641 -26.595 -45.581  1.00 82.06           N  
ATOM    195  CA  ARG A  29      -8.849 -26.596 -44.730  1.00 82.06           C  
ATOM    196  C   ARG A  29      -8.565 -26.089 -43.322  1.00 82.06           C  
ATOM    197  CB  ARG A  29      -9.499 -27.982 -44.642  1.00 82.06           C  
ATOM    198  O   ARG A  29      -9.304 -25.245 -42.838  1.00 82.06           O  
ATOM    199  CG  ARG A  29     -10.440 -28.248 -45.816  1.00 82.06           C  
ATOM    200  CD  ARG A  29     -11.275 -29.499 -45.529  1.00 82.06           C  
ATOM    201  NE  ARG A  29     -12.011 -29.937 -46.732  1.00 82.06           N  
ATOM    202  NH1 ARG A  29     -10.642 -31.687 -47.328  1.00 82.06           N  
ATOM    203  NH2 ARG A  29     -12.410 -31.188 -48.591  1.00 82.06           N  
ATOM    204  CZ  ARG A  29     -11.686 -30.933 -47.537  1.00 82.06           C  
ATOM    205  N   SER A  30      -7.475 -26.537 -42.701  1.00 79.06           N  
ATOM    206  CA  SER A  30      -7.097 -26.072 -41.362  1.00 79.06           C  
ATOM    207  C   SER A  30      -6.848 -24.560 -41.320  1.00 79.06           C  
ATOM    208  CB  SER A  30      -5.838 -26.806 -40.902  1.00 79.06           C  
ATOM    209  O   SER A  30      -7.199 -23.910 -40.338  1.00 79.06           O  
ATOM    210  OG  SER A  30      -5.488 -26.409 -39.591  1.00 79.06           O  
ATOM    211  N   GLN A  31      -6.245 -23.999 -42.369  1.00 71.75           N  
ATOM    212  CA  GLN A  31      -6.020 -22.558 -42.509  1.00 71.75           C  
ATOM    213  C   GLN A  31      -7.339 -21.801 -42.728  1.00 71.75           C  
ATOM    214  CB  GLN A  31      -5.047 -22.330 -43.677  1.00 71.75           C  
ATOM    215  O   GLN A  31      -7.555 -20.749 -42.129  1.00 71.75           O  
ATOM    216  CG  GLN A  31      -3.595 -22.728 -43.340  1.00 71.75           C  
ATOM    217  CD  GLN A  31      -2.805 -21.635 -42.623  1.00 71.75           C  
ATOM    218  NE2 GLN A  31      -1.782 -21.979 -41.872  1.00 71.75           N  
ATOM    219  OE1 GLN A  31      -3.067 -20.454 -42.742  1.00 71.75           O  
ATOM    220  N   LEU A  32      -8.254 -22.357 -43.528  1.00 75.50           N  
ATOM    221  CA  LEU A  32      -9.570 -21.767 -43.775  1.00 75.50           C  
ATOM    222  C   LEU A  32     -10.438 -21.748 -42.506  1.00 75.50           C  
ATOM    223  CB  LEU A  32     -10.247 -22.536 -44.922  1.00 75.50           C  
ATOM    224  O   LEU A  32     -11.051 -20.729 -42.202  1.00 75.50           O  
ATOM    225  CG  LEU A  32     -11.432 -21.778 -45.546  1.00 75.50           C  
ATOM    226  CD1 LEU A  32     -10.955 -20.612 -46.418  1.00 75.50           C  
ATOM    227  CD2 LEU A  32     -12.237 -22.729 -46.433  1.00 75.50           C  
ATOM    228  N   ASP A  33     -10.425 -22.825 -41.721  1.00 77.56           N  
ATOM    229  CA  ASP A  33     -11.149 -22.902 -40.448  1.00 77.56           C  
ATOM    230  C   ASP A  33     -10.569 -21.924 -39.410  1.00 77.56           C  
ATOM    231  CB  ASP A  33     -11.115 -24.348 -39.918  1.00 77.56           C  
ATOM    232  O   ASP A  33     -11.307 -21.302 -38.642  1.00 77.56           O  
ATOM    233  CG  ASP A  33     -11.933 -25.350 -40.749  1.00 77.56           C  
ATOM    234  OD1 ASP A  33     -12.876 -24.922 -41.451  1.00 77.56           O  
ATOM    235  OD2 ASP A  33     -11.633 -26.562 -40.639  1.00 77.56           O  
ATOM    236  N   ALA A  34      -9.247 -21.720 -39.397  1.00 64.62           N  
ATOM    237  CA  ALA A  34      -8.604 -20.714 -38.549  1.00 64.62           C  
ATOM    238  C   ALA A  34      -8.985 -19.275 -38.955  1.00 64.62           C  
ATOM    239  CB  ALA A  34      -7.089 -20.941 -38.585  1.00 64.62           C  
ATOM    240  O   ALA A  34      -9.239 -18.433 -38.085  1.00 64.62           O  
ATOM    241  N   LEU A  35      -9.088 -19.001 -40.260  1.00 61.88           N  
ATOM    242  CA  LEU A  35      -9.545 -17.714 -40.799  1.00 61.88           C  
ATOM    243  C   LEU A  35     -11.029 -17.449 -40.503  1.00 61.88           C  
ATOM    244  CB  LEU A  35      -9.256 -17.656 -42.308  1.00 61.88           C  
ATOM    245  O   LEU A  35     -11.404 -16.333 -40.143  1.00 61.88           O  
ATOM    246  CG  LEU A  35      -7.776 -17.386 -42.639  1.00 61.88           C  
ATOM    247  CD1 LEU A  35      -7.542 -17.611 -44.133  1.00 61.88           C  
ATOM    248  CD2 LEU A  35      -7.366 -15.946 -42.309  1.00 61.88           C  
ATOM    249  N   GLN A  36     -11.872 -18.479 -40.573  1.00 74.75           N  
ATOM    250  CA  GLN A  36     -13.291 -18.364 -40.236  1.00 74.75           C  
ATOM    251  C   GLN A  36     -13.483 -18.051 -38.742  1.00 74.75           C  
ATOM    252  CB  GLN A  36     -13.999 -19.664 -40.649  1.00 74.75           C  
ATOM    253  O   GLN A  36     -14.191 -17.112 -38.383  1.00 74.75           O  
ATOM    254  CG  GLN A  36     -15.519 -19.484 -40.758  1.00 74.75           C  
ATOM    255  CD  GLN A  36     -15.965 -18.691 -41.986  1.00 74.75           C  
ATOM    256  NE2 GLN A  36     -17.187 -18.210 -41.994  1.00 74.75           N  
ATOM    257  OE1 GLN A  36     -15.256 -18.490 -42.959  1.00 74.75           O  
ATOM    258  N   ASN A  37     -12.764 -18.758 -37.863  1.00 70.19           N  
ATOM    259  CA  ASN A  37     -12.811 -18.523 -36.417  1.00 70.19           C  
ATOM    260  C   ASN A  37     -12.302 -17.124 -36.021  1.00 70.19           C  
ATOM    261  CB  ASN A  37     -11.985 -19.617 -35.721  1.00 70.19           C  
ATOM    262  O   ASN A  37     -12.793 -16.525 -35.061  1.00 70.19           O  
ATOM    263  CG  ASN A  37     -12.684 -20.964 -35.700  1.00 70.19           C  
ATOM    264  ND2 ASN A  37     -11.978 -22.038 -35.951  1.00 70.19           N  
ATOM    265  OD1 ASN A  37     -13.858 -21.086 -35.410  1.00 70.19           O  
ATOM    266  N   THR A  38     -11.328 -16.578 -36.754  1.00 61.38           N  
ATOM    267  CA  THR A  38     -10.841 -15.209 -36.527  1.00 61.38           C  
ATOM    268  C   THR A  38     -11.817 -14.151 -37.040  1.00 61.38           C  
ATOM    269  CB  THR A  38      -9.434 -14.974 -37.099  1.00 61.38           C  
ATOM    270  O   THR A  38     -11.998 -13.136 -36.365  1.00 61.38           O  
ATOM    271  CG2 THR A  38      -8.342 -15.445 -36.145  1.00 61.38           C  
ATOM    272  OG1 THR A  38      -9.218 -15.657 -38.299  1.00 61.38           O  
ATOM    273  N   ALA A  39     -12.515 -14.391 -38.154  1.00 63.78           N  
ATOM    274  CA  ALA A  39     -13.594 -13.522 -38.631  1.00 63.78           C  
ATOM    275  C   ALA A  39     -14.782 -13.470 -37.646  1.00 63.78           C  
ATOM    276  CB  ALA A  39     -14.022 -14.003 -40.022  1.00 63.78           C  
ATOM    277  O   ALA A  39     -15.314 -12.390 -37.360  1.00 63.78           O  
ATOM    278  N   ASP A  40     -15.142 -14.607 -37.049  1.00 70.06           N  
ATOM    279  CA  ASP A  40     -16.195 -14.700 -36.030  1.00 70.06           C  
ATOM    280  C   ASP A  40     -15.794 -14.000 -34.715  1.00 70.06           C  
ATOM    281  CB  ASP A  40     -16.546 -16.177 -35.797  1.00 70.06           C  
ATOM    282  O   ASP A  40     -16.602 -13.326 -34.070  1.00 70.06           O  
ATOM    283  CG  ASP A  40     -17.294 -16.828 -36.972  1.00 70.06           C  
ATOM    284  OD1 ASP A  40     -17.834 -16.087 -37.826  1.00 70.06           O  
ATOM    285  OD2 ASP A  40     -17.377 -18.075 -36.967  1.00 70.06           O  
ATOM    286  N   ALA A  41     -14.516 -14.066 -34.332  1.00 56.38           N  
ATOM    287  CA  ALA A  41     -14.002 -13.301 -33.196  1.00 56.38           C  
ATOM    288  C   ALA A  41     -14.030 -11.782 -33.460  1.00 56.38           C  
ATOM    289  CB  ALA A  41     -12.594 -13.805 -32.864  1.00 56.38           C  
ATOM    290  O   ALA A  41     -14.378 -10.998 -32.574  1.00 56.38           O  
ATOM    291  N   LEU A  42     -13.716 -11.351 -34.684  1.00 56.38           N  
ATOM    292  CA  LEU A  42     -13.727  -9.941 -35.090  1.00 56.38           C  
ATOM    293  C   LEU A  42     -15.141  -9.344 -35.116  1.00 56.38           C  
ATOM    294  CB  LEU A  42     -13.029  -9.820 -36.462  1.00 56.38           C  
ATOM    295  O   LEU A  42     -15.341  -8.204 -34.688  1.00 56.38           O  
ATOM    296  CG  LEU A  42     -11.700  -9.048 -36.383  1.00 56.38           C  
ATOM    297  CD1 LEU A  42     -10.660  -9.640 -37.330  1.00 56.38           C  
ATOM    298  CD2 LEU A  42     -11.919  -7.578 -36.748  1.00 56.38           C  
ATOM    299  N   THR A  43     -16.139 -10.112 -35.553  1.00 70.88           N  
ATOM    300  CA  THR A  43     -17.549  -9.691 -35.497  1.00 70.88           C  
ATOM    301  C   THR A  43     -18.061  -9.598 -34.055  1.00 70.88           C  
ATOM    302  CB  THR A  43     -18.450 -10.605 -36.339  1.00 70.88           C  
ATOM    303  O   THR A  43     -18.787  -8.656 -33.717  1.00 70.88           O  
ATOM    304  CG2 THR A  43     -18.253 -10.403 -37.838  1.00 70.88           C  
ATOM    305  OG1 THR A  43     -18.197 -11.953 -36.072  1.00 70.88           O  
ATOM    306  N   LEU A  44     -17.612 -10.481 -33.157  1.00 62.00           N  
ATOM    307  CA  LEU A  44     -17.916 -10.391 -31.724  1.00 62.00           C  
ATOM    308  C   LEU A  44     -17.292  -9.147 -31.062  1.00 62.00           C  
ATOM    309  CB  LEU A  44     -17.457 -11.689 -31.040  1.00 62.00           C  
ATOM    310  O   LEU A  44     -17.937  -8.492 -30.241  1.00 62.00           O  
ATOM    311  CG  LEU A  44     -17.887 -11.797 -29.566  1.00 62.00           C  
ATOM    312  CD1 LEU A  44     -19.405 -11.926 -29.410  1.00 62.00           C  
ATOM    313  CD2 LEU A  44     -17.232 -13.023 -28.931  1.00 62.00           C  
ATOM    314  N   VAL A  45     -16.063  -8.780 -31.435  1.00 55.72           N  
ATOM    315  CA  VAL A  45     -15.396  -7.556 -30.946  1.00 55.72           C  
ATOM    316  C   VAL A  45     -16.113  -6.299 -31.445  1.00 55.72           C  
ATOM    317  CB  VAL A  45     -13.906  -7.552 -31.337  1.00 55.72           C  
ATOM    318  O   VAL A  45     -16.353  -5.371 -30.673  1.00 55.72           O  
ATOM    319  CG1 VAL A  45     -13.216  -6.213 -31.042  1.00 55.72           C  
ATOM    320  CG2 VAL A  45     -13.146  -8.625 -30.545  1.00 55.72           C  
ATOM    321  N   LYS A  46     -16.531  -6.276 -32.715  1.00 67.12           N  
ATOM    322  CA  LYS A  46     -17.265  -5.140 -33.288  1.00 67.12           C  
ATOM    323  C   LYS A  46     -18.616  -4.917 -32.596  1.00 67.12           C  
ATOM    324  CB  LYS A  46     -17.404  -5.362 -34.798  1.00 67.12           C  
ATOM    325  O   LYS A  46     -18.934  -3.796 -32.209  1.00 67.12           O  
ATOM    326  CG  LYS A  46     -17.954  -4.110 -35.487  1.00 67.12           C  
ATOM    327  CD  LYS A  46     -18.048  -4.323 -36.999  1.00 67.12           C  
ATOM    328  CE  LYS A  46     -18.663  -3.067 -37.617  1.00 67.12           C  
ATOM    329  NZ  LYS A  46     -18.879  -3.229 -39.075  1.00 67.12           N  
ATOM    330  N   THR A  47     -19.371  -5.989 -32.358  1.00 69.00           N  
ATOM    331  CA  THR A  47     -20.674  -5.911 -31.670  1.00 69.00           C  
ATOM    332  C   THR A  47     -20.546  -5.497 -30.200  1.00 69.00           C  
ATOM    333  CB  THR A  47     -21.442  -7.238 -31.770  1.00 69.00           C  
ATOM    334  O   THR A  47     -21.375  -4.740 -29.691  1.00 69.00           O  
ATOM    335  CG2 THR A  47     -21.931  -7.520 -33.188  1.00 69.00           C  
ATOM    336  OG1 THR A  47     -20.638  -8.327 -31.394  1.00 69.00           O  
ATOM    337  N   THR A  48     -19.481  -5.915 -29.507  1.00 55.97           N  
ATOM    338  CA  THR A  48     -19.207  -5.449 -28.136  1.00 55.97           C  
ATOM    339  C   THR A  48     -18.765  -3.987 -28.090  1.00 55.97           C  
ATOM    340  CB  THR A  48     -18.196  -6.329 -27.382  1.00 55.97           C  
ATOM    341  O   THR A  48     -19.184  -3.259 -27.189  1.00 55.97           O  
ATOM    342  CG2 THR A  48     -18.883  -7.484 -26.664  1.00 55.97           C  
ATOM    343  OG1 THR A  48     -17.209  -6.895 -28.202  1.00 55.97           O  
ATOM    344  N   GLN A  49     -17.992  -3.518 -29.070  1.00 66.94           N  
ATOM    345  CA  GLN A  49     -17.619  -2.108 -29.191  1.00 66.94           C  
ATOM    346  C   GLN A  49     -18.842  -1.199 -29.398  1.00 66.94           C  
ATOM    347  CB  GLN A  49     -16.598  -1.972 -30.329  1.00 66.94           C  
ATOM    348  O   GLN A  49     -18.954  -0.164 -28.736  1.00 66.94           O  
ATOM    349  CG  GLN A  49     -16.103  -0.529 -30.499  1.00 66.94           C  
ATOM    350  CD  GLN A  49     -15.050  -0.389 -31.593  1.00 66.94           C  
ATOM    351  NE2 GLN A  49     -14.742   0.821 -32.003  1.00 66.94           N  
ATOM    352  OE1 GLN A  49     -14.475  -1.336 -32.096  1.00 66.94           O  
ATOM    353  N   GLU A  50     -19.783  -1.594 -30.258  1.00 70.69           N  
ATOM    354  CA  GLU A  50     -21.035  -0.860 -30.491  1.00 70.69           C  
ATOM    355  C   GLU A  50     -21.896  -0.801 -29.211  1.00 70.69           C  
ATOM    356  CB  GLU A  50     -21.784  -1.507 -31.673  1.00 70.69           C  
ATOM    357  O   GLU A  50     -22.356   0.274 -28.812  1.00 70.69           O  
ATOM    358  CG  GLU A  50     -21.097  -1.218 -33.028  1.00 70.69           C  
ATOM    359  CD  GLU A  50     -21.663  -2.023 -34.215  1.00 70.69           C  
ATOM    360  OE1 GLU A  50     -21.065  -1.932 -35.319  1.00 70.69           O  
ATOM    361  OE2 GLU A  50     -22.662  -2.752 -34.021  1.00 70.69           O  
ATOM    362  N   ALA A  51     -22.019  -1.908 -28.469  1.00 60.84           N  
ATOM    363  CA  ALA A  51     -22.734  -1.940 -27.186  1.00 60.84           C  
ATOM    364  C   ALA A  51     -22.114  -1.009 -26.121  1.00 60.84           C  
ATOM    365  CB  ALA A  51     -22.771  -3.392 -26.693  1.00 60.84           C  
ATOM    366  O   ALA A  51     -22.827  -0.355 -25.350  1.00 60.84           O  
ATOM    367  N   ILE A  52     -20.782  -0.904 -26.096  1.00 53.75           N  
ATOM    368  CA  ILE A  52     -20.051  -0.007 -25.191  1.00 53.75           C  
ATOM    369  C   ILE A  52     -20.287   1.459 -25.565  1.00 53.75           C  
ATOM    370  CB  ILE A  52     -18.550  -0.373 -25.176  1.00 53.75           C  
ATOM    371  O   ILE A  52     -20.581   2.269 -24.684  1.00 53.75           O  
ATOM    372  CG1 ILE A  52     -18.353  -1.726 -24.455  1.00 53.75           C  
ATOM    373  CG2 ILE A  52     -17.709   0.716 -24.479  1.00 53.75           C  
ATOM    374  CD1 ILE A  52     -16.977  -2.356 -24.705  1.00 53.75           C  
ATOM    375  N   GLN A  53     -20.216   1.809 -26.851  1.00 60.31           N  
ATOM    376  CA  GLN A  53     -20.491   3.177 -27.302  1.00 60.31           C  
ATOM    377  C   GLN A  53     -21.915   3.610 -26.939  1.00 60.31           C  
ATOM    378  CB  GLN A  53     -20.261   3.294 -28.813  1.00 60.31           C  
ATOM    379  O   GLN A  53     -22.110   4.708 -26.415  1.00 60.31           O  
ATOM    380  CG  GLN A  53     -18.765   3.360 -29.155  1.00 60.31           C  
ATOM    381  CD  GLN A  53     -18.520   3.586 -30.643  1.00 60.31           C  
ATOM    382  NE2 GLN A  53     -17.342   4.026 -31.030  1.00 60.31           N  
ATOM    383  OE1 GLN A  53     -19.368   3.393 -31.491  1.00 60.31           O  
ATOM    384  N   THR A  54     -22.889   2.716 -27.111  1.00 67.06           N  
ATOM    385  CA  THR A  54     -24.288   2.974 -26.740  1.00 67.06           C  
ATOM    386  C   THR A  54     -24.445   3.214 -25.230  1.00 67.06           C  
ATOM    387  CB  THR A  54     -25.210   1.822 -27.185  1.00 67.06           C  
ATOM    388  O   THR A  54     -25.137   4.141 -24.809  1.00 67.06           O  
ATOM    389  CG2 THR A  54     -26.606   2.359 -27.491  1.00 67.06           C  
ATOM    390  OG1 THR A  54     -24.820   1.209 -28.391  1.00 67.06           O  
ATOM    391  N   SER A  55     -23.731   2.445 -24.400  1.00 54.22           N  
ATOM    392  CA  SER A  55     -23.760   2.576 -22.933  1.00 54.22           C  
ATOM    393  C   SER A  55     -23.119   3.882 -22.437  1.00 54.22           C  
ATOM    394  CB  SER A  55     -23.040   1.388 -22.286  1.00 54.22           C  
ATOM    395  O   SER A  55     -23.598   4.499 -21.485  1.00 54.22           O  
ATOM    396  OG  SER A  55     -23.619   0.155 -22.670  1.00 54.22           O  
ATOM    397  N   ILE A  56     -22.051   4.342 -23.099  1.00 56.41           N  
ATOM    398  CA  ILE A  56     -21.378   5.612 -22.779  1.00 56.41           C  
ATOM    399  C   ILE A  56     -22.292   6.806 -23.079  1.00 56.41           C  
ATOM    400  CB  ILE A  56     -20.030   5.705 -23.534  1.00 56.41           C  
ATOM    401  O   ILE A  56     -22.340   7.751 -22.289  1.00 56.41           O  
ATOM    402  CG1 ILE A  56     -19.028   4.694 -22.928  1.00 56.41           C  
ATOM    403  CG2 ILE A  56     -19.435   7.128 -23.484  1.00 56.41           C  
ATOM    404  CD1 ILE A  56     -17.759   4.496 -23.767  1.00 56.41           C  
ATOM    405  N   VAL A  57     -23.042   6.764 -24.184  1.00 66.00           N  
ATOM    406  CA  VAL A  57     -24.013   7.813 -24.533  1.00 66.00           C  
ATOM    407  C   VAL A  57     -25.127   7.894 -23.485  1.00 66.00           C  
ATOM    408  CB  VAL A  57     -24.562   7.593 -25.957  1.00 66.00           C  
ATOM    409  O   VAL A  57     -25.413   8.982 -22.991  1.00 66.00           O  
ATOM    410  CG1 VAL A  57     -25.695   8.566 -26.303  1.00 66.00           C  
ATOM    411  CG2 VAL A  57     -23.450   7.806 -26.995  1.00 66.00           C  
ATOM    412  N   GLN A  58     -25.680   6.755 -23.059  1.00 57.28           N  
ATOM    413  CA  GLN A  58     -26.721   6.704 -22.022  1.00 57.28           C  
ATOM    414  C   GLN A  58     -26.240   7.242 -20.663  1.00 57.28           C  
ATOM    415  CB  GLN A  58     -27.213   5.258 -21.879  1.00 57.28           C  
ATOM    416  O   GLN A  58     -26.955   7.990 -19.997  1.00 57.28           O  
ATOM    417  CG  GLN A  58     -28.049   4.810 -23.090  1.00 57.28           C  
ATOM    418  CD  GLN A  58     -28.490   3.353 -22.998  1.00 57.28           C  
ATOM    419  NE2 GLN A  58     -29.385   2.919 -23.858  1.00 57.28           N  
ATOM    420  OE1 GLN A  58     -28.051   2.576 -22.167  1.00 57.28           O  
ATOM    421  N   LEU A  59     -25.003   6.930 -20.267  1.00 45.41           N  
ATOM    422  CA  LEU A  59     -24.387   7.469 -19.049  1.00 45.41           C  
ATOM    423  C   LEU A  59     -24.186   8.987 -19.113  1.00 45.41           C  
ATOM    424  CB  LEU A  59     -23.045   6.753 -18.817  1.00 45.41           C  
ATOM    425  O   LEU A  59     -24.363   9.676 -18.109  1.00 45.41           O  
ATOM    426  CG  LEU A  59     -23.207   5.483 -17.967  1.00 45.41           C  
ATOM    427  CD1 LEU A  59     -22.033   4.533 -18.200  1.00 45.41           C  
ATOM    428  CD2 LEU A  59     -23.246   5.836 -16.476  1.00 45.41           C  
ATOM    429  N   ARG A  60     -23.837   9.526 -20.284  1.00 55.31           N  
ATOM    430  CA  ARG A  60     -23.655  10.970 -20.477  1.00 55.31           C  
ATOM    431  C   ARG A  60     -24.962  11.739 -20.303  1.00 55.31           C  
ATOM    432  CB  ARG A  60     -23.038  11.229 -21.859  1.00 55.31           C  
ATOM    433  O   ARG A  60     -24.948  12.815 -19.712  1.00 55.31           O  
ATOM    434  CG  ARG A  60     -21.833  12.167 -21.757  1.00 55.31           C  
ATOM    435  CD  ARG A  60     -21.239  12.373 -23.153  1.00 55.31           C  
ATOM    436  NE  ARG A  60     -19.929  13.048 -23.098  1.00 55.31           N  
ATOM    437  NH1 ARG A  60     -19.496  12.985 -25.352  1.00 55.31           N  
ATOM    438  NH2 ARG A  60     -17.969  13.828 -23.961  1.00 55.31           N  
ATOM    439  CZ  ARG A  60     -19.141  13.283 -24.132  1.00 55.31           C  
ATOM    440  N   GLU A  61     -26.070  11.179 -20.776  1.00 59.31           N  
ATOM    441  CA  GLU A  61     -27.400  11.774 -20.607  1.00 59.31           C  
ATOM    442  C   GLU A  61     -27.881  11.701 -19.147  1.00 59.31           C  
ATOM    443  CB  GLU A  61     -28.382  11.131 -21.603  1.00 59.31           C  
ATOM    444  O   GLU A  61     -28.418  12.679 -18.632  1.00 59.31           O  
ATOM    445  CG  GLU A  61     -28.049  11.468 -23.074  1.00 59.31           C  
ATOM    446  CD  GLU A  61     -27.932  12.983 -23.331  1.00 59.31           C  
ATOM    447  OE1 GLU A  61     -26.931  13.435 -23.951  1.00 59.31           O  
ATOM    448  OE2 GLU A  61     -28.766  13.746 -22.808  1.00 59.31           O  
ATOM    449  N   LEU A  62     -27.564  10.623 -18.418  1.00 49.81           N  
ATOM    450  CA  LEU A  62     -27.826  10.532 -16.973  1.00 49.81           C  
ATOM    451  C   LEU A  62     -27.043  11.572 -16.154  1.00 49.81           C  
ATOM    452  CB  LEU A  62     -27.501   9.109 -16.486  1.00 49.81           C  
ATOM    453  O   LEU A  62     -27.572  12.128 -15.195  1.00 49.81           O  
ATOM    454  CG  LEU A  62     -28.590   8.078 -16.827  1.00 49.81           C  
ATOM    455  CD1 LEU A  62     -28.041   6.665 -16.620  1.00 49.81           C  
ATOM    456  CD2 LEU A  62     -29.820   8.245 -15.931  1.00 49.81           C  
ATOM    457  N   PHE A  63     -25.801  11.878 -16.540  1.00 44.81           N  
ATOM    458  CA  PHE A  63     -24.995  12.898 -15.859  1.00 44.81           C  
ATOM    459  C   PHE A  63     -25.464  14.330 -16.134  1.00 44.81           C  
ATOM    460  CB  PHE A  63     -23.513  12.725 -16.212  1.00 44.81           C  
ATOM    461  O   PHE A  63     -25.331  15.185 -15.260  1.00 44.81           O  
ATOM    462  CG  PHE A  63     -22.762  11.909 -15.182  1.00 44.81           C  
ATOM    463  CD1 PHE A  63     -22.380  12.509 -13.967  1.00 44.81           C  
ATOM    464  CD2 PHE A  63     -22.470  10.552 -15.410  1.00 44.81           C  
ATOM    465  CE1 PHE A  63     -21.704  11.758 -12.990  1.00 44.81           C  
ATOM    466  CE2 PHE A  63     -21.798   9.799 -14.433  1.00 44.81           C  
ATOM    467  CZ  PHE A  63     -21.413  10.402 -13.223  1.00 44.81           C  
ATOM    468  N   LYS A  64     -26.037  14.600 -17.312  1.00 51.31           N  
ATOM    469  CA  LYS A  64     -26.659  15.899 -17.612  1.00 51.31           C  
ATOM    470  C   LYS A  64     -27.956  16.126 -16.829  1.00 51.31           C  
ATOM    471  CB  LYS A  64     -26.941  16.004 -19.112  1.00 51.31           C  
ATOM    472  O   LYS A  64     -28.309  17.273 -16.585  1.00 51.31           O  
ATOM    473  CG  LYS A  64     -25.680  16.189 -19.970  1.00 51.31           C  
ATOM    474  CD  LYS A  64     -26.138  16.140 -21.429  1.00 51.31           C  
ATOM    475  CE  LYS A  64     -25.006  16.181 -22.449  1.00 51.31           C  
ATOM    476  NZ  LYS A  64     -25.581  15.848 -23.778  1.00 51.31           N  
ATOM    477  N   ALA A  65     -28.638  15.056 -16.418  1.00 49.09           N  
ATOM    478  CA  ALA A  65     -29.914  15.123 -15.707  1.00 49.09           C  
ATOM    479  C   ALA A  65     -29.796  15.337 -14.180  1.00 49.09           C  
ATOM    480  CB  ALA A  65     -30.709  13.858 -16.059  1.00 49.09           C  
ATOM    481  O   ALA A  65     -30.818  15.467 -13.511  1.00 49.09           O  
ATOM    482  N   SER A  66     -28.586  15.386 -13.604  1.00 32.25           N  
ATOM    483  CA  SER A  66     -28.398  15.546 -12.153  1.00 32.25           C  
ATOM    484  C   SER A  66     -28.214  17.023 -11.758  1.00 32.25           C  
ATOM    485  CB  SER A  66     -27.208  14.703 -11.686  1.00 32.25           C  
ATOM    486  O   SER A  66     -27.173  17.599 -12.084  1.00 32.25           O  
ATOM    487  OG  SER A  66     -27.126  14.696 -10.270  1.00 32.25           O  
ATOM    488  N   PRO A  67     -29.146  17.657 -11.015  1.00 37.06           N  
ATOM    489  CA  PRO A  67     -28.968  19.031 -10.548  1.00 37.06           C  
ATOM    490  C   PRO A  67     -27.864  19.132  -9.482  1.00 37.06           C  
ATOM    491  CB  PRO A  67     -30.343  19.489 -10.052  1.00 37.06           C  
ATOM    492  O   PRO A  67     -27.700  18.256  -8.629  1.00 37.06           O  
ATOM    493  CG  PRO A  67     -31.033  18.186  -9.653  1.00 37.06           C  
ATOM    494  CD  PRO A  67     -30.449  17.148 -10.611  1.00 37.06           C  
ATOM    495  N   ALA A  68     -27.080  20.211  -9.551  1.00 39.41           N  
ATOM    496  CA  ALA A  68     -25.941  20.472  -8.676  1.00 39.41           C  
ATOM    497  C   ALA A  68     -26.387  20.722  -7.223  1.00 39.41           C  
ATOM    498  CB  ALA A  68     -25.161  21.664  -9.251  1.00 39.41           C  
ATOM    499  O   ALA A  68     -27.083  21.690  -6.932  1.00 39.41           O  
ATOM    500  N   SER A  69     -25.959  19.859  -6.300  1.00 32.84           N  
ATOM    501  CA  SER A  69     -26.190  20.021  -4.861  1.00 32.84           C  
ATOM    502  C   SER A  69     -25.162  20.986  -4.256  1.00 32.84           C  
ATOM    503  CB  SER A  69     -26.171  18.643  -4.188  1.00 32.84           C  
ATOM    504  O   SER A  69     -23.954  20.729  -4.268  1.00 32.84           O  
ATOM    505  OG  SER A  69     -26.173  18.723  -2.776  1.00 32.84           O  
ATOM    506  N   GLU A  70     -25.649  22.110  -3.727  1.00 35.62           N  
ATOM    507  CA  GLU A  70     -24.874  23.065  -2.934  1.00 35.62           C  
ATOM    508  C   GLU A  70     -24.354  22.439  -1.627  1.00 35.62           C  
ATOM    509  CB  GLU A  70     -25.715  24.312  -2.614  1.00 35.62           C  
ATOM    510  O   GLU A  70     -25.046  21.707  -0.920  1.00 35.62           O  
ATOM    511  CG  GLU A  70     -25.885  25.249  -3.819  1.00 35.62           C  
ATOM    512  CD  GLU A  70     -26.640  26.535  -3.445  1.00 35.62           C  
ATOM    513  OE1 GLU A  70     -26.254  27.598  -3.981  1.00 35.62           O  
ATOM    514  OE2 GLU A  70     -27.547  26.450  -2.589  1.00 35.62           O  
ATOM    515  N   ARG A  71     -23.099  22.757  -1.286  1.00 32.62           N  
ATOM    516  CA  ARG A  71     -22.408  22.314  -0.064  1.00 32.62           C  
ATOM    517  C   ARG A  71     -22.917  23.076   1.171  1.00 32.62           C  
ATOM    518  CB  ARG A  71     -20.900  22.594  -0.198  1.00 32.62           C  
ATOM    519  O   ARG A  71     -22.865  24.306   1.154  1.00 32.62           O  
ATOM    520  CG  ARG A  71     -20.168  21.764  -1.259  1.00 32.62           C  
ATOM    521  CD  ARG A  71     -18.714  22.253  -1.353  1.00 32.62           C  
ATOM    522  NE  ARG A  71     -17.922  21.454  -2.306  1.00 32.62           N  
ATOM    523  NH1 ARG A  71     -16.073  22.819  -2.398  1.00 32.62           N  
ATOM    524  NH2 ARG A  71     -16.107  20.926  -3.577  1.00 32.62           N  
ATOM    525  CZ  ARG A  71     -16.709  21.735  -2.753  1.00 32.62           C  
ATOM    526  N   PRO A  72     -23.226  22.423   2.306  1.00 37.34           N  
ATOM    527  CA  PRO A  72     -23.411  23.138   3.564  1.00 37.34           C  
ATOM    528  C   PRO A  72     -22.053  23.447   4.223  1.00 37.34           C  
ATOM    529  CB  PRO A  72     -24.326  22.243   4.401  1.00 37.34           C  
ATOM    530  O   PRO A  72     -21.246  22.557   4.500  1.00 37.34           O  
ATOM    531  CG  PRO A  72     -23.990  20.831   3.919  1.00 37.34           C  
ATOM    532  CD  PRO A  72     -23.529  21.008   2.468  1.00 37.34           C  
ATOM    533  N   ARG A  73     -21.792  24.734   4.494  1.00 32.97           N  
ATOM    534  CA  ARG A  73     -20.679  25.214   5.336  1.00 32.97           C  
ATOM    535  C   ARG A  73     -20.984  24.921   6.810  1.00 32.97           C  
ATOM    536  CB  ARG A  73     -20.470  26.734   5.142  1.00 32.97           C  
ATOM    537  O   ARG A  73     -21.907  25.501   7.374  1.00 32.97           O  
ATOM    538  CG  ARG A  73     -19.408  27.111   4.099  1.00 32.97           C  
ATOM    539  CD  ARG A  73     -19.340  28.643   3.964  1.00 32.97           C  
ATOM    540  NE  ARG A  73     -18.181  29.095   3.162  1.00 32.97           N  
ATOM    541  NH1 ARG A  73     -19.001  31.163   2.561  1.00 32.97           N  
ATOM    542  NH2 ARG A  73     -16.952  30.568   1.926  1.00 32.97           N  
ATOM    543  CZ  ARG A  73     -18.052  30.267   2.558  1.00 32.97           C  
ATOM    544  N   ALA A  74     -20.168  24.093   7.458  1.00 31.97           N  
ATOM    545  CA  ALA A  74     -20.213  23.911   8.907  1.00 31.97           C  
ATOM    546  C   ALA A  74     -19.627  25.144   9.627  1.00 31.97           C  
ATOM    547  CB  ALA A  74     -19.482  22.611   9.268  1.00 31.97           C  
ATOM    548  O   ALA A  74     -18.451  25.470   9.466  1.00 31.97           O  
ATOM    549  N   ARG A  75     -20.459  25.833  10.420  1.00 31.75           N  
ATOM    550  CA  ARG A  75     -20.051  26.869  11.383  1.00 31.75           C  
ATOM    551  C   ARG A  75     -19.450  26.201  12.623  1.00 31.75           C  
ATOM    552  CB  ARG A  75     -21.268  27.725  11.800  1.00 31.75           C  
ATOM    553  O   ARG A  75     -20.143  25.476  13.328  1.00 31.75           O  
ATOM    554  CG  ARG A  75     -21.631  28.854  10.823  1.00 31.75           C  
ATOM    555  CD  ARG A  75     -22.904  29.574  11.302  1.00 31.75           C  
ATOM    556  NE  ARG A  75     -23.200  30.790  10.512  1.00 31.75           N  
ATOM    557  NH1 ARG A  75     -25.423  31.008  11.082  1.00 31.75           N  
ATOM    558  NH2 ARG A  75     -24.479  32.523   9.755  1.00 31.75           N  
ATOM    559  CZ  ARG A  75     -24.360  31.429  10.455  1.00 31.75           C  
ATOM    560  N   THR A  76     -18.189  26.484  12.923  1.00 32.59           N  
ATOM    561  CA  THR A  76     -17.571  26.215  14.227  1.00 32.59           C  
ATOM    562  C   THR A  76     -17.934  27.337  15.205  1.00 32.59           C  
ATOM    563  CB  THR A  76     -16.039  26.078  14.095  1.00 32.59           C  
ATOM    564  O   THR A  76     -17.495  28.472  15.045  1.00 32.59           O  
ATOM    565  CG2 THR A  76     -15.625  24.619  13.908  1.00 32.59           C  
ATOM    566  OG1 THR A  76     -15.547  26.779  12.969  1.00 32.59           O  
ATOM    567  N   LEU A  77     -18.741  27.027  16.223  1.00 28.67           N  
ATOM    568  CA  LEU A  77     -18.954  27.881  17.398  1.00 28.67           C  
ATOM    569  C   LEU A  77     -17.893  27.532  18.453  1.00 28.67           C  
ATOM    570  CB  LEU A  77     -20.389  27.680  17.933  1.00 28.67           C  
ATOM    571  O   LEU A  77     -17.889  26.424  18.983  1.00 28.67           O  
ATOM    572  CG  LEU A  77     -21.446  28.551  17.225  1.00 28.67           C  
ATOM    573  CD1 LEU A  77     -22.839  27.941  17.374  1.00 28.67           C  
ATOM    574  CD2 LEU A  77     -21.481  29.963  17.816  1.00 28.67           C  
ATOM    575  N   ALA A  78     -16.991  28.472  18.740  1.00 28.38           N  
ATOM    576  CA  ALA A  78     -16.074  28.426  19.879  1.00 28.38           C  
ATOM    577  C   ALA A  78     -16.604  29.349  20.998  1.00 28.38           C  
ATOM    578  CB  ALA A  78     -14.674  28.848  19.410  1.00 28.38           C  
ATOM    579  O   ALA A  78     -17.110  30.428  20.678  1.00 28.38           O  
ATOM    580  N   PRO A  79     -16.502  28.982  22.290  1.00 33.44           N  
ATOM    581  CA  PRO A  79     -16.900  29.864  23.381  1.00 33.44           C  
ATOM    582  C   PRO A  79     -15.804  30.906  23.654  1.00 33.44           C  
ATOM    583  CB  PRO A  79     -17.172  28.935  24.566  1.00 33.44           C  
ATOM    584  O   PRO A  79     -14.643  30.559  23.870  1.00 33.44           O  
ATOM    585  CG  PRO A  79     -16.219  27.761  24.330  1.00 33.44           C  
ATOM    586  CD  PRO A  79     -16.041  27.702  22.810  1.00 33.44           C  
ATOM    587  N   GLN A  80     -16.179  32.187  23.633  1.00 29.41           N  
ATOM    588  CA  GLN A  80     -15.324  33.308  24.028  1.00 29.41           C  
ATOM    589  C   GLN A  80     -15.354  33.529  25.546  1.00 29.41           C  
ATOM    590  CB  GLN A  80     -15.785  34.612  23.351  1.00 29.41           C  
ATOM    591  O   GLN A  80     -16.425  33.512  26.147  1.00 29.41           O  
ATOM    592  CG  GLN A  80     -15.605  34.653  21.826  1.00 29.41           C  
ATOM    593  CD  GLN A  80     -15.698  36.074  21.262  1.00 29.41           C  
ATOM    594  NE2 GLN A  80     -15.594  36.242  19.963  1.00 29.41           N  
ATOM    595  OE1 GLN A  80     -15.843  37.063  21.959  1.00 29.41           O  
ATOM    596  N   LEU A  81     -14.198  33.868  26.126  1.00 24.67           N  
ATOM    597  CA  LEU A  81     -14.086  34.835  27.226  1.00 24.67           C  
ATOM    598  C   LEU A  81     -12.798  35.674  27.017  1.00 24.67           C  
ATOM    599  CB  LEU A  81     -14.137  34.149  28.609  1.00 24.67           C  
ATOM    600  O   LEU A  81     -11.865  35.182  26.379  1.00 24.67           O  
ATOM    601  CG  LEU A  81     -15.177  34.780  29.568  1.00 24.67           C  
ATOM    602  CD1 LEU A  81     -16.478  33.984  29.612  1.00 24.67           C  
ATOM    603  CD2 LEU A  81     -14.623  34.891  30.988  1.00 24.67           C  
ATOM    604  N   PRO A  82     -12.757  36.946  27.464  1.00 33.50           N  
ATOM    605  CA  PRO A  82     -12.024  38.005  26.780  1.00 33.50           C  
ATOM    606  C   PRO A  82     -10.657  38.307  27.397  1.00 33.50           C  
ATOM    607  CB  PRO A  82     -12.942  39.228  26.906  1.00 33.50           C  
ATOM    608  O   PRO A  82     -10.505  38.348  28.614  1.00 33.50           O  
ATOM    609  CG  PRO A  82     -13.525  39.063  28.309  1.00 33.50           C  
ATOM    610  CD  PRO A  82     -13.672  37.551  28.422  1.00 33.50           C  
ATOM    611  N   THR A  83      -9.706  38.700  26.554  1.00 28.05           N  
ATOM    612  CA  THR A  83      -8.628  39.607  26.956  1.00 28.05           C  
ATOM    613  C   THR A  83      -8.429  40.674  25.886  1.00 28.05           C  
ATOM    614  CB  THR A  83      -7.309  38.905  27.328  1.00 28.05           C  
ATOM    615  O   THR A  83      -8.144  40.410  24.721  1.00 28.05           O  
ATOM    616  CG2 THR A  83      -7.263  38.552  28.816  1.00 28.05           C  
ATOM    617  OG1 THR A  83      -7.128  37.708  26.612  1.00 28.05           O  
ATOM    618  N   LEU A  84      -8.644  41.914  26.320  1.00 27.28           N  
ATOM    619  CA  LEU A  84      -8.331  43.151  25.622  1.00 27.28           C  
ATOM    620  C   LEU A  84      -6.849  43.196  25.238  1.00 27.28           C  
ATOM    621  CB  LEU A  84      -8.610  44.305  26.614  1.00 27.28           C  
ATOM    622  O   LEU A  84      -5.990  43.105  26.109  1.00 27.28           O  
ATOM    623  CG  LEU A  84     -10.068  44.797  26.646  1.00 27.28           C  
ATOM    624  CD1 LEU A  84     -10.576  44.969  28.078  1.00 27.28           C  
ATOM    625  CD2 LEU A  84     -10.163  46.152  25.939  1.00 27.28           C  
ATOM    626  N   THR A  85      -6.543  43.487  23.975  1.00 29.17           N  
ATOM    627  CA  THR A  85      -5.637  44.598  23.638  1.00 29.17           C  
ATOM    628  C   THR A  85      -5.742  44.975  22.162  1.00 29.17           C  
ATOM    629  CB  THR A  85      -4.157  44.422  24.040  1.00 29.17           C  
ATOM    630  O   THR A  85      -5.941  44.166  21.263  1.00 29.17           O  
ATOM    631  CG2 THR A  85      -3.809  45.321  25.232  1.00 29.17           C  
ATOM    632  OG1 THR A  85      -3.840  43.106  24.391  1.00 29.17           O  
ATOM    633  N   ARG A  86      -5.687  46.284  21.958  1.00 25.81           N  
ATOM    634  CA  ARG A  86      -6.051  47.069  20.783  1.00 25.81           C  
ATOM    635  C   ARG A  86      -4.765  47.452  20.047  1.00 25.81           C  
ATOM    636  CB  ARG A  86      -6.769  48.288  21.416  1.00 25.81           C  
ATOM    637  O   ARG A  86      -3.916  48.053  20.695  1.00 25.81           O  
ATOM    638  CG  ARG A  86      -7.361  49.401  20.541  1.00 25.81           C  
ATOM    639  CD  ARG A  86      -7.844  50.519  21.493  1.00 25.81           C  
ATOM    640  NE  ARG A  86      -8.663  51.555  20.830  1.00 25.81           N  
ATOM    641  NH1 ARG A  86      -8.929  52.938  22.659  1.00 25.81           N  
ATOM    642  NH2 ARG A  86      -9.949  53.441  20.746  1.00 25.81           N  
ATOM    643  CZ  ARG A  86      -9.171  52.634  21.412  1.00 25.81           C  
ATOM    644  N   ARG A  87      -4.658  47.219  18.729  1.00 25.45           N  
ATOM    645  CA  ARG A  87      -4.211  48.227  17.731  1.00 25.45           C  
ATOM    646  C   ARG A  87      -4.128  47.687  16.287  1.00 25.45           C  
ATOM    647  CB  ARG A  87      -2.864  48.907  18.094  1.00 25.45           C  
ATOM    648  O   ARG A  87      -3.273  46.883  15.960  1.00 25.45           O  
ATOM    649  CG  ARG A  87      -3.086  50.300  18.723  1.00 25.45           C  
ATOM    650  CD  ARG A  87      -1.778  50.952  19.177  1.00 25.45           C  
ATOM    651  NE  ARG A  87      -2.028  52.247  19.849  1.00 25.45           N  
ATOM    652  NH1 ARG A  87       0.165  52.880  20.099  1.00 25.45           N  
ATOM    653  NH2 ARG A  87      -1.449  54.188  20.903  1.00 25.45           N  
ATOM    654  CZ  ARG A  87      -1.107  53.095  20.277  1.00 25.45           C  
ATOM    655  N   VAL A  88      -5.009  48.270  15.467  1.00 26.91           N  
ATOM    656  CA  VAL A  88      -4.788  48.911  14.151  1.00 26.91           C  
ATOM    657  C   VAL A  88      -4.317  48.053  12.968  1.00 26.91           C  
ATOM    658  CB  VAL A  88      -3.975  50.215  14.298  1.00 26.91           C  
ATOM    659  O   VAL A  88      -3.172  47.635  12.860  1.00 26.91           O  
ATOM    660  CG1 VAL A  88      -3.853  50.987  12.978  1.00 26.91           C  
ATOM    661  CG2 VAL A  88      -4.667  51.177  15.281  1.00 26.91           C  
ATOM    662  N   ALA A  89      -5.243  47.934  12.016  1.00 28.06           N  
ATOM    663  CA  ALA A  89      -5.078  47.454  10.655  1.00 28.06           C  
ATOM    664  C   ALA A  89      -4.494  48.519   9.707  1.00 28.06           C  
ATOM    665  CB  ALA A  89      -6.486  47.068  10.172  1.00 28.06           C  
ATOM    666  O   ALA A  89      -4.768  49.710   9.864  1.00 28.06           O  
ATOM    667  N   ARG A  90      -3.845  48.063   8.629  1.00 25.92           N  
ATOM    668  CA  ARG A  90      -4.057  48.606   7.276  1.00 25.92           C  
ATOM    669  C   ARG A  90      -3.617  47.595   6.212  1.00 25.92           C  
ATOM    670  CB  ARG A  90      -3.350  49.966   7.080  1.00 25.92           C  
ATOM    671  O   ARG A  90      -2.485  47.129   6.228  1.00 25.92           O  
ATOM    672  CG  ARG A  90      -4.369  51.047   6.682  1.00 25.92           C  
ATOM    673  CD  ARG A  90      -3.709  52.425   6.573  1.00 25.92           C  
ATOM    674  NE  ARG A  90      -4.712  53.495   6.381  1.00 25.92           N  
ATOM    675  NH1 ARG A  90      -3.340  55.280   6.838  1.00 25.92           N  
ATOM    676  NH2 ARG A  90      -5.487  55.640   6.359  1.00 25.92           N  
ATOM    677  CZ  ARG A  90      -4.510  54.794   6.527  1.00 25.92           C  
ATOM    678  N   ALA A  91      -4.544  47.270   5.312  1.00 31.11           N  
ATOM    679  CA  ALA A  91      -4.281  46.624   4.027  1.00 31.11           C  
ATOM    680  C   ALA A  91      -3.543  47.592   3.078  1.00 31.11           C  
ATOM    681  CB  ALA A  91      -5.639  46.186   3.455  1.00 31.11           C  
ATOM    682  O   ALA A  91      -3.514  48.799   3.347  1.00 31.11           O  
ATOM    683  N   PRO A  92      -3.031  47.099   1.937  1.00 35.22           N  
ATOM    684  CA  PRO A  92      -3.750  47.446   0.714  1.00 35.22           C  
ATOM    685  C   PRO A  92      -3.857  46.351  -0.362  1.00 35.22           C  
ATOM    686  CB  PRO A  92      -3.056  48.691   0.154  1.00 35.22           C  
ATOM    687  O   PRO A  92      -3.074  45.413  -0.469  1.00 35.22           O  
ATOM    688  CG  PRO A  92      -1.618  48.568   0.652  1.00 35.22           C  
ATOM    689  CD  PRO A  92      -1.635  47.394   1.635  1.00 35.22           C  
ATOM    690  N   SER A  93      -4.911  46.592  -1.133  1.00 29.20           N  
ATOM    691  CA  SER A  93      -5.386  46.161  -2.447  1.00 29.20           C  
ATOM    692  C   SER A  93      -4.378  45.837  -3.561  1.00 29.20           C  
ATOM    693  CB  SER A  93      -6.234  47.351  -2.940  1.00 29.20           C  
ATOM    694  O   SER A  93      -3.313  46.437  -3.675  1.00 29.20           O  
ATOM    695  OG  SER A  93      -5.626  48.591  -2.586  1.00 29.20           O  
ATOM    696  N   ALA A  94      -4.840  44.948  -4.447  1.00 31.59           N  
ATOM    697  CA  ALA A  94      -4.330  44.654  -5.787  1.00 31.59           C  
ATOM    698  C   ALA A  94      -4.461  45.833  -6.776  1.00 31.59           C  
ATOM    699  CB  ALA A  94      -5.170  43.473  -6.304  1.00 31.59           C  
ATOM    700  O   ALA A  94      -5.229  46.765  -6.524  1.00 31.59           O  
ATOM    701  N   PRO A  95      -3.816  45.718  -7.951  1.00 37.03           N  
ATOM    702  CA  PRO A  95      -4.486  46.098  -9.194  1.00 37.03           C  
ATOM    703  C   PRO A  95      -4.337  45.063 -10.327  1.00 37.03           C  
ATOM    704  CB  PRO A  95      -3.883  47.448  -9.567  1.00 37.03           C  
ATOM    705  O   PRO A  95      -3.444  44.216 -10.338  1.00 37.03           O  
ATOM    706  CG  PRO A  95      -2.435  47.321  -9.092  1.00 37.03           C  
ATOM    707  CD  PRO A  95      -2.439  46.180  -8.065  1.00 37.03           C  
ATOM    708  N   SER A  96      -5.273  45.158 -11.268  1.00 28.47           N  
ATOM    709  CA  SER A  96      -5.477  44.349 -12.470  1.00 28.47           C  
ATOM    710  C   SER A  96      -4.883  44.977 -13.741  1.00 28.47           C  
ATOM    711  CB  SER A  96      -6.995  44.238 -12.686  1.00 28.47           C  
ATOM    712  O   SER A  96      -4.889  46.196 -13.851  1.00 28.47           O  
ATOM    713  OG  SER A  96      -7.581  45.532 -12.687  1.00 28.47           O  
ATOM    714  N   ALA A  97      -4.536  44.092 -14.689  1.00 33.94           N  
ATOM    715  CA  ALA A  97      -4.593  44.185 -16.163  1.00 33.94           C  
ATOM    716  C   ALA A  97      -3.847  45.310 -16.920  1.00 33.94           C  
ATOM    717  CB  ALA A  97      -6.067  44.112 -16.590  1.00 33.94           C  
ATOM    718  O   ALA A  97      -4.122  46.484 -16.727  1.00 33.94           O  
ATOM    719  N   ASP A  98      -2.959  44.923 -17.851  1.00 28.73           N  
ATOM    720  CA  ASP A  98      -3.186  45.064 -19.307  1.00 28.73           C  
ATOM    721  C   ASP A  98      -2.022  44.478 -20.143  1.00 28.73           C  
ATOM    722  CB  ASP A  98      -3.494  46.518 -19.738  1.00 28.73           C  
ATOM    723  O   ASP A  98      -0.887  44.364 -19.684  1.00 28.73           O  
ATOM    724  CG  ASP A  98      -5.002  46.833 -19.768  1.00 28.73           C  
ATOM    725  OD1 ASP A  98      -5.801  45.868 -19.854  1.00 28.73           O  
ATOM    726  OD2 ASP A  98      -5.341  48.036 -19.780  1.00 28.73           O  
ATOM    727  N   VAL A  99      -2.341  44.062 -21.374  1.00 37.50           N  
ATOM    728  CA  VAL A  99      -1.478  43.459 -22.417  1.00 37.50           C  
ATOM    729  C   VAL A  99      -1.600  44.337 -23.677  1.00 37.50           C  
ATOM    730  CB  VAL A  99      -1.955  42.008 -22.682  1.00 37.50           C  
ATOM    731  O   VAL A  99      -2.711  44.793 -23.949  1.00 37.50           O  
ATOM    732  CG1 VAL A  99      -1.357  41.324 -23.916  1.00 37.50           C  
ATOM    733  CG2 VAL A  99      -1.647  41.097 -21.489  1.00 37.50           C  
ATOM    734  N   PRO A 100      -0.516  44.621 -24.436  1.00 43.72           N  
ATOM    735  CA  PRO A 100      -0.254  43.907 -25.707  1.00 43.72           C  
ATOM    736  C   PRO A 100       1.245  43.678 -26.045  1.00 43.72           C  
ATOM    737  CB  PRO A 100      -0.949  44.749 -26.780  1.00 43.72           C  
ATOM    738  O   PRO A 100       2.117  44.423 -25.610  1.00 43.72           O  
ATOM    739  CG  PRO A 100      -0.876  46.178 -26.241  1.00 43.72           C  
ATOM    740  CD  PRO A 100      -0.367  46.030 -24.804  1.00 43.72           C  
ATOM    741  N   GLY A 101       1.557  42.634 -26.835  1.00 29.52           N  
ATOM    742  CA  GLY A 101       2.881  42.424 -27.481  1.00 29.52           C  
ATOM    743  C   GLY A 101       3.000  43.174 -28.825  1.00 29.52           C  
ATOM    744  O   GLY A 101       2.177  44.057 -29.060  1.00 29.52           O  
ATOM    745  N   PRO A 102       3.869  42.792 -29.794  1.00 52.56           N  
ATOM    746  CA  PRO A 102       5.126  42.012 -29.778  1.00 52.56           C  
ATOM    747  C   PRO A 102       6.292  42.718 -30.554  1.00 52.56           C  
ATOM    748  CB  PRO A 102       4.715  40.747 -30.539  1.00 52.56           C  
ATOM    749  O   PRO A 102       6.024  43.601 -31.358  1.00 52.56           O  
ATOM    750  CG  PRO A 102       3.797  41.284 -31.649  1.00 52.56           C  
ATOM    751  CD  PRO A 102       3.287  42.630 -31.126  1.00 52.56           C  
ATOM    752  N   ALA A 103       7.570  42.311 -30.399  1.00 30.66           N  
ATOM    753  CA  ALA A 103       8.633  42.440 -31.433  1.00 30.66           C  
ATOM    754  C   ALA A 103       9.997  41.840 -31.009  1.00 30.66           C  
ATOM    755  CB  ALA A 103       8.878  43.897 -31.867  1.00 30.66           C  
ATOM    756  O   ALA A 103      10.374  41.857 -29.842  1.00 30.66           O  
ATOM    757  N   ASN A 104      10.724  41.338 -32.013  1.00 32.25           N  
ATOM    758  CA  ASN A 104      12.036  40.677 -32.000  1.00 32.25           C  
ATOM    759  C   ASN A 104      13.214  41.524 -31.473  1.00 32.25           C  
ATOM    760  CB  ASN A 104      12.351  40.336 -33.475  1.00 32.25           C  
ATOM    761  O   ASN A 104      13.252  42.733 -31.682  1.00 32.25           O  
ATOM    762  CG  ASN A 104      11.475  39.249 -34.061  1.00 32.25           C  
ATOM    763  ND2 ASN A 104      11.123  39.341 -35.323  1.00 32.25           N  
ATOM    764  OD1 ASN A 104      11.117  38.296 -33.399  1.00 32.25           O  
ATOM    765  N   GLY A 105      14.266  40.859 -30.968  1.00 26.66           N  
ATOM    766  CA  GLY A 105      15.608  41.452 -30.875  1.00 26.66           C  
ATOM    767  C   GLY A 105      16.614  40.673 -30.020  1.00 26.66           C  
ATOM    768  O   GLY A 105      16.569  40.722 -28.798  1.00 26.66           O  
ATOM    769  N   PHE A 106      17.559  39.991 -30.672  1.00 28.59           N  
ATOM    770  CA  PHE A 106      18.800  39.464 -30.086  1.00 28.59           C  
ATOM    771  C   PHE A 106      19.602  40.552 -29.338  1.00 28.59           C  
ATOM    772  CB  PHE A 106      19.692  38.976 -31.253  1.00 28.59           C  
ATOM    773  O   PHE A 106      19.850  41.603 -29.927  1.00 28.59           O  
ATOM    774  CG  PHE A 106      19.640  37.504 -31.604  1.00 28.59           C  
ATOM    775  CD1 PHE A 106      20.675  36.659 -31.162  1.00 28.59           C  
ATOM    776  CD2 PHE A 106      18.624  36.989 -32.431  1.00 28.59           C  
ATOM    777  CE1 PHE A 106      20.696  35.306 -31.539  1.00 28.59           C  
ATOM    778  CE2 PHE A 106      18.643  35.632 -32.805  1.00 28.59           C  
ATOM    779  CZ  PHE A 106      19.679  34.792 -32.360  1.00 28.59           C  
ATOM    780  N   LYS A 107      20.128  40.247 -28.136  1.00 30.08           N  
ATOM    781  CA  LYS A 107      21.566  40.331 -27.760  1.00 30.08           C  
ATOM    782  C   LYS A 107      21.808  40.200 -26.242  1.00 30.08           C  
ATOM    783  CB  LYS A 107      22.258  41.633 -28.236  1.00 30.08           C  
ATOM    784  O   LYS A 107      21.152  40.844 -25.441  1.00 30.08           O  
ATOM    785  CG  LYS A 107      22.951  41.453 -29.601  1.00 30.08           C  
ATOM    786  CD  LYS A 107      23.524  42.780 -30.113  1.00 30.08           C  
ATOM    787  CE  LYS A 107      24.155  42.589 -31.498  1.00 30.08           C  
ATOM    788  NZ  LYS A 107      24.752  43.852 -32.002  1.00 30.08           N  
ATOM    789  N   GLN A 108      22.862  39.434 -25.944  1.00 28.83           N  
ATOM    790  CA  GLN A 108      23.815  39.532 -24.825  1.00 28.83           C  
ATOM    791  C   GLN A 108      23.355  39.346 -23.367  1.00 28.83           C  
ATOM    792  CB  GLN A 108      24.709  40.771 -24.995  1.00 28.83           C  
ATOM    793  O   GLN A 108      22.557  40.085 -22.804  1.00 28.83           O  
ATOM    794  CG  GLN A 108      25.836  40.486 -26.005  1.00 28.83           C  
ATOM    795  CD  GLN A 108      26.634  41.722 -26.402  1.00 28.83           C  
ATOM    796  NE2 GLN A 108      27.832  41.553 -26.916  1.00 28.83           N  
ATOM    797  OE1 GLN A 108      26.186  42.850 -26.329  1.00 28.83           O  
ATOM    798  N   ALA A 109      24.014  38.368 -22.739  1.00 29.27           N  
ATOM    799  CA  ALA A 109      24.082  38.149 -21.303  1.00 29.27           C  
ATOM    800  C   ALA A 109      24.764  39.312 -20.561  1.00 29.27           C  
ATOM    801  CB  ALA A 109      24.902  36.865 -21.095  1.00 29.27           C  
ATOM    802  O   ALA A 109      25.709  39.909 -21.082  1.00 29.27           O  
ATOM    803  N   PRO A 110      24.395  39.507 -19.285  1.00 31.86           N  
ATOM    804  CA  PRO A 110      25.374  39.872 -18.278  1.00 31.86           C  
ATOM    805  C   PRO A 110      25.332  38.912 -17.081  1.00 31.86           C  
ATOM    806  CB  PRO A 110      25.044  41.312 -17.901  1.00 31.86           C  
ATOM    807  O   PRO A 110      24.308  38.671 -16.445  1.00 31.86           O  
ATOM    808  CG  PRO A 110      23.526  41.392 -18.088  1.00 31.86           C  
ATOM    809  CD  PRO A 110      23.149  40.186 -18.960  1.00 31.86           C  
ATOM    810  N   SER A 111      26.509  38.393 -16.762  1.00 28.97           N  
ATOM    811  CA  SER A 111      26.886  37.833 -15.471  1.00 28.97           C  
ATOM    812  C   SER A 111      26.751  38.875 -14.358  1.00 28.97           C  
ATOM    813  CB  SER A 111      28.364  37.424 -15.585  1.00 28.97           C  
ATOM    814  O   SER A 111      27.383  39.925 -14.445  1.00 28.97           O  
ATOM    815  OG  SER A 111      29.104  38.430 -16.264  1.00 28.97           O  
ATOM    816  N   ALA A 112      26.017  38.568 -13.283  1.00 28.64           N  
ATOM    817  CA  ALA A 112      26.212  39.214 -11.984  1.00 28.64           C  
ATOM    818  C   ALA A 112      25.561  38.433 -10.829  1.00 28.64           C  
ATOM    819  CB  ALA A 112      25.664  40.651 -11.996  1.00 28.64           C  
ATOM    820  O   ALA A 112      24.347  38.269 -10.767  1.00 28.64           O  
ATOM    821  N   GLY A 113      26.394  38.081  -9.848  1.00 27.47           N  
ATOM    822  CA  GLY A 113      26.205  38.626  -8.505  1.00 27.47           C  
ATOM    823  C   GLY A 113      25.265  37.879  -7.565  1.00 27.47           C  
ATOM    824  O   GLY A 113      24.126  38.278  -7.343  1.00 27.47           O  
ATOM    825  N   ILE A 114      25.830  36.887  -6.882  1.00 29.09           N  
ATOM    826  CA  ILE A 114      25.378  36.404  -5.574  1.00 29.09           C  
ATOM    827  C   ILE A 114      25.285  37.602  -4.607  1.00 29.09           C  
ATOM    828  CB  ILE A 114      26.400  35.344  -5.082  1.00 29.09           C  
ATOM    829  O   ILE A 114      26.293  38.238  -4.306  1.00 29.09           O  
ATOM    830  CG1 ILE A 114      26.371  34.098  -6.002  1.00 29.09           C  
ATOM    831  CG2 ILE A 114      26.161  34.938  -3.615  1.00 29.09           C  
ATOM    832  CD1 ILE A 114      27.564  33.152  -5.813  1.00 29.09           C  
ATOM    833  N   ARG A 115      24.086  37.905  -4.089  1.00 26.39           N  
ATOM    834  CA  ARG A 115      23.894  38.783  -2.921  1.00 26.39           C  
ATOM    835  C   ARG A 115      23.557  37.940  -1.695  1.00 26.39           C  
ATOM    836  CB  ARG A 115      22.850  39.891  -3.181  1.00 26.39           C  
ATOM    837  O   ARG A 115      22.411  37.547  -1.488  1.00 26.39           O  
ATOM    838  CG  ARG A 115      23.499  41.211  -3.630  1.00 26.39           C  
ATOM    839  CD  ARG A 115      22.460  42.343  -3.681  1.00 26.39           C  
ATOM    840  NE  ARG A 115      23.075  43.642  -4.022  1.00 26.39           N  
ATOM    841  NH1 ARG A 115      21.219  44.968  -3.733  1.00 26.39           N  
ATOM    842  NH2 ARG A 115      23.147  45.897  -4.357  1.00 26.39           N  
ATOM    843  CZ  ARG A 115      22.481  44.825  -4.034  1.00 26.39           C  
ATOM    844  N   GLN A 116      24.572  37.708  -0.868  1.00 27.33           N  
ATOM    845  CA  GLN A 116      24.414  37.342   0.537  1.00 27.33           C  
ATOM    846  C   GLN A 116      23.757  38.510   1.291  1.00 27.33           C  
ATOM    847  CB  GLN A 116      25.796  37.031   1.140  1.00 27.33           C  
ATOM    848  O   GLN A 116      24.210  39.650   1.205  1.00 27.33           O  
ATOM    849  CG  GLN A 116      26.336  35.641   0.757  1.00 27.33           C  
ATOM    850  CD  GLN A 116      27.778  35.426   1.220  1.00 27.33           C  
ATOM    851  NE2 GLN A 116      28.182  34.214   1.531  1.00 27.33           N  
ATOM    852  OE1 GLN A 116      28.573  36.342   1.294  1.00 27.33           O  
ATOM    853  N   ARG A 117      22.685  38.232   2.041  1.00 27.20           N  
ATOM    854  CA  ARG A 117      22.176  39.122   3.093  1.00 27.20           C  
ATOM    855  C   ARG A 117      22.772  38.663   4.422  1.00 27.20           C  
ATOM    856  CB  ARG A 117      20.635  39.126   3.134  1.00 27.20           C  
ATOM    857  O   ARG A 117      22.256  37.734   5.034  1.00 27.20           O  
ATOM    858  CG  ARG A 117      19.992  40.016   2.060  1.00 27.20           C  
ATOM    859  CD  ARG A 117      18.465  40.024   2.234  1.00 27.20           C  
ATOM    860  NE  ARG A 117      17.792  40.873   1.229  1.00 27.20           N  
ATOM    861  NH1 ARG A 117      15.628  40.423   1.859  1.00 27.20           N  
ATOM    862  NH2 ARG A 117      16.008  41.802   0.149  1.00 27.20           N  
ATOM    863  CZ  ARG A 117      16.486  41.028   1.084  1.00 27.20           C  
ATOM    864  N   SER A 118      23.854  39.304   4.850  1.00 25.72           N  
ATOM    865  CA  SER A 118      24.336  39.253   6.232  1.00 25.72           C  
ATOM    866  C   SER A 118      23.599  40.311   7.053  1.00 25.72           C  
ATOM    867  CB  SER A 118      25.851  39.481   6.284  1.00 25.72           C  
ATOM    868  O   SER A 118      23.604  41.490   6.698  1.00 25.72           O  
ATOM    869  OG  SER A 118      26.184  40.694   5.640  1.00 25.72           O  
ATOM    870  N   ILE A 119      22.956  39.883   8.138  1.00 28.55           N  
ATOM    871  CA  ILE A 119      22.383  40.763   9.158  1.00 28.55           C  
ATOM    872  C   ILE A 119      23.513  41.161  10.109  1.00 28.55           C  
ATOM    873  CB  ILE A 119      21.206  40.063   9.878  1.00 28.55           C  
ATOM    874  O   ILE A 119      24.148  40.309  10.725  1.00 28.55           O  
ATOM    875  CG1 ILE A 119      20.036  39.877   8.880  1.00 28.55           C  
ATOM    876  CG2 ILE A 119      20.744  40.854  11.118  1.00 28.55           C  
ATOM    877  CD1 ILE A 119      18.885  39.013   9.410  1.00 28.55           C  
ATOM    878  N   THR A 120      23.759  42.463  10.190  1.00 25.08           N  
ATOM    879  CA  THR A 120      24.713  43.122  11.080  1.00 25.08           C  
ATOM    880  C   THR A 120      24.157  43.188  12.504  1.00 25.08           C  
ATOM    881  CB  THR A 120      25.004  44.559  10.581  1.00 25.08           C  
ATOM    882  O   THR A 120      23.018  43.608  12.706  1.00 25.08           O  
ATOM    883  CG2 THR A 120      26.498  44.866  10.559  1.00 25.08           C  
ATOM    884  OG1 THR A 120      24.535  44.777   9.262  1.00 25.08           O  
ATOM    885  N   ILE A 121      24.979  42.832  13.494  1.00 28.80           N  
ATOM    886  CA  ILE A 121      24.804  43.227  14.898  1.00 28.80           C  
ATOM    887  C   ILE A 121      25.879  44.278  15.191  1.00 28.80           C  
ATOM    888  CB  ILE A 121      24.852  42.006  15.851  1.00 28.80           C  
ATOM    889  O   ILE A 121      27.064  44.039  14.973  1.00 28.80           O  
ATOM    890  CG1 ILE A 121      23.649  41.073  15.569  1.00 28.80           C  
ATOM    891  CG2 ILE A 121      24.851  42.459  17.325  1.00 28.80           C  
ATOM    892  CD1 ILE A 121      23.631  39.778  16.393  1.00 28.80           C  
ATOM    893  N   ASN A 122      25.441  45.458  15.632  1.00 26.52           N  
ATOM    894  CA  ASN A 122      26.283  46.580  16.046  1.00 26.52           C  
ATOM    895  C   ASN A 122      27.017  46.277  17.359  1.00 26.52           C  
ATOM    896  CB  ASN A 122      25.379  47.812  16.265  1.00 26.52           C  
ATOM    897  O   ASN A 122      26.408  45.715  18.268  1.00 26.52           O  
ATOM    898  CG  ASN A 122      24.913  48.480  14.988  1.00 26.52           C  
ATOM    899  ND2 ASN A 122      23.796  49.168  15.024  1.00 26.52           N  
ATOM    900  OD1 ASN A 122      25.552  48.424  13.956  1.00 26.52           O  
ATOM    901  N   GLY A 123      28.255  46.767  17.509  1.00 27.78           N  
ATOM    902  CA  GLY A 123      28.865  46.851  18.838  1.00 27.78           C  
ATOM    903  C   GLY A 123      30.365  47.144  18.949  1.00 27.78           C  
ATOM    904  O   GLY A 123      31.075  46.299  19.463  1.00 27.78           O  
ATOM    905  N   ILE A 124      30.778  48.369  18.590  1.00 30.20           N  
ATOM    906  CA  ILE A 124      31.754  49.216  19.328  1.00 30.20           C  
ATOM    907  C   ILE A 124      33.271  48.895  19.254  1.00 30.20           C  
ATOM    908  CB  ILE A 124      31.270  49.419  20.792  1.00 30.20           C  
ATOM    909  O   ILE A 124      33.742  47.883  19.757  1.00 30.20           O  
ATOM    910  CG1 ILE A 124      29.842  50.026  20.841  1.00 30.20           C  
ATOM    911  CG2 ILE A 124      32.221  50.335  21.590  1.00 30.20           C  
ATOM    912  CD1 ILE A 124      29.138  49.850  22.191  1.00 30.20           C  
ATOM    913  N   GLY A 125      34.022  49.908  18.777  1.00 27.27           N  
ATOM    914  CA  GLY A 125      35.420  50.236  19.138  1.00 27.27           C  
ATOM    915  C   GLY A 125      36.478  49.776  18.127  1.00 27.27           C  
ATOM    916  O   GLY A 125      36.903  48.634  18.185  1.00 27.27           O  
ATOM    917  N   ALA A 126      36.826  50.543  17.080  1.00 28.47           N  
ATOM    918  CA  ALA A 126      37.849  51.616  17.070  1.00 28.47           C  
ATOM    919  C   ALA A 126      39.184  51.143  17.698  1.00 28.47           C  
ATOM    920  CB  ALA A 126      37.290  52.903  17.699  1.00 28.47           C  
ATOM    921  O   ALA A 126      39.196  50.811  18.872  1.00 28.47           O  
ATOM    922  N   THR A 127      40.329  51.047  17.014  1.00 31.53           N  
ATOM    923  CA  THR A 127      40.952  51.978  16.056  1.00 31.53           C  
ATOM    924  C   THR A 127      41.952  51.273  15.111  1.00 31.53           C  
ATOM    925  CB  THR A 127      41.768  53.033  16.838  1.00 31.53           C  
ATOM    926  O   THR A 127      42.723  50.425  15.542  1.00 31.53           O  
ATOM    927  CG2 THR A 127      40.888  54.126  17.442  1.00 31.53           C  
ATOM    928  OG1 THR A 127      42.454  52.431  17.913  1.00 31.53           O  
ATOM    929  N   HIS A 128      41.905  51.683  13.836  1.00 31.25           N  
ATOM    930  CA  HIS A 128      42.939  51.822  12.783  1.00 31.25           C  
ATOM    931  C   HIS A 128      44.448  51.775  13.162  1.00 31.25           C  
ATOM    932  CB  HIS A 128      42.642  53.244  12.247  1.00 31.25           C  
ATOM    933  O   HIS A 128      44.765  52.034  14.319  1.00 31.25           O  
ATOM    934  CG  HIS A 128      41.635  53.284  11.126  1.00 31.25           C  
ATOM    935  CD2 HIS A 128      40.368  53.799  11.189  1.00 31.25           C  
ATOM    936  ND1 HIS A 128      41.826  52.856   9.830  1.00 31.25           N  
ATOM    937  CE1 HIS A 128      40.710  53.113   9.133  1.00 31.25           C  
ATOM    938  NE2 HIS A 128      39.787  53.675   9.925  1.00 31.25           N  
ATOM    939  N   PRO A 129      45.397  51.717  12.186  1.00 43.00           N  
ATOM    940  CA  PRO A 129      45.303  51.349  10.754  1.00 43.00           C  
ATOM    941  C   PRO A 129      46.527  50.544  10.205  1.00 43.00           C  
ATOM    942  CB  PRO A 129      45.277  52.726  10.078  1.00 43.00           C  
ATOM    943  O   PRO A 129      47.458  50.271  10.945  1.00 43.00           O  
ATOM    944  CG  PRO A 129      46.221  53.580  10.940  1.00 43.00           C  
ATOM    945  CD  PRO A 129      46.407  52.776  12.232  1.00 43.00           C  
ATOM    946  N   THR A 130      46.485  50.220   8.892  1.00 29.17           N  
ATOM    947  CA  THR A 130      47.576  50.197   7.858  1.00 29.17           C  
ATOM    948  C   THR A 130      48.978  49.679   8.210  1.00 29.17           C  
ATOM    949  CB  THR A 130      47.791  51.604   7.268  1.00 29.17           C  
ATOM    950  O   THR A 130      49.525  49.990   9.247  1.00 29.17           O  
ATOM    951  CG2 THR A 130      46.770  51.956   6.191  1.00 29.17           C  
ATOM    952  OG1 THR A 130      47.728  52.591   8.252  1.00 29.17           O  
ATOM    953  N   ALA A 131      49.755  49.050   7.334  1.00 29.31           N  
ATOM    954  CA  ALA A 131      49.717  48.732   5.908  1.00 29.31           C  
ATOM    955  C   ALA A 131      50.867  47.716   5.707  1.00 29.31           C  
ATOM    956  CB  ALA A 131      49.975  50.010   5.091  1.00 29.31           C  
ATOM    957  O   ALA A 131      51.836  47.733   6.455  1.00 29.31           O  
ATOM    958  N   ALA A 132      50.675  46.722   4.846  1.00 29.77           N  
ATOM    959  CA  ALA A 132      51.400  46.565   3.582  1.00 29.77           C  
ATOM    960  C   ALA A 132      52.866  46.092   3.663  1.00 29.77           C  
ATOM    961  CB  ALA A 132      51.251  47.781   2.658  1.00 29.77           C  
ATOM    962  O   ALA A 132      53.695  46.617   4.393  1.00 29.77           O  
ATOM    963  N   SER A 133      53.128  45.148   2.754  1.00 31.03           N  
ATOM    964  CA  SER A 133      54.405  44.812   2.114  1.00 31.03           C  
ATOM    965  C   SER A 133      55.523  44.205   2.972  1.00 31.03           C  
ATOM    966  CB  SER A 133      54.898  45.951   1.208  1.00 31.03           C  
ATOM    967  O   SER A 133      56.335  44.892   3.576  1.00 31.03           O  
ATOM    968  OG  SER A 133      54.935  47.194   1.870  1.00 31.03           O  
ATOM    969  N   THR A 134      55.584  42.874   2.877  1.00 30.95           N  
ATOM    970  CA  THR A 134      56.769  42.037   2.566  1.00 30.95           C  
ATOM    971  C   THR A 134      57.762  42.685   1.569  1.00 30.95           C  
ATOM    972  CB  THR A 134      56.192  40.792   1.853  1.00 30.95           C  
ATOM    973  O   THR A 134      57.324  43.599   0.866  1.00 30.95           O  
ATOM    974  CG2 THR A 134      55.396  39.876   2.779  1.00 30.95           C  
ATOM    975  OG1 THR A 134      55.315  41.189   0.810  1.00 30.95           O  
ATOM    976  N   PRO A 135      58.993  42.162   1.329  1.00 46.41           N  
ATOM    977  CA  PRO A 135      59.554  40.856   1.725  1.00 46.41           C  
ATOM    978  C   PRO A 135      61.035  40.887   2.200  1.00 46.41           C  
ATOM    979  CB  PRO A 135      59.479  40.057   0.401  1.00 46.41           C  
ATOM    980  O   PRO A 135      61.688  41.923   2.215  1.00 46.41           O  
ATOM    981  CG  PRO A 135      59.625  41.116  -0.698  1.00 46.41           C  
ATOM    982  CD  PRO A 135      59.631  42.450   0.045  1.00 46.41           C  
ATOM    983  N   ASP A 136      61.533  39.677   2.470  1.00 28.11           N  
ATOM    984  CA  ASP A 136      62.858  39.161   2.085  1.00 28.11           C  
ATOM    985  C   ASP A 136      64.081  39.226   3.026  1.00 28.11           C  
ATOM    986  CB  ASP A 136      63.230  39.491   0.612  1.00 28.11           C  
ATOM    987  O   ASP A 136      64.643  40.274   3.324  1.00 28.11           O  
ATOM    988  CG  ASP A 136      62.867  38.404  -0.410  1.00 28.11           C  
ATOM    989  OD1 ASP A 136      62.490  37.284   0.009  1.00 28.11           O  
ATOM    990  OD2 ASP A 136      62.921  38.715  -1.619  1.00 28.11           O  
ATOM    991  N   THR A 137      64.568  37.998   3.276  1.00 32.19           N  
ATOM    992  CA  THR A 137      65.966  37.509   3.289  1.00 32.19           C  
ATOM    993  C   THR A 137      66.927  37.842   4.435  1.00 32.19           C  
ATOM    994  CB  THR A 137      66.677  37.752   1.947  1.00 32.19           C  
ATOM    995  O   THR A 137      67.040  38.979   4.874  1.00 32.19           O  
ATOM    996  CG2 THR A 137      66.039  36.962   0.805  1.00 32.19           C  
ATOM    997  OG1 THR A 137      66.681  39.116   1.600  1.00 32.19           O  
ATOM    998  N   GLY A 138      67.709  36.815   4.802  1.00 29.58           N  
ATOM    999  CA  GLY A 138      68.952  36.889   5.581  1.00 29.58           C  
ATOM   1000  C   GLY A 138      68.768  36.342   6.993  1.00 29.58           C  
ATOM   1001  O   GLY A 138      68.224  37.033   7.844  1.00 29.58           O  
ATOM   1002  N   ASP A 139      68.933  35.044   7.238  1.00 31.17           N  
ATOM   1003  CA  ASP A 139      70.204  34.325   7.430  1.00 31.17           C  
ATOM   1004  C   ASP A 139      71.102  34.873   8.554  1.00 31.17           C  
ATOM   1005  CB  ASP A 139      71.004  33.995   6.148  1.00 31.17           C  
ATOM   1006  O   ASP A 139      71.474  36.041   8.587  1.00 31.17           O  
ATOM   1007  CG  ASP A 139      70.397  32.857   5.314  1.00 31.17           C  
ATOM   1008  OD1 ASP A 139      69.719  31.981   5.904  1.00 31.17           O  
ATOM   1009  OD2 ASP A 139      70.591  32.876   4.078  1.00 31.17           O  
ATOM   1010  N   GLU A 140      71.483  33.910   9.397  1.00 30.58           N  
ATOM   1011  CA  GLU A 140      72.732  33.793  10.152  1.00 30.58           C  
ATOM   1012  C   GLU A 140      72.884  34.373  11.581  1.00 30.58           C  
ATOM   1013  CB  GLU A 140      73.962  33.958   9.234  1.00 30.58           C  
ATOM   1014  O   GLU A 140      72.764  35.558  11.866  1.00 30.58           O  
ATOM   1015  CG  GLU A 140      74.195  32.650   8.448  1.00 30.58           C  
ATOM   1016  CD  GLU A 140      75.417  32.655   7.518  1.00 30.58           C  
ATOM   1017  OE1 GLU A 140      75.699  31.564   6.966  1.00 30.58           O  
ATOM   1018  OE2 GLU A 140      76.049  33.720   7.343  1.00 30.58           O  
ATOM   1019  N   GLU A 141      73.255  33.417  12.449  1.00 30.83           N  
ATOM   1020  CA  GLU A 141      74.192  33.496  13.580  1.00 30.83           C  
ATOM   1021  C   GLU A 141      73.719  33.913  15.000  1.00 30.83           C  
ATOM   1022  CB  GLU A 141      75.557  34.053  13.133  1.00 30.83           C  
ATOM   1023  O   GLU A 141      73.518  35.067  15.360  1.00 30.83           O  
ATOM   1024  CG  GLU A 141      76.272  33.043  12.205  1.00 30.83           C  
ATOM   1025  CD  GLU A 141      77.684  33.467  11.769  1.00 30.83           C  
ATOM   1026  OE1 GLU A 141      78.391  32.581  11.235  1.00 30.83           O  
ATOM   1027  OE2 GLU A 141      78.100  34.607  12.078  1.00 30.83           O  
ATOM   1028  N   HIS A 142      73.614  32.865  15.838  1.00 28.86           N  
ATOM   1029  CA  HIS A 142      74.096  32.686  17.231  1.00 28.86           C  
ATOM   1030  C   HIS A 142      75.244  33.619  17.724  1.00 28.86           C  
ATOM   1031  CB  HIS A 142      74.658  31.243  17.198  1.00 28.86           C  
ATOM   1032  O   HIS A 142      75.886  34.237  16.885  1.00 28.86           O  
ATOM   1033  CG  HIS A 142      73.651  30.146  17.423  1.00 28.86           C  
ATOM   1034  CD2 HIS A 142      73.415  29.069  16.610  1.00 28.86           C  
ATOM   1035  ND1 HIS A 142      72.865  29.991  18.541  1.00 28.86           N  
ATOM   1036  CE1 HIS A 142      72.164  28.854  18.400  1.00 28.86           C  
ATOM   1037  NE2 HIS A 142      72.470  28.253  17.244  1.00 28.86           N  
ATOM   1038  N   PRO A 143      75.691  33.607  19.018  1.00 50.81           N  
ATOM   1039  CA  PRO A 143      75.234  32.907  20.244  1.00 50.81           C  
ATOM   1040  C   PRO A 143      75.273  33.794  21.536  1.00 50.81           C  
ATOM   1041  CB  PRO A 143      76.289  31.781  20.400  1.00 50.81           C  
ATOM   1042  O   PRO A 143      75.503  34.995  21.474  1.00 50.81           O  
ATOM   1043  CG  PRO A 143      77.540  32.318  19.688  1.00 50.81           C  
ATOM   1044  CD  PRO A 143      77.136  33.708  19.204  1.00 50.81           C  
ATOM   1045  N   ALA A 144      75.141  33.135  22.705  1.00 31.61           N  
ATOM   1046  CA  ALA A 144      75.753  33.424  24.027  1.00 31.61           C  
ATOM   1047  C   ALA A 144      74.747  33.686  25.173  1.00 31.61           C  
ATOM   1048  CB  ALA A 144      76.892  34.455  23.956  1.00 31.61           C  
ATOM   1049  O   ALA A 144      73.973  34.631  25.121  1.00 31.61           O  
ATOM   1050  N   LEU A 145      74.651  32.725  26.113  1.00 33.25           N  
ATOM   1051  CA  LEU A 145      75.057  32.806  27.543  1.00 33.25           C  
ATOM   1052  C   LEU A 145      74.106  33.689  28.396  1.00 33.25           C  
ATOM   1053  CB  LEU A 145      76.546  33.199  27.711  1.00 33.25           C  
ATOM   1054  O   LEU A 145      73.789  34.796  28.008  1.00 33.25           O  
ATOM   1055  CG  LEU A 145      77.566  32.039  27.709  1.00 33.25           C  
ATOM   1056  CD1 LEU A 145      77.933  31.539  26.313  1.00 33.25           C  
ATOM   1057  CD2 LEU A 145      78.875  32.473  28.365  1.00 33.25           C  
ATOM   1058  N   GLN A 146      73.611  33.312  29.579  1.00 30.91           N  
ATOM   1059  CA  GLN A 146      74.218  32.522  30.651  1.00 30.91           C  
ATOM   1060  C   GLN A 146      73.166  32.165  31.733  1.00 30.91           C  
ATOM   1061  CB  GLN A 146      75.321  33.402  31.293  1.00 30.91           C  
ATOM   1062  O   GLN A 146      72.121  32.801  31.829  1.00 30.91           O  
ATOM   1063  CG  GLN A 146      76.654  32.668  31.491  1.00 30.91           C  
ATOM   1064  CD  GLN A 146      77.835  33.612  31.726  1.00 30.91           C  
ATOM   1065  NE2 GLN A 146      78.997  33.081  32.033  1.00 30.91           N  
ATOM   1066  OE1 GLN A 146      77.792  34.816  31.550  1.00 30.91           O  
ATOM   1067  N   ASP A 147      73.542  31.191  32.565  1.00 32.72           N  
ATOM   1068  CA  ASP A 147      73.090  30.902  33.938  1.00 32.72           C  
ATOM   1069  C   ASP A 147      71.891  29.965  34.197  1.00 32.72           C  
ATOM   1070  CB  ASP A 147      73.195  32.136  34.847  1.00 32.72           C  
ATOM   1071  O   ASP A 147      70.729  30.338  34.340  1.00 32.72           O  
ATOM   1072  CG  ASP A 147      74.636  32.670  34.920  1.00 32.72           C  
ATOM   1073  OD1 ASP A 147      75.573  31.920  34.541  1.00 32.72           O  
ATOM   1074  OD2 ASP A 147      74.803  33.822  35.369  1.00 32.72           O  
ATOM   1075  N   ALA A 148      72.265  28.694  34.391  1.00 29.78           N  
ATOM   1076  CA  ALA A 148      71.628  27.745  35.305  1.00 29.78           C  
ATOM   1077  C   ALA A 148      71.983  28.092  36.777  1.00 29.78           C  
ATOM   1078  CB  ALA A 148      72.122  26.349  34.891  1.00 29.78           C  
ATOM   1079  O   ALA A 148      72.935  28.841  37.002  1.00 29.78           O  
ATOM   1080  N   PRO A 149      71.315  27.505  37.796  1.00 51.50           N  
ATOM   1081  CA  PRO A 149      71.781  26.192  38.263  1.00 51.50           C  
ATOM   1082  C   PRO A 149      70.700  25.213  38.789  1.00 51.50           C  
ATOM   1083  CB  PRO A 149      72.771  26.536  39.388  1.00 51.50           C  
ATOM   1084  O   PRO A 149      69.725  25.613  39.407  1.00 51.50           O  
ATOM   1085  CG  PRO A 149      72.291  27.863  39.963  1.00 51.50           C  
ATOM   1086  CD  PRO A 149      71.170  28.295  39.020  1.00 51.50           C  
ATOM   1087  N   TYR A 150      71.018  23.915  38.624  1.00 33.22           N  
ATOM   1088  CA  TYR A 150      70.828  22.783  39.564  1.00 33.22           C  
ATOM   1089  C   TYR A 150      69.391  22.378  40.001  1.00 33.22           C  
ATOM   1090  CB  TYR A 150      71.759  23.013  40.774  1.00 33.22           C  
ATOM   1091  O   TYR A 150      68.588  23.196  40.409  1.00 33.22           O  
ATOM   1092  CG  TYR A 150      73.217  22.610  40.565  1.00 33.22           C  
ATOM   1093  CD1 TYR A 150      73.726  21.487  41.246  1.00 33.22           C  
ATOM   1094  CD2 TYR A 150      74.077  23.336  39.714  1.00 33.22           C  
ATOM   1095  CE1 TYR A 150      75.056  21.074  41.051  1.00 33.22           C  
ATOM   1096  CE2 TYR A 150      75.425  22.965  39.560  1.00 33.22           C  
ATOM   1097  OH  TYR A 150      77.203  21.429  40.058  1.00 33.22           O  
ATOM   1098  CZ  TYR A 150      75.913  21.820  40.220  1.00 33.22           C  
ATOM   1099  N   SER A 151      68.992  21.099  40.073  1.00 30.45           N  
ATOM   1100  CA  SER A 151      69.681  19.816  39.858  1.00 30.45           C  
ATOM   1101  C   SER A 151      68.727  18.626  40.064  1.00 30.45           C  
ATOM   1102  CB  SER A 151      70.799  19.623  40.893  1.00 30.45           C  
ATOM   1103  O   SER A 151      67.919  18.688  40.981  1.00 30.45           O  
ATOM   1104  OG  SER A 151      70.445  20.101  42.174  1.00 30.45           O  
ATOM   1105  N   ARG A 152      68.972  17.542  39.293  1.00 32.41           N  
ATOM   1106  CA  ARG A 152      68.871  16.085  39.608  1.00 32.41           C  
ATOM   1107  C   ARG A 152      67.543  15.533  40.165  1.00 32.41           C  
ATOM   1108  CB  ARG A 152      70.021  15.720  40.571  1.00 32.41           C  
ATOM   1109  O   ARG A 152      66.963  16.097  41.070  1.00 32.41           O  
ATOM   1110  CG  ARG A 152      71.366  15.518  39.861  1.00 32.41           C  
ATOM   1111  CD  ARG A 152      72.432  15.058  40.863  1.00 32.41           C  
ATOM   1112  NE  ARG A 152      73.702  14.726  40.185  1.00 32.41           N  
ATOM   1113  NH1 ARG A 152      75.138  15.234  41.909  1.00 32.41           N  
ATOM   1114  NH2 ARG A 152      75.955  14.468  39.983  1.00 32.41           N  
ATOM   1115  CZ  ARG A 152      74.919  14.811  40.695  1.00 32.41           C  
ATOM   1116  N   ALA A 153      67.062  14.335  39.831  1.00 32.56           N  
ATOM   1117  CA  ALA A 153      67.490  13.165  39.045  1.00 32.56           C  
ATOM   1118  C   ALA A 153      66.406  12.078  39.308  1.00 32.56           C  
ATOM   1119  CB  ALA A 153      68.821  12.641  39.623  1.00 32.56           C  
ATOM   1120  O   ALA A 153      65.743  12.159  40.335  1.00 32.56           O  
ATOM   1121  N   LEU A 154      66.210  10.966  38.597  1.00 35.91           N  
ATOM   1122  CA  LEU A 154      66.454  10.443  37.245  1.00 35.91           C  
ATOM   1123  C   LEU A 154      65.970   8.971  37.330  1.00 35.91           C  
ATOM   1124  CB  LEU A 154      67.951  10.510  36.867  1.00 35.91           C  
ATOM   1125  O   LEU A 154      66.156   8.340  38.370  1.00 35.91           O  
ATOM   1126  CG  LEU A 154      68.287  10.647  35.370  1.00 35.91           C  
ATOM   1127  CD1 LEU A 154      69.636  11.357  35.226  1.00 35.91           C  
ATOM   1128  CD2 LEU A 154      68.385   9.309  34.646  1.00 35.91           C  
ATOM   1129  N   GLY A 155      65.380   8.420  36.265  1.00 27.84           N  
ATOM   1130  CA  GLY A 155      65.065   6.984  36.145  1.00 27.84           C  
ATOM   1131  C   GLY A 155      63.959   6.698  35.119  1.00 27.84           C  
ATOM   1132  O   GLY A 155      62.817   6.505  35.508  1.00 27.84           O  
ATOM   1133  N   THR A 156      64.168   7.018  33.836  1.00 34.34           N  
ATOM   1134  CA  THR A 156      64.566   6.105  32.728  1.00 34.34           C  
ATOM   1135  C   THR A 156      63.475   5.132  32.244  1.00 34.34           C  
ATOM   1136  CB  THR A 156      65.888   5.328  32.935  1.00 34.34           C  
ATOM   1137  O   THR A 156      63.129   4.189  32.943  1.00 34.34           O  
ATOM   1138  CG2 THR A 156      67.116   6.229  33.001  1.00 34.34           C  
ATOM   1139  OG1 THR A 156      65.894   4.563  34.114  1.00 34.34           O  
ATOM   1140  N   ARG A 157      63.019   5.282  30.983  1.00 27.27           N  
ATOM   1141  CA  ARG A 157      63.465   4.454  29.834  1.00 27.27           C  
ATOM   1142  C   ARG A 157      62.875   4.945  28.485  1.00 27.27           C  
ATOM   1143  CB  ARG A 157      63.151   2.951  30.041  1.00 27.27           C  
ATOM   1144  O   ARG A 157      61.672   5.122  28.355  1.00 27.27           O  
ATOM   1145  CG  ARG A 157      64.189   2.041  29.363  1.00 27.27           C  
ATOM   1146  CD  ARG A 157      64.089   0.605  29.895  1.00 27.27           C  
ATOM   1147  NE  ARG A 157      65.146  -0.263  29.335  1.00 27.27           N  
ATOM   1148  NH1 ARG A 157      64.601  -2.172  30.490  1.00 27.27           N  
ATOM   1149  NH2 ARG A 157      66.319  -2.199  29.066  1.00 27.27           N  
ATOM   1150  CZ  ARG A 157      65.351  -1.535  29.632  1.00 27.27           C  
ATOM   1151  N   THR A 158      63.806   5.166  27.554  1.00 31.83           N  
ATOM   1152  CA  THR A 158      63.833   5.219  26.065  1.00 31.83           C  
ATOM   1153  C   THR A 158      62.754   4.414  25.315  1.00 31.83           C  
ATOM   1154  CB  THR A 158      65.179   4.536  25.719  1.00 31.83           C  
ATOM   1155  O   THR A 158      62.260   3.444  25.875  1.00 31.83           O  
ATOM   1156  CG2 THR A 158      66.395   5.328  26.207  1.00 31.83           C  
ATOM   1157  OG1 THR A 158      65.246   3.275  26.371  1.00 31.83           O  
ATOM   1158  N   GLU A 159      62.414   4.557  24.028  1.00 30.03           N  
ATOM   1159  CA  GLU A 159      62.678   5.405  22.839  1.00 30.03           C  
ATOM   1160  C   GLU A 159      61.829   4.748  21.712  1.00 30.03           C  
ATOM   1161  CB  GLU A 159      64.134   5.294  22.328  1.00 30.03           C  
ATOM   1162  O   GLU A 159      61.764   3.521  21.694  1.00 30.03           O  
ATOM   1163  CG  GLU A 159      65.054   6.456  22.725  1.00 30.03           C  
ATOM   1164  CD  GLU A 159      66.521   6.230  22.306  1.00 30.03           C  
ATOM   1165  OE1 GLU A 159      67.304   7.186  22.486  1.00 30.03           O  
ATOM   1166  OE2 GLU A 159      66.851   5.108  21.864  1.00 30.03           O  
ATOM   1167  N   SER A 160      61.245   5.500  20.762  1.00 28.83           N  
ATOM   1168  CA  SER A 160      61.265   5.165  19.311  1.00 28.83           C  
ATOM   1169  C   SER A 160      60.563   6.228  18.435  1.00 28.83           C  
ATOM   1170  CB  SER A 160      60.710   3.774  18.928  1.00 28.83           C  
ATOM   1171  O   SER A 160      59.340   6.284  18.345  1.00 28.83           O  
ATOM   1172  OG  SER A 160      59.316   3.663  19.105  1.00 28.83           O  
ATOM   1173  N   VAL A 161      61.383   7.093  17.835  1.00 31.78           N  
ATOM   1174  CA  VAL A 161      61.485   7.505  16.413  1.00 31.78           C  
ATOM   1175  C   VAL A 161      60.243   7.520  15.476  1.00 31.78           C  
ATOM   1176  CB  VAL A 161      62.647   6.694  15.782  1.00 31.78           C  
ATOM   1177  O   VAL A 161      59.690   6.482  15.140  1.00 31.78           O  
ATOM   1178  CG1 VAL A 161      62.991   7.117  14.352  1.00 31.78           C  
ATOM   1179  CG2 VAL A 161      63.945   6.861  16.598  1.00 31.78           C  
ATOM   1180  N   ALA A 162      59.999   8.738  14.950  1.00 31.27           N  
ATOM   1181  CA  ALA A 162      59.562   9.192  13.606  1.00 31.27           C  
ATOM   1182  C   ALA A 162      58.195   8.802  12.995  1.00 31.27           C  
ATOM   1183  CB  ALA A 162      60.685   8.937  12.588  1.00 31.27           C  
ATOM   1184  O   ALA A 162      57.959   7.649  12.668  1.00 31.27           O  
ATOM   1185  N   SER A 163      57.405   9.814  12.601  1.00 27.02           N  
ATOM   1186  CA  SER A 163      57.420  10.341  11.217  1.00 27.02           C  
ATOM   1187  C   SER A 163      56.585  11.624  11.070  1.00 27.02           C  
ATOM   1188  CB  SER A 163      56.945   9.321  10.167  1.00 27.02           C  
ATOM   1189  O   SER A 163      55.486  11.741  11.605  1.00 27.02           O  
ATOM   1190  OG  SER A 163      55.594   8.959  10.341  1.00 27.02           O  
ATOM   1191  N   TYR A 164      57.131  12.577  10.316  1.00 32.62           N  
ATOM   1192  CA  TYR A 164      56.448  13.732   9.732  1.00 32.62           C  
ATOM   1193  C   TYR A 164      55.331  13.263   8.786  1.00 32.62           C  
ATOM   1194  CB  TYR A 164      57.502  14.498   8.893  1.00 32.62           C  
ATOM   1195  O   TYR A 164      55.616  12.467   7.897  1.00 32.62           O  
ATOM   1196  CG  TYR A 164      57.906  15.873   9.376  1.00 32.62           C  
ATOM   1197  CD1 TYR A 164      57.480  17.005   8.655  1.00 32.62           C  
ATOM   1198  CD2 TYR A 164      58.771  16.024  10.478  1.00 32.62           C  
ATOM   1199  CE1 TYR A 164      57.915  18.288   9.032  1.00 32.62           C  
ATOM   1200  CE2 TYR A 164      59.210  17.309  10.858  1.00 32.62           C  
ATOM   1201  OH  TYR A 164      59.201  19.686  10.479  1.00 32.62           O  
ATOM   1202  CZ  TYR A 164      58.781  18.442  10.131  1.00 32.62           C  
ATOM   1203  N   GLU A 165      54.120  13.813   8.893  1.00 30.67           N  
ATOM   1204  CA  GLU A 165      53.253  13.994   7.725  1.00 30.67           C  
ATOM   1205  C   GLU A 165      52.306  15.182   7.928  1.00 30.67           C  
ATOM   1206  CB  GLU A 165      52.526  12.705   7.291  1.00 30.67           C  
ATOM   1207  O   GLU A 165      51.725  15.403   8.992  1.00 30.67           O  
ATOM   1208  CG  GLU A 165      52.890  12.376   5.828  1.00 30.67           C  
ATOM   1209  CD  GLU A 165      52.336  11.033   5.327  1.00 30.67           C  
ATOM   1210  OE1 GLU A 165      52.849  10.558   4.288  1.00 30.67           O  
ATOM   1211  OE2 GLU A 165      51.394  10.502   5.958  1.00 30.67           O  
ATOM   1212  N   SER A 166      52.270  16.008   6.893  1.00 36.78           N  
ATOM   1213  CA  SER A 166      51.596  17.288   6.774  1.00 36.78           C  
ATOM   1214  C   SER A 166      50.105  17.124   6.445  1.00 36.78           C  
ATOM   1215  CB  SER A 166      52.333  18.061   5.668  1.00 36.78           C  
ATOM   1216  O   SER A 166      49.658  16.075   5.995  1.00 36.78           O  
ATOM   1217  OG  SER A 166      52.402  17.287   4.481  1.00 36.78           O  
ATOM   1218  N   SER A 167      49.349  18.220   6.599  1.00 41.47           N  
ATOM   1219  CA  SER A 167      47.974  18.418   6.099  1.00 41.47           C  
ATOM   1220  C   SER A 167      46.828  17.731   6.875  1.00 41.47           C  
ATOM   1221  CB  SER A 167      47.923  18.168   4.579  1.00 41.47           C  
ATOM   1222  O   SER A 167      46.140  16.849   6.361  1.00 41.47           O  
ATOM   1223  OG  SER A 167      46.600  18.292   4.105  1.00 41.47           O  
ATOM   1224  N   THR A 168      46.499  18.243   8.069  1.00 39.56           N  
ATOM   1225  CA  THR A 168      45.266  17.882   8.813  1.00 39.56           C  
ATOM   1226  C   THR A 168      44.333  19.058   9.130  1.00 39.56           C  
ATOM   1227  CB  THR A 168      45.561  17.069  10.083  1.00 39.56           C  
ATOM   1228  O   THR A 168      43.476  18.940  10.005  1.00 39.56           O  
ATOM   1229  CG2 THR A 168      46.162  15.704   9.765  1.00 39.56           C  
ATOM   1230  OG1 THR A 168      46.448  17.781  10.914  1.00 39.56           O  
ATOM   1231  N   GLU A 169      44.421  20.191   8.428  1.00 44.00           N  
ATOM   1232  CA  GLU A 169      43.448  21.283   8.634  1.00 44.00           C  
ATOM   1233  C   GLU A 169      42.106  21.022   7.919  1.00 44.00           C  
ATOM   1234  CB  GLU A 169      44.062  22.644   8.283  1.00 44.00           C  
ATOM   1235  O   GLU A 169      41.041  21.345   8.451  1.00 44.00           O  
ATOM   1236  CG  GLU A 169      45.090  23.068   9.348  1.00 44.00           C  
ATOM   1237  CD  GLU A 169      45.520  24.536   9.213  1.00 44.00           C  
ATOM   1238  OE1 GLU A 169      45.901  25.112  10.255  1.00 44.00           O  
ATOM   1239  OE2 GLU A 169      45.444  25.061   8.080  1.00 44.00           O  
ATOM   1240  N   GLY A 170      42.117  20.319   6.778  1.00 38.62           N  
ATOM   1241  CA  GLY A 170      40.897  19.942   6.047  1.00 38.62           C  
ATOM   1242  C   GLY A 170      40.077  18.835   6.723  1.00 38.62           C  
ATOM   1243  O   GLY A 170      38.849  18.916   6.790  1.00 38.62           O  
ATOM   1244  N   GLU A 171      40.736  17.822   7.296  1.00 37.50           N  
ATOM   1245  CA  GLU A 171      40.047  16.754   8.034  1.00 37.50           C  
ATOM   1246  C   GLU A 171      39.449  17.247   9.353  1.00 37.50           C  
ATOM   1247  CB  GLU A 171      40.989  15.592   8.359  1.00 37.50           C  
ATOM   1248  O   GLU A 171      38.379  16.783   9.748  1.00 37.50           O  
ATOM   1249  CG  GLU A 171      41.141  14.569   7.226  1.00 37.50           C  
ATOM   1250  CD  GLU A 171      41.537  13.198   7.794  1.00 37.50           C  
ATOM   1251  OE1 GLU A 171      41.045  12.184   7.266  1.00 37.50           O  
ATOM   1252  OE2 GLU A 171      42.117  13.152   8.903  1.00 37.50           O  
ATOM   1253  N   GLY A 172      40.100  18.199  10.026  1.00 45.44           N  
ATOM   1254  CA  GLY A 172      39.569  18.823  11.236  1.00 45.44           C  
ATOM   1255  C   GLY A 172      38.272  19.578  10.955  1.00 45.44           C  
ATOM   1256  O   GLY A 172      37.283  19.384  11.663  1.00 45.44           O  
ATOM   1257  N   ALA A 173      38.241  20.361   9.873  1.00 41.12           N  
ATOM   1258  CA  ALA A 173      37.063  21.109   9.444  1.00 41.12           C  
ATOM   1259  C   ALA A 173      35.934  20.195   8.943  1.00 41.12           C  
ATOM   1260  CB  ALA A 173      37.494  22.113   8.372  1.00 41.12           C  
ATOM   1261  O   ALA A 173      34.777  20.420   9.291  1.00 41.12           O  
ATOM   1262  N   LEU A 174      36.247  19.124   8.205  1.00 37.59           N  
ATOM   1263  CA  LEU A 174      35.250  18.148   7.758  1.00 37.59           C  
ATOM   1264  C   LEU A 174      34.715  17.311   8.926  1.00 37.59           C  
ATOM   1265  CB  LEU A 174      35.857  17.265   6.655  1.00 37.59           C  
ATOM   1266  O   LEU A 174      33.511  17.100   9.020  1.00 37.59           O  
ATOM   1267  CG  LEU A 174      34.824  16.372   5.938  1.00 37.59           C  
ATOM   1268  CD1 LEU A 174      33.884  17.183   5.041  1.00 37.59           C  
ATOM   1269  CD2 LEU A 174      35.546  15.344   5.070  1.00 37.59           C  
ATOM   1270  N   ARG A 175      35.563  16.887   9.873  1.00 45.00           N  
ATOM   1271  CA  ARG A 175      35.111  16.208  11.098  1.00 45.00           C  
ATOM   1272  C   ARG A 175      34.312  17.146  11.990  1.00 45.00           C  
ATOM   1273  CB  ARG A 175      36.288  15.607  11.883  1.00 45.00           C  
ATOM   1274  O   ARG A 175      33.340  16.691  12.578  1.00 45.00           O  
ATOM   1275  CG  ARG A 175      36.879  14.351  11.224  1.00 45.00           C  
ATOM   1276  CD  ARG A 175      38.050  13.817  12.063  1.00 45.00           C  
ATOM   1277  NE  ARG A 175      38.999  13.020  11.261  1.00 45.00           N  
ATOM   1278  NH1 ARG A 175      40.039  11.872  12.964  1.00 45.00           N  
ATOM   1279  NH2 ARG A 175      40.839  11.722  10.896  1.00 45.00           N  
ATOM   1280  CZ  ARG A 175      39.946  12.208  11.703  1.00 45.00           C  
ATOM   1281  N   ALA A 176      34.671  18.424  12.088  1.00 43.75           N  
ATOM   1282  CA  ALA A 176      33.909  19.418  12.838  1.00 43.75           C  
ATOM   1283  C   ALA A 176      32.565  19.713  12.163  1.00 43.75           C  
ATOM   1284  CB  ALA A 176      34.751  20.685  13.018  1.00 43.75           C  
ATOM   1285  O   ALA A 176      31.546  19.679  12.842  1.00 43.75           O  
ATOM   1286  N   PHE A 177      32.532  19.894  10.841  1.00 42.56           N  
ATOM   1287  CA  PHE A 177      31.309  20.074  10.058  1.00 42.56           C  
ATOM   1288  C   PHE A 177      30.407  18.844  10.144  1.00 42.56           C  
ATOM   1289  CB  PHE A 177      31.660  20.393   8.599  1.00 42.56           C  
ATOM   1290  O   PHE A 177      29.239  18.981  10.482  1.00 42.56           O  
ATOM   1291  CG  PHE A 177      30.440  20.588   7.718  1.00 42.56           C  
ATOM   1292  CD1 PHE A 177      29.948  19.523   6.939  1.00 42.56           C  
ATOM   1293  CD2 PHE A 177      29.780  21.830   7.697  1.00 42.56           C  
ATOM   1294  CE1 PHE A 177      28.804  19.703   6.142  1.00 42.56           C  
ATOM   1295  CE2 PHE A 177      28.637  22.011   6.897  1.00 42.56           C  
ATOM   1296  CZ  PHE A 177      28.149  20.947   6.119  1.00 42.56           C  
ATOM   1297  N   CYS A 178      30.944  17.637   9.952  1.00 40.41           N  
ATOM   1298  CA  CYS A 178      30.204  16.392  10.130  1.00 40.41           C  
ATOM   1299  C   CYS A 178      29.710  16.251  11.568  1.00 40.41           C  
ATOM   1300  CB  CYS A 178      31.068  15.194   9.716  1.00 40.41           C  
ATOM   1301  O   CYS A 178      28.558  15.904  11.757  1.00 40.41           O  
ATOM   1302  SG  CYS A 178      31.196  15.153   7.906  1.00 40.41           S  
ATOM   1303  N   ARG A 179      30.506  16.585  12.590  1.00 44.34           N  
ATOM   1304  CA  ARG A 179      30.079  16.526  13.998  1.00 44.34           C  
ATOM   1305  C   ARG A 179      28.990  17.561  14.309  1.00 44.34           C  
ATOM   1306  CB  ARG A 179      31.322  16.650  14.896  1.00 44.34           C  
ATOM   1307  O   ARG A 179      28.049  17.229  15.020  1.00 44.34           O  
ATOM   1308  CG  ARG A 179      31.138  16.141  16.329  1.00 44.34           C  
ATOM   1309  CD  ARG A 179      32.391  16.405  17.186  1.00 44.34           C  
ATOM   1310  NE  ARG A 179      33.625  15.773  16.660  1.00 44.34           N  
ATOM   1311  NH1 ARG A 179      35.100  16.768  18.118  1.00 44.34           N  
ATOM   1312  NH2 ARG A 179      35.874  15.370  16.568  1.00 44.34           N  
ATOM   1313  CZ  ARG A 179      34.854  15.971  17.115  1.00 44.34           C  
ATOM   1314  N   HIS A 180      29.058  18.760  13.730  1.00 40.47           N  
ATOM   1315  CA  HIS A 180      28.060  19.818  13.919  1.00 40.47           C  
ATOM   1316  C   HIS A 180      26.763  19.548  13.141  1.00 40.47           C  
ATOM   1317  CB  HIS A 180      28.656  21.192  13.544  1.00 40.47           C  
ATOM   1318  O   HIS A 180      25.672  19.727  13.678  1.00 40.47           O  
ATOM   1319  CG  HIS A 180      28.452  22.261  14.584  1.00 40.47           C  
ATOM   1320  CD2 HIS A 180      29.179  23.415  14.706  1.00 40.47           C  
ATOM   1321  ND1 HIS A 180      27.556  22.235  15.629  1.00 40.47           N  
ATOM   1322  CE1 HIS A 180      27.746  23.339  16.366  1.00 40.47           C  
ATOM   1323  NE2 HIS A 180      28.717  24.096  15.837  1.00 40.47           N  
ATOM   1324  N   TYR A 181      26.878  19.051  11.908  1.00 39.50           N  
ATOM   1325  CA  TYR A 181      25.770  18.601  11.064  1.00 39.50           C  
ATOM   1326  C   TYR A 181      25.079  17.372  11.675  1.00 39.50           C  
ATOM   1327  CB  TYR A 181      26.327  18.316   9.658  1.00 39.50           C  
ATOM   1328  O   TYR A 181      23.854  17.300  11.729  1.00 39.50           O  
ATOM   1329  CG  TYR A 181      25.281  18.054   8.596  1.00 39.50           C  
ATOM   1330  CD1 TYR A 181      24.987  16.738   8.194  1.00 39.50           C  
ATOM   1331  CD2 TYR A 181      24.621  19.141   7.991  1.00 39.50           C  
ATOM   1332  CE1 TYR A 181      24.025  16.509   7.192  1.00 39.50           C  
ATOM   1333  CE2 TYR A 181      23.648  18.916   7.000  1.00 39.50           C  
ATOM   1334  OH  TYR A 181      22.382  17.368   5.673  1.00 39.50           O  
ATOM   1335  CZ  TYR A 181      23.343  17.595   6.606  1.00 39.50           C  
ATOM   1336  N   TRP A 182      25.858  16.442  12.236  1.00 40.72           N  
ATOM   1337  CA  TRP A 182      25.372  15.248  12.929  1.00 40.72           C  
ATOM   1338  C   TRP A 182      24.696  15.581  14.263  1.00 40.72           C  
ATOM   1339  CB  TRP A 182      26.545  14.279  13.103  1.00 40.72           C  
ATOM   1340  O   TRP A 182      23.629  15.042  14.549  1.00 40.72           O  
ATOM   1341  CG  TRP A 182      26.218  12.873  13.441  1.00 40.72           C  
ATOM   1342  CD1 TRP A 182      26.418  12.258  14.625  1.00 40.72           C  
ATOM   1343  CD2 TRP A 182      25.713  11.858  12.528  1.00 40.72           C  
ATOM   1344  CE2 TRP A 182      25.595  10.634  13.243  1.00 40.72           C  
ATOM   1345  CE3 TRP A 182      25.362  11.852  11.161  1.00 40.72           C  
ATOM   1346  NE1 TRP A 182      26.073  10.926  14.504  1.00 40.72           N  
ATOM   1347  CH2 TRP A 182      24.746   9.492  11.287  1.00 40.72           C  
ATOM   1348  CZ2 TRP A 182      25.101   9.465  12.647  1.00 40.72           C  
ATOM   1349  CZ3 TRP A 182      24.887  10.679  10.545  1.00 40.72           C  
ATOM   1350  N   GLN A 183      25.238  16.526  15.040  1.00 37.84           N  
ATOM   1351  CA  GLN A 183      24.571  17.044  16.241  1.00 37.84           C  
ATOM   1352  C   GLN A 183      23.271  17.787  15.901  1.00 37.84           C  
ATOM   1353  CB  GLN A 183      25.528  17.930  17.055  1.00 37.84           C  
ATOM   1354  O   GLN A 183      22.279  17.593  16.591  1.00 37.84           O  
ATOM   1355  CG  GLN A 183      26.443  17.081  17.955  1.00 37.84           C  
ATOM   1356  CD  GLN A 183      27.445  17.912  18.751  1.00 37.84           C  
ATOM   1357  NE2 GLN A 183      27.977  17.381  19.831  1.00 37.84           N  
ATOM   1358  OE1 GLN A 183      27.789  19.036  18.424  1.00 37.84           O  
ATOM   1359  N   GLY A 184      23.215  18.548  14.803  1.00 35.09           N  
ATOM   1360  CA  GLY A 184      21.986  19.228  14.371  1.00 35.09           C  
ATOM   1361  C   GLY A 184      20.869  18.294  13.878  1.00 35.09           C  
ATOM   1362  O   GLY A 184      19.696  18.655  13.955  1.00 35.09           O  
ATOM   1363  N   ILE A 185      21.212  17.097  13.387  1.00 39.59           N  
ATOM   1364  CA  ILE A 185      20.247  16.098  12.891  1.00 39.59           C  
ATOM   1365  C   ILE A 185      19.797  15.130  13.993  1.00 39.59           C  
ATOM   1366  CB  ILE A 185      20.836  15.371  11.657  1.00 39.59           C  
ATOM   1367  O   ILE A 185      18.638  14.709  13.996  1.00 39.59           O  
ATOM   1368  CG1 ILE A 185      20.890  16.366  10.476  1.00 39.59           C  
ATOM   1369  CG2 ILE A 185      20.015  14.126  11.257  1.00 39.59           C  
ATOM   1370  CD1 ILE A 185      21.602  15.831   9.234  1.00 39.59           C  
ATOM   1371  N   LEU A 186      20.685  14.767  14.924  1.00 36.19           N  
ATOM   1372  CA  LEU A 186      20.366  13.842  16.020  1.00 36.19           C  
ATOM   1373  C   LEU A 186      19.801  14.531  17.262  1.00 36.19           C  
ATOM   1374  CB  LEU A 186      21.610  13.025  16.384  1.00 36.19           C  
ATOM   1375  O   LEU A 186      19.014  13.918  17.982  1.00 36.19           O  
ATOM   1376  CG  LEU A 186      21.994  11.973  15.334  1.00 36.19           C  
ATOM   1377  CD1 LEU A 186      23.280  11.310  15.796  1.00 36.19           C  
ATOM   1378  CD2 LEU A 186      20.951  10.859  15.191  1.00 36.19           C  
ATOM   1379  N   GLU A 187      20.149  15.794  17.492  1.00 36.06           N  
ATOM   1380  CA  GLU A 187      19.554  16.633  18.525  1.00 36.06           C  
ATOM   1381  C   GLU A 187      18.820  17.796  17.855  1.00 36.06           C  
ATOM   1382  CB  GLU A 187      20.610  17.126  19.527  1.00 36.06           C  
ATOM   1383  O   GLU A 187      19.352  18.907  17.763  1.00 36.06           O  
ATOM   1384  CG  GLU A 187      21.155  16.001  20.415  1.00 36.06           C  
ATOM   1385  CD  GLU A 187      22.192  16.494  21.438  1.00 36.06           C  
ATOM   1386  OE1 GLU A 187      22.499  15.697  22.353  1.00 36.06           O  
ATOM   1387  OE2 GLU A 187      22.680  17.642  21.308  1.00 36.06           O  
ATOM   1388  N   PRO A 188      17.557  17.615  17.415  1.00 36.56           N  
ATOM   1389  CA  PRO A 188      16.688  18.775  17.374  1.00 36.56           C  
ATOM   1390  C   PRO A 188      16.733  19.357  18.788  1.00 36.56           C  
ATOM   1391  CB  PRO A 188      15.307  18.254  16.959  1.00 36.56           C  
ATOM   1392  O   PRO A 188      16.399  18.648  19.740  1.00 36.56           O  
ATOM   1393  CG  PRO A 188      15.317  16.786  17.391  1.00 36.56           C  
ATOM   1394  CD  PRO A 188      16.789  16.380  17.316  1.00 36.56           C  
ATOM   1395  N   ARG A 189      17.205  20.605  18.939  1.00 36.00           N  
ATOM   1396  CA  ARG A 189      17.090  21.388  20.180  1.00 36.00           C  
ATOM   1397  C   ARG A 189      15.605  21.530  20.497  1.00 36.00           C  
ATOM   1398  CB  ARG A 189      17.762  22.768  20.055  1.00 36.00           C  
ATOM   1399  O   ARG A 189      14.971  22.534  20.188  1.00 36.00           O  
ATOM   1400  CG  ARG A 189      19.282  22.751  20.255  1.00 36.00           C  
ATOM   1401  CD  ARG A 189      19.797  24.199  20.217  1.00 36.00           C  
ATOM   1402  NE  ARG A 189      21.235  24.291  20.534  1.00 36.00           N  
ATOM   1403  NH1 ARG A 189      21.502  26.525  20.058  1.00 36.00           N  
ATOM   1404  NH2 ARG A 189      23.241  25.337  20.793  1.00 36.00           N  
ATOM   1405  CZ  ARG A 189      21.982  25.379  20.461  1.00 36.00           C  
ATOM   1406  N   MET A 190      15.036  20.466  21.035  1.00 36.44           N  
ATOM   1407  CA  MET A 190      13.685  20.425  21.524  1.00 36.44           C  
ATOM   1408  C   MET A 190      13.735  20.992  22.940  1.00 36.44           C  
ATOM   1409  CB  MET A 190      13.108  19.008  21.458  1.00 36.44           C  
ATOM   1410  O   MET A 190      14.621  20.619  23.714  1.00 36.44           O  
ATOM   1411  CG  MET A 190      12.848  18.565  20.010  1.00 36.44           C  
ATOM   1412  SD  MET A 190      11.146  18.019  19.682  1.00 36.44           S  
ATOM   1413  CE  MET A 190      11.223  16.315  20.287  1.00 36.44           C  
ATOM   1414  N   PRO A 191      12.845  21.939  23.268  1.00 35.19           N  
ATOM   1415  CA  PRO A 191      12.800  22.544  24.589  1.00 35.19           C  
ATOM   1416  C   PRO A 191      12.668  21.465  25.674  1.00 35.19           C  
ATOM   1417  CB  PRO A 191      11.626  23.529  24.548  1.00 35.19           C  
ATOM   1418  O   PRO A 191      12.057  20.425  25.452  1.00 35.19           O  
ATOM   1419  CG  PRO A 191      10.750  23.025  23.400  1.00 35.19           C  
ATOM   1420  CD  PRO A 191      11.751  22.409  22.437  1.00 35.19           C  
ATOM   1421  N   VAL A 192      13.255  21.737  26.842  1.00 40.19           N  
ATOM   1422  CA  VAL A 192      13.595  20.839  27.973  1.00 40.19           C  
ATOM   1423  C   VAL A 192      12.429  20.008  28.571  1.00 40.19           C  
ATOM   1424  CB  VAL A 192      14.352  21.706  29.020  1.00 40.19           C  
ATOM   1425  O   VAL A 192      12.640  19.189  29.460  1.00 40.19           O  
ATOM   1426  CG1 VAL A 192      14.739  21.022  30.336  1.00 40.19           C  
ATOM   1427  CG2 VAL A 192      15.668  22.240  28.416  1.00 40.19           C  
ATOM   1428  N   GLU A 193      11.212  20.075  28.028  1.00 43.81           N  
ATOM   1429  CA  GLU A 193      10.083  19.190  28.380  1.00 43.81           C  
ATOM   1430  C   GLU A 193      10.260  17.722  27.911  1.00 43.81           C  
ATOM   1431  CB  GLU A 193       8.771  19.797  27.849  1.00 43.81           C  
ATOM   1432  O   GLU A 193       9.395  16.871  28.124  1.00 43.81           O  
ATOM   1433  CG  GLU A 193       8.379  21.078  28.606  1.00 43.81           C  
ATOM   1434  CD  GLU A 193       7.006  21.631  28.189  1.00 43.81           C  
ATOM   1435  OE1 GLU A 193       6.415  22.368  29.009  1.00 43.81           O  
ATOM   1436  OE2 GLU A 193       6.566  21.335  27.054  1.00 43.81           O  
ATOM   1437  N   THR A 194      11.392  17.366  27.293  1.00 51.25           N  
ATOM   1438  CA  THR A 194      11.562  16.113  26.544  1.00 51.25           C  
ATOM   1439  C   THR A 194      12.131  14.910  27.293  1.00 51.25           C  
ATOM   1440  CB  THR A 194      12.345  16.338  25.244  1.00 51.25           C  
ATOM   1441  O   THR A 194      12.461  13.925  26.637  1.00 51.25           O  
ATOM   1442  CG2 THR A 194      11.567  17.181  24.245  1.00 51.25           C  
ATOM   1443  OG1 THR A 194      13.560  16.990  25.523  1.00 51.25           O  
ATOM   1444  N   TRP A 195      12.227  14.875  28.625  1.00 42.53           N  
ATOM   1445  CA  TRP A 195      12.557  13.597  29.291  1.00 42.53           C  
ATOM   1446  C   TRP A 195      11.488  12.529  29.003  1.00 42.53           C  
ATOM   1447  CB  TRP A 195      12.759  13.775  30.796  1.00 42.53           C  
ATOM   1448  O   TRP A 195      11.820  11.383  28.690  1.00 42.53           O  
ATOM   1449  CG  TRP A 195      12.715  12.490  31.574  1.00 42.53           C  
ATOM   1450  CD1 TRP A 195      11.683  12.108  32.357  1.00 42.53           C  
ATOM   1451  CD2 TRP A 195      13.697  11.406  31.654  1.00 42.53           C  
ATOM   1452  CE2 TRP A 195      13.188  10.405  32.539  1.00 42.53           C  
ATOM   1453  CE3 TRP A 195      14.976  11.177  31.100  1.00 42.53           C  
ATOM   1454  NE1 TRP A 195      11.966  10.896  32.950  1.00 42.53           N  
ATOM   1455  CH2 TRP A 195      15.188   9.061  32.309  1.00 42.53           C  
ATOM   1456  CZ2 TRP A 195      13.913   9.249  32.870  1.00 42.53           C  
ATOM   1457  CZ3 TRP A 195      15.713  10.020  31.424  1.00 42.53           C  
ATOM   1458  N   GLU A 196      10.206  12.909  29.007  1.00 47.06           N  
ATOM   1459  CA  GLU A 196       9.125  12.019  28.581  1.00 47.06           C  
ATOM   1460  C   GLU A 196       9.238  11.677  27.098  1.00 47.06           C  
ATOM   1461  CB  GLU A 196       7.751  12.626  28.874  1.00 47.06           C  
ATOM   1462  O   GLU A 196       9.123  10.509  26.743  1.00 47.06           O  
ATOM   1463  CG  GLU A 196       7.411  12.627  30.376  1.00 47.06           C  
ATOM   1464  CD  GLU A 196       6.035  12.010  30.674  1.00 47.06           C  
ATOM   1465  OE1 GLU A 196       5.955  11.289  31.696  1.00 47.06           O  
ATOM   1466  OE2 GLU A 196       5.115  12.152  29.838  1.00 47.06           O  
ATOM   1467  N   THR A 197       9.562  12.639  26.235  1.00 44.91           N  
ATOM   1468  CA  THR A 197       9.713  12.427  24.787  1.00 44.91           C  
ATOM   1469  C   THR A 197      10.916  11.548  24.452  1.00 44.91           C  
ATOM   1470  CB  THR A 197       9.804  13.761  24.027  1.00 44.91           C  
ATOM   1471  O   THR A 197      10.812  10.701  23.577  1.00 44.91           O  
ATOM   1472  CG2 THR A 197       9.158  13.678  22.648  1.00 44.91           C  
ATOM   1473  OG1 THR A 197       9.097  14.747  24.730  1.00 44.91           O  
ATOM   1474  N   ALA A 198      12.025  11.651  25.188  1.00 44.06           N  
ATOM   1475  CA  ALA A 198      13.201  10.788  25.083  1.00 44.06           C  
ATOM   1476  C   ALA A 198      12.914   9.377  25.620  1.00 44.06           C  
ATOM   1477  CB  ALA A 198      14.360  11.446  25.841  1.00 44.06           C  
ATOM   1478  O   ALA A 198      13.343   8.379  25.038  1.00 44.06           O  
ATOM   1479  N   LYS A 199      12.126   9.261  26.696  1.00 47.22           N  
ATOM   1480  CA  LYS A 199      11.630   7.979  27.223  1.00 47.22           C  
ATOM   1481  C   LYS A 199      10.600   7.345  26.276  1.00 47.22           C  
ATOM   1482  CB  LYS A 199      11.091   8.236  28.641  1.00 47.22           C  
ATOM   1483  O   LYS A 199      10.595   6.123  26.118  1.00 47.22           O  
ATOM   1484  CG  LYS A 199      10.975   6.985  29.524  1.00 47.22           C  
ATOM   1485  CD  LYS A 199      10.544   7.418  30.936  1.00 47.22           C  
ATOM   1486  CE  LYS A 199      10.531   6.258  31.940  1.00 47.22           C  
ATOM   1487  NZ  LYS A 199      10.109   6.727  33.288  1.00 47.22           N  
ATOM   1488  N   MET A 200       9.788   8.154  25.594  1.00 42.78           N  
ATOM   1489  CA  MET A 200       8.867   7.748  24.529  1.00 42.78           C  
ATOM   1490  C   MET A 200       9.603   7.399  23.236  1.00 42.78           C  
ATOM   1491  CB  MET A 200       7.804   8.819  24.236  1.00 42.78           C  
ATOM   1492  O   MET A 200       9.211   6.436  22.596  1.00 42.78           O  
ATOM   1493  CG  MET A 200       6.748   8.972  25.338  1.00 42.78           C  
ATOM   1494  SD  MET A 200       5.090   9.320  24.700  1.00 42.78           S  
ATOM   1495  CE  MET A 200       4.416  10.279  26.087  1.00 42.78           C  
ATOM   1496  N   LEU A 201      10.700   8.077  22.893  1.00 42.03           N  
ATOM   1497  CA  LEU A 201      11.613   7.709  21.807  1.00 42.03           C  
ATOM   1498  C   LEU A 201      12.308   6.385  22.129  1.00 42.03           C  
ATOM   1499  CB  LEU A 201      12.626   8.847  21.563  1.00 42.03           C  
ATOM   1500  O   LEU A 201      12.321   5.499  21.289  1.00 42.03           O  
ATOM   1501  CG  LEU A 201      12.164   9.849  20.484  1.00 42.03           C  
ATOM   1502  CD1 LEU A 201      12.678  11.262  20.759  1.00 42.03           C  
ATOM   1503  CD2 LEU A 201      12.690   9.420  19.112  1.00 42.03           C  
ATOM   1504  N   ARG A 202      12.771   6.158  23.367  1.00 49.59           N  
ATOM   1505  CA  ARG A 202      13.305   4.847  23.794  1.00 49.59           C  
ATOM   1506  C   ARG A 202      12.249   3.736  23.766  1.00 49.59           C  
ATOM   1507  CB  ARG A 202      13.959   4.937  25.183  1.00 49.59           C  
ATOM   1508  O   ARG A 202      12.566   2.616  23.370  1.00 49.59           O  
ATOM   1509  CG  ARG A 202      15.344   5.603  25.160  1.00 49.59           C  
ATOM   1510  CD  ARG A 202      15.969   5.571  26.563  1.00 49.59           C  
ATOM   1511  NE  ARG A 202      17.115   6.493  26.675  1.00 49.59           N  
ATOM   1512  NH1 ARG A 202      17.749   5.981  28.830  1.00 49.59           N  
ATOM   1513  NH2 ARG A 202      18.790   7.617  27.734  1.00 49.59           N  
ATOM   1514  CZ  ARG A 202      17.875   6.691  27.741  1.00 49.59           C  
ATOM   1515  N   LYS A 203      10.996   4.007  24.157  1.00 48.00           N  
ATOM   1516  CA  LYS A 203       9.884   3.039  24.039  1.00 48.00           C  
ATOM   1517  C   LYS A 203       9.448   2.827  22.582  1.00 48.00           C  
ATOM   1518  CB  LYS A 203       8.690   3.457  24.917  1.00 48.00           C  
ATOM   1519  O   LYS A 203       9.206   1.690  22.194  1.00 48.00           O  
ATOM   1520  CG  LYS A 203       8.848   3.039  26.391  1.00 48.00           C  
ATOM   1521  CD  LYS A 203       7.579   3.390  27.187  1.00 48.00           C  
ATOM   1522  CE  LYS A 203       7.645   2.876  28.633  1.00 48.00           C  
ATOM   1523  NZ  LYS A 203       6.383   3.158  29.372  1.00 48.00           N  
ATOM   1524  N   GLY A 204       9.411   3.880  21.772  1.00 43.03           N  
ATOM   1525  CA  GLY A 204       9.129   3.841  20.336  1.00 43.03           C  
ATOM   1526  C   GLY A 204      10.210   3.097  19.557  1.00 43.03           C  
ATOM   1527  O   GLY A 204       9.891   2.310  18.670  1.00 43.03           O  
ATOM   1528  N   ASN A 205      11.467   3.223  19.986  1.00 47.25           N  
ATOM   1529  CA  ASN A 205      12.612   2.494  19.453  1.00 47.25           C  
ATOM   1530  C   ASN A 205      12.492   0.984  19.682  1.00 47.25           C  
ATOM   1531  CB  ASN A 205      13.913   3.064  20.068  1.00 47.25           C  
ATOM   1532  O   ASN A 205      12.773   0.202  18.778  1.00 47.25           O  
ATOM   1533  CG  ASN A 205      14.373   4.367  19.423  1.00 47.25           C  
ATOM   1534  ND2 ASN A 205      15.498   4.901  19.837  1.00 47.25           N  
ATOM   1535  OD1 ASN A 205      13.762   4.899  18.515  1.00 47.25           O  
ATOM   1536  N   LYS A 206      11.986   0.546  20.844  1.00 50.41           N  
ATOM   1537  CA  LYS A 206      11.699  -0.881  21.073  1.00 50.41           C  
ATOM   1538  C   LYS A 206      10.632  -1.415  20.126  1.00 50.41           C  
ATOM   1539  CB  LYS A 206      11.292  -1.145  22.529  1.00 50.41           C  
ATOM   1540  O   LYS A 206      10.686  -2.586  19.769  1.00 50.41           O  
ATOM   1541  CG  LYS A 206      12.485  -0.994  23.479  1.00 50.41           C  
ATOM   1542  CD  LYS A 206      12.113  -1.406  24.908  1.00 50.41           C  
ATOM   1543  CE  LYS A 206      13.350  -1.262  25.803  1.00 50.41           C  
ATOM   1544  NZ  LYS A 206      13.144  -1.854  27.151  1.00 50.41           N  
ATOM   1545  N   VAL A 207       9.679  -0.589  19.699  1.00 45.69           N  
ATOM   1546  CA  VAL A 207       8.566  -1.071  18.877  1.00 45.69           C  
ATOM   1547  C   VAL A 207       8.804  -0.950  17.384  1.00 45.69           C  
ATOM   1548  CB  VAL A 207       7.215  -0.517  19.318  1.00 45.69           C  
ATOM   1549  O   VAL A 207       8.401  -1.864  16.677  1.00 45.69           O  
ATOM   1550  CG1 VAL A 207       6.113  -1.183  18.472  1.00 45.69           C  
ATOM   1551  CG2 VAL A 207       7.017  -0.874  20.803  1.00 45.69           C  
ATOM   1552  N   LEU A 208       9.541   0.044  16.885  1.00 44.31           N  
ATOM   1553  CA  LEU A 208      10.100  -0.093  15.538  1.00 44.31           C  
ATOM   1554  C   LEU A 208      11.086  -1.279  15.492  1.00 44.31           C  
ATOM   1555  CB  LEU A 208      10.869   1.138  15.095  1.00 44.31           C  
ATOM   1556  O   LEU A 208      11.142  -1.932  14.466  1.00 44.31           O  
ATOM   1557  CG  LEU A 208      10.461   2.086  13.964  1.00 44.31           C  
ATOM   1558  CD1 LEU A 208      10.038   3.419  14.558  1.00 44.31           C  
ATOM   1559  CD2 LEU A 208      11.634   2.413  13.016  1.00 44.31           C  
ATOM   1560  N   ALA A 209      11.853  -1.575  16.550  1.00 51.41           N  
ATOM   1561  CA  ALA A 209      12.682  -2.781  16.566  1.00 51.41           C  
ATOM   1562  C   ALA A 209      11.800  -4.036  16.490  1.00 51.41           C  
ATOM   1563  CB  ALA A 209      13.595  -2.783  17.798  1.00 51.41           C  
ATOM   1564  O   ALA A 209      12.094  -4.946  15.728  1.00 51.41           O  
ATOM   1565  N   VAL A 210      10.659  -4.066  17.189  1.00 51.41           N  
ATOM   1566  CA  VAL A 210       9.644  -5.121  17.018  1.00 51.41           C  
ATOM   1567  C   VAL A 210       9.076  -5.129  15.599  1.00 51.41           C  
ATOM   1568  CB  VAL A 210       8.528  -5.006  18.075  1.00 51.41           C  
ATOM   1569  O   VAL A 210       8.894  -6.206  15.057  1.00 51.41           O  
ATOM   1570  CG1 VAL A 210       7.314  -5.900  17.799  1.00 51.41           C  
ATOM   1571  CG2 VAL A 210       9.056  -5.404  19.458  1.00 51.41           C  
ATOM   1572  N   TRP A 211       8.842  -3.981  14.969  1.00 49.28           N  
ATOM   1573  CA  TRP A 211       8.304  -3.872  13.611  1.00 49.28           C  
ATOM   1574  C   TRP A 211       9.308  -4.297  12.541  1.00 49.28           C  
ATOM   1575  CB  TRP A 211       7.802  -2.447  13.367  1.00 49.28           C  
ATOM   1576  O   TRP A 211       8.969  -5.072  11.660  1.00 49.28           O  
ATOM   1577  CG  TRP A 211       6.357  -2.377  13.027  1.00 49.28           C  
ATOM   1578  CD1 TRP A 211       5.350  -2.051  13.869  1.00 49.28           C  
ATOM   1579  CD2 TRP A 211       5.745  -2.629  11.734  1.00 49.28           C  
ATOM   1580  CE2 TRP A 211       4.347  -2.369  11.846  1.00 49.28           C  
ATOM   1581  CE3 TRP A 211       6.249  -3.024  10.478  1.00 49.28           C  
ATOM   1582  NE1 TRP A 211       4.155  -2.054  13.175  1.00 49.28           N  
ATOM   1583  CH2 TRP A 211       4.044  -2.771   9.495  1.00 49.28           C  
ATOM   1584  CZ2 TRP A 211       3.494  -2.428  10.739  1.00 49.28           C  
ATOM   1585  CZ3 TRP A 211       5.398  -3.100   9.366  1.00 49.28           C  
ATOM   1586  N   ALA A 212      10.560  -3.871  12.655  1.00 49.78           N  
ATOM   1587  CA  ALA A 212      11.648  -4.295  11.794  1.00 49.78           C  
ATOM   1588  C   ALA A 212      11.984  -5.777  12.008  1.00 49.78           C  
ATOM   1589  CB  ALA A 212      12.844  -3.385  12.050  1.00 49.78           C  
ATOM   1590  O   ALA A 212      12.288  -6.473  11.050  1.00 49.78           O  
ATOM   1591  N   ARG A 213      11.828  -6.311  13.228  1.00 56.41           N  
ATOM   1592  CA  ARG A 213      11.859  -7.762  13.486  1.00 56.41           C  
ATOM   1593  C   ARG A 213      10.627  -8.485  12.926  1.00 56.41           C  
ATOM   1594  CB  ARG A 213      11.984  -8.031  14.991  1.00 56.41           C  
ATOM   1595  O   ARG A 213      10.747  -9.606  12.445  1.00 56.41           O  
ATOM   1596  CG  ARG A 213      13.366  -7.711  15.591  1.00 56.41           C  
ATOM   1597  CD  ARG A 213      13.236  -7.819  17.115  1.00 56.41           C  
ATOM   1598  NE  ARG A 213      14.397  -7.294  17.855  1.00 56.41           N  
ATOM   1599  NH1 ARG A 213      13.548  -7.733  19.945  1.00 56.41           N  
ATOM   1600  NH2 ARG A 213      15.467  -6.687  19.790  1.00 56.41           N  
ATOM   1601  CZ  ARG A 213      14.475  -7.237  19.174  1.00 56.41           C  
ATOM   1602  N   LEU A 214       9.437  -7.880  12.981  1.00 44.78           N  
ATOM   1603  CA  LEU A 214       8.192  -8.433  12.425  1.00 44.78           C  
ATOM   1604  C   LEU A 214       8.243  -8.490  10.895  1.00 44.78           C  
ATOM   1605  CB  LEU A 214       6.970  -7.605  12.880  1.00 44.78           C  
ATOM   1606  O   LEU A 214       7.799  -9.482  10.323  1.00 44.78           O  
ATOM   1607  CG  LEU A 214       6.448  -7.917  14.292  1.00 44.78           C  
ATOM   1608  CD1 LEU A 214       5.482  -6.832  14.771  1.00 44.78           C  
ATOM   1609  CD2 LEU A 214       5.679  -9.230  14.316  1.00 44.78           C  
ATOM   1610  N   ALA A 215       8.828  -7.467  10.277  1.00 43.72           N  
ATOM   1611  CA  ALA A 215       9.091  -7.352   8.851  1.00 43.72           C  
ATOM   1612  C   ALA A 215      10.389  -8.057   8.413  1.00 43.72           C  
ATOM   1613  CB  ALA A 215       9.101  -5.857   8.493  1.00 43.72           C  
ATOM   1614  O   ALA A 215      10.724  -7.995   7.244  1.00 43.72           O  
ATOM   1615  N   GLY A 216      11.138  -8.710   9.314  1.00 40.84           N  
ATOM   1616  CA  GLY A 216      12.347  -9.472   8.957  1.00 40.84           C  
ATOM   1617  C   GLY A 216      13.573  -8.643   8.540  1.00 40.84           C  
ATOM   1618  O   GLY A 216      14.535  -9.202   8.030  1.00 40.84           O  
ATOM   1619  N   LEU A 217      13.570  -7.330   8.771  1.00 42.84           N  
ATOM   1620  CA  LEU A 217      14.655  -6.396   8.435  1.00 42.84           C  
ATOM   1621  C   LEU A 217      15.785  -6.362   9.484  1.00 42.84           C  
ATOM   1622  CB  LEU A 217      14.034  -4.998   8.240  1.00 42.84           C  
ATOM   1623  O   LEU A 217      16.830  -5.764   9.252  1.00 42.84           O  
ATOM   1624  CG  LEU A 217      13.120  -4.878   7.005  1.00 42.84           C  
ATOM   1625  CD1 LEU A 217      12.305  -3.586   7.089  1.00 42.84           C  
ATOM   1626  CD2 LEU A 217      13.929  -4.854   5.707  1.00 42.84           C  
ATOM   1627  N   SER A 218      15.581  -6.985  10.648  1.00 42.81           N  
ATOM   1628  CA  SER A 218      16.521  -7.014  11.776  1.00 42.81           C  
ATOM   1629  C   SER A 218      16.881  -8.457  12.126  1.00 42.81           C  
ATOM   1630  CB  SER A 218      15.868  -6.288  12.962  1.00 42.81           C  
ATOM   1631  O   SER A 218      16.065  -9.172  12.705  1.00 42.81           O  
ATOM   1632  OG  SER A 218      16.484  -6.502  14.222  1.00 42.81           O  
ATOM   1633  N   PHE A 219      18.107  -8.871  11.787  1.00 45.59           N  
ATOM   1634  CA  PHE A 219      18.691 -10.150  12.224  1.00 45.59           C  
ATOM   1635  C   PHE A 219      19.412 -10.035  13.575  1.00 45.59           C  
ATOM   1636  CB  PHE A 219      19.637 -10.685  11.139  1.00 45.59           C  
ATOM   1637  O   PHE A 219      19.545 -11.027  14.287  1.00 45.59           O  
ATOM   1638  CG  PHE A 219      18.927 -11.090   9.862  1.00 45.59           C  
ATOM   1639  CD1 PHE A 219      18.287 -12.342   9.784  1.00 45.59           C  
ATOM   1640  CD2 PHE A 219      18.884 -10.215   8.760  1.00 45.59           C  
ATOM   1641  CE1 PHE A 219      17.602 -12.714   8.614  1.00 45.59           C  
ATOM   1642  CE2 PHE A 219      18.195 -10.586   7.592  1.00 45.59           C  
ATOM   1643  CZ  PHE A 219      17.553 -11.834   7.519  1.00 45.59           C  
ATOM   1644  N   ILE A 220      19.838  -8.823  13.950  1.00 44.84           N  
ATOM   1645  CA  ILE A 220      20.599  -8.564  15.175  1.00 44.84           C  
ATOM   1646  C   ILE A 220      19.660  -7.973  16.241  1.00 44.84           C  
ATOM   1647  CB  ILE A 220      21.831  -7.677  14.894  1.00 44.84           C  
ATOM   1648  O   ILE A 220      19.000  -6.960  15.980  1.00 44.84           O  
ATOM   1649  CG1 ILE A 220      22.716  -8.338  13.808  1.00 44.84           C  
ATOM   1650  CG2 ILE A 220      22.634  -7.457  16.191  1.00 44.84           C  
ATOM   1651  CD1 ILE A 220      23.915  -7.491  13.372  1.00 44.84           C  
ATOM   1652  N   PRO A 221      19.559  -8.590  17.434  1.00 46.19           N  
ATOM   1653  CA  PRO A 221      18.623  -8.170  18.471  1.00 46.19           C  
ATOM   1654  C   PRO A 221      18.939  -6.793  19.080  1.00 46.19           C  
ATOM   1655  CB  PRO A 221      18.613  -9.304  19.506  1.00 46.19           C  
ATOM   1656  O   PRO A 221      17.999  -6.127  19.504  1.00 46.19           O  
ATOM   1657  CG  PRO A 221      19.941 -10.027  19.292  1.00 46.19           C  
ATOM   1658  CD  PRO A 221      20.223  -9.828  17.810  1.00 46.19           C  
ATOM   1659  N   ASP A 222      20.178  -6.301  19.064  1.00 49.41           N  
ATOM   1660  CA  ASP A 222      20.543  -5.107  19.850  1.00 49.41           C  
ATOM   1661  C   ASP A 222      20.789  -3.814  19.048  1.00 49.41           C  
ATOM   1662  CB  ASP A 222      21.663  -5.480  20.830  1.00 49.41           C  
ATOM   1663  O   ASP A 222      20.927  -2.740  19.635  1.00 49.41           O  
ATOM   1664  CG  ASP A 222      21.149  -6.477  21.880  1.00 49.41           C  
ATOM   1665  OD1 ASP A 222      20.008  -6.282  22.373  1.00 49.41           O  
ATOM   1666  OD2 ASP A 222      21.868  -7.458  22.154  1.00 49.41           O  
ATOM   1667  N   ASP A 223      20.687  -3.848  17.718  1.00 51.28           N  
ATOM   1668  CA  ASP A 223      20.953  -2.688  16.852  1.00 51.28           C  
ATOM   1669  C   ASP A 223      19.740  -1.775  16.650  1.00 51.28           C  
ATOM   1670  CB  ASP A 223      21.604  -3.146  15.540  1.00 51.28           C  
ATOM   1671  O   ASP A 223      19.374  -1.399  15.535  1.00 51.28           O  
ATOM   1672  CG  ASP A 223      23.111  -3.346  15.674  1.00 51.28           C  
ATOM   1673  OD1 ASP A 223      23.716  -2.703  16.561  1.00 51.28           O  
ATOM   1674  OD2 ASP A 223      23.631  -4.114  14.842  1.00 51.28           O  
ATOM   1675  N   GLY A 224      19.108  -1.379  17.757  1.00 54.97           N  
ATOM   1676  CA  GLY A 224      17.996  -0.434  17.738  1.00 54.97           C  
ATOM   1677  C   GLY A 224      18.377   0.837  16.980  1.00 54.97           C  
ATOM   1678  O   GLY A 224      17.789   1.154  15.961  1.00 54.97           O  
ATOM   1679  N   VAL A 225      19.402   1.571  17.401  1.00 55.81           N  
ATOM   1680  CA  VAL A 225      19.701   2.884  16.793  1.00 55.81           C  
ATOM   1681  C   VAL A 225      20.006   2.787  15.291  1.00 55.81           C  
ATOM   1682  CB  VAL A 225      20.841   3.578  17.554  1.00 55.81           C  
ATOM   1683  O   VAL A 225      19.512   3.605  14.511  1.00 55.81           O  
ATOM   1684  CG1 VAL A 225      21.160   4.956  16.965  1.00 55.81           C  
ATOM   1685  CG2 VAL A 225      20.452   3.774  19.028  1.00 55.81           C  
ATOM   1686  N   PHE A 226      20.746   1.760  14.870  1.00 51.00           N  
ATOM   1687  CA  PHE A 226      21.103   1.566  13.468  1.00 51.00           C  
ATOM   1688  C   PHE A 226      19.875   1.286  12.595  1.00 51.00           C  
ATOM   1689  CB  PHE A 226      22.149   0.452  13.364  1.00 51.00           C  
ATOM   1690  O   PHE A 226      19.635   1.993  11.618  1.00 51.00           O  
ATOM   1691  CG  PHE A 226      22.623   0.209  11.948  1.00 51.00           C  
ATOM   1692  CD1 PHE A 226      22.045  -0.813  11.172  1.00 51.00           C  
ATOM   1693  CD2 PHE A 226      23.640   1.012  11.399  1.00 51.00           C  
ATOM   1694  CE1 PHE A 226      22.476  -1.023   9.850  1.00 51.00           C  
ATOM   1695  CE2 PHE A 226      24.067   0.806  10.076  1.00 51.00           C  
ATOM   1696  CZ  PHE A 226      23.484  -0.212   9.302  1.00 51.00           C  
ATOM   1697  N   LEU A 227      19.033   0.330  12.982  1.00 56.09           N  
ATOM   1698  CA  LEU A 227      17.833  -0.024  12.218  1.00 56.09           C  
ATOM   1699  C   LEU A 227      16.756   1.062  12.214  1.00 56.09           C  
ATOM   1700  CB  LEU A 227      17.269  -1.324  12.806  1.00 56.09           C  
ATOM   1701  O   LEU A 227      15.945   1.136  11.294  1.00 56.09           O  
ATOM   1702  CG  LEU A 227      17.521  -2.518  11.874  1.00 56.09           C  
ATOM   1703  CD1 LEU A 227      18.137  -3.682  12.644  1.00 56.09           C  
ATOM   1704  CD2 LEU A 227      16.184  -2.926  11.278  1.00 56.09           C  
ATOM   1705  N   LEU A 228      16.728   1.885  13.257  1.00 57.72           N  
ATOM   1706  CA  LEU A 228      15.674   2.867  13.494  1.00 57.72           C  
ATOM   1707  C   LEU A 228      15.951   4.217  12.860  1.00 57.72           C  
ATOM   1708  CB  LEU A 228      15.563   3.053  15.008  1.00 57.72           C  
ATOM   1709  O   LEU A 228      15.026   4.903  12.427  1.00 57.72           O  
ATOM   1710  CG  LEU A 228      15.105   1.784  15.730  1.00 57.72           C  
ATOM   1711  CD1 LEU A 228      15.179   1.966  17.229  1.00 57.72           C  
ATOM   1712  CD2 LEU A 228      13.692   1.538  15.420  1.00 57.72           C  
ATOM   1713  N   VAL A 229      17.219   4.617  12.866  1.00 62.66           N  
ATOM   1714  CA  VAL A 229      17.629   5.967  12.486  1.00 62.66           C  
ATOM   1715  C   VAL A 229      18.482   5.919  11.231  1.00 62.66           C  
ATOM   1716  CB  VAL A 229      18.353   6.670  13.651  1.00 62.66           C  
ATOM   1717  O   VAL A 229      18.196   6.642  10.280  1.00 62.66           O  
ATOM   1718  CG1 VAL A 229      18.671   8.125  13.294  1.00 62.66           C  
ATOM   1719  CG2 VAL A 229      17.498   6.673  14.929  1.00 62.66           C  
ATOM   1720  N   ILE A 230      19.485   5.041  11.207  1.00 67.25           N  
ATOM   1721  CA  ILE A 230      20.502   5.009  10.152  1.00 67.25           C  
ATOM   1722  C   ILE A 230      19.958   4.316   8.900  1.00 67.25           C  
ATOM   1723  CB  ILE A 230      21.814   4.387  10.689  1.00 67.25           C  
ATOM   1724  O   ILE A 230      20.020   4.883   7.814  1.00 67.25           O  
ATOM   1725  CG1 ILE A 230      22.355   5.235  11.867  1.00 67.25           C  
ATOM   1726  CG2 ILE A 230      22.848   4.272   9.561  1.00 67.25           C  
ATOM   1727  CD1 ILE A 230      23.593   4.670  12.573  1.00 67.25           C  
ATOM   1728  N   TYR A 231      19.345   3.143   9.039  1.00 67.06           N  
ATOM   1729  CA  TYR A 231      18.842   2.368   7.905  1.00 67.06           C  
ATOM   1730  C   TYR A 231      17.762   3.108   7.087  1.00 67.06           C  
ATOM   1731  CB  TYR A 231      18.411   0.981   8.401  1.00 67.06           C  
ATOM   1732  O   TYR A 231      17.886   3.168   5.863  1.00 67.06           O  
ATOM   1733  CG  TYR A 231      18.119   0.003   7.290  1.00 67.06           C  
ATOM   1734  CD1 TYR A 231      16.794  -0.347   6.972  1.00 67.06           C  
ATOM   1735  CD2 TYR A 231      19.194  -0.578   6.593  1.00 67.06           C  
ATOM   1736  CE1 TYR A 231      16.548  -1.294   5.961  1.00 67.06           C  
ATOM   1737  CE2 TYR A 231      18.950  -1.506   5.565  1.00 67.06           C  
ATOM   1738  OH  TYR A 231      17.372  -2.749   4.249  1.00 67.06           O  
ATOM   1739  CZ  TYR A 231      17.623  -1.861   5.244  1.00 67.06           C  
ATOM   1740  N   PRO A 232      16.766   3.786   7.701  1.00 69.62           N  
ATOM   1741  CA  PRO A 232      15.809   4.597   6.949  1.00 69.62           C  
ATOM   1742  C   PRO A 232      16.442   5.806   6.251  1.00 69.62           C  
ATOM   1743  CB  PRO A 232      14.757   5.044   7.973  1.00 69.62           C  
ATOM   1744  O   PRO A 232      15.996   6.209   5.179  1.00 69.62           O  
ATOM   1745  CG  PRO A 232      14.844   3.973   9.053  1.00 69.62           C  
ATOM   1746  CD  PRO A 232      16.342   3.704   9.089  1.00 69.62           C  
ATOM   1747  N   LEU A 233      17.488   6.390   6.847  1.00 74.38           N  
ATOM   1748  CA  LEU A 233      18.264   7.471   6.233  1.00 74.38           C  
ATOM   1749  C   LEU A 233      19.026   6.980   5.007  1.00 74.38           C  
ATOM   1750  CB  LEU A 233      19.236   8.070   7.271  1.00 74.38           C  
ATOM   1751  O   LEU A 233      18.986   7.642   3.974  1.00 74.38           O  
ATOM   1752  CG  LEU A 233      18.777   9.448   7.752  1.00 74.38           C  
ATOM   1753  CD1 LEU A 233      19.379   9.801   9.110  1.00 74.38           C  
ATOM   1754  CD2 LEU A 233      19.133  10.547   6.751  1.00 74.38           C  
ATOM   1755  N   ILE A 234      19.666   5.814   5.109  1.00 73.06           N  
ATOM   1756  CA  ILE A 234      20.376   5.177   3.998  1.00 73.06           C  
ATOM   1757  C   ILE A 234      19.400   4.877   2.859  1.00 73.06           C  
ATOM   1758  CB  ILE A 234      21.128   3.917   4.484  1.00 73.06           C  
ATOM   1759  O   ILE A 234      19.667   5.267   1.728  1.00 73.06           O  
ATOM   1760  CG1 ILE A 234      22.300   4.318   5.408  1.00 73.06           C  
ATOM   1761  CG2 ILE A 234      21.656   3.102   3.288  1.00 73.06           C  
ATOM   1762  CD1 ILE A 234      22.965   3.128   6.113  1.00 73.06           C  
ATOM   1763  N   ILE A 235      18.239   4.273   3.148  1.00 76.06           N  
ATOM   1764  CA  ILE A 235      17.205   4.024   2.130  1.00 76.06           C  
ATOM   1765  C   ILE A 235      16.779   5.334   1.470  1.00 76.06           C  
ATOM   1766  CB  ILE A 235      15.984   3.289   2.731  1.00 76.06           C  
ATOM   1767  O   ILE A 235      16.707   5.413   0.248  1.00 76.06           O  
ATOM   1768  CG1 ILE A 235      16.374   1.843   3.097  1.00 76.06           C  
ATOM   1769  CG2 ILE A 235      14.804   3.270   1.731  1.00 76.06           C  
ATOM   1770  CD1 ILE A 235      15.320   1.114   3.936  1.00 76.06           C  
ATOM   1771  N   GLN A 236      16.521   6.379   2.256  1.00 80.44           N  
ATOM   1772  CA  GLN A 236      16.108   7.662   1.701  1.00 80.44           C  
ATOM   1773  C   GLN A 236      17.191   8.277   0.810  1.00 80.44           C  
ATOM   1774  CB  GLN A 236      15.714   8.604   2.839  1.00 80.44           C  
ATOM   1775  O   GLN A 236      16.872   8.779  -0.264  1.00 80.44           O  
ATOM   1776  CG  GLN A 236      15.013   9.852   2.293  1.00 80.44           C  
ATOM   1777  CD  GLN A 236      14.247  10.606   3.363  1.00 80.44           C  
ATOM   1778  NE2 GLN A 236      13.460  11.587   3.008  1.00 80.44           N  
ATOM   1779  OE1 GLN A 236      14.328  10.346   4.549  1.00 80.44           O  
ATOM   1780  N   LEU A 237      18.456   8.216   1.229  1.00 78.44           N  
ATOM   1781  CA  LEU A 237      19.585   8.715   0.451  1.00 78.44           C  
ATOM   1782  C   LEU A 237      19.739   7.936  -0.860  1.00 78.44           C  
ATOM   1783  CB  LEU A 237      20.849   8.651   1.323  1.00 78.44           C  
ATOM   1784  O   LEU A 237      19.882   8.555  -1.907  1.00 78.44           O  
ATOM   1785  CG  LEU A 237      22.041   9.396   0.685  1.00 78.44           C  
ATOM   1786  CD1 LEU A 237      22.511  10.534   1.592  1.00 78.44           C  
ATOM   1787  CD2 LEU A 237      23.214   8.449   0.439  1.00 78.44           C  
ATOM   1788  N   ILE A 238      19.618   6.606  -0.822  1.00 75.94           N  
ATOM   1789  CA  ILE A 238      19.646   5.741  -2.011  1.00 75.94           C  
ATOM   1790  C   ILE A 238      18.496   6.082  -2.964  1.00 75.94           C  
ATOM   1791  CB  ILE A 238      19.612   4.254  -1.582  1.00 75.94           C  
ATOM   1792  O   ILE A 238      18.717   6.233  -4.167  1.00 75.94           O  
ATOM   1793  CG1 ILE A 238      20.960   3.864  -0.934  1.00 75.94           C  
ATOM   1794  CG2 ILE A 238      19.298   3.331  -2.775  1.00 75.94           C  
ATOM   1795  CD1 ILE A 238      20.937   2.495  -0.243  1.00 75.94           C  
ATOM   1796  N   LEU A 239      17.275   6.237  -2.444  1.00 79.06           N  
ATOM   1797  CA  LEU A 239      16.095   6.552  -3.250  1.00 79.06           C  
ATOM   1798  C   LEU A 239      16.213   7.923  -3.921  1.00 79.06           C  
ATOM   1799  CB  LEU A 239      14.834   6.491  -2.371  1.00 79.06           C  
ATOM   1800  O   LEU A 239      15.957   8.039  -5.117  1.00 79.06           O  
ATOM   1801  CG  LEU A 239      14.373   5.073  -1.994  1.00 79.06           C  
ATOM   1802  CD1 LEU A 239      13.190   5.183  -1.029  1.00 79.06           C  
ATOM   1803  CD2 LEU A 239      13.941   4.274  -3.224  1.00 79.06           C  
ATOM   1804  N   TRP A 240      16.633   8.950  -3.179  1.00 83.94           N  
ATOM   1805  CA  TRP A 240      16.827  10.288  -3.738  1.00 83.94           C  
ATOM   1806  C   TRP A 240      18.006  10.354  -4.695  1.00 83.94           C  
ATOM   1807  CB  TRP A 240      16.986  11.322  -2.626  1.00 83.94           C  
ATOM   1808  O   TRP A 240      17.886  10.986  -5.739  1.00 83.94           O  
ATOM   1809  CG  TRP A 240      15.677  11.812  -2.109  1.00 83.94           C  
ATOM   1810  CD1 TRP A 240      15.080  11.421  -0.967  1.00 83.94           C  
ATOM   1811  CD2 TRP A 240      14.748  12.732  -2.754  1.00 83.94           C  
ATOM   1812  CE2 TRP A 240      13.604  12.871  -1.916  1.00 83.94           C  
ATOM   1813  CE3 TRP A 240      14.745  13.444  -3.972  1.00 83.94           C  
ATOM   1814  NE1 TRP A 240      13.859  12.048  -0.846  1.00 83.94           N  
ATOM   1815  CH2 TRP A 240      12.545  14.385  -3.469  1.00 83.94           C  
ATOM   1816  CZ2 TRP A 240      12.514  13.682  -2.253  1.00 83.94           C  
ATOM   1817  CZ3 TRP A 240      13.655  14.262  -4.324  1.00 83.94           C  
ATOM   1818  N   HIS A 241      19.111   9.679  -4.385  1.00 78.69           N  
ATOM   1819  CA  HIS A 241      20.240   9.581  -5.299  1.00 78.69           C  
ATOM   1820  C   HIS A 241      19.808   8.944  -6.623  1.00 78.69           C  
ATOM   1821  CB  HIS A 241      21.370   8.794  -4.631  1.00 78.69           C  
ATOM   1822  O   HIS A 241      20.031   9.525  -7.680  1.00 78.69           O  
ATOM   1823  CG  HIS A 241      22.565   8.647  -5.528  1.00 78.69           C  
ATOM   1824  CD2 HIS A 241      23.097   7.474  -5.989  1.00 78.69           C  
ATOM   1825  ND1 HIS A 241      23.298   9.675  -6.080  1.00 78.69           N  
ATOM   1826  CE1 HIS A 241      24.253   9.130  -6.850  1.00 78.69           C  
ATOM   1827  NE2 HIS A 241      24.173   7.796  -6.811  1.00 78.69           N  
ATOM   1828  N   SER A 242      19.083   7.827  -6.567  1.00 72.88           N  
ATOM   1829  CA  SER A 242      18.578   7.152  -7.765  1.00 72.88           C  
ATOM   1830  C   SER A 242      17.575   8.013  -8.542  1.00 72.88           C  
ATOM   1831  CB  SER A 242      17.912   5.831  -7.394  1.00 72.88           C  
ATOM   1832  O   SER A 242      17.611   8.039  -9.769  1.00 72.88           O  
ATOM   1833  OG  SER A 242      18.741   5.003  -6.605  1.00 72.88           O  
ATOM   1834  N   ALA A 243      16.707   8.762  -7.852  1.00 78.62           N  
ATOM   1835  CA  ALA A 243      15.778   9.690  -8.494  1.00 78.62           C  
ATOM   1836  C   ALA A 243      16.514  10.846  -9.193  1.00 78.62           C  
ATOM   1837  CB  ALA A 243      14.774  10.198  -7.451  1.00 78.62           C  
ATOM   1838  O   ALA A 243      16.219  11.148 -10.346  1.00 78.62           O  
ATOM   1839  N   VAL A 244      17.504  11.460  -8.537  1.00 79.06           N  
ATOM   1840  CA  VAL A 244      18.326  12.539  -9.114  1.00 79.06           C  
ATOM   1841  C   VAL A 244      19.125  12.036 -10.311  1.00 79.06           C  
ATOM   1842  CB  VAL A 244      19.257  13.150  -8.047  1.00 79.06           C  
ATOM   1843  O   VAL A 244      19.139  12.688 -11.351  1.00 79.06           O  
ATOM   1844  CG1 VAL A 244      20.297  14.109  -8.643  1.00 79.06           C  
ATOM   1845  CG2 VAL A 244      18.442  13.950  -7.022  1.00 79.06           C  
ATOM   1846  N   MET A 245      19.734  10.856 -10.205  1.00 73.06           N  
ATOM   1847  CA  MET A 245      20.460  10.238 -11.315  1.00 73.06           C  
ATOM   1848  C   MET A 245      19.522   9.889 -12.475  1.00 73.06           C  
ATOM   1849  CB  MET A 245      21.238   9.020 -10.800  1.00 73.06           C  
ATOM   1850  O   MET A 245      19.886  10.096 -13.630  1.00 73.06           O  
ATOM   1851  CG  MET A 245      22.385   9.472  -9.881  1.00 73.06           C  
ATOM   1852  SD  MET A 245      23.689  10.474 -10.655  1.00 73.06           S  
ATOM   1853  CE  MET A 245      24.389   9.282 -11.832  1.00 73.06           C  
ATOM   1854  N   GLY A 246      18.282   9.482 -12.186  1.00 71.25           N  
ATOM   1855  CA  GLY A 246      17.221   9.338 -13.183  1.00 71.25           C  
ATOM   1856  C   GLY A 246      16.880  10.654 -13.891  1.00 71.25           C  
ATOM   1857  O   GLY A 246      16.749  10.667 -15.111  1.00 71.25           O  
ATOM   1858  N   ILE A 247      16.801  11.776 -13.160  1.00 78.12           N  
ATOM   1859  CA  ILE A 247      16.567  13.108 -13.749  1.00 78.12           C  
ATOM   1860  C   ILE A 247      17.730  13.485 -14.664  1.00 78.12           C  
ATOM   1861  CB  ILE A 247      16.350  14.202 -12.669  1.00 78.12           C  
ATOM   1862  O   ILE A 247      17.501  13.905 -15.795  1.00 78.12           O  
ATOM   1863  CG1 ILE A 247      15.055  13.943 -11.876  1.00 78.12           C  
ATOM   1864  CG2 ILE A 247      16.281  15.608 -13.301  1.00 78.12           C  
ATOM   1865  CD1 ILE A 247      14.883  14.788 -10.609  1.00 78.12           C  
ATOM   1866  N   ILE A 248      18.971  13.328 -14.195  1.00 74.12           N  
ATOM   1867  CA  ILE A 248      20.175  13.662 -14.969  1.00 74.12           C  
ATOM   1868  C   ILE A 248      20.238  12.812 -16.240  1.00 74.12           C  
ATOM   1869  CB  ILE A 248      21.445  13.506 -14.102  1.00 74.12           C  
ATOM   1870  O   ILE A 248      20.434  13.360 -17.323  1.00 74.12           O  
ATOM   1871  CG1 ILE A 248      21.441  14.559 -12.969  1.00 74.12           C  
ATOM   1872  CG2 ILE A 248      22.716  13.664 -14.960  1.00 74.12           C  
ATOM   1873  CD1 ILE A 248      22.492  14.301 -11.882  1.00 74.12           C  
ATOM   1874  N   SER A 249      20.002  11.503 -16.127  1.00 66.75           N  
ATOM   1875  CA  SER A 249      19.959  10.591 -17.273  1.00 66.75           C  
ATOM   1876  C   SER A 249      18.880  10.997 -18.278  1.00 66.75           C  
ATOM   1877  CB  SER A 249      19.714   9.158 -16.796  1.00 66.75           C  
ATOM   1878  O   SER A 249      19.173  11.152 -19.460  1.00 66.75           O  
ATOM   1879  OG  SER A 249      19.875   8.257 -17.872  1.00 66.75           O  
ATOM   1880  N   PHE A 250      17.649  11.233 -17.815  1.00 72.69           N  
ATOM   1881  CA  PHE A 250      16.532  11.609 -18.681  1.00 72.69           C  
ATOM   1882  C   PHE A 250      16.767  12.961 -19.366  1.00 72.69           C  
ATOM   1883  CB  PHE A 250      15.247  11.637 -17.844  1.00 72.69           C  
ATOM   1884  O   PHE A 250      16.626  13.087 -20.578  1.00 72.69           O  
ATOM   1885  CG  PHE A 250      14.042  12.119 -18.624  1.00 72.69           C  
ATOM   1886  CD1 PHE A 250      13.500  13.397 -18.386  1.00 72.69           C  
ATOM   1887  CD2 PHE A 250      13.503  11.308 -19.638  1.00 72.69           C  
ATOM   1888  CE1 PHE A 250      12.412  13.855 -19.151  1.00 72.69           C  
ATOM   1889  CE2 PHE A 250      12.430  11.776 -20.414  1.00 72.69           C  
ATOM   1890  CZ  PHE A 250      11.873  13.040 -20.162  1.00 72.69           C  
ATOM   1891  N   THR A 251      17.177  13.979 -18.608  1.00 73.62           N  
ATOM   1892  CA  THR A 251      17.458  15.317 -19.154  1.00 73.62           C  
ATOM   1893  C   THR A 251      18.613  15.303 -20.142  1.00 73.62           C  
ATOM   1894  CB  THR A 251      17.751  16.355 -18.064  1.00 73.62           C  
ATOM   1895  O   THR A 251      18.531  15.963 -21.173  1.00 73.62           O  
ATOM   1896  CG2 THR A 251      16.484  16.701 -17.285  1.00 73.62           C  
ATOM   1897  OG1 THR A 251      18.720  15.906 -17.149  1.00 73.62           O  
ATOM   1898  N   SER A 252      19.653  14.511 -19.884  1.00 66.62           N  
ATOM   1899  CA  SER A 252      20.776  14.358 -20.810  1.00 66.62           C  
ATOM   1900  C   SER A 252      20.373  13.602 -22.081  1.00 66.62           C  
ATOM   1901  CB  SER A 252      21.950  13.690 -20.099  1.00 66.62           C  
ATOM   1902  O   SER A 252      20.837  13.960 -23.160  1.00 66.62           O  
ATOM   1903  OG  SER A 252      22.382  14.510 -19.030  1.00 66.62           O  
ATOM   1904  N   SER A 253      19.443  12.645 -21.991  1.00 67.12           N  
ATOM   1905  CA  SER A 253      18.845  11.982 -23.160  1.00 67.12           C  
ATOM   1906  C   SER A 253      18.015  12.951 -24.014  1.00 67.12           C  
ATOM   1907  CB  SER A 253      18.007  10.793 -22.682  1.00 67.12           C  
ATOM   1908  O   SER A 253      18.177  13.007 -25.232  1.00 67.12           O  
ATOM   1909  OG  SER A 253      17.448  10.091 -23.769  1.00 67.12           O  
ATOM   1910  N   VAL A 254      17.195  13.794 -23.377  1.00 73.31           N  
ATOM   1911  CA  VAL A 254      16.325  14.765 -24.067  1.00 73.31           C  
ATOM   1912  C   VAL A 254      17.112  15.927 -24.682  1.00 73.31           C  
ATOM   1913  CB  VAL A 254      15.242  15.284 -23.098  1.00 73.31           C  
ATOM   1914  O   VAL A 254      16.814  16.350 -25.796  1.00 73.31           O  
ATOM   1915  CG1 VAL A 254      14.388  16.411 -23.695  1.00 73.31           C  
ATOM   1916  CG2 VAL A 254      14.276  14.160 -22.702  1.00 73.31           C  
ATOM   1917  N   ILE A 255      18.097  16.469 -23.962  1.00 74.19           N  
ATOM   1918  CA  ILE A 255      18.833  17.680 -24.364  1.00 74.19           C  
ATOM   1919  C   ILE A 255      20.038  17.332 -25.242  1.00 74.19           C  
ATOM   1920  CB  ILE A 255      19.258  18.481 -23.105  1.00 74.19           C  
ATOM   1921  O   ILE A 255      20.394  18.091 -26.140  1.00 74.19           O  
ATOM   1922  CG1 ILE A 255      18.017  18.938 -22.298  1.00 74.19           C  
ATOM   1923  CG2 ILE A 255      20.120  19.706 -23.472  1.00 74.19           C  
ATOM   1924  CD1 ILE A 255      18.348  19.491 -20.905  1.00 74.19           C  
ATOM   1925  N   GLY A 256      20.697  16.204 -24.969  1.00 60.84           N  
ATOM   1926  CA  GLY A 256      22.031  15.929 -25.485  1.00 60.84           C  
ATOM   1927  C   GLY A 256      22.085  15.504 -26.946  1.00 60.84           C  
ATOM   1928  O   GLY A 256      23.142  15.665 -27.548  1.00 60.84           O  
ATOM   1929  N   GLY A 257      21.017  14.923 -27.517  1.00 52.84           N  
ATOM   1930  CA  GLY A 257      20.996  14.391 -28.897  1.00 52.84           C  
ATOM   1931  C   GLY A 257      22.171  13.458 -29.252  1.00 52.84           C  
ATOM   1932  O   GLY A 257      22.418  13.161 -30.420  1.00 52.84           O  
ATOM   1933  N   SER A 258      22.946  13.043 -28.249  1.00 49.56           N  
ATOM   1934  CA  SER A 258      24.270  12.464 -28.402  1.00 49.56           C  
ATOM   1935  C   SER A 258      24.105  11.009 -28.792  1.00 49.56           C  
ATOM   1936  CB  SER A 258      25.054  12.627 -27.094  1.00 49.56           C  
ATOM   1937  O   SER A 258      23.460  10.243 -28.077  1.00 49.56           O  
ATOM   1938  OG  SER A 258      26.145  11.729 -27.030  1.00 49.56           O  
ATOM   1939  N   LYS A 259      24.734  10.610 -29.901  1.00 50.88           N  
ATOM   1940  CA  LYS A 259      24.754   9.220 -30.384  1.00 50.88           C  
ATOM   1941  C   LYS A 259      25.194   8.214 -29.307  1.00 50.88           C  
ATOM   1942  CB  LYS A 259      25.655   9.117 -31.627  1.00 50.88           C  
ATOM   1943  O   LYS A 259      24.758   7.073 -29.348  1.00 50.88           O  
ATOM   1944  CG  LYS A 259      25.054   9.806 -32.866  1.00 50.88           C  
ATOM   1945  CD  LYS A 259      25.962   9.599 -34.087  1.00 50.88           C  
ATOM   1946  CE  LYS A 259      25.335  10.196 -35.353  1.00 50.88           C  
ATOM   1947  NZ  LYS A 259      26.184   9.946 -36.547  1.00 50.88           N  
ATOM   1948  N   VAL A 260      25.974   8.654 -28.314  1.00 47.22           N  
ATOM   1949  CA  VAL A 260      26.430   7.835 -27.175  1.00 47.22           C  
ATOM   1950  C   VAL A 260      25.319   7.612 -26.134  1.00 47.22           C  
ATOM   1951  CB  VAL A 260      27.681   8.474 -26.532  1.00 47.22           C  
ATOM   1952  O   VAL A 260      25.301   6.581 -25.474  1.00 47.22           O  
ATOM   1953  CG1 VAL A 260      28.273   7.621 -25.404  1.00 47.22           C  
ATOM   1954  CG2 VAL A 260      28.795   8.698 -27.569  1.00 47.22           C  
ATOM   1955  N   MET A 261      24.355   8.532 -25.997  1.00 42.53           N  
ATOM   1956  CA  MET A 261      23.183   8.344 -25.124  1.00 42.53           C  
ATOM   1957  C   MET A 261      21.978   7.724 -25.828  1.00 42.53           C  
ATOM   1958  CB  MET A 261      22.763   9.648 -24.434  1.00 42.53           C  
ATOM   1959  O   MET A 261      21.128   7.165 -25.146  1.00 42.53           O  
ATOM   1960  CG  MET A 261      23.624   9.917 -23.201  1.00 42.53           C  
ATOM   1961  SD  MET A 261      22.903  11.109 -22.043  1.00 42.53           S  
ATOM   1962  CE  MET A 261      21.822  10.027 -21.065  1.00 42.53           C  
ATOM   1963  N   ILE A 262      21.922   7.739 -27.162  1.00 49.34           N  
ATOM   1964  CA  ILE A 262      20.931   6.953 -27.919  1.00 49.34           C  
ATOM   1965  C   ILE A 262      21.139   5.444 -27.671  1.00 49.34           C  
ATOM   1966  CB  ILE A 262      20.962   7.351 -29.416  1.00 49.34           C  
ATOM   1967  O   ILE A 262      20.172   4.692 -27.643  1.00 49.34           O  
ATOM   1968  CG1 ILE A 262      20.548   8.838 -29.571  1.00 49.34           C  
ATOM   1969  CG2 ILE A 262      20.033   6.457 -30.258  1.00 49.34           C  
ATOM   1970  CD1 ILE A 262      20.682   9.406 -30.990  1.00 49.34           C  
ATOM   1971  N   GLN A 263      22.373   5.016 -27.373  1.00 49.25           N  
ATOM   1972  CA  GLN A 263      22.674   3.660 -26.891  1.00 49.25           C  
ATOM   1973  C   GLN A 263      22.303   3.420 -25.414  1.00 49.25           C  
ATOM   1974  CB  GLN A 263      24.166   3.363 -27.114  1.00 49.25           C  
ATOM   1975  O   GLN A 263      22.212   2.276 -24.990  1.00 49.25           O  
ATOM   1976  CG  GLN A 263      24.466   2.996 -28.574  1.00 49.25           C  
ATOM   1977  CD  GLN A 263      25.947   2.715 -28.814  1.00 49.25           C  
ATOM   1978  NE2 GLN A 263      26.278   1.880 -29.774  1.00 49.25           N  
ATOM   1979  OE1 GLN A 263      26.831   3.262 -28.174  1.00 49.25           O  
ATOM   1980  N   ALA A 264      22.052   4.467 -24.617  1.00 49.16           N  
ATOM   1981  CA  ALA A 264      21.711   4.349 -23.193  1.00 49.16           C  
ATOM   1982  C   ALA A 264      20.207   4.094 -22.933  1.00 49.16           C  
ATOM   1983  CB  ALA A 264      22.263   5.571 -22.442  1.00 49.16           C  
ATOM   1984  O   ALA A 264      19.751   4.159 -21.788  1.00 49.16           O  
ATOM   1985  N   GLY A 265      19.431   3.802 -23.980  1.00 56.81           N  
ATOM   1986  CA  GLY A 265      18.023   3.413 -23.902  1.00 56.81           C  
ATOM   1987  C   GLY A 265      17.038   4.518 -24.291  1.00 56.81           C  
ATOM   1988  O   GLY A 265      17.332   5.711 -24.215  1.00 56.81           O  
ATOM   1989  N   ASP A 266      15.843   4.101 -24.711  1.00 65.44           N  
ATOM   1990  CA  ASP A 266      14.751   4.979 -25.137  1.00 65.44           C  
ATOM   1991  C   ASP A 266      14.376   5.994 -24.032  1.00 65.44           C  
ATOM   1992  CB  ASP A 266      13.561   4.089 -25.534  1.00 65.44           C  
ATOM   1993  O   ASP A 266      14.154   5.596 -22.877  1.00 65.44           O  
ATOM   1994  CG  ASP A 266      12.321   4.787 -26.109  1.00 65.44           C  
ATOM   1995  OD1 ASP A 266      12.133   5.994 -25.846  1.00 65.44           O  
ATOM   1996  OD2 ASP A 266      11.509   4.096 -26.755  1.00 65.44           O  
ATOM   1997  N   PRO A 267      14.265   7.301 -24.351  1.00 67.50           N  
ATOM   1998  CA  PRO A 267      13.831   8.326 -23.401  1.00 67.50           C  
ATOM   1999  C   PRO A 267      12.502   7.996 -22.706  1.00 67.50           C  
ATOM   2000  CB  PRO A 267      13.716   9.619 -24.220  1.00 67.50           C  
ATOM   2001  O   PRO A 267      12.297   8.417 -21.567  1.00 67.50           O  
ATOM   2002  CG  PRO A 267      13.552   9.137 -25.660  1.00 67.50           C  
ATOM   2003  CD  PRO A 267      14.430   7.894 -25.673  1.00 67.50           C  
ATOM   2004  N   VAL A 268      11.608   7.224 -23.332  1.00 67.75           N  
ATOM   2005  CA  VAL A 268      10.338   6.799 -22.724  1.00 67.75           C  
ATOM   2006  C   VAL A 268      10.572   5.814 -21.573  1.00 67.75           C  
ATOM   2007  CB  VAL A 268       9.394   6.185 -23.779  1.00 67.75           C  
ATOM   2008  O   VAL A 268       9.951   5.945 -20.516  1.00 67.75           O  
ATOM   2009  CG1 VAL A 268       8.015   5.887 -23.174  1.00 67.75           C  
ATOM   2010  CG2 VAL A 268       9.133   7.142 -24.952  1.00 67.75           C  
ATOM   2011  N   VAL A 269      11.490   4.857 -21.731  1.00 65.94           N  
ATOM   2012  CA  VAL A 269      11.847   3.895 -20.672  1.00 65.94           C  
ATOM   2013  C   VAL A 269      12.539   4.620 -19.516  1.00 65.94           C  
ATOM   2014  CB  VAL A 269      12.727   2.756 -21.230  1.00 65.94           C  
ATOM   2015  O   VAL A 269      12.192   4.409 -18.351  1.00 65.94           O  
ATOM   2016  CG1 VAL A 269      13.154   1.775 -20.130  1.00 65.94           C  
ATOM   2017  CG2 VAL A 269      11.966   1.954 -22.296  1.00 65.94           C  
ATOM   2018  N   GLN A 270      13.444   5.551 -19.829  1.00 71.06           N  
ATOM   2019  CA  GLN A 270      14.105   6.392 -18.827  1.00 71.06           C  
ATOM   2020  C   GLN A 270      13.107   7.285 -18.070  1.00 71.06           C  
ATOM   2021  CB  GLN A 270      15.177   7.253 -19.503  1.00 71.06           C  
ATOM   2022  O   GLN A 270      13.216   7.443 -16.854  1.00 71.06           O  
ATOM   2023  CG  GLN A 270      16.331   6.428 -20.103  1.00 71.06           C  
ATOM   2024  CD  GLN A 270      17.400   7.313 -20.736  1.00 71.06           C  
ATOM   2025  NE2 GLN A 270      18.475   6.756 -21.246  1.00 71.06           N  
ATOM   2026  OE1 GLN A 270      17.305   8.531 -20.754  1.00 71.06           O  
ATOM   2027  N   PHE A 271      12.097   7.824 -18.757  1.00 73.50           N  
ATOM   2028  CA  PHE A 271      11.015   8.597 -18.143  1.00 73.50           C  
ATOM   2029  C   PHE A 271      10.155   7.751 -17.196  1.00 73.50           C  
ATOM   2030  CB  PHE A 271      10.146   9.192 -19.254  1.00 73.50           C  
ATOM   2031  O   PHE A 271       9.835   8.183 -16.088  1.00 73.50           O  
ATOM   2032  CG  PHE A 271       8.998  10.038 -18.755  1.00 73.50           C  
ATOM   2033  CD1 PHE A 271       7.671   9.623 -18.969  1.00 73.50           C  
ATOM   2034  CD2 PHE A 271       9.258  11.256 -18.101  1.00 73.50           C  
ATOM   2035  CE1 PHE A 271       6.606  10.442 -18.558  1.00 73.50           C  
ATOM   2036  CE2 PHE A 271       8.193  12.062 -17.666  1.00 73.50           C  
ATOM   2037  CZ  PHE A 271       6.867  11.661 -17.906  1.00 73.50           C  
ATOM   2038  N   LEU A 272       9.811   6.527 -17.600  1.00 70.38           N  
ATOM   2039  CA  LEU A 272       9.087   5.560 -16.769  1.00 70.38           C  
ATOM   2040  C   LEU A 272       9.838   5.251 -15.480  1.00 70.38           C  
ATOM   2041  CB  LEU A 272       8.908   4.267 -17.583  1.00 70.38           C  
ATOM   2042  O   LEU A 272       9.267   5.288 -14.387  1.00 70.38           O  
ATOM   2043  CG  LEU A 272       7.438   4.000 -17.892  1.00 70.38           C  
ATOM   2044  CD1 LEU A 272       7.357   3.187 -19.165  1.00 70.38           C  
ATOM   2045  CD2 LEU A 272       6.757   3.242 -16.760  1.00 70.38           C  
ATOM   2046  N   PHE A 273      11.132   4.986 -15.623  1.00 69.44           N  
ATOM   2047  CA  PHE A 273      12.014   4.713 -14.508  1.00 69.44           C  
ATOM   2048  C   PHE A 273      12.127   5.928 -13.574  1.00 69.44           C  
ATOM   2049  CB  PHE A 273      13.361   4.265 -15.083  1.00 69.44           C  
ATOM   2050  O   PHE A 273      11.994   5.795 -12.356  1.00 69.44           O  
ATOM   2051  CG  PHE A 273      14.266   3.797 -13.982  1.00 69.44           C  
ATOM   2052  CD1 PHE A 273      15.229   4.677 -13.458  1.00 69.44           C  
ATOM   2053  CD2 PHE A 273      14.020   2.550 -13.381  1.00 69.44           C  
ATOM   2054  CE1 PHE A 273      15.889   4.344 -12.270  1.00 69.44           C  
ATOM   2055  CE2 PHE A 273      14.663   2.227 -12.182  1.00 69.44           C  
ATOM   2056  CZ  PHE A 273      15.548   3.156 -11.615  1.00 69.44           C  
ATOM   2057  N   LEU A 274      12.263   7.130 -14.139  1.00 78.81           N  
ATOM   2058  CA  LEU A 274      12.268   8.384 -13.393  1.00 78.81           C  
ATOM   2059  C   LEU A 274      10.985   8.572 -12.570  1.00 78.81           C  
ATOM   2060  CB  LEU A 274      12.501   9.543 -14.383  1.00 78.81           C  
ATOM   2061  O   LEU A 274      11.072   8.821 -11.366  1.00 78.81           O  
ATOM   2062  CG  LEU A 274      12.273  10.939 -13.784  1.00 78.81           C  
ATOM   2063  CD1 LEU A 274      13.212  11.209 -12.616  1.00 78.81           C  
ATOM   2064  CD2 LEU A 274      12.487  12.014 -14.848  1.00 78.81           C  
ATOM   2065  N   ILE A 275       9.803   8.441 -13.182  1.00 76.62           N  
ATOM   2066  CA  ILE A 275       8.526   8.614 -12.469  1.00 76.62           C  
ATOM   2067  C   ILE A 275       8.403   7.587 -11.349  1.00 76.62           C  
ATOM   2068  CB  ILE A 275       7.314   8.507 -13.416  1.00 76.62           C  
ATOM   2069  O   ILE A 275       8.014   7.945 -10.236  1.00 76.62           O  
ATOM   2070  CG1 ILE A 275       7.296   9.665 -14.430  1.00 76.62           C  
ATOM   2071  CG2 ILE A 275       5.991   8.564 -12.611  1.00 76.62           C  
ATOM   2072  CD1 ILE A 275       6.373   9.344 -15.606  1.00 76.62           C  
ATOM   2073  N   LEU A 276       8.760   6.328 -11.618  1.00 75.56           N  
ATOM   2074  CA  LEU A 276       8.702   5.261 -10.627  1.00 75.56           C  
ATOM   2075  C   LEU A 276       9.599   5.580  -9.424  1.00 75.56           C  
ATOM   2076  CB  LEU A 276       9.087   3.936 -11.307  1.00 75.56           C  
ATOM   2077  O   LEU A 276       9.131   5.555  -8.285  1.00 75.56           O  
ATOM   2078  CG  LEU A 276       9.011   2.713 -10.377  1.00 75.56           C  
ATOM   2079  CD1 LEU A 276       7.578   2.425  -9.919  1.00 75.56           C  
ATOM   2080  CD2 LEU A 276       9.554   1.481 -11.097  1.00 75.56           C  
ATOM   2081  N   MET A 277      10.862   5.940  -9.660  1.00 77.00           N  
ATOM   2082  CA  MET A 277      11.804   6.261  -8.585  1.00 77.00           C  
ATOM   2083  C   MET A 277      11.395   7.505  -7.809  1.00 77.00           C  
ATOM   2084  CB  MET A 277      13.222   6.435  -9.145  1.00 77.00           C  
ATOM   2085  O   MET A 277      11.480   7.519  -6.581  1.00 77.00           O  
ATOM   2086  CG  MET A 277      13.792   5.107  -9.645  1.00 77.00           C  
ATOM   2087  SD  MET A 277      13.703   3.735  -8.463  1.00 77.00           S  
ATOM   2088  CE  MET A 277      14.992   4.213  -7.297  1.00 77.00           C  
ATOM   2089  N   PHE A 278      10.885   8.522  -8.498  1.00 77.88           N  
ATOM   2090  CA  PHE A 278      10.373   9.725  -7.858  1.00 77.88           C  
ATOM   2091  C   PHE A 278       9.145   9.422  -6.989  1.00 77.88           C  
ATOM   2092  CB  PHE A 278      10.075  10.760  -8.944  1.00 77.88           C  
ATOM   2093  O   PHE A 278       9.046   9.919  -5.866  1.00 77.88           O  
ATOM   2094  CG  PHE A 278       9.887  12.157  -8.404  1.00 77.88           C  
ATOM   2095  CD1 PHE A 278       8.624  12.771  -8.438  1.00 77.88           C  
ATOM   2096  CD2 PHE A 278      10.999  12.861  -7.907  1.00 77.88           C  
ATOM   2097  CE1 PHE A 278       8.483  14.098  -8.000  1.00 77.88           C  
ATOM   2098  CE2 PHE A 278      10.849  14.175  -7.432  1.00 77.88           C  
ATOM   2099  CZ  PHE A 278       9.589  14.794  -7.480  1.00 77.88           C  
ATOM   2100  N   ALA A 279       8.255   8.537  -7.445  1.00 76.38           N  
ATOM   2101  CA  ALA A 279       7.107   8.075  -6.671  1.00 76.38           C  
ATOM   2102  C   ALA A 279       7.516   7.388  -5.379  1.00 76.38           C  
ATOM   2103  CB  ALA A 279       6.270   7.117  -7.526  1.00 76.38           C  
ATOM   2104  O   ALA A 279       6.968   7.676  -4.312  1.00 76.38           O  
ATOM   2105  N   ILE A 280       8.496   6.495  -5.464  1.00 77.44           N  
ATOM   2106  CA  ILE A 280       8.986   5.738  -4.316  1.00 77.44           C  
ATOM   2107  C   ILE A 280       9.726   6.672  -3.355  1.00 77.44           C  
ATOM   2108  CB  ILE A 280       9.861   4.570  -4.798  1.00 77.44           C  
ATOM   2109  O   ILE A 280       9.446   6.664  -2.158  1.00 77.44           O  
ATOM   2110  CG1 ILE A 280       9.059   3.609  -5.706  1.00 77.44           C  
ATOM   2111  CG2 ILE A 280      10.393   3.786  -3.582  1.00 77.44           C  
ATOM   2112  CD1 ILE A 280       9.985   2.795  -6.609  1.00 77.44           C  
ATOM   2113  N   ALA A 281      10.612   7.531  -3.863  1.00 79.50           N  
ATOM   2114  CA  ALA A 281      11.366   8.480  -3.052  1.00 79.50           C  
ATOM   2115  C   ALA A 281      10.446   9.465  -2.317  1.00 79.50           C  
ATOM   2116  CB  ALA A 281      12.370   9.214  -3.949  1.00 79.50           C  
ATOM   2117  O   ALA A 281      10.600   9.667  -1.107  1.00 79.50           O  
ATOM   2118  N   LEU A 282       9.456  10.042  -3.008  1.00 80.19           N  
ATOM   2119  CA  LEU A 282       8.486  10.950  -2.398  1.00 80.19           C  
ATOM   2120  C   LEU A 282       7.590  10.234  -1.391  1.00 80.19           C  
ATOM   2121  CB  LEU A 282       7.608  11.614  -3.467  1.00 80.19           C  
ATOM   2122  O   LEU A 282       7.481  10.695  -0.257  1.00 80.19           O  
ATOM   2123  CG  LEU A 282       8.254  12.766  -4.252  1.00 80.19           C  
ATOM   2124  CD1 LEU A 282       7.199  13.264  -5.236  1.00 80.19           C  
ATOM   2125  CD2 LEU A 282       8.636  13.943  -3.349  1.00 80.19           C  
ATOM   2126  N   SER A 283       6.973   9.111  -1.768  1.00 76.81           N  
ATOM   2127  CA  SER A 283       6.082   8.365  -0.867  1.00 76.81           C  
ATOM   2128  C   SER A 283       6.814   7.921   0.397  1.00 76.81           C  
ATOM   2129  CB  SER A 283       5.442   7.162  -1.568  1.00 76.81           C  
ATOM   2130  O   SER A 283       6.301   8.127   1.497  1.00 76.81           O  
ATOM   2131  OG  SER A 283       6.422   6.283  -2.069  1.00 76.81           O  
ATOM   2132  N   TYR A 284       8.049   7.428   0.267  1.00 82.38           N  
ATOM   2133  CA  TYR A 284       8.895   7.074   1.401  1.00 82.38           C  
ATOM   2134  C   TYR A 284       9.268   8.284   2.258  1.00 82.38           C  
ATOM   2135  CB  TYR A 284      10.167   6.386   0.903  1.00 82.38           C  
ATOM   2136  O   TYR A 284       9.188   8.224   3.483  1.00 82.38           O  
ATOM   2137  CG  TYR A 284      10.995   5.842   2.045  1.00 82.38           C  
ATOM   2138  CD1 TYR A 284      12.216   6.438   2.416  1.00 82.38           C  
ATOM   2139  CD2 TYR A 284      10.500   4.743   2.765  1.00 82.38           C  
ATOM   2140  CE1 TYR A 284      12.947   5.899   3.493  1.00 82.38           C  
ATOM   2141  CE2 TYR A 284      11.233   4.191   3.825  1.00 82.38           C  
ATOM   2142  OH  TYR A 284      13.172   4.228   5.197  1.00 82.38           O  
ATOM   2143  CZ  TYR A 284      12.463   4.770   4.183  1.00 82.38           C  
ATOM   2144  N   THR A 285       9.632   9.406   1.634  1.00 79.69           N  
ATOM   2145  CA  THR A 285       9.984  10.646   2.343  1.00 79.69           C  
ATOM   2146  C   THR A 285       8.810  11.173   3.154  1.00 79.69           C  
ATOM   2147  CB  THR A 285      10.448  11.724   1.356  1.00 79.69           C  
ATOM   2148  O   THR A 285       8.973  11.497   4.331  1.00 79.69           O  
ATOM   2149  CG2 THR A 285      10.735  13.075   2.013  1.00 79.69           C  
ATOM   2150  OG1 THR A 285      11.632  11.282   0.740  1.00 79.69           O  
ATOM   2151  N   VAL A 286       7.618  11.220   2.553  1.00 77.06           N  
ATOM   2152  CA  VAL A 286       6.400  11.650   3.243  1.00 77.06           C  
ATOM   2153  C   VAL A 286       6.062  10.660   4.352  1.00 77.06           C  
ATOM   2154  CB  VAL A 286       5.217  11.818   2.272  1.00 77.06           C  
ATOM   2155  O   VAL A 286       5.828  11.085   5.481  1.00 77.06           O  
ATOM   2156  CG1 VAL A 286       3.962  12.291   3.019  1.00 77.06           C  
ATOM   2157  CG2 VAL A 286       5.488  12.895   1.211  1.00 77.06           C  
ATOM   2158  N   LEU A 287       6.097   9.353   4.077  1.00 76.75           N  
ATOM   2159  CA  LEU A 287       5.826   8.325   5.079  1.00 76.75           C  
ATOM   2160  C   LEU A 287       6.781   8.449   6.271  1.00 76.75           C  
ATOM   2161  CB  LEU A 287       5.910   6.937   4.419  1.00 76.75           C  
ATOM   2162  O   LEU A 287       6.329   8.445   7.412  1.00 76.75           O  
ATOM   2163  CG  LEU A 287       5.528   5.772   5.351  1.00 76.75           C  
ATOM   2164  CD1 LEU A 287       4.048   5.819   5.743  1.00 76.75           C  
ATOM   2165  CD2 LEU A 287       5.797   4.442   4.650  1.00 76.75           C  
ATOM   2166  N   ARG A 288       8.081   8.642   6.028  1.00 78.94           N  
ATOM   2167  CA  ARG A 288       9.091   8.831   7.075  1.00 78.94           C  
ATOM   2168  C   ARG A 288       8.862  10.120   7.861  1.00 78.94           C  
ATOM   2169  CB  ARG A 288      10.492   8.801   6.445  1.00 78.94           C  
ATOM   2170  O   ARG A 288       8.874  10.080   9.088  1.00 78.94           O  
ATOM   2171  CG  ARG A 288      11.586   8.783   7.524  1.00 78.94           C  
ATOM   2172  CD  ARG A 288      12.960   9.031   6.906  1.00 78.94           C  
ATOM   2173  NE  ARG A 288      13.994   9.143   7.953  1.00 78.94           N  
ATOM   2174  NH1 ARG A 288      15.223  10.881   7.062  1.00 78.94           N  
ATOM   2175  NH2 ARG A 288      15.677  10.137   9.103  1.00 78.94           N  
ATOM   2176  CZ  ARG A 288      14.955  10.049   8.023  1.00 78.94           C  
ATOM   2177  N   ALA A 289       8.630  11.249   7.194  1.00 73.44           N  
ATOM   2178  CA  ALA A 289       8.368  12.526   7.864  1.00 73.44           C  
ATOM   2179  C   ALA A 289       7.122  12.441   8.760  1.00 73.44           C  
ATOM   2180  CB  ALA A 289       8.209  13.613   6.795  1.00 73.44           C  
ATOM   2181  O   ALA A 289       7.116  12.900   9.907  1.00 73.44           O  
ATOM   2182  N   GLN A 290       6.073  11.784   8.268  1.00 72.44           N  
ATOM   2183  CA  GLN A 290       4.872  11.539   9.051  1.00 72.44           C  
ATOM   2184  C   GLN A 290       5.111  10.531  10.181  1.00 72.44           C  
ATOM   2185  CB  GLN A 290       3.757  11.039   8.152  1.00 72.44           C  
ATOM   2186  O   GLN A 290       4.555  10.677  11.267  1.00 72.44           O  
ATOM   2187  CG  GLN A 290       3.260  12.029   7.091  1.00 72.44           C  
ATOM   2188  CD  GLN A 290       2.494  13.213   7.665  1.00 72.44           C  
ATOM   2189  NE2 GLN A 290       2.496  14.326   6.966  1.00 72.44           N  
ATOM   2190  OE1 GLN A 290       1.880  13.179   8.724  1.00 72.44           O  
ATOM   2191  N   TRP A 291       5.966   9.533   9.971  1.00 73.50           N  
ATOM   2192  CA  TRP A 291       6.337   8.579  11.007  1.00 73.50           C  
ATOM   2193  C   TRP A 291       7.109   9.245  12.149  1.00 73.50           C  
ATOM   2194  CB  TRP A 291       7.150   7.440  10.397  1.00 73.50           C  
ATOM   2195  O   TRP A 291       6.816   9.003  13.315  1.00 73.50           O  
ATOM   2196  CG  TRP A 291       7.296   6.304  11.341  1.00 73.50           C  
ATOM   2197  CD1 TRP A 291       8.203   6.218  12.336  1.00 73.50           C  
ATOM   2198  CD2 TRP A 291       6.452   5.121  11.449  1.00 73.50           C  
ATOM   2199  CE2 TRP A 291       6.922   4.339  12.541  1.00 73.50           C  
ATOM   2200  CE3 TRP A 291       5.334   4.636  10.742  1.00 73.50           C  
ATOM   2201  NE1 TRP A 291       7.951   5.080  13.067  1.00 73.50           N  
ATOM   2202  CH2 TRP A 291       5.248   2.643  12.156  1.00 73.50           C  
ATOM   2203  CZ2 TRP A 291       6.346   3.112  12.896  1.00 73.50           C  
ATOM   2204  CZ3 TRP A 291       4.737   3.410  11.093  1.00 73.50           C  
ATOM   2205  N   VAL A 292       8.053  10.132  11.839  1.00 71.25           N  
ATOM   2206  CA  VAL A 292       8.809  10.883  12.853  1.00 71.25           C  
ATOM   2207  C   VAL A 292       7.881  11.791  13.659  1.00 71.25           C  
ATOM   2208  CB  VAL A 292       9.945  11.686  12.190  1.00 71.25           C  
ATOM   2209  O   VAL A 292       7.970  11.841  14.882  1.00 71.25           O  
ATOM   2210  CG1 VAL A 292      10.643  12.638  13.168  1.00 71.25           C  
ATOM   2211  CG2 VAL A 292      11.016  10.737  11.633  1.00 71.25           C  
ATOM   2212  N   THR A 293       6.951  12.475  12.994  1.00 71.19           N  
ATOM   2213  CA  THR A 293       6.060  13.440  13.657  1.00 71.19           C  
ATOM   2214  C   THR A 293       4.893  12.785  14.396  1.00 71.19           C  
ATOM   2215  CB  THR A 293       5.523  14.471  12.656  1.00 71.19           C  
ATOM   2216  O   THR A 293       4.426  13.319  15.400  1.00 71.19           O  
ATOM   2217  CG2 THR A 293       6.620  15.395  12.132  1.00 71.19           C  
ATOM   2218  OG1 THR A 293       4.947  13.842  11.539  1.00 71.19           O  
ATOM   2219  N   ARG A 294       4.382  11.646  13.912  1.00 73.38           N  
ATOM   2220  CA  ARG A 294       3.116  11.047  14.378  1.00 73.38           C  
ATOM   2221  C   ARG A 294       3.189   9.544  14.658  1.00 73.38           C  
ATOM   2222  CB  ARG A 294       1.999  11.391  13.376  1.00 73.38           C  
ATOM   2223  O   ARG A 294       2.164   8.946  14.993  1.00 73.38           O  
ATOM   2224  CG  ARG A 294       1.705  12.900  13.297  1.00 73.38           C  
ATOM   2225  CD  ARG A 294       0.682  13.147  12.192  1.00 73.38           C  
ATOM   2226  NE  ARG A 294       0.266  14.552  12.072  1.00 73.38           N  
ATOM   2227  NH1 ARG A 294      -1.149  14.205  10.293  1.00 73.38           N  
ATOM   2228  NH2 ARG A 294      -0.746  16.285  10.999  1.00 73.38           N  
ATOM   2229  CZ  ARG A 294      -0.542  15.004  11.129  1.00 73.38           C  
ATOM   2230  N   GLY A 295       4.373   8.935  14.612  1.00 68.31           N  
ATOM   2231  CA  GLY A 295       4.613   7.497  14.820  1.00 68.31           C  
ATOM   2232  C   GLY A 295       4.014   6.929  16.108  1.00 68.31           C  
ATOM   2233  O   GLY A 295       3.551   5.790  16.137  1.00 68.31           O  
ATOM   2234  N   TYR A 296       3.921   7.748  17.160  1.00 72.25           N  
ATOM   2235  CA  TYR A 296       3.297   7.369  18.430  1.00 72.25           C  
ATOM   2236  C   TYR A 296       1.827   6.929  18.288  1.00 72.25           C  
ATOM   2237  CB  TYR A 296       3.402   8.552  19.398  1.00 72.25           C  
ATOM   2238  O   TYR A 296       1.354   6.066  19.031  1.00 72.25           O  
ATOM   2239  CG  TYR A 296       2.820   8.237  20.759  1.00 72.25           C  
ATOM   2240  CD1 TYR A 296       1.509   8.642  21.081  1.00 72.25           C  
ATOM   2241  CD2 TYR A 296       3.575   7.487  21.681  1.00 72.25           C  
ATOM   2242  CE1 TYR A 296       0.955   8.297  22.328  1.00 72.25           C  
ATOM   2243  CE2 TYR A 296       3.024   7.146  22.931  1.00 72.25           C  
ATOM   2244  OH  TYR A 296       1.178   7.245  24.465  1.00 72.25           O  
ATOM   2245  CZ  TYR A 296       1.712   7.554  23.255  1.00 72.25           C  
ATOM   2246  N   THR A 297       1.092   7.488  17.324  1.00 72.06           N  
ATOM   2247  CA  THR A 297      -0.317   7.128  17.098  1.00 72.06           C  
ATOM   2248  C   THR A 297      -0.461   5.712  16.539  1.00 72.06           C  
ATOM   2249  CB  THR A 297      -1.038   8.143  16.201  1.00 72.06           C  
ATOM   2250  O   THR A 297      -1.265   4.940  17.059  1.00 72.06           O  
ATOM   2251  CG2 THR A 297      -1.085   9.534  16.832  1.00 72.06           C  
ATOM   2252  OG1 THR A 297      -0.442   8.266  14.932  1.00 72.06           O  
ATOM   2253  N   PHE A 298       0.375   5.333  15.568  1.00 68.81           N  
ATOM   2254  CA  PHE A 298       0.441   3.964  15.043  1.00 68.81           C  
ATOM   2255  C   PHE A 298       0.873   2.972  16.108  1.00 68.81           C  
ATOM   2256  CB  PHE A 298       1.451   3.892  13.897  1.00 68.81           C  
ATOM   2257  O   PHE A 298       0.295   1.895  16.242  1.00 68.81           O  
ATOM   2258  CG  PHE A 298       1.037   4.722  12.718  1.00 68.81           C  
ATOM   2259  CD1 PHE A 298      -0.074   4.329  11.956  1.00 68.81           C  
ATOM   2260  CD2 PHE A 298       1.736   5.896  12.399  1.00 68.81           C  
ATOM   2261  CE1 PHE A 298      -0.472   5.109  10.864  1.00 68.81           C  
ATOM   2262  CE2 PHE A 298       1.323   6.682  11.316  1.00 68.81           C  
ATOM   2263  CZ  PHE A 298       0.217   6.283  10.546  1.00 68.81           C  
ATOM   2264  N   LEU A 299       1.866   3.370  16.898  1.00 70.50           N  
ATOM   2265  CA  LEU A 299       2.357   2.574  18.002  1.00 70.50           C  
ATOM   2266  C   LEU A 299       1.241   2.261  19.001  1.00 70.50           C  
ATOM   2267  CB  LEU A 299       3.513   3.351  18.644  1.00 70.50           C  
ATOM   2268  O   LEU A 299       1.044   1.105  19.360  1.00 70.50           O  
ATOM   2269  CG  LEU A 299       4.083   2.664  19.882  1.00 70.50           C  
ATOM   2270  CD1 LEU A 299       4.498   1.260  19.529  1.00 70.50           C  
ATOM   2271  CD2 LEU A 299       5.320   3.408  20.377  1.00 70.50           C  
ATOM   2272  N   SER A 300       0.479   3.281  19.386  1.00 75.50           N  
ATOM   2273  CA  SER A 300      -0.642   3.141  20.316  1.00 75.50           C  
ATOM   2274  C   SER A 300      -1.740   2.217  19.777  1.00 75.50           C  
ATOM   2275  CB  SER A 300      -1.243   4.514  20.610  1.00 75.50           C  
ATOM   2276  O   SER A 300      -2.342   1.465  20.543  1.00 75.50           O  
ATOM   2277  OG  SER A 300      -0.290   5.378  21.198  1.00 75.50           O  
ATOM   2278  N   ALA A 301      -1.996   2.242  18.465  1.00 74.44           N  
ATOM   2279  CA  ALA A 301      -2.940   1.329  17.822  1.00 74.44           C  
ATOM   2280  C   ALA A 301      -2.418  -0.119  17.811  1.00 74.44           C  
ATOM   2281  CB  ALA A 301      -3.235   1.844  16.408  1.00 74.44           C  
ATOM   2282  O   ALA A 301      -3.149  -1.049  18.145  1.00 74.44           O  
ATOM   2283  N   ALA A 302      -1.137  -0.322  17.496  1.00 73.06           N  
ATOM   2284  CA  ALA A 302      -0.520  -1.645  17.498  1.00 73.06           C  
ATOM   2285  C   ALA A 302      -0.470  -2.262  18.906  1.00 73.06           C  
ATOM   2286  CB  ALA A 302       0.878  -1.531  16.881  1.00 73.06           C  
ATOM   2287  O   ALA A 302      -0.825  -3.430  19.075  1.00 73.06           O  
ATOM   2288  N   THR A 303      -0.091  -1.487  19.928  1.00 76.69           N  
ATOM   2289  CA  THR A 303      -0.113  -1.947  21.327  1.00 76.69           C  
ATOM   2290  C   THR A 303      -1.529  -2.278  21.766  1.00 76.69           C  
ATOM   2291  CB  THR A 303       0.488  -0.924  22.302  1.00 76.69           C  
ATOM   2292  O   THR A 303      -1.746  -3.313  22.384  1.00 76.69           O  
ATOM   2293  CG2 THR A 303       1.986  -0.736  22.066  1.00 76.69           C  
ATOM   2294  OG1 THR A 303      -0.124   0.338  22.180  1.00 76.69           O  
ATOM   2295  N   PHE A 304      -2.509  -1.466  21.366  1.00 79.75           N  
ATOM   2296  CA  PHE A 304      -3.910  -1.741  21.650  1.00 79.75           C  
ATOM   2297  C   PHE A 304      -4.368  -3.088  21.065  1.00 79.75           C  
ATOM   2298  CB  PHE A 304      -4.754  -0.571  21.136  1.00 79.75           C  
ATOM   2299  O   PHE A 304      -5.033  -3.859  21.759  1.00 79.75           O  
ATOM   2300  CG  PHE A 304      -6.230  -0.836  21.258  1.00 79.75           C  
ATOM   2301  CD1 PHE A 304      -6.943  -1.348  20.160  1.00 79.75           C  
ATOM   2302  CD2 PHE A 304      -6.861  -0.677  22.501  1.00 79.75           C  
ATOM   2303  CE1 PHE A 304      -8.298  -1.685  20.298  1.00 79.75           C  
ATOM   2304  CE2 PHE A 304      -8.205  -1.046  22.649  1.00 79.75           C  
ATOM   2305  CZ  PHE A 304      -8.923  -1.550  21.546  1.00 79.75           C  
ATOM   2306  N   VAL A 305      -3.987  -3.412  19.825  1.00 79.94           N  
ATOM   2307  CA  VAL A 305      -4.293  -4.716  19.208  1.00 79.94           C  
ATOM   2308  C   VAL A 305      -3.575  -5.859  19.929  1.00 79.94           C  
ATOM   2309  CB  VAL A 305      -3.956  -4.709  17.702  1.00 79.94           C  
ATOM   2310  O   VAL A 305      -4.191  -6.892  20.181  1.00 79.94           O  
ATOM   2311  CG1 VAL A 305      -4.109  -6.093  17.052  1.00 79.94           C  
ATOM   2312  CG2 VAL A 305      -4.895  -3.762  16.945  1.00 79.94           C  
ATOM   2313  N   LEU A 306      -2.303  -5.683  20.297  1.00 76.00           N  
ATOM   2314  CA  LEU A 306      -1.530  -6.693  21.029  1.00 76.00           C  
ATOM   2315  C   LEU A 306      -2.133  -7.005  22.404  1.00 76.00           C  
ATOM   2316  CB  LEU A 306      -0.074  -6.212  21.177  1.00 76.00           C  
ATOM   2317  O   LEU A 306      -2.213  -8.170  22.783  1.00 76.00           O  
ATOM   2318  CG  LEU A 306       0.752  -6.321  19.886  1.00 76.00           C  
ATOM   2319  CD1 LEU A 306       2.041  -5.506  20.013  1.00 76.00           C  
ATOM   2320  CD2 LEU A 306       1.152  -7.771  19.603  1.00 76.00           C  
ATOM   2321  N   GLU A 307      -2.591  -5.981  23.122  1.00 80.56           N  
ATOM   2322  CA  GLU A 307      -3.193  -6.115  24.452  1.00 80.56           C  
ATOM   2323  C   GLU A 307      -4.594  -6.739  24.406  1.00 80.56           C  
ATOM   2324  CB  GLU A 307      -3.264  -4.724  25.104  1.00 80.56           C  
ATOM   2325  O   GLU A 307      -4.982  -7.453  25.328  1.00 80.56           O  
ATOM   2326  CG  GLU A 307      -1.886  -4.203  25.550  1.00 80.56           C  
ATOM   2327  CD  GLU A 307      -1.900  -2.722  25.970  1.00 80.56           C  
ATOM   2328  OE1 GLU A 307      -0.794  -2.191  26.229  1.00 80.56           O  
ATOM   2329  OE2 GLU A 307      -2.991  -2.101  26.000  1.00 80.56           O  
ATOM   2330  N   ASN A 308      -5.364  -6.488  23.341  1.00 79.31           N  
ATOM   2331  CA  ASN A 308      -6.789  -6.835  23.294  1.00 79.31           C  
ATOM   2332  C   ASN A 308      -7.149  -7.946  22.293  1.00 79.31           C  
ATOM   2333  CB  ASN A 308      -7.604  -5.555  23.060  1.00 79.31           C  
ATOM   2334  O   ASN A 308      -8.307  -8.363  22.239  1.00 79.31           O  
ATOM   2335  CG  ASN A 308      -7.491  -4.593  24.225  1.00 79.31           C  
ATOM   2336  ND2 ASN A 308      -6.644  -3.599  24.127  1.00 79.31           N  
ATOM   2337  OD1 ASN A 308      -8.170  -4.743  25.229  1.00 79.31           O  
ATOM   2338  N   GLY A 309      -6.198  -8.434  21.494  1.00 78.38           N  
ATOM   2339  CA  GLY A 309      -6.466  -9.393  20.423  1.00 78.38           C  
ATOM   2340  C   GLY A 309      -5.227 -10.155  19.961  1.00 78.38           C  
ATOM   2341  O   GLY A 309      -4.784  -9.973  18.830  1.00 78.38           O  
ATOM   2342  N   VAL A 310      -4.707 -11.057  20.799  1.00 78.69           N  
ATOM   2343  CA  VAL A 310      -3.498 -11.858  20.505  1.00 78.69           C  
ATOM   2344  C   VAL A 310      -3.605 -12.622  19.180  1.00 78.69           C  
ATOM   2345  CB  VAL A 310      -3.194 -12.838  21.658  1.00 78.69           C  
ATOM   2346  O   VAL A 310      -2.679 -12.583  18.370  1.00 78.69           O  
ATOM   2347  CG1 VAL A 310      -1.939 -13.681  21.382  1.00 78.69           C  
ATOM   2348  CG2 VAL A 310      -2.972 -12.085  22.977  1.00 78.69           C  
ATOM   2349  N   ASP A 311      -4.742 -13.266  18.909  1.00 79.25           N  
ATOM   2350  CA  ASP A 311      -4.944 -14.016  17.658  1.00 79.25           C  
ATOM   2351  C   ASP A 311      -4.960 -13.099  16.433  1.00 79.25           C  
ATOM   2352  CB  ASP A 311      -6.259 -14.799  17.731  1.00 79.25           C  
ATOM   2353  O   ASP A 311      -4.457 -13.439  15.361  1.00 79.25           O  
ATOM   2354  CG  ASP A 311      -6.254 -15.780  18.900  1.00 79.25           C  
ATOM   2355  OD1 ASP A 311      -5.218 -16.477  19.061  1.00 79.25           O  
ATOM   2356  OD2 ASP A 311      -7.250 -15.739  19.653  1.00 79.25           O  
ATOM   2357  N   LEU A 312      -5.483 -11.890  16.608  1.00 75.62           N  
ATOM   2358  CA  LEU A 312      -5.553 -10.891  15.557  1.00 75.62           C  
ATOM   2359  C   LEU A 312      -4.177 -10.283  15.277  1.00 75.62           C  
ATOM   2360  CB  LEU A 312      -6.582  -9.860  16.007  1.00 75.62           C  
ATOM   2361  O   LEU A 312      -3.806 -10.117  14.117  1.00 75.62           O  
ATOM   2362  CG  LEU A 312      -7.023  -8.893  14.913  1.00 75.62           C  
ATOM   2363  CD1 LEU A 312      -7.754  -9.570  13.749  1.00 75.62           C  
ATOM   2364  CD2 LEU A 312      -7.983  -7.942  15.610  1.00 75.62           C  
ATOM   2365  N   ALA A 313      -3.383 -10.042  16.321  1.00 73.50           N  
ATOM   2366  CA  ALA A 313      -1.984  -9.663  16.188  1.00 73.50           C  
ATOM   2367  C   ALA A 313      -1.163 -10.760  15.488  1.00 73.50           C  
ATOM   2368  CB  ALA A 313      -1.429  -9.354  17.579  1.00 73.50           C  
ATOM   2369  O   ALA A 313      -0.345 -10.455  14.618  1.00 73.50           O  
ATOM   2370  N   ARG A 314      -1.415 -12.041  15.802  1.00 77.19           N  
ATOM   2371  CA  ARG A 314      -0.789 -13.184  15.115  1.00 77.19           C  
ATOM   2372  C   ARG A 314      -1.142 -13.194  13.625  1.00 77.19           C  
ATOM   2373  CB  ARG A 314      -1.180 -14.501  15.815  1.00 77.19           C  
ATOM   2374  O   ARG A 314      -0.253 -13.391  12.801  1.00 77.19           O  
ATOM   2375  CG  ARG A 314      -0.288 -15.679  15.382  1.00 77.19           C  
ATOM   2376  CD  ARG A 314      -0.751 -17.032  15.953  1.00 77.19           C  
ATOM   2377  NE  ARG A 314      -0.682 -17.098  17.433  1.00 77.19           N  
ATOM   2378  NH1 ARG A 314      -2.895 -17.597  17.865  1.00 77.19           N  
ATOM   2379  NH2 ARG A 314      -1.502 -17.300  19.556  1.00 77.19           N  
ATOM   2380  CZ  ARG A 314      -1.685 -17.337  18.268  1.00 77.19           C  
ATOM   2381  N   LYS A 315      -2.400 -12.905  13.276  1.00 78.69           N  
ATOM   2382  CA  LYS A 315      -2.855 -12.804  11.881  1.00 78.69           C  
ATOM   2383  C   LYS A 315      -2.194 -11.649  11.125  1.00 78.69           C  
ATOM   2384  CB  LYS A 315      -4.387 -12.713  11.850  1.00 78.69           C  
ATOM   2385  O   LYS A 315      -1.695 -11.863  10.025  1.00 78.69           O  
ATOM   2386  CG  LYS A 315      -4.912 -12.779  10.410  1.00 78.69           C  
ATOM   2387  CD  LYS A 315      -6.439 -12.883  10.379  1.00 78.69           C  
ATOM   2388  CE  LYS A 315      -6.891 -13.021   8.920  1.00 78.69           C  
ATOM   2389  NZ  LYS A 315      -8.308 -13.448   8.819  1.00 78.69           N  
ATOM   2390  N   VAL A 316      -2.144 -10.452  11.716  1.00 74.25           N  
ATOM   2391  CA  VAL A 316      -1.462  -9.288  11.113  1.00 74.25           C  
ATOM   2392  C   VAL A 316       0.019  -9.596  10.885  1.00 74.25           C  
ATOM   2393  CB  VAL A 316      -1.654  -8.024  11.976  1.00 74.25           C  
ATOM   2394  O   VAL A 316       0.536  -9.365   9.796  1.00 74.25           O  
ATOM   2395  CG1 VAL A 316      -0.831  -6.835  11.466  1.00 74.25           C  
ATOM   2396  CG2 VAL A 316      -3.124  -7.581  11.979  1.00 74.25           C  
ATOM   2397  N   LYS A 317       0.681 -10.225  11.863  1.00 77.94           N  
ATOM   2398  CA  LYS A 317       2.069 -10.692  11.737  1.00 77.94           C  
ATOM   2399  C   LYS A 317       2.255 -11.705  10.603  1.00 77.94           C  
ATOM   2400  CB  LYS A 317       2.500 -11.254  13.097  1.00 77.94           C  
ATOM   2401  O   LYS A 317       3.260 -11.644   9.902  1.00 77.94           O  
ATOM   2402  CG  LYS A 317       3.897 -11.886  13.084  1.00 77.94           C  
ATOM   2403  CD  LYS A 317       4.300 -12.274  14.512  1.00 77.94           C  
ATOM   2404  CE  LYS A 317       5.749 -12.763  14.528  1.00 77.94           C  
ATOM   2405  NZ  LYS A 317       6.247 -12.990  15.907  1.00 77.94           N  
ATOM   2406  N   GLY A 318       1.319 -12.637  10.430  1.00 76.31           N  
ATOM   2407  CA  GLY A 318       1.338 -13.597   9.325  1.00 76.31           C  
ATOM   2408  C   GLY A 318       1.265 -12.908   7.961  1.00 76.31           C  
ATOM   2409  O   GLY A 318       2.101 -13.168   7.102  1.00 76.31           O  
ATOM   2410  N   MET A 319       0.330 -11.969   7.789  1.00 78.19           N  
ATOM   2411  CA  MET A 319       0.171 -11.223   6.532  1.00 78.19           C  
ATOM   2412  C   MET A 319       1.399 -10.365   6.203  1.00 78.19           C  
ATOM   2413  CB  MET A 319      -1.094 -10.356   6.577  1.00 78.19           C  
ATOM   2414  O   MET A 319       1.870 -10.405   5.069  1.00 78.19           O  
ATOM   2415  CG  MET A 319      -2.366 -11.215   6.630  1.00 78.19           C  
ATOM   2416  SD  MET A 319      -3.941 -10.312   6.533  1.00 78.19           S  
ATOM   2417  CE  MET A 319      -3.813  -9.239   7.987  1.00 78.19           C  
ATOM   2418  N   ALA A 320       1.969  -9.674   7.195  1.00 74.38           N  
ATOM   2419  CA  ALA A 320       3.187  -8.882   7.017  1.00 74.38           C  
ATOM   2420  C   ALA A 320       4.373  -9.745   6.549  1.00 74.38           C  
ATOM   2421  CB  ALA A 320       3.497  -8.174   8.341  1.00 74.38           C  
ATOM   2422  O   ALA A 320       5.097  -9.375   5.628  1.00 74.38           O  
ATOM   2423  N   ARG A 321       4.535 -10.948   7.120  1.00 76.81           N  
ATOM   2424  CA  ARG A 321       5.573 -11.905   6.694  1.00 76.81           C  
ATOM   2425  C   ARG A 321       5.377 -12.383   5.264  1.00 76.81           C  
ATOM   2426  CB  ARG A 321       5.587 -13.122   7.616  1.00 76.81           C  
ATOM   2427  O   ARG A 321       6.353 -12.467   4.529  1.00 76.81           O  
ATOM   2428  CG  ARG A 321       6.230 -12.811   8.965  1.00 76.81           C  
ATOM   2429  CD  ARG A 321       6.024 -14.035   9.854  1.00 76.81           C  
ATOM   2430  NE  ARG A 321       6.748 -13.899  11.124  1.00 76.81           N  
ATOM   2431  NH1 ARG A 321       6.321 -16.026  11.881  1.00 76.81           N  
ATOM   2432  NH2 ARG A 321       7.739 -14.710  12.996  1.00 76.81           N  
ATOM   2433  CZ  ARG A 321       6.924 -14.875  11.992  1.00 76.81           C  
ATOM   2434  N   VAL A 322       4.140 -12.686   4.870  1.00 80.88           N  
ATOM   2435  CA  VAL A 322       3.832 -13.095   3.493  1.00 80.88           C  
ATOM   2436  C   VAL A 322       4.148 -11.959   2.525  1.00 80.88           C  
ATOM   2437  CB  VAL A 322       2.372 -13.565   3.355  1.00 80.88           C  
ATOM   2438  O   VAL A 322       4.831 -12.193   1.535  1.00 80.88           O  
ATOM   2439  CG1 VAL A 322       1.985 -13.837   1.895  1.00 80.88           C  
ATOM   2440  CG2 VAL A 322       2.150 -14.867   4.134  1.00 80.88           C  
ATOM   2441  N   ARG A 323       3.734 -10.721   2.824  1.00 83.12           N  
ATOM   2442  CA  ARG A 323       4.067  -9.551   1.993  1.00 83.12           C  
ATOM   2443  C   ARG A 323       5.573  -9.349   1.886  1.00 83.12           C  
ATOM   2444  CB  ARG A 323       3.407  -8.282   2.546  1.00 83.12           C  
ATOM   2445  O   ARG A 323       6.072  -9.176   0.782  1.00 83.12           O  
ATOM   2446  CG  ARG A 323       1.888  -8.280   2.344  1.00 83.12           C  
ATOM   2447  CD  ARG A 323       1.313  -6.970   2.885  1.00 83.12           C  
ATOM   2448  NE  ARG A 323      -0.158  -6.943   2.784  1.00 83.12           N  
ATOM   2449  NH1 ARG A 323      -0.650  -6.874   5.035  1.00 83.12           N  
ATOM   2450  NH2 ARG A 323      -2.289  -6.879   3.612  1.00 83.12           N  
ATOM   2451  CZ  ARG A 323      -1.005  -6.902   3.796  1.00 83.12           C  
ATOM   2452  N   PHE A 324       6.300  -9.450   2.996  1.00 75.50           N  
ATOM   2453  CA  PHE A 324       7.758  -9.355   2.989  1.00 75.50           C  
ATOM   2454  C   PHE A 324       8.412 -10.468   2.161  1.00 75.50           C  
ATOM   2455  CB  PHE A 324       8.282  -9.366   4.426  1.00 75.50           C  
ATOM   2456  O   PHE A 324       9.292 -10.186   1.353  1.00 75.50           O  
ATOM   2457  CG  PHE A 324       9.784  -9.187   4.484  1.00 75.50           C  
ATOM   2458  CD1 PHE A 324      10.628 -10.287   4.729  1.00 75.50           C  
ATOM   2459  CD2 PHE A 324      10.339  -7.915   4.247  1.00 75.50           C  
ATOM   2460  CE1 PHE A 324      12.023 -10.107   4.768  1.00 75.50           C  
ATOM   2461  CE2 PHE A 324      11.732  -7.737   4.284  1.00 75.50           C  
ATOM   2462  CZ  PHE A 324      12.573  -8.831   4.554  1.00 75.50           C  
ATOM   2463  N   ALA A 325       7.953 -11.715   2.296  1.00 76.38           N  
ATOM   2464  CA  ALA A 325       8.438 -12.834   1.493  1.00 76.38           C  
ATOM   2465  C   ALA A 325       8.151 -12.630  -0.002  1.00 76.38           C  
ATOM   2466  CB  ALA A 325       7.806 -14.130   2.012  1.00 76.38           C  
ATOM   2467  O   ALA A 325       9.011 -12.929  -0.829  1.00 76.38           O  
ATOM   2468  N   VAL A 326       6.989 -12.071  -0.358  1.00 79.69           N  
ATOM   2469  CA  VAL A 326       6.664 -11.691  -1.742  1.00 79.69           C  
ATOM   2470  C   VAL A 326       7.582 -10.571  -2.226  1.00 79.69           C  
ATOM   2471  CB  VAL A 326       5.178 -11.309  -1.899  1.00 79.69           C  
ATOM   2472  O   VAL A 326       8.127 -10.691  -3.317  1.00 79.69           O  
ATOM   2473  CG1 VAL A 326       4.877 -10.753  -3.299  1.00 79.69           C  
ATOM   2474  CG2 VAL A 326       4.273 -12.533  -1.704  1.00 79.69           C  
ATOM   2475  N   CYS A 327       7.826  -9.528  -1.425  1.00 78.62           N  
ATOM   2476  CA  CYS A 327       8.779  -8.468  -1.767  1.00 78.62           C  
ATOM   2477  C   CYS A 327      10.189  -9.027  -1.989  1.00 78.62           C  
ATOM   2478  CB  CYS A 327       8.818  -7.401  -0.662  1.00 78.62           C  
ATOM   2479  O   CYS A 327      10.837  -8.663  -2.964  1.00 78.62           O  
ATOM   2480  SG  CYS A 327       7.255  -6.491  -0.564  1.00 78.62           S  
ATOM   2481  N   LEU A 328      10.654  -9.929  -1.120  1.00 75.25           N  
ATOM   2482  CA  LEU A 328      11.971 -10.556  -1.224  1.00 75.25           C  
ATOM   2483  C   LEU A 328      12.068 -11.471  -2.451  1.00 75.25           C  
ATOM   2484  CB  LEU A 328      12.252 -11.329   0.077  1.00 75.25           C  
ATOM   2485  O   LEU A 328      13.048 -11.407  -3.185  1.00 75.25           O  
ATOM   2486  CG  LEU A 328      13.681 -11.898   0.162  1.00 75.25           C  
ATOM   2487  CD1 LEU A 328      14.723 -10.787   0.306  1.00 75.25           C  
ATOM   2488  CD2 LEU A 328      13.791 -12.822   1.375  1.00 75.25           C  
ATOM   2489  N   SER A 329      11.037 -12.280  -2.707  1.00 78.88           N  
ATOM   2490  CA  SER A 329      10.968 -13.153  -3.886  1.00 78.88           C  
ATOM   2491  C   SER A 329      10.934 -12.335  -5.172  1.00 78.88           C  
ATOM   2492  CB  SER A 329       9.721 -14.043  -3.846  1.00 78.88           C  
ATOM   2493  O   SER A 329      11.606 -12.674  -6.140  1.00 78.88           O  
ATOM   2494  OG  SER A 329       9.678 -14.807  -2.658  1.00 78.88           O  
ATOM   2495  N   PHE A 330      10.195 -11.224  -5.171  1.00 78.00           N  
ATOM   2496  CA  PHE A 330      10.144 -10.293  -6.289  1.00 78.00           C  
ATOM   2497  C   PHE A 330      11.489  -9.595  -6.504  1.00 78.00           C  
ATOM   2498  CB  PHE A 330       9.015  -9.285  -6.056  1.00 78.00           C  
ATOM   2499  O   PHE A 330      11.955  -9.518  -7.634  1.00 78.00           O  
ATOM   2500  CG  PHE A 330       8.789  -8.401  -7.258  1.00 78.00           C  
ATOM   2501  CD1 PHE A 330       9.432  -7.154  -7.354  1.00 78.00           C  
ATOM   2502  CD2 PHE A 330       7.991  -8.868  -8.318  1.00 78.00           C  
ATOM   2503  CE1 PHE A 330       9.267  -6.372  -8.508  1.00 78.00           C  
ATOM   2504  CE2 PHE A 330       7.850  -8.097  -9.483  1.00 78.00           C  
ATOM   2505  CZ  PHE A 330       8.505  -6.860  -9.581  1.00 78.00           C  
ATOM   2506  N   ALA A 331      12.158  -9.149  -5.437  1.00 72.81           N  
ATOM   2507  CA  ALA A 331      13.504  -8.589  -5.528  1.00 72.81           C  
ATOM   2508  C   ALA A 331      14.499  -9.605  -6.088  1.00 72.81           C  
ATOM   2509  CB  ALA A 331      13.953  -8.113  -4.148  1.00 72.81           C  
ATOM   2510  O   ALA A 331      15.292  -9.259  -6.959  1.00 72.81           O  
ATOM   2511  N   PHE A 332      14.433 -10.858  -5.636  1.00 73.06           N  
ATOM   2512  CA  PHE A 332      15.275 -11.931  -6.152  1.00 73.06           C  
ATOM   2513  C   PHE A 332      14.986 -12.218  -7.628  1.00 73.06           C  
ATOM   2514  CB  PHE A 332      15.092 -13.185  -5.291  1.00 73.06           C  
ATOM   2515  O   PHE A 332      15.919 -12.324  -8.416  1.00 73.06           O  
ATOM   2516  CG  PHE A 332      16.059 -14.286  -5.668  1.00 73.06           C  
ATOM   2517  CD1 PHE A 332      15.672 -15.302  -6.562  1.00 73.06           C  
ATOM   2518  CD2 PHE A 332      17.372 -14.261  -5.161  1.00 73.06           C  
ATOM   2519  CE1 PHE A 332      16.595 -16.292  -6.944  1.00 73.06           C  
ATOM   2520  CE2 PHE A 332      18.293 -15.252  -5.542  1.00 73.06           C  
ATOM   2521  CZ  PHE A 332      17.905 -16.266  -6.434  1.00 73.06           C  
ATOM   2522  N   LEU A 333      13.712 -12.264  -8.029  1.00 78.19           N  
ATOM   2523  CA  LEU A 333      13.314 -12.443  -9.425  1.00 78.19           C  
ATOM   2524  C   LEU A 333      13.819 -11.293 -10.303  1.00 78.19           C  
ATOM   2525  CB  LEU A 333      11.784 -12.578  -9.503  1.00 78.19           C  
ATOM   2526  O   LEU A 333      14.432 -11.549 -11.332  1.00 78.19           O  
ATOM   2527  CG  LEU A 333      11.262 -12.864 -10.924  1.00 78.19           C  
ATOM   2528  CD1 LEU A 333      11.646 -14.268 -11.396  1.00 78.19           C  
ATOM   2529  CD2 LEU A 333       9.738 -12.745 -10.937  1.00 78.19           C  
ATOM   2530  N   CYS A 334      13.629 -10.041  -9.879  1.00 69.44           N  
ATOM   2531  CA  CYS A 334      14.177  -8.877 -10.575  1.00 69.44           C  
ATOM   2532  C   CYS A 334      15.702  -8.946 -10.654  1.00 69.44           C  
ATOM   2533  CB  CYS A 334      13.753  -7.592  -9.856  1.00 69.44           C  
ATOM   2534  O   CYS A 334      16.271  -8.661 -11.699  1.00 69.44           O  
ATOM   2535  SG  CYS A 334      11.990  -7.298 -10.134  1.00 69.44           S  
ATOM   2536  N   THR A 335      16.361  -9.375  -9.576  1.00 64.88           N  
ATOM   2537  CA  THR A 335      17.816  -9.543  -9.541  1.00 64.88           C  
ATOM   2538  C   THR A 335      18.268 -10.587 -10.553  1.00 64.88           C  
ATOM   2539  CB  THR A 335      18.301  -9.928  -8.133  1.00 64.88           C  
ATOM   2540  O   THR A 335      19.218 -10.347 -11.284  1.00 64.88           O  
ATOM   2541  CG2 THR A 335      19.812 -10.078  -7.984  1.00 64.88           C  
ATOM   2542  OG1 THR A 335      17.923  -8.941  -7.203  1.00 64.88           O  
ATOM   2543  N   LEU A 336      17.573 -11.721 -10.637  1.00 69.25           N  
ATOM   2544  CA  LEU A 336      17.894 -12.802 -11.562  1.00 69.25           C  
ATOM   2545  C   LEU A 336      17.663 -12.380 -13.015  1.00 69.25           C  
ATOM   2546  CB  LEU A 336      17.086 -14.039 -11.136  1.00 69.25           C  
ATOM   2547  O   LEU A 336      18.550 -12.565 -13.838  1.00 69.25           O  
ATOM   2548  CG  LEU A 336      17.532 -15.342 -11.823  1.00 69.25           C  
ATOM   2549  CD1 LEU A 336      17.241 -16.522 -10.894  1.00 69.25           C  
ATOM   2550  CD2 LEU A 336      16.801 -15.593 -13.144  1.00 69.25           C  
ATOM   2551  N   VAL A 337      16.523 -11.746 -13.308  1.00 68.44           N  
ATOM   2552  CA  VAL A 337      16.213 -11.163 -14.623  1.00 68.44           C  
ATOM   2553  C   VAL A 337      17.315 -10.191 -15.025  1.00 68.44           C  
ATOM   2554  CB  VAL A 337      14.829 -10.478 -14.576  1.00 68.44           C  
ATOM   2555  O   VAL A 337      17.903 -10.329 -16.090  1.00 68.44           O  
ATOM   2556  CG1 VAL A 337      14.508  -9.561 -15.760  1.00 68.44           C  
ATOM   2557  CG2 VAL A 337      13.720 -11.537 -14.526  1.00 68.44           C  
ATOM   2558  N   VAL A 338      17.671  -9.255 -14.146  1.00 63.62           N  
ATOM   2559  CA  VAL A 338      18.706  -8.275 -14.458  1.00 63.62           C  
ATOM   2560  C   VAL A 338      20.081  -8.923 -14.567  1.00 63.62           C  
ATOM   2561  CB  VAL A 338      18.704  -7.104 -13.469  1.00 63.62           C  
ATOM   2562  O   VAL A 338      20.805  -8.543 -15.460  1.00 63.62           O  
ATOM   2563  CG1 VAL A 338      19.804  -6.108 -13.833  1.00 63.62           C  
ATOM   2564  CG2 VAL A 338      17.397  -6.303 -13.540  1.00 63.62           C  
ATOM   2565  N   ILE A 339      20.473  -9.899 -13.748  1.00 63.94           N  
ATOM   2566  CA  ILE A 339      21.765 -10.589 -13.923  1.00 63.94           C  
ATOM   2567  C   ILE A 339      21.827 -11.282 -15.288  1.00 63.94           C  
ATOM   2568  CB  ILE A 339      22.024 -11.575 -12.762  1.00 63.94           C  
ATOM   2569  O   ILE A 339      22.844 -11.184 -15.968  1.00 63.94           O  
ATOM   2570  CG1 ILE A 339      22.386 -10.780 -11.487  1.00 63.94           C  
ATOM   2571  CG2 ILE A 339      23.159 -12.571 -13.086  1.00 63.94           C  
ATOM   2572  CD1 ILE A 339      22.383 -11.634 -10.213  1.00 63.94           C  
ATOM   2573  N   VAL A 340      20.742 -11.940 -15.699  1.00 67.56           N  
ATOM   2574  CA  VAL A 340      20.660 -12.633 -16.989  1.00 67.56           C  
ATOM   2575  C   VAL A 340      20.735 -11.640 -18.153  1.00 67.56           C  
ATOM   2576  CB  VAL A 340      19.395 -13.513 -17.035  1.00 67.56           C  
ATOM   2577  O   VAL A 340      21.503 -11.863 -19.081  1.00 67.56           O  
ATOM   2578  CG1 VAL A 340      19.136 -14.115 -18.420  1.00 67.56           C  
ATOM   2579  CG2 VAL A 340      19.522 -14.691 -16.054  1.00 67.56           C  
ATOM   2580  N   PHE A 341      20.017 -10.515 -18.084  1.00 61.78           N  
ATOM   2581  CA  PHE A 341      19.998  -9.516 -19.162  1.00 61.78           C  
ATOM   2582  C   PHE A 341      21.195  -8.546 -19.132  1.00 61.78           C  
ATOM   2583  CB  PHE A 341      18.646  -8.781 -19.146  1.00 61.78           C  
ATOM   2584  O   PHE A 341      21.709  -8.154 -20.175  1.00 61.78           O  
ATOM   2585  CG  PHE A 341      17.483  -9.635 -19.632  1.00 61.78           C  
ATOM   2586  CD1 PHE A 341      17.447 -10.055 -20.973  1.00 61.78           C  
ATOM   2587  CD2 PHE A 341      16.440 -10.019 -18.770  1.00 61.78           C  
ATOM   2588  CE1 PHE A 341      16.399 -10.873 -21.433  1.00 61.78           C  
ATOM   2589  CE2 PHE A 341      15.403 -10.858 -19.222  1.00 61.78           C  
ATOM   2590  CZ  PHE A 341      15.379 -11.279 -20.559  1.00 61.78           C  
ATOM   2591  N   ASN A 342      21.708  -8.190 -17.951  1.00 57.47           N  
ATOM   2592  CA  ASN A 342      22.864  -7.304 -17.805  1.00 57.47           C  
ATOM   2593  C   ASN A 342      24.197  -8.009 -18.026  1.00 57.47           C  
ATOM   2594  CB  ASN A 342      22.917  -6.533 -16.459  1.00 57.47           C  
ATOM   2595  O   ASN A 342      25.186  -7.296 -18.095  1.00 57.47           O  
ATOM   2596  CG  ASN A 342      22.152  -5.227 -16.434  1.00 57.47           C  
ATOM   2597  ND2 ASN A 342      22.024  -4.616 -15.281  1.00 57.47           N  
ATOM   2598  OD1 ASN A 342      21.731  -4.671 -17.424  1.00 57.47           O  
ATOM   2599  N   GLN A 343      24.305  -9.335 -18.155  1.00 58.06           N  
ATOM   2600  CA  GLN A 343      25.595  -9.906 -18.573  1.00 58.06           C  
ATOM   2601  C   GLN A 343      26.041  -9.352 -19.937  1.00 58.06           C  
ATOM   2602  CB  GLN A 343      25.565 -11.441 -18.568  1.00 58.06           C  
ATOM   2603  O   GLN A 343      27.223  -9.058 -20.109  1.00 58.06           O  
ATOM   2604  CG  GLN A 343      25.989 -11.990 -17.196  1.00 58.06           C  
ATOM   2605  CD  GLN A 343      26.273 -13.487 -17.204  1.00 58.06           C  
ATOM   2606  NE2 GLN A 343      26.827 -14.018 -16.135  1.00 58.06           N  
ATOM   2607  OE1 GLN A 343      26.040 -14.216 -18.148  1.00 58.06           O  
ATOM   2608  N   GLN A 344      25.096  -9.098 -20.848  1.00 53.53           N  
ATOM   2609  CA  GLN A 344      25.365  -8.419 -22.117  1.00 53.53           C  
ATOM   2610  C   GLN A 344      25.600  -6.915 -21.923  1.00 53.53           C  
ATOM   2611  CB  GLN A 344      24.224  -8.705 -23.102  1.00 53.53           C  
ATOM   2612  O   GLN A 344      26.643  -6.413 -22.327  1.00 53.53           O  
ATOM   2613  CG  GLN A 344      24.360 -10.112 -23.710  1.00 53.53           C  
ATOM   2614  CD  GLN A 344      23.195 -10.465 -24.630  1.00 53.53           C  
ATOM   2615  NE2 GLN A 344      23.413 -11.237 -25.672  1.00 53.53           N  
ATOM   2616  OE1 GLN A 344      22.061 -10.085 -24.403  1.00 53.53           O  
ATOM   2617  N   VAL A 345      24.724  -6.205 -21.200  1.00 51.06           N  
ATOM   2618  CA  VAL A 345      24.885  -4.754 -20.946  1.00 51.06           C  
ATOM   2619  C   VAL A 345      26.188  -4.434 -20.202  1.00 51.06           C  
ATOM   2620  CB  VAL A 345      23.685  -4.192 -20.158  1.00 51.06           C  
ATOM   2621  O   VAL A 345      26.818  -3.417 -20.470  1.00 51.06           O  
ATOM   2622  CG1 VAL A 345      23.782  -2.678 -19.921  1.00 51.06           C  
ATOM   2623  CG2 VAL A 345      22.358  -4.468 -20.876  1.00 51.06           C  
ATOM   2624  N   PHE A 346      26.621  -5.297 -19.279  1.00 47.97           N  
ATOM   2625  CA  PHE A 346      27.863  -5.166 -18.514  1.00 47.97           C  
ATOM   2626  C   PHE A 346      29.092  -5.345 -19.402  1.00 47.97           C  
ATOM   2627  CB  PHE A 346      27.862  -6.186 -17.365  1.00 47.97           C  
ATOM   2628  O   PHE A 346      30.054  -4.592 -19.250  1.00 47.97           O  
ATOM   2629  CG  PHE A 346      28.937  -5.988 -16.319  1.00 47.97           C  
ATOM   2630  CD1 PHE A 346      30.144  -6.706 -16.375  1.00 47.97           C  
ATOM   2631  CD2 PHE A 346      28.699  -5.100 -15.253  1.00 47.97           C  
ATOM   2632  CE1 PHE A 346      31.103  -6.544 -15.359  1.00 47.97           C  
ATOM   2633  CE2 PHE A 346      29.663  -4.928 -14.244  1.00 47.97           C  
ATOM   2634  CZ  PHE A 346      30.866  -5.652 -14.298  1.00 47.97           C  
ATOM   2635  N   ALA A 347      29.042  -6.278 -20.360  1.00 50.50           N  
ATOM   2636  CA  ALA A 347      30.072  -6.389 -21.383  1.00 50.50           C  
ATOM   2637  C   ALA A 347      30.155  -5.081 -22.187  1.00 50.50           C  
ATOM   2638  CB  ALA A 347      29.802  -7.625 -22.251  1.00 50.50           C  
ATOM   2639  O   ALA A 347      31.230  -4.495 -22.275  1.00 50.50           O  
ATOM   2640  N   THR A 348      29.026  -4.534 -22.643  1.00 51.38           N  
ATOM   2641  CA  THR A 348      28.979  -3.286 -23.426  1.00 51.38           C  
ATOM   2642  C   THR A 348      29.399  -2.045 -22.619  1.00 51.38           C  
ATOM   2643  CB  THR A 348      27.576  -3.085 -24.036  1.00 51.38           C  
ATOM   2644  O   THR A 348      30.079  -1.165 -23.144  1.00 51.38           O  
ATOM   2645  CG2 THR A 348      27.633  -2.288 -25.336  1.00 51.38           C  
ATOM   2646  OG1 THR A 348      26.996  -4.323 -24.362  1.00 51.38           O  
ATOM   2647  N   PHE A 349      29.073  -1.968 -21.321  1.00 52.09           N  
ATOM   2648  CA  PHE A 349      29.409  -0.825 -20.454  1.00 52.09           C  
ATOM   2649  C   PHE A 349      30.908  -0.717 -20.143  1.00 52.09           C  
ATOM   2650  CB  PHE A 349      28.610  -0.884 -19.137  1.00 52.09           C  
ATOM   2651  O   PHE A 349      31.428   0.393 -19.986  1.00 52.09           O  
ATOM   2652  CG  PHE A 349      27.814   0.373 -18.854  1.00 52.09           C  
ATOM   2653  CD1 PHE A 349      28.375   1.419 -18.097  1.00 52.09           C  
ATOM   2654  CD2 PHE A 349      26.508   0.499 -19.362  1.00 52.09           C  
ATOM   2655  CE1 PHE A 349      27.628   2.584 -17.841  1.00 52.09           C  
ATOM   2656  CE2 PHE A 349      25.764   1.664 -19.111  1.00 52.09           C  
ATOM   2657  CZ  PHE A 349      26.323   2.706 -18.353  1.00 52.09           C  
ATOM   2658  N   ILE A 350      31.614  -1.851 -20.063  1.00 53.16           N  
ATOM   2659  CA  ILE A 350      33.076  -1.877 -19.902  1.00 53.16           C  
ATOM   2660  C   ILE A 350      33.761  -1.246 -21.127  1.00 53.16           C  
ATOM   2661  CB  ILE A 350      33.553  -3.321 -19.598  1.00 53.16           C  
ATOM   2662  O   ILE A 350      34.753  -0.534 -20.963  1.00 53.16           O  
ATOM   2663  CG1 ILE A 350      33.110  -3.711 -18.168  1.00 53.16           C  
ATOM   2664  CG2 ILE A 350      35.084  -3.457 -19.721  1.00 53.16           C  
ATOM   2665  CD1 ILE A 350      33.320  -5.189 -17.820  1.00 53.16           C  
ATOM   2666  N   PHE A 351      33.184  -1.411 -22.322  1.00 49.31           N  
ATOM   2667  CA  PHE A 351      33.744  -0.930 -23.590  1.00 49.31           C  
ATOM   2668  C   PHE A 351      33.452   0.541 -23.934  1.00 49.31           C  
ATOM   2669  CB  PHE A 351      33.327  -1.880 -24.724  1.00 49.31           C  
ATOM   2670  O   PHE A 351      33.975   1.042 -24.926  1.00 49.31           O  
ATOM   2671  CG  PHE A 351      34.149  -3.154 -24.763  1.00 49.31           C  
ATOM   2672  CD1 PHE A 351      35.488  -3.109 -25.193  1.00 49.31           C  
ATOM   2673  CD2 PHE A 351      33.587  -4.385 -24.390  1.00 49.31           C  
ATOM   2674  CE1 PHE A 351      36.262  -4.283 -25.217  1.00 49.31           C  
ATOM   2675  CE2 PHE A 351      34.365  -5.554 -24.380  1.00 49.31           C  
ATOM   2676  CZ  PHE A 351      35.706  -5.504 -24.796  1.00 49.31           C  
ATOM   2677  N   VAL A 352      32.688   1.291 -23.128  1.00 53.44           N  
ATOM   2678  CA  VAL A 352      32.496   2.737 -23.367  1.00 53.44           C  
ATOM   2679  C   VAL A 352      33.783   3.492 -23.004  1.00 53.44           C  
ATOM   2680  CB  VAL A 352      31.255   3.285 -22.629  1.00 53.44           C  
ATOM   2681  O   VAL A 352      33.964   3.920 -21.867  1.00 53.44           O  
ATOM   2682  CG1 VAL A 352      31.034   4.777 -22.932  1.00 53.44           C  
ATOM   2683  CG2 VAL A 352      29.980   2.544 -23.050  1.00 53.44           C  
ATOM   2684  N   GLU A 353      34.714   3.650 -23.943  1.00 50.06           N  
ATOM   2685  CA  GLU A 353      36.098   4.109 -23.702  1.00 50.06           C  
ATOM   2686  C   GLU A 353      36.255   5.516 -23.084  1.00 50.06           C  
ATOM   2687  CB  GLU A 353      36.904   3.995 -25.011  1.00 50.06           C  
ATOM   2688  O   GLU A 353      37.261   5.773 -22.431  1.00 50.06           O  
ATOM   2689  CG  GLU A 353      37.507   2.590 -25.177  1.00 50.06           C  
ATOM   2690  CD  GLU A 353      38.302   2.427 -26.482  1.00 50.06           C  
ATOM   2691  OE1 GLU A 353      39.343   1.735 -26.436  1.00 50.06           O  
ATOM   2692  OE2 GLU A 353      37.859   2.997 -27.505  1.00 50.06           O  
ATOM   2693  N   ASN A 354      35.262   6.411 -23.160  1.00 57.59           N  
ATOM   2694  CA  ASN A 354      35.497   7.855 -22.948  1.00 57.59           C  
ATOM   2695  C   ASN A 354      34.972   8.477 -21.632  1.00 57.59           C  
ATOM   2696  CB  ASN A 354      35.047   8.598 -24.220  1.00 57.59           C  
ATOM   2697  O   ASN A 354      34.878   9.698 -21.521  1.00 57.59           O  
ATOM   2698  CG  ASN A 354      35.965   8.298 -25.393  1.00 57.59           C  
ATOM   2699  ND2 ASN A 354      35.451   8.254 -26.599  1.00 57.59           N  
ATOM   2700  OD1 ASN A 354      37.155   8.110 -25.249  1.00 57.59           O  
ATOM   2701  N   GLY A 355      34.625   7.679 -20.617  1.00 61.47           N  
ATOM   2702  CA  GLY A 355      34.188   8.183 -19.301  1.00 61.47           C  
ATOM   2703  C   GLY A 355      35.227   7.974 -18.197  1.00 61.47           C  
ATOM   2704  O   GLY A 355      35.873   6.926 -18.161  1.00 61.47           O  
ATOM   2705  N   SER A 356      35.346   8.914 -17.247  1.00 74.69           N  
ATOM   2706  CA  SER A 356      36.150   8.678 -16.038  1.00 74.69           C  
ATOM   2707  C   SER A 356      35.619   7.449 -15.289  1.00 74.69           C  
ATOM   2708  CB  SER A 356      36.222   9.915 -15.125  1.00 74.69           C  
ATOM   2709  O   SER A 356      34.407   7.230 -15.209  1.00 74.69           O  
ATOM   2710  OG  SER A 356      35.051  10.085 -14.344  1.00 74.69           O  
ATOM   2711  N   PHE A 357      36.516   6.630 -14.734  1.00 71.50           N  
ATOM   2712  CA  PHE A 357      36.144   5.412 -14.004  1.00 71.50           C  
ATOM   2713  C   PHE A 357      35.107   5.692 -12.902  1.00 71.50           C  
ATOM   2714  CB  PHE A 357      37.423   4.796 -13.423  1.00 71.50           C  
ATOM   2715  O   PHE A 357      34.131   4.959 -12.761  1.00 71.50           O  
ATOM   2716  CG  PHE A 357      37.188   3.541 -12.607  1.00 71.50           C  
ATOM   2717  CD1 PHE A 357      37.184   3.600 -11.200  1.00 71.50           C  
ATOM   2718  CD2 PHE A 357      36.972   2.311 -13.256  1.00 71.50           C  
ATOM   2719  CE1 PHE A 357      36.971   2.433 -10.447  1.00 71.50           C  
ATOM   2720  CE2 PHE A 357      36.755   1.145 -12.502  1.00 71.50           C  
ATOM   2721  CZ  PHE A 357      36.756   1.206 -11.098  1.00 71.50           C  
ATOM   2722  N   ALA A 358      35.255   6.818 -12.196  1.00 66.75           N  
ATOM   2723  CA  ALA A 358      34.316   7.258 -11.169  1.00 66.75           C  
ATOM   2724  C   ALA A 358      32.901   7.509 -11.718  1.00 66.75           C  
ATOM   2725  CB  ALA A 358      34.889   8.517 -10.509  1.00 66.75           C  
ATOM   2726  O   ALA A 358      31.928   7.102 -11.091  1.00 66.75           O  
ATOM   2727  N   TRP A 359      32.767   8.127 -12.897  1.00 67.62           N  
ATOM   2728  CA  TRP A 359      31.464   8.327 -13.539  1.00 67.62           C  
ATOM   2729  C   TRP A 359      30.815   6.994 -13.922  1.00 67.62           C  
ATOM   2730  CB  TRP A 359      31.626   9.232 -14.765  1.00 67.62           C  
ATOM   2731  O   TRP A 359      29.642   6.778 -13.622  1.00 67.62           O  
ATOM   2732  CG  TRP A 359      30.373   9.414 -15.563  1.00 67.62           C  
ATOM   2733  CD1 TRP A 359      30.112   8.843 -16.761  1.00 67.62           C  
ATOM   2734  CD2 TRP A 359      29.178  10.179 -15.216  1.00 67.62           C  
ATOM   2735  CE2 TRP A 359      28.229  10.034 -16.272  1.00 67.62           C  
ATOM   2736  CE3 TRP A 359      28.800  10.978 -14.114  1.00 67.62           C  
ATOM   2737  NE1 TRP A 359      28.852   9.213 -17.187  1.00 67.62           N  
ATOM   2738  CH2 TRP A 359      26.626  11.440 -15.132  1.00 67.62           C  
ATOM   2739  CZ2 TRP A 359      26.971  10.650 -16.241  1.00 67.62           C  
ATOM   2740  CZ3 TRP A 359      27.537  11.601 -14.072  1.00 67.62           C  
ATOM   2741  N   LYS A 360      31.588   6.068 -14.504  1.00 64.81           N  
ATOM   2742  CA  LYS A 360      31.103   4.730 -14.883  1.00 64.81           C  
ATOM   2743  C   LYS A 360      30.598   3.944 -13.674  1.00 64.81           C  
ATOM   2744  CB  LYS A 360      32.210   3.940 -15.593  1.00 64.81           C  
ATOM   2745  O   LYS A 360      29.494   3.410 -13.715  1.00 64.81           O  
ATOM   2746  CG  LYS A 360      32.606   4.532 -16.951  1.00 64.81           C  
ATOM   2747  CD  LYS A 360      33.723   3.677 -17.563  1.00 64.81           C  
ATOM   2748  CE  LYS A 360      34.123   4.207 -18.937  1.00 64.81           C  
ATOM   2749  NZ  LYS A 360      35.177   3.372 -19.566  1.00 64.81           N  
ATOM   2750  N   VAL A 361      31.366   3.931 -12.583  1.00 68.62           N  
ATOM   2751  CA  VAL A 361      30.970   3.281 -11.325  1.00 68.62           C  
ATOM   2752  C   VAL A 361      29.720   3.938 -10.744  1.00 68.62           C  
ATOM   2753  CB  VAL A 361      32.131   3.293 -10.311  1.00 68.62           C  
ATOM   2754  O   VAL A 361      28.818   3.233 -10.310  1.00 68.62           O  
ATOM   2755  CG1 VAL A 361      31.710   2.793  -8.923  1.00 68.62           C  
ATOM   2756  CG2 VAL A 361      33.270   2.384 -10.788  1.00 68.62           C  
ATOM   2757  N   ASN A 362      29.613   5.268 -10.773  1.00 66.25           N  
ATOM   2758  CA  ASN A 362      28.466   5.970 -10.197  1.00 66.25           C  
ATOM   2759  C   ASN A 362      27.175   5.738 -11.000  1.00 66.25           C  
ATOM   2760  CB  ASN A 362      28.822   7.461 -10.075  1.00 66.25           C  
ATOM   2761  O   ASN A 362      26.112   5.510 -10.422  1.00 66.25           O  
ATOM   2762  CG  ASN A 362      28.107   8.159  -8.939  1.00 66.25           C  
ATOM   2763  ND2 ASN A 362      28.130   9.470  -8.924  1.00 66.25           N  
ATOM   2764  OD1 ASN A 362      27.587   7.562  -8.018  1.00 66.25           O  
ATOM   2765  N   VAL A 363      27.265   5.727 -12.334  1.00 64.25           N  
ATOM   2766  CA  VAL A 363      26.150   5.352 -13.216  1.00 64.25           C  
ATOM   2767  C   VAL A 363      25.768   3.892 -12.994  1.00 64.25           C  
ATOM   2768  CB  VAL A 363      26.489   5.625 -14.693  1.00 64.25           C  
ATOM   2769  O   VAL A 363      24.588   3.606 -12.831  1.00 64.25           O  
ATOM   2770  CG1 VAL A 363      25.413   5.087 -15.645  1.00 64.25           C  
ATOM   2771  CG2 VAL A 363      26.595   7.135 -14.946  1.00 64.25           C  
ATOM   2772  N   TRP A 364      26.739   2.982 -12.890  1.00 68.62           N  
ATOM   2773  CA  TRP A 364      26.471   1.570 -12.612  1.00 68.62           C  
ATOM   2774  C   TRP A 364      25.788   1.369 -11.258  1.00 68.62           C  
ATOM   2775  CB  TRP A 364      27.771   0.768 -12.693  1.00 68.62           C  
ATOM   2776  O   TRP A 364      24.740   0.736 -11.194  1.00 68.62           O  
ATOM   2777  CG  TRP A 364      27.586  -0.695 -12.446  1.00 68.62           C  
ATOM   2778  CD1 TRP A 364      27.217  -1.604 -13.376  1.00 68.62           C  
ATOM   2779  CD2 TRP A 364      27.714  -1.435 -11.193  1.00 68.62           C  
ATOM   2780  CE2 TRP A 364      27.422  -2.807 -11.448  1.00 68.62           C  
ATOM   2781  CE3 TRP A 364      28.053  -1.089  -9.869  1.00 68.62           C  
ATOM   2782  NE1 TRP A 364      27.118  -2.851 -12.791  1.00 68.62           N  
ATOM   2783  CH2 TRP A 364      27.795  -3.402  -9.132  1.00 68.62           C  
ATOM   2784  CZ2 TRP A 364      27.467  -3.785 -10.443  1.00 68.62           C  
ATOM   2785  CZ3 TRP A 364      28.086  -2.055  -8.846  1.00 68.62           C  
ATOM   2786  N   ILE A 365      26.313   1.973 -10.189  1.00 66.38           N  
ATOM   2787  CA  ILE A 365      25.695   1.945  -8.858  1.00 66.38           C  
ATOM   2788  C   ILE A 365      24.278   2.516  -8.927  1.00 66.38           C  
ATOM   2789  CB  ILE A 365      26.572   2.700  -7.827  1.00 66.38           C  
ATOM   2790  O   ILE A 365      23.374   1.949  -8.329  1.00 66.38           O  
ATOM   2791  CG1 ILE A 365      27.853   1.894  -7.516  1.00 66.38           C  
ATOM   2792  CG2 ILE A 365      25.804   2.966  -6.522  1.00 66.38           C  
ATOM   2793  CD1 ILE A 365      28.860   2.621  -6.619  1.00 66.38           C  
ATOM   2794  N   SER A 366      24.047   3.587  -9.685  1.00 63.75           N  
ATOM   2795  CA  SER A 366      22.717   4.190  -9.837  1.00 63.75           C  
ATOM   2796  C   SER A 366      21.751   3.313 -10.625  1.00 63.75           C  
ATOM   2797  CB  SER A 366      22.823   5.535 -10.543  1.00 63.75           C  
ATOM   2798  O   SER A 366      20.577   3.230 -10.275  1.00 63.75           O  
ATOM   2799  OG  SER A 366      23.622   6.403  -9.781  1.00 63.75           O  
ATOM   2800  N   VAL A 367      22.225   2.634 -11.670  1.00 65.12           N  
ATOM   2801  CA  VAL A 367      21.434   1.673 -12.446  1.00 65.12           C  
ATOM   2802  C   VAL A 367      21.109   0.465 -11.580  1.00 65.12           C  
ATOM   2803  CB  VAL A 367      22.165   1.273 -13.743  1.00 65.12           C  
ATOM   2804  O   VAL A 367      19.951   0.064 -11.535  1.00 65.12           O  
ATOM   2805  CG1 VAL A 367      21.514   0.080 -14.456  1.00 65.12           C  
ATOM   2806  CG2 VAL A 367      22.162   2.446 -14.733  1.00 65.12           C  
ATOM   2807  N   VAL A 368      22.077  -0.065 -10.830  1.00 66.12           N  
ATOM   2808  CA  VAL A 368      21.880  -1.203  -9.928  1.00 66.12           C  
ATOM   2809  C   VAL A 368      20.955  -0.825  -8.767  1.00 66.12           C  
ATOM   2810  CB  VAL A 368      23.227  -1.766  -9.437  1.00 66.12           C  
ATOM   2811  O   VAL A 368      19.921  -1.448  -8.557  1.00 66.12           O  
ATOM   2812  CG1 VAL A 368      23.055  -2.844  -8.357  1.00 66.12           C  
ATOM   2813  CG2 VAL A 368      23.992  -2.415 -10.596  1.00 66.12           C  
ATOM   2814  N   LEU A 369      21.248   0.239  -8.026  1.00 65.56           N  
ATOM   2815  CA  LEU A 369      20.378   0.701  -6.942  1.00 65.56           C  
ATOM   2816  C   LEU A 369      18.993   1.079  -7.469  1.00 65.56           C  
ATOM   2817  CB  LEU A 369      21.024   1.887  -6.212  1.00 65.56           C  
ATOM   2818  O   LEU A 369      17.976   0.728  -6.879  1.00 65.56           O  
ATOM   2819  CG  LEU A 369      22.264   1.521  -5.376  1.00 65.56           C  
ATOM   2820  CD1 LEU A 369      22.872   2.797  -4.795  1.00 65.56           C  
ATOM   2821  CD2 LEU A 369      21.925   0.591  -4.208  1.00 65.56           C  
ATOM   2822  N   GLY A 370      18.932   1.728  -8.620  1.00 62.66           N  
ATOM   2823  CA  GLY A 370      17.683   2.122  -9.228  1.00 62.66           C  
ATOM   2824  C   GLY A 370      16.817   0.939  -9.668  1.00 62.66           C  
ATOM   2825  O   GLY A 370      15.668   0.822  -9.242  1.00 62.66           O  
ATOM   2826  N   HIS A 371      17.348   0.068 -10.522  1.00 65.25           N  
ATOM   2827  CA  HIS A 371      16.584  -1.014 -11.144  1.00 65.25           C  
ATOM   2828  C   HIS A 371      16.330  -2.171 -10.175  1.00 65.25           C  
ATOM   2829  CB  HIS A 371      17.283  -1.499 -12.424  1.00 65.25           C  
ATOM   2830  O   HIS A 371      15.262  -2.779 -10.232  1.00 65.25           O  
ATOM   2831  CG  HIS A 371      17.261  -0.482 -13.540  1.00 65.25           C  
ATOM   2832  CD2 HIS A 371      16.531  -0.552 -14.697  1.00 65.25           C  
ATOM   2833  ND1 HIS A 371      17.954   0.705 -13.576  1.00 65.25           N  
ATOM   2834  CE1 HIS A 371      17.641   1.341 -14.717  1.00 65.25           C  
ATOM   2835  NE2 HIS A 371      16.771   0.613 -15.430  1.00 65.25           N  
ATOM   2836  N   PHE A 372      17.261  -2.454  -9.254  1.00 64.50           N  
ATOM   2837  CA  PHE A 372      17.106  -3.542  -8.286  1.00 64.50           C  
ATOM   2838  C   PHE A 372      16.364  -3.080  -7.031  1.00 64.50           C  
ATOM   2839  CB  PHE A 372      18.458  -4.157  -7.898  1.00 64.50           C  
ATOM   2840  O   PHE A 372      15.367  -3.691  -6.640  1.00 64.50           O  
ATOM   2841  CG  PHE A 372      19.239  -4.855  -9.000  1.00 64.50           C  
ATOM   2842  CD1 PHE A 372      19.358  -6.254  -8.985  1.00 64.50           C  
ATOM   2843  CD2 PHE A 372      19.901  -4.135 -10.009  1.00 64.50           C  
ATOM   2844  CE1 PHE A 372      20.185  -6.902  -9.921  1.00 64.50           C  
ATOM   2845  CE2 PHE A 372      20.782  -4.771 -10.896  1.00 64.50           C  
ATOM   2846  CZ  PHE A 372      20.932  -6.161 -10.842  1.00 64.50           C  
ATOM   2847  N   PHE A 373      16.822  -1.999  -6.389  1.00 66.88           N  
ATOM   2848  CA  PHE A 373      16.224  -1.559  -5.127  1.00 66.88           C  
ATOM   2849  C   PHE A 373      14.960  -0.735  -5.331  1.00 66.88           C  
ATOM   2850  CB  PHE A 373      17.220  -0.838  -4.208  1.00 66.88           C  
ATOM   2851  O   PHE A 373      14.100  -0.776  -4.461  1.00 66.88           O  
ATOM   2852  CG  PHE A 373      18.197  -1.760  -3.523  1.00 66.88           C  
ATOM   2853  CD1 PHE A 373      17.908  -2.220  -2.226  1.00 66.88           C  
ATOM   2854  CD2 PHE A 373      19.382  -2.161  -4.165  1.00 66.88           C  
ATOM   2855  CE1 PHE A 373      18.812  -3.067  -1.564  1.00 66.88           C  
ATOM   2856  CE2 PHE A 373      20.292  -2.998  -3.497  1.00 66.88           C  
ATOM   2857  CZ  PHE A 373      20.007  -3.449  -2.197  1.00 66.88           C  
ATOM   2858  N   GLY A 374      14.782  -0.047  -6.461  1.00 67.62           N  
ATOM   2859  CA  GLY A 374      13.590   0.760  -6.730  1.00 67.62           C  
ATOM   2860  C   GLY A 374      12.280  -0.022  -6.585  1.00 67.62           C  
ATOM   2861  O   GLY A 374      11.533   0.220  -5.632  1.00 67.62           O  
ATOM   2862  N   PRO A 375      11.986  -0.998  -7.463  1.00 68.62           N  
ATOM   2863  CA  PRO A 375      10.751  -1.781  -7.395  1.00 68.62           C  
ATOM   2864  C   PRO A 375      10.558  -2.488  -6.046  1.00 68.62           C  
ATOM   2865  CB  PRO A 375      10.853  -2.787  -8.547  1.00 68.62           C  
ATOM   2866  O   PRO A 375       9.447  -2.512  -5.512  1.00 68.62           O  
ATOM   2867  CG  PRO A 375      11.789  -2.107  -9.545  1.00 68.62           C  
ATOM   2868  CD  PRO A 375      12.763  -1.359  -8.640  1.00 68.62           C  
ATOM   2869  N   PHE A 376      11.642  -3.000  -5.455  1.00 73.44           N  
ATOM   2870  CA  PHE A 376      11.622  -3.605  -4.123  1.00 73.44           C  
ATOM   2871  C   PHE A 376      11.226  -2.602  -3.034  1.00 73.44           C  
ATOM   2872  CB  PHE A 376      12.998  -4.199  -3.815  1.00 73.44           C  
ATOM   2873  O   PHE A 376      10.342  -2.885  -2.224  1.00 73.44           O  
ATOM   2874  CG  PHE A 376      13.126  -4.674  -2.380  1.00 73.44           C  
ATOM   2875  CD1 PHE A 376      13.918  -3.959  -1.463  1.00 73.44           C  
ATOM   2876  CD2 PHE A 376      12.409  -5.803  -1.946  1.00 73.44           C  
ATOM   2877  CE1 PHE A 376      14.022  -4.399  -0.131  1.00 73.44           C  
ATOM   2878  CE2 PHE A 376      12.542  -6.267  -0.627  1.00 73.44           C  
ATOM   2879  CZ  PHE A 376      13.348  -5.562   0.282  1.00 73.44           C  
ATOM   2880  N   CYS A 377      11.835  -1.416  -3.018  1.00 73.38           N  
ATOM   2881  CA  CYS A 377      11.488  -0.342  -2.099  1.00 73.38           C  
ATOM   2882  C   CYS A 377      10.039   0.101  -2.314  1.00 73.38           C  
ATOM   2883  CB  CYS A 377      12.455   0.837  -2.276  1.00 73.38           C  
ATOM   2884  O   CYS A 377       9.321   0.274  -1.336  1.00 73.38           O  
ATOM   2885  SG  CYS A 377      14.082   0.463  -1.556  1.00 73.38           S  
ATOM   2886  N   GLY A 378       9.573   0.211  -3.560  1.00 73.62           N  
ATOM   2887  CA  GLY A 378       8.184   0.550  -3.875  1.00 73.62           C  
ATOM   2888  C   GLY A 378       7.175  -0.463  -3.332  1.00 73.62           C  
ATOM   2889  O   GLY A 378       6.211  -0.074  -2.668  1.00 73.62           O  
ATOM   2890  N   LEU A 379       7.422  -1.758  -3.547  1.00 78.94           N  
ATOM   2891  CA  LEU A 379       6.605  -2.843  -2.994  1.00 78.94           C  
ATOM   2892  C   LEU A 379       6.676  -2.899  -1.469  1.00 78.94           C  
ATOM   2893  CB  LEU A 379       7.070  -4.184  -3.583  1.00 78.94           C  
ATOM   2894  O   LEU A 379       5.658  -3.107  -0.816  1.00 78.94           O  
ATOM   2895  CG  LEU A 379       6.476  -4.481  -4.966  1.00 78.94           C  
ATOM   2896  CD1 LEU A 379       7.267  -5.613  -5.607  1.00 78.94           C  
ATOM   2897  CD2 LEU A 379       5.015  -4.928  -4.864  1.00 78.94           C  
ATOM   2898  N   THR A 380       7.850  -2.664  -0.889  1.00 77.25           N  
ATOM   2899  CA  THR A 380       8.036  -2.634   0.567  1.00 77.25           C  
ATOM   2900  C   THR A 380       7.272  -1.471   1.189  1.00 77.25           C  
ATOM   2901  CB  THR A 380       9.525  -2.554   0.923  1.00 77.25           C  
ATOM   2902  O   THR A 380       6.567  -1.655   2.176  1.00 77.25           O  
ATOM   2903  CG2 THR A 380       9.769  -2.594   2.431  1.00 77.25           C  
ATOM   2904  OG1 THR A 380      10.188  -3.670   0.386  1.00 77.25           O  
ATOM   2905  N   VAL A 381       7.341  -0.283   0.586  1.00 80.06           N  
ATOM   2906  CA  VAL A 381       6.586   0.897   1.020  1.00 80.06           C  
ATOM   2907  C   VAL A 381       5.081   0.651   0.912  1.00 80.06           C  
ATOM   2908  CB  VAL A 381       7.049   2.134   0.224  1.00 80.06           C  
ATOM   2909  O   VAL A 381       4.357   0.915   1.871  1.00 80.06           O  
ATOM   2910  CG1 VAL A 381       6.138   3.343   0.422  1.00 80.06           C  
ATOM   2911  CG2 VAL A 381       8.438   2.549   0.713  1.00 80.06           C  
ATOM   2912  N   ALA A 382       4.613   0.060  -0.192  1.00 80.94           N  
ATOM   2913  CA  ALA A 382       3.212  -0.333  -0.344  1.00 80.94           C  
ATOM   2914  C   ALA A 382       2.781  -1.388   0.689  1.00 80.94           C  
ATOM   2915  CB  ALA A 382       3.005  -0.862  -1.764  1.00 80.94           C  
ATOM   2916  O   ALA A 382       1.702  -1.281   1.271  1.00 80.94           O  
ATOM   2917  N   GLY A 383       3.635  -2.380   0.952  1.00 82.06           N  
ATOM   2918  CA  GLY A 383       3.421  -3.412   1.963  1.00 82.06           C  
ATOM   2919  C   GLY A 383       3.283  -2.818   3.362  1.00 82.06           C  
ATOM   2920  O   GLY A 383       2.313  -3.120   4.051  1.00 82.06           O  
ATOM   2921  N   ILE A 384       4.170  -1.890   3.736  1.00 79.88           N  
ATOM   2922  CA  ILE A 384       4.094  -1.161   5.010  1.00 79.88           C  
ATOM   2923  C   ILE A 384       2.776  -0.384   5.108  1.00 79.88           C  
ATOM   2924  CB  ILE A 384       5.322  -0.233   5.182  1.00 79.88           C  
ATOM   2925  O   ILE A 384       2.099  -0.453   6.132  1.00 79.88           O  
ATOM   2926  CG1 ILE A 384       6.611  -1.063   5.386  1.00 79.88           C  
ATOM   2927  CG2 ILE A 384       5.136   0.721   6.380  1.00 79.88           C  
ATOM   2928  CD1 ILE A 384       7.902  -0.257   5.178  1.00 79.88           C  
ATOM   2929  N   MET A 385       2.367   0.330   4.054  1.00 80.56           N  
ATOM   2930  CA  MET A 385       1.083   1.043   4.060  1.00 80.56           C  
ATOM   2931  C   MET A 385      -0.111   0.088   4.218  1.00 80.56           C  
ATOM   2932  CB  MET A 385       0.914   1.882   2.787  1.00 80.56           C  
ATOM   2933  O   MET A 385      -1.039   0.383   4.978  1.00 80.56           O  
ATOM   2934  CG  MET A 385       1.874   3.070   2.727  1.00 80.56           C  
ATOM   2935  SD  MET A 385       1.462   4.214   1.388  1.00 80.56           S  
ATOM   2936  CE  MET A 385       3.038   5.081   1.243  1.00 80.56           C  
ATOM   2937  N   ALA A 386      -0.084  -1.065   3.546  1.00 81.50           N  
ATOM   2938  CA  ALA A 386      -1.123  -2.088   3.643  1.00 81.50           C  
ATOM   2939  C   ALA A 386      -1.187  -2.721   5.043  1.00 81.50           C  
ATOM   2940  CB  ALA A 386      -0.875  -3.137   2.555  1.00 81.50           C  
ATOM   2941  O   ALA A 386      -2.270  -2.863   5.609  1.00 81.50           O  
ATOM   2942  N   ASP A 387      -0.041  -3.026   5.647  1.00 81.19           N  
ATOM   2943  CA  ASP A 387       0.051  -3.549   7.010  1.00 81.19           C  
ATOM   2944  C   ASP A 387      -0.524  -2.566   8.041  1.00 81.19           C  
ATOM   2945  CB  ASP A 387       1.519  -3.791   7.356  1.00 81.19           C  
ATOM   2946  O   ASP A 387      -1.225  -2.966   8.973  1.00 81.19           O  
ATOM   2947  CG  ASP A 387       2.193  -4.994   6.698  1.00 81.19           C  
ATOM   2948  OD1 ASP A 387       1.476  -5.926   6.275  1.00 81.19           O  
ATOM   2949  OD2 ASP A 387       3.440  -5.023   6.699  1.00 81.19           O  
ATOM   2950  N   ILE A 388      -0.281  -1.263   7.871  1.00 81.69           N  
ATOM   2951  CA  ILE A 388      -0.871  -0.244   8.747  1.00 81.69           C  
ATOM   2952  C   ILE A 388      -2.401  -0.237   8.609  1.00 81.69           C  
ATOM   2953  CB  ILE A 388      -0.261   1.140   8.465  1.00 81.69           C  
ATOM   2954  O   ILE A 388      -3.119  -0.192   9.612  1.00 81.69           O  
ATOM   2955  CG1 ILE A 388       1.251   1.194   8.788  1.00 81.69           C  
ATOM   2956  CG2 ILE A 388      -0.965   2.165   9.357  1.00 81.69           C  
ATOM   2957  CD1 ILE A 388       1.968   2.404   8.168  1.00 81.69           C  
ATOM   2958  N   CYS A 389      -2.916  -0.350   7.385  1.00 81.94           N  
ATOM   2959  CA  CYS A 389      -4.352  -0.502   7.153  1.00 81.94           C  
ATOM   2960  C   CYS A 389      -4.898  -1.794   7.798  1.00 81.94           C  
ATOM   2961  CB  CYS A 389      -4.618  -0.469   5.645  1.00 81.94           C  
ATOM   2962  O   CYS A 389      -5.997  -1.803   8.356  1.00 81.94           O  
ATOM   2963  SG  CYS A 389      -4.197   1.144   4.932  1.00 81.94           S  
ATOM   2964  N   ASP A 390      -4.129  -2.880   7.815  1.00 80.56           N  
ATOM   2965  CA  ASP A 390      -4.528  -4.112   8.497  1.00 80.56           C  
ATOM   2966  C   ASP A 390      -4.557  -3.953  10.023  1.00 80.56           C  
ATOM   2967  CB  ASP A 390      -3.623  -5.274   8.096  1.00 80.56           C  
ATOM   2968  O   ASP A 390      -5.460  -4.489  10.670  1.00 80.56           O  
ATOM   2969  CG  ASP A 390      -3.830  -5.743   6.657  1.00 80.56           C  
ATOM   2970  OD1 ASP A 390      -4.809  -5.352   5.982  1.00 80.56           O  
ATOM   2971  OD2 ASP A 390      -3.028  -6.596   6.237  1.00 80.56           O  
ATOM   2972  N   ILE A 391      -3.649  -3.165  10.609  1.00 81.62           N  
ATOM   2973  CA  ILE A 391      -3.690  -2.792  12.034  1.00 81.62           C  
ATOM   2974  C   ILE A 391      -4.941  -1.967  12.336  1.00 81.62           C  
ATOM   2975  CB  ILE A 391      -2.410  -2.033  12.457  1.00 81.62           C  
ATOM   2976  O   ILE A 391      -5.610  -2.204  13.345  1.00 81.62           O  
ATOM   2977  CG1 ILE A 391      -1.200  -2.989  12.406  1.00 81.62           C  
ATOM   2978  CG2 ILE A 391      -2.550  -1.438  13.877  1.00 81.62           C  
ATOM   2979  CD1 ILE A 391       0.153  -2.282  12.527  1.00 81.62           C  
ATOM   2980  N   HIS A 392      -5.303  -1.028  11.463  1.00 83.00           N  
ATOM   2981  CA  HIS A 392      -6.548  -0.268  11.594  1.00 83.00           C  
ATOM   2982  C   HIS A 392      -7.756  -1.203  11.582  1.00 83.00           C  
ATOM   2983  CB  HIS A 392      -6.635   0.758  10.462  1.00 83.00           C  
ATOM   2984  O   HIS A 392      -8.587  -1.174  12.488  1.00 83.00           O  
ATOM   2985  CG  HIS A 392      -5.650   1.885  10.583  1.00 83.00           C  
ATOM   2986  CD2 HIS A 392      -4.703   2.071  11.558  1.00 83.00           C  
ATOM   2987  ND1 HIS A 392      -5.510   2.913   9.686  1.00 83.00           N  
ATOM   2988  CE1 HIS A 392      -4.505   3.692  10.104  1.00 83.00           C  
ATOM   2989  NE2 HIS A 392      -3.971   3.209  11.237  1.00 83.00           N  
ATOM   2990  N   SER A 393      -7.799  -2.120  10.620  1.00 82.75           N  
ATOM   2991  CA  SER A 393      -8.819  -3.163  10.551  1.00 82.75           C  
ATOM   2992  C   SER A 393      -8.866  -4.032  11.797  1.00 82.75           C  
ATOM   2993  CB  SER A 393      -8.516  -4.075   9.375  1.00 82.75           C  
ATOM   2994  O   SER A 393      -9.947  -4.373  12.276  1.00 82.75           O  
ATOM   2995  OG  SER A 393      -9.291  -3.643   8.294  1.00 82.75           O  
ATOM   2996  N   ALA A 394      -7.704  -4.404  12.325  1.00 80.44           N  
ATOM   2997  CA  ALA A 394      -7.604  -5.200  13.529  1.00 80.44           C  
ATOM   2998  C   ALA A 394      -8.165  -4.443  14.742  1.00 80.44           C  
ATOM   2999  CB  ALA A 394      -6.141  -5.607  13.725  1.00 80.44           C  
ATOM   3000  O   ALA A 394      -8.957  -4.984  15.510  1.00 80.44           O  
ATOM   3001  N   THR A 395      -7.833  -3.160  14.858  1.00 82.25           N  
ATOM   3002  CA  THR A 395      -8.343  -2.266  15.903  1.00 82.25           C  
ATOM   3003  C   THR A 395      -9.875  -2.206  15.875  1.00 82.25           C  
ATOM   3004  CB  THR A 395      -7.736  -0.865  15.725  1.00 82.25           C  
ATOM   3005  O   THR A 395     -10.524  -2.340  16.914  1.00 82.25           O  
ATOM   3006  CG2 THR A 395      -8.069   0.055  16.889  1.00 82.25           C  
ATOM   3007  OG1 THR A 395      -6.329  -0.932  15.684  1.00 82.25           O  
ATOM   3008  N   VAL A 396     -10.470  -2.104  14.683  1.00 83.31           N  
ATOM   3009  CA  VAL A 396     -11.931  -2.137  14.502  1.00 83.31           C  
ATOM   3010  C   VAL A 396     -12.518  -3.500  14.858  1.00 83.31           C  
ATOM   3011  CB  VAL A 396     -12.316  -1.741  13.066  1.00 83.31           C  
ATOM   3012  O   VAL A 396     -13.545  -3.569  15.525  1.00 83.31           O  
ATOM   3013  CG1 VAL A 396     -13.832  -1.792  12.840  1.00 83.31           C  
ATOM   3014  CG2 VAL A 396     -11.861  -0.309  12.796  1.00 83.31           C  
ATOM   3015  N   ASN A 397     -11.865  -4.599  14.478  1.00 83.00           N  
ATOM   3016  CA  ASN A 397     -12.336  -5.942  14.823  1.00 83.00           C  
ATOM   3017  C   ASN A 397     -12.317  -6.200  16.336  1.00 83.00           C  
ATOM   3018  CB  ASN A 397     -11.491  -6.994  14.103  1.00 83.00           C  
ATOM   3019  O   ASN A 397     -13.197  -6.897  16.831  1.00 83.00           O  
ATOM   3020  CG  ASN A 397     -11.730  -7.069  12.612  1.00 83.00           C  
ATOM   3021  ND2 ASN A 397     -10.715  -7.443  11.868  1.00 83.00           N  
ATOM   3022  OD1 ASN A 397     -12.801  -6.823  12.085  1.00 83.00           O  
ATOM   3023  N   VAL A 398     -11.363  -5.634  17.082  1.00 83.31           N  
ATOM   3024  CA  VAL A 398     -11.380  -5.687  18.554  1.00 83.31           C  
ATOM   3025  C   VAL A 398     -12.632  -4.993  19.089  1.00 83.31           C  
ATOM   3026  CB  VAL A 398     -10.105  -5.066  19.156  1.00 83.31           C  
ATOM   3027  O   VAL A 398     -13.335  -5.566  19.920  1.00 83.31           O  
ATOM   3028  CG1 VAL A 398     -10.193  -4.915  20.679  1.00 83.31           C  
ATOM   3029  CG2 VAL A 398      -8.874  -5.929  18.856  1.00 83.31           C  
ATOM   3030  N   LEU A 399     -12.958  -3.802  18.579  1.00 83.38           N  
ATOM   3031  CA  LEU A 399     -14.176  -3.085  18.963  1.00 83.38           C  
ATOM   3032  C   LEU A 399     -15.442  -3.896  18.629  1.00 83.38           C  
ATOM   3033  CB  LEU A 399     -14.167  -1.705  18.280  1.00 83.38           C  
ATOM   3034  O   LEU A 399     -16.320  -4.047  19.477  1.00 83.38           O  
ATOM   3035  CG  LEU A 399     -15.362  -0.815  18.659  1.00 83.38           C  
ATOM   3036  CD1 LEU A 399     -15.307  -0.371  20.121  1.00 83.38           C  
ATOM   3037  CD2 LEU A 399     -15.364   0.438  17.792  1.00 83.38           C  
ATOM   3038  N   LEU A 400     -15.504  -4.481  17.429  1.00 82.31           N  
ATOM   3039  CA  LEU A 400     -16.603  -5.348  16.990  1.00 82.31           C  
ATOM   3040  C   LEU A 400     -16.747  -6.602  17.856  1.00 82.31           C  
ATOM   3041  CB  LEU A 400     -16.375  -5.759  15.523  1.00 82.31           C  
ATOM   3042  O   LEU A 400     -17.863  -6.991  18.203  1.00 82.31           O  
ATOM   3043  CG  LEU A 400     -16.608  -4.637  14.499  1.00 82.31           C  
ATOM   3044  CD1 LEU A 400     -16.247  -5.127  13.095  1.00 82.31           C  
ATOM   3045  CD2 LEU A 400     -18.075  -4.225  14.503  1.00 82.31           C  
ATOM   3046  N   ARG A 401     -15.631  -7.222  18.245  1.00 84.88           N  
ATOM   3047  CA  ARG A 401     -15.627  -8.373  19.148  1.00 84.88           C  
ATOM   3048  C   ARG A 401     -16.200  -7.994  20.509  1.00 84.88           C  
ATOM   3049  CB  ARG A 401     -14.207  -8.947  19.245  1.00 84.88           C  
ATOM   3050  O   ARG A 401     -17.061  -8.710  20.999  1.00 84.88           O  
ATOM   3051  CG  ARG A 401     -14.157 -10.159  20.182  1.00 84.88           C  
ATOM   3052  CD  ARG A 401     -12.745 -10.738  20.246  1.00 84.88           C  
ATOM   3053  NE  ARG A 401     -12.674 -11.779  21.279  1.00 84.88           N  
ATOM   3054  NH1 ARG A 401     -10.655 -12.719  20.708  1.00 84.88           N  
ATOM   3055  NH2 ARG A 401     -11.882 -13.592  22.361  1.00 84.88           N  
ATOM   3056  CZ  ARG A 401     -11.736 -12.689  21.440  1.00 84.88           C  
ATOM   3057  N   ARG A 402     -15.798  -6.855  21.085  1.00 83.00           N  
ATOM   3058  CA  ARG A 402     -16.338  -6.375  22.372  1.00 83.00           C  
ATOM   3059  C   ARG A 402     -17.834  -6.058  22.306  1.00 83.00           C  
ATOM   3060  CB  ARG A 402     -15.555  -5.146  22.860  1.00 83.00           C  
ATOM   3061  O   ARG A 402     -18.563  -6.407  23.230  1.00 83.00           O  
ATOM   3062  CG  ARG A 402     -14.091  -5.412  23.241  1.00 83.00           C  
ATOM   3063  CD  ARG A 402     -13.936  -6.561  24.238  1.00 83.00           C  
ATOM   3064  NE  ARG A 402     -12.592  -6.575  24.840  1.00 83.00           N  
ATOM   3065  NH1 ARG A 402     -13.007  -8.320  26.267  1.00 83.00           N  
ATOM   3066  NH2 ARG A 402     -11.025  -7.262  26.332  1.00 83.00           N  
ATOM   3067  CZ  ARG A 402     -12.217  -7.384  25.812  1.00 83.00           C  
ATOM   3068  N   LEU A 403     -18.295  -5.456  21.207  1.00 79.69           N  
ATOM   3069  CA  LEU A 403     -19.724  -5.253  20.929  1.00 79.69           C  
ATOM   3070  C   LEU A 403     -20.485  -6.587  20.899  1.00 79.69           C  
ATOM   3071  CB  LEU A 403     -19.874  -4.526  19.576  1.00 79.69           C  
ATOM   3072  O   LEU A 403     -21.526  -6.732  21.532  1.00 79.69           O  
ATOM   3073  CG  LEU A 403     -19.739  -3.000  19.666  1.00 79.69           C  
ATOM   3074  CD1 LEU A 403     -19.424  -2.396  18.299  1.00 79.69           C  
ATOM   3075  CD2 LEU A 403     -21.055  -2.380  20.132  1.00 79.69           C  
ATOM   3076  N   THR A 404     -19.930  -7.581  20.206  1.00 81.81           N  
ATOM   3077  CA  THR A 404     -20.556  -8.902  20.055  1.00 81.81           C  
ATOM   3078  C   THR A 404     -20.556  -9.687  21.368  1.00 81.81           C  
ATOM   3079  CB  THR A 404     -19.857  -9.717  18.958  1.00 81.81           C  
ATOM   3080  O   THR A 404     -21.572 -10.274  21.727  1.00 81.81           O  
ATOM   3081  CG2 THR A 404     -20.641 -10.980  18.605  1.00 81.81           C  
ATOM   3082  OG1 THR A 404     -19.741  -8.966  17.768  1.00 81.81           O  
ATOM   3083  N   GLU A 405     -19.451  -9.664  22.122  1.00 83.62           N  
ATOM   3084  CA  GLU A 405     -19.342 -10.273  23.456  1.00 83.62           C  
ATOM   3085  C   GLU A 405     -20.408  -9.709  24.400  1.00 83.62           C  
ATOM   3086  CB  GLU A 405     -17.936 -10.029  24.048  1.00 83.62           C  
ATOM   3087  O   GLU A 405     -21.050 -10.469  25.123  1.00 83.62           O  
ATOM   3088  CG  GLU A 405     -16.861 -10.962  23.460  1.00 83.62           C  
ATOM   3089  CD  GLU A 405     -15.407 -10.647  23.890  1.00 83.62           C  
ATOM   3090  OE1 GLU A 405     -14.500 -11.362  23.389  1.00 83.62           O  
ATOM   3091  OE2 GLU A 405     -15.156  -9.684  24.665  1.00 83.62           O  
ATOM   3092  N   ARG A 406     -20.662  -8.397  24.338  1.00 76.69           N  
ATOM   3093  CA  ARG A 406     -21.733  -7.746  25.098  1.00 76.69           C  
ATOM   3094  C   ARG A 406     -23.128  -8.203  24.658  1.00 76.69           C  
ATOM   3095  CB  ARG A 406     -21.552  -6.229  24.977  1.00 76.69           C  
ATOM   3096  O   ARG A 406     -23.981  -8.464  25.503  1.00 76.69           O  
ATOM   3097  CG  ARG A 406     -22.638  -5.485  25.750  1.00 76.69           C  
ATOM   3098  CD  ARG A 406     -22.525  -3.984  25.532  1.00 76.69           C  
ATOM   3099  NE  ARG A 406     -23.736  -3.356  26.059  1.00 76.69           N  
ATOM   3100  NH1 ARG A 406     -22.835  -1.420  26.863  1.00 76.69           N  
ATOM   3101  NH2 ARG A 406     -24.982  -1.825  27.125  1.00 76.69           N  
ATOM   3102  CZ  ARG A 406     -23.839  -2.200  26.664  1.00 76.69           C  
ATOM   3103  N   ALA A 407     -23.380  -8.312  23.355  1.00 75.00           N  
ATOM   3104  CA  ALA A 407     -24.657  -8.824  22.853  1.00 75.00           C  
ATOM   3105  C   ALA A 407     -24.897 -10.280  23.297  1.00 75.00           C  
ATOM   3106  CB  ALA A 407     -24.668  -8.688  21.328  1.00 75.00           C  
ATOM   3107  O   ALA A 407     -26.010 -10.658  23.655  1.00 75.00           O  
ATOM   3108  N   GLN A 408     -23.840 -11.096  23.326  1.00 79.62           N  
ATOM   3109  CA  GLN A 408     -23.910 -12.497  23.736  1.00 79.62           C  
ATOM   3110  C   GLN A 408     -24.006 -12.684  25.253  1.00 79.62           C  
ATOM   3111  CB  GLN A 408     -22.689 -13.251  23.203  1.00 79.62           C  
ATOM   3112  O   GLN A 408     -24.705 -13.595  25.697  1.00 79.62           O  
ATOM   3113  CG  GLN A 408     -22.729 -13.439  21.679  1.00 79.62           C  
ATOM   3114  CD  GLN A 408     -21.530 -14.229  21.167  1.00 79.62           C  
ATOM   3115  NE2 GLN A 408     -21.461 -14.498  19.883  1.00 79.62           N  
ATOM   3116  OE1 GLN A 408     -20.654 -14.653  21.905  1.00 79.62           O  
ATOM   3117  N   SER A 409     -23.345 -11.845  26.057  1.00 76.19           N  
ATOM   3118  CA  SER A 409     -23.414 -11.935  27.521  1.00 76.19           C  
ATOM   3119  C   SER A 409     -24.830 -11.705  28.038  1.00 76.19           C  
ATOM   3120  CB  SER A 409     -22.444 -10.957  28.189  1.00 76.19           C  
ATOM   3121  O   SER A 409     -25.219 -12.337  29.013  1.00 76.19           O  
ATOM   3122  OG  SER A 409     -22.784  -9.612  27.917  1.00 76.19           O  
ATOM   3123  N   LYS A 410     -25.629 -10.875  27.352  1.00 67.62           N  
ATOM   3124  CA  LYS A 410     -27.053 -10.699  27.680  1.00 67.62           C  
ATOM   3125  C   LYS A 410     -27.870 -11.987  27.503  1.00 67.62           C  
ATOM   3126  CB  LYS A 410     -27.660  -9.536  26.872  1.00 67.62           C  
ATOM   3127  O   LYS A 410     -28.831 -12.196  28.229  1.00 67.62           O  
ATOM   3128  CG  LYS A 410     -27.140  -8.164  27.340  1.00 67.62           C  
ATOM   3129  CD  LYS A 410     -28.041  -7.009  26.866  1.00 67.62           C  
ATOM   3130  CE  LYS A 410     -27.575  -5.676  27.481  1.00 67.62           C  
ATOM   3131  NZ  LYS A 410     -28.682  -4.695  27.636  1.00 67.62           N  
ATOM   3132  N   ASN A 411     -27.452 -12.886  26.608  1.00 66.62           N  
ATOM   3133  CA  ASN A 411     -28.138 -14.160  26.364  1.00 66.62           C  
ATOM   3134  C   ASN A 411     -27.622 -15.320  27.233  1.00 66.62           C  
ATOM   3135  CB  ASN A 411     -28.041 -14.490  24.864  1.00 66.62           C  
ATOM   3136  O   ASN A 411     -28.280 -16.356  27.319  1.00 66.62           O  
ATOM   3137  CG  ASN A 411     -28.874 -13.558  24.002  1.00 66.62           C  
ATOM   3138  ND2 ASN A 411     -28.566 -13.449  22.732  1.00 66.62           N  
ATOM   3139  OD1 ASN A 411     -29.817 -12.927  24.435  1.00 66.62           O  
ATOM   3140  N   LYS A 412     -26.448 -15.190  27.866  1.00 69.94           N  
ATOM   3141  CA  LYS A 412     -25.829 -16.253  28.674  1.00 69.94           C  
ATOM   3142  C   LYS A 412     -25.668 -15.800  30.123  1.00 69.94           C  
ATOM   3143  CB  LYS A 412     -24.495 -16.698  28.044  1.00 69.94           C  
ATOM   3144  O   LYS A 412     -24.661 -15.208  30.492  1.00 69.94           O  
ATOM   3145  CG  LYS A 412     -24.695 -17.538  26.770  1.00 69.94           C  
ATOM   3146  CD  LYS A 412     -23.351 -18.030  26.210  1.00 69.94           C  
ATOM   3147  CE  LYS A 412     -23.577 -18.904  24.967  1.00 69.94           C  
ATOM   3148  NZ  LYS A 412     -22.300 -19.355  24.352  1.00 69.94           N  
ATOM   3149  N   THR A 413     -26.607 -16.198  30.978  1.00 61.47           N  
ATOM   3150  CA  THR A 413     -26.640 -15.905  32.427  1.00 61.47           C  
ATOM   3151  C   THR A 413     -25.479 -16.486  33.257  1.00 61.47           C  
ATOM   3152  CB  THR A 413     -27.985 -16.375  33.023  1.00 61.47           C  
ATOM   3153  O   THR A 413     -25.469 -16.320  34.472  1.00 61.47           O  
ATOM   3154  CG2 THR A 413     -29.135 -15.445  32.643  1.00 61.47           C  
ATOM   3155  OG1 THR A 413     -28.322 -17.658  32.530  1.00 61.47           O  
ATOM   3156  N   LYS A 414     -24.485 -17.170  32.663  1.00 57.22           N  
ATOM   3157  CA  LYS A 414     -23.477 -17.953  33.417  1.00 57.22           C  
ATOM   3158  C   LYS A 414     -22.001 -17.620  33.172  1.00 57.22           C  
ATOM   3159  CB  LYS A 414     -23.765 -19.459  33.262  1.00 57.22           C  
ATOM   3160  O   LYS A 414     -21.146 -18.211  33.828  1.00 57.22           O  
ATOM   3161  CG  LYS A 414     -24.939 -19.902  34.151  1.00 57.22           C  
ATOM   3162  CD  LYS A 414     -25.112 -21.427  34.133  1.00 57.22           C  
ATOM   3163  CE  LYS A 414     -26.235 -21.838  35.095  1.00 57.22           C  
ATOM   3164  NZ  LYS A 414     -26.443 -23.310  35.123  1.00 57.22           N  
ATOM   3165  N   THR A 415     -21.647 -16.690  32.287  1.00 54.53           N  
ATOM   3166  CA  THR A 415     -20.226 -16.380  32.018  1.00 54.53           C  
ATOM   3167  C   THR A 415     -19.735 -15.157  32.797  1.00 54.53           C  
ATOM   3168  CB  THR A 415     -19.932 -16.283  30.513  1.00 54.53           C  
ATOM   3169  O   THR A 415     -20.199 -14.046  32.575  1.00 54.53           O  
ATOM   3170  CG2 THR A 415     -19.691 -17.680  29.935  1.00 54.53           C  
ATOM   3171  OG1 THR A 415     -21.019 -15.734  29.805  1.00 54.53           O  
ATOM   3172  N   LYS A 416     -18.752 -15.374  33.688  1.00 56.34           N  
ATOM   3173  CA  LYS A 416     -18.138 -14.405  34.630  1.00 56.34           C  
ATOM   3174  C   LYS A 416     -17.396 -13.211  34.002  1.00 56.34           C  
ATOM   3175  CB  LYS A 416     -17.169 -15.164  35.567  1.00 56.34           C  
ATOM   3176  O   LYS A 416     -16.859 -12.380  34.731  1.00 56.34           O  
ATOM   3177  CG  LYS A 416     -17.855 -15.809  36.779  1.00 56.34           C  
ATOM   3178  CD  LYS A 416     -16.810 -16.485  37.684  1.00 56.34           C  
ATOM   3179  CE  LYS A 416     -17.463 -17.032  38.961  1.00 56.34           C  
ATOM   3180  NZ  LYS A 416     -16.478 -17.710  39.847  1.00 56.34           N  
ATOM   3181  N   THR A 417     -17.310 -13.103  32.682  1.00 63.97           N  
ATOM   3182  CA  THR A 417     -16.664 -11.952  32.043  1.00 63.97           C  
ATOM   3183  C   THR A 417     -17.605 -10.757  32.082  1.00 63.97           C  
ATOM   3184  CB  THR A 417     -16.228 -12.272  30.609  1.00 63.97           C  
ATOM   3185  O   THR A 417     -18.592 -10.721  31.349  1.00 63.97           O  
ATOM   3186  CG2 THR A 417     -14.940 -13.094  30.618  1.00 63.97           C  
ATOM   3187  OG1 THR A 417     -17.225 -13.024  29.955  1.00 63.97           O  
ATOM   3188  N   LYS A 418     -17.295  -9.787  32.950  1.00 74.25           N  
ATOM   3189  CA  LYS A 418     -18.021  -8.519  33.066  1.00 74.25           C  
ATOM   3190  C   LYS A 418     -18.029  -7.832  31.697  1.00 74.25           C  
ATOM   3191  CB  LYS A 418     -17.367  -7.669  34.175  1.00 74.25           C  
ATOM   3192  O   LYS A 418     -16.978  -7.414  31.211  1.00 74.25           O  
ATOM   3193  CG  LYS A 418     -18.251  -6.503  34.646  1.00 74.25           C  
ATOM   3194  CD  LYS A 418     -17.625  -5.778  35.850  1.00 74.25           C  
ATOM   3195  CE  LYS A 418     -18.570  -4.676  36.351  1.00 74.25           C  
ATOM   3196  NZ  LYS A 418     -18.047  -3.977  37.555  1.00 74.25           N  
ATOM   3197  N   ALA A 419     -19.195  -7.796  31.056  1.00 75.12           N  
ATOM   3198  CA  ALA A 419     -19.368  -7.115  29.782  1.00 75.12           C  
ATOM   3199  C   ALA A 419     -19.049  -5.623  29.943  1.00 75.12           C  
ATOM   3200  CB  ALA A 419     -20.791  -7.358  29.278  1.00 75.12           C  
ATOM   3201  O   ALA A 419     -19.288  -5.046  31.005  1.00 75.12           O  
ATOM   3202  N   LEU A 420     -18.482  -5.013  28.900  1.00 79.94           N  
ATOM   3203  CA  LEU A 420     -18.191  -3.581  28.909  1.00 79.94           C  
ATOM   3204  C   LEU A 420     -19.494  -2.776  28.918  1.00 79.94           C  
ATOM   3205  CB  LEU A 420     -17.311  -3.192  27.709  1.00 79.94           C  
ATOM   3206  O   LEU A 420     -20.380  -2.980  28.081  1.00 79.94           O  
ATOM   3207  CG  LEU A 420     -15.824  -3.556  27.904  1.00 79.94           C  
ATOM   3208  CD1 LEU A 420     -15.305  -4.379  26.727  1.00 79.94           C  
ATOM   3209  CD2 LEU A 420     -14.948  -2.306  27.999  1.00 79.94           C  
ATOM   3210  N   ASP A 421     -19.553  -1.822  29.836  1.00 81.75           N  
ATOM   3211  CA  ASP A 421     -20.598  -0.803  29.912  1.00 81.75           C  
ATOM   3212  C   ASP A 421     -20.567   0.110  28.662  1.00 81.75           C  
ATOM   3213  CB  ASP A 421     -20.368  -0.052  31.230  1.00 81.75           C  
ATOM   3214  O   ASP A 421     -19.534   0.224  27.991  1.00 81.75           O  
ATOM   3215  CG  ASP A 421     -21.377   1.058  31.481  1.00 81.75           C  
ATOM   3216  OD1 ASP A 421     -22.500   0.941  30.968  1.00 81.75           O  
ATOM   3217  OD2 ASP A 421     -20.956   2.057  32.098  1.00 81.75           O  
ATOM   3218  N   ALA A 422     -21.676   0.751  28.286  1.00 77.38           N  
ATOM   3219  CA  ALA A 422     -21.772   1.502  27.025  1.00 77.38           C  
ATOM   3220  C   ALA A 422     -20.876   2.711  27.063  1.00 77.38           C  
ATOM   3221  CB  ALA A 422     -23.178   2.001  26.721  1.00 77.38           C  
ATOM   3222  O   ALA A 422     -20.248   3.025  26.058  1.00 77.38           O  
ATOM   3223  N   TYR A 423     -20.749   3.353  28.219  1.00 79.88           N  
ATOM   3224  CA  TYR A 423     -19.810   4.450  28.390  1.00 79.88           C  
ATOM   3225  C   TYR A 423     -18.372   3.999  28.133  1.00 79.88           C  
ATOM   3226  CB  TYR A 423     -19.972   5.021  29.796  1.00 79.88           C  
ATOM   3227  O   TYR A 423     -17.621   4.698  27.450  1.00 79.88           O  
ATOM   3228  CG  TYR A 423     -21.303   5.714  29.981  1.00 79.88           C  
ATOM   3229  CD1 TYR A 423     -21.499   6.995  29.428  1.00 79.88           C  
ATOM   3230  CD2 TYR A 423     -22.348   5.076  30.677  1.00 79.88           C  
ATOM   3231  CE1 TYR A 423     -22.734   7.651  29.586  1.00 79.88           C  
ATOM   3232  CE2 TYR A 423     -23.582   5.731  30.839  1.00 79.88           C  
ATOM   3233  OH  TYR A 423     -24.963   7.654  30.477  1.00 79.88           O  
ATOM   3234  CZ  TYR A 423     -23.776   7.020  30.301  1.00 79.88           C  
ATOM   3235  N   GLN A 424     -17.998   2.801  28.596  1.00 82.62           N  
ATOM   3236  CA  GLN A 424     -16.682   2.224  28.319  1.00 82.62           C  
ATOM   3237  C   GLN A 424     -16.518   1.894  26.835  1.00 82.62           C  
ATOM   3238  CB  GLN A 424     -16.453   0.962  29.158  1.00 82.62           C  
ATOM   3239  O   GLN A 424     -15.448   2.110  26.271  1.00 82.62           O  
ATOM   3240  CG  GLN A 424     -16.469   1.236  30.667  1.00 82.62           C  
ATOM   3241  CD  GLN A 424     -16.266  -0.028  31.495  1.00 82.62           C  
ATOM   3242  NE2 GLN A 424     -15.959   0.108  32.765  1.00 82.62           N  
ATOM   3243  OE1 GLN A 424     -16.371  -1.155  31.038  1.00 82.62           O  
ATOM   3244  N   LEU A 425     -17.580   1.425  26.183  1.00 80.25           N  
ATOM   3245  CA  LEU A 425     -17.579   1.100  24.762  1.00 80.25           C  
ATOM   3246  C   LEU A 425     -17.522   2.344  23.866  1.00 80.25           C  
ATOM   3247  CB  LEU A 425     -18.826   0.256  24.491  1.00 80.25           C  
ATOM   3248  O   LEU A 425     -16.812   2.348  22.864  1.00 80.25           O  
ATOM   3249  CG  LEU A 425     -18.838  -0.450  23.131  1.00 80.25           C  
ATOM   3250  CD1 LEU A 425     -17.679  -1.445  22.990  1.00 80.25           C  
ATOM   3251  CD2 LEU A 425     -20.168  -1.194  23.029  1.00 80.25           C  
ATOM   3252  N   ILE A 426     -18.202   3.422  24.252  1.00 81.88           N  
ATOM   3253  CA  ILE A 426     -18.147   4.735  23.600  1.00 81.88           C  
ATOM   3254  C   ILE A 426     -16.771   5.353  23.800  1.00 81.88           C  
ATOM   3255  CB  ILE A 426     -19.255   5.655  24.154  1.00 81.88           C  
ATOM   3256  O   ILE A 426     -16.187   5.861  22.846  1.00 81.88           O  
ATOM   3257  CG1 ILE A 426     -20.619   5.137  23.668  1.00 81.88           C  
ATOM   3258  CG2 ILE A 426     -19.064   7.125  23.727  1.00 81.88           C  
ATOM   3259  CD1 ILE A 426     -21.794   5.717  24.450  1.00 81.88           C  
ATOM   3260  N   ALA A 427     -16.215   5.290  25.012  1.00 82.88           N  
ATOM   3261  CA  ALA A 427     -14.856   5.747  25.280  1.00 82.88           C  
ATOM   3262  C   ALA A 427     -13.833   4.953  24.456  1.00 82.88           C  
ATOM   3263  CB  ALA A 427     -14.584   5.636  26.784  1.00 82.88           C  
ATOM   3264  O   ALA A 427     -12.923   5.538  23.865  1.00 82.88           O  
ATOM   3265  N   LEU A 428     -14.020   3.634  24.350  1.00 82.56           N  
ATOM   3266  CA  LEU A 428     -13.206   2.766  23.511  1.00 82.56           C  
ATOM   3267  C   LEU A 428     -13.329   3.144  22.034  1.00 82.56           C  
ATOM   3268  CB  LEU A 428     -13.605   1.302  23.762  1.00 82.56           C  
ATOM   3269  O   LEU A 428     -12.310   3.315  21.372  1.00 82.56           O  
ATOM   3270  CG  LEU A 428     -12.736   0.299  22.994  1.00 82.56           C  
ATOM   3271  CD1 LEU A 428     -11.288   0.395  23.458  1.00 82.56           C  
ATOM   3272  CD2 LEU A 428     -13.232  -1.128  23.225  1.00 82.56           C  
ATOM   3273  N   HIS A 429     -14.547   3.343  21.531  1.00 85.44           N  
ATOM   3274  CA  HIS A 429     -14.777   3.806  20.168  1.00 85.44           C  
ATOM   3275  C   HIS A 429     -14.117   5.162  19.915  1.00 85.44           C  
ATOM   3276  CB  HIS A 429     -16.275   3.869  19.866  1.00 85.44           C  
ATOM   3277  O   HIS A 429     -13.375   5.278  18.953  1.00 85.44           O  
ATOM   3278  CG  HIS A 429     -16.552   4.541  18.544  1.00 85.44           C  
ATOM   3279  CD2 HIS A 429     -16.581   3.964  17.305  1.00 85.44           C  
ATOM   3280  ND1 HIS A 429     -16.765   5.887  18.351  1.00 85.44           N  
ATOM   3281  CE1 HIS A 429     -16.985   6.096  17.049  1.00 85.44           C  
ATOM   3282  NE2 HIS A 429     -16.922   4.943  16.378  1.00 85.44           N  
ATOM   3283  N   ARG A 430     -14.300   6.166  20.785  1.00 84.44           N  
ATOM   3284  CA  ARG A 430     -13.647   7.486  20.658  1.00 84.44           C  
ATOM   3285  C   ARG A 430     -12.131   7.371  20.609  1.00 84.44           C  
ATOM   3286  CB  ARG A 430     -14.020   8.392  21.842  1.00 84.44           C  
ATOM   3287  O   ARG A 430     -11.475   8.106  19.876  1.00 84.44           O  
ATOM   3288  CG  ARG A 430     -15.448   8.918  21.732  1.00 84.44           C  
ATOM   3289  CD  ARG A 430     -15.798   9.828  22.909  1.00 84.44           C  
ATOM   3290  NE  ARG A 430     -17.191  10.302  22.812  1.00 84.44           N  
ATOM   3291  NH1 ARG A 430     -17.146  11.739  24.602  1.00 84.44           N  
ATOM   3292  NH2 ARG A 430     -19.017  11.528  23.405  1.00 84.44           N  
ATOM   3293  CZ  ARG A 430     -17.775  11.186  23.601  1.00 84.44           C  
ATOM   3294  N   ARG A 431     -11.566   6.453  21.393  1.00 83.31           N  
ATOM   3295  CA  ARG A 431     -10.129   6.184  21.398  1.00 83.31           C  
ATOM   3296  C   ARG A 431      -9.680   5.555  20.077  1.00 83.31           C  
ATOM   3297  CB  ARG A 431      -9.798   5.332  22.629  1.00 83.31           C  
ATOM   3298  O   ARG A 431      -8.704   6.025  19.501  1.00 83.31           O  
ATOM   3299  CG  ARG A 431      -8.289   5.180  22.809  1.00 83.31           C  
ATOM   3300  CD  ARG A 431      -7.980   4.393  24.085  1.00 83.31           C  
ATOM   3301  NE  ARG A 431      -6.526   4.277  24.301  1.00 83.31           N  
ATOM   3302  NH1 ARG A 431      -6.611   3.032  26.229  1.00 83.31           N  
ATOM   3303  NH2 ARG A 431      -4.632   3.575  25.364  1.00 83.31           N  
ATOM   3304  CZ  ARG A 431      -5.932   3.635  25.293  1.00 83.31           C  
ATOM   3305  N   VAL A 432     -10.401   4.544  19.593  1.00 82.62           N  
ATOM   3306  CA  VAL A 432     -10.142   3.883  18.303  1.00 82.62           C  
ATOM   3307  C   VAL A 432     -10.292   4.865  17.142  1.00 82.62           C  
ATOM   3308  CB  VAL A 432     -11.058   2.654  18.125  1.00 82.62           C  
ATOM   3309  O   VAL A 432      -9.385   4.977  16.327  1.00 82.62           O  
ATOM   3310  CG1 VAL A 432     -11.011   2.105  16.694  1.00 82.62           C  
ATOM   3311  CG2 VAL A 432     -10.643   1.538  19.096  1.00 82.62           C  
ATOM   3312  N   ASP A 433     -11.379   5.625  17.104  1.00 79.88           N  
ATOM   3313  CA  ASP A 433     -11.652   6.659  16.109  1.00 79.88           C  
ATOM   3314  C   ASP A 433     -10.559   7.737  16.116  1.00 79.88           C  
ATOM   3315  CB  ASP A 433     -13.028   7.259  16.427  1.00 79.88           C  
ATOM   3316  O   ASP A 433      -9.967   8.056  15.089  1.00 79.88           O  
ATOM   3317  CG  ASP A 433     -13.488   8.256  15.370  1.00 79.88           C  
ATOM   3318  OD1 ASP A 433     -13.243   7.986  14.178  1.00 79.88           O  
ATOM   3319  OD2 ASP A 433     -14.104   9.264  15.780  1.00 79.88           O  
ATOM   3320  N   GLY A 434     -10.168   8.210  17.303  1.00 81.50           N  
ATOM   3321  CA  GLY A 434      -9.056   9.142  17.459  1.00 81.50           C  
ATOM   3322  C   GLY A 434      -7.728   8.597  16.921  1.00 81.50           C  
ATOM   3323  O   GLY A 434      -6.941   9.363  16.359  1.00 81.50           O  
ATOM   3324  N   PHE A 435      -7.468   7.292  17.054  1.00 80.19           N  
ATOM   3325  CA  PHE A 435      -6.310   6.661  16.423  1.00 80.19           C  
ATOM   3326  C   PHE A 435      -6.460   6.615  14.909  1.00 80.19           C  
ATOM   3327  CB  PHE A 435      -6.052   5.255  16.985  1.00 80.19           C  
ATOM   3328  O   PHE A 435      -5.551   7.065  14.213  1.00 80.19           O  
ATOM   3329  CG  PHE A 435      -5.672   5.192  18.451  1.00 80.19           C  
ATOM   3330  CD1 PHE A 435      -4.762   6.120  18.997  1.00 80.19           C  
ATOM   3331  CD2 PHE A 435      -6.168   4.151  19.257  1.00 80.19           C  
ATOM   3332  CE1 PHE A 435      -4.379   6.027  20.344  1.00 80.19           C  
ATOM   3333  CE2 PHE A 435      -5.760   4.040  20.597  1.00 80.19           C  
ATOM   3334  CZ  PHE A 435      -4.875   4.985  21.144  1.00 80.19           C  
ATOM   3335  N   LEU A 436      -7.595   6.134  14.405  1.00 78.94           N  
ATOM   3336  CA  LEU A 436      -7.861   5.961  12.978  1.00 78.94           C  
ATOM   3337  C   LEU A 436      -7.836   7.283  12.218  1.00 78.94           C  
ATOM   3338  CB  LEU A 436      -9.210   5.260  12.797  1.00 78.94           C  
ATOM   3339  O   LEU A 436      -7.174   7.372  11.197  1.00 78.94           O  
ATOM   3340  CG  LEU A 436      -9.192   3.787  13.232  1.00 78.94           C  
ATOM   3341  CD1 LEU A 436     -10.599   3.230  13.131  1.00 78.94           C  
ATOM   3342  CD2 LEU A 436      -8.294   2.925  12.356  1.00 78.94           C  
ATOM   3343  N   VAL A 437      -8.462   8.341  12.728  1.00 80.50           N  
ATOM   3344  CA  VAL A 437      -8.479   9.653  12.063  1.00 80.50           C  
ATOM   3345  C   VAL A 437      -7.081  10.276  12.015  1.00 80.50           C  
ATOM   3346  CB  VAL A 437      -9.488  10.584  12.762  1.00 80.50           C  
ATOM   3347  O   VAL A 437      -6.681  10.846  10.999  1.00 80.50           O  
ATOM   3348  CG1 VAL A 437      -9.436  12.017  12.210  1.00 80.50           C  
ATOM   3349  CG2 VAL A 437     -10.920  10.071  12.574  1.00 80.50           C  
ATOM   3350  N   ARG A 438      -6.298  10.173  13.098  1.00 80.75           N  
ATOM   3351  CA  ARG A 438      -4.935  10.738  13.134  1.00 80.75           C  
ATOM   3352  C   ARG A 438      -3.973   9.974  12.228  1.00 80.75           C  
ATOM   3353  CB  ARG A 438      -4.402  10.760  14.569  1.00 80.75           C  
ATOM   3354  O   ARG A 438      -3.170  10.597  11.537  1.00 80.75           O  
ATOM   3355  CG  ARG A 438      -5.119  11.798  15.441  1.00 80.75           C  
ATOM   3356  CD  ARG A 438      -4.603  11.672  16.876  1.00 80.75           C  
ATOM   3357  NE  ARG A 438      -5.427  12.440  17.828  1.00 80.75           N  
ATOM   3358  NH1 ARG A 438      -4.957  11.174  19.687  1.00 80.75           N  
ATOM   3359  NH2 ARG A 438      -6.363  12.895  19.855  1.00 80.75           N  
ATOM   3360  CZ  ARG A 438      -5.578  12.167  19.112  1.00 80.75           C  
ATOM   3361  N   SER A 439      -4.070   8.650  12.234  1.00 74.44           N  
ATOM   3362  CA  SER A 439      -3.254   7.749  11.415  1.00 74.44           C  
ATOM   3363  C   SER A 439      -3.658   7.766   9.936  1.00 74.44           C  
ATOM   3364  CB  SER A 439      -3.366   6.335  11.974  1.00 74.44           C  
ATOM   3365  O   SER A 439      -2.797   7.729   9.063  1.00 74.44           O  
ATOM   3366  OG  SER A 439      -4.716   5.958  12.024  1.00 74.44           O  
ATOM   3367  N   ALA A 440      -4.943   7.923   9.628  1.00 76.25           N  
ATOM   3368  CA  ALA A 440      -5.450   8.155   8.279  1.00 76.25           C  
ATOM   3369  C   ALA A 440      -4.845   9.392   7.631  1.00 76.25           C  
ATOM   3370  CB  ALA A 440      -6.951   8.363   8.363  1.00 76.25           C  
ATOM   3371  O   ALA A 440      -4.274   9.301   6.551  1.00 76.25           O  
ATOM   3372  N   ARG A 441      -4.899  10.537   8.323  1.00 79.06           N  
ATOM   3373  CA  ARG A 441      -4.339  11.804   7.823  1.00 79.06           C  
ATOM   3374  C   ARG A 441      -2.836  11.736   7.571  1.00 79.06           C  
ATOM   3375  CB  ARG A 441      -4.625  12.923   8.826  1.00 79.06           C  
ATOM   3376  O   ARG A 441      -2.307  12.536   6.810  1.00 79.06           O  
ATOM   3377  CG  ARG A 441      -6.092  13.358   8.809  1.00 79.06           C  
ATOM   3378  CD  ARG A 441      -6.271  14.478   9.835  1.00 79.06           C  
ATOM   3379  NE  ARG A 441      -7.674  14.905   9.929  1.00 79.06           N  
ATOM   3380  NH1 ARG A 441      -7.369  16.623  11.421  1.00 79.06           N  
ATOM   3381  NH2 ARG A 441      -9.424  16.135  10.695  1.00 79.06           N  
ATOM   3382  CZ  ARG A 441      -8.148  15.881  10.679  1.00 79.06           C  
ATOM   3383  N   VAL A 442      -2.132  10.831   8.251  1.00 75.75           N  
ATOM   3384  CA  VAL A 442      -0.719  10.549   7.968  1.00 75.75           C  
ATOM   3385  C   VAL A 442      -0.571   9.820   6.637  1.00 75.75           C  
ATOM   3386  CB  VAL A 442      -0.102   9.706   9.096  1.00 75.75           C  
ATOM   3387  O   VAL A 442       0.318  10.154   5.860  1.00 75.75           O  
ATOM   3388  CG1 VAL A 442       1.201   9.014   8.673  1.00 75.75           C  
ATOM   3389  CG2 VAL A 442       0.124  10.554  10.338  1.00 75.75           C  
ATOM   3390  N   LEU A 443      -1.410   8.817   6.397  1.00 77.12           N  
ATOM   3391  CA  LEU A 443      -1.312   7.933   5.238  1.00 77.12           C  
ATOM   3392  C   LEU A 443      -1.934   8.512   3.970  1.00 77.12           C  
ATOM   3393  CB  LEU A 443      -2.002   6.613   5.577  1.00 77.12           C  
ATOM   3394  O   LEU A 443      -1.549   8.104   2.882  1.00 77.12           O  
ATOM   3395  CG  LEU A 443      -1.291   5.778   6.645  1.00 77.12           C  
ATOM   3396  CD1 LEU A 443      -2.217   4.611   6.970  1.00 77.12           C  
ATOM   3397  CD2 LEU A 443       0.062   5.244   6.169  1.00 77.12           C  
ATOM   3398  N   GLU A 444      -2.857   9.461   4.094  1.00 80.31           N  
ATOM   3399  CA  GLU A 444      -3.590  10.043   2.971  1.00 80.31           C  
ATOM   3400  C   GLU A 444      -2.654  10.613   1.899  1.00 80.31           C  
ATOM   3401  CB  GLU A 444      -4.525  11.119   3.534  1.00 80.31           C  
ATOM   3402  O   GLU A 444      -2.779  10.268   0.724  1.00 80.31           O  
ATOM   3403  CG  GLU A 444      -5.466  11.714   2.479  1.00 80.31           C  
ATOM   3404  CD  GLU A 444      -6.404  12.779   3.069  1.00 80.31           C  
ATOM   3405  OE1 GLU A 444      -7.191  13.340   2.277  1.00 80.31           O  
ATOM   3406  OE2 GLU A 444      -6.327  13.042   4.296  1.00 80.31           O  
ATOM   3407  N   LEU A 445      -1.668  11.424   2.296  1.00 75.25           N  
ATOM   3408  CA  LEU A 445      -0.727  12.032   1.356  1.00 75.25           C  
ATOM   3409  C   LEU A 445       0.213  10.992   0.706  1.00 75.25           C  
ATOM   3410  CB  LEU A 445      -0.021  13.229   2.027  1.00 75.25           C  
ATOM   3411  O   LEU A 445       0.277  10.976  -0.523  1.00 75.25           O  
ATOM   3412  CG  LEU A 445       0.938  13.995   1.097  1.00 75.25           C  
ATOM   3413  CD1 LEU A 445       0.180  14.742   0.001  1.00 75.25           C  
ATOM   3414  CD2 LEU A 445       1.733  15.023   1.903  1.00 75.25           C  
ATOM   3415  N   PRO A 446       0.895  10.091   1.451  1.00 76.00           N  
ATOM   3416  CA  PRO A 446       1.680   9.011   0.853  1.00 76.00           C  
ATOM   3417  C   PRO A 446       0.881   8.116  -0.098  1.00 76.00           C  
ATOM   3418  CB  PRO A 446       2.225   8.180   2.017  1.00 76.00           C  
ATOM   3419  O   PRO A 446       1.349   7.857  -1.204  1.00 76.00           O  
ATOM   3420  CG  PRO A 446       2.207   9.120   3.207  1.00 76.00           C  
ATOM   3421  CD  PRO A 446       1.079  10.098   2.895  1.00 76.00           C  
ATOM   3422  N   ILE A 447      -0.324   7.686   0.300  1.00 78.12           N  
ATOM   3423  CA  ILE A 447      -1.194   6.842  -0.530  1.00 78.12           C  
ATOM   3424  C   ILE A 447      -1.574   7.595  -1.803  1.00 78.12           C  
ATOM   3425  CB  ILE A 447      -2.443   6.375   0.259  1.00 78.12           C  
ATOM   3426  O   ILE A 447      -1.454   7.042  -2.891  1.00 78.12           O  
ATOM   3427  CG1 ILE A 447      -2.033   5.342   1.335  1.00 78.12           C  
ATOM   3428  CG2 ILE A 447      -3.508   5.771  -0.681  1.00 78.12           C  
ATOM   3429  CD1 ILE A 447      -3.157   4.965   2.311  1.00 78.12           C  
ATOM   3430  N   THR A 448      -1.979   8.862  -1.699  1.00 75.88           N  
ATOM   3431  CA  THR A 448      -2.383   9.662  -2.865  1.00 75.88           C  
ATOM   3432  C   THR A 448      -1.220   9.867  -3.830  1.00 75.88           C  
ATOM   3433  CB  THR A 448      -2.955  11.020  -2.436  1.00 75.88           C  
ATOM   3434  O   THR A 448      -1.372   9.633  -5.029  1.00 75.88           O  
ATOM   3435  CG2 THR A 448      -3.481  11.831  -3.619  1.00 75.88           C  
ATOM   3436  OG1 THR A 448      -4.047  10.818  -1.575  1.00 75.88           O  
ATOM   3437  N   VAL A 449      -0.043  10.247  -3.322  1.00 74.25           N  
ATOM   3438  CA  VAL A 449       1.167  10.449  -4.135  1.00 74.25           C  
ATOM   3439  C   VAL A 449       1.577   9.148  -4.821  1.00 74.25           C  
ATOM   3440  CB  VAL A 449       2.315  11.009  -3.269  1.00 74.25           C  
ATOM   3441  O   VAL A 449       1.777   9.135  -6.035  1.00 74.25           O  
ATOM   3442  CG1 VAL A 449       3.665  11.022  -3.998  1.00 74.25           C  
ATOM   3443  CG2 VAL A 449       2.016  12.454  -2.847  1.00 74.25           C  
ATOM   3444  N   GLN A 450       1.648   8.049  -4.067  1.00 79.06           N  
ATOM   3445  CA  GLN A 450       2.048   6.752  -4.601  1.00 79.06           C  
ATOM   3446  C   GLN A 450       1.054   6.255  -5.648  1.00 79.06           C  
ATOM   3447  CB  GLN A 450       2.223   5.755  -3.448  1.00 79.06           C  
ATOM   3448  O   GLN A 450       1.470   5.925  -6.750  1.00 79.06           O  
ATOM   3449  CG  GLN A 450       2.801   4.422  -3.941  1.00 79.06           C  
ATOM   3450  CD  GLN A 450       3.260   3.511  -2.808  1.00 79.06           C  
ATOM   3451  NE2 GLN A 450       3.843   2.383  -3.136  1.00 79.06           N  
ATOM   3452  OE1 GLN A 450       3.135   3.790  -1.629  1.00 79.06           O  
ATOM   3453  N   THR A 451      -0.247   6.281  -5.352  1.00 76.50           N  
ATOM   3454  CA  THR A 451      -1.291   5.800  -6.271  1.00 76.50           C  
ATOM   3455  C   THR A 451      -1.338   6.636  -7.550  1.00 76.50           C  
ATOM   3456  CB  THR A 451      -2.683   5.801  -5.614  1.00 76.50           C  
ATOM   3457  O   THR A 451      -1.462   6.078  -8.636  1.00 76.50           O  
ATOM   3458  CG2 THR A 451      -3.694   4.979  -6.410  1.00 76.50           C  
ATOM   3459  OG1 THR A 451      -2.652   5.218  -4.334  1.00 76.50           O  
ATOM   3460  N   THR A 452      -1.184   7.963  -7.453  1.00 73.44           N  
ATOM   3461  CA  THR A 452      -1.195   8.858  -8.624  1.00 73.44           C  
ATOM   3462  C   THR A 452      -0.012   8.577  -9.541  1.00 73.44           C  
ATOM   3463  CB  THR A 452      -1.168  10.338  -8.212  1.00 73.44           C  
ATOM   3464  O   THR A 452      -0.184   8.400 -10.744  1.00 73.44           O  
ATOM   3465  CG2 THR A 452      -1.298  11.285  -9.405  1.00 73.44           C  
ATOM   3466  OG1 THR A 452      -2.250  10.620  -7.357  1.00 73.44           O  
ATOM   3467  N   LEU A 453       1.195   8.489  -8.986  1.00 73.75           N  
ATOM   3468  CA  LEU A 453       2.392   8.258  -9.791  1.00 73.75           C  
ATOM   3469  C   LEU A 453       2.458   6.818 -10.310  1.00 73.75           C  
ATOM   3470  CB  LEU A 453       3.622   8.633  -8.966  1.00 73.75           C  
ATOM   3471  O   LEU A 453       2.875   6.592 -11.441  1.00 73.75           O  
ATOM   3472  CG  LEU A 453       3.712  10.130  -8.619  1.00 73.75           C  
ATOM   3473  CD1 LEU A 453       4.801  10.385  -7.586  1.00 73.75           C  
ATOM   3474  CD2 LEU A 453       4.052  10.975  -9.845  1.00 73.75           C  
ATOM   3475  N   PHE A 454       1.962   5.852  -9.539  1.00 81.06           N  
ATOM   3476  CA  PHE A 454       1.785   4.474  -9.990  1.00 81.06           C  
ATOM   3477  C   PHE A 454       0.765   4.367 -11.115  1.00 81.06           C  
ATOM   3478  CB  PHE A 454       1.373   3.608  -8.798  1.00 81.06           C  
ATOM   3479  O   PHE A 454       0.968   3.584 -12.034  1.00 81.06           O  
ATOM   3480  CG  PHE A 454       2.513   3.132  -7.908  1.00 81.06           C  
ATOM   3481  CD1 PHE A 454       3.814   3.679  -7.992  1.00 81.06           C  
ATOM   3482  CD2 PHE A 454       2.266   2.103  -6.983  1.00 81.06           C  
ATOM   3483  CE1 PHE A 454       4.851   3.187  -7.184  1.00 81.06           C  
ATOM   3484  CE2 PHE A 454       3.303   1.620  -6.170  1.00 81.06           C  
ATOM   3485  CZ  PHE A 454       4.600   2.147  -6.278  1.00 81.06           C  
ATOM   3486  N   PHE A 455      -0.299   5.166 -11.090  1.00 77.81           N  
ATOM   3487  CA  PHE A 455      -1.249   5.233 -12.191  1.00 77.81           C  
ATOM   3488  C   PHE A 455      -0.606   5.796 -13.465  1.00 77.81           C  
ATOM   3489  CB  PHE A 455      -2.463   6.050 -11.750  1.00 77.81           C  
ATOM   3490  O   PHE A 455      -0.812   5.244 -14.542  1.00 77.81           O  
ATOM   3491  CG  PHE A 455      -3.546   6.106 -12.799  1.00 77.81           C  
ATOM   3492  CD1 PHE A 455      -3.746   7.277 -13.551  1.00 77.81           C  
ATOM   3493  CD2 PHE A 455      -4.343   4.971 -13.034  1.00 77.81           C  
ATOM   3494  CE1 PHE A 455      -4.761   7.319 -14.521  1.00 77.81           C  
ATOM   3495  CE2 PHE A 455      -5.347   5.009 -14.016  1.00 77.81           C  
ATOM   3496  CZ  PHE A 455      -5.557   6.184 -14.757  1.00 77.81           C  
ATOM   3497  N   VAL A 456       0.236   6.829 -13.349  1.00 75.25           N  
ATOM   3498  CA  VAL A 456       1.018   7.334 -14.490  1.00 75.25           C  
ATOM   3499  C   VAL A 456       1.964   6.250 -15.014  1.00 75.25           C  
ATOM   3500  CB  VAL A 456       1.772   8.631 -14.145  1.00 75.25           C  
ATOM   3501  O   VAL A 456       1.915   5.947 -16.201  1.00 75.25           O  
ATOM   3502  CG1 VAL A 456       2.611   9.128 -15.328  1.00 75.25           C  
ATOM   3503  CG2 VAL A 456       0.797   9.762 -13.789  1.00 75.25           C  
ATOM   3504  N   CYS A 457       2.752   5.597 -14.150  1.00 79.38           N  
ATOM   3505  CA  CYS A 457       3.620   4.485 -14.560  1.00 79.38           C  
ATOM   3506  C   CYS A 457       2.832   3.354 -15.225  1.00 79.38           C  
ATOM   3507  CB  CYS A 457       4.375   3.917 -13.352  1.00 79.38           C  
ATOM   3508  O   CYS A 457       3.260   2.819 -16.241  1.00 79.38           O  
ATOM   3509  SG  CYS A 457       5.659   5.072 -12.817  1.00 79.38           S  
ATOM   3510  N   PHE A 458       1.668   3.007 -14.678  1.00 80.69           N  
ATOM   3511  CA  PHE A 458       0.789   1.983 -15.226  1.00 80.69           C  
ATOM   3512  C   PHE A 458       0.344   2.325 -16.650  1.00 80.69           C  
ATOM   3513  CB  PHE A 458      -0.414   1.821 -14.290  1.00 80.69           C  
ATOM   3514  O   PHE A 458       0.451   1.481 -17.539  1.00 80.69           O  
ATOM   3515  CG  PHE A 458      -1.438   0.837 -14.797  1.00 80.69           C  
ATOM   3516  CD1 PHE A 458      -2.497   1.264 -15.623  1.00 80.69           C  
ATOM   3517  CD2 PHE A 458      -1.300  -0.520 -14.477  1.00 80.69           C  
ATOM   3518  CE1 PHE A 458      -3.409   0.327 -16.140  1.00 80.69           C  
ATOM   3519  CE2 PHE A 458      -2.222  -1.444 -14.979  1.00 80.69           C  
ATOM   3520  CZ  PHE A 458      -3.271  -1.033 -15.818  1.00 80.69           C  
ATOM   3521  N   LEU A 459      -0.112   3.560 -16.881  1.00 77.75           N  
ATOM   3522  CA  LEU A 459      -0.520   4.020 -18.207  1.00 77.75           C  
ATOM   3523  C   LEU A 459       0.652   4.042 -19.187  1.00 77.75           C  
ATOM   3524  CB  LEU A 459      -1.155   5.415 -18.110  1.00 77.75           C  
ATOM   3525  O   LEU A 459       0.479   3.627 -20.330  1.00 77.75           O  
ATOM   3526  CG  LEU A 459      -2.546   5.460 -17.456  1.00 77.75           C  
ATOM   3527  CD1 LEU A 459      -3.011   6.916 -17.434  1.00 77.75           C  
ATOM   3528  CD2 LEU A 459      -3.587   4.636 -18.218  1.00 77.75           C  
ATOM   3529  N   THR A 460       1.840   4.464 -18.753  1.00 75.88           N  
ATOM   3530  CA  THR A 460       3.022   4.472 -19.620  1.00 75.88           C  
ATOM   3531  C   THR A 460       3.478   3.051 -19.956  1.00 75.88           C  
ATOM   3532  CB  THR A 460       4.176   5.282 -19.014  1.00 75.88           C  
ATOM   3533  O   THR A 460       3.748   2.767 -21.118  1.00 75.88           O  
ATOM   3534  CG2 THR A 460       5.188   5.679 -20.088  1.00 75.88           C  
ATOM   3535  OG1 THR A 460       3.720   6.497 -18.471  1.00 75.88           O  
ATOM   3536  N   CYS A 461       3.489   2.122 -18.993  1.00 80.94           N  
ATOM   3537  CA  CYS A 461       3.766   0.706 -19.255  1.00 80.94           C  
ATOM   3538  C   CYS A 461       2.747   0.107 -20.229  1.00 80.94           C  
ATOM   3539  CB  CYS A 461       3.730  -0.096 -17.946  1.00 80.94           C  
ATOM   3540  O   CYS A 461       3.135  -0.550 -21.189  1.00 80.94           O  
ATOM   3541  SG  CYS A 461       5.250   0.112 -16.987  1.00 80.94           S  
ATOM   3542  N   ALA A 462       1.452   0.354 -20.010  1.00 77.12           N  
ATOM   3543  CA  ALA A 462       0.399  -0.111 -20.908  1.00 77.12           C  
ATOM   3544  C   ALA A 462       0.576   0.470 -22.317  1.00 77.12           C  
ATOM   3545  CB  ALA A 462      -0.962   0.269 -20.313  1.00 77.12           C  
ATOM   3546  O   ALA A 462       0.450  -0.254 -23.300  1.00 77.12           O  
ATOM   3547  N   PHE A 463       0.922   1.756 -22.419  1.00 77.56           N  
ATOM   3548  CA  PHE A 463       1.199   2.403 -23.694  1.00 77.56           C  
ATOM   3549  C   PHE A 463       2.376   1.740 -24.419  1.00 77.56           C  
ATOM   3550  CB  PHE A 463       1.434   3.904 -23.481  1.00 77.56           C  
ATOM   3551  O   PHE A 463       2.236   1.400 -25.588  1.00 77.56           O  
ATOM   3552  CG  PHE A 463       1.699   4.652 -24.771  1.00 77.56           C  
ATOM   3553  CD1 PHE A 463       3.017   4.812 -25.238  1.00 77.56           C  
ATOM   3554  CD2 PHE A 463       0.624   5.151 -25.529  1.00 77.56           C  
ATOM   3555  CE1 PHE A 463       3.257   5.457 -26.464  1.00 77.56           C  
ATOM   3556  CE2 PHE A 463       0.863   5.788 -26.759  1.00 77.56           C  
ATOM   3557  CZ  PHE A 463       2.180   5.941 -27.227  1.00 77.56           C  
ATOM   3558  N   ILE A 464       3.498   1.484 -23.739  1.00 78.56           N  
ATOM   3559  CA  ILE A 464       4.643   0.792 -24.352  1.00 78.56           C  
ATOM   3560  C   ILE A 464       4.244  -0.615 -24.801  1.00 78.56           C  
ATOM   3561  CB  ILE A 464       5.860   0.759 -23.403  1.00 78.56           C  
ATOM   3562  O   ILE A 464       4.463  -0.968 -25.954  1.00 78.56           O  
ATOM   3563  CG1 ILE A 464       6.389   2.192 -23.195  1.00 78.56           C  
ATOM   3564  CG2 ILE A 464       6.979  -0.136 -23.976  1.00 78.56           C  
ATOM   3565  CD1 ILE A 464       7.592   2.229 -22.256  1.00 78.56           C  
ATOM   3566  N   LEU A 465       3.598  -1.399 -23.936  1.00 77.94           N  
ATOM   3567  CA  LEU A 465       3.210  -2.776 -24.258  1.00 77.94           C  
ATOM   3568  C   LEU A 465       2.227  -2.854 -25.440  1.00 77.94           C  
ATOM   3569  CB  LEU A 465       2.612  -3.431 -22.999  1.00 77.94           C  
ATOM   3570  O   LEU A 465       2.279  -3.796 -26.228  1.00 77.94           O  
ATOM   3571  CG  LEU A 465       3.625  -3.701 -21.867  1.00 77.94           C  
ATOM   3572  CD1 LEU A 465       2.877  -4.150 -20.609  1.00 77.94           C  
ATOM   3573  CD2 LEU A 465       4.639  -4.783 -22.240  1.00 77.94           C  
ATOM   3574  N   ILE A 466       1.335  -1.869 -25.584  1.00 77.00           N  
ATOM   3575  CA  ILE A 466       0.317  -1.845 -26.645  1.00 77.00           C  
ATOM   3576  C   ILE A 466       0.854  -1.225 -27.936  1.00 77.00           C  
ATOM   3577  CB  ILE A 466      -0.953  -1.111 -26.156  1.00 77.00           C  
ATOM   3578  O   ILE A 466       0.546  -1.710 -29.024  1.00 77.00           O  
ATOM   3579  CG1 ILE A 466      -1.625  -1.902 -25.008  1.00 77.00           C  
ATOM   3580  CG2 ILE A 466      -1.967  -0.910 -27.302  1.00 77.00           C  
ATOM   3581  CD1 ILE A 466      -2.696  -1.102 -24.255  1.00 77.00           C  
ATOM   3582  N   PHE A 467       1.607  -0.131 -27.857  1.00 75.94           N  
ATOM   3583  CA  PHE A 467       1.949   0.677 -29.029  1.00 75.94           C  
ATOM   3584  C   PHE A 467       3.375   0.481 -29.514  1.00 75.94           C  
ATOM   3585  CB  PHE A 467       1.632   2.152 -28.780  1.00 75.94           C  
ATOM   3586  O   PHE A 467       3.632   0.775 -30.682  1.00 75.94           O  
ATOM   3587  CG  PHE A 467       0.151   2.404 -28.601  1.00 75.94           C  
ATOM   3588  CD1 PHE A 467      -0.708   2.389 -29.715  1.00 75.94           C  
ATOM   3589  CD2 PHE A 467      -0.377   2.623 -27.320  1.00 75.94           C  
ATOM   3590  CE1 PHE A 467      -2.087   2.606 -29.543  1.00 75.94           C  
ATOM   3591  CE2 PHE A 467      -1.753   2.844 -27.144  1.00 75.94           C  
ATOM   3592  CZ  PHE A 467      -2.609   2.837 -28.258  1.00 75.94           C  
ATOM   3593  N   HIS A 468       4.276  -0.081 -28.703  1.00 73.75           N  
ATOM   3594  CA  HIS A 468       5.589  -0.449 -29.205  1.00 73.75           C  
ATOM   3595  C   HIS A 468       5.419  -1.603 -30.192  1.00 73.75           C  
ATOM   3596  CB  HIS A 468       6.582  -0.745 -28.081  1.00 73.75           C  
ATOM   3597  O   HIS A 468       5.159  -2.760 -29.857  1.00 73.75           O  
ATOM   3598  CG  HIS A 468       8.011  -0.589 -28.530  1.00 73.75           C  
ATOM   3599  CD2 HIS A 468       9.022  -0.066 -27.775  1.00 73.75           C  
ATOM   3600  ND1 HIS A 468       8.538  -0.832 -29.786  1.00 73.75           N  
ATOM   3601  CE1 HIS A 468       9.832  -0.485 -29.769  1.00 73.75           C  
ATOM   3602  NE2 HIS A 468      10.160   0.004 -28.574  1.00 73.75           N  
ATOM   3603  N   LYS A 469       5.458  -1.267 -31.476  1.00 65.12           N  
ATOM   3604  CA  LYS A 469       5.640  -2.239 -32.544  1.00 65.12           C  
ATOM   3605  C   LYS A 469       7.118  -2.586 -32.482  1.00 65.12           C  
ATOM   3606  CB  LYS A 469       5.164  -1.606 -33.865  1.00 65.12           C  
ATOM   3607  O   LYS A 469       7.922  -1.655 -32.549  1.00 65.12           O  
ATOM   3608  CG  LYS A 469       4.683  -2.654 -34.875  1.00 65.12           C  
ATOM   3609  CD  LYS A 469       4.041  -1.980 -36.098  1.00 65.12           C  
ATOM   3610  CE  LYS A 469       3.531  -3.054 -37.067  1.00 65.12           C  
ATOM   3611  NZ  LYS A 469       2.928  -2.468 -38.291  1.00 65.12           N  
ATOM   3612  N   GLY A 470       7.463  -3.854 -32.240  1.00 63.81           N  
ATOM   3613  CA  GLY A 470       8.844  -4.314 -32.397  1.00 63.81           C  
ATOM   3614  C   GLY A 470       9.329  -3.748 -33.723  1.00 63.81           C  
ATOM   3615  O   GLY A 470       8.614  -3.855 -34.727  1.00 63.81           O  
ATOM   3616  N   ARG A 471      10.390  -2.942 -33.679  1.00 55.94           N  
ATOM   3617  CA  ARG A 471      10.839  -2.173 -34.836  1.00 55.94           C  
ATOM   3618  C   ARG A 471      11.454  -3.198 -35.777  1.00 55.94           C  
ATOM   3619  CB  ARG A 471      11.791  -1.064 -34.362  1.00 55.94           C  
ATOM   3620  O   ARG A 471      12.618  -3.518 -35.649  1.00 55.94           O  
ATOM   3621  CG  ARG A 471      11.960   0.045 -35.406  1.00 55.94           C  
ATOM   3622  CD  ARG A 471      12.870   1.136 -34.833  1.00 55.94           C  
ATOM   3623  NE  ARG A 471      12.974   2.293 -35.745  1.00 55.94           N  
ATOM   3624  NH1 ARG A 471      13.075   3.942 -34.144  1.00 55.94           N  
ATOM   3625  NH2 ARG A 471      13.185   4.488 -36.305  1.00 55.94           N  
ATOM   3626  CZ  ARG A 471      13.075   3.563 -35.393  1.00 55.94           C  
ATOM   3627  N   GLY A 472      10.594  -3.797 -36.596  1.00 52.75           N  
ATOM   3628  CA  GLY A 472      10.883  -5.062 -37.242  1.00 52.75           C  
ATOM   3629  C   GLY A 472      12.138  -4.997 -38.091  1.00 52.75           C  
ATOM   3630  O   GLY A 472      12.237  -4.143 -38.973  1.00 52.75           O  
ATOM   3631  N   SER A 473      13.007  -5.976 -37.849  1.00 50.94           N  
ATOM   3632  CA  SER A 473      13.889  -6.574 -38.836  1.00 50.94           C  
ATOM   3633  C   SER A 473      14.861  -5.588 -39.481  1.00 50.94           C  
ATOM   3634  CB  SER A 473      13.035  -7.354 -39.847  1.00 50.94           C  
ATOM   3635  O   SER A 473      14.814  -5.343 -40.689  1.00 50.94           O  
ATOM   3636  OG  SER A 473      13.831  -7.927 -40.859  1.00 50.94           O  
ATOM   3637  N   THR A 474      15.842  -5.127 -38.708  1.00 56.56           N  
ATOM   3638  CA  THR A 474      17.175  -4.850 -39.277  1.00 56.56           C  
ATOM   3639  C   THR A 474      17.837  -6.123 -39.828  1.00 56.56           C  
ATOM   3640  CB  THR A 474      18.087  -4.131 -38.262  1.00 56.56           C  
ATOM   3641  O   THR A 474      18.824  -6.028 -40.550  1.00 56.56           O  
ATOM   3642  CG2 THR A 474      17.803  -2.627 -38.295  1.00 56.56           C  
ATOM   3643  OG1 THR A 474      17.808  -4.579 -36.958  1.00 56.56           O  
ATOM   3644  N   GLY A 475      17.241  -7.302 -39.601  1.00 69.00           N  
ATOM   3645  CA  GLY A 475      17.714  -8.597 -40.089  1.00 69.00           C  
ATOM   3646  C   GLY A 475      18.721  -9.250 -39.146  1.00 69.00           C  
ATOM   3647  O   GLY A 475      19.130 -10.378 -39.411  1.00 69.00           O  
ATOM   3648  N   ASP A 476      19.085  -8.568 -38.055  1.00 72.69           N  
ATOM   3649  CA  ASP A 476      20.011  -9.074 -37.051  1.00 72.69           C  
ATOM   3650  C   ASP A 476      19.238  -9.678 -35.862  1.00 72.69           C  
ATOM   3651  CB  ASP A 476      21.012  -7.979 -36.618  1.00 72.69           C  
ATOM   3652  O   ASP A 476      18.627  -8.945 -35.078  1.00 72.69           O  
ATOM   3653  CG  ASP A 476      22.473  -8.357 -36.905  1.00 72.69           C  
ATOM   3654  OD1 ASP A 476      22.769  -9.572 -36.994  1.00 72.69           O  
ATOM   3655  OD2 ASP A 476      23.290  -7.422 -37.055  1.00 72.69           O  
ATOM   3656  N   PRO A 477      19.244 -11.014 -35.696  1.00 71.06           N  
ATOM   3657  CA  PRO A 477      18.484 -11.686 -34.642  1.00 71.06           C  
ATOM   3658  C   PRO A 477      18.966 -11.339 -33.221  1.00 71.06           C  
ATOM   3659  CB  PRO A 477      18.612 -13.182 -34.956  1.00 71.06           C  
ATOM   3660  O   PRO A 477      18.214 -11.521 -32.263  1.00 71.06           O  
ATOM   3661  CG  PRO A 477      19.906 -13.291 -35.761  1.00 71.06           C  
ATOM   3662  CD  PRO A 477      19.947 -11.978 -36.528  1.00 71.06           C  
ATOM   3663  N   GLU A 478      20.193 -10.828 -33.061  1.00 69.38           N  
ATOM   3664  CA  GLU A 478      20.698 -10.348 -31.765  1.00 69.38           C  
ATOM   3665  C   GLU A 478      20.072  -9.007 -31.341  1.00 69.38           C  
ATOM   3666  CB  GLU A 478      22.237 -10.257 -31.769  1.00 69.38           C  
ATOM   3667  O   GLU A 478      19.689  -8.868 -30.176  1.00 69.38           O  
ATOM   3668  CG  GLU A 478      22.909 -11.634 -31.627  1.00 69.38           C  
ATOM   3669  CD  GLU A 478      24.425 -11.558 -31.357  1.00 69.38           C  
ATOM   3670  OE1 GLU A 478      24.943 -12.515 -30.730  1.00 69.38           O  
ATOM   3671  OE2 GLU A 478      25.068 -10.565 -31.762  1.00 69.38           O  
ATOM   3672  N   GLU A 479      19.884  -8.052 -32.264  1.00 66.94           N  
ATOM   3673  CA  GLU A 479      19.207  -6.774 -31.967  1.00 66.94           C  
ATOM   3674  C   GLU A 479      17.732  -6.994 -31.601  1.00 66.94           C  
ATOM   3675  CB  GLU A 479      19.280  -5.803 -33.169  1.00 66.94           C  
ATOM   3676  O   GLU A 479      17.195  -6.349 -30.692  1.00 66.94           O  
ATOM   3677  CG  GLU A 479      20.426  -4.781 -33.081  1.00 66.94           C  
ATOM   3678  CD  GLU A 479      20.295  -3.631 -34.107  1.00 66.94           C  
ATOM   3679  OE1 GLU A 479      20.782  -2.514 -33.800  1.00 66.94           O  
ATOM   3680  OE2 GLU A 479      19.676  -3.825 -35.185  1.00 66.94           O  
ATOM   3681  N   ASP A 480      17.076  -7.940 -32.278  1.00 67.44           N  
ATOM   3682  CA  ASP A 480      15.675  -8.264 -32.024  1.00 67.44           C  
ATOM   3683  C   ASP A 480      15.486  -8.841 -30.606  1.00 67.44           C  
ATOM   3684  CB  ASP A 480      15.143  -9.197 -33.128  1.00 67.44           C  
ATOM   3685  O   ASP A 480      14.566  -8.423 -29.894  1.00 67.44           O  
ATOM   3686  CG  ASP A 480      14.839  -8.488 -34.465  1.00 67.44           C  
ATOM   3687  OD1 ASP A 480      14.507  -7.279 -34.450  1.00 67.44           O  
ATOM   3688  OD2 ASP A 480      14.807  -9.180 -35.507  1.00 67.44           O  
ATOM   3689  N   ALA A 481      16.392  -9.708 -30.133  1.00 67.12           N  
ATOM   3690  CA  ALA A 481      16.331 -10.286 -28.787  1.00 67.12           C  
ATOM   3691  C   ALA A 481      16.531  -9.243 -27.668  1.00 67.12           C  
ATOM   3692  CB  ALA A 481      17.368 -11.413 -28.695  1.00 67.12           C  
ATOM   3693  O   ALA A 481      15.795  -9.249 -26.672  1.00 67.12           O  
ATOM   3694  N   GLU A 482      17.481  -8.317 -27.833  1.00 65.19           N  
ATOM   3695  CA  GLU A 482      17.726  -7.238 -26.866  1.00 65.19           C  
ATOM   3696  C   GLU A 482      16.541  -6.259 -26.815  1.00 65.19           C  
ATOM   3697  CB  GLU A 482      19.052  -6.532 -27.205  1.00 65.19           C  
ATOM   3698  O   GLU A 482      16.095  -5.852 -25.734  1.00 65.19           O  
ATOM   3699  CG  GLU A 482      19.493  -5.588 -26.072  1.00 65.19           C  
ATOM   3700  CD  GLU A 482      20.877  -4.943 -26.276  1.00 65.19           C  
ATOM   3701  OE1 GLU A 482      21.306  -4.225 -25.339  1.00 65.19           O  
ATOM   3702  OE2 GLU A 482      21.493  -5.137 -27.344  1.00 65.19           O  
ATOM   3703  N   SER A 483      15.944  -5.955 -27.972  1.00 67.19           N  
ATOM   3704  CA  SER A 483      14.758  -5.100 -28.046  1.00 67.19           C  
ATOM   3705  C   SER A 483      13.555  -5.718 -27.315  1.00 67.19           C  
ATOM   3706  CB  SER A 483      14.443  -4.755 -29.508  1.00 67.19           C  
ATOM   3707  O   SER A 483      12.876  -5.040 -26.537  1.00 67.19           O  
ATOM   3708  OG  SER A 483      13.676  -5.751 -30.150  1.00 67.19           O  
ATOM   3709  N   VAL A 484      13.316  -7.024 -27.464  1.00 68.38           N  
ATOM   3710  CA  VAL A 484      12.214  -7.719 -26.782  1.00 68.38           C  
ATOM   3711  C   VAL A 484      12.409  -7.693 -25.263  1.00 68.38           C  
ATOM   3712  CB  VAL A 484      12.076  -9.154 -27.326  1.00 68.38           C  
ATOM   3713  O   VAL A 484      11.466  -7.409 -24.516  1.00 68.38           O  
ATOM   3714  CG1 VAL A 484      11.110 -10.010 -26.493  1.00 68.38           C  
ATOM   3715  CG2 VAL A 484      11.532  -9.128 -28.760  1.00 68.38           C  
ATOM   3716  N   ALA A 485      13.632  -7.919 -24.783  1.00 66.00           N  
ATOM   3717  CA  ALA A 485      13.940  -7.870 -23.357  1.00 66.00           C  
ATOM   3718  C   ALA A 485      13.658  -6.484 -22.749  1.00 66.00           C  
ATOM   3719  CB  ALA A 485      15.402  -8.275 -23.174  1.00 66.00           C  
ATOM   3720  O   ALA A 485      12.961  -6.364 -21.735  1.00 66.00           O  
ATOM   3721  N   VAL A 486      14.145  -5.420 -23.387  1.00 67.81           N  
ATOM   3722  CA  VAL A 486      14.045  -4.056 -22.851  1.00 67.81           C  
ATOM   3723  C   VAL A 486      12.626  -3.494 -22.972  1.00 67.81           C  
ATOM   3724  CB  VAL A 486      15.092  -3.145 -23.520  1.00 67.81           C  
ATOM   3725  O   VAL A 486      12.137  -2.874 -22.027  1.00 67.81           O  
ATOM   3726  CG1 VAL A 486      14.974  -1.687 -23.051  1.00 67.81           C  
ATOM   3727  CG2 VAL A 486      16.511  -3.621 -23.177  1.00 67.81           C  
ATOM   3728  N   TYR A 487      11.929  -3.730 -24.086  1.00 70.00           N  
ATOM   3729  CA  TYR A 487      10.633  -3.097 -24.363  1.00 70.00           C  
ATOM   3730  C   TYR A 487       9.414  -3.936 -23.975  1.00 70.00           C  
ATOM   3731  CB  TYR A 487      10.568  -2.677 -25.832  1.00 70.00           C  
ATOM   3732  O   TYR A 487       8.307  -3.395 -23.878  1.00 70.00           O  
ATOM   3733  CG  TYR A 487      11.599  -1.626 -26.190  1.00 70.00           C  
ATOM   3734  CD1 TYR A 487      11.468  -0.313 -25.698  1.00 70.00           C  
ATOM   3735  CD2 TYR A 487      12.675  -1.950 -27.034  1.00 70.00           C  
ATOM   3736  CE1 TYR A 487      12.397   0.673 -26.080  1.00 70.00           C  
ATOM   3737  CE2 TYR A 487      13.642  -0.990 -27.362  1.00 70.00           C  
ATOM   3738  OH  TYR A 487      14.433   1.246 -27.245  1.00 70.00           O  
ATOM   3739  CZ  TYR A 487      13.496   0.329 -26.898  1.00 70.00           C  
ATOM   3740  N   HIS A 488       9.580  -5.235 -23.714  1.00 73.12           N  
ATOM   3741  CA  HIS A 488       8.481  -6.088 -23.258  1.00 73.12           C  
ATOM   3742  C   HIS A 488       8.683  -6.587 -21.831  1.00 73.12           C  
ATOM   3743  CB  HIS A 488       8.198  -7.196 -24.283  1.00 73.12           C  
ATOM   3744  O   HIS A 488       7.775  -6.425 -21.014  1.00 73.12           O  
ATOM   3745  CG  HIS A 488       7.763  -6.649 -25.623  1.00 73.12           C  
ATOM   3746  CD2 HIS A 488       7.975  -7.201 -26.859  1.00 73.12           C  
ATOM   3747  ND1 HIS A 488       7.051  -5.486 -25.821  1.00 73.12           N  
ATOM   3748  CE1 HIS A 488       6.828  -5.349 -27.136  1.00 73.12           C  
ATOM   3749  NE2 HIS A 488       7.365  -6.372 -27.810  1.00 73.12           N  
ATOM   3750  N   VAL A 489       9.860  -7.111 -21.474  1.00 75.75           N  
ATOM   3751  CA  VAL A 489      10.061  -7.707 -20.141  1.00 75.75           C  
ATOM   3752  C   VAL A 489      10.108  -6.638 -19.049  1.00 75.75           C  
ATOM   3753  CB  VAL A 489      11.293  -8.634 -20.086  1.00 75.75           C  
ATOM   3754  O   VAL A 489       9.373  -6.743 -18.065  1.00 75.75           O  
ATOM   3755  CG1 VAL A 489      11.399  -9.340 -18.728  1.00 75.75           C  
ATOM   3756  CG2 VAL A 489      11.225  -9.713 -21.176  1.00 75.75           C  
ATOM   3757  N   ALA A 490      10.904  -5.577 -19.209  1.00 73.25           N  
ATOM   3758  CA  ALA A 490      11.035  -4.556 -18.165  1.00 73.25           C  
ATOM   3759  C   ALA A 490       9.718  -3.791 -17.881  1.00 73.25           C  
ATOM   3760  CB  ALA A 490      12.245  -3.656 -18.454  1.00 73.25           C  
ATOM   3761  O   ALA A 490       9.318  -3.722 -16.711  1.00 73.25           O  
ATOM   3762  N   PRO A 491       8.969  -3.287 -18.887  1.00 78.19           N  
ATOM   3763  CA  PRO A 491       7.672  -2.655 -18.653  1.00 78.19           C  
ATOM   3764  C   PRO A 491       6.650  -3.612 -18.046  1.00 78.19           C  
ATOM   3765  CB  PRO A 491       7.198  -2.130 -20.012  1.00 78.19           C  
ATOM   3766  O   PRO A 491       5.870  -3.178 -17.199  1.00 78.19           O  
ATOM   3767  CG  PRO A 491       8.507  -1.923 -20.763  1.00 78.19           C  
ATOM   3768  CD  PRO A 491       9.348  -3.098 -20.278  1.00 78.19           C  
ATOM   3769  N   LEU A 492       6.669  -4.898 -18.419  1.00 80.12           N  
ATOM   3770  CA  LEU A 492       5.793  -5.921 -17.844  1.00 80.12           C  
ATOM   3771  C   LEU A 492       6.097  -6.162 -16.360  1.00 80.12           C  
ATOM   3772  CB  LEU A 492       5.939  -7.213 -18.666  1.00 80.12           C  
ATOM   3773  O   LEU A 492       5.178  -6.198 -15.544  1.00 80.12           O  
ATOM   3774  CG  LEU A 492       5.027  -8.365 -18.221  1.00 80.12           C  
ATOM   3775  CD1 LEU A 492       3.566  -8.078 -18.568  1.00 80.12           C  
ATOM   3776  CD2 LEU A 492       5.449  -9.658 -18.915  1.00 80.12           C  
ATOM   3777  N   VAL A 493       7.373  -6.275 -15.981  1.00 78.56           N  
ATOM   3778  CA  VAL A 493       7.784  -6.442 -14.577  1.00 78.56           C  
ATOM   3779  C   VAL A 493       7.364  -5.230 -13.743  1.00 78.56           C  
ATOM   3780  CB  VAL A 493       9.301  -6.699 -14.482  1.00 78.56           C  
ATOM   3781  O   VAL A 493       6.769  -5.397 -12.675  1.00 78.56           O  
ATOM   3782  CG1 VAL A 493       9.815  -6.671 -13.037  1.00 78.56           C  
ATOM   3783  CG2 VAL A 493       9.653  -8.083 -15.043  1.00 78.56           C  
ATOM   3784  N   ILE A 494       7.599  -4.011 -14.242  1.00 79.19           N  
ATOM   3785  CA  ILE A 494       7.167  -2.770 -13.578  1.00 79.19           C  
ATOM   3786  C   ILE A 494       5.641  -2.729 -13.461  1.00 79.19           C  
ATOM   3787  CB  ILE A 494       7.709  -1.531 -14.329  1.00 79.19           C  
ATOM   3788  O   ILE A 494       5.107  -2.421 -12.395  1.00 79.19           O  
ATOM   3789  CG1 ILE A 494       9.249  -1.469 -14.207  1.00 79.19           C  
ATOM   3790  CG2 ILE A 494       7.079  -0.233 -13.779  1.00 79.19           C  
ATOM   3791  CD1 ILE A 494       9.903  -0.444 -15.143  1.00 79.19           C  
ATOM   3792  N   PHE A 495       4.933  -3.085 -14.530  1.00 82.69           N  
ATOM   3793  CA  PHE A 495       3.478  -3.126 -14.569  1.00 82.69           C  
ATOM   3794  C   PHE A 495       2.911  -4.074 -13.510  1.00 82.69           C  
ATOM   3795  CB  PHE A 495       3.059  -3.542 -15.979  1.00 82.69           C  
ATOM   3796  O   PHE A 495       2.007  -3.692 -12.762  1.00 82.69           O  
ATOM   3797  CG  PHE A 495       1.575  -3.657 -16.191  1.00 82.69           C  
ATOM   3798  CD1 PHE A 495       0.923  -4.887 -15.981  1.00 82.69           C  
ATOM   3799  CD2 PHE A 495       0.865  -2.549 -16.678  1.00 82.69           C  
ATOM   3800  CE1 PHE A 495      -0.444  -5.009 -16.271  1.00 82.69           C  
ATOM   3801  CE2 PHE A 495      -0.491  -2.684 -16.998  1.00 82.69           C  
ATOM   3802  CZ  PHE A 495      -1.146  -3.908 -16.783  1.00 82.69           C  
ATOM   3803  N   VAL A 496       3.466  -5.282 -13.388  1.00 82.38           N  
ATOM   3804  CA  VAL A 496       3.067  -6.258 -12.366  1.00 82.38           C  
ATOM   3805  C   VAL A 496       3.384  -5.736 -10.964  1.00 82.38           C  
ATOM   3806  CB  VAL A 496       3.723  -7.629 -12.628  1.00 82.38           C  
ATOM   3807  O   VAL A 496       2.509  -5.777 -10.099  1.00 82.38           O  
ATOM   3808  CG1 VAL A 496       3.475  -8.619 -11.481  1.00 82.38           C  
ATOM   3809  CG2 VAL A 496       3.148  -8.265 -13.902  1.00 82.38           C  
ATOM   3810  N   ALA A 497       4.579  -5.184 -10.735  1.00 82.19           N  
ATOM   3811  CA  ALA A 497       4.975  -4.641  -9.433  1.00 82.19           C  
ATOM   3812  C   ALA A 497       4.021  -3.539  -8.957  1.00 82.19           C  
ATOM   3813  CB  ALA A 497       6.395  -4.075  -9.538  1.00 82.19           C  
ATOM   3814  O   ALA A 497       3.494  -3.588  -7.844  1.00 82.19           O  
ATOM   3815  N   VAL A 498       3.763  -2.565  -9.830  1.00 83.25           N  
ATOM   3816  CA  VAL A 498       2.870  -1.435  -9.570  1.00 83.25           C  
ATOM   3817  C   VAL A 498       1.441  -1.917  -9.321  1.00 83.25           C  
ATOM   3818  CB  VAL A 498       2.949  -0.453 -10.755  1.00 83.25           C  
ATOM   3819  O   VAL A 498       0.769  -1.438  -8.405  1.00 83.25           O  
ATOM   3820  CG1 VAL A 498       1.845   0.593 -10.676  1.00 83.25           C  
ATOM   3821  CG2 VAL A 498       4.292   0.292 -10.750  1.00 83.25           C  
ATOM   3822  N   SER A 499       0.986  -2.907 -10.088  1.00 82.62           N  
ATOM   3823  CA  SER A 499      -0.342  -3.506  -9.942  1.00 82.62           C  
ATOM   3824  C   SER A 499      -0.515  -4.214  -8.600  1.00 82.62           C  
ATOM   3825  CB  SER A 499      -0.586  -4.497 -11.077  1.00 82.62           C  
ATOM   3826  O   SER A 499      -1.508  -3.985  -7.909  1.00 82.62           O  
ATOM   3827  OG  SER A 499      -0.618  -3.806 -12.305  1.00 82.62           O  
ATOM   3828  N   VAL A 500       0.458  -5.036  -8.195  1.00 85.56           N  
ATOM   3829  CA  VAL A 500       0.451  -5.739  -6.902  1.00 85.56           C  
ATOM   3830  C   VAL A 500       0.497  -4.742  -5.746  1.00 85.56           C  
ATOM   3831  CB  VAL A 500       1.625  -6.736  -6.821  1.00 85.56           C  
ATOM   3832  O   VAL A 500      -0.283  -4.859  -4.799  1.00 85.56           O  
ATOM   3833  CG1 VAL A 500       1.789  -7.340  -5.419  1.00 85.56           C  
ATOM   3834  CG2 VAL A 500       1.404  -7.905  -7.792  1.00 85.56           C  
ATOM   3835  N   ALA A 501       1.353  -3.724  -5.845  1.00 84.12           N  
ATOM   3836  CA  ALA A 501       1.480  -2.685  -4.834  1.00 84.12           C  
ATOM   3837  C   ALA A 501       0.169  -1.901  -4.646  1.00 84.12           C  
ATOM   3838  CB  ALA A 501       2.632  -1.773  -5.253  1.00 84.12           C  
ATOM   3839  O   ALA A 501      -0.308  -1.749  -3.519  1.00 84.12           O  
ATOM   3840  N   ASN A 502      -0.458  -1.472  -5.745  1.00 82.81           N  
ATOM   3841  CA  ASN A 502      -1.771  -0.831  -5.706  1.00 82.81           C  
ATOM   3842  C   ASN A 502      -2.824  -1.773  -5.119  1.00 82.81           C  
ATOM   3843  CB  ASN A 502      -2.166  -0.371  -7.120  1.00 82.81           C  
ATOM   3844  O   ASN A 502      -3.559  -1.385  -4.216  1.00 82.81           O  
ATOM   3845  CG  ASN A 502      -1.525   0.944  -7.517  1.00 82.81           C  
ATOM   3846  ND2 ASN A 502      -1.325   1.166  -8.793  1.00 82.81           N  
ATOM   3847  OD1 ASN A 502      -1.242   1.805  -6.702  1.00 82.81           O  
ATOM   3848  N   TYR A 503      -2.874  -3.029  -5.565  1.00 84.62           N  
ATOM   3849  CA  TYR A 503      -3.820  -4.008  -5.037  1.00 84.62           C  
ATOM   3850  C   TYR A 503      -3.709  -4.166  -3.514  1.00 84.62           C  
ATOM   3851  CB  TYR A 503      -3.626  -5.351  -5.748  1.00 84.62           C  
ATOM   3852  O   TYR A 503      -4.734  -4.183  -2.832  1.00 84.62           O  
ATOM   3853  CG  TYR A 503      -4.417  -6.468  -5.101  1.00 84.62           C  
ATOM   3854  CD1 TYR A 503      -3.763  -7.399  -4.273  1.00 84.62           C  
ATOM   3855  CD2 TYR A 503      -5.812  -6.532  -5.275  1.00 84.62           C  
ATOM   3856  CE1 TYR A 503      -4.503  -8.399  -3.613  1.00 84.62           C  
ATOM   3857  CE2 TYR A 503      -6.556  -7.531  -4.621  1.00 84.62           C  
ATOM   3858  OH  TYR A 503      -6.626  -9.428  -3.163  1.00 84.62           O  
ATOM   3859  CZ  TYR A 503      -5.903  -8.464  -3.790  1.00 84.62           C  
ATOM   3860  N   TRP A 504      -2.502  -4.229  -2.947  1.00 87.00           N  
ATOM   3861  CA  TRP A 504      -2.319  -4.304  -1.493  1.00 87.00           C  
ATOM   3862  C   TRP A 504      -2.872  -3.081  -0.766  1.00 87.00           C  
ATOM   3863  CB  TRP A 504      -0.838  -4.489  -1.165  1.00 87.00           C  
ATOM   3864  O   TRP A 504      -3.631  -3.233   0.191  1.00 87.00           O  
ATOM   3865  CG  TRP A 504      -0.242  -5.815  -1.510  1.00 87.00           C  
ATOM   3866  CD1 TRP A 504      -0.907  -6.942  -1.859  1.00 87.00           C  
ATOM   3867  CD2 TRP A 504       1.170  -6.167  -1.511  1.00 87.00           C  
ATOM   3868  CE2 TRP A 504       1.289  -7.547  -1.849  1.00 87.00           C  
ATOM   3869  CE3 TRP A 504       2.360  -5.460  -1.239  1.00 87.00           C  
ATOM   3870  NE1 TRP A 504      -0.004  -7.964  -2.074  1.00 87.00           N  
ATOM   3871  CH2 TRP A 504       3.693  -7.474  -1.614  1.00 87.00           C  
ATOM   3872  CZ2 TRP A 504       2.525  -8.203  -1.895  1.00 87.00           C  
ATOM   3873  CZ3 TRP A 504       3.608  -6.108  -1.294  1.00 87.00           C  
ATOM   3874  N   ILE A 505      -2.555  -1.877  -1.244  1.00 82.38           N  
ATOM   3875  CA  ILE A 505      -3.038  -0.631  -0.639  1.00 82.38           C  
ATOM   3876  C   ILE A 505      -4.571  -0.559  -0.721  1.00 82.38           C  
ATOM   3877  CB  ILE A 505      -2.354   0.584  -1.308  1.00 82.38           C  
ATOM   3878  O   ILE A 505      -5.240  -0.287   0.281  1.00 82.38           O  
ATOM   3879  CG1 ILE A 505      -0.826   0.567  -1.049  1.00 82.38           C  
ATOM   3880  CG2 ILE A 505      -2.957   1.902  -0.787  1.00 82.38           C  
ATOM   3881  CD1 ILE A 505      -0.042   1.576  -1.901  1.00 82.38           C  
ATOM   3882  N   LEU A 506      -5.151  -0.850  -1.889  1.00 80.94           N  
ATOM   3883  CA  LEU A 506      -6.596  -0.766  -2.117  1.00 80.94           C  
ATOM   3884  C   LEU A 506      -7.376  -1.863  -1.368  1.00 80.94           C  
ATOM   3885  CB  LEU A 506      -6.895  -0.822  -3.628  1.00 80.94           C  
ATOM   3886  O   LEU A 506      -8.440  -1.605  -0.800  1.00 80.94           O  
ATOM   3887  CG  LEU A 506      -6.309   0.303  -4.512  1.00 80.94           C  
ATOM   3888  CD1 LEU A 506      -6.937   0.222  -5.903  1.00 80.94           C  
ATOM   3889  CD2 LEU A 506      -6.471   1.702  -3.931  1.00 80.94           C  
ATOM   3890  N   SER A 507      -6.866  -3.095  -1.333  1.00 83.50           N  
ATOM   3891  CA  SER A 507      -7.521  -4.209  -0.632  1.00 83.50           C  
ATOM   3892  C   SER A 507      -7.518  -4.011   0.886  1.00 83.50           C  
ATOM   3893  CB  SER A 507      -6.904  -5.561  -1.008  1.00 83.50           C  
ATOM   3894  O   SER A 507      -8.564  -4.158   1.523  1.00 83.50           O  
ATOM   3895  OG  SER A 507      -5.534  -5.615  -0.687  1.00 83.50           O  
ATOM   3896  N   SER A 508      -6.395  -3.596   1.476  1.00 84.00           N  
ATOM   3897  CA  SER A 508      -6.329  -3.350   2.919  1.00 84.00           C  
ATOM   3898  C   SER A 508      -7.129  -2.110   3.334  1.00 84.00           C  
ATOM   3899  CB  SER A 508      -4.877  -3.269   3.389  1.00 84.00           C  
ATOM   3900  O   SER A 508      -7.864  -2.168   4.323  1.00 84.00           O  
ATOM   3901  OG  SER A 508      -4.301  -4.556   3.404  1.00 84.00           O  
ATOM   3902  N   SER A 509      -7.074  -1.013   2.569  1.00 79.69           N  
ATOM   3903  CA  SER A 509      -7.865   0.198   2.861  1.00 79.69           C  
ATOM   3904  C   SER A 509      -9.375  -0.043   2.736  1.00 79.69           C  
ATOM   3905  CB  SER A 509      -7.436   1.372   1.976  1.00 79.69           C  
ATOM   3906  O   SER A 509     -10.134   0.319   3.639  1.00 79.69           O  
ATOM   3907  OG  SER A 509      -7.574   1.043   0.613  1.00 79.69           O  
ATOM   3908  N   SER A 510      -9.828  -0.740   1.687  1.00 79.69           N  
ATOM   3909  CA  SER A 510     -11.243  -1.119   1.539  1.00 79.69           C  
ATOM   3910  C   SER A 510     -11.719  -2.053   2.657  1.00 79.69           C  
ATOM   3911  CB  SER A 510     -11.513  -1.744   0.167  1.00 79.69           C  
ATOM   3912  O   SER A 510     -12.853  -1.924   3.128  1.00 79.69           O  
ATOM   3913  OG  SER A 510     -10.784  -2.936  -0.013  1.00 79.69           O  
ATOM   3914  N   GLY A 511     -10.843  -2.937   3.147  1.00 81.38           N  
ATOM   3915  CA  GLY A 511     -11.106  -3.801   4.295  1.00 81.38           C  
ATOM   3916  C   GLY A 511     -11.389  -3.025   5.583  1.00 81.38           C  
ATOM   3917  O   GLY A 511     -12.289  -3.407   6.336  1.00 81.38           O  
ATOM   3918  N   VAL A 512     -10.674  -1.920   5.822  1.00 80.62           N  
ATOM   3919  CA  VAL A 512     -10.960  -1.008   6.943  1.00 80.62           C  
ATOM   3920  C   VAL A 512     -12.340  -0.396   6.748  1.00 80.62           C  
ATOM   3921  CB  VAL A 512      -9.886   0.089   7.096  1.00 80.62           C  
ATOM   3922  O   VAL A 512     -13.222  -0.613   7.573  1.00 80.62           O  
ATOM   3923  CG1 VAL A 512     -10.192   1.029   8.270  1.00 80.62           C  
ATOM   3924  CG2 VAL A 512      -8.511  -0.515   7.366  1.00 80.62           C  
ATOM   3925  N   THR A 513     -12.570   0.277   5.620  1.00 77.75           N  
ATOM   3926  CA  THR A 513     -13.826   0.988   5.334  1.00 77.75           C  
ATOM   3927  C   THR A 513     -15.056   0.084   5.445  1.00 77.75           C  
ATOM   3928  CB  THR A 513     -13.750   1.614   3.934  1.00 77.75           C  
ATOM   3929  O   THR A 513     -16.060   0.472   6.045  1.00 77.75           O  
ATOM   3930  CG2 THR A 513     -14.970   2.472   3.600  1.00 77.75           C  
ATOM   3931  OG1 THR A 513     -12.625   2.457   3.886  1.00 77.75           O  
ATOM   3932  N   MET A 514     -14.989  -1.148   4.930  1.00 77.88           N  
ATOM   3933  CA  MET A 514     -16.084  -2.116   5.049  1.00 77.88           C  
ATOM   3934  C   MET A 514     -16.382  -2.501   6.500  1.00 77.88           C  
ATOM   3935  CB  MET A 514     -15.772  -3.384   4.241  1.00 77.88           C  
ATOM   3936  O   MET A 514     -17.550  -2.617   6.867  1.00 77.88           O  
ATOM   3937  CG  MET A 514     -16.054  -3.205   2.746  1.00 77.88           C  
ATOM   3938  SD  MET A 514     -17.085  -4.528   2.051  1.00 77.88           S  
ATOM   3939  CE  MET A 514     -15.860  -5.377   1.021  1.00 77.88           C  
ATOM   3940  N   ARG A 515     -15.356  -2.694   7.337  1.00 82.31           N  
ATOM   3941  CA  ARG A 515     -15.536  -3.032   8.761  1.00 82.31           C  
ATOM   3942  C   ARG A 515     -16.132  -1.866   9.538  1.00 82.31           C  
ATOM   3943  CB  ARG A 515     -14.197  -3.456   9.373  1.00 82.31           C  
ATOM   3944  O   ARG A 515     -17.039  -2.078  10.336  1.00 82.31           O  
ATOM   3945  CG  ARG A 515     -13.773  -4.846   8.891  1.00 82.31           C  
ATOM   3946  CD  ARG A 515     -12.339  -5.137   9.340  1.00 82.31           C  
ATOM   3947  NE  ARG A 515     -11.953  -6.521   9.000  1.00 82.31           N  
ATOM   3948  NH1 ARG A 515     -10.149  -6.093   7.626  1.00 82.31           N  
ATOM   3949  NH2 ARG A 515     -10.793  -8.162   7.927  1.00 82.31           N  
ATOM   3950  CZ  ARG A 515     -10.978  -6.904   8.193  1.00 82.31           C  
ATOM   3951  N   CYS A 516     -15.688  -0.650   9.244  1.00 77.06           N  
ATOM   3952  CA  CYS A 516     -16.222   0.567   9.844  1.00 77.06           C  
ATOM   3953  C   CYS A 516     -17.713   0.733   9.522  1.00 77.06           C  
ATOM   3954  CB  CYS A 516     -15.391   1.750   9.348  1.00 77.06           C  
ATOM   3955  O   CYS A 516     -18.524   0.908  10.424  1.00 77.06           O  
ATOM   3956  SG  CYS A 516     -13.637   1.418   9.702  1.00 77.06           S  
ATOM   3957  N   ARG A 517     -18.106   0.524   8.256  1.00 77.44           N  
ATOM   3958  CA  ARG A 517     -19.519   0.559   7.834  1.00 77.44           C  
ATOM   3959  C   ARG A 517     -20.405  -0.475   8.534  1.00 77.44           C  
ATOM   3960  CB  ARG A 517     -19.622   0.369   6.314  1.00 77.44           C  
ATOM   3961  O   ARG A 517     -21.604  -0.251   8.652  1.00 77.44           O  
ATOM   3962  CG  ARG A 517     -19.222   1.629   5.538  1.00 77.44           C  
ATOM   3963  CD  ARG A 517     -19.395   1.373   4.037  1.00 77.44           C  
ATOM   3964  NE  ARG A 517     -19.037   2.560   3.240  1.00 77.44           N  
ATOM   3965  NH1 ARG A 517     -19.654   1.736   1.184  1.00 77.44           N  
ATOM   3966  NH2 ARG A 517     -18.813   3.797   1.342  1.00 77.44           N  
ATOM   3967  CZ  ARG A 517     -19.169   2.691   1.931  1.00 77.44           C  
ATOM   3968  N   ARG A 518     -19.843  -1.598   8.994  1.00 79.44           N  
ATOM   3969  CA  ARG A 518     -20.587  -2.647   9.714  1.00 79.44           C  
ATOM   3970  C   ARG A 518     -20.820  -2.323  11.192  1.00 79.44           C  
ATOM   3971  CB  ARG A 518     -19.880  -4.003   9.558  1.00 79.44           C  
ATOM   3972  O   ARG A 518     -21.680  -2.961  11.793  1.00 79.44           O  
ATOM   3973  CG  ARG A 518     -19.995  -4.569   8.136  1.00 79.44           C  
ATOM   3974  CD  ARG A 518     -19.192  -5.871   8.030  1.00 79.44           C  
ATOM   3975  NE  ARG A 518     -19.196  -6.408   6.655  1.00 79.44           N  
ATOM   3976  NH1 ARG A 518     -18.637  -8.580   7.162  1.00 79.44           N  
ATOM   3977  NH2 ARG A 518     -18.958  -7.993   5.035  1.00 79.44           N  
ATOM   3978  CZ  ARG A 518     -18.931  -7.652   6.293  1.00 79.44           C  
ATOM   3979  N   LEU A 519     -20.107  -1.352  11.775  1.00 77.38           N  
ATOM   3980  CA  LEU A 519     -20.229  -1.011  13.199  1.00 77.38           C  
ATOM   3981  C   LEU A 519     -21.670  -0.665  13.613  1.00 77.38           C  
ATOM   3982  CB  LEU A 519     -19.250   0.118  13.589  1.00 77.38           C  
ATOM   3983  O   LEU A 519     -22.148  -1.291  14.558  1.00 77.38           O  
ATOM   3984  CG  LEU A 519     -17.820  -0.356  13.882  1.00 77.38           C  
ATOM   3985  CD1 LEU A 519     -16.850   0.824  13.821  1.00 77.38           C  
ATOM   3986  CD2 LEU A 519     -17.734  -0.940  15.294  1.00 77.38           C  
ATOM   3987  N   PRO A 520     -22.408   0.231  12.922  1.00 74.75           N  
ATOM   3988  CA  PRO A 520     -23.773   0.559  13.335  1.00 74.75           C  
ATOM   3989  C   PRO A 520     -24.747  -0.600  13.154  1.00 74.75           C  
ATOM   3990  CB  PRO A 520     -24.220   1.747  12.488  1.00 74.75           C  
ATOM   3991  O   PRO A 520     -25.668  -0.739  13.946  1.00 74.75           O  
ATOM   3992  CG  PRO A 520     -22.917   2.327  11.975  1.00 74.75           C  
ATOM   3993  CD  PRO A 520     -22.007   1.112  11.835  1.00 74.75           C  
ATOM   3994  N   VAL A 521     -24.536  -1.447  12.139  1.00 78.88           N  
ATOM   3995  CA  VAL A 521     -25.371  -2.634  11.902  1.00 78.88           C  
ATOM   3996  C   VAL A 521     -25.203  -3.633  13.046  1.00 78.88           C  
ATOM   3997  CB  VAL A 521     -25.036  -3.297  10.550  1.00 78.88           C  
ATOM   3998  O   VAL A 521     -26.171  -4.193  13.539  1.00 78.88           O  
ATOM   3999  CG1 VAL A 521     -25.933  -4.511  10.276  1.00 78.88           C  
ATOM   4000  CG2 VAL A 521     -25.202  -2.314   9.383  1.00 78.88           C  
ATOM   4001  N   ILE A 522     -23.976  -3.843  13.520  1.00 78.44           N  
ATOM   4002  CA  ILE A 522     -23.714  -4.759  14.639  1.00 78.44           C  
ATOM   4003  C   ILE A 522     -24.179  -4.147  15.968  1.00 78.44           C  
ATOM   4004  CB  ILE A 522     -22.229  -5.177  14.616  1.00 78.44           C  
ATOM   4005  O   ILE A 522     -24.729  -4.852  16.819  1.00 78.44           O  
ATOM   4006  CG1 ILE A 522     -22.001  -6.060  13.363  1.00 78.44           C  
ATOM   4007  CG2 ILE A 522     -21.842  -5.941  15.896  1.00 78.44           C  
ATOM   4008  CD1 ILE A 522     -20.539  -6.319  12.998  1.00 78.44           C  
ATOM   4009  N   ALA A 523     -24.028  -2.831  16.130  1.00 72.44           N  
ATOM   4010  CA  ALA A 523     -24.592  -2.112  17.265  1.00 72.44           C  
ATOM   4011  C   ALA A 523     -26.126  -2.235  17.298  1.00 72.44           C  
ATOM   4012  CB  ALA A 523     -24.122  -0.654  17.223  1.00 72.44           C  
ATOM   4013  O   ALA A 523     -26.671  -2.552  18.348  1.00 72.44           O  
ATOM   4014  N   SER A 524     -26.817  -2.095  16.161  1.00 73.25           N  
ATOM   4015  CA  SER A 524     -28.280  -2.220  16.093  1.00 73.25           C  
ATOM   4016  C   SER A 524     -28.775  -3.657  16.262  1.00 73.25           C  
ATOM   4017  CB  SER A 524     -28.821  -1.617  14.795  1.00 73.25           C  
ATOM   4018  O   SER A 524     -29.822  -3.880  16.868  1.00 73.25           O  
ATOM   4019  OG  SER A 524     -28.482  -2.399  13.666  1.00 73.25           O  
ATOM   4020  N   LEU A 525     -28.010  -4.656  15.810  1.00 71.50           N  
ATOM   4021  CA  LEU A 525     -28.311  -6.068  16.073  1.00 71.50           C  
ATOM   4022  C   LEU A 525     -28.240  -6.409  17.565  1.00 71.50           C  
ATOM   4023  CB  LEU A 525     -27.348  -6.961  15.278  1.00 71.50           C  
ATOM   4024  O   LEU A 525     -28.973  -7.283  18.022  1.00 71.50           O  
ATOM   4025  CG  LEU A 525     -27.653  -7.033  13.771  1.00 71.50           C  
ATOM   4026  CD1 LEU A 525     -26.506  -7.761  13.066  1.00 71.50           C  
ATOM   4027  CD2 LEU A 525     -28.955  -7.782  13.478  1.00 71.50           C  
ATOM   4028  N   SER A 526     -27.423  -5.685  18.333  1.00 64.25           N  
ATOM   4029  CA  SER A 526     -27.384  -5.813  19.795  1.00 64.25           C  
ATOM   4030  C   SER A 526     -28.665  -5.295  20.469  1.00 64.25           C  
ATOM   4031  CB  SER A 526     -26.158  -5.092  20.365  1.00 64.25           C  
ATOM   4032  O   SER A 526     -28.879  -5.577  21.646  1.00 64.25           O  
ATOM   4033  OG  SER A 526     -24.965  -5.524  19.731  1.00 64.25           O  
ATOM   4034  N   CYS A 527     -29.516  -4.569  19.733  1.00 57.34           N  
ATOM   4035  CA  CYS A 527     -30.754  -3.950  20.213  1.00 57.34           C  
ATOM   4036  C   CYS A 527     -32.017  -4.745  19.878  1.00 57.34           C  
ATOM   4037  CB  CYS A 527     -30.848  -2.524  19.663  1.00 57.34           C  
ATOM   4038  O   CYS A 527     -33.107  -4.365  20.305  1.00 57.34           O  
ATOM   4039  SG  CYS A 527     -29.323  -1.645  20.084  1.00 57.34           S  
ATOM   4040  N   ARG A 528     -31.914  -5.855  19.130  1.00 59.78           N  
ATOM   4041  CA  ARG A 528     -33.053  -6.770  18.991  1.00 59.78           C  
ATOM   4042  C   ARG A 528     -33.275  -7.456  20.336  1.00 59.78           C  
ATOM   4043  CB  ARG A 528     -32.885  -7.736  17.812  1.00 59.78           C  
ATOM   4044  O   ARG A 528     -32.507  -8.328  20.732  1.00 59.78           O  
ATOM   4045  CG  ARG A 528     -33.441  -7.087  16.535  1.00 59.78           C  
ATOM   4046  CD  ARG A 528     -33.418  -8.066  15.359  1.00 59.78           C  
ATOM   4047  NE  ARG A 528     -34.073  -7.488  14.169  1.00 59.78           N  
ATOM   4048  NH1 ARG A 528     -33.852  -9.310  12.789  1.00 59.78           N  
ATOM   4049  NH2 ARG A 528     -34.878  -7.475  12.038  1.00 59.78           N  
ATOM   4050  CZ  ARG A 528     -34.263  -8.091  13.008  1.00 59.78           C  
ATOM   4051  N   SER A 529     -34.297  -6.945  21.019  1.00 50.91           N  
ATOM   4052  CA  SER A 529     -34.592  -7.101  22.438  1.00 50.91           C  
ATOM   4053  C   SER A 529     -34.445  -8.540  22.952  1.00 50.91           C  
ATOM   4054  CB  SER A 529     -36.018  -6.586  22.690  1.00 50.91           C  
ATOM   4055  O   SER A 529     -34.872  -9.478  22.263  1.00 50.91           O  
ATOM   4056  OG  SER A 529     -36.273  -6.501  24.071  1.00 50.91           O  
ATOM   4057  N   PRO A 530     -33.889  -8.740  24.166  1.00 54.19           N  
ATOM   4058  CA  PRO A 530     -34.132  -9.967  24.906  1.00 54.19           C  
ATOM   4059  C   PRO A 530     -35.645 -10.153  24.969  1.00 54.19           C  
ATOM   4060  CB  PRO A 530     -33.503  -9.773  26.290  1.00 54.19           C  
ATOM   4061  O   PRO A 530     -36.370  -9.233  25.343  1.00 54.19           O  
ATOM   4062  CG  PRO A 530     -33.476  -8.257  26.470  1.00 54.19           C  
ATOM   4063  CD  PRO A 530     -33.316  -7.729  25.048  1.00 54.19           C  
ATOM   4064  N   ARG A 531     -36.112 -11.324  24.521  1.00 54.59           N  
ATOM   4065  CA  ARG A 531     -37.529 -11.705  24.521  1.00 54.59           C  
ATOM   4066  C   ARG A 531     -38.143 -11.168  25.820  1.00 54.59           C  
ATOM   4067  CB  ARG A 531     -37.607 -13.241  24.454  1.00 54.59           C  
ATOM   4068  O   ARG A 531     -37.590 -11.526  26.866  1.00 54.59           O  
ATOM   4069  CG  ARG A 531     -38.805 -13.756  23.654  1.00 54.59           C  
ATOM   4070  CD  ARG A 531     -38.780 -15.290  23.676  1.00 54.59           C  
ATOM   4071  NE  ARG A 531     -39.508 -15.875  22.535  1.00 54.59           N  
ATOM   4072  NH1 ARG A 531     -38.989 -18.067  22.976  1.00 54.59           N  
ATOM   4073  NH2 ARG A 531     -40.039 -17.541  21.078  1.00 54.59           N  
ATOM   4074  CZ  ARG A 531     -39.515 -17.154  22.207  1.00 54.59           C  
ATOM   4075  N   PRO A 532     -39.172 -10.290  25.771  1.00 59.34           N  
ATOM   4076  CA  PRO A 532     -39.752  -9.741  26.989  1.00 59.34           C  
ATOM   4077  C   PRO A 532     -39.993 -10.930  27.909  1.00 59.34           C  
ATOM   4078  CB  PRO A 532     -41.048  -9.028  26.585  1.00 59.34           C  
ATOM   4079  O   PRO A 532     -40.478 -11.949  27.390  1.00 59.34           O  
ATOM   4080  CG  PRO A 532     -41.369  -9.609  25.208  1.00 59.34           C  
ATOM   4081  CD  PRO A 532     -39.992  -9.931  24.628  1.00 59.34           C  
ATOM   4082  N   PRO A 533     -39.537 -10.874  29.179  1.00 58.06           N  
ATOM   4083  CA  PRO A 533     -39.671 -11.996  30.093  1.00 58.06           C  
ATOM   4084  C   PRO A 533     -41.114 -12.427  29.957  1.00 58.06           C  
ATOM   4085  CB  PRO A 533     -39.327 -11.465  31.490  1.00 58.06           C  
ATOM   4086  O   PRO A 533     -42.003 -11.602  30.164  1.00 58.06           O  
ATOM   4087  CG  PRO A 533     -39.480  -9.949  31.361  1.00 58.06           C  
ATOM   4088  CD  PRO A 533     -39.121  -9.684  29.901  1.00 58.06           C  
ATOM   4089  N   SER A 534     -41.333 -13.634  29.425  1.00 54.41           N  
ATOM   4090  CA  SER A 534     -42.680 -14.118  29.179  1.00 54.41           C  
ATOM   4091  C   SER A 534     -43.308 -14.086  30.550  1.00 54.41           C  
ATOM   4092  CB  SER A 534     -42.674 -15.534  28.587  1.00 54.41           C  
ATOM   4093  O   SER A 534     -42.919 -14.907  31.383  1.00 54.41           O  
ATOM   4094  OG  SER A 534     -41.884 -16.413  29.365  1.00 54.41           O  
ATOM   4095  N   LEU A 535     -44.131 -13.065  30.820  1.00 55.66           N  
ATOM   4096  CA  LEU A 535     -44.791 -12.912  32.099  1.00 55.66           C  
ATOM   4097  C   LEU A 535     -45.446 -14.258  32.300  1.00 55.66           C  
ATOM   4098  CB  LEU A 535     -45.828 -11.772  32.080  1.00 55.66           C  
ATOM   4099  O   LEU A 535     -46.282 -14.655  31.483  1.00 55.66           O  
ATOM   4100  CG  LEU A 535     -45.354 -10.488  32.794  1.00 55.66           C  
ATOM   4101  CD1 LEU A 535     -45.055  -9.371  31.795  1.00 55.66           C  
ATOM   4102  CD2 LEU A 535     -46.424  -9.999  33.770  1.00 55.66           C  
ATOM   4103  N   GLY A 536     -44.926 -14.998  33.278  1.00 53.88           N  
ATOM   4104  CA  GLY A 536     -45.350 -16.338  33.603  1.00 53.88           C  
ATOM   4105  C   GLY A 536     -46.774 -16.232  34.096  1.00 53.88           C  
ATOM   4106  O   GLY A 536     -47.034 -16.254  35.288  1.00 53.88           O  
ATOM   4107  N   THR A 537     -47.700 -16.106  33.160  1.00 52.06           N  
ATOM   4108  CA  THR A 537     -49.097 -16.447  33.313  1.00 52.06           C  
ATOM   4109  C   THR A 537     -49.139 -17.969  33.297  1.00 52.06           C  
ATOM   4110  CB  THR A 537     -49.963 -15.786  32.223  1.00 52.06           C  
ATOM   4111  O   THR A 537     -49.701 -18.599  32.415  1.00 52.06           O  
ATOM   4112  CG2 THR A 537     -50.206 -14.309  32.532  1.00 52.06           C  
ATOM   4113  OG1 THR A 537     -49.328 -15.819  30.963  1.00 52.06           O  
ATOM   4114  N   THR A 538     -48.477 -18.593  34.272  1.00 55.09           N  
ATOM   4115  CA  THR A 538     -49.013 -19.825  34.828  1.00 55.09           C  
ATOM   4116  C   THR A 538     -50.249 -19.378  35.599  1.00 55.09           C  
ATOM   4117  CB  THR A 538     -48.015 -20.542  35.750  1.00 55.09           C  
ATOM   4118  O   THR A 538     -50.084 -18.719  36.631  1.00 55.09           O  
ATOM   4119  CG2 THR A 538     -47.066 -21.413  34.931  1.00 55.09           C  
ATOM   4120  OG1 THR A 538     -47.231 -19.625  36.481  1.00 55.09           O  
ATOM   4121  N   PRO A 539     -51.470 -19.616  35.085  1.00 49.44           N  
ATOM   4122  CA  PRO A 539     -52.673 -19.293  35.833  1.00 49.44           C  
ATOM   4123  C   PRO A 539     -52.601 -20.028  37.181  1.00 49.44           C  
ATOM   4124  CB  PRO A 539     -53.850 -19.745  34.963  1.00 49.44           C  
ATOM   4125  O   PRO A 539     -52.269 -21.219  37.209  1.00 49.44           O  
ATOM   4126  CG  PRO A 539     -53.248 -20.822  34.063  1.00 49.44           C  
ATOM   4127  CD  PRO A 539     -51.809 -20.361  33.880  1.00 49.44           C  
ATOM   4128  N   PRO A 540     -52.845 -19.345  38.310  1.00 50.81           N  
ATOM   4129  CA  PRO A 540     -52.844 -19.995  39.605  1.00 50.81           C  
ATOM   4130  C   PRO A 540     -54.080 -20.894  39.685  1.00 50.81           C  
ATOM   4131  CB  PRO A 540     -52.834 -18.857  40.630  1.00 50.81           C  
ATOM   4132  O   PRO A 540     -55.203 -20.409  39.728  1.00 50.81           O  
ATOM   4133  CG  PRO A 540     -53.522 -17.701  39.904  1.00 50.81           C  
ATOM   4134  CD  PRO A 540     -53.193 -17.938  38.431  1.00 50.81           C  
ATOM   4135  N   GLY A 541     -53.858 -22.208  39.694  1.00 52.69           N  
ATOM   4136  CA  GLY A 541     -54.853 -23.201  40.090  1.00 52.69           C  
ATOM   4137  C   GLY A 541     -55.997 -23.426  39.101  1.00 52.69           C  
ATOM   4138  O   GLY A 541     -57.065 -22.839  39.214  1.00 52.69           O  
ATOM   4139  N   SER A 542     -55.843 -24.415  38.225  1.00 42.66           N  
ATOM   4140  CA  SER A 542     -56.979 -25.266  37.867  1.00 42.66           C  
ATOM   4141  C   SER A 542     -56.560 -26.723  38.024  1.00 42.66           C  
ATOM   4142  CB  SER A 542     -57.592 -24.938  36.500  1.00 42.66           C  
ATOM   4143  O   SER A 542     -55.497 -27.144  37.568  1.00 42.66           O  
ATOM   4144  OG  SER A 542     -56.601 -24.707  35.525  1.00 42.66           O  
ATOM   4145  N   ARG A 543     -57.376 -27.447  38.794  1.00 46.56           N  
ATOM   4146  CA  ARG A 543     -57.388 -28.907  38.918  1.00 46.56           C  
ATOM   4147  C   ARG A 543     -57.363 -29.560  37.526  1.00 46.56           C  
ATOM   4148  CB  ARG A 543     -58.700 -29.310  39.620  1.00 46.56           C  
ATOM   4149  O   ARG A 543     -57.882 -28.959  36.586  1.00 46.56           O  
ATOM   4150  CG  ARG A 543     -58.523 -29.770  41.068  1.00 46.56           C  
ATOM   4151  CD  ARG A 543     -59.916 -29.960  41.680  1.00 46.56           C  
ATOM   4152  NE  ARG A 543     -59.865 -30.698  42.956  1.00 46.56           N  
ATOM   4153  NH1 ARG A 543     -61.874 -29.966  43.798  1.00 46.56           N  
ATOM   4154  NH2 ARG A 543     -60.704 -31.505  44.911  1.00 46.56           N  
ATOM   4155  CZ  ARG A 543     -60.810 -30.715  43.879  1.00 46.56           C  
ATOM   4156  N   PRO A 544     -56.830 -30.785  37.397  1.00 51.69           N  
ATOM   4157  CA  PRO A 544     -57.009 -31.552  36.180  1.00 51.69           C  
ATOM   4158  C   PRO A 544     -58.462 -32.023  36.167  1.00 51.69           C  
ATOM   4159  CB  PRO A 544     -56.017 -32.712  36.309  1.00 51.69           C  
ATOM   4160  O   PRO A 544     -58.848 -32.701  37.104  1.00 51.69           O  
ATOM   4161  CG  PRO A 544     -55.957 -32.985  37.815  1.00 51.69           C  
ATOM   4162  CD  PRO A 544     -56.330 -31.647  38.463  1.00 51.69           C  
ATOM   4163  N   ASP A 545     -59.252 -31.587  35.192  1.00 44.38           N  
ATOM   4164  CA  ASP A 545     -60.365 -32.350  34.619  1.00 44.38           C  
ATOM   4165  C   ASP A 545     -60.821 -31.633  33.334  1.00 44.38           C  
ATOM   4166  CB  ASP A 545     -61.538 -32.572  35.601  1.00 44.38           C  
ATOM   4167  O   ASP A 545     -61.170 -30.455  33.345  1.00 44.38           O  
ATOM   4168  CG  ASP A 545     -61.347 -33.780  36.545  1.00 44.38           C  
ATOM   4169  OD1 ASP A 545     -60.654 -34.749  36.149  1.00 44.38           O  
ATOM   4170  OD2 ASP A 545     -61.907 -33.726  37.669  1.00 44.38           O  
ATOM   4171  N   ASP A 546     -60.697 -32.363  32.225  1.00 47.81           N  
ATOM   4172  CA  ASP A 546     -61.433 -32.290  30.960  1.00 47.81           C  
ATOM   4173  C   ASP A 546     -61.860 -30.929  30.376  1.00 47.81           C  
ATOM   4174  CB  ASP A 546     -62.640 -33.238  31.077  1.00 47.81           C  
ATOM   4175  O   ASP A 546     -62.813 -30.300  30.822  1.00 47.81           O  
ATOM   4176  CG  ASP A 546     -62.224 -34.698  31.294  1.00 47.81           C  
ATOM   4177  OD1 ASP A 546     -61.091 -35.042  30.877  1.00 47.81           O  
ATOM   4178  OD2 ASP A 546     -63.056 -35.465  31.821  1.00 47.81           O  
ATOM   4179  N   ALA A 547     -61.265 -30.570  29.229  1.00 42.06           N  
ATOM   4180  CA  ALA A 547     -62.015 -30.400  27.974  1.00 42.06           C  
ATOM   4181  C   ALA A 547     -61.096 -29.999  26.807  1.00 42.06           C  
ATOM   4182  CB  ALA A 547     -63.158 -29.378  28.080  1.00 42.06           C  
ATOM   4183  O   ALA A 547     -60.452 -28.950  26.801  1.00 42.06           O  
ATOM   4184  N   ASN A 548     -61.115 -30.836  25.769  1.00 45.66           N  
ATOM   4185  CA  ASN A 548     -60.702 -30.514  24.407  1.00 45.66           C  
ATOM   4186  C   ASN A 548     -61.395 -29.233  23.917  1.00 45.66           C  
ATOM   4187  CB  ASN A 548     -61.142 -31.682  23.492  1.00 45.66           C  
ATOM   4188  O   ASN A 548     -62.582 -29.262  23.599  1.00 45.66           O  
ATOM   4189  CG  ASN A 548     -60.097 -32.746  23.256  1.00 45.66           C  
ATOM   4190  ND2 ASN A 548     -60.516 -33.959  22.983  1.00 45.66           N  
ATOM   4191  OD1 ASN A 548     -58.906 -32.495  23.248  1.00 45.66           O  
ATOM   4192  N   VAL A 549     -60.647 -28.143  23.751  1.00 38.50           N  
ATOM   4193  CA  VAL A 549     -61.072 -27.022  22.903  1.00 38.50           C  
ATOM   4194  C   VAL A 549     -59.915 -26.628  21.994  1.00 38.50           C  
ATOM   4195  CB  VAL A 549     -61.646 -25.838  23.707  1.00 38.50           C  
ATOM   4196  O   VAL A 549     -58.920 -26.035  22.412  1.00 38.50           O  
ATOM   4197  CG1 VAL A 549     -62.129 -24.730  22.758  1.00 38.50           C  
ATOM   4198  CG2 VAL A 549     -62.853 -26.261  24.556  1.00 38.50           C  
ATOM   4199  N   HIS A 550     -60.060 -26.987  20.718  1.00 43.59           N  
ATOM   4200  CA  HIS A 550     -59.244 -26.498  19.617  1.00 43.59           C  
ATOM   4201  C   HIS A 550     -59.339 -24.971  19.533  1.00 43.59           C  
ATOM   4202  CB  HIS A 550     -59.732 -27.130  18.301  1.00 43.59           C  
ATOM   4203  O   HIS A 550     -60.328 -24.423  19.054  1.00 43.59           O  
ATOM   4204  CG  HIS A 550     -59.243 -28.532  18.048  1.00 43.59           C  
ATOM   4205  CD2 HIS A 550     -59.941 -29.545  17.446  1.00 43.59           C  
ATOM   4206  ND1 HIS A 550     -57.961 -28.991  18.253  1.00 43.59           N  
ATOM   4207  CE1 HIS A 550     -57.893 -30.252  17.799  1.00 43.59           C  
ATOM   4208  NE2 HIS A 550     -59.073 -30.630  17.291  1.00 43.59           N  
ATOM   4209  N   SER A 551     -58.286 -24.284  19.964  1.00 33.12           N  
ATOM   4210  CA  SER A 551     -58.035 -22.894  19.586  1.00 33.12           C  
ATOM   4211  C   SER A 551     -57.233 -22.865  18.274  1.00 33.12           C  
ATOM   4212  CB  SER A 551     -57.365 -22.106  20.721  1.00 33.12           C  
ATOM   4213  O   SER A 551     -56.348 -23.705  18.073  1.00 33.12           O  
ATOM   4214  OG  SER A 551     -56.603 -22.933  21.582  1.00 33.12           O  
ATOM   4215  N   PRO A 552     -57.547 -21.946  17.343  1.00 38.75           N  
ATOM   4216  CA  PRO A 552     -56.925 -21.912  16.027  1.00 38.75           C  
ATOM   4217  C   PRO A 552     -55.464 -21.453  16.144  1.00 38.75           C  
ATOM   4218  CB  PRO A 552     -57.785 -20.952  15.200  1.00 38.75           C  
ATOM   4219  O   PRO A 552     -55.126 -20.689  17.054  1.00 38.75           O  
ATOM   4220  CG  PRO A 552     -58.304 -19.966  16.246  1.00 38.75           C  
ATOM   4221  CD  PRO A 552     -58.461 -20.824  17.500  1.00 38.75           C  
ATOM   4222  N   PRO A 553     -54.571 -21.875  15.230  1.00 38.38           N  
ATOM   4223  CA  PRO A 553     -53.184 -21.455  15.270  1.00 38.38           C  
ATOM   4224  C   PRO A 553     -53.120 -19.971  14.900  1.00 38.38           C  
ATOM   4225  CB  PRO A 553     -52.453 -22.375  14.288  1.00 38.38           C  
ATOM   4226  O   PRO A 553     -53.186 -19.601  13.728  1.00 38.38           O  
ATOM   4227  CG  PRO A 553     -53.525 -22.716  13.252  1.00 38.38           C  
ATOM   4228  CD  PRO A 553     -54.831 -22.686  14.051  1.00 38.38           C  
ATOM   4229  N   LEU A 554     -52.984 -19.112  15.912  1.00 36.12           N  
ATOM   4230  CA  LEU A 554     -52.575 -17.726  15.723  1.00 36.12           C  
ATOM   4231  C   LEU A 554     -51.311 -17.715  14.862  1.00 36.12           C  
ATOM   4232  CB  LEU A 554     -52.339 -17.051  17.089  1.00 36.12           C  
ATOM   4233  O   LEU A 554     -50.349 -18.431  15.152  1.00 36.12           O  
ATOM   4234  CG  LEU A 554     -53.611 -16.397  17.658  1.00 36.12           C  
ATOM   4235  CD1 LEU A 554     -53.466 -16.184  19.164  1.00 36.12           C  
ATOM   4236  CD2 LEU A 554     -53.862 -15.035  17.004  1.00 36.12           C  
ATOM   4237  N   LEU A 555     -51.361 -16.908  13.799  1.00 40.28           N  
ATOM   4238  CA  LEU A 555     -50.308 -16.593  12.836  1.00 40.28           C  
ATOM   4239  C   LEU A 555     -49.013 -16.175  13.544  1.00 40.28           C  
ATOM   4240  CB  LEU A 555     -50.849 -15.491  11.897  1.00 40.28           C  
ATOM   4241  O   LEU A 555     -48.627 -15.011  13.613  1.00 40.28           O  
ATOM   4242  CG  LEU A 555     -51.605 -16.044  10.675  1.00 40.28           C  
ATOM   4243  CD1 LEU A 555     -52.807 -15.171  10.327  1.00 40.28           C  
ATOM   4244  CD2 LEU A 555     -50.670 -16.091   9.461  1.00 40.28           C  
ATOM   4245  N   ARG A 556     -48.295 -17.168  14.059  1.00 38.06           N  
ATOM   4246  CA  ARG A 556     -46.911 -17.061  14.480  1.00 38.06           C  
ATOM   4247  C   ARG A 556     -46.128 -16.834  13.197  1.00 38.06           C  
ATOM   4248  CB  ARG A 556     -46.531 -18.338  15.247  1.00 38.06           C  
ATOM   4249  O   ARG A 556     -45.940 -17.760  12.412  1.00 38.06           O  
ATOM   4250  CG  ARG A 556     -45.439 -18.089  16.292  1.00 38.06           C  
ATOM   4251  CD  ARG A 556     -45.132 -19.405  17.018  1.00 38.06           C  
ATOM   4252  NE  ARG A 556     -44.402 -19.185  18.281  1.00 38.06           N  
ATOM   4253  NH1 ARG A 556     -44.350 -21.384  18.950  1.00 38.06           N  
ATOM   4254  NH2 ARG A 556     -43.598 -19.798  20.324  1.00 38.06           N  
ATOM   4255  CZ  ARG A 556     -44.115 -20.120  19.171  1.00 38.06           C  
ATOM   4256  N   SER A 557     -45.782 -15.572  12.959  1.00 39.47           N  
ATOM   4257  CA  SER A 557     -44.994 -15.065  11.836  1.00 39.47           C  
ATOM   4258  C   SER A 557     -44.048 -16.141  11.263  1.00 39.47           C  
ATOM   4259  CB  SER A 557     -44.274 -13.795  12.327  1.00 39.47           C  
ATOM   4260  O   SER A 557     -42.993 -16.469  11.814  1.00 39.47           O  
ATOM   4261  OG  SER A 557     -43.016 -13.597  11.730  1.00 39.47           O  
ATOM   4262  N   ARG A 558     -44.445 -16.710  10.115  1.00 40.84           N  
ATOM   4263  CA  ARG A 558     -43.606 -17.582   9.272  1.00 40.84           C  
ATOM   4264  C   ARG A 558     -42.313 -16.876   8.838  1.00 40.84           C  
ATOM   4265  CB  ARG A 558     -44.418 -18.047   8.043  1.00 40.84           C  
ATOM   4266  O   ARG A 558     -41.368 -17.535   8.419  1.00 40.84           O  
ATOM   4267  CG  ARG A 558     -45.051 -19.439   8.208  1.00 40.84           C  
ATOM   4268  CD  ARG A 558     -45.901 -19.778   6.970  1.00 40.84           C  
ATOM   4269  NE  ARG A 558     -46.249 -21.213   6.888  1.00 40.84           N  
ATOM   4270  NH1 ARG A 558     -47.719 -21.069   5.119  1.00 40.84           N  
ATOM   4271  NH2 ARG A 558     -47.242 -23.063   5.988  1.00 40.84           N  
ATOM   4272  CZ  ARG A 558     -47.065 -21.771   6.004  1.00 40.84           C  
ATOM   4273  N   THR A 559     -42.265 -15.547   8.941  1.00 44.06           N  
ATOM   4274  CA  THR A 559     -41.089 -14.714   8.676  1.00 44.06           C  
ATOM   4275  C   THR A 559     -40.047 -14.783   9.795  1.00 44.06           C  
ATOM   4276  CB  THR A 559     -41.508 -13.261   8.380  1.00 44.06           C  
ATOM   4277  O   THR A 559     -38.863 -14.822   9.481  1.00 44.06           O  
ATOM   4278  CG2 THR A 559     -42.097 -13.143   6.977  1.00 44.06           C  
ATOM   4279  OG1 THR A 559     -42.533 -12.805   9.238  1.00 44.06           O  
ATOM   4280  N   LEU A 560     -40.440 -14.906  11.070  1.00 40.84           N  
ATOM   4281  CA  LEU A 560     -39.503 -15.055  12.195  1.00 40.84           C  
ATOM   4282  C   LEU A 560     -38.835 -16.434  12.203  1.00 40.84           C  
ATOM   4283  CB  LEU A 560     -40.232 -14.770  13.528  1.00 40.84           C  
ATOM   4284  O   LEU A 560     -37.619 -16.531  12.309  1.00 40.84           O  
ATOM   4285  CG  LEU A 560     -39.679 -13.538  14.280  1.00 40.84           C  
ATOM   4286  CD1 LEU A 560     -40.791 -12.532  14.576  1.00 40.84           C  
ATOM   4287  CD2 LEU A 560     -39.039 -13.953  15.605  1.00 40.84           C  
ATOM   4288  N   THR A 561     -39.610 -17.497  11.977  1.00 45.97           N  
ATOM   4289  CA  THR A 561     -39.070 -18.866  11.873  1.00 45.97           C  
ATOM   4290  C   THR A 561     -38.209 -19.063  10.624  1.00 45.97           C  
ATOM   4291  CB  THR A 561     -40.187 -19.918  11.912  1.00 45.97           C  
ATOM   4292  O   THR A 561     -37.197 -19.757  10.684  1.00 45.97           O  
ATOM   4293  CG2 THR A 561     -40.696 -20.139  13.335  1.00 45.97           C  
ATOM   4294  OG1 THR A 561     -41.302 -19.507  11.147  1.00 45.97           O  
ATOM   4295  N   LYS A 562     -38.539 -18.407   9.500  1.00 45.09           N  
ATOM   4296  CA  LYS A 562     -37.658 -18.374   8.321  1.00 45.09           C  
ATOM   4297  C   LYS A 562     -36.393 -17.547   8.552  1.00 45.09           C  
ATOM   4298  CB  LYS A 562     -38.396 -17.868   7.074  1.00 45.09           C  
ATOM   4299  O   LYS A 562     -35.342 -17.970   8.090  1.00 45.09           O  
ATOM   4300  CG  LYS A 562     -39.162 -18.978   6.338  1.00 45.09           C  
ATOM   4301  CD  LYS A 562     -39.788 -18.402   5.059  1.00 45.09           C  
ATOM   4302  CE  LYS A 562     -40.452 -19.479   4.193  1.00 45.09           C  
ATOM   4303  NZ  LYS A 562     -40.943 -18.903   2.909  1.00 45.09           N  
ATOM   4304  N   ALA A 563     -36.460 -16.412   9.248  1.00 42.28           N  
ATOM   4305  CA  ALA A 563     -35.281 -15.605   9.566  1.00 42.28           C  
ATOM   4306  C   ALA A 563     -34.319 -16.346  10.508  1.00 42.28           C  
ATOM   4307  CB  ALA A 563     -35.733 -14.266  10.158  1.00 42.28           C  
ATOM   4308  O   ALA A 563     -33.109 -16.297  10.298  1.00 42.28           O  
ATOM   4309  N   ASP A 564     -34.850 -17.096  11.475  1.00 43.22           N  
ATOM   4310  CA  ASP A 564     -34.056 -17.954  12.359  1.00 43.22           C  
ATOM   4311  C   ASP A 564     -33.463 -19.162  11.608  1.00 43.22           C  
ATOM   4312  CB  ASP A 564     -34.905 -18.371  13.571  1.00 43.22           C  
ATOM   4313  O   ASP A 564     -32.296 -19.487  11.803  1.00 43.22           O  
ATOM   4314  CG  ASP A 564     -35.186 -17.217  14.550  1.00 43.22           C  
ATOM   4315  OD1 ASP A 564     -34.339 -16.293  14.648  1.00 43.22           O  
ATOM   4316  OD2 ASP A 564     -36.231 -17.286  15.239  1.00 43.22           O  
ATOM   4317  N   ALA A 565     -34.191 -19.756  10.654  1.00 47.00           N  
ATOM   4318  CA  ALA A 565     -33.654 -20.806   9.779  1.00 47.00           C  
ATOM   4319  C   ALA A 565     -32.604 -20.282   8.776  1.00 47.00           C  
ATOM   4320  CB  ALA A 565     -34.827 -21.471   9.049  1.00 47.00           C  
ATOM   4321  O   ALA A 565     -31.677 -21.000   8.399  1.00 47.00           O  
ATOM   4322  N   ILE A 566     -32.734 -19.030   8.323  1.00 50.12           N  
ATOM   4323  CA  ILE A 566     -31.724 -18.349   7.499  1.00 50.12           C  
ATOM   4324  C   ILE A 566     -30.485 -18.049   8.342  1.00 50.12           C  
ATOM   4325  CB  ILE A 566     -32.310 -17.079   6.835  1.00 50.12           C  
ATOM   4326  O   ILE A 566     -29.380 -18.233   7.847  1.00 50.12           O  
ATOM   4327  CG1 ILE A 566     -33.303 -17.477   5.719  1.00 50.12           C  
ATOM   4328  CG2 ILE A 566     -31.207 -16.184   6.233  1.00 50.12           C  
ATOM   4329  CD1 ILE A 566     -34.228 -16.332   5.281  1.00 50.12           C  
ATOM   4330  N   ARG A 567     -30.655 -17.648   9.606  1.00 51.41           N  
ATOM   4331  CA  ARG A 567     -29.571 -17.432  10.570  1.00 51.41           C  
ATOM   4332  C   ARG A 567     -28.802 -18.717  10.861  1.00 51.41           C  
ATOM   4333  CB  ARG A 567     -30.175 -16.825  11.839  1.00 51.41           C  
ATOM   4334  O   ARG A 567     -27.588 -18.707  10.742  1.00 51.41           O  
ATOM   4335  CG  ARG A 567     -29.135 -16.549  12.923  1.00 51.41           C  
ATOM   4336  CD  ARG A 567     -29.875 -16.024  14.150  1.00 51.41           C  
ATOM   4337  NE  ARG A 567     -28.926 -15.702  15.221  1.00 51.41           N  
ATOM   4338  NH1 ARG A 567     -30.474 -14.827  16.668  1.00 51.41           N  
ATOM   4339  NH2 ARG A 567     -28.300 -14.837  17.217  1.00 51.41           N  
ATOM   4340  CZ  ARG A 567     -29.238 -15.124  16.362  1.00 51.41           C  
ATOM   4341  N   GLU A 568     -29.493 -19.818  11.142  1.00 48.22           N  
ATOM   4342  CA  GLU A 568     -28.865 -21.127  11.360  1.00 48.22           C  
ATOM   4343  C   GLU A 568     -28.082 -21.582  10.119  1.00 48.22           C  
ATOM   4344  CB  GLU A 568     -29.966 -22.124  11.753  1.00 48.22           C  
ATOM   4345  O   GLU A 568     -26.945 -22.030  10.225  1.00 48.22           O  
ATOM   4346  CG  GLU A 568     -29.422 -23.468  12.260  1.00 48.22           C  
ATOM   4347  CD  GLU A 568     -30.539 -24.432  12.705  1.00 48.22           C  
ATOM   4348  OE1 GLU A 568     -30.191 -25.509  13.234  1.00 48.22           O  
ATOM   4349  OE2 GLU A 568     -31.732 -24.106  12.495  1.00 48.22           O  
ATOM   4350  N   LYS A 569     -28.621 -21.359   8.912  1.00 45.81           N  
ATOM   4351  CA  LYS A 569     -27.899 -21.647   7.662  1.00 45.81           C  
ATOM   4352  C   LYS A 569     -26.728 -20.699   7.398  1.00 45.81           C  
ATOM   4353  CB  LYS A 569     -28.873 -21.657   6.480  1.00 45.81           C  
ATOM   4354  O   LYS A 569     -25.726 -21.145   6.847  1.00 45.81           O  
ATOM   4355  CG  LYS A 569     -29.727 -22.929   6.499  1.00 45.81           C  
ATOM   4356  CD  LYS A 569     -30.689 -22.952   5.311  1.00 45.81           C  
ATOM   4357  CE  LYS A 569     -31.502 -24.245   5.386  1.00 45.81           C  
ATOM   4358  NZ  LYS A 569     -32.408 -24.390   4.224  1.00 45.81           N  
ATOM   4359  N   LEU A 570     -26.831 -19.417   7.755  1.00 41.16           N  
ATOM   4360  CA  LEU A 570     -25.735 -18.456   7.600  1.00 41.16           C  
ATOM   4361  C   LEU A 570     -24.600 -18.756   8.581  1.00 41.16           C  
ATOM   4362  CB  LEU A 570     -26.219 -17.001   7.784  1.00 41.16           C  
ATOM   4363  O   LEU A 570     -23.447 -18.721   8.172  1.00 41.16           O  
ATOM   4364  CG  LEU A 570     -25.775 -16.087   6.629  1.00 41.16           C  
ATOM   4365  CD1 LEU A 570     -26.813 -16.097   5.503  1.00 41.16           C  
ATOM   4366  CD2 LEU A 570     -25.599 -14.646   7.107  1.00 41.16           C  
ATOM   4367  N   ASP A 571     -24.933 -19.095   9.827  1.00 43.72           N  
ATOM   4368  CA  ASP A 571     -23.975 -19.464  10.868  1.00 43.72           C  
ATOM   4369  C   ASP A 571     -23.273 -20.787  10.512  1.00 43.72           C  
ATOM   4370  CB  ASP A 571     -24.671 -19.503  12.250  1.00 43.72           C  
ATOM   4371  O   ASP A 571     -22.055 -20.861  10.637  1.00 43.72           O  
ATOM   4372  CG  ASP A 571     -25.011 -18.115  12.843  1.00 43.72           C  
ATOM   4373  OD1 ASP A 571     -24.367 -17.112  12.455  1.00 43.72           O  
ATOM   4374  OD2 ASP A 571     -25.894 -18.032  13.737  1.00 43.72           O  
ATOM   4375  N   VAL A 572     -23.976 -21.774   9.933  1.00 45.66           N  
ATOM   4376  CA  VAL A 572     -23.362 -23.010   9.397  1.00 45.66           C  
ATOM   4377  C   VAL A 572     -22.448 -22.725   8.199  1.00 45.66           C  
ATOM   4378  CB  VAL A 572     -24.437 -24.063   9.052  1.00 45.66           C  
ATOM   4379  O   VAL A 572     -21.333 -23.229   8.160  1.00 45.66           O  
ATOM   4380  CG1 VAL A 572     -23.884 -25.273   8.283  1.00 45.66           C  
ATOM   4381  CG2 VAL A 572     -25.081 -24.615  10.330  1.00 45.66           C  
ATOM   4382  N   ILE A 573     -22.841 -21.869   7.248  1.00 42.94           N  
ATOM   4383  CA  ILE A 573     -21.977 -21.484   6.109  1.00 42.94           C  
ATOM   4384  C   ILE A 573     -20.753 -20.680   6.584  1.00 42.94           C  
ATOM   4385  CB  ILE A 573     -22.811 -20.707   5.059  1.00 42.94           C  
ATOM   4386  O   ILE A 573     -19.665 -20.777   6.011  1.00 42.94           O  
ATOM   4387  CG1 ILE A 573     -23.814 -21.659   4.364  1.00 42.94           C  
ATOM   4388  CG2 ILE A 573     -21.930 -20.032   3.987  1.00 42.94           C  
ATOM   4389  CD1 ILE A 573     -24.922 -20.932   3.587  1.00 42.94           C  
ATOM   4390  N   GLN A 574     -20.916 -19.875   7.634  1.00 45.25           N  
ATOM   4391  CA  GLN A 574     -19.868 -19.047   8.217  1.00 45.25           C  
ATOM   4392  C   GLN A 574     -18.908 -19.880   9.078  1.00 45.25           C  
ATOM   4393  CB  GLN A 574     -20.552 -17.890   8.961  1.00 45.25           C  
ATOM   4394  O   GLN A 574     -17.700 -19.666   8.998  1.00 45.25           O  
ATOM   4395  CG  GLN A 574     -19.614 -16.742   9.339  1.00 45.25           C  
ATOM   4396  CD  GLN A 574     -20.363 -15.504   9.836  1.00 45.25           C  
ATOM   4397  NE2 GLN A 574     -19.665 -14.529  10.373  1.00 45.25           N  
ATOM   4398  OE1 GLN A 574     -21.560 -15.330   9.737  1.00 45.25           O  
ATOM   4399  N   GLU A 575     -19.400 -20.875   9.818  1.00 41.69           N  
ATOM   4400  CA  GLU A 575     -18.576 -21.874  10.500  1.00 41.69           C  
ATOM   4401  C   GLU A 575     -17.887 -22.808   9.502  1.00 41.69           C  
ATOM   4402  CB  GLU A 575     -19.378 -22.669  11.545  1.00 41.69           C  
ATOM   4403  O   GLU A 575     -16.688 -23.000   9.630  1.00 41.69           O  
ATOM   4404  CG  GLU A 575     -19.558 -21.867  12.846  1.00 41.69           C  
ATOM   4405  CD  GLU A 575     -20.159 -22.683  14.004  1.00 41.69           C  
ATOM   4406  OE1 GLU A 575     -19.994 -22.224  15.161  1.00 41.69           O  
ATOM   4407  OE2 GLU A 575     -20.735 -23.763  13.751  1.00 41.69           O  
ATOM   4408  N   GLU A 576     -18.545 -23.296   8.449  1.00 40.25           N  
ATOM   4409  CA  GLU A 576     -17.906 -24.123   7.412  1.00 40.25           C  
ATOM   4410  C   GLU A 576     -16.841 -23.347   6.618  1.00 40.25           C  
ATOM   4411  CB  GLU A 576     -18.959 -24.714   6.461  1.00 40.25           C  
ATOM   4412  O   GLU A 576     -15.781 -23.893   6.315  1.00 40.25           O  
ATOM   4413  CG  GLU A 576     -19.738 -25.883   7.091  1.00 40.25           C  
ATOM   4414  CD  GLU A 576     -20.769 -26.513   6.136  1.00 40.25           C  
ATOM   4415  OE1 GLU A 576     -21.339 -27.560   6.516  1.00 40.25           O  
ATOM   4416  OE2 GLU A 576     -20.951 -25.993   5.007  1.00 40.25           O  
ATOM   4417  N   GLY A 577     -17.055 -22.055   6.341  1.00 38.38           N  
ATOM   4418  CA  GLY A 577     -16.063 -21.184   5.699  1.00 38.38           C  
ATOM   4419  C   GLY A 577     -14.866 -20.842   6.596  1.00 38.38           C  
ATOM   4420  O   GLY A 577     -13.740 -20.720   6.111  1.00 38.38           O  
ATOM   4421  N   ILE A 578     -15.081 -20.727   7.911  1.00 37.75           N  
ATOM   4422  CA  ILE A 578     -14.022 -20.478   8.902  1.00 37.75           C  
ATOM   4423  C   ILE A 578     -13.278 -21.780   9.238  1.00 37.75           C  
ATOM   4424  CB  ILE A 578     -14.609 -19.752  10.137  1.00 37.75           C  
ATOM   4425  O   ILE A 578     -12.050 -21.760   9.301  1.00 37.75           O  
ATOM   4426  CG1 ILE A 578     -15.028 -18.312   9.744  1.00 37.75           C  
ATOM   4427  CG2 ILE A 578     -13.596 -19.688  11.296  1.00 37.75           C  
ATOM   4428  CD1 ILE A 578     -15.906 -17.606  10.788  1.00 37.75           C  
ATOM   4429  N   VAL A 579     -13.978 -22.911   9.350  1.00 39.12           N  
ATOM   4430  CA  VAL A 579     -13.429 -24.255   9.598  1.00 39.12           C  
ATOM   4431  C   VAL A 579     -12.665 -24.781   8.381  1.00 39.12           C  
ATOM   4432  CB  VAL A 579     -14.535 -25.224  10.075  1.00 39.12           C  
ATOM   4433  O   VAL A 579     -11.610 -25.388   8.544  1.00 39.12           O  
ATOM   4434  CG1 VAL A 579     -14.062 -26.677  10.174  1.00 39.12           C  
ATOM   4435  CG2 VAL A 579     -15.027 -24.838  11.480  1.00 39.12           C  
ATOM   4436  N   ALA A 580     -13.094 -24.479   7.150  1.00 37.78           N  
ATOM   4437  CA  ALA A 580     -12.311 -24.783   5.948  1.00 37.78           C  
ATOM   4438  C   ALA A 580     -10.986 -23.997   5.892  1.00 37.78           C  
ATOM   4439  CB  ALA A 580     -13.173 -24.517   4.709  1.00 37.78           C  
ATOM   4440  O   ALA A 580      -9.995 -24.510   5.376  1.00 37.78           O  
ATOM   4441  N   SER A 581     -10.949 -22.781   6.456  1.00 36.38           N  
ATOM   4442  CA  SER A 581      -9.726 -21.970   6.550  1.00 36.38           C  
ATOM   4443  C   SER A 581      -8.839 -22.327   7.751  1.00 36.38           C  
ATOM   4444  CB  SER A 581     -10.072 -20.476   6.523  1.00 36.38           C  
ATOM   4445  O   SER A 581      -7.622 -22.230   7.644  1.00 36.38           O  
ATOM   4446  OG  SER A 581     -10.600 -19.990   7.746  1.00 36.38           O  
ATOM   4447  N   SER A 582      -9.416 -22.784   8.871  1.00 37.94           N  
ATOM   4448  CA  SER A 582      -8.672 -23.172  10.080  1.00 37.94           C  
ATOM   4449  C   SER A 582      -8.166 -24.617  10.045  1.00 37.94           C  
ATOM   4450  CB  SER A 582      -9.519 -22.940  11.334  1.00 37.94           C  
ATOM   4451  O   SER A 582      -7.133 -24.916  10.642  1.00 37.94           O  
ATOM   4452  OG  SER A 582     -10.595 -23.851  11.392  1.00 37.94           O  
ATOM   4453  N   ASN A 583      -8.825 -25.510   9.299  1.00 34.41           N  
ATOM   4454  CA  ASN A 583      -8.333 -26.870   9.075  1.00 34.41           C  
ATOM   4455  C   ASN A 583      -7.094 -26.910   8.168  1.00 34.41           C  
ATOM   4456  CB  ASN A 583      -9.467 -27.756   8.527  1.00 34.41           C  
ATOM   4457  O   ASN A 583      -6.368 -27.900   8.212  1.00 34.41           O  
ATOM   4458  CG  ASN A 583     -10.461 -28.180   9.595  1.00 34.41           C  
ATOM   4459  ND2 ASN A 583     -11.635 -28.608   9.195  1.00 34.41           N  
ATOM   4460  OD1 ASN A 583     -10.195 -28.195  10.784  1.00 34.41           O  
ATOM   4461  N   LEU A 584      -6.815 -25.850   7.398  1.00 39.94           N  
ATOM   4462  CA  LEU A 584      -5.581 -25.734   6.613  1.00 39.94           C  
ATOM   4463  C   LEU A 584      -4.345 -25.645   7.532  1.00 39.94           C  
ATOM   4464  CB  LEU A 584      -5.690 -24.521   5.664  1.00 39.94           C  
ATOM   4465  O   LEU A 584      -3.372 -26.360   7.316  1.00 39.94           O  
ATOM   4466  CG  LEU A 584      -4.928 -24.737   4.341  1.00 39.94           C  
ATOM   4467  CD1 LEU A 584      -5.805 -25.475   3.321  1.00 39.94           C  
ATOM   4468  CD2 LEU A 584      -4.516 -23.402   3.723  1.00 39.94           C  
ATOM   4469  N   ASP A 585      -4.443 -24.873   8.621  1.00 38.50           N  
ATOM   4470  CA  ASP A 585      -3.358 -24.675   9.596  1.00 38.50           C  
ATOM   4471  C   ASP A 585      -3.212 -25.859  10.576  1.00 38.50           C  
ATOM   4472  CB  ASP A 585      -3.611 -23.372  10.382  1.00 38.50           C  
ATOM   4473  O   ASP A 585      -2.123 -26.140  11.074  1.00 38.50           O  
ATOM   4474  CG  ASP A 585      -3.458 -22.068   9.580  1.00 38.50           C  
ATOM   4475  OD1 ASP A 585      -2.892 -22.096   8.469  1.00 38.50           O  
ATOM   4476  OD2 ASP A 585      -3.903 -21.022  10.114  1.00 38.50           O  
ATOM   4477  N   ILE A 586      -4.300 -26.592  10.856  1.00 41.66           N  
ATOM   4478  CA  ILE A 586      -4.273 -27.778  11.735  1.00 41.66           C  
ATOM   4479  C   ILE A 586      -3.740 -29.019  10.990  1.00 41.66           C  
ATOM   4480  CB  ILE A 586      -5.658 -27.990  12.400  1.00 41.66           C  
ATOM   4481  O   ILE A 586      -3.138 -29.900  11.610  1.00 41.66           O  
ATOM   4482  CG1 ILE A 586      -5.985 -26.790  13.326  1.00 41.66           C  
ATOM   4483  CG2 ILE A 586      -5.715 -29.300  13.213  1.00 41.66           C  
ATOM   4484  CD1 ILE A 586      -7.411 -26.787  13.893  1.00 41.66           C  
ATOM   4485  N   LEU A 587      -3.898 -29.089   9.662  1.00 37.28           N  
ATOM   4486  CA  LEU A 587      -3.392 -30.197   8.841  1.00 37.28           C  
ATOM   4487  C   LEU A 587      -1.906 -30.063   8.470  1.00 37.28           C  
ATOM   4488  CB  LEU A 587      -4.293 -30.384   7.607  1.00 37.28           C  
ATOM   4489  O   LEU A 587      -1.259 -31.089   8.259  1.00 37.28           O  
ATOM   4490  CG  LEU A 587      -5.617 -31.106   7.933  1.00 37.28           C  
ATOM   4491  CD1 LEU A 587      -6.623 -30.945   6.792  1.00 37.28           C  
ATOM   4492  CD2 LEU A 587      -5.402 -32.613   8.130  1.00 37.28           C  
ATOM   4493  N   GLU A 588      -1.323 -28.859   8.491  1.00 42.78           N  
ATOM   4494  CA  GLU A 588       0.136 -28.682   8.362  1.00 42.78           C  
ATOM   4495  C   GLU A 588       0.917 -29.227   9.575  1.00 42.78           C  
ATOM   4496  CB  GLU A 588       0.488 -27.211   8.074  1.00 42.78           C  
ATOM   4497  O   GLU A 588       2.100 -29.541   9.462  1.00 42.78           O  
ATOM   4498  CG  GLU A 588       0.291 -26.874   6.586  1.00 42.78           C  
ATOM   4499  CD  GLU A 588       0.808 -25.481   6.185  1.00 42.78           C  
ATOM   4500  OE1 GLU A 588       1.034 -25.297   4.964  1.00 42.78           O  
ATOM   4501  OE2 GLU A 588       1.007 -24.629   7.079  1.00 42.78           O  
ATOM   4502  N   GLY A 589       0.251 -29.445  10.717  1.00 38.88           N  
ATOM   4503  CA  GLY A 589       0.848 -30.038  11.920  1.00 38.88           C  
ATOM   4504  C   GLY A 589       0.804 -31.572  12.006  1.00 38.88           C  
ATOM   4505  O   GLY A 589       1.365 -32.140  12.942  1.00 38.88           O  
ATOM   4506  N   ARG A 590       0.140 -32.275  11.075  1.00 38.56           N  
ATOM   4507  CA  ARG A 590       0.037 -33.751  11.076  1.00 38.56           C  
ATOM   4508  C   ARG A 590       0.290 -34.339   9.687  1.00 38.56           C  
ATOM   4509  CB  ARG A 590      -1.288 -34.222  11.709  1.00 38.56           C  
ATOM   4510  O   ARG A 590      -0.557 -35.007   9.097  1.00 38.56           O  
ATOM   4511  CG  ARG A 590      -1.257 -34.172  13.244  1.00 38.56           C  
ATOM   4512  CD  ARG A 590      -2.541 -34.788  13.814  1.00 38.56           C  
ATOM   4513  NE  ARG A 590      -2.519 -34.844  15.289  1.00 38.56           N  
ATOM   4514  NH1 ARG A 590      -4.740 -35.337  15.598  1.00 38.56           N  
ATOM   4515  NH2 ARG A 590      -3.400 -35.136  17.371  1.00 38.56           N  
ATOM   4516  CZ  ARG A 590      -3.548 -35.104  16.076  1.00 38.56           C  
ATOM   4517  N   ALA A 591       1.502 -34.134   9.184  1.00 42.00           N  
ATOM   4518  CA  ALA A 591       2.002 -34.821   8.001  1.00 42.00           C  
ATOM   4519  C   ALA A 591       2.378 -36.276   8.338  1.00 42.00           C  
ATOM   4520  CB  ALA A 591       3.177 -34.016   7.433  1.00 42.00           C  
ATOM   4521  O   ALA A 591       3.507 -36.552   8.726  1.00 42.00           O  
ATOM   4522  N   ALA A 592       1.422 -37.201   8.199  1.00 39.78           N  
ATOM   4523  CA  ALA A 592       1.725 -38.622   7.954  1.00 39.78           C  
ATOM   4524  C   ALA A 592       0.553 -39.455   7.398  1.00 39.78           C  
ATOM   4525  CB  ALA A 592       2.261 -39.296   9.227  1.00 39.78           C  
ATOM   4526  O   ALA A 592       0.780 -40.588   6.983  1.00 39.78           O  
ATOM   4527  N   LYS A 593      -0.695 -38.959   7.349  1.00 44.09           N  
ATOM   4528  CA  LYS A 593      -1.796 -39.724   6.739  1.00 44.09           C  
ATOM   4529  C   LYS A 593      -2.691 -38.876   5.838  1.00 44.09           C  
ATOM   4530  CB  LYS A 593      -2.595 -40.508   7.803  1.00 44.09           C  
ATOM   4531  O   LYS A 593      -3.382 -37.978   6.297  1.00 44.09           O  
ATOM   4532  CG  LYS A 593      -1.951 -41.879   8.090  1.00 44.09           C  
ATOM   4533  CD  LYS A 593      -2.756 -42.731   9.080  1.00 44.09           C  
ATOM   4534  CE  LYS A 593      -2.092 -44.111   9.214  1.00 44.09           C  
ATOM   4535  NZ  LYS A 593      -2.776 -44.977  10.209  1.00 44.09           N  
ATOM   4536  N   SER A 594      -2.727 -39.311   4.578  1.00 51.75           N  
ATOM   4537  CA  SER A 594      -3.706 -39.028   3.524  1.00 51.75           C  
ATOM   4538  C   SER A 594      -3.383 -37.895   2.540  1.00 51.75           C  
ATOM   4539  CB  SER A 594      -5.133 -38.981   4.061  1.00 51.75           C  
ATOM   4540  O   SER A 594      -3.943 -36.800   2.558  1.00 51.75           O  
ATOM   4541  OG  SER A 594      -5.993 -39.115   2.956  1.00 51.75           O  
ATOM   4542  N   GLU A 595      -2.537 -38.240   1.570  1.00 51.50           N  
ATOM   4543  CA  GLU A 595      -2.405 -37.541   0.288  1.00 51.50           C  
ATOM   4544  C   GLU A 595      -3.737 -37.497  -0.495  1.00 51.50           C  
ATOM   4545  CB  GLU A 595      -1.316 -38.283  -0.499  1.00 51.50           C  
ATOM   4546  O   GLU A 595      -4.001 -36.549  -1.235  1.00 51.50           O  
ATOM   4547  CG  GLU A 595      -0.795 -37.490  -1.700  1.00 51.50           C  
ATOM   4548  CD  GLU A 595       0.265 -38.266  -2.492  1.00 51.50           C  
ATOM   4549  OE1 GLU A 595       0.305 -38.032  -3.725  1.00 51.50           O  
ATOM   4550  OE2 GLU A 595       0.954 -39.112  -1.890  1.00 51.50           O  
ATOM   4551  N   GLU A 596      -4.627 -38.468  -0.276  1.00 47.91           N  
ATOM   4552  CA  GLU A 596      -5.972 -38.503  -0.864  1.00 47.91           C  
ATOM   4553  C   GLU A 596      -6.883 -37.397  -0.329  1.00 47.91           C  
ATOM   4554  CB  GLU A 596      -6.624 -39.859  -0.596  1.00 47.91           C  
ATOM   4555  O   GLU A 596      -7.593 -36.764  -1.108  1.00 47.91           O  
ATOM   4556  CG  GLU A 596      -5.979 -40.974  -1.424  1.00 47.91           C  
ATOM   4557  CD  GLU A 596      -6.676 -42.319  -1.194  1.00 47.91           C  
ATOM   4558  OE1 GLU A 596      -6.631 -43.142  -2.130  1.00 47.91           O  
ATOM   4559  OE2 GLU A 596      -7.229 -42.498  -0.084  1.00 47.91           O  
ATOM   4560  N   VAL A 597      -6.823 -37.082   0.969  1.00 53.75           N  
ATOM   4561  CA  VAL A 597      -7.573 -35.959   1.554  1.00 53.75           C  
ATOM   4562  C   VAL A 597      -7.060 -34.633   0.999  1.00 53.75           C  
ATOM   4563  CB  VAL A 597      -7.516 -36.008   3.094  1.00 53.75           C  
ATOM   4564  O   VAL A 597      -7.858 -33.740   0.703  1.00 53.75           O  
ATOM   4565  CG1 VAL A 597      -8.042 -34.728   3.760  1.00 53.75           C  
ATOM   4566  CG2 VAL A 597      -8.387 -37.157   3.621  1.00 53.75           C  
ATOM   4567  N   ARG A 598      -5.750 -34.513   0.761  1.00 54.88           N  
ATOM   4568  CA  ARG A 598      -5.153 -33.321   0.143  1.00 54.88           C  
ATOM   4569  C   ARG A 598      -5.572 -33.173  -1.326  1.00 54.88           C  
ATOM   4570  CB  ARG A 598      -3.634 -33.368   0.364  1.00 54.88           C  
ATOM   4571  O   ARG A 598      -5.978 -32.082  -1.725  1.00 54.88           O  
ATOM   4572  CG  ARG A 598      -2.972 -32.013   0.095  1.00 54.88           C  
ATOM   4573  CD  ARG A 598      -1.474 -32.063   0.424  1.00 54.88           C  
ATOM   4574  NE  ARG A 598      -0.700 -31.231  -0.516  1.00 54.88           N  
ATOM   4575  NH1 ARG A 598       1.265 -31.107   0.673  1.00 54.88           N  
ATOM   4576  NH2 ARG A 598       1.142 -30.207  -1.363  1.00 54.88           N  
ATOM   4577  CZ  ARG A 598       0.560 -30.854  -0.394  1.00 54.88           C  
ATOM   4578  N   LYS A 599      -5.578 -34.262  -2.105  1.00 59.03           N  
ATOM   4579  CA  LYS A 599      -6.065 -34.280  -3.499  1.00 59.03           C  
ATOM   4580  C   LYS A 599      -7.571 -34.006  -3.592  1.00 59.03           C  
ATOM   4581  CB  LYS A 599      -5.689 -35.614  -4.176  1.00 59.03           C  
ATOM   4582  O   LYS A 599      -7.984 -33.205  -4.427  1.00 59.03           O  
ATOM   4583  CG  LYS A 599      -4.191 -35.682  -4.524  1.00 59.03           C  
ATOM   4584  CD  LYS A 599      -3.766 -37.048  -5.091  1.00 59.03           C  
ATOM   4585  CE  LYS A 599      -2.245 -37.040  -5.321  1.00 59.03           C  
ATOM   4586  NZ  LYS A 599      -1.662 -38.385  -5.558  1.00 59.03           N  
ATOM   4587  N   ALA A 600      -8.386 -34.587  -2.712  1.00 56.62           N  
ATOM   4588  CA  ALA A 600      -9.834 -34.368  -2.671  1.00 56.62           C  
ATOM   4589  C   ALA A 600     -10.203 -32.933  -2.252  1.00 56.62           C  
ATOM   4590  CB  ALA A 600     -10.453 -35.401  -1.722  1.00 56.62           C  
ATOM   4591  O   ALA A 600     -11.138 -32.344  -2.799  1.00 56.62           O  
ATOM   4592  N   THR A 601      -9.451 -32.346  -1.317  1.00 58.81           N  
ATOM   4593  CA  THR A 601      -9.644 -30.954  -0.879  1.00 58.81           C  
ATOM   4594  C   THR A 601      -9.230 -29.974  -1.975  1.00 58.81           C  
ATOM   4595  CB  THR A 601      -8.891 -30.676   0.430  1.00 58.81           C  
ATOM   4596  O   THR A 601      -9.977 -29.043  -2.276  1.00 58.81           O  
ATOM   4597  CG2 THR A 601      -9.195 -29.292   1.000  1.00 58.81           C  
ATOM   4598  OG1 THR A 601      -9.308 -31.606   1.400  1.00 58.81           O  
ATOM   4599  N   TRP A 602      -8.108 -30.230  -2.655  1.00 57.75           N  
ATOM   4600  CA  TRP A 602      -7.675 -29.439  -3.808  1.00 57.75           C  
ATOM   4601  C   TRP A 602      -8.689 -29.504  -4.963  1.00 57.75           C  
ATOM   4602  CB  TRP A 602      -6.277 -29.907  -4.225  1.00 57.75           C  
ATOM   4603  O   TRP A 602      -9.068 -28.471  -5.513  1.00 57.75           O  
ATOM   4604  CG  TRP A 602      -5.577 -28.989  -5.172  1.00 57.75           C  
ATOM   4605  CD1 TRP A 602      -4.822 -27.925  -4.816  1.00 57.75           C  
ATOM   4606  CD2 TRP A 602      -5.569 -29.018  -6.632  1.00 57.75           C  
ATOM   4607  CE2 TRP A 602      -4.775 -27.927  -7.095  1.00 57.75           C  
ATOM   4608  CE3 TRP A 602      -6.155 -29.852  -7.610  1.00 57.75           C  
ATOM   4609  NE1 TRP A 602      -4.345 -27.296  -5.949  1.00 57.75           N  
ATOM   4610  CH2 TRP A 602      -5.154 -28.528  -9.405  1.00 57.75           C  
ATOM   4611  CZ2 TRP A 602      -4.566 -27.675  -8.457  1.00 57.75           C  
ATOM   4612  CZ3 TRP A 602      -5.946 -29.611  -8.982  1.00 57.75           C  
ATOM   4613  N   TRP A 603      -9.241 -30.688  -5.252  1.00 54.84           N  
ATOM   4614  CA  TRP A 603     -10.302 -30.853  -6.252  1.00 54.84           C  
ATOM   4615  C   TRP A 603     -11.602 -30.115  -5.900  1.00 54.84           C  
ATOM   4616  CB  TRP A 603     -10.563 -32.345  -6.508  1.00 54.84           C  
ATOM   4617  O   TRP A 603     -12.235 -29.551  -6.793  1.00 54.84           O  
ATOM   4618  CG  TRP A 603      -9.905 -32.858  -7.748  1.00 54.84           C  
ATOM   4619  CD1 TRP A 603      -8.869 -33.723  -7.819  1.00 54.84           C  
ATOM   4620  CD2 TRP A 603     -10.235 -32.512  -9.127  1.00 54.84           C  
ATOM   4621  CE2 TRP A 603      -9.358 -33.226  -9.994  1.00 54.84           C  
ATOM   4622  CE3 TRP A 603     -11.185 -31.654  -9.724  1.00 54.84           C  
ATOM   4623  NE1 TRP A 603      -8.547 -33.949  -9.145  1.00 54.84           N  
ATOM   4624  CH2 TRP A 603     -10.387 -32.251 -11.955  1.00 54.84           C  
ATOM   4625  CZ2 TRP A 603      -9.427 -33.108 -11.389  1.00 54.84           C  
ATOM   4626  CZ3 TRP A 603     -11.260 -31.525 -11.124  1.00 54.84           C  
ATOM   4627  N   ARG A 604     -12.002 -30.053  -4.621  1.00 53.69           N  
ATOM   4628  CA  ARG A 604     -13.173 -29.256  -4.197  1.00 53.69           C  
ATOM   4629  C   ARG A 604     -12.949 -27.755  -4.356  1.00 53.69           C  
ATOM   4630  CB  ARG A 604     -13.566 -29.563  -2.747  1.00 53.69           C  
ATOM   4631  O   ARG A 604     -13.858 -27.063  -4.806  1.00 53.69           O  
ATOM   4632  CG  ARG A 604     -14.346 -30.873  -2.618  1.00 53.69           C  
ATOM   4633  CD  ARG A 604     -14.773 -31.064  -1.160  1.00 53.69           C  
ATOM   4634  NE  ARG A 604     -15.061 -32.480  -0.868  1.00 53.69           N  
ATOM   4635  NH1 ARG A 604     -14.330 -32.494   1.315  1.00 53.69           N  
ATOM   4636  NH2 ARG A 604     -14.997 -34.395   0.361  1.00 53.69           N  
ATOM   4637  CZ  ARG A 604     -14.796 -33.111   0.263  1.00 53.69           C  
ATOM   4638  N   ILE A 605     -11.752 -27.264  -4.035  1.00 50.47           N  
ATOM   4639  CA  ILE A 605     -11.389 -25.848  -4.199  1.00 50.47           C  
ATOM   4640  C   ILE A 605     -11.403 -25.467  -5.684  1.00 50.47           C  
ATOM   4641  CB  ILE A 605     -10.028 -25.567  -3.520  1.00 50.47           C  
ATOM   4642  O   ILE A 605     -12.022 -24.472  -6.062  1.00 50.47           O  
ATOM   4643  CG1 ILE A 605     -10.166 -25.710  -1.985  1.00 50.47           C  
ATOM   4644  CG2 ILE A 605      -9.510 -24.160  -3.874  1.00 50.47           C  
ATOM   4645  CD1 ILE A 605      -8.825 -25.772  -1.244  1.00 50.47           C  
ATOM   4646  N   MET A 606     -10.813 -26.301  -6.544  1.00 50.28           N  
ATOM   4647  CA  MET A 606     -10.815 -26.078  -7.993  1.00 50.28           C  
ATOM   4648  C   MET A 606     -12.230 -26.112  -8.583  1.00 50.28           C  
ATOM   4649  CB  MET A 606      -9.899 -27.108  -8.672  1.00 50.28           C  
ATOM   4650  O   MET A 606     -12.570 -25.269  -9.411  1.00 50.28           O  
ATOM   4651  CG  MET A 606      -8.419 -26.819  -8.389  1.00 50.28           C  
ATOM   4652  SD  MET A 606      -7.808 -25.236  -9.037  1.00 50.28           S  
ATOM   4653  CE  MET A 606      -7.725 -25.625 -10.806  1.00 50.28           C  
ATOM   4654  N   LYS A 607     -13.099 -27.013  -8.112  1.00 48.00           N  
ATOM   4655  CA  LYS A 607     -14.500 -27.086  -8.558  1.00 48.00           C  
ATOM   4656  C   LYS A 607     -15.328 -25.864  -8.125  1.00 48.00           C  
ATOM   4657  CB  LYS A 607     -15.089 -28.421  -8.079  1.00 48.00           C  
ATOM   4658  O   LYS A 607     -16.214 -25.445  -8.860  1.00 48.00           O  
ATOM   4659  CG  LYS A 607     -16.316 -28.843  -8.895  1.00 48.00           C  
ATOM   4660  CD  LYS A 607     -16.786 -30.241  -8.472  1.00 48.00           C  
ATOM   4661  CE  LYS A 607     -17.971 -30.661  -9.346  1.00 48.00           C  
ATOM   4662  NZ  LYS A 607     -18.484 -32.003  -8.974  1.00 48.00           N  
ATOM   4663  N   GLY A 608     -15.006 -25.257  -6.978  1.00 50.47           N  
ATOM   4664  CA  GLY A 608     -15.612 -23.999  -6.524  1.00 50.47           C  
ATOM   4665  C   GLY A 608     -15.147 -22.765  -7.308  1.00 50.47           C  
ATOM   4666  O   GLY A 608     -15.937 -21.851  -7.538  1.00 50.47           O  
ATOM   4667  N   LEU A 609     -13.888 -22.747  -7.757  1.00 38.94           N  
ATOM   4668  CA  LEU A 609     -13.321 -21.656  -8.563  1.00 38.94           C  
ATOM   4669  C   LEU A 609     -13.751 -21.718 -10.036  1.00 38.94           C  
ATOM   4670  CB  LEU A 609     -11.789 -21.686  -8.426  1.00 38.94           C  
ATOM   4671  O   LEU A 609     -13.884 -20.683 -10.690  1.00 38.94           O  
ATOM   4672  CG  LEU A 609     -11.283 -21.219  -7.048  1.00 38.94           C  
ATOM   4673  CD1 LEU A 609      -9.802 -21.563  -6.898  1.00 38.94           C  
ATOM   4674  CD2 LEU A 609     -11.443 -19.707  -6.864  1.00 38.94           C  
ATOM   4675  N   PHE A 610     -14.030 -22.918 -10.549  1.00 47.56           N  
ATOM   4676  CA  PHE A 610     -14.458 -23.142 -11.928  1.00 47.56           C  
ATOM   4677  C   PHE A 610     -15.801 -23.886 -11.974  1.00 47.56           C  
ATOM   4678  CB  PHE A 610     -13.334 -23.851 -12.697  1.00 47.56           C  
ATOM   4679  O   PHE A 610     -15.852 -25.039 -12.405  1.00 47.56           O  
ATOM   4680  CG  PHE A 610     -12.032 -23.074 -12.702  1.00 47.56           C  
ATOM   4681  CD1 PHE A 610     -11.864 -21.975 -13.565  1.00 47.56           C  
ATOM   4682  CD2 PHE A 610     -11.000 -23.426 -11.813  1.00 47.56           C  
ATOM   4683  CE1 PHE A 610     -10.667 -21.237 -13.542  1.00 47.56           C  
ATOM   4684  CE2 PHE A 610      -9.809 -22.683 -11.782  1.00 47.56           C  
ATOM   4685  CZ  PHE A 610      -9.641 -21.591 -12.649  1.00 47.56           C  
ATOM   4686  N   PRO A 611     -16.912 -23.237 -11.564  1.00 53.66           N  
ATOM   4687  CA  PRO A 611     -18.218 -23.880 -11.557  1.00 53.66           C  
ATOM   4688  C   PRO A 611     -18.616 -24.267 -12.978  1.00 53.66           C  
ATOM   4689  CB  PRO A 611     -19.187 -22.881 -10.919  1.00 53.66           C  
ATOM   4690  O   PRO A 611     -18.413 -23.497 -13.933  1.00 53.66           O  
ATOM   4691  CG  PRO A 611     -18.515 -21.528 -11.152  1.00 53.66           C  
ATOM   4692  CD  PRO A 611     -17.024 -21.858 -11.111  1.00 53.66           C  
ATOM   4693  N   SER A 612     -19.195 -25.458 -13.107  1.00 71.75           N  
ATOM   4694  CA  SER A 612     -19.653 -26.010 -14.380  1.00 71.75           C  
ATOM   4695  C   SER A 612     -20.716 -25.112 -15.030  1.00 71.75           C  
ATOM   4696  CB  SER A 612     -20.173 -27.434 -14.163  1.00 71.75           C  
ATOM   4697  O   SER A 612     -21.378 -24.305 -14.370  1.00 71.75           O  
ATOM   4698  OG  SER A 612     -21.289 -27.410 -13.304  1.00 71.75           O  
ATOM   4699  N   LYS A 613     -20.908 -25.223 -16.354  1.00 54.03           N  
ATOM   4700  CA  LYS A 613     -21.910 -24.412 -17.077  1.00 54.03           C  
ATOM   4701  C   LYS A 613     -23.323 -24.572 -16.486  1.00 54.03           C  
ATOM   4702  CB  LYS A 613     -21.906 -24.734 -18.586  1.00 54.03           C  
ATOM   4703  O   LYS A 613     -24.056 -23.584 -16.433  1.00 54.03           O  
ATOM   4704  CG  LYS A 613     -20.765 -24.052 -19.368  1.00 54.03           C  
ATOM   4705  CD  LYS A 613     -20.871 -24.344 -20.880  1.00 54.03           C  
ATOM   4706  CE  LYS A 613     -19.763 -23.639 -21.686  1.00 54.03           C  
ATOM   4707  NZ  LYS A 613     -19.818 -23.965 -23.141  1.00 54.03           N  
ATOM   4708  N   SER A 614     -23.682 -25.764 -16.002  1.00 65.94           N  
ATOM   4709  CA  SER A 614     -24.966 -26.032 -15.339  1.00 65.94           C  
ATOM   4710  C   SER A 614     -25.065 -25.357 -13.966  1.00 65.94           C  
ATOM   4711  CB  SER A 614     -25.195 -27.542 -15.210  1.00 65.94           C  
ATOM   4712  O   SER A 614     -26.083 -24.730 -13.681  1.00 65.94           O  
ATOM   4713  OG  SER A 614     -24.080 -28.138 -14.584  1.00 65.94           O  
ATOM   4714  N   GLU A 615     -24.002 -25.371 -13.156  1.00 54.56           N  
ATOM   4715  CA  GLU A 615     -23.949 -24.665 -11.864  1.00 54.56           C  
ATOM   4716  C   GLU A 615     -23.996 -23.142 -12.043  1.00 54.56           C  
ATOM   4717  CB  GLU A 615     -22.686 -25.067 -11.092  1.00 54.56           C  
ATOM   4718  O   GLU A 615     -24.749 -22.466 -11.341  1.00 54.56           O  
ATOM   4719  CG  GLU A 615     -22.808 -26.475 -10.479  1.00 54.56           C  
ATOM   4720  CD  GLU A 615     -21.450 -27.073 -10.077  1.00 54.56           C  
ATOM   4721  OE1 GLU A 615     -21.418 -27.924  -9.161  1.00 54.56           O  
ATOM   4722  OE2 GLU A 615     -20.456 -26.762 -10.781  1.00 54.56           O  
ATOM   4723  N   ARG A 616     -23.302 -22.583 -13.046  1.00 63.41           N  
ATOM   4724  CA  ARG A 616     -23.409 -21.150 -13.390  1.00 63.41           C  
ATOM   4725  C   ARG A 616     -24.824 -20.773 -13.826  1.00 63.41           C  
ATOM   4726  CB  ARG A 616     -22.412 -20.765 -14.492  1.00 63.41           C  
ATOM   4727  O   ARG A 616     -25.307 -19.696 -13.477  1.00 63.41           O  
ATOM   4728  CG  ARG A 616     -20.951 -20.817 -14.030  1.00 63.41           C  
ATOM   4729  CD  ARG A 616     -20.031 -20.323 -15.154  1.00 63.41           C  
ATOM   4730  NE  ARG A 616     -18.630 -20.699 -14.905  1.00 63.41           N  
ATOM   4731  NH1 ARG A 616     -17.602 -19.246 -16.369  1.00 63.41           N  
ATOM   4732  NH2 ARG A 616     -16.375 -20.611 -15.101  1.00 63.41           N  
ATOM   4733  CZ  ARG A 616     -17.548 -20.180 -15.457  1.00 63.41           C  
ATOM   4734  N   GLN A 617     -25.506 -21.638 -14.578  1.00 57.91           N  
ATOM   4735  CA  GLN A 617     -26.905 -21.418 -14.951  1.00 57.91           C  
ATOM   4736  C   GLN A 617     -27.845 -21.529 -13.747  1.00 57.91           C  
ATOM   4737  CB  GLN A 617     -27.338 -22.391 -16.052  1.00 57.91           C  
ATOM   4738  O   GLN A 617     -28.753 -20.710 -13.615  1.00 57.91           O  
ATOM   4739  CG  GLN A 617     -26.879 -21.948 -17.451  1.00 57.91           C  
ATOM   4740  CD  GLN A 617     -27.491 -22.812 -18.550  1.00 57.91           C  
ATOM   4741  NE2 GLN A 617     -27.287 -22.482 -19.806  1.00 57.91           N  
ATOM   4742  OE1 GLN A 617     -28.199 -23.772 -18.307  1.00 57.91           O  
ATOM   4743  N   GLN A 618     -27.615 -22.476 -12.840  1.00 62.94           N  
ATOM   4744  CA  GLN A 618     -28.405 -22.622 -11.619  1.00 62.94           C  
ATOM   4745  C   GLN A 618     -28.203 -21.430 -10.673  1.00 62.94           C  
ATOM   4746  CB  GLN A 618     -28.045 -23.959 -10.961  1.00 62.94           C  
ATOM   4747  O   GLN A 618     -29.168 -20.926 -10.102  1.00 62.94           O  
ATOM   4748  CG  GLN A 618     -29.083 -24.384  -9.913  1.00 62.94           C  
ATOM   4749  CD  GLN A 618     -28.796 -25.772  -9.347  1.00 62.94           C  
ATOM   4750  NE2 GLN A 618     -29.736 -26.386  -8.662  1.00 62.94           N  
ATOM   4751  OE1 GLN A 618     -27.728 -26.330  -9.494  1.00 62.94           O  
ATOM   4752  N   GLN A 619     -26.981 -20.908 -10.576  1.00 55.81           N  
ATOM   4753  CA  GLN A 619     -26.665 -19.710  -9.802  1.00 55.81           C  
ATOM   4754  C   GLN A 619     -27.281 -18.452 -10.432  1.00 55.81           C  
ATOM   4755  CB  GLN A 619     -25.142 -19.637  -9.641  1.00 55.81           C  
ATOM   4756  O   GLN A 619     -27.885 -17.656  -9.719  1.00 55.81           O  
ATOM   4757  CG  GLN A 619     -24.690 -18.710  -8.502  1.00 55.81           C  
ATOM   4758  CD  GLN A 619     -23.218 -18.922  -8.145  1.00 55.81           C  
ATOM   4759  NE2 GLN A 619     -22.698 -18.224  -7.160  1.00 55.81           N  
ATOM   4760  OE1 GLN A 619     -22.508 -19.713  -8.739  1.00 55.81           O  
ATOM   4761  N   LYS A 620     -27.266 -18.319 -11.768  1.00 62.03           N  
ATOM   4762  CA  LYS A 620     -28.013 -17.262 -12.480  1.00 62.03           C  
ATOM   4763  C   LYS A 620     -29.524 -17.352 -12.248  1.00 62.03           C  
ATOM   4764  CB  LYS A 620     -27.706 -17.290 -13.987  1.00 62.03           C  
ATOM   4765  O   LYS A 620     -30.163 -16.319 -12.076  1.00 62.03           O  
ATOM   4766  CG  LYS A 620     -26.389 -16.581 -14.335  1.00 62.03           C  
ATOM   4767  CD  LYS A 620     -26.163 -16.548 -15.855  1.00 62.03           C  
ATOM   4768  CE  LYS A 620     -24.883 -15.766 -16.183  1.00 62.03           C  
ATOM   4769  NZ  LYS A 620     -24.675 -15.595 -17.647  1.00 62.03           N  
ATOM   4770  N   ARG A 621     -30.101 -18.560 -12.216  1.00 63.56           N  
ATOM   4771  CA  ARG A 621     -31.528 -18.766 -11.903  1.00 63.56           C  
ATOM   4772  C   ARG A 621     -31.858 -18.367 -10.462  1.00 63.56           C  
ATOM   4773  CB  ARG A 621     -31.950 -20.215 -12.200  1.00 63.56           C  
ATOM   4774  O   ARG A 621     -32.871 -17.715 -10.257  1.00 63.56           O  
ATOM   4775  CG  ARG A 621     -32.070 -20.504 -13.706  1.00 63.56           C  
ATOM   4776  CD  ARG A 621     -32.422 -21.980 -13.944  1.00 63.56           C  
ATOM   4777  NE  ARG A 621     -32.408 -22.334 -15.379  1.00 63.56           N  
ATOM   4778  NH1 ARG A 621     -33.468 -24.372 -15.208  1.00 63.56           N  
ATOM   4779  NH2 ARG A 621     -32.757 -23.671 -17.197  1.00 63.56           N  
ATOM   4780  CZ  ARG A 621     -32.876 -23.451 -15.918  1.00 63.56           C  
ATOM   4781  N   ARG A 622     -30.981 -18.672  -9.497  1.00 59.25           N  
ATOM   4782  CA  ARG A 622     -31.135 -18.261  -8.086  1.00 59.25           C  
ATOM   4783  C   ARG A 622     -31.018 -16.750  -7.885  1.00 59.25           C  
ATOM   4784  CB  ARG A 622     -30.115 -18.988  -7.200  1.00 59.25           C  
ATOM   4785  O   ARG A 622     -31.782 -16.177  -7.126  1.00 59.25           O  
ATOM   4786  CG  ARG A 622     -30.463 -20.468  -6.994  1.00 59.25           C  
ATOM   4787  CD  ARG A 622     -29.404 -21.128  -6.103  1.00 59.25           C  
ATOM   4788  NE  ARG A 622     -29.649 -22.574  -5.937  1.00 59.25           N  
ATOM   4789  NH1 ARG A 622     -28.024 -22.968  -4.358  1.00 59.25           N  
ATOM   4790  NH2 ARG A 622     -29.235 -24.669  -5.134  1.00 59.25           N  
ATOM   4791  CZ  ARG A 622     -28.973 -23.393  -5.146  1.00 59.25           C  
ATOM   4792  N   VAL A 623     -30.095 -16.090  -8.583  1.00 57.94           N  
ATOM   4793  CA  VAL A 623     -29.982 -14.623  -8.522  1.00 57.94           C  
ATOM   4794  C   VAL A 623     -31.214 -13.962  -9.144  1.00 57.94           C  
ATOM   4795  CB  VAL A 623     -28.670 -14.142  -9.168  1.00 57.94           C  
ATOM   4796  O   VAL A 623     -31.747 -13.024  -8.566  1.00 57.94           O  
ATOM   4797  CG1 VAL A 623     -28.585 -12.615  -9.261  1.00 57.94           C  
ATOM   4798  CG2 VAL A 623     -27.463 -14.613  -8.343  1.00 57.94           C  
ATOM   4799  N   ARG A 624     -31.730 -14.491 -10.264  1.00 55.19           N  
ATOM   4800  CA  ARG A 624     -32.982 -13.998 -10.861  1.00 55.19           C  
ATOM   4801  C   ARG A 624     -34.201 -14.228  -9.971  1.00 55.19           C  
ATOM   4802  CB  ARG A 624     -33.227 -14.616 -12.242  1.00 55.19           C  
ATOM   4803  O   ARG A 624     -35.045 -13.350  -9.920  1.00 55.19           O  
ATOM   4804  CG  ARG A 624     -32.338 -13.994 -13.323  1.00 55.19           C  
ATOM   4805  CD  ARG A 624     -32.721 -14.586 -14.682  1.00 55.19           C  
ATOM   4806  NE  ARG A 624     -31.780 -14.180 -15.742  1.00 55.19           N  
ATOM   4807  NH1 ARG A 624     -32.881 -15.177 -17.495  1.00 55.19           N  
ATOM   4808  NH2 ARG A 624     -30.986 -14.064 -17.873  1.00 55.19           N  
ATOM   4809  CZ  ARG A 624     -31.884 -14.478 -17.025  1.00 55.19           C  
ATOM   4810  N   SER A 625     -34.300 -15.360  -9.269  1.00 63.44           N  
ATOM   4811  CA  SER A 625     -35.426 -15.586  -8.353  1.00 63.44           C  
ATOM   4812  C   SER A 625     -35.403 -14.613  -7.174  1.00 63.44           C  
ATOM   4813  CB  SER A 625     -35.497 -17.042  -7.878  1.00 63.44           C  
ATOM   4814  O   SER A 625     -36.452 -14.113  -6.802  1.00 63.44           O  
ATOM   4815  OG  SER A 625     -34.397 -17.411  -7.067  1.00 63.44           O  
ATOM   4816  N   ILE A 626     -34.216 -14.291  -6.643  1.00 54.81           N  
ATOM   4817  CA  ILE A 626     -34.056 -13.289  -5.577  1.00 54.81           C  
ATOM   4818  C   ILE A 626     -34.403 -11.881  -6.092  1.00 54.81           C  
ATOM   4819  CB  ILE A 626     -32.628 -13.366  -4.982  1.00 54.81           C  
ATOM   4820  O   ILE A 626     -35.071 -11.131  -5.392  1.00 54.81           O  
ATOM   4821  CG1 ILE A 626     -32.410 -14.721  -4.263  1.00 54.81           C  
ATOM   4822  CG2 ILE A 626     -32.362 -12.217  -3.990  1.00 54.81           C  
ATOM   4823  CD1 ILE A 626     -30.937 -15.037  -3.964  1.00 54.81           C  
ATOM   4824  N   ASP A 627     -34.002 -11.527  -7.317  1.00 51.69           N  
ATOM   4825  CA  ASP A 627     -34.305 -10.212  -7.909  1.00 51.69           C  
ATOM   4826  C   ASP A 627     -35.808 -10.030  -8.207  1.00 51.69           C  
ATOM   4827  CB  ASP A 627     -33.445 -10.029  -9.175  1.00 51.69           C  
ATOM   4828  O   ASP A 627     -36.354  -8.943  -8.028  1.00 51.69           O  
ATOM   4829  CG  ASP A 627     -33.300  -8.562  -9.603  1.00 51.69           C  
ATOM   4830  OD1 ASP A 627     -32.992  -7.730  -8.729  1.00 51.69           O  
ATOM   4831  OD2 ASP A 627     -33.447  -8.273 -10.819  1.00 51.69           O
[truncated: 98,415 more chars]
