# Supplementary material for: Structural screens identify candidate human homologs of insect chemoreceptors and cryptic Drosophila gustatory receptor-like proteins
Source: eLife. 2023 Feb 20;12:e85537. doi: 10.7554/eLife.85537 (PMC9998090; doi:10.7554/eLife.85537)
Supplement: Source data 2. — Individual text files represent the output of the Dali AF-DB search using A. bakeri Or co-receptor (Orco) chain A (PDB 6C70-A) as query and the structural proteome dataset of the indicated species (note the datasets are from version 1 of the AlphaFold Protein Structure Database; subsequent, improved models were used for the pairwise comparisons in Table 1). The four-letter codes in the file names and job titles are as described for Source data 1. [file elife-85537-data2.zip]

Archive with 49 entries (49 files):
- Acap_6C70A.txt
- Atha_6C70A.txt
- Bmal_6C70A.txt
- Calb_6C70A.txt
- Ccar_6C70A.txt
- Cele_6C70A.txt
- Cjej_6C70A.txt
- Ddic_6C70A.txt
- Dmed_6C70A.txt
- Dmel_6C70A.txt
- Drer_6C70A.txt
- Ecol_6C70A.txt
- Efae_6C70A.txt
- Fped_6c70A.txt
- Gmax_6C70A.txt
- Hinf_6C70A.txt
- Hpyl_6C70A.txt
- Hsap_6C70A.txt
- Kpne_6C70A.txt
- Ldon_6C70A.txt
- Linf_6C70A.txt
- Mjan_6C70A.txt
- Mlep_6C70A.txt
- Mmus_6C70A.txt
- Mmyc_6C70A.txt
- Mtub_6C70A.txt
- Mulc_6C70A.txt
- Nbra_6C70A.txt
- Ngon_6C70A.txt
- Osat_6C70A.txt
- Ovol_6C70A.txt
- Paer_6C70A.txt
- Pfal_6C70A.txt
- Plut_6C70A.txt
- Rnor_6c70A.txt
- Saur_6C70A.txt
- Scer_6c70A.txt
- Sdys_6C70A.txt
- Sman_6C70A.txt
- Spne_6C70A.txt
- Spom_6C70A.txt
- Ssch_6c70A.txt
- Sste_6C70A.txt
- Styp_6C70A.txt
- Tbru_6C70A.txt
- Tcru_6c70A.txt
- Ttri_6C70A.txt
- Wban_6C70A.txt
- Zmay_6C70A.txt
