# Supplementary material for: Structural screens identify candidate human homologs of insect chemoreceptors and cryptic Drosophila gustatory receptor-like proteins
Source: eLife. 2023 Feb 20;12:e85537. doi: 10.7554/eLife.85537 (PMC9998090; doi:10.7554/eLife.85537)
Supplement: Source data 2. — Individual text files represent the output of the Dali AF-DB search using A. bakeri Or co-receptor (Orco) chain A (PDB 6C70-A) as query and the structural proteome dataset of the indicated species (note the datasets are from version 1 of the AlphaFold Protein Structure Database; subsequent, improved models were used for the pairwise comparisons in Table 1). The four-letter codes in the file names and job titles are as described for Source data 1. [file elife-85537-data2.zip › Acap_6C70A.txt]

# Job: Acap_6C70A
# Query: 6c70A
# No:  Chain   Z    rmsd lali nres  %id PDB  Description
   1:  uojj-A  6.0  5.3  146   486    9   AJECG/AFDB:AF-C0NGJ6-F1 Uncharacterized protein UNCHARACTERIZED PROTE
   2:  uqhu-A  5.8  4.8   76   505    9   AJECG/AFDB:AF-C0NL27-F1 Uncharacterized protein UNCHARACTERIZED PROTE
   3:  usmb-A  5.6  4.6  171  1536    7   AJECG/AFDB:AF-C0NDY5-F1 Vacuolar metal resistance ABC transporter VAC
   4:  urrm-A  5.6  6.7   93   295    6   AJECG/AFDB:AF-C0NNG7-F1 High osmolarity signaling protein SHO1 HIGH O
   5:  urmb-A  5.4  5.5  139   292    6   AJECG/AFDB:AF-C0NFI4-F1 Uncharacterized protein UNCHARACTERIZED PROTE
   6:  usyg-A  5.4  5.7   70   274   10   AJECG/AFDB:AF-C0NTS6-F1 Uncharacterized protein UNCHARACTERIZED PROTE
   7:  uqpk-A  5.4 15.8   77   729    4   AJECG/AFDB:AF-C0NYA3-F1 RING finger domain-containing protein RING FI
   8:  umvl-A  5.1  7.0  152   807    9   AJECG/AFDB:AF-C0NG33-F1 RING finger domain-containing protein RING FI
   9:  upqy-A  5.1  4.7  143   270    4   AJECG/AFDB:AF-C0NIT2-F1 SNARE domain-containing protein SNARE DOMAIN-
  10:  ut86-A  5.0 12.0   99  1033    8   AJECG/AFDB:AF-C0NNK3-F1 Exocyst complex component SEC5 EXOCYST COMPLE
  11:  unh5-A  5.0 12.9   77   643    8   AJECG/AFDB:AF-C0NQF9-F1 Uncharacterized protein UNCHARACTERIZED PROTE
  12:  uo5m-A  5.0  8.2   98   183    9   AJECG/AFDB:AF-C0NJ06-F1 Uncharacterized protein UNCHARACTERIZED PROTE
  13:  un2l-A  5.0  6.1   85   302    7   AJECG/AFDB:AF-C0NNQ5-F1 RRF domain-containing protein RRF DOMAIN-CONT
  14:  upw7-A  5.0 10.0   75   293    3   AJECG/AFDB:AF-C0NRZ1-F1 Tudor domain-containing protein TUDOR DOMAIN-
  15:  un2s-A  4.9 12.8   75   909   11   AJECG/AFDB:AF-C0NC53-F1 DNA topoisomerase I DNA TOPOISOMERASE I;
  16:  up36-A  4.9  5.1   64  1512    9   AJECG/AFDB:AF-C0NB95-F1 Transmembrane protein TRANSMEMBRANE PROTEIN;
  17:  uovw-A  4.9  6.8  104   447    7   AJECG/AFDB:AF-C0NZ24-F1 Uncharacterized protein UNCHARACTERIZED PROTE
  18:  uq0q-A  4.9  6.0   97  1373    6   AJECG/AFDB:AF-C0NVE9-F1 Sterility protein Ste20 STERILITY PROTEIN STE
  19:  uqpz-A  4.9  9.6   92  1234    1   AJECG/AFDB:AF-C0NEY2-F1 DNA-directed RNA polymerase II subunit RPB1 D
  20:  uoc1-A  4.8  4.9  155   770    6   AJECG/AFDB:AF-C0NKG1-F1 Fungal_trans domain-containing protein FUNGAL
  21:  upmf-A  4.8  3.5   73   326    7   AJECG/AFDB:AF-C0NMM7-F1 OTU domain-containing protein 6B OTU DOMAIN-C
  22:  un72-A  4.8  3.5   65   407    0   AJECG/AFDB:AF-C0NBU2-F1 Uncharacterized protein UNCHARACTERIZED PROTE
  23:  ut4v-A  4.8  3.4   60   181    3   AJECG/AFDB:AF-C0NK06-F1 DNA replication complex GINS protein PSF1 DNA
  24:  up9t-A  4.8  4.7  109  1601    6   AJECG/AFDB:AF-C0NQ38-F1 Mediator complex subunit 12 MEDIATOR COMPLEX 
  25:  uqlh-A  4.8  6.9   98   176   10   AJECG/AFDB:AF-C0NQX4-F1 Uncharacterized protein UNCHARACTERIZED PROTE
  26:  uqkj-A  4.7 13.6   66   483    2   AJECG/AFDB:AF-C0NHL1-F1 Uncharacterized protein UNCHARACTERIZED PROTE
  27:  un9d-A  4.7  5.5  166   934   11   AJECG/AFDB:AF-C0NBI9-F1 Heavy metal tolerance protein HEAVY METAL TOL
  28:  ut7g-A  4.7  3.6   64   751    2   AJECG/AFDB:AF-C0NIG0-F1 ATP-binding cassette protein ATP-BINDING CASS
  29:  uoyx-A  4.7  7.5  131  1768    4   AJECG/AFDB:AF-C0NHK9-F1 Protein transport protein sec16 PROTEIN TRANS
  30:  uptr-A  4.7  4.1   67   141    6   AJECG/AFDB:AF-C0NRU1-F1 Uncharacterized protein UNCHARACTERIZED PROTE
  31:  uosi-A  4.7  7.8  141   815    7   AJECG/AFDB:AF-C0NEP6-F1 Anaphase-promoting complex subunit 4 ANAPHASE
  32:  upco-A  4.7 26.0   69   734    7   AJECG/AFDB:AF-C0NFB3-F1 USP domain-containing protein USP DOMAIN-CONT
  33:  usop-A  4.7  7.3   83   178    1   AJECG/AFDB:AF-C0NSL1-F1 Mediator of RNA polymerase II transcription s
  34:  uol9-A  4.7  3.2  108   230   13   AJECG/AFDB:AF-C0NDM7-F1 Uncharacterized protein UNCHARACTERIZED PROTE
  35:  uoaa-A  4.7 12.5   85   393    9   AJECG/AFDB:AF-C0NG11-F1 Integral membrane protein INTEGRAL MEMBRANE P
  36:  uo3s-A  4.7 13.5  109  1262    4   AJECG/AFDB:AF-C0NQR2-F1 Uncharacterized protein UNCHARACTERIZED PROTE
  37:  undt-A  4.7 20.1   87   444    6   AJECG/AFDB:AF-C0NBA1-F1 Chromatin modification-related protein CHROMA
  38:  urmz-A  4.7 13.5   77   294    9   AJECG/AFDB:AF-C0NRU6-F1 U1 snRNP-associated protein Usp106 U1 SNRNP-A
  39:  unf9-A  4.6  6.6  159  1290    7   AJECG/AFDB:AF-C0NE87-F1 Cation-transporting ATPase CATION-TRANSPORTIN
  40:  utcj-A  4.6  5.0   89   403    6   AJECG/AFDB:AF-C0NE66-F1 Protein FYV10 PROTEIN FYV10;
  41:  upen-A  4.6  6.3  147   719   10   AJECG/AFDB:AF-C0NN84-F1 DUF907 domain-containing protein DUF907 DOMAI
  42:  unee-A  4.6  7.3   65   197    8   AJECG/AFDB:AF-C0NZ82-F1 Uncharacterized protein UNCHARACTERIZED PROTE
  43:  uqw1-A  4.6  6.4  112   445    7   AJECG/AFDB:AF-C0NN61-F1 TPR domain-containing protein TPR DOMAIN-CONT
  44:  uph2-A  4.6  6.7   80  1105    6   AJECG/AFDB:AF-C0NIK9-F1 Uncharacterized protein UNCHARACTERIZED PROTE
  45:  upyg-A  4.6 17.0   92   523    5   AJECG/AFDB:AF-C0NBP6-F1 Uncharacterized protein UNCHARACTERIZED PROTE
  46:  us91-A  4.6 12.5   85   605    2   AJECG/AFDB:AF-C0NH89-F1 CRAL/TRIO domain-containing protein CRAL/TRIO
  47:  upiq-A  4.6  2.8   62   253    3   AJECG/AFDB:AF-C0NS10-F1 Mediator of RNA polymerase II transcription s
  48:  us33-A  4.5  9.6  104   232    6   AJECG/AFDB:AF-C0NJ91-F1 Golgi SNAP receptor complex member 1 GOLGI SN
  49:  up02-A  4.5  6.7   97   297    9   AJECG/AFDB:AF-C0NUD3-F1 Ferric oxidoreductase domain-containing prote
  50:  uopa-A  4.5  3.3   64   438    6   AJECG/AFDB:AF-C0NIX9-F1 Peptide chain release factor 1 PEPTIDE CHAIN 
  51:  uri9-A  4.5  8.4  115   525    5   AJECG/AFDB:AF-C0NSL9-F1 Nodulin-like domain-containing protein NODULI
  52:  unri-A  4.5  7.2  112   586    8   AJECG/AFDB:AF-C0NN27-F1 Methylmalonate-semialdehyde dehydrogenase (Co
  53:  urdi-A  4.5  9.4  103   268   11   AJECG/AFDB:AF-C0NEX5-F1 U3 small nucleolar RNA-associated protein 11 
  54:  ur03-A  4.5  5.5  104   394   11   AJECG/AFDB:AF-C0NVU7-F1 FAD-binding domain-containing protein FAD-BIN
  55:  upga-A  4.5  7.4  119   526    5   AJECG/AFDB:AF-C0P037-F1 NAD+-dependent betaine aldehyde dehydrogenase
  56:  upto-A  4.5  5.0  108   239   10   AJECG/AFDB:AF-C0NTE6-F1 SNARE domain-containing protein SNARE DOMAIN-
  57:  urxp-A  4.5  5.3   91   225    7   AJECG/AFDB:AF-C0NFA2-F1 SNF7 family protein SNF7 FAMILY PROTEIN;
  58:  unp9-A  4.5  5.7   81   376    7   AJECG/AFDB:AF-C0NWL4-F1 Integral membrane protein INTEGRAL MEMBRANE P
  59:  uqpt-A  4.5  4.9   98  1456    3   AJECG/AFDB:AF-C0NZL8-F1 DNA-directed RNA polymerase subunit DNA-DIREC
  60:  unph-A  4.5  3.6   58    60    3   AJECG/AFDB:AF-C0NPM5-F1 Uncharacterized protein UNCHARACTERIZED PROTE
  61:  uoo6-A  4.4  4.2  101   552    3   AJECG/AFDB:AF-C0NSL6-F1 Uncharacterized protein UNCHARACTERIZED PROTE
  62:  uqqn-A  4.4  4.1   68   447    9   AJECG/AFDB:AF-C0NT87-F1 Uncharacterized protein UNCHARACTERIZED PROTE
  63:  uo4j-A  4.4  5.9   79  1092    6   AJECG/AFDB:AF-C0NSL2-F1 Transcription termination factor 2 TRANSCRIPT
  64:  upee-A  4.4  6.5   94  1161    6   AJECG/AFDB:AF-C0NZA8-F1 DNA repair protein DNA REPAIR PROTEIN;
  65:  up99-A  4.4  6.1  101   143    9   AJECG/AFDB:AF-C0NEW3-F1 Succinate dehydrogenase [ubiquinone] cytochro
  66:  utdy-A  4.4  6.9   75   641    8   AJECG/AFDB:AF-C0P085-F1 DNA-directed RNA polymerase III subunit RPC3 
  67:  usgi-A  4.3  4.3  150   656    7   AJECG/AFDB:AF-C0NE47-F1 Magnesium transporter ALR1 MAGNESIUM TRANSPOR
  68:  uq2v-A  4.3  9.5  114   224    7   AJECG/AFDB:AF-C0NYJ5-F1 Uncharacterized protein UNCHARACTERIZED PROTE
  69:  unjx-A  4.3  5.5  150   465    4   AJECG/AFDB:AF-C0NVH3-F1 Uncharacterized protein UNCHARACTERIZED PROTE
  70:  usdc-A  4.3  8.1   81    99    4   AJECG/AFDB:AF-C0NM62-F1 Uncharacterized protein UNCHARACTERIZED PROTE
  71:  unjb-A  4.3  5.6  142   863    6   AJECG/AFDB:AF-C0NCM8-F1 Vacuolar transporter chaperone 4 VACUOLAR TRA
  72:  uotd-A  4.3 15.9   91   769    4   AJECG/AFDB:AF-C0NEV3-F1 Protein CASP PROTEIN CASP;
  73:  urkf-A  4.3  6.6  108   575    6   AJECG/AFDB:AF-C0NRV9-F1 Zn(2)-C6 fungal-type domain-containing protei
  74:  upju-A  4.3 12.3   94   556    6   AJECG/AFDB:AF-C0NET0-F1 GAT domain-containing protein GAT DOMAIN-CONT
  75:  upxa-A  4.3  8.0  141   795    6   AJECG/AFDB:AF-C0NKB7-F1 Heat shock protein HEAT SHOCK PROTEIN;
  76:  uodn-A  4.3 11.5   93  1680   10   AJECG/AFDB:AF-C0NM26-F1 RING finger domain-containing protein RING FI
  77:  uoth-A  4.3 12.5   68   137    3   AJECG/AFDB:AF-C0NX11-F1 Uncharacterized protein UNCHARACTERIZED PROTE
  78:  uruy-A  4.2 19.9   73   117    7   AJECG/AFDB:AF-C0NKD9-F1 Uncharacterized protein UNCHARACTERIZED PROTE
  79:  uo9r-A  4.2  8.1   77   143    3   AJECG/AFDB:AF-C0NKU3-F1 Uncharacterized protein UNCHARACTERIZED PROTE
  80:  url0-A  4.2  9.8  110   498   10   AJECG/AFDB:AF-C0NZB8-F1 Suaprga1 SUAPRGA1;
  81:  ummw-A  4.2  3.8   56   396    7   AJECG/AFDB:AF-C0NDB9-F1 Methyltransf_2 domain-containing protein METH
  82:  usoa-A  4.2  6.8  133   325    8   AJECG/AFDB:AF-C0NHX9-F1 DUF202 domain-containing protein DUF202 DOMAI
  83:  ustr-A  4.2  3.3   64   139   14   AJECG/AFDB:AF-C0P1G9-F1 NADH-ubiquinone oxidoreductase chain 3 NADH-U
  84:  ut3w-A  4.2 12.7   91   532    4   AJECG/AFDB:AF-C0NPJ5-F1 Phosphotransferase enzyme family protein PHOS
  85:  uqee-A  4.2  5.0  162   706    9   AJECG/AFDB:AF-C0NZ98-F1 RING-14 finger domain-containing protein RING
  86:  us6e-A  4.2  6.0   83   928    7   AJECG/AFDB:AF-C0NR36-F1 DNA repair and recombination protein RAD5B DN
  87:  ur1o-A  4.2  5.7  138   431    6   AJECG/AFDB:AF-C0NF49-F1 Uncharacterized protein UNCHARACTERIZED PROTE
  88:  una5-A  4.2  4.2   67   201    4   AJECG/AFDB:AF-C0NC39-F1 Uncharacterized protein UNCHARACTERIZED PROTE
  89:  uptp-A  4.2  5.0  145  1075    6   AJECG/AFDB:AF-C0NIF4-F1 Ankyrin repeat protein ANKYRIN REPEAT PROTEIN
  90:  unpd-A  4.1  8.9   86   515    6   AJECG/AFDB:AF-C0NV08-F1 Uncharacterized protein UNCHARACTERIZED PROTE
  91:  uswn-A  4.1 24.5  117   943    9   AJECG/AFDB:AF-C0NR89-F1 Uncharacterized protein UNCHARACTERIZED PROTE
  92:  upr8-A  4.1  4.9   81   115    9   AJECG/AFDB:AF-C0NBQ2-F1 Uncharacterized protein UNCHARACTERIZED PROTE
  93:  uo25-A  4.1 10.3   94   616    2   AJECG/AFDB:AF-C0NNB2-F1 Uncharacterized protein UNCHARACTERIZED PROTE
  94:  urug-A  4.1  8.6   73  1057   10   AJECG/AFDB:AF-C0NY70-F1 von Willebrand RING finger domain-containing 
  95:  uovi-A  4.1  6.4  105   335    6   AJECG/AFDB:AF-C0NL43-F1 Uncharacterized protein UNCHARACTERIZED PROTE
  96:  us0g-A  4.1 13.3   62   487    5   AJECG/AFDB:AF-C0NKR1-F1 Ran GTPase activating protein RAN GTPASE ACTI
  97:  usv8-A  4.1  4.6  128   574    6   AJECG/AFDB:AF-C0NTZ3-F1 Fungal_trans domain-containing protein FUNGAL
  98:  umnp-A  4.1  6.5  143   527    9   AJECG/AFDB:AF-C0NMU6-F1 Zn(2)-C6 fungal-type domain-containing protei
  99:  ut05-A  4.1  5.6   84   504    6   AJECG/AFDB:AF-C0NTA0-F1 Splicing factor 3A subunit 3 SPLICING FACTOR 
 100:  uodc-A  4.1  8.6  121   563    6   AJECG/AFDB:AF-C0NXV7-F1 Zn(2)-C6 fungal-type domain-containing protei
 101:  usyd-A  4.1  5.4   80   546    8   AJECG/AFDB:AF-C0P056-F1 Uncharacterized protein UNCHARACTERIZED PROTE
 102:  uq4z-A  4.1 20.3  125  1271    4   AJECG/AFDB:AF-C0NAL2-F1 Structural maintenance of chromosomes protein
 103:  us9w-A  4.1  5.4   74   869    3   AJECG/AFDB:AF-C0NXA3-F1 Eukaryotic translation initiation factor 3 su
 104:  urp4-A  4.1  7.4  120   713    5   AJECG/AFDB:AF-C0NCA2-F1 Patatin-like phospholipase domain-containing 
 105:  ust8-A  4.0  9.1  129   760    6   AJECG/AFDB:AF-C0NIH7-F1 C6 finger domain transcription factor nscR C6
 106:  urow-A  4.0  7.4  125  1026   10   AJECG/AFDB:AF-C0NBU7-F1 Exportin-T EXPORTIN-T;
 107:  uo27-A  4.0  5.9   99   662    7   AJECG/AFDB:AF-C0NGP9-F1 Zn(2)-C6 fungal-type domain-containing protei
 108:  utal-A  4.0  8.8   99   137    7   AJECG/AFDB:AF-C0NKY6-F1 Prefoldin subunit 4 PREFOLDIN SUBUNIT 4;
 109:  unb9-A  4.0 10.2   70   736    7   AJECG/AFDB:AF-C0NW65-F1 CP2 domain-containing protein CP2 DOMAIN-CONT
 110:  ur04-A  4.0  7.2   50   199    8   AJECG/AFDB:AF-C0NLH9-F1 Uncharacterized protein UNCHARACTERIZED PROTE
 111:  up6f-A  4.0  7.3  114   619    4   AJECG/AFDB:AF-C0NK11-F1 Fungal_trans domain-containing protein FUNGAL
 112:  utkv-A  4.0  4.1   90   227    4   AJECG/AFDB:AF-C0NJZ4-F1 t-SNARE T-SNARE;
 113:  uren-A  4.0  4.9   72   242    6   AJECG/AFDB:AF-C0NHE7-F1 26S proteasome non-ATPase regulatory subunit 
 114:  us5q-A  4.0  4.2   56   101    2   AJECG/AFDB:AF-C0NE55-F1 Uncharacterized protein UNCHARACTERIZED PROTE
 115:  uqgg-A  4.0 19.1   77  1299    8   AJECG/AFDB:AF-C0NH10-F1 Ubiquitin carboxyl-terminal hydrolase UBIQUIT
 116:  umre-A  4.0 16.0  105   279    9   AJECG/AFDB:AF-C0NI71-F1 RING-type domain-containing protein RING-TYPE
 117:  utgz-A  4.0 28.7   87  1143    5   AJECG/AFDB:AF-C0NMS1-F1 Bud site selection protein BUD SITE SELECTION
 118:  us74-A  4.0 15.0   97   589   10   AJECG/AFDB:AF-C0NJL2-F1 Integral membrane protein INTEGRAL MEMBRANE P
 119:  unfr-A  4.0  5.8   78   466    8   AJECG/AFDB:AF-C0NCH6-F1 Tetratricopeptide repeat domain-containing pr
 120:  usxk-A  4.0  6.4  159   581    7   AJECG/AFDB:AF-C0NDQ2-F1 Vacuolar protein sorting-associated protein 1
 121:  up6g-A  4.0  7.5   71   439   10   AJECG/AFDB:AF-C0NUW9-F1 APH domain-containing protein APH DOMAIN-CONT
 122:  urnn-A  4.0  9.7   94   317   17   AJECG/AFDB:AF-C0NRW5-F1 Uncharacterized protein UNCHARACTERIZED PROTE
 123:  uqvg-A  4.0 20.6   82  1125    7   AJECG/AFDB:AF-C0NFR3-F1 Protein kinase C PROTEIN KINASE C;
 124:  utjh-A  4.0  8.1   74   924    8   AJECG/AFDB:AF-C0NE93-F1 WAPL domain-containing protein WAPL DOMAIN-CO
 125:  uq8j-A  4.0  9.7   88   907    3   AJECG/AFDB:AF-C0NIR3-F1 Uncharacterized protein UNCHARACTERIZED PROTE
 126:  uqgh-A  3.9  5.4  127   880    6   AJECG/AFDB:AF-C0NJK2-F1 C6 finger domain transcription factor nscR C6
 127:  urca-A  3.9  8.0   92   767    4   AJECG/AFDB:AF-C0NBY4-F1 Uncharacterized protein UNCHARACTERIZED PROTE
 128:  up3h-A  3.9 20.8   72   702    7   AJECG/AFDB:AF-C0NUG7-F1 TBC1D5 protein TBC1D5 PROTEIN;
 129:  np8p-A  3.9  6.9   90   341    8   swissprot/AJECG/AFDB:AF-C0NV23-F1 ATPase GET3 ATPASE GET3;
 130:  uop8-A  3.9 13.3  129   514    9   AJECG/AFDB:AF-C0NBV3-F1 Uncharacterized protein UNCHARACTERIZED PROTE
 131:  uo3u-A  3.9  8.4   94   572    5   AJECG/AFDB:AF-C0NFK2-F1 DUF1308 domain-containing protein DUF1308 DOM
 132:  utk6-A  3.9  6.5   98   607    7   AJECG/AFDB:AF-C0NU43-F1 Uncharacterized protein UNCHARACTERIZED PROTE
 133:  ur3z-A  3.9  5.6  148   573    7   AJECG/AFDB:AF-C0NN24-F1 Sorting nexin 3 SORTING NEXIN 3;
 134:  usnn-A  3.9  4.4   84   989    5   AJECG/AFDB:AF-C0NWC0-F1 DDT domain-containing protein DDT DOMAIN-CONT
 135:  uo4h-A  3.9  9.7   74   117   11   AJECG/AFDB:AF-C0NBP1-F1 Uncharacterized protein UNCHARACTERIZED PROTE
 136:  undu-A  3.9  8.4  100   897    6   AJECG/AFDB:AF-C0NKM8-F1 AMP deaminase AMP DEAMINASE;
 137:  upc5-A  3.9  7.2   89   221    8   AJECG/AFDB:AF-C0NDJ3-F1 Uncharacterized protein UNCHARACTERIZED PROTE
 138:  umwk-A  3.9  4.2   58   283    2   AJECG/AFDB:AF-C0NLS8-F1 Uncharacterized protein UNCHARACTERIZED PROTE
 139:  unip-A  3.9  5.8  104   757    7   AJECG/AFDB:AF-C0NJ71-F1 Ferric-chelate reductase FERRIC-CHELATE REDUC
 140:  upvj-A  3.9  3.4   79   238    6   AJECG/AFDB:AF-C0NEE6-F1 Vacuolar protein sorting-associated protein 2
 141:  unxq-A  3.9  5.7  150  1155    7   AJECG/AFDB:AF-C0NJG5-F1 Uncharacterized protein UNCHARACTERIZED PROTE
 142:  up1n-A  3.9  3.4   66   407    5   AJECG/AFDB:AF-C0NCD6-F1 RMND5A protein RMND5A PROTEIN;
 143:  uqzu-A  3.9 16.9   84  1167   14   AJECG/AFDB:AF-C0NHS7-F1 Lipase_3 domain-containing protein LIPASE_3 D
 144:  upeh-A  3.9  7.3  108   402    6   AJECG/AFDB:AF-C0NJL4-F1 TPR domain-containing protein TPR DOMAIN-CONT
 145:  un9c-A  3.9  9.4  110   502    5   AJECG/AFDB:AF-C0NW11-F1 APH domain-containing protein APH DOMAIN-CONT
 146:  uo7d-A  3.9  4.0   75   115    9   AJECG/AFDB:AF-C0NAJ0-F1 Uncharacterized protein UNCHARACTERIZED PROTE
 147:  ummb-A  3.8  4.8  120  1684    4   AJECG/AFDB:AF-C0NA36-F1 HEAT repeat protein HEAT REPEAT PROTEIN;
 148:  uojq-A  3.8  4.9  101   792    5   AJECG/AFDB:AF-C0NHI5-F1 Conserved oligomeric Golgi complex subunit 1 
 149:  uqsb-A  3.8  6.6   75   353    5   AJECG/AFDB:AF-C0NPG7-F1 DUF1753 domain-containing protein DUF1753 DOM
 150:  usg7-A  3.8  3.9   62  1676    3   AJECG/AFDB:AF-C0NQX1-F1 Chromatin-remodeling ATPase INO80 CHROMATIN-R
 151:  umm2-A  3.8 10.0  117   666    9   AJECG/AFDB:AF-C0NNF3-F1 Nucleolar GTP-binding protein 1 NUCLEOLAR GTP
 152:  upxl-A  3.8  4.2  130   849    8   AJECG/AFDB:AF-C0NYC0-F1 Mcl1_mid domain-containing protein MCL1_MID D
 153:  umyp-A  3.8  6.4   93   505    5   AJECG/AFDB:AF-C0NLA2-F1 Seryl-tRNA(Ser/Sec) synthetase SERYL-TRNA(SER
 154:  uopl-A  3.8  4.7  117   166    5   AJECG/AFDB:AF-C0NMU1-F1 Integral membrane protein INTEGRAL MEMBRANE P
 155:  urd6-A  3.8  6.6   97   138   10   AJECG/AFDB:AF-C0NS07-F1 Uncharacterized protein UNCHARACTERIZED PROTE
 156:  uq35-A  3.8 10.4  111   202    5   AJECG/AFDB:AF-C0P1F8-F1 NADH-ubiquinone oxidoreductase chain 6 NADH-U
 157:  usu9-A  3.8  5.2  164   554    9   AJECG/AFDB:AF-C0NGZ3-F1 Uncharacterized protein UNCHARACTERIZED PROTE
 158:  uqcg-A  3.8  6.5   65   701    2   AJECG/AFDB:AF-C0NDP8-F1 Uncharacterized protein UNCHARACTERIZED PROTE
 159:  uote-A  3.8  8.1   98   758    7   AJECG/AFDB:AF-C0NCB9-F1 Uncharacterized protein UNCHARACTERIZED PROTE
 160:  utkb-A  3.8  9.6   70   832    1   AJECG/AFDB:AF-C0NLB0-F1 Transcription factor tfiiib complex subunit b
 161:  ungk-A  3.8  7.3   76  1005    8   AJECG/AFDB:AF-C0NSC1-F1 Uncharacterized protein UNCHARACTERIZED PROTE
 162:  uspt-A  3.8 14.0  154   439    3   AJECG/AFDB:AF-C0NBQ5-F1 V-SNARE V-SNARE;
 163:  uns5-A  3.8  4.9   71   334    8   AJECG/AFDB:AF-C0NBF2-F1 26S proteasome regulatory subunit RPN11 26S P
 164:  uqed-A  3.8 11.2   94  1209    2   AJECG/AFDB:AF-C0NJY3-F1 Helicase C-terminal domain-containing protein
 165:  upcz-A  3.8  9.1  101   965    7   AJECG/AFDB:AF-C0NAB4-F1 Histidine kinase HISTIDINE KINASE;
 166:  uqnk-A  3.8  4.7   97   329    9   AJECG/AFDB:AF-C0NAK4-F1 DUF1746 domain-containing protein DUF1746 DOM
 167:  urwu-A  3.8  9.3   73   153   10   AJECG/AFDB:AF-C0P072-F1 Uncharacterized protein UNCHARACTERIZED PROTE
 168:  uosk-A  3.8  9.4   82   616    4   AJECG/AFDB:AF-C0P0I3-F1 PHD domain-containing protein PHD DOMAIN-CONT
 169:  un80-A  3.8  6.2  114   268    2   AJECG/AFDB:AF-C0NRS8-F1 Uncharacterized protein UNCHARACTERIZED PROTE
 170:  us7n-A  3.8  7.0   91   952    7   AJECG/AFDB:AF-C0NCR5-F1 SesA domain-containing protein SESA DOMAIN-CO
 171:  upoj-A  3.8  4.8   70   181    7   AJECG/AFDB:AF-C0NLD3-F1 Altered inheritance of mitochondria protein 4
 172:  up35-A  3.8  3.3   69    74   10   AJECG/AFDB:AF-C0P1G4-F1 ATP synthase subunit 9, mitochondrial ATP SYN
 173:  us1x-A  3.8  4.4  135  1545    6   AJECG/AFDB:AF-C0NFS1-F1 DH domain-containing protein DH DOMAIN-CONTAI
 174:  uqp8-A  3.8  5.2  152   669   10   AJECG/AFDB:AF-C0NQK2-F1 Uncharacterized protein UNCHARACTERIZED PROTE
 175:  ustw-A  3.8  7.0   84   445   10   AJECG/AFDB:AF-C0NG05-F1 HEME_HALOPEROXIDASE domain-containing protein
 176:  usag-A  3.8 15.3  113   812    6   AJECG/AFDB:AF-C0NS97-F1 Uncharacterized protein UNCHARACTERIZED PROTE
 177:  urgy-A  3.8  5.2   79   295    9   AJECG/AFDB:AF-C0NAL0-F1 Uncharacterized protein UNCHARACTERIZED PROTE
 178:  uo5f-A  3.7  3.3   49   527    6   AJECG/AFDB:AF-C0NTR5-F1 Signal recognition particle 54 kDa protein SI
 179:  uq4f-A  3.7  9.0  131   298    8   AJECG/AFDB:AF-C0NC54-F1 ATP synthase subunit gamma ATP SYNTHASE SUBUN
 180:  uqfw-A  3.7  4.2   59   114    0   AJECG/AFDB:AF-C0NWC1-F1 Uncharacterized protein UNCHARACTERIZED PROTE
 181:  unkr-A  3.7  4.1   78   958    9   AJECG/AFDB:AF-C0NTR4-F1 Alkaline phosphatase ALKALINE PHOSPHATASE;
 182:  umzq-A  3.7 10.4   87   412    6   AJECG/AFDB:AF-C0NE56-F1 Uncharacterized protein UNCHARACTERIZED PROTE
 183:  usdg-A  3.7  5.8   69   228    6   AJECG/AFDB:AF-C0NZ85-F1 EXPERA domain-containing protein EXPERA DOMAI
 184:  uqc9-A  3.7  7.4   79   208   14   AJECG/AFDB:AF-C0NFR2-F1 Uncharacterized protein UNCHARACTERIZED PROTE
 185:  un8z-A  3.7  4.2   82   113    7   AJECG/AFDB:AF-C0NVF4-F1 Uncharacterized protein UNCHARACTERIZED PROTE
 186:  uqmb-A  3.7 10.9   82   176    7   AJECG/AFDB:AF-C0NCQ7-F1 Uncharacterized protein UNCHARACTERIZED PROTE
 187:  ussk-A  3.7 11.1  106   502   11   AJECG/AFDB:AF-C0P0K5-F1 Palmitoyltransferase PALMITOYLTRANSFERASE;
 188:  upej-A  3.7 10.9   93   694    3   AJECG/AFDB:AF-C0NEN6-F1 Ubiquitin family protein UBIQUITIN FAMILY PRO
 189:  uqs4-A  3.7  7.3   94   129    1   AJECG/AFDB:AF-C0NGS2-F1 Uncharacterized protein UNCHARACTERIZED PROTE
 190:  uqof-A  3.7  4.3   70   530    9   AJECG/AFDB:AF-C0NPE6-F1 Uncharacterized protein UNCHARACTERIZED PROTE
 191:  uqxb-A  3.7  4.1  132  2150    4   AJECG/AFDB:AF-C0NQ73-F1 DEAD-box type RNA helicase DEAD-BOX TYPE RNA 
 192:  uot7-A  3.7  4.7  122   525   11   AJECG/AFDB:AF-C0NBZ2-F1 Integral membrane protein INTEGRAL MEMBRANE P
 193:  us0m-A  3.7  6.8   83   433    5   AJECG/AFDB:AF-C0NGS1-F1 Vesicle-fusing ATPase VESICLE-FUSING ATPASE;
 194:  urou-A  3.7 11.5   88   621    8   AJECG/AFDB:AF-C0ND25-F1 F-box domain-containing protein F-BOX DOMAIN-
 195:  uqq5-A  3.7  6.1   75   704    3   AJECG/AFDB:AF-C0NWR3-F1 Serine/threonine-protein kinase SERINE/THREON
 196:  uo4v-A  3.7  4.5   76   211    8   AJECG/AFDB:AF-C0NQT7-F1 SNF7 family protein SNF7 FAMILY PROTEIN;
 197:  uocx-A  3.7  3.8   65   111    5   AJECG/AFDB:AF-C0NMM1-F1 Uncharacterized protein UNCHARACTERIZED PROTE
 198:  ur19-A  3.6  5.8   82   209   11   AJECG/AFDB:AF-C0NYZ3-F1 Uncharacterized protein UNCHARACTERIZED PROTE
 199:  ur3c-A  3.6  4.2   61   111   10   AJECG/AFDB:AF-C0NIJ4-F1 Uncharacterized protein UNCHARACTERIZED PROTE
 200:  ur8n-A  3.6  9.4   89   636    9   AJECG/AFDB:AF-C0NF46-F1 Nucleolar protein 58 NUCLEOLAR PROTEIN 58;
 201:  unh9-A  3.6  8.1   69   135    3   AJECG/AFDB:AF-C0NZ92-F1 Complex I-B22 COMPLEX I-B22;
 202:  unk3-A  3.6 10.6   71   435    6   AJECG/AFDB:AF-C0NC86-F1 COPII coated vesicle component Erv46 COPII CO
 203:  us3u-A  3.6  9.2  105   590    6   AJECG/AFDB:AF-C0NQ02-F1 Uncharacterized protein UNCHARACTERIZED PROTE
 204:  uptt-A  3.6  8.7  128   634    5   AJECG/AFDB:AF-C0NMR4-F1 Uncharacterized protein UNCHARACTERIZED PROTE
 205:  unok-A  3.6  3.8   79   596    5   AJECG/AFDB:AF-C0NWD3-F1 alpha-1,2-Mannosidase ALPHA-1,2-MANNOSIDASE;
 206:  ut0w-A  3.6  5.2   87   568    9   AJECG/AFDB:AF-C0NVA3-F1 Glucosidase 2 subunit beta GLUCOSIDASE 2 SUBU
 207:  up25-A  3.6  8.3  130   629    8   AJECG/AFDB:AF-C0NA90-F1 C6 finger domain transcription factor nscR C6
 208:  unal-A  3.6  4.5   69   352   12   AJECG/AFDB:AF-C0NWL5-F1 COP9 signalosome complex subunit 5 COP9 SIGNA
 209:  umlt-A  3.6  5.1   82  1628    5   AJECG/AFDB:AF-C0NQ25-F1 DNA polymerase DNA POLYMERASE;
 210:  up5g-A  3.6  4.3   70   357    4   AJECG/AFDB:AF-C0NB13-F1 Uncharacterized protein UNCHARACTERIZED PROTE
 211:  urib-A  3.6  7.2   77   128    5   AJECG/AFDB:AF-C0NMQ7-F1 Vacuolar transporter chaperone 1 VACUOLAR TRA
 212:  urbb-A  3.6 12.8   83   796    7   AJECG/AFDB:AF-C0NWL6-F1 Uncharacterized protein UNCHARACTERIZED PROTE
 213:  urq2-A  3.6 11.6   73   846    8   AJECG/AFDB:AF-C0NVW3-F1 Uncharacterized protein UNCHARACTERIZED PROTE
 214:  umvq-A  3.6 12.4   92  1549    1   AJECG/AFDB:AF-C0NS09-F1 Goodbye domain-containing protein GOODBYE DOM
 215:  ut7h-A  3.6  5.6  113   511    5   AJECG/AFDB:AF-C0NDH2-F1 Synaptobrevin SYNAPTOBREVIN;
 216:  uont-A  3.6  5.1  137  1053    7   AJECG/AFDB:AF-C0NV77-F1 Heavy metal tolerance protein HEAVY METAL TOL
 217:  uo8g-A  3.6 15.7   90   563    6   AJECG/AFDB:AF-C0NC83-F1 Uncharacterized protein UNCHARACTERIZED PROTE
 218:  ut06-A  3.6  8.3  118   227    6   AJECG/AFDB:AF-C0NSY3-F1 Vacuolar sorting-associated protein VACUOLAR 
 219:  upcy-A  3.6  5.4  154   479    8   AJECG/AFDB:AF-C0NEJ4-F1 Uncharacterized protein UNCHARACTERIZED PROTE
 220:  upwa-A  3.6 18.3   91   944    5   AJECG/AFDB:AF-C0P0P5-F1 Ubiquitin interaction domain-containing prote
 221:  unu6-A  3.6  5.3   57   626   11   AJECG/AFDB:AF-C0NAN6-F1 Uncharacterized protein UNCHARACTERIZED PROTE
 222:  unn7-A  3.6  6.1   88   263    7   AJECG/AFDB:AF-C0NXH9-F1 Uncharacterized protein UNCHARACTERIZED PROTE
 223:  uotj-A  3.6  3.3   64   494    9   AJECG/AFDB:AF-C0NFF3-F1 Uncharacterized protein UNCHARACTERIZED PROTE
 224:  unqx-A  3.6 12.1  118   354    3   AJECG/AFDB:AF-C0NUH5-F1 Uncharacterized protein UNCHARACTERIZED PROTE
 225:  un4x-A  3.6  9.2   98   195    6   AJECG/AFDB:AF-C0NMU2-F1 Uncharacterized protein UNCHARACTERIZED PROTE
 226:  ut7e-A  3.6 12.1   69   350    1   AJECG/AFDB:AF-C0NAH5-F1 CaaX farnesyltransferase alpha subunit Ram2 C
 227:  upp6-A  3.6  8.3  106   682    8   AJECG/AFDB:AF-C0NZE4-F1 D-aminoacyl-tRNA deacylase D-AMINOACYL-TRNA D
 228:  ummi-A  3.6  5.2  163   841    6   AJECG/AFDB:AF-C0NM09-F1 Uncharacterized protein UNCHARACTERIZED PROTE
 229:  urn7-A  3.5  2.8   63   583    6   AJECG/AFDB:AF-C0NQ15-F1 ESCRT-I component ESCRT-I COMPONENT;
 230:  ut3q-A  3.5  5.3   97   128    9   AJECG/AFDB:AF-C0NTX2-F1 Uncharacterized protein UNCHARACTERIZED PROTE
 231:  usmc-A  3.5  3.7   67   151   10   AJECG/AFDB:AF-C0NBT1-F1 40S ribosomal protein S13 40S RIBOSOMAL PROTE
 232:  unuz-A  3.5  4.3  104   129    5   AJECG/AFDB:AF-C0NW55-F1 Integral membrane protein INTEGRAL MEMBRANE P
 233:  us0d-A  3.5  6.5  111   866   14   AJECG/AFDB:AF-C0NPR8-F1 DUF1212 domain-containing protein DUF1212 DOM
 234:  uorl-A  3.5  7.3   63   203    5   AJECG/AFDB:AF-C0NKX0-F1 PIG-H domain-containing protein PIG-H DOMAIN-
 235:  utma-A  3.5  5.1   79   120    1   AJECG/AFDB:AF-C0NM76-F1 Tubulin-specific chaperone A TUBULIN-SPECIFIC
 236:  usys-A  3.5 12.5  103   911    5   AJECG/AFDB:AF-C0NGC2-F1 Ima1_N domain-containing protein IMA1_N DOMAI
 237:  usko-A  3.5  5.1   74   128    1   AJECG/AFDB:AF-C0NH43-F1 Uncharacterized protein UNCHARACTERIZED PROTE
 238:  uslt-A  3.5  5.3  115   759    6   AJECG/AFDB:AF-C0NJD1-F1 U-box domain-containing protein U-BOX DOMAIN-
 239:  urxm-A  3.5  4.4   96   321    6   AJECG/AFDB:AF-C0NKW6-F1 Uncharacterized protein UNCHARACTERIZED PROTE
 240:  usss-A  3.5 14.1  112   562    8   AJECG/AFDB:AF-C0P1C5-F1 Phosphotransferase enzyme family protein PHOS
 241:  utj0-A  3.5  6.4   89   331    7   AJECG/AFDB:AF-C0P0C8-F1 Peroxisomal membrane protein PMP47A PEROXISOM
 242:  uorr-A  3.5  3.8   63   496    2   AJECG/AFDB:AF-C0NM91-F1 Uncharacterized protein UNCHARACTERIZED PROTE
 243:  uns2-A  3.5  6.7   61   151    7   AJECG/AFDB:AF-C0NGP8-F1 Uncharacterized protein UNCHARACTERIZED PROTE
 244:  un8k-A  3.5  9.0   91  1252    8   AJECG/AFDB:AF-C0NHE1-F1 RanBP1 domain-containing protein RANBP1 DOMAI
 245:  umlb-A  3.5 21.5   90   904    9   AJECG/AFDB:AF-C0NNS9-F1 Nucleolar complex protein NUCLEOLAR COMPLEX P
 246:  uqx6-A  3.5 13.7   91   441   12   AJECG/AFDB:AF-C0NM45-F1 Transcription factor spTFIIE alpha subunit TR
 247:  un1y-A  3.5  5.5  146   440   10   AJECG/AFDB:AF-C0NES6-F1 Cation diffusion facilitator CATION DIFFUSION
 248:  us9v-A  3.5  5.0   95  1076    6   AJECG/AFDB:AF-C0NU05-F1 Helicase required for RNAi-mediated heterochr
 249:  unme-A  3.5  4.9   90   214    4   AJECG/AFDB:AF-C0NTW8-F1 Uncharacterized protein UNCHARACTERIZED PROTE
 250:  uqdv-A  3.5  4.7  132   275    6   AJECG/AFDB:AF-C0NL01-F1 Uncharacterized protein UNCHARACTERIZED PROTE
 251:  usa2-A  3.5  5.5  110   590    4   AJECG/AFDB:AF-C0NKT2-F1 FAD-binding FR-type domain-containing protein
 252:  up92-A  3.5 10.6  103   827    2   AJECG/AFDB:AF-C0NTI5-F1 Dynamin family protein DYNAMIN FAMILY PROTEIN
 253:  uqav-A  3.5  4.2   99  1008    8   AJECG/AFDB:AF-C0NA27-F1 TPR domain-containing protein TPR DOMAIN-CONT
 254:  umvk-A  3.5 10.4   91   434   10   AJECG/AFDB:AF-C0NBM1-F1 Phosphotransferase enzyme family protein PHOS
 255:  ursv-A  3.5  6.5   79  1051    8   AJECG/AFDB:AF-C0NG27-F1 Valyl-tRNA synthetase VALYL-TRNA SYNTHETASE;
 256:  unoj-A  3.5  5.2   98   136    4   AJECG/AFDB:AF-C0NYB1-F1 Uncharacterized protein UNCHARACTERIZED PROTE
 257:  usmq-A  3.4  9.5   60  1255   10   AJECG/AFDB:AF-C0NRJ2-F1 Non-specific serine/threonine protein kinase 
 258:  uqu4-A  3.4  3.9   67   420    4   AJECG/AFDB:AF-C0NFE7-F1 Ribosomal protein YmL35 RIBOSOMAL PROTEIN YML
 259:  un7i-A  3.4  4.8   78   136    6   AJECG/AFDB:AF-C0NP28-F1 Uncharacterized protein UNCHARACTERIZED PROTE
 260:  usje-A  3.4 16.4  118   524    6   AJECG/AFDB:AF-C0NZ56-F1 Endoplasmic reticulum junction formation prot
 261:  unmr-A  3.4  9.3  107  1042    7   AJECG/AFDB:AF-C0NDZ8-F1 Uncharacterized protein UNCHARACTERIZED PROTE
 262:  uox7-A  3.4  5.8   97   446    7   AJECG/AFDB:AF-C0NVG5-F1 Sterigmatocystin 8-O-methyltransferase STERIG
 263:  urtq-A  3.4 18.1   73   354    3   AJECG/AFDB:AF-C0NWA4-F1 Pinin/SDK/memA domain-containing protein PINI
 264:  uqca-A  3.4  7.5  120   734    7   AJECG/AFDB:AF-C0NLL1-F1 Uncharacterized protein UNCHARACTERIZED PROTE
 265:  uonl-A  3.4 13.7   81   725    5   AJECG/AFDB:AF-C0NRY5-F1 RanGTP-binding protein RANGTP-BINDING PROTEIN
 266:  unxf-A  3.4  6.8  107   190    7   AJECG/AFDB:AF-C0NM82-F1 Hemerythrin domain-containing protein HEMERYT
 267:  ut0t-A  3.4  4.0  104  1098    5   AJECG/AFDB:AF-C0NC13-F1 WD domain-containing protein WD DOMAIN-CONTAI
 268:  upws-A  3.4  6.4  109   835    9   AJECG/AFDB:AF-C0NDK8-F1 DUF803 domain-containing protein DUF803 DOMAI
 269:  upmi-A  3.4  7.8  134   343    8   AJECG/AFDB:AF-C0NVY9-F1 Uncharacterized protein UNCHARACTERIZED PROTE
 270:  uova-A  3.4  4.1   85   430    6   AJECG/AFDB:AF-C0NRX2-F1 NADH-ubiquinone oxidoreductase NADH-UBIQUINON
 271:  uqj1-A  3.4  5.0   84   213    2   AJECG/AFDB:AF-C0NJW8-F1 Uncharacterized protein UNCHARACTERIZED PROTE
 272:  usyl-A  3.4  7.9   85   195    7   AJECG/AFDB:AF-C0NP55-F1 Uncharacterized protein UNCHARACTERIZED PROTE
 273:  uqdd-A  3.4  7.8  129  1359    6   AJECG/AFDB:AF-C0NUF7-F1 Uncharacterized protein UNCHARACTERIZED PROTE
 274:  uqgc-A  3.4 10.4  129   538    6   AJECG/AFDB:AF-C0P0T6-F1 pH-response regulator protein palC PH-RESPONS
 275:  urzc-A  3.4  3.8   52   119    0   AJECG/AFDB:AF-C0NGP3-F1 Uncharacterized protein UNCHARACTERIZED PROTE
 276:  umn6-A  3.4  5.2   73   164    7   AJECG/AFDB:AF-C0NVS3-F1 Uncharacterized protein UNCHARACTERIZED PROTE
 277:  uqoc-A  3.4  7.7   71    87    7   AJECG/AFDB:AF-C0NN32-F1 Uncharacterized protein UNCHARACTERIZED PROTE
 278:  upv3-A  3.4  5.2   65  1266    6   AJECG/AFDB:AF-C0NP73-F1 ATP-dependent RNA helicase DHX8 ATP-DEPENDENT
 279:  upz4-A  3.4 11.3   91  1260    7   AJECG/AFDB:AF-C0NZA2-F1 Nucleoporin Pom152 NUCLEOPORIN POM152;
 280:  usn1-A  3.4  4.7   64    95   11   AJECG/AFDB:AF-C0NRP7-F1 Uncharacterized protein UNCHARACTERIZED PROTE
 281:  ut5a-A  3.4 10.1  113   928    4   AJECG/AFDB:AF-C0NDW4-F1 DUF625 domain-containing protein DUF625 DOMAI
 282:  uqb4-A  3.4  6.8   83   269    8   AJECG/AFDB:AF-C0NQH6-F1 DUF775 domain-containing protein DUF775 DOMAI
 283:  usig-A  3.4  8.6   96   740    9   AJECG/AFDB:AF-C0NNI1-F1 Alpha-actinin ALPHA-ACTININ;
 284:  umum-A  3.4  3.4   57   125    7   AJECG/AFDB:AF-C0NJ90-F1 60S ribosomal protein L35 60S RIBOSOMAL PROTE
 285:  umu9-A  3.4 13.7   70  1174   10   AJECG/AFDB:AF-C0NGE0-F1 Aconitate hydratase ACONITATE HYDRATASE;
 286:  up0b-A  3.4  3.6   74   252    1   AJECG/AFDB:AF-C0P0L1-F1 Pre-mRNA-splicing factor isy1 PRE-MRNA-SPLICI
 287:  uria-A  3.4  4.5   74   223    9   AJECG/AFDB:AF-C0NGI8-F1 ESCRT-III component ESCRT-III COMPONENT;
 288:  umn3-A  3.4 12.9  108   572    6   AJECG/AFDB:AF-C0NZ43-F1 MFS domain-containing protein MFS DOMAIN-CONT
 289:  uta5-A  3.4 12.2   72   663    6   AJECG/AFDB:AF-C0NBQ4-F1 Vacuolar sorting-associated protein VACUOLAR 
 290:  uq73-A  3.4  7.6   78   695    4   AJECG/AFDB:AF-C0NMW7-F1 U4/U6.U5 tri-snRNP-associated protein snu66 U
 291:  unk7-A  3.4  6.3  140  1053    5   AJECG/AFDB:AF-C0NUS5-F1 mRNA 3'-end-processing protein rna14 MRNA 3'-
 292:  usi5-A  3.4  9.0   85   746    4   AJECG/AFDB:AF-C0NYJ4-F1 Mitochondrial zinc maintenance protein 1, mit
 293:  uqaw-A  3.4  3.7   67   646   10   AJECG/AFDB:AF-C0NGF0-F1 VHS domain-containing protein VHS DOMAIN-CONT
 294:  un9n-A  3.4  4.0   88   141   11   AJECG/AFDB:AF-C0NAG7-F1 Mitochondrial pyruvate carrier MITOCHONDRIAL 
 295:  urbl-A  3.4  4.7   70   160    3   AJECG/AFDB:AF-C0NAP4-F1 Uncharacterized protein UNCHARACTERIZED PROTE
 296:  urif-A  3.4 18.4  117   473    9   AJECG/AFDB:AF-C0NW00-F1 DnaJ domain-containing protein DNAJ DOMAIN-CO
 297:  uoo2-A  3.3  8.0   67   170    0   AJECG/AFDB:AF-C0NPJ4-F1 Uncharacterized protein UNCHARACTERIZED PROTE
 298:  uq7w-A  3.3  7.4  107  1468    6   AJECG/AFDB:AF-C0NA61-F1 ATP-dependent DNA helicase ATP-DEPENDENT DNA 
 299:  unrd-A  3.3  3.5   73   180    4   AJECG/AFDB:AF-C0NMT4-F1 Uncharacterized protein UNCHARACTERIZED PROTE
 300:  umtc-A  3.3 19.2   87   237   10   AJECG/AFDB:AF-C0NLY9-F1 Uncharacterized protein UNCHARACTERIZED PROTE
 301:  us4r-A  3.3 16.7   77   248    3   AJECG/AFDB:AF-C0NXJ1-F1 54S ribosomal protein L4, mitochondrial 54S R
 302:  l0jd-A  3.3  6.9   62   153    6   swissprot/AJECG/AFDB:AF-C0NZ35-F1 Mitochondrial zinc maintenance prot
 303:  upyx-A  3.3  4.8   71   282    4   AJECG/AFDB:AF-C0NNI3-F1 Synaptobrevin SYNAPTOBREVIN;
 304:  us30-A  3.3  7.7  102   173    6   AJECG/AFDB:AF-C0P0D1-F1 Uncharacterized membrane protein UNCHARACTERI
 305:  uoyn-A  3.3  6.9  114   455    3   AJECG/AFDB:AF-C0NY87-F1 Phosphatidate cytidylyltransferase PHOSPHATID
 306:  upva-A  3.3  9.4   93   186    5   AJECG/AFDB:AF-C0NK93-F1 Uncharacterized protein UNCHARACTERIZED PROTE
 307:  usuw-A  3.3  8.7   88   198    6   AJECG/AFDB:AF-C0NB23-F1 Uncharacterized protein UNCHARACTERIZED PROTE
 308:  up4j-A  3.3  4.5  125   291    5   AJECG/AFDB:AF-C0ND33-F1 Uncharacterized protein UNCHARACTERIZED PROTE
 309:  unjy-A  3.3  5.1  126   686    7   AJECG/AFDB:AF-C0NT60-F1 Fungal_trans domain-containing protein FUNGAL
 310:  upmk-A  3.3  4.4  126   648    7   AJECG/AFDB:AF-C0NHJ0-F1 CLPTM1 domain-containing protein CLPTM1 DOMAI
 311:  utin-A  3.3  8.3  114   628    4   AJECG/AFDB:AF-C0NYK1-F1 Uncharacterized protein UNCHARACTERIZED PROTE
 312:  upqh-A  3.3  6.7   97   365    8   AJECG/AFDB:AF-C0NJF2-F1 Eukaryotic translation initiation factor 3 su
 313:  uqdb-A  3.3  4.1   87   250    7   AJECG/AFDB:AF-C0NEA2-F1 Maleylacetoacetate isomerase MaiA MALEYLACETO
 314:  up29-A  3.3  5.3  101   832    3   AJECG/AFDB:AF-C0NP67-F1 PAT1 domain-containing protein PAT1 DOMAIN-CO
 315:  uray-A  3.3 15.8  103   859    7   AJECG/AFDB:AF-C0NJV7-F1 V-type proton ATPase subunit a V-TYPE PROTON 
 316:  uriu-A  3.3  4.6   69   104    4   AJECG/AFDB:AF-C0P0T5-F1 NADH-ubiquinone oxidoreductase NADH-UBIQUINON
 317:  uokd-A  3.3  9.5  104   674    7   AJECG/AFDB:AF-C0NY23-F1 Signal recognition particle subunit SRP72 SIG
 318:  umyx-A  3.3  3.4   81   424    9   AJECG/AFDB:AF-C0NF54-F1 26S proteasome non-ATPase regulatory subunit 
 319:  uoos-A  3.3  9.9  100   879    6   AJECG/AFDB:AF-C0NU30-F1 Vacuolar protein sorting-associated protein 3
 320:  upz7-A  3.3  4.6   77  1641    4   AJECG/AFDB:AF-C0NJ04-F1 Sec7 domain-containing protein SEC7 DOMAIN-CO
 321:  us2r-A  3.3  8.0   64   240    8   AJECG/AFDB:AF-C0NHH0-F1 Pre-mRNA-splicing factor CWC21 PRE-MRNA-SPLIC
 322:  ut1g-A  3.3  6.0  128   555    7   AJECG/AFDB:AF-C0NSN7-F1 DUF300 domain-containing protein DUF300 DOMAI
 323:  umyd-A  3.3  9.9  115   535    7   AJECG/AFDB:AF-C0NZR3-F1 Uncharacterized protein UNCHARACTERIZED PROTE
 324:  usoy-A  3.3 16.1   79   288    6   AJECG/AFDB:AF-C0NMV3-F1 Uncharacterized protein UNCHARACTERIZED PROTE
 325:  ut92-A  3.3 11.1  108   845    4   AJECG/AFDB:AF-C0NW42-F1 ING domain-containing protein ING DOMAIN-CONT
 326:  utfk-A  3.3  7.2   86   518    6   AJECG/AFDB:AF-C0NE81-F1 Aspartokinase ASPARTOKINASE;
 327:  us1a-A  3.3  7.4   60   401    5   AJECG/AFDB:AF-C0NQ22-F1 Uncharacterized protein UNCHARACTERIZED PROTE
 328:  uox1-A  3.3  4.7   87   874    7   AJECG/AFDB:AF-C0NEP5-F1 Importin subunit beta-1 IMPORTIN SUBUNIT BETA
 329:  ur7k-A  3.2  6.2   79   148    5   AJECG/AFDB:AF-C0NHW7-F1 Uncharacterized protein UNCHARACTERIZED PROTE
 330:  ut64-A  3.2  5.4  105   456   11   AJECG/AFDB:AF-C0NNF0-F1 Uncharacterized protein UNCHARACTERIZED PROTE
 331:  uswb-A  3.2  4.2   74   411    1   AJECG/AFDB:AF-C0NZA1-F1 Ubiquitinyl hydrolase 1 UBIQUITINYL HYDROLASE
 332:  urmg-A  3.2  6.5   83   385   10   AJECG/AFDB:AF-C0NEQ1-F1 Uncharacterized protein UNCHARACTERIZED PROTE
 333:  uo0k-A  3.2  5.7  157  1677    9   AJECG/AFDB:AF-C0NU04-F1 ATP-dependent bile acid permease ATP-DEPENDEN
 334:  uoh4-A  3.2 15.6   72   732    4   AJECG/AFDB:AF-C0NLI8-F1 Helicase HELICASE;
 335:  upg9-A  3.2  8.2   58   394   14   AJECG/AFDB:AF-C0NAK0-F1 AAA domain-containing protein AAA DOMAIN-CONT
 336:  unjv-A  3.2  6.8   84   190    7   AJECG/AFDB:AF-C0NRN2-F1 Inorganic phosphate transporter PHO88 INORGAN
 337:  unxi-A  3.2  7.0  113  1599    6   AJECG/AFDB:AF-C0NC61-F1 Vps8 domain-containing protein VPS8 DOMAIN-CO
 338:  uqwb-A  3.2  4.7  102   341    7   AJECG/AFDB:AF-C0NUC6-F1 G-protein coupled receptor G-PROTEIN COUPLED 
 339:  upnk-A  3.2  8.5   80   138    4   AJECG/AFDB:AF-C0NXM7-F1 ER-derived vesicles protein ERV14 ER-DERIVED 
 340:  un9a-A  3.2  5.6   61   608    5   AJECG/AFDB:AF-C0ND21-F1 AAA domain-containing protein AAA DOMAIN-CONT
 341:  unjf-A  3.2  5.1   83   422    8   AJECG/AFDB:AF-C0NGA3-F1 Uncharacterized protein UNCHARACTERIZED PROTE
 342:  unu5-A  3.2  7.5  129  1085    7   AJECG/AFDB:AF-C0NLD9-F1 Uncharacterized protein UNCHARACTERIZED PROTE
 343:  upo2-A  3.2  4.3   76   367    5   AJECG/AFDB:AF-C0NUD8-F1 Developmentally regulated GTP-binding protein
 344:  urnr-A  3.2  7.4  120  1219    3   AJECG/AFDB:AF-C0NPK1-F1 Cation transport ATPase CATION TRANSPORT ATPA
 345:  uoom-A  3.2 13.4  100  1297    3   AJECG/AFDB:AF-C0P016-F1 Translation repressor TRANSLATION REPRESSOR;
 346:  upkp-A  3.2  4.9  150   676    3   AJECG/AFDB:AF-C0NGX7-F1 Fungal_trans domain-containing protein FUNGAL
 347:  uqya-A  3.2  7.1  103   732    7   AJECG/AFDB:AF-C0NDI8-F1 Protoplast regeneration and killer toxin resi
 348:  urks-A  3.2 18.0   80   807    6   AJECG/AFDB:AF-C0NGS7-F1 Polynucleotide 5'-hydroxyl-kinase GRC3 POLYNU
 349:  unhq-A  3.2  6.3   60   103    8   AJECG/AFDB:AF-C0NPP4-F1 Uncharacterized protein UNCHARACTERIZED PROTE
 350:  utb5-A  3.2 15.2  150   382   10   AJECG/AFDB:AF-C0NE64-F1 GDP-mannose transporter GDP-MANNOSE TRANSPORT
 351:  ur39-A  3.2  8.7  126   585    7   AJECG/AFDB:AF-C0NSV6-F1 Multifunctional fusion protein MULTIFUNCTIONA
 352:  uo99-A  3.2  7.3   90   362    8   AJECG/AFDB:AF-C0NT26-F1 Integral membrane protein INTEGRAL MEMBRANE P
 353:  usxa-A  3.2 17.3   82   480    5   AJECG/AFDB:AF-C0NRE8-F1 SAGA-associated factor 29 SAGA-ASSOCIATED FAC
 354:  urkh-A  3.2  6.8  139   985    3   AJECG/AFDB:AF-C0NV81-F1 SH3 domain-containing protein SH3 DOMAIN-CONT
 355:  ut3u-A  3.2  4.9  106   929    7   AJECG/AFDB:AF-C0NVI8-F1 Fungal specific transcription factor domain-c
 356:  umpz-A  3.2  5.6   56   481   11   AJECG/AFDB:AF-C0NUP3-F1 Uncharacterized protein UNCHARACTERIZED PROTE
 357:  uqsr-A  3.2  9.4  104   646    9   AJECG/AFDB:AF-C0NHU0-F1 Ankyrin repeat and BTB/POZ domain-containing 
 358:  usx0-A  3.2  9.1  114   360    5   AJECG/AFDB:AF-C0NK00-F1 Geranylgeranyl transferase type-2 subunit alp
 359:  up2g-A  3.2  6.5   88   143   10   AJECG/AFDB:AF-C0NVS5-F1 Uncharacterized protein UNCHARACTERIZED PROTE
 360:  usac-A  3.2  9.8  134   961    9   AJECG/AFDB:AF-C0NCT6-F1 C6 finger domain transcription factor nscR C6
 361:  uofi-A  3.2  4.0   68   128    6   AJECG/AFDB:AF-C0NE63-F1 Uncharacterized protein UNCHARACTERIZED PROTE
 362:  uqpe-A  3.2  5.8  147   891    6   AJECG/AFDB:AF-C0NA73-F1 C6 finger domain transcription factor nscR C6
 363:  usqg-A  3.2  5.3  144   441    8   AJECG/AFDB:AF-C0NQS4-F1 Uncharacterized protein UNCHARACTERIZED PROTE
 364:  uplz-A  3.2 11.2  111   359    5   AJECG/AFDB:AF-C0NF57-F1 Peroxin 11C PEROXIN 11C;
 365:  utc3-A  3.2  7.1  120   326    8   AJECG/AFDB:AF-C0NAA6-F1 14_3_3 domain-containing protein 14_3_3 DOMAI
 366:  ut3p-A  3.2 12.5   82   434    6   AJECG/AFDB:AF-C0P148-F1 Uncharacterized protein UNCHARACTERIZED PROTE
 367:  uqtl-A  3.2  5.2   75   157    7   AJECG/AFDB:AF-C0P076-F1 MARVEL domain-containing protein MARVEL DOMAI
 368:  uq0g-A  3.2  5.4  103   920    9   AJECG/AFDB:AF-C0NJ37-F1 Dynamin GTPase DYNAMIN GTPASE;
 369:  usf9-A  3.1 11.5  120   531    8   AJECG/AFDB:AF-C0NN99-F1 Aldehyde dehydrogenase ALDEHYDE DEHYDROGENASE
 370:  urx6-A  3.1  8.5   95   740    3   AJECG/AFDB:AF-C0NJQ3-F1 Chromatin modification-related protein CHROMA
 371:  updl-A  3.1  4.8   98  1051    7   AJECG/AFDB:AF-C0P017-F1 Importin-7 IMPORTIN-7;
 372:  unab-A  3.1  6.3   72   175   10   AJECG/AFDB:AF-C0NYF1-F1 Uncharacterized protein UNCHARACTERIZED PROTE
 373:  undd-A  3.1  6.8  104  1110    8   AJECG/AFDB:AF-C0NYP4-F1 Topoisomerase 1-associated factor 1 TOPOISOME
 374:  umtg-A  3.1  8.8   78   236    3   AJECG/AFDB:AF-C0NJL1-F1 Uncharacterized protein UNCHARACTERIZED PROTE
 375:  ur3s-A  3.1  4.2  116   297    7   AJECG/AFDB:AF-C0NVX7-F1 Opsin OPSIN;
 376:  uspg-A  3.1  4.5  122  1166    7   AJECG/AFDB:AF-C0NEC3-F1 C6 finger domain transcription factor nscR C6
 377:  uo4b-A  3.1  7.8   75   849    5   AJECG/AFDB:AF-C0NDY3-F1 Serine/threonine-protein kinase Chk2 SERINE/T
 378:  usnu-A  3.1  8.1  136   386    6   AJECG/AFDB:AF-C0NYF5-F1 Peroxisomal membrane protein PEX16 PEROXISOMA
 379:  uqmr-A  3.1 11.2  144   525    8   AJECG/AFDB:AF-C0NAP7-F1 Zinc/cadmium resistance protein ZINC/CADMIUM 
 380:  uo4t-A  3.1  4.7   58   779    2   AJECG/AFDB:AF-C0NFP7-F1 AdoMet-dependent rRNA methyltransferase SPB1 
 381:  un13-A  3.1  5.8  102   893    8   AJECG/AFDB:AF-C0NHG5-F1 Uncharacterized protein UNCHARACTERIZED PROTE
 382:  utl9-A  3.1 11.3   78   330    9   AJECG/AFDB:AF-C0NEG7-F1 Mis12 domain-containing protein MIS12 DOMAIN-
 383:  usd8-A  3.1  7.5   82   647   10   AJECG/AFDB:AF-C0P0C1-F1 Protein kinase domain-containing protein PROT
 384:  uryh-A  3.1  7.0   90   613    6   AJECG/AFDB:AF-C0NZE5-F1 CCR4-NOT transcription complex CCR4-NOT TRANS
 385:  umoo-A  3.1 10.8  100   584    2   AJECG/AFDB:AF-C0NM23-F1 Nuclear distribution protein NudE NUCLEAR DIS
 386:  un4y-A  3.1  5.9   68   220    4   AJECG/AFDB:AF-C0NTU1-F1 Uncharacterized protein UNCHARACTERIZED PROTE
 387:  usnr-A  3.1  9.0  105  1118    4   AJECG/AFDB:AF-C0NHF6-F1 Uncharacterized protein UNCHARACTERIZED PROTE
 388:  ur0n-A  3.1  8.0   74   774    7   AJECG/AFDB:AF-C0NK99-F1 Uncharacterized protein UNCHARACTERIZED PROTE
 389:  urtu-A  3.1  5.9   62   218    2   AJECG/AFDB:AF-C0NKG8-F1 Uncharacterized protein UNCHARACTERIZED PROTE
 390:  uqmx-A  3.1 10.7   68   172    7   AJECG/AFDB:AF-C0NYZ0-F1 Uncharacterized protein UNCHARACTERIZED PROTE
 391:  utlc-A  3.1  5.4  111   268    5   AJECG/AFDB:AF-C0NZF5-F1 5-demethoxyubiquinone hydroxylase, mitochondr
 392:  ut59-A  3.1  4.5   85   172    7   AJECG/AFDB:AF-C0NHN3-F1 Uncharacterized protein UNCHARACTERIZED PROTE
 393:  usub-A  3.1 18.9   97  1115   11   AJECG/AFDB:AF-C0NBF7-F1 SP-RING-type domain-containing protein SP-RIN
 394:  upso-A  3.1  6.6  142  1042    6   AJECG/AFDB:AF-C0NVJ0-F1 GPI ethanolamine phosphate transferase 1 GPI 
 395:  uos5-A  3.1  5.9  107   341   11   AJECG/AFDB:AF-C0NRT3-F1 Uncharacterized protein UNCHARACTERIZED PROTE
 396:  urww-A  3.1 23.1   96  1170    7   AJECG/AFDB:AF-C0NQG4-F1 Uncharacterized protein UNCHARACTERIZED PROTE
 397:  un6t-A  3.1  8.0  143   637    4   AJECG/AFDB:AF-C0NMZ3-F1 YagE family protein YAGE FAMILY PROTEIN;
 398:  us59-A  3.1  6.5  150   421    5   AJECG/AFDB:AF-C0NDG8-F1 Uncharacterized protein UNCHARACTERIZED PROTE
 399:  ur0i-A  3.1  4.0   70   160    7   AJECG/AFDB:AF-C0NWH8-F1 Altered inheritance of mitochondria protein 1
 400:  usvj-A  3.1  4.8   82   282   10   AJECG/AFDB:AF-C0NVZ3-F1 Translin-associated protein X TRANSLIN-ASSOCI
 401:  uo5t-A  3.1  7.5   90   651   12   AJECG/AFDB:AF-C0NKK4-F1 C6 finger domain transcription factor nscR C6
 402:  uq70-A  3.1  5.5  141   953   11   AJECG/AFDB:AF-C0NAC3-F1 Uncharacterized protein UNCHARACTERIZED PROTE
 403:  ur0u-A  3.1  4.8   57   612    9   AJECG/AFDB:AF-C0NA32-F1 Uncharacterized protein UNCHARACTERIZED PROTE
 404:  un9i-A  3.1  3.3   60   487   10   AJECG/AFDB:AF-C0NWF6-F1 Palmitoyltransferase pfa3 PALMITOYLTRANSFERAS
 405:  utgo-A  3.1  4.4   99   405    6   AJECG/AFDB:AF-C0NKF8-F1 Uncharacterized protein UNCHARACTERIZED PROTE
 406:  umo2-A  3.1  8.0   59   147   10   AJECG/AFDB:AF-C0NMB9-F1 Uncharacterized protein UNCHARACTERIZED PROTE
 407:  umod-A  3.1  4.9  105   182    7   AJECG/AFDB:AF-C0NGZ2-F1 DUF4149 domain-containing protein DUF4149 DOM
 408:  uph4-A  3.1 15.9   73  1502   15   AJECG/AFDB:AF-C0NFT5-F1 ATP-dependent helicase dcl1 ATP-DEPENDENT HEL
 409:  upzq-A  3.1 20.7   88   551    8   AJECG/AFDB:AF-C0NPX4-F1 GATA-type domain-containing protein GATA-TYPE
 410:  uoe2-A  3.1  5.3  127   365    6   AJECG/AFDB:AF-C0NF45-F1 V-type proton ATPase subunit V-TYPE PROTON AT
 411:  uowz-A  3.0  5.5   73   687    8   AJECG/AFDB:AF-C0NVP1-F1 Uncharacterized protein UNCHARACTERIZED PROTE
 412:  uomv-A  3.0  3.2   76   292    3   AJECG/AFDB:AF-C0NCX8-F1 Vesicular-fusion protein sec17 VESICULAR-FUSI
 413:  usdf-A  3.0  4.9  133   552    7   AJECG/AFDB:AF-C0NIR4-F1 Amino acid transporter AMINO ACID TRANSPORTER
 414:  ur1z-A  3.0  7.0  152  1266    7   AJECG/AFDB:AF-C0NLV8-F1 Mitotic cohesin complex MITOTIC COHESIN COMPL
 415:  upsv-A  3.0  6.1   90   306    8   AJECG/AFDB:AF-C0NEI0-F1 Uncharacterized protein UNCHARACTERIZED PROTE
 416:  undj-A  3.0  5.2  123   306    8   AJECG/AFDB:AF-C0NZP0-F1 7-aminocholesterol resistance protein RTA1 7-
 417:  us5r-A  3.0  5.9   84  1080    8   AJECG/AFDB:AF-C0NM95-F1 C6 zinc finger domain-containing protein C6 Z
 418:  usyu-A  3.0  7.4  107   285    7   AJECG/AFDB:AF-C0NJL6-F1 Uncharacterized protein UNCHARACTERIZED PROTE
 419:  uol0-A  3.0  6.4   62   107    6   AJECG/AFDB:AF-C0NGG9-F1 Uncharacterized protein UNCHARACTERIZED PROTE
 420:  uro1-A  3.0 13.7  147   529    7   AJECG/AFDB:AF-C0NK82-F1 High affinity methionine permease HIGH AFFINI
 421:  urux-A  3.0  7.5   68   249    6   AJECG/AFDB:AF-C0NYH1-F1 Exosome complex protein EXOSOME COMPLEX PROTE
 422:  uqcp-A  3.0  4.9  110  1240    8   AJECG/AFDB:AF-C0NZX3-F1 RNA-dependent RNA polymerase RNA-DEPENDENT RN
 423:  umot-A  3.0  8.8  108   534    6   AJECG/AFDB:AF-C0NI89-F1 SP-RING-type domain-containing protein SP-RIN
 424:  up3r-A  3.0  7.6  114   140    6   AJECG/AFDB:AF-C0NXU8-F1 Uncharacterized protein UNCHARACTERIZED PROTE
 425:  uscf-A  3.0  4.3   90  1208   12   AJECG/AFDB:AF-C0NT81-F1 Condensin subunit CONDENSIN SUBUNIT;
 426:  us1s-A  3.0  6.1  120   531    5   AJECG/AFDB:AF-C0NNK9-F1 Adenylyl cyclase-associated protein ADENYLYL 
 427:  upn5-A  3.0  5.7  131   385    4   AJECG/AFDB:AF-C0NXU7-F1 Uncharacterized protein UNCHARACTERIZED PROTE
 428:  uml4-A  3.0  7.4   73  1066    5   AJECG/AFDB:AF-C0P0C6-F1 WD domain-containing protein WD DOMAIN-CONTAI
 429:  un65-A  3.0  9.0  101   379    6   AJECG/AFDB:AF-C0NNB1-F1 RNA polymerase II transcription factor B 38 k
 430:  usii-A  3.0  5.1  141   638    5   AJECG/AFDB:AF-C0NA39-F1 Sorting nexin-41 SORTING NEXIN-41;
 431:  uqst-A  3.0  4.6   65   256    0   AJECG/AFDB:AF-C0NMJ4-F1 Mediator of RNA polymerase II transcription s
 432:  up74-A  3.0  4.5  146   502   10   AJECG/AFDB:AF-C0NN38-F1 PX domain-containing protein PX DOMAIN-CONTAI
 433:  umtl-A  3.0 15.3   75   538    9   AJECG/AFDB:AF-C0NAL6-F1 MRS7 family protein MRS7 FAMILY PROTEIN;
 434:  uoij-A  3.0  5.0  100   557    7   AJECG/AFDB:AF-C0NXK5-F1 Sugar transporter SUGAR TRANSPORTER;
 435:  un02-A  3.0 20.0  128   587    5   AJECG/AFDB:AF-C0ND62-F1 Autophagy-related protein 17 AUTOPHAGY-RELATE
 436:  ut6e-A  3.0  7.5  119   882    8   AJECG/AFDB:AF-C0NHZ8-F1 C6 finger domain transcription factor nscR C6
 437:  uo9b-A  3.0  5.3  124   358    9   AJECG/AFDB:AF-C0NN04-F1 RGS domain-containing protein RGS DOMAIN-CONT
 438:  unka-A  3.0  8.9   63   649    6   AJECG/AFDB:AF-C0NJN4-F1 Serine/threonine-protein kinase cot-1 SERINE/
 439:  umwa-A  3.0 23.1   78   137    4   AJECG/AFDB:AF-C0NNI2-F1 Uncharacterized protein UNCHARACTERIZED PROTE
 440:  uqa3-A  3.0  5.5  136  1784   11   AJECG/AFDB:AF-C0NP80-F1 Sister chromatid cohesion protein SISTER CHRO
 441:  up6z-A  3.0 24.0   79   455    6   AJECG/AFDB:AF-C0NYE1-F1 Uncharacterized protein UNCHARACTERIZED PROTE
 442:  usxm-A  3.0  5.9   69   357    9   AJECG/AFDB:AF-C0NRE6-F1 Alpha/beta hydrolase fold protein ALPHA/BETA 
 443:  upeb-A  3.0 15.4  105  1068    7   AJECG/AFDB:AF-C0NNM1-F1 WD domain-containing protein WD DOMAIN-CONTAI
 444:  umqk-A  3.0  9.2   78   355   10   AJECG/AFDB:AF-C0NEV1-F1 6-chlorohydroxyquinol-1,2-dioxygenase 6-CHLOR
 445:  uqzl-A  3.0 12.0   66   356    6   AJECG/AFDB:AF-C0NX02-F1 Mediator of RNA polymerase II transcription s
 446:  ut6i-A  3.0  5.1   98  1104    9   AJECG/AFDB:AF-C0NAA1-F1 Chitin-binding type-3 domain-containing prote
 447:  uqds-A  3.0  7.8   71   664    4   AJECG/AFDB:AF-C0NQM2-F1 Mannose-1-phosphate guanylyltransferase MANNO
 448:  uso8-A  3.0  8.7  102   187    9   AJECG/AFDB:AF-C0NI76-F1 Uncharacterized protein UNCHARACTERIZED PROTE
 449:  umx7-A  3.0  8.9  103  1305    4   AJECG/AFDB:AF-C0NUZ0-F1 Autophagy-related protein 11 AUTOPHAGY-RELATE
 450:  urbk-A  3.0  4.1   99   284    9   AJECG/AFDB:AF-C0NSD2-F1 DNA replication complex GINS protein SLD5 DNA
 451:  undn-A  3.0  7.2  114   379    7   AJECG/AFDB:AF-C0NDA8-F1 Zinc transporter ZIP9 ZINC TRANSPORTER ZIP9;
 452:  usx8-A  3.0  4.7   99   372    8   AJECG/AFDB:AF-C0NH97-F1 Uncharacterized protein UNCHARACTERIZED PROTE
 453:  us8g-A  3.0  8.3  112   847   13   AJECG/AFDB:AF-C0NBE7-F1 C6 finger domain transcription factor nscR C6
 454:  us3z-A  3.0 22.7  114   673    0   AJECG/AFDB:AF-C0NQ48-F1 GTPase activating protein GTPASE ACTIVATING P
 455:  ut11-A  3.0  6.1  124   843    8   AJECG/AFDB:AF-C0NWR8-F1 RhoGAP and Fes/CIP4 domain-containing protein
 456:  upel-A  3.0  4.3   58    99    7   AJECG/AFDB:AF-C0NLS3-F1 Uncharacterized protein UNCHARACTERIZED PROTE
 457:  usex-A  2.9  4.6  129   435    5   AJECG/AFDB:AF-C0NT12-F1 Uncharacterized protein UNCHARACTERIZED PROTE
 458:  ur4l-A  2.9 21.4  119   434   12   AJECG/AFDB:AF-C0NNG2-F1 Integral membrane protein INTEGRAL MEMBRANE P
 459:  uq91-A  2.9 18.6  106   956    5   AJECG/AFDB:AF-C0NLF4-F1 BRO1 domain-containing protein BRO1 DOMAIN-CO
 460:  urnj-A  2.9  6.3  116  2016    7   AJECG/AFDB:AF-C0NV32-F1 Uncharacterized protein UNCHARACTERIZED PROTE
 461:  upca-A  2.9  7.4  107  1626    9   AJECG/AFDB:AF-C0NPL3-F1 Protein kinase domain-containing protein PROT
 462:  uqgb-A  2.9  5.9  113   376    8   AJECG/AFDB:AF-C0P045-F1 Plasma membrane iron permease PLASMA MEMBRANE
 463:  ust0-A  2.9  7.5   75   708    5   AJECG/AFDB:AF-C0NVD2-F1 AP complex subunit beta AP COMPLEX SUBUNIT BE
 464:  uo7n-A  2.9 10.0   86   239   10   AJECG/AFDB:AF-C0P139-F1 DUF396 domain-containing protein DUF396 DOMAI
 465:  uq8y-A  2.9 10.4  107   845    7   AJECG/AFDB:AF-C0NH12-F1 PH domain-containing protein PH DOMAIN-CONTAI
 466:  unuu-A  2.9  4.9   89   450    9   AJECG/AFDB:AF-C0NHM4-F1 Fungal_trans domain-containing protein FUNGAL
 467:  urqh-A  2.9  7.6  113   514   11   AJECG/AFDB:AF-C0NH52-F1 RING finger domain-containing protein RING FI
 468:  ur8j-A  2.9  6.8  106   759    5   AJECG/AFDB:AF-C0NYD9-F1 HOOK_N domain-containing protein HOOK_N DOMAI
 469:  uspd-A  2.9 11.4   99   289    4   AJECG/AFDB:AF-C0NW79-F1 Uncharacterized protein UNCHARACTERIZED PROTE
 470:  us26-A  2.9  3.6   60   100    7   AJECG/AFDB:AF-C0NSI7-F1 Uncharacterized protein UNCHARACTERIZED PROTE
 471:  urld-A  2.9  4.2   83  1076   10   AJECG/AFDB:AF-C0NLM2-F1 BHLH domain-containing protein BHLH DOMAIN-CO
 472:  ura7-A  2.9 11.5   91   546    4   AJECG/AFDB:AF-C0NCL6-F1 MFS domain-containing protein MFS DOMAIN-CONT
 473:  unhk-A  2.9 14.3  102   510    8   AJECG/AFDB:AF-C0NRP0-F1 MFS domain-containing protein MFS DOMAIN-CONT
 474:  uq5a-A  2.9  8.8  147   438    6   AJECG/AFDB:AF-C0NW70-F1 YagE family protein YAGE FAMILY PROTEIN;
 475:  ut3b-A  2.9  5.3  116   456   12   AJECG/AFDB:AF-C0NSM4-F1 Protein-serine/threonine kinase PROTEIN-SERIN
 476:  uohn-A  2.9  5.7   86   329    9   AJECG/AFDB:AF-C0NU97-F1 GARP complex component GARP COMPLEX COMPONENT
 477:  usyr-A  2.9 12.1  150   670    8   AJECG/AFDB:AF-C0NNN2-F1 MFS domain-containing protein MFS DOMAIN-CONT
 478:  urh6-A  2.9  7.9   80  1012    4   AJECG/AFDB:AF-C0NG50-F1 LEA domain-containing protein LEA DOMAIN-CONT
 479:  unhv-A  2.9 13.3   81   394    9   AJECG/AFDB:AF-C0NJH1-F1 Obg-like ATPase 1 OBG-LIKE ATPASE 1;
 480:  upk6-A  2.9  6.7  108   178    5   AJECG/AFDB:AF-C0NKW0-F1 Uncharacterized protein UNCHARACTERIZED PROTE
 481:  uqtk-A  2.9  6.3   85  1205    8   AJECG/AFDB:AF-C0NHE5-F1 RING-13 finger domain-containing protein RING
 482:  up32-A  2.9  4.3  105  1202    9   AJECG/AFDB:AF-C0NNU0-F1 Glycerophosphocholine phosphodiesterase GLYCE
 483:  upse-A  2.9  4.0  131   422    3   AJECG/AFDB:AF-C0NY34-F1 t-SNARE T-SNARE;
 484:  usfg-A  2.9  3.3   66   273    6   AJECG/AFDB:AF-C0NPD9-F1 V-SNARE V-SNARE;
 485:  ur9f-A  2.9  5.2  122   868    4   AJECG/AFDB:AF-C0NR07-F1 Uncharacterized protein UNCHARACTERIZED PROTE
 486:  un27-A  2.9  5.8  108   213   11   AJECG/AFDB:AF-C0NZJ2-F1 Uncharacterized protein UNCHARACTERIZED PROTE
 487:  uprk-A  2.9 10.2  106   514   12   AJECG/AFDB:AF-C0NB50-F1 Indoleamine 2,3-dioxygenase INDOLEAMINE 2,3-D
 488:  urq6-A  2.9  7.9   94   171   13   AJECG/AFDB:AF-C0NBZ6-F1 Mediator of RNA polymerase II transcription s
 489:  uqh4-A  2.9  4.7  111   770    4   AJECG/AFDB:AF-C0NXP3-F1 Uncharacterized protein UNCHARACTERIZED PROTE
 490:  uot1-A  2.9  8.8   75   239    0   AJECG/AFDB:AF-C0NJ67-F1 Respiratory supercomplex factor 1, mitochondr
 491:  usxq-A  2.9  5.1   89   130    6   AJECG/AFDB:AF-C0NQ47-F1 Uncharacterized protein UNCHARACTERIZED PROTE
 492:  uq4t-A  2.9  3.9   83   159    7   AJECG/AFDB:AF-C0P1E1-F1 Uncharacterized protein UNCHARACTERIZED PROTE
 493:  utan-A  2.9 10.0  100   204    9   AJECG/AFDB:AF-C0NGT9-F1 Prefoldin subunit 3 PREFOLDIN SUBUNIT 3;
 494:  upmw-A  2.9  7.1  142   644    5   AJECG/AFDB:AF-C0NJQ0-F1 RNA polymerase II transcription factor RNA PO
 495:  unzo-A  2.9  9.1   66   203    6   AJECG/AFDB:AF-C0NJT7-F1 Uncharacterized protein UNCHARACTERIZED PROTE
 496:  ut7j-A  2.9  6.7  114   172    7   AJECG/AFDB:AF-C0NH38-F1 Uncharacterized protein UNCHARACTERIZED PROTE
 497:  uqno-A  2.9 10.8   82   371   11   AJECG/AFDB:AF-C0P0Y0-F1 Uncharacterized protein UNCHARACTERIZED PROTE
 498:  unfi-A  2.9  4.0   79   363    5   AJECG/AFDB:AF-C0NR50-F1 GTP-binding protein GTP-BINDING PROTEIN;
 499:  uopz-A  2.9  8.9  113  1071    5   AJECG/AFDB:AF-C0NNJ3-F1 ATP-dependent helicase NAM7 ATP-DEPENDENT HEL
 500:  ussw-A  2.9  6.4   79  1081    8   AJECG/AFDB:AF-C0NIT7-F1 ATP-dependent RNA helicase DOB1 ATP-DEPENDENT
 501:  uoan-A  2.9 14.3   77   472    8   AJECG/AFDB:AF-C0NGB3-F1 DUF647 domain-containing protein DUF647 DOMAI
 502:  uq4d-A  2.9  8.7   47   123    9   AJECG/AFDB:AF-C0NR76-F1 Uncharacterized protein UNCHARACTERIZED PROTE
 503:  uswy-A  2.9  4.2  101   678   12   AJECG/AFDB:AF-C0NH29-F1 DUF2013 domain-containing protein DUF2013 DOM
 504:  un10-A  2.9  4.1   63   998   10   AJECG/AFDB:AF-C0NMG2-F1 MIT domain-containing protein MIT DOMAIN-CONT
 505:  usbn-A  2.9 28.2   94  1024    5   AJECG/AFDB:AF-C0NAC5-F1 AAA domain-containing protein AAA DOMAIN-CONT
 506:  uo5i-A  2.8  6.3  110  1216    5   AJECG/AFDB:AF-C0NAX2-F1 Coatomer subunit alpha COATOMER SUBUNIT ALPHA
 507:  urxf-A  2.8  6.9   96   897    7   AJECG/AFDB:AF-C0NGY5-F1 Coatomer subunit gamma COATOMER SUBUNIT GAMMA
 508:  up50-A  2.8  5.7  104  1368    6   AJECG/AFDB:AF-C0NSP0-F1 p150 dynactin NUDM P150 DYNACTIN NUDM;
 509:  ump8-A  2.8 14.4   98   420   15   AJECG/AFDB:AF-C0NII7-F1 Uncharacterized protein UNCHARACTERIZED PROTE
 510:  unqa-A  2.8  5.9  101   206   12   AJECG/AFDB:AF-C0NXG3-F1 Uncharacterized protein UNCHARACTERIZED PROTE
 511:  utgh-A  2.8 12.5  112   900    6   AJECG/AFDB:AF-C0NUU0-F1 PHD-type domain-containing protein PHD-TYPE D
 512:  uox6-A  2.8  6.2   85   304    6   AJECG/AFDB:AF-C0NDZ5-F1 PENR2 protein PENR2 PROTEIN;
 513:  utep-A  2.8  9.5  136   570    7   AJECG/AFDB:AF-C0NTB0-F1 Drug resistance transporter EmrB/QacA subfami
 514:  uozi-A  2.8  4.8  102  1695    5   AJECG/AFDB:AF-C0NNA2-F1 Rif1_N domain-containing protein RIF1_N DOMAI
 515:  uphe-A  2.8  3.3   75   848    5   AJECG/AFDB:AF-C0NA50-F1 Uncharacterized protein UNCHARACTERIZED PROTE
 516:  uq1l-A  2.8  5.4  141   399    6   AJECG/AFDB:AF-C0NML2-F1 Uncharacterized protein UNCHARACTERIZED PROTE
 517:  upyb-A  2.8  4.3   83   621    4   AJECG/AFDB:AF-C0NAV5-F1 rRNA adenine N(6)-methyltransferase RRNA ADEN
 518:  uss7-A  2.8  7.7  127  1073    9   AJECG/AFDB:AF-C0NCR6-F1 Uncharacterized protein UNCHARACTERIZED PROTE
 519:  uo1j-A  2.8  5.1  129   312    5   AJECG/AFDB:AF-C0NGV7-F1 Uncharacterized protein UNCHARACTERIZED PROTE
 520:  uqc0-A  2.8  8.7   77   172   14   AJECG/AFDB:AF-C0NKL3-F1 Uncharacterized protein UNCHARACTERIZED PROTE
 521:  uqn5-A  2.8  5.4   94   161    5   AJECG/AFDB:AF-C0NYX8-F1 Uncharacterized protein UNCHARACTERIZED PROTE
 522:  ur4c-A  2.8  6.7   91   278   10   AJECG/AFDB:AF-C0NP21-F1 Uncharacterized protein UNCHARACTERIZED PROTE
 523:  uqi3-A  2.8 10.7  133   826    5   AJECG/AFDB:AF-C0NW52-F1 RINT-1 family protein RINT-1 FAMILY PROTEIN;
 524:  un0h-A  2.8  3.6   57   103   12   AJECG/AFDB:AF-C0NMP0-F1 Uncharacterized protein UNCHARACTERIZED PROTE
 525:  uqd3-A  2.8  5.0  115   403   10   AJECG/AFDB:AF-C0NRA4-F1 Geranylgeranyl pyrophosphate synthase GERANYL
 526:  unzb-A  2.8  4.7   97  1227    8   AJECG/AFDB:AF-C0NFR5-F1 Beta-tubulin cofactor d BETA-TUBULIN COFACTOR
 527:  unby-A  2.8  6.0  142  1841    5   AJECG/AFDB:AF-C0NDL8-F1 CNH domain-containing protein CNH DOMAIN-CONT
 528:  uorb-A  2.8  5.4   55    59    4   AJECG/AFDB:AF-C0NL67-F1 Uncharacterized protein UNCHARACTERIZED PROTE
 529:  unqo-A  2.8 11.4  138   443    7   AJECG/AFDB:AF-C0NQZ2-F1 BAR domain-containing protein BAR DOMAIN-CONT
 530:  uo22-A  2.8  4.2   90   758    6   AJECG/AFDB:AF-C0NIY9-F1 Uncharacterized protein UNCHARACTERIZED PROTE
 531:  uq2o-A  2.8 15.7   71   706    6   AJECG/AFDB:AF-C0NYJ3-F1 Glycerol-3-phosphate dehydrogenase GLYCEROL-3
 532:  un3y-A  2.8  4.5  102   330    6   AJECG/AFDB:AF-C0NG90-F1 Uncharacterized protein UNCHARACTERIZED PROTE
 533:  upss-A  2.8  5.6  110   196   12   AJECG/AFDB:AF-C0NZF0-F1 Uncharacterized protein UNCHARACTERIZED PROTE
 534:  ur2q-A  2.8  8.0   71   149    8   AJECG/AFDB:AF-C0NM96-F1 Uncharacterized protein UNCHARACTERIZED PROTE
 535:  un12-A  2.8 11.1   98   685    4   AJECG/AFDB:AF-C0NSA8-F1 Uncharacterized protein UNCHARACTERIZED PROTE
 536:  uqox-A  2.8  4.4   68   231    6   AJECG/AFDB:AF-C0NCL9-F1 Uncharacterized protein UNCHARACTERIZED PROTE
 537:  uq5o-A  2.8 12.4   72   695    8   AJECG/AFDB:AF-C0NIR5-F1 Uncharacterized protein UNCHARACTERIZED PROTE
 538:  upxx-A  2.8  5.7   68   811    9   AJECG/AFDB:AF-C0NRL7-F1 DUF455 domain-containing protein DUF455 DOMAI
 539:  ut9j-A  2.8  8.4   70   428    4   AJECG/AFDB:AF-C0NKS0-F1 Peroxin 19 PEROXIN 19;
 540:  umrc-A  2.8  2.8   55   644    7   AJECG/AFDB:AF-C0NJE1-F1 Uncharacterized protein UNCHARACTERIZED PROTE
 541:  umzt-A  2.8  7.6  102   254    3   AJECG/AFDB:AF-C0NDM8-F1 Uncharacterized protein UNCHARACTERIZED PROTE
 542:  uqn1-A  2.8  7.7   97   544    8   AJECG/AFDB:AF-C0NLU6-F1 Phosphatidylinositol:UDP-GlcNAc transferase P
 543:  uo75-A  2.8  8.4   76  1293    7   AJECG/AFDB:AF-C0NS41-F1 Uncharacterized protein UNCHARACTERIZED PROTE
 544:  uqkc-A  2.8 13.5   95  1504    7   AJECG/AFDB:AF-C0NQW4-F1 Goodbye domain-containing protein GOODBYE DOM
 545:  urod-A  2.8 20.2   83   982    8   AJECG/AFDB:AF-C0NDG7-F1 AAA domain-containing protein AAA DOMAIN-CONT
 546:  unbx-A  2.8  9.4  105   528    6   AJECG/AFDB:AF-C0NIC1-F1 PH domain-containing protein PH DOMAIN-CONTAI
 547:  utkk-A  2.8  5.5   63    72   10   AJECG/AFDB:AF-C0NQU9-F1 Protein kish PROTEIN KISH;
 548:  uo9y-A  2.8  6.1  124   925    6   AJECG/AFDB:AF-C0NKY1-F1 Heat shock protein CLPA HEAT SHOCK PROTEIN CL
 549:  up6u-A  2.8  7.9  114   204    4   AJECG/AFDB:AF-C0NNB9-F1 Uncharacterized protein UNCHARACTERIZED PROTE
 550:  uq3f-A  2.8  4.9   93   749   10   AJECG/AFDB:AF-C0NBP2-F1 C6 finger domain transcription factor nscR C6
 551:  ur0b-A  2.8  4.0   82   227    6   AJECG/AFDB:AF-C0NI24-F1 Translin TRANSLIN;
 552:  usyo-A  2.8 10.2  107   493   11   AJECG/AFDB:AF-C0NY43-F1 Hsp90 chaperone protein kinase-targeting subu
 553:  uoon-A  2.8  8.1   67  1066    6   AJECG/AFDB:AF-C0NCH8-F1 Mediator of RNA polymerase II transcription s
 554:  uqri-A  2.8  4.3   83   504    5   AJECG/AFDB:AF-C0NGN2-F1 Conserved oligomeric Golgi complex subunit 5 
 555:  ur60-A  2.8  7.5  107  2032    7   AJECG/AFDB:AF-C0NHB7-F1 TPR_MLP1_2 domain-containing protein TPR_MLP1
 556:  uo5u-A  2.8  7.2   80   115   10   AJECG/AFDB:AF-C0NAJ1-F1 Uncharacterized protein UNCHARACTERIZED PROTE
 557:  usay-A  2.8  4.1   79   190    5   AJECG/AFDB:AF-C0NB66-F1 Uncharacterized protein UNCHARACTERIZED PROTE
 558:  uplk-A  2.8  3.0   98   339   10   AJECG/AFDB:AF-C0NU36-F1 Uncharacterized protein UNCHARACTERIZED PROTE
 559:  unqs-A  2.8  7.8   87   733    5   AJECG/AFDB:AF-C0NL75-F1 Spindle assembly checkpoint component MAD1 SP
 560:  uoq9-A  2.7  6.6  106   402   10   AJECG/AFDB:AF-C0NVE1-F1 Integral membrane protein INTEGRAL MEMBRANE P
 561:  usx6-A  2.7  4.7  114   394    9   AJECG/AFDB:AF-C0NUH4-F1 Uncharacterized protein UNCHARACTERIZED PROTE
 562:  urbu-A  2.7  3.6   59   136    8   AJECG/AFDB:AF-C0NCL8-F1 Uncharacterized protein UNCHARACTERIZED PROTE
 563:  uny6-A  2.7  2.9   48   101   15   AJECG/AFDB:AF-C0NIR9-F1 Uncharacterized protein UNCHARACTERIZED PROTE
 564:  urzv-A  2.7  7.4   92   605    9   AJECG/AFDB:AF-C0NUH6-F1 C6 finger domain transcription factor nscR C6
 565:  uoea-A  2.7  9.7  121   357    8   AJECG/AFDB:AF-C0NQ16-F1 Mating-type alpha-pheromone receptor PreB MAT
 566:  uopq-A  2.7  4.4  118   905    8   AJECG/AFDB:AF-C0NFQ5-F1 Nitrogen assimilation transcription factor ni
 567:  usgv-A  2.7  3.7   71   326    4   AJECG/AFDB:AF-C0NQK9-F1 Dolichyl-diphosphooligosaccharide-protein gly
 568:  umv3-A  2.7  3.2   63   121   11   AJECG/AFDB:AF-C0NZW9-F1 Uncharacterized protein UNCHARACTERIZED PROTE
 569:  upda-A  2.7 12.9   60   178   10   AJECG/AFDB:AF-C0NUT2-F1 Uncharacterized protein UNCHARACTERIZED PROTE
 570:  urpl-A  2.7 13.6  111   898    6   AJECG/AFDB:AF-C0NC88-F1 Vacuolar sorting-associated protein VACUOLAR 
 571:  unud-A  2.7  7.9  135   617    8   AJECG/AFDB:AF-C0NIN6-F1 ABC1 family protein ABC1 FAMILY PROTEIN;
 572:  uovf-A  2.7 14.1   83   551    8   AJECG/AFDB:AF-C0NAV4-F1 STAM-binding protein-like protein STAM-BINDIN
 573:  uqnh-A  2.7  4.1   95   141   11   AJECG/AFDB:AF-C0NXZ8-F1 Uncharacterized protein UNCHARACTERIZED PROTE
 574:  uogp-A  2.7  5.5  123   853    2   AJECG/AFDB:AF-C0NZC6-F1 C6 finger domain transcription factor nscR C6
 575:  uobk-A  2.7 10.2   74   522    5   AJECG/AFDB:AF-C0NE71-F1 Eukaryotic peptide chain release factor subun
 576:  up9b-A  2.7  7.9  121   853    9   AJECG/AFDB:AF-C0NAD3-F1 Uncharacterized protein UNCHARACTERIZED PROTE
 577:  uoau-A  2.7  6.9   97  1097    4   AJECG/AFDB:AF-C0NS19-F1 Ubiquitin carboxyl-terminal hydrolase UBIQUIT
 578:  upy0-A  2.7  9.2  122   260    7   AJECG/AFDB:AF-C0NFR7-F1 Vacuolar ATP synthase subunit D VACUOLAR ATP 
 579:  ur2o-A  2.7  8.9   97  1057    8   AJECG/AFDB:AF-C0NG80-F1 MMS19 nucleotide excision repair protein MMS1
 580:  un0c-A  2.7  7.5   87   200    6   AJECG/AFDB:AF-C0NBQ7-F1 Uncharacterized protein UNCHARACTERIZED PROTE
 581:  upyu-A  2.7  8.1  129   964    7   AJECG/AFDB:AF-C0NX64-F1 Serine/threonine-protein kinase SERINE/THREON
 582:  us3x-A  2.7  8.8   90   507    6   AJECG/AFDB:AF-C0NGC0-F1 Uncharacterized protein UNCHARACTERIZED PROTE
 583:  umpr-A  2.7  9.0   88   201    8   AJECG/AFDB:AF-C0NZ47-F1 Uncharacterized protein UNCHARACTERIZED PROTE
 584:  up6x-A  2.7  8.0  102   671    7   AJECG/AFDB:AF-C0NWH0-F1 pH-response regulator protein palI/rim-9 PH-R
 585:  uogt-A  2.7  8.8   66   128    5   AJECG/AFDB:AF-C0NZW6-F1 NADH-ubiquinone oxidoreductase NADH-UBIQUINON
 586:  uo3v-A  2.7  4.9   80   643    4   AJECG/AFDB:AF-C0NV68-F1 Electron transfer flavoprotein-ubiquinone oxi
 587:  uqb6-A  2.7 12.7  105   732   10   AJECG/AFDB:AF-C0NNN3-F1 Fungal specific transcription factor domain-c
 588:  us56-A  2.7 13.1   98   259    5   AJECG/AFDB:AF-C0NNS5-F1 Uncharacterized protein UNCHARACTERIZED PROTE
 589:  umxs-A  2.7  7.5  162   589    6   AJECG/AFDB:AF-C0NG45-F1 Uncharacterized protein UNCHARACTERIZED PROTE
 590:  unqr-A  2.7  4.8   60   166   10   AJECG/AFDB:AF-C0NGN4-F1 Uncharacterized protein UNCHARACTERIZED PROTE
 591:  urcr-A  2.7 12.6  132   515    5   AJECG/AFDB:AF-C0NM55-F1 O-acyltransferase O-ACYLTRANSFERASE;
 592:  usw9-A  2.7  7.1  122   344    3   AJECG/AFDB:AF-C0NWG9-F1 Uncharacterized protein UNCHARACTERIZED PROTE
 593:  urkb-A  2.7  5.1   69   550   10   AJECG/AFDB:AF-C0NSG2-F1 Nuclear polyadenylated RNA-binding protein NA
 594:  uq42-A  2.7  5.0  113   983    9   AJECG/AFDB:AF-C0NIU9-F1 Uncharacterized protein UNCHARACTERIZED PROTE
 595:  uotw-A  2.7  4.4  104   598    5   AJECG/AFDB:AF-C0NL11-F1 tRNA wybutosine-synthesizing protein 4 TRNA W
 596:  uodf-A  2.7  6.6   86   219    7   AJECG/AFDB:AF-C0NF28-F1 Uncharacterized protein UNCHARACTERIZED PROTE
 597:  uqyu-A  2.7  6.9   97   582    4   AJECG/AFDB:AF-C0NG12-F1 PWWP domain-containing protein PWWP DOMAIN-CO
 598:  up17-A  2.7  5.9  153   599    6   AJECG/AFDB:AF-C0NFH5-F1 Uncharacterized protein UNCHARACTERIZED PROTE
 599:  ush4-A  2.7  7.9  152   435    9   AJECG/AFDB:AF-C0NXY7-F1 PQ loop repeat protein PQ LOOP REPEAT PROTEIN
 600:  uqa1-A  2.7  8.9   99   224    7   AJECG/AFDB:AF-C0NQ62-F1 Tetraspanin TETRASPANIN;
 601:  uo4f-A  2.7  5.4  106   278    6   AJECG/AFDB:AF-C0NQ32-F1 Uncharacterized protein UNCHARACTERIZED PROTE
 602:  urpu-A  2.7  6.1   75   258   13   AJECG/AFDB:AF-C0NRB8-F1 Uncharacterized protein UNCHARACTERIZED PROTE
 603:  ur72-A  2.7  3.6   70   371    7   AJECG/AFDB:AF-C0NUG4-F1 rRNA-processing protein EFG1 RRNA-PROCESSING 
 604:  utgw-A  2.7  9.2  126  2522    4   AJECG/AFDB:AF-C0NM47-F1 Ubiquitin carboxyl-terminal hydrolase UBIQUIT
 605:  upi4-A  2.7 10.0  111   140    9   AJECG/AFDB:AF-C0NY10-F1 Uncharacterized protein UNCHARACTERIZED PROTE
 606:  ut07-A  2.7 12.4  119   552    5   AJECG/AFDB:AF-C0NEI7-F1 Phosphotransferase enzyme family protein PHOS
 607:  uo2b-A  2.7  6.3  117   709   11   AJECG/AFDB:AF-C0NJ94-F1 Uncharacterized protein UNCHARACTERIZED PROTE
 608:  uoc2-A  2.7 24.9  118   828    7   AJECG/AFDB:AF-C0NFD6-F1 Uncharacterized protein UNCHARACTERIZED PROTE
 609:  us8o-A  2.7  3.7   64    94    6   AJECG/AFDB:AF-C0NZX7-F1 Vacuolar sorting-associated protein VACUOLAR 
 610:  un1n-A  2.7  7.9   60   729   10   AJECG/AFDB:AF-C0NSN6-F1 Uncharacterized protein UNCHARACTERIZED PROTE
 611:  ut0b-A  2.7  5.4   95   303    7   AJECG/AFDB:AF-C0NAV0-F1 CSN8_PSD8_EIF3K domain-containing protein CSN
 612:  uppb-A  2.7 26.1  132  1244    5   AJECG/AFDB:AF-C0NUP0-F1 Rho-GTPase-activating protein RHO-GTPASE-ACTI
 613:  unb5-A  2.7  8.4  112   498    6   AJECG/AFDB:AF-C0NK96-F1 Uncharacterized protein UNCHARACTERIZED PROTE
 614:  uqzc-A  2.7 12.9  145   399    6   AJECG/AFDB:AF-C0NB11-F1 MFS domain-containing protein MFS DOMAIN-CONT
 615:  usdn-A  2.7  7.9   92  1222    8   AJECG/AFDB:AF-C0NDA5-F1 Sporulation protein SPORULATION PROTEIN;
 616:  urbq-A  2.7  4.8   65   252    6   AJECG/AFDB:AF-C0NCV9-F1 GrpE protein homolog, mitochondrial GRPE PROT
 617:  umpj-A  2.7  4.4  122   433    7   AJECG/AFDB:AF-C0NU14-F1 Integral membrane protein INTEGRAL MEMBRANE P
 618:  uos0-A  2.7  3.4   67   253    7   AJECG/AFDB:AF-C0NID2-F1 Smr domain-containing protein SMR DOMAIN-CONT
 619:  uspu-A  2.7 17.2   76   632    5   AJECG/AFDB:AF-C0NHK0-F1 RING finger domain-containing protein RING FI
 620:  up10-A  2.7  6.9  143   446    8   AJECG/AFDB:AF-C0NJ43-F1 Cation efflux family protein family CATION EF
 621:  unmt-A  2.7  8.9   79   791    8   AJECG/AFDB:AF-C0NYZ8-F1 Ankyrin repeat protein ANKYRIN REPEAT PROTEIN
 622:  ut3f-A  2.7  6.0  101   346    4   AJECG/AFDB:AF-C0NDL1-F1 F-box domain-containing protein F-BOX DOMAIN-
 623:  uqt0-A  2.7  4.7  119   364    6   AJECG/AFDB:AF-C0NVY4-F1 t-SNARE coiled-coil homology domain-containin
 624:  usrk-A  2.7  6.5   61   242    3   AJECG/AFDB:AF-C0NLQ8-F1 Uncharacterized protein UNCHARACTERIZED PROTE
 625:  urdo-A  2.7  5.0  132   556   10   AJECG/AFDB:AF-C0NHZ1-F1 Arginine permease ARGININE PERMEASE;
 626:  up6i-A  2.7 10.0  118  1111    6   AJECG/AFDB:AF-C0NV27-F1 Spindle pole body component alp6 SPINDLE POLE
 627:  upiw-A  2.7 10.3  109   457    8   AJECG/AFDB:AF-C0NJY0-F1 Uncharacterized protein UNCHARACTERIZED PROTE
 628:  usq0-A  2.7  7.5  105   398    6   AJECG/AFDB:AF-C0NWY1-F1 Uncharacterized protein UNCHARACTERIZED PROTE
 629:  un7k-A  2.7  3.6   64   108    5   AJECG/AFDB:AF-C0NI67-F1 Uncharacterized protein UNCHARACTERIZED PROTE
 630:  umxx-A  2.6  7.2  115   492    6   AJECG/AFDB:AF-C0NXQ4-F1 Proteasome 26S subunit PROTEASOME 26S SUBUNIT
 631:  usue-A  2.6  3.5   78  1225    9   AJECG/AFDB:AF-C0NF90-F1 TIP120 domain-containing protein TIP120 DOMAI
 632:  ungp-A  2.6  9.5   79   137    5   AJECG/AFDB:AF-C0NM53-F1 Integral membrane protein INTEGRAL MEMBRANE P
 633:  uqnd-A  2.6  6.2  111   802    8   AJECG/AFDB:AF-C0NKN2-F1 Dynamin family protein DYNAMIN FAMILY PROTEIN
 634:  uo6r-A  2.6  4.7  113   155    5   AJECG/AFDB:AF-C0NN48-F1 Golgi apparatus membrane protein TVP23 GOLGI 
 635:  uofj-A  2.6  6.6   92   815    3   AJECG/AFDB:AF-C0NCF9-F1 Atypical serine/threonine protein kinase BUD3
 636:  ummq-A  2.6  4.4   87   268   11   AJECG/AFDB:AF-C0NBR8-F1 Uncharacterized protein UNCHARACTERIZED PROTE
 637:  umz0-A  2.6  7.3  124   909    6   AJECG/AFDB:AF-C0NL74-F1 Fes/CIP4 homology domain-containing protein F
 638:  upwg-A  2.6 17.4   87   832    5   AJECG/AFDB:AF-C0NQ29-F1 Ankyrin repeat protein ANKYRIN REPEAT PROTEIN
 639:  uq24-A  2.6  7.6  125   495    4   AJECG/AFDB:AF-C0NYR7-F1 Uncharacterized protein UNCHARACTERIZED PROTE
 640:  uq64-A  2.6  4.4  107   164    7   AJECG/AFDB:AF-C0NA59-F1 Uncharacterized protein UNCHARACTERIZED PROTE
 641:  un45-A  2.6  6.0   68   105    9   AJECG/AFDB:AF-C0NI26-F1 Uncharacterized protein UNCHARACTERIZED PROTE
 642:  upky-A  2.6  7.1   76   119    9   AJECG/AFDB:AF-C0NPS7-F1 Uncharacterized protein UNCHARACTERIZED PROTE
 643:  upys-A  2.6 10.0   93   172    4   AJECG/AFDB:AF-C0NVY0-F1 Uncharacterized protein UNCHARACTERIZED PROTE
 644:  upgo-A  2.6  6.5   84   189   10   AJECG/AFDB:AF-C0NU80-F1 Mediator of RNA polymerase II transcription s
 645:  ur0a-A  2.6 12.2   68   212    7   AJECG/AFDB:AF-C0NAE0-F1 Uncharacterized protein UNCHARACTERIZED PROTE
 646:  urio-A  2.6  6.0   63    84    3   AJECG/AFDB:AF-C0NUB9-F1 Splicing factor subunit SPLICING FACTOR SUBUN
 647:  uokb-A  2.6  6.8  101   643    4   AJECG/AFDB:AF-C0NSR2-F1 Signal recognition particle subunit SRP68 SIG
 648:  un9t-A  2.6  8.0   77   152    5   AJECG/AFDB:AF-C0NZJ7-F1 MARVEL domain-containing protein MARVEL DOMAI
 649:  unl8-A  2.6 12.8  131  1228    8   AJECG/AFDB:AF-C0NNL5-F1 Chimerin CHIMERIN;
 650:  uqyl-A  2.6  4.5  121   525    7   AJECG/AFDB:AF-C0NGQ4-F1 Uncharacterized protein UNCHARACTERIZED PROTE
 651:  un14-A  2.6  6.1   89  1288    2   AJECG/AFDB:AF-C0NBD3-F1 Histidine kinase HISTIDINE KINASE;
 652:  uqjd-A  2.6  3.4   60   135    8   AJECG/AFDB:AF-C0NEG1-F1 Uncharacterized protein UNCHARACTERIZED PROTE
 653:  usyc-A  2.6  9.5   92   399    3   AJECG/AFDB:AF-C0NDW6-F1 Uncharacterized protein UNCHARACTERIZED PROTE
 654:  uqbd-A  2.6  6.7   81   399   10   AJECG/AFDB:AF-C0NJS6-F1 Defect at low temperature protein 1 DEFECT AT
 655:  usua-A  2.6  4.1   59   275    3   AJECG/AFDB:AF-C0NJJ0-F1 VPS37 C-terminal domain-containing protein VP
 656:  uqbs-A  2.6  8.2  103   524   10   AJECG/AFDB:AF-C0P0N6-F1 Spermine/spermidine synthase SPERMINE/SPERMID
 657:  uod1-A  2.6  4.7   84   149    1   AJECG/AFDB:AF-C0NMP2-F1 Uncharacterized protein UNCHARACTERIZED PROTE
 658:  uoty-A  2.6 19.0  105   384    5   AJECG/AFDB:AF-C0NEL6-F1 DUF803 domain-containing protein DUF803 DOMAI
 659:  urdy-A  2.6  6.1   72   102   11   AJECG/AFDB:AF-C0NVT4-F1 Uncharacterized protein UNCHARACTERIZED PROTE
 660:  ut1s-A  2.6  5.3  120   471    6   AJECG/AFDB:AF-C0NNR7-F1 Uncharacterized protein UNCHARACTERIZED PROTE
 661:  uobh-A  2.6  5.5  152   913    9   AJECG/AFDB:AF-C0NIA9-F1 Zn(2)-C6 fungal-type domain-containing protei
 662:  ur9s-A  2.6  8.3   65   195    5   AJECG/AFDB:AF-C0NLF8-F1 Uncharacterized protein UNCHARACTERIZED PROTE
 663:  upo3-A  2.6  9.0   80   545    5   AJECG/AFDB:AF-C0P190-F1 Acetamidase ACETAMIDASE;
 664:  urhm-A  2.6  3.9   67   278    4   AJECG/AFDB:AF-C0P0Y4-F1 Uncharacterized protein UNCHARACTERIZED PROTE
 665:  umpo-A  2.6 11.8  100   856    4   AJECG/AFDB:AF-C0NCL2-F1 Component of oligomeric Golgi complex 4 COMPO
 666:  uoib-A  2.6 20.5  114   391    9   AJECG/AFDB:AF-C0NQV6-F1 Uncharacterized protein UNCHARACTERIZED PROTE
 667:  unwm-A  2.6 11.9   73   115    4   AJECG/AFDB:AF-C0NIS2-F1 Uncharacterized protein UNCHARACTERIZED PROTE
 668:  un6e-A  2.6  4.5   80   345    6   AJECG/AFDB:AF-C0NEF6-F1 Uncharacterized protein UNCHARACTERIZED PROTE
 669:  uovs-A  2.6 10.7  135   900   10   AJECG/AFDB:AF-C0NTE2-F1 Spindle pole body component SPINDLE POLE BODY
 670:  urrw-A  2.6 14.3  138   711    9   AJECG/AFDB:AF-C0NGM0-F1 N-acetylglucosaminyl transferase component Gp
 671:  uokw-A  2.6 17.6  149   441    6   AJECG/AFDB:AF-C0NDB7-F1 Protein-serine/threonine kinase PROTEIN-SERIN
 672:  umww-A  2.6  8.1   97   504    8   AJECG/AFDB:AF-C0NC45-F1 DNA primase large subunit DNA PRIMASE LARGE S
 673:  urvh-A  2.6 17.3  104   366    6   AJECG/AFDB:AF-C0NP22-F1 Uncharacterized protein UNCHARACTERIZED PROTE
 674:  unfj-A  2.6  5.3  133   755    8   AJECG/AFDB:AF-C0NEJ5-F1 Fungal_trans domain-containing protein FUNGAL
 675:  utcx-A  2.6  5.7  119   323    8   AJECG/AFDB:AF-C0NI54-F1 Uncharacterized protein UNCHARACTERIZED PROTE
 676:  urbm-A  2.6  4.5   71   488    7   AJECG/AFDB:AF-C0NU61-F1 BAG domain-containing protein BAG DOMAIN-CONT
 677:  urxu-A  2.6  5.4  113   769    4   AJECG/AFDB:AF-C0NZ73-F1 Zn(2)-C6 fungal-type domain-containing protei
 678:  uss5-A  2.6  8.7   77   291    6   AJECG/AFDB:AF-C0P0G3-F1 APH domain-containing protein APH DOMAIN-CONT
 679:  uqmp-A  2.6  4.8   87   506    8   AJECG/AFDB:AF-C0NYZ4-F1 Bystin BYSTIN;
 680:  uodd-A  2.6  4.6  128   432    3   AJECG/AFDB:AF-C0NXI2-F1 HNHc domain-containing protein HNHC DOMAIN-CO
 681:  ustu-A  2.6  5.1   87   375    6   AJECG/AFDB:AF-C0NDP1-F1 Uncharacterized protein UNCHARACTERIZED PROTE
 682:  usgx-A  2.6  7.0   73   676    8   AJECG/AFDB:AF-C0NS16-F1 Endoplasmic reticulum chaperone BiP ENDOPLASM
 683:  unw5-A  2.6  6.6   80   100    5   AJECG/AFDB:AF-C0NPU3-F1 Uncharacterized protein UNCHARACTERIZED PROTE
 684:  uqv0-A  2.6  7.7   99  1359    4   AJECG/AFDB:AF-C0NLD2-F1 Nucleoporin Nup157/170 NUCLEOPORIN NUP157/170
 685:  uqzz-A  2.6  4.9   78   192   10   AJECG/AFDB:AF-C0NY28-F1 Uncharacterized protein UNCHARACTERIZED PROTE
 686:  upmq-A  2.6  6.3  166  1147    5   AJECG/AFDB:AF-C0NMY7-F1 P-type Na+-ATPase P-TYPE NA+-ATPASE;
 687:  usm5-A  2.6  4.6  103   536   13   AJECG/AFDB:AF-C0NXV6-F1 Anaphase-promoting complex subunit 1 ANAPHASE
 688:  usr4-A  2.6  8.9   72   194    4   AJECG/AFDB:AF-C0NSS0-F1 RRN7-type domain-containing protein RRN7-TYPE
 689:  uszn-A  2.6  5.5  138  1224    4   AJECG/AFDB:AF-C0P0M7-F1 Rho1 GDP-GTP exchange protein RHO1 GDP-GTP EX
 690:  uqnp-A  2.6  5.3  104   275    8   AJECG/AFDB:AF-C0NK97-F1 Goodbye domain-containing protein GOODBYE DOM
 691:  urkq-A  2.6  4.5   97   340    4   AJECG/AFDB:AF-C0NBH3-F1 Bax inhibitor family protein BAX INHIBITOR FA
 692:  unjj-A  2.6  6.6  111   567    6   AJECG/AFDB:AF-C0NRH1-F1 Fumarate hydratase FUMARATE HYDRATASE;
 693:  umx3-A  2.6  8.2  129   491    8   AJECG/AFDB:AF-C0NR66-F1 Uncharacterized protein UNCHARACTERIZED PROTE
 694:  uorh-A  2.6 14.0  100   359    6   AJECG/AFDB:AF-C0NWG8-F1 Syntaxin SYNTAXIN;
 695:  urms-A  2.6  8.4   88   734    9   AJECG/AFDB:AF-C0NV74-F1 Probable kinetochore protein NDC80 PROBABLE K
 696:  us71-A  2.6 13.6   82   394    6   AJECG/AFDB:AF-C0NAV3-F1 Tubulin-folding cofactor C TUBULIN-FOLDING CO
 697:  up0u-A  2.5 15.9  103  1182   12   AJECG/AFDB:AF-C0NIL4-F1 Ras guanine-nucleotide exchange protein Cdc25
 698:  uqsi-A  2.5  4.7  135   584    9   AJECG/AFDB:AF-C0NWS6-F1 Amino acid permease AMINO ACID PERMEASE;
 699:  ushk-A  2.5  4.7  127   484    4   AJECG/AFDB:AF-C0NDV1-F1 Squalene monooxygenase SQUALENE MONOOXYGENASE
 700:  un2h-A  2.5 10.7   97   117    5   AJECG/AFDB:AF-C0ND97-F1 Mitochondrial import inner membrane transloca
 701:  us0q-A  2.5  2.9   66   155    8   AJECG/AFDB:AF-C0P0M6-F1 V-type proton ATPase proteolipid subunit V-TY
 702:  uogl-A  2.5  7.5  112   238    6   AJECG/AFDB:AF-C0NIA4-F1 Peroxin 11 PEROXIN 11;
 703:  unxj-A  2.5  4.9  113   495   12   AJECG/AFDB:AF-C0NY13-F1 MFS domain-containing protein MFS DOMAIN-CONT
 704:  us16-A  2.5  9.4   92   198    7   AJECG/AFDB:AF-C0NAA5-F1 Uncharacterized protein UNCHARACTERIZED PROTE
 705:  umz3-A  2.5  5.8   86   529    7   AJECG/AFDB:AF-C0NJD3-F1 Nop domain-containing protein NOP DOMAIN-CONT
 706:  umyq-A  2.5  6.4   91   181    8   AJECG/AFDB:AF-C0NM28-F1 DUF788 domain-containing protein DUF788 DOMAI
 707:  unyd-A  2.5  8.8   87   640    5   AJECG/AFDB:AF-C0NJD4-F1 Pre-mRNA-splicing factor CLF1 PRE-MRNA-SPLICI
 708:  unuh-A  2.5 11.1  101   505    4   AJECG/AFDB:AF-C0NSQ9-F1 Uncharacterized protein UNCHARACTERIZED PROTE
 709:  urqr-A  2.5  7.1  125   242    6   AJECG/AFDB:AF-C0P0B0-F1 Uncharacterized protein UNCHARACTERIZED PROTE
 710:  utkf-A  2.5  5.1   71   135   13   AJECG/AFDB:AF-C0NZR8-F1 Uncharacterized protein UNCHARACTERIZED PROTE
 711:  uq7c-A  2.5  6.3   76   421    4   AJECG/AFDB:AF-C0NKZ1-F1 Methyltransferase METHYLTRANSFERASE;
 712:  uqjw-A  2.5  7.6   83   705    8   AJECG/AFDB:AF-C0NC87-F1 mRNA export factor mex67 MRNA EXPORT FACTOR M
 713:  uqyh-A  2.5  8.6  121  1005    9   AJECG/AFDB:AF-C0NM27-F1 Uncharacterized protein UNCHARACTERIZED PROTE
 714:  updu-A  2.5  4.5   60   108    5   AJECG/AFDB:AF-C0P0Q8-F1 Uncharacterized protein UNCHARACTERIZED PROTE
 715:  uqtq-A  2.5  4.3   62   391    2   AJECG/AFDB:AF-C0NY88-F1 C-type cyclin C-TYPE CYCLIN;
 716:  uqtm-A  2.5  5.9  105  1067    4   AJECG/AFDB:AF-C0NU89-F1 Uncharacterized protein UNCHARACTERIZED PROTE
 717:  uqam-A  2.5  5.5  137  1228    9   AJECG/AFDB:AF-C0NCM5-F1 Phosphate metabolism protein PHOSPHATE METABO
 718:  upq1-A  2.5  4.5   97   525   11   AJECG/AFDB:AF-C0NWM1-F1 Monosaccharide transporter MONOSACCHARIDE TRA
 719:  uor9-A  2.5  7.5  138   387    6   AJECG/AFDB:AF-C0NLR3-F1 Mitochondrial thiamine pyrophosphate carrier 
 720:  umqf-A  2.5  5.6   56   101   14   AJECG/AFDB:AF-C0NLZ8-F1 Uncharacterized protein UNCHARACTERIZED PROTE
 721:  usjv-A  2.5  5.6   94   530    7   AJECG/AFDB:AF-C0NVL0-F1 SAC3/GANP domain-containing protein SAC3/GANP
 722:  ur4g-A  2.5  7.7  108   231    3   AJECG/AFDB:AF-C0NKX8-F1 EXPERA domain-containing protein EXPERA DOMAI
 723:  uql0-A  2.5  4.7   96   843    7   AJECG/AFDB:AF-C0NH55-F1 Vacuolar sorting-associated protein VACUOLAR 
 724:  uolq-A  2.5  4.1  110   468    8   AJECG/AFDB:AF-C0NII6-F1 Sphingosine N-acyltransferase lag1 SPHINGOSIN
 725:  usf1-A  2.5  6.1  128   941    9   AJECG/AFDB:AF-C0NK76-F1 GabA permease GABA PERMEASE;
 726:  upf0-A  2.5  5.0   67   106    7   AJECG/AFDB:AF-C0NSN8-F1 Uncharacterized protein UNCHARACTERIZED PROTE
 727:  umqr-A  2.5  6.1  119   183    6   AJECG/AFDB:AF-C0NV30-F1 Uncharacterized protein UNCHARACTERIZED PROTE
 728:  uqmy-A  2.5  4.5  139   413    4   AJECG/AFDB:AF-C0NFK8-F1 Ribonucleotide reductase M2 B RIBONUCLEOTIDE 
 729:  us0l-A  2.5  4.1   87   393    7   AJECG/AFDB:AF-C0NKA1-F1 V-type proton ATPase subunit C V-TYPE PROTON 
 730:  utdi-A  2.5  5.0   55   111    7   AJECG/AFDB:AF-C0NPF4-F1 Transcription initiation factor IIA subunit 2
 731:  urjv-A  2.5  5.2  106   192    8   AJECG/AFDB:AF-C0NV99-F1 Uncharacterized protein UNCHARACTERIZED PROTE
 732:  urml-A  2.5 13.1  141   469    9   AJECG/AFDB:AF-C0NN49-F1 Acyl-CoA dehydrogenase ACYL-COA DEHYDROGENASE
 733:  ut78-A  2.5  7.0  109   572    6   AJECG/AFDB:AF-C0NHN0-F1 MFS domain-containing protein MFS DOMAIN-CONT
 734:  upjb-A  2.5 10.6  131   627    8   AJECG/AFDB:AF-C0NAS2-F1 Vacuolar basic amino acid transporter 2 VACUO
 735:  utda-A  2.5 12.5  135  1286    7   AJECG/AFDB:AF-C0NSS6-F1 HECT-type E3 ubiquitin transferase HECT-TYPE 
 736:  us36-A  2.5  6.2   82  1188    5   AJECG/AFDB:AF-C0NV79-F1 Tubulin-tyrosine ligase TUBULIN-TYROSINE LIGA
 737:  uocr-A  2.5  5.2  105   569    5   AJECG/AFDB:AF-C0NHU6-F1 Fungal_trans domain-containing protein FUNGAL
 738:  ure3-A  2.5  3.0   50    65   12   AJECG/AFDB:AF-C0NSV4-F1 Uncharacterized protein UNCHARACTERIZED PROTE
 739:  unke-A  2.5 12.5   99   428    9   AJECG/AFDB:AF-C0NID8-F1 4-hydroxybenzoate polyprenyltransferase, mito
 740:  uq3q-A  2.5  5.2   94   183    7   AJECG/AFDB:AF-C0NC07-F1 Uncharacterized protein UNCHARACTERIZED PROTE
 741:  umty-A  2.5  9.8   85   317    6   AJECG/AFDB:AF-C0NLU2-F1 Uncharacterized protein UNCHARACTERIZED PROTE
 742:  us1l-A  2.5  8.7  125   410    5   AJECG/AFDB:AF-C0NM36-F1 Uncharacterized protein UNCHARACTERIZED PROTE
 743:  upsh-A  2.5  5.8  137   392    7   AJECG/AFDB:AF-C0NZI4-F1 HNHc domain-containing protein HNHC DOMAIN-CO
 744:  uq93-A  2.5  5.4   67   490    6   AJECG/AFDB:AF-C0NY83-F1 NAM9+ protein NAM9+ PROTEIN;
 745:  urbt-A  2.5  3.8   68   346    7   AJECG/AFDB:AF-C0NJN0-F1 Uncharacterized protein UNCHARACTERIZED PROTE
 746:  umt7-A  2.5  5.0   99   276    8   AJECG/AFDB:AF-C0NU02-F1 Bax inhibitor family protein BAX INHIBITOR FA
 747:  uo1b-A  2.5 10.0  133  1122    6   AJECG/AFDB:AF-C0P0Z6-F1 Uncharacterized protein UNCHARACTERIZED PROTE
 748:  uo97-A  2.5  4.3   92   196    8   AJECG/AFDB:AF-C0NV04-F1 Uncharacterized protein UNCHARACTERIZED PROTE
 749:  uqf7-A  2.5 10.2  151   986    6   AJECG/AFDB:AF-C0P0R9-F1 Mechanosensitive ion channel protein MECHANOS
 750:  uqt1-A  2.5 14.3   91   225    7   AJECG/AFDB:AF-C0NA76-F1 J domain-containing protein J DOMAIN-CONTAINI
 751:  umvd-A  2.5  4.6   73   625   11   AJECG/AFDB:AF-C0NR97-F1 Uncharacterized protein UNCHARACTERIZED PROTE
 752:  urmu-A  2.5  5.3   64   104    6   AJECG/AFDB:AF-C0NLK1-F1 Mitochondrial import inner membrane transloca
 753:  unjz-A  2.5  6.1   89  1179    2   AJECG/AFDB:AF-C0ND37-F1 Nonsense-mediated mRNA decay protein NONSENSE
 754:  unpl-A  2.4  8.3  123   540    8   AJECG/AFDB:AF-C0NS77-F1 Multidrug resistance protein fnx1 MULTIDRUG R
 755:  up7m-A  2.4  6.7   61   140    5   AJECG/AFDB:AF-C0NSB9-F1 Uncharacterized protein UNCHARACTERIZED PROTE
 756:  uqqo-A  2.4  7.6  119   416    5   AJECG/AFDB:AF-C0NBU9-F1 Mitochondrial metal transporter 2 MITOCHONDRI
 757:  upgv-A  2.4  4.4   64   129    6   AJECG/AFDB:AF-C0NW78-F1 Uncharacterized protein UNCHARACTERIZED PROTE
 758:  upfc-A  2.4  4.2  131   519    8   AJECG/AFDB:AF-C0NZ71-F1 GABA-specific permease GABA-SPECIFIC PERMEASE
 759:  unxw-A  2.4  3.9   62   395   10   AJECG/AFDB:AF-C0NA78-F1 DnaJ domain-containing protein DNAJ DOMAIN-CO
 760:  uneg-A  2.4  6.6   56   108    7   AJECG/AFDB:AF-C0NXG9-F1 Uncharacterized protein UNCHARACTERIZED PROTE
 761:  un2b-A  2.4  3.7   64   169    2   AJECG/AFDB:AF-C0P0L7-F1 Integral membrane protein INTEGRAL MEMBRANE P
 762:  upim-A  2.4 11.2   70   218    9   AJECG/AFDB:AF-C0NBB6-F1 Uncharacterized protein UNCHARACTERIZED PROTE
 763:  umtj-A  2.4  8.5   91   937    4   AJECG/AFDB:AF-C0NFA3-F1 Transmembrane GTPase fzo1 TRANSMEMBRANE GTPAS
 764:  upfr-A  2.4  4.1   75   118    7   AJECG/AFDB:AF-C0NBP3-F1 Uncharacterized protein UNCHARACTERIZED PROTE
 765:  unpb-A  2.4 12.6   92  1326    8   AJECG/AFDB:AF-C0NIT5-F1 Elongator complex protein 1 ELONGATOR COMPLEX
 766:  un0k-A  2.4  5.4  101   506    9   AJECG/AFDB:AF-C0P028-F1 DUF895 domain-containing protein DUF895 DOMAI
 767:  urki-A  2.4  9.1  129   718    8   AJECG/AFDB:AF-C0NC12-F1 Uncharacterized protein UNCHARACTERIZED PROTE
 768:  uqbu-A  2.4  8.5   64   364    5   AJECG/AFDB:AF-C0NM16-F1 RING-type domain-containing protein RING-TYPE
 769:  unpq-A  2.4 13.9   93   343    9   AJECG/AFDB:AF-C0NX16-F1 Reticulon-like protein RETICULON-LIKE PROTEIN
 770:  upb0-A  2.4  5.1  125   278    6   AJECG/AFDB:AF-C0NH01-F1 Phosphatidylserine synthase PHOSPHATIDYLSERIN
 771:  usp2-A  2.4  6.9   51   145    4   AJECG/AFDB:AF-C0NDV3-F1 Uncharacterized protein UNCHARACTERIZED PROTE
 772:  uoe1-A  2.4 16.4   67   858    1   AJECG/AFDB:AF-C0NC49-F1 Cysteine protease PalB CYSTEINE PROTEASE PALB
 773:  unl2-A  2.4  3.7   55   459    9   AJECG/AFDB:AF-C0NMX2-F1 Homocitrate synthase HOMOCITRATE SYNTHASE;
 774:  usx7-A  2.4  5.1  111   583    5   AJECG/AFDB:AF-C0NL14-F1 MFS domain-containing protein MFS DOMAIN-CONT
 775:  uo1h-A  2.4 10.4   67   423    6   AJECG/AFDB:AF-C0NUL8-F1 Phosphatidylinositol glycan anchor biosynthes
 776:  ura8-A  2.4 11.5   93   312    5   AJECG/AFDB:AF-C0NCN2-F1 Uncharacterized protein UNCHARACTERIZED PROTE
 777:  us2q-A  2.4 11.6  111  1167    5   AJECG/AFDB:AF-C0NWK5-F1 Cell division control protein CELL DIVISION C
 778:  urkp-A  2.4  8.0  137   679    9   AJECG/AFDB:AF-C0NWF0-F1 Uncharacterized protein UNCHARACTERIZED PROTE
 779:  unwn-A  2.4  6.0  100   733    6   AJECG/AFDB:AF-C0NND9-F1 Uncharacterized protein UNCHARACTERIZED PROTE
 780:  uqxf-A  2.4  7.0   75   573    5   AJECG/AFDB:AF-C0NSF7-F1 RED_N domain-containing protein RED_N DOMAIN-
 781:  unzr-A  2.4  8.6   77   280    3   AJECG/AFDB:AF-C0NHZ2-F1 Prohibitin PROHIBITIN;
 782:  us0p-A  2.4  7.8   73   280   15   AJECG/AFDB:AF-C0NSU8-F1 Uncharacterized protein UNCHARACTERIZED PROTE
 783:  uoug-A  2.4 10.9   96   263    4   AJECG/AFDB:AF-C0NJB2-F1 Mvp17/PMP22 family protein MVP17/PMP22 FAMILY
 784:  uo4e-A  2.4  9.9   66   741    3   AJECG/AFDB:AF-C0NN47-F1 CCCH zinc finger and SMR domain-containing pr
 785:  unj9-A  2.4  8.1   70   296    9   AJECG/AFDB:AF-C0NQF5-F1 Presequence translocated-associated motor sub
 786:  upz5-A  2.4  8.8   69   421    9   AJECG/AFDB:AF-C0NNP7-F1 Uncharacterized protein UNCHARACTERIZED PROTE
 787:  unfe-A  2.4  4.8   82   189    4   AJECG/AFDB:AF-C0NAP9-F1 Uncharacterized protein UNCHARACTERIZED PROTE
 788:  un69-A  2.4  9.0   83   298    6   AJECG/AFDB:AF-C0NAM3-F1 Uncharacterized protein UNCHARACTERIZED PROTE
 789:  us1n-A  2.4  6.7  120   812    8   AJECG/AFDB:AF-C0NY86-F1 Uncharacterized protein UNCHARACTERIZED PROTE
 790:  ummd-A  2.4 13.7  106   412    8   AJECG/AFDB:AF-C0NL45-F1 DUF292 domain-containing protein DUF292 DOMAI
 791:  uome-A  2.4  5.8  125   923    6   AJECG/AFDB:AF-C0NLZ5-F1 CLC channel CLC CHANNEL;
 792:  unnp-A  2.4  9.5  107   630    7   AJECG/AFDB:AF-C0NDB5-F1 Exocyst complex protein EXO70 EXOCYST COMPLEX
 793:  ur96-A  2.4  8.0   92   494    4   AJECG/AFDB:AF-C0NHZ7-F1 SET domain-containing protein SET DOMAIN-CONT
 794:  us7r-A  2.4 10.4  112   955    3   AJECG/AFDB:AF-C0NJ70-F1 Uncharacterized protein UNCHARACTERIZED PROTE
 795:  uoqc-A  2.4  7.8   76  1131    0   AJECG/AFDB:AF-C0NEF9-F1 Ribonuclease Z RIBONUCLEASE Z;
 796:  ura1-A  2.4  4.4   96   193    5   AJECG/AFDB:AF-C0NID6-F1 Uncharacterized protein UNCHARACTERIZED PROTE
 797:  up60-A  2.4  6.1   79   362    4   AJECG/AFDB:AF-C0NWS9-F1 Peroxin 10 PEROXIN 10;
 798:  up6m-A  2.4  5.3   75   278    7   AJECG/AFDB:AF-C0NGW9-F1 Uncharacterized protein UNCHARACTERIZED PROTE
 799:  us50-A  2.4  5.1   74   119    7   AJECG/AFDB:AF-C0NB79-F1 Uncharacterized protein UNCHARACTERIZED PROTE
 800:  urnf-A  2.4 21.1  108   641    4   AJECG/AFDB:AF-C0NZL7-F1 C2H2-type domain-containing protein C2H2-TYPE
 801:  uq6u-A  2.4  9.0   72   746   10   AJECG/AFDB:AF-C0NPZ3-F1 STAS domain-containing protein STAS DOMAIN-CO
 802:  uoqk-A  2.4  5.3  100   489   11   AJECG/AFDB:AF-C0NW56-F1 MFS domain-containing protein MFS DOMAIN-CONT
 803:  uqqb-A  2.4  8.3   83   473   13   AJECG/AFDB:AF-C0NG30-F1 Uncharacterized protein UNCHARACTERIZED PROTE
 804:  upkx-A  2.4 11.3   72   605    8   AJECG/AFDB:AF-C0NCS7-F1 Vacuolar fusion protein MON1 VACUOLAR FUSION 
 805:  uq0n-A  2.4  3.8   86   971    7   AJECG/AFDB:AF-C0NLD7-F1 Karyopherin KARYOPHERIN;
 806:  usnk-A  2.4 10.7   87   193    5   AJECG/AFDB:AF-C0NQT0-F1 Uncharacterized protein UNCHARACTERIZED PROTE
 807:  uoiu-A  2.4 13.6   97   579    7   AJECG/AFDB:AF-C0NW76-F1 Di/tri peptide transporter 2 DI/TRI PEPTIDE T
 808:  ur57-A  2.4  6.7  120   376    3   AJECG/AFDB:AF-C0P1G8-F1 Cytochrome b CYTOCHROME B;
 809:  uowp-A  2.4  7.7   98   459    3   AJECG/AFDB:AF-C0P0L5-F1 Non-structural maintenance of chromosomes ele
 810:  un4e-A  2.4  4.9  132   567    8   AJECG/AFDB:AF-C0NXC3-F1 Amino acid permease AMINO ACID PERMEASE;
 811:  unk6-A  2.4  5.6   99   548    8   AJECG/AFDB:AF-C0NHF1-F1 NADPH oxidase NADPH OXIDASE;
 812:  urbn-A  2.4  4.2   63   214   11   AJECG/AFDB:AF-C0NE98-F1 Adenine phosphoribosyltransferase ADENINE PHO
 813:  usln-A  2.4 10.1   92   865    4   AJECG/AFDB:AF-C0NL23-F1 tRNA (Cytosine-5-)-methyltransferase NCL1 TRN
 814:  utk3-A  2.4  8.1   87   349   11   AJECG/AFDB:AF-C0NX72-F1 Protein YOP1 PROTEIN YOP1;
 815:  uot3-A  2.3 18.6  123   346    2   AJECG/AFDB:AF-C0NB47-F1 Uncharacterized protein UNCHARACTERIZED PROTE
 816:  uncz-A  2.3  7.7  124   401    9   AJECG/AFDB:AF-C0P0Z2-F1 Uncharacterized protein UNCHARACTERIZED PROTE
 817:  ust4-A  2.3  5.4  127   374    2   AJECG/AFDB:AF-C0P034-F1 Uncharacterized protein UNCHARACTERIZED PROTE
 818:  uq86-A  2.3  8.9  111   227    8   AJECG/AFDB:AF-C0NA93-F1 Uncharacterized protein UNCHARACTERIZED PROTE
 819:  urc9-A  2.3 23.0  115   236    5   AJECG/AFDB:AF-C0NG04-F1 PQ loop repeat protein PQ LOOP REPEAT PROTEIN
 820:  un4g-A  2.3  8.5  130   437    7   AJECG/AFDB:AF-C0NNB8-F1 PAP2 domain-containing protein PAP2 DOMAIN-CO
 821:  uoi3-A  2.3 11.7  101   526    5   AJECG/AFDB:AF-C0NLU0-F1 Choline transporter CHOLINE TRANSPORTER;
 822:  utjj-A  2.3  8.2  112   555    4   AJECG/AFDB:AF-C0P1H4-F1 NADH-ubiquinone oxidoreductase chain 5 NADH-U
 823:  uryw-A  2.3  8.2  100   854    7   AJECG/AFDB:AF-C0NXS7-F1 Uncharacterized protein UNCHARACTERIZED PROTE
 824:  usor-A  2.3  3.2   60   321    5   AJECG/AFDB:AF-C0NVI1-F1 Protein YIP PROTEIN YIP;
 825:  utmc-A  2.3 10.9   77   237    4   AJECG/AFDB:AF-C0NV94-F1 Uncharacterized protein UNCHARACTERIZED PROTE
 826:  uo7c-A  2.3  6.8   66   123    5   AJECG/AFDB:AF-C0P0G9-F1 Uncharacterized protein UNCHARACTERIZED PROTE
 827:  unz4-A  2.3 10.6  126   256    9   AJECG/AFDB:AF-C0P1F7-F1 ATP synthase subunit a ATP SYNTHASE SUBUNIT A
 828:  upur-A  2.3  7.8  141  1186    6   AJECG/AFDB:AF-C0NW33-F1 Calcium-transporting ATPase CALCIUM-TRANSPORT
 829:  uoi6-A  2.3  4.4   65   141    5   AJECG/AFDB:AF-C0NUX6-F1 Uncharacterized protein UNCHARACTERIZED PROTE
 830:  umyk-A  2.3  6.3   56   255    9   AJECG/AFDB:AF-C0ND16-F1 Uncharacterized protein UNCHARACTERIZED PROTE
 831:  unlw-A  2.3  9.7   67   287    6   AJECG/AFDB:AF-C0NBR4-F1 SAP domain-containing protein SAP DOMAIN-CONT
 832:  uob4-A  2.3  2.5   51   473   10   AJECG/AFDB:AF-C0NSF4-F1 Inositol phosphosphingolipids phospholipase C
 833:  up9r-A  2.3  8.8  138   561    6   AJECG/AFDB:AF-C0NZB6-F1 Integral membrane protein INTEGRAL MEMBRANE P
 834:  utft-A  2.3 11.8  102  1704   10   AJECG/AFDB:AF-C0NL79-F1 Uncharacterized protein UNCHARACTERIZED PROTE
 835:  uoup-A  2.3  4.7  110   501   10   AJECG/AFDB:AF-C0NVD5-F1 High-affinity nicotinic acid transporter HIGH
 836:  un57-A  2.3 17.0   75   209    3   AJECG/AFDB:AF-C0NNP6-F1 Uncharacterized protein UNCHARACTERIZED PROTE
 837:  uo1r-A  2.3  5.7  128   406    2   AJECG/AFDB:AF-C0NFZ8-F1 F-box domain-containing protein F-BOX DOMAIN-
 838:  uq7g-A  2.3  5.1   71   246    4   AJECG/AFDB:AF-C0NBV2-F1 Uncharacterized protein UNCHARACTERIZED PROTE
 839:  uq2y-A  2.3  8.7  136   903    7   AJECG/AFDB:AF-C0NCZ9-F1 Bromo domain-containing protein BROMO DOMAIN-
 840:  unzn-A  2.3  9.3   74   261    4   AJECG/AFDB:AF-C0NGJ4-F1 J domain-containing protein J DOMAIN-CONTAINI
 841:  upbe-A  2.3  9.7   82   772    5   AJECG/AFDB:AF-C0NC44-F1 Protein transport protein SEC23 PROTEIN TRANS
 842:  us2l-A  2.3 14.2   71   701    1   AJECG/AFDB:AF-C0NVU5-F1 Phospholipase PHOSPHOLIPASE;
 843:  uo49-A  2.3  7.7   71   490    8   AJECG/AFDB:AF-C0NAK6-F1 Uncharacterized protein UNCHARACTERIZED PROTE
 844:  uooo-A  2.3  6.7   65   424    3   AJECG/AFDB:AF-C0NRM3-F1 AAA domain-containing protein AAA DOMAIN-CONT
 845:  un4t-A  2.3  5.2  111   843    4   AJECG/AFDB:AF-C0NYW1-F1 Peptidase_S8 domain-containing protein PEPTID
 846:  uq7t-A  2.3  5.9  106   578    5   AJECG/AFDB:AF-C0NVF3-F1 Sugar transporter SUGAR TRANSPORTER;
 847:  up2f-A  2.3  9.1  131   539    7   AJECG/AFDB:AF-C0NQL0-F1 Oligosaccharide translocation protein RFT1 OL
 848:  upp9-A  2.3  6.6   68   304    7   AJECG/AFDB:AF-C0NU00-F1 Uncharacterized protein UNCHARACTERIZED PROTE
 849:  usmz-A  2.3  9.1   93   805    6   AJECG/AFDB:AF-C0NNV0-F1 Uncharacterized protein UNCHARACTERIZED PROTE
 850:  uss3-A  2.3  7.0  107   645    4   AJECG/AFDB:AF-C0P170-F1 Cap binding protein CAP BINDING PROTEIN;
 851:  uob2-A  2.3  3.4   76   202    4   AJECG/AFDB:AF-C0NQR3-F1 Phosphatidyl-N-methylethanolamine N-methyltra
 852:  up0c-A  2.3  9.3  118  1559    6   AJECG/AFDB:AF-C0NCS8-F1 DNA helicase DNA HELICASE;
 853:  usdz-A  2.3  6.7   78   761    5   AJECG/AFDB:AF-C0NEK6-F1 Choline kinase CHOLINE KINASE;
 854:  urv2-A  2.3  7.8  121  1413    6   AJECG/AFDB:AF-C0NAU5-F1 Superkiller protein SUPERKILLER PROTEIN;
 855:  uo20-A  2.3  6.5  139   476    3   AJECG/AFDB:AF-C0NWA0-F1 Uncharacterized protein UNCHARACTERIZED PROTE
 856:  uq4w-A  2.3  4.4   89   541    4   AJECG/AFDB:AF-C0NBN4-F1 Uncharacterized protein UNCHARACTERIZED PROTE
 857:  uqm9-A  2.3  7.2   76   174   11   AJECG/AFDB:AF-C0NFX2-F1 Uncharacterized protein UNCHARACTERIZED PROTE
 858:  ut8y-A  2.3 14.6   96  1158    4   AJECG/AFDB:AF-C0NCP0-F1 DUF814 domain-containing protein DUF814 DOMAI
 859:  uppp-A  2.3  6.0   73   221    7   AJECG/AFDB:AF-C0NDX9-F1 Uncharacterized protein UNCHARACTERIZED PROTE
 860:  upsi-A  2.3  5.7  136   394    5   AJECG/AFDB:AF-C0NKU6-F1 Uncharacterized protein UNCHARACTERIZED PROTE
 861:  up3b-A  2.3  7.1  120  2465    6   AJECG/AFDB:AF-C0NYV1-F1 Non-specific serine/threonine protein kinase 
 862:  uo2x-A  2.3  8.1  112  1207    4   AJECG/AFDB:AF-C0NCF7-F1 Ubiquitin-protein ligase E3 UBIQUITIN-PROTEIN
 863:  uqs5-A  2.3  5.9  104   823    5   AJECG/AFDB:AF-C0NFY3-F1 DUF3453 domain-containing protein DUF3453 DOM
 864:  uoca-A  2.3  7.9  121   907    5   AJECG/AFDB:AF-C0NNE9-F1 Uncharacterized protein UNCHARACTERIZED PROTE
 865:  uq26-A  2.3  4.4   88   255    3   AJECG/AFDB:AF-C0NAB9-F1 Hemerythrin HHE cation binding domain-contain
 866:  uolg-A  2.3 18.3  123  1314    4   AJECG/AFDB:AF-C0NP57-F1 Pentatricopeptide repeat protein PENTATRICOPE
 867:  urp8-A  2.3  3.2   65   132    8   AJECG/AFDB:AF-C0P0Y1-F1 Uncharacterized protein UNCHARACTERIZED PROTE
 868:  us5d-A  2.3  6.4   96   797   13   AJECG/AFDB:AF-C0NGX2-F1 Uncharacterized protein UNCHARACTERIZED PROTE
 869:  uqj7-A  2.3  7.9   83   148   10   AJECG/AFDB:AF-C0NAH7-F1 Uncharacterized protein UNCHARACTERIZED PROTE
 870:  uofl-A  2.3  8.1   48   547    4   AJECG/AFDB:AF-C0NN68-F1 Developmental regulatory protein wetA DEVELOP
 871:  ut0x-A  2.3  3.2   51    78    2   AJECG/AFDB:AF-C0NG64-F1 Uncharacterized protein UNCHARACTERIZED PROTE
 872:  upxu-A  2.3  7.9  111   245    7   AJECG/AFDB:AF-C0NLA0-F1 Cytochrome b561 domain-containing protein CYT
 873:  unr3-A  2.3 19.8   94   230    7   AJECG/AFDB:AF-C0NLS2-F1 Uncharacterized protein UNCHARACTERIZED PROTE
 874:  unm4-A  2.3  3.5   69   168    9   AJECG/AFDB:AF-C0NZ48-F1 MARVEL domain-containing protein MARVEL DOMAI
 875:  unst-A  2.3  9.4   62   880    8   AJECG/AFDB:AF-C0NJI1-F1 Carrier domain-containing protein CARRIER DOM
 876:  upyt-A  2.3  4.4  106   581    5   AJECG/AFDB:AF-C0NU41-F1 Non-specific serine/threonine protein kinase 
 877:  us63-A  2.3 12.8   55   361    5   AJECG/AFDB:AF-C0NJG8-F1 Small glutamine-rich tetratricopeptide repeat
 878:  upbo-A  2.3  8.7   94   827    3   AJECG/AFDB:AF-C0NSD3-F1 Cullin CULLIN;
 879:  unfv-A  2.3  8.5  131   626    9   AJECG/AFDB:AF-C0NLX5-F1 Siderophore iron transporter mirC SIDEROPHORE
 880:  un2c-A  2.3 10.3   95   416    6   AJECG/AFDB:AF-C0NM20-F1 DUF2040 domain-containing protein DUF2040 DOM
 881:  uq3l-A  2.3  4.8  120   938    7   AJECG/AFDB:AF-C0ND13-F1 Uncharacterized protein UNCHARACTERIZED PROTE
 882:  ushz-A  2.3 10.7  106   807    5   AJECG/AFDB:AF-C0NJT5-F1 Involucrin repeat protein INVOLUCRIN REPEAT P
 883:  upr4-A  2.3  9.7  104   542    9   AJECG/AFDB:AF-C0NP60-F1 Phosphomevalonate kinase PHOSPHOMEVALONATE KI
 884:  un0w-A  2.3  6.1   96   417    5   AJECG/AFDB:AF-C0NGA0-F1 COP9 signalosome complex subunit 4 COP9 SIGNA
 885:  ur4n-A  2.3 12.0  100  1305   12   AJECG/AFDB:AF-C0NR84-F1 Uncharacterized protein UNCHARACTERIZED PROTE
 886:  usdy-A  2.3  9.9  135   465    6   AJECG/AFDB:AF-C0NMK4-F1 Uncharacterized protein UNCHARACTERIZED PROTE
 887:  uroa-A  2.3  4.2   86   743    6   AJECG/AFDB:AF-C0NC29-F1 Cytochrome b561 domain-containing protein CYT
 888:  usjr-A  2.3  4.0   71  1697    3   AJECG/AFDB:AF-C0NL49-F1 DNA-directed RNA polymerase subunit DNA-DIREC
 889:  urep-A  2.3 11.1   97   317    6   AJECG/AFDB:AF-C0NYG8-F1 SURF1-like protein SURF1-LIKE PROTEIN;
 890:  uqv4-A  2.3  4.9   61   138    5   AJECG/AFDB:AF-C0NF84-F1 Uncharacterized protein UNCHARACTERIZED PROTE
 891:  ur6l-A  2.3  6.4   82   617    4   AJECG/AFDB:AF-C0NUD2-F1 Phosphoprotein phosphatase A PHOSPHOPROTEIN P
 892:  upea-A  2.3  8.2  128   286    3   AJECG/AFDB:AF-C0NS04-F1 Peroxin 11B PEROXIN 11B;
 893:  un0m-A  2.3  7.4   80   479    9   AJECG/AFDB:AF-C0NHS5-F1 RGS domain-containing protein RGS DOMAIN-CONT
 894:  utls-A  2.3  7.1   86   231    6   AJECG/AFDB:AF-C0P111-F1 ER membrane protein complex subunit 2 ER MEMB
 895:  ut4s-A  2.3  5.9   95   259    6   AJECG/AFDB:AF-C0NSP1-F1 Hemerythrin HHE cation binding domain-contain
 896:  us6x-A  2.3  5.8  118   296    7   AJECG/AFDB:AF-C0NQS5-F1 Parasitic phase-specific protein PSP-1 PARASI
 897:  ut43-A  2.3  6.8  106   418    7   AJECG/AFDB:AF-C0NQ09-F1 BAR adaptor protein hob1 BAR ADAPTOR PROTEIN 
 898:  urku-A  2.3  4.9   55   110   11   AJECG/AFDB:AF-C0NVU6-F1 Uncharacterized protein UNCHARACTERIZED PROTE
 899:  upyr-A  2.3  8.8  137  1016    5   AJECG/AFDB:AF-C0NAA4-F1 Calcium-transporting ATPase CALCIUM-TRANSPORT
 900:  us6h-A  2.3  5.8   76   236    5   AJECG/AFDB:AF-C0NH20-F1 Uncharacterized protein UNCHARACTERIZED PROTE
 901:  upnh-A  2.3  5.2  109   468    2   AJECG/AFDB:AF-C0NF86-F1 Zn(2)-C6 fungal-type domain-containing protei
 902:  ur4o-A  2.3  9.5  109  1359    7   AJECG/AFDB:AF-C0NJY1-F1 Xanthine dehydrogenase XANTHINE DEHYDROGENASE
 903:  uqxs-A  2.2 10.7   81   489    2   AJECG/AFDB:AF-C0NN30-F1 Uncharacterized protein UNCHARACTERIZED PROTE
 904:  uorc-A  2.2  5.1   65   543    0   AJECG/AFDB:AF-C0NZY6-F1 Protein arginine methyltransferase NDUFAF7 PR
 905:  upwu-A  2.2  9.8   72   551    4   AJECG/AFDB:AF-C0NLF5-F1 Chaperone dnaJ CHAPERONE DNAJ;
 906:  utk9-A  2.2  6.6   99   429    4   AJECG/AFDB:AF-C0NYQ2-F1 Uncharacterized protein UNCHARACTERIZED PROTE
 907:  uowl-A  2.2  4.4   96   179    6   AJECG/AFDB:AF-C0NUR2-F1 Uncharacterized protein UNCHARACTERIZED PROTE
 908:  urby-A  2.2  4.4   99   671    7   AJECG/AFDB:AF-C0NZS3-F1 Uncharacterized protein UNCHARACTERIZED PROTE
 909:  upf3-A  2.2  5.5  106   253    8   AJECG/AFDB:AF-C0NGV6-F1 Uncharacterized protein UNCHARACTERIZED PROTE
 910:  unis-A  2.2 10.9   48   247    4   AJECG/AFDB:AF-C0NLN4-F1 Uncharacterized protein UNCHARACTERIZED PROTE
 911:  uott-A  2.2  6.1  117   478    9   AJECG/AFDB:AF-C0NVD9-F1 Eukaryotic translation initiation factor 3 su
 912:  us9n-A  2.2  7.6  109   834    9   AJECG/AFDB:AF-C0NS44-F1 Uncharacterized protein UNCHARACTERIZED PROTE
 913:  unkn-A  2.2  4.6  138   526    7   AJECG/AFDB:AF-C0NNM3-F1 Proline-specific permease PROLINE-SPECIFIC PE
 914:  uo1w-A  2.2 11.4   97   516    5   AJECG/AFDB:AF-C0NLM6-F1 Uncharacterized protein UNCHARACTERIZED PROTE
 915:  uth0-A  2.2  5.1   62   113    3   AJECG/AFDB:AF-C0NXC8-F1 Uncharacterized protein UNCHARACTERIZED PROTE
 916:  urn2-A  2.2  5.6  119  1095    5   AJECG/AFDB:AF-C0NGE1-F1 Karyopherin Sal3 KARYOPHERIN SAL3;
 917:  uq7l-A  2.2  4.8   78   870    8   AJECG/AFDB:AF-C0NLG8-F1 C6 finger domain transcription factor nscR C6
 918:  oqb8-A  2.2  4.7   91   312    7   swissprot/AJECG/AFDB:AF-C0NIT8-F1 Tethering factor for nuclear protea
 919:  un0f-A  2.2  8.3   87   484    3   AJECG/AFDB:AF-C0NM81-F1 Flotillin domain-containing protein FLOTILLIN
 920:  umm1-A  2.2  6.5  124   388   10   AJECG/AFDB:AF-C0NJI9-F1 PAP2 domain-containing protein PAP2 DOMAIN-CO
 921:  urt5-A  2.2  6.5   62   360    6   AJECG/AFDB:AF-C0NIG6-F1 Peroxin 20 PEROXIN 20;
 922:  uq65-A  2.2 14.5   92   714    9   AJECG/AFDB:AF-C0NP72-F1 RNA helicase RNA HELICASE;
 923:  uqj0-A  2.2  4.9  122   523    7   AJECG/AFDB:AF-C0NAL5-F1 Glycerophosphocholine acyltransferase 1 GLYCE
 924:  un9s-A  2.2  7.0  129   633    9   AJECG/AFDB:AF-C0NT35-F1 Uncharacterized protein UNCHARACTERIZED PROTE
 925:  unu4-A  2.2  7.7   66   672    3   AJECG/AFDB:AF-C0NV58-F1 Cyclin CYCLIN;
 926:  uqhw-A  2.2  5.7   74   589    9   AJECG/AFDB:AF-C0NB88-F1 Amidase AMIDASE;
 927:  uo1m-A  2.2  5.5   69   191    7   AJECG/AFDB:AF-C0NHV2-F1 Copper transporter COPPER TRANSPORTER;
 928:  uqpj-A  2.2  8.2   97   884    4   AJECG/AFDB:AF-C0NKB8-F1 Mismatch repair protein MISMATCH REPAIR PROTE
 929:  upci-A  2.2  4.9  129  1741    6   AJECG/AFDB:AF-C0NJL8-F1 Uncharacterized protein UNCHARACTERIZED PROTE
 930:  urrd-A  2.2  5.2  101   527    3   AJECG/AFDB:AF-C0NU20-F1 Galactokinase GALACTOKINASE;
 931:  upay-A  2.2  5.0  106   243   10   AJECG/AFDB:AF-C0NY04-F1 Very-long-chain (3R)-3-hydroxyacyl-CoA dehydr
 932:  upun-A  2.2  4.2   80   243   10   AJECG/AFDB:AF-C0NPQ9-F1 Uncharacterized protein UNCHARACTERIZED PROTE
 933:  up05-A  2.2 11.9  109  1231    4   AJECG/AFDB:AF-C0NF68-F1 Telomere length regulation protein elg1 TELOM
 934:  uqrf-A  2.2  5.8  105   457    9   AJECG/AFDB:AF-C0NNT4-F1 Zn(2)-C6 fungal-type domain-containing protei
 935:  upyl-A  2.2 11.2  139   745    7   AJECG/AFDB:AF-C0NET8-F1 C6 finger domain transcription factor nscR C6
 936:  uowo-A  2.2  4.4  119   495    8   AJECG/AFDB:AF-C0NG42-F1 COP9 signalosome complex subunit COP9 SIGNALO
 937:  umn1-A  2.2  7.8  131  1976    8   AJECG/AFDB:AF-C0NWW2-F1 DH domain-containing protein DH DOMAIN-CONTAI
 938:  unrx-A  2.2  5.4   91   306    9   AJECG/AFDB:AF-C0NLC5-F1 BAR domain-containing protein BAR DOMAIN-CONT
 939:  uq7y-A  2.2  4.9   91   302    4   AJECG/AFDB:AF-C0NA82-F1 Uncharacterized protein UNCHARACTERIZED PROTE
 940:  ur0f-A  2.2  4.9  108   518    8   AJECG/AFDB:AF-C0NMJ2-F1 Heme O synthase HEME O SYNTHASE;
 941:  un0l-A  2.2  5.2   95   258    4   AJECG/AFDB:AF-C0NEG9-F1 Uncharacterized protein UNCHARACTERIZED PROTE
 942:  uq2h-A  2.2  4.0   58   132   12   AJECG/AFDB:AF-C0NNY2-F1 Uncharacterized protein UNCHARACTERIZED PROTE
 943:  ur9h-A  2.2  4.4  128  1779    9   AJECG/AFDB:AF-C0NKX9-F1 Uncharacterized protein UNCHARACTERIZED PROTE
 944:  usza-A  2.2  5.7  133   531    9   AJECG/AFDB:AF-C0NFJ4-F1 Uncharacterized protein UNCHARACTERIZED PROTE
 945:  uoxj-A  2.2  5.3   64   183    8   AJECG/AFDB:AF-C0NDJ7-F1 Uncharacterized protein UNCHARACTERIZED PROTE
 946:  umxy-A  2.2 12.9   85   455    8   AJECG/AFDB:AF-C0NSK7-F1 RING-type domain-containing protein RING-TYPE
 947:  umns-A  2.2  5.2  120   852    3   AJECG/AFDB:AF-C0NFR8-F1 Pre-mRNA-splicing factor syf1 PRE-MRNA-SPLICI
 948:  utdq-A  2.2  7.4  131   355    9   AJECG/AFDB:AF-C0NYM0-F1 Sphingolipid long chain base-responsive prote
 949:  unza-A  2.2  5.7   76   174   11   AJECG/AFDB:AF-C0NHG7-F1 MARVEL domain-containing protein MARVEL DOMAI
 950:  umzc-A  2.2  4.8   75   160    8   AJECG/AFDB:AF-C0NX31-F1 Uncharacterized protein UNCHARACTERIZED PROTE
 951:  unvd-A  2.2  4.8  124   332    6   AJECG/AFDB:AF-C0NGJ5-F1 Uncharacterized protein UNCHARACTERIZED PROTE
 952:  updv-A  2.2  7.3   88  1087    8   AJECG/AFDB:AF-C0NTA1-F1 ATP-dependent DNA ligase domain-containing pr
 953:  uprw-A  2.2 10.2   60   200    7   AJECG/AFDB:AF-C0NQA6-F1 Uncharacterized protein UNCHARACTERIZED PROTE
 954:  unpc-A  2.2  6.3  120  1460    2   AJECG/AFDB:AF-C0NM10-F1 Protein transporter sec73 PROTEIN TRANSPORTER
 955:  uqrz-A  2.2  5.9   80   199    9   AJECG/AFDB:AF-C0NV85-F1 Uncharacterized protein UNCHARACTERIZED PROTE
 956:  unik-A  2.2 19.0   94   679    7   AJECG/AFDB:AF-C0NVQ0-F1 ENTH domain-containing protein ENTH DOMAIN-CO
 957:  usql-A  2.2  5.2   61   554    8   AJECG/AFDB:AF-C0NGF2-F1 Uncharacterized protein UNCHARACTERIZED PROTE
 958:  unpo-A  2.2  6.5  117   413    8   AJECG/AFDB:AF-C0NZP1-F1 C6 zinc finger domain-containing protein C6 Z
 959:  upt9-A  2.2  4.7   63    88    6   AJECG/AFDB:AF-C0NV84-F1 Uncharacterized protein UNCHARACTERIZED PROTE
 960:  uq39-A  2.2  7.6  117   744    6   AJECG/AFDB:AF-C0NXB5-F1 Pentatricopeptide repeat protein PENTATRICOPE
 961:  uofk-A  2.2  5.6   95   276    3   AJECG/AFDB:AF-C0NQX3-F1 Cytochrome P450 monooxygenase CYTOCHROME P450
 962:  utip-A  2.2  4.9  117   735    3   AJECG/AFDB:AF-C0NR61-F1 C2H2-type domain-containing protein C2H2-TYPE
 963:  uszp-A  2.2  3.1   69   145    3   AJECG/AFDB:AF-C0NHF4-F1 Uncharacterized protein UNCHARACTERIZED PROTE
 964:  usfo-A  2.2  5.2   92   352    8   AJECG/AFDB:AF-C0NBH8-F1 Uncharacterized protein UNCHARACTERIZED PROTE
 965:  upgm-A  2.2  5.4   56  1237    7   AJECG/AFDB:AF-C0NJX4-F1 C2 domain-containing protein C2 DOMAIN-CONTAI
 966:  urpo-A  2.2  6.2  140   628   12   AJECG/AFDB:AF-C0NPL9-F1 Multidrug and toxin extrusion protein MULTIDR
 967:  ur1c-A  2.2  4.1   65   116   11   AJECG/AFDB:AF-C0NU13-F1 Uncharacterized protein UNCHARACTERIZED PROTE
 968:  ut6p-A  2.2  8.6  107   501    4   AJECG/AFDB:AF-C0NK04-F1 Bromodomain-containing protein BDF1 BROMODOMA
 969:  us5p-A  2.2 11.2  108   545    3   AJECG/AFDB:AF-C0NM14-F1 Phosphotransferase enzyme family protein PHOS
 970:  uq55-A  2.2  9.6   76   803    7   AJECG/AFDB:AF-C0NW28-F1 Phosphoketolase PHOSPHOKETOLASE;
 971:  uq9z-A  2.1 10.2   99   450    5   AJECG/AFDB:AF-C0NUA6-F1 L-isoaspartate O-methyltransferase L-ISOASPAR
 972:  urgr-A  2.1  9.2  102   460    4   AJECG/AFDB:AF-C0NH91-F1 Beta alanine synthase BETA ALANINE SYNTHASE;
 973:  uszg-A  2.1 12.0  126   316    6   AJECG/AFDB:AF-C0P087-F1 Mitochondrial DNA replication protein MITOCHO
 974:  utbn-A  2.1  4.2  135   557    9   AJECG/AFDB:AF-C0NRD9-F1 Proline-specific permease PROLINE-SPECIFIC PE
 975:  usat-A  2.1 19.0   97   321    5   AJECG/AFDB:AF-C0NJE3-F1 Uncharacterized protein UNCHARACTERIZED PROTE
 976:  upjd-A  2.1 10.7  112   413   10   AJECG/AFDB:AF-C0NZ72-F1 Nuclear membrane protein NUCLEAR MEMBRANE PRO
 977:  uscd-A  2.1  8.3  109   385   11   AJECG/AFDB:AF-C0NW20-F1 Uncharacterized protein UNCHARACTERIZED PROTE
 978:  ur0p-A  2.1  4.4   83   668    6   AJECG/AFDB:AF-C0NPZ0-F1 Vacuolar segregation protein PEP7 VACUOLAR SE
 979:  us73-A  2.1 11.8   85   445   12   AJECG/AFDB:AF-C0NNF5-F1 DNA damage-inducible protein 1 DNA DAMAGE-IND
 980:  un76-A  2.1  8.6   98   381    6   AJECG/AFDB:AF-C0NH80-F1 26S proteasome regulatory subunit 26S PROTEAS
 981:  uotb-A  2.1  5.6   84   170    7   AJECG/AFDB:AF-C0NLY3-F1 Uncharacterized protein UNCHARACTERIZED PROTE
 982:  uo5w-A  2.1  3.9  110   461    4   AJECG/AFDB:AF-C0NAH3-F1 Zn(2)-C6 fungal-type domain-containing protei
 983:  upgz-A  2.1  9.0   76   194    7   AJECG/AFDB:AF-C0NZG4-F1 Uncharacterized protein UNCHARACTERIZED PROTE
 984:  uqg2-A  2.1  8.6   73   890    5   AJECG/AFDB:AF-C0NTW7-F1 UBA/TS-N domain-containing protein UBA/TS-N D
 985:  usgr-A  2.1 10.3  102   394    9   AJECG/AFDB:AF-C0NTK3-F1 Uncharacterized protein UNCHARACTERIZED PROTE
 986:  uprs-A  2.1  7.5   73   172    7   AJECG/AFDB:AF-C0NDI6-F1 Uncharacterized protein UNCHARACTERIZED PROTE
 987:  urtv-A  2.1  8.7   83   741    8   AJECG/AFDB:AF-C0NS91-F1 Uncharacterized protein UNCHARACTERIZED PROTE
 988:  usha-A  2.1  7.5  109   999    3   AJECG/AFDB:AF-C0NBI1-F1 Kinesin-like protein KINESIN-LIKE PROTEIN;
 989:  uo3t-A  2.1  9.1   91   368    3   AJECG/AFDB:AF-C0NWZ7-F1 Uncharacterized protein UNCHARACTERIZED PROTE
 990:  upm5-A  2.1  4.4   87   519   10   AJECG/AFDB:AF-C0NGR0-F1 Nucleolar protein 58 NUCLEOLAR PROTEIN 58;
 991:  utkp-A  2.1 11.0  111   471    9   AJECG/AFDB:AF-C0NPF8-F1 Succinate semialdehyde dehydrogenase SUCCINAT
 992:  umoa-A  2.1  5.1  141   623    7   AJECG/AFDB:AF-C0P198-F1 L-methionine porter L-METHIONINE PORTER;
 993:  utef-A  2.1  5.0  116   505    6   AJECG/AFDB:AF-C0NIA3-F1 Glycerophosphoinositol permease GLYCEROPHOSPH
 994:  uomq-A  2.1 15.0  105   571    9   AJECG/AFDB:AF-C0NIJ7-F1 Uncharacterized protein UNCHARACTERIZED PROTE
 995:  us14-A  2.1 10.2   99  1278    7   AJECG/AFDB:AF-C0NAZ6-F1 Oxysterol-binding protein OXYSTEROL-BINDING P
 996:  use1-A  2.1  8.0   97   384   10   AJECG/AFDB:AF-C0NRB9-F1 Uncharacterized protein UNCHARACTERIZED PROTE
 997:  uodi-A  2.1  6.9   69   512    7   AJECG/AFDB:AF-C0NJX0-F1 NADH dehydrogenase [ubiquinone] flavoprotein 
 998:  upn1-A  2.1  8.5   70   225    4   AJECG/AFDB:AF-C0NQQ7-F1 Yae1_N domain-containing protein YAE1_N DOMAI
 999:  up3n-A  2.1 10.3  127   677    6   AJECG/AFDB:AF-C0P1G6-F1 NADH-ubiquinone oxidoreductase chain 5 NADH-U
1000:  uqm8-A  2.1  4.7  117   592    5   AJECG/AFDB:AF-C0NDU9-F1 MFS domain-containing protein MFS DOMAIN-CONT
1001:  usv4-A  2.1 10.1   83  1623    6   AJECG/AFDB:AF-C0NFS0-F1 Sec7 domain-containing protein SEC7 DOMAIN-CO
1002:  usny-A  2.1  5.6   96   641    5   AJECG/AFDB:AF-C0NDW3-F1 Uncharacterized protein UNCHARACTERIZED PROTE
1003:  unpw-A  2.1  9.8  103   244    6   AJECG/AFDB:AF-C0NUB0-F1 Uncharacterized protein UNCHARACTERIZED PROTE
1004:  uqnc-A  2.1  8.4   90   182    7   AJECG/AFDB:AF-C0NBY0-F1 Uncharacterized protein UNCHARACTERIZED PROTE
1005:  us72-A  2.1 16.9   83  1588    7   AJECG/AFDB:AF-C0NR48-F1 Non-specific serine/threonine protein kinase 
1006:  unu9-A  2.1  5.6  115   788    6   AJECG/AFDB:AF-C0NWH5-F1 Uncharacterized protein UNCHARACTERIZED PROTE
1007:  un8c-A  2.1  4.4   95   214    9   AJECG/AFDB:AF-C0NAH8-F1 Methionine-tRNA synthetase METHIONINE-TRNA SY
1008:  uq8x-A  2.1 13.6  114   556    9   AJECG/AFDB:AF-C0NXN2-F1 Phosphotransferase enzyme family protein PHOS
1009:  uq8z-A  2.1  7.3   85   290    5   AJECG/AFDB:AF-C0NCK9-F1 Uncharacterized protein UNCHARACTERIZED PROTE
1010:  umyz-A  2.1  7.9  135   420    7   AJECG/AFDB:AF-C0NL71-F1 Oligonucleotide transporter OLIGONUCLEOTIDE T
1011:  unfq-A  2.1 10.6  116  1323    8   AJECG/AFDB:AF-C0NTJ6-F1 Serine/threonine-protein kinase SERINE/THREON
1012:  upvz-A  2.1  9.4   87   622    2   AJECG/AFDB:AF-C0NAA2-F1 PT-TG domain-containing protein PT-TG DOMAIN-
1013:  uni6-A  2.1  6.4  119   591    8   AJECG/AFDB:AF-C0NFB1-F1 Uncharacterized protein UNCHARACTERIZED PROTE
1014:  uop0-A  2.1  7.2   84   538    7   AJECG/AFDB:AF-C0NW13-F1 T-complex protein 1 subunit gamma T-COMPLEX P
1015:  ups1-A  2.1  8.3  118   642    7   AJECG/AFDB:AF-C0NC14-F1 MYND-type zinc finger protein samB MYND-TYPE 
1016:  usih-A  2.1 10.5  129   511    4   AJECG/AFDB:AF-C0NU01-F1 Vacuolar amino acid transporter 6 VACUOLAR AM
1017:  ut8s-A  2.1  3.9   53   378    2   AJECG/AFDB:AF-C0NAU7-F1 Vacuolar protein sorting-associated protein 5
1018:  urd9-A  2.1 10.5  168  1461    7   AJECG/AFDB:AF-C0NAR9-F1 ABC transporter CDR4 ABC TRANSPORTER CDR4;
1019:  urwe-A  2.1  7.0  116   166    5   AJECG/AFDB:AF-C0NZX9-F1 Uncharacterized protein UNCHARACTERIZED PROTE
1020:  uq0p-A  2.1  6.5   80   504    8   AJECG/AFDB:AF-C0NRT4-F1 FAD binding domain-containing protein FAD BIN
1021:  uqxr-A  2.1  5.3   92   268    8   AJECG/AFDB:AF-C0NB26-F1 Uncharacterized protein UNCHARACTERIZED PROTE
1022:  up0v-A  2.1  7.5   64   558    5   AJECG/AFDB:AF-C0P0T8-F1 Transcription initiation factor tfiid 55 kd s
1023:  urvf-A  2.1  5.2   90   581    7   AJECG/AFDB:AF-C0NDI7-F1 MFS domain-containing protein MFS DOMAIN-CONT
1024:  ur68-A  2.1  6.3   75   138    4   AJECG/AFDB:AF-C0P172-F1 Uncharacterized protein UNCHARACTERIZED PROTE
1025:  unjl-A  2.1  9.2  116  1085    7   AJECG/AFDB:AF-C0NUP6-F1 Zinc finger transcription factor ace1 ZINC FI
1026:  upk1-A  2.1  4.2  112   610    4   AJECG/AFDB:AF-C0NYT4-F1 Ribitol kinase RIBITOL KINASE;
1027:  ut9u-A  2.1  6.9  120   281    7   AJECG/AFDB:AF-C0NSE8-F1 Sphingolipid long chain base-responsive prote
1028:  urmk-A  2.1  3.6   72   158    4   AJECG/AFDB:AF-C0NSM1-F1 Biogenesis of lysosome-related organelles com
1029:  uqpf-A  2.1  9.5  136   495    7   AJECG/AFDB:AF-C0NSA5-F1 Uncharacterized protein UNCHARACTERIZED PROTE
1030:  uo98-A  2.1  8.2   94   848    4   AJECG/AFDB:AF-C0NQE2-F1 MutS protein homolog 3 MUTS PROTEIN HOMOLOG 3
1031:  un1o-A  2.1  7.4   78   148   12   AJECG/AFDB:AF-C0NC28-F1 Uncharacterized protein UNCHARACTERIZED PROTE
1032:  up9s-A  2.1  3.8   81   180    1   AJECG/AFDB:AF-C0P0I0-F1 Uncharacterized protein UNCHARACTERIZED PROTE
1033:  ut2b-A  2.1  4.8  108  1685    5   AJECG/AFDB:AF-C0NNS4-F1 YTA7 protein YTA7 PROTEIN;
1034:  ungw-A  2.1  5.4   73   317   10   AJECG/AFDB:AF-C0NLC3-F1 6-phosphogluconate dehydrogenase 6-PHOSPHOGLU
1035:  una3-A  2.1  4.7   66   570   11   AJECG/AFDB:AF-C0NB51-F1 F-box domain-containing protein F-BOX DOMAIN-
1036:  unpz-A  2.1  7.4   94  2156   13   AJECG/AFDB:AF-C0NCN5-F1 DNA repair protein rad8 DNA REPAIR PROTEIN RA
1037:  uov0-A  2.1  9.2  134   532   10   AJECG/AFDB:AF-C0NEH9-F1 Membrane transporter MEMBRANE TRANSPORTER;
1038:  ut2s-A  2.1  9.6  125   483    8   AJECG/AFDB:AF-C0NW05-F1 Glutaryl-CoA dehydrogenase GLUTARYL-COA DEHYD
1039:  uste-A  2.1  4.7   74   125   12   AJECG/AFDB:AF-C0NTR3-F1 Uncharacterized protein UNCHARACTERIZED PROTE
1040:  usky-A  2.1 15.3   77   415    8   AJECG/AFDB:AF-C0NM69-F1 Uncharacterized protein UNCHARACTERIZED PROTE
1041:  uoez-A  2.1 10.4   80   203    5   AJECG/AFDB:AF-C0NRP2-F1 Uncharacterized protein UNCHARACTERIZED PROTE
1042:  usgd-A  2.1  4.9   99  1156    5   AJECG/AFDB:AF-C0NQG5-F1 Non-specific serine/threonine protein kinase 
1043:  un2y-A  2.0  8.9  127   557   13   AJECG/AFDB:AF-C0NJ26-F1 MFS domain-containing protein MFS DOMAIN-CONT
1044:  uszl-A  2.0  4.1  111   810    9   AJECG/AFDB:AF-C0NW49-F1 Component of oligomeric Golgi complex 3 COMPO
1045:  urm6-A  2.0 12.5   80   500    1   AJECG/AFDB:AF-C0P196-F1 PrmC_N domain-containing protein PRMC_N DOMAI
1046:  urbe-A  2.0  6.3  108   403    8   AJECG/AFDB:AF-C0NYK2-F1 Uncharacterized protein UNCHARACTERIZED PROTE
1047:  upuo-A  2.0  7.4  122   595    8   AJECG/AFDB:AF-C0NCB4-F1 Uncharacterized protein UNCHARACTERIZED PROTE
1048:  up0y-A  2.0  5.9  140   883    7   AJECG/AFDB:AF-C0NL80-F1 DIL and Ankyrin domain-containing protein DIL
1049:  ut6b-A  2.0  4.6   98  1160    3   AJECG/AFDB:AF-C0NBB8-F1 3-hydroxy-3-methylglutaryl coenzyme A reducta
1050:  usul-A  2.0  5.4   89   516    6   AJECG/AFDB:AF-C0NM75-F1 Uncharacterized protein UNCHARACTERIZED PROTE
1051:  up0d-A  2.0  6.7   75   556    5   AJECG/AFDB:AF-C0NB46-F1 Protein FYV10 PROTEIN FYV10;
1052:  upyn-A  2.0  5.3  123   504   10   AJECG/AFDB:AF-C0NWB8-F1 Alpha-1,3-glucosyltransferase ALPHA-1,3-GLUCO
1053:  ut8t-A  2.0 10.8   86   656   12   AJECG/AFDB:AF-C0NE28-F1 Diadenosine tetraphosphate synthetase DIADENO
1054:  urvl-A  2.0  5.3   82  1130    7   AJECG/AFDB:AF-C0NMC7-F1 ATP-dependent RNA helicase DHX8 ATP-DEPENDENT
1055:  usd2-A  2.0 13.7  132  1416    9   AJECG/AFDB:AF-C0NNA5-F1 ABC a-pheromone efflux pump AtrD ABC A-PHEROM
1056:  uq49-A  2.0  5.7  144   916    8   AJECG/AFDB:AF-C0P096-F1 Plasma membrane ATPase PLASMA MEMBRANE ATPASE
1057:  uo43-A  2.0  3.0   72   518    7   AJECG/AFDB:AF-C0NWT4-F1 Sphingolipid C9-methyltransferase SPHINGOLIPI
1058:  un8m-A  2.0  8.7   85   844    1   AJECG/AFDB:AF-C0NW53-F1 DNA ligase DNA LIGASE;
1059:  uo4w-A  2.0  9.1   61   113    8   AJECG/AFDB:AF-C0NY54-F1 Thiamine_BP domain-containing protein THIAMIN
1060:  us6o-A  2.0  7.8  110   596    4   AJECG/AFDB:AF-C0NGB9-F1 Uncharacterized protein UNCHARACTERIZED PROTE
1061:  upqe-A  2.0  6.8   89   213    6   AJECG/AFDB:AF-C0NPH5-F1 Vacuolar ATPase V0 domain subunit c VACUOLAR 
1062:  uqqq-A  2.0  4.7  123   963   10   AJECG/AFDB:AF-C0NJS9-F1 Uncharacterized protein UNCHARACTERIZED PROTE
1063:  upw4-A  2.0  6.6   93   334    4   AJECG/AFDB:AF-C0NDS1-F1 Uncharacterized protein UNCHARACTERIZED PROTE
1064:  uqxt-A  2.0  7.6   83   196    6   AJECG/AFDB:AF-C0NYP0-F1 Uncharacterized protein UNCHARACTERIZED PROTE
1065:  ut1e-A  2.0 12.5  115   759    3   AJECG/AFDB:AF-C0P1C3-F1 MFS domain-containing protein MFS DOMAIN-CONT
1066:  uqz9-A  2.0 11.6  156  1426    5   AJECG/AFDB:AF-C0NLG9-F1 ABC transporter ABC TRANSPORTER;
1067:  urko-A  2.0  4.8   62   129    6   AJECG/AFDB:AF-C0NPR7-F1 Uncharacterized protein UNCHARACTERIZED PROTE
1068:  undv-A  2.0 10.6  131   509   11   AJECG/AFDB:AF-C0NF13-F1 GPI-anchored wall transfer protein GPI-ANCHOR
1069:  un77-A  2.0  8.6  112  1307    6   AJECG/AFDB:AF-C0NM25-F1 Protein kinase domain-containing protein PROT
1070:  utfh-A  2.0  5.6  111   156    3   AJECG/AFDB:AF-C0NYT7-F1 Uncharacterized protein UNCHARACTERIZED PROTE
1071:  up5v-A  2.0  5.2  113   333    6   AJECG/AFDB:AF-C0NQT1-F1 Mps1 binding protein MPS1 BINDING PROTEIN;
1072:  ob32-A  2.0  4.0   89   685    6   swissprot/AJECG/AFDB:AF-C0NUJ9-F1 MICOS complex subunit MIC60 MICOS C
1073:  uqvt-A  2.0 11.0  127  1207    6   AJECG/AFDB:AF-C0NIY3-F1 Condensin complex subunit 1 CONDENSIN COMPLEX
1074:  uot6-A  2.0  5.8   91   719    4   AJECG/AFDB:AF-C0NCY1-F1 Uncharacterized protein UNCHARACTERIZED PROTE
1075:  unx6-A  2.0  6.5  109   213    5   AJECG/AFDB:AF-C0NA35-F1 Mitochondrial import inner membrane transloca
1076:  uqjz-A  2.0  9.8  162  1366    5   AJECG/AFDB:AF-C0NE10-F1 Leptomycin B resistance protein LEPTOMYCIN B 
1077:  uq1t-A  2.0  8.7  135   411    4   AJECG/AFDB:AF-C0NKI3-F1 Uncharacterized protein UNCHARACTERIZED PROTE
1078:  up4z-A  2.0  6.2   73   333    5   AJECG/AFDB:AF-C0NYX7-F1 Inositol-1-monophosphatase INOSITOL-1-MONOPHO
1079:  uswf-A  2.0  7.5   94   689    5   AJECG/AFDB:AF-C0NNQ0-F1 Uncharacterized protein UNCHARACTERIZED PROTE
1080:  unxk-A  2.0 10.3   97   138    2   AJECG/AFDB:AF-C0NPS9-F1 Uncharacterized protein UNCHARACTERIZED PROTE
1081:  ur29-A  2.0  5.5  119   442    6   AJECG/AFDB:AF-C0NU64-F1 Integral membrane protein INTEGRAL MEMBRANE P
1082:  ur7u-A  2.0  4.6   59   108    7   AJECG/AFDB:AF-C0NAQ2-F1 Vacuolar ATPase assembly integral membrane pr
1083:  ussr-A  2.0  2.9   52    77   12   AJECG/AFDB:AF-C0NN02-F1 Dolichyl-diphosphooligosaccharide-protein gly
1084:  umvf-A  2.0 13.4  102   980    6   AJECG/AFDB:AF-C0NJ24-F1 Oxysterol-binding protein OXYSTEROL-BINDING P
1085:  utb8-A  2.0  7.5   73   105   11   AJECG/AFDB:AF-C0NZ64-F1 Uncharacterized protein UNCHARACTERIZED PROTE
1086:  uprm-A  2.0  4.9   54   208   11   AJECG/AFDB:AF-C0NXX5-F1 Uncharacterized protein UNCHARACTERIZED PROTE
1087:  upbb-A  2.0  6.5  145   776    8   AJECG/AFDB:AF-C0P0A8-F1 Uncharacterized protein UNCHARACTERIZED PROTE
1088:  usil-A  2.0  5.8   96   864    5   AJECG/AFDB:AF-C0NNQ8-F1 C6 finger domain transcription factor nscR C6
1089:  up06-A  2.0  8.8   94   583    5   AJECG/AFDB:AF-C0NEG2-F1 tRNA-dihydrouridine synthase 3 TRNA-DIHYDROUR

# Structural equivalences
   1: 6c70-A uojj-A    17 -  21 <=>  129 - 133   (MET   19  - GLY   23  <=> SER  129  - PHE  133 )                          
   1: 6c70-A uojj-A    37 -  61 <=>  134 - 158   (ARG   39  - GLU   63  <=> ASN  134  - ALA  158 )                          
   1: 6c70-A uojj-A    63 -  66 <=>  159 - 162   (ASP   65  - ASP   68  <=> PRO  159  - SER  162 )                          
   1: 6c70-A uojj-A    67 -  93 <=>  164 - 190   (ASP   69  - LYS   95  <=> ASP  164  - LYS  190 )                          
   1: 6c70-A uojj-A    95 - 101 <=>  191 - 197   (PHE   97  - ILE  103  <=> TYR  191  - ASN  197 )                          
   1: 6c70-A uojj-A   255 - 287 <=>  199 - 231   (THR  341  - ASN  373  <=> PRO  199  - GLN  231 )                          
   1: 6c70-A uojj-A   289 - 301 <=>  249 - 261   (VAL  375  - LEU  387  <=> GLN  249  - LEU  261 )                          
   1: 6c70-A uojj-A   303 - 306 <=>  262 - 265   (THR  389  - GLN  392  <=> ARG  262  - THR  265 )                          
   1: 6c70-A uojj-A   308 - 321 <=>  268 - 281   (PHE  394  - SER  407  <=> GLU  268  - GLY  281 )                          
   1: 6c70-A uojj-A   323 - 327 <=>  282 - 286   (SER  409  - ALA  413  <=> LEU  282  - GLY  286 )                          
   1: 6c70-A uojj-A   374 - 377 <=>  313 - 316   (LEU  460  - VAL  463  <=> GLY  313  - LYS  316 )                          
   1: 6c70-A uojj-A   379 - 383 <=>  317 - 321   (THR  465  - VAL  469  <=> LEU  317  - PHE  321 )                          
   2: 6c70-A uqhu-A    64 -  94 <=>   86 - 116   (ASP   66  - ILE   96  <=> ALA   86  - ILE  116 )                          
   2: 6c70-A uqhu-A    96 -  99 <=>  117 - 120   (TYR   98  - LEU  101  <=> SER  117  - ASN  120 )                          
   2: 6c70-A uqhu-A   100 - 103 <=>  123 - 126   (ALA  102  - ASN  105  <=> GLU  123  - LYS  126 )                          
   2: 6c70-A uqhu-A   104 - 107 <=>  129 - 132   (ASN  106  - SER  109  <=> GLN  129  - GLU  132 )                          
   2: 6c70-A uqhu-A   257 - 281 <=>  161 - 185   (VAL  343  - TYR  367  <=> GLY  161  - SER  185 )                          
   2: 6c70-A uqhu-A   283 - 286 <=>  186 - 189   (ALA  369  - VAL  372  <=> LEU  186  - PRO  189 )                          
   2: 6c70-A uqhu-A   287 - 290 <=>  191 - 194   (ASN  373  - ASN  376  <=> ALA  191  - LEU  194 )                          
   3: 6c70-A usmb-A    56 -  59 <=>   39 -  42   (VAL   58  - MET   61  <=> GLY   39  - PRO   42 )                          
   3: 6c70-A usmb-A    61 -  64 <=>   43 -  46   (GLU   63  - ASP   66  <=> ILE   43  - THR   46 )                          
   3: 6c70-A usmb-A    65 -  68 <=>   48 -  51   (VAL   67  - LEU   70  <=> PHE   48  - THR   51 )                          
   3: 6c70-A usmb-A    70 -  97 <=>   52 -  79   (ALA   72  - LYS   99  <=> PRO   52  - THR   79 )                          
   3: 6c70-A usmb-A   100 - 103 <=>   82 -  85   (ALA  102  - ASN  105  <=> THR   82  - PRO   85 )                          
   3: 6c70-A usmb-A   118 - 149 <=>   87 - 118   (PHE  120  - PHE  151  <=> GLN   87  - PRO  118 )                          
   3: 6c70-A usmb-A   157 - 160 <=>  119 - 122   (ARG  174  - ILE  177  <=> LYS  119  - PHE  122 )                          
   3: 6c70-A usmb-A   181 - 202 <=>  125 - 146   (GLN  198  - TRP  219  <=> PHE  125  - TYR  146 )                          
   3: 6c70-A usmb-A   253 - 257 <=>  150 - 154   (LEU  339  - VAL  343  <=> ARG  150  - PRO  154 )                          
   3: 6c70-A usmb-A   261 - 286 <=>  155 - 180   (TYR  347  - VAL  372  <=> ASN  155  - GLN  180 )                          
   3: 6c70-A usmb-A   289 - 292 <=>  183 - 186   (VAL  375  - TYR  378  <=> ARG  183  - LEU  186 )                          
   3: 6c70-A usmb-A   294 - 317 <=>  187 - 210   (ALA  380  - LEU  403  <=> PRO  187  - GLU  210 )                          
   3: 6c70-A usmb-A   349 - 352 <=>  219 - 222   (GLN  435  - GLN  438  <=> LEU  219  - GLU  222 )                          
   3: 6c70-A usmb-A   358 - 363 <=>  231 - 236   (SER  444  - PHE  449  <=> ASP  231  - LEU  236 )                          
   4: 6c70-A urrm-A    13 -  16 <=>   33 -  36   (ASN   15  - VAL   18  <=> TRP   33  - ARG   36 )                          
   4: 6c70-A urrm-A    35 -  38 <=>   38 -  41   (PRO   37  - ILE   40  <=> ARG   38  - SER   41 )                          
   4: 6c70-A urrm-A    40 -  57 <=>   42 -  59   (CYS   42  - ASN   59  <=> LEU   42  - VAL   59 )                          
   4: 6c70-A urrm-A    63 -  92 <=>   63 -  92   (ASP   65  - SER   94  <=> ASP   63  - TYR   92 )                          
   4: 6c70-A urrm-A    95 -  98 <=>   93 -  96   (PHE   97  - THR  100  <=> ASP   93  - ALA   96 )                          
   4: 6c70-A urrm-A   259 - 279 <=>  100 - 120   (ASP  345  - LEU  365  <=> ALA  100  - GLY  120 )                          
   4: 6c70-A urrm-A   281 - 284 <=>  121 - 124   (TYR  367  - THR  370  <=> SER  121  - GLN  124 )                          
   4: 6c70-A urrm-A   379 - 386 <=>  126 - 133   (THR  465  - GLN  472  <=> SER  126  - SER  133 )                          
   5: 6c70-A urmb-A   109 - 113 <=>  100 - 104   (PRO  111  - GLU  115  <=> ASN  100  - ASP  104 )                          
   5: 6c70-A urmb-A   120 - 124 <=>  107 - 111   (ALA  122  - THR  126  <=> ASP  107  - PRO  111 )                          
   5: 6c70-A urmb-A   127 - 147 <=>  112 - 132   (ARG  129  - ILE  149  <=> ILE  112  - LEU  132 )                          
   5: 6c70-A urmb-A   148 - 152 <=>  134 - 138   (THR  150  - ASP  154  <=> PHE  134  - HIS  138 )                          
   5: 6c70-A urmb-A   153 - 158 <=>  141 - 146   (SER  155  - LEU  175  <=> ALA  141  - LEU  146 )                          
   5: 6c70-A urmb-A   176 - 181 <=>  147 - 152   (PHE  193  - GLN  198  <=> ARG  147  - ASN  152 )                          
   5: 6c70-A urmb-A   182 - 198 <=>  154 - 170   (PHE  199  - LEU  215  <=> ALA  154  - GLY  170 )                          
   5: 6c70-A urmb-A   200 - 203 <=>  171 - 174   (CYS  217  - LEU  220  <=> HIS  171  - SER  174 )                          
   5: 6c70-A urmb-A   257 - 260 <=>  176 - 179   (VAL  343  - ALA  346  <=> ASP  176  - ASP  179 )                          
   5: 6c70-A urmb-A   262 - 288 <=>  220 - 246   (GLY  348  - GLY  374  <=> SER  220  - TYR  246 )                          
   5: 6c70-A urmb-A   291 - 295 <=>  250 - 254   (VAL  377  - THR  381  <=> MET  250  - PRO  254 )                          
   5: 6c70-A urmb-A   296 - 307 <=>  256 - 267   (VAL  382  - VAL  393  <=> VAL  256  - LEU  267 )                          
   5: 6c70-A urmb-A   367 - 383 <=>  269 - 285   (LEU  453  - VAL  469  <=> LEU  269  - LEU  285 )                          
   5: 6c70-A urmb-A   384 - 388 <=>  287 - 291   (LEU  470  - LYS  474  <=> LYS  287  - ILE  291 )                          
   6: 6c70-A usyg-A    66 - 101 <=>   44 -  79   (ASP   68  - ILE  103  <=> GLY   44  - LEU   79 )                          
   6: 6c70-A usyg-A   253 - 256 <=>   80 -  83   (LEU  339  - ALA  342  <=> ASN   80  - THR   83 )                          
   6: 6c70-A usyg-A   259 - 280 <=>   84 - 105   (ASP  345  - ALA  366  <=> TYR   84  - TYR  105 )                          
   6: 6c70-A usyg-A   282 - 289 <=>  106 - 113   (GLN  368  - VAL  375  <=> PRO  106  - ASP  113 )                          
   7: 6c70-A uqpk-A    35 -  39 <=>  111 - 115   (PRO   37  - TYR   41  <=> PRO  111  - LEU  115 )                          
   7: 6c70-A uqpk-A    50 -  53 <=>  204 - 207   (GLN   52  - MET   55  <=> VAL  204  - TYR  207 )                          
   7: 6c70-A uqpk-A    60 -  63 <=>  252 - 255   (MET   62  - ASP   65  <=> TRP  252  - VAL  255 )                          
   7: 6c70-A uqpk-A    67 -  95 <=>  267 - 295   (ASP   69  - PHE   97  <=> GLY  267  - GLY  295 )                          
   7: 6c70-A uqpk-A   260 - 282 <=>  297 - 319   (ALA  346  - GLN  368  <=> ASP  297  - GLY  319 )                          
   7: 6c70-A uqpk-A   329 - 335 <=>  663 - 669   (TYR  415  - ASP  421  <=> GLU  663  - LEU  669 )                          
   7: 6c70-A uqpk-A   336 - 340 <=>  671 - 675   (GLY  422  - ALA  426  <=> ASP  671  - GLU  675 )                          
   8: 6c70-A umvl-A    20 -  25 <=>   89 -  94   (VAL   22  - PHE   27  <=> GLU   89  - GLN   94 )                          
   8: 6c70-A umvl-A    33 -  63 <=>   96 - 126   (LYS   35  - ASP   65  <=> PRO   96  - LYS  126 )                          
   8: 6c70-A umvl-A    64 -  96 <=>  137 - 169   (ASP   66  - TYR   98  <=> MET  137  - ARG  169 )                          
   8: 6c70-A umvl-A   102 - 105 <=>  214 - 217   (TRP  104  - PRO  107  <=> GLU  214  - LEU  217 )                          
   8: 6c70-A umvl-A   258 - 286 <=>  223 - 251   (GLY  344  - VAL  372  <=> GLU  223  - LEU  251 )                          
   8: 6c70-A umvl-A   287 - 317 <=>  255 - 285   (ASN  373  - LEU  403  <=> TYR  255  - ALA  285 )                          
   8: 6c70-A umvl-A   320 - 323 <=>  369 - 372   (GLU  406  - SER  409  <=> PRO  369  - SER  372 )                          
   8: 6c70-A umvl-A   325 - 331 <=>  373 - 379   (MET  411  - CYS  417  <=> ALA  373  - PHE  379 )                          
   8: 6c70-A umvl-A   332 - 338 <=>  381 - 387   (HIS  418  - GLU  424  <=> ALA  381  - GLY  387 )                          
   9: 6c70-A upqy-A    63 -  81 <=>   28 -  46   (ASP   65  - PRO   83  <=> GLN   28  - SER   46 )                          
   9: 6c70-A upqy-A   193 - 197 <=>   49 -  53   (ASN  210  - VAL  214  <=> SER   49  - SER   53 )                          
   9: 6c70-A upqy-A   199 - 202 <=>   54 -  57   (PHE  216  - TRP  219  <=> LEU   54  - THR   57 )                          
   9: 6c70-A upqy-A   256 - 287 <=>   59 -  90   (ALA  342  - ASN  373  <=> ARG   59  - GLN   90 )                          
   9: 6c70-A upqy-A   290 - 331 <=>  104 - 145   (ASN  376  - CYS  417  <=> GLN  104  - VAL  145 )                          
   9: 6c70-A upqy-A   332 - 335 <=>  147 - 150   (HIS  418  - ASP  421  <=> ALA  147  - PRO  150 )                          
   9: 6c70-A upqy-A   342 - 346 <=>  164 - 168   (THR  428  - ILE  432  <=> PRO  164  - PRO  168 )                          
   9: 6c70-A upqy-A   349 - 352 <=>  170 - 173   (GLN  435  - GLN  438  <=> ALA  170  - ASP  173 )                          
   9: 6c70-A upqy-A   353 - 356 <=>  176 - 179   (LYS  439  - SER  442  <=> GLU  176  - ILE  179 )                          
   9: 6c70-A upqy-A   364 - 387 <=>  183 - 206   (THR  450  - LEU  473  <=> GLU  183  - ILE  206 )                          
  10: 6c70-A ut86-A     1 -  16 <=>  657 - 672   (PHE    3  - VAL   18  <=> THR  657  - ASP  672 )                          
  10: 6c70-A ut86-A    49 -  56 <=>  686 - 693   (LEU   51  - VAL   58  <=> SER  686  - LYS  693 )                          
  10: 6c70-A ut86-A    60 -  80 <=>  794 - 814   (MET   62  - HIS   82  <=> ILE  794  - ARG  814 )                          
  10: 6c70-A ut86-A    81 -  91 <=>  816 - 826   (PRO   83  - ARG   93  <=> GLU  816  - GLU  826 )                          
  10: 6c70-A ut86-A    92 -  95 <=>  828 - 831   (SER   94  - PHE   97  <=> ALA  828  - VAL  831 )                          
  10: 6c70-A ut86-A   259 - 287 <=>  832 - 860   (ASP  345  - ASN  373  <=> LYS  832  - THR  860 )                          
  10: 6c70-A ut86-A   288 - 292 <=>  896 - 900   (GLY  374  - TYR  378  <=> ASN  896  - VAL  900 )                          
  10: 6c70-A ut86-A   294 - 298 <=>  925 - 929   (ALA  380  - GLY  384  <=> ASN  925  - SER  929 )                          
  11: 6c70-A unh5-A    62 -  65 <=>  271 - 274   (SER   64  - VAL   67  <=> GLY  271  - TYR  274 )                          
  11: 6c70-A unh5-A    66 -  95 <=>  365 - 394   (ASP   68  - PHE   97  <=> GLN  365  - ALA  394 )                          
  11: 6c70-A unh5-A   260 - 284 <=>  396 - 420   (ALA  346  - THR  370  <=> HIS  396  - ILE  420 )                          
  11: 6c70-A unh5-A   285 - 290 <=>  422 - 427   (LYS  371  - ASN  376  <=> ASP  422  - ASN  427 )                          
  11: 6c70-A unh5-A   327 - 334 <=>  477 - 484   (ALA  413  - TYR  420  <=> ARG  477  - SER  484 )                          
  11: 6c70-A unh5-A   348 - 351 <=>  560 - 563   (CYS  434  - CYS  437  <=> ALA  560  - ALA  563 )                          
  12: 6c70-A uo5m-A    28 -  32 <=>   63 -  67   (TYR   30  - LYS   34  <=> ALA   63  - VAL   67 )                          
  12: 6c70-A uo5m-A    33 -  62 <=>   69 -  98   (LYS   35  - SER   64  <=> LYS   69  - LEU   98 )                          
  12: 6c70-A uo5m-A    64 -  91 <=>  110 - 137   (ASP   66  - ARG   93  <=> SER  110  - ASN  137 )                          
  12: 6c70-A uo5m-A    92 -  95 <=>  139 - 142   (SER   94  - PHE   97  <=> LEU  139  - LEU  142 )                          
  12: 6c70-A uo5m-A   259 - 283 <=>  143 - 167   (ASP  345  - ALA  369  <=> HIS  143  - TRP  167 )                          
  12: 6c70-A uo5m-A   285 - 290 <=>  171 - 176   (LYS  371  - ASN  376  <=> GLY  171  - VAL  176 )                          
  13: 6c70-A un2l-A    35 -  39 <=>  102 - 106   (PRO   37  - TYR   41  <=> VAL  102  - GLY  106 )                          
  13: 6c70-A un2l-A    53 -  63 <=>  131 - 141   (MET   55  - ASP   65  <=> ASP  131  - ARG  141 )                          
  13: 6c70-A un2l-A    64 -  94 <=>  229 - 259   (ASP   66  - ILE   96  <=> SER  229  - LEU  259 )                          
  13: 6c70-A un2l-A    96 -  99 <=>  261 - 264   (TYR   98  - LEU  101  <=> ASN  261  - VAL  264 )                          
  13: 6c70-A un2l-A   100 - 103 <=>  267 - 270   (ALA  102  - ASN  105  <=> LEU  267  - PRO  270 )                          
  13: 6c70-A un2l-A   252 - 281 <=>  272 - 301   (ARG  338  - TYR  367  <=> ASP  272  - VAL  301 )                          
  14: 6c70-A upw7-A    64 -  91 <=>    3 -  30   (ASP   66  - ARG   93  <=> THR    3  - PRO   30 )                          
  14: 6c70-A upw7-A   260 - 284 <=>   31 -  55   (ALA  346  - THR  370  <=> ASP   31  - GLU   55 )                          
  14: 6c70-A upw7-A   285 - 289 <=>   57 -  61   (LYS  371  - VAL  375  <=> ARG   57  - GLN   61 )                          
  14: 6c70-A upw7-A   316 - 319 <=>  269 - 272   (ARG  402  - GLU  405  <=> THR  269  - GLY  272 )                          
  14: 6c70-A upw7-A   322 - 325 <=>  273 - 276   (SER  408  - MET  411  <=> GLN  273  - ARG  276 )                          
  14: 6c70-A upw7-A   329 - 333 <=>  277 - 281   (TYR  415  - TRP  419  <=> LYS  277  - ARG  281 )                          
  14: 6c70-A upw7-A   336 - 339 <=>  282 - 285   (GLY  422  - GLU  425  <=> SER  282  - ILE  285 )                          
  15: 6c70-A un2s-A    64 -  93 <=>  707 - 736   (ASP   66  - LYS   95  <=> SER  707  - LYS  736 )                          
  15: 6c70-A un2s-A   190 - 193 <=>  744 - 747   (ALA  207  - ASN  210  <=> ALA  744  - GLU  747 )                          
  15: 6c70-A un2s-A   215 - 222 <=>  780 - 787   (ALA  232  - GLU  239  <=> ASN  780  - GLY  787 )                          
  15: 6c70-A un2s-A   258 - 284 <=>  825 - 851   (GLY  344  - THR  370  <=> GLY  825  - ASP  851 )                          
  15: 6c70-A un2s-A   285 - 290 <=>  853 - 858   (LYS  371  - ASN  376  <=> GLU  853  - VAL  858 )                          
  16: 6c70-A up36-A    59 -  91 <=>  138 - 170   (MET   61  - ARG   93  <=> GLU  138  - GLY  170 )                          
  16: 6c70-A up36-A   260 - 286 <=>  172 - 198   (ALA  346  - VAL  372  <=> GLY  172  - PHE  198 )                          
  16: 6c70-A up36-A   287 - 290 <=>  201 - 204   (ASN  373  - ASN  376  <=> ASP  201  - ARG  204 )                          
  17: 6c70-A uovw-A     6 -  12 <=>   16 -  22   (LEU    8  - PRO   14  <=> VAL   16  - THR   22 )                          
  17: 6c70-A uovw-A    24 -  28 <=>   28 -  32   (MET   26  - TYR   30  <=> PRO   28  - LYS   32 )                          
  17: 6c70-A uovw-A   119 - 122 <=>   38 -  41   (HIS  121  - ALA  124  <=> PRO   38  - LEU   41 )                          
  17: 6c70-A uovw-A   208 - 214 <=>   45 -  51   (GLU  225  - LYS  231  <=> SER   45  - ALA   51 )                          
  17: 6c70-A uovw-A   216 - 219 <=>   53 -  56   (ILE  233  - PRO  236  <=> HIS   53  - PHE   56 )                          
  17: 6c70-A uovw-A   251 - 254 <=>   64 -  67   (VAL  337  - VAL  340  <=> ILE   64  - GLU   67 )                          
  17: 6c70-A uovw-A   260 - 263 <=>  128 - 131   (ALA  346  - VAL  349  <=> ASN  128  - HIS  131 )                          
  17: 6c70-A uovw-A   286 - 289 <=>  304 - 307   (VAL  372  - VAL  375  <=> VAL  304  - ALA  307 )                          
  17: 6c70-A uovw-A   290 - 325 <=>  325 - 360   (ASN  376  - MET  411  <=> SER  325  - LEU  360 )                          
  17: 6c70-A uovw-A   350 - 353 <=>  361 - 364   (GLN  436  - LYS  439  <=> GLY  361  - PHE  364 )                          
  17: 6c70-A uovw-A   364 - 388 <=>  371 - 395   (THR  450  - LYS  474  <=> SER  371  - GLY  395 )                          
  18: 6c70-A uq0q-A    31 -  34 <=>   81 -  84   (GLY   33  - PHE   36  <=> ASN   81  - PRO   84 )                          
  18: 6c70-A uq0q-A    39 -  42 <=>   85 -  88   (TYR   41  - VAL   44  <=> TRP   85  - SER   88 )                          
  18: 6c70-A uq0q-A    63 -  88 <=>  133 - 158   (ASP   65  - PHE   90  <=> VAL  133  - SER  158 )                          
  18: 6c70-A uq0q-A    90 - 105 <=>  159 - 174   (VAL   92  - PRO  107  <=> GLY  159  - GLN  174 )                          
  18: 6c70-A uq0q-A   261 - 289 <=>  186 - 214   (TYR  347  - VAL  375  <=> LEU  186  - THR  214 )                          
  18: 6c70-A uq0q-A   344 - 349 <=>  767 - 772   (VAL  430  - GLN  435  <=> PHE  767  - MET  772 )                          
  18: 6c70-A uq0q-A   351 - 354 <=>  774 - 777   (CYS  437  - ALA  440  <=> PHE  774  - PRO  777 )                          
  18: 6c70-A uq0q-A   355 - 358 <=>  784 - 787   (MET  441  - SER  444  <=> MET  784  - ASN  787 )                          
  18: 6c70-A uq0q-A   367 - 370 <=>  844 - 847   (LEU  453  - PHE  456  <=> PHE  844  - ASN  847 )                          
  19: 6c70-A uqpz-A    63 -  91 <=>  183 - 211   (ASP   65  - ARG   93  <=> LEU  183  - THR  211 )                          
  19: 6c70-A uqpz-A   258 - 281 <=>  218 - 241   (GLY  344  - TYR  367  <=> MET  218  - THR  241 )                          
  19: 6c70-A uqpz-A   291 - 294 <=>  314 - 317   (VAL  377  - ALA  380  <=> TYR  314  - GLY  317 )                          
  19: 6c70-A uqpz-A   319 - 331 <=>  335 - 347   (GLU  405  - CYS  417  <=> ILE  335  - ILE  347 )                          
  19: 6c70-A uqpz-A   332 - 335 <=>  350 - 353   (HIS  418  - ASP  421  <=> LYS  350  - LYS  353 )                          
  19: 6c70-A uqpz-A   337 - 348 <=>  576 - 587   (SER  423  - CYS  434  <=> VAL  576  - THR  587 )                          
  19: 6c70-A uqpz-A   362 - 367 <=>  599 - 604   (PHE  448  - LEU  453  <=> VAL  599  - VAL  604 )                          
  20: 6c70-A uoc1-A     2 -   5 <=>   12 -  15   (LYS    4  - GLY    7  <=> ARG   12  - ALA   15 )                          
  20: 6c70-A uoc1-A     9 -  12 <=>  449 - 452   (ASP   11  - PRO   14  <=> THR  449  - THR  452 )                          
  20: 6c70-A uoc1-A    14 -  17 <=>  453 - 456   (ILE   16  - MET   19  <=> LYS  453  - PHE  456 )                          
  20: 6c70-A uoc1-A    19 -  22 <=>  457 - 460   (GLY   21  - HIS   24  <=> GLU  457  - LEU  460 )                          
  20: 6c70-A uoc1-A    47 -  51 <=>  463 - 467   (LEU   49  - TYR   53  <=> PRO  463  - ASP  467 )                          
  20: 6c70-A uoc1-A    65 -  68 <=>  479 - 482   (VAL   67  - LEU   70  <=> ASP  479  - ALA  482 )                          
  20: 6c70-A uoc1-A    71 -  75 <=>  483 - 487   (ASN   73  - MET   77  <=> THR  483  - PRO  487 )                          
  20: 6c70-A uoc1-A    78 -  81 <=>  490 - 493   (PHE   80  - PRO   83  <=> ILE  490  - PHE  493 )                          
  20: 6c70-A uoc1-A   191 - 211 <=>  494 - 514   (VAL  208  - GLN  228  <=> ASN  494  - ARG  514 )                          
  20: 6c70-A uoc1-A   214 - 217 <=>  515 - 518   (LYS  231  - MET  234  <=> SER  515  - ASN  518 )                          
  20: 6c70-A uoc1-A   242 - 248 <=>  523 - 529   (TYR  328  - LYS  334  <=> LYS  523  - ASP  529 )                          
  20: 6c70-A uoc1-A   251 - 268 <=>  530 - 547   (VAL  337  - HIS  354  <=> PRO  530  - LEU  547 )                          
  20: 6c70-A uoc1-A   271 - 279 <=>  552 - 560   (THR  357  - LEU  365  <=> HIS  552  - LEU  560 )                          
  20: 6c70-A uoc1-A   295 - 329 <=>  561 - 595   (THR  381  - TYR  415  <=> ASN  561  - SER  595 )                          
  20: 6c70-A uoc1-A   343 - 346 <=>  597 - 600   (PHE  429  - ILE  432  <=> ASP  597  - ALA  600 )                          
  20: 6c70-A uoc1-A   349 - 354 <=>  628 - 633   (GLN  435  - ALA  440  <=> ILE  628  - SER  633 )                          
  20: 6c70-A uoc1-A   366 - 382 <=>  640 - 656   (SER  452  - MET  468  <=> ALA  640  - THR  656 )                          
  21: 6c70-A upmf-A    63 -  97 <=>    1 -  35   (ASP   65  - LYS   99  <=> MET    1  - SER   35 )                          
  21: 6c70-A upmf-A    99 - 102 <=>   36 -  39   (LEU  101  - TRP  104  <=> ALA   36  - LYS   39 )                          
  21: 6c70-A upmf-A   252 - 280 <=>   40 -  68   (ARG  338  - ALA  366  <=> THR   40  - GLY   68 )                          
  21: 6c70-A upmf-A   307 - 311 <=>   74 -  78   (VAL  393  - CYS  397  <=> ALA   74  - ASP   78 )                          
  22: 6c70-A un72-A    63 -  95 <=>  299 - 331   (ASP   65  - PHE   97  <=> ARG  299  - ASP  331 )                          
  22: 6c70-A un72-A   259 - 286 <=>  333 - 360   (ASP  345  - VAL  372  <=> GLU  333  - ARG  360 )                          
  22: 6c70-A un72-A   287 - 290 <=>  363 - 366   (ASN  373  - ASN  376  <=> ILE  363  - LEU  366 )                          
  23: 6c70-A ut4v-A    65 -  88 <=>    1 -  24   (VAL   67  - PHE   90  <=> MET    1  - GLU   24 )                          
  23: 6c70-A ut4v-A   193 - 196 <=>   25 -  28   (ASN  210  - ASP  213  <=> GLY   25  - ASN   28 )                          
  23: 6c70-A ut4v-A   259 - 286 <=>   30 -  57   (ASP  345  - VAL  372  <=> SER   30  - HIS   57 )                          
  23: 6c70-A ut4v-A   287 - 290 <=>   60 -  63   (ASN  373  - ASN  376  <=> ARG   60  - LYS   63 )                          
  24: 6c70-A up9t-A    64 -  93 <=> 1283 -1312   (ASP   66  - LYS   95  <=> SER 1283  - THR 1312 )                          
  24: 6c70-A up9t-A    96 -  99 <=> 1313 -1316   (TYR   98  - LEU  101  <=> GLN 1313  - ASP 1316 )                          
  24: 6c70-A up9t-A   256 - 284 <=> 1317 -1345   (ALA  342  - THR  370  <=> GLN 1317  - ILE 1345 )                          
  24: 6c70-A up9t-A   285 - 288 <=> 1349 -1352   (LYS  371  - GLY  374  <=> THR 1349  - PRO 1352 )                          
  24: 6c70-A up9t-A   290 - 306 <=> 1360 -1376   (ASN  376  - GLN  392  <=> LEU 1360  - SER 1376 )                          
  24: 6c70-A up9t-A   310 - 313 <=> 1380 -1383   (PHE  396  - PHE  399  <=> SER 1380  - VAL 1383 )                          
  24: 6c70-A up9t-A   316 - 319 <=> 1384 -1387   (ARG  402  - GLU  405  <=> PRO 1384  - ARG 1387 )                          
  24: 6c70-A up9t-A   362 - 366 <=> 1413 -1417   (PHE  448  - SER  452  <=> TYR 1413  - ALA 1417 )                          
  24: 6c70-A up9t-A   368 - 379 <=> 1418 -1429   (ASP  454  - THR  465  <=> GLY 1418  - ASP 1429 )                          
  25: 6c70-A uqlh-A     1 -   4 <=>   10 -  13   (PHE    3  - GLN    6  <=> LEU   10  - ARG   13 )                          
  25: 6c70-A uqlh-A     8 -  11 <=>   49 -  52   (ALA   10  - LEU   13  <=> GLU   49  - LYS   52 )                          
  25: 6c70-A uqlh-A    13 -  16 <=>   53 -  56   (ASN   15  - VAL   18  <=> GLN   53  - ARG   56 )                          
  25: 6c70-A uqlh-A    39 -  60 <=>   58 -  79   (TYR   41  - MET   62  <=> GLY   58  - THR   79 )                          
  25: 6c70-A uqlh-A    64 -  91 <=>   92 - 119   (ASP   66  - ARG   93  <=> VAL   92  - PRO  119 )                          
  25: 6c70-A uqlh-A   261 - 284 <=>  120 - 143   (TYR  347  - THR  370  <=> GLY  120  - ALA  143 )                          
  25: 6c70-A uqlh-A   285 - 288 <=>  145 - 148   (LYS  371  - GLY  374  <=> ILE  145  - THR  148 )                          
  25: 6c70-A uqlh-A   289 - 292 <=>  150 - 153   (VAL  375  - TYR  378  <=> ARG  150  - PRO  153 )                          
  25: 6c70-A uqlh-A   373 - 376 <=>  166 - 169   (VAL  459  - ALA  462  <=> ILE  166  - ALA  169 )                          
  26: 6c70-A uqkj-A    64 -  91 <=>  253 - 280   (ASP   66  - ARG   93  <=> PHE  253  - TYR  280 )                          
  26: 6c70-A uqkj-A   261 - 284 <=>  282 - 305   (TYR  347  - THR  370  <=> ASN  282  - ALA  305 )                          
  26: 6c70-A uqkj-A   285 - 290 <=>  307 - 312   (LYS  371  - ASN  376  <=> ASN  307  - ALA  312 )                          
  26: 6c70-A uqkj-A   325 - 332 <=>  358 - 365   (MET  411  - HIS  418  <=> PRO  358  - LEU  365 )                          
  27: 6c70-A un9d-A    62 -  65 <=>   10 -  13   (SER   64  - VAL   67  <=> VAL   10  - PHE   13 )                          
  27: 6c70-A un9d-A    68 -  71 <=>   14 -  17   (LEU   70  - ASN   73  <=> SER   14  - GLU   17 )                          
  27: 6c70-A un9d-A    75 -  78 <=>   20 -  23   (MET   77  - PHE   80  <=> MET   20  - HIS   23 )                          
  27: 6c70-A un9d-A    79 -  89 <=>   25 -  35   (LEU   81  - PRO   91  <=> THR   25  - VAL   35 )                          
  27: 6c70-A un9d-A    95 - 103 <=>   38 -  46   (PHE   97  - ASN  105  <=> LEU   38  - VAL   46 )                          
  27: 6c70-A un9d-A   104 - 107 <=>   49 -  52   (ASN  106  - SER  109  <=> ALA   49  - ILE   52 )                          
  27: 6c70-A un9d-A   108 - 114 <=>   75 -  81   (HIS  110  - SER  116  <=> THR   75  - PRO   81 )                          
  27: 6c70-A un9d-A   132 - 151 <=>  102 - 121   (CYS  134  - GLU  153  <=> LEU  102  - MET  121 )                          
  27: 6c70-A un9d-A   157 - 160 <=>  122 - 125   (ARG  174  - ILE  177  <=> HIS  122  - CYS  125 )                          
  27: 6c70-A un9d-A   183 - 202 <=>  127 - 146   (TYR  200  - TRP  219  <=> GLN  127  - SER  146 )                          
  27: 6c70-A un9d-A   248 - 251 <=>  151 - 154   (LYS  334  - VAL  337  <=> THR  151  - PRO  154 )                          
  27: 6c70-A un9d-A   254 - 281 <=>  155 - 182   (VAL  340  - TYR  367  <=> THR  155  - SER  182 )                          
  27: 6c70-A un9d-A   293 - 323 <=>  202 - 232   (ALA  379  - SER  409  <=> THR  202  - GLY  232 )                          
  27: 6c70-A un9d-A   324 - 331 <=>  234 - 241   (VAL  410  - CYS  417  <=> ARG  234  - ALA  241 )                          
  27: 6c70-A un9d-A   332 - 339 <=>  243 - 250   (HIS  418  - GLU  425  <=> ALA  243  - ALA  250 )                          
  28: 6c70-A ut7g-A    64 -  89 <=>  280 - 305   (ASP   66  - PRO   91  <=> VAL  280  - SER  305 )                          
  28: 6c70-A ut7g-A    91 -  95 <=>  306 - 310   (ARG   93  - PHE   97  <=> MET  306  - SER  310 )                          
  28: 6c70-A ut7g-A   259 - 286 <=>  311 - 338   (ASP  345  - VAL  372  <=> LYS  311  - GLU  338 )                          
  28: 6c70-A ut7g-A   287 - 291 <=>  341 - 345   (ASN  373  - VAL  377  <=> LYS  341  - ARG  345 )                          
  29: 6c70-A uoyx-A     3 -   6 <=>  163 - 166   (HIS    5  - LEU    8  <=> ALA  163  - SER  166 )                          
  29: 6c70-A uoyx-A     9 -  12 <=>  167 - 170   (ASP   11  - PRO   14  <=> PRO  167  - ASP  170 )                          
  29: 6c70-A uoyx-A    31 -  35 <=>  745 - 749   (GLY   33  - PRO   37  <=> GLN  745  - PRO  749 )                          
  29: 6c70-A uoyx-A    45 -  48 <=>  899 - 902   (LEU   47  - LEU   50  <=> PRO  899  - PRO  902 )                          
  29: 6c70-A uoyx-A    51 -  54 <=>  903 - 906   (TYR   53  - MET   56  <=> SER  903  - PHE  906 )                          
  29: 6c70-A uoyx-A    58 -  61 <=>  907 - 910   (LEU   60  - GLU   63  <=> PRO  907  - LEU  910 )                          
  29: 6c70-A uoyx-A    63 -  66 <=>  911 - 914   (ASP   65  - ASP   68  <=> ARG  911  - SER  914 )                          
  29: 6c70-A uoyx-A    68 -  88 <=>  915 - 935   (LEU   70  - PHE   90  <=> LYS  915  - THR  935 )                          
  29: 6c70-A uoyx-A    90 -  93 <=>  936 - 939   (VAL   92  - LYS   95  <=> SER  936  - THR  939 )                          
  29: 6c70-A uoyx-A   260 - 283 <=>  941 - 964   (ALA  346  - ALA  369  <=> SER  941  - VAL  964 )                          
  29: 6c70-A uoyx-A   301 - 308 <=>  972 - 979   (LEU  387  - PHE  394  <=> GLU  972  - LEU  979 )                          
  29: 6c70-A uoyx-A   310 - 313 <=>  980 - 983   (PHE  396  - PHE  399  <=> SER  980  - PRO  983 )                          
  29: 6c70-A uoyx-A   330 - 335 <=> 1009 -1014   (SER  416  - ASP  421  <=> GLU 1009  - PRO 1014 )                          
  29: 6c70-A uoyx-A   339 - 342 <=> 1042 -1045   (GLU  425  - THR  428  <=> ARG 1042  - TRP 1045 )                          
  29: 6c70-A uoyx-A   346 - 354 <=> 1070 -1078   (ILE  432  - ALA  440  <=> ARG 1070  - ASN 1078 )                          
  29: 6c70-A uoyx-A   355 - 358 <=> 1126 -1129   (MET  441  - SER  444  <=> SER 1126  - ASP 1129 )                          
  29: 6c70-A uoyx-A   364 - 372 <=> 1130 -1138   (THR  450  - SER  458  <=> LYS 1130  - ILE 1138 )                          
  29: 6c70-A uoyx-A   375 - 379 <=> 1170 -1174   (GLY  461  - THR  465  <=> ALA 1170  - LYS 1174 )                          
  29: 6c70-A uoyx-A   385 - 388 <=> 1229 -1232   (VAL  471  - LYS  474  <=> SER 1229  - SER 1232 )                          
  30: 6c70-A uptr-A    59 -  62 <=>   73 -  76   (MET   61  - SER   64  <=> ILE   73  - GLN   76 )                          
  30: 6c70-A uptr-A    67 -  95 <=>   77 - 105   (ASP   69  - PHE   97  <=> CYS   77  - GLY  105 )                          
  30: 6c70-A uptr-A   257 - 286 <=>  107 - 136   (VAL  343  - VAL  372  <=> LEU  107  - GLN  136 )                          
  30: 6c70-A uptr-A   287 - 290 <=>  138 - 141   (ASN  373  - ASN  376  <=> ASN  138  - LYS  141 )                          
  31: 6c70-A uosi-A    40 -  43 <=>  190 - 193   (CYS   42  - THR   45  <=> SER  190  - ASN  193 )                          
  31: 6c70-A uosi-A    45 -  48 <=>  194 - 197   (LEU   47  - LEU   50  <=> ASP  194  - VAL  197 )                          
  31: 6c70-A uosi-A    52 -  63 <=>  202 - 213   (GLY   54  - ASP   65  <=> ALA  202  - LYS  213 )                          
  31: 6c70-A uosi-A    65 -  94 <=>  299 - 328   (VAL   67  - ILE   96  <=> LEU  299  - SER  328 )                          
  31: 6c70-A uosi-A    96 - 101 <=>  329 - 334   (TYR   98  - ILE  103  <=> GLN  329  - ARG  334 )                          
  31: 6c70-A uosi-A   102 - 105 <=>  336 - 339   (TRP  104  - PRO  107  <=> ILE  336  - VAL  339 )                          
  31: 6c70-A uosi-A   108 - 111 <=>  346 - 349   (HIS  110  - PHE  113  <=> LYS  346  - CYS  349 )                          
  31: 6c70-A uosi-A   114 - 121 <=>  353 - 360   (SER  116  - LEU  123  <=> THR  353  - VAL  360 )                          
  31: 6c70-A uosi-A   240 - 249 <=>  366 - 375   (ILE  326  - HIS  335  <=> GLU  366  - VAL  375 )                          
  31: 6c70-A uosi-A   258 - 266 <=>  392 - 400   (GLY  344  - LEU  352  <=> TYR  392  - HIS  400 )                          
  31: 6c70-A uosi-A   267 - 288 <=>  402 - 423   (LEU  353  - GLY  374  <=> CYS  402  - PHE  423 )                          
  31: 6c70-A uosi-A   290 - 309 <=>  431 - 450   (ASN  376  - LEU  395  <=> GLY  431  - LEU  450 )                          
  31: 6c70-A uosi-A   359 - 362 <=>  454 - 457   (GLY  445  - PHE  448  <=> VAL  454  - HIS  457 )                          
  31: 6c70-A uosi-A   366 - 369 <=>  546 - 549   (SER  452  - LEU  455  <=> LYS  546  - LEU  549 )                          
  32: 6c70-A upco-A    63 -  89 <=>  360 - 386   (ASP   65  - PRO   91  <=> GLU  360  - LEU  386 )                          
  32: 6c70-A upco-A    91 -  94 <=>  387 - 390   (ARG   93  - ILE   96  <=> GLU  387  - ALA  390 )                          
  32: 6c70-A upco-A   259 - 286 <=>  391 - 418   (ASP  345  - VAL  372  <=> SER  391  - ASP  418 )                          
  32: 6c70-A upco-A   330 - 334 <=>  674 - 678   (SER  416  - TYR  420  <=> TYR  674  - SER  678 )                          
  32: 6c70-A upco-A   335 - 339 <=>  728 - 732   (ASP  421  - GLU  425  <=> PRO  728  - LYS  732 )                          
  33: 6c70-A usop-A    67 -  94 <=>    2 -  29   (ASP   69  - ILE   96  <=> ALA    2  - TYR   29 )                          
  33: 6c70-A usop-A    98 - 101 <=>   30 -  33   (THR  100  - ILE  103  <=> HIS   30  - ALA   33 )                          
  33: 6c70-A usop-A   103 - 107 <=>   34 -  38   (ASN  105  - SER  109  <=> ALA   34  - PRO   38 )                          
  33: 6c70-A usop-A   108 - 111 <=>   40 -  43   (HIS  110  - PHE  113  <=> ASN   40  - THR   43 )                          
  33: 6c70-A usop-A   205 - 208 <=>   55 -  58   (PHE  222  - GLU  225  <=> PRO   55  - THR   58 )                          
  33: 6c70-A usop-A   253 - 290 <=>   96 - 133   (LEU  339  - ASN  376  <=> PRO   96  - ALA  133 )                          
  34: 6c70-A uol9-A    63 -  96 <=>    2 -  35   (ASP   65  - TYR   98  <=> ALA    2  - GLN   35 )                          
  34: 6c70-A uol9-A   255 - 292 <=>   45 -  82   (THR  341  - TYR  378  <=> ARG   45  - HIS   82 )                          
  34: 6c70-A uol9-A   294 - 306 <=>   83 -  95   (ALA  380  - GLN  392  <=> PRO   83  - GLY   95 )                          
  34: 6c70-A uol9-A   307 - 317 <=>   97 - 107   (VAL  393  - LEU  403  <=> LEU   97  - LYS  107 )                          
  34: 6c70-A uol9-A   368 - 379 <=>  111 - 122   (ASP  454  - THR  465  <=> ASN  111  - THR  122 )                          
  35: 6c70-A uoaa-A     5 -  17 <=>  110 - 122   (GLY    7  - MET   19  <=> ALA  110  - ARG  122 )                          
  35: 6c70-A uoaa-A    58 -  62 <=>  178 - 182   (LEU   60  - SER   64  <=> GLU  178  - GLN  182 )                          
  35: 6c70-A uoaa-A   154 - 158 <=>  187 - 191   (PRO  171  - LEU  175  <=> ARG  187  - LEU  191 )                          
  35: 6c70-A uoaa-A   290 - 313 <=>  197 - 220   (ASN  376  - PHE  399  <=> ARG  197  - THR  220 )                          
  35: 6c70-A uoaa-A   315 - 318 <=>  221 - 224   (ASN  401  - ILE  404  <=> ASN  221  - PRO  224 )                          
  35: 6c70-A uoaa-A   321 - 326 <=>  225 - 230   (SER  407  - GLU  412  <=> GLU  225  - VAL  230 )                          
  35: 6c70-A uoaa-A   360 - 364 <=>  237 - 241   (ALA  446  - THR  450  <=> SER  237  - LYS  241 )                          
  35: 6c70-A uoaa-A   366 - 388 <=>  242 - 264   (SER  452  - LYS  474  <=> VAL  242  - PHE  264 )                          
  36: 6c70-A uo3s-A     1 -   4 <=>  460 - 463   (PHE    3  - GLN    6  <=> PRO  460  - ASP  463 )                          
  36: 6c70-A uo3s-A    15 -  21 <=>  477 - 483   (ARG   17  - GLY   23  <=> THR  477  - ASP  483 )                          
  36: 6c70-A uo3s-A    39 -  43 <=>  485 - 489   (TYR   41  - THR   45  <=> VAL  485  - GLU  489 )                          
  36: 6c70-A uo3s-A    64 -  95 <=>  800 - 831   (ASP   66  - PHE   97  <=> GLU  800  - ASN  831 )                          
  36: 6c70-A uo3s-A   259 - 284 <=>  833 - 858   (ASP  345  - THR  370  <=> ALA  833  - GLN  858 )                          
  36: 6c70-A uo3s-A   285 - 290 <=>  860 - 865   (LYS  371  - ASN  376  <=> ILE  860  - ASP  865 )                          
  36: 6c70-A uo3s-A   308 - 312 <=> 1018 -1022   (PHE  394  - ILE  398  <=> ALA 1018  - ASP 1022 )                          
  36: 6c70-A uo3s-A   314 - 318 <=> 1023 -1027   (GLY  400  - ILE  404  <=> ASP 1023  - ASN 1027 )                          
  36: 6c70-A uo3s-A   320 - 327 <=> 1028 -1035   (GLU  406  - ALA  413  <=> ILE 1028  - SER 1035 )                          
  36: 6c70-A uo3s-A   329 - 335 <=> 1198 -1204   (TYR  415  - ASP  421  <=> ASN 1198  - ASN 1204 )                          
  36: 6c70-A uo3s-A   336 - 339 <=> 1207 -1210   (GLY  422  - GLU  425  <=> ALA 1207  - ARG 1210 )                          
  37: 6c70-A undt-A    64 -  99 <=>   23 -  58   (ASP   66  - LEU  101  <=> ALA   23  - ARG   58 )                          
  37: 6c70-A undt-A   100 - 103 <=>   61 -  64   (ALA  102  - ASN  105  <=> GLY   61  - ALA   64 )                          
  37: 6c70-A undt-A   261 - 286 <=>   76 - 101   (TYR  347  - VAL  372  <=> ILE   76  - LEU  101 )                          
  37: 6c70-A undt-A   287 - 290 <=>  104 - 107   (ASN  373  - ASN  376  <=> GLN  104  - LYS  107 )                          
  37: 6c70-A undt-A   330 - 333 <=>  159 - 162   (SER  416  - TRP  419  <=> LEU  159  - THR  162 )                          
  37: 6c70-A undt-A   335 - 339 <=>  374 - 378   (ASP  421  - GLU  425  <=> GLU  374  - GLU  378 )                          
  37: 6c70-A undt-A   345 - 348 <=>  380 - 383   (GLN  431  - CYS  434  <=> GLU  380  - GLU  383 )                          
  37: 6c70-A undt-A   351 - 354 <=>  384 - 387   (CYS  437  - ALA  440  <=> GLU  384  - GLY  387 )                          
  38: 6c70-A urmz-A    64 -  99 <=>  115 - 150   (ASP   66  - LEU  101  <=> PRO  115  - SER  150 )                          
  38: 6c70-A urmz-A   255 - 286 <=>  152 - 183   (THR  341  - VAL  372  <=> SER  152  - GLY  183 )                          
  38: 6c70-A urmz-A   287 - 290 <=>  187 - 190   (ASN  373  - ASN  376  <=> HIS  187  - LEU  190 )                          
  38: 6c70-A urmz-A   334 - 338 <=>  290 - 294   (TYR  420  - GLU  424  <=> TYR  290  - TRP  294 )                          
  39: 6c70-A unf9-A     1 -   4 <=>  552 - 555   (PHE    3  - GLN    6  <=> PRO  552  - PRO  555 )                          
  39: 6c70-A unf9-A     5 -  10 <=> 1047 -1052   (GLY    7  - LEU   12  <=> PHE 1047  - LEU 1052 )                          
  39: 6c70-A unf9-A    11 -  19 <=> 1054 -1062   (LEU   13  - GLY   21  <=> SER 1054  - SER 1062 )                          
  39: 6c70-A unf9-A    20 -  23 <=> 1070 -1073   (VAL   22  - PHE   25  <=> ASN 1070  - ASP 1073 )                          
  39: 6c70-A unf9-A    85 -  88 <=> 1075 -1078   (MET   87  - PHE   90  <=> GLN 1075  - PHE 1078 )                          
  39: 6c70-A unf9-A    92 - 103 <=> 1081 -1092   (SER   94  - ASN  105  <=> LEU 1081  - GLY 1092 )                          
  39: 6c70-A unf9-A   109 - 117 <=> 1103 -1111   (PRO  111  - ARG  119  <=> LYS 1103  - SER 1111 )                          
  39: 6c70-A unf9-A   118 - 145 <=> 1113 -1140   (PHE  120  - THR  147  <=> LYS 1113  - ASP 1140 )                          
  39: 6c70-A unf9-A   180 - 183 <=> 1142 -1145   (TYR  197  - TYR  200  <=> TYR 1142  - PRO 1145 )                          
  39: 6c70-A unf9-A   184 - 206 <=> 1156 -1178   (TYR  201  - ALA  223  <=> ASN 1156  - SER 1178 )                          
  39: 6c70-A unf9-A   243 - 246 <=> 1181 -1184   (TRP  329  - ARG  332  <=> ARG 1181  - ARG 1184 )                          
  39: 6c70-A unf9-A   248 - 251 <=> 1185 -1188   (LYS  334  - VAL  337  <=> GLN 1185  - THR 1188 )                          
  39: 6c70-A unf9-A   255 - 271 <=> 1198 -1214   (THR  341  - THR  357  <=> VAL 1198  - MET 1214 )                          
  39: 6c70-A unf9-A   272 - 275 <=> 1216 -1219   (THR  358  - THR  361  <=> PHE 1216  - ALA 1219 )                          
  39: 6c70-A unf9-A   299 - 312 <=> 1232 -1245   (TYR  385  - ILE  398  <=> SER 1232  - VAL 1245 )                          
  39: 6c70-A unf9-A   313 - 317 <=> 1247 -1251   (PHE  399  - LEU  403  <=> PHE 1247  - TRP 1251 )                          
  39: 6c70-A unf9-A   330 - 333 <=> 1280 -1283   (SER  416  - TRP  419  <=> ARG 1280  - TYR 1283 )                          
  39: 6c70-A unf9-A   335 - 338 <=> 1286 -1289   (ASP  421  - GLU  424  <=> LEU 1286  - GLU 1289 )                          
  40: 6c70-A utcj-A    63 - 105 <=>   20 -  62   (ASP   65  - PRO  107  <=> GLN   20  - GLY   62 )                          
  40: 6c70-A utcj-A   249 - 260 <=>   65 -  76   (HIS  335  - ALA  346  <=> ASP   65  - MET   76 )                          
  40: 6c70-A utcj-A   261 - 286 <=>   80 - 105   (TYR  347  - VAL  372  <=> MET   80  - ILE  105 )                          
  40: 6c70-A utcj-A   287 - 290 <=>  108 - 111   (ASN  373  - ASN  376  <=> LEU  108  - LEU  111 )                          
  40: 6c70-A utcj-A   385 - 388 <=>  154 - 157   (VAL  471  - LYS  474  <=> LYS  154  - GLU  157 )                          
  41: 6c70-A upen-A    15 -  18 <=>  170 - 173   (ARG   17  - GLN   20  <=> ALA  170  - ILE  173 )                          
  41: 6c70-A upen-A    24 -  27 <=>  176 - 179   (MET   26  - TYR   29  <=> GLY  176  - HIS  179 )                          
  41: 6c70-A upen-A    54 -  63 <=>  229 - 238   (MET   56  - ASP   65  <=> ARG  229  - THR  238 )                          
  41: 6c70-A upen-A    64 -  91 <=>  313 - 340   (ASP   66  - ARG   93  <=> GLU  313  - LYS  340 )                          
  41: 6c70-A upen-A    93 -  98 <=>  358 - 363   (LYS   95  - THR  100  <=> GLN  358  - GLY  363 )                          
  41: 6c70-A upen-A   259 - 264 <=>  366 - 371   (ASP  345  - ALA  350  <=> ILE  366  - ILE  371 )                          
  41: 6c70-A upen-A   265 - 286 <=>  373 - 394   (LEU  351  - VAL  372  <=> PHE  373  - ARG  394 )                          
  41: 6c70-A upen-A   290 - 324 <=>  397 - 431   (ASN  376  - VAL  410  <=> PRO  397  - LEU  431 )                          
  41: 6c70-A upen-A   351 - 355 <=>  432 - 436   (CYS  437  - MET  441  <=> HIS  432  - ALA  436 )                          
  41: 6c70-A upen-A   361 - 364 <=>  450 - 453   (LYS  447  - THR  450  <=> GLY  450  - TYR  453 )                          
  41: 6c70-A upen-A   366 - 383 <=>  461 - 478   (SER  452  - VAL  469  <=> TYR  461  - ILE  478 )                          
  41: 6c70-A upen-A   384 - 388 <=>  480 - 484   (LEU  470  - LYS  474  <=> LEU  480  - ALA  484 )                          
  42: 6c70-A unee-A    63 -  93 <=>   64 -  94   (ASP   65  - LYS   95  <=> ALA   64  - ARG   94 )                          
  42: 6c70-A unee-A   200 - 203 <=>  108 - 111   (CYS  217  - LEU  220  <=> PRO  108  - TYR  111 )                          
  42: 6c70-A unee-A   256 - 280 <=>  113 - 137   (ALA  342  - ALA  366  <=> GLY  113  - SER  137 )                          
  42: 6c70-A unee-A   384 - 388 <=>  139 - 143   (LEU  470  - LYS  474  <=> SER  139  - PRO  143 )                          
  43: 6c70-A uqw1-A    64 -  97 <=>  150 - 183   (ASP   66  - LYS   99  <=> ALA  150  - ARG  183 )                          
  43: 6c70-A uqw1-A   100 - 107 <=>  184 - 191   (ALA  102  - SER  109  <=> THR  184  - PRO  191 )                          
  43: 6c70-A uqw1-A   261 - 286 <=>  204 - 229   (TYR  347  - VAL  372  <=> GLU  204  - TYR  229 )                          
  43: 6c70-A uqw1-A   287 - 315 <=>  234 - 262   (ASN  373  - ASN  401  <=> VAL  234  - ASN  262 )                          
  43: 6c70-A uqw1-A   365 - 368 <=>  263 - 266   (VAL  451  - ASP  454  <=> LEU  263  - SER  266 )                          
  43: 6c70-A uqw1-A   370 - 380 <=>  275 - 285   (PHE  456  - TYR  466  <=> ASN  275  - ASP  285 )                          
  44: 6c70-A uph2-A    56 -  59 <=>  120 - 123   (VAL   58  - MET   61  <=> SER  120  - SER  123 )                          
  44: 6c70-A uph2-A    64 -  93 <=>  333 - 362   (ASP   66  - LYS   95  <=> ASP  333  - SER  362 )                          
  44: 6c70-A uph2-A    96 -  99 <=>  363 - 366   (TYR   98  - LEU  101  <=> VAL  363  - GLY  366 )                          
  44: 6c70-A uph2-A   254 - 283 <=>  367 - 396   (VAL  340  - ALA  369  <=> SER  367  - LEU  396 )                          
  44: 6c70-A uph2-A   295 - 298 <=>  397 - 400   (THR  381  - GLY  384  <=> GLY  397  - THR  400 )                          
  44: 6c70-A uph2-A   328 - 331 <=>  849 - 852   (ALA  414  - CYS  417  <=> ARG  849  - VAL  852 )                          
  44: 6c70-A uph2-A   336 - 339 <=>  887 - 890   (GLY  422  - GLU  425  <=> LYS  887  - GLY  890 )                          
  45: 6c70-A upyg-A     1 -   4 <=>   19 -  22   (PHE    3  - GLN    6  <=> LEU   19  - SER   22 )                          
  45: 6c70-A upyg-A     5 -   8 <=>   24 -  27   (GLY    7  - ALA   10  <=> PRO   24  - GLU   27 )                          
  45: 6c70-A upyg-A    10 -  13 <=>   29 -  32   (LEU   12  - ASN   15  <=> LYS   29  - LEU   32 )                          
  45: 6c70-A upyg-A    19 -  22 <=>   60 -  63   (GLY   21  - HIS   24  <=> ASN   60  - HIS   63 )                          
  45: 6c70-A upyg-A    63 -  89 <=>   90 - 116   (ASP   65  - PRO   91  <=> SER   90  - GLY  116 )                          
  45: 6c70-A upyg-A    90 -  94 <=>  316 - 320   (VAL   92  - ILE   96  <=> PRO  316  - ASN  320 )                          
  45: 6c70-A upyg-A   259 - 284 <=>  322 - 347   (ASP  345  - THR  370  <=> PRO  322  - LYS  347 )                          
  45: 6c70-A upyg-A   285 - 290 <=>  349 - 354   (LYS  371  - ASN  376  <=> LEU  349  - ILE  354 )                          
  45: 6c70-A upyg-A   319 - 322 <=>  436 - 439   (GLU  405  - SER  408  <=> ASN  436  - PHE  439 )                          
  45: 6c70-A upyg-A   330 - 333 <=>  442 - 445   (SER  416  - TRP  419  <=> THR  442  - ARG  445 )                          
  45: 6c70-A upyg-A   336 - 339 <=>  446 - 449   (GLY  422  - GLU  425  <=> ASN  446  - SER  449 )                          
  46: 6c70-A us91-A    20 -  23 <=>  149 - 152   (VAL   22  - PHE   25  <=> GLU  149  - GLY  152 )                          
  46: 6c70-A us91-A    36 -  39 <=>  154 - 157   (HIS   38  - TYR   41  <=> GLU  154  - ASP  157 )                          
  46: 6c70-A us91-A    48 -  54 <=>  243 - 249   (LEU   50  - MET   56  <=> GLU  243  - PHE  249 )                          
  46: 6c70-A us91-A    63 -  88 <=>  481 - 506   (ASP   65  - PHE   90  <=> THR  481  - ILE  506 )                          
  46: 6c70-A us91-A    90 -  95 <=>  507 - 512   (VAL   92  - PHE   97  <=> ASN  507  - ALA  512 )                          
  46: 6c70-A us91-A   258 - 284 <=>  513 - 539   (GLY  344  - THR  370  <=> ALA  513  - PRO  539 )                          
  46: 6c70-A us91-A   285 - 291 <=>  541 - 547   (LYS  371  - VAL  377  <=> ILE  541  - TYR  547 )                          
  46: 6c70-A us91-A   334 - 337 <=>  571 - 574   (TYR  420  - SER  423  <=> LYS  571  - GLU  574 )                          
  47: 6c70-A upiq-A    65 -  95 <=>  110 - 140   (VAL   67  - PHE   97  <=> LEU  110  - PRO  140 )                          
  47: 6c70-A upiq-A   259 - 281 <=>  141 - 163   (ASP  345  - TYR  367  <=> GLU  141  - LEU  163 )                          
  47: 6c70-A upiq-A   283 - 286 <=>  164 - 167   (ALA  369  - VAL  372  <=> TYR  164  - HIS  167 )                          
  47: 6c70-A upiq-A   287 - 290 <=>  170 - 173   (ASN  373  - ASN  376  <=> ARG  170  - LEU  173 )                          
  48: 6c70-A us33-A    64 -  93 <=>    7 -  36   (ASP   66  - LYS   95  <=> THR    7  - LEU   36 )                          
  48: 6c70-A us33-A    96 -  99 <=>   38 -  41   (TYR   98  - LEU  101  <=> GLN   38  - MET   41 )                          
  48: 6c70-A us33-A   256 - 287 <=>   42 -  73   (ALA  342  - ASN  373  <=> ASN   42  - ASP   73 )                          
  48: 6c70-A us33-A   288 - 312 <=>   80 - 104   (GLY  374  - ILE  398  <=> SER   80  - ARG  104 )                          
  48: 6c70-A us33-A   334 - 346 <=>  135 - 147   (TYR  420  - ILE  432  <=> SER  135  - MET  147 )                          
  49: 6c70-A up02-A     8 -  13 <=>   80 -  85   (ALA   10  - ASN   15  <=> TRP   80  - LEU   85 )                          
  49: 6c70-A up02-A    15 -  18 <=>   86 -  89   (ARG   17  - GLN   20  <=> MET   86  - GLY   89 )                          
  49: 6c70-A up02-A    48 -  62 <=>  175 - 189   (LEU   50  - SER   64  <=> LEU  175  - LEU  189 )                          
  49: 6c70-A up02-A    63 -  89 <=>  203 - 229   (ASP   65  - PRO   91  <=> ASN  203  - GLY  229 )                          
  49: 6c70-A up02-A    91 -  96 <=>  230 - 235   (ARG   93  - TYR   98  <=> TRP  230  - GLY  235 )                          
  49: 6c70-A up02-A   252 - 255 <=>  241 - 244   (ARG  338  - THR  341  <=> SER  241  - SER  244 )                          
  49: 6c70-A up02-A   257 - 285 <=>  245 - 273   (VAL  343  - LYS  371  <=> GLY  245  - HIS  273 )                          
  49: 6c70-A up02-A   370 - 375 <=>  282 - 287   (PHE  456  - GLY  461  <=> LEU  282  - VAL  287 )                          
  50: 6c70-A uopa-A    63 -  92 <=>   78 - 107   (ASP   65  - SER   94  <=> LEU   78  - THR  107 )                          
  50: 6c70-A uopa-A   258 - 286 <=>  109 - 137   (GLY  344  - VAL  372  <=> SER  109  - LEU  137 )                          
  50: 6c70-A uopa-A   287 - 291 <=>  416 - 420   (ASN  373  - VAL  377  <=> VAL  416  - PHE  420 )                          
  51: 6c70-A uri9-A    33 -  36 <=>   35 -  38   (LYS   35  - HIS   38  <=> PRO   35  - ALA   38 )                          
  51: 6c70-A uri9-A    41 -  50 <=>   50 -  59   (ILE   43  - GLN   52  <=> LEU   50  - MET   59 )                          
  51: 6c70-A uri9-A    61 - 105 <=>  307 - 351   (GLU   63  - PRO  107  <=> MET  307  - PHE  351 )                          
  51: 6c70-A uri9-A   130 - 133 <=>  388 - 391   (LEU  132  - VAL  135  <=> LYS  388  - PRO  391 )                          
  51: 6c70-A uri9-A   151 - 157 <=>  435 - 441   (GLU  153  - ARG  174  <=> GLY  435  - GLN  441 )                          
  51: 6c70-A uri9-A   158 - 162 <=>  443 - 447   (LEU  175  - THR  179  <=> TRP  443  - CYS  447 )                          
  51: 6c70-A uri9-A   207 - 210 <=>  472 - 475   (CYS  224  - LEU  227  <=> SER  472  - GLY  475 )                          
  51: 6c70-A uri9-A   255 - 286 <=>  480 - 511   (THR  341  - VAL  372  <=> SER  480  - GLU  511 )                          
  51: 6c70-A uri9-A   287 - 290 <=>  514 - 517   (ASN  373  - ASN  376  <=> VAL  514  - ARG  517 )                          
  52: 6c70-A unri-A    19 -  23 <=>   72 -  76   (GLY   21  - PHE   25  <=> PRO   72  - GLU   76 )                          
  52: 6c70-A unri-A    24 -  27 <=>   78 -  81   (MET   26  - TYR   29  <=> TYR   78  - SER   81 )                          
  52: 6c70-A unri-A    59 -  64 <=>  141 - 146   (MET   61  - ASP   66  <=> PHE  141  - ALA  146 )                          
  52: 6c70-A unri-A    67 -  99 <=>  147 - 179   (ASP   69  - LEU  101  <=> THR  147  - GLY  179 )                          
  52: 6c70-A unri-A   256 - 276 <=>  181 - 201   (ALA  342  - LEU  362  <=> THR  181  - GLY  201 )                          
  52: 6c70-A unri-A   278 - 283 <=>  202 - 207   (LEU  364  - ALA  369  <=> ILE  202  - THR  207 )                          
  52: 6c70-A unri-A   286 - 289 <=>  208 - 211   (VAL  372  - VAL  375  <=> GLY  208  - LEU  211 )                          
  52: 6c70-A unri-A   326 - 329 <=>  342 - 345   (GLU  412  - TYR  415  <=> VAL  342  - ASP  345 )                          
  52: 6c70-A unri-A   347 - 352 <=>  347 - 352   (VAL  433  - GLN  438  <=> ASN  347  - LEU  352 )                          
  52: 6c70-A unri-A   353 - 356 <=>  355 - 358   (LYS  439  - SER  442  <=> ILE  355  - ALA  358 )                          
  52: 6c70-A unri-A   366 - 370 <=>  525 - 529   (SER  452  - PHE  456  <=> ILE  525  - LEU  529 )                          
  52: 6c70-A unri-A   373 - 376 <=>  531 - 534   (VAL  459  - ALA  462  <=> MET  531  - PHE  534 )                          
  52: 6c70-A unri-A   377 - 382 <=>  552 - 557   (VAL  463  - MET  468  <=> LYS  552  - PHE  557 )                          
  52: 6c70-A unri-A   385 - 388 <=>  559 - 562   (VAL  471  - LYS  474  <=> THR  559  - LYS  562 )                          
  53: 6c70-A urdi-A    63 - 103 <=>   92 - 132   (ASP   65  - ASN  105  <=> GLU   92  - VAL  132 )                          
  53: 6c70-A urdi-A   104 - 110 <=>  138 - 144   (ASN  106  - LEU  112  <=> GLY  138  - ALA  144 )                          
  53: 6c70-A urdi-A   113 - 126 <=>  154 - 167   (GLU  115  - MET  128  <=> GLN  154  - GLU  167 )                          
  53: 6c70-A urdi-A   251 - 287 <=>  213 - 249   (VAL  337  - ASN  373  <=> LYS  213  - ASN  249 )                          
  53: 6c70-A urdi-A   385 - 388 <=>  253 - 256   (VAL  471  - LYS  474  <=> GLY  253  - LYS  256 )                          
  54: 6c70-A ur03-A    48 -  59 <=>    7 -  18   (LEU   50  - MET   61  <=> ILE    7  - VAL   18 )                          
  54: 6c70-A ur03-A    62 -  84 <=>   28 -  50   (SER   64  - LYS   86  <=> LEU   28  - PRO   50 )                          
  54: 6c70-A ur03-A    86 -  91 <=>   51 -  56   (ILE   88  - ARG   93  <=> LEU   51  - GLN   56 )                          
  54: 6c70-A ur03-A   261 - 287 <=>   57 -  83   (TYR  347  - ASN  373  <=> TYR   57  - ASP   83 )                          
  54: 6c70-A ur03-A   290 - 298 <=>   84 -  92   (ASN  376  - GLY  384  <=> MET   84  - THR   92 )                          
  54: 6c70-A ur03-A   308 - 322 <=>   98 - 112   (PHE  394  - SER  408  <=> LEU   98  - ASN  112 )                          
  54: 6c70-A ur03-A   326 - 329 <=>  148 - 151   (GLU  412  - TYR  415  <=> ARG  148  - LYS  151 )                          
  54: 6c70-A ur03-A   344 - 347 <=>  190 - 193   (VAL  430  - VAL  433  <=> SER  190  - SER  193 )                          
  54: 6c70-A ur03-A   353 - 356 <=>  218 - 221   (LYS  439  - SER  442  <=> ALA  218  - ASP  221 )                          
  55: 6c70-A upga-A    13 -  16 <=>    5 -   8   (ASN   15  - VAL   18  <=> PRO    5  - ASN    8 )                          
  55: 6c70-A upga-A    39 -  43 <=>   11 -  15   (TYR   41  - THR   45  <=> ARG   11  - ILE   15 )                          
  55: 6c70-A upga-A    60 -  64 <=>   84 -  88   (MET   62  - ASP   66  <=> ARG   84  - ALA   88 )                          
  55: 6c70-A upga-A    65 -  99 <=>   90 - 124   (VAL   67  - LEU  101  <=> SER   90  - GLY  124 )                          
  55: 6c70-A upga-A   256 - 260 <=>  126 - 130   (ALA  342  - ALA  346  <=> PRO  126  - THR  130 )                          
  55: 6c70-A upga-A   261 - 284 <=>  132 - 155   (TYR  347  - THR  370  <=> THR  132  - ASN  155 )                          
  55: 6c70-A upga-A   286 - 289 <=>  156 - 159   (VAL  372  - VAL  375  <=> GLY  156  - THR  159 )                          
  55: 6c70-A upga-A   305 - 308 <=>  190 - 193   (GLY  391  - PHE  394  <=> ALA  190  - LYS  193 )                          
  55: 6c70-A upga-A   342 - 351 <=>  291 - 300   (THR  428  - CYS  437  <=> LEU  291  - VAL  300 )                          
  55: 6c70-A upga-A   352 - 355 <=>  302 - 305   (GLN  438  - MET  441  <=> GLY  302  - MET  305 )                          
  55: 6c70-A upga-A   362 - 365 <=>  477 - 480   (PHE  448  - VAL  451  <=> GLY  477  - PRO  480 )                          
  55: 6c70-A upga-A   369 - 372 <=>  483 - 486   (LEU  455  - SER  458  <=> MET  483  - GLY  486 )                          
  55: 6c70-A upga-A   374 - 380 <=>  499 - 505   (LEU  460  - TYR  466  <=> ARG  499  - TRP  505 )                          
  55: 6c70-A upga-A   383 - 386 <=>  506 - 509   (VAL  469  - GLN  472  <=> VAL  506  - LYS  509 )                          
  56: 6c70-A upto-A    62 -  83 <=>    6 -  27   (SER   64  - VAL   85  <=> GLU    6  - LEU   27 )                          
  56: 6c70-A upto-A   195 - 199 <=>   30 -  34   (LEU  212  - PHE  216  <=> SER   30  - ILE   34 )                          
  56: 6c70-A upto-A   253 - 257 <=>   39 -  43   (LEU  339  - VAL  343  <=> THR   39  - SER   43 )                          
  56: 6c70-A upto-A   259 - 287 <=>   44 -  72   (ASP  345  - ASN  373  <=> PRO   44  - ARG   72 )                          
  56: 6c70-A upto-A   289 - 330 <=>   88 - 129   (VAL  375  - SER  416  <=> VAL   88  - ARG  129 )                          
  56: 6c70-A upto-A   335 - 339 <=>  140 - 144   (ASP  421  - GLU  425  <=> GLN  140  - SER  144 )                          
  57: 6c70-A urxp-A    64 -  89 <=>   20 -  45   (ASP   66  - PRO   91  <=> LYS   20  - LYS   45 )                          
  57: 6c70-A urxp-A    91 - 102 <=>   46 -  57   (ARG   93  - TRP  104  <=> LEU   46  - GLY   57 )                          
  57: 6c70-A urxp-A   252 - 286 <=>   60 -  94   (ARG  338  - VAL  372  <=> GLY   60  - GLN   94 )                          
  57: 6c70-A urxp-A   287 - 290 <=>   97 - 100   (ASN  373  - ASN  376  <=> ARG   97  - GLU  100 )                          
  57: 6c70-A urxp-A   340 - 343 <=>  206 - 209   (ALA  426  - PHE  429  <=> GLY  206  - ALA  209 )                          
  57: 6c70-A urxp-A   345 - 354 <=>  210 - 219   (GLN  431  - ALA  440  <=> ASN  210  - ARG  219 )                          
  58: 6c70-A unp9-A     1 -   5 <=>  130 - 134   (PHE    3  - GLY    7  <=> PHE  130  - ILE  134 )                          
  58: 6c70-A unp9-A     9 -  12 <=>  136 - 139   (ASP   11  - PRO   14  <=> GLY  136  - ILE  139 )                          
  58: 6c70-A unp9-A    15 -  21 <=>  140 - 146   (ARG   17  - GLY   23  <=> ASN  140  - LEU  146 )                          
  58: 6c70-A unp9-A    63 -  89 <=>  177 - 203   (ASP   65  - PRO   91  <=> LYS  177  - PHE  203 )                          
  58: 6c70-A unp9-A    91 -  94 <=>  204 - 207   (ARG   93  - ILE   96  <=> GLY  204  - ALA  207 )                          
  58: 6c70-A unp9-A   256 - 285 <=>  209 - 238   (ALA  342  - LYS  371  <=> ASP  209  - ARG  238 )                          
  58: 6c70-A unp9-A   286 - 289 <=>  241 - 244   (VAL  372  - VAL  375  <=> LEU  241  - LEU  244 )                          
  59: 6c70-A uqpt-A    66 -  92 <=>  720 - 746   (ASP   68  - SER   94  <=> GLY  720  - LYS  746 )                          
  59: 6c70-A uqpt-A    93 -  96 <=>  748 - 751   (LYS   95  - TYR   98  <=> GLY  748  - GLU  751 )                          
  59: 6c70-A uqpt-A   253 - 256 <=>  754 - 757   (LEU  339  - ALA  342  <=> PRO  754  - ASP  757 )                          
  59: 6c70-A uqpt-A   257 - 283 <=>  759 - 785   (VAL  343  - ALA  369  <=> GLN  759  - LEU  785 )                          
  59: 6c70-A uqpt-A   285 - 290 <=>  786 - 791   (LYS  371  - ASN  376  <=> SER  786  - PRO  791 )                          
  59: 6c70-A uqpt-A   297 - 300 <=>  809 - 812   (ILE  383  - LEU  386  <=> MET  809  - LEU  812 )                          
  59: 6c70-A uqpt-A   305 - 308 <=>  813 - 816   (GLY  391  - PHE  394  <=> VAL  813  - GLN  816 )                          
  59: 6c70-A uqpt-A   311 - 314 <=>  817 - 820   (CYS  397  - GLY  400  <=> ILE  817  - ASN  820 )                          
  59: 6c70-A uqpt-A   320 - 323 <=> 1094 -1097   (GLU  406  - SER  409  <=> SER 1094  - GLN 1097 )                          
  59: 6c70-A uqpt-A   326 - 331 <=> 1101 -1106   (GLU  412  - CYS  417  <=> ARG 1101  - ILE 1106 )                          
  59: 6c70-A uqpt-A   344 - 347 <=> 1109 -1112   (VAL  430  - VAL  433  <=> SER 1109  - ILE 1112 )                          
  59: 6c70-A uqpt-A   350 - 353 <=> 1113 -1116   (GLN  436  - LYS  439  <=> SER 1113  - VAL 1116 )                          
  60: 6c70-A unph-A    63 -  91 <=>    2 -  30   (ASP   65  - ARG   93  <=> GLY    2  - LEU   30 )                          
  60: 6c70-A unph-A   260 - 288 <=>   32 -  60   (ALA  346  - GLY  374  <=> THR   32  - ALA   60 )                          
  61: 6c70-A uoo6-A    64 -  83 <=>   12 -  31   (ASP   66  - VAL   85  <=> ASN   12  - THR   31 )                          
  61: 6c70-A uoo6-A   192 - 196 <=>   32 -  36   (SER  209  - ASP  213  <=> CYS   32  - LEU   36 )                          
  61: 6c70-A uoo6-A   261 - 286 <=>   37 -  62   (TYR  347  - VAL  372  <=> CYS   37  - SER   62 )                          
  61: 6c70-A uoo6-A   287 - 290 <=>   71 -  74   (ASN  373  - ASN  376  <=> LEU   71  - LEU   74 )                          
  61: 6c70-A uoo6-A   291 - 294 <=>   76 -  79   (VAL  377  - ALA  380  <=> SER   76  - SER   79 )                          
  61: 6c70-A uoo6-A   296 - 302 <=>   80 -  86   (VAL  382  - TYR  388  <=> MET   80  - ARG   86 )                          
  61: 6c70-A uoo6-A   303 - 310 <=>   88 -  95   (THR  389  - PHE  396  <=> GLY   88  - LEU   95 )                          
  61: 6c70-A uoo6-A   312 - 315 <=>   96 -  99   (ILE  398  - ASN  401  <=> SER   96  - ASP   99 )                          
  61: 6c70-A uoo6-A   361 - 364 <=>  105 - 108   (LYS  447  - THR  450  <=> ASP  105  - LEU  108 )                          
  61: 6c70-A uoo6-A   368 - 380 <=>  109 - 121   (ASP  454  - TYR  466  <=> PRO  109  - CYS  121 )                          
  61: 6c70-A uoo6-A   382 - 387 <=>  122 - 127   (MET  468  - LEU  473  <=> PRO  122  - ARG  127 )                          
  62: 6c70-A uqqn-A    60 -  63 <=>  369 - 372   (MET   62  - ASP   65  <=> ASP  369  - SER  372 )                          
  62: 6c70-A uqqn-A    65 -  93 <=>  384 - 412   (VAL   67  - LYS   95  <=> GLY  384  - GLU  412 )                          
  62: 6c70-A uqqn-A    95 -  98 <=>  413 - 416   (PHE   97  - THR  100  <=> GLY  413  - GLY  416 )                          
  62: 6c70-A uqqn-A   255 - 281 <=>  417 - 443   (THR  341  - TYR  367  <=> ASP  417  - THR  443 )                          
  62: 6c70-A uqqn-A   283 - 286 <=>  444 - 447   (ALA  369  - VAL  372  <=> SER  444  - GLY  447 )                          
  63: 6c70-A uo4j-A     5 -   8 <=>  124 - 127   (GLY    7  - ALA   10  <=> PRO  124  - ARG  127 )                          
  63: 6c70-A uo4j-A    27 -  31 <=>  129 - 133   (TYR   29  - GLY   33  <=> LYS  129  - ASN  133 )                          
  63: 6c70-A uo4j-A    66 -  90 <=>  703 - 727   (ASP   68  - VAL   92  <=> SER  703  - GLU  727 )                          
  63: 6c70-A uo4j-A    92 -  95 <=>  728 - 731   (SER   94  - PHE   97  <=> SER  728  - LYS  731 )                          
  63: 6c70-A uo4j-A   260 - 281 <=>  732 - 753   (ALA  346  - TYR  367  <=> MET  732  - HIS  753 )                          
  63: 6c70-A uo4j-A   284 - 288 <=>  913 - 917   (THR  370  - GLY  374  <=> LYS  913  - LEU  917 )                          
  63: 6c70-A uo4j-A   294 - 299 <=> 1044 -1049   (ALA  380  - TYR  385  <=> PHE 1044  - SER 1049 )                          
  63: 6c70-A uo4j-A   300 - 303 <=> 1051 -1054   (LEU  386  - THR  389  <=> GLU 1051  - ILE 1054 )                          
  63: 6c70-A uo4j-A   309 - 312 <=> 1083 -1086   (LEU  395  - ILE  398  <=> ARG 1083  - GLU 1086 )                          
  64: 6c70-A upee-A    10 -  13 <=>   66 -  69   (LEU   12  - ASN   15  <=> ASN   66  - ASP   69 )                          
  64: 6c70-A upee-A    64 - 100 <=>  293 - 329   (ASP   66  - ALA  102  <=> GLN  293  - LYS  329 )                          
  64: 6c70-A upee-A   107 - 110 <=>  522 - 525   (SER  109  - LEU  112  <=> GLU  522  - ASN  525 )                          
  64: 6c70-A upee-A   112 - 121 <=>  762 - 771   (ALA  114  - LEU  123  <=> GLU  762  - HIS  771 )                          
  64: 6c70-A upee-A   252 - 285 <=>  973 -1006   (ARG  338  - LYS  371  <=> THR  973  - ARG 1006 )                          
  64: 6c70-A upee-A   286 - 290 <=> 1008 -1012   (VAL  372  - ASN  376  <=> LYS 1008  - ASN 1012 )                          
  65: 6c70-A up99-A     5 -   9 <=>   17 -  21   (GLY    7  - ASP   11  <=> SER   17  - GLN   21 )                          
  65: 6c70-A up99-A    30 -  34 <=>   31 -  35   (GLU   32  - PHE   36  <=> ALA   31  - PRO   35 )                          
  65: 6c70-A up99-A    36 -  63 <=>   36 -  63   (HIS   38  - ASP   65  <=> THR   36  - PHE   63 )                          
  65: 6c70-A up99-A    64 -  92 <=>   69 -  97   (ASP   66  - SER   94  <=> TYR   69  - PRO   97 )                          
  65: 6c70-A up99-A    95 -  98 <=>   98 - 101   (PHE   97  - THR  100  <=> ALA   98  - MET  101 )                          
  65: 6c70-A up99-A   257 - 286 <=>  102 - 131   (VAL  343  - VAL  372  <=> PRO  102  - ILE  131 )                          
  66: 6c70-A utdy-A    29 -  32 <=>   30 -  33   (SER   31  - LYS   34  <=> GLN   30  - HIS   33 )                          
  66: 6c70-A utdy-A    64 -  88 <=>  563 - 587   (ASP   66  - PHE   90  <=> MET  563  - LYS  587 )                          
  66: 6c70-A utdy-A   195 - 201 <=>  589 - 595   (LEU  212  - SER  218  <=> PHE  589  - ARG  595 )                          
  66: 6c70-A utdy-A   202 - 205 <=>  598 - 601   (TRP  219  - PHE  222  <=> VAL  598  - ASN  601 )                          
  66: 6c70-A utdy-A   253 - 283 <=>  606 - 636   (LEU  339  - ALA  369  <=> LEU  606  - SER  636 )                          
  66: 6c70-A utdy-A   284 - 287 <=>  638 - 641   (THR  370  - ASN  373  <=> LEU  638  - TYR  641 )                          
  67: 6c70-A usgi-A    30 -  33 <=>  305 - 308   (GLU   32  - LYS   35  <=> GLU  305  - ARG  308 )                          
  67: 6c70-A usgi-A    36 -  39 <=>  309 - 312   (HIS   38  - TYR   41  <=> ASN  309  - SER  312 )                          
  67: 6c70-A usgi-A    43 -  46 <=>  350 - 353   (THR   45  - LEU   48  <=> TRP  350  - ASP  353 )                          
  67: 6c70-A usgi-A    52 -  55 <=>  391 - 394   (GLY   54  - ALA   57  <=> PHE  391  - TYR  394 )                          
  67: 6c70-A usgi-A    81 -  84 <=>  396 - 399   (PRO   83  - LYS   86  <=> PHE  396  - PHE  399 )                          
  67: 6c70-A usgi-A    96 -  99 <=>  411 - 414   (TYR   98  - LEU  101  <=> ASP  411  - GLU  414 )                          
  67: 6c70-A usgi-A   144 - 147 <=>  448 - 451   (TRP  146  - ILE  149  <=> LEU  448  - TYR  451 )                          
  67: 6c70-A usgi-A   182 - 220 <=>  454 - 492   (PHE  199  - LEU  237  <=> LEU  454  - ALA  492 )                          
  67: 6c70-A usgi-A   236 - 262 <=>  493 - 519   (VAL  322  - GLY  348  <=> ARG  493  - GLY  519 )                          
  67: 6c70-A usgi-A   264 - 278 <=>  520 - 534   (ALA  350  - LEU  364  <=> GLY  520  - GLU  534 )                          
  67: 6c70-A usgi-A   298 - 331 <=>  543 - 576   (GLY  384  - CYS  417  <=> ASP  543  - TYR  576 )                          
  67: 6c70-A usgi-A   332 - 338 <=>  579 - 585   (HIS  418  - GLU  424  <=> GLN  579  - LEU  585 )                          
  68: 6c70-A uq2v-A    65 -  89 <=>   32 -  56   (VAL   67  - PRO   91  <=> SER   32  - ARG   56 )                          
  68: 6c70-A uq2v-A    91 -  99 <=>   57 -  65   (ARG   93  - LEU  101  <=> LEU   57  - PHE   65 )                          
  68: 6c70-A uq2v-A   100 - 103 <=>   67 -  70   (ALA  102  - ASN  105  <=> SER   67  - LEU   70 )                          
  68: 6c70-A uq2v-A   104 - 107 <=>   73 -  76   (ASN  106  - SER  109  <=> ALA   73  - ASN   76 )                          
  68: 6c70-A uq2v-A   108 - 112 <=>   79 -  83   (HIS  110  - ALA  114  <=> CYS   79  - ARG   83 )                          
  68: 6c70-A uq2v-A   115 - 120 <=>   86 -  91   (ASN  117  - ALA  122  <=> GLY   86  - ASP   91 )                          
  68: 6c70-A uq2v-A   123 - 126 <=>   94 -  97   (ILE  125  - MET  128  <=> MET   94  - ILE   97 )                          
  68: 6c70-A uq2v-A   207 - 211 <=>  160 - 164   (CYS  224  - GLN  228  <=> ASN  160  - TRP  164 )                          
  68: 6c70-A uq2v-A   213 - 216 <=>  165 - 168   (LEU  230  - ILE  233  <=> PHE  165  - LEU  168 )                          
  68: 6c70-A uq2v-A   243 - 262 <=>  170 - 189   (TRP  329  - GLY  348  <=> PRO  170  - PRO  189 )                          
  68: 6c70-A uq2v-A   263 - 286 <=>  193 - 216   (VAL  349  - VAL  372  <=> THR  193  - THR  216 )                          
  68: 6c70-A uq2v-A   287 - 290 <=>  219 - 222   (ASN  373  - ASN  376  <=> ASN  219  - ASN  222 )                          
  69: 6c70-A unjx-A    29 -  35 <=>  209 - 215   (SER   31  - PRO   37  <=> LEU  209  - ASP  215 )                          
  69: 6c70-A unjx-A    37 -  40 <=>  216 - 219   (ARG   39  - CYS   42  <=> SER  216  - PHE  219 )                          
  69: 6c70-A unjx-A    45 -  48 <=>  221 - 224   (LEU   47  - LEU   50  <=> PRO  221  - GLN  224 )                          
  69: 6c70-A unjx-A    51 -  54 <=>  225 - 228   (TYR   53  - MET   56  <=> TRP  225  - ARG  228 )                          
  69: 6c70-A unjx-A    56 -  61 <=>  229 - 234   (VAL   58  - GLU   63  <=> ARG  229  - ALA  234 )                          
  69: 6c70-A unjx-A    62 -  65 <=>  236 - 239   (SER   64  - VAL   67  <=> SER  236  - GLU  239 )                          
  69: 6c70-A unjx-A    66 -  93 <=>  262 - 289   (ASP   68  - LYS   95  <=> PRO  262  - GLY  289 )                          
  69: 6c70-A unjx-A   103 - 106 <=>  309 - 312   (ASN  105  - ASN  108  <=> GLY  309  - SER  312 )                          
  69: 6c70-A unjx-A   252 - 286 <=>  314 - 348   (ARG  338  - VAL  372  <=> GLN  314  - LEU  348 )                          
  69: 6c70-A unjx-A   287 - 312 <=>  354 - 379   (ASN  373  - ILE  398  <=> SER  354  - PHE  379 )                          
  69: 6c70-A unjx-A   330 - 333 <=>  396 - 399   (SER  416  - TRP  419  <=> GLY  396  - THR  399 )                          
  69: 6c70-A unjx-A   343 - 346 <=>  400 - 403   (PHE  429  - ILE  432  <=> MET  400  - ASP  403 )                          
  69: 6c70-A unjx-A   348 - 355 <=>  404 - 411   (CYS  434  - MET  441  <=> ASP  404  - SER  411 )                          
  69: 6c70-A unjx-A   366 - 377 <=>  417 - 428   (SER  452  - VAL  463  <=> GLU  417  - GLU  428 )                          
  70: 6c70-A usdc-A    64 -  89 <=>   13 -  38   (ASP   66  - PRO   91  <=> ALA   13  - ASP   38 )                          
  70: 6c70-A usdc-A    91 - 105 <=>   39 -  53   (ARG   93  - PRO  107  <=> LEU   39  - ALA   53 )                          
  70: 6c70-A usdc-A   203 - 208 <=>   58 -  63   (LEU  220  - GLU  225  <=> GLU   58  - GLY   63 )                          
  70: 6c70-A usdc-A   255 - 288 <=>   66 -  99   (THR  341  - GLY  374  <=> ALA   66  - SER   99 )                          
  71: 6c70-A unjb-A   119 - 126 <=>    4 -  11   (HIS  121  - MET  128  <=> GLY    4  - LEU   11 )                          
  71: 6c70-A unjb-A   197 - 201 <=>   12 -  16   (VAL  214  - SER  218  <=> ILE   12  - TYR   16 )                          
  71: 6c70-A unjb-A   203 - 206 <=>   17 -  20   (LEU  220  - ALA  223  <=> TRP   17  - ILE   20 )                          
  71: 6c70-A unjb-A   209 - 219 <=>   21 -  31   (GLN  226  - PRO  236  <=> ALA   21  - THR   31 )                          
  71: 6c70-A unjb-A   236 - 271 <=>   59 -  94   (VAL  322  - THR  357  <=> THR   59  - GLN   94 )                          
  71: 6c70-A unjb-A   288 - 331 <=>  146 - 189   (GLY  374  - CYS  417  <=> PRO  146  - GLN  189 )                          
  71: 6c70-A unjb-A   341 - 344 <=>  190 - 193   (LYS  427  - VAL  430  <=> THR  190  - HIS  193 )                          
  71: 6c70-A unjb-A   347 - 353 <=>  194 - 200   (VAL  433  - LYS  439  <=> LEU  194  - ALA  200 )                          
  71: 6c70-A unjb-A   356 - 359 <=>  207 - 210   (SER  442  - GLY  445  <=> PHE  207  - ASP  210 )                          
  71: 6c70-A unjb-A   368 - 380 <=>  260 - 272   (ASP  454  - TYR  466  <=> ILE  260  - PRO  272 )                          
  71: 6c70-A unjb-A   383 - 388 <=>  418 - 423   (VAL  469  - LYS  474  <=> GLN  418  - ALA  423 )                          
  72: 6c70-A uotd-A    64 - 101 <=>   51 -  88   (ASP   66  - ILE  103  <=> THR   51  - LEU   88 )                          
  72: 6c70-A uotd-A   247 - 286 <=>   90 - 129   (HIS  333  - VAL  372  <=> ASP   90  - LEU  129 )                          
  72: 6c70-A uotd-A   287 - 291 <=>  131 - 135   (ASN  373  - VAL  377  <=> GLU  131  - PRO  135 )                          
  72: 6c70-A uotd-A   330 - 337 <=>  393 - 400   (SER  416  - SER  423  <=> GLY  393  - VAL  400 )                          
  73: 6c70-A urkf-A     1 -   4 <=>  253 - 256   (PHE    3  - GLN    6  <=> LEU  253  - LEU  256 )                          
  73: 6c70-A urkf-A    12 -  16 <=>  267 - 271   (PRO   14  - VAL   18  <=> ASP  267  - GLY  271 )                          
  73: 6c70-A urkf-A    47 -  51 <=>  338 - 342   (LEU   49  - TYR   53  <=> THR  338  - GLY  342 )                          
  73: 6c70-A urkf-A    54 -  57 <=>  343 - 346   (MET   56  - ASN   59  <=> PRO  343  - GLU  346 )                          
  73: 6c70-A urkf-A    59 -  63 <=>  349 - 353   (MET   61  - ASP   65  <=> GLY  349  - GLN  353 )                          
  73: 6c70-A urkf-A    64 -  91 <=>  373 - 400   (ASP   66  - ARG   93  <=> SER  373  - MET  400 )                          
  73: 6c70-A urkf-A   260 - 282 <=>  401 - 423   (ALA  346  - GLN  368  <=> PRO  401  - VAL  423 )                          
  73: 6c70-A urkf-A   285 - 288 <=>  427 - 430   (LYS  371  - GLY  374  <=> PHE  427  - ILE  430 )                          
  73: 6c70-A urkf-A   289 - 300 <=>  447 - 458   (VAL  375  - LEU  386  <=> LEU  447  - LYS  458 )                          
  73: 6c70-A urkf-A   302 - 309 <=>  459 - 466   (TYR  388  - LEU  395  <=> ALA  459  - LEU  466 )                          
  73: 6c70-A urkf-A   313 - 316 <=>  473 - 476   (PHE  399  - ARG  402  <=> ARG  473  - ARG  476 )                          
  73: 6c70-A urkf-A   371 - 376 <=>  479 - 484   (ALA  457  - ALA  462  <=> PRO  479  - ALA  484 )                          
  74: 6c70-A upju-A     1 -   4 <=>   40 -  43   (PHE    3  - GLN    6  <=> PHE   40  - SER   43 )                          
  74: 6c70-A upju-A     8 -  12 <=>   45 -  49   (ALA   10  - PRO   14  <=> GLY   45  - THR   49 )                          
  74: 6c70-A upju-A    19 -  23 <=>  196 - 200   (GLY   21  - PHE   25  <=> SER  196  - SER  200 )                          
  74: 6c70-A upju-A    65 -  89 <=>  236 - 260   (VAL   67  - PRO   91  <=> SER  236  - ALA  260 )                          
  74: 6c70-A upju-A    92 -  95 <=>  261 - 264   (SER   94  - PHE   97  <=> THR  261  - SER  264 )                          
  74: 6c70-A upju-A   257 - 286 <=>  266 - 295   (VAL  343  - VAL  372  <=> ASP  266  - ARG  295 )                          
  74: 6c70-A upju-A   287 - 290 <=>  298 - 301   (ASN  373  - ASN  376  <=> ALA  298  - THR  301 )                          
  74: 6c70-A upju-A   315 - 318 <=>  471 - 474   (ASN  401  - ILE  404  <=> ASN  471  - ALA  474 )                          
  74: 6c70-A upju-A   320 - 324 <=>  475 - 479   (GLU  406  - VAL  410  <=> ASP  475  - THR  479 )                          
  74: 6c70-A upju-A   330 - 333 <=>  481 - 484   (SER  416  - TRP  419  <=> PHE  481  - ASP  484 )                          
  74: 6c70-A upju-A   336 - 339 <=>  485 - 488   (GLY  422  - GLU  425  <=> ASN  485  - SER  488 )                          
  75: 6c70-A upxa-A    60 -  71 <=>   91 - 102   (MET   62  - ASN   73  <=> VAL   91  - LEU  102 )                          
  75: 6c70-A upxa-A   161 - 167 <=>  105 - 111   (ARG  178  - ASN  184  <=> VAL  105  - GLU  111 )                          
  75: 6c70-A upxa-A   171 - 176 <=>  260 - 265   (GLY  188  - PHE  193  <=> ILE  260  - PRO  265 )                          
  75: 6c70-A upxa-A   179 - 225 <=>  309 - 355   (ILE  196  - ALA  242  <=> TYR  309  - LYS  355 )                          
  75: 6c70-A upxa-A   228 - 283 <=>  357 - 412   (LEU  314  - ALA  369  <=> THR  357  - LEU  412 )                          
  75: 6c70-A upxa-A   284 - 287 <=>  414 - 417   (THR  370  - ASN  373  <=> GLN  414  - GLY  417 )                          
  75: 6c70-A upxa-A   379 - 387 <=>  420 - 428   (THR  465  - LEU  473  <=> ALA  420  - SER  428 )                          
  76: 6c70-A uodn-A    38 -  41 <=>  183 - 186   (ILE   40  - ILE   43  <=> PRO  183  - THR  186 )                          
  76: 6c70-A uodn-A   170 - 173 <=>  818 - 821   (SER  187  - GLY  190  <=> ALA  818  - ILE  821 )                          
  76: 6c70-A uodn-A   288 - 331 <=>  840 - 883   (GLY  374  - CYS  417  <=> ARG  840  - PHE  883 )                          
  76: 6c70-A uodn-A   340 - 350 <=>  886 - 896   (ALA  426  - GLN  436  <=> PHE  886  - SER  896 )                          
  76: 6c70-A uodn-A   353 - 357 <=>  898 - 902   (LYS  439  - ILE  443  <=> ALA  898  - ALA  902 )                          
  76: 6c70-A uodn-A   364 - 388 <=>  904 - 928   (THR  450  - LYS  474  <=> LEU  904  - ASP  928 )                          
  77: 6c70-A uoth-A     1 -   4 <=>   31 -  34   (PHE    3  - GLN    6  <=> SER   31  - THR   34 )                          
  77: 6c70-A uoth-A   103 - 109 <=>   35 -  41   (ASN  105  - PRO  111  <=> SER   35  - ASN   41 )                          
  77: 6c70-A uoth-A   266 - 274 <=>   58 -  66   (LEU  352  - ILE  360  <=> PRO   58  - VAL   66 )                          
  77: 6c70-A uoth-A   287 - 312 <=>   73 -  98   (ASN  373  - ILE  398  <=> GLU   73  - PRO   98 )                          
  77: 6c70-A uoth-A   367 - 388 <=>   99 - 120   (LEU  453  - LYS  474  <=> THR   99  - ARG  120 )                          
  78: 6c70-A uruy-A    65 -  98 <=>    1 -  34   (VAL   67  - THR  100  <=> MET    1  - HIS   34 )                          
  78: 6c70-A uruy-A   259 - 283 <=>   35 -  59   (ASP  345  - ALA  369  <=> SER   35  - SER   59 )                          
  78: 6c70-A uruy-A   285 - 289 <=>   60 -  64   (LYS  371  - VAL  375  <=> GLU   60  - PRO   64 )                          
  78: 6c70-A uruy-A   329 - 332 <=>   95 -  98   (TYR  415  - HIS  418  <=> ASP   95  - GLY   98 )                          
  78: 6c70-A uruy-A   333 - 337 <=>  100 - 104   (TRP  419  - SER  423  <=> ARG  100  - SER  104 )                          
  79: 6c70-A uo9r-A    40 -  43 <=>   19 -  22   (CYS   42  - THR   45  <=> TYR   19  - VAL   22 )                          
  79: 6c70-A uo9r-A    46 -  49 <=>   23 -  26   (LEU   48  - LEU   51  <=> SER   23  - LEU   26 )                          
  79: 6c70-A uo9r-A    52 -  55 <=>   27 -  30   (GLY   54  - ALA   57  <=> ILE   27  - ASP   30 )                          
  79: 6c70-A uo9r-A    64 -  91 <=>   54 -  81   (ASP   66  - ARG   93  <=> HIS   54  - GLU   81 )                          
  79: 6c70-A uo9r-A   261 - 280 <=>   83 - 102   (TYR  347  - ALA  366  <=> GLN   83  - GLY  102 )                          
  79: 6c70-A uo9r-A   304 - 307 <=>  105 - 108   (LEU  390  - VAL  393  <=> THR  105  - TRP  108 )                          
  79: 6c70-A uo9r-A   310 - 313 <=>  109 - 112   (PHE  396  - PHE  399  <=> LEU  109  - ARG  112 )                          
  79: 6c70-A uo9r-A   319 - 323 <=>  114 - 118   (GLU  405  - SER  409  <=> ASP  114  - GLY  118 )                          
  79: 6c70-A uo9r-A   376 - 379 <=>  130 - 133   (ALA  462  - THR  465  <=> SER  130  - GLN  133 )                          
  80: 6c70-A url0-A    65 -  86 <=>  255 - 276   (VAL   67  - ILE   88  <=> ALA  255  - ASP  276 )                          
  80: 6c70-A url0-A    88 -  92 <=>  277 - 281   (PHE   90  - SER   94  <=> SER  277  - THR  281 )                          
  80: 6c70-A url0-A    94 - 101 <=>  282 - 289   (ILE   96  - ILE  103  <=> LEU  282  - TYR  289 )                          
  80: 6c70-A url0-A   102 - 105 <=>  291 - 294   (TRP  104  - PRO  107  <=> ASP  291  - PRO  294 )                          
  80: 6c70-A url0-A   113 - 116 <=>  315 - 318   (GLU  115  - ALA  118  <=> GLU  315  - ARG  318 )                          
  80: 6c70-A url0-A   126 - 132 <=>  328 - 334   (MET  128  - CYS  134  <=> ASP  328  - SER  334 )                          
  80: 6c70-A url0-A   209 - 212 <=>  388 - 391   (GLN  226  - HIS  229  <=> VAL  388  - THR  391 )                          
  80: 6c70-A url0-A   214 - 217 <=>  400 - 403   (LYS  231  - MET  234  <=> MET  400  - GLU  403 )                          
  80: 6c70-A url0-A   222 - 225 <=>  444 - 447   (GLU  239  - ALA  242  <=> PRO  444  - ASN  447 )                          
  80: 6c70-A url0-A   232 - 244 <=>  449 - 461   (GLN  318  - VAL  330  <=> ASP  449  - GLU  461 )                          
  80: 6c70-A url0-A   245 - 259 <=>  464 - 478   (GLU  331  - ASP  345  <=> GLY  464  - GLU  478 )                          
  80: 6c70-A url0-A   261 - 280 <=>  479 - 498   (TYR  347  - ALA  366  <=> PHE  479  - ALA  498 )                          
  81: 6c70-A ummw-A    63 -  89 <=>    1 -  27   (ASP   65  - PRO   91  <=> MET    1  - ASP   27 )                          
  81: 6c70-A ummw-A   260 - 280 <=>   29 -  49   (ALA  346  - ALA  366  <=> GLN   29  - GLU   49 )                          
  81: 6c70-A ummw-A   378 - 385 <=>   51 -  58   (VAL  464  - VAL  471  <=> PRO   51  - MET   58 )                          
  82: 6c70-A usoa-A    30 -  33 <=>  114 - 117   (GLU   32  - LYS   35  <=> THR  114  - ILE  117 )                          
  82: 6c70-A usoa-A   115 - 150 <=>  146 - 181   (ASN  117  - ILE  152  <=> LEU  146  - ASN  181 )                          
  82: 6c70-A usoa-A   151 - 155 <=>  184 - 188   (GLU  153  - ILE  172  <=> HIS  184  - PRO  188 )                          
  82: 6c70-A usoa-A   170 - 173 <=>  236 - 239   (SER  187  - GLY  190  <=> ILE  236  - THR  239 )                          
  82: 6c70-A usoa-A   174 - 221 <=>  241 - 288   (HIS  191  - MET  238  <=> GLU  241  - GLY  288 )                          
  82: 6c70-A usoa-A   239 - 242 <=>  290 - 293   (ALA  325  - TYR  328  <=> PHE  290  - SER  293 )                          
  82: 6c70-A usoa-A   247 - 278 <=>  294 - 325   (HIS  333  - LEU  364  <=> ARG  294  - ARG  325 )                          
  83: 6c70-A ustr-A    63 -  95 <=>   53 -  85   (ASP   65  - PHE   97  <=> PHE   53  - GLY   85 )                          
  83: 6c70-A ustr-A   258 - 288 <=>   86 - 116   (GLY  344  - GLY  374  <=> LEU   86  - SER  116 )                          
  84: 6c70-A ut3w-A     1 -   4 <=>  102 - 105   (PHE    3  - GLN    6  <=> SER  102  - PHE  105 )                          
  84: 6c70-A ut3w-A    28 -  38 <=>  212 - 222   (TYR   30  - ILE   40  <=> TRP  212  - ARG  222 )                          
  84: 6c70-A ut3w-A    43 -  51 <=>  408 - 416   (THR   45  - TYR   53  <=> VAL  408  - LEU  416 )                          
  84: 6c70-A ut3w-A    54 -  58 <=>  417 - 421   (MET   56  - LEU   60  <=> ASP  417  - TRP  421 )                          
  84: 6c70-A ut3w-A    67 -  90 <=>  423 - 446   (ASP   69  - VAL   92  <=> SER  423  - GLU  446 )                          
  84: 6c70-A ut3w-A   196 - 199 <=>  448 - 451   (ASP  213  - PHE  216  <=> SER  448  - ASP  451 )                          
  84: 6c70-A ut3w-A   257 - 282 <=>  452 - 477   (VAL  343  - GLN  368  <=> PHE  452  - LEU  477 )                          
  84: 6c70-A ut3w-A   284 - 287 <=>  478 - 481   (THR  370  - ASN  373  <=> PRO  478  - TYR  481 )                          
  84: 6c70-A ut3w-A   291 - 294 <=>  521 - 524   (VAL  377  - ALA  380  <=> LEU  521  - GLN  524 )                          
  85: 6c70-A uqee-A   120 - 130 <=>  239 - 249   (ALA  122  - LEU  132  <=> HIS  239  - ASP  249 )                          
  85: 6c70-A uqee-A   196 - 203 <=>  250 - 257   (ASP  213  - LEU  220  <=> TYR  250  - SER  257 )                          
  85: 6c70-A uqee-A   206 - 209 <=>  258 - 261   (ALA  223  - GLN  226  <=> ALA  258  - TYR  261 )                          
  85: 6c70-A uqee-A   211 - 222 <=>  262 - 273   (GLN  228  - GLU  239  <=> LYS  262  - LYS  273 )                          
  85: 6c70-A uqee-A   223 - 226 <=>  275 - 278   (LEU  240  - THR  243  <=> LEU  275  - LEU  278 )                          
  85: 6c70-A uqee-A   241 - 281 <=>  418 - 458   (LYS  327  - TYR  367  <=> LEU  418  - VAL  458 )                          
  85: 6c70-A uqee-A   283 - 286 <=>  475 - 478   (ALA  369  - VAL  372  <=> TRP  475  - ILE  478 )                          
  85: 6c70-A uqee-A   288 - 291 <=>  522 - 525   (GLY  374  - VAL  377  <=> LYS  522  - GLY  525 )                          
  85: 6c70-A uqee-A   292 - 331 <=>  527 - 566   (TYR  378  - CYS  417  <=> GLU  527  - ARG  566 )                          
  85: 6c70-A uqee-A   344 - 349 <=>  568 - 573   (VAL  430  - GLN  435  <=> ALA  568  - THR  573 )                          
  85: 6c70-A uqee-A   353 - 356 <=>  578 - 581   (LYS  439  - SER  442  <=> LEU  578  - VAL  581 )                          
  85: 6c70-A uqee-A   363 - 366 <=>  584 - 587   (PHE  449  - SER  452  <=> PHE  584  - GLU  587 )                          
  85: 6c70-A uqee-A   368 - 379 <=>  588 - 599   (ASP  454  - THR  465  <=> THR  588  - GLU  599 )                          
  85: 6c70-A uqee-A   380 - 383 <=>  601 - 604   (TYR  466  - VAL  469  <=> VAL  601  - VAL  604 )                          
  85: 6c70-A uqee-A   385 - 388 <=>  605 - 608   (VAL  471  - LYS  474  <=> ILE  605  - LEU  608 )                          
  86: 6c70-A us6e-A     1 -   4 <=>  175 - 178   (PHE    3  - GLN    6  <=> TYR  175  - SER  178 )                          
  86: 6c70-A us6e-A     5 -  11 <=>  180 - 186   (GLY    7  - LEU   13  <=> PRO  180  - LEU  186 )                          
  86: 6c70-A us6e-A    66 -  88 <=>  591 - 613   (ASP   68  - PHE   90  <=> LEU  591  - HIS  613 )                          
  86: 6c70-A us6e-A    90 -  94 <=>  614 - 618   (VAL   92  - ILE   96  <=> ALA  614  - ASN  618 )                          
  86: 6c70-A us6e-A   259 - 281 <=>  619 - 641   (ASP  345  - TYR  367  <=> LYS  619  - HIS  641 )                          
  86: 6c70-A us6e-A   283 - 286 <=>  756 - 759   (ALA  369  - VAL  372  <=> SER  756  - GLN  759 )                          
  86: 6c70-A us6e-A   287 - 290 <=>  761 - 764   (ASN  373  - ASN  376  <=> LEU  761  - ILE  764 )                          
  86: 6c70-A us6e-A   295 - 299 <=>  881 - 885   (THR  381  - TYR  385  <=> VAL  881  - SER  885 )                          
  86: 6c70-A us6e-A   300 - 303 <=>  887 - 890   (LEU  386  - THR  389  <=> GLU  887  - VAL  890 )                          
  86: 6c70-A us6e-A   305 - 308 <=>  925 - 928   (GLY  391  - PHE  394  <=> LYS  925  - GLN  928 )                          
  87: 6c70-A ur1o-A    62 -  75 <=>  238 - 251   (SER   64  - MET   77  <=> ARG  238  - GLU  251 )                          
  87: 6c70-A ur1o-A   141 - 144 <=>  256 - 259   (VAL  143  - TRP  146  <=> PRO  256  - ILE  259 )                          
  87: 6c70-A ur1o-A   146 - 152 <=>  260 - 266   (GLY  148  - ASP  154  <=> SER  260  - ILE  266 )                          
  87: 6c70-A ur1o-A   169 - 205 <=>  269 - 305   (MET  186  - PHE  222  <=> SER  269  - ALA  305 )                          
  87: 6c70-A ur1o-A   248 - 251 <=>  308 - 311   (LYS  334  - VAL  337  <=> THR  308  - ASP  311 )                          
  87: 6c70-A ur1o-A   254 - 259 <=>  312 - 317   (VAL  340  - ASP  345  <=> GLN  312  - ASP  317 )                          
  87: 6c70-A ur1o-A   261 - 280 <=>  318 - 337   (TYR  347  - ALA  366  <=> GLY  318  - LYS  337 )                          
  87: 6c70-A ur1o-A   293 - 334 <=>  339 - 380   (ALA  379  - TYR  420  <=> THR  339  - ASN  380 )                          
  87: 6c70-A ur1o-A   336 - 339 <=>  381 - 384   (GLY  422  - GLU  425  <=> ALA  381  - ASP  384 )                          
  88: 6c70-A una5-A    60 -  88 <=>   29 -  57   (MET   62  - PHE   90  <=> ASP   29  - ILE   57 )                          
  88: 6c70-A una5-A    90 -  95 <=>   58 -  63   (VAL   92  - PHE   97  <=> GLN   58  - GLY   63 )                          
  88: 6c70-A una5-A   259 - 278 <=>   64 -  83   (ASP  345  - LEU  364  <=> LYS   64  - GLY   83 )                          
  88: 6c70-A una5-A   287 - 291 <=>   99 - 103   (ASN  373  - VAL  377  <=> VAL   99  - HIS  103 )                          
  88: 6c70-A una5-A   379 - 385 <=>  184 - 190   (THR  465  - VAL  471  <=> PHE  184  - LEU  190 )                          
  89: 6c70-A uptp-A    86 -  97 <=>   18 -  29   (ILE   88  - LYS   99  <=> LYS   18  - GLU   29 )                          
  89: 6c70-A uptp-A   161 - 164 <=>   47 -  50   (ARG  178  - TYR  181  <=> LEU   47  - THR   50 )                          
  89: 6c70-A uptp-A   170 - 225 <=>   66 - 121   (SER  187  - ALA  242  <=> ILE   66  - TRP  121 )                          
  89: 6c70-A uptp-A   228 - 231 <=>  122 - 125   (LEU  314  - LYS  317  <=> VAL  122  - SER  125 )                          
  89: 6c70-A uptp-A   237 - 259 <=>  128 - 150   (ARG  323  - ASP  345  <=> PRO  128  - GLN  150 )                          
  89: 6c70-A uptp-A   261 - 270 <=>  151 - 160   (TYR  347  - LEU  356  <=> PHE  151  - SER  160 )                          
  89: 6c70-A uptp-A   296 - 327 <=>  176 - 207   (VAL  382  - ALA  413  <=> GLU  176  - GLU  207 )                          
  89: 6c70-A uptp-A   342 - 345 <=>  210 - 213   (THR  428  - GLN  431  <=> ALA  210  - GLU  213 )                          
  90: 6c70-A unpd-A     1 -   4 <=>  203 - 206   (PHE    3  - GLN    6  <=> THR  203  - GLY  206 )                          
  90: 6c70-A unpd-A    11 -  14 <=>  207 - 210   (LEU   13  - ILE   16  <=> LEU  207  - PHE  210 )                          
  90: 6c70-A unpd-A    64 -  97 <=>  291 - 324   (ASP   66  - LYS   99  <=> ARG  291  - LYS  324 )                          
  90: 6c70-A unpd-A   247 - 286 <=>  330 - 369   (HIS  333  - VAL  372  <=> LYS  330  - LEU  369 )                          
  90: 6c70-A unpd-A   287 - 290 <=>  372 - 375   (ASN  373  - ASN  376  <=> TYR  372  - VAL  375 )                          
  91: 6c70-A uswn-A    63 -  97 <=>    9 -  43   (ASP   65  - LYS   99  <=> GLN    9  - GLN   43 )                          
  91: 6c70-A uswn-A   100 - 103 <=>   45 -  48   (ALA  102  - ASN  105  <=> ASP   45  - GLU   48 )                          
  91: 6c70-A uswn-A   194 - 197 <=>   59 -  62   (SER  211  - VAL  214  <=> LYS   59  - GLY   62 )                          
  91: 6c70-A uswn-A   200 - 212 <=>   90 - 102   (CYS  217  - HIS  229  <=> ARG   90  - GLN  102 )                          
  91: 6c70-A uswn-A   242 - 245 <=>  105 - 108   (TYR  328  - GLU  331  <=> TYR  105  - SER  108 )                          
  91: 6c70-A uswn-A   247 - 259 <=>  109 - 121   (HIS  333  - ASP  345  <=> ILE  109  - LEU  121 )                          
  91: 6c70-A uswn-A   261 - 284 <=>  122 - 145   (TYR  347  - THR  370  <=> LYS  122  - TRP  145 )                          
  91: 6c70-A uswn-A   285 - 289 <=>  147 - 151   (LYS  371  - VAL  375  <=> THR  147  - ASP  151 )                          
  91: 6c70-A uswn-A   330 - 333 <=>  184 - 187   (SER  416  - TRP  419  <=> PRO  184  - SER  187 )                          
  91: 6c70-A uswn-A   335 - 338 <=>  188 - 191   (ASP  421  - GLU  424  <=> ASP  188  - ALA  191 )                          
  91: 6c70-A uswn-A   382 - 388 <=>  659 - 665   (MET  468  - LYS  474  <=> SER  659  - LYS  665 )                          
  92: 6c70-A upr8-A    64 -  93 <=>   12 -  41   (ASP   66  - LYS   95  <=> ALA   12  - LEU   41 )                          
  92: 6c70-A upr8-A    95 -  98 <=>   42 -  45   (PHE   97  - THR  100  <=> LEU   42  - GLY   45 )                          
  92: 6c70-A upr8-A   256 - 286 <=>   46 -  76   (ALA  342  - VAL  372  <=> ASN   46  - PRO   76 )                          
  92: 6c70-A upr8-A   292 - 295 <=>   77 -  80   (TYR  378  - THR  381  <=> GLN   77  - LEU   80 )                          
  92: 6c70-A upr8-A   304 - 307 <=>   82 -  85   (LEU  390  - VAL  393  <=> ILE   82  - GLU   85 )                          
  92: 6c70-A upr8-A   311 - 314 <=>   86 -  89   (CYS  397  - GLY  400  <=> THR   86  - LEU   89 )                          
  92: 6c70-A upr8-A   317 - 320 <=>   90 -  93   (LEU  403  - GLU  406  <=> VAL   90  - ALA   93 )                          
  93: 6c70-A uo25-A    64 -  93 <=>   20 -  49   (ASP   66  - LYS   95  <=> GLU   20  - LEU   49 )                          
  93: 6c70-A uo25-A    97 - 100 <=>   53 -  56   (LYS   99  - ALA  102  <=> SER   53  - GLU   56 )                          
  93: 6c70-A uo25-A   187 - 190 <=>   66 -  69   (ILE  204  - ALA  207  <=> GLY   66  - LEU   69 )                          
  93: 6c70-A uo25-A   192 - 199 <=>   70 -  77   (SER  209  - PHE  216  <=> VAL   70  - VAL   77 )                          
  93: 6c70-A uo25-A   201 - 206 <=>   80 -  85   (SER  218  - ALA  223  <=> GLY   80  - VAL   85 )                          
  93: 6c70-A uo25-A   256 - 286 <=>   88 - 118   (ALA  342  - VAL  372  <=> THR   88  - GLU  118 )                          
  93: 6c70-A uo25-A   287 - 290 <=>  121 - 124   (ASN  373  - ASN  376  <=> LEU  121  - ILE  124 )                          
  93: 6c70-A uo25-A   325 - 331 <=>  291 - 297   (MET  411  - CYS  417  <=> ALA  291  - MET  297 )                          
  94: 6c70-A urug-A     3 -   6 <=>  389 - 392   (HIS    5  - LEU    8  <=> ILE  389  - SER  392 )                          
  94: 6c70-A urug-A     9 -  13 <=>  393 - 397   (ASP   11  - ASN   15  <=> PRO  393  - ALA  397 )                          
  94: 6c70-A urug-A    31 -  35 <=>  840 - 844   (GLY   33  - PRO   37  <=> PRO  840  - PRO  844 )                          
  94: 6c70-A urug-A    38 -  41 <=>  845 - 848   (ILE   40  - ILE   43  <=> ILE  845  - HIS  848 )                          
  94: 6c70-A urug-A    64 -  67 <=>  872 - 875   (ASP   66  - ASP   69  <=> SER  872  - GLN  875 )                          
  94: 6c70-A urug-A    69 -  90 <=>  876 - 897   (THR   71  - VAL   92  <=> GLN  876  - GLY  897 )                          
  94: 6c70-A urug-A   260 - 279 <=>  974 - 993   (ALA  346  - LEU  365  <=> ASP  974  - ASN  993 )                          
  94: 6c70-A urug-A   281 - 284 <=>  994 - 997   (TYR  367  - THR  370  <=> HIS  994  - VAL  997 )                          
  94: 6c70-A urug-A   372 - 376 <=> 1004 -1008   (SER  458  - ALA  462  <=> LYS 1004  - GLN 1008 )                          
  95: 6c70-A uovi-A    31 -  35 <=>    4 -   8   (GLY   33  - PRO   37  <=> SER    4  - SER    8 )                          
  95: 6c70-A uovi-A    38 -  62 <=>    9 -  33   (ILE   40  - SER   64  <=> TRP    9  - VAL   33 )                          
  95: 6c70-A uovi-A    63 -  93 <=>   47 -  77   (ASP   65  - LYS   95  <=> LEU   47  - LEU   77 )                          
  95: 6c70-A uovi-A    95 -  98 <=>   78 -  81   (PHE   97  - THR  100  <=> GLU   78  - SER   81 )                          
  95: 6c70-A uovi-A   254 - 285 <=>   82 - 113   (VAL  340  - LYS  371  <=> ASN   82  - VAL  113 )                          
  95: 6c70-A uovi-A   296 - 303 <=>  116 - 123   (VAL  382  - THR  389  <=> THR  116  - GLU  123 )                          
  96: 6c70-A us0g-A    63 -  87 <=>   18 -  42   (ASP   65  - TYR   89  <=> ASP   18  - GLN   42 )                          
  96: 6c70-A us0g-A   263 - 287 <=>   43 -  67   (VAL  349  - ASN  373  <=> ASP   43  - ASP   67 )                          
  96: 6c70-A us0g-A   328 - 331 <=>  233 - 236   (ALA  414  - CYS  417  <=> GLU  233  - SER  236 )                          
  96: 6c70-A us0g-A   332 - 335 <=>  238 - 241   (HIS  418  - ASP  421  <=> GLU  238  - ALA  241 )                          
  96: 6c70-A us0g-A   336 - 339 <=>  269 - 272   (GLY  422  - GLU  425  <=> LEU  269  - THR  272 )                          
  97: 6c70-A usv8-A     9 -  12 <=>    8 -  11   (ASP   11  - PRO   14  <=> PHE    8  - TYR   11 )                          
  97: 6c70-A usv8-A    16 -  19 <=>  104 - 107   (VAL   18  - GLY   21  <=> THR  104  - CYS  107 )                          
  97: 6c70-A usv8-A    20 -  23 <=>  110 - 113   (VAL   22  - PHE   25  <=> CYS  110  - LYS  113 )                          
  97: 6c70-A usv8-A    42 -  62 <=>  291 - 311   (VAL   44  - SER   64  <=> SER  291  - GLY  311 )                          
  97: 6c70-A usv8-A    64 -  78 <=>  325 - 339   (ASP   66  - PHE   80  <=> ASP  325  - PHE  339 )                          
  97: 6c70-A usv8-A    79 -  88 <=>  341 - 350   (LEU   81  - PHE   90  <=> SER  341  - ILE  350 )                          
  97: 6c70-A usv8-A    90 -  97 <=>  351 - 358   (VAL   92  - LYS   99  <=> LEU  351  - PHE  358 )                          
  97: 6c70-A usv8-A   101 - 104 <=>  360 - 363   (ILE  103  - ASN  106  <=> LYS  360  - THR  363 )                          
  97: 6c70-A usv8-A   259 - 280 <=>  374 - 395   (ASP  345  - ALA  366  <=> ASN  374  - ASN  395 )                          
  97: 6c70-A usv8-A   296 - 299 <=>  397 - 400   (VAL  382  - TYR  385  <=> ALA  397  - LEU  400 )                          
  97: 6c70-A usv8-A   305 - 308 <=>  437 - 440   (GLY  391  - PHE  394  <=> ILE  437  - GLN  440 )                          
  97: 6c70-A usv8-A   313 - 322 <=>  458 - 467   (PHE  399  - SER  408  <=> ILE  458  - ASN  467 )                          
  97: 6c70-A usv8-A   367 - 380 <=>  474 - 487   (LEU  453  - TYR  466  <=> LYS  474  - SER  487 )                          
  97: 6c70-A usv8-A   383 - 386 <=>  488 - 491   (VAL  469  - GLN  472  <=> PRO  488  - SER  491 )                          
  98: 6c70-A umnp-A    11 -  19 <=>   37 -  45   (LEU   13  - GLY   21  <=> CYS   37  - ILE   45 )                          
  98: 6c70-A umnp-A    60 -  66 <=>  236 - 242   (MET   62  - ASP   68  <=> CYS  236  - THR  242 )                          
  98: 6c70-A umnp-A    67 -  84 <=>  244 - 261   (ASP   69  - LYS   86  <=> MET  244  - PRO  261 )                          
  98: 6c70-A umnp-A    95 -  98 <=>  265 - 268   (PHE   97  - THR  100  <=> LYS  265  - VAL  268 )                          
  98: 6c70-A umnp-A   101 - 104 <=>  269 - 272   (ILE  103  - ASN  106  <=> HIS  269  - ASP  272 )                          
  98: 6c70-A umnp-A   105 - 108 <=>  274 - 277   (PRO  107  - HIS  110  <=> MET  274  - PRO  277 )                          
  98: 6c70-A umnp-A   263 - 284 <=>  290 - 311   (VAL  349  - THR  370  <=> THR  290  - GLN  311 )                          
  98: 6c70-A umnp-A   285 - 288 <=>  313 - 316   (LYS  371  - GLY  374  <=> LEU  313  - GLU  316 )                          
  98: 6c70-A umnp-A   290 - 327 <=>  357 - 394   (ASN  376  - ALA  413  <=> PRO  357  - THR  394 )                          
  98: 6c70-A umnp-A   347 - 350 <=>  395 - 398   (VAL  433  - GLN  436  <=> HIS  395  - ALA  398 )                          
  98: 6c70-A umnp-A   352 - 355 <=>  399 - 402   (GLN  438  - MET  441  <=> PRO  399  - LEU  402 )                          
  98: 6c70-A umnp-A   358 - 362 <=>  406 - 410   (SER  444  - PHE  448  <=> LEU  406  - LYS  410 )                          
  98: 6c70-A umnp-A   366 - 385 <=>  427 - 446   (SER  452  - VAL  471  <=> LEU  427  - LEU  446 )                          
  99: 6c70-A ut05-A    68 -  93 <=>    1 -  26   (LEU   70  - LYS   95  <=> MET    1  - ASP   26 )                          
  99: 6c70-A ut05-A    99 - 102 <=>   28 -  31   (LEU  101  - TRP  104  <=> PRO   28  - ILE   31 )                          
  99: 6c70-A ut05-A   255 - 281 <=>   35 -  61   (THR  341  - TYR  367  <=> LEU   35  - ASP   61 )                          
  99: 6c70-A ut05-A   283 - 286 <=>   62 -  65   (ALA  369  - VAL  372  <=> ALA   62  - LEU   65 )                          
  99: 6c70-A ut05-A   291 - 294 <=>   68 -  71   (VAL  377  - ALA  380  <=> LYS   68  - GLN   71 )                          
  99: 6c70-A ut05-A   313 - 331 <=>  207 - 225   (PHE  399  - CYS  417  <=> PRO  207  - GLU  225 )                          
 100: 6c70-A uodc-A    16 -  19 <=>  352 - 355   (VAL   18  - GLY   21  <=> SER  352  - SER  355 )                          
 100: 6c70-A uodc-A    26 -  29 <=>  359 - 362   (ASN   28  - SER   31  <=> LYS  359  - ARG  362 )                          
 100: 6c70-A uodc-A    32 -  54 <=>  363 - 385   (LYS   34  - MET   56  <=> LEU  363  - LEU  385 )                          
 100: 6c70-A uodc-A    57 -  60 <=>  386 - 389   (ASN   59  - MET   62  <=> HIS  386  - LEU  389 )                          
 100: 6c70-A uodc-A    63 -  84 <=>  395 - 416   (ASP   65  - LYS   86  <=> PHE  395  - GLU  416 )                          
 100: 6c70-A uodc-A    85 -  91 <=>  418 - 424   (MET   87  - ARG   93  <=> LEU  418  - LEU  424 )                          
 100: 6c70-A uodc-A   170 - 175 <=>  455 - 460   (SER  187  - VAL  192  <=> ASN  455  - SER  460 )                          
 100: 6c70-A uodc-A   262 - 284 <=>  465 - 487   (GLY  348  - THR  370  <=> THR  465  - ASP  487 )                          
 100: 6c70-A uodc-A   293 - 308 <=>  488 - 503   (ALA  379  - PHE  394  <=> SER  488  - LEU  503 )                          
 100: 6c70-A uodc-A   369 - 380 <=>  504 - 515   (LEU  455  - TYR  466  <=> ASP  504  - ARG  515 )                          
 101: 6c70-A usyd-A    64 -  88 <=>   43 -  67   (ASP   66  - PHE   90  <=> GLY   43  - GLN   67 )                          
 101: 6c70-A usyd-A    90 - 102 <=>   68 -  80   (VAL   92  - TRP  104  <=> ALA   68  - ASN   80 )                          
 101: 6c70-A usyd-A   249 - 286 <=>   82 - 119   (HIS  335  - VAL  372  <=> GLN   82  - ILE  119 )                          
 101: 6c70-A usyd-A   287 - 290 <=>  122 - 125   (ASN  373  - ASN  376  <=> LEU  122  - ASN  125 )                          
 102: 6c70-A uq4z-A    64 - 103 <=>  342 - 381   (ASP   66  - ASN  105  <=> ASN  342  - GLN  381 )                          
 102: 6c70-A uq4z-A   104 - 107 <=>  384 - 387   (ASN  106  - SER  109  <=> LYS  384  - LYS  387 )                          
 102: 6c70-A uq4z-A   108 - 113 <=>  390 - 395   (HIS  110  - GLU  115  <=> GLU  390  - GLN  395 )                          
 102: 6c70-A uq4z-A   170 - 173 <=>  742 - 745   (SER  187  - GLY  190  <=> GLU  742  - GLN  745 )                          
 102: 6c70-A uq4z-A   174 - 177 <=>  747 - 750   (HIS  191  - ALA  194  <=> GLN  747  - GLY  750 )                          
 102: 6c70-A uq4z-A   227 - 237 <=>  841 - 851   (GLY  313  - ARG  323  <=> LEU  841  - GLU  851 )                          
 102: 6c70-A uq4z-A   239 - 262 <=>  852 - 875   (ALA  325  - GLY  348  <=> PHE  852  - ASP  875 )                          
 102: 6c70-A uq4z-A   263 - 284 <=>  879 - 900   (VAL  349  - THR  370  <=> GLY  879  - ALA  900 )                          
 102: 6c70-A uq4z-A   285 - 290 <=>  902 - 907   (LYS  371  - ASN  376  <=> LYS  902  - THR  907 )                          
 102: 6c70-A uq4z-A   333 - 336 <=> 1109 -1112   (TRP  419  - GLY  422  <=> LYS 1109  - GLU 1112 )                          
 103: 6c70-A us9w-A    55 -  58 <=>   86 -  89   (ALA   57  - LEU   60  <=> THR   86  - LYS   89 )                          
 103: 6c70-A us9w-A    71 -  95 <=>   90 - 114   (ASN   73  - PHE   97  <=> SER   90  - ASP  114 )                          
 103: 6c70-A us9w-A   259 - 278 <=>  116 - 135   (ASP  345  - LEU  364  <=> ALA  116  - SER  135 )                          
 103: 6c70-A us9w-A   300 - 303 <=>  136 - 139   (LEU  386  - THR  389  <=> GLY  136  - PRO  139 )                          
 103: 6c70-A us9w-A   305 - 309 <=>  140 - 144   (GLY  391  - LEU  395  <=> LYS  140  - LYS  144 )                          
 103: 6c70-A us9w-A   360 - 363 <=>  178 - 181   (ALA  446  - PHE  449  <=> VAL  178  - ARG  181 )                          
 103: 6c70-A us9w-A   364 - 367 <=>  184 - 187   (THR  450  - LEU  453  <=> LYS  184  - LYS  187 )                          
 103: 6c70-A us9w-A   369 - 372 <=>  188 - 191   (LEU  455  - SER  458  <=> GLU  188  - ALA  191 )                          
 103: 6c70-A us9w-A   385 - 388 <=>  265 - 268   (VAL  471  - LYS  474  <=> LYS  265  - THR  268 )                          
 104: 6c70-A urp4-A    64 -  92 <=>   80 - 108   (ASP   66  - SER   94  <=> PRO   80  - HIS  108 )                          
 104: 6c70-A urp4-A    93 -  96 <=>  110 - 113   (LYS   95  - TYR   98  <=> VAL  110  - ARG  113 )                          
 104: 6c70-A urp4-A    98 - 103 <=>  116 - 121   (THR  100  - ASN  105  <=> ARG  116  - ARG  121 )                          
 104: 6c70-A urp4-A   246 - 253 <=>  132 - 139   (ARG  332  - LEU  339  <=> TRP  132  - LEU  139 )                          
 104: 6c70-A urp4-A   257 - 260 <=>  491 - 494   (VAL  343  - ALA  346  <=> PRO  491  - HIS  494 )                          
 104: 6c70-A urp4-A   263 - 284 <=>  505 - 526   (VAL  349  - THR  370  <=> LEU  505  - HIS  526 )                          
 104: 6c70-A urp4-A   285 - 289 <=>  529 - 533   (LYS  371  - VAL  375  <=> LEU  529  - PRO  533 )                          
 104: 6c70-A urp4-A   290 - 293 <=>  535 - 538   (ASN  376  - ALA  379  <=> GLY  535  - TRP  538 )                          
 104: 6c70-A urp4-A   296 - 301 <=>  539 - 544   (VAL  382  - LEU  387  <=> SER  539  - GLN  544 )                          
 104: 6c70-A urp4-A   312 - 315 <=>  551 - 554   (ILE  398  - ASN  401  <=> THR  551  - PRO  554 )                          
 104: 6c70-A urp4-A   316 - 330 <=>  584 - 598   (ARG  402  - SER  416  <=> THR  584  - GLU  598 )                          
 104: 6c70-A urp4-A   331 - 334 <=>  600 - 603   (CYS  417  - TYR  420  <=> VAL  600  - ALA  603 )                          
 104: 6c70-A urp4-A   335 - 339 <=>  605 - 609   (ASP  421  - GLU  425  <=> LEU  605  - GLY  609 )                          
 104: 6c70-A urp4-A   369 - 372 <=>  689 - 692   (LEU  455  - SER  458  <=> ASP  689  - ASP  692 )                          
 105: 6c70-A ust8-A     3 -   7 <=>  240 - 244   (HIS    5  - VAL    9  <=> ILE  240  - ARG  244 )                          
 105: 6c70-A ust8-A    31 -  39 <=>  390 - 398   (GLY   33  - TYR   41  <=> ASN  390  - VAL  398 )                          
 105: 6c70-A ust8-A    41 -  44 <=>  432 - 435   (ILE   43  - LEU   46  <=> GLU  432  - ASP  435 )                          
 105: 6c70-A ust8-A    63 -  83 <=>  465 - 485   (ASP   65  - VAL   85  <=> THR  465  - VAL  485 )                          
 105: 6c70-A ust8-A    85 -  88 <=>  486 - 489   (MET   87  - PHE   90  <=> PRO  486  - LEU  489 )                          
 105: 6c70-A ust8-A   195 - 198 <=>  492 - 495   (LEU  212  - LEU  215  <=> TYR  492  - GLY  495 )                          
 105: 6c70-A ust8-A   256 - 287 <=>  503 - 534   (ALA  342  - ASN  373  <=> VAL  503  - SER  534 )                          
 105: 6c70-A ust8-A   291 - 317 <=>  537 - 563   (VAL  377  - LEU  403  <=> LEU  537  - THR  563 )                          
 105: 6c70-A ust8-A   355 - 358 <=>  564 - 567   (MET  441  - SER  444  <=> SER  564  - TYR  567 )                          
 105: 6c70-A ust8-A   361 - 365 <=>  570 - 574   (LYS  447  - VAL  451  <=> HIS  570  - PHE  574 )                          
 105: 6c70-A ust8-A   368 - 381 <=>  575 - 588   (ASP  454  - PHE  467  <=> ASN  575  - ALA  588 )                          
 106: 6c70-A urow-A    30 -  33 <=>  150 - 153   (GLU   32  - LYS   35  <=> PRO  150  - VAL  153 )                          
 106: 6c70-A urow-A    38 -  41 <=>  206 - 209   (ILE   40  - ILE   43  <=> GLN  206  - ASN  209 )                          
 106: 6c70-A urow-A    45 -  49 <=>  241 - 245   (LEU   47  - LEU   51  <=> ASP  241  - GLN  245 )                          
 106: 6c70-A urow-A    64 -  74 <=>  278 - 288   (ASP   66  - THR   76  <=> MET  278  - VAL  288 )                          
 106: 6c70-A urow-A    75 -  83 <=>  291 - 299   (MET   77  - VAL   85  <=> SER  291  - LEU  299 )                          
 106: 6c70-A urow-A   192 - 195 <=>  300 - 303   (SER  209  - LEU  212  <=> THR  300  - PRO  303 )                          
 106: 6c70-A urow-A   196 - 201 <=>  305 - 310   (ASP  213  - SER  218  <=> LEU  305  - PHE  310 )                          
 106: 6c70-A urow-A   255 - 258 <=>  311 - 314   (THR  341  - GLY  344  <=> THR  311  - TYR  314 )                          
 106: 6c70-A urow-A   261 - 312 <=>  315 - 366   (TYR  347  - ILE  398  <=> ASP  315  - ALA  366 )                          
 106: 6c70-A urow-A   362 - 366 <=>  369 - 373   (PHE  448  - SER  452  <=> TYR  369  - CYS  373 )                          
 106: 6c70-A urow-A   368 - 388 <=>  374 - 394   (ASP  454  - LYS  474  <=> SER  374  - ASN  394 )                          
 107: 6c70-A uo27-A     1 -   5 <=>  134 - 138   (PHE    3  - GLY    7  <=> PHE  134  - SER  138 )                          
 107: 6c70-A uo27-A    13 -  16 <=>  311 - 314   (ASN   15  - VAL   18  <=> ASP  311  - ASN  314 )                          
 107: 6c70-A uo27-A    34 -  37 <=>  467 - 470   (PHE   36  - ARG   39  <=> VAL  467  - ALA  470 )                          
 107: 6c70-A uo27-A    44 -  47 <=>  530 - 533   (LEU   46  - LEU   49  <=> TYR  530  - ASP  533 )                          
 107: 6c70-A uo27-A    66 -  83 <=>  561 - 578   (ASP   68  - VAL   85  <=> SER  561  - LEU  578 )                          
 107: 6c70-A uo27-A   192 - 196 <=>  579 - 583   (SER  209  - ASP  213  <=> PRO  579  - GLY  583 )                          
 107: 6c70-A uo27-A   263 - 266 <=>  584 - 587   (VAL  349  - LEU  352  <=> ALA  584  - ILE  587 )                          
 107: 6c70-A uo27-A   268 - 278 <=>  588 - 598   (HIS  354  - LEU  364  <=> MET  588  - SER  598 )                          
 107: 6c70-A uo27-A   280 - 283 <=>  599 - 602   (ALA  366  - ALA  369  <=> ALA  599  - THR  602 )                          
 107: 6c70-A uo27-A   295 - 310 <=>  603 - 618   (THR  381  - PHE  396  <=> LYS  603  - TYR  618 )                          
 107: 6c70-A uo27-A   364 - 367 <=>  619 - 622   (THR  450  - LEU  453  <=> SER  619  - ARG  622 )                          
 107: 6c70-A uo27-A   369 - 388 <=>  623 - 642   (LEU  455  - LYS  474  <=> ASN  623  - ILE  642 )                          
 108: 6c70-A utal-A    63 -  89 <=>   23 -  49   (ASP   65  - PRO   91  <=> ARG   23  - THR   49 )                          
 108: 6c70-A utal-A    91 - 105 <=>   50 -  64   (ARG   93  - PRO  107  <=> LYS   50  - LEU   64 )                          
 108: 6c70-A utal-A   106 - 109 <=>   67 -  70   (ASN  108  - PRO  111  <=> ALA   67  - ASP   70 )                          
 108: 6c70-A utal-A   122 - 125 <=>   77 -  80   (ALA  124  - LYS  127  <=> ILE   77  - SER   80 )                          
 108: 6c70-A utal-A   244 - 260 <=>   84 - 100   (VAL  330  - ALA  346  <=> LEU   84  - ILE  100 )                          
 108: 6c70-A utal-A   261 - 286 <=>  104 - 129   (TYR  347  - VAL  372  <=> VAL  104  - PHE  129 )                          
 108: 6c70-A utal-A   292 - 297 <=>  131 - 136   (TYR  378  - ILE  383  <=> ARG  131  - GLU  136 )                          
 109: 6c70-A unb9-A    63 -  86 <=>  392 - 415   (ASP   65  - ILE   88  <=> SER  392  - GLY  415 )                          
 109: 6c70-A unb9-A    88 -  91 <=>  416 - 419   (PHE   90  - ARG   93  <=> SER  416  - ASP  419 )                          
 109: 6c70-A unb9-A   237 - 240 <=>  432 - 435   (ARG  323  - ILE  326  <=> LEU  432  - HIS  435 )                          
 109: 6c70-A unb9-A   247 - 250 <=>  437 - 440   (HIS  333  - VAL  336  <=> ARG  437  - SER  440 )                          
 109: 6c70-A unb9-A   253 - 256 <=>  441 - 444   (LEU  339  - ALA  342  <=> GLY  441  - ASN  444 )                          
 109: 6c70-A unb9-A   260 - 285 <=>  445 - 470   (ALA  346  - LYS  371  <=> ASN  445  - THR  470 )                          
 109: 6c70-A unb9-A   287 - 290 <=>  471 - 474   (ASN  373  - ASN  376  <=> ARG  471  - SER  474 )                          
 110: 6c70-A ur04-A   166 - 169 <=>    1 -   4   (PHE  183  - MET  186  <=> MET    1  - ASP    4 )                          
 110: 6c70-A ur04-A   289 - 312 <=>    9 -  32   (VAL  375  - ILE  398  <=> PHE    9  - GLY   32 )                          
 110: 6c70-A ur04-A   366 - 383 <=>   33 -  50   (SER  452  - VAL  469  <=> GLY   33  - LEU   50 )                          
 110: 6c70-A ur04-A   385 - 388 <=>   51 -  54   (VAL  471  - LYS  474  <=> PRO   51  - GLY   54 )                          
 111: 6c70-A up6f-A    17 -  21 <=>  323 - 327   (MET   19  - GLY   23  <=> LEU  323  - SER  327 )                          
 111: 6c70-A up6f-A    41 -  47 <=>  328 - 334   (ILE   43  - LEU   49  <=> HIS  328  - ILE  334 )                          
 111: 6c70-A up6f-A    52 -  55 <=>  336 - 339   (GLY   54  - ALA   57  <=> CYS  336  - PHE  339 )                          
 111: 6c70-A up6f-A    57 -  60 <=>  340 - 343   (ASN   59  - MET   62  <=> MET  340  - THR  343 )                          
 111: 6c70-A up6f-A    64 -  92 <=>  344 - 372   (ASP   66  - SER   94  <=> ASP  344  - TYR  372 )                          
 111: 6c70-A up6f-A    95 -  98 <=>  376 - 379   (PHE   97  - THR  100  <=> ALA  376  - SER  379 )                          
 111: 6c70-A up6f-A   253 - 278 <=>  380 - 405   (LEU  339  - LEU  364  <=> PRO  380  - ILE  405 )                          
 111: 6c70-A up6f-A   281 - 284 <=>  406 - 409   (TYR  367  - THR  370  <=> ASP  406  - GLY  409 )                          
 111: 6c70-A up6f-A   291 - 300 <=>  412 - 421   (VAL  377  - LEU  386  <=> TYR  412  - ALA  421 )                          
 111: 6c70-A up6f-A   302 - 309 <=>  422 - 429   (TYR  388  - LEU  395  <=> CYS  422  - SER  429 )                          
 111: 6c70-A up6f-A   313 - 316 <=>  449 - 452   (PHE  399  - ARG  402  <=> LYS  449  - GLU  452 )                          
 111: 6c70-A up6f-A   319 - 322 <=>  561 - 564   (GLU  405  - SER  408  <=> GLY  561  - VAL  564 )                          
 111: 6c70-A up6f-A   334 - 338 <=>  578 - 582   (TYR  420  - GLU  424  <=> PRO  578  - TRP  582 )                          
 112: 6c70-A utkv-A    64 -  89 <=>   12 -  37   (ASP   66  - PRO   91  <=> GLU   12  - GLU   37 )                          
 112: 6c70-A utkv-A   257 - 287 <=>   39 -  69   (VAL  343  - ASN  373  <=> GLN   39  - GLU   69 )                          
 112: 6c70-A utkv-A   289 - 312 <=>   76 -  99   (VAL  375  - ILE  398  <=> ARG   76  - ALA   99 )                          
 112: 6c70-A utkv-A   318 - 322 <=>  108 - 112   (ILE  404  - SER  408  <=> PHE  108  - TYR  112 )                          
 112: 6c70-A utkv-A   329 - 332 <=>  125 - 128   (TYR  415  - HIS  418  <=> GLU  125  - GLN  128 )                          
 113: 6c70-A uren-A    65 -  91 <=>   28 -  54   (VAL   67  - ARG   93  <=> SER   28  - GLY   54 )                          
 113: 6c70-A uren-A   195 - 198 <=>   56 -  59   (LEU  212  - LEU  215  <=> ASN   56  - THR   59 )                          
 113: 6c70-A uren-A   202 - 207 <=>   61 -  66   (TRP  219  - CYS  224  <=> LEU   61  - GLY   66 )                          
 113: 6c70-A uren-A   253 - 256 <=>   68 -  71   (LEU  339  - ALA  342  <=> PRO   68  - ASP   71 )                          
 113: 6c70-A uren-A   260 - 286 <=>   76 - 102   (ALA  346  - VAL  372  <=> GLN   76  - VAL  102 )                          
 113: 6c70-A uren-A   287 - 290 <=>  105 - 108   (ASN  373  - ASN  376  <=> HIS  105  - ARG  108 )                          
 114: 6c70-A us5q-A    63 -  92 <=>   18 -  47   (ASP   65  - SER   94  <=> PHE   18  - GLU   47 )                          
 114: 6c70-A us5q-A   260 - 281 <=>   48 -  69   (ALA  346  - TYR  367  <=> ASP   48  - PRO   69 )                          
 114: 6c70-A us5q-A   283 - 286 <=>   70 -  73   (ALA  369  - VAL  372  <=> PRO   70  - MET   73 )                          
 115: 6c70-A uqgg-A    64 -  77 <=> 1020 -1033   (ASP   66  - PHE   79  <=> ASP 1020  - ILE 1033 )                          
 115: 6c70-A uqgg-A    78 -  94 <=> 1040 -1056   (PHE   80  - ILE   96  <=> CYS 1040  - MET 1056 )                          
 115: 6c70-A uqgg-A    96 -  99 <=> 1057 -1060   (TYR   98  - LEU  101  <=> SER 1057  - ASP 1060 )                          
 115: 6c70-A uqgg-A   100 - 103 <=> 1064 -1067   (ALA  102  - ASN  105  <=> LEU 1064  - GLU 1067 )                          
 115: 6c70-A uqgg-A   255 - 258 <=> 1071 -1074   (THR  341  - GLY  344  <=> LEU 1071  - THR 1074 )                          
 115: 6c70-A uqgg-A   261 - 284 <=> 1076 -1099   (TYR  347  - THR  370  <=> LEU 1076  - ASP 1099 )                          
 115: 6c70-A uqgg-A   285 - 290 <=> 1101 -1106   (LYS  371  - ASN  376  <=> ILE 1101  - SER 1106 )                          
 115: 6c70-A uqgg-A   334 - 337 <=> 1194 -1197   (TYR  420  - SER  423  <=> ARG 1194  - GLU 1197 )                          
 116: 6c70-A umre-A    18 -  22 <=>   31 -  35   (GLN   20  - HIS   24  <=> PRO   31  - ARG   35 )                          
 116: 6c70-A umre-A    47 -  60 <=>   37 -  50   (LEU   49  - MET   62  <=> ASP   37  - PRO   50 )                          
 116: 6c70-A umre-A    62 -  65 <=>   59 -  62   (SER   64  - VAL   67  <=> PRO   59  - VAL   62 )                          
 116: 6c70-A umre-A    67 -  89 <=>   63 -  85   (ASP   69  - PRO   91  <=> PRO   63  - GLN   85 )                          
 116: 6c70-A umre-A    91 -  97 <=>   86 -  92   (ARG   93  - LYS   99  <=> THR   86  - PRO   92 )                          
 116: 6c70-A umre-A   101 - 106 <=>   94 -  99   (ILE  103  - ASN  108  <=> HIS   94  - GLU   99 )                          
 116: 6c70-A umre-A   119 - 122 <=>  101 - 104   (HIS  121  - ALA  124  <=> LEU  101  - VAL  104 )                          
 116: 6c70-A umre-A   254 - 257 <=>  108 - 111   (VAL  340  - VAL  343  <=> GLU  108  - THR  111 )                          
 116: 6c70-A umre-A   259 - 279 <=>  112 - 132   (ASP  345  - LEU  365  <=> GLY  112  - PRO  132 )                          
 116: 6c70-A umre-A   282 - 289 <=>  133 - 140   (GLN  368  - VAL  375  <=> ARG  133  - GLU  140 )                          
 116: 6c70-A umre-A   329 - 333 <=>  263 - 267   (TYR  415  - TRP  419  <=> GLY  263  - GLY  267 )                          
 116: 6c70-A umre-A   336 - 339 <=>  268 - 271   (GLY  422  - GLU  425  <=> GLU  268  - ASP  271 )                          
 117: 6c70-A utgz-A     1 -   4 <=>   60 -  63   (PHE    3  - GLN    6  <=> PRO   60  - ARG   63 )                          
 117: 6c70-A utgz-A    63 -  94 <=>  822 - 853   (ASP   65  - ILE   96  <=> ASN  822  - VAL  853 )                          
 117: 6c70-A utgz-A    95 -  98 <=>  855 - 858   (PHE   97  - THR  100  <=> THR  855  - VAL  858 )                          
 117: 6c70-A utgz-A   256 - 259 <=>  860 - 863   (ALA  342  - ASP  345  <=> PRO  860  - ARG  863 )                          
 117: 6c70-A utgz-A   261 - 279 <=>  865 - 883   (TYR  347  - LEU  365  <=> LEU  865  - LYS  883 )                          
 117: 6c70-A utgz-A   280 - 286 <=>  885 - 891   (ALA  366  - VAL  372  <=> PHE  885  - PRO  891 )                          
 117: 6c70-A utgz-A   287 - 290 <=>  894 - 897   (ASN  373  - ASN  376  <=> THR  894  - TRP  897 )                          
 117: 6c70-A utgz-A   330 - 333 <=> 1026 -1029   (SER  416  - TRP  419  <=> GLU 1026  - LEU 1029 )                          
 117: 6c70-A utgz-A   335 - 339 <=> 1030 -1034   (ASP  421  - GLU  425  <=> LYS 1030  - GLY 1034 )                          
 117: 6c70-A utgz-A   345 - 348 <=> 1140 -1143   (GLN  431  - CYS  434  <=> ALA 1140  - MET 1143 )                          
 118: 6c70-A us74-A     8 -  14 <=>  330 - 336   (ALA   10  - ILE   16  <=> ARG  330  - ASN  336 )                          
 118: 6c70-A us74-A    46 -  63 <=>  352 - 369   (LEU   48  - ASP   65  <=> GLY  352  - ARG  369 )                          
 118: 6c70-A us74-A    66 -  94 <=>  465 - 493   (ASP   68  - ILE   96  <=> PRO  465  - ILE  493 )                          
 118: 6c70-A us74-A    97 - 100 <=>  494 - 497   (LYS   99  - ALA  102  <=> TYR  494  - VAL  497 )                          
 118: 6c70-A us74-A   257 - 284 <=>  499 - 526   (VAL  343  - THR  370  <=> PRO  499  - ARG  526 )                          
 118: 6c70-A us74-A   285 - 290 <=>  528 - 533   (LYS  371  - ASN  376  <=> SER  528  - VAL  533 )                          
 118: 6c70-A us74-A   332 - 336 <=>  558 - 562   (HIS  418  - GLY  422  <=> ARG  558  - SER  562 )                          
 119: 6c70-A unfr-A    46 -  49 <=>  254 - 257   (LEU   48  - LEU   51  <=> LEU  254  - GLU  257 )                          
 119: 6c70-A unfr-A    62 -  65 <=>  279 - 282   (SER   64  - VAL   67  <=> PHE  279  - ILE  282 )                          
 119: 6c70-A unfr-A    66 -  93 <=>  303 - 330   (ASP   68  - LYS   95  <=> LYS  303  - LYS  330 )                          
 119: 6c70-A unfr-A    95 -  98 <=>  331 - 334   (PHE   97  - THR  100  <=> LEU  331  - MET  334 )                          
 119: 6c70-A unfr-A   252 - 260 <=>  335 - 343   (ARG  338  - ALA  346  <=> GLU  335  - LYS  343 )                          
 119: 6c70-A unfr-A   261 - 280 <=>  346 - 365   (TYR  347  - ALA  366  <=> ILE  346  - ARG  365 )                          
 119: 6c70-A unfr-A   283 - 287 <=>  366 - 370   (ALA  369  - ASN  373  <=> PRO  366  - ILE  370 )                          
 119: 6c70-A unfr-A   288 - 291 <=>  375 - 378   (GLY  374  - VAL  377  <=> GLY  375  - SER  378 )                          
 120: 6c70-A usxk-A     7 -  10 <=>  168 - 171   (VAL    9  - LEU   12  <=> ASP  168  - ILE  171 )                          
 120: 6c70-A usxk-A    17 -  20 <=>  181 - 184   (MET   19  - VAL   22  <=> ALA  181  - PRO  184 )                          
 120: 6c70-A usxk-A    41 -  45 <=>  197 - 201   (ILE   43  - LEU   47  <=> GLU  197  - LYS  201 )                          
 120: 6c70-A usxk-A    88 -  93 <=>  207 - 212   (PHE   90  - LYS   95  <=> TRP  207  - CYS  212 )                          
 120: 6c70-A usxk-A    95 -  98 <=>  214 - 217   (PHE   97  - THR  100  <=> ASN  214  - LEU  217 )                          
 120: 6c70-A usxk-A   120 - 124 <=>  240 - 244   (ALA  122  - THR  126  <=> LYS  240  - THR  244 )                          
 120: 6c70-A usxk-A   128 - 146 <=>  269 - 287   (ARG  130  - GLY  148  <=> PRO  269  - ARG  287 )                          
 120: 6c70-A usxk-A   159 - 162 <=>  289 - 292   (MET  176  - THR  179  <=> VAL  289  - ARG  292 )                          
 120: 6c70-A usxk-A   168 - 171 <=>  296 - 299   (ALA  185  - GLY  188  <=> ALA  296  - GLU  299 )                          
 120: 6c70-A usxk-A   172 - 224 <=>  334 - 386   (ALA  189  - SER  241  <=> ASP  334  - ARG  386 )                          
 120: 6c70-A usxk-A   225 - 228 <=>  390 - 393   (ALA  242  - LEU  314  <=> ASP  390  - LYS  393 )                          
 120: 6c70-A usxk-A   229 - 270 <=>  403 - 444   (THR  315  - LEU  356  <=> VAL  403  - SER  444 )                          
 120: 6c70-A usxk-A   285 - 289 <=>  511 - 515   (LYS  371  - VAL  375  <=> TRP  511  - PRO  515 )                          
 121: 6c70-A up6g-A     1 -   5 <=>   30 -  34   (PHE    3  - GLY    7  <=> TYR   30  - ARG   34 )                          
 121: 6c70-A up6g-A    63 -  93 <=>   60 -  90   (ASP   65  - LYS   95  <=> CYS   60  - SER   90 )                          
 121: 6c70-A up6g-A   260 - 269 <=>   92 - 101   (ALA  346  - MET  355  <=> ASN   92  - GLY  101 )                          
 121: 6c70-A up6g-A   270 - 282 <=>  103 - 115   (LEU  356  - GLN  368  <=> LYS  103  - CYS  115 )                          
 121: 6c70-A up6g-A   283 - 286 <=>  117 - 120   (ALA  369  - VAL  372  <=> ARG  117  - GLN  120 )                          
 121: 6c70-A up6g-A   287 - 290 <=>  123 - 126   (ASN  373  - ASN  376  <=> ARG  123  - ASN  126 )                          
 121: 6c70-A up6g-A   385 - 388 <=>  403 - 406   (VAL  471  - LYS  474  <=> THR  403  - PRO  406 )                          
 122: 6c70-A urnn-A     6 -  12 <=>  131 - 137   (LEU    8  - PRO   14  <=> GLY  131  - LEU  137 )                          
 122: 6c70-A urnn-A    28 -  54 <=>  165 - 191   (TYR   30  - MET   56  <=> PRO  165  - LEU  191 )                          
 122: 6c70-A urnn-A    59 -  62 <=>  199 - 202   (MET   61  - SER   64  <=> VAL  199  - GLN  202 )                          
 122: 6c70-A urnn-A    63 -  66 <=>  241 - 244   (ASP   65  - ASP   68  <=> ASP  241  - ASP  244 )                          
 122: 6c70-A urnn-A    69 -  91 <=>  245 - 267   (THR   71  - ARG   93  <=> LEU  245  - GLY  267 )                          
 122: 6c70-A urnn-A   262 - 283 <=>  270 - 291   (GLY  348  - ALA  369  <=> ALA  270  - MET  291 )                          
 122: 6c70-A urnn-A   378 - 384 <=>  292 - 298   (VAL  464  - LEU  470  <=> PRO  292  - VAL  298 )                          
 123: 6c70-A uqvg-A    66 -  89 <=>    1 -  24   (ASP   68  - PRO   91  <=> MET    1  - ALA   24 )                          
 123: 6c70-A uqvg-A    91 -  97 <=>   25 -  31   (ARG   93  - LYS   99  <=> ALA   25  - SER   31 )                          
 123: 6c70-A uqvg-A    99 - 102 <=>   32 -  35   (LEU  101  - TRP  104  <=> THR   32  - PRO   35 )                          
 123: 6c70-A uqvg-A   255 - 285 <=>   39 -  69   (THR  341  - LYS  371  <=> GLN   39  - ARG   69 )                          
 123: 6c70-A uqvg-A   286 - 290 <=>   71 -  75   (VAL  372  - ASN  376  <=> GLY   71  - PRO   75 )                          
 123: 6c70-A uqvg-A   334 - 338 <=>  110 - 114   (TYR  420  - GLU  424  <=> ASP  110  - TYR  114 )                          
 123: 6c70-A uqvg-A   366 - 371 <=>  153 - 158   (SER  452  - ALA  457  <=> SER  153  - LEU  158 )                          
 124: 6c70-A utjh-A     9 -  12 <=>   15 -  18   (ASP   11  - PRO   14  <=> ILE   15  - GLY   18 )                          
 124: 6c70-A utjh-A    31 -  34 <=>  129 - 132   (GLY   33  - PHE   36  <=> ARG  129  - GLU  132 )                          
 124: 6c70-A utjh-A    37 -  42 <=>  133 - 138   (ARG   39  - VAL   44  <=> SER  133  - TRP  138 )                          
 124: 6c70-A utjh-A    53 -  56 <=>  826 - 829   (MET   55  - VAL   58  <=> LEU  826  - ASP  829 )                          
 124: 6c70-A utjh-A    66 -  69 <=>  861 - 864   (ASP   68  - THR   71  <=> LEU  861  - ARG  864 )                          
 124: 6c70-A utjh-A    71 -  98 <=>  870 - 897   (ASN   73  - THR  100  <=> ARG  870  - GLN  897 )                          
 124: 6c70-A utjh-A   254 - 257 <=>  899 - 902   (VAL  340  - VAL  343  <=> GLU  899  - PRO  902 )                          
 124: 6c70-A utjh-A   260 - 279 <=>  903 - 922   (ALA  346  - LEU  365  <=> VAL  903  - GLY  922 )                          
 125: 6c70-A uq8j-A     1 -   7 <=>  347 - 353   (PHE    3  - VAL    9  <=> GLY  347  - PRO  353 )                          
 125: 6c70-A uq8j-A    63 -  94 <=>  430 - 461   (ASP   65  - ILE   96  <=> GLY  430  - SER  461 )                          
 125: 6c70-A uq8j-A   253 - 283 <=>  467 - 497   (LEU  339  - ALA  369  <=> SER  467  - LEU  497 )                          
 125: 6c70-A uq8j-A   285 - 290 <=>  498 - 503   (LYS  371  - ASN  376  <=> PRO  498  - THR  503 )                          
 125: 6c70-A uq8j-A   326 - 329 <=>  867 - 870   (GLU  412  - TYR  415  <=> ALA  867  - ALA  870 )                          
 125: 6c70-A uq8j-A   330 - 333 <=>  873 - 876   (SER  416  - TRP  419  <=> GLY  873  - VAL  876 )                          
 125: 6c70-A uq8j-A   336 - 339 <=>  877 - 880   (GLY  422  - GLU  425  <=> SER  877  - SER  880 )                          
 126: 6c70-A uqgh-A    20 -  23 <=>  447 - 450   (VAL   22  - PHE   25  <=> HIS  447  - HIS  450 )                          
 126: 6c70-A uqgh-A    34 -  37 <=>  453 - 456   (PHE   36  - ARG   39  <=> THR  453  - ASP  456 )                          
 126: 6c70-A uqgh-A    45 -  57 <=>  470 - 482   (LEU   47  - ASN   59  <=> ARG  470  - ALA  482 )                          
 126: 6c70-A uqgh-A    59 -  62 <=>  483 - 486   (MET   61  - SER   64  <=> LEU  483  - HIS  486 )                          
 126: 6c70-A uqgh-A    63 -  66 <=>  490 - 493   (ASP   65  - ASP   68  <=> PRO  490  - ILE  493 )                          
 126: 6c70-A uqgh-A    67 -  95 <=>  497 - 525   (ASP   69  - PHE   97  <=> SER  497  - MET  525 )                          
 126: 6c70-A uqgh-A   259 - 288 <=>  528 - 557   (ASP  345  - GLY  374  <=> GLN  528  - THR  557 )                          
 126: 6c70-A uqgh-A   292 - 314 <=>  559 - 581   (TYR  378  - GLY  400  <=> ILE  559  - ARG  581 )                          
 126: 6c70-A uqgh-A   316 - 320 <=>  622 - 626   (ARG  402  - GLU  406  <=> LEU  622  - SER  626 )                          
 126: 6c70-A uqgh-A   322 - 325 <=>  627 - 630   (SER  408  - MET  411  <=> LYS  627  - THR  630 )                          
 126: 6c70-A uqgh-A   382 - 388 <=>  654 - 660   (MET  468  - LYS  474  <=> LYS  654  - HIS  660 )                          
 127: 6c70-A urca-A    49 -  53 <=>  571 - 575   (LEU   51  - MET   55  <=> ILE  571  - GLN  575 )                          
 127: 6c70-A urca-A    59 -  62 <=>  592 - 595   (MET   61  - SER   64  <=> TRP  592  - ARG  595 )                          
 127: 6c70-A urca-A    67 -  95 <=>  596 - 624   (ASP   69  - PHE   97  <=> PRO  596  - ARG  624 )                          
 127: 6c70-A urca-A   256 - 259 <=>  625 - 628   (ALA  342  - ASP  345  <=> ASN  625  - GLU  628 )                          
 127: 6c70-A urca-A   261 - 282 <=>  629 - 650   (TYR  347  - GLN  368  <=> ASN  629  - GLY  650 )                          
 127: 6c70-A urca-A   295 - 298 <=>  653 - 656   (THR  381  - GLY  384  <=> ILE  653  - ASP  656 )                          
 127: 6c70-A urca-A   302 - 308 <=>  659 - 665   (TYR  388  - PHE  394  <=> LEU  659  - GLU  665 )                          
 127: 6c70-A urca-A   312 - 320 <=>  699 - 707   (ILE  398  - GLU  406  <=> TYR  699  - GLY  707 )                          
 127: 6c70-A urca-A   330 - 333 <=>  742 - 745   (SER  416  - TRP  419  <=> LEU  742  - LYS  745 )                          
 127: 6c70-A urca-A   335 - 338 <=>  746 - 749   (ASP  421  - GLU  424  <=> SER  746  - ARG  749 )                          
 128: 6c70-A up3h-A     1 -   4 <=>   91 -  94   (PHE    3  - GLN    6  <=> THR   91  - PRO   94 )                          
 128: 6c70-A up3h-A    63 -  91 <=>  502 - 530   (ASP   65  - ARG   93  <=> ILE  502  - PRO  530 )                          
 128: 6c70-A up3h-A   259 - 284 <=>  532 - 557   (ASP  345  - THR  370  <=> ASN  532  - ILE  557 )                          
 128: 6c70-A up3h-A   295 - 298 <=>  558 - 561   (THR  381  - GLY  384  <=> PRO  558  - ASP  561 )                          
 128: 6c70-A up3h-A   325 - 328 <=>  570 - 573   (MET  411  - ALA  414  <=> PRO  570  - ALA  573 )                          
 128: 6c70-A up3h-A   329 - 333 <=>  636 - 640   (TYR  415  - TRP  419  <=> ALA  636  - PHE  640 )                          
 129: 6c70-A np8p-A    35 -  39 <=>  114 - 118   (PRO   37  - TYR   41  <=> PRO  114  - LEU  118 )                          
 129: 6c70-A np8p-A    42 -  54 <=>  119 - 131   (VAL   44  - MET   56  <=> GLY  119  - ILE  131 )                          
 129: 6c70-A np8p-A    56 -  60 <=>  132 - 136   (VAL   58  - MET   62  <=> PRO  132  - GLU  136 )                          
 129: 6c70-A np8p-A    63 -  98 <=>  166 - 201   (ASP   65  - THR  100  <=> LEU  166  - GLY  201 )                          
 129: 6c70-A np8p-A   262 - 288 <=>  207 - 233   (GLY  348  - GLY  374  <=> GLN  207  - ALA  233 )                          
 129: 6c70-A np8p-A   290 - 293 <=>  260 - 263   (ASN  376  - ALA  379  <=> THR  260  - GLN  263 )                          
 130: 6c70-A uop8-A    17 -  23 <=>  110 - 116   (MET   19  - PHE   25  <=> LEU  110  - ASN  116 )                          
 130: 6c70-A uop8-A    63 - 101 <=>  139 - 177   (ASP   65  - ILE  103  <=> ARG  139  - GLN  177 )                          
 130: 6c70-A uop8-A   102 - 105 <=>  179 - 182   (TRP  104  - PRO  107  <=> GLU  179  - THR  182 )                          
 130: 6c70-A uop8-A   107 - 111 <=>  189 - 193   (SER  109  - PHE  113  <=> VAL  189  - GLU  193 )                          
 130: 6c70-A uop8-A   223 - 230 <=>  196 - 203   (LEU  240  - LYS  316  <=> PRO  196  - PRO  203 )                          
 130: 6c70-A uop8-A   257 - 282 <=>  232 - 257   (VAL  343  - GLN  368  <=> THR  232  - ASP  257 )                          
 130: 6c70-A uop8-A   296 - 314 <=>  258 - 276   (VAL  382  - GLY  400  <=> PRO  258  - LYS  276 )                          
 130: 6c70-A uop8-A   361 - 364 <=>  288 - 291   (LYS  447  - THR  450  <=> ASN  288  - ALA  291 )                          
 130: 6c70-A uop8-A   371 - 381 <=>  298 - 308   (ALA  457  - PHE  467  <=> ILE  298  - SER  308 )                          
 130: 6c70-A uop8-A   383 - 388 <=>  349 - 354   (VAL  469  - LYS  474  <=> SER  349  - CYS  354 )                          
 131: 6c70-A uo3u-A    63 -  95 <=>   11 -  43   (ASP   65  - PHE   97  <=> GLN   11  - LYS   43 )                          
 131: 6c70-A uo3u-A   259 - 262 <=>   45 -  48   (ASP  345  - GLY  348  <=> ASN   45  - GLU   48 )                          
 131: 6c70-A uo3u-A   264 - 284 <=>   49 -  69   (ALA  350  - THR  370  <=> LEU   49  - LEU   69 )                          
 131: 6c70-A uo3u-A   285 - 290 <=>   71 -  76   (LYS  371  - ASN  376  <=> ALA   71  - PRO   76 )                          
 131: 6c70-A uo3u-A   302 - 306 <=>  103 - 107   (TYR  388  - GLN  392  <=> ASN  103  - TYR  107 )                          
 131: 6c70-A uo3u-A   312 - 315 <=>  187 - 190   (ILE  398  - ASN  401  <=> SER  187  - VAL  190 )                          
 131: 6c70-A uo3u-A   316 - 325 <=>  262 - 271   (ARG  402  - MET  411  <=> ASP  262  - ARG  271 )                          
 131: 6c70-A uo3u-A   329 - 334 <=>  539 - 544   (TYR  415  - TYR  420  <=> VAL  539  - ASN  544 )                          
 131: 6c70-A uo3u-A   341 - 345 <=>  546 - 550   (LYS  427  - GLN  431  <=> ASP  546  - SER  550 )                          
 132: 6c70-A utk6-A    30 -  33 <=>   32 -  35   (GLU   32  - LYS   35  <=> THR   32  - THR   35 )                          
 132: 6c70-A utk6-A    36 -  39 <=>   36 -  39   (HIS   38  - TYR   41  <=> THR   36  - ASN   39 )                          
 132: 6c70-A utk6-A    52 -  59 <=>  499 - 506   (GLY   54  - MET   61  <=> LEU  499  - LEU  506 )                          
 132: 6c70-A utk6-A    61 -  94 <=>  507 - 540   (GLU   63  - ILE   96  <=> GLU  507  - ILE  540 )                          
 132: 6c70-A utk6-A    97 - 102 <=>  541 - 546   (LYS   99  - TRP  104  <=> GLN  541  - ALA  546 )                          
 132: 6c70-A utk6-A   250 - 287 <=>  548 - 585   (VAL  336  - ASN  373  <=> ASP  548  - LYS  585 )                          
 132: 6c70-A utk6-A   288 - 291 <=>  588 - 591   (GLY  374  - VAL  377  <=> ASP  588  - ASP  591 )                          
 133: 6c70-A ur3z-A    34 -  39 <=>  208 - 213   (PHE   36  - TYR   41  <=> ARG  208  - PHE  213 )                          
 133: 6c70-A ur3z-A    42 -  48 <=>  247 - 253   (VAL   44  - LEU   50  <=> GLU  247  - LEU  253 )                          
 133: 6c70-A ur3z-A    89 -  92 <=>  263 - 266   (PRO   91  - SER   94  <=> HIS  263  - LEU  266 )                          
 133: 6c70-A ur3z-A   119 - 124 <=>  312 - 317   (HIS  121  - THR  126  <=> PRO  312  - GLU  317 )                          
 133: 6c70-A ur3z-A   127 - 149 <=>  323 - 345   (ARG  129  - PHE  151  <=> HIS  323  - THR  345 )                          
 133: 6c70-A ur3z-A   169 - 172 <=>  391 - 394   (MET  186  - ALA  189  <=> LYS  391  - TYR  394 )                          
 133: 6c70-A ur3z-A   173 - 216 <=>  396 - 439   (GLY  190  - ILE  233  <=> ARG  396  - GLU  439 )                          
 133: 6c70-A ur3z-A   217 - 225 <=>  441 - 449   (MET  234  - ALA  242  <=> GLN  441  - LYS  449 )                          
 133: 6c70-A ur3z-A   227 - 271 <=>  455 - 499   (GLY  313  - THR  357  <=> LYS  455  - GLU  499 )                          
 134: 6c70-A usnn-A    64 -  89 <=>  579 - 604   (ASP   66  - PRO   91  <=> ILE  579  - ARG  604 )                          
 134: 6c70-A usnn-A    91 - 100 <=>  605 - 614   (ARG   93  - ALA  102  <=> LEU  605  - PRO  614 )                          
 134: 6c70-A usnn-A   103 - 106 <=>  616 - 619   (ASN  105  - ASN  108  <=> ASN  616  - SER  619 )                          
 134: 6c70-A usnn-A   187 - 190 <=>  629 - 632   (ILE  204  - ALA  207  <=> ASP  629  - MET  632 )                          
 134: 6c70-A usnn-A   256 - 291 <=>  692 - 727   (ALA  342  - VAL  377  <=> ARG  692  - ARG  727 )                          
 134: 6c70-A usnn-A   385 - 388 <=>  747 - 750   (VAL  471  - LYS  474  <=> PRO  747  - GLY  750 )                          
 135: 6c70-A uo4h-A    64 -  93 <=>   23 -  52   (ASP   66  - LYS   95  <=> THR   23  - LEU   52 )                          
 135: 6c70-A uo4h-A    96 -  99 <=>   53 -  56   (TYR   98  - LEU  101  <=> PRO   53  - ARG   56 )                          
 135: 6c70-A uo4h-A   129 - 132 <=>   62 -  65   (LEU  131  - CYS  134  <=> ILE   62  - VAL   65 )                          
 135: 6c70-A uo4h-A   255 - 286 <=>   69 - 100   (THR  341  - VAL  372  <=> ARG   69  - GLN  100 )                          
 135: 6c70-A uo4h-A   287 - 290 <=>  103 - 106   (ASN  373  - ASN  376  <=> LEU  103  - TRP  106 )                          
 136: 6c70-A undu-A    31 -  34 <=>  195 - 198   (GLY   33  - PHE   36  <=> THR  195  - GLY  198 )                          
 136: 6c70-A undu-A    56 -  61 <=>  252 - 257   (VAL   58  - GLU   63  <=> THR  252  - ILE  257 )                          
 136: 6c70-A undu-A    65 - 104 <=>  412 - 451   (VAL   67  - ASN  106  <=> THR  412  - HIS  451 )                          
 136: 6c70-A undu-A   122 - 125 <=>  459 - 462   (ALA  124  - LYS  127  <=> LYS  459  - THR  462 )                          
 136: 6c70-A undu-A   129 - 132 <=>  775 - 778   (LEU  131  - CYS  134  <=> ALA  775  - PRO  778 )                          
 136: 6c70-A undu-A   138 - 141 <=>  789 - 792   (ILE  140  - VAL  143  <=> ASP  789  - PRO  792 )                          
 136: 6c70-A undu-A   189 - 192 <=>  795 - 798   (MET  206  - SER  209  <=> SER  795  - ARG  798 )                          
 136: 6c70-A undu-A   198 - 205 <=>  836 - 843   (LEU  215  - PHE  222  <=> VAL  836  - LYS  843 )                          
 136: 6c70-A undu-A   211 - 214 <=>  855 - 858   (GLN  228  - LYS  231  <=> LEU  855  - ARG  858 )                          
 136: 6c70-A undu-A   251 - 254 <=>  875 - 878   (VAL  337  - VAL  340  <=> ALA  875  - ASN  878 )                          
 136: 6c70-A undu-A   257 - 274 <=>  879 - 896   (VAL  343  - ILE  360  <=> VAL  879  - SER  896 )                          
 137: 6c70-A upc5-A    12 -  15 <=>   97 - 100   (PRO   14  - ARG   17  <=> PRO   97  - PHE  100 )                          
 137: 6c70-A upc5-A    26 -  32 <=>  101 - 107   (ASN   28  - LYS   34  <=> LEU  101  - GLY  107 )                          
 137: 6c70-A upc5-A    41 -  46 <=>  114 - 119   (ILE   43  - LEU   48  <=> SER  114  - PHE  119 )                          
 137: 6c70-A upc5-A    53 -  58 <=>  144 - 149   (MET   55  - LEU   60  <=> ILE  144  - VAL  149 )                          
 137: 6c70-A upc5-A    64 -  67 <=>  150 - 153   (ASP   66  - ASP   69  <=> ASP  150  - ASN  153 )                          
 137: 6c70-A upc5-A    69 -  90 <=>  154 - 175   (THR   71  - VAL   92  <=> THR  154  - GLY  175 )                          
 137: 6c70-A upc5-A    92 -  95 <=>  176 - 179   (SER   94  - PHE   97  <=> SER  176  - VAL  179 )                          
 137: 6c70-A upc5-A   259 - 283 <=>  181 - 205   (ASP  345  - ALA  369  <=> GLY  181  - LEU  205 )                          
 137: 6c70-A upc5-A   285 - 295 <=>  206 - 216   (LYS  371  - THR  381  <=> ARG  206  - PHE  216 )                          
 138: 6c70-A umwk-A    64 -  88 <=>  153 - 177   (ASP   66  - PHE   90  <=> THR  153  - LEU  177 )                          
 138: 6c70-A umwk-A   197 - 200 <=>  178 - 181   (VAL  214  - CYS  217  <=> CYS  178  - VAL  181 )                          
 138: 6c70-A umwk-A   261 - 280 <=>  183 - 202   (TYR  347  - ALA  366  <=> CYS  183  - ARG  202 )                          
 138: 6c70-A umwk-A   288 - 292 <=>  214 - 218   (GLY  374  - TYR  378  <=> CYS  214  - ARG  218 )                          
 138: 6c70-A umwk-A   380 - 383 <=>  229 - 232   (TYR  466  - VAL  469  <=> GLU  229  - SER  232 )                          
 139: 6c70-A unip-A    48 -  52 <=>  152 - 156   (LEU   50  - GLY   54  <=> MET  152  - HIS  156 )                          
 139: 6c70-A unip-A    53 -  56 <=>  205 - 208   (MET   55  - VAL   58  <=> PRO  205  - PHE  208 )                          
 139: 6c70-A unip-A    63 - 102 <=>  221 - 260   (ASP   65  - TRP  104  <=> ASP  221  - GLY  260 )                          
 139: 6c70-A unip-A   256 - 259 <=>  265 - 268   (ALA  342  - ASP  345  <=> THR  265  - ILE  268 )                          
 139: 6c70-A unip-A   261 - 286 <=>  270 - 295   (TYR  347  - VAL  372  <=> HIS  270  - GLY  295 )                          
 139: 6c70-A unip-A   292 - 295 <=>  296 - 299   (TYR  378  - THR  381  <=> GLN  296  - TYR  299 )                          
 139: 6c70-A unip-A   297 - 313 <=>  300 - 316   (ILE  383  - PHE  399  <=> HIS  300  - ILE  316 )                          
 139: 6c70-A unip-A   315 - 318 <=>  317 - 320   (ASN  401  - ILE  404  <=> PRO  317  - GLY  320 )                          
 140: 6c70-A upvj-A    63 -  91 <=>   39 -  67   (ASP   65  - ARG   93  <=> GLU   39  - ALA   67 )                          
 140: 6c70-A upvj-A   260 - 281 <=>   69 -  90   (ALA  346  - TYR  367  <=> THR   69  - ASP   90 )                          
 140: 6c70-A upvj-A   282 - 285 <=>   93 -  96   (GLN  368  - LYS  371  <=> VAL   93  - GLU   96 )                          
 140: 6c70-A upvj-A   296 - 299 <=>   97 - 100   (VAL  382  - TYR  385  <=> PHE   97  - LEU  100 )                          
 140: 6c70-A upvj-A   303 - 307 <=>  118 - 122   (THR  389  - VAL  393  <=> LEU  118  - VAL  122 )                          
 140: 6c70-A upvj-A   310 - 313 <=>  126 - 129   (PHE  396  - PHE  399  <=> VAL  126  - ALA  129 )                          
 140: 6c70-A upvj-A   314 - 317 <=>  182 - 185   (GLY  400  - LEU  403  <=> GLN  182  - ASN  185 )                          
 140: 6c70-A upvj-A   321 - 327 <=>  232 - 238   (SER  407  - ALA  413  <=> GLY  232  - SER  238 )                          
 141: 6c70-A unxq-A     3 -   6 <=>  834 - 837   (HIS    5  - LEU    8  <=> VAL  834  - PRO  837 )                          
 141: 6c70-A unxq-A    17 -  20 <=>  843 - 846   (MET   19  - VAL   22  <=> GLU  843  - PRO  846 )                          
 141: 6c70-A unxq-A    41 -  44 <=>  865 - 868   (ILE   43  - LEU   46  <=> VAL  865  - ARG  868 )                          
 141: 6c70-A unxq-A    85 -  93 <=>  873 - 881   (MET   87  - LYS   95  <=> LEU  873  - THR  881 )                          
 141: 6c70-A unxq-A   103 - 106 <=>  913 - 916   (ASN  105  - ASN  108  <=> LEU  913  - THR  916 )                          
 141: 6c70-A unxq-A   130 - 150 <=>  943 - 963   (LEU  132  - ILE  152  <=> VAL  943  - ALA  963 )                          
 141: 6c70-A unxq-A   164 - 167 <=>  969 - 972   (TYR  181  - ASN  184  <=> ASP  969  - ILE  972 )                          
 141: 6c70-A unxq-A   170 - 178 <=> 1000 -1008   (SER  187  - LEU  195  <=> ALA 1000  - ILE 1008 )                          
 141: 6c70-A unxq-A   179 - 226 <=> 1010 -1057   (ILE  196  - THR  243  <=> SER 1010  - SER 1057 )                          
 141: 6c70-A unxq-A   228 - 270 <=> 1079 -1121   (LEU  314  - LEU  356  <=> SER 1079  - LYS 1121 )                          
 142: 6c70-A up1n-A    64 -  69 <=>   12 -  17   (ASP   66  - THR   71  <=> TRP   12  - SER   17 )                          
 142: 6c70-A up1n-A    71 -  93 <=>   18 -  40   (ASN   73  - LYS   95  <=> GLY   18  - LYS   40 )                          
 142: 6c70-A up1n-A    95 -  98 <=>   41 -  44   (PHE   97  - THR  100  <=> ASN   41  - SER   44 )                          
 142: 6c70-A up1n-A   258 - 286 <=>   46 -  74   (GLY  344  - VAL  372  <=> PRO   46  - LEU   74 )                          
 142: 6c70-A up1n-A   287 - 290 <=>   77 -  80   (ASN  373  - ASN  376  <=> TYR   77  - ALA   80 )                          
 143: 6c70-A uqzu-A    63 -  96 <=>   57 -  90   (ASP   65  - TYR   98  <=> PHE   57  - LEU   90 )                          
 143: 6c70-A uqzu-A    99 - 102 <=>   92 -  95   (LEU  101  - TRP  104  <=> GLY   92  - TYR   95 )                          
 143: 6c70-A uqzu-A   255 - 283 <=>   99 - 127   (THR  341  - ALA  369  <=> GLN   99  - HIS  127 )                          
 143: 6c70-A uqzu-A   284 - 287 <=>  129 - 132   (THR  370  - ASN  373  <=> SER  129  - THR  132 )                          
 143: 6c70-A uqzu-A   288 - 291 <=>  135 - 138   (GLY  374  - VAL  377  <=> SER  135  - VAL  138 )                          
 143: 6c70-A uqzu-A   334 - 338 <=>  462 - 466   (TYR  420  - GLU  424  <=> PRO  462  - ASP  466 )                          
 143: 6c70-A uqzu-A   342 - 345 <=>  548 - 551   (THR  428  - GLN  431  <=> ASN  548  - GLU  551 )                          
 144: 6c70-A upeh-A    30 -  33 <=>   35 -  38   (GLU   32  - LYS   35  <=> ALA   35  - PHE   38 )                          
 144: 6c70-A upeh-A    37 -  40 <=>   69 -  72   (ARG   39  - CYS   42  <=> PRO   69  - LEU   72 )                          
 144: 6c70-A upeh-A    45 -  48 <=>  101 - 104   (LEU   47  - LEU   50  <=> LEU  101  - ASN  104 )                          
 144: 6c70-A upeh-A    57 -  60 <=>  124 - 127   (ASN   59  - MET   62  <=> LEU  124  - THR  127 )                          
 144: 6c70-A upeh-A    68 -  92 <=>  128 - 152   (LEU   70  - SER   94  <=> GLY  128  - GLN  152 )                          
 144: 6c70-A upeh-A    95 -  98 <=>  153 - 156   (PHE   97  - THR  100  <=> SER  153  - LEU  156 )                          
 144: 6c70-A upeh-A   256 - 280 <=>  157 - 181   (ALA  342  - ALA  366  <=> ASP  157  - MET  181 )                          
 144: 6c70-A upeh-A   281 - 284 <=>  183 - 186   (TYR  367  - THR  370  <=> ASP  183  - TRP  186 )                          
 144: 6c70-A upeh-A   293 - 308 <=>  187 - 202   (ALA  379  - PHE  394  <=> GLU  187  - LEU  202 )                          
 144: 6c70-A upeh-A   365 - 382 <=>  206 - 223   (VAL  451  - MET  468  <=> PRO  206  - LEU  223 )                          
 145: 6c70-A un9c-A    34 -  48 <=>   18 -  32   (PHE   36  - LEU   50  <=> GLN   18  - THR   32 )                          
 145: 6c70-A un9c-A    78 -  93 <=>   35 -  50   (PHE   80  - LYS   95  <=> PRO   35  - PHE   50 )                          
 145: 6c70-A un9c-A   176 - 179 <=>   66 -  69   (PHE  193  - ILE  196  <=> GLY   66  - SER   69 )                          
 145: 6c70-A un9c-A   183 - 202 <=>   70 -  89   (TYR  200  - TRP  219  <=> GLN   70  - PHE   89 )                          
 145: 6c70-A un9c-A   205 - 208 <=>  134 - 137   (PHE  222  - GLU  225  <=> VAL  134  - LEU  137 )                          
 145: 6c70-A un9c-A   238 - 245 <=>  175 - 182   (SER  324  - GLU  331  <=> ARG  175  - ILE  182 )                          
 145: 6c70-A un9c-A   251 - 280 <=>  184 - 213   (VAL  337  - ALA  366  <=> ASP  184  - ALA  213 )                          
 145: 6c70-A un9c-A   283 - 290 <=>  214 - 221   (ALA  369  - ASN  376  <=> ILE  214  - THR  221 )                          
 145: 6c70-A un9c-A   379 - 383 <=>  437 - 441   (THR  465  - VAL  469  <=> ALA  437  - LYS  441 )                          
 146: 6c70-A uo7d-A    63 -  88 <=>   10 -  35   (ASP   65  - PHE   90  <=> THR   10  - GLU   35 )                          
 146: 6c70-A uo7d-A   260 - 285 <=>   36 -  61   (ALA  346  - LYS  371  <=> ASP   36  - ASP   61 )                          
 146: 6c70-A uo7d-A   290 - 307 <=>   85 - 102   (ASN  376  - VAL  393  <=> ASP   85  - ALA  102 )                          
 146: 6c70-A uo7d-A   309 - 313 <=>  103 - 107   (LEU  395  - PHE  399  <=> LEU  103  - GLY  107 )                          
 147: 6c70-A ummb-A     1 -   5 <=>  543 - 547   (PHE    3  - GLY    7  <=> ARG  543  - VAL  547 )                          
 147: 6c70-A ummb-A    16 -  20 <=>  652 - 656   (VAL   18  - VAL   22  <=> TYR  652  - PHE  656 )                          
 147: 6c70-A ummb-A    22 -  25 <=>  657 - 660   (HIS   24  - PHE   27  <=> ASP  657  - SER  660 )                          
 147: 6c70-A ummb-A    41 -  44 <=>  669 - 672   (ILE   43  - LEU   46  <=> GLY  669  - TYR  672 )                          
 147: 6c70-A ummb-A    64 -  67 <=>  693 - 696   (ASP   66  - ASP   69  <=> THR  693  - SER  696 )                          
 147: 6c70-A ummb-A    69 -  73 <=>  697 - 701   (THR   71  - ILE   75  <=> PHE  697  - ILE  701 )                          
 147: 6c70-A ummb-A   191 - 198 <=>  712 - 719   (VAL  208  - LEU  215  <=> ALA  712  - THR  719 )                          
 147: 6c70-A ummb-A   201 - 205 <=>  720 - 724   (SER  218  - PHE  222  <=> PRO  720  - SER  724 )                          
 147: 6c70-A ummb-A   259 - 285 <=>  734 - 760   (ASP  345  - LYS  371  <=> PRO  734  - ILE  760 )                          
 147: 6c70-A ummb-A   286 - 289 <=>  763 - 766   (VAL  372  - VAL  375  <=> PRO  763  - GLN  766 )                          
 147: 6c70-A ummb-A   290 - 313 <=>  778 - 801   (ASN  376  - PHE  399  <=> LYS  778  - ASN  801 )                          
 147: 6c70-A ummb-A   353 - 358 <=>  809 - 814   (LYS  439  - SER  444  <=> SER  809  - VAL  814 )                          
 147: 6c70-A ummb-A   363 - 366 <=>  815 - 818   (PHE  449  - SER  452  <=> GLU  815  - LEU  818 )                          
 147: 6c70-A ummb-A   368 - 382 <=>  819 - 833   (ASP  454  - MET  468  <=> ASN  819  - ARG  833 )                          
 148: 6c70-A uojq-A    21 -  24 <=>  132 - 135   (GLY   23  - MET   26  <=> ILE  132  - LEU  135 )                          
 148: 6c70-A uojq-A    40 -  43 <=>  136 - 139   (CYS   42  - THR   45  <=> LEU  136  - SER  139 )                          
 148: 6c70-A uojq-A    74 -  77 <=>  176 - 179   (THR   76  - PHE   79  <=> CYS  176  - ALA  179 )                          
 148: 6c70-A uojq-A    79 -  87 <=>  188 - 196   (LEU   81  - TYR   89  <=> ILE  188  - CYS  196 )                          
 148: 6c70-A uojq-A   263 - 313 <=>  202 - 252   (VAL  349  - PHE  399  <=> SER  202  - GLY  252 )                          
 148: 6c70-A uojq-A   360 - 364 <=>  300 - 304   (ALA  446  - THR  450  <=> HIS  300  - SER  304 )                          
 148: 6c70-A uojq-A   365 - 388 <=>  307 - 330   (VAL  451  - LYS  474  <=> GLU  307  - ASN  330 )                          
 149: 6c70-A uqsb-A    63 -  91 <=>    1 -  29   (ASP   65  - ARG   93  <=> MET    1  - LEU   29 )                          
 149: 6c70-A uqsb-A    92 -  95 <=>   31 -  34   (SER   94  - PHE   97  <=> SER   31  - LEU   34 )                          
 149: 6c70-A uqsb-A   257 - 286 <=>   35 -  64   (VAL  343  - VAL  372  <=> SER   35  - PRO   64 )                          
 149: 6c70-A uqsb-A   296 - 303 <=>   70 -  77   (VAL  382  - THR  389  <=> LEU   70  - ASP   77 )                          
 149: 6c70-A uqsb-A   385 - 388 <=>  195 - 198   (VAL  471  - LYS  474  <=> ILE  195  - TYR  198 )                          
 150: 6c70-A usg7-A    63 -  88 <=>  381 - 406   (ASP   65  - PHE   90  <=> MET  381  - ILE  406 )                          
 150: 6c70-A usg7-A    90 -  93 <=>  407 - 410   (VAL   92  - LYS   95  <=> LYS  407  - ASP  410 )                          
 150: 6c70-A usg7-A   258 - 289 <=>  411 - 442   (GLY  344  - VAL  375  <=> ALA  411  - GLU  442 )                          
 151: 6c70-A umm2-A     8 -  13 <=>    3 -   8   (ALA   10  - ASN   15  <=> THR    3  - ILE    8 )                          
 151: 6c70-A umm2-A    17 -  20 <=>    9 -  12   (MET   19  - VAL   22  <=> GLN    9  - PRO   12 )                          
 151: 6c70-A umm2-A    39 -  52 <=>   13 -  26   (TYR   41  - GLY   54  <=> SER   13  - GLN   26 )                          
 151: 6c70-A umm2-A    53 -  56 <=>   28 -  31   (MET   55  - VAL   58  <=> ARG   28  - THR   31 )                          
 151: 6c70-A umm2-A    60 -  63 <=>   32 -  35   (MET   62  - ASP   65  <=> GLN   32  - SER   35 )                          
 151: 6c70-A umm2-A    64 -  92 <=>   38 -  66   (ASP   66  - SER   94  <=> LYS   38  - ASP   66 )                          
 151: 6c70-A umm2-A    99 - 102 <=>   69 -  72   (LEU  101  - TRP  104  <=> PRO   69  - GLN   72 )                          
 151: 6c70-A umm2-A   103 - 106 <=>   74 -  77   (ASN  105  - ASN  108  <=> ILE   74  - PHE   77 )                          
 151: 6c70-A umm2-A   246 - 282 <=>   84 - 120   (ARG  332  - GLN  368  <=> THR   84  - GLN  120 )                          
 151: 6c70-A umm2-A   325 - 328 <=>  229 - 232   (MET  411  - ALA  414  <=> LEU  229  - MET  232 )                          
 151: 6c70-A umm2-A   336 - 342 <=>  269 - 275   (GLY  422  - THR  428  <=> LYS  269  - LYS  275 )                          
 152: 6c70-A upxl-A     4 -   7 <=>  231 - 234   (GLN    6  - VAL    9  <=> GLY  231  - ALA  234 )                          
 152: 6c70-A upxl-A     8 -  12 <=>  252 - 256   (ALA   10  - PRO   14  <=> GLY  252  - GLN  256 )                          
 152: 6c70-A upxl-A    28 -  31 <=>  596 - 599   (TYR   30  - GLY   33  <=> CYS  596  - GLU  599 )                          
 152: 6c70-A upxl-A    33 -  36 <=>  600 - 603   (LYS   35  - HIS   38  <=> ASP  600  - ALA  603 )                          
 152: 6c70-A upxl-A    39 -  46 <=>  642 - 649   (TYR   41  - LEU   48  <=> ALA  642  - ASP  649 )                          
 152: 6c70-A upxl-A    47 -  51 <=>  699 - 703   (LEU   49  - TYR   53  <=> PHE  699  - ILE  703 )                          
 152: 6c70-A upxl-A    54 -  57 <=>  704 - 707   (MET   56  - ASN   59  <=> SER  704  - PRO  707 )                          
 152: 6c70-A upxl-A    63 -  97 <=>  719 - 753   (ASP   65  - LYS   99  <=> ASP  719  - SER  753 )                          
 152: 6c70-A upxl-A   253 - 284 <=>  756 - 787   (LEU  339  - THR  370  <=> THR  756  - GLU  787 )                          
 152: 6c70-A upxl-A   296 - 307 <=>  789 - 800   (VAL  382  - VAL  393  <=> ARG  789  - MET  800 )                          
 152: 6c70-A upxl-A   365 - 370 <=>  803 - 808   (VAL  451  - PHE  456  <=> ARG  803  - LEU  808 )                          
 152: 6c70-A upxl-A   372 - 382 <=>  809 - 819   (SER  458  - MET  468  <=> ASP  809  - GLY  819 )                          
 153: 6c70-A umyp-A    64 -  89 <=>   91 - 116   (ASP   66  - PRO   91  <=> TYR   91  - GLN  116 )                          
 153: 6c70-A umyp-A    91 - 107 <=>  117 - 133   (ARG   93  - SER  109  <=> ILE  117  - ASN  133 )                          
 153: 6c70-A umyp-A   242 - 262 <=>  135 - 155   (TYR  328  - GLY  348  <=> ASP  135  - LEU  155 )                          
 153: 6c70-A umyp-A   263 - 283 <=>  159 - 179   (VAL  349  - ALA  369  <=> HIS  159  - GLU  179 )                          
 153: 6c70-A umyp-A   284 - 287 <=>  181 - 184   (THR  370  - ASN  373  <=> LEU  181  - SER  184 )                          
 153: 6c70-A umyp-A   289 - 292 <=>  433 - 436   (VAL  375  - TYR  378  <=> ARG  433  - GLY  436 )                          
 154: 6c70-A uopl-A    50 -  63 <=>    1 -  14   (GLN   52  - ASP   65  <=> MET    1  - SER   14 )                          
 154: 6c70-A uopl-A    64 -  97 <=>   20 -  53   (ASP   66  - LYS   99  <=> ASN   20  - ARG   53 )                          
 154: 6c70-A uopl-A    99 - 102 <=>   54 -  57   (LEU  101  - TRP  104  <=> ALA   54  - GLY   57 )                          
 154: 6c70-A uopl-A   255 - 284 <=>   59 -  88   (THR  341  - THR  370  <=> VAL   59  - GLN   88 )                          
 154: 6c70-A uopl-A   285 - 288 <=>   90 -  93   (LYS  371  - GLY  374  <=> VAL   90  - GLU   93 )                          
 154: 6c70-A uopl-A   289 - 292 <=>   98 - 101   (VAL  375  - TYR  378  <=> LYS   98  - LEU  101 )                          
 154: 6c70-A uopl-A   300 - 326 <=>  108 - 134   (LEU  386  - GLU  412  <=> MET  108  - THR  134 )                          
 155: 6c70-A urd6-A    31 -  53 <=>    2 -  24   (GLY   33  - MET   55  <=> THR    2  - ASN   24 )                          
 155: 6c70-A urd6-A    54 -  60 <=>   26 -  32   (MET   56  - MET   62  <=> LEU   26  - TYR   32 )                          
 155: 6c70-A urd6-A    65 -  99 <=>   42 -  76   (VAL   67  - LEU  101  <=> ARG   42  - ALA   76 )                          
 155: 6c70-A urd6-A   259 - 285 <=>   78 - 104   (ASP  345  - LYS  371  <=> VAL   78  - ALA  104 )                          
 155: 6c70-A urd6-A   384 - 388 <=>  105 - 109   (LEU  470  - LYS  474  <=> ARG  105  - ASN  109 )                          
 156: 6c70-A uq35-A    16 -  19 <=>    1 -   4   (VAL   18  - GLY   21  <=> MET    1  - PHE    4 )                          
 156: 6c70-A uq35-A    23 -  26 <=>    5 -   8   (PHE   25  - ASN   28  <=> SER    5  - ILE    8 )                          
 156: 6c70-A uq35-A    36 -  61 <=>    9 -  34   (HIS   38  - GLU   63  <=> ASN    9  - SER   34 )                          
 156: 6c70-A uq35-A    63 -  87 <=>   35 -  59   (ASP   65  - TYR   89  <=> LYS   35  - GLY   59 )                          
 156: 6c70-A uq35-A   264 - 271 <=>   60 -  67   (ALA  350  - THR  357  <=> LEU   60  - TYR   67 )                          
 156: 6c70-A uq35-A   272 - 276 <=>   69 -  73   (THR  358  - LEU  362  <=> LEU   69  - GLY   73 )                          
 156: 6c70-A uq35-A   277 - 284 <=>   75 -  82   (THR  363  - THR  370  <=> VAL   75  - ILE   82 )                          
 156: 6c70-A uq35-A   285 - 288 <=>   84 -  87   (LYS  371  - GLY  374  <=> MET   84  - ASN   87 )                          
 156: 6c70-A uq35-A   335 - 338 <=>  142 - 145   (ASP  421  - GLU  424  <=> TYR  142  - ASP  145 )                          
 156: 6c70-A uq35-A   341 - 344 <=>  146 - 149   (LYS  427  - VAL  430  <=> ILE  146  - VAL  149 )                          
 156: 6c70-A uq35-A   347 - 355 <=>  150 - 158   (VAL  433  - MET  441  <=> ILE  150  - LEU  158 )                          
 156: 6c70-A uq35-A   357 - 360 <=>  161 - 164   (ILE  443  - ALA  446  <=> ASN  161  - ILE  164 )                          
 156: 6c70-A uq35-A   363 - 368 <=>  165 - 170   (PHE  449  - ASP  454  <=> SER  165  - VAL  170 )                          
 157: 6c70-A usu9-A    23 -  29 <=>   16 -  22   (PHE   25  - SER   31  <=> LEU   16  - GLU   22 )                          
 157: 6c70-A usu9-A   113 - 116 <=>   30 -  33   (GLU  115  - ALA  118  <=> PRO   30  - GLY   33 )                          
 157: 6c70-A usu9-A   120 - 125 <=>   35 -  40   (ALA  122  - LYS  127  <=> GLU   35  - ASP   40 )                          
 157: 6c70-A usu9-A   127 - 143 <=>   41 -  57   (ARG  129  - SER  145  <=> GLY   41  - ILE   57 )                          
 157: 6c70-A usu9-A   146 - 149 <=>   58 -  61   (GLY  148  - PHE  151  <=> ASP   58  - GLU   61 )                          
 157: 6c70-A usu9-A   163 - 167 <=>  121 - 125   (PHE  180  - ASN  184  <=> LEU  121  - PHE  125 )                          
 157: 6c70-A usu9-A   170 - 173 <=>  128 - 131   (SER  187  - GLY  190  <=> GLY  128  - VAL  131 )                          
 157: 6c70-A usu9-A   174 - 212 <=>  133 - 171   (HIS  191  - HIS  229  <=> GLY  133  - THR  171 )                          
 157: 6c70-A usu9-A   246 - 249 <=>  173 - 176   (ARG  332  - HIS  335  <=> ARG  173  - HIS  176 )                          
 157: 6c70-A usu9-A   252 - 276 <=>  177 - 201   (ARG  338  - LEU  362  <=> GLY  177  - LYS  201 )                          
 157: 6c70-A usu9-A   289 - 329 <=>  218 - 258   (VAL  375  - TYR  415  <=> LYS  218  - THR  258 )                          
 157: 6c70-A usu9-A   332 - 339 <=>  262 - 269   (HIS  418  - GLU  425  <=> LEU  262  - ASN  269 )                          
 158: 6c70-A uqcg-A     1 -   6 <=>    1 -   6   (PHE    3  - LEU    8  <=> MET    1  - PRO    6 )                          
 158: 6c70-A uqcg-A    63 -  91 <=>  263 - 291   (ASP   65  - ARG   93  <=> ALA  263  - ASP  291 )                          
 158: 6c70-A uqcg-A   260 - 263 <=>  293 - 296   (ALA  346  - VAL  349  <=> PRO  293  - GLN  296 )                          
 158: 6c70-A uqcg-A   265 - 284 <=>  297 - 316   (LEU  351  - THR  370  <=> VAL  297  - PRO  316 )                          
 158: 6c70-A uqcg-A   383 - 388 <=>  317 - 322   (VAL  469  - LYS  474  <=> GLU  317  - LEU  322 )                          
 159: 6c70-A uote-A    64 -  88 <=>  114 - 138   (ASP   66  - PHE   90  <=> SER  114  - GLN  138 )                          
 159: 6c70-A uote-A    90 - 109 <=>  139 - 158   (VAL   92  - PRO  111  <=> THR  139  - ASP  158 )                          
 159: 6c70-A uote-A   239 - 283 <=>  160 - 204   (ALA  325  - ALA  369  <=> PRO  160  - ASN  204 )                          
 159: 6c70-A uote-A   284 - 287 <=>  206 - 209   (THR  370  - ASN  373  <=> LEU  206  - ALA  209 )                          
 159: 6c70-A uote-A   288 - 291 <=>  212 - 215   (GLY  374  - VAL  377  <=> ARG  212  - ASP  215 )                          
 160: 6c70-A utkb-A    59 -  62 <=>  111 - 114   (MET   61  - SER   64  <=> SER  111  - ARG  114 )                          
 160: 6c70-A utkb-A    63 -  66 <=>  122 - 125   (ASP   65  - ASP   68  <=> ARG  122  - GLY  125 )                          
 160: 6c70-A utkb-A    69 -  91 <=>  126 - 148   (THR   71  - ARG   93  <=> MET  126  - ASN  148 )                          
 160: 6c70-A utkb-A   260 - 277 <=>  150 - 167   (ALA  346  - THR  363  <=> PRO  150  - LEU  167 )                          
 160: 6c70-A utkb-A   299 - 302 <=>  170 - 173   (TYR  385  - TYR  388  <=> ILE  170  - ARG  173 )                          
 160: 6c70-A utkb-A   359 - 362 <=>  186 - 189   (GLY  445  - PHE  448  <=> ALA  186  - ARG  189 )                          
 160: 6c70-A utkb-A   366 - 373 <=>  215 - 222   (SER  452  - VAL  459  <=> TYR  215  - LEU  222 )                          
 160: 6c70-A utkb-A   375 - 379 <=>  223 - 227   (GLY  461  - THR  465  <=> ARG  223  - ASN  227 )                          
 161: 6c70-A ungk-A     4 -  16 <=>  483 - 495   (GLN    6  - VAL   18  <=> SER  483  - GLN  495 )                          
 161: 6c70-A ungk-A    65 -  91 <=>  582 - 608   (VAL   67  - ARG   93  <=> MET  582  - GLU  608 )                          
 161: 6c70-A ungk-A   259 - 283 <=>  610 - 634   (ASP  345  - ALA  369  <=> LYS  610  - ALA  634 )                          
 161: 6c70-A ungk-A   308 - 312 <=>  665 - 669   (PHE  394  - ILE  398  <=> ASP  665  - GLU  669 )                          
 161: 6c70-A ungk-A   357 - 362 <=>  690 - 695   (ILE  443  - PHE  448  <=> PHE  690  - ASP  695 )                          
 162: 6c70-A uspt-A     1 -   4 <=>   44 -  47   (PHE    3  - GLN    6  <=> GLN   44  - ALA   47 )                          
 162: 6c70-A uspt-A     8 -  12 <=>   48 -  52   (ALA   10  - PRO   14  <=> ASP   48  - GLN   52 )                          
 162: 6c70-A uspt-A    35 -  38 <=>   56 -  59   (PRO   37  - ILE   40  <=> ARG   56  - GLN   59 )                          
 162: 6c70-A uspt-A    60 -  64 <=>   64 -  68   (MET   62  - ASP   66  <=> GLY   64  - PRO   68 )                          
 162: 6c70-A uspt-A   150 - 153 <=>  160 - 163   (ILE  152  - SER  155  <=> LEU  160  - ASP  163 )                          
 162: 6c70-A uspt-A   170 - 173 <=>  226 - 229   (SER  187  - GLY  190  <=> ILE  226  - GLN  229 )                          
 162: 6c70-A uspt-A   174 - 215 <=>  231 - 272   (HIS  191  - ALA  232  <=> VAL  231  - ALA  272 )                          
 162: 6c70-A uspt-A   216 - 226 <=>  274 - 284   (ILE  233  - THR  243  <=> ASN  274  - ARG  284 )                          
 162: 6c70-A uspt-A   229 - 275 <=>  308 - 354   (THR  315  - THR  361  <=> ARG  308  - GLY  354 )                          
 162: 6c70-A uspt-A   308 - 331 <=>  404 - 427   (PHE  394  - CYS  417  <=> GLY  404  - GLN  427 )                          
 162: 6c70-A uspt-A   332 - 335 <=>  431 - 434   (HIS  418  - ASP  421  <=> ASN  431  - ARG  434 )                          
 163: 6c70-A uns5-A    65 -  88 <=>  237 - 260   (VAL   67  - PHE   90  <=> ASP  237  - ALA  260 )                          
 163: 6c70-A uns5-A    90 -  98 <=>  261 - 269   (VAL   92  - THR  100  <=> LYS  261  - LEU  269 )                          
 163: 6c70-A uns5-A   251 - 258 <=>  272 - 279   (VAL  337  - GLY  344  <=> ASP  272  - VAL  279 )                          
 163: 6c70-A uns5-A   261 - 286 <=>  281 - 306   (TYR  347  - VAL  372  <=> LYS  281  - GLN  306 )                          
 163: 6c70-A uns5-A   287 - 290 <=>  309 - 312   (ASN  373  - ASN  376  <=> ASP  309  - ALA  312 )                          
 164: 6c70-A uqed-A    13 -  16 <=>  707 - 710   (ASN   15  - VAL   18  <=> THR  707  - ASP  710 )                          
 164: 6c70-A uqed-A    67 -  89 <=>  737 - 759   (ASP   69  - PRO   91  <=> PHE  737  - LYS  759 )                          
 164: 6c70-A uqed-A   260 - 281 <=>  761 - 782   (ALA  346  - TYR  367  <=> ASP  761  - SER  782 )                          
 164: 6c70-A uqed-A   282 - 285 <=>  784 - 787   (GLN  368  - LYS  371  <=> TRP  784  - LEU  787 )                          
 164: 6c70-A uqed-A   287 - 290 <=>  810 - 813   (ASN  373  - ASN  376  <=> ILE  810  - CYS  813 )                          
 164: 6c70-A uqed-A   312 - 323 <=> 1041 -1052   (ILE  398  - SER  409  <=> LYS 1041  - ARG 1052 )                          
 164: 6c70-A uqed-A   326 - 329 <=> 1055 -1058   (GLU  412  - TYR  415  <=> MET 1055  - ALA 1058 )                          
 164: 6c70-A uqed-A   346 - 349 <=> 1061 -1064   (ILE  432  - GLN  435  <=> ARG 1061  - GLU 1064 )                          
 164: 6c70-A uqed-A   351 - 354 <=> 1070 -1073   (CYS  437  - ALA  440  <=> ASP 1070  - MET 1073 )                          
 164: 6c70-A uqed-A   362 - 365 <=> 1078 -1081   (PHE  448  - VAL  451  <=> GLN 1078  - GLU 1081 )                          
 164: 6c70-A uqed-A   373 - 376 <=> 1084 -1087   (VAL  459  - ALA  462  <=> PRO 1084  - GLU 1087 )                          
 164: 6c70-A uqed-A   378 - 382 <=> 1089 -1093   (VAL  464  - MET  468  <=> ASP 1089  - ARG 1093 )                          
 165: 6c70-A upcz-A     2 -   5 <=>  219 - 222   (LYS    4  - GLY    7  <=> LEU  219  - LEU  222 )                          
 165: 6c70-A upcz-A    63 - 105 <=>  271 - 313   (ASP   65  - PRO  107  <=> GLN  271  - ALA  313 )                          
 165: 6c70-A upcz-A   254 - 259 <=>  320 - 325   (VAL  340  - ASP  345  <=> GLN  320  - ASN  325 )                          
 165: 6c70-A upcz-A   261 - 290 <=>  327 - 356   (TYR  347  - ASN  376  <=> GLU  327  - THR  356 )                          
 165: 6c70-A upcz-A   312 - 315 <=>  394 - 397   (ILE  398  - ASN  401  <=> PRO  394  - ARG  397 )                          
 165: 6c70-A upcz-A   335 - 339 <=>  466 - 470   (ASP  421  - GLU  425  <=> PRO  466  - SER  470 )                          
 165: 6c70-A upcz-A   343 - 346 <=>  471 - 474   (PHE  429  - ILE  432  <=> CYS  471  - ILE  474 )                          
 165: 6c70-A upcz-A   349 - 353 <=>  475 - 479   (GLN  435  - LYS  439  <=> TYR  475  - LYS  479 )                          
 166: 6c70-A uqnk-A    50 -  60 <=>    9 -  19   (GLN   52  - MET   62  <=> ASP    9  - ILE   19 )                          
 166: 6c70-A uqnk-A    63 - 100 <=>   40 -  77   (ASP   65  - ALA  102  <=> TYR   40  - SER   77 )                          
 166: 6c70-A uqnk-A   194 - 197 <=>   87 -  90   (SER  211  - VAL  214  <=> VAL   87  - ILE   90 )                          
 166: 6c70-A uqnk-A   251 - 254 <=>  121 - 124   (VAL  337  - VAL  340  <=> PHE  121  - TYR  124 )                          
 166: 6c70-A uqnk-A   258 - 282 <=>  163 - 187   (GLY  344  - GLN  368  <=> ASP  163  - ALA  187 )                          
 166: 6c70-A uqnk-A   284 - 287 <=>  188 - 191   (THR  370  - ASN  373  <=> THR  188  - ASP  191 )                          
 166: 6c70-A uqnk-A   288 - 291 <=>  193 - 196   (GLY  374  - VAL  377  <=> ALA  193  - PRO  196 )                          
 166: 6c70-A uqnk-A   378 - 384 <=>  236 - 242   (VAL  464  - LEU  470  <=> ARG  236  - SER  242 )                          
 167: 6c70-A urwu-A     9 -  12 <=>    2 -   5   (ASP   11  - PRO   14  <=> THR    2  - THR    5 )                          
 167: 6c70-A urwu-A    59 -  62 <=>   41 -  44   (MET   61  - SER   64  <=> LYS   41  - GLN   44 )                          
 167: 6c70-A urwu-A    63 -  66 <=>   72 -  75   (ASP   65  - ASP   68  <=> THR   72  - ILE   75 )                          
 167: 6c70-A urwu-A    69 -  95 <=>   76 - 102   (THR   71  - PHE   97  <=> GLN   76  - GLY  102 )                          
 167: 6c70-A urwu-A   257 - 290 <=>  104 - 137   (VAL  343  - ASN  376  <=> MET  104  - ASP  137 )                          
 168: 6c70-A uosk-A    30 -  33 <=>  486 - 489   (GLU   32  - LYS   35  <=> VAL  486  - ASN  489 )                          
 168: 6c70-A uosk-A    36 -  39 <=>  490 - 493   (HIS   38  - TYR   41  <=> GLY  490  - SER  493 )                          
 168: 6c70-A uosk-A    55 -  58 <=>  499 - 502   (ALA   57  - LEU   60  <=> PRO  499  - MET  502 )                          
 168: 6c70-A uosk-A    61 -  64 <=>  503 - 506   (GLU   63  - ASP   66  <=> ASN  503  - ARG  506 )                          
 168: 6c70-A uosk-A    67 -  93 <=>  507 - 533   (ASP   69  - LYS   95  <=> THR  507  - SER  533 )                          
 168: 6c70-A uosk-A    96 - 102 <=>  535 - 541   (TYR   98  - TRP  104  <=> GLU  535  - GLY  541 )                          
 168: 6c70-A uosk-A   226 - 231 <=>  566 - 571   (THR  243  - LYS  317  <=> SER  566  - ALA  571 )                          
 168: 6c70-A uosk-A   258 - 279 <=>  590 - 611   (GLY  344  - LEU  365  <=> LEU  590  - GLY  611 )                          
 168: 6c70-A uosk-A   299 - 302 <=>  613 - 616   (TYR  385  - TYR  388  <=> TYR  613  - LYS  616 )                          
 169: 6c70-A un80-A    30 -  33 <=>   14 -  17   (GLU   32  - LYS   35  <=> VAL   14  - ASP   17 )                          
 169: 6c70-A un80-A    36 -  39 <=>   18 -  21   (HIS   38  - TYR   41  <=> ALA   18  - PRO   21 )                          
 169: 6c70-A un80-A    56 -  60 <=>   50 -  54   (VAL   58  - MET   62  <=> GLU   50  - THR   54 )                          
 169: 6c70-A un80-A    64 -  67 <=>   83 -  86   (ASP   66  - ASP   69  <=> LYS   83  - ASP   86 )                          
 169: 6c70-A un80-A    69 -  98 <=>   87 - 116   (THR   71  - THR  100  <=> TRP   87  - GLY  116 )                          
 169: 6c70-A un80-A   103 - 106 <=>  119 - 122   (ASN  105  - ASN  108  <=> ALA  119  - GLY  122 )                          
 169: 6c70-A un80-A   245 - 248 <=>  124 - 127   (GLU  331  - LYS  334  <=> VAL  124  - ASN  127 )                          
 169: 6c70-A un80-A   259 - 283 <=>  154 - 178   (ASP  345  - ALA  369  <=> LYS  154  - GLY  178 )                          
 169: 6c70-A un80-A   293 - 311 <=>  179 - 197   (ALA  379  - CYS  397  <=> GLY  179  - GLY  197 )                          
 169: 6c70-A un80-A   365 - 379 <=>  198 - 212   (VAL  451  - THR  465  <=> ASN  198  - ARG  212 )                          
 170: 6c70-A us7n-A    63 -  97 <=>    1 -  35   (ASP   65  - LYS   99  <=> MET    1  - SER   35 )                          
 170: 6c70-A us7n-A   255 - 284 <=>   40 -  69   (THR  341  - THR  370  <=> LYS   40  - SER   69 )                          
 170: 6c70-A us7n-A   287 - 290 <=>  150 - 153   (ASN  373  - ASN  376  <=> LYS  150  - GLY  153 )                          
 170: 6c70-A us7n-A   319 - 331 <=>  492 - 504   (GLU  405  - CYS  417  <=> LEU  492  - PHE  504 )                          
 170: 6c70-A us7n-A   332 - 335 <=>  507 - 510   (HIS  418  - ASP  421  <=> GLU  507  - ASP  510 )                          
 170: 6c70-A us7n-A   336 - 340 <=>  555 - 559   (GLY  422  - ALA  426  <=> GLY  555  - LEU  559 )                          
 171: 6c70-A upoj-A    50 -  56 <=>   58 -  64   (GLN   52  - VAL   58  <=> SER   58  - ALA   64 )                          
 171: 6c70-A upoj-A    59 -  62 <=>   66 -  69   (MET   61  - SER   64  <=> THR   66  - PRO   69 )                          
 171: 6c70-A upoj-A    67 -  95 <=>   71 -  99   (ASP   69  - PHE   97  <=> LYS   71  - ARG   99 )                          
 171: 6c70-A upoj-A   259 - 278 <=>  101 - 120   (ASP  345  - LEU  364  <=> ASP  101  - VAL  120 )                          
 171: 6c70-A upoj-A   281 - 285 <=>  121 - 125   (TYR  367  - LYS  371  <=> GLU  121  - VAL  125 )                          
 171: 6c70-A upoj-A   286 - 290 <=>  128 - 132   (VAL  372  - ASN  376  <=> VAL  128  - VAL  132 )                          
 172: 6c70-A up35-A    64 -  77 <=>    1 -  14   (ASP   66  - PHE   79  <=> MET    1  - THR   14 )                          
 172: 6c70-A up35-A    79 -  98 <=>   15 -  34   (LEU   81  - THR  100  <=> THR   15  - ALA   34 )                          
 172: 6c70-A up35-A   101 - 104 <=>   37 -  40   (ILE  103  - ASN  106  <=> ARG   37  - SER   40 )                          
 172: 6c70-A up35-A   252 - 282 <=>   44 -  74   (ARG  338  - GLN  368  <=> GLN   44  - ALA   74 )                          
 173: 6c70-A us1x-A    55 -  63 <=>  263 - 271   (ALA   57  - ASP   65  <=> TYR  263  - GLN  271 )                          
 173: 6c70-A us1x-A    64 -  67 <=>  295 - 298   (ASP   66  - ASP   69  <=> LEU  295  - PRO  298 )                          
 173: 6c70-A us1x-A    69 - 102 <=>  299 - 332   (THR   71  - TRP  104  <=> CYS  299  - ASP  332 )                          
 173: 6c70-A us1x-A   249 - 252 <=>  333 - 336   (HIS  335  - ARG  338  <=> THR  333  - ASP  336 )                          
 173: 6c70-A us1x-A   258 - 261 <=>  350 - 353   (GLY  344  - TYR  347  <=> ASP  350  - GLY  353 )                          
 173: 6c70-A us1x-A   262 - 285 <=>  355 - 378   (GLY  348  - LYS  371  <=> ILE  355  - ALA  378 )                          
 173: 6c70-A us1x-A   286 - 289 <=>  380 - 383   (VAL  372  - VAL  375  <=> HIS  380  - SER  383 )                          
 173: 6c70-A us1x-A   291 - 300 <=>  411 - 420   (VAL  377  - LEU  386  <=> SER  411  - LEU  420 )                          
 173: 6c70-A us1x-A   304 - 318 <=>  421 - 435   (LEU  390  - ILE  404  <=> PRO  421  - PRO  435 )                          
 173: 6c70-A us1x-A   354 - 358 <=>  436 - 440   (ALA  440  - SER  444  <=> SER  436  - ALA  440 )                          
 173: 6c70-A us1x-A   363 - 366 <=>  442 - 445   (PHE  449  - SER  452  <=> LYS  442  - LEU  445 )                          
 173: 6c70-A us1x-A   369 - 382 <=>  446 - 459   (LEU  455  - MET  468  <=> LYS  446  - SER  459 )                          
 173: 6c70-A us1x-A   385 - 388 <=>  460 - 463   (VAL  471  - LYS  474  <=> HIS  460  - LYS  463 )                          
 174: 6c70-A uqp8-A    74 -  80 <=>  276 - 282   (THR   76  - HIS   82  <=> ALA  276  - LEU  282 )                          
 174: 6c70-A uqp8-A    82 -  87 <=>  284 - 289   (ILE   84  - TYR   89  <=> TYR  284  - GLY  289 )                          
 174: 6c70-A uqp8-A    89 - 105 <=>  290 - 306   (PRO   91  - PRO  107  <=> VAL  290  - LEU  306 )                          
 174: 6c70-A uqp8-A   106 - 111 <=>  310 - 315   (ASN  108  - PHE  113  <=> VAL  310  - MET  315 )                          
 174: 6c70-A uqp8-A   113 - 121 <=>  316 - 324   (GLU  115  - LEU  123  <=> THR  316  - GLN  324 )                          
 174: 6c70-A uqp8-A   159 - 162 <=>  352 - 355   (MET  176  - THR  179  <=> SER  352  - ILE  355 )                          
 174: 6c70-A uqp8-A   163 - 166 <=>  357 - 360   (PHE  180  - PHE  183  <=> MET  357  - ALA  360 )                          
 174: 6c70-A uqp8-A   169 - 172 <=>  433 - 436   (MET  186  - ALA  189  <=> THR  433  - HIS  436 )                          
 174: 6c70-A uqp8-A   177 - 216 <=>  441 - 480   (ALA  194  - ILE  233  <=> PHE  441  - GLU  480 )                          
 174: 6c70-A uqp8-A   217 - 223 <=>  482 - 488   (MET  234  - LEU  240  <=> ASP  482  - GLU  488 )                          
 174: 6c70-A uqp8-A   224 - 228 <=>  491 - 495   (SER  241  - LEU  314  <=> MET  491  - LEU  495 )                          
 174: 6c70-A uqp8-A   229 - 232 <=>  501 - 504   (THR  315  - GLN  318  <=> GLY  501  - ALA  504 )                          
 174: 6c70-A uqp8-A   234 - 259 <=>  505 - 530   (MET  320  - ASP  345  <=> ALA  505  - LEU  530 )                          
 174: 6c70-A uqp8-A   261 - 273 <=>  531 - 543   (TYR  347  - THR  359  <=> LEU  531  - VAL  543 )                          
 175: 6c70-A ustw-A     1 -   6 <=>   18 -  23   (PHE    3  - LEU    8  <=> LEU   18  - PRO   23 )                          
 175: 6c70-A ustw-A    33 -  36 <=>  148 - 151   (LYS   35  - HIS   38  <=> SER  148  - GLY  151 )                          
 175: 6c70-A ustw-A    37 -  40 <=>  172 - 175   (ARG   39  - CYS   42  <=> GLY  172  - GLY  175 )                          
 175: 6c70-A ustw-A    42 -  45 <=>  176 - 179   (VAL   44  - LEU   47  <=> SER  176  - MET  179 )                          
 175: 6c70-A ustw-A    49 -  55 <=>  246 - 252   (LEU   51  - ALA   57  <=> GLY  246  - ILE  252 )                          
 175: 6c70-A ustw-A    57 -  63 <=>  320 - 326   (ASN   59  - ASP   65  <=> PHE  320  - ASP  326 )                          
 175: 6c70-A ustw-A    66 -  92 <=>  366 - 392   (ASP   68  - SER   94  <=> LEU  366  - ALA  392 )                          
 175: 6c70-A ustw-A   259 - 279 <=>  393 - 413   (ASP  345  - LEU  365  <=> THR  393  - GLY  413 )                          
 175: 6c70-A ustw-A   299 - 302 <=>  415 - 418   (TYR  385  - TYR  388  <=> PRO  415  - ALA  418 )                          
 176: 6c70-A usag-A    11 -  14 <=>  428 - 431   (LEU   13  - ILE   16  <=> VAL  428  - THR  431 )                          
 176: 6c70-A usag-A    25 -  28 <=>  434 - 437   (PHE   27  - TYR   30  <=> ASP  434  - SER  437 )                          
 176: 6c70-A usag-A    29 -  32 <=>  439 - 442   (SER   31  - LYS   34  <=> PHE  439  - GLN  442 )                          
 176: 6c70-A usag-A    41 -  59 <=>  491 - 509   (ILE   43  - MET   61  <=> ASN  491  - ALA  509 )                          
 176: 6c70-A usag-A    64 -  98 <=>  555 - 589   (ASP   66  - THR  100  <=> SER  555  - GLY  589 )                          
 176: 6c70-A usag-A   100 - 104 <=>  590 - 594   (ALA  102  - ASN  106  <=> TYR  590  - ARG  594 )                          
 176: 6c70-A usag-A   197 - 200 <=>  610 - 613   (VAL  214  - CYS  217  <=> PHE  610  - SER  613 )                          
 176: 6c70-A usag-A   261 - 283 <=>  616 - 638   (TYR  347  - ALA  369  <=> TYR  616  - PHE  638 )                          
 176: 6c70-A usag-A   285 - 289 <=>  639 - 643   (LYS  371  - VAL  375  <=> PHE  639  - ILE  643 )                          
 176: 6c70-A usag-A   328 - 331 <=>  732 - 735   (ALA  414  - CYS  417  <=> GLN  732  - ARG  735 )                          
 176: 6c70-A usag-A   332 - 337 <=>  738 - 743   (HIS  418  - SER  423  <=> SER  738  - GLU  743 )                          
 177: 6c70-A urgy-A    65 -  79 <=>   93 - 107   (VAL   67  - LEU   81  <=> SER   93  - PHE  107 )                          
 177: 6c70-A urgy-A    80 -  93 <=>  109 - 122   (HIS   82  - LYS   95  <=> PHE  109  - ASP  122 )                          
 177: 6c70-A urgy-A    96 -  99 <=>  124 - 127   (TYR   98  - LEU  101  <=> LEU  124  - VAL  127 )                          
 177: 6c70-A urgy-A   253 - 281 <=>  128 - 156   (LEU  339  - TYR  367  <=> SER  128  - LEU  156 )                          
 177: 6c70-A urgy-A   284 - 288 <=>  157 - 161   (THR  370  - GLY  374  <=> ILE  157  - THR  161 )                          
 177: 6c70-A urgy-A   295 - 298 <=>  178 - 181   (THR  381  - GLY  384  <=> ARG  178  - GLY  181 )                          
 177: 6c70-A urgy-A   378 - 381 <=>  269 - 272   (VAL  464  - PHE  467  <=> GLY  269  - ARG  272 )                          
 177: 6c70-A urgy-A   385 - 388 <=>  274 - 277   (VAL  471  - LYS  474  <=> ASP  274  - GLY  277 )                          
 178: 6c70-A uo5f-A   291 - 310 <=>    1 -  20   (VAL  377  - PHE  396  <=> MET    1  - SER   20 )                          
 178: 6c70-A uo5f-A   312 - 315 <=>   21 -  24   (ILE  398  - ASN  401  <=> ASN   21  - ASP   24 )                          
 178: 6c70-A uo5f-A   361 - 364 <=>   63 -  66   (LYS  447  - THR  450  <=> SER   63  - PRO   66 )                          
 178: 6c70-A uo5f-A   368 - 388 <=>   70 -  90   (ASP  454  - LYS  474  <=> ASN   70  - HIS   90 )                          
 179: 6c70-A uq4f-A    65 -  89 <=>   31 -  55   (VAL   67  - PRO   91  <=> THR   31  - VAL   55 )                          
 179: 6c70-A uq4f-A    91 - 101 <=>   56 -  66   (ARG   93  - ILE  103  <=> ALA   56  - ALA   66 )                          
 179: 6c70-A uq4f-A   102 - 105 <=>   68 -  71   (TRP  104  - PRO  107  <=> THR   68  - ARG   71 )                          
 179: 6c70-A uq4f-A   107 - 113 <=>   77 -  83   (SER  109  - GLU  115  <=> SER   77  - ASN   83 )                          
 179: 6c70-A uq4f-A   122 - 125 <=>  113 - 116   (ALA  124  - LYS  127  <=> LEU  113  - ALA  116 )                          
 179: 6c70-A uq4f-A   199 - 204 <=>  192 - 197   (PHE  216  - LEU  221  <=> ALA  192  - PRO  197 )                          
 179: 6c70-A uq4f-A   210 - 213 <=>  198 - 201   (LEU  227  - LEU  230  <=> VAL  198  - GLU  201 )                          
 179: 6c70-A uq4f-A   219 - 225 <=>  204 - 210   (PRO  236  - ALA  242  <=> SER  204  - GLN  210 )                          
 179: 6c70-A uq4f-A   229 - 262 <=>  218 - 251   (THR  315  - GLY  348  <=> GLU  218  - ARG  251 )                          
 179: 6c70-A uq4f-A   263 - 283 <=>  254 - 274   (VAL  349  - ALA  369  <=> ALA  254  - ASN  274 )                          
 179: 6c70-A uq4f-A   284 - 287 <=>  276 - 279   (THR  370  - ASN  373  <=> GLN  276  - ALA  279 )                          
 179: 6c70-A uq4f-A   288 - 291 <=>  282 - 285   (GLY  374  - VAL  377  <=> THR  282  - LEU  285 )                          
 180: 6c70-A uqfw-A    63 -  91 <=>   55 -  83   (ASP   65  - ARG   93  <=> VAL   55  - VAL   83 )                          
 180: 6c70-A uqfw-A   259 - 263 <=>   85 -  89   (ASP  345  - VAL  349  <=> TYR   85  - PRO   89 )                          
 180: 6c70-A uqfw-A   265 - 280 <=>   90 - 105   (LEU  351  - ALA  366  <=> GLU   90  - GLY  105 )                          
 180: 6c70-A uqfw-A   300 - 304 <=>  106 - 110   (LEU  386  - LEU  390  <=> HIS  106  - ARG  110 )                          
 180: 6c70-A uqfw-A   307 - 310 <=>  111 - 114   (VAL  393  - PHE  396  <=> ARG  111  - VAL  114 )                          
 181: 6c70-A unkr-A    62 -  65 <=>  328 - 331   (SER   64  - VAL   67  <=> ASP  328  - PRO  331 )                          
 181: 6c70-A unkr-A    67 -  91 <=>  332 - 356   (ASP   69  - ARG   93  <=> SER  332  - ILE  356 )                          
 181: 6c70-A unkr-A   261 - 284 <=>  358 - 381   (TYR  347  - THR  370  <=> GLY  358  - SER  381 )                          
 181: 6c70-A unkr-A   285 - 289 <=>  385 - 389   (LYS  371  - VAL  375  <=> PHE  385  - GLN  389 )                          
 181: 6c70-A unkr-A   292 - 295 <=>  436 - 439   (TYR  378  - THR  381  <=> SER  436  - ALA  439 )                          
 181: 6c70-A unkr-A   298 - 308 <=>  442 - 452   (GLY  384  - PHE  394  <=> VAL  442  - LEU  452 )                          
 181: 6c70-A unkr-A   317 - 321 <=>  466 - 470   (LEU  403  - SER  407  <=> TYR  466  - THR  470 )                          
 182: 6c70-A umzq-A     5 -   8 <=>   16 -  19   (GLY    7  - ALA   10  <=> SER   16  - TYR   19 )                          
 182: 6c70-A umzq-A    29 -  32 <=>  204 - 207   (SER   31  - LYS   34  <=> ARG  204  - TYR  207 )                          
 182: 6c70-A umzq-A    65 -  91 <=>  244 - 270   (VAL   67  - ARG   93  <=> LEU  244  - GLN  270 )                          
 182: 6c70-A umzq-A   259 - 279 <=>  272 - 292   (ASP  345  - LEU  365  <=> SER  272  - MET  292 )                          
 182: 6c70-A umzq-A   282 - 286 <=>  293 - 297   (GLN  368  - VAL  372  <=> ASP  293  - PRO  297 )                          
 182: 6c70-A umzq-A   287 - 290 <=>  300 - 303   (ASN  373  - ASN  376  <=> PRO  300  - LEU  303 )                          
 182: 6c70-A umzq-A   294 - 297 <=>  309 - 312   (ALA  380  - ILE  383  <=> SER  309  - SER  312 )                          
 182: 6c70-A umzq-A   300 - 303 <=>  313 - 316   (LEU  386  - THR  389  <=> THR  313  - PRO  316 )                          
 182: 6c70-A umzq-A   310 - 317 <=>  377 - 384   (PHE  396  - LEU  403  <=> ILE  377  - PHE  384 )                          
 182: 6c70-A umzq-A   350 - 355 <=>  392 - 397   (GLN  436  - MET  441  <=> THR  392  - ILE  397 )                          
 183: 6c70-A usdg-A    64 -  93 <=>   15 -  44   (ASP   66  - LYS   95  <=> TRP   15  - PRO   44 )                          
 183: 6c70-A usdg-A   253 - 263 <=>   71 -  81   (LEU  339  - VAL  349  <=> ASP   71  - ILE   81 )                          
 183: 6c70-A usdg-A   264 - 281 <=>   83 - 100   (ALA  350  - TYR  367  <=> ILE   83  - GLY  100 )                          
 183: 6c70-A usdg-A   376 - 381 <=>  103 - 108   (ALA  462  - PHE  467  <=> ASN  103  - THR  108 )                          
 183: 6c70-A usdg-A   384 - 387 <=>  109 - 112   (LEU  470  - LEU  473  <=> SER  109  - GLN  112 )                          
 184: 6c70-A uqc9-A    71 -  93 <=>    1 -  23   (ASN   73  - LYS   95  <=> MET    1  - PHE   23 )                          
 184: 6c70-A uqc9-A    96 -  99 <=>   25 -  28   (TYR   98  - LEU  101  <=> LYS   25  - PRO   28 )                          
 184: 6c70-A uqc9-A   259 - 276 <=>   30 -  47   (ASP  345  - LEU  362  <=> CYS   30  - GLY   47 )                          
 184: 6c70-A uqc9-A   304 - 307 <=>   49 -  52   (LEU  390  - VAL  393  <=> GLU   49  - VAL   52 )                          
 184: 6c70-A uqc9-A   309 - 312 <=>   53 -  56   (LEU  395  - ILE  398  <=> VAL   53  - ILE   56 )                          
 184: 6c70-A uqc9-A   335 - 338 <=>  179 - 182   (ASP  421  - GLU  424  <=> GLN  179  - SER  182 )                          
 184: 6c70-A uqc9-A   343 - 346 <=>  183 - 186   (PHE  429  - ILE  432  <=> ASN  183  - LEU  186 )                          
 184: 6c70-A uqc9-A   349 - 356 <=>  187 - 194   (GLN  435  - SER  442  <=> LEU  187  - SER  194 )                          
 184: 6c70-A uqc9-A   375 - 378 <=>  199 - 202   (GLY  461  - VAL  464  <=> ALA  199  - ASP  202 )                          
 184: 6c70-A uqc9-A   381 - 386 <=>  203 - 208   (PHE  467  - GLN  472  <=> PRO  203  - GLY  208 )                          
 185: 6c70-A un8z-A    61 - 102 <=>   30 -  71   (GLU   63  - TRP  104  <=> CYS   30  - GLY   71 )                          
 185: 6c70-A un8z-A   250 - 285 <=>   73 - 108   (VAL  336  - LYS  371  <=> SER   73  - LEU  108 )                          
 185: 6c70-A un8z-A   286 - 289 <=>  110 - 113   (VAL  372  - VAL  375  <=> SER  110  - ALA  113 )                          
 186: 6c70-A uqmb-A    52 -  62 <=>    2 -  12   (GLY   54  - SER   64  <=> VAL    2  - VAL   12 )                          
 186: 6c70-A uqmb-A    63 -  67 <=>   14 -  18   (ASP   65  - ASP   69  <=> THR   14  - THR   18 )                          
 186: 6c70-A uqmb-A    70 -  95 <=>   19 -  44   (ALA   72  - PHE   97  <=> PRO   19  - TYR   44 )                          
 186: 6c70-A uqmb-A   257 - 286 <=>   45 -  74   (VAL  343  - VAL  372  <=> SER   45  - GLU   74 )                          
 186: 6c70-A uqmb-A   287 - 290 <=>   77 -  80   (ASN  373  - ASN  376  <=> GLU   77  - ASP   80 )                          
 186: 6c70-A uqmb-A   334 - 339 <=>  142 - 147   (TYR  420  - GLU  425  <=> PRO  142  - GLU  147 )                          
 187: 6c70-A ussk-A   109 - 120 <=>    1 -  12   (PRO  111  - ALA  122  <=> MET    1  - VAL   12 )                          
 187: 6c70-A ussk-A   265 - 279 <=>   21 -  35   (LEU  351  - LEU  365  <=> GLY   21  - LEU   35 )                          
 187: 6c70-A ussk-A   285 - 288 <=>   46 -  49   (LYS  371  - GLY  374  <=> SER   46  - ASN   49 )                          
 187: 6c70-A ussk-A   292 - 325 <=>   50 -  83   (TYR  378  - MET  411  <=> PRO   50  - ASN   83 )                          
 187: 6c70-A ussk-A   332 - 338 <=>   88 -  94   (HIS  418  - GLU  424  <=> PRO   88  - VAL   94 )                          
 187: 6c70-A ussk-A   344 - 347 <=>  187 - 190   (VAL  430  - VAL  433  <=> ARG  187  - ARG  190 )                          
 187: 6c70-A ussk-A   353 - 357 <=>  208 - 212   (LYS  439  - ILE  443  <=> PHE  208  - ILE  212 )                          
 187: 6c70-A ussk-A   364 - 388 <=>  215 - 239   (THR  450  - LYS  474  <=> LEU  215  - GLU  239 )                          
 188: 6c70-A upej-A     1 -   5 <=>  269 - 273   (PHE    3  - GLY    7  <=> PRO  269  - PRO  273 )                          
 188: 6c70-A upej-A    63 -  66 <=>  294 - 297   (ASP   65  - ASP   68  <=> THR  294  - GLY  297 )                          
 188: 6c70-A upej-A    68 -  95 <=>  298 - 325   (LEU   70  - PHE   97  <=> GLY  298  - HIS  325 )                          
 188: 6c70-A upej-A   260 - 284 <=>  327 - 351   (ALA  346  - THR  370  <=> PRO  327  - LEU  351 )                          
 188: 6c70-A upej-A   296 - 299 <=>  352 - 355   (VAL  382  - TYR  385  <=> GLY  352  - ASP  355 )                          
 188: 6c70-A upej-A   301 - 312 <=>  356 - 367   (LEU  387  - ILE  398  <=> SER  356  - SER  367 )                          
 188: 6c70-A upej-A   321 - 326 <=>  490 - 495   (SER  407  - GLU  412  <=> LEU  490  - GLY  495 )                          
 188: 6c70-A upej-A   331 - 335 <=>  616 - 620   (CYS  417  - ASP  421  <=> PRO  616  - GLU  620 )                          
 188: 6c70-A upej-A   336 - 339 <=>  623 - 626   (GLY  422  - GLU  425  <=> VAL  623  - ARG  626 )                          
 189: 6c70-A uqs4-A    64 - 103 <=>    6 -  45   (ASP   66  - ASN  105  <=> LYS    6  - GLU   45 )                          
 189: 6c70-A uqs4-A   104 - 107 <=>   47 -  50   (ASN  106  - SER  109  <=> LYS   47  - GLU   50 )                          
 189: 6c70-A uqs4-A   241 - 244 <=>   52 -  55   (LYS  327  - VAL  330  <=> ASP   52  - ILE   55 )                          
 189: 6c70-A uqs4-A   245 - 261 <=>   67 -  83   (GLU  331  - TYR  347  <=> ASP   67  - GLU   83 )                          
 189: 6c70-A uqs4-A   262 - 286 <=>   87 - 111   (GLY  348  - VAL  372  <=> THR   87  - GLN  111 )                          
 189: 6c70-A uqs4-A   287 - 290 <=>  114 - 117   (ASN  373  - ASN  376  <=> VAL  114  - GLN  117 )                          
 190: 6c70-A uqof-A    56 -  61 <=>  253 - 258   (VAL   58  - GLU   63  <=> LEU  253  - MET  258 )                          
 190: 6c70-A uqof-A    65 -  88 <=>  347 - 370   (VAL   67  - PHE   90  <=> SER  347  - LYS  370 )                          
 190: 6c70-A uqof-A    89 -  98 <=>  377 - 386   (PRO   91  - THR  100  <=> GLY  377  - ASP  386 )                          
 190: 6c70-A uqof-A   256 - 281 <=>  388 - 413   (ALA  342  - TYR  367  <=> SER  388  - ALA  413 )                          
 190: 6c70-A uqof-A   284 - 287 <=>  414 - 417   (THR  370  - ASN  373  <=> ASN  414  - LEU  417 )                          
 191: 6c70-A uqxb-A     6 -  21 <=>  446 - 461   (LEU    8  - GLY   23  <=> GLY  446  - SER  461 )                          
 191: 6c70-A uqxb-A    43 -  50 <=>  463 - 470   (THR   45  - GLN   52  <=> ASN  463  - PRO  470 )                          
 191: 6c70-A uqxb-A   164 - 168 <=>  472 - 476   (TYR  181  - ALA  185  <=> GLU  472  - GLU  476 )                          
 191: 6c70-A uqxb-A   175 - 210 <=>  477 - 512   (VAL  192  - LEU  227  <=> GLY  477  - LYS  512 )                          
 191: 6c70-A uqxb-A   245 - 248 <=>  560 - 563   (GLU  331  - LYS  334  <=> LYS  560  - ASN  563 )                          
 191: 6c70-A uqxb-A   251 - 278 <=>  564 - 591   (VAL  337  - LEU  364  <=> SER  564  - PHE  591 )                          
 191: 6c70-A uqxb-A   280 - 283 <=>  593 - 596   (ALA  366  - ALA  369  <=> PRO  593  - LEU  596 )                          
 191: 6c70-A uqxb-A   295 - 305 <=>  601 - 611   (THR  381  - GLY  391  <=> LYS  601  - SER  611 )                          
 191: 6c70-A uqxb-A   365 - 384 <=>  615 - 634   (VAL  451  - LEU  470  <=> SER  615  - GLN  634 )                          
 192: 6c70-A uot7-A    29 -  34 <=>   31 -  36   (SER   31  - PHE   36  <=> ARG   31  - GLU   36 )                          
 192: 6c70-A uot7-A    36 -  63 <=>   58 -  85   (HIS   38  - ASP   65  <=> ASN   58  - ALA   85 )                          
 192: 6c70-A uot7-A    64 -  88 <=>  100 - 124   (ASP   66  - PHE   90  <=> GLY  100  - PRO  124 )                          
 192: 6c70-A uot7-A   151 - 155 <=>  154 - 158   (GLU  153  - ILE  172  <=> ILE  154  - TRP  158 )                          
 192: 6c70-A uot7-A   183 - 194 <=>  169 - 180   (TYR  200  - SER  211  <=> VAL  169  - PHE  180 )                          
 192: 6c70-A uot7-A   201 - 204 <=>  196 - 199   (SER  218  - LEU  221  <=> GLU  196  - ARG  199 )                          
 192: 6c70-A uot7-A   257 - 286 <=>  200 - 229   (VAL  343  - VAL  372  <=> ARG  200  - LEU  229 )                          
 192: 6c70-A uot7-A   287 - 290 <=>  232 - 235   (ASN  373  - ASN  376  <=> ARG  232  - ASP  235 )                          
 192: 6c70-A uot7-A   381 - 388 <=>  402 - 409   (PHE  467  - LYS  474  <=> GLY  402  - ALA  409 )                          
 193: 6c70-A us0m-A    19 -  22 <=>    2 -   5   (GLY   21  - HIS   24  <=> SER    2  - ASP    5 )                          
 193: 6c70-A us0m-A    65 -  89 <=>   22 -  46   (VAL   67  - PRO   91  <=> ASN   22  - TRP   46 )                          
 193: 6c70-A us0m-A    91 -  94 <=>   47 -  50   (ARG   93  - ILE   96  <=> GLU   47  - PRO   50 )                          
 193: 6c70-A us0m-A   259 - 286 <=>   51 -  78   (ASP  345  - VAL  372  <=> LYS   51  - ASP   78 )                          
 193: 6c70-A us0m-A   287 - 290 <=>   80 -  83   (ASN  373  - ASN  376  <=> ARG   80  - PRO   83 )                          
 193: 6c70-A us0m-A   314 - 317 <=>  195 - 198   (GLY  400  - LEU  403  <=> VAL  195  - SER  198 )                          
 193: 6c70-A us0m-A   318 - 324 <=>  231 - 237   (ILE  404  - VAL  410  <=> GLU  231  - GLY  237 )                          
 193: 6c70-A us0m-A   331 - 337 <=>  427 - 433   (CYS  417  - SER  423  <=> GLU  427  - SER  433 )                          
 194: 6c70-A urou-A    64 - 101 <=>   17 -  54   (ASP   66  - ILE  103  <=> GLU   17  - GLN   54 )                          
 194: 6c70-A urou-A   252 - 259 <=>   90 -  97   (ARG  338  - ASP  345  <=> GLU   90  - ARG   97 )                          
 194: 6c70-A urou-A   261 - 283 <=>   99 - 121   (TYR  347  - ALA  369  <=> LEU   99  - ASN  121 )                          
 194: 6c70-A urou-A   284 - 287 <=>  123 - 126   (THR  370  - ASN  373  <=> LEU  123  - PRO  126 )                          
 194: 6c70-A urou-A   288 - 291 <=>  128 - 131   (GLY  374  - VAL  377  <=> LEU  128  - LEU  131 )                          
 194: 6c70-A urou-A   330 - 333 <=>  572 - 575   (SER  416  - TRP  419  <=> GLU  572  - ASN  575 )                          
 194: 6c70-A urou-A   346 - 352 <=>  612 - 618   (ILE  432  - GLN  438  <=> ALA  612  - TYR  618 )                          
 195: 6c70-A uqq5-A    53 -  56 <=>  103 - 106   (MET   55  - VAL   58  <=> LYS  103  - PHE  106 )                          
 195: 6c70-A uqq5-A    63 -  66 <=>  569 - 572   (ASP   65  - ASP   68  <=> ILE  569  - LEU  572 )                          
 195: 6c70-A uqq5-A    67 -  93 <=>  574 - 600   (ASP   69  - LYS   95  <=> GLY  574  - ALA  600 )                          
 195: 6c70-A uqq5-A    96 -  99 <=>  614 - 617   (TYR   98  - LEU  101  <=> ASN  614  - PRO  617 )                          
 195: 6c70-A uqq5-A   256 - 283 <=>  618 - 645   (ALA  342  - ALA  369  <=> VAL  618  - LYS  645 )                          
 195: 6c70-A uqq5-A   284 - 287 <=>  647 - 650   (THR  370  - ASN  373  <=> ILE  647  - TRP  650 )                          
 195: 6c70-A uqq5-A   288 - 291 <=>  653 - 656   (GLY  374  - VAL  377  <=> GLU  653  - VAL  656 )                          
 196: 6c70-A uo4v-A    63 - 102 <=>   14 -  53   (ASP   65  - TRP  104  <=> ASP   14  - ASP   53 )                          
 196: 6c70-A uo4v-A   255 - 286 <=>   58 -  89   (THR  341  - VAL  372  <=> LEU   58  - GLU   89 )                          
 196: 6c70-A uo4v-A   287 - 290 <=>   92 -  95   (ASN  373  - ASN  376  <=> LEU   92  - LYS   95 )                          
 197: 6c70-A uocx-A    65 -  99 <=>   43 -  77   (VAL   67  - LEU  101  <=> HIS   43  - GLY   77 )                          
 197: 6c70-A uocx-A   256 - 281 <=>   79 - 104   (ALA  342  - TYR  367  <=> PRO   79  - GLY  104 )                          
 197: 6c70-A uocx-A   384 - 387 <=>  106 - 109   (LEU  470  - LEU  473  <=> VAL  106  - CYS  109 )                          
 198: 6c70-A ur19-A    59 -  62 <=>    1 -   4   (MET   61  - SER   64  <=> MET    1  - ALA    4 )                          
 198: 6c70-A ur19-A    67 - 102 <=>    5 -  40   (ASP   69  - TRP  104  <=> ASP    5  - SER   40 )                          
 198: 6c70-A ur19-A   103 - 106 <=>   42 -  45   (ASN  105  - ASN  108  <=> ALA   42  - ASN   45 )                          
 198: 6c70-A ur19-A   257 - 260 <=>   59 -  62   (VAL  343  - ALA  346  <=> VAL   59  - HIS   62 )                          
 198: 6c70-A ur19-A   261 - 286 <=>   65 -  90   (TYR  347  - VAL  372  <=> TYR   65  - GLU   90 )                          
 198: 6c70-A ur19-A   287 - 290 <=>   93 -  96   (ASN  373  - ASN  376  <=> ARG   93  - ALA   96 )                          
 198: 6c70-A ur19-A   315 - 318 <=>  173 - 176   (ASN  401  - ILE  404  <=> HIS  173  - ALA  176 )                          
 199: 6c70-A ur3c-A    62 -  65 <=>    3 -   6   (SER   64  - VAL   67  <=> PRO    3  - GLY    6 )                          
 199: 6c70-A ur3c-A    68 -  90 <=>    7 -  29   (LEU   70  - VAL   92  <=> ASN    7  - SER   29 )                          
 199: 6c70-A ur3c-A    92 -  95 <=>   31 -  34   (SER   94  - PHE   97  <=> LYS   31  - PHE   34 )                          
 199: 6c70-A ur3c-A   259 - 284 <=>   36 -  61   (ASP  345  - THR  370  <=> THR   36  - THR   61 )                          
 199: 6c70-A ur3c-A   301 - 304 <=>  102 - 105   (LEU  387  - LEU  390  <=> SER  102  - ASN  105 )                          
 200: 6c70-A ur8n-A    64 -  96 <=>  162 - 194   (ASP   66  - TYR   98  <=> THR  162  - PRO  194 )                          
 200: 6c70-A ur8n-A   190 - 196 <=>  201 - 207   (ALA  207  - ASP  213  <=> ASN  201  - SER  207 )                          
 200: 6c70-A ur8n-A   203 - 206 <=>  232 - 235   (LEU  220  - ALA  223  <=> ILE  232  - VAL  235 )                          
 200: 6c70-A ur8n-A   259 - 286 <=>  254 - 281   (ASP  345  - VAL  372  <=> ASP  254  - MET  281 )                          
 200: 6c70-A ur8n-A   287 - 291 <=>  285 - 289   (ASN  373  - VAL  377  <=> ALA  285  - THR  289 )                          
 200: 6c70-A ur8n-A   294 - 297 <=>  293 - 296   (ALA  380  - ILE  383  <=> GLY  293  - VAL  296 )                          
 200: 6c70-A ur8n-A   335 - 338 <=>  479 - 482   (ASP  421  - GLU  424  <=> GLU  479  - LYS  482 )                          
 200: 6c70-A ur8n-A   342 - 345 <=>  483 - 486   (THR  428  - GLN  431  <=> GLU  483  - ASP  486 )                          
 201: 6c70-A unh9-A   266 - 288 <=>    2 -  24   (LEU  352  - GLY  374  <=> THR    2  - HIS   24 )                          
 201: 6c70-A unh9-A   290 - 309 <=>   25 -  44   (ASN  376  - LEU  395  <=> ARG   25  - HIS   44 )                          
 201: 6c70-A unh9-A   312 - 315 <=>   45 -  48   (ILE  398  - ASN  401  <=> VAL   45  - PRO   48 )                          
 201: 6c70-A unh9-A   365 - 382 <=>   49 -  66   (VAL  451  - MET  468  <=> ARG   49  - LYS   66 )                          
 201: 6c70-A unh9-A   385 - 388 <=>   67 -  70   (VAL  471  - LYS  474  <=> HIS   67  - PRO   70 )                          
 202: 6c70-A unk3-A    63 -  93 <=>   21 -  51   (ASP   65  - LYS   95  <=> ARG   21  - ARG   51 )                          
 202: 6c70-A unk3-A   117 - 120 <=>  386 - 389   (ARG  119  - ALA  122  <=> LYS  386  - ASN  389 )                          
 202: 6c70-A unk3-A   256 - 283 <=>  396 - 423   (ALA  342  - ALA  369  <=> THR  396  - TYR  423 )                          
 202: 6c70-A unk3-A   284 - 287 <=>  425 - 428   (THR  370  - ASN  373  <=> GLY  425  - ARG  428 )                          
 202: 6c70-A unk3-A   288 - 291 <=>  430 - 433   (GLY  374  - VAL  377  <=> LYS  430  - HIS  433 )                          
 203: 6c70-A us3u-A     5 -   8 <=>  167 - 170   (GLY    7  - ALA   10  <=> PHE  167  - THR  170 )                          
 203: 6c70-A us3u-A    30 -  40 <=>  411 - 421   (GLU   32  - CYS   42  <=> CYS  411  - GLY  421 )                          
 203: 6c70-A us3u-A    82 -  89 <=>  440 - 447   (ILE   84  - PRO   91  <=> SER  440  - PRO  447 )                          
 203: 6c70-A us3u-A   154 - 157 <=>  502 - 505   (PRO  171  - ARG  174  <=> VAL  502  - SER  505 )                          
 203: 6c70-A us3u-A   289 - 301 <=>  508 - 520   (VAL  375  - LEU  387  <=> GLN  508  - ALA  520 )                          
 203: 6c70-A us3u-A   303 - 329 <=>  521 - 547   (THR  389  - TYR  415  <=> GLN  521  - ILE  547 )                          
 203: 6c70-A us3u-A   342 - 354 <=>  549 - 561   (THR  428  - ALA  440  <=> PRO  549  - SER  561 )                          
 203: 6c70-A us3u-A   355 - 358 <=>  564 - 567   (MET  441  - SER  444  <=> GLU  564  - THR  567 )                          
 203: 6c70-A us3u-A   364 - 380 <=>  569 - 585   (THR  450  - TYR  466  <=> ALA  569  - SER  585 )                          
 203: 6c70-A us3u-A   383 - 386 <=>  586 - 589   (VAL  469  - GLN  472  <=> PRO  586  - SER  589 )                          
 204: 6c70-A uptt-A    29 -  35 <=>   53 -  59   (SER   31  - PRO   37  <=> ASN   53  - ASN   59 )                          
 204: 6c70-A uptt-A   169 - 226 <=>  467 - 524   (MET  186  - THR  243  <=> LEU  467  - ALA  524 )                          
 204: 6c70-A uptt-A   228 - 286 <=>  562 - 620   (LEU  314  - VAL  372  <=> ALA  562  - GLU  620 )                          
 204: 6c70-A uptt-A   287 - 290 <=>  623 - 626   (ASN  373  - ASN  376  <=> MET  623  - ASN  626 )                          
 205: 6c70-A unok-A    63 -  91 <=>   87 - 115   (ASP   65  - ARG   93  <=> PRO   87  - ALA  115 )                          
 205: 6c70-A unok-A    92 -  95 <=>  126 - 129   (SER   94  - PHE   97  <=> GLY  126  - ARG  129 )                          
 205: 6c70-A unok-A   189 - 201 <=>  151 - 163   (MET  206  - SER  218  <=> LEU  151  - LYS  163 )                          
 205: 6c70-A unok-A   203 - 206 <=>  164 - 167   (LEU  220  - ALA  223  <=> HIS  164  - PHE  167 )                          
 205: 6c70-A unok-A   249 - 252 <=>  169 - 172   (HIS  335  - ARG  338  <=> SER  169  - THR  172 )                          
 205: 6c70-A unok-A   263 - 269 <=>  556 - 562   (VAL  349  - MET  355  <=> MET  556  - GLY  562 )                          
 205: 6c70-A unok-A   270 - 279 <=>  564 - 573   (LEU  356  - LEU  365  <=> THR  564  - SER  573 )                          
 205: 6c70-A unok-A   295 - 298 <=>  574 - 577   (THR  381  - GLY  384  <=> GLU  574  - LEU  577 )                          
 205: 6c70-A unok-A   370 - 373 <=>  585 - 588   (PHE  456  - VAL  459  <=> PHE  585  - GLU  588 )                          
 206: 6c70-A ut0w-A    64 -  97 <=>  193 - 226   (ASP   66  - LYS   99  <=> ASP  193  - LYS  226 )                          
 206: 6c70-A ut0w-A    99 - 102 <=>  227 - 230   (LEU  101  - TRP  104  <=> VAL  227  - GLY  230 )                          
 206: 6c70-A ut0w-A   119 - 125 <=>  374 - 380   (HIS  121  - LYS  127  <=> SER  374  - GLY  380 )                          
 206: 6c70-A ut0w-A   246 - 249 <=>  385 - 388   (ARG  332  - HIS  335  <=> ASN  385  - ASP  388 )                          
 206: 6c70-A ut0w-A   252 - 255 <=>  389 - 392   (ARG  338  - THR  341  <=> LEU  389  - THR  392 )                          
 206: 6c70-A ut0w-A   258 - 261 <=>  393 - 396   (GLY  344  - TYR  347  <=> GLU  393  - ALA  396 )                          
 206: 6c70-A ut0w-A   262 - 283 <=>  398 - 419   (GLY  348  - ALA  369  <=> THR  398  - GLU  419 )                          
 206: 6c70-A ut0w-A   284 - 287 <=>  421 - 424   (THR  370  - ASN  373  <=> GLN  421  - ASP  424 )                          
 206: 6c70-A ut0w-A   288 - 291 <=>  426 - 429   (GLY  374  - VAL  377  <=> HIS  426  - TYR  429 )                          
 207: 6c70-A up25-A     2 -   5 <=>  142 - 145   (LYS    4  - GLY    7  <=> LEU  142  - PRO  145 )                          
 207: 6c70-A up25-A    12 -  15 <=>  303 - 306   (PRO   14  - ARG   17  <=> PRO  303  - PHE  306 )                          
 207: 6c70-A up25-A    21 -  24 <=>  320 - 323   (GLY   23  - MET   26  <=> SER  320  - THR  323 )                          
 207: 6c70-A up25-A    63 -  66 <=>  352 - 355   (ASP   65  - ASP   68  <=> SER  352  - SER  355 )                          
 207: 6c70-A up25-A    67 -  90 <=>  357 - 380   (ASP   69  - VAL   92  <=> GLU  357  - LEU  380 )                          
 207: 6c70-A up25-A    92 -  95 <=>  384 - 387   (SER   94  - PHE   97  <=> THR  384  - SER  387 )                          
 207: 6c70-A up25-A   260 - 284 <=>  389 - 413   (ALA  346  - THR  370  <=> SER  389  - VAL  413 )                          
 207: 6c70-A up25-A   285 - 288 <=>  415 - 418   (LYS  371  - GLY  374  <=> PRO  415  - GLU  418 )                          
 207: 6c70-A up25-A   290 - 293 <=>  419 - 422   (ASN  376  - ALA  379  <=> ALA  419  - ALA  422 )                          
 207: 6c70-A up25-A   295 - 313 <=>  423 - 441   (THR  381  - PHE  399  <=> PHE  423  - LEU  441 )                          
 207: 6c70-A up25-A   318 - 321 <=>  443 - 446   (ILE  404  - SER  407  <=> SER  443  - SER  446 )                          
 207: 6c70-A up25-A   350 - 354 <=>  447 - 451   (GLN  436  - ALA  440  <=> ASP  447  - PRO  451 )                          
 207: 6c70-A up25-A   355 - 358 <=>  453 - 456   (MET  441  - SER  444  <=> ASN  453  - ASP  456 )                          
 207: 6c70-A up25-A   363 - 367 <=>  457 - 461   (PHE  449  - LEU  453  <=> LEU  457  - ALA  461 )                          
 207: 6c70-A up25-A   368 - 379 <=>  466 - 477   (ASP  454  - THR  465  <=> GLN  466  - PHE  477 )                          
 207: 6c70-A up25-A   385 - 388 <=>  614 - 617   (VAL  471  - LYS  474  <=> PRO  614  - TRP  617 )                          
 208: 6c70-A unal-A    66 -  94 <=>  258 - 286   (ASP   68  - ILE   96  <=> ARG  258  - ALA  286 )                          
 208: 6c70-A unal-A    99 - 102 <=>  287 - 290   (LEU  101  - TRP  104  <=> GLY  287  - GLY  290 )                          
 208: 6c70-A unal-A   253 - 256 <=>  291 - 294   (LEU  339  - ALA  342  <=> GLY  291  - SER  294 )                          
 208: 6c70-A unal-A   258 - 284 <=>  295 - 321   (GLY  344  - THR  370  <=> GLY  295  - ASN  321 )                          
 208: 6c70-A unal-A   384 - 388 <=>  323 - 327   (LEU  470  - LYS  474  <=> LEU  323  - GLU  327 )                          
 209: 6c70-A umlt-A    29 -  33 <=>  733 - 737   (SER   31  - LYS   35  <=> LYS  733  - ILE  737 )                          
 209: 6c70-A umlt-A    35 -  38 <=>  738 - 741   (PRO   37  - ILE   40  <=> PRO  738  - LYS  741 )                          
 209: 6c70-A umlt-A    40 -  44 <=>  742 - 746   (CYS   42  - LEU   46  <=> PRO  742  - ALA  746 )                          
 209: 6c70-A umlt-A    62 - 101 <=> 1539 -1578   (SER   64  - ILE  103  <=> CYS 1539  - SER 1578 )                          
 209: 6c70-A umlt-A   262 - 289 <=> 1601 -1628   (GLY  348  - VAL  375  <=> SER 1601  - TRP 1628 )                          
 210: 6c70-A up5g-A    63 -  92 <=>  152 - 181   (ASP   65  - SER   94  <=> LYS  152  - SER  181 )                          
 210: 6c70-A up5g-A    95 -  98 <=>  182 - 185   (PHE   97  - THR  100  <=> ASN  182  - GLN  185 )                          
 210: 6c70-A up5g-A   254 - 276 <=>  186 - 208   (VAL  340  - LEU  362  <=> THR  186  - PHE  208 )                          
 210: 6c70-A up5g-A   277 - 289 <=>  210 - 222   (THR  363  - VAL  375  <=> LEU  210  - PRO  222 )                          
 211: 6c70-A urib-A    65 -  79 <=>   21 -  35   (VAL   67  - LEU   81  <=> VAL   21  - SER   35 )                          
 211: 6c70-A urib-A    80 -  88 <=>   37 -  45   (HIS   82  - PHE   90  <=> LEU   37  - GLY   45 )                          
 211: 6c70-A urib-A    90 -  97 <=>   46 -  53   (VAL   92  - LYS   99  <=> LEU   46  - PHE   53 )                          
 211: 6c70-A urib-A    99 - 102 <=>   54 -  57   (LEU  101  - TRP  104  <=> GLY   54  - VAL   57 )                          
 211: 6c70-A urib-A   258 - 286 <=>   63 -  91   (GLY  344  - VAL  372  <=> ALA   63  - GLY   91 )                          
 211: 6c70-A urib-A   292 - 295 <=>   92 -  95   (TYR  378  - THR  381  <=> GLN   92  - PHE   95 )                          
 211: 6c70-A urib-A   305 - 312 <=>   99 - 106   (GLY  391  - ILE  398  <=> PHE   99  - VAL  106 )                          
 212: 6c70-A urbb-A    64 -  86 <=>  370 - 392   (ASP   66  - ILE   88  <=> LEU  370  - ASP  392 )                          
 212: 6c70-A urbb-A    88 -  92 <=>  393 - 397   (PHE   90  - SER   94  <=> ALA  393  - MET  397 )                          
 212: 6c70-A urbb-A    95 -  98 <=>  398 - 401   (PHE   97  - THR  100  <=> ALA  398  - ASN  401 )                          
 212: 6c70-A urbb-A   253 - 256 <=>  402 - 405   (LEU  339  - ALA  342  <=> LYS  402  - ARG  405 )                          
 212: 6c70-A urbb-A   260 - 276 <=>  406 - 422   (ALA  346  - LEU  362  <=> ARG  406  - ALA  422 )                          
 212: 6c70-A urbb-A   277 - 284 <=>  424 - 431   (THR  363  - THR  370  <=> GLU  424  - GLU  431 )                          
 212: 6c70-A urbb-A   285 - 289 <=>  433 - 437   (LYS  371  - VAL  375  <=> ARG  433  - GLU  437 )                          
 212: 6c70-A urbb-A   291 - 298 <=>  453 - 460   (VAL  377  - GLY  384  <=> ARG  453  - PRO  460 )                          
 212: 6c70-A urbb-A   319 - 322 <=>  526 - 529   (GLU  405  - SER  408  <=> ASN  526  - LYS  529 )                          
 212: 6c70-A urbb-A   335 - 339 <=>  540 - 544   (ASP  421  - GLU  425  <=> LEU  540  - PRO  544 )                          
 213: 6c70-A urq2-A    13 -  16 <=>  287 - 290   (ASN   15  - VAL   18  <=> GLU  287  - SER  290 )                          
 213: 6c70-A urq2-A    27 -  30 <=>  291 - 294   (TYR   29  - GLU   32  <=> PRO  291  - ASN  294 )                          
 213: 6c70-A urq2-A    32 -  35 <=>  295 - 298   (LYS   34  - PRO   37  <=> SER  295  - PRO  298 )                          
 213: 6c70-A urq2-A    65 -  92 <=>  584 - 611   (VAL   67  - SER   94  <=> ARG  584  - PHE  611 )                          
 213: 6c70-A urq2-A   263 - 283 <=>  622 - 642   (VAL  349  - ALA  369  <=> LEU  622  - HIS  642 )                          
 213: 6c70-A urq2-A   284 - 287 <=>  644 - 647   (THR  370  - ASN  373  <=> LYS  644  - GLU  647 )                          
 213: 6c70-A urq2-A   288 - 291 <=>  650 - 653   (GLY  374  - VAL  377  <=> ARG  650  - HIS  653 )                          
 213: 6c70-A urq2-A   338 - 341 <=>  745 - 748   (GLU  424  - LYS  427  <=> GLN  745  - PRO  748 )                          
 214: 6c70-A umvq-A    20 -  23 <=>   18 -  21   (VAL   22  - PHE   25  <=> GLU   18  - LEU   21 )                          
 214: 6c70-A umvq-A    37 -  44 <=>   22 -  29   (ARG   39  - LEU   46  <=> SER   22  - VAL   29 )                          
 214: 6c70-A umvq-A    49 -  52 <=>   91 -  94   (LEU   51  - GLY   54  <=> ASN   91  - TRP   94 )                          
 214: 6c70-A umvq-A    64 -  92 <=>  139 - 167   (ASP   66  - SER   94  <=> GLN  139  - ARG  167 )                          
 214: 6c70-A umvq-A    95 -  98 <=>  168 - 171   (PHE   97  - THR  100  <=> PHE  168  - LEU  171 )                          
 214: 6c70-A umvq-A   256 - 259 <=>  172 - 175   (ALA  342  - ASP  345  <=> SER  172  - SER  175 )                          
 214: 6c70-A umvq-A   262 - 286 <=>  176 - 200   (GLY  348  - VAL  372  <=> TYR  176  - ALA  200 )                          
 214: 6c70-A umvq-A   287 - 290 <=>  203 - 206   (ASN  373  - ASN  376  <=> GLN  203  - GLU  206 )                          
 214: 6c70-A umvq-A   329 - 338 <=>  943 - 952   (TYR  415  - GLU  424  <=> LEU  943  - PRO  952 )                          
 215: 6c70-A ut7h-A    32 -  35 <=>   50 -  53   (LYS   34  - PRO   37  <=> LEU   50  - PRO   53 )                          
 215: 6c70-A ut7h-A    64 -  93 <=>  252 - 281   (ASP   66  - LYS   95  <=> VAL  252  - GLU  281 )                          
 215: 6c70-A ut7h-A    95 -  98 <=>  282 - 285   (PHE   97  - THR  100  <=> ALA  282  - MET  285 )                          
 215: 6c70-A ut7h-A   257 - 287 <=>  287 - 317   (VAL  343  - ASN  373  <=> SER  287  - ILE  317 )                          
 215: 6c70-A ut7h-A   290 - 312 <=>  318 - 340   (ASN  376  - ILE  398  <=> PRO  318  - GLN  340 )                          
 215: 6c70-A ut7h-A   336 - 352 <=>  411 - 427   (GLY  422  - GLN  438  <=> SER  411  - GLN  427 )                          
 215: 6c70-A ut7h-A   353 - 356 <=>  430 - 433   (LYS  439  - SER  442  <=> PHE  430  - THR  433 )                          
 216: 6c70-A uont-A    25 -  28 <=>  174 - 177   (PHE   27  - TYR   30  <=> LYS  174  - GLU  177 )                          
 216: 6c70-A uont-A    32 -  36 <=>  179 - 183   (LYS   34  - HIS   38  <=> ASN  179  - PHE  183 )                          
 216: 6c70-A uont-A    66 - 103 <=>  344 - 381   (ASP   68  - ASN  105  <=> ASP  344  - SER  381 )                          
 216: 6c70-A uont-A   104 - 107 <=>  384 - 387   (ASN  106  - SER  109  <=> VAL  384  - MET  387 )                          
 216: 6c70-A uont-A   108 - 111 <=>  390 - 393   (HIS  110  - PHE  113  <=> THR  390  - ASN  393 )                          
 216: 6c70-A uont-A   230 - 233 <=>  398 - 401   (LYS  316  - GLU  319  <=> SER  398  - ASN  401 )                          
 216: 6c70-A uont-A   235 - 285 <=>  402 - 452   (LEU  321  - LYS  371  <=> ARG  402  - HIS  452 )                          
 216: 6c70-A uont-A   287 - 309 <=>  459 - 481   (ASN  373  - LEU  395  <=> LYS  459  - ILE  481 )                          
 216: 6c70-A uont-A   312 - 315 <=>  873 - 876   (ILE  398  - ASN  401  <=> ASN  873  - HIS  876 )                          
 217: 6c70-A uo8g-A     1 -  13 <=>   80 -  92   (PHE    3  - ASN   15  <=> ARG   80  - PRO   92 )                          
 217: 6c70-A uo8g-A    56 -  59 <=>  103 - 106   (VAL   58  - MET   61  <=> THR  103  - THR  106 )                          
 217: 6c70-A uo8g-A    63 -  84 <=>  151 - 172   (ASP   65  - LYS   86  <=> ALA  151  - LEU  172 )                          
 217: 6c70-A uo8g-A    86 -  89 <=>  173 - 176   (ILE   88  - PRO   91  <=> PRO  173  - THR  176 )                          
 217: 6c70-A uo8g-A   259 - 281 <=>  179 - 201   (ASP  345  - TYR  367  <=> PHE  179  - MET  201 )                          
 217: 6c70-A uo8g-A   284 - 290 <=>  202 - 208   (THR  370  - ASN  376  <=> PRO  202  - LYS  208 )                          
 217: 6c70-A uo8g-A   318 - 321 <=>  249 - 252   (ILE  404  - SER  407  <=> GLN  249  - SER  252 )                          
 217: 6c70-A uo8g-A   336 - 339 <=>  409 - 412   (GLY  422  - GLU  425  <=> LYS  409  - ARG  412 )                          
 217: 6c70-A uo8g-A   342 - 345 <=>  413 - 416   (THR  428  - GLN  431  <=> SER  413  - VAL  416 )                          
 217: 6c70-A uo8g-A   367 - 371 <=>  441 - 445   (LEU  453  - ALA  457  <=> THR  441  - ALA  445 )                          
 218: 6c70-A ut06-A    63 -  89 <=>   11 -  37   (ASP   65  - PRO   91  <=> PRO   11  - GLN   37 )                          
 218: 6c70-A ut06-A    91 - 101 <=>   38 -  48   (ARG   93  - ILE  103  <=> LEU   38  - TYR   48 )                          
 218: 6c70-A ut06-A   102 - 105 <=>   50 -  53   (TRP  104  - PRO  107  <=> VAL   50  - SER   53 )                          
 218: 6c70-A ut06-A   106 - 109 <=>   56 -  59   (ASN  108  - PRO  111  <=> ALA   56  - ASN   59 )                          
 218: 6c70-A ut06-A   239 - 260 <=>   60 -  81   (ALA  325  - ALA  346  <=> PRO   60  - ARG   81 )                          
 218: 6c70-A ut06-A   261 - 284 <=>   84 - 107   (TYR  347  - THR  370  <=> SER   84  - VAL  107 )                          
 218: 6c70-A ut06-A   285 - 288 <=>  109 - 112   (LYS  371  - GLY  374  <=> LYS  109  - GLY  112 )                          
 218: 6c70-A ut06-A   291 - 294 <=>  113 - 116   (VAL  377  - ALA  380  <=> SER  113  - ALA  116 )                          
 218: 6c70-A ut06-A   301 - 310 <=>  121 - 130   (LEU  387  - PHE  396  <=> MET  121  - LEU  130 )                          
 218: 6c70-A ut06-A   315 - 318 <=>  164 - 167   (ASN  401  - ILE  404  <=> LEU  164  - GLU  167 )                          
 218: 6c70-A ut06-A   353 - 356 <=>  168 - 171   (LYS  439  - SER  442  <=> GLU  168  - ALA  171 )                          
 219: 6c70-A upcy-A    46 -  49 <=>  182 - 185   (LEU   48  - LEU   51  <=> GLU  182  - PHE  185 )                          
 219: 6c70-A upcy-A    63 -  83 <=>  202 - 222   (ASP   65  - VAL   85  <=> SER  202  - PRO  222 )                          
 219: 6c70-A upcy-A    85 - 103 <=>  224 - 242   (MET   87  - ASN  105  <=> THR  224  - VAL  242 )                          
 219: 6c70-A upcy-A   104 - 107 <=>  246 - 249   (ASN  106  - SER  109  <=> ASP  246  - THR  249 )                          
 219: 6c70-A upcy-A   108 - 128 <=>  252 - 272   (HIS  110  - ARG  130  <=> ASP  252  - GLN  272 )                          
 219: 6c70-A upcy-A   158 - 163 <=>  290 - 295   (LEU  175  - PHE  180  <=> ASP  290  - GLU  295 )                          
 219: 6c70-A upcy-A   193 - 216 <=>  357 - 380   (ASN  210  - ILE  233  <=> ASN  357  - VAL  380 )                          
 219: 6c70-A upcy-A   223 - 230 <=>  387 - 394   (LEU  240  - LYS  316  <=> SER  387  - TYR  394 )                          
 219: 6c70-A upcy-A   241 - 287 <=>  432 - 478   (LYS  327  - ASN  373  <=> THR  432  - THR  478 )                          
 220: 6c70-A upwa-A    64 -  78 <=>  468 - 482   (ASP   66  - PHE   80  <=> LEU  468  - THR  482 )                          
 220: 6c70-A upwa-A    79 -  97 <=>  492 - 510   (LEU   81  - LYS   99  <=> ILE  492  - HIS  510 )                          
 220: 6c70-A upwa-A   100 - 107 <=>  511 - 518   (ALA  102  - SER  109  <=> LEU  511  - ASP  518 )                          
 220: 6c70-A upwa-A   242 - 245 <=>  519 - 522   (TYR  328  - GLU  331  <=> PRO  519  - GLU  522 )                          
 220: 6c70-A upwa-A   249 - 252 <=>  523 - 526   (HIS  335  - ARG  338  <=> GLU  523  - ILE  526 )                          
 220: 6c70-A upwa-A   255 - 260 <=>  527 - 532   (THR  341  - ALA  346  <=> VAL  527  - VAL  532 )                          
 220: 6c70-A upwa-A   261 - 286 <=>  536 - 561   (TYR  347  - VAL  372  <=> ALA  536  - LEU  561 )                          
 220: 6c70-A upwa-A   288 - 291 <=>  830 - 833   (GLY  374  - VAL  377  <=> ASP  830  - PRO  833 )                          
 220: 6c70-A upwa-A   334 - 338 <=>  927 - 931   (TYR  420  - GLU  424  <=> HIS  927  - LYS  931 )                          
 221: 6c70-A unu6-A    65 -  79 <=>  384 - 398   (VAL   67  - LEU   81  <=> ARG  384  - GLN  398 )                          
 221: 6c70-A unu6-A    80 -  91 <=>  401 - 412   (HIS   82  - ARG   93  <=> TYR  401  - ASP  412 )                          
 221: 6c70-A unu6-A   261 - 286 <=>  415 - 440   (TYR  347  - VAL  372  <=> ILE  415  - GLU  440 )                          
 221: 6c70-A unu6-A   385 - 388 <=>  442 - 445   (VAL  471  - LYS  474  <=> HIS  442  - THR  445 )                          
 222: 6c70-A unn7-A    63 -  96 <=>   55 -  88   (ASP   65  - TYR   98  <=> HIS   55  - ASN   88 )                          
 222: 6c70-A unn7-A   102 - 105 <=>   93 -  96   (TRP  104  - PRO  107  <=> ARG   93  - SER   96 )                          
 222: 6c70-A unn7-A   256 - 283 <=>  101 - 128   (ALA  342  - ALA  369  <=> GLN  101  - GLY  128 )                          
 222: 6c70-A unn7-A   298 - 301 <=>  137 - 140   (GLY  384  - LEU  387  <=> ASP  137  - PRO  140 )                          
 222: 6c70-A unn7-A   308 - 311 <=>  147 - 150   (PHE  394  - CYS  397  <=> THR  147  - SER  150 )                          
 222: 6c70-A unn7-A   320 - 323 <=>  249 - 252   (GLU  406  - SER  409  <=> PHE  249  - ARG  252 )                          
 222: 6c70-A unn7-A   326 - 329 <=>  253 - 256   (GLU  412  - TYR  415  <=> PRO  253  - ALA  256 )                          
 222: 6c70-A unn7-A   332 - 337 <=>  258 - 263   (HIS  418  - SER  423  <=> ARG  258  - ILE  263 )                          
 223: 6c70-A uotj-A    63 -  92 <=>   92 - 121   (ASP   65  - SER   94  <=> ARG   92  - ARG  121 )                          
 223: 6c70-A uotj-A   259 - 282 <=>  123 - 146   (ASP  345  - GLN  368  <=> VAL  123  - LYS  146 )                          
 223: 6c70-A uotj-A   284 - 288 <=>  147 - 151   (THR  370  - GLY  374  <=> LEU  147  - GLU  151 )                          
 223: 6c70-A uotj-A   374 - 378 <=>  154 - 158   (LEU  460  - VAL  464  <=> SER  154  - ASP  158 )                          
 224: 6c70-A unqx-A    15 -  18 <=>    1 -   4   (ARG   17  - GLN   20  <=> MET    1  - PRO    4 )                          
 224: 6c70-A unqx-A    40 -  43 <=>    6 -   9   (CYS   42  - THR   45  <=> SER    6  - GLY    9 )                          
 224: 6c70-A unqx-A    46 -  62 <=>   10 -  26   (LEU   48  - SER   64  <=> ILE   10  - LEU   26 )                          
 224: 6c70-A unqx-A    64 -  78 <=>   50 -  64   (ASP   66  - PHE   80  <=> SER   50  - GLY   64 )                          
 224: 6c70-A unqx-A    79 -  96 <=>   66 -  83   (LEU   81  - TYR   98  <=> HIS   66  - ASP   83 )                          
 224: 6c70-A unqx-A   259 - 284 <=>   85 - 110   (ASP  345  - THR  370  <=> SER   85  - MET  110 )                          
 224: 6c70-A unqx-A   285 - 289 <=>  112 - 116   (LYS  371  - VAL  375  <=> SER  112  - SER  116 )                          
 224: 6c70-A unqx-A   301 - 310 <=>  188 - 197   (LEU  387  - PHE  396  <=> THR  188  - ILE  197 )                          
 224: 6c70-A unqx-A   323 - 327 <=>  235 - 239   (SER  409  - ALA  413  <=> HIS  235  - VAL  239 )                          
 224: 6c70-A unqx-A   330 - 339 <=>  240 - 249   (SER  416  - GLU  425  <=> ALA  240  - GLU  249 )                          
 224: 6c70-A unqx-A   385 - 388 <=>  324 - 327   (VAL  471  - LYS  474  <=> TRP  324  - LYS  327 )                          
 225: 6c70-A un4x-A    63 -  89 <=>   83 - 109   (ASP   65  - PRO   91  <=> ASN   83  - GLY  109 )                          
 225: 6c70-A un4x-A    91 - 105 <=>  110 - 124   (ARG   93  - PRO  107  <=> LYS  110  - ILE  124 )                          
 225: 6c70-A un4x-A   106 - 109 <=>  127 - 130   (ASN  108  - PRO  111  <=> LEU  127  - GLU  130 )                          
 225: 6c70-A un4x-A   122 - 125 <=>  136 - 139   (ALA  124  - LYS  127  <=> GLY  136  - LYS  139 )                          
 225: 6c70-A un4x-A   243 - 260 <=>  144 - 161   (TRP  329  - ALA  346  <=> ASN  144  - LYS  161 )                          
 225: 6c70-A un4x-A   261 - 285 <=>  164 - 188   (TYR  347  - LYS  371  <=> ILE  164  - ILE  188 )                          
 225: 6c70-A un4x-A   286 - 290 <=>  190 - 194   (VAL  372  - ASN  376  <=> LYS  190  - LYS  194 )                          
 226: 6c70-A ut7e-A     1 -   5 <=>  158 - 162   (PHE    3  - GLY    7  <=> ASP  158  - ASN  162 )                          
 226: 6c70-A ut7e-A     6 -   9 <=>  229 - 232   (LEU    8  - ASP   11  <=> ASN  229  - PRO  232 )                          
 226: 6c70-A ut7e-A    10 -  13 <=>  234 - 237   (LEU   12  - ASN   15  <=> ALA  234  - ARG  237 )                          
 226: 6c70-A ut7e-A    41 -  45 <=>  271 - 275   (ILE   43  - LEU   47  <=> VAL  271  - ARG  275 )                          
 226: 6c70-A ut7e-A    57 -  60 <=>  295 - 298   (ASN   59  - MET   62  <=> GLU  295  - GLY  298 )                          
 226: 6c70-A ut7e-A    63 -  88 <=>  300 - 325   (ASP   65  - PHE   90  <=> GLU  300  - ASP  325 )                          
 226: 6c70-A ut7e-A    89 -  92 <=>  327 - 330   (PRO   91  - SER   94  <=> TYR  327  - ILE  330 )                          
 226: 6c70-A ut7e-A   261 - 273 <=>  332 - 344   (TYR  347  - THR  359  <=> SER  332  - GLY  344 )                          
 226: 6c70-A ut7e-A   365 - 368 <=>  347 - 350   (VAL  451  - ASP  454  <=> VAL  347  - ALA  350 )                          
 227: 6c70-A upp6-A     2 -   5 <=>  134 - 137   (LYS    4  - GLY    7  <=> VAL  134  - VAL  137 )                          
 227: 6c70-A upp6-A    12 -  15 <=>  202 - 205   (PRO   14  - ARG   17  <=> SER  202  - ARG  205 )                          
 227: 6c70-A upp6-A    31 -  35 <=>  210 - 214   (GLY   33  - PRO   37  <=> PHE  210  - ASP  214 )                          
 227: 6c70-A upp6-A    48 -  52 <=>  504 - 508   (LEU   50  - GLY   54  <=> LYS  504  - TYR  508 )                          
 227: 6c70-A upp6-A    65 -  88 <=>  537 - 560   (VAL   67  - PHE   90  <=> LYS  537  - GLU  560 )                          
 227: 6c70-A upp6-A    91 -  95 <=>  561 - 565   (ARG   93  - PHE   97  <=> THR  561  - ASP  565 )                          
 227: 6c70-A upp6-A   259 - 283 <=>  568 - 592   (ASP  345  - ALA  369  <=> GLU  568  - LYS  592 )                          
 227: 6c70-A upp6-A   299 - 310 <=>  596 - 607   (TYR  385  - PHE  396  <=> ASP  596  - ASN  607 )                          
 227: 6c70-A upp6-A   364 - 378 <=>  612 - 626   (THR  450  - VAL  464  <=> LYS  612  - ALA  626 )                          
 227: 6c70-A upp6-A   380 - 386 <=>  627 - 633   (TYR  466  - GLN  472  <=> MET  627  - LYS  633 )                          
 228: 6c70-A ummi-A     1 -   4 <=>   79 -  82   (PHE    3  - GLN    6  <=> LEU   79  - ARG   82 )                          
 228: 6c70-A ummi-A     5 -   8 <=>  148 - 151   (GLY    7  - ALA   10  <=> ILE  148  - ILE  151 )                          
 228: 6c70-A ummi-A   109 - 125 <=>  165 - 181   (PRO  111  - LYS  127  <=> GLY  165  - GLY  181 )                          
 228: 6c70-A ummi-A   127 - 130 <=>  228 - 231   (ARG  129  - LEU  132  <=> ILE  228  - SER  231 )                          
 228: 6c70-A ummi-A   134 - 137 <=>  232 - 235   (ALA  136  - THR  139  <=> CYS  232  - GLY  235 )                          
 228: 6c70-A ummi-A   184 - 189 <=>  238 - 243   (TYR  201  - MET  206  <=> LYS  238  - ARG  243 )                          
 228: 6c70-A ummi-A   194 - 198 <=>  244 - 248   (SER  211  - LEU  215  <=> TYR  244  - GLU  248 )                          
 228: 6c70-A ummi-A   232 - 236 <=>  258 - 262   (GLN  318  - VAL  322  <=> PHE  258  - PHE  262 )                          
 228: 6c70-A ummi-A   241 - 259 <=>  293 - 311   (LYS  327  - ASP  345  <=> SER  293  - SER  311 )                          
 228: 6c70-A ummi-A   261 - 274 <=>  312 - 325   (TYR  347  - ILE  360  <=> ARG  312  - LYS  325 )                          
 228: 6c70-A ummi-A   277 - 280 <=>  326 - 329   (THR  363  - ALA  366  <=> ALA  326  - ASP  329 )                          
 228: 6c70-A ummi-A   287 - 326 <=>  339 - 378   (ASN  373  - GLU  412  <=> LEU  339  - ILE  378 )                          
 228: 6c70-A ummi-A   327 - 330 <=>  380 - 383   (ALA  413  - SER  416  <=> SER  380  - LYS  383 )                          
 228: 6c70-A ummi-A   340 - 343 <=>  386 - 389   (ALA  426  - PHE  429  <=> ASP  386  - ILE  389 )                          
 228: 6c70-A ummi-A   353 - 356 <=>  402 - 405   (LYS  439  - SER  442  <=> ASP  402  - ILE  405 )                          
 228: 6c70-A ummi-A   364 - 384 <=>  409 - 429   (THR  450  - LEU  470  <=> LYS  409  - GLY  429 )                          
 228: 6c70-A ummi-A   385 - 388 <=>  431 - 434   (VAL  471  - LYS  474  <=> PHE  431  - GLN  434 )                          
 229: 6c70-A urn7-A    64 -  91 <=>  516 - 543   (ASP   66  - ARG   93  <=> LYS  516  - ARG  543 )                          
 229: 6c70-A urn7-A   260 - 285 <=>  545 - 570   (ALA  346  - LYS  371  <=> SER  545  - ALA  570 )                          
 229: 6c70-A urn7-A   286 - 294 <=>  572 - 580   (VAL  372  - ALA  380  <=> LEU  572  - GLY  580 )                          
 230: 6c70-A ut3q-A    34 -  56 <=>    1 -  23   (PHE   36  - VAL   58  <=> MET    1  - LYS   23 )                          
 230: 6c70-A ut3q-A    63 -  88 <=>   31 -  56   (ASP   65  - PHE   90  <=> ASP   31  - ILE   56 )                          
 230: 6c70-A ut3q-A    95 -  98 <=>   58 -  61   (PHE   97  - THR  100  <=> CYS   58  - GLU   61 )                          
 230: 6c70-A ut3q-A   261 - 283 <=>   85 - 107   (TYR  347  - ALA  369  <=> ALA   85  - ALA  107 )                          
 230: 6c70-A ut3q-A   285 - 288 <=>  108 - 111   (LYS  371  - GLY  374  <=> SER  108  - LEU  111 )                          
 230: 6c70-A ut3q-A   290 - 306 <=>  112 - 128   (ASN  376  - GLN  392  <=> GLY  112  - ASP  128 )                          
 231: 6c70-A usmc-A    56 -  60 <=>   45 -  49   (VAL   58  - MET   62  <=> ALA   45  - GLN   49 )                          
 231: 6c70-A usmc-A    63 -  66 <=>   80 -  83   (ASP   65  - ASP   68  <=> LEU   80  - GLU   83 )                          
 231: 6c70-A usmc-A    69 -  91 <=>   84 - 106   (THR   71  - ARG   93  <=> ILE   84  - ARG  106 )                          
 231: 6c70-A usmc-A   260 - 286 <=>  107 - 133   (ALA  346  - VAL  372  <=> LYS  107  - GLY  133 )                          
 231: 6c70-A usmc-A   292 - 295 <=>  136 - 139   (TYR  378  - THR  381  <=> ALA  136  - TRP  139 )                          
 231: 6c70-A usmc-A   299 - 302 <=>  140 - 143   (TYR  385  - TYR  388  <=> LYS  140  - SER  143 )                          
 232: 6c70-A unuz-A     1 -   5 <=>    1 -   5   (PHE    3  - GLY    7  <=> MET    1  - SER    5 )                          
 232: 6c70-A unuz-A    31 -  34 <=>   10 -  13   (GLY   33  - PHE   36  <=> ILE   10  - ILE   13 )                          
 232: 6c70-A unuz-A    36 -  63 <=>   14 -  41   (HIS   38  - ASP   65  <=> SER   14  - ARG   41 )                          
 232: 6c70-A unuz-A    64 -  99 <=>   50 -  85   (ASP   66  - LEU  101  <=> ASP   50  - ASN   85 )                          
 232: 6c70-A unuz-A   260 - 265 <=>   89 -  94   (ALA  346  - LEU  351  <=> THR   89  - LEU   94 )                          
 232: 6c70-A unuz-A   266 - 290 <=>   96 - 120   (LEU  352  - ASN  376  <=> VAL   96  - TYR  120 )                          
 233: 6c70-A us0d-A    31 -  35 <=>  211 - 215   (GLY   33  - PRO   37  <=> PRO  211  - ASP  215 )                          
 233: 6c70-A us0d-A    48 -  51 <=>  410 - 413   (LEU   50  - TYR   53  <=> ARG  410  - ARG  413 )                          
 233: 6c70-A us0d-A    55 -  58 <=>  429 - 432   (ALA   57  - LEU   60  <=> MET  429  - THR  432 )                          
 233: 6c70-A us0d-A    75 -  79 <=>  444 - 448   (MET   77  - LEU   81  <=> TYR  444  - THR  448 )                          
 233: 6c70-A us0d-A   160 - 164 <=>  449 - 453   (ILE  177  - TYR  181  <=> MET  449  - PHE  453 )                          
 233: 6c70-A us0d-A   168 - 172 <=>  454 - 458   (ALA  185  - ALA  189  <=> GLU  454  - THR  458 )                          
 233: 6c70-A us0d-A   188 - 191 <=>  469 - 472   (SER  205  - VAL  208  <=> HIS  469  - VAL  472 )                          
 233: 6c70-A us0d-A   198 - 201 <=>  564 - 567   (LEU  215  - SER  218  <=> ALA  564  - PHE  567 )                          
 233: 6c70-A us0d-A   273 - 282 <=>  614 - 623   (THR  359  - GLN  368  <=> LEU  614  - ARG  623 )                          
 233: 6c70-A us0d-A   296 - 330 <=>  624 - 658   (VAL  382  - SER  416  <=> ASN  624  - SER  658 )                          
 233: 6c70-A us0d-A   347 - 350 <=>  659 - 662   (VAL  433  - GLN  436  <=> ASN  659  - VAL  662 )                          
 233: 6c70-A us0d-A   363 - 388 <=>  825 - 850   (PHE  449  - LYS  474  <=> GLY  825  - ALA  850 )                          
 234: 6c70-A uorl-A    63 -  92 <=>   31 -  60   (ASP   65  - SER   94  <=> LYS   31  - ILE   60 )                          
 234: 6c70-A uorl-A   194 - 199 <=>   84 -  89   (SER  211  - PHE  216  <=> ARG   84  - GLN   89 )                          
 234: 6c70-A uorl-A   261 - 277 <=>   91 - 107   (TYR  347  - THR  363  <=> TRP   91  - ARG  107 )                          
 234: 6c70-A uorl-A   283 - 288 <=>  109 - 114   (ALA  369  - GLY  374  <=> GLY  109  - SER  114 )                          
 234: 6c70-A uorl-A   376 - 379 <=>  132 - 135   (ALA  462  - THR  465  <=> TYR  132  - LYS  135 )                          
 235: 6c70-A utma-A    64 -  93 <=>   12 -  41   (ASP   66  - LYS   95  <=> ALA   12  - GLU   41 )                          
 235: 6c70-A utma-A    96 -  99 <=>   42 -  45   (TYR   98  - LEU  101  <=> GLN   42  - GLU   45 )                          
 235: 6c70-A utma-A   252 - 255 <=>   47 -  50   (ARG  338  - THR  341  <=> VAL   47  - ASN   50 )                          
 235: 6c70-A utma-A   257 - 286 <=>   51 -  80   (VAL  343  - VAL  372  <=> ARG   51  - ILE   80 )                          
 235: 6c70-A utma-A   290 - 300 <=>  110 - 120   (ASN  376  - LEU  386  <=> SER  110  - SER  120 )                          
 236: 6c70-A usys-A     1 -   5 <=>  234 - 238   (PHE    3  - GLY    7  <=> PRO  234  - GLU  238 )                          
 236: 6c70-A usys-A     8 -  11 <=>  239 - 242   (ALA   10  - LEU   13  <=> CYS  239  - VAL  242 )                          
 236: 6c70-A usys-A    63 -  91 <=>  545 - 573   (ASP   65  - ARG   93  <=> GLU  545  - LYS  573 )                          
 236: 6c70-A usys-A   260 - 298 <=>  575 - 613   (ALA  346  - GLY  384  <=> PRO  575  - LEU  613 )                          
 236: 6c70-A usys-A   300 - 317 <=>  614 - 631   (LEU  386  - LEU  403  <=> SER  614  - GLY  631 )                          
 236: 6c70-A usys-A   355 - 358 <=>  632 - 635   (MET  441  - SER  444  <=> LEU  632  - GLN  635 )                          
 236: 6c70-A usys-A   361 - 364 <=>  636 - 639   (LYS  447  - THR  450  <=> TYR  636  - ASP  639 )                          
 237: 6c70-A usko-A     4 -   7 <=>    8 -  11   (GLN    6  - VAL    9  <=> SER    8  - GLU   11 )                          
 237: 6c70-A usko-A     9 -  12 <=>   12 -  15   (ASP   11  - PRO   14  <=> ASN   12  - GLU   15 )                          
 237: 6c70-A usko-A    15 -  18 <=>   16 -  19   (ARG   17  - GLN   20  <=> HIS   16  - ASP   19 )                          
 237: 6c70-A usko-A    64 -  68 <=>   34 -  38   (ASP   66  - LEU   70  <=> ASN   34  - ASP   38 )                          
 237: 6c70-A usko-A    70 -  91 <=>   39 -  60   (ALA   72  - ARG   93  <=> ILE   39  - PRO   60 )                          
 237: 6c70-A usko-A   260 - 283 <=>   62 -  85   (ALA  346  - ALA  369  <=> HIS   62  - PHE   85 )                          
 237: 6c70-A usko-A   285 - 289 <=>   86 -  90   (LYS  371  - VAL  375  <=> PRO   86  - GLY   90 )                          
 237: 6c70-A usko-A   367 - 372 <=>  100 - 105   (LEU  453  - SER  458  <=> ARG  100  - ASP  105 )                          
 238: 6c70-A uslt-A     1 -   4 <=>   83 -  86   (PHE    3  - GLN    6  <=> SER   83  - MET   86 )                          
 238: 6c70-A uslt-A     7 -  21 <=>  234 - 248   (VAL    9  - GLY   23  <=> PHE  234  - GLU  248 )                          
 238: 6c70-A uslt-A    36 -  39 <=>  249 - 252   (HIS   38  - TYR   41  <=> VAL  249  - GLY  252 )                          
 238: 6c70-A uslt-A    49 -  52 <=>  295 - 298   (LEU   51  - GLY   54  <=> ALA  295  - LEU  298 )                          
 238: 6c70-A uslt-A    53 -  56 <=>  331 - 334   (MET   55  - VAL   58  <=> LEU  331  - ARG  334 )                          
 238: 6c70-A uslt-A    63 -  89 <=>  372 - 398   (ASP   65  - PRO   91  <=> ARG  372  - PRO  398 )                          
 238: 6c70-A uslt-A   257 - 280 <=>  409 - 432   (VAL  343  - ALA  366  <=> ASP  409  - HIS  432 )                          
 238: 6c70-A uslt-A   295 - 307 <=>  433 - 445   (THR  381  - VAL  393  <=> THR  433  - ALA  445 )                          
 238: 6c70-A uslt-A   308 - 311 <=>  452 - 455   (PHE  394  - CYS  397  <=> GLN  452  - LEU  455 )                          
 238: 6c70-A uslt-A   318 - 321 <=>  720 - 723   (ILE  404  - SER  407  <=> GLY  720  - LYS  723 )                          
 238: 6c70-A uslt-A   324 - 327 <=>  724 - 727   (VAL  410  - ALA  413  <=> SER  724  - LYS  727 )                          
 238: 6c70-A uslt-A   330 - 333 <=>  728 - 731   (SER  416  - TRP  419  <=> ARG  728  - LYS  731 )                          
 238: 6c70-A uslt-A   336 - 339 <=>  732 - 735   (GLY  422  - GLU  425  <=> ARG  732  - LYS  735 )                          
 239: 6c70-A urxm-A    36 -  39 <=>   93 -  96   (HIS   38  - TYR   41  <=> ARG   93  - ASP   96 )                          
 239: 6c70-A urxm-A    45 -  61 <=>  190 - 206   (LEU   47  - GLU   63  <=> GLY  190  - THR  206 )                          
 239: 6c70-A urxm-A    63 -  67 <=>  240 - 244   (ASP   65  - ASP   69  <=> PRO  240  - SER  244 )                          
 239: 6c70-A urxm-A    69 -  91 <=>  245 - 267   (THR   71  - ARG   93  <=> SER  245  - GLY  267 )                          
 239: 6c70-A urxm-A   260 - 287 <=>  269 - 296   (ALA  346  - ASN  373  <=> LYS  269  - ARG  296 )                          
 239: 6c70-A urxm-A   290 - 298 <=>  298 - 306   (ASN  376  - GLY  384  <=> GLY  298  - SER  306 )                          
 239: 6c70-A urxm-A   299 - 304 <=>  310 - 315   (TYR  385  - LEU  390  <=> LEU  310  - TRP  315 )                          
 239: 6c70-A urxm-A   307 - 310 <=>  318 - 321   (VAL  393  - PHE  396  <=> GLU  318  - LEU  321 )                          
 240: 6c70-A usss-A     1 -   5 <=>   45 -  49   (PHE    3  - GLY    7  <=> GLY   45  - VAL   49 )                          
 240: 6c70-A usss-A     7 -  11 <=>   50 -  54   (VAL    9  - LEU   13  <=> ASN   50  - GLN   54 )                          
 240: 6c70-A usss-A    29 -  32 <=>   90 -  93   (SER   31  - LYS   34  <=> GLY   90  - LYS   93 )                          
 240: 6c70-A usss-A    40 -  43 <=>  243 - 246   (CYS   42  - THR   45  <=> HIS  243  - GLN  246 )                          
 240: 6c70-A usss-A    46 -  52 <=>  247 - 253   (LEU   48  - GLY   54  <=> GLU  247  - LEU  253 )                          
 240: 6c70-A usss-A    54 -  58 <=>  254 - 258   (MET   56  - LEU   60  <=> ASP  254  - PHE  258 )                          
 240: 6c70-A usss-A    63 -  66 <=>  259 - 262   (ASP   65  - ASP   68  <=> PRO  259  - THR  262 )                          
 240: 6c70-A usss-A    68 -  86 <=>  263 - 281   (LEU   70  - ILE   88  <=> LEU  263  - GLY  281 )                          
 240: 6c70-A usss-A    90 -  94 <=>  282 - 286   (VAL   92  - ILE   96  <=> SER  282  - PRO  286 )                          
 240: 6c70-A usss-A   255 - 258 <=>  287 - 290   (THR  341  - GLY  344  <=> GLU  287  - TYR  290 )                          
 240: 6c70-A usss-A   261 - 286 <=>  291 - 316   (TYR  347  - VAL  372  <=> GLN  291  - ILE  316 )                          
 240: 6c70-A usss-A   288 - 291 <=>  424 - 427   (GLY  374  - VAL  377  <=> TYR  424  - MET  427 )                          
 240: 6c70-A usss-A   297 - 300 <=>  433 - 436   (ILE  383  - LEU  386  <=> PHE  433  - LEU  436 )                          
 240: 6c70-A usss-A   305 - 308 <=>  450 - 453   (GLY  391  - PHE  394  <=> PRO  450  - ALA  453 )                          
 240: 6c70-A usss-A   373 - 379 <=>  456 - 462   (VAL  459  - THR  465  <=> ILE  456  - TRP  462 )                          
 240: 6c70-A usss-A   382 - 386 <=>  465 - 469   (MET  468  - GLN  472  <=> LEU  465  - GLY  469 )                          
 241: 6c70-A utj0-A   154 - 157 <=>    1 -   4   (PRO  171  - ARG  174  <=> MET    1  - PRO    4 )                          
 241: 6c70-A utj0-A   289 - 328 <=>    8 -  47   (VAL  375  - ALA  414  <=> ALA    8  - THR   47 )                          
 241: 6c70-A utj0-A   329 - 332 <=>   49 -  52   (TYR  415  - HIS  418  <=> SER   49  - ALA   52 )                          
 241: 6c70-A utj0-A   334 - 346 <=>   59 -  71   (TYR  420  - ILE  432  <=> ALA   59  - ILE   71 )                          
 241: 6c70-A utj0-A   347 - 350 <=>   78 -  81   (VAL  433  - GLN  436  <=> GLY   78  - ALA   81 )                          
 241: 6c70-A utj0-A   353 - 356 <=>  305 - 308   (LYS  439  - SER  442  <=> LEU  305  - ALA  308 )                          
 241: 6c70-A utj0-A   364 - 383 <=>  312 - 331   (THR  450  - VAL  469  <=> ALA  312  - LYS  331 )                          
 242: 6c70-A uorr-A    63 -  89 <=>  430 - 456   (ASP   65  - PRO   91  <=> THR  430  - MET  456 )                          
 242: 6c70-A uorr-A    92 -  98 <=>  460 - 466   (SER   94  - THR  100  <=> VAL  460  - ASP  466 )                          
 242: 6c70-A uorr-A   256 - 259 <=>  467 - 470   (ALA  342  - ASP  345  <=> ASN  467  - TRP  470 )                          
 242: 6c70-A uorr-A   261 - 280 <=>  471 - 490   (TYR  347  - ALA  366  <=> PHE  471  - LYS  490 )                          
 242: 6c70-A uorr-A   281 - 285 <=>  492 - 496   (TYR  367  - LYS  371  <=> VAL  492  - VAL  496 )                          
 243: 6c70-A uns2-A     2 -   6 <=>    1 -   5   (LYS    4  - LEU    8  <=> MET    1  - TRP    5 )                          
 243: 6c70-A uns2-A     8 -  13 <=>    6 -  11   (ALA   10  - ASN   15  <=> ALA    6  - PRO   11 )                          
 243: 6c70-A uns2-A    63 -  86 <=>   98 - 121   (ASP   65  - ILE   88  <=> ARG   98  - ARG  121 )                          
 243: 6c70-A uns2-A    88 -  91 <=>  122 - 125   (PHE   90  - ARG   93  <=> LYS  122  - ASN  125 )                          
 243: 6c70-A uns2-A   260 - 277 <=>  126 - 143   (ALA  346  - THR  363  <=> ARG  126  - GLY  143 )                          
 243: 6c70-A uns2-A   376 - 379 <=>  144 - 147   (ALA  462  - THR  465  <=> CYS  144  - LYS  147 )                          
 244: 6c70-A un8k-A     2 -   5 <=>   18 -  21   (LYS    4  - GLY    7  <=> TRP   18  - LEU   21 )                          
 244: 6c70-A un8k-A     8 -  13 <=>   24 -  29   (ALA   10  - ASN   15  <=> THR   24  - ARG   29 )                          
 244: 6c70-A un8k-A    54 -  57 <=>  666 - 669   (MET   56  - ASN   59  <=> PRO  666  - ILE  669 )                          
 244: 6c70-A un8k-A    59 -  62 <=>  670 - 673   (MET   61  - SER   64  <=> PRO  670  - LEU  673 )                          
 244: 6c70-A un8k-A    64 -  91 <=>  674 - 701   (ASP   66  - ARG   93  <=> ASN  674  - ALA  701 )                          
 244: 6c70-A un8k-A    94 -  97 <=>  702 - 705   (ILE   96  - LYS   99  <=> ASP  702  - SER  705 )                          
 244: 6c70-A un8k-A   259 - 276 <=>  706 - 723   (ASP  345  - LEU  362  <=> ASP  706  - GLY  723 )                          
 244: 6c70-A un8k-A   303 - 306 <=>  725 - 728   (THR  389  - GLN  392  <=> PRO  725  - LEU  728 )                          
 244: 6c70-A un8k-A   309 - 313 <=>  729 - 733   (LEU  395  - PHE  399  <=> ALA  729  - LYS  733 )                          
 244: 6c70-A un8k-A   318 - 322 <=>  734 - 738   (ILE  404  - SER  408  <=> SER  734  - LEU  738 )                          
 244: 6c70-A un8k-A   335 - 339 <=>  861 - 865   (ASP  421  - GLU  425  <=> GLY  861  - SER  865 )                          
 244: 6c70-A un8k-A   382 - 385 <=>  874 - 877   (MET  468  - VAL  471  <=> PHE  874  - SER  877 )                          
 245: 6c70-A umlb-A     9 -  15 <=>  625 - 631   (ASP   11  - ARG   17  <=> ASN  625  - THR  631 )                          
 245: 6c70-A umlb-A    20 -  23 <=>  663 - 666   (VAL   22  - PHE   25  <=> ILE  663  - PRO  666 )                          
 245: 6c70-A umlb-A    43 -  48 <=>  668 - 673   (THR   45  - LEU   50  <=> GLU  668  - LEU  673 )                          
 245: 6c70-A umlb-A    51 -  54 <=>  674 - 677   (TYR   53  - MET   56  <=> GLY  674  - PRO  677 )                          
 245: 6c70-A umlb-A    67 -  70 <=>  740 - 743   (ASP   69  - ALA   72  <=> SER  740  - ALA  743 )                          
 245: 6c70-A umlb-A    72 -  94 <=>  744 - 766   (THR   74  - ILE   96  <=> PHE  744  - PHE  766 )                          
 245: 6c70-A umlb-A   257 - 282 <=>  767 - 792   (VAL  343  - GLN  368  <=> PRO  767  - ARG  792 )                          
 245: 6c70-A umlb-A   284 - 290 <=>  793 - 799   (THR  370  - ASN  376  <=> ARG  793  - ASN  799 )                          
 245: 6c70-A umlb-A   329 - 332 <=>  806 - 809   (TYR  415  - HIS  418  <=> LYS  806  - ILE  809 )                          
 245: 6c70-A umlb-A   335 - 339 <=>  810 - 814   (ASP  421  - GLU  425  <=> PRO  810  - GLU  814 )                          
 246: 6c70-A uqx6-A    56 -  60 <=>   58 -  62   (VAL   58  - MET   62  <=> GLU   58  - ILE   62 )                          
 246: 6c70-A uqx6-A    64 -  90 <=>   86 - 112   (ASP   66  - VAL   92  <=> PRO   86  - THR  112 )                          
 246: 6c70-A uqx6-A    99 - 102 <=>  116 - 119   (LEU  101  - TRP  104  <=> LYS  116  - VAL  119 )                          
 246: 6c70-A uqx6-A   104 - 107 <=>  120 - 123   (ASN  106  - SER  109  <=> CYS  120  - CYS  123 )                          
 246: 6c70-A uqx6-A   116 - 119 <=>  137 - 140   (ALA  118  - HIS  121  <=> GLY  137  - GLY  140 )                          
 246: 6c70-A uqx6-A   249 - 253 <=>  156 - 160   (HIS  335  - LEU  339  <=> VAL  156  - THR  160 )                          
 246: 6c70-A uqx6-A   255 - 287 <=>  161 - 193   (THR  341  - ASN  373  <=> GLY  161  - PRO  193 )                          
 246: 6c70-A uqx6-A   329 - 332 <=>  430 - 433   (TYR  415  - HIS  418  <=> ASP  430  - GLU  433 )                          
 246: 6c70-A uqx6-A   335 - 339 <=>  434 - 438   (ASP  421  - GLU  425  <=> ASP  434  - PHE  438 )                          
 247: 6c70-A un1y-A    28 -  61 <=>  139 - 172   (TYR   30  - GLU   63  <=> TYR  139  - SER  172 )                          
 247: 6c70-A un1y-A    67 -  96 <=>  173 - 202   (ASP   69  - TYR   98  <=> GLY  173  - THR  202 )                          
 247: 6c70-A un1y-A   100 - 103 <=>  205 - 208   (ALA  102  - ASN  105  <=> ASP  205  - LYS  208 )                          
 247: 6c70-A un1y-A   251 - 254 <=>  209 - 212   (VAL  337  - VAL  340  <=> PHE  209  - GLY  212 )                          
 247: 6c70-A un1y-A   256 - 287 <=>  213 - 244   (ALA  342  - ASN  373  <=> LYS  213  - SER  244 )                          
 247: 6c70-A un1y-A   289 - 292 <=>  315 - 318   (VAL  375  - TYR  378  <=> TRP  315  - ASP  318 )                          
 247: 6c70-A un1y-A   293 - 315 <=>  320 - 342   (ALA  379  - ASN  401  <=> SER  320  - GLN  342 )                          
 247: 6c70-A un1y-A   317 - 321 <=>  345 - 349   (LEU  403  - SER  407  <=> ILE  345  - ALA  349 )                          
 247: 6c70-A un1y-A   335 - 339 <=>  429 - 433   (ASP  421  - GLU  425  <=> THR  429  - GLU  433 )                          
 247: 6c70-A un1y-A   342 - 346 <=>  434 - 438   (THR  428  - ILE  432  <=> HIS  434  - LYS  438 )                          
 248: 6c70-A us9v-A    63 -  66 <=>   15 -  18   (ASP   65  - ASP   68  <=> ASN   15  - LEU   18 )                          
 248: 6c70-A us9v-A    67 -  70 <=>  395 - 398   (ASP   69  - ALA   72  <=> ILE  395  - GLY  398 )                          
 248: 6c70-A us9v-A    72 -  94 <=>  399 - 421   (THR   74  - ILE   96  <=> LEU  399  - PHE  421 )                          
 248: 6c70-A us9v-A   103 - 107 <=>  477 - 481   (ASN  105  - SER  109  <=> PHE  477  - TYR  481 )                          
 248: 6c70-A us9v-A   111 - 114 <=>  482 - 485   (PHE  113  - SER  116  <=> GLN  482  - ASN  485 )                          
 248: 6c70-A us9v-A   134 - 137 <=>  514 - 517   (ALA  136  - THR  139  <=> SER  514  - LEU  517 )                          
 248: 6c70-A us9v-A   192 - 195 <=>  519 - 522   (SER  209  - LEU  212  <=> GLY  519  - MET  522 )                          
 248: 6c70-A us9v-A   252 - 285 <=>  569 - 602   (ARG  338  - LYS  371  <=> LEU  569  - THR  602 )                          
 248: 6c70-A us9v-A   286 - 289 <=>  605 - 608   (VAL  372  - VAL  375  <=> GLN  605  - ARG  608 )                          
 248: 6c70-A us9v-A   378 - 386 <=>  620 - 628   (VAL  464  - GLN  472  <=> TYR  620  - LYS  628 )                          
 249: 6c70-A unme-A    56 -  60 <=>   23 -  27   (VAL   58  - MET   62  <=> SER   23  - PHE   27 )                          
 249: 6c70-A unme-A    65 -  68 <=>   82 -  85   (VAL   67  - LEU   70  <=> CYS   82  - LEU   85 )                          
 249: 6c70-A unme-A    70 -  94 <=>   88 - 112   (ALA   72  - ILE   96  <=> HIS   88  - SER  112 )                          
 249: 6c70-A unme-A    96 -  99 <=>  113 - 116   (TYR   98  - LEU  101  <=> CYS  113  - PRO  116 )                          
 249: 6c70-A unme-A   190 - 195 <=>  123 - 128   (ALA  207  - LEU  212  <=> TRP  123  - LEU  128 )                          
 249: 6c70-A unme-A   260 - 280 <=>  141 - 161   (ALA  346  - ALA  366  <=> ASP  141  - TYR  161 )                          
 249: 6c70-A unme-A   353 - 357 <=>  189 - 193   (LYS  439  - ILE  443  <=> GLU  189  - GLN  193 )                          
 249: 6c70-A unme-A   364 - 383 <=>  195 - 214   (THR  450  - VAL  469  <=> THR  195  - GLN  214 )                          
 250: 6c70-A uqdv-A   169 - 173 <=>    4 -   8   (MET  186  - GLY  190  <=> PRO    4  - GLU    8 )                          
 250: 6c70-A uqdv-A   174 - 210 <=>   10 -  46   (HIS  191  - LEU  227  <=> GLY   10  - ILE   46 )                          
 250: 6c70-A uqdv-A   213 - 216 <=>   47 -  50   (LEU  230  - ILE  233  <=> ASP   47  - ALA   50 )                          
 250: 6c70-A uqdv-A   245 - 273 <=>   55 -  83   (GLU  331  - THR  359  <=> GLY   55  - LYS   83 )                          
 250: 6c70-A uqdv-A   297 - 323 <=>   87 - 113   (ILE  383  - SER  409  <=> TYR   87  - VAL  113 )                          
 250: 6c70-A uqdv-A   326 - 329 <=>  115 - 118   (GLU  412  - TYR  415  <=> ARG  115  - PRO  118 )                          
 250: 6c70-A uqdv-A   347 - 351 <=>  119 - 123   (VAL  433  - CYS  437  <=> LEU  119  - SER  123 )                          
 250: 6c70-A uqdv-A   361 - 364 <=>  131 - 134   (LYS  447  - THR  450  <=> THR  131  - THR  134 )                          
 250: 6c70-A uqdv-A   371 - 383 <=>  138 - 150   (ALA  457  - VAL  469  <=> GLY  138  - PHE  150 )                          
 250: 6c70-A uqdv-A   385 - 388 <=>  151 - 154   (VAL  471  - LYS  474  <=> VAL  151  - ARG  154 )                          
 251: 6c70-A usa2-A    30 -  43 <=>    1 -  14   (GLU   32  - THR   45  <=> MET    1  - VAL   14 )                          
 251: 6c70-A usa2-A    48 -  51 <=>   49 -  52   (LEU   50  - TYR   53  <=> ASP   49  - GLY   52 )                          
 251: 6c70-A usa2-A    55 -  58 <=>  136 - 139   (ALA   57  - LEU   60  <=> SER  136  - ILE  139 )                          
 251: 6c70-A usa2-A    61 -  64 <=>  140 - 143   (GLU   63  - ASP   66  <=> PRO  140  - SER  143 )                          
 251: 6c70-A usa2-A    65 -  93 <=>  145 - 173   (VAL   67  - LYS   95  <=> GLU  145  - ARG  173 )                          
 251: 6c70-A usa2-A    96 -  99 <=>  183 - 186   (TYR   98  - LEU  101  <=> VAL  183  - ASP  186 )                          
 251: 6c70-A usa2-A   259 - 283 <=>  190 - 214   (ASP  345  - ALA  369  <=> LEU  190  - LYS  214 )                          
 251: 6c70-A usa2-A   284 - 287 <=>  216 - 219   (THR  370  - ASN  373  <=> HIS  216  - GLY  219 )                          
 251: 6c70-A usa2-A   290 - 294 <=>  220 - 224   (ASN  376  - ALA  380  <=> TRP  220  - THR  224 )                          
 251: 6c70-A usa2-A   300 - 312 <=>  232 - 244   (LEU  386  - ILE  398  <=> ILE  232  - LEU  244 )                          
 251: 6c70-A usa2-A   363 - 366 <=>  247 - 250   (PHE  449  - SER  452  <=> LEU  247  - PRO  250 )                          
 252: 6c70-A up92-A    49 -  52 <=>    8 -  11   (LEU   51  - GLY   54  <=> PRO    8  - ARG   11 )                          
 252: 6c70-A up92-A    78 -  92 <=>   14 -  28   (PHE   80  - SER   94  <=> SER   14  - ARG   28 )                          
 252: 6c70-A up92-A    93 -  98 <=>   30 -  35   (LYS   95  - THR  100  <=> LEU   30  - GLN   35 )                          
 252: 6c70-A up92-A   109 - 112 <=>  170 - 173   (PRO  111  - ALA  114  <=> GLN  170  - GLU  173 )                          
 252: 6c70-A up92-A   113 - 125 <=>  175 - 187   (GLU  115  - LYS  127  <=> VAL  175  - ARG  187 )                          
 252: 6c70-A up92-A   128 - 132 <=>  188 - 192   (ARG  130  - CYS  134  <=> ASN  188  - ILE  192 )                          
 252: 6c70-A up92-A   143 - 147 <=>  291 - 295   (SER  145  - ILE  149  <=> GLN  291  - GLY  295 )                          
 252: 6c70-A up92-A   189 - 200 <=>  305 - 316   (MET  206  - CYS  217  <=> LYS  305  - SER  316 )                          
 252: 6c70-A up92-A   252 - 255 <=>  320 - 323   (ARG  338  - THR  341  <=> THR  320  - GLN  323 )                          
 252: 6c70-A up92-A   259 - 278 <=>  658 - 677   (ASP  345  - LEU  364  <=> ASN  658  - GLU  677 )                          
 252: 6c70-A up92-A   281 - 284 <=>  678 - 681   (TYR  367  - THR  370  <=> PRO  678  - ASN  681 )                          
 252: 6c70-A up92-A   286 - 290 <=>  682 - 686   (VAL  372  - ASN  376  <=> ASN  682  - TYR  686 )                          
 252: 6c70-A up92-A   334 - 339 <=>  737 - 742   (TYR  420  - GLU  425  <=> SER  737  - SER  742 )                          
 253: 6c70-A uqav-A    55 -  58 <=>  871 - 874   (ALA   57  - LEU   60  <=> ILE  871  - ILE  874 )                          
 253: 6c70-A uqav-A    62 -  65 <=>  886 - 889   (SER   64  - VAL   67  <=> LYS  886  - ALA  889 )                          
 253: 6c70-A uqav-A    66 -  84 <=>  895 - 913   (ASP   68  - LYS   86  <=> SER  895  - THR  913 )                          
 253: 6c70-A uqav-A   196 - 199 <=>  917 - 920   (ASP  213  - PHE  216  <=> PHE  917  - GLY  920 )                          
 253: 6c70-A uqav-A   261 - 277 <=>  921 - 937   (TYR  347  - THR  363  <=> ASP  921  - HIS  937 )                          
 253: 6c70-A uqav-A   278 - 287 <=>  939 - 948   (LEU  364  - ASN  373  <=> GLY  939  - LYS  948 )                          
 253: 6c70-A uqav-A   289 - 313 <=>  965 - 989   (VAL  375  - PHE  399  <=> PRO  965  - GLU  989 )                          
 253: 6c70-A uqav-A   363 - 378 <=>  993 -1008   (PHE  449  - VAL  464  <=> GLY  993  - SER 1008 )                          
 254: 6c70-A umvk-A    13 -  16 <=>   36 -  39   (ASN   15  - VAL   18  <=> ASP   36  - GLN   39 )                          
 254: 6c70-A umvk-A    39 -  42 <=>   41 -  44   (TYR   41  - VAL   44  <=> GLN   41  - SER   44 )                          
 254: 6c70-A umvk-A    63 -  95 <=>   59 -  91   (ASP   65  - PHE   97  <=> SER   59  - ALA   91 )                          
 254: 6c70-A umvk-A   259 - 286 <=>   92 - 119   (ASP  345  - VAL  372  <=> ASP   92  - SER  119 )                          
 254: 6c70-A umvk-A   287 - 291 <=>  122 - 126   (ASN  373  - VAL  377  <=> CYS  122  - THR  126 )                          
 254: 6c70-A umvk-A   315 - 326 <=>  329 - 340   (ASN  401  - GLU  412  <=> ARG  329  - ARG  340 )                          
 254: 6c70-A umvk-A   383 - 387 <=>  400 - 404   (VAL  469  - LEU  473  <=> ARG  400  - LEU  404 )                          
 255: 6c70-A ursv-A    29 -  33 <=>   45 -  49   (SER   31  - LYS   35  <=> ARG   45  - LYS   49 )                          
 255: 6c70-A ursv-A    57 -  62 <=>  905 - 910   (ASN   59  - SER   64  <=> SER  905  - TYR  910 )                          
 255: 6c70-A ursv-A    64 -  67 <=>  982 - 985   (ASP   66  - ASP   69  <=> VAL  982  - GLU  985 )                          
 255: 6c70-A ursv-A    69 -  79 <=>  986 - 996   (THR   71  - LEU   81  <=> GLN  986  - LYS  996 )                          
 255: 6c70-A ursv-A    80 -  99 <=>  998 -1017   (HIS   82  - LEU  101  <=> ARG  998  - VAL 1017 )                          
 255: 6c70-A ursv-A   253 - 258 <=> 1018 -1023   (LEU  339  - GLY  344  <=> LYS 1018  - GLU 1023 )                          
 255: 6c70-A ursv-A   261 - 287 <=> 1025 -1051   (TYR  347  - ASN  373  <=> GLU 1025  - ILE 1051 )                          
 256: 6c70-A unoj-A     1 -  17 <=>   20 -  36   (PHE    3  - MET   19  <=> VAL   20  - THR   36 )                          
 256: 6c70-A unoj-A    53 -  89 <=>   50 -  86   (MET   55  - PRO   91  <=> SER   50  - GLN   86 )                          
 256: 6c70-A unoj-A    91 -  99 <=>   87 -  95   (ARG   93  - LEU  101  <=> GLN   87  - GLU   95 )                          
 256: 6c70-A unoj-A   249 - 252 <=>  101 - 104   (HIS  335  - ARG  338  <=> LEU  101  - ARG  104 )                          
 256: 6c70-A unoj-A   255 - 258 <=>  105 - 108   (THR  341  - GLY  344  <=> LYS  105  - THR  108 )                          
 256: 6c70-A unoj-A   261 - 287 <=>  109 - 135   (TYR  347  - ASN  373  <=> SER  109  - LYS  135 )                          
 257: 6c70-A usmq-A     1 -   4 <=>  289 - 292   (PHE    3  - GLN    6  <=> GLY  289  - PRO  292 )                          
 257: 6c70-A usmq-A    63 -  67 <=>  750 - 754   (ASP   65  - ASP   69  <=> PRO  750  - PHE  754 )                          
 257: 6c70-A usmq-A    69 -  88 <=>  755 - 774   (THR   71  - PHE   90  <=> ASN  755  - ALA  774 )                          
 257: 6c70-A usmq-A    90 -  93 <=>  775 - 778   (VAL   92  - LYS   95  <=> GLN  775  - SER  778 )                          
 257: 6c70-A usmq-A   258 - 280 <=>  779 - 801   (GLY  344  - ALA  366  <=> ASP  779  - ALA  801 )                          
 257: 6c70-A usmq-A   384 - 387 <=>  803 - 806   (LEU  470  - LEU  473  <=> LYS  803  - ASN  806 )                          
 258: 6c70-A uqu4-A    64 -  86 <=>  114 - 136   (ASP   66  - ILE   88  <=> GLU  114  - ALA  136 )                          
 258: 6c70-A uqu4-A    88 -  91 <=>  137 - 140   (PHE   90  - ARG   93  <=> ASP  137  - THR  140 )                          
 258: 6c70-A uqu4-A   260 - 288 <=>  143 - 171   (ALA  346  - GLY  374  <=> GLY  143  - VAL  171 )                          
 258: 6c70-A uqu4-A   375 - 385 <=>  184 - 194   (GLY  461  - VAL  471  <=> ASN  184  - GLN  194 )                          
 259: 6c70-A un7i-A    64 -  89 <=>   35 -  60   (ASP   66  - PRO   91  <=> LYS   35  - ALA   60 )                          
 259: 6c70-A un7i-A    91 - 102 <=>   61 -  72   (ARG   93  - TRP  104  <=> ILE   61  - HIS   72 )                          
 259: 6c70-A un7i-A   251 - 284 <=>   74 - 107   (VAL  337  - THR  370  <=> GLY   74  - ARG  107 )                          
 259: 6c70-A un7i-A   285 - 290 <=>  109 - 114   (LYS  371  - ASN  376  <=> GLY  109  - MET  114 )                          
 260: 6c70-A usje-A    64 -  88 <=>   19 -  43   (ASP   66  - PHE   90  <=> LYS   19  - ARG   43 )                          
 260: 6c70-A usje-A    90 - 101 <=>   44 -  55   (VAL   92  - ILE  103  <=> ARG   44  - PHE   55 )                          
 260: 6c70-A usje-A   102 - 106 <=>   57 -  61   (TRP  104  - ASN  108  <=> TYR   57  - SER   61 )                          
 260: 6c70-A usje-A   109 - 113 <=>   68 -  72   (PRO  111  - GLU  115  <=> LEU   68  - ASN   72 )                          
 260: 6c70-A usje-A   239 - 286 <=>   74 - 121   (ALA  325  - VAL  372  <=> GLY   74  - ILE  121 )                          
 260: 6c70-A usje-A   287 - 290 <=>  124 - 127   (ASN  373  - ASN  376  <=> LEU  124  - ALA  127 )                          
 260: 6c70-A usje-A   323 - 331 <=>  336 - 344   (SER  409  - CYS  417  <=> THR  336  - ALA  344 )                          
 260: 6c70-A usje-A   332 - 337 <=>  347 - 352   (HIS  418  - SER  423  <=> ALA  347  - THR  352 )                          
 260: 6c70-A usje-A   385 - 388 <=>  461 - 464   (VAL  471  - LYS  474  <=> VAL  461  - LYS  464 )                          
 261: 6c70-A unmr-A    28 -  35 <=>  433 - 440   (TYR   30  - PRO   37  <=> SER  433  - ASP  440 )                          
 261: 6c70-A unmr-A    45 -  49 <=>  524 - 528   (LEU   47  - LEU   51  <=> GLY  524  - ASN  528 )                          
 261: 6c70-A unmr-A    60 -  65 <=>  553 - 558   (MET   62  - VAL   67  <=> ARG  553  - LEU  558 )                          
 261: 6c70-A unmr-A    68 -  80 <=>  592 - 604   (LEU   70  - HIS   82  <=> ALA  592  - LEU  604 )                          
 261: 6c70-A unmr-A   267 - 270 <=>  606 - 609   (LEU  353  - LEU  356  <=> GLN  606  - SER  609 )                          
 261: 6c70-A unmr-A   273 - 286 <=>  620 - 633   (THR  359  - VAL  372  <=> ARG  620  - THR  633 )                          
 261: 6c70-A unmr-A   292 - 321 <=>  634 - 663   (TYR  378  - SER  407  <=> SER  634  - GLY  663 )                          
 261: 6c70-A unmr-A   354 - 357 <=>  664 - 667   (ALA  440  - ILE  443  <=> GLN  664  - ASP  667 )                          
 261: 6c70-A unmr-A   364 - 382 <=>  669 - 687   (THR  450  - MET  468  <=> LEU  669  - ARG  687 )                          
 261: 6c70-A unmr-A   385 - 388 <=>  688 - 691   (VAL  471  - LYS  474  <=> ALA  688  - ASP  691 )                          
 262: 6c70-A uox7-A    63 -  66 <=>    2 -   5   (ASP   65  - ASP   68  <=> THR    2  - GLN    5 )                          
 262: 6c70-A uox7-A    68 -  92 <=>    6 -  30   (LEU   70  - SER   94  <=> PRO    6  - ASN   30 )                          
 262: 6c70-A uox7-A   133 - 136 <=>   35 -  38   (VAL  135  - ALA  138  <=> THR   35  - ALA   38 )                          
 262: 6c70-A uox7-A   197 - 200 <=>   42 -  45   (VAL  214  - CYS  217  <=> THR   42  - VAL   45 )                          
 262: 6c70-A uox7-A   259 - 286 <=>   46 -  73   (ASP  345  - VAL  372  <=> GLY   46  - SER   73 )                          
 262: 6c70-A uox7-A   287 - 290 <=>   76 -  79   (ASN  373  - ASN  376  <=> ILE   76  - TYR   79 )                          
 262: 6c70-A uox7-A   313 - 320 <=>  249 - 256   (PHE  399  - GLU  406  <=> GLU  249  - VAL  256 )                          
 262: 6c70-A uox7-A   326 - 329 <=>  276 - 279   (GLU  412  - TYR  415  <=> GLY  276  - GLY  279 )                          
 262: 6c70-A uox7-A   330 - 333 <=>  305 - 308   (SER  416  - TRP  419  <=> VAL  305  - ALA  308 )                          
 262: 6c70-A uox7-A   337 - 340 <=>  312 - 315   (SER  423  - ALA  426  <=> ALA  312  - ASN  315 )                          
 262: 6c70-A uox7-A   342 - 345 <=>  317 - 320   (THR  428  - GLN  431  <=> ARG  317  - PHE  320 )                          
 262: 6c70-A uox7-A   369 - 372 <=>  389 - 392   (LEU  455  - SER  458  <=> GLN  389  - GLY  392 )                          
 263: 6c70-A urtq-A    63 -  88 <=>  142 - 167   (ASP   65  - PHE   90  <=> MET  142  - HIS  167 )                          
 263: 6c70-A urtq-A    90 -  93 <=>  168 - 171   (VAL   92  - LYS   95  <=> PHE  168  - THR  171 )                          
 263: 6c70-A urtq-A    96 -  99 <=>  186 - 189   (TYR   98  - LEU  101  <=> PRO  186  - GLU  189 )                          
 263: 6c70-A urtq-A   261 - 280 <=>  196 - 215   (TYR  347  - ALA  366  <=> ILE  196  - PRO  215 )                          
 263: 6c70-A urtq-A   283 - 289 <=>  216 - 222   (ALA  369  - VAL  375  <=> PRO  216  - VAL  222 )                          
 263: 6c70-A urtq-A   329 - 332 <=>  264 - 267   (TYR  415  - HIS  418  <=> THR  264  - ASN  267 )                          
 263: 6c70-A urtq-A   335 - 338 <=>  268 - 271   (ASP  421  - GLU  424  <=> HIS  268  - PRO  271 )                          
 263: 6c70-A urtq-A   350 - 353 <=>  304 - 307   (GLN  436  - LYS  439  <=> THR  304  - ASP  307 )                          
 264: 6c70-A uqca-A     1 -  10 <=>   26 -  35   (PHE    3  - LEU   12  <=> GLU   26  - LEU   35 )                          
 264: 6c70-A uqca-A    19 -  22 <=>   43 -  46   (GLY   21  - HIS   24  <=> ARG   43  - SER   46 )                          
 264: 6c70-A uqca-A    44 -  62 <=>   50 -  68   (LEU   46  - SER   64  <=> LYS   50  - ALA   68 )                          
 264: 6c70-A uqca-A    64 -  91 <=>   92 - 119   (ASP   66  - ARG   93  <=> LEU   92  - GLN  119 )                          
 264: 6c70-A uqca-A    92 -  97 <=>  121 - 126   (SER   94  - LYS   99  <=> ALA  121  - GLN  126 )                          
 264: 6c70-A uqca-A    99 - 102 <=>  127 - 130   (LEU  101  - TRP  104  <=> ALA  127  - ARG  130 )                          
 264: 6c70-A uqca-A   256 - 290 <=>  218 - 252   (ALA  342  - ASN  376  <=> SER  218  - LEU  252 )                          
 264: 6c70-A uqca-A   320 - 324 <=>  539 - 543   (GLU  406  - VAL  410  <=> TYR  539  - PRO  543 )                          
 264: 6c70-A uqca-A   328 - 332 <=>  544 - 548   (ALA  414  - HIS  418  <=> PRO  544  - ASP  548 )                          
 264: 6c70-A uqca-A   335 - 338 <=>  549 - 552   (ASP  421  - GLU  424  <=> GLN  549  - ALA  552 )                          
 265: 6c70-A uonl-A    56 -  59 <=>   23 -  26   (VAL   58  - MET   61  <=> ILE   23  - GLY   26 )                          
 265: 6c70-A uonl-A    64 -  91 <=>   87 - 114   (ASP   66  - ARG   93  <=> LYS   87  - ALA  114 )                          
 265: 6c70-A uonl-A   261 - 285 <=>  116 - 140   (TYR  347  - LYS  371  <=> SER  116  - ARG  140 )                          
 265: 6c70-A uonl-A   286 - 290 <=>  143 - 147   (VAL  372  - ASN  376  <=> ASP  143  - LEU  147 )                          
 265: 6c70-A uonl-A   320 - 331 <=>  372 - 383   (GLU  406  - CYS  417  <=> ASN  372  - ALA  383 )                          
 265: 6c70-A uonl-A   332 - 338 <=>  385 - 391   (HIS  418  - GLU  424  <=> LEU  385  - SER  391 )                          
 266: 6c70-A unxf-A     3 -   6 <=>    9 -  12   (HIS    5  - LEU    8  <=> VAL    9  - PRO   12 )                          
 266: 6c70-A unxf-A     9 -  12 <=>   13 -  16   (ASP   11  - PRO   14  <=> ALA   13  - ALA   16 )                          
 266: 6c70-A unxf-A    29 -  61 <=>   22 -  54   (SER   31  - GLU   63  <=> LEU   22  - ALA   54 )                          
 266: 6c70-A unxf-A    63 -  87 <=>   64 -  88   (ASP   65  - TYR   89  <=> MET   64  - GLU   88 )                          
 266: 6c70-A unxf-A    88 -  98 <=>   90 - 100   (PHE   90  - THR  100  <=> TRP   90  - PRO  100 )                          
 266: 6c70-A unxf-A   256 - 260 <=>  105 - 109   (ALA  342  - ALA  346  <=> GLU  105  - VAL  109 )                          
 266: 6c70-A unxf-A   261 - 285 <=>  112 - 136   (TYR  347  - LYS  371  <=> LEU  112  - LYS  136 )                          
 267: 6c70-A ut0t-A    31 -  34 <=>   44 -  47   (GLY   33  - PHE   36  <=> GLY   44  - GLY   47 )                          
 267: 6c70-A ut0t-A    35 -  38 <=>   65 -  68   (PRO   37  - ILE   40  <=> SER   65  - GLN   68 )                          
 267: 6c70-A ut0t-A    63 -  98 <=>  457 - 492   (ASP   65  - THR  100  <=> PRO  457  - GLU  492 )                          
 267: 6c70-A ut0t-A   258 - 288 <=>  493 - 523   (GLY  344  - GLY  374  <=> ILE  493  - TYR  523 )                          
 267: 6c70-A ut0t-A   289 - 309 <=>  535 - 555   (VAL  375  - LEU  395  <=> GLN  535  - LEU  555 )                          
 267: 6c70-A ut0t-A   367 - 370 <=>  571 - 574   (LEU  453  - PHE  456  <=> SER  571  - LEU  574 )                          
 267: 6c70-A ut0t-A   372 - 375 <=>  575 - 578   (SER  458  - GLY  461  <=> GLU  575  - HIS  578 )                          
 268: 6c70-A upws-A    53 -  63 <=>   10 -  20   (MET   55  - ASP   65  <=> SER   10  - SER   20 )                          
 268: 6c70-A upws-A    65 - 103 <=>   61 -  99   (VAL   67  - ASN  105  <=> ILE   61  - GLY   99 )                          
 268: 6c70-A upws-A   228 - 231 <=>  180 - 183   (LEU  314  - LYS  317  <=> ASN  180  - ALA  183 )                          
 268: 6c70-A upws-A   239 - 242 <=>  189 - 192   (ALA  325  - TYR  328  <=> SER  189  - SER  192 )                          
 268: 6c70-A upws-A   248 - 251 <=>  201 - 204   (LYS  334  - VAL  337  <=> LYS  201  - ILE  204 )                          
 268: 6c70-A upws-A   254 - 257 <=>  205 - 208   (VAL  340  - VAL  343  <=> PRO  205  - ARG  208 )                          
 268: 6c70-A upws-A   259 - 262 <=>  209 - 212   (ASP  345  - GLY  348  <=> THR  209  - LEU  212 )                          
 268: 6c70-A upws-A   263 - 285 <=>  215 - 237   (VAL  349  - LYS  371  <=> PRO  215  - PHE  237 )                          
 268: 6c70-A upws-A   292 - 299 <=>  240 - 247   (TYR  378  - TYR  385  <=> ALA  240  - GLY  247 )                          
 268: 6c70-A upws-A   381 - 388 <=>  354 - 361   (PHE  467  - LYS  474  <=> LYS  354  - SER  361 )                          
 269: 6c70-A upmi-A    31 -  62 <=>   11 -  42   (GLY   33  - SER   64  <=> ALA   11  - LEU   42 )                          
 269: 6c70-A upmi-A    63 -  66 <=>   46 -  49   (ASP   65  - ASP   68  <=> ARG   46  - PHE   49 )                          
 269: 6c70-A upmi-A    69 -  95 <=>   50 -  76   (THR   71  - PHE   97  <=> TRP   50  - ILE   76 )                          
 269: 6c70-A upmi-A    96 -  99 <=>   78 -  81   (TYR   98  - LEU  101  <=> ALA   78  - THR   81 )                          
 269: 6c70-A upmi-A   102 - 105 <=>   84 -  87   (TRP  104  - PRO  107  <=> VAL   84  - PRO   87 )                          
 269: 6c70-A upmi-A   258 - 284 <=>   97 - 123   (GLY  344  - THR  370  <=> LEU   97  - TRP  123 )                          
 269: 6c70-A upmi-A   285 - 288 <=>  125 - 128   (LYS  371  - GLY  374  <=> ILE  125  - ASN  128 )                          
 269: 6c70-A upmi-A   300 - 305 <=>  144 - 149   (LEU  386  - GLY  391  <=> VAL  144  - THR  149 )                          
 269: 6c70-A upmi-A   308 - 311 <=>  150 - 153   (PHE  394  - CYS  397  <=> SER  150  - LEU  153 )                          
 269: 6c70-A upmi-A   365 - 368 <=>  154 - 157   (VAL  451  - ASP  454  <=> GLU  154  - THR  157 )                          
 269: 6c70-A upmi-A   371 - 388 <=>  158 - 175   (ALA  457  - LYS  474  <=> CYS  158  - SER  175 )                          
 270: 6c70-A uova-A    63 - 101 <=>   20 -  58   (ASP   65  - ILE  103  <=> ASP   20  - ARG   58 )                          
 270: 6c70-A uova-A   102 - 105 <=>   60 -  63   (TRP  104  - PRO  107  <=> GLN   60  - SER   63 )                          
 270: 6c70-A uova-A   106 - 109 <=>   66 -  69   (ASN  108  - PRO  111  <=> LYS   66  - THR   69 )                          
 270: 6c70-A uova-A   189 - 194 <=>   88 -  93   (MET  206  - SER  211  <=> GLY   88  - ARG   93 )                          
 270: 6c70-A uova-A   198 - 201 <=>  133 - 136   (LEU  215  - SER  218  <=> VAL  133  - ARG  136 )                          
 270: 6c70-A uova-A   261 - 281 <=>  140 - 160   (TYR  347  - TYR  367  <=> SER  140  - LEU  160 )                          
 270: 6c70-A uova-A   348 - 354 <=>  202 - 208   (CYS  434  - ALA  440  <=> GLU  202  - VAL  208 )                          
 271: 6c70-A uqj1-A    63 - 102 <=>   13 -  52   (ASP   65  - TRP  104  <=> LYS   13  - ARG   52 )                          
 271: 6c70-A uqj1-A   247 - 286 <=>   54 -  93   (HIS  333  - VAL  372  <=> GLY   54  - MET   93 )                          
 271: 6c70-A uqj1-A   287 - 290 <=>   96 -  99   (ASN  373  - ASN  376  <=> ASP   96  - LYS   99 )                          
 272: 6c70-A usyl-A    63 -  90 <=>   57 -  84   (ASP   65  - VAL   92  <=> ALA   57  - HIS   84 )                          
 272: 6c70-A usyl-A    91 - 103 <=>   86 -  98   (ARG   93  - ASN  105  <=> THR   86  - SER   98 )                          
 272: 6c70-A usyl-A   252 - 255 <=>  100 - 103   (ARG  338  - THR  341  <=> PRO  100  - SER  103 )                          
 272: 6c70-A usyl-A   257 - 286 <=>  104 - 133   (VAL  343  - VAL  372  <=> GLU  104  - ALA  133 )                          
 272: 6c70-A usyl-A   290 - 299 <=>  145 - 154   (ASN  376  - TYR  385  <=> ILE  145  - LEU  154 )                          
 273: 6c70-A uqdd-A    29 -  39 <=>  114 - 124   (SER   31  - TYR   41  <=> ALA  114  - SER  124 )                          
 273: 6c70-A uqdd-A    40 -  63 <=>  126 - 149   (CYS   42  - ASP   65  <=> ILE  126  - GLU  149 )                          
 273: 6c70-A uqdd-A    64 -  91 <=>  188 - 215   (ASP   66  - ARG   93  <=> TYR  188  - PHE  215 )                          
 273: 6c70-A uqdd-A    96 -  99 <=>  235 - 238   (TYR   98  - LEU  101  <=> TRP  235  - GLU  238 )                          
 273: 6c70-A uqdd-A   259 - 279 <=>  241 - 261   (ASP  345  - LEU  365  <=> ARG  241  - LEU  261 )                          
 273: 6c70-A uqdd-A   280 - 286 <=>  263 - 269   (ALA  366  - VAL  372  <=> ALA  263  - GLU  269 )                          
 273: 6c70-A uqdd-A   287 - 290 <=>  272 - 275   (ASN  373  - ASN  376  <=> GLU  272  - VAL  275 )                          
 273: 6c70-A uqdd-A   307 - 312 <=>  745 - 750   (VAL  393  - ILE  398  <=> ASP  745  - ALA  750 )                          
 273: 6c70-A uqdd-A   343 - 348 <=>  773 - 778   (PHE  429  - CYS  434  <=> ASP  773  - THR  778 )                          
 273: 6c70-A uqdd-A   351 - 356 <=>  779 - 784   (CYS  437  - SER  442  <=> ASP  779  - PRO  784 )                          
 273: 6c70-A uqdd-A   357 - 360 <=>  810 - 813   (ILE  443  - ALA  446  <=> LYS  810  - LEU  813 )                          
 273: 6c70-A uqdd-A   375 - 378 <=>  889 - 892   (GLY  461  - VAL  464  <=> LEU  889  - ASP  892 )                          
 273: 6c70-A uqdd-A   384 - 387 <=>  893 - 896   (LEU  470  - LEU  473  <=> HIS  893  - ASN  896 )                          
 274: 6c70-A uqgc-A    37 -  41 <=>   21 -  25   (ARG   39  - ILE   43  <=> SER   21  - PRO   25 )                          
 274: 6c70-A uqgc-A    43 -  54 <=>   26 -  37   (THR   45  - MET   56  <=> SER   26  - ALA   37 )                          
 274: 6c70-A uqgc-A    55 -  63 <=>   39 -  47   (ALA   57  - ASP   65  <=> ARG   39  - ARG   47 )                          
 274: 6c70-A uqgc-A    64 -  93 <=>   52 -  81   (ASP   66  - LYS   95  <=> LYS   52  - ASP   81 )                          
 274: 6c70-A uqgc-A    95 -  99 <=>   82 -  86   (PHE   97  - LEU  101  <=> PRO   82  - ASP   86 )                          
 274: 6c70-A uqgc-A   208 - 211 <=>  118 - 121   (GLU  225  - GLN  228  <=> GLY  118  - GLY  121 )                          
 274: 6c70-A uqgc-A   262 - 284 <=>  131 - 153   (GLY  348  - THR  370  <=> ARG  131  - ARG  153 )                          
 274: 6c70-A uqgc-A   285 - 290 <=>  157 - 162   (LYS  371  - ASN  376  <=> LEU  157  - ALA  162 )                          
 274: 6c70-A uqgc-A   302 - 310 <=>  187 - 195   (TYR  388  - PHE  396  <=> SER  187  - SER  195 )                          
 274: 6c70-A uqgc-A   361 - 364 <=>  200 - 203   (LYS  447  - THR  450  <=> GLY  200  - SER  203 )                          
 274: 6c70-A uqgc-A   366 - 383 <=>  247 - 264   (SER  452  - VAL  469  <=> ASP  247  - LEU  264 )                          
 274: 6c70-A uqgc-A   385 - 388 <=>  265 - 268   (VAL  471  - LYS  474  <=> LEU  265  - VAL  268 )                          
 275: 6c70-A urzc-A    63 -  66 <=>    1 -   4   (ASP   65  - ASP   68  <=> MET    1  - CYS    4 )                          
 275: 6c70-A urzc-A    69 -  72 <=>    5 -   8   (THR   71  - THR   74  <=> GLN    5  - LEU    8 )                          
 275: 6c70-A urzc-A    75 -  92 <=>    9 -  26   (MET   77  - SER   94  <=> GLN    9  - CYS   26 )                          
 275: 6c70-A urzc-A   260 - 281 <=>   28 -  49   (ALA  346  - TYR  367  <=> GLY   28  - GLU   49 )                          
 275: 6c70-A urzc-A   308 - 311 <=>   55 -  58   (PHE  394  - CYS  397  <=> LEU   55  - THR   58 )                          
 276: 6c70-A umn6-A    63 -  66 <=>   10 -  13   (ASP   65  - ASP   68  <=> PRO   10  - SER   13 )                          
 276: 6c70-A umn6-A    68 -  93 <=>   14 -  39   (LEU   70  - LYS   95  <=> ALA   14  - ARG   39 )                          
 276: 6c70-A umn6-A    99 - 102 <=>   41 -  44   (LEU  101  - TRP  104  <=> ARG   41  - PRO   44 )                          
 276: 6c70-A umn6-A   253 - 256 <=>   45 -  48   (LEU  339  - ALA  342  <=> LYS   45  - TYR   48 )                          
 276: 6c70-A umn6-A   258 - 288 <=>   49 -  79   (GLY  344  - GLY  374  <=> LEU   49  - PRO   79 )                          
 276: 6c70-A umn6-A   289 - 292 <=>  104 - 107   (VAL  375  - TYR  378  <=> ILE  104  - THR  107 )                          
 277: 6c70-A uqoc-A   290 - 293 <=>    1 -   4   (ASN  376  - ALA  379  <=> MET    1  - PHE    4 )                          
 277: 6c70-A uqoc-A   295 - 313 <=>    5 -  23   (THR  381  - PHE  399  <=> GLY    5  - LEU   23 )                          
 277: 6c70-A uqoc-A   316 - 322 <=>   24 -  30   (ARG  402  - SER  408  <=> SER   24  - ALA   30 )                          
 277: 6c70-A uqoc-A   323 - 326 <=>   33 -  36   (SER  409  - GLU  412  <=> GLY   33  - ARG   36 )                          
 277: 6c70-A uqoc-A   329 - 332 <=>   37 -  40   (TYR  415  - HIS  418  <=> THR   37  - ASP   40 )                          
 277: 6c70-A uqoc-A   334 - 340 <=>   41 -  47   (TYR  420  - ALA  426  <=> PRO   41  - VAL   47 )                          
 277: 6c70-A uqoc-A   343 - 347 <=>   48 -  52   (PHE  429  - VAL  433  <=> PRO   48  - SER   52 )                          
 277: 6c70-A uqoc-A   356 - 359 <=>   61 -  64   (SER  442  - GLY  445  <=> ILE   61  - VAL   64 )                          
 277: 6c70-A uqoc-A   369 - 385 <=>   71 -  87   (LEU  455  - VAL  471  <=> PRO   71  - GLY   87 )                          
 278: 6c70-A upv3-A    63 -  89 <=>   39 -  65   (ASP   65  - PRO   91  <=> VAL   39  - GLY   65 )                          
 278: 6c70-A upv3-A   188 - 192 <=>   68 -  72   (SER  205  - SER  209  <=> ASP   68  - ALA   72 )                          
 278: 6c70-A upv3-A   197 - 203 <=>   90 -  96   (VAL  214  - LEU  220  <=> SER   90  - GLY   96 )                          
 278: 6c70-A upv3-A   261 - 276 <=>  100 - 115   (TYR  347  - LEU  362  <=> PRO  100  - HIS  115 )                          
 278: 6c70-A upv3-A   278 - 283 <=>  116 - 121   (LEU  364  - ALA  369  <=> PRO  116  - LYS  121 )                          
 278: 6c70-A upv3-A   384 - 387 <=>  122 - 125   (LEU  470  - LEU  473  <=> LYS  122  - ALA  125 )                          
 279: 6c70-A upz4-A     4 -   7 <=>   52 -  55   (GLN    6  - VAL    9  <=> ARG   52  - SER   55 )                          
 279: 6c70-A upz4-A    15 -  18 <=>   57 -  60   (ARG   17  - GLN   20  <=> ALA   57  - ILE   60 )                          
 279: 6c70-A upz4-A    32 -  61 <=>   63 -  92   (LYS   34  - GLU   63  <=> SER   63  - SER   92 )
[truncated: 1,183,088 more chars]
