# Supplementary material for: Structural screens identify candidate human homologs of insect chemoreceptors and cryptic Drosophila gustatory receptor-like proteins
Source: eLife. 2023 Feb 20;12:e85537. doi: 10.7554/eLife.85537 (PMC9998090; doi:10.7554/eLife.85537)
Supplement: Source data 2. — Individual text files represent the output of the Dali AF-DB search using A. bakeri Or co-receptor (Orco) chain A (PDB 6C70-A) as query and the structural proteome dataset of the indicated species (note the datasets are from version 1 of the AlphaFold Protein Structure Database; subsequent, improved models were used for the pairwise comparisons in Table 1). The four-letter codes in the file names and job titles are as described for Source data 1. [file elife-85537-data2.zip › Atha_6C70A.txt]

#	Job:	Atha_6C70A
#	Query	: 6c70	A
#	No:	Chain	Z	rmsd	lali	nres	%id	PDB Description
	01:00	aly9-A	23.7	3.7	326	414	10	ARATH:AF-Q8L726-F1 AT2G21080;
	02:00	afnp-A	22.9	3.7	328	453	10	ARATH:AF-Q9LPT3-F1 EXTRACELLULAR LIGAND-GATED ION CHANNEL PROTEIN (D
	03:00	ahhb-A	22.6	3.6	333	437	12	ARATH:AF-Q94AL2-F1 TRANSMEMBRANE PROTEIN, PUTATIVE (DUF3537);
	04:00	af3b-A	22.4	3.6	335	452	10	ARATH:AF-Q8VXV8-F1 AT3G20300/MQC12_5;
	05:00	atw9-A	22.3	3.8	312	502	11	ARATH:AF-A0A1P8B3G3-F1 TRANSMEMBRANE PROTEIN, PUTATIVE (DUF3537);
	06:00	aoqk-A	21.8	3.7	323	456	11	ARATH:AF-F4HTN4-F1 ZINC FINGER CONSTANS-LIKE PROTEIN (DUF3537);
	07:00	atqr-A	6.6	4.4	141	1001	7	ARATH:AF-A0A1I9LQ21-F1 GPI ETHANOLAMINE PHOSPHATE TRANSFERASE 1;
	08:00	ar9h-A	6.1	2.2	57	57	11	ARATH:AF-A0A1I9LTQ8-F1 UNCHARACTERIZED PROTEIN;
	09:00	aao6-A	5.8	4.7	157	1300	6	ARATH:AF-F4K0J3-F1 KINESIN-LIKE PROTEIN KIN-4C;
	10:00	amu5-A	5.7	9.8	100	289	7	ARATH:AF-F4IK16-F1 AGAMOUS-LIKE MADS-BOX PROTEIN;
	11:00	ajjy-A	5.6	6.7	130	177	4	ARATH:AF-Q8LPG1-F1 PROTEIN FATTY ACID EXPORT 4, CHLOROPLASTIC;
	12:00	aqnl-A	5.6	12	66	354	3	ARATH:AF-Q8VZS3-F1 TRANSCRIPTION FACTOR HHO2;
	13:00	aq8i-A	5.6	5	144	492	7	ARATH:AF-Q9LW77-F1 ERAD-ASSOCIATED E3 UBIQUITIN-PROTEIN LIGASE HRD1A
	14:00	aqh8-A	5.5	5	158	1516	3	ARATH:AF-Q7DM58-F1 ABC TRANSPORTER C FAMILY MEMBER 4;
	15:00	ab61-A	5.4	7.3	84	294	7	ARATH:AF-Q9LY00-F1 PROBABLE WRKY TRANSCRIPTION FACTOR 70;
	16:00	aqm5-A	5.4	16.2	77	334	5	ARATH:AF-Q9SBF3-F1 TRANSCRIPTION FACTOR MYB92;
	17:00	aaqr-A	5.4	3.4	75	338	12	ARATH:AF-Q9ZUB1-F1 AT1G23840/F5O8_37;
	18:00	aav3-A	5.3	5.9	100	524	6	ARATH:AF-Q84JX1-F1 PROBABLE PECTINESTERASE/PECTINESTERASE INHIBITOR
	19:00	auiu-A	5.3	5	68	344	1	ARATH:AF-Q9FPE8-F1 TRANSCRIPTION FACTOR HHO3;
	20:00	apaj-A	5.3	7.8	102	595	5	ARATH:AF-Q5MFV8-F1 PECTINESTERASE 5;
	21:00	ahdi-A	5.3	2.9	67	68	6	ARATH:AF-A0A1P8AQA9-F1 UNCHARACTERIZED PROTEIN;
	22:00	aplv-A	5.2	9.7	71	445	6	ARATH:AF-Q3E9F6-F1 PUTATIVE U-BOX DOMAIN-CONTAINING PROTEIN 47;
	23:00	ae5n-A	5.2	4.3	144	318	8	ARATH:AF-Q94A21-F1 SPX DOMAIN-CONTAINING PROTEIN 4;
	24:00:00	ai2d-A	5.2	13.3	80	342	11	ARATH:AF-Q9SY40-F1 MYOSIN HEAVY CHAIN-LIKE PROTEIN;
	25:00:00	aaw6-A	5.2	9.8	86	497	8	ARATH:AF-Q9SK49-F1 ZINC FINGER CCCH DOMAIN-CONTAINING PROTEIN 22;
	26:00:00	ao8h-A	5.1	4.9	72	417	3	ARATH:AF-Q501B3-F1 AT5G61865;
	27:00:00	adjs-A	5.1	5.8	67	331	9	ARATH:AF-F4ITY4-F1 UBIQUITIN-CONJUGATING ENZYME/RWD-LIKE PROTEIN;
	28:00:00	au1q-A	5.1	4.9	119	238	8	ARATH:AF-Q2V4K2-F1 CYSTEINE/HISTIDINE-RICH C1 DOMAIN PROTEIN;
	29:00:00	aafu-A	5.1	12	88	890	8	ARATH:AF-Q8W5R6-F1 KINESIN-LIKE PROTEIN KIN-7C, MITOCHONDRIAL;
	30:00:00	aeqy-A	5.1	8.5	117	596	7	ARATH:AF-Q0WSF1-F1 ALDEHYDE DEHYDROGENASE 22A1;
	31:00:00	aa7l-A	5.1	13.6	96	1253	9	ARATH:AF-F4IV62-F1 UNCHARACTERIZED PROTEIN;
	32:00:00	adqn-A	5.1	22.6	94	977	9	ARATH:AF-F4K3X8-F1 KINESIN-LIKE PROTEIN KIN-7L, CHLOROPLASTIC;
	33:00:00	ab55-A	5.1	2.2	51	61	6	ARATH:AF-A0A1P8AVN5-F1 UNCHARACTERIZED PROTEIN;
	34:00:00	aoop-A	5	20.4	92	221	8	ARATH:AF-Q940P5-F1 TETRASPANIN-19;
	35:00:00	acxo-A	5	20.3	92	307	7	ARATH:AF-Q9XII1-F1 PLASTID DIVISION PROTEIN PDV2;
	36:00:00	ahqs-A	5	18.3	105	846	5	ARATH:AF-F4HXZ1-F1 VACUOLAR-SORTING PROTEIN BRO1;
	37:00:00	aa06-A	5	3.9	78	823	9	ARATH:AF-Q9S7P3-F1 KINESIN-LIKE PROTEIN KIN-7N;
	38:00:00	abpp-A	5	3.6	63	572	5	ARATH:AF-Q8RW95-F1 AT5G38690/MBB18_24;
	39:00:00	ao63-A	5	4.3	161	1035	12	ARATH:AF-Q8GS71-F1 KINESIN-LIKE PROTEIN KIN-4A;
	40:00:00	af92-A	4.9	4	107	1828	8	ARATH:AF-F4JP86-F1 TRNA/RRNA METHYLTRANSFERASE (SPOU) FAMILY PROTEIN
	41:00:00	af5b-A	4.9	3.7	70	330	3	ARATH:AF-Q67Y99-F1 CLP PROTEASE ADAPTER PROTEIN CLPF, CHLOROPLASTIC;
	42:00:00	arly-A	4.9	4.9	92	529	2	ARATH:AF-A3KPF3-F1 ARM REPEAT SUPERFAMILY PROTEIN;
	43:00:00	agta-A	4.9	5	106	1839	8	ARATH:AF-P18616-F1 DNA-DIRECTED RNA POLYMERASE II SUBUNIT RPB1;
	44:00:00	apxv-A	4.9	5.4	92	482	9	ARATH:AF-Q9SIW1-F1 BEL1-LIKE HOMEODOMAIN PROTEIN 7;
	45:00:00	aqy4-A	4.9	7.4	156	375	6	ARATH:AF-Q6DBM8-F1 METAL TOLERANCE PROTEIN B;
	46:00:00	acmr-A	4.9	3.6	66	272	5	ARATH:AF-Q94AZ5-F1 ALANINE-TRNA LIGASE;
	47:00:00	ajzx-A	4.9	5.2	87	599	7	ARATH:AF-Q9LRR7-F1 9-CIS-EPOXYCAROTENOID DIOXYGENASE NCED3, CHLOROPL
	48:00:00	aqtj-A	4.9	5.4	61	234	3	ARATH:AF-Q9AST4-F1 AT4G31930/F10N7_260;
	49:00:00	am1r-A	4.9	9.3	73	615	8	ARATH:AF-F4I4N4-F1 UNCHARACTERIZED PROTEIN;
	50:00:00	ae76-A	4.9	11.5	85	219	6	ARATH:AF-Q8GXN6-F1 VACUOLAR PROTEIN SORTING-ASSOCIATED PROTEIN 20 HO
	51:00:00	afr0-A	4.9	4.1	66	641	8	ARATH:AF-Q9LFS2-F1 PROTEIN GAMETE EXPRESSED 3;
	52:00:00	abzv-A	4.9	4	71	72	6	ARATH:AF-F4I7Y5-F1 UNCHARACTERIZED PROTEIN;
	53:00:00	af1h-A	4.9	4.8	74	523	5	ARATH:AF-Q8LPK6-F1 DNA-DIRECTED RNA POLYMERASE III SUBUNIT RPC3;
	54:00:00	ae1p-A	4.9	4.6	86	491	0	ARATH:AF-Q9LT57-F1 CRM-DOMAIN CONTAINING FACTOR CFM9, MITOCHONDRIAL;
	55:00:00	ain8-A	4.9	4.7	154	245	8	ARATH:AF-Q5PP62-F1 SPX DOMAIN-CONTAINING PROTEIN 3;
	56:00:00	as7h-A	4.8	5.3	170	1539	6	ARATH:AF-Q9LZJ5-F1 ABC TRANSPORTER C FAMILY MEMBER 14;
	57:00:00	aft7-A	4.8	7.8	94	225	7	ARATH:AF-Q9SKI2-F1 VACUOLAR PROTEIN SORTING-ASSOCIATED PROTEIN 2 HOM
	58:00:00	asdm-A	4.8	3.3	72	512	1	ARATH:AF-F4HTR3-F1 ZINC-FINGER DOMAIN OF MONOAMINE-OXIDASE A REPRESS
	59:00:00	ap9b-A	4.8	9.6	96	1171	3	ARATH:AF-B9DFG3-F1 DEXH-BOX ATP-DEPENDENT RNA HELICASE DEXH15 CHLORO
	60:00:00	avf1-A	4.8	6	117	927	8	ARATH:AF-Q84JU6-F1 E3 UBIQUITIN-PROTEIN LIGASE HOS1;
	61:00:00	atd1-A	4.8	2.8	60	65	8	ARATH:AF-B3H4U7-F1 UNCHARACTERIZED PROTEIN;
	62:00:00	anj5-A	4.8	25	71	513	7	ARATH:AF-Q66GK1-F1 AT3G26990;
	63:00:00	anhh-A	4.8	8.3	95	369	4	ARATH:AF-Q9FT54-F1 TRANSCRIPTION FACTOR GTE6;
	64:00:00	afdy-A	4.8	4.9	75	80	1	ARATH:AF-F4I7Y8-F1 UNCHARACTERIZED PROTEIN;
	65:00:00	avd1-A	4.8	3.6	69	695	9	ARATH:AF-B9DGY1-F1 PROTEIN ACTIVITY OF BC1 COMPLEX KINASE 7, CHLOROP
	66:00:00	amfw-A	4.7	20.7	122	547	7	ARATH:AF-Q9XIA4-F1 CYTOCHROME C BIOGENESIS PROTEIN CCS1, CHLOROPLAST
	67:00:00	ahxx-A	4.7	4	68	82	7	ARATH:AF-F4I7Y6-F1 UNCHARACTERIZED PROTEIN;
	68:00:00	amq4-A	4.7	3.5	57	357	0	ARATH:AF-Q9LS00-F1 TRANSCRIPTION FACTOR HHO1;
	69:00:00	ab5s-A	4.7	11.2	133	736	9	ARATH:AF-Q8L4Q6-F1 NEUROFILAMENT LIGHT PROTEIN;
	70:00:00	aqfg-A	4.7	6.4	99	215	6	ARATH:AF-Q4PSJ7-F1 PROTEIN NETWORKED 3B;
	71:00:00	artf-A	4.7	3.9	68	334	6	ARATH:AF-Q9FFF2-F1 UBIQUITIN CARBOXYL-TERMINAL HYDROLASE;
	72:00:00	acmi-A	4.7	3.6	89	214	8	ARATH:AF-Q9LV99-F1 TRANSMEMBRANE PROTEIN;
	73:00:00	at2s-A	4.7	5.1	78	148	12	ARATH:AF-Q9LX26-F1 PROBABLE CALCIUM-BINDING PROTEIN CML1;
	74:00:00	al1w-A	4.7	3.2	67	192	10	ARATH:AF-P58684-F1 PROBABLE SIGNAL PEPTIDASE COMPLEX SUBUNIT 2;
	75:00:00	am8c-A	4.7	4.6	56	59	4	ARATH:AF-A0A1P8AQK1-F1 UNCHARACTERIZED PROTEIN;
	76:00:00	am0w-A	4.7	13.3	125	831	11	ARATH:AF-F4K645-F1 PAS DOMAIN-CONTAINING PROTEIN TYROSINE KINASE FAM
	77:00:00	aape-A	4.7	4.1	66	432	6	ARATH:AF-Q9ZQ85-F1 MYB FAMILY TRANSCRIPTION FACTOR EFM;
	78:00:00	aoan-A	4.7	7.9	84	666	5	ARATH:AF-Q9LFQ6-F1 WPP DOMAIN ASSOCIATED PROTEIN;
	79:00:00	au7e-A	4.7	23.7	75	729	3	ARATH:AF-O23627-F1 GLYCINE--TRNA LIGASE, MITOCHONDRIAL 1;
	80:00:00	aew8-A	4.7	4.8	80	277	4	ARATH:AF-Q84K72-F1 FORKHEAD-ASSOCIATED DOMAIN PROTEIN;
	81:00:00	afhu-A	4.7	5	172	538	6	ARATH:AF-F4HTY4-F1 ENVELOPE GLYCOPROTEIN B;
	82:00:00	asy0-A	4.7	2.4	52	652	2	ARATH:AF-Q9LK91-F1 TUDOR/PWWP/MBT SUPERFAMILY PROTEIN;
	83:00:00	ahtv-A	4.6	15.2	155	1051	4	ARATH:AF-Q9SE97-F1 FORMIN-LIKE PROTEIN 1;
	84:00:00	agkk-A	4.6	3.8	67	218	10	ARATH:AF-Q3EBL9-F1 VACUOLAR PROTEIN-SORTING-ASSOCIATED PROTEIN 37 HO
	85:00:00	aebi-A	4.6	5.3	76	250	4	ARATH:AF-Q9LPR9-F1 AT1G50440;
	86:00:00	aoz4-A	4.6	6	94	560	5	ARATH:AF-O22256-F1 PROBABLE PECTINESTERASE/PECTINESTERASE INHIBITOR
	87:00:00	aqo3-A	4.6	4.9	116	242	9	ARATH:AF-Q9FHB8-F1 TRANSMEMBRANE PROTEIN;
	88:00:00	ab8i-A	4.6	5.9	164	800	7	ARATH:AF-Q9LJW0-F1 PHOSPHATE TRANSPORTER PHO1 HOMOLOG 9;
	89:00:00	auih-A	4.6	6.7	71	318	4	ARATH:AF-O81439-F1 PROBABLE PLASTID-LIPID-ASSOCIATED PROTEIN 1, CHLO
	90:00:00	auww-A	4.6	12	99	524	8	ARATH:AF-Q9FWS9-F1 BEL1-LIKE HOMEODOMAIN PROTEIN 3;
	91:00:00	achs-A	4.6	9.6	97	988	5	ARATH:AF-F4IDS7-F1 VACUOLAR SORTING PROTEIN 18;
	92:00:00	aj9x-A	4.6	8.1	76	382	8	ARATH:AF-Q8VYD3-F1 U11/U12 SMALL NUCLEAR RIBONUCLEOPROTEIN 59 KDA PR
	93:00:00	atbf-A	4.6	7.2	78	325	9	ARATH:AF-Q9SV15-F1 PROBABLE WRKY TRANSCRIPTION FACTOR 11;
	94:00:00	amo9-A	4.6	6	175	1493	5	ARATH:AF-Q9LK62-F1 ABC TRANSPORTER C FAMILY MEMBER 7;
	95:00:00	amzj-A	4.6	8.9	85	434	7	ARATH:AF-Q9FX33-F1 UNCHARACTERIZED PROTEIN AT1G73380;
	96:00:00	ad3t-A	4.6	15.7	95	1151	7	ARATH:AF-Q9CAP6-F1 P-LOOP CONTAINING NUCLEOSIDE TRIPHOSPHATE HYDROLA
	97:00:00	at8z-A	4.6	6.1	100	223	12	ARATH:AF-Q9LMP7-F1 GOLGI SNAP RECEPTOR COMPLEX MEMBER 1-1;
	98:00:00	agtt-A	4.6	4.4	75	348	8	ARATH:AF-Q9SF17-F1 F26K24.10 PROTEIN;
	99:00:00	apk0-A	4.6	5.7	75	563	8	ARATH:AF-Q501D6-F1 O-FUCOSYLTRANSFERASE 14;
1	00:00	asu4-A	4.6	6.3	76	295	7	ARATH:AF-Q9SKD9-F1 PROBABLE WRKY TRANSCRIPTION FACTOR 46;
1	01:00	alx4-A	4.6	4.2	68	189	9	ARATH:AF-F4HPA7-F1 MEDIATOR OF RNA POLYMERASE II TRANSCRIPTION SUBUN
1	02:00	ar91-A	4.6	4.9	66	338	5	ARATH:AF-F4I908-F1 CA-RESPONSIVE PROTEIN;
1	03:00	acde-A	4.6	6	80	1108	8	ARATH:AF-P93736-F1 VALINE--TRNA LIGASE, MITOCHONDRIAL 1;
1	04:00	aele-A	4.6	7.8	75	189	5	ARATH:AF-A0A1P8AV92-F1 MEDIATOR OF RNA POLYMERASE II TRANSCRIPTION SU
1	05:00	aj1v-A	4.6	2.5	46	327	9	ARATH:AF-Q9LY78-F1 ARM REPEAT SUPERFAMILY PROTEIN;
1	06:00	ahg7-A	4.6	4.5	70	334	10	ARATH:AF-Q9C8U6-F1 IMMUNE-ASSOCIATED NUCLEOTIDE-BINDING PROTEIN 3;
1	07:00	atjs-A	4.5	4	135	224	10	ARATH:AF-Q67ZF6-F1 PROBABLE TRANSMEMBRANE ASCORBATE FERRIREDUCTASE 3
1	08:00	aojf-A	4.5	3.5	116	271	10	ARATH:AF-Q9C7F4-F1 AT1G27990 PROTEIN;
1	09:00	agx9-A	4.5	3.9	68	481	3	ARATH:AF-Q93ZM2-F1 AT5G22310/MWD9_9;
1	10:00	am74-A	4.5	5.1	151	374	5	ARATH:AF-Q9C502-F1 PUTATIVE CLATHRIN ASSEMBLY PROTEIN AT1G33340;
1	11:00	aa97-A	4.5	11.3	88	693	7	ARATH:AF-Q9LN10-F1 CYTOCHROME B561, AMINO-TERMINAL PROTEIN;
1	12:00	ahhr-A	4.5	6.5	98	431	7	ARATH:AF-Q8S897-F1 BEL1-LIKE HOMEODOMAIN PROTEIN 5;
1	13:00	accu-A	4.5	4.7	78	977	9	ARATH:AF-Q9LK82-F1 CYSTEINE/HISTIDINE-RICH C1 DOMAIN FAMILY PROTEIN;
1	14:00	an4u-A	4.5	5.5	165	1051	7	ARATH:AF-Q94LW7-F1 KINESIN-LIKE PROTEIN KIN-4B;
1	15:00	arp1-A	4.5	24	81	549	7	ARATH:AF-Q9SAD7-F1 EUKARYOTIC TRANSLATION INITIATION FACTOR 4B2;
1	16:00	amcx-A	4.5	5	108	366	6	ARATH:AF-Q29Q13-F1 AT5G63040;
1	17:00	akjc-A	4.5	4.1	84	450	8	ARATH:AF-O04656-F1 PUTATIVE NUCLEOLAR PROTEIN 5-3;
1	18:00	aaco-A	4.5	4.6	99	680	7	ARATH:AF-Q9SJ56-F1 BEL1-LIKE HOMEODOMAIN PROTEIN 1;
1	19:00	ac56-A	4.5	3.8	71	75	7	ARATH:AF-F4I7Y9-F1 UNCHARACTERIZED PROTEIN;
1	20:00	aghb-A	4.5	9.6	100	1384	6	ARATH:AF-Q9S775-F1 CHD3-TYPE CHROMATIN-REMODELING FACTOR PICKLE;
1	21:00	akxf-A	4.5	5	72	336	7	ARATH:AF-Q9C8V0-F1 IMMUNE-ASSOCIATED NUCLEOTIDE-BINDING PROTEIN 6;
1	22:00	all8-A	4.5	4.8	79	796	5	ARATH:AF-F4JYU0-F1 DNA MISMATCH REPAIR PROTEIN MUTS, TYPE 2;
1	23:00	aeyn-A	4.5	6.3	84	504	5	ARATH:AF-P56784-F1 MATURASE K;
1	24:00:00	acoq-A	4.5	3.2	87	738	7	ARATH:AF-P49333-F1 ETHYLENE RECEPTOR 1;
1	25:00:00	ate4-A	4.5	4.2	84	520	7	ARATH:AF-Q9SVM0-F1 BTB/POZ DOMAIN-CONTAINING PROTEIN AT3G50780;
1	26:00:00	ar3h-A	4.5	4.7	65	129	6	ARATH:AF-O80594-F1 ERGOSTEROL BIOSYNTHETIC PROTEIN 28;
1	27:00:00	alsf-A	4.5	5.3	61	342	8	ARATH:AF-F4HT21-F1 IMMUNE-ASSOCIATED NUCLEOTIDE-BINDING PROTEIN 9;
1	28:00:00	ajfo-A	4.4	14.6	82	566	11	ARATH:AF-Q9FK30-F1 O-FUCOSYLTRANSFERASE 36;
1	29:00:00	aipf-A	4.4	4.3	128	590	8	ARATH:AF-Q9SHH0-F1 CATIONIC AMINO ACID TRANSPORTER 8, VACUOLAR;
1	30:00:00	ag3k-A	4.4	4.8	88	372	1	ARATH:AF-Q9SK10-F1 AT2G28480;
1	31:00:00	ao1r-A	4.4	21.8	73	452	3	ARATH:AF-F4HRC1-F1 THO COMPLEX SUBUNIT 5A;
1	32:00:00	aqhd-A	4.4	5.2	77	463	4	ARATH:AF-Q9MA52-F1 F22F7.17 PROTEIN;
1	33:00:00	asl2-A	4.4	6	78	1165	10	ARATH:AF-F4K0Y5-F1 HEAT SHOCK PROTEIN DNAJ WITH TETRATRICOPEPTIDE RE
1	34:00:00	aj85-A	4.4	3	64	168	8	ARATH:AF-Q9LZD7-F1 MEDIATOR OF RNA POLYMERASE II TRANSCRIPTION SUBUN
1	35:00:00	auwl-A	4.4	4.9	81	538	1	ARATH:AF-Q9FXG8-F1 BEL1-LIKE HOMEODOMAIN PROTEIN 10;
1	36:00:00	at0i-A	4.4	3.8	65	559	8	ARATH:AF-Q8W496-F1 PROTOCHLOROPHYLLIDE-DEPENDENT TRANSLOCON COMPONEN
1	37:00:00	autq-A	4.4	5.3	102	197	9	ARATH:AF-Q9LS96-F1 AT3G18800;
1	38:00:00	ajox-A	4.4	12.2	72	985	6	ARATH:AF-Q8LPK5-F1 CELLULOSE SYNTHASE A CATALYTIC SUBUNIT 8 [UDP-FOR
1	39:00:00	aexg-A	4.4	3.9	90	376	12	ARATH:AF-Q8GWG0-F1 GLYCEROL-3-PHOSPHATE ACYLTRANSFERASE 9;
1	40:00:00	ap6l-A	4.4	2.9	56	57	9	ARATH:AF-Q2V3W5-F1 DEFENSIN-LIKE PROTEIN 302;
1	41:00:00	ak9z-A	4.4	7.4	82	1306	9	ARATH:AF-Q9FGF4-F1 DNA POLYMERASE V FAMILY;
1	42:00:00	al52-A	4.4	16.2	109	612	7	ARATH:AF-O23144-F1 PROTON PUMP-INTERACTOR 1;
1	43:00:00	apfd-A	4.4	4.2	123	245	6	ARATH:AF-Q1PFV8-F1 TRANSMEMBRANE PROTEIN;
1	44:00:00	amy2-A	4.4	3.9	62	514	6	ARATH:AF-Q8RWT8-F1 SERINE--TRNA LIGASE, CHLOROPLASTIC/MITOCHONDRIAL;
1	45:00:00	afia-A	4.4	9.4	81	425	1	ARATH:AF-O22146-F1 MYOSIN-4 PROTEIN (DUF641);
1	46:00:00	aq4l-A	4.4	8.2	77	607	6	ARATH:AF-Q0WVW4-F1 RNA-BINDING KH DOMAIN-CONTAINING PROTEIN;
1	47:00:00	at7l-A	4.4	3.4	65	88	8	ARATH:AF-Q29QC1-F1 AT1G09995;
1	48:00:00	apnx-A	4.4	4.8	102	258	4	ARATH:AF-A0A1P8ARQ1-F1 TRANSMEMBRANE PROTEIN;
1	49:00:00	amqs-A	4.4	5.2	143	723	5	ARATH:AF-F4JTJ2-F1 PX DOMAIN-CONTAINING PROTEIN EREL1;
1	50:00:00	acw5-A	4.4	4.8	84	716	10	ARATH:AF-Q8RXH2-F1 NUCLEAR PORE COMPLEX PROTEIN NUP85;
1	51:00:00	arxn-A	4.4	9.2	104	638	12	ARATH:AF-Q9LZD3-F1 EXOCYST COMPLEX COMPONENT EXO70A1;
1	52:00:00	acvq-A	4.4	4.8	86	1145	15	ARATH:AF-Q9LFL0-F1 CELLULOSE SYNTHASE-LIKE PROTEIN D2;
1	53:00:00	aobe-A	4.4	6.8	87	524	3	ARATH:AF-Q4V3C1-F1 MEDIATOR OF RNA POLYMERASE II TRANSCRIPTION SUBUN
1	54:00:00	adz6-A	4.4	3.6	69	139	6	ARATH:AF-C0LU16-F1 MEDIATOR OF RNA POLYMERASE II TRANSCRIPTION SUBUN
1	55:00:00	ah7j-A	4.3	3.5	107	880	6	ARATH:AF-Q9FZ99-F1 PROTEIN SMG7L;
1	56:00:00	arjl-A	4.3	7.4	115	988	10	ARATH:AF-Q7PC79-F1 EXPORTIN-T;
1	57:00:00	ajgx-A	4.3	4.4	75	471	3	ARATH:AF-Q9FHK1-F1 PUTATIVE F-BOX PROTEIN AT5G36200;
1	58:00:00	ako1-A	4.3	10.4	86	489	5	ARATH:AF-A0A1P8AX25-F1 PROTEIN DISULFIDE-ISOMERASE 5-LIKE PROTEIN (DU
1	59:00:00	aji4-A	4.3	7.5	95	420	9	ARATH:AF-Q94A79-F1 PROTEIN DEFECTIVE IN MERISTEM SILENCING 3;
1	60:00:00	ao7l-A	4.3	10	87	344	8	ARATH:AF-F4ITW1-F1 5'-NUCLEOTIDASE;
1	61:00:00	ad93-A	4.3	4.5	66	737	9	ARATH:AF-Q9LVD7-F1 AT5G57210/MJB24_2;
1	62:00:00	ak1e-A	4.3	9.5	75	352	15	ARATH:AF-Q94JR2-F1 AT5G45310/K9E15_9;
1	63:00:00	ap38-A	4.3	7	81	391	7	ARATH:AF-Q8GWP1-F1 PREFOLDIN CHAPERONE SUBUNIT FAMILY PROTEIN;
1	64:00:00	aev4-A	4.3	4.5	126	550	11	ARATH:AF-Q8GYS4-F1 AMINO ACID TRANSPORTER AVT1D;
1	65:00:00	agqz-A	4.3	14.4	86	627	5	ARATH:AF-Q94KL5-F1 BEL1-LIKE HOMEODOMAIN PROTEIN 4;
1	66:00:00	aa1d-A	4.3	4.4	86	907	8	ARATH:AF-Q9FFU6-F1 CYTOCHROME B561, DM13 AND DOMON DOMAIN-CONTAINING
1	67:00:00	adr2-A	4.3	8.9	113	772	5	ARATH:AF-Q8L831-F1 NUDIX HYDROLASE 3;
1	68:00:00	asm4-A	4.3	13	83	292	5	ARATH:AF-Q9SHB5-F1 WRKY TRANSCRIPTION FACTOR 55;
1	69:00:00	ad18-A	4.3	9.8	63	143	5	ARATH:AF-F4K3I2-F1 UNCHARACTERIZED PROTEIN;
1	70:00:00	amsr-A	4.3	6.8	52	54	4	ARATH:AF-B3H5I6-F1 PUTATIVE MEMBRANE LIPOPROTEIN;
1	71:00:00	auql-A	4.3	3.9	88	222	11	ARATH:AF-Q9SEL5-F1 VESICLE TRANSPORT V-SNARE 12;
1	72:00:00	ap2l-A	4.3	3.5	66	263	6	ARATH:AF-Q84K90-F1 RGS1-HXK1-INTERACTING PROTEIN 1;
1	73:00:00	anou-A	4.3	9.4	95	128	2	ARATH:AF-Q94AF7-F1 AT2G07350/T13E11.12;
1	74:00:00	aqb4-A	4.3	4.9	111	266	5	ARATH:AF-Q9SF29-F1 SYNTAXIN-71;
1	75:00:00	aetb-A	4.3	11.5	112	338	6	ARATH:AF-Q94HV7-F1 E3 UBIQUITIN-PROTEIN LIGASE SPL1;
1	76:00:00	aou4-A	4.3	3.1	58	60	2	ARATH:AF-Q9LVC0-F1 ARABINOGALACTAN PROTEIN 14;
1	77:00:00	apcf-A	4.3	14.5	89	1043	7	ARATH:AF-O82345-F1 BAG FAMILY MOLECULAR CHAPERONE REGULATOR 6;
1	78:00:00	ais5-A	4.3	13.1	75	531	5	ARATH:AF-Q9LTD4-F1 PLANT/PROTEIN (DUF668);
1	79:00:00	agxf-A	4.3	7.9	113	302	6	ARATH:AF-A0A1P8AME6-F1 CORE-2/I-BRANCHING BETA-1,6-N-ACETYLGLUCOSAMIN
1	80:00:00	ajvb-A	4.3	4	107	710	7	ARATH:AF-F4HTQ1-F1 PROBABLE THIMET OLIGOPEPTIDASE;
1	81:00:00	abae-A	4.2	7.7	139	295	9	ARATH:AF-F4I7E7-F1 ORGANIC SOLUTE TRANSPORTER OSTALPHA PROTEIN (DUF3
1	82:00:00	aq05-A	4.2	3.9	158	272	11	ARATH:AF-Q5PNU5-F1 AT3G25160;
1	83:00:00	anbm-A	4.2	5	86	1058	7	ARATH:AF-O80386-F1 COP1-INTERACTING PROTEIN 7;
1	84:00:00	ad91-A	4.2	4.2	114	1040	8	ARATH:AF-F4KIJ2-F1 ABC1 FAMILY PROTEIN;
1	85:00:00	adlz-A	4.2	12.5	116	738	6	ARATH:AF-Q8L838-F1 CONSERVED OLIGOMERIC GOLGI COMPLEX SUBUNIT 4;
1	86:00:00	adfq-A	4.2	7.7	89	216	7	ARATH:AF-Q9LTC9-F1 AT3G23190;
1	87:00:00	alhc-A	4.2	5.8	65	218	8	ARATH:AF-F4IMB6-F1 UNCHARACTERIZED PROTEIN;
1	88:00:00	agda-A	4.2	7.8	139	578	7	ARATH:AF-Q8VYC8-F1 E3 UBIQUITIN PROTEIN LIGASE RIN2;
1	89:00:00	aqig-A	4.2	15.2	64	431	5	ARATH:AF-O23034-F1 UBIQUITIN-LIKE MODIFIER-ACTIVATING ENZYME 5;
1	90:00:00	asp9-A	4.2	5.7	83	961	5	ARATH:AF-F4K1G7-F1 P-LOOP CONTAINING NUCLEOSIDE TRIPHOSPHATE HYDROLA
1	91:00:00	acwi-A	4.2	6.6	98	203	11	ARATH:AF-Q9SSM4-F1 ESCRT-RELATED PROTEIN CHMP1B;
1	92:00:00	afk8-A	4.2	11.3	133	332	6	ARATH:AF-Q1PEF3-F1 UNCHARACTERIZED PROTEIN;
1	93:00:00	abcp-A	4.2	9.7	118	508	3	ARATH:AF-Q9SYG7-F1 ALDEHYDE DEHYDROGENASE FAMILY 7 MEMBER B4;
1	94:00:00	ati7-A	4.2	4.9	74	300	14	ARATH:AF-Q84K41-F1 NUCLEIC ACID BINDING/RNA BINDING PROTEIN;
1	95:00:00	ab78-A	4.2	5.6	71	515	7	ARATH:AF-Q6GKU7-F1 AT1G64880;
1	96:00:00	augc-A	4.2	5.8	81	88	4	ARATH:AF-Q1G3Q9-F1 UNCHARACTERIZED PROTEIN;
1	97:00:00	ad4u-A	4.2	5	74	394	5	ARATH:AF-Q9T0F3-F1 IMMUNE-ASSOCIATED NUCLEOTIDE-BINDING PROTEIN 12;
1	98:00:00	aebz-A	4.2	7.4	80	298	5	ARATH:AF-Q9CA66-F1 PROTEIN RKD2;
1	99:00:00	ab26-A	4.2	5.4	83	945	4	ARATH:AF-F4KDI6-F1 TRANSMEMBRANE PROTEIN;
2	00:00	af72-A	4.2	5.9	86	948	3	ARATH:AF-Q5XV31-F1 FRIGIDA-LIKE PROTEIN 5;
2	01:00	ad1v-A	4.2	5	108	642	7	ARATH:AF-F4JWQ4-F1 UBIQUITIN-LIKE SUPERFAMILY PROTEIN;
2	02:00	aecp-A	4.2	11.5	62	550	10	ARATH:AF-F4IGK0-F1 BASIC-LEUCINE ZIPPER (BZIP) TRANSCRIPTION FACTOR
2	03:00	aaho-A	4.2	12.4	106	414	6	ARATH:AF-Q9M8M9-F1 30S RIBOSOMAL PROTEIN S15, CHLOROPLASTIC;
2	04:00	ah99-A	4.2	4.7	57	291	12	ARATH:AF-Q9SZR6-F1 TRANSMEMBRANE PROTEIN;
2	05:00	agoo-A	4.2	8.5	123	392	7	ARATH:AF-Q9LMK4-F1 CHUP1-LIKE PROTEIN;
2	06:00	ah50-A	4.2	8.2	105	129	7	ARATH:AF-Q2HIK4-F1 AT1G29990;
2	07:00	aq29-A	4.2	6.9	129	254	6	ARATH:AF-Q8GYK7-F1 TLC DOMAIN-CONTAINING PROTEIN AT5G14285;
2	08:00	akcu-A	4.2	9.2	66	74	8	ARATH:AF-Q8LD83-F1 AT1G49245;
2	09:00	aj9u-A	4.2	5.8	197	557	7	ARATH:AF-F4I8E9-F1 TRANSMEMBRANE PROTEIN;
2	10:00	alh1-A	4.2	4	90	180	3	ARATH:AF-O49603-F1 CELL WALL / VACUOLAR INHIBITOR OF FRUCTOSIDASE 2;
2	11:00	aimn-A	4.2	6.8	77	671	9	ARATH:AF-O80910-F1 TOM1-LIKE PROTEIN 6;
2	12:00	aa2y-A	4.2	8.3	95	230	9	ARATH:AF-Q9FKU4-F1 VESICLE TRANSPORT PROTEIN;
2	13:00	ajed-A	4.2	6.3	92	657	7	ARATH:AF-Q9M9F5-F1 9-CIS-EPOXYCAROTENOID DIOXYGENASE NCED9, CHLOROPL
2	14:00	as94-A	4.2	5.7	54	86	4	ARATH:AF-Q8GX70-F1 AT3G29034;
2	15:00	al4e-A	4.2	4.2	66	109	2	ARATH:AF-Q8S8F5-F1 PROTEIN ELF4-LIKE 3;
2	16:00	alde-A	4.2	7.8	115	1011	7	ARATH:AF-Q8L7C2-F1 CRM-DOMAIN CONTAINING FACTOR CFM2, CHLOROPLASTIC;
2	17:00	ac3y-A	4.2	12.7	98	1451	4	ARATH:AF-Q42510-F1 ARF GUANINE-NUCLEOTIDE EXCHANGE FACTOR GNOM;
2	18:00	af3y-A	4.1	6.9	137	484	7	ARATH:AF-Q94CA0-F1 PROTEIN LAZ1 HOMOLOG 1;
2	19:00	atjk-A	4.1	5.2	148	577	5	ARATH:AF-F4J4Q8-F1 TRANSMEMBRANE PROTEIN;
2	20:00	aaxs-A	4.1	9.7	119	673	7	ARATH:AF-Q56X46-F1 MECHANOSENSITIVE ION CHANNEL PROTEIN 2, CHLOROPLA
2	21:00	alle-A	4.1	12.5	67	161	7	ARATH:AF-Q9FJN2-F1 ZINC ION BINDING PROTEIN;
2	22:00	ajxp-A	4.1	4.5	82	88	7	ARATH:AF-P56805-F1 30S RIBOSOMAL PROTEIN S15, CHLOROPLASTIC;
2	23:00	apul-A	4.1	10.6	78	238	0	ARATH:AF-Q2V0Z5-F1 PROTEIN MIS12 HOMOLOG;
2	24:00:00	agy7-A	4.1	7.4	95	1479	7	ARATH:AF-F4HW51-F1 PROTEIN CHROMATIN REMODELING 20;
2	25:00:00	aeh9-A	4.1	4.5	116	562	9	ARATH:AF-Q5PP23-F1 TRANSMEMBRANE E3 UBIQUITIN-PROTEIN LIGASE FLY1;
2	26:00:00	atsx-A	4.1	11.7	66	680	5	ARATH:AF-P56763-F1 DNA-DIRECTED RNA POLYMERASE SUBUNIT BETA';
2	27:00:00	as52-A	4.1	4.3	68	91	10	ARATH:AF-B3H528-F1 TRANSMEMBRANE PROTEIN;
2	28:00:00	atuq-A	4.1	9.8	129	634	8	ARATH:AF-Q9SAI1-F1 FACTOR OF DNA METHYLATION 5;
2	29:00:00	abii-A	4.1	4.4	87	1036	9	ARATH:AF-O49323-F1 CELLULOSE SYNTHASE-LIKE PROTEIN D1;
2	30:00:00	af33-A	4.1	8.2	83	458	8	ARATH:AF-Q3E9F7-F1 PUTATIVE U-BOX DOMAIN-CONTAINING PROTEIN 46;
2	31:00:00	atp3-A	4.1	4.2	91	922	5	ARATH:AF-Q9LTL7-F1 CYSTEINE/HISTIDINE-RICH C1 DOMAIN FAMILY PROTEIN;
2	32:00:00	auuc-A	4.1	6.3	146	354	6	ARATH:AF-A0A1P8ANQ6-F1 TMPIT-LIKE PROTEIN;
2	33:00:00	aalt-A	4.1	2.5	49	60	8	ARATH:AF-B3H6D9-F1 TRANSMEMBRANE PROTEIN;
2	34:00:00	alrd-A	4.1	4.5	72	703	10	ARATH:AF-Q9ZSB4-F1 CYSTEINE/HISTIDINE-RICH C1 DOMAIN FAMILY PROTEIN;
2	35:00:00	aqmx-A	4.1	9	100	228	5	ARATH:AF-Q9M223-F1 PROBABLE U3 SMALL NUCLEOLAR RNA-ASSOCIATED PROTEI
2	36:00:00	app1-A	4.1	4.4	137	441	4	ARATH:AF-P45432-F1 COP9 SIGNALOSOME COMPLEX SUBUNIT 1;
2	37:00:00	arv3-A	4.1	17.1	104	735	4	ARATH:AF-Q0WW94-F1 KANADAPTIN-LIKE PROTEIN;
2	38:00:00	afm1-A	4.1	3.8	66	622	12	ARATH:AF-Q9CAW9-F1 AT3G11590/F24K9_26;
2	39:00:00	abu3-A	4.1	3.9	58	60	7	ARATH:AF-Q9LJD9-F1 ARABINOGALACTAN PROTEIN 12;
2	40:00:00	ao2d-A	4.1	4.1	152	484	9	ARATH:AF-Q9LJN2-F1 MAGNESIUM TRANSPORTER MRS2-3;
2	41:00:00	aqq9-A	4.1	4.4	99	247	6	ARATH:AF-F4JP81-F1 BAX INHIBITOR-1 FAMILY PROTEIN;
2	42:00:00	ansq-A	4.1	3.6	147	421	7	ARATH:AF-Q9ZPR4-F1 MAGNESIUM TRANSPORTER MRS2-5;
2	43:00:00	aes1-A	4.1	5.6	80	98	8	ARATH:AF-Q9CAH4-F1 UNCHARACTERIZED PROTEIN F28P22.23;
2	44:00:00	acpi-A	4.1	8.2	103	1033	2	ARATH:AF-Q9CAA7-F1 PUTATIVE U-BOX DOMAIN-CONTAINING PROTEIN 42;
2	45:00:00	adzo-A	4.1	7.7	73	284	5	ARATH:AF-Q8W4F1-F1 PROBABLE PLASTID-LIPID-ASSOCIATED PROTEIN 10,
2	46:00:00	aqpm-A	4.1	7.4	120	938	5	ARATH:AF-Q8LNZ2-F1 KINESIN-LIKE PROTEIN KIN-7B;
2	47:00:00	ac4z-A	4.1	9.8	79	263	8	ARATH:AF-Q9LZV6-F1 PROBABLE WRKY TRANSCRIPTION FACTOR 62;
2	48:00:00	aohp-A	4.1	5.3	86	178	7	ARATH:AF-Q9C7Z2-F1 PLANT INVERTASE/PECTIN METHYLESTERASE INHIBITOR S
2	49:00:00	atwh-A	4.1	5.6	83	158	10	ARATH:AF-O65436-F1 REVERSE TRANSCRIPTASE (RNA-DEPENDENT DNA POLYMERA
2	50:00:00	ar7d-A	4.1	4.8	69	917	3	ARATH:AF-Q9FJ79-F1 DNA TOPOISOMERASE 1 BETA;
2	51:00:00	aftx-A	4.1	7.4	72	642	4	ARATH:AF-F4K3A9-F1 HAD-SUPERFAMILY HYDROLASE, SUBFAMILY IG, 5'-NUCLE
2	52:00:00	agai-A	4.1	5.3	58	212	7	ARATH:AF-Q9FG89-F1 PHOTOSYNTHETIC NDH SUBUNIT OF SUBCOMPLEX B 5,
2	53:00:00	abvy-A	4.1	2.4	55	62	9	ARATH:AF-P56790-F1 PHOTOSYSTEM II REACTION CENTER PROTEIN Z;
2	54:00:00	agvo-A	4.1	5.4	80	254	3	ARATH:AF-Q93WV7-F1 PROBABLE WRKY TRANSCRIPTION FACTOR 67;
2	55:00:00	an3o-A	4.1	3.8	61	1008	8	ARATH:AF-Q9FNE4-F1 TUDOR/PWWP/MBT SUPERFAMILY PROTEIN;
2	56:00:00	auat-A	4.1	3.7	75	178	5	ARATH:AF-Q1H5D2-F1 PROTEIN GET1;
2	57:00:00	asfk-A	4.1	4.7	97	402	5	ARATH:AF-Q8VYH6-F1 CYTOCHROME B561 AND DOMON DOMAIN-CONTAINING PROTE
2	58:00:00	acrg-A	4.1	4.8	93	439	6	ARATH:AF-Q9FHX6-F1 DBJ|BAA84809.1;
2	59:00:00	asnv-A	4.1	7.4	97	511	6	ARATH:AF-O22149-F1 PROBABLE PECTINESTERASE/PECTINESTERASE INHIBITOR
2	60:00:00	ag8x-A	4.1	11.9	85	213	5	ARATH:AF-Q9SCT5-F1 AT3G51730/T18N14_110;
2	61:00:00	aepb-A	4.1	10.9	73	456	3	ARATH:AF-Q3E9F5-F1 U-BOX DOMAIN-CONTAINING PROTEIN 48;
2	62:00:00	atm4-A	4.1	5.1	58	287	9	ARATH:AF-Q9SKS8-F1 AT2G20920/F5H14.11;
2	63:00:00	ar8q-A	4.1	4.3	64	383	2	ARATH:AF-Q9MAT5-F1 PROTEIN ARGININE N-METHYLTRANSFERASE PRMT10;
2	64:00:00	ab64-A	4.1	5.4	107	221	9	ARATH:AF-Q9SEL6-F1 VESICLE TRANSPORT V-SNARE 11;
2	65:00:00	aii9-A	4.1	6.2	88	222	3	ARATH:AF-Q0WTY4-F1 VACUOLAR PROTEIN SORTING-ASSOCIATED PROTEIN 2 HOM
2	66:00:00	ak6i-A	4.1	4.3	153	459	8	ARATH:AF-Q058N4-F1 MAGNESIUM TRANSPORTER MRS2-11, CHLOROPLASTIC;
2	67:00:00	ahyu-A	4	7.8	140	324	9	ARATH:AF-A0A1P8B7M3-F1 ORGANIC SOLUTE TRANSPORTER OSTALPHA PROTEIN (D
2	68:00:00	aetj-A	4	5.9	129	422	12	ARATH:AF-Q949Z2-F1 AT5G26740 PROTEIN;
2	69:00:00	am7p-A	4	16.1	87	269	9	ARATH:AF-Q9M9U9-F1 PROTEIN RKD1;
2	70:00:00	aamr-A	4	17.9	79	532	6	ARATH:AF-Q9LIN5-F1 EUKARYOTIC TRANSLATION INITIATION FACTOR 4B1;
2	71:00:00	ab81-A	4	7.7	74	1347	8	ARATH:AF-F4IZM8-F1 PROTEIN HUA2-LIKE 3;
2	72:00:00	ao8y-A	4	7.6	77	470	8	ARATH:AF-Q9FFF1-F1 FRIGIDA-LIKE PROTEIN 1;
2	73:00:00	ac1f-A	4	8.4	93	273	6	ARATH:AF-Q500Z7-F1 SAGA-ASSOCIATED FACTOR 29 HOMOLOG B;
2	74:00:00	abr2-A	4	4.2	64	258	13	ARATH:AF-Q8LCT2-F1 AT3G55605;
2	75:00:00	aodv-A	4	5.9	97	766	9	ARATH:AF-Q9ZTP3-F1 PROTEIN EIN4;
2	76:00:00	aupp-A	4	6.9	100	1282	6	ARATH:AF-F4I7P0-F1 APOPTOSIS INHIBITORY PROTEIN;
2	77:00:00	au8u-A	4	5.4	135	703	7	ARATH:AF-Q9FHJ0-F1 TRANSMEMBRANE PROTEIN;
2	78:00:00	abm2-A	4	5.2	82	279	5	ARATH:AF-Q9FHY1-F1 PROTEIN ABIL4;
2	79:00:00	au4a-A	4	7.7	95	228	6	ARATH:AF-Q8W1E5-F1 AT5G58640/MZN1_90;
2	80:00:00	ab0n-A	4	8.2	135	347	5	ARATH:AF-Q9LK09-F1 SYNTAXIN-32;
2	81:00:00	ahoa-A	4	3.9	118	246	5	ARATH:AF-F4JN77-F1 ANKYRIN REPEAT FAMILY PROTEIN;
2	82:00:00	at1k-A	4	9.4	75	1089	7	ARATH:AF-Q9LUS2-F1 TRANSLOCASE OF CHLOROPLAST 120, CHLOROPLASTIC;
2	83:00:00	apqy-A	4	14.4	67	667	4	ARATH:AF-F4IFD0-F1 PROTEIN MAIN-LIKE 2;
2	84:00:00	ap5f-A	4	4.8	78	700	8	ARATH:AF-Q5XVA1-F1 UNCHARACTERIZED PROTEIN;
2	85:00:00	adok-A	4	7.1	148	426	5	ARATH:AF-Q8L610-F1 RING/U-BOX SUPERFAMILY PROTEIN;
2	86:00:00	ahpx-A	4	7.4	124	543	6	ARATH:AF-Q9M811-F1 ROP GUANINE NUCLEOTIDE EXCHANGE FACTOR 11;
2	87:00:00	afr5-A	4	5.2	106	647	9	ARATH:AF-Q8VZ79-F1 PROTEIN INVOLVED IN DE NOVO 2;
2	88:00:00	amm8-A	4	10.2	105	927	5	ARATH:AF-Q8H1S7-F1 PROTEIN B160;
2	89:00:00	ar52-A	4	3.9	68	787	3	ARATH:AF-Q9FW44-F1 DISEASE RESISTANCE PROTEIN ADR1;
2	90:00:00	arao-A	4	8.1	106	419	7	ARATH:AF-Q9LMQ3-F1 30S RIBOSOMAL PROTEIN S15, CHLOROPLASTIC;
2	91:00:00	ahg0-A	4	19.1	85	420	9	ARATH:AF-Q9LFX8-F1 GLYCINE-RICH PROTEIN;
2	92:00:00	an70-A	4	4.2	103	623	14	ARATH:AF-Q9SBB2-F1 PROTEIN ABC TRANSPORTER 1, MITOCHONDRIAL;
2	93:00:00	aftp-A	4	23	88	353	6	ARATH:AF-Q949M9-F1 ATPASE GET3A;
2	94:00:00	ainx-A	4	9.3	119	576	8	ARATH:AF-F4J1G1-F1 ROP GUANINE NUCLEOTIDE EXCHANGE FACTOR 13;
2	95:00:00	ajz2-A	4	9.2	86	216	5	ARATH:AF-Q9LUB4-F1 UNCHARACTERIZED PROTEIN;
2	96:00:00	at9d-A	4	10.9	85	749	8	ARATH:AF-Q9CAC4-F1 MYOSIN-BINDING PROTEIN 2;
2	97:00:00	adac-A	4	5.2	76	576	4	ARATH:AF-Q8VZG2-F1 PROTEIN HYPER-SENSITIVITY-RELATED 4;
2	98:00:00	akf9-A	4	3.8	64	451	3	ARATH:AF-Q39230-F1 SERINE--TRNA LIGASE, CYTOPLASMIC;
2	99:00:00	afsc-A	4	4.2	103	613	5	ARATH:AF-F4HPS6-F1 TAF RNA POLYMERASE I SUBUNIT A;
3	00:00	ad6d-A	4	4.7	94	281	5	ARATH:AF-Q9SN47-F1 PROTEIN DOG1-LIKE 1;
3	01:00	adk5-A	4	4.3	90	282	13	ARATH:AF-Q9FML9-F1 UNCHARACTERIZED PROTEIN;
3	02:00	at9l-A	4	4	64	166	8	ARATH:AF-Q8L8K9-F1 AT2G21237;
3	03:00	acp3-A	4	5.2	177	1506	6	ARATH:AF-Q9M1C7-F1 ABC TRANSPORTER C FAMILY MEMBER 9;
3	04:00	ah3p-A	4	6.6	73	238	5	ARATH:AF-F4K499-F1 UNCHARACTERIZED PROTEIN;
3	05:00	ajtc-A	4	9.7	86	439	6	ARATH:AF-Q8VZN4-F1 PROTON PUMP-INTERACTOR 4;
3	06:00	aiuk-A	4	14	95	1335	4	ARATH:AF-F4I171-F1 MEDIATOR OF RNA POLYMERASE II TRANSCRIPTION SUBUN
3	07:00	addl-A	4	4.2	67	819	4	ARATH:AF-F4K4J0-F1 THO COMPLEX SUBUNIT 5B;
3	08:00	amwt-A	4	4.9	149	408	5	ARATH:AF-Q1PE39-F1 MAGNESIUM TRANSPORTER MRS2-6, MITOCHONDRIAL;
3	09:00	aleu-A	4	13.1	75	489	5	ARATH:AF-Q9LYL3-F1 CYSTEINE--TRNA LIGASE 1, CYTOPLASMIC;
3	10:00	ap26-A	4	4.7	132	754	5	ARATH:AF-F4I4B6-F1 EXOCYST COMPLEX COMPONENT EXO84A;
3	11:00	ac1d-A	3.9	3.7	56	496	4	ARATH:AF-Q0WRB0-F1 PROBABLE FATTY ACYL-COA REDUCTASE 5;
3	12:00	anwk-A	3.9	10.9	176	1126	7	ARATH:AF-A0A1P8BD81-F1 NO EXINE FORMATION 1;
3	13:00	aqx3-A	3.9	7.3	79	675	6	ARATH:AF-Q8L860-F1 TOM1-LIKE PROTEIN 9;
3	14:00	ak2z-A	3.9	5	66	460	6	ARATH:AF-Q9SRT0-F1 U-BOX DOMAIN-CONTAINING PROTEIN 9;
3	15:00	adwc-A	3.9	5	62	226	8	ARATH:AF-F4I1G5-F1 COLD-REGULATED 413 INNER MEMBRANE PROTEIN 2, CHLO
3	16:00	aoyo-A	3.9	4.4	59	73	7	ARATH:AF-Q1G309-F1 SIGNALING PEPTIDE TAXIMIN 2;
3	17:00	auez-A	3.9	7.5	122	423	4	ARATH:AF-O49639-F1 PHOSPHATIDATE CYTIDYLYLTRANSFERASE 2;
3	18:00	afup-A	3.9	11.4	94	569	4	ARATH:AF-F4I7Y2-F1 VACUOLAR PROTEIN SORTING-ASSOCIATED PROTEIN 53 B;
3	19:00	aiwj-A	3.9	3.6	97	207	7	ARATH:AF-Q1PDQ2-F1 VESICLE TRANSPORT V-SNARE FAMILY PROTEIN;
3	20:00	agus-A	3.9	9.9	119	474	5	ARATH:AF-Q9LTD7-F1 SIMILARITY TO UNKNOWN PROTEIN;
3	21:00	adcv-A	3.9	9.2	97	1237	6	ARATH:AF-F4K5Y5-F1 COP1-INTERACTING PROTEIN-LIKE PROTEIN;
3	22:00	aglp-A	3.9	7.6	133	222	7	ARATH:AF-Q1PE01-F1 DNA REPAIR REX1-B PROTEIN;
3	23:00	aj42-A	3.9	13.7	108	263	8	ARATH:AF-Q9SUD4-F1 TETRASPANIN-7;
3	24:00:00	anaq-A	3.9	6.2	123	953	7	ARATH:AF-F4JF14-F1 TRANSDUCIN FAMILY PROTEIN / WD-40 REPEAT FAMILY P
3	25:00:00	aq4q-A	3.9	8.3	85	294	7	ARATH:AF-Q8GWR8-F1 AT4G31270;
3	26:00:00	autr-A	3.9	5.5	95	477	4	ARATH:AF-Q9M1K5-F1 PROBABLE PROTEIN S-ACYLTRANSFERASE 4;
3	27:00:00	amd2-A	3.9	11.1	106	765	6	ARATH:AF-F4K4C5-F1 KINESIN-LIKE PROTEIN KIN-14S;
3	28:00:00	ao3j-A	3.9	4.4	143	316	7	ARATH:AF-F4JFC6-F1 BPS1-LIKE PROTEIN;
3	29:00:00	ai5s-A	3.9	4.6	72	115	8	ARATH:AF-Q6ID77-F1 MEDIATOR OF RNA POLYMERASE II TRANSCRIPTION SUBUN
3	30:00:00	an65-A	3.9	10.3	93	607	9	ARATH:AF-Q9FHQ5-F1 SIMILARITY TO UNKNOWN PROTEIN;
3	31:00:00	afz0-A	3.9	6.4	83	1386	6	ARATH:AF-A0A1P8B096-F1 DISEASE RESISTANCE PROTEIN (TIR-NBS-LRR CLASS)
3	32:00:00	afpb-A	3.9	7	73	364	3	ARATH:AF-Q9STI7-F1 ZINC FINGER (C2H2 TYPE) FAMILY PROTEIN;
3	33:00:00	aqdo-A	3.9	12.2	75	1026	3	ARATH:AF-Q9SWW6-F1 CELLULOSE SYNTHASE A CATALYTIC SUBUNIT 7 [UDP-FOR
3	34:00:00	ajh1-A	3.9	12.7	77	221	3	ARATH:AF-Q9SHE8-F1 PHOTOSYSTEM I REACTION CENTER SUBUNIT III, CHLORO
3	35:00:00	aa5j-A	3.9	4.2	93	660	9	ARATH:AF-Q9SNC6-F1 U-BOX DOMAIN-CONTAINING PROTEIN 13;
3	36:00:00	abp8-A	3.9	16.6	75	693	8	ARATH:AF-Q8VYZ1-F1 UNCHARACTERIZED PROTEIN AT1G33050;
3	37:00:00	ac9j-A	3.9	4	66	478	6	ARATH:AF-Q9LMT7-F1 PROTEIN MAINTENANCE OF MERISTEMS;
3	38:00:00	atc4-A	3.9	3.8	52	98	6	ARATH:AF-Q3ED94-F1 TRANSMEMBRANE PROTEIN;
3	39:00:00	anzh-A	3.9	4.5	60	89	7	ARATH:AF-F4J2W7-F1 UNCHARACTERIZED PROTEIN;
3	40:00:00	agu2-A	3.9	7.7	78	639	4	ARATH:AF-O81047-F1 DNA-BINDING PROTEIN;
3	41:00:00	ammb-A	3.8	6.5	132	653	5	ARATH:AF-Q8LF20-F1 PUTATIVE CLATHRIN ASSEMBLY PROTEIN AT2G25430;
3	42:00:00	ahuo-A	3.8	8.3	101	722	12	ARATH:AF-Q9FF15-F1 FORMIN-LIKE PROTEIN 16;
3	43:00:00	aucj-A	3.8	4.1	148	273	12	ARATH:AF-Q8LD89-F1 ER LUMEN PROTEIN RETAINING RECEPTOR FAMILY PROTEI
3	44:00:00	ab4y-A	3.8	10.3	64	354	5	ARATH:AF-Q94K91-F1 ENDOPLASMIC RETICULUM VESICLE TRANSPORTER PROTEIN
3	45:00:00	akdw-A	3.8	11.8	140	894	6	ARATH:AF-O22824-F1 FORMIN-LIKE PROTEIN 2;
3	46:00:00	an1t-A	3.8	14	69	418	6	ARATH:AF-Q9M2V9-F1 PROTEIN MAEA HOMOLOG;
3	47:00:00	alcj-A	3.8	9.2	96	272	6	ARATH:AF-A0A1I9LNG5-F1 TRAM, LAG1 AND CLN8 (TLC) LIPID-SENSING DOMAIN
3	48:00:00	am9d-A	3.8	4.6	93	1921	8	ARATH:AF-F4I096-F1 MEDIATOR OF RNA POLYMERASE II TRANSCRIPTION SUBUN
3	49:00:00	aun3-A	3.8	4.5	83	122	7	ARATH:AF-Q9FVX3-F1 DOLICHYL-DIPHOSPHOOLIGOSACCHARIDE--PROTEIN
3	50:00:00	au5i-A	3.8	5.1	77	453	4	ARATH:AF-Q9SRY4-F1 PROTEIN LOW PSII ACCUMULATION 1, CHLOROPLASTIC;
3	51:00:00	aeik-A	3.8	3.6	95	210	8	ARATH:AF-Q9S9T7-F1 VACUOLAR PROTEIN SORTING-ASSOCIATED PROTEIN 28 HO
3	52:00:00	aexd-A	3.8	5.1	143	804	10	ARATH:AF-Q8GXP1-F1 RINT1-LIKE PROTEIN MAG2L;
3	53:00:00	asjp-A	3.8	12.1	85	649	5	ARATH:AF-P0DO24-F1 PROTEIN PSK SIMULATOR 3;
3	54:00:00	alo7-A	3.8	7.7	78	851	9	ARATH:AF-Q9LMP6-F1 PROBABLE DISEASE RESISTANCE PROTEIN AT1G15890;
3	55:00:00	as56-A	3.8	11.1	75	157	11	ARATH:AF-Q9SKY7-F1 AT2G32130;
3	56:00:00	aijc-A	3.8	13.1	104	734	8	ARATH:AF-P56767-F1 PHOTOSYSTEM I P700 CHLOROPHYLL A APOPROTEIN A2;
3	57:00:00	afiw-A	3.8	3.5	70	202	6	ARATH:AF-P82874-F1 MITOCHONDRIAL IMPORT RECEPTOR SUBUNIT TOM20-3;
3	58:00:00	ahma-A	3.8	8	68	828	12	ARATH:AF-Q9SZR5-F1 YPT/RAB-GAP DOMAIN OF GYP1P SUPERFAMILY PROTEIN;
3	59:00:00	afn4-A	3.8	3.7	73	187	5	ARATH:AF-P82805-F1 MITOCHONDRIAL IMPORT RECEPTOR SUBUNIT TOM20-4;
3	60:00:00	arwh-A	3.8	17	90	1138	2	ARATH:AF-Q8W3K0-F1 PROBABLE DISEASE RESISTANCE PROTEIN AT1G58602;
3	61:00:00	ad38-A	3.8	6.5	57	766	5	ARATH:AF-Q9LSR8-F1 L-TYPE LECTIN-DOMAIN CONTAINING RECEPTOR KINASE I
3	62:00:00	aoxb-A	3.8	7.1	122	625	5	ARATH:AF-Q8W0Y9-F1 KINESIN-LIKE PROTEIN KIN-14U;
3	63:00:00	am6u-A	3.8	6.1	159	587	4	ARATH:AF-Q8L5Z7-F1 SORTING NEXIN 2A;
3	64:00:00	airi-A	3.8	4.7	74	220	8	ARATH:AF-Q9SFU9-F1 ENDOPLASMIC RETICULUM TRANSMEMBRANE PROTEIN;
3	65:00:00	aiha-A	3.8	8.5	85	629	5	ARATH:AF-Q9LZ36-F1 UBIQUITIN CARBOXYL-TERMINAL HYDROLASE-LIKE PROTEI
3	66:00:00	al3n-A	3.8	10.8	101	575	7	ARATH:AF-Q9LZM8-F1 BEL1-LIKE HOMEODOMAIN PROTEIN 9;
3	67:00:00	achr-A	3.8	6.4	117	828	10	ARATH:AF-Q0WQF4-F1 VACUOLAR PROTEIN SORTING-ASSOCIATED PROTEIN 53 A;
3	68:00:00	age1-A	3.8	7.7	122	703	7	ARATH:AF-Q8L7E5-F1 WPP DOMAIN-INTERACTING TAIL-ANCHORED PROTEIN 1;
3	69:00:00	apwa-A	3.8	3.9	52	53	8	ARATH:AF-Q8GXM1-F1 TRANSMEMBRANE PROTEIN;
3	70:00:00	aadf-A	3.8	11	79	402	3	ARATH:AF-Q8RWM3-F1 MEDIATOR OF RNA POLYMERASE II TRANSCRIPTION SUBUN
3	71:00:00	ae42-A	3.8	9.9	79	571	10	ARATH:AF-Q9SJW9-F1 CDT1-LIKE PROTEIN A, CHLOROPLASTIC;
3	72:00:00	aive-A	3.8	3.5	63	216	6	ARATH:AF-A0A1P8BAD1-F1 UNCHARACTERIZED PROTEIN;
3	73:00:00	atb0-A	3.8	3.2	64	893	5	ARATH:AF-Q9SI85-F1 PROBABLE DISEASE RESISTANCE PROTEIN AT1G62630;
3	74:00:00	ab51-A	3.8	5.2	122	461	5	ARATH:AF-Q9S7T1-F1 TRANSCRIPTION FACTOR GTE3, CHLOROPLASTIC;
3	75:00:00	ak72-A	3.8	12.8	82	168	6	ARATH:AF-Q9FT52-F1 ATP SYNTHASE SUBUNIT D, MITOCHONDRIAL;
3	76:00:00	acqj-A	3.8	4.6	116	546	12	ARATH:AF-O04034-F1 CATION/CALCIUM EXCHANGER 5;
3	77:00:00	alsq-A	3.8	11.3	74	574	9	ARATH:AF-Q9FNF8-F1 PHOSPHATIDYLINOSITOL 4-KINASE GAMMA 3;
3	78:00:00	ajpp-A	3.8	5.3	71	324	3	ARATH:AF-Q9SUP6-F1 PROBABLE WRKY TRANSCRIPTION FACTOR 53;
3	79:00:00	ad4a-A	3.8	6.5	110	223	8	ARATH:AF-A0A178W4U6-F1 TARGET SNARE COILED-COIL DOMAIN PROTEIN;
3	80:00:00	akmw-A	3.8	4	148	436	5	ARATH:AF-Q93ZD7-F1 MAGNESIUM TRANSPORTER MRS2-4;
3	81:00:00	agl3-A	3.8	13.9	106	553	6	ARATH:AF-Q9FT92-F1 UNCHARACTERIZED PROTEIN AT5G08430;
3	82:00:00	as2j-A	3.8	6.7	63	821	3	ARATH:AF-F4JTD2-F1 PUTATIVE RRNA METHYLTRANSFERASE;
3	83:00:00	ar9x-A	3.8	4.8	63	252	5	ARATH:AF-Q9C8U4-F1 AIG1-LIKE PROTEIN; 48352-49494;
3	84:00:00	asjo-A	3.8	12.9	79	313	8	ARATH:AF-Q8H0Y8-F1 PROBABLE WRKY TRANSCRIPTION FACTOR 41;
3	85:00:00	aex6-A	3.8	5.7	72	115	7	ARATH:AF-O22622-F1 DOLICHYL-DIPHOSPHOOLIGOSACCHARIDE--PROTEIN
3	86:00:00	al0d-A	3.8	7.5	151	325	8	ARATH:AF-O81803-F1 DUF241 DOMAIN PROTEIN, PUTATIVE (DUF241);
3	87:00:00	acwf-A	3.8	4.4	69	107	6	ARATH:AF-F4I2G0-F1 ANKYRIN-REPEAT CONTAINING PROTEIN;
3	88:00:00	acd4-A	3.8	4.3	70	916	4	ARATH:AF-P30181-F1 DNA TOPOISOMERASE 1 ALPHA;
3	89:00:00	alh9-A	3.8	5.5	139	416	6	ARATH:AF-Q9SMU4-F1 UPF0496 PROTEIN AT3G49070;
3	90:00:00	aawa-A	3.8	4.5	76	235	7	ARATH:AF-Q9FMC5-F1 VACUOLAR PROTEIN SORTING-ASSOCIATED PROTEIN 60.2;
3	91:00:00	audp-A	3.8	16.1	85	899	1	ARATH:AF-Q9C646-F1 PROBABLE DISEASE RESISTANCE PROTEIN RXW24L;
3	92:00:00	anlr-A	3.8	5.7	81	353	4	ARATH:AF-Q9STX0-F1 PROBABLE WRKY TRANSCRIPTION FACTOR 7;
3	93:00:00	acil-A	3.8	4.1	66	572	11	ARATH:AF-Q94A85-F1 AT4G05040 PROTEIN;
3	94:00:00	ami2-A	3.8	8.1	126	1263	6	ARATH:AF-F4J1U4-F1 KINESIN-LIKE PROTEIN KIN-12E;
3	95:00:00	amda-A	3.7	4.8	144	1065	7	ARATH:AF-F4KEY9-F1 N-TERMINAL ACETYLTRANSFERASE B COMPLEX AUXILIARY
3	96:00:00	anwt-A	3.7	4.9	128	1131	12	ARATH:AF-F4JNL5-F1 ARM REPEAT SUPERFAMILY PROTEIN;
3	97:00:00	aonq-A	3.7	6.5	75	166	11	ARATH:AF-F4JDT6-F1 CELLULASE;
3	98:00:00	aoxz-A	3.7	3.1	64	862	6	ARATH:AF-Q9FG90-F1 PROBABLE DISEASE RESISTANCE PROTEIN AT5G43740;
3	99:00:00	anxn-A	3.7	4.7	125	743	12	ARATH:AF-Q0WVZ1-F1 PUTATIVE METALLOPHOSPHOESTERASE AT3G03305;
4	00:00	anhk-A	3.7	4.9	68	164	4	ARATH:AF-O80858-F1 EXPRESSED PROTEIN;
4	01:00	appe-A	3.7	7.6	157	341	8	ARATH:AF-O64738-F1 ZINC TRANSPORTER 6, CHLOROPLASTIC;
4	02:00	agcp-A	3.7	17.8	115	565	8	ARATH:AF-Q6DR03-F1 PROTEIN S-ACYLTRANSFERASE 21;
4	03:00	abyi-A	3.7	11.4	79	302	9	ARATH:AF-Q9FLP3-F1 GRPE PROTEIN HOMOLOG 1, MITOCHONDRIAL;
4	04:00	acj6-A	3.7	4.6	118	416	14	ARATH:AF-Q9C615-F1 PUTATIVE SYNTAXIN-24;
4	05:00	at3o-A	3.7	21.4	110	408	4	ARATH:AF-Q9ZQ34-F1 UNCHARACTERIZED PROTEIN AT2G24330;
4	06:00	ajfi-A	3.7	4.9	63	69	6	ARATH:AF-Q5PP12-F1 ARABINOGALACTAN PROTEIN 24;
4	07:00	aisx-A	3.7	2.9	57	258	9	ARATH:AF-Q9SS82-F1 8-AMINO-7-OXONONANOATE SYNTHASE;
4	08:00	ab69-A	3.7	5.5	78	111	9	ARATH:AF-O04211-F1 PROTEIN EARLY FLOWERING 4;
4	09:00	aks3-A	3.7	3.5	64	518	8	ARATH:AF-Q9ZUB7-F1 AT1G23790;
4	10:00	ap9h-A	3.7	21.7	77	315	5	ARATH:AF-Q8LEM6-F1 HVA22-LIKE PROTEIN H;
4	11:00	adbe-A	3.7	4.4	68	200	6	ARATH:AF-Q9SCS6-F1 RPW8-LIKE PROTEIN 4;
4	12:00	aoi0-A	3.7	5.4	107	936	6	ARATH:AF-Q8VZA0-F1 PROTEIN SIEL;
4	13:00	aauv-A	3.7	3.5	73	153	7	ARATH:AF-A0A1P8BHB2-F1 UNCHARACTERIZED PROTEIN;
4	14:00	asix-A	3.7	3.8	52	137	4	ARATH:AF-Q9FIV5-F1 UNCHARACTERIZED PROTEIN;
4	15:00	au1m-A	3.7	5.2	83	571	8	ARATH:AF-Q9SMX1-F1 DEXH-BOX ATP-DEPENDENT RNA HELICASE DEXH16, MITOC
4	16:00	aik8-A	3.7	4.6	62	75	10	ARATH:AF-O82275-F1 SIGNALING PEPTIDE TAXIMIN 1;
4	17:00	ajv9-A	3.7	4.3	95	642	4	ARATH:AF-O23247-F1 ARGININE--TRNA LIGASE, CHLOROPLASTIC/MITOCHONDRIA
4	18:00	anca-A	3.7	4.8	69	93	7	ARATH:AF-A0A1P8AZ61-F1 CYTOCHROME OXIDASE ASSEMBLY PROTEIN;
4	19:00	aigh-A	3.7	7.4	136	1341	6	ARATH:AF-A0A1P8AVJ4-F1 ARM REPEAT SUPERFAMILY PROTEIN;
4	20:00	aseu-A	3.7	9.8	82	755	9	ARATH:AF-Q9LSB9-F1 PX DOMAIN-CONTAINING PROTEIN EREX;
4	21:00	auu6-A	3.7	5	116	705	7	ARATH:AF-F4JZX8-F1 CROOKED NECK PROTEIN, PUTATIVE / CELL CYCLE PROTE
4	22:00	ai2z-A	3.7	5.8	75	292	5	ARATH:AF-Q9LSR5-F1 AT5G54400;
4	23:00	ajc6-A	3.7	3.7	67	818	12	ARATH:AF-O64793-F1 G-TYPE LECTIN S-RECEPTOR-LIKE SERINE/THREONINE-PR
4	24:00:00	albk-A	3.7	5.5	111	518	7	ARATH:AF-O81301-F1 PROBABLE PECTINESTERASE/PECTINESTERASE INHIBITOR
4	25:00:00	ali8-A	3.7	4.8	74	112	9	ARATH:AF-Q5XV37-F1 TRANSMEMBRANE PROTEIN;
4	26:00:00	alkw-A	3.7	5.1	151	1059	9	ARATH:AF-F4IEK8-F1 PII, URIDYLYLTRANSFERASE (DUF2921);
4	27:00:00	aqbb-A	3.7	5.4	60	353	7	ARATH:AF-P54120-F1 IMMUNE-ASSOCIATED NUCLEOTIDE-BINDING PROTEIN 8;
4	28:00:00	ak6y-A	3.7	17.7	86	910	3	ARATH:AF-Q8W3K3-F1 PUTATIVE DISEASE RESISTANCE PROTEIN AT1G58400;
4	29:00:00	auhu-A	3.7	4.9	117	236	9	ARATH:AF-Q9C540-F1 PROBABLE TRANSMEMBRANE ASCORBATE FERRIREDUCTASE 4
4	30:00:00	atw1-A	3.7	4.3	78	866	8	ARATH:AF-A0A1P8B9R0-F1 TRANSCRIPTION REGULATOR NOT2/NOT3/NOT5 FAMILY
4	31:00:00	ajsj-A	3.7	7.7	77	135	6	ARATH:AF-Q9SZ74-F1 PROTEIN CORNICHON HOMOLOG 5;
4	32:00:00	ai63-A	3.7	6.1	80	131	10	ARATH:AF-A0A1I9LMS4-F1 UNCHARACTERIZED PROTEIN;
4	33:00:00	aswz-A	3.7	5.1	110	309	5	ARATH:AF-A0A178W0K0-F1 TRANSLIN FAMILY PROTEIN;
4	34:00:00	aqcb-A	3.7	3.3	70	876	0	ARATH:AF-Q9SS53-F1 DNA MISMATCH REPAIR PROTEIN MUTS, TYPE 2;
4	35:00:00	ajtg-A	3.7	9.3	108	558	4	ARATH:AF-Q67ZB3-F1 FRIGIDA-LIKE PROTEIN 3;
4	36:00:00	aher-A	3.7	9.9	91	523	7	ARATH:AF-Q9SEX2-F1 KATANIN P60 ATPASE-CONTAINING SUBUNIT A1;
4	37:00:00	aox2-A	3.7	5.2	93	605	6	ARATH:AF-F4IIS8-F1 EXOCYST SUBUNIT EXO70 FAMILY PROTEIN;
4	38:00:00	afh2-A	3.7	10.7	132	648	2	ARATH:AF-Q9M0I7-F1 AT4G28200;
4	39:00:00	afn0-A	3.7	4.4	73	219	7	ARATH:AF-Q9SZE4-F1 VACUOLAR PROTEIN SORTING-ASSOCIATED PROTEIN 32 HO
4	40:00:00	agn2-A	3.7	6.8	86	1890	5	ARATH:AF-Q766Z3-F1 DNA POLYMERASE ZETA CATALYTIC SUBUNIT;
4	41:00:00	aajk-A	3.7	10.5	111	1136	8	ARATH:AF-Q9SSP9-F1 F6D8.33;
4	42:00:00	aoxl-A	3.7	8.5	85	499	9	ARATH:AF-Q9C8N5-F1 PROTEIN SENSITIVE TO PROTON RHIZOTOXICITY 1;
4	43:00:00	afyz-A	3.7	3.4	60	264	10	ARATH:AF-Q45GG6-F1 PLAC8 FAMILY PROTEIN;
4	44:00:00	aqu0-A	3.7	4.9	108	296	4	ARATH:AF-Q9SHU7-F1 PROTEIN TIC 21, CHLOROPLASTIC;
4	45:00:00	ah05-A	3.7	20.4	93	808	11	ARATH:AF-F4HRR0-F1 CSL1;
4	46:00:00	aq95-A	3.7	5.6	71	242	6	ARATH:AF-Q9LMP8-F1 AT1G15870/F7H2_19;
4	47:00:00	at7t-A	3.7	8.3	149	398	7	ARATH:AF-Q9ZT63-F1 METAL TOLERANCE PROTEIN 1;
4	48:00:00	alwf-A	3.7	5	132	1059	10	ARATH:AF-A9QM73-F1 PROTEIN SMG7;
4	49:00:00	amc4-A	3.7	8.3	60	204	8	ARATH:AF-Q9LPZ4-F1 PARTNER OF Y14 AND MAGO;
4	50:00:00	ad5u-A	3.7	9.7	91	225	4	ARATH:AF-Q9SLV1-F1 PROTEIN ZW2;
4	51:00:00	aazi-A	3.6	3.7	111	2009	10	ARATH:AF-F4JPJ1-F1 URB2/NPA2 FAMILY PROTEIN;
4	52:00:00	aun9-A	3.6	5.5	91	490	10	ARATH:AF-Q9LUQ3-F1 PUTATIVE NUCLEAR RNA EXPORT FACTOR SDE5;
4	53:00:00	atxp-A	3.6	12	94	437	3	ARATH:AF-Q9SSA5-F1 PEPTIDYL-PROLYL CIS-TRANS ISOMERASE CYP38, CHLORO
4	54:00:00	abnk-A	3.6	2.7	53	66	6	ARATH:AF-A0A1P8BH68-F1 UNCHARACTERIZED PROTEIN;
4	55:00:00	alep-A	3.6	4.7	99	145	9	ARATH:AF-O23235-F1 TRANSMEMBRANE PROTEIN;
4	56:00:00	ajxx-A	3.6	12.7	61	117	13	ARATH:AF-A0A1P8BF06-F1 TRANSMEMBRANE PROTEIN;
4	57:00:00	aa3f-A	3.6	6.3	66	114	6	ARATH:AF-Q6NQD2-F1 AT5G12240;
4	58:00:00	aqy6-A	3.6	3.1	65	112	6	ARATH:AF-F4J405-F1 PLANT INVERTASE/PECTIN METHYLESTERASE INHIBITOR S
4	59:00:00	adov-A	3.6	3.6	64	452	13	ARATH:AF-Q94C25-F1 PROBABLE RECEPTOR-LIKE PROTEIN KINASE AT5G20050;
4	60:00:00	agn9-A	3.6	7.3	76	177	5	ARATH:AF-F4HPA5-F1 PREFOLDIN CHAPERONE SUBUNIT FAMILY PROTEIN;
4	61:00:00	adtf-A	3.6	5.3	54	538	7	ARATH:AF-Q84XU2-F1 SERINE/THREONINE-PROTEIN PHOSPHATASE 5;
4	62:00:00	auge-A	3.6	3.2	85	718	7	ARATH:AF-O23225-F1 U-BOX DOMAIN-CONTAINING PROTEIN 5;
4	63:00:00	alar-A	3.6	4.9	88	770	5	ARATH:AF-Q9FYC0-F1 CATION/H(+) ANTIPORTER 12;
4	64:00:00	aia9-A	3.6	3.9	84	171	6	ARATH:AF-O23426-F1 AT4G15750/DL3915C;
4	65:00:00	aj6h-A	3.6	8.5	116	556	3	ARATH:AF-Q8VZC3-F1 DELTA-1-PYRROLINE-5-CARBOXYLATE DEHYDROGENASE 12A
4	66:00:00	akas-A	3.6	8.5	121	786	5	ARATH:AF-Q93ZI7-F1 AT5G35440/MOK9_2;
4	67:00:00	afyo-A	3.6	7.3	57	66	2	ARATH:AF-B3H714-F1 UNCHARACTERIZED PROTEIN;
4	68:00:00	atvf-A	3.6	19.3	111	1061	6	ARATH:AF-Q9FGW9-F1 TRANSCRIPTION FACTOR GTE10;
4	69:00:00	arwa-A	3.6	5.4	112	936	4	ARATH:AF-B0M1H3-F1 TPR REPEAT-CONTAINING PROTEIN ZIP4;
4	70:00:00	atek-A	3.6	10.1	67	898	6	ARATH:AF-Q9SLN1-F1 FILAMENT-LIKE PLANT PROTEIN 7;
4	71:00:00	ans0-A	3.6	6.6	95	337	4	ARATH:AF-Q9C5Z2-F1 EUKARYOTIC TRANSLATION INITIATION FACTOR 3 SUBUNI
4	72:00:00	aevi-A	3.6	4.1	68	291	1	ARATH:AF-F4K9D7-F1 UNCHARACTERIZED PROTEIN;
4	73:00:00	agfr-A	3.6	6	124	393	6	ARATH:AF-Q8VWJ1-F1 HOMOGENTISATE PHYTYLTRANSFERASE 1, CHLOROPLASTIC;
4	74:00:00	acpr-A	3.6	6.4	136	722	8	ARATH:AF-A0A1P8AU29-F1 LIPASE CLASS 3 FAMILY PROTEIN;
4	75:00:00	afiz-A	3.6	3.4	77	681	8	ARATH:AF-Q9C9I6-F1 PENTATRICOPEPTIDE REPEAT-CONTAINING PROTEIN AT1G7
4	76:00:00	ab1q-A	3.6	14.9	101	269	5	ARATH:AF-Q9LRP1-F1 NOVEL PLANT SNARE 13;
4	77:00:00	au17-A	3.6	25.3	85	1367	4	ARATH:AF-Q9LFQ3-F1 PAIRED AMPHIPATHIC HELIX PROTEIN SIN3-LIKE 2;
4	78:00:00	am9f-A	3.6	13.6	128	726	5	ARATH:AF-P54888-F1 DELTA-1-PYRROLINE-5-CARBOXYLATE SYNTHASE B;
4	79:00:00	at6z-A	3.6	8	61	175	7	ARATH:AF-Q3E9A1-F1 SERINE-RICH PROTEIN-LIKE PROTEIN;
4	80:00:00	amu3-A	3.6	11.9	129	1320	5	ARATH:AF-F4J3N2-F1 PROBABLE INACTIVE ATP-DEPENDENT ZINC METALLOPROTE
4	81:00:00	aa1w-A	3.6	6.5	80	558	6	ARATH:AF-F4KEW8-F1 PROTEIN NETWORKED 4A;
4	82:00:00	aqej-A	3.6	21.3	107	1149	5	ARATH:AF-Q9FHN1-F1 GB|AAD55616.1;
4	83:00:00	abdx-A	3.6	7.8	128	576	2	ARATH:AF-P0DKC1-F1 PROTON PUMP-INTERACTOR 3A;
4	84:00:00	ao2o-A	3.6	10.4	82	641	6	ARATH:AF-Q9LN03-F1 T6D22.13;
4	85:00:00	ah58-A	3.6	10	83	579	11	ARATH:AF-Q9SRX4-F1 PROBABLE PECTINESTERASE/PECTINESTERASE INHIBITOR
4	86:00:00	ag6h-A	3.6	12.5	151	884	5	ARATH:AF-Q9MA60-F1 FORMIN-LIKE PROTEIN 11;
4	87:00:00	asio-A	3.6	3.4	112	664	6	ARATH:AF-Q9M358-F1 UV-STIMULATED SCAFFOLD PROTEIN A HOMOLOG;
4	88:00:00	ap2z-A	3.6	12.4	68	173	3	ARATH:AF-Q9FJP3-F1 50S RIBOSOMAL PROTEIN L29, CHLOROPLASTIC;
4	89:00:00	arom-A	3.6	3.9	83	179	7	ARATH:AF-Q9SIC6-F1 PECTINESTERASE INHIBITOR 5;
4	90:00:00	aeme-A	3.6	11.4	92	225	8	ARATH:AF-Q9SJL6-F1 MEMBRIN-11;
4	91:00:00	alkd-A	3.6	8	79	137	4	ARATH:AF-Q8GWT5-F1 PROTEIN CORNICHON HOMOLOG 3;
4	92:00:00	aroq-A	3.6	7.8	60	121	10	ARATH:AF-F4HZZ2-F1 UNCHARACTERIZED PROTEIN;
4	93:00:00	ahmw-A	3.6	13.2	88	414	9	ARATH:AF-F4IKW3-F1 AGAMOUS-LIKE MADS-BOX PROTEIN;
4	94:00:00	afpx-A	3.6	5.2	91	804	3	ARATH:AF-Q0WVH7-F1 PROTEIN SDA1;
4	95:00:00	as47-A	3.6	7.6	99	767	3	ARATH:AF-Q9SVR4-F1 CYSTEINE/HISTIDINE-RICH C1 DOMAIN FAMILY PROTEIN;
4	96:00:00	aide-A	3.6	4.7	63	300	8	ARATH:AF-Q9FJP0-F1 TRANSMEMBRANE PROTEIN;
4	97:00:00	ascw-A	3.6	10.1	93	583	2	ARATH:AF-O49505-F1 9-CIS-EPOXYCAROTENOID DIOXYGENASE NCED2, CHLOROPL
4	98:00:00	agon-A	3.6	12.1	105	687	7	ARATH:AF-Q0WT48-F1 DNAJ PROTEIN ERDJ2A;
4	99:00:00	am5w-A	3.6	13.9	103	438	6	ARATH:AF-Q9M1S6-F1 UNCHARACTERIZED PROTEIN T5N23_100;
5	00:00	apza-A	3.6	4.9	101	790	8	ARATH:AF-A8R7K9-F1 VACUOLAR PROTEIN SORTING-ASSOCIATED PROTEIN 35C;
5	01:00	an99-A	3.6	6.6	68	1172	7	ARATH:AF-P14713-F1 PHYTOCHROME B;
5	02:00	asqx-A	3.6	4.4	98	599	3	ARATH:AF-Q94BN1-F1 SIGNAL TRANSDUCER, PUTATIVE (DUF3550/UPF0682);
5	03:00	ania-A	3.6	5.4	121	404	9	ARATH:AF-Q9SJ74-F1 CYTOCHROME B561 AND DOMON DOMAIN-CONTAINING PROTE
5	04:00	ar49-A	3.6	7.9	113	503	6	ARATH:AF-Q0WNN7-F1 PENTATRICOPEPTIDE REPEAT-CONTAINING PROTEIN AT2G3
5	05:00	ai1z-A	3.6	20.4	99	618	3	ARATH:AF-F4JX46-F1 UNCHARACTERIZED PROTEIN;
5	06:00	ahru-A	3.6	4.6	100	577	9	ARATH:AF-F4IMH3-F1 PROTEIN NUCLEOLAR COMPLEX ASSOCIATED 4;
5	07:00	acqo-A	3.6	14.3	79	529	6	ARATH:AF-Q5BPT4-F1 VIN3-LIKE PROTEIN 3;
5	08:00	aqaq-A	3.5	3.6	91	760	2	ARATH:AF-F4JYG0-F1 E4 SUMO-PROTEIN LIGASE PIAL2;
5	09:00	arfd-A	3.5	7.3	113	457	7	ARATH:AF-A0A1I9LLD2-F1 BTB/POZ DOMAIN PROTEIN;
5	10:00	alp5-A	3.5	4.5	109	1649	11	ARATH:AF-Q9FLQ7-F1 FORMIN-LIKE PROTEIN 20;
5	11:00	aitg-A	3.5	4.9	82	229	4	ARATH:AF-Q9FFB3-F1 VACUOLAR PROTEIN SORTING-ASSOCIATED PROTEIN 24 HO
5	12:00	auli-A	3.5	8.8	64	140	6	ARATH:AF-F4IRB0-F1 TRANSMEMBRANE PROTEIN;
5	13:00	anbq-A	3.5	5.7	149	1514	9	ARATH:AF-Q9LK64-F1 ABC TRANSPORTER C FAMILY MEMBER 3;
5	14:00	ag60-A	3.5	16.4	81	1330	4	ARATH:AF-O48686-F1 PAIRED AMPHIPATHIC HELIX PROTEIN SIN3-LIKE 3;
5	15:00	aixo-A	3.5	5.3	112	368	4	ARATH:AF-Q8VWF1-F1 SH3 DOMAIN-CONTAINING PROTEIN 2;
5	16:00	ahqh-A	3.5	3.6	93	262	10	ARATH:AF-Q9FNA1-F1 UNCHARACTERIZED PROTEIN AT5G13720;
5	17:00	aqta-A	3.5	3.5	70	72	13	ARATH:AF-B3H6U9-F1 TRANSMEMBRANE PROTEIN;
5	18:00	ak7b-A	3.5	8.2	115	740	5	ARATH:AF-Q9LTA6-F1 E3 UBIQUITIN-PROTEIN LIGASE WAV3;
5	19:00	accl-A	3.5	4.4	99	217	4	ARATH:AF-Q93VA9-F1 NUCLEAR NUCLEIC ACID-BINDING PROTEIN C1D;
5	20:00	aoww-A	3.5	11.4	88	919	3	ARATH:AF-O81825-F1 PROBABLE DISEASE RESISTANCE PROTEIN AT4G27220;
5	21:00	aeo2-A	3.5	5.2	112	267	8	ARATH:AF-Q94KK6-F1 SYNTAXIN-72;
5	22:00	anl9-A	3.5	9.2	69	659	12	ARATH:AF-F4JG86-F1 ANKYRIN REPEAT FAMILY PROTEIN;
5	23:00	ackm-A	3.5	6.7	82	290	5	ARATH:AF-Q1PFD1-F1 BEL1-LIKE HOMEODOMAIN PROTEIN 11;
5	24:00:00	ac8l-A	3.5	4.2	119	239	8	ARATH:AF-Q8L856-F1 TRANSMEMBRANE ASCORBATE FERRIREDUCTASE 1;
5	25:00:00	avcz-A	3.5	9.1	101	728	9	ARATH:AF-Q8VY13-F1 FERRIC REDUCTION OXIDASE 8, MITOCHONDRIAL;
5	26:00:00	an25-A	3.5	7.8	123	336	7	ARATH:AF-Q9FFK1-F1 SYNTAXIN-31;
5	27:00:00	am60-A	3.5	3.4	58	224	7	ARATH:AF-Q9LQ83-F1 T1N6.14 PROTEIN;
5	28:00:00	anop-A	3.5	10.9	104	383	3	ARATH:AF-Q9SYH3-F1 E3 UBIQUITIN-PROTEIN LIGASE SPL2;
5	29:00:00	alyu-A	3.5	5.4	80	1124	5	ARATH:AF-O49318-F1 PROBABLE LEUCINE-RICH REPEAT RECEPTOR-LIKE PROTEI
5	30:00:00	aa0u-A	3.5	5.8	150	402	9	ARATH:AF-Q9FG38-F1 SORTING NEXIN 1;
5	31:00:00	adky-A	3.5	8.2	88	1168	7	ARATH:AF-A0A1P8B4P1-F1 ARM REPEAT SUPERFAMILY PROTEIN;
5	32:00:00	abe5-A	3.5	5.3	125	540	8	ARATH:AF-A0A1P8B1H3-F1 TRYPTOPHAN/TYROSINE PERMEASE;
5	33:00:00	aob1-A	3.5	8.4	106	351	4	ARATH:AF-Q8L7W0-F1 SH3 DOMAIN-CONTAINING PROTEIN 3;
5	34:00:00	au0o-A	3.5	8.4	73	680	4	ARATH:AF-F4JEX5-F1 ATPASE FAMILY AAA DOMAIN-CONTAINING PROTEIN FIGL1
5	35:00:00	acgl-A	3.5	6.3	81	306	9	ARATH:AF-Q8LB08-F1 ADP,ATP CARRIER PROTEIN ER-ANT1;
5	36:00:00	ahjs-A	3.5	6.4	84	2001	5	ARATH:AF-Q9M658-F1 HELICASE PROTEIN MOM1;
5	37:00:00	akey-A	3.5	5.4	93	273	6	ARATH:AF-Q94JM4-F1 AT4G19390/T5K18_170;
5	38:00:00	alje-A	3.5	13	83	747	10	ARATH:AF-A0A1P8B2K0-F1 TRANSDUCIN FAMILY PROTEIN / WD-40 REPEAT FAMIL
5	39:00:00	ac5x-A	3.5	4.9	141	287	8	ARATH:AF-O48781-F1 SPX DOMAIN-CONTAINING PROTEIN 2;
5	40:00:00	ahdz-A	3.5	9.2	74	80	4	ARATH:AF-Q9LQR2-F1 LYR FAMILY OF FE/S CLUSTER BIOGENESIS PROTEIN;
5	41:00:00	asmc-A	3.5	10	117	752	13	ARATH:AF-Q9LTB0-F1 EXOCYST COMPLEX COMPONENT EXO84B;
5	42:00:00	af7m-A	3.5	6.2	67	70	10	ARATH:AF-Q9S7L7-F1 F1C9.28 PROTEIN;
5	43:00:00	ajgm-A	3.5	4.6	86	284	7	ARATH:AF-Q0WPS2-F1 CYTOCHROME B561 DOMAIN-CONTAINING PROTEIN AT4G182
5	44:00:00	amjv-A	3.5	3.1	60	151	3	ARATH:AF-Q941A0-F1 SUCCINATE DEHYDROGENASE SUBUNIT 4, MITOCHONDRIAL;
5	45:00:00	af04-A	3.5	17.7	96	988	6	ARATH:AF-Q9XIF2-F1 DEXH-BOX ATP-DEPENDENT RNA HELICASE DEXH9;
5	46:00:00	apih-A	3.5	3.1	56	572	4	ARATH:AF-Q9SW96-F1 ASPARAGINE--TRNA LIGASE, CYTOPLASMIC 1;
5	47:00:00	aade-A	3.5	7	116	605	5	ARATH:AF-Q9FH46-F1 SIGNAL RECOGNITION PARTICLE SUBUNIT SRP68;
5	48:00:00	aje1-A	3.5	6.9	89	249	8	ARATH:AF-F4IUQ8-F1 TRANSCRIPTION ELONGATION FACTOR (TFIIS) FAMILY PR
5	49:00:00	ab2t-A	3.5	15.3	74	582	5	ARATH:AF-F4KEQ5-F1 GLUCOSE-METHANOL-CHOLINE (GMC) OXIDOREDUCTASE FAM
5	50:00:00	agpu-A	3.5	3.7	53	186	4	ARATH:AF-Q9FIF4-F1 TFIIA-L3;
5	51:00:00	ahgv-A	3.5	6.2	98	542	3	ARATH:AF-Q9SKC2-F1 PROBABLE E3 UBIQUITIN-PROTEIN LIGASE ARI11;
5	52:00:00	arc9-A	3.5	4.7	129	600	7	ARATH:AF-Q8W4K3-F1 CATIONIC AMINO ACID TRANSPORTER 4, VACUOLAR;
5	53:00:00	agiw-A	3.5	7.6	92	1347	5	ARATH:AF-F4JAA5-F1 DEXH-BOX ATP-DEPENDENT RNA HELICASE DEXH11;
5	54:00:00	aga0-A	3.5	3.7	91	330	5	ARATH:AF-Q39163-F1 TRANSCRIPTION FACTOR TGA5;
5	55:00:00	akmm-A	3.5	6.1	98	723	5	ARATH:AF-Q04996-F1 HOMEOBOX PROTEIN HAT3.1;
5	56:00:00	ak0z-A	3.5	19.3	72	1099	7	ARATH:AF-F4J2C4-F1 ANKYRIN REPEAT FAMILY PROTEIN / REGULATOR OF CHRO
5	57:00:00	aqa9-A	3.5	7.6	116	578	4	ARATH:AF-A0A178VR03-F1 HAD-SUPERFAMILY HYDROLASE, SUBFAMILY IG, 5'-NU
5	58:00:00	acs1-A	3.5	7.1	125	524	6	ARATH:AF-F4IJD7-F1 BAT2 DOMAIN PROTEIN;
5	59:00:00	ango-A	3.5	9.2	123	233	7	ARATH:AF-Q94KK7-F1 SYNTAXIN-52;
5	60:00:00	aear-A	3.5	4.2	130	536	9	ARATH:AF-O80668-F1 AMINO ACID TRANSPORTER AVT1A;
5	61:00:00	atsb-A	3.5	12.1	92	965	10	ARATH:AF-F4J8L3-F1 KINESIN-LIKE PROTEIN KIN-7K, CHLOROPLASTIC;
5	62:00:00	ad2h-A	3.4	4.3	102	2153	7	ARATH:AF-F4KB73-F1 ARM REPEAT SUPERFAMILY PROTEIN;
5	63:00:00	aotq-A	3.4	4.1	76	743	4	ARATH:AF-O80707-F1 CYSTEINE/HISTIDINE-RICH C1 DOMAIN FAMILY PROTEIN;
5	64:00:00	ar3p-A	3.4	20.7	91	526	14	ARATH:AF-O22266-F1 TETRATRICOPEPTIDE REPEAT (TPR)-LIKE SUPERFAMILY P
5	65:00:00	ak6x-A	3.4	10.2	67	134	7	ARATH:AF-Q9C8D6-F1 PROBABLE THIONIN-2.4;
5	66:00:00	asiw-A	3.4	7.2	62	331	6	ARATH:AF-Q9FKV7-F1 LATE EMBRYOGENESIS ABUNDANT PROTEIN (LEA) FAMILY
5	67:00:00	aukz-A	3.4	3.5	82	101	11	ARATH:AF-P26289-F1 NAD(P)H-QUINONE OXIDOREDUCTASE SUBUNIT 4L, CHLORO
5	68:00:00	abj7-A	3.4	5.6	98	658	5	ARATH:AF-Q9LIA2-F1 EXOCYST SUBUNIT EXO70 FAMILY PROTEIN;
5	69:00:00	ae6o-A	3.4	18	94	317	5	ARATH:AF-O22176-F1 PROBABLE WRKY TRANSCRIPTION FACTOR 15;
5	70:00:00	aq7h-A	3.4	4.7	66	308	8	ARATH:AF-Q9LT08-F1 26S PROTEASOME NON-ATPASE REGULATORY SUBUNIT 14 H
5	71:00:00	amn2-A	3.4	7.8	112	649	8	ARATH:AF-Q67YJ9-F1 TETRATRICOPEPTIDE REPEAT (TPR)-CONTAINING PROTEIN
5	72:00:00	abax-A	3.4	3.5	56	123	9	ARATH:AF-Q9SF53-F1 60S RIBOSOMAL PROTEIN L35-1;
5	73:00:00	acd2-A	3.4	9.3	94	1028	6	ARATH:AF-Q9SS83-F1 PENTATRICOPEPTIDE REPEAT-CONTAINING PROTEIN AT3G0
5	74:00:00	ae8y-A	3.4	10.1	143	499	8	ARATH:AF-O05000-F1 NADH-UBIQUINONE OXIDOREDUCTASE CHAIN 2;
5	75:00:00	acol-A	3.4	8	98	363	4	ARATH:AF-F4JRB0-F1 TRANSCRIPTION FACTOR HHO5;
5	76:00:00	alym-A	3.4	4.6	74	218	9	ARATH:AF-Q93XZ7-F1 ENDOPLASMIC RETICULUM TRANSMEMBRANE PROTEIN;
5	77:00:00	ag67-A	3.4	5.3	143	795	9	ARATH:AF-Q9STU3-F1 RINT1-LIKE PROTEIN MAG2;
5	78:00:00	ar3i-A	3.4	11.5	99	681	5	ARATH:AF-F4I806-F1 UNCHARACTERIZED PROTEIN;
5	79:00:00	ao94-A	3.4	4.5	107	538	5	ARATH:AF-O04212-F1 PUTATIVE ABC1 PROTEIN AT2G40090;
5	80:00:00	ag1x-A	3.4	10.4	70	704	7	ARATH:AF-Q9FF49-F1 RETROELEMENT POL POLYPROTEIN-LIKE;
5	81:00:00	aa6i-A	3.4	12.4	92	382	8	ARATH:AF-Q9LK24-F1 F-BOX PROTEIN AT3G27290;
5	82:00:00	anue-A	3.4	8.9	89	558	2	ARATH:AF-Q9SX62-F1 F11A17.16;
5	83:00:00	aa92-A	3.4	5.5	93	158	9	ARATH:AF-Q682H0-F1 HVA22-LIKE PROTEIN F;
5	84:00:00	aj5o-A	3.4	4.8	82	1163	5	ARATH:AF-F4IDB4-F1 COP1-INTERACTING PROTEIN-LIKE PROTEIN;
5	85:00:00	aohx-A	3.4	9.5	87	544	6	ARATH:AF-A0A1P8BB81-F1 TRANSDUCIN/WD40 REPEAT-LIKE SUPERFAMILY PROTEI
5	86:00:00	ap0u-A	3.4	7	96	240	2	ARATH:AF-Q94A32-F1 PROTEIN FATTY ACID EXPORT 2, CHLOROPLASTIC;
5	87:00:00	aa5x-A	3.4	4.5	104	1048	11	ARATH:AF-Q8W498-F1 ARM REPEAT SUPERFAMILY PROTEIN;
5	88:00:00	af76-A	3.4	9.2	97	1372	9	ARATH:AF-Q9SRH9-F1 PAIRED AMPHIPATHIC HELIX PROTEIN SIN3-LIKE 1;
5	89:00:00	ap47-A	3.4	6.2	87	216	5	ARATH:AF-Q9C6D6-F1 UNCHARACTERIZED PROTEIN T32G9.40;
5	90:00:00	aaps-A	3.4	9.7	86	531	6	ARATH:AF-O80608-F1 PUTATIVE F-BOX PROTEIN AT2G02890;
5	91:00:00	apex-A	3.4	8.4	128	268	4	ARATH:AF-P93654-F1 SYNTAXIN-22;
5	92:00:00	alb8-A	3.4	5.1	97	657	4	ARATH:AF-Q0WML1-F1 ARM REPEAT SUPERFAMILY PROTEIN;
5	93:00:00	apvz-A	3.4	5.5	91	505	2	ARATH:AF-Q5PP33-F1 AT5G19500;
5	94:00:00	agjr-A	3.4	12.6	108	245	4	ARATH:AF-Q946Y7-F1 SYNTAXIN-61;
5	95:00:00	ajap-A	3.4	8.2	73	210	10	ARATH:AF-F4IR55-F1 ZINC FINGER CCCH DOMAIN PROTEIN, PUTATIVE (DUF375
5	96:00:00	ajoz-A	3.4	5	57	171	12	ARATH:AF-F4JDF8-F1 UNCHARACTERIZED PROTEIN;
5	97:00:00	abf5-A	3.4	4.7	58	187	10	ARATH:AF-F4IVQ7-F1 TRANSMEMBRANE PROTEIN;
5	98:00:00	ap48-A	3.4	3.6	67	142	6	ARATH:AF-F4HT92-F1 UNCHARACTERIZED PROTEIN;
5	99:00:00	aoci-A	3.4	2.9	65	357	2	ARATH:AF-F4J6D3-F1 KINASE INTERACTING (KIP1-LIKE) FAMILY PROTEIN;
6	00:00	ao80-A	3.4	6.4	109	497	6	ARATH:AF-Q8VZL4-F1 MECHANOSENSITIVE ION CHANNEL PROTEIN 1, MITOCHOND
6	01:00	antt-A	3.4	7.3	151	428	10	ARATH:AF-Q0WU02-F1 METAL TOLERANCE PROTEIN 10;
6	02:00	afwv-A	3.4	18.7	112	422	4	ARATH:AF-Q8RX79-F1 PEPTIDE CHAIN RELEASE FACTOR APG3, CHLOROPLASTIC;
6	03:00	ao6r-A	3.4	13.1	78	367	5	ARATH:AF-Q8W4Q1-F1 AT4G35360/F23E12_80;
6	04:00	aqtc-A	3.4	12.7	108	774	6	ARATH:AF-O49435-F1 CALCIUM-DEPENDENT LIPID-BINDING (CALB DOMAIN) PLA
6	05:00	aj91-A	3.4	4.3	60	92	5	ARATH:AF-A0A1I9LQM2-F1 PPR CONTAINING PROTEIN;
6	06:00	akqg-A	3.4	8	103	642	7	ARATH:AF-Q8L7S5-F1 AT4G18560/F28J12_220;
6	07:00	ab70-A	3.4	9.1	103	251	5	ARATH:AF-Q6DR02-F1 TRAM, LAG1 AND CLN8 (TLC) LIPID-SENSING DOMAIN CO
6	08:00	aln5-A	3.4	11.7	131	1101	5	ARATH:AF-F4I9V7-F1 UBIQUITIN CARBOXYL-TERMINAL HYDROLASE-RELATED PRO
6	09:00	ajv1-A	3.4	6.3	125	559	3	ARATH:AF-Q8VYZ8-F1 PENTATRICOPEPTIDE REPEAT (PPR) SUPERFAMILY PROTEI
6	10:00	aqfj-A	3.4	12.4	73	846	7	ARATH:AF-A0A1I9LTU3-F1 SERINE/THREONINE-KINASE ATM;
6	11:00	acm4-A	3.4	4.1	59	61	7	ARATH:AF-Q9LYF6-F1 ARABINOGALACTAN PROTEIN 15;
6	12:00	ajwr-A	3.4	4.1	142	335	5	ARATH:AF-Q9SRX9-F1 E3 UBIQUITIN-PROTEIN LIGASE BAH1;
6	13:00	alst-A	3.4	5.3	94	1218	4	ARATH:AF-Q9SJT9-F1 COATOMER SUBUNIT ALPHA-2;
6	14:00	aqaa-A	3.4	5.6	97	532	1	ARATH:AF-Q9SVG5-F1 BERBERINE BRIDGE ENZYME-LIKE 18;
6	15:00	al0b-A	3.4	9.7	94	1058	5	ARATH:AF-D8WUA4-F1 PROTEIN TRANSLOCASE SUBUNIT SECA2, CHLOROPLASTIC;
6	16:00	aq4i-A	3.4	7.6	131	241	9	ARATH:AF-A0A1I9LMB9-F1 FAD-BINDING PROTEIN;
6	17:00	an62-A	3.4	6.4	80	777	5	ARATH:AF-Q84VX4-F1 SERINE/THREONINE-PROTEIN KINASE MPS1;
6	18:00	anl4-A	3.4	5.4	128	333	12	ARATH:AF-Q9SYM0-F1 PROTEIN VTE6, CHLOROPLASTIC;
6	19:00	as2r-A	3.4	4.4	86	171	5	ARATH:AF-F4JHP1-F1 PLANT INVERTASE/PECTIN METHYLESTERASE INHIBITOR S
6	20:00	ael1-A	3.4	3.9	56	56	9	ARATH:AF-F4KI79-F1 METHYLTRANSFERASE;
6	21:00	aiwd-A	3.4	6.2	87	266	13	ARATH:AF-Q2HIU0-F1 AT3G15110;
6	22:00	aemr-A	3.4	3.1	61	381	5	ARATH:AF-Q9SLA4-F1 PLANT TUDOR-LIKE PROTEIN;
6	23:00	aing-A	3.4	4.1	63	244	6	ARATH:AF-Q8RWA2-F1 MEDIATOR OF RNA POLYMERASE II TRANSCRIPTION SUBUN
6	24:00:00	acjb-A	3.4	8.3	117	1421	11	ARATH:AF-F4KIY2-F1 MRAZ;
6	25:00:00	aijo-A	3.4	8.1	77	368	10	ARATH:AF-Q39237-F1 TRANSCRIPTION FACTOR TGA1;
6	26:00:00	afb6-A	3.4	3.3	51	67	4	ARATH:AF-B3H4Q4-F1 UNCHARACTERIZED PROTEIN;
6	27:00:00	aftg-A	3.4	6.3	105	710	9	ARATH:AF-Q9M3B6-F1 PLASTIDIAL PYRUVATE KINASE 4, CHLOROPLASTIC;
6	28:00:00	aof2-A	3.4	5.1	87	200	5	ARATH:AF-Q5XV67-F1 PROTEIN DMP7;
6	29:00:00	au6h-A	3.4	6.7	93	745	5	ARATH:AF-Q9LFT3-F1 ENDO-1,3(4)-BETA-GLUCANASE;
6	30:00:00	auw0-A	3.4	7	112	183	7	ARATH:AF-F4HZR4-F1 TRANSMEMBRANE PROTEIN;
6	31:00:00	ai5m-A	3.4	8.1	115	439	8	ARATH:AF-Q9C865-F1 SH3 DOMAIN-CONTAINING PROTEIN 1;
6	32:00:00	al3i-A	3.4	11.4	74	459	9	ARATH:AF-Q9LP57-F1 F28N24.3 PROTEIN;
6	33:00:00	albp-A	3.4	9.4	129	809	4	ARATH:AF-F4K487-F1 PROTEIN PHOX3;
6	34:00:00	aihq-A	3.4	3.9	70	234	1	ARATH:AF-Q9LIQ6-F1 PHD FINGER PROTEIN ING1;
6	35:00:00	ahhg-A	3.4	4.6	68	874	4	ARATH:AF-Q9FLB4-F1 PUTATIVE DISEASE RESISTANCE PROTEIN AT5G05400;
6	36:00:00	am4r-A	3.4	4.5	74	237	9	ARATH:AF-Q9M1K3-F1 PROBABLE AQUAPORIN SIP2-1;
6	37:00:00	aiv0-A	3.4	10.3	106	1039	8	ARATH:AF-O22792-F1 UNCHARACTERIZED PROTEIN AT2G33420;
6	38:00:00	aof4-A	3.4	5.6	58	141	7	ARATH:AF-Q9LZ97-F1 TRAFFICKING PROTEIN PARTICLE COMPLEX SUBUNIT;
6	39:00:00	ahcg-A	3.4	4	65	157	9	ARATH:AF-P93297-F1 UNCHARACTERIZED MITOCHONDRIAL PROTEIN ATMG00400;
6	40:00:00	afjo-A	3.4	3.7	93	613	6	ARATH:AF-Q38846-F1 ETHYLENE RESPONSE SENSOR 1;
6	41:00:00	actx-A	3.4	5.8	96	757	4	ARATH:AF-O23386-F1 CELLULOSE SYNTHASE-LIKE PROTEIN B6;
6	42:00:00	aon8-A	3.4	2.9	53	996	11	ARATH:AF-O65649-F1 FILAMENT-LIKE PLANT PROTEIN 5;
6	43:00:00	aqd1-A	3.4	11.6	114	312	5	ARATH:AF-Q93ZQ9-F1 AT1G07840 PROTEIN;
6	44:00:00	at3i-A	3.3	7.7	67	289	4	ARATH:AF-Q8GWF1-F1 PROBABLE WRKY TRANSCRIPTION FACTOR 38;
6	45:00:00	aqrf-A	3.3	7.8	143	901	8	ARATH:AF-F4HYL8-F1 UNCHARACTERIZED PROTEIN;
6	46:00:00	ae2h-A	3.3	4	108	268	6	ARATH:AF-P42645-F1 14-3-3-LIKE PROTEIN GF14 UPSILON;
6	47:00:00	au86-A	3.3	14.7	91	626	3	ARATH:AF-Q94C95-F1 SERINE/THREONINE-PROTEIN KINASE ATG1A;
6	48:00:00	amr8-A	3.3	4.6	80	369	4	ARATH:AF-Q9SVA6-F1 DEVELOPMENTALLY-REGULATED G-PROTEIN 3;
6	49:00:00	atso-A	3.3	8.4	67	152	3	ARATH:AF-Q9LQ71-F1 AP2-LIKE ETHYLENE-RESPONSIVE TRANSCRIPTION FACTOR
6	50:00:00	acom-A	3.3	6.7	74	187	5	ARATH:AF-Q9LYB8-F1 AT3G63040;
6	51:00:00	ahzi-A	3.3	2.7	48	327	2	ARATH:AF-Q9LPJ1-F1 ELECTRON CARRIER/IRON ION-BINDING PROTEIN;
6	52:00:00	asey-A	3.3	4.8	65	149	12	ARATH:AF-Q5BPX4-F1 MECHANOSENSITIVE ION CHANNEL-LIKE PROTEIN;
6	53:00:00	al5i-A	3.3	6	87	509	3	ARATH:AF-Q0WP85-F1 PENTATRICOPEPTIDE REPEAT-CONTAINING PROTEIN AT2G1
6	54:00:00	aby4-A	3.3	3.6	110	471	5	ARATH:AF-Q8L725-F1 METAL TOLERANCE PROTEIN C1;
6	55:00:00	aizt-A	3.3	10.2	95	664	3	ARATH:AF-Q9FXD4-F1 SIGNAL RECOGNITION PARTICLE SUBUNIT SRP72;
6	56:00:00	aqmw-A	3.3	6.4	117	627	4	ARATH:AF-A8MQR0-F1 WPP DOMAIN-INTERACTING TAIL-ANCHORED PROTEIN 2;
6	57:00:00	aebd-A	3.3	6	90	527	8	ARATH:AF-Q8RY60-F1 DUF21 DOMAIN-CONTAINING PROTEIN AT1G47330;
6	58:00:00	aveh-A	3.3	7	81	1016	5	ARATH:AF-O65596-F1 CYSTEINE/HISTIDINE-RICH C1 DOMAIN FAMILY PROTEIN;
6	59:00:00	aqjq-A	3.3	8.7	84	411	2	ARATH:AF-A1L4Y1-F1 ATPASE GET3B;
6	60:00:00	afyg-A	3.3	6.1	107	340	9	ARATH:AF-Q7XA86-F1 PROTEIN S-ACYLTRANSFERASE 10;
6	61:00:00	ags2-A	3.3	4.2	110	1823	9	ARATH:AF-F4IAT2-F1 THO COMPLEX SUBUNIT 2;
6	62:00:00	ak9s-A	3.3	8.1	146	748	8	ARATH:AF-Q9FRR2-F1 AT1G08760;
6	63:00:00	au5e-A	3.3	14.6	86	215	3	ARATH:AF-A2RVT6-F1 RETICULON-LIKE PROTEIN B14;
6	64:00:00	agdu-A	3.3	3.6	58	78	9	ARATH:AF-Q1PEF0-F1 WRKY TRANSCRIPTION FACTOR-LIKE PROTEIN;
6	65:00:00	aiza-A	3.3	8	107	928	6	ARATH:AF-F4I131-F1 PROTEIN NETWORKED 2B;
6	66:00:00	ai8s-A	3.3	3.7	68	174	16	ARATH:AF-Q9FJR6-F1 AT5G46950;
6	67:00:00	acsy-A	3.3	14.1	83	296	2	ARATH:AF-Q501A1-F1 AT2G18860;
6	68:00:00	ard3-A	3.3	8	173	865	10	ARATH:AF-F4JMA6-F1 DNA-DIRECTED RNA POLYMERASE SUBUNIT BETA, PUTATIV
6	69:00:00	ap9m-A	3.3	8.5	126	274	6	ARATH:AF-Q6NMJ6-F1 AT1G03260;
6	70:00:00	atah-A	3.3	5.1	64	197	3	ARATH:AF-Q9ZU82-F1 PROTEIN RESISTANCE TO PHYTOPHTHORA 1, CHLOROPLAST
6	71:00:00	aokz-A	3.3	19.2	76	217	7	ARATH:AF-Q9LZW6-F1 AT5G01800/T20L15_70;
6	72:00:00	aazw-A	3.3	6.7	72	100	6	ARATH:AF-Q9M2N7-F1 AT3G42150;
6	73:00:00	au59-A	3.3	6	68	252	3	ARATH:AF-Q84MC3-F1 AT3G47980;
6	74:00:00	astj-A	3.3	4.3	90	435	4	ARATH:AF-Q9ZNT0-F1 PROTEIN SUPPRESSOR OF K(+) TRANSPORT GROWTH DEFEC
6	75:00:00	aaks-A	3.3	4.2	94	207	10	ARATH:AF-Q9LVF4-F1 PROTEIN DMP1;
6	76:00:00	adw5-A	3.3	4	91	119	10	ARATH:AF-Q9LJU6-F1 PROTEIN FATTY ACID EXPORT 6;
6	77:00:00	aquz-A	3.3	4.2	83	577	12	ARATH:AF-Q9LRM7-F1 9-CIS-EPOXYCAROTENOID DIOXYGENASE NCED6, CHLOROPL
6	78:00:00	aa7d-A	3.3	5.8	119	413	8	ARATH:AF-Q8GWE6-F1 ENHANCED ETHYLENE RESPONSE PROTEIN 5;
6	79:00:00	am2h-A	3.3	10.2	93	687	13	ARATH:AF-Q9FJ32-F1 GERANYLGERANYL TRANSFERASE TYPE-2 SUBUNIT ALPHA 2
6	80:00:00	am4w-A	3.3	11.3	62	134	3	ARATH:AF-Q42596-F1 THIONIN-2.1;
6	81:00:00	alme-A	3.3	9.9	72	201	10	ARATH:AF-Q84K84-F1 MITOCHONDRIAL IMPORT INNER MEMBRANE TRANSLOCASE S
6	82:00:00	alcz-A	3.3	7	97	303	10	ARATH:AF-Q9LYP4-F1 BAG FAMILY MOLECULAR CHAPERONE REGULATOR 3;
6	83:00:00	aqmc-A	3.3	5.9	58	63	5	ARATH:AF-Q9FK16-F1 ARABINOGALACTAN PROTEIN 22;
6	84:00:00	ab2u-A	3.3	12.2	62	93	8	ARATH:AF-Q84MC9-F1 AT4G40042;
6	85:00:00	au3t-A	3.3	4.2	55	59	4	ARATH:AF-Q0WQ74-F1 TRANSMEMBRANE PROTEIN;
6	86:00:00	aow0-A	3.3	9.2	76	166	9	ARATH:AF-Q9LII2-F1 OLEOSIN FAMILY PROTEIN;
6	87:00:00	aoj3-A	3.3	5.8	73	180	10	ARATH:AF-Q9SHS3-F1 UNCHARACTERIZED PROTEIN AT2G13430;
6	88:00:00	adee-A	3.3	3.3	58	233	3	ARATH:AF-Q8RX33-F1 PROTEIN DOUBLE-STRAND BREAK FORMATION;
6	89:00:00	abyd-A	3.3	17	113	443	4	ARATH:AF-F4JR68-F1 INTEGRAL MEMBRANE METAL-BINDING FAMILY PROTEIN (D
6	90:00:00	acp5-A	3.3	3.7	67	248	6	ARATH:AF-Q58G35-F1 TETRASPANIN-17;
6	91:00:00	ad59-A	3.3	3.9	70	173	3	ARATH:AF-Q9LUV1-F1 PECTINESTERASE INHIBITOR 2;
6	92:00:00	acqp-A	3.3	8.2	81	214	6	ARATH:AF-O49668-F1 PROTEIN PAM68, CHLOROPLASTIC;
6	93:00:00	aq3t-A	3.3	17.3	120	243	12	ARATH:AF-Q1PFV9-F1 TRANSMEMBRANE PROTEIN;
6	94:00:00	akkq-A	3.3	5.1	97	628	10	ARATH:AF-F4JG84-F1 ANKYRIN REPEAT FAMILY PROTEIN;
6	95:00:00	af3v-A	3.3	8	67	91	3	ARATH:AF-F4I8C2-F1 COMPLEX 1 LYR-LIKE PROTEIN;
6	96:00:00	ahy9-A	3.3	5.6	81	473	6	ARATH:AF-Q9C6S2-F1 INACTIVE FRIGIDA-LIKE PROTEIN 2;
6	97:00:00	abli-A	3.3	5.3	126	220	3	ARATH:AF-Q8LFP9-F1 PROTEIN ABA DEFICIENT 4, CHLOROPLASTIC;
6	98:00:00	aof7-A	3.3	19.7	97	257	4	ARATH:AF-O22151-F1 GOLGI SNAP RECEPTOR COMPLEX MEMBER 1-2;
6	99:00:00	au3m-A	3.3	12.1	75	300	4	ARATH:AF-Q944G8-F1 AT4G30240/F9N11_90;
7	00:00	aqpi-A	3.3	10.7	83	315	5	ARATH:AF-Q9FKT4-F1 KH DOMAIN-CONTAINING PROTEIN AT5G56140;
7	01:00	am3t-A	3.3	14.8	100	355	5	ARATH:AF-F4J0F5-F1 PAIRED AMPHIPATHIC HELIX SIN3-LIKE PROTEIN;
7	02:00	aieu-A	3.3	4.3	71	645	10	ARATH:AF-P93825-F1 ETHYLENE RESPONSE SENSOR 2;
7	03:00	ag8b-A	3.3	14.8	97	265	6	ARATH:AF-Q944A9-F1 NOVEL PLANT SNARE 11;
7	04:00	aqvm-A	3.3	8.8	94	149	7	ARATH:AF-Q9C924-F1 PROTEIN DOWN-REGULATED IN DIF1 11;
7	05:00	aib4-A	3.3	5.2	152	836	5	ARATH:AF-Q9FGN0-F1 CONSERVED OLIGOMERIC GOLGI COMPLEX SUBUNIT 7;
7	06:00	aegr-A	3.3	11.5	95	814	7	ARATH:AF-Q8L751-F1 OXYSTEROL-BINDING PROTEIN-RELATED PROTEIN 1C;
7	07:00	aefh-A	3.3	4.4	75	176	4	ARATH:AF-Q9LNF2-F1 PECTINESTERASE INHIBITOR 1;
7	08:00	aewf-A	3.3	9.7	78	533	6	ARATH:AF-O04658-F1 PROBABLE NUCLEOLAR PROTEIN 5-1;
7	09:00	ab07-A	3.3	3.2	64	967	6	ARATH:AF-O22727-F1 PROBABLE DISEASE RESISTANCE PROTEIN AT1G61190;
7	10:00	anma-A	3.3	11.6	91	384	2	ARATH:AF-Q39234-F1 TRANSCRIPTION FACTOR TGA3;
7	11:00	asaw-A	3.3	7.6	66	286	8	ARATH:AF-Q9ZVI3-F1 KH DOMAIN-CONTAINING PROTEIN AT2G38610;
7	12:00	arfn-A	3.3	9.1	107	601	11	ARATH:AF-A0A1P8BFL1-F1 ARM-REPEAT/TETRATRICOPEPTIDE REPEAT (TPR)-LIKE
7	13:00	at7a-A	3.3	9.4	114	871	5	ARATH:AF-Q9FZB8-F1 PROBABLE LRR RECEPTOR-LIKE SERINE/THREONINE-PROTE
7	14:00	aq9h-A	3.3	3.1	54	258	11	ARATH:AF-Q9FN50-F1 PROTEIN CHAPERONE-LIKE PROTEIN OF POR1, CHLOROPLA
7	15:00	adxv-A	3.2	5	87	203	3	ARATH:AF-Q9XIM0-F1 CCG-BINDING PROTEIN 1;
7	16:00	auvt-A	3.2	7.1	72	398	4	ARATH:AF-Q9LHG8-F1 PROTEIN ELC;
7	17:00	aq22-A	3.2	6.7	150	276	5	ARATH:AF-Q940Q3-F1 ZINC TRANSPORTER ZTP29;
7	18:00	aeii-A	3.2	6	87	610	3	ARATH:AF-F4JR96-F1 UNCHARACTERIZED PROTEIN;
7	19:00	apn5-A	3.2	14.3	93	153	4	ARATH:AF-F4I3J4-F1 PEPTIDYLPROLYL ISOMERASE;
7	20:00	arqj-A	3.2	11	80	772	3	ARATH:AF-Q9LSE3-F1 PUTATIVE RING ZINC FINGER PROTEIN;
7	21:00	anyk-A	3.2	3.6	59	85	3	ARATH:AF-P60112-F1 ATP SYNTHASE SUBUNIT 9, MITOCHONDRIAL;
7	22:00	anq6-A	3.2	3.6	49	409	4	ARATH:AF-Q9FMQ9-F1 PUTATIVE FATTY ACYL-COA REDUCTASE 7;
7	23:00	aqo2-A	3.2	11.1	96	765	5	ARATH:AF-Q84WB7-F1 GLUCOSAMINE INOSITOLPHOSPHORYLCERAMIDE TRANSFERAS
7	24:00:00	ambp-A	3.2	6.5	105	179	6	ARATH:AF-Q3EDB8-F1 E3 UBIQUITIN-PROTEIN LIGASE;
7	25:00:00	ab5k-A	3.2	7.9	82	275	6	ARATH:AF-Q9M1X0-F1 RIBOSOME-RECYCLING FACTOR, CHLOROPLASTIC;
7	26:00:00	aqmh-A	3.2	4.5	96	214	8	ARATH:AF-Q9FNL3-F1 PROTEIN DMP6;
7	27:00:00	auwu-A	3.2	3.8	73	937	8	ARATH:AF-O24617-F1 DNA MISMATCH REPAIR PROTEIN MSH2;
7	28:00:00	ai39-A	3.2	12.3	95	1432	6	ARATH:AF-F4JV81-F1 GLYCINE-RICH PROTEIN;
7	29:00:00	ajxo-A	3.2	6.5	88	297	7	ARATH:AF-Q501G6-F1 CASP-LIKE PROTEIN 4A2;
7	30:00:00	arot-A	3.2	4.6	79	877	5	ARATH:AF-Q8W234-F1 TRANSCRIPTIONAL COREPRESSOR SEUSS;
7	31:00:00	ajgq-A	3.2	8.6	87	896	9	ARATH:AF-O81776-F1 GLUTAMATE RECEPTOR 2.4;
7	32:00:00	au47-A	3.2	4.6	96	404	3	ARATH:AF-Q9FKH6-F1 CYTOCHROME B561 AND DOMON DOMAIN-CONTAINING PROTE
7	33:00:00	ac0k-A	3.2	5.5	63	77	5	ARATH:AF-Q9XGY4-F1 MITOCHONDRIAL IMPORT INNER MEMBRANE TRANSLOCASE S
7	34:00:00	abhz-A	3.2	10.8	83	682	2	ARATH:AF-A0A1I9LN98-F1 ZINC FINGER (C3HC4-TYPE RING FINGER) FAMILY PR
7	35:00:00	am80-A	3.2	8.3	68	344	7	ARATH:AF-Q9FX67-F1 TRANSCRIPTION FACTOR HRS1;
7	36:00:00	aqns-A	3.2	5.1	75	307	4	ARATH:AF-Q9FKF4-F1 PROTEIN ORANGE, CHLOROPLASTIC;
7	37:00:00	ag75-A	3.2	3.8	67	154	7	ARATH:AF-Q9FM73-F1 TRANSMEMBRANE PROTEIN;
7	38:00:00	asco-A	3.2	7.4	60	255	8	ARATH:AF-Q0WSX8-F1 TIR DOMAIN-CONTAINING PROTEIN;
7	39:00:00	arjr-A	3.2	7.5	126	167	6	ARATH:AF-Q1ECK0-F1 AT1G03730;
7	40:00:00	aq0d-A	3.2	12.4	69	643	3	ARATH:AF-Q7Y231-F1 ALPHA-1,6-MANNOSYL-GLYCOPROTEIN 2-BETA-N-
7	41:00:00	abeh-A	3.2	5.1	144	489	9	ARATH:AF-Q9M8L9-F1 AMINO ACID TRANSPORTER AVT6E;
7	42:00:00	arfg-A	3.2	9.6	84	95	10	ARATH:AF-Q9LFR9-F1 COX ASSEMBLY MITOCHONDRIAL PROTEIN;
7	43:00:00	aawz-A	3.2	5.7	67	303	13	ARATH:AF-O64761-F1 PHOSPHATIDYLINOSITOL N-ACETYLGLUCOSAMINYLTRANSFER
7	44:00:00	aqf5-A	3.2	4.7	101	237	4	ARATH:AF-A0A1I9LNI3-F1 TRANSMEMBRANE PROTEIN;
7	45:00:00	athw-A	3.2	4.7	68	297	15	ARATH:AF-Q6NQK9-F1 PROTEIN COFACTOR ASSEMBLY OF COMPLEX C SUBUNIT B
7	46:00:00	abpv-A	3.2	4.6	140	635	7	ARATH:AF-Q9ASS7-F1 CATIONIC AMINO ACID TRANSPORTER 2, VACUOLAR;
7	47:00:00	apwx-A	3.2	3.7	96	263	6	ARATH:AF-Q94KK5-F1 SYNTAXIN-73;
7	48:00:00	adwh-A	3.2	13.3	109	706	8	ARATH:AF-Q9LIE4-F1 PROBABLE PROTEIN S-ACYLTRANSFERASE 20;
7	49:00:00	admn-A	3.2	7.5	85	1055	7	ARATH:AF-Q9LNJ9-F1 BIFUNCTIONAL FUCOKINASE/FUCOSE PYROPHOSPHORYLASE;
7	50:00:00	aj0s-A	3.2	9.4	94	898	6	ARATH:AF-Q9C8T9-F1 PUTATIVE DISEASE RESISTANCE PROTEIN AT1G63350;
7	51:00:00	amjg-A	3.2	4.5	63	124	3	ARATH:AF-O22914-F1 CALVIN CYCLE PROTEIN CP12-1, CHLOROPLASTIC;
7	52:00:00	ag05-A	3.2	15.4	105	697	3	ARATH:AF-Q38849-F1 POTASSIUM CHANNEL KAT2;
7	53:00:00	amaa-A	3.2	8.8	82	504	5	ARATH:AF-Q9S7D2-F1 PUTATIVE RIBULOSE-1,5-BISPHOSPHATE CARBOXYLASE/OX
7	54:00:00	akuc-A	3.2	7.7	62	632	5	ARATH:AF-F4IJK5-F1 RNA-BINDING KH DOMAIN-CONTAINING PROTEIN;
7	55:00:00	aebb-A	3.2	16.5	96	852	5	ARATH:AF-Q38834-F1 DISEASE RESISTANCE RPP13-LIKE PROTEIN 4;
7	56:00:00	acj9-A	3.2	9	87	549	9	ARATH:AF-Q94K05-F1 T-COMPLEX PROTEIN 1 SUBUNIT THETA;
7	57:00:00	acet-A	3.2	4.7	98	421	3	ARATH:AF-Q8L7E9-F1 PROTEIN MID1-COMPLEMENTING ACTIVITY 1;
7	58:00:00	alvj-A	3.2	6.7	138	333	9	ARATH:AF-Q9LM58-F1 BPS1-LIKE PROTEIN;
7	59:00:00	aitv-A	3.2	9.3	89	148	4	ARATH:AF-Q9LJ98-F1 PROBABLE PREFOLDIN SUBUNIT 2;
7	60:00:00	ajxg-A	3.2	9.1	78	888	4	ARATH:AF-Q8RXS5-F1 PROBABLE DISEASE RESISTANCE PROTEIN AT5G63020;
7	61:00:00	aghl-A	3.2	3.9	84	135	7	ARATH:AF-Q9FGP5-F1 UNCHARACTERIZED PROTEIN;
7	62:00:00	acuv-A	3.2	7.8	69	189	9	ARATH:AF-Q8GUL8-F1 UNCHARACTERIZED GPI-ANCHORED PROTEIN AT5G19230;
7	63:00:00	aah4-A	3.2	5.6	99	367	8	ARATH:AF-Q9SAC0-F1 15-CIS-ZETA-CAROTENE ISOMERASE, CHLOROPLASTIC;
7	64:00:00	ajxc-A	3.2	13.9	96	1162	8	ARATH:AF-Q9XIE1-F1 PAIRED AMPHIPATHIC HELIX PROTEIN SIN3-LIKE 5;
7	65:00:00	af61-A	3.2	4.6	64	601	9	ARATH:AF-F4HWB0-F1 HYDROXYPROLINE-RICH GLYCOPROTEIN FAMILY PROTEIN;
7	66:00:00	acgs-A	3.2	3.9	56	1703	5	ARATH:AF-Q9SR02-F1 MEDIATOR OF RNA POLYMERASE II TRANSCRIPTION SUBUN
7	67:00:00	ac5e-A	3.2	4.4	95	345	9	ARATH:AF-Q9SMR2-F1 TUBULIN-FOLDING COFACTOR C;
7	68:00:00	adzt-A	3.2	21	90	203	8	ARATH:AF-A0A2P2CLH4-F1 CYTOCHROME C BIOGENESIS FN2;
7	69:00:00	agp5-A	3.2	12.6	106	154	8	ARATH:AF-Q6DYC4-F1 UNCHARACTERIZED PROTEIN;
7	70:00:00	acch-A	3.2	12.2	104	384	13	ARATH:AF-Q9LP74-F1 SURFEIT LOCUS PROTEIN 1-LIKE;
7	71:00:00	aenu-A	3.2	13.1	148	353	7	ARATH:AF-A0A1P8B0U4-F1 DNAJ HEAT SHOCK N-TERMINAL DOMAIN-CONTAINING P
7	72:00:00	ambj-A	3.2	5.2	88	342	9	ARATH:AF-Q0WUQ1-F1 BAG FAMILY MOLECULAR CHAPERONE REGULATOR 1;
7	73:00:00	aput-A	3.2	4.4	87	288	6	ARATH:AF-Q9SLA6-F1 AT2G25570;
7	74:00:00	aln9-A	3.2	3.7	66	375	9	ARATH:AF-Q9SSR8-F1 PROBABLE DISEASE RESISTANCE PROTEIN AT1G52660;
7	75:00:00	aoc0-A	3.2	3.7	54	90	4	ARATH:AF-Q2V4A7-F1 PUTATIVE DEFENSIN-LIKE PROTEIN 64;
7	76:00:00	akc0-A	3.2	12.3	90	1424	6	ARATH:AF-F4I737-F1 ARM REPEAT SUPERFAMILY PROTEIN;
7	77:00:00	apir-A	3.2	6.7	103	589	4	ARATH:AF-B3H4K7-F1 PROTON PUMP-INTERACTOR 2;
7	78:00:00	ailv-A	3.2	5.9	82	599	4	ARATH:AF-Q9LZ71-F1 AT5G04550/T32M21_140;
7	79:00:00	ahz6-A	3.2	10.4	98	466	7	ARATH:AF-P82869-F1 PEPTIDYL-PROLYL CIS-TRANS ISOMERASE CYP37, CHLORO
7	80:00:00	aqyw-A	3.2	10.8	120	368	10	ARATH:AF-Q9FFD9-F1 SEIPIN-1;
7	81:00:00	aupu-A	3.2	9.1	106	195	8	ARATH:AF-P57741-F1 PROBABLE PREFOLDIN SUBUNIT 3;
7	82:00:00	aurs-A	3.2	4.5	57	451	7	ARATH:AF-F4J0B7-F1 AAA-ATPASE AT3G28570, MITOCHONDRIAL;
7	83:00:00	aime-A	3.2	10.9	72	511	7	ARATH:AF-B3LFA4-F1 CYSTEINE--TRNA LIGASE 2, CYTOPLASMIC;
7	84:00:00	aqzf-A	3.2	10.5	107	769	10	ARATH:AF-Q9SN17-F1 CYSTEINE/HISTIDINE-RICH C1 DOMAIN FAMILY PROTEIN;
7	85:00:00	aofj-A	3.2	5.5	68	222	7	ARATH:AF-Q9LJT8-F1 NON-RACE SPECIFIC DISEASE RESISTANCE PROTEIN;
7	86:00:00	agoa-A	3.2	14.9	77	909	6	ARATH:AF-Q42484-F1 DISEASE RESISTANCE PROTEIN RPS2;
7	87:00:00	aqcw-A	3.2	16.9	70	256	10	ARATH:AF-A0A1P8B786-F1 RECEPTOR-LIKE KINASE;
7	88:00:00	afj5-A	3.2	10.9	84	548	10	ARATH:AF-Q93ZY2-F1 ROP GUANINE NUCLEOTIDE EXCHANGE FACTOR 1;
7	89:00:00	acn2-A	3.2	5.2	71	1677	8	ARATH:AF-F4K639-F1 WD40/YVTN REPEAT AND BROMO-WDR9-I-LIKE DOMAIN-CON
7	90:00:00	ae22-A	3.2	16.6	88	907	9	ARATH:AF-Q8W474-F1 PROBABLE DISEASE RESISTANCE PROTEIN AT1G58390;
7	91:00:00	aeop-A	3.2	11	127	674	5	ARATH:AF-Q9C664-F1 INORGANIC PYROPHOSPHATASE TTM2;
7	92:00:00	al6f-A	3.2	6.8	118	985	5	ARATH:AF-Q9C5W3-F1 NAD KINASE 2, CHLOROPLASTIC;
7	93:00:00	ab9g-A	3.2	3.8	51	515	14	ARATH:AF-Q9C5M7-F1 SPLICEOSOME PROTEIN-LIKE PROTEIN;
7	94:00:00	ar29-A	3.2	6.4	118	303	4	ARATH:AF-Q8LA67-F1 UNCHARACTERIZED PROTEIN;
7	95:00:00	alxe-A	3.2	6.3	93	641	5	ARATH:AF-Q9LRZ3-F1 PUMILIO HOMOLOG 24;
7	96:00:00	ajkx-A	3.2	5.2	137	512	9	ARATH:AF-P0CC33-F1 NAD(P)H-QUINONE OXIDOREDUCTASE SUBUNIT 2 B, CHLOR
7	97:00:00	ai47-A	3.2	4.8	80	236	6	ARATH:AF-A0A1P8B399-F1 TRANSMEMBRANE PROTEIN;
7	98:00:00	af35-A	3.2	12.9	102	273	8	ARATH:AF-Q8S8Q6-F1 TETRASPANIN-8;
7	99:00:00	ah51-A	3.2	3.9	71	569	6	ARATH:AF-Q9ZT92-F1 RNA DEMETHYLASE ALKBH10B;
8	00:00	aucb-A	3.2	5.9	97	804	9	ARATH:AF-Q9LX73-F1 E3 UFM1-PROTEIN LIGASE 1 HOMOLOG;
8	01:00	agvl-A	3.2	5.9	59	466	3	ARATH:AF-Q9ZUZ0-F1 3-KETOACYL-COA SYNTHASE 13;
8	02:00	aq3d-A	3.2	5.3	97	195	6	ARATH:AF-Q6NPG7-F1 UNCHARACTERIZED PROTEIN AT5G43822;
8	03:00	afif-A	3.2	5.6	97	103	6	ARATH:AF-Q8S8H2-F1 EXPRESSED PROTEIN;
8	04:00	aooc-A	3.2	4.6	95	822	7	ARATH:AF-Q9ZQX3-F1 CYSTEINE/HISTIDINE-RICH C1 DOMAIN FAMILY PROTEIN;
8	05:00	aibv-A	3.2	3	62	539	13	ARATH:AF-Q9SK50-F1 PROTEIN TIC 55, CHLOROPLASTIC;
8	06:00	acnz-A	3.2	3.3	56	73	11	ARATH:AF-Q9M095-F1 UPF0057 MEMBRANE PROTEIN AT4G30650;
8	07:00	ap6o-A	3.2	3.8	57	188	11	ARATH:AF-Q9LII0-F1 EARLY NODULIN-LIKE PROTEIN 5;
8	08:00	ae6r-A	3.2	23.2	63	751	2	ARATH:AF-Q93XX4-F1 C2 DOMAIN-CONTAINING PROTEIN AT1G53590;
8	09:00	aekl-A	3.2	3.4	82	216	9	ARATH:AF-F4I1B7-F1 14-3-3 FAMILY PROTEIN;
8	10:00	ahtc-A	3.2	4.5	67	311	7	ARATH:AF-Q9C8V2-F1 IMMUNE-ASSOCIATED NUCLEOTIDE-BINDING PROTEIN 7;
8	11:00	ajk6-A	3.2	5.6	68	252	4	ARATH:AF-Q8L7K4-F1 IRON-SULFUR CLUSTER CO-CHAPERONE PROTEIN HSCB HOM
8	12:00	ahgz-A	3.2	7.9	86	509	7	ARATH:AF-F4KHA1-F1 HAT DIMERIZATION DOMAIN-CONTAINING PROTEIN / TRAN
8	13:00	adby-A	3.2	7.3	70	250	4	ARATH:AF-Q8W487-F1 UNCHARACTERIZED PROTEIN AT2G39795, MITOCHONDRIAL;
8	14:00	ad5q-A	3.2	5.1	86	535	6	ARATH:AF-Q9M888-F1 T-COMPLEX PROTEIN 1 SUBUNIT ZETA 1;
8	15:00	asos-A	3.2	9.2	86	716	2	ARATH:AF-O65717-F1 CYCLIC NUCLEOTIDE-GATED ION CHANNEL 1;
8	16:00	abyv-A	3.1	7.7	123	1088	6	ARATH:AF-Q9SJ22-F1 PROBABLE CELLULOSE SYNTHASE A CATALYTIC SUBUNIT 9
8	17:00	ader-A	3.1	6.3	123	911	7	ARATH:AF-P42730-F1 CHAPERONE PROTEIN CLPB1;
8	18:00	ak6c-A	3.1	13.2	102	528	8	ARATH:AF-Q8W4J3-F1 SULFHYDRYL OXIDASE 1;
8	19:00	ak6k-A	3.1	5.6	89	294	2	ARATH:AF-P0CZ22-F1 PUTATIVE INACTIVE MAGNESIUM TRANSPORTER MRS2-8;
8	20:00	apr9-A	3.1	25.8	87	203	5	ARATH:AF-Q9M392-F1 RETICULON-LIKE PROTEIN B12;
8	21:00	aiua-A	3.1	3.5	49	497	6	ARATH:AF-P49966-F1 SIGNAL RECOGNITION PARTICLE 54 KDA PROTEIN 2;
8	22:00	aa5a-A	3.1	6.3	62	347	2	ARATH:AF-Q8GW77-F1 CALLOSE SYNTHASE;
8	23:00	adma-A	3.1	12.7	102	505	10	ARATH:AF-Q9LNB2-F1 CYCLIN-DEPENDENT KINASE-LIKE PROTEIN;
8	24:00:00	ao56-A	3.1	4.3	54	195	11	ARATH:AF-Q8VY53-F1 PHOSPHATIDYLINOSITOLGLYCAN-LIKE PROTEIN;
8	25:00:00	ah5w-A	3.1	5.4	73	663	4	ARATH:AF-Q9LHS5-F1 CELL DIVISION RELATED PROTEIN-LIKE;
8	26:00:00	apj4-A	3.1	5	81	847	9	ARATH:AF-Q9STE7-F1 PUTATIVE DISEASE RESISTANCE RPP13-LIKE PROTEIN 3;
8	27:00:00	at14-A	3.1	3.8	58	213	7	ARATH:AF-A0A1P8APD7-F1 ANKYRIN REPEAT PROTEIN;
8	28:00:00	aurp-A	3.1	13.8	90	681	6	ARATH:AF-Q7Y228-F1 PROBABLE GLUTAMATE CARBOXYPEPTIDASE LAMP1;
8	29:00:00	agmf-A	3.1	5.3	102	686	10	ARATH:AF-O80742-F1 U-BOX DOMAIN-CONTAINING PROTEIN 19;
8	30:00:00	ah61-A	3.1	4.9	93	459	8	ARATH:AF-Q8H1F2-F1 REGULATOR OF G-PROTEIN SIGNALING 1;
8	31:00:00	akmp-A	3.1	5.2	86	167	6	ARATH:AF-Q94CK3-F1 MITOCHONDRIAL FISSION 1 PROTEIN B;
8	32:00:00	aklm-A	3.1	5.5	89	592	10	ARATH:AF-O49006-F1 PECTINESTERASE/PECTINESTERASE INHIBITOR 3;
8	33:00:00	at5k-A	3.1	4.2	69	189	3	ARATH:AF-Q9SCS9-F1 RPW8-LIKE PROTEIN 1;
8	34:00:00	apv3-A	3.1	2.3	53	588	8	ARATH:AF-Q96328-F1 PHOSPHOINOSITIDE PHOSPHATASE SAC8;
8	35:00:00	acds-A	3.1	5.8	137	640	4	ARATH:AF-F4JCB3-F1 UNCHARACTERIZED PROTEIN;
8	36:00:00	aohz-A	3.1	13.7	108	536	8	ARATH:AF-Q9MBA1-F1 CHLOROPHYLLIDE A OXYGENASE, CHLOROPLASTIC;
8	37:00:00	alpi-A	3.1	9.5	71	194	7	ARATH:AF-F4J4P1-F1 OPTIC ATROPHY 3 PROTEIN (OPA3);
8	38:00:00	abbb-A	3.1	6.3	74	595	5	ARATH:AF-O49675-F1 PROBABLE CAROTENOID CLEAVAGE DIOXYGENASE 4, CHLOR
8	39:00:00	ahfw-A	3.1	11.8	70	381	11	ARATH:AF-Q8GY71-F1 AT4G15450;
8	40:00:00	al3y-A	3.1	8.5	72	383	3	ARATH:AF-F4JET1-F1 NON-STRUCTURAL MAINTENANCE OF CHROMOSOMES ELEMENT
8	41:00:00	af8k-A	3.1	10.5	99	262	5	ARATH:AF-B3H615-F1 PHD FINGER PROTEIN ING2;
8	42:00:00	apw7-A	3.1	5.3	62	186	11	ARATH:AF-A0A1P8B0U6-F1 HAT FAMILY DIMERIZATION DOMAIN-CONTAINING PROT
8	43:00:00	aj5i-A	3.1	4.1	120	345	3	ARATH:AF-Q9LIH7-F1 PROTEIN S-ACYLTRANSFERASE 11;
8	44:00:00	ajg4-A	3.1	11.4	88	554	6	ARATH:AF-Q9T0K1-F1 (Z)-GAMMA-BISABOLENE SYNTHASE 2;
8	45:00:00	auhj-A	3.1	9.5	97	161	9	ARATH:AF-P93316-F1 UNCHARACTERIZED MITOCHONDRIAL PROTEIN ATMG00610;
8	46:00:00	atwq-A	3.1	4.5	119	1181	5	ARATH:AF-F4IUX6-F1 REGULATOR OF NONSENSE TRANSCRIPTS UPF2;
8	47:00:00	aepz-A	3.1	7.8	155	596	9	ARATH:AF-Q9SX20-F1 PROTEIN NRT1/ PTR FAMILY 3.1;
8	48:00:00	afl3-A	3.1	8.8	80	892	5	ARATH:AF-F4JC80-F1 WW DOMAIN-CONTAINING PROTEIN;
8	49:00:00	apjf-A	3.1	10.5	86	285	5	ARATH:AF-Q0WPX7-F1 BAG FAMILY MOLECULAR CHAPERONE REGULATOR 2;
8	50:00:00	ancw-A	3.1	16	91	475	5	ARATH:AF-Q9LKB7-F1 AT3G14870 PROTEIN;
8	51:00:00	akwb-A	3.1	10.6	120	317	6	ARATH:AF-B4F7Q0-F1 AT5G65120;
8	52:00:00	ab9u-A	3.1	9.4	88	249	6	ARATH:AF-Q8GYH7-F1 E3 SUMO-PROTEIN LIGASE MMS21;
8	53:00:00	aghx-A	3.1	6.5	91	810	8	ARATH:AF-A0A1P8APV0-F1 TETRATRICOPEPTIDE REPEAT (TPR)-LIKE SUPERFAMIL
8	54:00:00	aujw-A	3.1	7.6	94	519	11	ARATH:AF-Q84R10-F1 PROBABLE PECTINESTERASE/PECTINESTERASE INHIBITOR
8	55:00:00	ap2r-A	3.1	5.2	82	774	6	ARATH:AF-F4IB75-F1 REGULATOR OF VPS4 ACTIVITY IN THE MVB PATHWAY PRO
8	56:00:00	acvk-A	3.1	6	71	373	7	ARATH:AF-Q0WT24-F1 PROTEIN SENSITIVE TO PROTON RHIZOTOXICITY 2;
8	57:00:00	abzr-A	3.1	4.5	91	189	10	ARATH:AF-A0A1P8AYD6-F1 PLANT INVERTASE/PECTIN METHYLESTERASE INHIBITO
8	58:00:00	aaj1-A	3.1	23.6	76	592	4	ARATH:AF-Q9LYW0-F1 BTB/POZ DOMAIN-CONTAINING PROTEIN AT5G03250;
8	59:00:00	ape2-A	3.1	9.3	85	876	6	ARATH:AF-A0A1P8AWF9-F1 HELICASE PROTEIN WITH RING/U-BOX DOMAIN-CONTAI
8	60:00:00	ataf-A	3.1	6.6	103	357	7	ARATH:AF-O23126-F1 AT1G22970/F19G10_8;
8	61:00:00	aa9w-A	3.1	7.1	68	114	12	ARATH:AF-A8MR80-F1 DNA-DIRECTED RNA POLYMERASE SUBUNIT BETA;
8	62:00:00	aau8-A	3.1	5	74	867	3	ARATH:AF-Q8GZ28-F1 CYCLOPROPANE-FATTY-ACYL-PHOSPHOLIPID SYNTHASE;
8	63:00:00	agdr-A	3.1	3.1	62	221	8	ARATH:AF-F4HXK4-F1 RING/FYVE/PHD ZINC FINGER SUPERFAMILY PROTEIN;
8	64:00:00	abg5-A	3.1	5.6	67	815	4	ARATH:AF-Q93ZM0-F1 AT3G18370/MYF24_8;
8	65:00:00	ajpy-A	3.1	4	90	146	4	ARATH:AF-Q9C7D7-F1 PROTEIN CORNICHON HOMOLOG 1;
8	66:00:00	am3m-A	3.1	8.3	87	189	8	ARATH:AF-Q9FMV4-F1 MEDIATOR OF RNA POLYMERASE II TRANSCRIPTION SUBUN
8	67:00:00	ad5h-A	3.1	13	81	1131	6	ARATH:AF-O23129-F1 T-COMPLEX PROTEIN 11;
8	68:00:00	astq-A	3.1	4.3	127	585	6	ARATH:AF-O81000-F1 SQUALENE EPOXIDASE 2, MITOCHONDRIAL;
8	69:00:00	af6z-A	3.1	11.4	91	401	2	ARATH:AF-Q9C8Q4-F1 UNCHARACTERIZED PROTEIN T4I21.4;
8	70:00:00	acqx-A	3.1	3.1	53	62	6	ARATH:AF-A0A1P8BAW7-F1 UNCHARACTERIZED PROTEIN;
8	71:00:00	an28-A	3.1	3	47	121	11	ARATH:AF-F4IZ13-F1 CARBOHYDRATE-BINDING X8 DOMAIN SUPERFAMILY PROTEI
8	72:00:00	aet1-A	3.1	8.2	117	1190	5	ARATH:AF-F4JXM9-F1 TRAFFICKING PROTEIN PARTICLE COMPLEX SUBUNIT-LIKE
8	73:00:00	ad7j-A	3.1	7	83	188	5	ARATH:AF-Q8S898-F1 UBIQUITIN-SPECIFIC PROTEASE FAMILY C19-RELATED PR
8	74:00:00	adjb-A	3.1	3.4	84	99	6	ARATH:AF-A0A1P8APU8-F1 UNCHARACTERIZED PROTEIN;
8	75:00:00	al7x-A	3.1	10.9	70	112	7	ARATH:AF-F4IZ03-F1 TRANSMEMBRANE PROTEIN;
8	76:00:00	abe3-A	3.1	12.6	97	550	9	ARATH:AF-Q8W033-F1 ALDEHYDE DEHYDROGENASE FAMILY 3 MEMBER I1, CHLORO
8	77:00:00	au40-A	3.1	3.3	63	104	11	ARATH:AF-Q2HIM5-F1 MEMBRANE MAGNESIUM TRANSPORTER;
8	78:00:00	af3q-A	3.1	9.4	70	87	6	ARATH:AF-Q9XH48-F1 MITOCHONDRIAL IMPORT INNER MEMBRANE TRANSLOCASE S
8	79:00:00	aqgt-A	3.1	5	80	506	8	ARATH:AF-Q9LPL6-F1 TOM1-LIKE PROTEIN 3;
8	80:00:00	ad76-A	3.1	6.3	101	802	9	ARATH:AF-P93042-F1 PROTEIN ROOT HAIR DEFECTIVE 3;
8	81:00:00	al1x-A	3.1	3.7	69	178	17	ARATH:AF-Q9FJR8-F1 PLANT INVERTASE/PECTIN METHYLESTERASE INHIBITOR S
8	82:00:00	ab0q-A	3.1	9.9	105	753	4	ARATH:AF-A0A1P8B2K1-F1 UBIQUITIN CARBOXYL-TERMINAL HYDROLASE-LIKE PRO
8	83:00:00	anoi-A	3.1	7.7	80	295	1	ARATH:AF-Q9MBG8-F1 DEFECTIVE IN CULLIN NEDDYLATION PROTEIN;
8	84:00:00	akfg-A	3.1	6.3	87	230	7	ARATH:AF-Q9SWS1-F1 PROBABLE TRANSMEMBRANE ASCORBATE FERRIREDUCTASE 2
8	85:00:00	aiez-A	3.1	5.3	77	170	9	ARATH:AF-Q9FHN3-F1 JAGUNAL-LIKE PROTEIN;
8	86:00:00	ahiz-A	3.1	5.2	72	689	6	ARATH:AF-Q9LS42-F1 PROTEIN CASP;
8	87:00:00	aq68-A	3.1	9	171	1053	6	ARATH:AF-Q7FB56-F1 PUTATIVE ABC TRANSPORTER C FAMILY MEMBER 15;
8	88:00:00	anf4-A	3.1	5.9	71	691	10	ARATH:AF-Q93Z16-F1 DOLICHYL-DIPHOSPHOOLIGOSACCHARIDE--PROTEIN
8	89:00:00	aa5o-A	3.1	4.4	69	1181	4	ARATH:AF-O04650-F1 A_TM021B04.7 PROTEIN;
8	90:00:00	ar8j-A	3.1	9.5	76	1292	8	ARATH:AF-Q9SD34-F1 ZINC FINGER CCCH DOMAIN-CONTAINING PROTEIN 44;
8	91:00:00	ai2e-A	3.1	5	129	359	8	ARATH:AF-Q9M1J0-F1 UPF0496 PROTEIN AT3G57100;
8	92:00:00	akch-A	3.1	7	107	541	9	ARATH:AF-Q8GX78-F1 ASCORBATE TRANSPORTER, CHLOROPLASTIC;
8	93:00:00	aka9-A	3.1	5.6	134	679	5	ARATH:AF-Q8GY46-F1 AT5G13560;
8	94:00:00	ag9l-A	3.1	7.8	132	374	8	ARATH:AF-Q9XIE9-F1 PUTATIVE CULLIN-LIKE PROTEIN 2;
8	95:00:00	asvc-A	3.1	4.9	88	539	5	ARATH:AF-F4J0F0-F1 MUCIN-LIKE PROTEIN, PUTATIVE (DUF1216);
8	96:00:00	aryp-A	3.1	5.5	75	769	5	ARATH:AF-P0C8Y0-F1 CAMELLIOL C SYNTHASE;
8	97:00:00	agi3-A	3.1	8.9	78	506	3	ARATH:AF-Q9FFJ3-F1 PLANT INTRACELLULAR RAS-GROUP-RELATED LRR PROTEIN
8	98:00:00	arah-A	3.1	10	99	675	9	ARATH:AF-Q8H1B3-F1 HEAT SHOCK 70 KDA PROTEIN BIP3;
8	99:00:00	adgy-A	3.1	4.9	75	315	7	ARATH:AF-Q8VYD8-F1 PROTEIN ORANGE-LIKE, CHLOROPLASTIC;
9	00:00	atuo-A	3.1	5.9	68	202	12	ARATH:AF-Q9STY5-F1 PECTINESTERASE INHIBITOR 11;
9	01:00	aut2-A	3.1	3.4	58	275	10	ARATH:AF-Q9FJ81-F1 PROTEIN COFACTOR ASSEMBLY OF COMPLEX C SUBUNIT B
9	02:00	adfw-A	3.1	5.3	96	157	6	ARATH:AF-Q3EC71-F1 ECA1 GAMETOGENESIS FAMILY PROTEIN (DUF784);
9	03:00	anyl-A	3.1	4.5	83	817	8	ARATH:AF-Q940Y9-F1 PUTATIVE ION CHANNEL POLLUX-LIKE 2;
9	04:00	aohs-A	3.1	3.7	71	176	18	ARATH:AF-Q9FJR7-F1 PLANT INVERTASE/PECTIN METHYLESTERASE INHIBITOR S
9	05:00	acg2-A	3.1	7	123	569	7	ARATH:AF-Q84K25-F1 CONSERVED OLIGOMERIC GOLGI COMPLEX SUBUNIT 8;
9	06:00	afmf-A	3.1	7.5	85	402	2	ARATH:AF-Q9FNB2-F1 PROTEIN RETARDED ROOT GROWTH-LIKE;
9	07:00	ag1z-A	3.1	5.3	77	125	3	ARATH:AF-O80877-F1 PROTEIN ELF4-LIKE 1;
9	08:00	atpc-A	3.1	4.2	73	179	5	ARATH:AF-Q9LJX2-F1 PLANT INVERTASE/PECTIN METHYLESTERASE INHIBITOR S
9	09:00	aors-A	3.1	4.4	75	176	4	ARATH:AF-F4HZH7-F1 PLANT INVERTASE/PECTIN METHYLESTERASE INHIBITOR S
9	10:00	at3a-A	3.1	16.3	69	202	7	ARATH:AF-Q9LQN3-F1 AT1G32260;
9	11:00	afjc-A	3.1	9.7	105	508	3	ARATH:AF-P56777-F1 PHOTOSYSTEM II CP47 REACTION CENTER PROTEIN;
9	12:00	arm6-A	3.1	8.6	104	1254	9	ARATH:AF-Q8L5R3-F1 TUBULIN-FOLDING COFACTOR D;
9	13:00	aq0u-A	3.1	5.8	55	56	9	ARATH:AF-F4IX05-F1 TRANSMEMBRANE PROTEIN;
9	14:00	akti-A	3.1	5.1	120	1316	3	ARATH:AF-Q9SL02-F1 DNA REPAIR PROTEIN RAD50;
9	15:00	atyx-A	3.1	3.3	55	97	4	ARATH:AF-Q3E8E3-F1 MEDIATOR OF RNA POLYMERASE II TRANSCRIPTION SUBUN
9	16:00	aeao-A	3.1	9.2	78	240	6	ARATH:AF-F4HT79-F1 TRANSMEMBRANE PROTEIN;
9	17:00	aswj-A	3.1	5.1	87	126	7	ARATH:AF-F4K4J5-F1 INHIBITOR/LIPID-TRANSFER PROTEIN/SEED STORAGE 2S
9	18:00	agbq-A	3.1	10.4	89	256	7	ARATH:AF-A0A1P8BA81-F1 26S PROTEASOME REGULATORY SUBUNIT;
9	19:00	aeen-A	3.1	9.5	76	235	9	ARATH:AF-Q9M8M6-F1 PROBABLE WRKY TRANSCRIPTION FACTOR 66;
9	20:00	afsq-A	3.1	4.3	109	769	8	ARATH:AF-Q9SY60-F1 EXOCYST COMPLEX COMPONENT EXO84C;
9	21:00	atb9-A	3.1	9.2	103	362	10	ARATH:AF-A0A1P8AVE4-F1 GRAP2/CYCLIN-D-INTERACTING PROTEIN;
9	22:00	ac3e-A	3.1	4.6	97	175	7	ARATH:AF-Q9FI91-F1 AT5G05950;
9	23:00	aihs-A	3.1	5.7	75	1155	5	ARATH:AF-Q7Y1C4-F1 PROTEIN BREAST CANCER SUSCEPTIBILITY 2 HOMOLOG B;
9	24:00:00	arqy-A	3.1	4.6	102	512	8	ARATH:AF-O82390-F1 SODIUM-DEPENDENT PHOSPHATE TRANSPORT PROTEIN 1,
9	25:00:00	ac3w-A	3.1	5.3	97	254	6	ARATH:AF-A0A1P8B0A1-F1 YCF1 DOMAIN PROTEIN;
9	26:00:00	ai3j-A	3.1	11.3	89	399	3	ARATH:AF-Q9M9V4-F1 F6A14.6 PROTEIN;
9	27:00:00	aqmg-A	3.1	7.8	109	639	4	ARATH:AF-Q9FNR3-F1 EXOCYST COMPLEX COMPONENT EXO70E2;
9	28:00:00	ajct-A	3.1	9.4	98	550	8	ARATH:AF-Q9SGW8-F1 PHOSPHATIDYLINOSITOL 4-KINASE GAMMA 2;
9	29:00:00	atn4-A	3.1	6.9	90	617	7	ARATH:AF-Q8VZQ8-F1 PUTATIVE KINESIN LIGHT CHAIN;
9	30:00:00	ao4v-A	3.1	4.6	74	119	4	ARATH:AF-Q94BS8-F1 PROTEIN ELF4-LIKE 2;
9	31:00:00	ap2i-A	3.1	5.8	82	815	6	ARATH:AF-Q9FKZ0-F1 PROBABLE DISEASE RESISTANCE PROTEIN AT5G66910;
9	32:00:00	adsn-A	3.1	7.9	100	130	8	ARATH:AF-Q9M9N5-F1 ENDOPLASMIC RETICULUM TRANSMEMBRANE PROTEIN;
9	33:00:00	akcm-A	3.1	4.9	60	70	17	ARATH:AF-Q1G3C7-F1 UNCHARACTERIZED PROTEIN;
9	34:00:00	adi5-A	3.1	5.3	87	169	6	ARATH:AF-Q9M9A1-F1 F27J15.22;
9	35:00:00	ai1y-A	3.1	6.2	89	225	9	ARATH:AF-O82259-F1 PROTEIN NETWORKED 3C;
9	36:00:00	amz4-A	3.1	2.3	41	61	7	ARATH:AF-F4JPR2-F1 UNCHARACTERIZED PROTEIN;
9	37:00:00	avdq-A	3.1	4.6	127	501	6	ARATH:AF-Q9SJE8-F1 ALUMINUM-ACTIVATED MALATE TRANSPORTER 2;
9	38:00:00	acwx-A	3.1	4.9	140	394	4	ARATH:AF-Q9FLG2-F1 MAGNESIUM TRANSPORTER MRS2-2;
9	39:00:00	aj65-A	3	7.7	72	1061	6	ARATH:AF-Q9LQI8-F1 F28G4.18 PROTEIN;
9	40:00:00	al83-A	3	4.2	65	245	6	ARATH:AF-Q9LPC2-F1 AT1G01990;
9	41:00:00	aeea-A	3	6.5	64	333	14	ARATH:AF-Q9FK56-F1 CHAPERONE DNAJ-DOMAIN SUPERFAMILY PROTEIN;
9	42:00:00	akhn-A	3	9.4	128	782	4	ARATH:AF-Q8GX37-F1 FORMIN-LIKE PROTEIN 9;
9	43:00:00	afxj-A	3	7.3	73	166	5	ARATH:AF-F4HNW4-F1 MITOCHONDRIAL SUBSTRATE CARRIER FAMILY PROTEIN;
9	44:00:00	apxh-A	3	3.5	57	81	9	ARATH:AF-P56760-F1 ATP SYNTHASE SUBUNIT C, CHLOROPLASTIC;
9	45:00:00	aqit-A	3	7.3	109	265	10	ARATH:AF-B6IDH6-F1 AT5G11840;
9	46:00:00	amx3-A	3	3.4	84	275	8	ARATH:AF-P93319-F1 UNCHARACTERIZED MITOCHONDRIAL PROTEIN ATMG00670;
9	47:00:00	aus6-A	3	6.5	69	1445	4	ARATH:AF-Q9LEY4-F1 PROTEIN HUA2-LIKE 1;
9	48:00:00	ahgm-A	3	6.9	102	330	10	ARATH:AF-O80796-F1 MEMBRANE-ASSOCIATED PROTEIN VIPP1, CHLOROPLASTIC;
9	49:00:00	ajdk-A	3	4.7	54	492	13	ARATH:AF-Q9FFP2-F1 PROTEIN KOKOPELLI;
9	50:00:00	acgu-A	3	12.3	73	899	1	ARATH:AF-Q9FFI4-F1 PROTEIN PRENYLYLTRANSFERASE SUPERFAMILY PROTEIN;
9	51:00:00	acvm-A	3	4.2	91	499	8	ARATH:AF-Q9LVG9-F1 BTB/POZ DOMAIN-CONTAINING PROTEIN AT5G60050;
9	52:00:00	ab62-A	3	14	85	277	11	ARATH:AF-F4HY55-F1 MYOSIN HEAVY CHAIN-LIKE PROTEIN;
9	53:00:00	aug2-A	3	5.8	74	344	7	ARATH:AF-Q9FJL1-F1 GB|AAF02142.1;
9	54:00:00	ab4j-A	3	7.7	86	427	9	ARATH:AF-O65669-F1 TETRATRICOPEPTIDE REPEAT (TPR)-LIKE SUPERFAMILY P
9	55:00:00	aqmv-A	3	17.4	105	589	5	ARATH:AF-A0A1I9LS88-F1 PECTIN LYASE-LIKE SUPERFAMILY PROTEIN;
9	56:00:00	ap1b-A	3	11.8	124	444	6	ARATH:AF-Q67XL4-F1 UNCHARACTERIZED CRM DOMAIN-CONTAINING PROTEIN AT3
9	57:00:00	arw5-A	3	8.1	75	171	8	ARATH:AF-Q9SGP9-F1 AT1G28510/F3M18_5;
9	58:00:00	agvk-A	3	5	54	137	2	ARATH:AF-A0A1P8B666-F1 TRANSMEMBRANE PROTEIN;
9	59:00:00	ajka-A	3	12.1	96	611	3	ARATH:AF-Q84UU9-F1 DOLABELLA-3,7-DIEN-18-OL SYNTHASE TPS06;
9	60:00:00	aa0z-A	3	5.6	139	409	8	ARATH:AF-Q9M591-F1 MAGNESIUM-PROTOPORPHYRIN IX MONOMETHYL ESTER [OXI
9	61:00:00	ajzn-A	3	8.6	66	365	6	ARATH:AF-Q9S9Z2-F1 TRANSCRIPTION FACTOR MYB93;
9	62:00:00	am1k-A	3	3.5	60	75	8	ARATH:AF-Q8L9R6-F1 AT1G68680;
9	63:00:00	as8w-A	3	4	90	201	3	ARATH:AF-F4JMN0-F1 YCF49-LIKE PROTEIN;
9	64:00:00	atrc-A	3	3.5	48	54	6	ARATH:AF-B3H464-F1 TRANSMEMBRANE PROTEIN;
9	65:00:00	ankj-A	3	6.5	96	162	13	ARATH:AF-Q9C7K2-F1 RPB1A;
9	66:00:00	afrj-A	3	17.7	88	497	5	ARATH:AF-A0A1P8AX50-F1 AAA-TYPE ATPASE FAMILY PROTEIN;
9	67:00:00	am5o-A	3	6.6	70	1773	9	ARATH:AF-Q9SIV5-F1 ZINC FINGER CCCH DOMAIN-CONTAINING PROTEIN 19;
9	68:00:00	aqpf-A	3	5.8	90	306	6	ARATH:AF-Q8GXU5-F1 PROTEIN SULFUR DEFICIENCY-INDUCED 1;
9	69:00:00	as50-A	3	13	115	780	6	ARATH:AF-P92942-F1 CHLORIDE CHANNEL PROTEIN CLC-B;
9	70:00:00	alf2-A	3	3.8	59	236	8	ARATH:AF-Q9M8T6-F1 THO COMPLEX SUBUNIT 7B;
9	71:00:00	allk-A	3	5.7	93	1228	8	ARATH:AF-F4JKN4-F1 ALPHA/BETA-HYDROLASES SUPERFAMILY PROTEIN;
9	72:00:00	ajik-A	3	4.1	125	426	8	ARATH:AF-Q9LFE3-F1 AMINO ACID TRANSPORTER AVT1H;
9	73:00:00	ag2w-A	3	8.5	91	763	3	ARATH:AF-Q9FZI2-F1 LUPEOL SYNTHASE 5;
9	74:00:00	ab59-A	3	5	121	358	9	ARATH:AF-Q8GYT9-F1 E3 UBIQUITIN-PROTEIN LIGASE SIS3;
9	75:00:00	ace7-A	3	8.2	79	151	8	ARATH:AF-P57742-F1 PROBABLE PREFOLDIN SUBUNIT 5;
9	76:00:00	aol9-A	3	5.8	95	555	6	ARATH:AF-Q84WV1-F1 T-COMPLEX PROTEIN 1 SUBUNIT GAMMA;
9	77:00:00	aljy-A	3	9.8	104	750	7	ARATH:AF-P56766-F1 PHOTOSYSTEM I P700 CHLOROPHYLL A APOPROTEIN A1;
9	78:00:00	aqn9-A	3	3.7	49	50	4	ARATH:AF-B3H6E8-F1 TRANSMEMBRANE PROTEIN;
9	79:00:00	aq1u-A	3	5	110	701	8	ARATH:AF-O23447-F1 PUTATIVE PECTINESTERASE/PECTINESTERASE INHIBITOR
9	80:00:00	akm6-A	3	4.9	87	2081	1	ARATH:AF-Q9LH98-F1 TRANSMEMBRANE PROTEIN, PUTATIVE (DUF1216);
9	81:00:00	accf-A	3	3.5	48	62	8	ARATH:AF-A0A1P8BG76-F1 UNCHARACTERIZED PROTEIN;
9	82:00:00	aqwn-A	3	7.3	124	657	8	ARATH:AF-Q5XV54-F1 BZIP TRANSCRIPTION FACTOR, PUTATIVE (DUF630 AND D
9	83:00:00	aicm-A	3	4.8	106	678	6	ARATH:AF-Q8VYB7-F1 GERANYLGERANYL TRANSFERASE TYPE-2 SUBUNIT ALPHA 1
9	84:00:00	aa1v-A	3	5.6	50	67	8	ARATH:AF-Q8GUN0-F1 AT3G03020 PROTEIN;
9	85:00:00	au7o-A	3	4.8	61	140	5	ARATH:AF-A8MS32-F1 AT5G64130 PROTEIN;
9	86:00:00	aegf-A	3	8.4	109	158	9	ARATH:AF-A0A1P8API0-F1 TRANSMEMBRANE PROTEIN;
9	87:00:00	atl3-A	3	8.7	91	115	9	ARATH:AF-Q9XGZ3-F1 EARLY NODULIN-LIKE PROTEIN;
9	88:00:00	as7c-A	3	5.9	106	1004	6	ARATH:AF-Q9LI74-F1 PROTEIN CHUP1, CHLOROPLASTIC;
9	89:00:00	aq03-A	3	6.4	78	222	5	ARATH:AF-Q9LVV4-F1 AT5G52980;
9	90:00:00	as5q-A	3	4.7	103	609	5	ARATH:AF-O81629-F1 PROTEIN KINESIN LIGHT CHAIN-RELATED 1;
9	91:00:00	afdj-A	3	11.3	83	305	2	ARATH:AF-F4J432-F1 S-ADENOSYL-L-METHIONINE-DEPENDENT METHYLTRANSFERA
9	92:00:00	act4-A	3	5.3	87	1733	7	ARATH:AF-F4HZB5-F1 PROTEIN NETWORKED 1D;
9	93:00:00	apij-A	3	3.9	57	446	2	ARATH:AF-A0A1R7T3I3-F1 RWP-RK DOMAIN PROTEIN;
9	94:00:00	ae26-A	3	5.5	129	265	7	ARATH:AF-A0A2P2CLH8-F1 CYTOCHROME C OXIDASE SUBUNIT 3;
9	95:00:00	ancl-A	3	9.9	70	134	4	ARATH:AF-Q42597-F1 THIONIN-2.2;
9	96:00:00	aols-A	3	5.7	62	327	2	ARATH:AF-Q9C7I1-F1 RING-H2 FINGER PROTEIN ATL34;
9	97:00:00	aign-A	3	5.4	106	163	6	ARATH:AF-F4JS55-F1 UNCHARACTERIZED PROTEIN;
9	98:00:00	ahkp-A	3	6.6	75	104	5	ARATH:AF-A0A1P8B135-F1 MATH DOMAIN/COILED-COIL PROTEIN;
9	99:00:00	aul6-A	3	9.3	63	106	10	ARATH:AF-Q9LZI4-F1 AT3G62810;
10	00:00	aem6-A	3	7	104	660	6	ARATH:AF-Q681N2-F1 U-BOX DOMAIN-CONTAINING PROTEIN 15;
10	01:00	aq7d-A	3	15.2	117	661	7	ARATH:AF-Q9FPS2-F1 UBIQUITIN CARBOXYL-TERMINAL HYDROLASE 25;
10	02:00	agzy-A	3	11	81	494	6	ARATH:AF-Q9LS28-F1 TRANSCRIPTION FACTOR GTE12;
10	03:00	akfy-A	3	8.1	65	528	11	ARATH:AF-Q9MAM3-F1 3-KETOACYL-COA SYNTHASE 1;
10	04:00	anj3-A	3	5.3	80	122	6	ARATH:AF-F4I1Y9-F1 UNCHARACTERIZED PROTEIN;
10	05:00	ad23-A	3	13.2	99	449	6	ARATH:AF-A0A1P8B9E3-F1 SWIB/MDM2, PLUS-3 AND GYF DOMAIN-CONTAINING PR
10	06:00	agv9-A	3	5	81	889	9	ARATH:AF-O23361-F1 CYSTEINE/HISTIDINE-RICH C1 DOMAIN FAMILY PROTEIN;
10	07:00	ah2p-A	3	20	113	1607	4	ARATH:AF-F4JCR3-F1 UBIQUITIN CARBOXYL-TERMINAL HYDROLASE-RELATED PRO
10	08:00	alss-A	3	6	90	499	7	ARATH:AF-Q9ZVS8-F1 PUTATIVE DUF21 DOMAIN-CONTAINING PROTEIN AT1G0327
10	09:00	ai83-A	3	6.1	61	151	7	ARATH:AF-A0A1P8ATX8-F1 TRANSMEMBRANE PROTEIN;
10	10:00	al1t-A	3	6.5	84	1141	7	ARATH:AF-Q9LHP4-F1 LRR RECEPTOR-LIKE SERINE/THREONINE-PROTEIN KINASE
10	11:00	akma-A	3	5.7	88	562	8	ARATH:AF-Q8H1F1-F1 AP-5 COMPLEX SUBUNIT ZETA-1;
10	12:00	alkl-A	3	12.9	139	303	4	ARATH:AF-Q9ZUM2-F1 TOBAMOVIRUS MULTIPLICATION PROTEIN 3;
10	13:00	aesa-A	3	9.2	71	521	3	ARATH:AF-Q9FME4-F1 PENTATRICOPEPTIDE REPEAT-CONTAINING PROTEIN PNM1,
10	14:00	ae38-A	3	7.3	133	877	9	ARATH:AF-Q0WQA4-F1 HAT DIMERIZATION DOMAIN-CONTAINING PROTEIN;
10	15:00	abvp-A	3	13.5	144	474	6	ARATH:AF-A0A1P8AX05-F1 TRANSMEMBRANE FRAGILE-X-F-ASSOCIATED PROTEIN;
10	16:00	ajm5-A	3	3.4	60	60	12	ARATH:AF-A8MR84-F1 TRANSMEMBRANE PROTEIN;
10	17:00	anys-A	3	9.1	111	471	5	ARATH:AF-Q1PE48-F1 PHOSPHATIDATE CYTIDYLYLTRANSFERASE 3;
10	18:00	akqm-A	3	3.6	80	874	13	ARATH:AF-Q0WPZ6-F1 PENTATRICOPEPTIDE REPEAT-CONTAINING PROTEIN AT2G1
10	19:00	afzl-A	3	6.7	116	766	7	ARATH:AF-Q9LNC4-F1 TRANSCRIPTION FACTOR GTE4;
10	20:00	ahlr-A	3	13.2	110	957	5	ARATH:AF-Q9SJN9-F1 MYOSIN HEAVY CHAIN-LIKE PROTEIN;
10	21:00	aua4-A	3	9.7	102	647	6	ARATH:AF-Q9FM96-F1 GLUCOSIDASE 2 SUBUNIT BETA;
10	22:00	akuo-A	3	6.9	115	305	8	ARATH:AF-F4IAN4-F1 3-OXO-5-ALPHA-STEROID 4-DEHYDROGENASE (DUF1295);
10	23:00	aunc-A	3	9	76	117	9	ARATH:AF-Q945M1-F1 NADH DEHYDROGENASE 1 BETA SUBCOMPLEX
10	24:00:00	aubb-A	3	8.2	126	500	9	ARATH:AF-Q9C5A4-F1 PROBABLE E3 UBIQUITIN-PROTEIN LIGASE ARI16;
10	25:00:00	arur-A	3	3.4	48	73	10	ARATH:AF-O22859-F1 UNCHARACTERIZED PROTEIN AT2G43450;
10	26:00:00	at3f-A	3	7.6	132	1697	9	ARATH:AF-F4JAU2-F1 SAC3 FAMILY PROTEIN B;
10	27:00:00	anl8-A	3	8.2	135	359	4	ARATH:AF-Q8GUU2-F1 E3 UBIQUITIN PROTEIN LIGASE RIE1;
10	28:00:00	ak6h-A	3	4.6	90	532	10	ARATH:AF-Q940H8-F1 FRIGIDA-LIKE PROTEIN 4B;
10	29:00:00	ajax-A	2.9	10.5	88	1319	13	ARATH:AF-Q9FNA4-F1 ELONGATOR COMPLEX PROTEIN 1;
10	30:00:00	agrp-A	2.9	14.6	89	555	4	ARATH:AF-Q9C7V7-F1 AT1G64330;
10	31:00:00	ajhr-A	2.9	9.1	96	297	5	ARATH:AF-Q9SHT2-F1 MATH DOMAIN AND COILED-COIL DOMAIN-CONTAINING PRO
10	32:00:00	amqa-A	2.9	4.6	93	135	6	ARATH:AF-Q949Z8-F1 TRANSMEMBRANE 50A-LIKE PROTEIN;
10	33:00:00	ab5x-A	2.9	7.1	64	70	3	ARATH:AF-Q9FLN5-F1 V-TYPE PROTON ATPASE SUBUNIT E1;
10	34:00:00	ah3a-A	2.9	4.1	90	193	4	ARATH:AF-Q9LID7-F1 UNCHARACTERIZED PROTEIN;
10	35:00:00	apr7-A	2.9	5.8	117	385	12	ARATH:AF-Q9SKA2-F1 LATE EMBRYOGENESIS ABUNDANT PROTEIN (LEA) FAMILY
10	36:00:00	aczd-A	2.9	7.3	111	236	7	ARATH:AF-O80845-F1 PEROXISOMAL MEMBRANE PROTEIN 11D;
10	37:00:00	ahh6-A	2.9	5.8	117	590	7	ARATH:AF-Q7Y214-F1 TRANSCRIPTION FACTOR GTE7;
10	38:00:00	agf4-A	2.9	5.3	64	380	9	ARATH:AF-F4IY34-F1 GLUCAN ENDO-1,3-BETA-D-GLUCOSIDASE;
10	39:00:00	aa13-A	2.9	9.5	134	321	8	ARATH:AF-O48574-F1 GB|AAC79135.1;
10	40:00:00	aj82-A	2.9	4.8	87	725	7	ARATH:AF-A0A1P8AMP1-F1 CYSTEINE/HISTIDINE-RICH C1 DOMAIN FAMILY PROTE
10	41:00:00	aemx-A	2.9	5.6	102	264	6	ARATH:AF-Q9C6X2-F1 SECRETORY CARRIER-ASSOCIATED MEMBRANE PROTEIN 4;
10	42:00:00	ahm9-A	2.9	9.4	67	717	6	ARATH:AF-Q0WQX9-F1 PROBABLE E3 UBIQUITIN-PROTEIN LIGASE WAVH2;
10	43:00:00	ar6x-A	2.9	11.7	154	782	3	ARATH:AF-Q8W4I4-F1 POTASSIUM TRANSPORTER 6;
10	44:00:00	aq8u-A	2.9	4.1	58	178	12	ARATH:AF-B3H489-F1 RING/U-BOX SUPERFAMILY PROTEIN;
10	45:00:00	auhz-A	2.9	4.6	85	219	11	ARATH:AF-Q9M897-F1 PROTEIN DMP5;
10	46:00:00	ag7k-A	2.9	6.1	161	569	6	ARATH:AF-Q84UV0-F1 S-(+)-LINALOOL SYNTHASE, CHLOROPLASTIC;
10	47:00:00	aliz-A	2.9	3	59	368	5	ARATH:AF-Q9FFY6-F1 PROTEIN ELC-LIKE;
10	48:00:00	af2z-A	2.9	4.3	124	517	6	ARATH:AF-O65402-F1 SQUALENE EPOXIDASE 6;
10	49:00:00	aj43-A	2.9	3.6	48	51	10	ARATH:AF-Q9FW50-F1 UNCHARACTERIZED PROTEIN T1E4.1;
10	50:00:00	ahs0-A	2.9	20.7	75	623	3	ARATH:AF-A0A1P8ASY7-F1 MYOSIN HEAVY CHAIN-LIKE PROTEIN;
10	51:00:00	akah-A	2.9	8.7	102	865	5	ARATH:AF-Q8H1U5-F1 ANAPHASE-PROMOTING COMPLEX SUBUNIT 2;
10	52:00:00	am3k-A	2.9	5.5	94	608	4	ARATH:AF-Q9LH95-F1 TRANSMEMBRANE PROTEIN, PUTATIVE (DUF1216);
10	53:00:00	ahsc-A	2.9	12.5	71	182	13	ARATH:AF-Q94JV2-F1 AT3G27050/MOJ10_14;
10	54:00:00	as0d-A	2.9	6.3	126	451	4	ARATH:AF-Q9SMR9-F1 CELL WALL INTEGRITY/STRESS RESPONSE COMPONENT-LIK
10	55:00:00	ate7-A	2.9	8.9	94	326	4	ARATH:AF-Q9M2H9-F1 MATH DOMAIN AND COILED-COIL DOMAIN-CONTAINING PRO
10	56:00:00	anug-A	2.9	2.8	58	167	7	ARATH:AF-Q9SAC5-F1 AT1G10770;
10	57:00:00	asju-A	2.9	5.6	72	179	8	ARATH:AF-Q3E6X7-F1 PLANT INVERTASE/PECTIN METHYLESTERASE INHIBITOR S
10	58:00:00	atsd-A	2.9	9.6	112	643	5	ARATH:AF-A0A1P8AYB6-F1 CALCIUM-BINDING EF-HAND FAMILY PROTEIN;
10	59:00:00	am5i-A	2.9	12.8	104	1006	7	ARATH:AF-Q8RXU9-F1 C2 CALCIUM/LIPID-BINDING PLANT PHOSPHORIBOSYLTRAN
10	60:00:00	ajsp-A	2.9	6.4	74	156	5	ARATH:AF-Q9LFA5-F1 MEDIATOR OF RNA POLYMERASE II TRANSCRIPTION SUBUN
10	61:00:00	apcw-A	2.9	5.5	81	347	5	ARATH:AF-F4ICV8-F1 REGULATOR OF VPS4 ACTIVITY IN THE MVB PATHWAY PRO
10	62:00:00	as0s-A	2.9	6.8	94	673	12	ARATH:AF-F4IXU3-F1 MYOSIN HEAVY CHAIN-LIKE PROTEIN;
10	63:00:00	atjr-A	2.9	8.8	98	860	11	ARATH:AF-Q8GYP6-F1 PENTATRICOPEPTIDE REPEAT-CONTAINING PROTEIN AT1G1
10	64:00:00	ajrv-A	2.9	5.9	91	184	10	ARATH:AF-Q9FJR3-F1 PLANT INVERTASE/PECTIN METHYLESTERASE INHIBITOR S
10	65:00:00	al9u-A	2.9	6.5	94	278	4	ARATH:AF-Q93Z82-F1 AT1G31300/T19E23_12;
10	66:00:00	abdo-A	2.9	5.5	82	381	5	ARATH:AF-Q8L402-F1 REGULATOR OF VPS4 ACTIVITY IN THE MVB PATHWAY PRO
10	67:00:00	aczb-A	2.9	16.5	102	411	12	ARATH:AF-O80685-F1 PROBABLE PROTEIN S-ACYLTRANSFERASE 2;
10	68:00:00	ag3y-A	2.9	4.5	85	164	4	ARATH:AF-Q9C650-F1 PEPTIDYLPROLYL ISOMERASE, PUTATIVE;
10	69:00:00	al32-A	2.9	6.9	100	817	6	ARATH:AF-F4JQ75-F1 EMBRYO DEFECTIVE 140;
10	70:00:00	afo2-A	2.9	4.2	70	343	3	ARATH:AF-Q9C9X1-F1 AT1G68070;
10	71:00:00	anlm-A	2.9	9.6	151	1208	5	ARATH:AF-A0A1I9LLJ3-F1 SPC97 / SPC98 FAMILY OF SPINDLE POLE BODY (SBP
10	72:00:00	ar69-A	2.9	5.1	71	179	4	ARATH:AF-F4I1E5-F1 MICOS COMPLEX SUBUNIT MIC10-LIKE PROTEIN (DUF543)
10	73:00:00	apkd-A	2.9	9.9	127	310	6	ARATH:AF-Q9FFY4-F1 AT5G13890;
10	74:00:00	armd-A	2.9	8.6	134	408	10	ARATH:AF-Q9LVR3-F1 UPF0496 PROTEIN AT5G66670;
10	75:00:00	aikg-A	2.9	6.6	135	840	7	ARATH:AF-Q9C951-F1 WINGS APART-LIKE PROTEIN 2;
10	76:00:00	acbd-A	2.9	12.6	105	406	8	ARATH:AF-F4KC40-F1 AUXIN CANALIZATION PROTEIN (DUF828);
10	77:00:00	attm-A	2.9	2.8	55	73	11	ARATH:AF-A0A1P8BH99-F1 UNCHARACTERIZED PROTEIN;
10	78:00:00	aej9-A	2.9	12	74	985	5	ARATH:AF-Q9T048-F1 DISEASE RESISTANCE PROTEIN AT4G27190;
10	79:00:00	apn0-A	2.9	14.2	136	929	4	ARATH:AF-Q9XIE0-F1 FORMIN-LIKE PROTEIN 7;
10	80:00:00	aghq-A	2.9	4.9	80	399	3	ARATH:AF-Q9CAI1-F1 DEVELOPMENTALLY-REGULATED G-PROTEIN 2;
10	81:00:00	ammv-A	2.9	5.9	60	119	7	ARATH:AF-P92533-F1 NADH-UBIQUINONE OXIDOREDUCTASE CHAIN 3;
10	82:00:00	au2q-A	2.9	24.1	75	142	9	ARATH:AF-Q9FFS7-F1 TRANSMEMBRANE PROTEIN;
10	83:00:00	adix-A	2.9	7.3	81	465	9	ARATH:AF-Q9CAN8-F1 LYSOPHOSPHOLIPID ACYLTRANSFERASE 2;
10	84:00:00	aq7e-A	2.9	3.7	95	372	8	ARATH:AF-A0A1P8BCC2-F1 MYOSIN;
10	85:00:00	aqxy-A	2.9	7.8	68	183	3	ARATH:AF-Q9FGA4-F1 PLANT INVERTASE/PECTIN METHYLESTERASE INHIBITOR S
10	86:00:00	apy9-A	2.9	5.6	88	303	6	ARATH:AF-Q8L730-F1 PROTEIN SULFUR DEFICIENCY-INDUCED 2;
10	87:00:00	al4v-A	2.9	6.9	121	186	9	ARATH:AF-O23029-F1 AWPM-19-LIKE FAMILY PROTEIN;
10	88:00:00	aio0-A	2.9	6.5	110	291	5	ARATH:AF-Q5M757-F1 PROBABLE PROTEIN S-ACYLTRANSFERASE 12;
10	89:00:00	aoh2-A	2.9	6.8	105	199	9	ARATH:AF-A0A1I9LQA1-F1 MATERNAL EFFECT EMBRYO ARREST PROTEIN;
10	90:00:00	achj-A	2.9	7.2	117	821	12	ARATH:AF-Q9SJT7-F1 V-TYPE PROTON ATPASE SUBUNIT A2;
10	91:00:00	adi6-A	2.9	6	162	962	6	ARATH:AF-Q9SVS7-F1 DUF2921 FAMILY PROTEIN, PUTATIVE (DUF2921);
10	92:00:00	an2i-A	2.9	7.6	79	189	6	ARATH:AF-Q9FN31-F1 MID-1-RELATED CHLORIDE CHANNEL DOMAIN-CONTAINING
10	93:00:00	auj9-A	2.9	4.5	84	163	4	ARATH:AF-Q9SL93-F1 SKP1-LIKE PROTEIN 3;
10	94:00:00	as8o-A	2.9	8	67	726	7	ARATH:AF-Q9FGN7-F1 SISTER CHROMATID COHESION PROTEIN SCC4;
10	95:00:00	ah8f-A	2.9	10.8	134	964	5	ARATH:AF-Q8VYJ7-F1 CHAPERONE PROTEIN CLPB4, MITOCHONDRIAL;
10	96:00:00	arsq-A	2.9	5.5	75	538	11	ARATH:AF-O65572-F1 CAROTENOID 9,10(9',10')-CLEAVAGE DIOXYGENASE 1;
10	97:00:00	ai1v-A	2.9	15.9	77	388	10	ARATH:AF-Q9T075-F1 PROTEIN RMD5 HOMOLOG;
10	98:00:00	atq1-A	2.9	8.5	75	168	4	ARATH:AF-Q9LTD9-F1 UNCHARACTERIZED PROTEIN PAM68-LIKE;
10	99:00:00	aady-A	2.9	5.1	69	253	7	ARATH:AF-Q9LYG6-F1 AT5G11640;
11	00:00	ank6-A	2.9	3.2	66	85	5	ARATH:AF-Q8VZW8-F1 TRANSMEMBRANE PROTEIN;
11	01:00	avd9-A	2.9	3.3	62	151	8	ARATH:AF-Q84VW5-F1 MEDIATOR OF RNA POLYMERASE II TRANSCRIPTION SUBUN
11	02:00	aqvl-A	2.9	5.9	120	386	8	ARATH:AF-Q1ACB3-F1 HOMOGENTISATE SOLANESYLTRANSFERASE, CHLOROPLASTIC
11	03:00	ap1d-A	2.9	3.6	76	145	7	ARATH:AF-Q9STW4-F1 PEPTIDASE C50, SEPARASE;
11	04:00	at6u-A	2.9	10.4	107	414	7	ARATH:AF-Q9C8X8-F1 AT1G36320/F7F23_4;
11	05:00	acpn-A	2.9	7.3	72	571	4	ARATH:AF-F4IST2-F1 S-ADENOSYL-L-METHIONINE-DEPENDENT METHYLTRANSFERA
11	06:00	apor-A	2.9	10.7	100	321	7	ARATH:AF-Q6NMC6-F1 PROTEIN ABIL3;
11	07:00	an50-A	2.9	5.7	85	130	15	ARATH:AF-Q9SFE0-F1 T26F17.18;
11	08:00	atzl-A	2.9	9.4	94	158	11	ARATH:AF-Q9LRU1-F1 ECA1 GAMETOGENESIS FAMILY PROTEIN (DUF784);
11	09:00	ava0-A	2.9	12.9	76	255	5	ARATH:AF-Q9SH59-F1 RETICULON-LIKE PROTEIN B3;
11	10:00	amck-A	2.9	4.7	57	96	12	ARATH:AF-A0A1I9LT34-F1 TRANSMEMBRANE PROTEIN;
11	11:00	aefj-A	2.9	5.4	67	310	13	ARATH:AF-Q9FJP2-F1 TRANSCRIPTION FACTOR MYB53;
11	12:00	arhc-A	2.9	7.9	116	747	9	ARATH:AF-O82233-F1 EUKARYOTIC TRANSLATION INITIATION FACTOR ISOFORM
11	13:00	arb4-A	2.9	8.6	73	229	8	ARATH:AF-F4I4Q9-F1 CALCYCLIN-BINDING PROTEIN;
11	14:00	acrc-A	2.9	9.3	117	261	6	ARATH:AF-Q9XGM1-F1 V-TYPE PROTON ATPASE SUBUNIT D;
11	15:00	ath6-A	2.9	6	105	532	4	ARATH:AF-O81415-F1 PROBABLE PECTINESTERASE/PECTINESTERASE INHIBITOR
11	16:00	alsx-A	2.9	4.7	85	192	6	ARATH:AF-Q1G390-F1 PLANT INVERTASE/PECTIN METHYLESTERASE INHIBITOR S
11	17:00	au7h-A	2.9	9.2	94	1027	6	ARATH:AF-Q9FGS8-F1 C2 AND GRAM DOMAIN-CONTAINING PROTEIN AT5G50170;
11	18:00	akcw-A	2.9	2.5	50	187	6	ARATH:AF-O81500-F1 AT5G26330;
11	19:00	acnv-A	2.9	11.1	87	298	6	ARATH:AF-Q58FV5-F1 MATH DOMAIN AND COILED-COIL DOMAIN-CONTAINING PRO
11	20:00	aegz-A	2.9	12.7	81	634	10	ARATH:AF-Q9M0A0-F1 AT4G30600/F17I23_60;
11	21:00	avck-A	2.9	8.6	97	661	3	ARATH:AF-Q9LK65-F1 PUTATIVE DUF21 DOMAIN-CONTAINING PROTEIN AT3G1307
11	22:00	aig7-A	2.9	5.4	142	814	9	ARATH:AF-F4ISE7-F1 DUF630 FAMILY PROTEIN (DUF630 AND DUF632);
11	23:00	aig6-A	2.9	8.5	59	153	8	ARATH:AF-B3H683-F1 HEAT SHOCK PROTEIN 70 (HSP 70) FAMILY PROTEIN;
11	24:00:00	as7b-A	2.9	8.8	92	576	10	ARATH:AF-Q56WM6-F1 ROP GUANINE NUCLEOTIDE EXCHANGE FACTOR 14;
11	25:00:00	adnh-A	2.9	16.3	117	718	10	ARATH:AF-Q8L5Y5-F1 PROBABLE PROTEIN S-ACYLTRANSFERASE 19;
11	26:00:00	ag2u-A	2.9	7.2	93	761	12	ARATH:AF-F4KFT8-F1 MYOSIN HEAVY CHAIN-LIKE PROTEIN;
11	27:00:00	ad0d-A	2.9	17.4	97	386	11	ARATH:AF-Q9LXC7-F1 AT5G09630;
11	28:00:00	aks0-A	2.9	5.1	103	608	5	ARATH:AF-Q9SIS3-F1 65-KDA MICROTUBULE-ASSOCIATED PROTEIN 6;
11	29:00:00	aj5l-A	2.9	7.7	111	543	3	ARATH:AF-Q9SKC3-F1 PROBABLE E3 UBIQUITIN-PROTEIN LIGASE ARI9;
11	30:00:00	ap79-A	2.9	5.1	74	100	9	ARATH:AF-P92515-F1 UNCHARACTERIZED MITOCHONDRIAL PROTEIN ATMG00740;
11	31:00:00	ak7m-A	2.9	4.8	64	121	5	ARATH:AF-Q84X19-F1 AT2G15345;
11	32:00:00	aoe4-A	2.9	23.1	69	106	9	ARATH:AF-Q58G56-F1 VACUOLAR ATPASE ASSEMBLY INTEGRAL MEMBRANE PROTEI
11	33:00:00	asd7-A	2.9	9.4	108	257	5	ARATH:AF-O80854-F1 CYTOCHROME B561 DOMAIN-CONTAINING PROTEIN AT2G308
11	34:00:00	ahq1-A	2.9	4.8	88	409	7	ARATH:AF-Q9FX63-F1 REGULATOR OF VPS4 ACTIVITY IN THE MVB PATHWAY PRO
11	35:00:00	aqy1-A	2.9	8.9	131	642	5	ARATH:AF-Q84TJ4-F1 GOLGIN;
11	36:00:00	ak2g-A	2.9	4.6	88	205	7	ARATH:AF-F4HWQ8-F1 CELL WALL / VACUOLAR INHIBITOR OF FRUCTOSIDASE 1;
11	37:00:00	aeye-A	2.9	5	139	539	4	ARATH:AF-Q9LS23-F1 ALUMINUM-ACTIVATED MALATE TRANSPORTER 13;
11	38:00:00	ae1z-A	2.9	7.3	105	550	10	ARATH:AF-Q9ZVJ3-F1 65-KDA MICROTUBULE-ASSOCIATED PROTEIN 5;
11	39:00:00	abg9-A	2.9	13.5	143	841	3	ARATH:AF-Q9SRR2-F1 FORMIN-LIKE PROTEIN 10;
11	40:00:00	akiy-A	2.8	3.8	64	629	8	ARATH:AF-Q9C6P8-F1 RING/FYVE/PHD ZINC FINGER SUPERFAMILY PROTEIN;
11	41:00:00	aih3-A	2.8	5	91	505	5	ARATH:AF-Q9C6T1-F1 PHOSPHOMEVALONATE KINASE, PEROXISOMAL;
11	42:00:00	am65-A	2.8	4.6	107	316	9	ARATH:AF-Q9FL61-F1 AT5G24130;
11	43:00:00	asxy-A	2.8	7.4	160	589	6	ARATH:AF-Q8GXN2-F1 PROTEIN NRT1/ PTR FAMILY 7.2;
11	44:00:00	asje-A	2.8	7.2	102	198	6	ARATH:AF-F4JCM3-F1 UNCHARACTERIZED PROTEIN;
11	45:00:00	adgz-A	2.8	6	105	231	10	ARATH:AF-Q8L4B2-F1 NUCLEAR TRANSCRIPTION FACTOR Y SUBUNIT C-9;
11	46:00:00	aj59-A	2.8	5.5	86	193	8	ARATH:AF-Q9FE29-F1 CASP-LIKE PROTEIN 1D1;
11	47:00:00	asi6-A	2.8	3.9	125	427	12	ARATH:AF-Q9FKY3-F1 AMINO ACID TRANSPORTER AVT3A;
11	48:00:00	amte-A	2.8	7.2	109	562	4	ARATH:AF-Q84RR0-F1 PROBABLE E3 UBIQUITIN-PROTEIN LIGASE ARI7;
11	49:00:00	asyj-A	2.8	9	125	293	9	ARATH:AF-Q8LA21-F1 AT4G32750;
11	50:00:00	aamb-A	2.8	9.1	139	353	6	ARATH:AF-P56761-F1 PHOTOSYSTEM II D2 PROTEIN;
11	51:00:00	aex1-A	2.8	4.4	124	516	8	ARATH:AF-O65403-F1 SQUALENE EPOXIDASE 4;
11	52:00:00	an33-A	2.8	3.2	69	481	7	ARATH:AF-F4JRQ4-F1 PROTEIN KINASE SUPERFAMILY PROTEIN;
11	53:00:00	aro9-A	2.8	9.3	137	288	7	ARATH:AF-O81797-F1 EXPRESSED PROTEIN;
11	54:00:00	adnf-A	2.8	6	60	643	5	ARATH:AF-Q9C950-F1 PROTEIN RTF1 HOMOLOG;
11	55:00:00	ah9u-A	2.8	6.5	108	154	6	ARATH:AF-Q8LCH5-F1 MEDIATOR OF RNA POLYMERASE II TRANSCRIPTION SUBUN
11	56:00:00	atnb-A	2.8	7.4	81	271	6	ARATH:AF-Q9LSD2-F1 MATH DOMAIN AND COILED-COIL DOMAIN-CONTAINING PRO
11	57:00:00	aljn-A	2.8	6.5	137	458	6	ARATH:AF-Q9LTK2-F1 DBJ|BAA83359.1;
11	58:00:00	ah8v-A	2.8	25.6	76	469	3	ARATH:AF-Q8GUK8-F1 AT5G10060;
11	59:00:00	aaix-A	2.8	2.7	49	116	4	ARATH:AF-Q93VV9-F1 MITOCHONDRIAL IMPORT INNER MEMBRANE TRANSLOCASE S
11	60:00:00	ac5c-A	2.8	19.5	112	407	7	ARATH:AF-Q8VYS8-F1 PROBABLE PROTEIN S-ACYLTRANSFERASE 9;
11	61:00:00	affj-A	2.8	10.4	145	995	10	ARATH:AF-Q0WPZ0-F1 GAMMA-TUBULIN COMPLEX COMPONENT;
11	62:00:00	aqff-A	2.8	18.8	101	796	5	ARATH:AF-P48785-F1 PATHOGENESIS-RELATED HOMEODOMAIN PROTEIN;
11	63:00:00	acc2-A	2.8	6.2	124	527	7	ARATH:AF-P60620-F1 CYTOCHROME C OXIDASE SUBUNIT 1;
11	64:00:00	ah9b-A	2.8	4.8	103	512	7	ARATH:AF-Q7XJR2-F1 PROBABLE ANION TRANSPORTER 3, CHLOROPLASTIC;
11	65:00:00	ass6-A	2.8	8.5	65	111	8	ARATH:AF-A0A1P8AQA7-F1 UNCHARACTERIZED PROTEIN;
11	66:00:00	aheg-A	2.8	9.9	126	327	6	ARATH:AF-Q9FN15-F1 PROTEIN CONSERVED IN THE GREEN LINEAGE AND DIATOM
11	67:00:00	ad48-A	2.8	7.2	78	697	8	ARATH:AF-Q9XIJ5-F1 U-BOX DOMAIN-CONTAINING PROTEIN 18;
11	68:00:00	aixt-A	2.8	12.4	71	1392	7	ARATH:AF-Q9XER9-F1 ENHANCER OF AG-4 PROTEIN 2;
11	69:00:00	acs5-A	2.8	5.5	136	460	7	ARATH:AF-Q9LI61-F1 AMINO ACID TRANSPORTER AVT6A;
11	70:00:00	ad78-A	2.8	10.6	81	682	6	ARATH:AF-Q8LE63-F1 FAM63A-LIKE PROTEIN (DUF544);
11	71:00:00	adj0-A	2.8	4.8	72	407	4	ARATH:AF-Q9C965-F1 AT1G80400 PROTEIN;
11	72:00:00	ak7s-A	2.8	4.1	97	236	10	ARATH:AF-Q6NPP2-F1 AT5G56120;
11	73:00:00	aand-A	2.8	4.5	80	776	13	ARATH:AF-F4KFV7-F1 DEXH-BOX ATP-DEPENDENT RNA HELICASE DEXH18, MITOC
11	74:00:00	ar80-A	2.8	5.6	109	445	12	ARATH:AF-Q6E2A4-F1 DUF547 DOMAIN-CONTAINING PROTEIN;
11	75:00:00	aeq7-A	2.8	4.2	55	67	9	ARATH:AF-A0A1P8AZ66-F1 TRANSMEMBRANE PROTEIN;
11	76:00:00	atyn-A	2.8	10.4	103	1125	6	ARATH:AF-F4KHY8-F1 TRANSMEMBRANE PROTEIN;
11	77:00:00	asvm-A	2.8	18.1	129	733	6	ARATH:AF-F4IRW0-F1 SERINE/THREONINE-PROTEIN KINASE ATG1C;
11	78:00:00	agu9-A	2.8	10	114	648	6	ARATH:AF-Q9XI20-F1 ALPHA/BETA-HYDROLASES SUPERFAMILY PROTEIN;
11	79:00:00	ahws-A	2.8	7.8	95	209	5	ARATH:AF-Q9XI72-F1 CASP-LIKE PROTEIN 1A1;
11	80:00:00	ai4k-A	2.8	4.2	99	653	11	ARATH:AF-Q9LSB0-F1 ANKYRIN REPEAT FAMILY PROTEIN;
11	81:00:00	ah3z-A	2.8	6.4	105	224	9	ARATH:AF-Q9SMN5-F1 TRANSMEMBRANE PROTEIN;
11	82:00:00	aveu-A	2.8	7.4	101	389	8	ARATH:AF-Q6IDC0-F1 AT3G45900;
11	83:00:00	aqok-A	2.8	4.5	53	210	6	ARATH:AF-A0A1P8AYV4-F1 DNAJ DOMAIN PROTEIN;
11	84:00:00	aia0-A	2.8	4.7	62	175	3	ARATH:AF-B3H692-F1 TRANSCRIPTION FACTOR/TRANSCRIPTION REGULATOR;
11	85:00:00	ark4-A	2.8	7.7	81	406	4	ARATH:AF-F4J264-F1 PEPTIDE CHAIN RELEASE FACTOR PRFB3, CHLOROPLASTIC
11	86:00:00	alqk-A	2.8	9.5	69	421	13	ARATH:AF-Q9CAP2-F1 HISTONE H3 K4-SPECIFIC METHYLTRANSFERASE SET7/9 F
11	87:00:00	aiid-A	2.8	8.2	107	951	7	ARATH:AF-O65020-F1 ETHYLENE-OVERPRODUCTION PROTEIN 1;
11	88:00:00	ab3n-A	2.8	5	128	550	9	ARATH:AF-F4IUW3-F1 AMINO ACID TRANSPORTER AVT1C;
11	89:00:00	arsl-A	2.8	13.3	82	1135	6	ARATH:AF-Q27GK7-F1 TOPLESS-RELATED PROTEIN 4;
11	90:00:00	ak3d-A	2.8	11.5	140	334	8	ARATH:AF-Q9M271-F1 METAL TOLERANCE PROTEIN A1;
11	91:00:00	aq7x-A	2.8	7.4	98	264	6	ARATH:AF-A0A178VGS0-F1 TRANSMEMBRANE PROTEIN;
11	92:00:00	aeur-A	2.8	6.2	80	736	5	ARATH:AF-A0A1I9LQC2-F1 TRANSMEMBRANE PROTEIN;
11	93:00:00	ampy-A	2.8	9.3	80	447	13	ARATH:AF-Q9FFQ0-F1 TOM1-LIKE PROTEIN 5;
11	94:00:00	ancb-A	2.8	9.9	100	229	6	ARATH:AF-Q9LUF9-F1 MOLECULAR CHAPERONE HSP40/DNAJ FAMILY PROTEIN;
11	95:00:00	ab2o-A	2.8	5.1	96	148	5	ARATH:AF-Q9ZV24-F1 OUTER ENVELOPE PORE PROTEIN 16-1, CHLOROPLASTIC;
11	96:00:00	ajcf-A	2.8	6	78	421	6	ARATH:AF-Q9SZ15-F1 PROTEIN HOMOLOG OF MAMMALIAN LYST-INTERACTING PRO
11	97:00:00	aafn-A	2.8	9.9	79	519	6	ARATH:AF-Q8GUH5-F1 AGC (CAMP-DEPENDENT, CGMP-DEPENDENT AND PROTEIN K
11	98:00:00	asfi-A	2.8	4.8	93	1462	9	ARATH:AF-A0A1P8AP94-F1 TRANSCRIPTION FACTOR JUMONJI (JMJC) DOMAIN-CON
11	99:00:00	addr-A	2.8	11.1	126	354	5	ARATH:AF-Q9LRA9-F1 T23E23.1;
12	00:00	af6g-A	2.8	10.6	57	822	5	ARATH:AF-O64624-F1 PENTATRICOPEPTIDE REPEAT-CONTAINING PROTEIN AT2G1
12	01:00	amhj-A	2.8	14.5	90	916	7	ARATH:AF-O81852-F1 BIFUNCTIONAL ASPARTOKINASE/HOMOSERINE DEHYDROGENA
12	02:00	aeef-A	2.8	5.6	76	277	9	ARATH:AF-Q94AX2-F1 PROTEIN PTST, CHLOROPLASTIC;
12	03:00	am8o-A	2.8	10.3	83	2487	11	ARATH:AF-F4ISN0-F1 ZINC FINGER FYVE DOMAIN PROTEIN;
12	04:00	ajjj-A	2.8	5	130	440	8	ARATH:AF-Q0WQJ3-F1 AMINO ACID TRANSPORTER AVT6D;
12	05:00	ar6t-A	2.8	4.9	88	221	9	ARATH:AF-Q9STY2-F1 HYPTHETICAL PROTEIN;
12	06:00	aqco-A	2.8	8.1	98	204	8	ARATH:AF-Q8VZQ3-F1 CASP-LIKE PROTEIN 2A1;
12	07:00	audh-A	2.8	8.8	86	282	7	ARATH:AF-Q58FV0-F1 PROTEIN DOG1-LIKE 3;
12	08:00	adru-A	2.8	4.3	100	351	6	ARATH:AF-Q8LGE0-F1 GLCNAC KINASE;
12	09:00	asyu-A	2.8	3.1	49	121	8	ARATH:AF-B3H592-F1 TRANSMEMBRANE PROTEIN;
12	10:00	auwo-A	2.8	6	87	573	5	ARATH:AF-O64785-F1 ARM REPEAT SUPERFAMILY PROTEIN;
12	11:00	au5n-A	2.8	6	78	726	1	ARATH:AF-Q9C704-F1 CYSTEINE/HISTIDINE-RICH C1 DOMAIN FAMILY PROTEIN;
12	12:00	ab49-A	2.8	4.9	141	512	7	ARATH:AF-Q9FN18-F1 METAL TRANSPORTER NRAMP4;
12	13:00	allc-A	2.8	8.4	79	334	5	ARATH:AF-Q9SCJ8-F1 PUTATIVE B3 DOMAIN-CONTAINING PROTEIN AT3G49610;
12	14:00	atin-A	2.8	4.9	78	1241	3	ARATH:AF-Q8LL04-F1 RNA POLYMERASE II C-TERMINAL DOMAIN PHOSPHATASE-L
12	15:00	ajj0-A	2.8	5.5	117	183	8	ARATH:AF-A0A1I9LSK1-F1 TUBULIN-TYROSINE LIGASE;
12	16:00	aiyk-A	2.8	6.9	118	590	7	ARATH:AF-Q9C7A2-F1 ANKYRIN REPEAT-CONTAINING PROTEIN ITN1;
12	17:00	armm-A	2.8	5.9	69	147	6	ARATH:AF-Q9FF54-F1 PROLINE-RICH RECEPTOR-LIKE KINASE;
12	18:00	abnd-A	2.8	4	88	198	7	ARATH:AF-Q8RXC0-F1 HISTONE-LYSINE N-METHYLTRANSFERASE;
12	19:00	ae9c-A	2.8	7.5	84	507	5	ARATH:AF-F4J6I6-F1 UBIQUINONE BIOSYNTHESIS MONOOXYGENASE COQ6, MITOC
12	20:00	ags7-A	2.8	8.8	66	514	3	ARATH:AF-Q9FLD5-F1 AAA-ATPASE ASD, MITOCHONDRIAL;
12	21:00	aji8-A	2.8	6.1	97	113	8	ARATH:AF-O04350-F1 TUBULIN-FOLDING COFACTOR A;
12	22:00	auz9-A	2.8	4.2	64	734	6	ARATH:AF-Q8GUP1-F1 CLEAVAGE STIMULATION FACTOR SUBUNIT 77;
12	23:00	afxr-A	2.8	4.3	81	115	7	ARATH:AF-Q3EAQ3-F1 ECA1 GAMETOGENESIS FAMILY PROTEIN (DUF784);
12	24:00:00	afa0-A	2.8	4.6	51	100	2	ARATH:AF-P56804-F1 30S RIBOSOMAL PROTEIN S14, CHLOROPLASTIC;
12	25:00:00	akzg-A	2.8	14	82	851	5	ARATH:AF-Q9LMI0-F1 PROBABLE ALPHA,ALPHA-TREHALOSE-PHOSPHATE SYNTHASE
12	26:00:00	arzu-A	2.8	7.7	120	386	7	ARATH:AF-Q94CJ5-F1 PROTEIN RETICULATA-RELATED 4, CHLOROPLASTIC;
12	27:00:00	akds-A	2.8	9.3	114	662	9	ARATH:AF-Q9M2R4-F1 LEUCINE-RICH REPEAT PROTEIN KINASE FAMILY PROTEIN
12	28:00:00	abaj-A	2.8	11.5	59	340	8	ARATH:AF-Q8GWL4-F1 UNCHARACTERIZED PROTEIN AT5G66050;
12	29:00:00	acrq-A	2.8	20.3	89	627	6	ARATH:AF-Q9SL48-F1 SEC1 FAMILY TRANSPORT PROTEIN SLY1;
12	30:00:00	avfu-A	2.8	4.5	67	117	10	ARATH:AF-F4I861-F1 TRANSMEMBRANE PROTEIN;
12	31:00:00	agmo-A	2.8	10.8	90	732	8	ARATH:AF-Q8RXT2-F1 REGULATOR OF VPS4 ACTIVITY IN THE MVB PATHWAY PRO
12	32:00:00	aran-A	2.8	5.7	132	392	10	ARATH:AF-Q94AH7-F1 PQ-LOOP REPEAT FAMILY PROTEIN / TRANSMEMBRANE FAM
12	33:00:00	afk3-A	2.8	5	138	497	4	ARATH:AF-O23086-F1 ALUMINUM-ACTIVATED MALATE TRANSPORTER 10;
12	34:00:00	ahfu-A	2.8	5.6	149	569	4	ARATH:AF-F4K425-F1 PLASMA-MEMBRANE CHOLINE TRANSPORTER FAMILY PROTEI
12	35:00:00	ajjq-A	2.8	11.1	71	106	10	ARATH:AF-Q8LCY3-F1 AT1G76185;
12	36:00:00	arh2-A	2.8	9.1	82	460	9	ARATH:AF-Q147F2-F1 AT1G77890;
12	37:00:00	aksd-A	2.8	7.6	110	391	8	ARATH:AF-Q944H2-F1 PROTEIN ABCI12, CHLOROPLASTIC;
12	38:00:00	am0l-A	2.8	5	82	160	6	ARATH:AF-F4JHA1-F1 PLANT INVERTASE/PECTIN METHYLESTERASE INHIBITOR S
12	39:00:00	ap7q-A	2.8	5	85	528	7	ARATH:AF-A8MQN4-F1 CALCINEURIN-LIKE METALLO-PHOSPHOESTERASE SUPERFAM
12	40:00:00	adq0-A	2.8	6.3	118	400	11	ARATH:AF-F4HWD5-F1 DNAJ HEAT SHOCK N-TERMINAL DOMAIN-CONTAINING PROT
12	41:00:00	aqu8-A	2.8	9.2	108	572	6	ARATH:AF-Q9LNB6-F1 HSP70-HSP90 ORGANIZING PROTEIN 1;
12	42:00:00	atwa-A	2.8	15.6	109	609	12	ARATH:AF-F4J4K6-F1 TBCC DOMAIN-CONTAINING PROTEIN 1;
12	43:00:00	aka4-A	2.8	5.6	91	178	15	ARATH:AF-Q9LUL1-F1 CASP-LIKE PROTEIN 2A2;
12	44:00:00	ajrb-A	2.8	4.9	116	987	3	ARATH:AF-Q0WQB7-F1 ELONGATION FACTOR TS (DUF810);
12	45:00:00	ahag-A	2.8	6.9	80	280	6	ARATH:AF-Q9C5W7-F1 TOBAMOVIRUS MULTIPLICATION PROTEIN 2A;
12	46:00:00	agj5-A	2.8	4.3	89	304	10	ARATH:AF-Q9LZ76-F1 PHYTOL KINASE 1, CHLOROPLASTIC;
12	47:00:00	ahrg-A	2.8	6.6	80	224	3	ARATH:AF-Q9LVQ3-F1 UNCHARACTERIZED PROTEIN;
12	48:00:00	ag3s-A	2.8	7.8	82	298	6	ARATH:AF-Q9M2I0-F1 MATH DOMAIN AND COILED-COIL DOMAIN-CONTAINING PRO
12	49:00:00	acif-A	2.8	3.6	77	507	5	ARATH:AF-Q5PNU3-F1 AMSH-LIKE UBIQUITIN THIOESTERASE 3;
12	50:00:00	argb-A	2.8	10.3	80	1081	6	ARATH:AF-B8XCH5-F1 PROTEIN QUIRKY;
12	51:00:00	ahne-A	2.8	13.5	113	802	7	ARATH:AF-Q38802-F1 ENT-COPALYL DIPHOSPHATE SYNTHASE, CHLOROPLASTIC;
12	52:00:00	asjm-A	2.8	6.2	99	361	4	ARATH:AF-Q9C566-F1 PEPTIDYL-PROLYL CIS-TRANS ISOMERASE CYP40;
12	53:00:00	aae7-A	2.8	9.7	106	552	3	ARATH:AF-Q8LGB4-F1 PROTEIN KINASE SUPERFAMILY PROTEIN;
12	54:00:00	apvb-A	2.8	3.7	69	236	4	ARATH:AF-F4JPL6-F1 SEC1/MUNC18-LIKE (SM) PROTEINS SUPERFAMILY;
12	55:00:00	at6p-A	2.8	6.5	102	813	6	ARATH:AF-Q9LK27-F1 TRANSCRIPTION FACTOR GTE8;
12	56:00:00	akyq-A	2.8	11.2	126	374	4	ARATH:AF-Q9SYZ7-F1 UPF0496 PROTEIN AT4G34320;
12	57:00:00	au08-A	2.8	5.9	115	508	6	ARATH:AF-Q9M115-F1 PROTEIN S-ACYLTRANSFERASE 18;
12	58:00:00	ajh2-A	2.8	8.7	88	496	3	ARATH:AF-Q84RQ9-F1 PROBABLE E3 UBIQUITIN-PROTEIN LIGASE ARI12;
12	59:00:00	ajg9-A	2.8	15.2	80	924	5	ARATH:AF-Q9M0C5-F1 PROTEIN SMAX1-LIKE 2;
12	60:00:00	ai4t-A	2.8	12.8	80	407	11	ARATH:AF-Q9LFL3-F1 TOM1-LIKE PROTEIN 1;
12	61:00:00	ae5d-A	2.8	4.5	109	619	6	ARATH:AF-Q940Y5-F1 AUXIN EFFLUX CARRIER COMPONENT 7;
12	62:00:00	af96-A	2.8	5.6	102	1029	4	ARATH:AF-Q9ZT71-F1 PROTEIN STABILIZED1;
12	63:00:00	adfh-A	2.8	12.6	89	253	4	ARATH:AF-A0A1P8BHA2-F1 UDP-GLUCOSE 6-DEHYDROGENASE;
12	64:00:00	af2p-A	2.8	11.4	66	279	8	ARATH:AF-Q9C8X4-F1 GRPE PROTEIN HOMOLOG;
12	65:00:00	agd7-A	2.8	13	58	819	10	ARATH:AF-Q9LYZ9-F1 PENTATRICOPEPTIDE REPEAT-CONTAINING PROTEIN AT5G0
12	66:00:00	acq8-A	2.8	4.5	101	527	5	ARATH:AF-F4J5F8-F1 MYOSIN HEAVY CHAIN-LIKE PROTEIN;
12	67:00:00	al0g-A	2.8	5.2	98	439	3	ARATH:AF-Q5XET8-F1 AT5G33300;
12	68:00:00	as17-A	2.7	6.9	90	503	1	ARATH:AF-Q9STS1-F1 BETAINE ALDEHYDE DEHYDROGENASE 2, MITOCHONDRIAL;
12	69:00:00	ahhz-A	2.7	6.5	84	404	8	ARATH:AF-P0C2C9-F1 F-BOX ONLY PROTEIN 12;
12	70:00:00	agxn-A	2.7	10.2	112	1075	11	ARATH:AF-Q8RWY8-F1 NUCLEIC ACID BINDING PROTEIN;
12	71:00:00	amoq-A	2.7	10.6	72	826	7	ARATH:AF-Q9LMY5-F1 PUTATIVE PENTATRICOPEPTIDE REPEAT-CONTAINING PROT
12	72:00:00	augm-A	2.7	14.4	127	379	6	ARATH:AF-F4I5J7-F1 DNAJ HEAT SHOCK N-TERMINAL DOMAIN-CONTAINING PROT
12	73:00:00	as2w-A	2.7	7.1	79	140	6	ARATH:AF-F4JL89-F1 PROTEIN ARABIDOPSIS THALIANA ANTHER 7;
12	74:00:00	afao-A	2.7	3.7	74	935	3	ARATH:AF-Q9SHV7-F1 PROBABLE MEDIATOR OF RNA POLYMERASE II TRANSCRIPT
12	75:00:00	ahj3-A	2.7	10.9	90	269	8	ARATH:AF-Q66GR8-F1 PROTEIN NETWORKED 3A;
12	76:00:00	akon-A	2.7	9	93	247	3	ARATH:AF-Q9SAA8-F1 BRANCHLESS TRICHOME-LIKE PROTEIN;
12	77:00:00	ajxm-A	2.7	5.2	69	309	12	ARATH:AF-Q93Z11-F1 AT5G37360/MNJ8_150;
12	78:00:00	abfc-A	2.7	6.1	76	163	9	ARATH:AF-O22713-F1 F8A5.27 PROTEIN;
12	79:00:00	aoso-A	2.7	13.2	69	258	7	ARATH:AF-Q8GXE9-F1 HVA22-LIKE PROTEIN J;
12	80:00:00	ah8d-A	2.7	5.8	95	573	6	ARATH:AF-Q9LDD4-F1 AT-RICH INTERACTIVE DOMAIN-CONTAINING PROTEIN 2;
12	81:00:00	ata6-A	2.7	3.5	62	167	8	ARATH:AF-Q9CAL1-F1 PLANT INVERTASE/PECTIN METHYLESTERASE INHIBITOR S
12	82:00:00	au30-A	2.7	13.9	84	816	4	ARATH:AF-Q9SZA7-F1 PROBABLE DISEASE RESISTANCE PROTEIN AT4G33300;
12	83:00:00	aunx-A	2.7	6.7	142	643	4	ARATH:AF-Q9LSM5-F1 PROTEIN ECDYSONELESS HOMOLOG;
12	84:00:00	ac60-A	2.7	7.3	98	938	13	ARATH:AF-Q8L7A9-F1 AP-4 COMPLEX SUBUNIT EPSILON;
12	85:00:00	aoxn-A	2.7	6.3	109	284	9	ARATH:AF-Q9FWX6-F1 TWO-PORE POTASSIUM CHANNEL 4;
12	86:00:00	ar3e-A	2.7	6.2	77	129	6	ARATH:AF-Q8LDS7-F1 ENDOPLASMIC RETICULUM TRANSMEMBRANE PROTEIN;
12	87:00:00	ap8k-A	2.7	8.7	118	479	6	ARATH:AF-Q93ZW3-F1 TRANSCRIPTION INITIATION FACTOR IIE SUBUNIT ALPHA
12	88:00:00	aj9k-A	2.7	10.5	100	529	11	ARATH:AF-Q9LYT5-F1 PROBABLE PECTINESTERASE/PECTINESTERASE INHIBITOR
12	89:00:00	ai32-A	2.7	16.4	79	246	5	ARATH:AF-A0A1P8B5V8-F1 RING FINGER PROTEIN;
12	90:00:00	amqj-A	2.7	7.6	129	533	1	ARATH:AF-Q9SSG2-F1 F25A4.25 PROTEIN;
12	91:00:00	agxi-A	2.7	6.4	105	575	3	ARATH:AF-Q9M2G8-F1 IQ DOMAIN-CONTAINING PROTEIN IQM6;
12	92:00:00	aaww-A	2.7	10.4	109	867	9	ARATH:AF-Q8VYD4-F1 CATION/H(+) ANTIPORTER 23, CHLOROPLASTIC;
12	93:00:00	angz-A	2.7	4	106	323	4	ARATH:AF-Q9SWH4-F1 SYNTAXIN-42;
12	94:00:00	ah2h-A	2.7	7.9	119	576	7	ARATH:AF-Q9LFX9-F1 PROTEIN NRT1/ PTR FAMILY 2.12;
12	95:00:00	arye-A	2.7	15.2	92	848	5	ARATH:AF-F4K4M9-F1 EEIG1/EHBP1 PROTEIN AMINO-TERMINAL DOMAIN PROTEIN
12	96:00:00	arz7-A	2.7	4.8	87	204	13	ARATH:AF-Q9FHN2-F1 INVERTASE;
12	97:00:00	auuf-A	2.7	7	111	680	5	ARATH:AF-Q6NMI3-F1 CONSERVED OLIGOMERIC GOLGI COMPLEX SUBUNIT 6;
12	98:00:00	ai21-A	2.7	8.7	104	351	11	ARATH:AF-Q9C993-F1 CYCLIN-D1-BINDING PROTEIN;
12	99:00:00	ak93-A	2.7	7.1	96	141	6	ARATH:AF-Q43284-F1 OLEOSIN 14.9 KDA;
13	00:00	acun-A	2.7	5.7	52	70	6	ARATH:AF-Q9S721-F1 AT3G01950;
13	01:00	asjc-A	2.7	8	109	666	6	ARATH:AF-Q945N1-F1 AT5G50310/MXI22_1;
13	02:00	afli-A	2.7	8.9	88	343	3	ARATH:AF-Q67YJ7-F1 AT4G13070;
13	03:00	aavm-A	2.7	5.8	107	487	5	ARATH:AF-Q8H1D7-F1 TRANSCRIPTION FACTOR GTE5, CHLOROPLASTIC;
13	04:00	adrj-A	2.7	2.2	48	113	4	ARATH:AF-Q93W66-F1 MITOCHONDRIAL IMPORT INNER MEMBRANE TRANSLOCASE S
13	05:00	atrr-A	2.7	16.3	114	566	6	ARATH:AF-Q9LK44-F1 UNCHARACTERIZED PROTEIN;
13	06:00	ajxd-A	2.7	5.9	85	297	5	ARATH:AF-Q9SX73-F1 KINASE-INTERACTING FAMILY PROTEIN;
13	07:00	abdb-A	2.7	3.8	63	210	8	ARATH:AF-Q8L8A5-F1 GRF1-INTERACTING FACTOR 1;
13	08:00	aad5-A	2.7	5.4	85	525	5	ARATH:AF-Q9SMY7-F1 PROBABLE PECTINESTERASE/PECTINESTERASE INHIBITOR
13	09:00	ao7i-A	2.7	9.5	61	112	10	ARATH:AF-A0A1P8APU3-F1 UNCHARACTERIZED PROTEIN;
13	10:00	apeh-A	2.7	4.5	93	264	9	ARATH:AF-A0A1P8APW5-F1 PLANT VIRAL-RESPONSE FAMILY PROTEIN;
13	11:00	ate1-A	2.7	19.4	116	336	9	ARATH:AF-B3LFA3-F1 PROBABLE MAGNESIUM TRANSPORTER NIPA2;
13	12:00	aliv-A	2.7	12.4	73	348	5	ARATH:AF-Q9ZQ77-F1 MO25-LIKE PROTEIN AT2G03410;
13	13:00	ac5n-A	2.7	3.9	107	245	7	ARATH:AF-F4IA59-F1 GENERAL REGULATORY FACTOR 13;
13	14:00	am1m-A	2.7	4.7	134	1134	7	ARATH:AF-Q0WVF8-F1 MMS19 NUCLEOTIDE EXCISION REPAIR PROTEIN HOMOLOG;
13	15:00	ao5d-A	2.7	10.3	96	625	3	ARATH:AF-A0A1P8BD25-F1 UNCHARACTERIZED PROTEIN;
13	16:00	ab8c-A	2.7	21.6	70	439	4	ARATH:AF-Q9FJP7-F1 ENTH/VHS FAMILY PROTEIN;
13	17:00	ancc-A	2.7	9.3	91	335	7	ARATH:AF-Q9ZVH7-F1 PROTEIN FATTY ACID EXPORT 3, CHLOROPLASTIC;
13	18:00	au0y-A	2.7	3.3	118	374	3	ARATH:AF-Q9FX66-F1 ENDOSOMAL TARGETING BRO1-LIKE DOMAIN-CONTAINING P
13	19:00	aktv-A	2.7	10.8	98	325	8	ARATH:AF-Q9M2I2-F1 MATH DOMAIN AND COILED-COIL DOMAIN-CONTAINING PRO
13	20:00	arpv-A	2.7	4.3	72	773	8	ARATH:AF-Q0WPQ2-F1 ETHYLENE RECEPTOR 2;
13	21:00	aij5-A	2.7	8.7	97	259	4	ARATH:AF-Q9S756-F1 FERRITIN-4, CHLOROPLASTIC;
13	22:00	ad9j-A	2.7	4.9	65	174	6	ARATH:AF-Q8RWM7-F1 PROTEIN COFACTOR ASSEMBLY OF COMPLEX C SUBUNIT B
13	23:00	af4o-A	2.7	10.7	77	182	8	ARATH:AF-A0A1P8AWA7-F1 COPINE FAMILY PROTEIN;
13	24:00:00	abxc-A	2.7	4.1	101	742	3	ARATH:AF-Q9SRZ0-F1 CULLIN-2;
13	25:00:00	arg9-A	2.7	15.1	105	604	6	ARATH:AF-Q66GP0-F1 BTB/POZ DOMAIN-CONTAINING PROTEIN SR1IP1;
13	26:00:00	akn7-A	2.7	10.5	97	1330	3	ARATH:AF-O23277-F1 PROTEIN PUTATIVE RECOMBINATION INITIATION DEFECT
13	27:00:00	aucw-A	2.7	5.8	136	579	6	ARATH:AF-Q9M056-F1 ROP GUANINE NUCLEOTIDE EXCHANGE FACTOR 6;
13	28:00:00	acra-A	2.7	3.7	60	145	8	ARATH:AF-Q8SAA5-F1 COPPER TRANSPORTER 4;
13	29:00:00	ae97-A	2.7	5.4	80	274	11	ARATH:AF-F4I5F1-F1 NOSIC DOMAIN PROTEIN;
13	30:00:00	abcg-A	2.7	5.4	59	284	8	ARATH:AF-Q9FL54-F1 CHAPERONE PROTEIN DNAJ 6;
13	31:00:00	absy-A	2.7	8.9	91	374	8	ARATH:AF-Q9LK19-F1 PAIRED AMPHIPATHIC HELIX SIN3-LIKE PROTEIN;
13	32:00:00	aaee-A	2.7	6.3	92	179	5	ARATH:AF-F4HYC4-F1 UNCHARACTERIZED PROTEIN;
13	33:00:00	ad4x-A	2.7	5.4	176	1285	9	ARATH:AF-F4IGA5-F1 NUCLEAR PORE COMPLEX PROTEIN NUP133;
13	34:00:00	abnz-A	2.7	11.1	83	261	7	ARATH:AF-Q9SKQ7-F1 CALCIUM-DEPENDENT LIPID-BINDING (CALB DOMAIN) FAM
13	35:00:00	ab3h-A	2.7	4.5	76	552	9	ARATH:AF-F4IMD5-F1 ARM REPEAT SUPERFAMILY PROTEIN;
13	36:00:00	agbo-A	2.7	4.5	137	1706	7	ARATH:AF-F4JN05-F1 BREFELDIN A-INHIBITED GUANINE NUCLEOTIDE-EXCHANGE
13	37:00:00	aexe-A	2.7	3.2	88	220	5	ARATH:AF-Q9SGH4-F1 PHOTOSYNTHETIC NDH SUBUNIT OF LUMENAL LOCATION 3,
13	38:00:00	ac3v-A	2.7	3.8	112	213	11	ARATH:AF-F4IYB7-F1 LATE EMBRYOGENESIS ABUNDANT PROTEIN (LEA) FAMILY
13	39:00:00	aajc-A	2.7	7.3	98	221	6	ARATH:AF-Q9ZQI2-F1 CASPARIAN STRIP MEMBRANE PROTEIN 3;
13	40:00:00	ab7m-A	2.7	11.7	87	325	13	ARATH:AF-Q8LES0-F1 UDP-N-ACETYLGLUCOSAMINE TRANSPORTER ROCK1;
13	41:00:00	aj90-A	2.7	3.9	78	218	10	ARATH:AF-Q9LDP3-F1 GB|AAF32471.1;
13	42:00:00	aezt-A	2.7	7.2	159	1464	8	ARATH:AF-Q8LGU1-F1 ABC TRANSPORTER C FAMILY MEMBER 8;
13	43:00:00	ai3d-A	2.7	6.9	87	937	5	ARATH:AF-F4ITF9-F1 REGULATOR OF VPS4 ACTIVITY IN THE MVB PATHWAY PRO
13	44:00:00	aqkl-A	2.7	4.9	85	580	9	ARATH:AF-F4J4Y5-F1 PROBABLE MEDIATOR OF RNA POLYMERASE II TRANSCRIPT
13	45:00:00	acvf-A	2.7	4.5	69	357	9	ARATH:AF-Q9M0R4-F1 PUTATIVE RING-H2 FINGER PROTEIN ATL37;
13	46:00:00	aveg-A	2.7	3.4	68	175	6	ARATH:AF-Q9FGA6-F1 AT5G50050;
13	47:00:00	aih4-A	2.7	5.9	80	378	5	ARATH:AF-P46086-F1 MEVALONATE KINASE;
13	48:00:00	aqnc-A	2.7	12.1	88	342	3	ARATH:AF-F4J4A1-F1 MATH DOMAIN AND COILED-COIL DOMAIN-CONTAINING PRO
13	49:00:00	amr4-A	2.7	6.8	73	258	8	ARATH:AF-Q84VV1-F1 AT5G41270;
13	50:00:00	alnw-A	2.7	7.8	138	1243	5	ARATH:AF-Q9LVK9-F1 PROBABLE PHOSPHOLIPID-TRANSPORTING ATPASE 7;
13	51:00:00	al6l-A	2.7	4	106	790	8	ARATH:AF-F4I0P8-F1 VACUOLAR PROTEIN SORTING-ASSOCIATED PROTEIN 35B;
13	52:00:00	atzi-A	2.7	9.3	53	193	6	ARATH:AF-Q9C872-F1 UBIQUITIN-SPECIFIC PROTEASE FAMILY C19-RELATED PR
13	53:00:00	anfz-A	2.7	6.3	76	706	5	ARATH:AF-Q9SKD7-F1 PROBABLE CYCLIC NUCLEOTIDE-GATED ION CHANNEL 3;
13	54:00:00	aakp-A	2.7	6.6	103	165	6	ARATH:AF-Q9LJR1-F1 P53 AND DNA DAMAGE-REGULATED PROTEIN 1;
13	55:00:00	aabs-A	2.7	10.6	85	1269	5	ARATH:AF-A0A1P8AV25-F1 RAD3-LIKE DNA-BINDING HELICASE PROTEIN;
13	56:00:00	alu0-A	2.7	5.2	62	136	2	ARATH:AF-Q9SUF6-F1 AT4G08240;
13	57:00:00	ad87-A	2.7	9.7	102	190	5	ARATH:AF-Q9ZS51-F1 PEROXISOMAL MEMBRANE PROTEIN PMP22;
13	58:00:00	acbw-A	2.7	5.4	133	448	4	ARATH:AF-Q9C9J0-F1 LYSINE HISTIDINE TRANSPORTER-LIKE 5;
13	59:00:00	alpg-A	2.7	8.1	114	428	6	ARATH:AF-Q9LZ39-F1 PROTEIN CANDIDATE G-PROTEIN COUPLED RECEPTOR 6;
13	60:00:00	auis-A	2.7	5.1	79	273	4	ARATH:AF-Q8GZ67-F1 AT1G68160;
13	61:00:00	ahtt-A	2.7	7.9	68	241	10	ARATH:AF-Q8GT74-F1 NEP1-INTERACTING PROTEIN 2;
13	62:00:00	aljl-A	2.7	7.8	99	227	6	ARATH:AF-Q9LNZ6-F1 F9C16.22;
13	63:00:00	aeba-A	2.7	8.6	115	443	7	ARATH:AF-Q9FL25-F1 TWO-PORE POTASSIUM CHANNEL 2;
13	64:00:00	ap3z-A	2.7	5.1	121	1013	7	ARATH:AF-F4I2I5-F1 GUANYLATE-BINDING FAMILY PROTEIN;
13	65:00:00	aiop-A	2.7	6.9	74	108	4	ARATH:AF-Q56YG0-F1 TRANSMEMBRANE PROTEIN;
13	66:00:00	ahnw-A	2.7	3.7	71	98	3	ARATH:AF-Q9M2A8-F1 PENTATRICOPEPTIDE REPEAT (PPR) SUPERFAMILY PROTEI
13	67:00:00	apt5-A	2.7	10.2	139	751	9	ARATH:AF-O48802-F1 PROTEIN CLMP1;
13	68:00:00	aucy-A	2.7	3.8	74	146	8	ARATH:AF-F4KA31-F1 TRANSMEMBRANE PROTEIN;
13	69:00:00	ao6f-A	2.7	5.9	79	438	5	ARATH:AF-F4IN63-F1 OXIDOREDUCTASE, 2OG-FE(II) OXYGENASE FAMILY PROTE
13	70:00:00	ak5e-A	2.7	9.4	172	1061	6	ARATH:AF-Q9XES1-F1 CALCIUM-TRANSPORTING ATPASE 4, ENDOPLASMIC RETICU
13	71:00:00	af8i-A	2.7	10.2	105	230	5	ARATH:AF-A0A1P8AZU6-F1 MITOCHONDRIAL GLYCOPROTEIN FAMILY PROTEIN;
13	72:00:00	atrq-A	2.7	15.2	58	688	2	ARATH:AF-Q9LQM5-F1 F5D14.10 PROTEIN;
13	73:00:00	aszv-A	2.7	5.5	97	473	11	ARATH:AF-F4IQK9-F1 MAJOR FACILITATOR SUPERFAMILY PROTEIN;
13	74:00:00	ajn5-A	2.7	3.8	69	112	4	ARATH:AF-Q2V301-F1 TRANSMEMBRANE PROTEIN;
13	75:00:00	ahi0-A	2.7	4.9	93	163	5	ARATH:AF-Q6GKX4-F1 VESICLE TRANSPORT PROTEIN;
13	76:00:00	anr5-A	2.7	11.5	122	231	7	ARATH:AF-Q9LMV9-F1 DUF241 DOMAIN PROTEIN, PUTATIVE (DUF241);
13	77:00:00	akl1-A	2.7	30.4	105	725	5	ARATH:AF-F4ICA0-F1 KINESIN-LIKE PROTEIN KIN-8A;
13	78:00:00	anoz-A	2.7	9.4	136	322	8	ARATH:AF-Q9ZV49-F1 EXPRESSED PROTEIN;
13	79:00:00	ajvi-A	2.7	4.9	88	457	2	ARATH:AF-Q9LF32-F1 ANKYRIN REPEAT FAMILY PROTEIN;
13	80:00:00	asv2-A	2.7	4.1	58	690	5	ARATH:AF-Q9C5H4-F1 PROTEIN MODIFIED TRANSPORT TO THE VACUOLE 1;
13	81:00:00	af1n-A	2.7	3.5	83	221	4	ARATH:AF-Q8L702-F1 ENDOPLASMIC RETICULUM TRANSMEMBRANE PROTEIN;
13	82:00:00	ag0u-A	2.7	5	88	517	3	ARATH:AF-Q84VY2-F1 PROTEIN NETWORKED 4B;
13	83:00:00	anyh-A	2.7	12.1	61	512	3	ARATH:AF-Q9SSN9-F1 DISEASE RESISTANCE PROTEIN (TIR-NBS CLASS);
13	84:00:00	auy9-A	2.7	6.1	85	521	6	ARATH:AF-F4K599-F1 CYTOCHROME P450, FAMILY 712, SUBFAMILY A, POLYPEP
13	85:00:00	ahid-A	2.7	4	103	442	7	ARATH:AF-Q9LU58-F1 ANKYRIN REPEAT FAMILY PROTEIN;
13	86:00:00	amqi-A	2.7	3.9	95	635	7	ARATH:AF-Q7DMA9-F1 PEPTIDYL-PROLYL CIS-TRANS ISOMERASE PASTICCINO1;
13	87:00:00	ak9a-A	2.7	8.5	75	146	7	ARATH:AF-Q93VM8-F1 COPPER TRANSPORTER 5;
13	88:00:00	ani1-A	2.7	14.7	96	1111	8	ARATH:AF-Q9ZQX8-F1 PROTEIN NETWORKED 1C;
13	89:00:00	aurw-A	2.7	10	74	531	7	ARATH:AF-F4JS27-F1 CHAPERONE DNAJ-DOMAIN SUPERFAMILY PROTEIN;
13	90:00:00	aofy-A	2.7	6.8	102	469	4	ARATH:AF-Q9FKV5-F1 PROTEIN POLLENLESS 3-LIKE 1;
13	91:00:00	atty-A	2.7	5.6	81	384	11	ARATH:AF-F4IHD7-F1 IST1P;
13	92:00:00	atr8-A	2.7	3.4	68	185	9	ARATH:AF-Q9M878-F1 F16B3.27 PROTEIN;
13	93:00:00	adwp-A	2.7	5.7	94	825	6	ARATH:AF-O64584-F1 WPP DOMAIN-ASSOCIATED PROTEIN;
13	94:00:00	aj7z-A	2.7	6.2	130	446	6	ARATH:AF-Q9LVA0-F1 BAG FAMILY MOLECULAR CHAPERONE REGULATOR 7;
13	95:00:00	anj6-A	2.7	11.2	105	706	6	ARATH:AF-Q6NLC1-F1 ABC TRANSPORTER D FAMILY MEMBER 2, CHLOROPLASTIC;
13	96:00:00	aquh-A	2.7	8	87	287	2	ARATH:AF-Q9FFL4-F1 BETA-GALACTOSIDASE RELATED PROTEIN;
13	97:00:00	asue-A	2.7	3.5	72	458	3	ARATH:AF-A0A1I9LLM0-F1 TRANSMEMBRANE PROTEIN (DUF2215);
13	98:00:00	aaag-A	2.7	6.8	128	537	6	ARATH:AF-Q9LVX0-F1 PROBABLE E3 UBIQUITIN-PROTEIN LIGASE ARI3;
13	99:00:00	adlu-A	2.7	7.6	75	695	5	ARATH:AF-Q9FZD9-F1 DUF724 DOMAIN-CONTAINING PROTEIN 3;
14	00:00	adrb-A	2.7	6.1	99	1058	7	ARATH:AF-Q9LZU5-F1 KINESIN-LIKE PROTEIN KIN-5D;
14	01:00	agrl-A	2.7	4.5	78	206	1	ARATH:AF-Q9LSM3-F1 TETRATRICOPEPTIDE REPEAT (TPR)-LIKE SUPERFAMILY P
14	02:00	aqar-A	2.6	5.9	127	364	5	ARATH:AF-Q8W245-F1 PROBABLE ZINC TRANSPORTER 10;
14	03:00	ak3l-A	2.6	8.6	89	112	9	ARATH:AF-Q3EBS3-F1 FORKHEAD BOX PROTEIN G1;
14	04:00	argu-A	2.6	5	80	113	9	ARATH:AF-F4J6B8-F1 VACUOLAR PROTEIN SORTING 55 (VPS55) FAMILY PROTEI
14	05:00	aa7p-A	2.6	11.9	79	354	3	ARATH:AF-Q67X99-F1 PROBABLE TREHALOSE-PHOSPHATE PHOSPHATASE E;
14	06:00	avey-A	2.6	6.6	135	782	7	ARATH:AF-Q8S403-F1 PHOSPHATE TRANSPORTER PHO1;
14	07:00	aj6p-A	2.6	9.6	65	264	3	ARATH:AF-Q9SA82-F1 TRANSCRIPTION FACTOR BHLH52;
14	08:00	auec-A	2.6	10.5	87	303	7	ARATH:AF-Q9M2J1-F1 MATH DOMAIN AND COILED-COIL DOMAIN-CONTAINING PRO
14	09:00	ab6w-A	2.6	9.2	117	522	9	ARATH:AF-F4J326-F1 GENERAL TRANSCRIPTION FACTOR 2-RELATED ZINC FINGE
14	10:00	afa7-A	2.6	4.9	125	569	8	ARATH:AF-Q9C5D6-F1 CATIONIC AMINO ACID TRANSPORTER 9, CHLOROPLASTIC;
14	11:00	aood-A	2.6	8	102	858	4	ARATH:AF-Q93VQ0-F1 PROTEIN VACUOLELESS1;
14	12:00	au01-A	2.6	4.3	89	184	4	ARATH:AF-Q9LVF1-F1 PROTEIN DMP2;
14	13:00	akb0-A	2.6	9.6	82	763	5	ARATH:AF-Q9ZUL5-F1 PROTEIN CHROMATIN REMODELING 19;
14	14:00	ahu5-A	2.6	3.7	59	75	8	ARATH:AF-B3H4A9-F1 UNCHARACTERIZED PROTEIN;
14	15:00	ao1j-A	2.6	19.8	114	738	7	ARATH:AF-A0A1P8AM23-F1 DNAJ HEAT SHOCK N-TERMINAL DOMAIN-CONTAINING P
14	16:00	amto-A	2.6	9	119	974	8	ARATH:AF-Q8S905-F1 KINESIN-LIKE PROTEIN KIN-7A;
14	17:00	aisp-A	2.6	5.5	131	415	8	ARATH:AF-Q9CAK4-F1 PROTEIN ROH1;
14	18:00	ak3m-A	2.6	8.3	113	204	12	ARATH:AF-Q9STG1-F1 AT3G46890;
14	19:00	ad7m-A	2.6	7.4	109	506	5	ARATH:AF-Q9LVD9-F1 PROTEIN DETOXIFICATION 40;
14	20:00	asm2-A	2.6	4.3	134	341	3	ARATH:AF-P50651-F1 RIBONUCLEOSIDE-DIPHOSPHATE REDUCTASE SMALL CHAIN
14	21:00	ah3m-A	2.6	6.8	117	254	8	ARATH:AF-Q500Z2-F1 PROBABLE PROTEIN S-ACYLTRANSFERASE 15;
14	22:00	aeoe-A	2.6	16.7	107	500	8	ARATH:AF-Q56Y76-F1 UNCHARACTERIZED PROTEIN AT1G50910;
14	23:00	ao66-A	2.6	5.1	78	347	8	ARATH:AF-F4JM22-F1 LOW PSII ACCUMULATION-LIKE PROTEIN;
14	24:00:00	ab97-A	2.6	6.1	71	202	11	ARATH:AF-Q9LVA4-F1 PLANT INVERTASE/PECTIN METHYLESTERASE INHIBITOR S
14	25:00:00	adl6-A	2.6	10.3	57	225	9	ARATH:AF-O82301-F1 UBIQUITIN FAMILY PROTEIN;
14	26:00:00	aism-A	2.6	7.3	104	888	4	ARATH:AF-Q9ZQX6-F1 ETO1-LIKE PROTEIN 1;
14	27:00:00	auw5-A	2.6	7.7	112	892	4	ARATH:AF-F4IXX3-F1 TRANSDUCIN/WD40 REPEAT-LIKE SUPERFAMILY PROTEIN;
14	28:00:00	anz7-A	2.6	5.5	92	559	9	ARATH:AF-Q9FIK1-F1 BTB/POZ DOMAIN-CONTAINING PROTEIN AT5G47800;
14	29:00:00	ai8h-A	2.6	10.4	93	632	5	ARATH:AF-Q8H1Z0-F1 VERY-LONG-CHAIN ALDEHYDE DECARBONYLASE CER3;
14	30:00:00	acat-A	2.6	11.4	120	947	4	ARATH:AF-P0DMS1-F1 PROTEIN NETWORKED 2A;
14	31:00:00	ajzq-A	2.6	6.1	79	194	10	ARATH:AF-F4IBL0-F1 MICROSOMAL GLUTATHIONE S-TRANSFERASE;
14	32:00:00	anix-A	2.6	17.7	89	1131	9	ARATH:AF-Q9LRZ0-F1 TOPLESS-RELATED PROTEIN 2;
14	33:00:00	atkb-A	2.6	9.5	104	776	8	ARATH:AF-Q9C6C3-F1 ADP-RIBOSYLATION FACTOR GTPASE-ACTIVATING PROTEIN
14	34:00:00	ap2t-A	2.6	4.8	93	562	9	ARATH:AF-Q9C7G0-F1 65-KDA MICROTUBULE-ASSOCIATED PROTEIN 8;
14	35:00:00	afvi-A	2.6	5.8	135	379	4	ARATH:AF-Q9C9X5-F1 PUTATIVE CLATHRIN ASSEMBLY PROTEIN AT1G68110;
14	36:00:00	amaz-A	2.6	3.8	107	268	7	ARATH:AF-Q9C5W6-F1 14-3-3-LIKE PROTEIN GF14 IOTA;
14	37:00:00	aknw-A	2.6	10.7	101	340	6	ARATH:AF-F4K9U7-F1 NF-KAPPA-B INHIBITOR-LIKE PROTEIN;
14	38:00:00	afyd-A	2.6	6.7	82	280	4	ARATH:AF-Q8RXK3-F1 SMALL NUCLEAR RNA ACTIVATING COMPLEX (SNAPC), SUB
14	39:00:00	apdf-A	2.6	10.5	164	502	6	ARATH:AF-O82752-F1 PROTEIN DETOXIFICATION 49;
14	40:00:00	atk7-A	2.6	7.2	96	637	11	ARATH:AF-Q11207-F1 POLY POLYMERASE 2;
14	41:00:00	adne-A	2.6	4.5	108	223	8	ARATH:AF-Q9ZVQ4-F1 GLUTATHIONE S-TRANSFERASE Z2;
14	42:00:00	ai88-A	2.6	4.7	97	248	9	ARATH:AF-Q9ZQX7-F1 PROTEIN LIFEGUARD 3;
14	43:00:00	ac9e-A	2.6	9.7	89	303	6	ARATH:AF-Q9SHT3-F1 MATH DOMAIN AND COILED-COIL DOMAIN-CONTAINING PRO
14	44:00:00	ad58-A	2.6	11.4	116	1029	7	ARATH:AF-Q8RWB8-F1 E3 UBIQUITIN-PROTEIN LIGASE UPL6;
14	45:00:00	ad5l-A	2.6	5.2	70	158	10	ARATH:AF-Q9SD79-F1 UNCHARACTERIZED PROTEIN F13G24.250;
14	46:00:00	anq3-A	2.6	3.9	100	310	4	ARATH:AF-Q6DR41-F1 TRANSMEMBRANE PROTEIN;
14	47:00:00	as6v-A	2.6	9.8	96	1456	4	ARATH:AF-Q9XID0-F1 PUTATIVE 1-PHOSPHATIDYLINOSITOL-3-PHOSPHATE 5-KIN
14	48:00:00	agfo-A	2.6	6.2	79	115	10	ARATH:AF-Q8L9E4-F1 AT5G48175;
14	49:00:00	atdq-A	2.6	6.5	127	389	11	ARATH:AF-F4JM82-F1 HIGH-AFFINITY NICKEL-TRANSPORT FAMILY PROTEIN;
14	50:00:00	aj3h-A	2.6	6.7	106	225	6	ARATH:AF-A0A1P8B9E1-F1 TRANSMEMBRANE PROTEIN;
14	51:00:00	ari6-A	2.6	6.2	102	504	4	ARATH:AF-Q9FG01-F1 SPLICING FACTOR SF3A60 HOMOLOG;
14	52:00:00	afzc-A	2.6	12.3	85	485	4	ARATH:AF-Q9LQ89-F1 ROP GUANINE NUCLEOTIDE EXCHANGE FACTOR 2;
14	53:00:00	ac68-A	2.6	9.8	67	415	4	ARATH:AF-Q9LF50-F1 MALTOSE EXCESS PROTEIN 1, CHLOROPLASTIC;
14	54:00:00	aik9-A	2.6	17.2	115	328	8	ARATH:AF-Q8GWX2-F1 PROBABLE MAGNESIUM TRANSPORTER NIPA6;
14	55:00:00	ailp-A	2.6	5.8	65	87	6	ARATH:AF-Q9LW64-F1 UNCHARACTERIZED PROTEIN AT3G23325;
14	56:00:00	ajxa-A	2.6	5	106	351	6	ARATH:AF-Q9LHA4-F1 V-TYPE PROTON ATPASE SUBUNIT D2;
14	57:00:00	al7h-A	2.6	12.3	75	210	11	ARATH:AF-A0A1P8AP82-F1 TRANSMEMBRANE PROTEIN;
14	58:00:00	alan-A	2.6	7.6	90	678	4	ARATH:AF-Q9SL29-F1 PUTATIVE CYCLIC NUCLEOTIDE-GATED ION CHANNEL 15;
14	59:00:00	ae4n-A	2.6	9.4	70	1284	6	ARATH:AF-A0A1P8B7Z9-F1 BINDING / CALMODULIN BINDING PROTEIN;
14	60:00:00	aafy-A	2.6	6.6	89	135	7	ARATH:AF-Q9S760-F1 HVA22-LIKE PROTEIN D;
14	61:00:00	ar09-A	2.6	4.7	70	109	3	ARATH:AF-F4HTB2-F1 ROTUNDIFOLIA LIKE 9;
14	62:00:00	aimi-A	2.6	10.9	100	430	5	ARATH:AF-Q9SD20-F1 PROTEIN POLLENLESS 3-LIKE 2;
14	63:00:00	amr2-A	2.6	11.8	91	255	7	ARATH:AF-B3H4Y3-F1 TRANSMEMBRANE PROTEIN;
14	64:00:00	antl-A	2.6	3.4	82	344	10	ARATH:AF-Q8RWH8-F1 PROBABLE MAGNESIUM TRANSPORTER NIPA9;
14	65:00:00	afx8-A	2.6	8.5	120	277	10	ARATH:AF-Q9SMN4-F1 UPF0496 PROTEIN AT3G48650;
14	66:00:00	ajo9-A	2.6	7	129	557	6	ARATH:AF-Q1JPL7-F1 PECTINESTERASE/PECTINESTERASE INHIBITOR 18;
14	67:00:00	ao8r-A	2.6	18.4	109	333	5	ARATH:AF-Q9LHA0-F1 UNCHARACTERIZED PROTEIN AT3G28750/T19N8_4;
14	68:00:00	at6c-A	2.6	5.6	74	133	8	ARATH:AF-Q5BPK3-F1 EXPRESSED PROTEIN;
14	69:00:00	aczh-A	2.6	8.4	95	173	12	ARATH:AF-Q3ECV8-F1 ECA1 GAMETOGENESIS FAMILY PROTEIN (DUF784);
14	70:00:00	aahg-A	2.6	9.3	106	206	6	ARATH:AF-Q9LDH9-F1 AT3G12870;
14	71:00:00	aoo4-A	2.6	12.7	96	463	6	ARATH:AF-P93051-F1 SUGAR TRANSPORTER ERD6-LIKE 7;
14	72:00:00	atcp-A	2.6	6.5	131	453	3	ARATH:AF-Q8VY23-F1 C3H4 TYPE ZINC FINGER PROTEIN;
14	73:00:00	apuf-A	2.6	7.8	93	212	8	ARATH:AF-Q3EB59-F1 CASP-LIKE PROTEIN 3A1;
14	74:00:00	ag2b-A	2.6	4.5	82	540	6	ARATH:AF-Q9ZRF9-F1 PROBABLE LRR RECEPTOR-LIKE SERINE/THREONINE-PROTE
14	75:00:00	ar5v-A	2.6	9.3	89	250	6	ARATH:AF-A0A1P8BAB6-F1 UNCHARACTERIZED PROTEIN;
14	76:00:00	at1d-A	2.6	13.5	88	1175	8	ARATH:AF-A0A1P8BBA5-F1 UBQ, HELICASE-C AND DEAD-LIKE HELICASE DOMAIN-
14	77:00:00	aoqq-A	2.6	7.4	77	153	3	ARATH:AF-F4JA50-F1 NON-LTR RETROLELEMENT REVERSE TRANSCRIPTASE;
14	78:00:00	afbs-A	2.6	4.1	97	175	4	ARATH:AF-A2RVU1-F1 PROTEIN MODIFYING WALL LIGNIN-1;
14	79:00:00	arij-A	2.6	4.2	71	426	8	ARATH:AF-Q9LZ00-F1 MEDIATOR OF RNA POLYMERASE II TRANSCRIPTION SUBUN
14	80:00:00	ak58-A	2.6	16.2	108	191	8	ARATH:AF-Q9ZU43-F1 RETICULON-LIKE PROTEIN B15;
14	81:00:00	abh5-A	2.6	9.5	65	1104	8	ARATH:AF-Q8L611-F1 PROTEIN TRANSPORT PROTEIN SEC31 HOMOLOG B;
14	82:00:00	asq7-A	2.6	6.7	95	215	3	ARATH:AF-P56773-F1 CYTOCHROME B6;
14	83:00:00	asme-A	2.6	4.9	127	687	8	ARATH:AF-Q9LY34-F1 ACYL-COA SYNTHETASE FAMILY PROTEIN;
14	84:00:00	alzc-A	2.6	12.4	84	572	4	ARATH:AF-O22056-F1 RNA POLYMERASE SIGMA FACTOR SIGB;
14	85:00:00	artg-A	2.6	21.4	76	889	7	ARATH:AF-O64973-F1 DISEASE RESISTANCE PROTEIN RPS5;
14	86:00:00	akia-A	2.6	8	116	536	6	ARATH:AF-Q8RY94-F1 ADENYLOSUCCINATE LYASE;
14	87:00:00	apt3-A	2.6	6.2	97	948	7	ARATH:AF-F4KHP4-F1 LIM DOMAIN PROTEIN;
14	88:00:00	apg3-A	2.6	13.3	106	848	6	ARATH:AF-Q9LS51-F1 CRS1 / YHBY (CRM) DOMAIN-CONTAINING PROTEIN;
14	89:00:00	auqx-A	2.6	7.7	70	180	4	ARATH:AF-Q9FZ34-F1 PLANT INVERTASE/PECTIN METHYLESTERASE INHIBITOR S
14	90:00:00	aspu-A	2.6	5.9	128	326	5	ARATH:AF-O04714-F1 G-PROTEIN COUPLED RECEPTOR 1;
14	91:00:00	ad79-A	2.6	2.8	47	67	9	ARATH:AF-Q9LUF5-F1 AT5G50660;
14	92:00:00	ahyl-A	2.6	5.2	105	1197	8	ARATH:AF-F4HYJ7-F1 DEXH-BOX ATP-DEPENDENT RNA HELICASE DEXH3;
14	93:00:00	augp-A	2.6	5	110	462	7	ARATH:AF-F4IX33-F1 SNF7 FAMILY PROTEIN;
14	94:00:00	aobs-A	2.6	10.1	100	277	7	ARATH:AF-Q9SD09-F1 AT3G51400;
14	95:00:00	ag9d-A	2.6	5	88	1107	8	ARATH:AF-Q9LQV2-F1 RNA-DEPENDENT RNA POLYMERASE 1;
14	96:00:00	atqo-A	2.6	8	122	742	11	ARATH:AF-Q84M97-F1 MECHANOSENSITIVE ION CHANNEL PROTEIN 9;
14	97:00:00	ah43-A	2.6	6	118	327	7	ARATH:AF-Q9LSS4-F1 TETRASPANIN-4;
14	98:00:00	ampo-A	2.6	4.5	87	264	10	ARATH:AF-F4JC28-F1 PLANT INVERTASE/PECTIN METHYLESTERASE INHIBITOR S
14	99:00:00	agpn-A	2.6	12.7	77	908	6	ARATH:AF-Q9FJK8-F1 PROBABLE DISEASE RESISTANCE RPP8-LIKE PROTEIN 4;
15	00:00	aeqo-A	2.6	12.5	72	177	4	ARATH:AF-Q9LR09-F1 PUTATIVE HVA22-LIKE PROTEIN G;
15	01:00	ari5-A	2.6	18.7	71	982	6	ARATH:AF-Q0WSY2-F1 FILAMENT-LIKE PLANT PROTEIN 4;
15	02:00	aj0v-A	2.6	9.5	66	135	2	ARATH:AF-Q9CAH6-F1 AT1G72600;
15	03:00	ap64-A	2.6	13	89	642	6	ARATH:AF-O49564-F1 CYSTEINE-RICH RECEPTOR-LIKE PROTEIN KINASE 27;
15	04:00	avar-A	2.6	4.4	80	677	5	ARATH:AF-F4K5X1-F1 CYSTEINE/HISTIDINE-RICH C1 DOMAIN FAMILY PROTEIN;
15	05:00	ac8x-A	2.6	5.2	79	182	8	ARATH:AF-O23341-F1 TRANSCRIPTION REPRESSOR OFP11;
15	06:00	agfx-A	2.6	9.2	100	253	7	ARATH:AF-Q9SRL5-F1 FERRITIN-2, CHLOROPLASTIC;
15	07:00	akzr-A	2.6	4.6	48	236	8	ARATH:AF-P56797-F1 30S RIBOSOMAL PROTEIN S2, CHLOROPLASTIC;
15	08:00	arwb-A	2.6	6.2	96	270	7	ARATH:AF-Q9ZUN5-F1 TETRASPANIN-2;
15	09:00	ak1p-A	2.6	10.3	88	535	5	ARATH:AF-Q8GYP8-F1 F-BOX PROTEIN AT1G56610;
15	10:00	aqaf-A	2.6	9.2	112	548	7	ARATH:AF-Q9FWW5-F1 WEB FAMILY PROTEIN AT1G12150;
15	11:00	ajkc-A	2.6	14.8	92	610	7	ARATH:AF-Q9LTI5-F1 SCARECROW-LIKE PROTEIN 11;
15	12:00	acd7-A	2.6	5.7	87	218	11	ARATH:AF-Q9SUE0-F1 YLMG HOMOLOG PROTEIN 1-2, CHLOROPLASTIC;
15	13:00	agag-A	2.6	7.4	71	243	6	ARATH:AF-Q8GZ51-F1 AT5G62720;
15	14:00	atkv-A	2.6	10.2	88	307	3	ARATH:AF-Q9M2H8-F1 MATH DOMAIN AND COILED-COIL DOMAIN-CONTAINING PRO
15	15:00	acv6-A	2.6	4.7	75	219	5	ARATH:AF-Q9C642-F1 PROTEIN DCL HOMOLOG, CHLOROPLASTIC;
15	16:00	ah0n-A	2.6	5.6	84	213	6	ARATH:AF-Q9SCS7-F1 RPW8-LIKE PROTEIN 3;
15	17:00	atlf-A	2.6	4.6	109	221	6	ARATH:AF-A8MQG6-F1 TRANSMEMBRANE PROTEIN;
15	18:00	af07-A	2.6	6.5	62	83	10	ARATH:AF-Q9ZW33-F1 MITOCHONDRIAL IMPORT INNER MEMBRANE TRANSLOCASE S
15	19:00	ajsc-A	2.6	14.6	72	153	8	ARATH:AF-F4K5V2-F1 U3 SMALL NUCLEOLAR RNA-ASSOCIATED PROTEIN;
15	20:00	agfn-A	2.6	4.5	101	384	5	ARATH:AF-Q9SIT3-F1 TRANSCRIPTION FACTOR IIS FAMILY PROTEIN;
15	21:00	atc2-A	2.6	5.9	80	1090	9	ARATH:AF-F4JNM2-F1 REGULATOR OF VPS4 ACTIVITY IN THE MVB PATHWAY PRO
15	22:00	ao91-A	2.6	13.4	137	365	5	ARATH:AF-Q9M130-F1 WAT1-RELATED PROTEIN AT4G01440;
15	23:00	adq2-A	2.6	4.4	137	467	7	ARATH:AF-Q9FF99-F1 PROBABLE AMINO ACID PERMEASE 7;
15	24:00:00	arro-A	2.6	3.1	54	116	9	ARATH:AF-F4KAK0-F1 TAUTOMERASE/MIF SUPERFAMILY PROTEIN;
15	25:00:00	ai74-A	2.6	5.5	71	313	7	ARATH:AF-Q39089-F1 PROTEIN PALE CRESS, CHLOROPLASTIC;
15	26:00:00	anir-A	2.6	4.4	88	171	10	ARATH:AF-Q8LG79-F1 AWPM-19-LIKE FAMILY PROTEIN;
15	27:00:00	aqa8-A	2.6	7.4	80	167	9	ARATH:AF-A0A1P8BGB6-F1 TRANSMEMBRANE PROTEIN;
15	28:00:00	acmu-A	2.6	17.5	84	564	4	ARATH:AF-Q67ZE1-F1 3BETA-HYDROXYSTEROID-DEHYDROGENASE/DECARBOXYLASE
15	29:00:00	agdj-A	2.6	5.5	71	555	4	ARATH:AF-Q9FI58-F1 ARM REPEAT SUPERFAMILY PROTEIN;
15	30:00:00	afk0-A	2.6	3.8	60	218	2	ARATH:AF-P56798-F1 30S RIBOSOMAL PROTEIN S3, CHLOROPLASTIC;
15	31:00:00	aj8m-A	2.6	6.4	67	127	13	ARATH:AF-Q9LU15-F1 HISTIDINE-CONTAINING PHOSPHOTRANSFER PROTEIN 4;
15	32:00:00	ab73-A	2.6	10.8	77	135	9	ARATH:AF-F4KIU0-F1 UNCHARACTERIZED PROTEIN;
15	33:00:00	aspv-A	2.6	19.6	97	976	6	ARATH:AF-O81644-F1 VILLIN-2;
15	34:00:00	aq9u-A	2.6	9.1	112	624	7	ARATH:AF-Q9FNX5-F1 DYNAMIN-RELATED PROTEIN 1E;
15	35:00:00	agaz-A	2.6	22.7	109	1364	6	ARATH:AF-F4HWC3-F1 CALPONIN-LIKE DOMAIN PROTEIN;
15	36:00:00	aid6-A	2.6	4.1	99	490	8	ARATH:AF-Q9C9R9-F1 AT1G78130;
15	37:00:00	ahl5-A	2.6	14.6	85	948	9	ARATH:AF-Q9SV20-F1 COATOMER SUBUNIT BETA-2;
15	38:00:00	any6-A	2.5	3.3	66	166	6	ARATH:AF-Q9FGA5-F1 PLANT INVERTASE/PECTIN METHYLESTERASE INHIBITOR S
15	39:00:00	atrb-A	2.5	18.7	84	244	12	ARATH:AF-Q9M145-F1 RETICULON-LIKE PROTEIN B7;
15	40:00:00	ar12-A	2.5	4.4	136	817	8	ARATH:AF-Q9SZT4-F1 CSC1-LIKE PROTEIN AT4G35870;
15	41:00:00	ak5w-A	2.5	8.5	107	768	5	ARATH:AF-Q8RWZ1-F1 PROTEIN STRUBBELIG;
15	42:00:00	angv-A	2.5	10	67	319	4	ARATH:AF-Q58FW3-F1 TROPOMYOSIN;
15	43:00:00	ahkj-A	2.5	5.9	64	241	8	ARATH:AF-Q9C6H5-F1 PROBABLE WRKY TRANSCRIPTION FACTOR 63;
15	44:00:00	as8g-A	2.5	15.5	89	947	9	ARATH:AF-O22864-F1 PROTEIN NLP8;
15	45:00:00	apg4-A	2.5	5.1	57	217	4	ARATH:AF-Q6IDL4-F1 TRANSMEMBRANE EMP24 DOMAIN-CONTAINING PROTEIN P24
15	46:00:00	ad50-A	2.5	4.5	63	817	5	ARATH:AF-Q8RWZ7-F1 V-TYPE PROTON ATPASE SUBUNIT A1;
15	47:00:00	auc6-A	2.5	12.2	80	259	11	ARATH:AF-Q9LRL2-F1 PUTATIVE CYSTEINE-RICH REPEAT SECRETORY PROTEIN 2
15	48:00:00	af44-A	2.5	7.5	76	167	5	ARATH:AF-F4JGC7-F1 TWO-COMPONENT PHOSPHORELAY MEDIATOR;
15	49:00:00	ast2-A	2.5	3.2	52	60	8	ARATH:AF-A0A1P8AZP7-F1 UNCHARACTERIZED PROTEIN;
15	50:00:00	ab17-A	2.5	4	86	183	3	ARATH:AF-Q9M054-F1 PLANT INVERTASE/PECTIN METHYLESTERASE INHIBITOR S
15	51:00:00	am4u-A	2.5	4.2	74	171	3	ARATH:AF-Q9FHW7-F1 SKP1-LIKE PROTEIN 1B;
15	52:00:00	atkt-A	2.5	7.1	78	276	5	ARATH:AF-F4JCN4-F1 PLANT INVERTASE/PECTIN METHYLESTERASE INHIBITOR S
15	53:00:00	aqdi-A	2.5	9.6	112	286	7	ARATH:AF-Q93VV0-F1 PROBABLE PROTEIN S-ACYLTRANSFERASE 16;
15	54:00:00	agpl-A	2.5	15.5	110	568	12	ARATH:AF-Q66GP5-F1 TBCC DOMAIN-CONTAINING PROTEIN 1;
15	55:00:00	aqlx-A	2.5	7.1	86	649	10	ARATH:AF-F4HUX0-F1 REGULATOR OF VPS4 ACTIVITY IN THE MVB PATHWAY PRO
15	56:00:00	aaf2-A	2.5	5.1	141	423	5	ARATH:AF-Q9LXF8-F1 AMINO ACID TRANSPORTER AVT1J;
15	57:00:00	am8e-A	2.5	19.2	106	642	8	ARATH:AF-Q94AB1-F1 AT3G14070/MAG2_2;
15	58:00:00	ailn-A	2.5	3.5	69	110	10	ARATH:AF-P93317-F1 UNCHARACTERIZED MITOCHONDRIAL PROTEIN ATMG00630;
15	59:00:00	aieg-A	2.5	5.6	94	506	9	ARATH:AF-O80505-F1 PROBABLE DOLICHYL PYROPHOSPHATE GLC1MAN9GLCNAC2
15	60:00:00	at7v-A	2.5	5.6	71	133	4	ARATH:AF-Q9LHI0-F1 NADH DEHYDROGENASE 1 ALPHA SUBCOMPLE
15	61:00:00	acxl-A	2.5	13.4	143	359	6	ARATH:AF-Q9FGG3-F1 WAT1-RELATED PROTEIN AT5G64700;
15	62:00:00	ammc-A	2.5	16.8	99	614	8	ARATH:AF-Q7Y201-F1 PROBABLE PECTINESTERASE/PECTINESTERASE INHIBITOR
15	63:00:00	aebj-A	2.5	7.1	99	879	9	ARATH:AF-Q8L745-F1 AT5G42220/K5J14_2;
15	64:00:00	angl-A	2.5	5.7	73	152	5	ARATH:AF-Q9SK36-F1 PROTEIN FAM33A;
15	65:00:00	agbk-A	2.5	5.3	102	447	9	ARATH:AF-O80885-F1 MEMBRANE METALLOPROTEASE ARASP, CHLOROPLASTIC;
15	66:00:00	aekq-A	2.5	11.6	110	476	7	ARATH:AF-O65902-F1 CYCLASE-ASSOCIATED PROTEIN 1;
15	67:00:00	afd9-A	2.5	4.8	66	180	8	ARATH:AF-Q6NPF8-F1 CASP-LIKE PROTEIN 5A1;
15	68:00:00	ai52-A	2.5	6.4	117	579	5	ARATH:AF-Q9FN09-F1 BTB/POZ DOMAIN-CONTAINING PROTEIN NPY3;
15	69:00:00	aqld-A	2.5	6.7	102	384	8	ARATH:AF-F4JZG9-F1 THYLAKOID MEMBRANE PROTEIN TERC, CHLOROPLASTIC;
15	70:00:00	anxt-A	2.5	4.7	99	394	5	ARATH:AF-Q9SV71-F1 CYTOCHROME B561 AND DOMON DOMAIN-CONTAINING PROTE
15	71:00:00	am2t-A	2.5	4.5	90	190	11	ARATH:AF-O23413-F1 CASP-LIKE PROTEIN 1E2;
15	72:00:00	aiq2-A	2.5	10.3	86	343	6	ARATH:AF-Q67YS6-F1 PUTATIVE ALA-INTERACTING SUBUNIT 2;
15	73:00:00	age0-A	2.5	8	117	243	9	ARATH:AF-Q9LIS0-F1 GTP-BINDING PROTEIN-LIKE PROTEIN;
15	74:00:00	agke-A	2.5	7.2	96	170	3	ARATH:AF-Q9M0L3-F1 CASP-LIKE PROTEIN 1F1;
15	75:00:00	ac2y-A	2.5	6.5	99	302	8	ARATH:AF-Q9M0R6-F1 PUTATIVE RING-H2 FINGER PROTEIN ATL35;
15	76:00:00	aick-A	2.5	10.8	141	678	8	ARATH:AF-Q9C5H9-F1 GAMMA-TUBULIN COMPLEX COMPONENT 2;
15	77:00:00	aaub-A	2.5	7.1	65	1344	11	ARATH:AF-I3XHK1-F1 DEAD-BOX ATP-DEPENDENT RNA HELICASE FANCM;
15	78:00:00	arw3-A	2.5	4.4	114	694	5	ARATH:AF-F4IIU2-F1 BENZOYL-COA REDUCTASE SUBUNIT C, PUTATIVE (DUF630
15	79:00:00	ai7h-A	2.5	4.5	83	223	8	ARATH:AF-F4HYS3-F1 MIF4G DOMAIN-CONTAINING PROTEIN;
15	80:00:00	auop-A	2.5	5.9	85	355	6	ARATH:AF-Q8S8K9-F1 PROTEIN FIP1;
15	81:00:00	aa4x-A	2.5	10.8	106	301	6	ARATH:AF-D5K228-F1 PROTEIN RESTRICTED TEV MOVEMENT 3;
15	82:00:00	amg0-A	2.5	5.3	60	263	7	ARATH:AF-P93739-F1 CHAPERONE DNAJ-DOMAIN SUPERFAMILY PROTEIN;
15	83:00:00	andc-A	2.5	6.7	118	828	7	ARATH:AF-Q9M8S6-F1 POTASSIUM CHANNEL SKOR;
15	84:00:00	avdk-A	2.5	10.7	94	744	2	ARATH:AF-Q8LGU6-F1 CELL DIVISION CYCLE PROTEIN 27 HOMOLOG B;
15	85:00:00	amh8-A	2.5	7	73	552	10	ARATH:AF-Q9FFA0-F1 DUF724 DOMAIN-CONTAINING PROTEIN 10;
15	86:00:00	aifn-A	2.5	4.6	61	70	8	ARATH:AF-B3H6I8-F1 TRANSMEMBRANE PROTEIN;
15	87:00:00	ap7r-A	2.5	7.9	121	1375	6	ARATH:AF-F4K2K3-F1 ARF GUANINE-NUCLEOTIDE EXCHANGE FACTOR GNL2;
15	88:00:00	alx6-A	2.5	7.6	85	716	6	ARATH:AF-Q39102-F1 ATP-DEPENDENT ZINC METALLOPROTEASE FTSH 1, CHLORO
15	89:00:00	asp5-A	2.5	8.1	132	745	4	ARATH:AF-Q9M350-F1 GAMMA-TUBULIN COMPLEX COMPONENT 4;
15	90:00:00	aqas-A	2.5	6.5	107	268	5	ARATH:AF-F4JEH7-F1 HISTONE H2A DEUBIQUITINASE (DUF3755);
15	91:00:00	aef2-A	2.5	3.6	86	137	3	ARATH:AF-Q94AU5-F1 TRANSMEMBRANE PROTEIN;
15	92:00:00	aj9q-A	2.5	12.6	159	1410	4	ARATH:AF-Q9SKX0-F1 ABC TRANSPORTER C FAMILY MEMBER 13;
15	93:00:00	af8y-A	2.5	4	83	187	17	ARATH:AF-Q9LXF3-F1 CASPARIAN STRIP MEMBRANE PROTEIN 5;
15	94:00:00	ahgr-A	2.5	9.2	84	733	4	ARATH:AF-Q94B71-F1 PROTEIN OBERON 3;
15	95:00:00	af7v-A	2.5	8.1	86	418	5	ARATH:AF-Q9ZU67-F1 PENTATRICOPEPTIDE REPEAT-CONTAINING PROTEIN AT2G1
15	96:00:00	ap6f-A	2.5	4.8	91	995	3	ARATH:AF-F4ILR7-F1 DEXH-BOX ATP-DEPENDENT RNA HELICASE DEXH1;
15	97:00:00	alv4-A	2.5	7	86	175	9	ARATH:AF-Q9C871-F1 TRAF-LIKE FAMILY PROTEIN;
15	98:00:00	aoxr-A	2.5	7.2	75	267	5	ARATH:AF-Q6NQM0-F1 RIBOSOME-RECYCLING FACTOR, CHLOROPLASTIC;
15	99:00:00	anao-A	2.5	5.3	84	792	6	ARATH:AF-Q8LGH4-F1 CULLIN-4;
16	00:00	arkx-A	2.5	18.4	88	880	6	ARATH:AF-Q84WV4-F1 PROTEIN TRANSPORT PROTEIN SEC23;
16	01:00	ahuc-A	2.5	5.6	86	205	10	ARATH:AF-Q84WE4-F1 PECTINESTERASE INHIBITOR 3;
16	02:00	atz7-A	2.5	5.6	101	124	9	ARATH:AF-Q9M818-F1 AQUAPORIN, PUTATIVE;
16	03:00	aq99-A	2.5	8.2	83	144	7	ARATH:AF-A0A1P8BB71-F1 UNCHARACTERIZED PROTEIN;
16	04:00	ae5l-A	2.5	7.5	106	926	6	ARATH:AF-Q9FNX8-F1 LIPOXYGENASE 4, CHLOROPLASTIC;
16	05:00	ajs2-A	2.5	16.3	98	581	5	ARATH:AF-Q9LPQ8-F1 PUTATIVE ALUMINUM-ACTIVATED MALATE TRANSPORTER 3;
16	06:00	aogn-A	2.5	8.7	58	161	12	ARATH:AF-F4JS23-F1 CALCIUM ION-BINDING PROTEIN;
16	07:00	apsp-A	2.5	6	86	424	8	ARATH:AF-Q8VZI2-F1 DUF21 DOMAIN-CONTAINING PROTEIN AT4G33700;
16	08:00	as99-A	2.5	5	106	382	8	ARATH:AF-Q0WUA3-F1 2-CARBOXY-1,4-NAPHTHOQUINONE PHYTYLTRANSFERASE,
16	09:00	aq54-A	2.5	6.6	79	258	6	ARATH:AF-Q3EDE9-F1 UNCHARACTERIZED PROTEIN;
16	10:00	ac4r-A	2.5	9.3	68	346	6	ARATH:AF-F4J9Z8-F1 HOMEODOMAIN-LIKE SUPERFAMILY PROTEIN;
16	11:00	auiy-A	2.5	10.6	72	474	13	ARATH:AF-Q9FZ45-F1 UNCHARACTERIZED MEMBRANE PROTEIN AT1G16860;
16	12:00	ajs9-A	2.5	4.6	91	674	1	ARATH:AF-F4J0E6-F1 TRANSMEMBRANE PROTEIN, PUTATIVE (DUF1216);
16	13:00	aag7-A	2.5	8.2	136	367	7	ARATH:AF-Q8S8S1-F1 PEROXISOME BIOGENESIS PROTEIN 16;
16	14:00	amli-A	2.5	9.7	84	528	7	ARATH:AF-Q9ZPZ1-F1 PUTATIVE GALACTURONOSYLTRANSFERASE 2;
16	15:00	ae9h-A	2.5	4.3	87	434	3	ARATH:AF-Q9SUC3-F1 PROTEIN POLLENLESS 3;
16	16:00	ao3c-A	2.5	9.1	120	1109	11	ARATH:AF-Q9FF46-F1 ABC TRANSPORTER G FAMILY MEMBER 28;
16	17:00	arh5-A	2.5	7.7	116	1093	4	ARATH:AF-F4J549-F1 ARM REPEAT SUPERFAMILY PROTEIN;
16	18:00	ar73-A	2.5	6	80	466	9	ARATH:AF-F4JNS8-F1 REGULATOR OF VPS4 ACTIVITY IN THE MVB PATHWAY PRO
16	19:00	aq6a-A	2.5	11.9	152	1286	7	ARATH:AF-Q9ZR72-F1 ABC TRANSPORTER B FAMILY MEMBER 1;
16	20:00	apib-A	2.5	5.4	112	586	5	ARATH:AF-Q43867-F1 PECTINESTERASE 1;
16	21:00	ajra-A	2.5	6.7	114	820	4	ARATH:AF-Q94A76-F1 POTASSIUM CHANNEL GORK;
16	22:00	ab4u-A	2.5	5.3	125	600	3	ARATH:AF-P0DI76-F1 1,8-CINEOLE SYNTHASE 1, CHLOROPLASTIC;
16	23:00	acm3-A	2.5	5	68	626	9	ARATH:AF-Q84VX3-F1 ABERRANT ROOT FORMATION PROTEIN 4;
16	24:00:00	acij-A	2.5	7.3	87	420	1	ARATH:AF-O80601-F1 PROTEIN PRENYLYLTRANSFERASE SUPERFAMILY PROTEIN;
16	25:00:00	acx8-A	2.5	6.1	80	186	6	ARATH:AF-A0A1P8ARU2-F1 PHOSPHOTRANSFERASE;
16	26:00:00	ap00-A	2.5	9.7	102	441	6	ARATH:AF-Q9M9R5-F1 ANKYRIN REPEAT FAMILY PROTEIN;
16	27:00:00	afp7-A	2.5	9	76	278	5	ARATH:AF-P34066-F1 PROTEASOME SUBUNIT ALPHA TYPE-1-A;
16	28:00:00	ai7l-A	2.5	5.9	79	261	9	ARATH:AF-Q9FPH4-F1 AT4G33900;
16	29:00:00	atz4-A	2.5	5	63	293	5	ARATH:AF-F4I169-F1 PROBABLE MEDIATOR OF RNA POLYMERASE II TRANSCRIPT
16	30:00:00	arlo-A	2.5	6.3	86	474	5	ARATH:AF-O81320-F1 PUTATIVE PECTINESTERASE/PECTINESTERASE INHIBITOR
16	31:00:00	aiql-A	2.5	10.1	84	187	4	ARATH:AF-Q2V4B2-F1 PSBQ-LIKE PROTEIN 3, CHLOROPLASTIC;
16	32:00:00	am85-A	2.5	10.8	100	138	4	ARATH:AF-Q9M1Q5-F1 AT3G62190/T17J13_150;
16	33:00:00	aixj-A	2.5	14	146	516	8	ARATH:AF-Q9M174-F1 PUTATIVE PROTEIN NRT1/ PTR FAMILY 2.2;
16	34:00:00	ah7e-A	2.5	7.6	67	369	7	ARATH:AF-Q9CAQ8-F1 REPLICATION FACTOR C SUBUNIT 5;
16	35:00:00	au6l-A	2.5	5.1	74	507	7	ARATH:AF-Q9FN41-F1 PROBABLE BIFUNCTIONAL METHYLTHIORIBULOSE-1-PHOSPH
16	36:00:00	aswn-A	2.5	10.2	96	485	6	ARATH:AF-F4K7J1-F1 MOLECULAR CHAPERONE HSP40/DNAJ FAMILY PROTEIN;
16	37:00:00	an43-A	2.5	4.9	101	649	8	ARATH:AF-F4HSY7-F1 PHOSPHATIDYLINOSITOL 3-AND 4-KINASE FAMILY PROTEI
16	38:00:00	ag15-A	2.5	5.9	104	580	7	ARATH:AF-Q501D4-F1 AT1G72040;
16	39:00:00	au21-A	2.5	14.4	102	419	3	ARATH:AF-Q9ZSL6-F1 RNA POLYMERASE SIGMA FACTOR SIGD, CHLOROPLASTIC;
16	40:00:00	adve-A	2.5	5.9	93	441	9	ARATH:AF-Q9C5Z3-F1 EUKARYOTIC TRANSLATION INITIATION FACTOR 3 SUBUNI
16	41:00:00	adsm-A	2.5	6.6	76	158	5	ARATH:AF-P0DKH2-F1 PUTATIVE RIBONUCLEOSIDE-DIPHOSPHATE REDUCTASE SMA
16	42:00:00	abt2-A	2.5	5.4	89	525	6	ARATH:AF-O49434-F1 ALLANTOATE DEIMINASE;
16	43:00:00	afla-A	2.5	7	95	1047	4	ARATH:AF-Q9LHE4-F1 HELICASE-LIKE TRANSCRIPTION FACTOR CHR27;
16	44:00:00	aoob-A	2.5	9.6	108	602	7	ARATH:AF-Q8L7Q7-F1 PROBABLE PECTINESTERASE/PECTINESTERASE INHIBITOR
16	45:00:00	anlf-A	2.5	12.4	129	530	7	ARATH:AF-F4JZ91-F1 CATION-TRANSPORTING ATPASE;
16	46:00:00	ahrw-A	2.5	7.4	84	721	8	ARATH:AF-P0CH31-F1 PUTATIVE CULLIN-LIKE PROTEIN 1;
16	47:00:00	abfg-A	2.5	5.6	76	157	8	ARATH:AF-Q9LXK6-F1 UNCHARACTERIZED PROTEIN F7K15_130;
16	48:00:00	acx1-A	2.5	8.3	130	1254	9	ARATH:AF-F4IDY5-F1 ZINC FINGER PROTEIN BRUTUS-LIKE AT1G18910;
16	49:00:00	alyx-A	2.5	8.4	113	621	4	ARATH:AF-Q9LW19-F1 HYDROXYPROLINE-RICH GLYCOPROTEIN FAMILY PROTEIN;
16	50:00:00	aqje-A	2.5	3.9	69	187	9	ARATH:AF-Q9FGA8-F1 AT5G50030;
16	51:00:00	auxe-A	2.5	10.3	96	412	6	ARATH:AF-Q9LEX5-F1 PENTATRICOPEPTIDE REPEAT-CONTAINING PROTEIN AT3G6
16	52:00:00	ats6-A	2.5	6	90	500	7	ARATH:AF-Q9LTD8-F1 DUF21 DOMAIN-CONTAINING PROTEIN AT5G52790;
16	53:00:00	arhd-A	2.5	5.1	62	81	5	ARATH:AF-Q9LYX2-F1 UNCHARACTERIZED PROTEIN F15A17_160;
16	54:00:00	ao7c-A	2.5	8.3	130	591	9	ARATH:AF-Q9ZUH4-F1 TRICYCLENE SYNTHASE, CHLOROPLASTIC;
16	55:00:00	akcj-A	2.5	7.1	80	360	6	ARATH:AF-O65464-F1 BROMO-ADJACENT HOMOLOGY (BAH) DOMAIN-CONTAINING P
16	56:00:00	afmm-A	2.5	4.9	98	873	2	ARATH:AF-Q9SU29-F1 E3 UBIQUITIN-PROTEIN LIGASE UPL5;
16	57:00:00	akg6-A	2.5	18	129	426	7	ARATH:AF-Q8GYH5-F1 ANKYRIN REPEAT-CONTAINING PROTEIN BDA1;
16	58:00:00	ardv-A	2.5	7.9	96	564	9	ARATH:AF-Q5XEY4-F1 AT5G53080;
16	59:00:00	akbq-A	2.5	6.9	71	217	7	ARATH:AF-O65708-F1 PROTEIN MODIFYING WALL LIGNIN-2;
16	60:00:00	ar4q-A	2.5	8.7	108	721	9	ARATH:AF-A0A1P8BAF7-F1 RIBONUCLEASE P PROTEIN SUBUNIT P38-LIKE PROTEI
16	61:00:00	asxi-A	2.5	5.8	91	261	10	ARATH:AF-Q9C9M9-F1 BIDIRECTIONAL SUGAR TRANSPORTER SWEET6;
16	62:00:00	aa6j-A	2.5	4.1	93	632	8	ARATH:AF-Q8VZ40-F1 U-BOX DOMAIN-CONTAINING PROTEIN 14;
16	63:00:00	amnr-A	2.5	8.6	122	350	5	ARATH:AF-Q9C794-F1 SON OF SEVENLESS PROTEIN;
16	64:00:00	apk1-A	2.5	5.6	76	343	9	ARATH:AF-F4I8X8-F1 PROBABLE DOLICHYL-DIPHOSPHOOLIGOSACCHARIDE--PROTE
16	65:00:00	al1i-A	2.5	5.1	71	133	13	ARATH:AF-O81071-F1 AT2G29020/T9I4.10;
16	66:00:00	ac7k-A	2.5	13	86	262	12	ARATH:AF-Q9SYX1-F1 LIGHT-HARVESTING COMPLEX-LIKE PROTEIN 3 ISOTYPE 1
16	67:00:00	am9w-A	2.5	11.8	82	560	10	ARATH:AF-F4J262-F1 N-ACETYLGLUCOSAMINYL TRANSFERASE COMPONENT FAMILY
16	68:00:00	aneo-A	2.5	8.6	90	296	10	ARATH:AF-Q84JU5-F1 SNARE ASSOCIATED GOLGI PROTEIN FAMILY;
16	69:00:00	ahcp-A	2.5	9.6	91	317	8	ARATH:AF-Q9M2J2-F1 MATH DOMAIN AND COILED-COIL DOMAIN-CONTAINING PRO
16	70:00:00	arh7-A	2.5	7.1	74	310	8	ARATH:AF-Q9C9N3-F1 ZINC FINGER CCCH DOMAIN-CONTAINING PROTEIN 14;
16	71:00:00	ah0y-A	2.5	9.6	121	683	7	ARATH:AF-F4K8Y6-F1 EXOCYST SUBUNIT EXO70 FAMILY PROTEIN;
16	72:00:00	ap30-A	2.5	8	57	591	2	ARATH:AF-B3H6J5-F1 PRE-MRNA-SPLICING FACTOR;
16	73:00:00	aix0-A	2.5	13.7	124	687	6	ARATH:AF-F4I4A6-F1 NUCLEOLAR GTP-BINDING PROTEIN 1;
16	74:00:00	aow5-A	2.5	4.1	51	562	0	ARATH:AF-F4I6E4-F1 PROTEIN KINASE FAMILY PROTEIN;
16	75:00:00	af77-A	2.4	4.1	92	1002	8	ARATH:AF-P93820-F1 BTB/POZ DOMAIN-CONTAINING PROTEIN AT1G04390;
16	76:00:00	agzz-A	2.4	8.3	90	781	12	ARATH:AF-Q8RXR2-F1 CHLORIDE CHANNEL PROTEIN CLC-F;
16	77:00:00	ad5e-A	2.4	17.6	93	857	5	ARATH:AF-Q9SX38-F1 PUTATIVE DISEASE RESISTANCE PROTEIN AT1G50180;
16	78:00:00	aep8-A	2.4	11.4	144	1179	4	ARATH:AF-A0A1P8B6L8-F1 DNA TOPOISOMERASE 4 SUBUNIT B (DUF810);
16	79:00:00	aiqf-A	2.4	4.1	81	283	4	ARATH:AF-Q9LR68-F1 SECRETORY CARRIER-ASSOCIATED MEMBRANE PROTEIN 2;
16	80:00:00	aqdq-A	2.4	1.7	44	132	2	ARATH:AF-P09468-F1 ATP SYNTHASE EPSILON CHAIN, CHLOROPLASTIC;
16	81:00:00	am7m-A	2.4	4.5	69	580	3	ARATH:AF-Q8S8G1-F1 ARM REPEAT SUPERFAMILY PROTEIN;
16	82:00:00	asrv-A	2.4	3.5	56	93	7	ARATH:AF-Q8S8H4-F1 EXPRESSED PROTEIN;
16	83:00:00	ad7w-A	2.4	6.9	55	179	2	ARATH:AF-Q9SI65-F1 XH DOMAIN-CONTAINING PROTEIN;
16	84:00:00	aeqi-A	2.4	5.4	106	439	7	ARATH:AF-Q8W207-F1 COP9 SIGNALOSOME COMPLEX SUBUNIT 2;
16	85:00:00	adb8-A	2.4	10.8	79	171	3	ARATH:AF-A0A1P8AZD4-F1 UNCHARACTERIZED PROTEIN;
16	86:00:00	ak9j-A	2.4	6	138	745	6	ARATH:AF-F4IRM4-F1 PROTEIN PHOX1;
16	87:00:00	apos-A	2.4	7.1	73	606	5	ARATH:AF-Q9FT74-F1 ATP-DEPENDENT DNA HELICASE Q-LIKE 1;
16	88:00:00	almd-A	2.4	12.3	88	924	3	ARATH:AF-Q949M4-F1 METHYL-COENZYME M REDUCTASE II SUBUNIT GAMMA, PUT
16	89:00:00	afqp-A	2.4	10.9	101	299	8	ARATH:AF-Q6DYC5-F1 UNCHARACTERIZED PROTEIN;
16	90:00:00	apf0-A	2.4	7.4	122	373	5	ARATH:AF-Q945Q2-F1 AT3G59090/F17J16_140;
16	91:00:00	aed2-A	2.4	12	121	456	7	ARATH:AF-Q9LVY0-F1 PEPTIDE CHAIN RELEASE FACTOR PRFB1, CHLOROPLASTIC
16	92:00:00	asrd-A	2.4	7.4	107	457	7	ARATH:AF-Q8H1G3-F1 METAL TOLERANCE PROTEIN C4;
16	93:00:00	adu8-A	2.4	4.3	92	738	8	ARATH:AF-Q94AH6-F1 CULLIN-1;
16	94:00:00	acna-A	2.4	16.4	80	225	8	ARATH:AF-Q9LJQ5-F1 RETICULON-LIKE PROTEIN B9;
16	95:00:00	ab7h-A	2.4	23.3	111	393	4	ARATH:AF-Q9LXS1-F1 METAL TOLERANCE PROTEIN A2;
16	96:00:00	auws-A	2.4	4.4	150	1739	9	ARATH:AF-F4IXW2-F1 BREFELDIN A-INHIBITED GUANINE NUCLEOTIDE-EXCHANGE
16	97:00:00	aq6t-A	2.4	7.6	77	278	8	ARATH:AF-Q9C6Z9-F1 COTTON FIBER PROTEIN;
16	98:00:00	asan-A	2.4	5.1	130	216	5	ARATH:AF-F4K495-F1 MOB KINASE ACTIVATOR-LIKE 2A;
16	99:00:00	aed7-A	2.4	5.6	81	182	6	ARATH:AF-P93829-F1 PRA1 FAMILY PROTEIN D;
17	00:00	ad60-A	2.4	6.4	81	208	7	ARATH:AF-O22244-F1 PECTINESTERASE INHIBITOR 6;
17	01:00	afeg-A	2.4	4.7	93	349	9	ARATH:AF-Q9LDX3-F1 UDP-GALACTOSE/UDP-GLUCOSE TRANSPORTER 4;
17	02:00	aurk-A	2.4	7.3	72	205	11	ARATH:AF-O81039-F1 DUF724 DOMAIN-CONTAINING PROTEIN 4;
17	03:00	ajng-A	2.4	5	82	1187	4	ARATH:AF-Q9ZV43-F1 PROTEIN CHROMATIN REMODELING 8;
17	04:00	aaeh-A	2.4	5.4	118	413	5	ARATH:AF-Q5PNZ1-F1 PROBABLE PROTEIN S-ACYLTRANSFERASE 3;
17	05:00	ad6q-A	2.4	5	94	827	9	ARATH:AF-Q9FMP8-F1 RHO GTPASE-ACTIVATING PROTEIN 6;
17	06:00	auup-A	2.4	6	79	190	4	ARATH:AF-Q2V3Y1-F1 PLANT INVERTASE/PECTIN METHYLESTERASE INHIBITOR S
17	07:00	aga2-A	2.4	7.4	125	408	7	ARATH:AF-Q9LN71-F1 E3 UBIQUITIN-PROTEIN LIGASE AT1G12760;
17	08:00	aq2t-A	2.4	4.4	64	571	13	ARATH:AF-Q8RWN0-F1 UBIQUITIN-LIKE-SPECIFIC PROTEASE 1C;
17	09:00	agal-A	2.4	8.3	80	200	8	ARATH:AF-Q9LR41-F1 F26F24.3;
17	10:00	apr2-A	2.4	5.3	122	476	4	ARATH:AF-Q9M306-F1 PROBABLE PROTEIN S-ACYLTRANSFERASE 5;
17	11:00	arsf-A	2.4	10.4	94	204	10	ARATH:AF-Q9FYD2-F1 AT3G43580;
17	12:00	ao5o-A	2.4	6.6	123	968	3	ARATH:AF-Q9LF37-F1 CHAPERONE PROTEIN CLPB3, CHLOROPLASTIC;
17	13:00	acrn-A	2.4	7.9	85	175	4	ARATH:AF-Q8L8U9-F1 CASP-LIKE PROTEIN 2C1;
17	14:00	ass0-A	2.4	5.9	64	487	3	ARATH:AF-Q9ATB4-F1 TRANSCRIPTIONAL ADAPTER ADA2B;
17	15:00	asfs-A	2.4	10.7	99	687	5	ARATH:AF-Q7XYW9-F1 EXOCYST SUBUNIT EXO70 FAMILY PROTEIN;
17	16:00	aqmq-A	2.4	6.1	96	256	15	ARATH:AF-Q94A20-F1 BI1-LIKE PROTEIN;
17	17:00	ammg-A	2.4	21.3	87	445	7	ARATH:AF-Q9MBG7-F1 MEDIATOR OF RNA POLYMERASE II TRANSCRIPTION SUBUN
17	18:00	aso2-A	2.4	5.8	81	184	7	ARATH:AF-Q0WR80-F1 PLANT INVERTASE/PECTIN METHYLESTERASE INHIBITOR S
17	19:00	amxf-A	2.4	4.1	103	543	5	ARATH:AF-Q9M9W7-F1 PUTATIVE PECTINESTERASE/PECTINESTERASE INHIBITOR
17	20:00	angj-A	2.4	4	80	680	10	ARATH:AF-Q9FQ09-F1 ATP-DEPENDENT DNA HELICASE 2 SUBUNIT KU80;
17	21:00	ar2s-A	2.4	5.5	105	1786	3	ARATH:AF-Q6PUA2-F1 TRANSCRIPTION INITIATION FACTOR TFIID SUBUNIT 1B;
17	22:00	aqid-A	2.4	3.5	58	126	2	ARATH:AF-F4IA86-F1 UNCHARACTERIZED PROTEIN;
17	23:00	abw5-A	2.4	6.4	95	202	3	ARATH:AF-Q9ASV6-F1 30S RIBOSOMAL PROTEIN S20, CHLOROPLASTIC;
17	24:00:00	ai0o-A	2.4	3.8	67	164	10	ARATH:AF-Q9LR57-F1 CASP-LIKE PROTEIN 1C2;
17	25:00:00	avbv-A	2.4	6.8	98	213	11	ARATH:AF-Q9STW3-F1 PROTEIN DMP3;
17	26:00:00	aelm-A	2.4	15.7	89	247	8	ARATH:AF-Q9SS37-F1 RETICULON-LIKE PROTEIN B8;
17	27:00:00	auqe-A	2.4	6.1	81	158	6	ARATH:AF-Q9C7P9-F1 AWPM-19-LIKE FAMILY PROTEIN;
17	28:00:00	auvy-A	2.4	7.5	98	158	8	ARATH:AF-Q941E5-F1 AT3G50680/T3A5_60;
17	29:00:00	ac2j-A	2.4	14.2	88	562	8	ARATH:AF-Q500V3-F1 AT2G12550;
17	30:00:00	ak5v-A	2.4	9.7	52	89	10	ARATH:AF-A7RED7-F1 PLANT THIONIN FAMILY PROTEIN;
17	31:00:00	asc8-A	2.4	9.4	99	206	7	ARATH:AF-Q9LVA5-F1 AT5G62340;
17	32:00:00	aq4z-A	2.4	15.8	84	278	12	ARATH:AF-Q94C78-F1 DNAJ (DUF3353);
17	33:00:00	auzh-A	2.4	4.9	62	173	8	ARATH:AF-F4K8I1-F1 CHLOROPHYLL A-B BINDING PROTEIN, CHLOROPLASTIC;
17	34:00:00	ale8-A	2.4	10.8	71	517	6	ARATH:AF-Q058J9-F1 AT3G17830;
17	35:00:00	ams1-A	2.4	6.6	146	743	5	ARATH:AF-Q9ZVD1-F1 AT2G27090;
17	36:00:00	am9e-A	2.4	3.9	78	200	8	ARATH:AF-F4HR51-F1 VALYL-TRNA SYNTHETASE / VALINE-TRNA LIGASE-LIKE P
17	37:00:00	au0j-A	2.4	6	84	587	7	ARATH:AF-Q9FK05-F1 PROBABLE PECTINESTERASE/PECTINESTERASE INHIBITOR
17	38:00:00	af70-A	2.4	14.1	145	1259	8	ARATH:AF-F4HVS0-F1 ZINC FINGER PROTEIN BRUTUS-LIKE AT1G74770;
17	39:00:00	abyj-A	2.4	6.7	64	216	9	ARATH:AF-Q6NQ21-F1 AT5G27440;
17	40:00:00	anlj-A	2.4	14.7	142	398	6	ARATH:AF-Q8W4R9-F1 WAT1-RELATED PROTEIN AT4G19185;
17	41:00:00	apn9-A	2.4	4.2	56	153	9	ARATH:AF-F4JHF7-F1 SPC97/SPC98 FAMILY OF SPINDLE POLE BODY (SBP) COM
17	42:00:00	asi8-A	2.4	7.7	65	141	11	ARATH:AF-F4JHJ3-F1 UNCHARACTERIZED PROTEIN;
17	43:00:00	asb2-A	2.4	10.5	111	1204	6	ARATH:AF-Q56YN8-F1 STRUCTURAL MAINTENANCE OF CHROMOSOMES PROTEIN 3;
17	44:00:00	amha-A	2.4	6.7	124	293	10	ARATH:AF-Q1LYX4-F1 AT3G24315;
17	45:00:00	acg1-A	2.4	8.1	80	277	8	ARATH:AF-Q9FGD1-F1 PROTEIN RKD3;
17	46:00:00	aoy0-A	2.4	6.7	125	383	8	ARATH:AF-Q8H109-F1 UNCHARACTERIZED PROTEIN AT1G06240;
17	47:00:00	an8m-A	2.4	5.3	107	289	10	ARATH:AF-Q9SYY4-F1 ELONGATION OF FATTY ACIDS PROTEIN 3-LIKE;
17	48:00:00	aka5-A	2.4	4.7	107	1658	9	ARATH:AF-F4K5S0-F1 ARM REPEAT SUPERFAMILY PROTEIN;
17	49:00:00	ar2l-A	2.4	4.4	68	447	6	ARATH:AF-F4J480-F1 GENERAL TRANSCRIPTION FACTOR 2-RELATED ZINC FINGE
17	50:00:00	ao43-A	2.4	4	100	436	7	ARATH:AF-Q9M9R3-F1 ANKYRIN REPEAT FAMILY PROTEIN;
17	51:00:00	au4q-A	2.4	10.4	83	518	8	ARATH:AF-Q9SKX2-F1 PROBABLE PECTINESTERASE/PECTINESTERASE INHIBITOR
17	52:00:00	ah25-A	2.4	9.5	147	1147	5	ARATH:AF-F4I9U7-F1 UBIQUITIN CARBOXYL-TERMINAL HYDROLASE-RELATED PRO
17	53:00:00	amlo-A	2.4	6	69	175	4	ARATH:AF-Q1H5D6-F1 AT3G63390;
17	54:00:00	afk2-A	2.4	5.2	126	532	8	ARATH:AF-Q9SAH8-F1 METAL TRANSPORTER NRAMP1;
17	55:00:00	asqm-A	2.4	11.8	77	532	6	ARATH:AF-P0C7Q8-F1 PROTEIN DA1;
17	56:00:00	acxq-A	2.4	10.6	66	170	8	ARATH:AF-Q9M1J1-F1 MITOCHONDRIAL FISSION 1 PROTEIN A;
17	57:00:00	apbk-A	2.4	3.6	59	381	10	ARATH:AF-Q9SK92-F1 E3 UBIQUITIN-PROTEIN LIGASE ATL15;
17	58:00:00	aps2-A	2.4	5	99	511	8	ARATH:AF-F4JZA0-F1 ADP,ATP CARRIER PROTEIN;
17	59:00:00	abu7-A	2.4	5.8	87	201	10	ARATH:AF-Q8L924-F1 CASP-LIKE PROTEIN 2B2;
17	60:00:00	asda-A	2.4	2.7	44	47	7	ARATH:AF-B3H5Z6-F1 UNCHARACTERIZED PROTEIN;
17	61:00:00	ahof-A	2.4	9.6	83	558	8	ARATH:AF-Q3ECY6-F1 PROTEIN SET DOMAIN GROUP 41;
17	62:00:00	amoj-A	2.4	4.9	56	87	9	ARATH:AF-A0A1P8BAK3-F1 UNCHARACTERIZED PROTEIN;
17	63:00:00	aidn-A	2.4	21.4	96	687	3	ARATH:AF-F4IGX9-F1 UNCHARACTERIZED PROTEIN;
17	64:00:00	ab2x-A	2.4	5	104	1376	2	ARATH:AF-F4JXF9-F1 DNA-DIRECTED RNA POLYMERASE III SUBUNIT 1;
17	65:00:00	asdb-A	2.4	9.7	63	291	3	ARATH:AF-Q84RD0-F1 TRANSCRIPTION FACTOR BHLH53;
17	66:00:00	ai3w-A	2.4	7.2	88	420	7	ARATH:AF-Q5XV34-F1 EXOSOME COMPLEX EXONUCLEASE;
17	67:00:00	abwi-A	2.4	6.4	79	184	6	ARATH:AF-Q1G3V3-F1 PLANT INVERTASE/PECTIN METHYLESTERASE INHIBITOR S
17	68:00:00	at50-A	2.4	13.2	75	255	5	ARATH:AF-O82352-F1 RETICULON-LIKE PROTEIN B5;
17	69:00:00	alah-A	2.4	4.4	118	554	3	ARATH:AF-O49298-F1 PROBABLE PECTINESTERASE/PECTINESTERASE INHIBITOR
17	70:00:00	are8-A	2.4	3.3	51	78	4	ARATH:AF-Q3E9U9-F1 EXPRESSED PROTEIN;
17	71:00:00	arvd-A	2.4	11	177	770	7	ARATH:AF-P31414-F1 PYROPHOSPHATE-ENERGIZED VACUOLAR MEMBRANE PROTON
17	72:00:00	aoyi-A	2.4	5.5	118	194	7	ARATH:AF-Q9FFT2-F1 CASP-LIKE PROTEIN 2D1;
17	73:00:00	ak1g-A	2.4	4.5	95	1006	5	ARATH:AF-F4IUY8-F1 SAC3 FAMILY PROTEIN A;
17	74:00:00	amp6-A	2.4	7.9	99	240	12	ARATH:AF-O64633-F1 AT2G45530;
17	75:00:00	af9n-A	2.4	2.6	39	42	15	ARATH:AF-Q3E985-F1 AT5G21020;
17	76:00:00	aiss-A	2.4	23.9	119	1256	6	ARATH:AF-A0A1I9LPW2-F1 EXPORTIN-4 PROTEIN;
17	77:00:00	aoe1-A	2.4	11	108	282	8	ARATH:AF-Q9C7C1-F1 TETRASPANIN-6;
17	78:00:00	atps-A	2.4	5.6	66	500	8	ARATH:AF-Q0WN54-F1 MOLECULAR CHAPERONE HSP40/DNAJ FAMILY PROTEIN;
17	79:00:00	abi7-A	2.4	8	99	129	9	ARATH:AF-F4K829-F1 OLEOSIN FAMILY PROTEIN;
17	80:00:00	af0g-A	2.4	8	75	118	8	ARATH:AF-F4JYW4-F1 UNCHARACTERIZED PROTEIN;
17	81:00:00	aac0-A	2.4	5.9	95	1121	4	ARATH:AF-Q9FMJ0-F1 PHOSPHATIDYLINOSITOL 4-KINASE BETA 1;
17	82:00:00	anib-A	2.4	4.6	62	82	10	ARATH:AF-A0A1P8AZA9-F1 UNCHARACTERIZED PROTEIN;
17	83:00:00	aaan-A	2.4	8	116	443	5	ARATH:AF-Q9SAH0-F1 MAGNESIUM TRANSPORTER MRS2-10;
17	84:00:00	ajke-A	2.4	8.7	120	255	8	ARATH:AF-Q9XIE8-F1 CULLIN-LIKE PROTEIN 3;
17	85:00:00	aujd-A	2.4	9.2	103	501	8	ARATH:AF-Q9SN15-F1 ARM-REPEAT/TETRATRICOPEPTIDE REPEAT (TPR)-LIKE PR
17	86:00:00	an96-A	2.4	10.9	89	839	6	ARATH:AF-F4K5W5-F1 P-LOOP CONTAINING NUCLEOSIDE TRIPHOSPHATE HYDROLA
17	87:00:00	aiob-A	2.4	6.1	102	520	6	ARATH:AF-Q9SLD2-F1 DIACYLGLYCEROL O-ACYLTRANSFERASE 1;
17	88:00:00	ain5-A	2.4	8.9	76	187	9	ARATH:AF-A8MQD8-F1 ER MEMBRANE PROTEIN COMPLEX SUBUNIT 4;
17	89:00:00	aiuz-A	2.4	7.4	54	523	6	ARATH:AF-Q9C8L9-F1 AT1G53640/F22G10.8;
17	90:00:00	anjk-A	2.4	6.5	136	1179	8	ARATH:AF-Q9LT02-F1 PROBABLE MANGANESE-TRANSPORTING ATPASE PDR2;
17	91:00:00	apmb-A	2.4	13.4	64	636	11	ARATH:AF-O04198-F1 AT2G39950;
17	92:00:00	aafx-A	2.4	5.2	88	341	8	ARATH:AF-Q9SVC2-F1 SYNTAXIN-122;
17	93:00:00	ai10-A	2.4	8.5	159	947	8	ARATH:AF-Q43128-F1 ATPASE 10, PLASMA MEMBRANE-TYPE;
17	94:00:00	agw1-A	2.4	6.2	112	1863	9	ARATH:AF-F4JV59-F1 CALCINEURIN-BINDING PROTEIN 1;
17	95:00:00	amqe-A	2.4	8.8	91	405	3	ARATH:AF-Q9M2V1-F1 PROTEIN NCA1;
17	96:00:00	ar5b-A	2.4	4.9	118	1254	4	ARATH:AF-Q8LPQ5-F1 ZINC FINGER PROTEIN BRUTUS;
17	97:00:00	ai8o-A	2.4	3.6	57	546	7	ARATH:AF-A0A1P8B397-F1 CYSTEINE/HISTIDINE-RICH C1 DOMAIN FAMILY PROTE
17	98:00:00	asj3-A	2.4	6.8	73	336	11	ARATH:AF-Q9T0F4-F1 IMMUNE-ASSOCIATED NUCLEOTIDE-BINDING PROTEIN 13;
17	99:00:00	arne-A	2.4	6.5	89	192	12	ARATH:AF-F4HWZ4-F1 PLANT INVERTASE/PECTIN METHYLESTERASE INHIBITOR S
18	00:00	acuz-A	2.4	11.7	106	375	6	ARATH:AF-Q9SDS7-F1 V-TYPE PROTON ATPASE SUBUNIT C;
18	01:00	ac8u-A	2.4	10.6	63	447	6	ARATH:AF-Q940V1-F1 AT4G39960/T5J17_130;
18	02:00	asfa-A	2.4	4.5	101	726	11	ARATH:AF-Q9SJA4-F1 PROBABLE CYCLIC NUCLEOTIDE-GATED ION CHANNEL 14;
18	03:00	agcd-A	2.4	1.5	44	203	7	ARATH:AF-Q96252-F1 ATP SYNTHASE SUBUNIT DELTA', MITOCHONDRIAL;
18	04:00	am54-A	2.4	7.8	82	492	6	ARATH:AF-Q9LH83-F1 AAA-ATPASE AT3G28520;
18	05:00	aahr-A	2.4	5.9	68	106	13	ARATH:AF-F4JG75-F1 UNCHARACTERIZED PROTEIN;
18	06:00	amua-A	2.4	4.3	73	197	7	ARATH:AF-B3H4N5-F1 PLANT INVERTASE/PECTIN METHYLESTERASE INHIBITOR S
18	07:00	amuv-A	2.4	5.7	56	162	5	ARATH:AF-F4I2Q7-F1 UNCHARACTERIZED PROTEIN;
18	08:00	ac5h-A	2.4	8.3	76	187	5	ARATH:AF-Q9SB59-F1 BNM1 LIKE PROTEIN;
18	09:00	aapo-A	2.4	8.4	71	336	1	ARATH:AF-Q9LIA6-F1 PLANT-SPECIFIC TFIIB-RELATED PROTEIN 2;
18	10:00	ae4y-A	2.4	5.4	102	652	11	ARATH:AF-F4IGF6-F1 MYOSIN HEAVY CHAIN-LIKE PROTEIN;
18	11:00	abtq-A	2.4	9.3	88	806	3	ARATH:AF-Q9FVQ5-F1 CSC1-LIKE PROTEIN AT1G32090;
18	12:00	aj01-A	2.4	10.1	90	227	1	ARATH:AF-O81002-F1 AT2G22850;
18	13:00	ailt-A	2.4	8	120	452	8	ARATH:AF-Q84RQ8-F1 PROBABLE E3 UBIQUITIN-PROTEIN LIGASE ARI15;
18	14:00	ac7m-A	2.4	6.6	84	157	5	ARATH:AF-Q63Z96-F1 AT1G76060;
18	15:00	aoed-A	2.4	7.1	89	376	7	ARATH:AF-Q8L540-F1 THIOL-DISULFIDE OXIDOREDUCTASE LTO1;
18	16:00	ap97-A	2.4	10.9	157	1296	10	ARATH:AF-Q9M1Q9-F1 ABC TRANSPORTER B FAMILY MEMBER 21;
18	17:00	ajjc-A	2.4	3	46	266	9	ARATH:AF-Q9SN41-F1 TRANSCRIPTION FACTOR IIS PROTEIN;
18	18:00	ampp-A	2.4	5.9	83	175	7	ARATH:AF-Q9LSN2-F1 INVERTASE INHIBITOR-LIKE PROTEIN;
18	19:00	ar9b-A	2.4	5.5	83	657	10	ARATH:AF-Q9SAA6-F1 PENTATRICOPEPTIDE REPEAT-CONTAINING PROTEIN AT1G1
18	20:00	aar8-A	2.4	11.7	139	496	4	ARATH:AF-F4IM73-F1 LUNG SEVEN TRANSMEMBRANE RECEPTOR FAMILY PROTEIN;
18	21:00	asfo-A	2.4	6.6	153	598	5	ARATH:AF-Q9C8E3-F1 TERPENOID SYNTHASE 26;
18	22:00	argo-A	2.4	8.6	130	547	5	ARATH:AF-Q84UU4-F1 ALPHA-HUMULENE/(-)-(E)-BETA-CARYOPHYLLENE SYNTHAS
18	23:00	ahus-A	2.4	4.6	65	180	3	ARATH:AF-Q8LAF5-F1 AT4G19350;
18	24:00:00	aenr-A	2.4	7.7	74	324	8	ARATH:AF-Q8H112-F1 PGR5-LIKE PROTEIN 1A, CHLOROPLASTIC;
18	25:00:00	aeb1-A	2.4	12	80	263	6	ARATH:AF-Q9LRK6-F1 PUTATIVE CYSTEINE-RICH REPEAT SECRETORY PROTEIN 3
18	26:00:00	am4x-A	2.4	6.3	89	406	6	ARATH:AF-Q9FGL4-F1 AT5G47440;
18	27:00:00	anhr-A	2.4	6.1	98	478	13	ARATH:AF-Q94BZ1-F1 PROTEIN ZINC INDUCED FACILITATOR-LIKE 1;
18	28:00:00	asnj-A	2.4	7.4	128	823	4	ARATH:AF-Q9STX5-F1 ENDOPLASMIN HOMOLOG;
18	29:00:00	apka-A	2.4	4.4	55	110	9	ARATH:AF-Q9LZD1-F1 MATH DOMAIN/COILED-COIL PROTEIN;
18	30:00:00	ajux-A	2.3	5.4	142	519	4	ARATH:AF-Q9SX98-F1 LYSINE HISTIDINE TRANSPORTER-LIKE 8;
18	31:00:00	adjp-A	2.3	9.8	64	445	6	ARATH:AF-Q9ZWC5-F1 SCARECROW-LIKE PROTEIN 18;
18	32:00:00	ajfl-A	2.3	7.2	86	287	2	ARATH:AF-Q8GZ75-F1 AT2G03780;
18	33:00:00	aukq-A	2.3	4.6	129	478	10	ARATH:AF-Q84WE9-F1 LYSINE HISTIDINE TRANSPORTER-LIKE 7;
18	34:00:00	abxf-A	2.3	12.9	134	364	9	ARATH:AF-Q8LFD1-F1 PUTATIVE LIPID PHOSPHATE PHOSPHATASE 3, CHLOROPLA
18	35:00:00	ao38-A	2.3	3.6	81	84	5	ARATH:AF-A0A1P8BE35-F1 UNCHARACTERIZED PROTEIN;
18	36:00:00	aj4e-A	2.3	7.8	89	654	9	ARATH:AF-Q9ZV31-F1 U-BOX DOMAIN-CONTAINING PROTEIN 12;
18	37:00:00	akgf-A	2.3	3.7	88	578	3	ARATH:AF-Q9FJL3-F1 PEPTIDYL-PROLYL CIS-TRANS ISOMERASE FKBP65;
18	38:00:00	alwr-A	2.3	22.1	66	811	8	ARATH:AF-Q9FGV1-F1 AUXIN RESPONSE FACTOR 8;
18	39:00:00	ajc7-A	2.3	5.9	55	155	9	ARATH:AF-Q9XI93-F1 AT1G13930/F16A14.27;
18	40:00:00	ac32-A	2.3	5.6	128	547	8	ARATH:AF-O48711-F1 PROBABLE PECTINESTERASE/PECTINESTERASE INHIBITOR
18	41:00:00	am8y-A	2.3	4.7	95	213	8	ARATH:AF-Q9C782-F1 TRANSMEMBRANE PROTEIN;
18	42:00:00	aa4n-A	2.3	5.4	84	455	4	ARATH:AF-F4K5W6-F1 P-LOOP NUCLEOSIDE TRIPHOSPHATE HYDROLASE SUPERFAM
18	43:00:00	atwj-A	2.3	13.9	101	756	3	ARATH:AF-F4JRR1-F1 CONSERVED OLIGOMERIC GOLGI COMPLEX SUBUNIT 2;
18	44:00:00	aeh3-A	2.3	8.2	109	413	4	ARATH:AF-A2RVR7-F1 PEPTIDE CHAIN RELEASE FACTOR 1, MITOCHONDRIAL;
18	45:00:00	ani4-A	2.3	4.6	74	626	12	ARATH:AF-A0A1P8AMN4-F1 CYSTEINE/HISTIDINE-RICH C1 DOMAIN FAMILY PROTE
18	46:00:00	acmb-A	2.3	10	73	181	11	ARATH:AF-Q9C7T2-F1 AT1G72230/T9N14_17;
18	47:00:00	amog-A	2.3	10	82	170	10	ARATH:AF-Q39065-F1 COPPER TRANSPORTER 1;
18	48:00:00	apgr-A	2.3	6	85	194	5	ARATH:AF-Q9LZI3-F1 PLANT INVERTASE/PECTIN METHYLESTERASE INHIBITOR S
18	49:00:00	acqt-A	2.3	5.6	107	571	10	ARATH:AF-Q9FJ21-F1 PROBABLE PECTINESTERASE/PECTINESTERASE INHIBITOR
18	50:00:00	agd1-A	2.3	9.3	68	91	6	ARATH:AF-Q3ECT3-F1 RIBONUCLEASE;
18	51:00:00	ar0d-A	2.3	8.1	105	466	11	ARATH:AF-Q9LYS9-F1 CYTOCHROME B561 AND DOMON DOMAIN-CONTAINING PROTE
18	52:00:00	afn3-A	2.3	8.5	50	71	6	ARATH:AF-B3H6E1-F1 UNCHARACTERIZED PROTEIN;
18	53:00:00	anx0-A	2.3	5.2	126	1192	5	ARATH:AF-F4IXI9-F1 DENTIN SIALOPHOSPHOPROTEIN-LIKE PROTEIN;
18	54:00:00	aqv1-A	2.3	8.9	72	702	6	ARATH:AF-Q84WJ0-F1 PROTEIN DA1-RELATED 5;
18	55:00:00	abqd-A	2.3	7.4	76	114	8	ARATH:AF-Q680Q9-F1 PROBABLE RIBOSOMAL PROTEIN;
18	56:00:00	asi4-A	2.3	12.4	111	482	8	ARATH:AF-A0A1P8AP72-F1 P-LOOP CONTAINING NUCLEOSIDE TRIPHOSPHATE HYDR
18	57:00:00	aciw-A	2.3	14.9	77	520	3	ARATH:AF-Q8L775-F1 AT5G24870;
18	58:00:00	acec-A	2.3	11.8	105	773	4	ARATH:AF-Q9C902-F1 PAS DOMAIN-CONTAINING PROTEIN TYROSINE KINASE FAM
18	59:00:00	ahod-A	2.3	16.2	96	275	4	ARATH:AF-Q9SUR3-F1 RETICULON-LIKE PROTEIN B1;
18	60:00:00	akn9-A	2.3	5.3	102	398	4	ARATH:AF-Q9M363-F1 CYTOCHROME B561 AND DOMON DOMAIN-CONTAINING PROTE
18	61:00:00	aq00-A	2.3	5.2	101	780	10	ARATH:AF-Q93ZT6-F1 EUKARYOTIC TRANSLATION INITIATION FACTOR ISOFORM
18	62:00:00	acyk-A	2.3	5.4	83	224	13	ARATH:AF-P46421-F1 GLUTATHIONE S-TRANSFERASE U5;
18	63:00:00	armu-A	2.3	5.7	123	401	8	ARATH:AF-O22832-F1 STEAROYL- 9-DESATURASE 7,
18	64:00:00	aec8-A	2.3	5.2	91	501	7	ARATH:AF-Q38933-F1 LYCOPENE BETA CYCLASE, CHLOROPLASTIC;
18	65:00:00	an1g-A	2.3	7.4	94	543	6	ARATH:AF-Q9LY09-F1 OLEOSIN GRP-17;
18	66:00:00	anok-A	2.3	14.5	101	488	13	ARATH:AF-Q93YP9-F1 SUGAR TRANSPORTER ERD6-LIKE 4;
18	67:00:00	aggp-A	2.3	5.2	70	150	4	ARATH:AF-Q84RE5-F1 TRANSMEMBRANE FAMILY 220 HELIX PROTEIN;
18	68:00:00	au4i-A	2.3	15.9	84	298	7	ARATH:AF-Q1G3Y7-F1 NUCLEAR SPECKLE SPLICING REGULATORY-LIKE PROTEIN
18	69:00:00	as4p-A	2.3	4.8	131	526	9	ARATH:AF-Q8LPF4-F1 AMINO ACID TRANSPORTER AVT1E;
18	70:00:00	acc3-A	2.3	3.5	72	164	10	ARATH:AF-Q9SAH5-F1 PHOSPHATIDYL-N-METHYLETHANOLAMINE N-METHYLTRANSFE
18	71:00:00	akkv-A	2.3	9.9	127	848	5	ARATH:AF-Q8LPQ1-F1 PROTEIN NETWORKED 2C;
18	72:00:00	aby0-A	2.3	8.5	108	149	5	ARATH:AF-Q5BQ23-F1 FAM136A-LIKE PROTEIN (DUF842);
18	73:00:00	arhx-A	2.3	8.8	125	916	9	ARATH:AF-Q8H1U4-F1 ANAPHASE-PROMOTING COMPLEX SUBUNIT 5;
18	74:00:00	ah9x-A	2.3	8.4	76	1097	8	ARATH:AF-F4JRP0-F1 PROTEIN STICHEL-LIKE 3;
18	75:00:00	ajye-A	2.3	12.2	140	624	6	ARATH:AF-Q3E9B8-F1 ABC TRANSPORTER G FAMILY MEMBER 23;
18	76:00:00	at55-A	2.3	20	84	312	7	ARATH:AF-F4JT89-F1 DNAJ HEAT SHOCK N-TERMINAL DOMAIN-CONTAINING PROT
18	77:00:00	atk2-A	2.3	8.1	95	561	7	ARATH:AF-Q9C749-F1 TERPENE CYCLASE, PUTATIVE;
18	78:00:00	auda-A	2.3	5.8	94	1592	4	ARATH:AF-A0A1P8B0L2-F1 ZINC FINGER C3H1 DOMAIN PROTEIN;
18	79:00:00	an9o-A	2.3	8.9	78	698	3	ARATH:AF-F4J381-F1 FG-GAP REPEAT-CONTAINING PROTEIN;
18	80:00:00	ahe4-A	2.3	8.8	106	674	9	ARATH:AF-Q9LZW3-F1 U-BOX DOMAIN-CONTAINING PROTEIN 16;
18	81:00:00	aq2b-A	2.3	7.9	119	620	7	ARATH:AF-Q93ZB7-F1 TRANSCRIPTION FACTOR GTE11;
18	82:00:00	asy2-A	2.3	10.4	112	768	3	ARATH:AF-Q9C7G1-F1 U-BOX DOMAIN-CONTAINING PROTEIN 45;
18	83:00:00	akhe-A	2.3	5.8	134	717	7	ARATH:AF-Q944S4-F1 AT1G64300/F15H21_13;
18	84:00:00	arve-A	2.3	8.9	93	191	3	ARATH:AF-Q9FIN5-F1 EMB|CAB66412.1;
18	85:00:00	ac84-A	2.3	12.5	84	549	6	ARATH:AF-Q9SVW8-F1 PLANT INTRACELLULAR RAS-GROUP-RELATED LRR PROTEIN
18	86:00:00	anbw-A	2.3	14.5	83	943	4	ARATH:AF-F4I5S3-F1 P-LOOP CONTAINING NUCLEOSIDE TRIPHOSPHATE HYDROLA
18	87:00:00	arf1-A	2.3	9.2	67	159	7	ARATH:AF-Q9SN53-F1 UNCHARACTERIZED PROTEIN AT4G11020;
18	88:00:00	aqce-A	2.3	6	84	128	7	ARATH:AF-Q9LXX9-F1 AT3G56610;
18	89:00:00	at7z-A	2.3	10.2	93	379	11	ARATH:AF-Q9LSF5-F1 PENTATRICOPEPTIDE REPEAT-CONTAINING PROTEIN AT3G2
18	90:00:00	ai3z-A	2.3	9.2	136	622	8	ARATH:AF-Q8W4R8-F1 PHOSPHATIDYLINOSITOL 4-KINASE GAMMA 6;
18	91:00:00	aeuw-A	2.3	6	89	400	9	ARATH:AF-A0A1I9LQ20-F1 F-BOX PROTEIN RMF;
18	92:00:00	ab7z-A	2.3	6.5	80	274	5	ARATH:AF-F4INW8-F1 CALLOSE SYNTHASE-LIKE PROTEIN;
18	93:00:00	amq9-A	2.3	10	64	121	11	ARATH:AF-F4HX06-F1 EARLY-RESPONSIVE TO DEHYDRATION PROTEIN-RELATED /
18	94:00:00	am9r-A	2.3	7.1	92	983	4	ARATH:AF-Q9ZP54-F1 POLY POLYMERASE 1;
18	95:00:00	auep-A	2.3	3.9	81	93	5	ARATH:AF-Q9LY54-F1 ADP-RIBOSYLATION FACTOR GTPASE-ACTIVATING PROTEIN
18	96:00:00	asep-A	2.3	9.8	118	652	4	ARATH:AF-Q9LM88-F1 AT1G20670;
18	97:00:00	atm2-A	2.3	5.2	109	815	8	ARATH:AF-Q9SXY0-F1 CHROMATIN ASSEMBLY FACTOR 1 SUBUNIT FAS1;
18	98:00:00	agl0-A	2.3	7.1	146	2355	10	ARATH:AF-F4I1L3-F1 ACETYL-COA CARBOXYLASE 2;
18	99:00:00	anti-A	2.3	5.6	105	227	10	ARATH:AF-Q9STY0-F1 PEROXISOMAL MEMBRANE PROTEIN 11B;
19	00:00	atn2-A	2.3	4.1	80	487	3	ARATH:AF-Q9FLJ6-F1 PENTATRICOPEPTIDE REPEAT-CONTAINING PROTEIN AT5G6
19	01:00	ap2v-A	2.3	5.5	128	456	9	ARATH:AF-F4IMD9-F1 MAJOR FACILITATOR SUPERFAMILY PROTEIN;
19	02:00	alab-A	2.3	11.4	116	384	6	ARATH:AF-Q6E240-F1 UPF0496 PROTEIN AT3G28310/AT3G28320;
19	03:00	amf5-A	2.3	3.2	46	106	11	ARATH:AF-Q6IDA3-F1 AT5G52547;
19	04:00	aaa6-A	2.3	3.8	66	816	2	ARATH:AF-Q94BP0-F1 PROBABLE TRANSCRIPTIONAL REGULATOR SLK2;
19	05:00	aa6p-A	2.3	4	58	588	9	ARATH:AF-F4K588-F1 TRANSCRIPTION TERMINATION FACTOR FAMILY PROTEIN;
19	06:00	afoh-A	2.3	6.1	80	323	13	ARATH:AF-Q9C6L2-F1 AT1G25420/F2J7_16;
19	07:00	ahf1-A	2.3	11.1	96	559	11	ARATH:AF-F4KGE8-F1 PROTEIN GRAVITROPIC IN THE LIGHT 1;
19	08:00	ascg-A	2.3	7.9	123	567	6	ARATH:AF-Q8W468-F1 PROBABLE E3 UBIQUITIN-PROTEIN LIGASE ARI8;
19	09:00	al7y-A	2.3	12.7	112	856	5	ARATH:AF-Q9SYM1-F1 MECHANOSENSITIVE ION CHANNEL PROTEIN 6;
19	10:00	ae7x-A	2.3	4.8	116	588	8	ARATH:AF-Q9ZRT1-F1 PROTEIN GAMMA RESPONSE 1;
19	11:00	ac07-A	2.3	9.4	101	427	6	ARATH:AF-Q9XIN5-F1 COILED-COIL PROTEIN (DUF2040);
19	12:00	aolt-A	2.3	5.7	140	1074	6	ARATH:AF-Q9LF79-F1 CALCIUM-TRANSPORTING ATPASE 8, PLASMA MEMBRANE-TY
19	13:00	ajbp-A	2.3	10.1	78	158	5	ARATH:AF-Q9LJ40-F1 UNCHARACTERIZED PROTEIN;
19	14:00	ao1y-A	2.3	6.2	52	187	8	ARATH:AF-Q9ZQ80-F1 NODULIN-RELATED PROTEIN 1;
19	15:00	ab7e-A	2.3	6.2	58	62	7	ARATH:AF-Q9LQ84-F1 ADENYLOSUCCINATE SYNTHETASE;
19	16:00	auiz-A	2.3	8.5	78	206	8	ARATH:AF-Q9SIH4-F1 CASPARIAN STRIP MEMBRANE PROTEIN 1;
19	17:00	air3-A	2.3	7.7	69	348	6	ARATH:AF-O49457-F1 DNAJ HEAT SHOCK FAMILY PROTEIN;
19	18:00	akpt-A	2.3	11.3	134	412	1	ARATH:AF-Q8GW16-F1 UPF0496 PROTEIN AT5G66675;
19	19:00	aj30-A	2.3	5.1	69	194	7	ARATH:AF-Q9LUU8-F1 PLANT INVERTASE/PECTIN METHYLESTERASE INHIBITOR S
19	20:00	akrf-A	2.3	4.2	86	227	9	ARATH:AF-Q8LBA6-F1 CDP-DIACYLGLYCEROL--INOSITOL 3-PHOSPHATIDYLTRANSF
19	21:00	at2t-A	2.3	7.1	70	459	3	ARATH:AF-F4JY84-F1 PROTEIN TESMIN/TSO1-LIKE CXC 7;
19	22:00	ajt7-A	2.3	4.2	84	452	8	ARATH:AF-Q9SX27-F1 TRANSCRIPTION FACTOR PERIANTHIA;
19	23:00	aovt-A	2.3	7.5	124	325	4	ARATH:AF-F4KIP2-F1 BROMODOMAIN TESTIS-SPECIFIC PROTEIN;
19	24:00:00	ajxj-A	2.3	4.2	81	1032	9	ARATH:AF-Q8GVE8-F1 PHOSPHOENOLPYRUVATE CARBOXYLASE 4;
19	25:00:00	aur3-A	2.3	4.2	107	239	2	ARATH:AF-Q9LUH6-F1 AT5G43180;
19	26:00:00	at3j-A	2.3	11	126	485	9	ARATH:AF-Q8RXN6-F1 U4/U6 SMALL NUCLEAR RIBONUCLEOPROTEIN PRP31 HOMOL
19	27:00:00	apv7-A	2.3	14	100	566	9	ARATH:AF-Q0WUC5-F1 ALBINO3-LIKE PROTEIN 3, MITOCHONDRIAL;
19	28:00:00	ao05-A	2.3	9.6	88	646	2	ARATH:AF-Q9FI80-F1 PENTATRICOPEPTIDE REPEAT-CONTAINING PROTEIN AT5G4
19	29:00:00	asbn-A	2.3	7.6	99	523	6	ARATH:AF-Q8GW20-F1 UNCHARACTERIZED PROTEIN AT5G03900, CHLOROPLASTIC;
19	30:00:00	akl9-A	2.3	3.9	87	319	9	ARATH:AF-Q9SRI3-F1 AT3G01360;
19	31:00:00	accx-A	2.3	8.2	86	291	5	ARATH:AF-P92559-F1 UNCHARACTERIZED MITOCHONDRIAL PROTEIN ATMG01280;
19	32:00:00	auca-A	2.3	8.7	133	1148	8	ARATH:AF-Q9SUG7-F1 AUTOPHAGY-RELATED PROTEIN 11;
19	33:00:00	as6p-A	2.3	7.5	80	240	4	ARATH:AF-P93045-F1 CHROMATIN STRUCTURE-REMODELING COMPLEX PROTEIN BS
19	34:00:00	adqb-A	2.3	9.7	91	217	4	ARATH:AF-Q9SHT4-F1 UBIQUITIN-SPECIFIC PROTEASE FAMILY C19-RELATED PR
19	35:00:00	aqu7-A	2.3	7.5	98	841	7	ARATH:AF-Q9C5S2-F1 SERINE/THREONINE-PROTEIN KINASE/ENDORIBONUCLEASE
19	36:00:00	ai1n-A	2.3	9.3	67	138	6	ARATH:AF-O48890-F1 DNA-DIRECTED RNA POLYMERASE II SUBUNIT 4;
19	37:00:00	ar33-A	2.3	10.7	115	827	8	ARATH:AF-O80739-F1 PUTATIVE POTASSIUM TRANSPORTER 12;
19	38:00:00	akzk-A	2.3	8.5	75	279	1	ARATH:AF-Q9LK25-F1 PROHIBITIN-4, MITOCHONDRIAL;
19	39:00:00	auto-A	2.3	5.6	91	575	5	ARATH:AF-F4K2V9-F1 PENTATRICOPEPTIDE (PPR) REPEAT-CONTAINING PROTEIN
19	40:00:00	amvb-A	2.3	4.7	88	185	13	ARATH:AF-Q2V441-F1 PLANT INVERTASE/PECTIN METHYLESTERASE INHIBITOR S
19	41:00:00	ann0-A	2.3	4.9	118	236	7	ARATH:AF-Q9LH79-F1 BIDIRECTIONAL SUGAR TRANSPORTER SWEET2;
19	42:00:00	acvd-A	2.3	6.6	135	611	4	ARATH:AF-F4K836-F1 PROTEIN RFT1 HOMOLOG;
19	43:00:00	ac9l-A	2.3	13.4	108	294	4	ARATH:AF-A0A1P8BDW4-F1 DUF1216 DOMAIN-CONTAINING PROTEIN;
19	44:00:00	amay-A	2.3	6.2	82	429	5	ARATH:AF-Q5HZ31-F1 AT4G16670;
19	45:00:00	aj52-A	2.3	8.2	91	182	5	ARATH:AF-Q8L9B5-F1 CASP-LIKE PROTEIN 2B1;
19	46:00:00	amz9-A	2.3	10.3	74	118	5	ARATH:AF-Q9S7I3-F1 NON-SPECIFIC LIPID-TRANSFER PROTEIN 2;
19	47:00:00	ad0c-A	2.3	4.8	90	663	7	ARATH:AF-Q9LII8-F1 PROTEIN KINESIN LIGHT CHAIN-RELATED 2;
19	48:00:00	aa1y-A	2.3	20.2	103	670	3	ARATH:AF-Q9C5V6-F1 DNA TOPOISOMERASE 6 SUBUNIT B;
19	49:00:00	af2q-A	2.3	8	110	1453	4	ARATH:AF-Q9LQ02-F1 DNA-DIRECTED RNA POLYMERASE IV SUBUNIT 1;
19	50:00:00	au48-A	2.3	3.9	85	142	6	ARATH:AF-Q9M2M2-F1 EMSY N TERMINUS (ENT) DOMAIN-CONTAINING PROTEIN;
19	51:00:00	actm-A	2.3	20.7	88	329	3	ARATH:AF-Q93VH2-F1 BIFUNCTIONAL NUCLEASE 2;
19	52:00:00	aswr-A	2.3	5.7	95	896	7	ARATH:AF-Q9M2W0-F1 CAP-GLY DOMAIN LINKER;
19	53:00:00	ai8u-A	2.3	5.8	87	239	9	ARATH:AF-Q9LTI3-F1 MANNOSE-P-DOLICHOL UTILIZATION DEFECT 1 PROTEIN H
19	54:00:00	aulu-A	2.3	6.3	96	785	8	ARATH:AF-O23373-F1 FORMIN-LIKE PROTEIN 3;
19	55:00:00	abm5-A	2.3	8.4	89	572	6	ARATH:AF-F4HU79-F1 SET DOMAIN-CONTAINING PROTEIN;
19	56:00:00	aaoz-A	2.3	10.4	75	374	7	ARATH:AF-F4KBJ3-F1 ALPHA/BETA-HYDROLASES SUPERFAMILY PROTEIN;
19	57:00:00	aets-A	2.3	8	123	218	5	ARATH:AF-A0A1I9LQF6-F1 SENESCENCE/DEHYDRATION-ASSOCIATED PROTEIN-LIKE
19	58:00:00	ateg-A	2.3	11.2	70	163	6	ARATH:AF-Q6NLF4-F1 GPI-ANCHORED PROTEIN LLG2;
19	59:00:00	apbn-A	2.3	5.1	76	244	14	ARATH:AF-Q9FK96-F1 PROTEIN DMP9;
19	60:00:00	ad05-A	2.3	13	85	659	8	ARATH:AF-Q8RX80-F1 CYSTEINE-RICH RECEPTOR-LIKE PROTEIN KINASE 18;
19	61:00:00	auji-A	2.3	4.2	101	1210	9	ARATH:AF-F4IAE9-F1 ATPASE FAMILY AAA DOMAIN-CONTAINING PROTEIN AT1G0
19	62:00:00	adk9-A	2.3	5.9	82	190	6	ARATH:AF-Q9XI73-F1 PHOTOSYNTHETIC NDH SUBUNIT OF LUMENAL LOCATION 2,
19	63:00:00	af9t-A	2.3	5.6	148	877	7	ARATH:AF-Q93YV0-F1 (E,E)-GERANYLLINALOOL SYNTHASE;
19	64:00:00	ai7a-A	2.3	7.8	92	947	11	ARATH:AF-F4IJK1-F1 PROTEIN NETWORKED 2D;
19	65:00:00	ae63-A	2.3	5.5	112	196	7	ARATH:AF-Q9FG04-F1 CALCIUM LOAD-ACTIVATED CALCIUM CHANNEL;
19	66:00:00	aq4p-A	2.3	6.8	68	102	3	ARATH:AF-A0A178W5Y7-F1 TRANSMEMBRANE PROTEIN;
19	67:00:00	agyw-A	2.3	7.8	58	254	9	ARATH:AF-Q8RXJ5-F1 CHAPERONE DNAJ-DOMAIN SUPERFAMILY PROTEIN;
19	68:00:00	alil-A	2.3	9.8	58	445	9	ARATH:AF-Q9LXD7-F1 HISTONE ACETYLTRANSFERASE OF THE MYST FAMILY 2;
19	69:00:00	akbr-A	2.3	7.8	69	223	3	ARATH:AF-Q8LBA0-F1 NEP1-INTERACTING PROTEIN-LIKE 2;
19	70:00:00	actc-A	2.3	6.3	63	259	2	ARATH:AF-O48533-F1 PROTEIN POLYCHOME;
19	71:00:00	am68-A	2.3	6.1	87	509	9	ARATH:AF-Q1PDF2-F1 TRANSMEMBRANE PROTEIN;
19	72:00:00	adec-A	2.3	5.5	113	680	4	ARATH:AF-Q84JF8-F1 LEUCINE-RICH REPEAT PROTEIN KINASE FAMILY PROTEIN
19	73:00:00	an9k-A	2.3	5.7	84	514	7	ARATH:AF-Q9SZ20-F1 PENTATRICOPEPTIDE REPEAT-CONTAINING PROTEIN AT4G2
19	74:00:00	arrd-A	2.3	10.3	64	103	2	ARATH:AF-Q9FJ96-F1 AT5G51960;
19	75:00:00	ah3h-A	2.3	9	96	342	10	ARATH:AF-Q9FX73-F1 POST-GPI ATTACHMENT TO PROTEINS FACTOR 3;
19	76:00:00	aqpy-A	2.3	4.1	73	990	10	ARATH:AF-Q9S9P0-F1 T24D18.4;
19	77:00:00	autk-A	2.3	3.4	62	118	5	ARATH:AF-Q3C1C7-F1 CELL GROWTH DEFECT FACTOR-2;
19	78:00:00	ail1-A	2.3	18	94	617	4	ARATH:AF-F4KFT7-F1 BIFUNCTIONAL TH2 PROTEIN, MITOCHONDRIAL;
19	79:00:00	ae9g-A	2.3	20.4	78	794	8	ARATH:AF-O82175-F1 HISTONE-LYSINE N-METHYLTRANSFERASE, H3 LYSINE-9 S
19	80:00:00	acpu-A	2.3	10.2	107	805	10	ARATH:AF-F4K4W1-F1 KINESIN-LIKE PROTEIN;
19	81:00:00	ais4-A	2.3	7.5	89	162	2	ARATH:AF-F4KDN4-F1 CHCH DOMAIN PROTEIN;
19	82:00:00	aebh-A	2.3	5.6	85	798	8	ARATH:AF-Q1PE83-F1 ARM REPEAT SUPERFAMILY PROTEIN;
19	83:00:00	aqlf-A	2.3	6.6	43	102	2	ARATH:AF-Q570U1-F1 UNCHARACTERIZED PROTEIN;
19	84:00:00	auyf-A	2.3	8.5	129	253	5	ARATH:AF-Q9LXE7-F1 TRANSMEMBRANE PROTEIN;
19	85:00:00	ali2-A	2.3	4.3	53	218	9	ARATH:AF-Q84VQ4-F1 NAD(P)H-QUINONE OXIDOREDUCTASE SUBUNIT U, CHLOROP
19	86:00:00	ane5-A	2.3	7	64	799	8	ARATH:AF-O81028-F1 PENTATRICOPEPTIDE REPEAT-CONTAINING PROTEIN AT2G2
19	87:00:00	aa0a-A	2.3	12.7	46	144	2	ARATH:AF-F4IRE1-F1 UNCHARACTERIZED PROTEIN;
19	88:00:00	al05-A	2.3	15.3	79	244	4	ARATH:AF-F4J794-F1 CHAPERONE DNAJ-DOMAIN SUPERFAMILY PROTEIN;
19	89:00:00	aghk-A	2.3	9	80	790	10	ARATH:AF-Q8VZ17-F1 HISTONE-LYSINE N-METHYLTRANSFERASE, H3 LYSINE-9 S
19	90:00:00	amlr-A	2.3	14.1	84	207	8	ARATH:AF-F4K8L9-F1 CHAPERONE DNAJ-DOMAIN SUPERFAMILY PROTEIN;
19	91:00:00	al5c-A	2.3	5.7	103	188	6	ARATH:AF-Q38820-F1 MITOCHONDRIAL IMPORT INNER MEMBRANE TRANSLOCASE S
19	92:00:00	aka6-A	2.3	6.1	124	263	6	ARATH:AF-Q6NQN5-F1 BIDIRECTIONAL SUGAR TRANSPORTER SWEET3;
19	93:00:00	am4p-A	2.3	6.8	149	510	8	ARATH:AF-O64602-F1 AT1G70340;
19	94:00:00	anv2-A	2.3	4.3	74	164	16	ARATH:AF-Q9FJR4-F1 PLANT INVERTASE/PECTIN METHYLESTERASE INHIBITOR S
19	95:00:00	ankw-A	2.3	3.7	69	154	6	ARATH:AF-Q945M8-F1 CASP-LIKE PROTEIN 5B2;
19	96:00:00	ah9e-A	2.3	8.8	106	526	9	ARATH:AF-F4I340-F1 SEIPIN-2;
19	97:00:00	afn5-A	2.3	10.8	88	496	3	ARATH:AF-Q93ZA0-F1 PROBABLE CHLOROPHYLL(IDE) B REDUCTASE NYC1, CHLOR
[truncated: 27,991 more rows]
