# Supplementary material for: Structural screens identify candidate human homologs of insect chemoreceptors and cryptic Drosophila gustatory receptor-like proteins
Source: eLife. 2023 Feb 20;12:e85537. doi: 10.7554/eLife.85537 (PMC9998090; doi:10.7554/eLife.85537)
Supplement: Source data 2. — Individual text files represent the output of the Dali AF-DB search using A. bakeri Or co-receptor (Orco) chain A (PDB 6C70-A) as query and the structural proteome dataset of the indicated species (note the datasets are from version 1 of the AlphaFold Protein Structure Database; subsequent, improved models were used for the pairwise comparisons in Table 1). The four-letter codes in the file names and job titles are as described for Source data 1. [file elife-85537-data2.zip › Calb_6C70A.txt]

# Job: Calb_6C70A
# Query: 6c70A
# No:  Chain   Z    rmsd lali nres  %id PDB  Description
   1:  d24h-A  6.0  6.2  194   633    8   CANAL:AF-A0A1D8PT95-F1 RING-TYPE E3 UBIQUITIN TRANSFERASE;
   2:  d2x7-A  5.2 26.2  154   227    5   CANAL:AF-Q5AKC2-F1 T-SNARE COILED-COIL HOMOLOGY DOMAIN-CONTAINING PR
   3:  d3q5-A  5.2  3.4   64   751    0   CANAL:AF-Q5ABB0-F1 PUTATIVE AAA FAMILY ATPASE;
   4:  d51y-A  5.1  4.6   70   171    9   CANAL:AF-A0A1D8PIN6-F1 DOLICHYL-DIPHOSPHOOLIGOSACCHARIDE--PROTEIN
   5:  d4wy-A  5.1 17.4  102  1055    3   CANAL:AF-A0A1D8PTM3-F1 DNA-DEPENDENT ATPASE;
   6:  d194-A  5.1  5.4  108   515    4   CANAL:AF-Q59VY8-F1 GALACTOKINASE;
   7:  d4x6-A  5.1  6.6  150   465    9   CANAL:AF-Q5A348-F1 UNCHARACTERIZED PROTEIN;
   8:  d5qc-A  5.1  3.9   94   332    7   CANAL:AF-A0A1D8PPX8-F1 SEC20P;
   9:  d4ap-A  5.1 12.1  135  1591    6   CANAL:AF-Q5ADX2-F1 HISTONE TRANSCRIPTION REGULATOR 3 HOMOLOG;
  10:  d5tj-A  5.1  7.8  100   164   13   CANAL:AF-Q5AJZ8-F1 SUCCINATE DEHYDROGENASE  CYTOCHROME B
  11:  d2ef-A  5.1  3.1   66   169   11   CANAL:AF-Q59SJ1-F1 SIGNAL PEPTIDASE COMPLEX SUBUNIT;
  12:  d22d-A  5.0  7.6  112   614    4   CANAL:AF-A0A1D8PHY1-F1 MEIOTIC RECOMBINATION DIRECTING PROTEIN;
  13:  d2xv-A  5.0  5.0   77   445    6   CANAL:AF-Q59UQ8-F1 PEP7P;
  14:  d6em-A  5.0 15.1   82   603    4   CANAL:AF-Q59UP4-F1 RING-TYPE DOMAIN-CONTAINING PROTEIN;
  15:  d54p-A  5.0 12.4  127   661    6   CANAL:AF-Q5AH20-F1 ALDEDH DOMAIN-CONTAINING PROTEIN;
  16:  d44q-A  5.0  3.8   64   462    5   CANAL:AF-Q9HGT6-F1 SERINE--TRNA LIGASE, CYTOPLASMIC;
  17:  d23v-A  5.0  5.7  122   764    2   CANAL:AF-Q59N76-F1 EXOMER COMPLEX SUBUNIT;
  18:  d56t-A  4.9 12.3   92   969    8   CANAL:AF-A0A1D8PPS8-F1 UNCHARACTERIZED PROTEIN;
  19:  d23d-A  4.9  6.1  119   531    6   CANAL:AF-A0A1D8PPS7-F1 UNCHARACTERIZED PROTEIN;
  20:  d38j-A  4.9 15.0   82   216    9   CANAL:AF-Q5AH99-F1 ESCRT-III SUBUNIT PROTEIN;
  21:  d3as-A  4.9 15.1   78   780   10   CANAL:AF-A0A1D8PPI2-F1 DNA TOPOISOMERASE I;
  22:  d4mq-A  4.8  8.0   82  1608   10   CANAL:AF-A0A1D8PH99-F1 THO COMPLEX SUBUNIT 2;
  23:  d3v0-A  4.8  3.8   68   304   10   CANAL:AF-Q5AEN6-F1 MEDIATOR OF RNA POLYMERASE II TRANSCRIPTION SUBUN
  24:  d17w-A  4.8  4.2   70   205    9   CANAL:AF-Q5A9D6-F1 PHOSPHATIDYLINOSITOL N-ACETYLGLUCOSAMINYLTRANSFER
  25:  d2d1-A  4.8  5.4   71   275    6   CANAL:AF-Q5AHZ2-F1 DOLICHYL-DIPHOSPHOOLIGOSACCHARIDE--PROTEIN
  26:  d5g9-A  4.8  6.2  158  1579    8   CANAL:AF-A0A1D8PR42-F1 ATP-BINDING CASSETTE GLUTATHIONE S-CONJUGATE T
  27:  d22s-A  4.8  9.9   99   265    3   CANAL:AF-Q5A6L7-F1 UNCHARACTERIZED PROTEIN;
  28:  d4ee-A  4.8  6.5   65   519    2   CANAL:AF-Q5ABV6-F1 SWI5-DEPENDENT HO EXPRESSION PROTEIN 3;
  29:  d24n-A  4.8 12.8   85   976   12   CANAL:AF-A0A1D8PEK7-F1 UNCHARACTERIZED PROTEIN;
  30:  d4ii-A  4.7 14.1   93   738    8   CANAL:AF-A0A1D8PCF5-F1 ZCF17P;
  31:  d4y1-A  4.7  7.0   64   117    5   CANAL:AF-Q5A7N3-F1 MITOCHONDRIAL ZINC MAINTENANCE PROTEIN 1, MITOCHO
  32:  d40g-A  4.7  3.9   86   648    5   CANAL:AF-A0A1D8PF44-F1 UNCHARACTERIZED PROTEIN;
  33:  d3at-A  4.7  4.2   69   350    6   CANAL:AF-P0CB54-F1 ATPASE GET3;
  34:  d35c-A  4.7 29.9  108   765    6   CANAL:AF-A0A1D8PRN3-F1 ATP-BINDING CASSETTE LONG-CHAIN FATTY ACID TRA
  35:  d2s6-A  4.7  3.5   61  1228    3   CANAL:AF-A0A1D8PEY6-F1 TRICALBIN;
  36:  d326-A  4.7 11.3  124  1014   11   CANAL:AF-A0A1D8PGZ7-F1 GPI ETHANOLAMINE PHOSPHATE TRANSFERASE 3;
  37:  d3x0-A  4.7 17.0   89  1318    4   CANAL:AF-A0A1D8PE79-F1 OXYSTEROL-BINDING PROTEIN RELATED PROTEIN;
  38:  d47v-A  4.7  4.5   78   235    8   CANAL:AF-Q5A501-F1 ESCRT-III SUBUNIT PROTEIN;
  39:  d47p-A  4.7 10.2  126   542    5   CANAL:AF-A0A1D8PC76-F1 ALDEHYDE DEHYDROGENASE;
  40:  d4gx-A  4.7  8.7  133   606    9   CANAL:AF-Q5ADN7-F1 SIGNAL RECOGNITION PARTICLE SUBUNIT SRP68;
  41:  d38l-A  4.7  8.7  108   848    9   CANAL:AF-A0A1D8PM56-F1 FAV1P;
  42:  d4k9-A  4.6 13.6   78   572    6   CANAL:AF-Q5A4G9-F1 PROTEIN FYV10;
  43:  d6nb-A  4.6  8.3   81   280    6   CANAL:AF-Q5A2J5-F1 UNCHARACTERIZED PROTEIN;
  44:  d50r-A  4.6  4.6   71   496    7   CANAL:AF-Q59RK3-F1 SERYL-TRNA SYNTHETASE;
  45:  d5yj-A  4.6 10.5   74   750    1   CANAL:AF-A0A1D8PSN1-F1 TFIID_20KDA DOMAIN-CONTAINING PROTEIN;
  46:  d3b1-A  4.6  4.0  106   430    8   CANAL:AF-A0A1D8PHG8-F1 UNCHARACTERIZED PROTEIN;
  47:  d2ms-A  4.6  5.5   84  1038    6   CANAL:AF-A0A1D8PMR4-F1 CNN_1N DOMAIN-CONTAINING PROTEIN;
  48:  d3yh-A  4.6  4.8   89   292   10   CANAL:AF-A0A1D8PGU2-F1 ELONGATION OF FATTY ACIDS PROTEIN;
  49:  d2bs-A  4.6  4.2  109   302    8   CANAL:AF-A0A1D8PNZ8-F1 ER MEMBRANE PROTEIN COMPLEX SUBUNIT 2;
  50:  d37j-A  4.6  3.6   89   595    3   CANAL:AF-Q5A246-F1 DNA-DIRECTED RNA POLYMERASE III SUBUNIT RPC3;
  51:  d2jk-A  4.6 22.5   64   516    8   CANAL:AF-A0A1D8PPQ9-F1 CID DOMAIN-CONTAINING PROTEIN;
  52:  d6e8-A  4.6  2.8   65   199    5   CANAL:AF-Q5AEC8-F1 ESCRT-I SUBUNIT PROTEIN;
  53:  d375-A  4.6  8.5   71   792    6   CANAL:AF-A0A1D8PNP6-F1 NUCLEOPORIN;
  54:  d3un-A  4.5  4.0   68   549   12   CANAL:AF-Q5A846-F1 BETA-MANNOSYLTRANSFERASE 3;
  55:  d2ex-A  4.5  6.1   64   842    5   CANAL:AF-A0A1D8PLY8-F1 GCR1_C DOMAIN-CONTAINING PROTEIN;
  56:  d2bw-A  4.5  7.0   84   198    7   CANAL:AF-A0A1D8PTJ3-F1 UNCHARACTERIZED PROTEIN;
  57:  d4h2-A  4.5  5.9  108   271    6   CANAL:AF-Q07730-F1 EXTENT OF CELL ELONGATION PROTEIN 1;
  58:  d2si-A  4.5  4.8  159   878    8   CANAL:AF-Q59M47-F1 UNCHARACTERIZED PROTEIN;
  59:  d5jn-A  4.5 13.1   76   160    5   CANAL:AF-A0A1D8PT83-F1 UNCHARACTERIZED PROTEIN;
  60:  d311-A  4.5  7.1  117   569    9   CANAL:AF-Q59ZZ4-F1 UNCHARACTERIZED PROTEIN;
  61:  d3nm-A  4.5 14.4  122   373    5   CANAL:AF-Q5A2C5-F1 UNCHARACTERIZED PROTEIN;
  62:  d40h-A  4.4  5.8   83   335    2   CANAL:AF-A0A1D8PUB3-F1 CID DOMAIN-CONTAINING PROTEIN;
  63:  d4sd-A  4.4  7.8   95   247    5   CANAL:AF-Q59UH8-F1 U3 SMALL NUCLEOLAR RNA-ASSOCIATED PROTEIN 11;
  64:  d3lt-A  4.4 12.5   73   248   11   CANAL:AF-Q59Z27-F1 UNCHARACTERIZED PROTEIN;
  65:  d2d4-A  4.4  9.5  112   264    8   CANAL:AF-A0A1D8PRG4-F1 MAM33P;
  66:  d19y-A  4.3  7.1  106   232    7   CANAL:AF-A0A1D8PE95-F1 EXOSOME COMPLEX PROTEIN;
  67:  d50g-A  4.3  5.6   78   120    5   CANAL:AF-A0A1D8PD45-F1 UNCHARACTERIZED PROTEIN;
  68:  d4zi-A  4.3  9.0  131   798   10   CANAL:AF-A0A1D8PPT0-F1 PHOSPHATIDYLINOSITOL 4,5-BISPHOSPHATE-BINDING 
  69:  d5ru-A  4.3  9.7  111   224    4   CANAL:AF-Q5AGY7-F1 GOLGI SNAP RECEPTOR COMPLEX MEMBER 1;
  70:  d6g6-A  4.3  4.4   71   176    4   CANAL:AF-A0A1D8PFZ1-F1 TLO5P;
  71:  d5wv-A  4.3  2.2   54    54    7   CANAL:AF-A0A1D8PRT3-F1 UNCHARACTERIZED PROTEIN;
  72:  d2qs-A  4.2 10.1   70   414    1   CANAL:AF-Q59X92-F1 ERV46P;
  73:  d39b-A  4.2  4.8   87   321    6   CANAL:AF-A0A1D8PTB7-F1 UNCHARACTERIZED PROTEIN;
  74:  d4vd-A  4.2  3.6   66   482    3   CANAL:AF-Q59WF8-F1 UBIQUITIN-BINDING ESCRT-I SUBUNIT PROTEIN;
  75:  d6as-A  4.2  9.8  144   797    8   CANAL:AF-Q59UQ3-F1 PUTATIVE MG(2+) TRANSPORTER;
  76:  d215-A  4.2 10.9  115  1333    5   CANAL:AF-P43069-F1 CELL DIVISION CONTROL PROTEIN 25;
  77:  d53z-A  4.2 17.1  102   390    4   CANAL:AF-A0A1D8PKG5-F1 UNCHARACTERIZED PROTEIN;
  78:  d497-A  4.2  8.0  133   310    8   CANAL:AF-Q5AA40-F1 CHITIN SYNTHASE EXPORT CHAPERONE;
  79:  d2qo-A  4.2  5.2  145  1490    8   CANAL:AF-A0A1D8PTN6-F1 ATP-BINDING CASSETTE BILIRUBIN TRANSPORTER;
  80:  d2ec-A  4.1  4.5  127   947    8   CANAL:AF-Q59VQ8-F1 TRANSCRIPTIONAL REGULATOR WAR1;
  81:  d2bq-A  4.1 10.2   79   548    4   CANAL:AF-A0A1D8PIQ7-F1 OXIDANT-INDUCED CELL-CYCLE ARREST PROTEIN 5;
  82:  d23h-A  4.1  4.2   62   126   10   CANAL:AF-Q5A5F0-F1 UNCHARACTERIZED PROTEIN;
  83:  d35v-A  4.1  4.7  153   784    5   CANAL:AF-A0A1D8PP62-F1 TIP20P;
  84:  d304-A  4.1  3.8  107   281    2   CANAL:AF-A0A1D8PS93-F1 COMPONENT OF OLIGOMERIC GOLGI COMPLEX 2;
  85:  d2dz-A  4.1  4.8   92   219    4   CANAL:AF-Q5ABE0-F1 UNCHARACTERIZED PROTEIN;
  86:  d57z-A  4.1  3.9   83   551    7   CANAL:AF-A0A1D8PEG0-F1 YTP1 DOMAIN-CONTAINING PROTEIN;
  87:  d6ik-A  4.0 10.3   73   511    7   CANAL:AF-A0A1D8PI62-F1 PUTATIVE DNA-DEPENDENT ATPASE;
  88:  d5fn-A  4.0  4.8  105  1448    4   CANAL:AF-A0A1D8PMS1-F1 DNA-DIRECTED RNA POLYMERASE SUBUNIT;
  89:  d4bt-A  4.0  8.9   88   541    2   CANAL:AF-A0A1D8PJF6-F1 UNCHARACTERIZED PROTEIN;
  90:  d6a8-A  4.0  4.6  101   704    9   CANAL:AF-A0A1D8PFN3-F1 UNCHARACTERIZED PROTEIN;
  91:  d28l-A  4.0  5.1   73   700    4   CANAL:AF-A0A1D8PEG5-F1 UNCHARACTERIZED PROTEIN;
  92:  d13n-A  4.0  8.7   80  1119   11   CANAL:AF-A0A1D8PHR0-F1 VALYL-TRNA SYNTHETASE;
  93:  d3bj-A  4.0  3.7   63   129   11   CANAL:AF-Q9B8D1-F1 NADH-UBIQUINONE OXIDOREDUCTASE CHAIN 3;
  94:  d4gs-A  4.0  8.7   76   129   11   CANAL:AF-A0A1D8PEY4-F1 H(+)-TRANSPORTING V0 SECTOR ATPASE SUBUNIT E;
  95:  d4ob-A  4.0  7.2  112   654    7   CANAL:AF-Q5ADL2-F1 ATPASE EXPRESSION PROTEIN 2, MITOCHONDRIAL;
  96:  d246-A  4.0 14.3   93   696    1   CANAL:AF-A0A1D8PGY6-F1 PROTEIN CASP;
  97:  d5qa-A  4.0  6.1   81   535    5   CANAL:AF-A0A1D8PH86-F1 UNCHARACTERIZED PROTEIN;
  98:  d3x8-A  4.0  6.3   99   616    8   CANAL:AF-Q5A8Z2-F1 UBA DOMAIN-CONTAINING PROTEIN;
  99:  d16b-A  4.0  3.7   88   199    6   CANAL:AF-Q59NB3-F1 SNL1P;
 100:  d4h9-A  4.0  4.3   66   168    6   CANAL:AF-Q59S43-F1 MEDIATOR OF RNA POLYMERASE II TRANSCRIPTION SUBUN
 101:  d5um-A  4.0  4.3   75   225    7   CANAL:AF-Q59KS8-F1 TLO9P;
 102:  d48z-A  4.0  6.2   78   231    1   CANAL:AF-Q59WK1-F1 UNCHARACTERIZED PROTEIN;
 103:  d408-A  4.0  7.3  165   519    8   CANAL:AF-Q5A8Z0-F1 VACUOLAR PROTEIN SORTING-ASSOCIATED PROTEIN 17;
 104:  d3za-A  4.0  5.4  104   169    7   CANAL:AF-A0A1D8PD61-F1 SUCCINATE DEHYDROGENASE  CYTOCHROME B
 105:  d19v-A  3.9  5.4  137  1063    3   CANAL:AF-A0A1D8PRF5-F1 SLA2P;
 106:  d2bi-A  3.9 12.9   86   178    3   CANAL:AF-Q5ACU4-F1 MEDIATOR OF RNA POLYMERASE II TRANSCRIPTION SUBUN
 107:  d3la-A  3.9 11.8  105  1034    6   CANAL:AF-A0A1D8PGW7-F1 UNCHARACTERIZED PROTEIN;
 108:  d2i9-A  3.9  3.7   77   317    8   CANAL:AF-A0A1D8PDB8-F1 UNCHARACTERIZED PROTEIN;
 109:  d394-A  3.9  7.3  142   623    9   CANAL:AF-Q59W55-F1 PLASMA MEMBRANE FUSION PROTEIN PRM1;
 110:  d5m4-A  3.9 12.3   75   373    8   CANAL:AF-A0A1D8PP27-F1 UNCHARACTERIZED PROTEIN;
 111:  d5ff-A  3.9  6.6   75   407    9   CANAL:AF-Q5AK09-F1 UNCHARACTERIZED PROTEIN;
 112:  d2kd-A  3.9  5.1   73   115    4   CANAL:AF-Q5A917-F1 MEDIATOR OF RNA POLYMERASE II TRANSCRIPTION SUBUN
 113:  d19e-A  3.9 12.1   98  1209    6   CANAL:AF-A0A1D8PCR0-F1 UNCHARACTERIZED PROTEIN;
 114:  d18d-A  3.9  6.1   88   861    7   CANAL:AF-A0A1D8PQ56-F1 LEUCYL-TRNA SYNTHETASE;
 115:  d5wj-A  3.9 10.2   73   345    5   CANAL:AF-Q5ANG2-F1 UNCHARACTERIZED PROTEIN;
 116:  d3jw-A  3.9 17.9  110  1259    9   CANAL:AF-A0A1D8PJE8-F1 CONDENSIN SUBUNIT;
 117:  d3iq-A  3.9 10.1   90  1032    7   CANAL:AF-A0A1D8PS24-F1 UNCHARACTERIZED PROTEIN;
 118:  d2fx-A  3.9 10.5   87   242    6   CANAL:AF-A0A1D8PSM2-F1 UNCHARACTERIZED PROTEIN;
 119:  d465-A  3.9  4.8  117   554    8   CANAL:AF-A0A1D8PSL1-F1 UNCHARACTERIZED PROTEIN;
 120:  d5lm-A  3.9  4.3  106   622    6   CANAL:AF-A0A1D8PCI5-F1 ARGINYL-TRNA SYNTHETASE;
 121:  d2su-A  3.9  4.4  118   548    7   CANAL:AF-A0A1D8PPA2-F1 AB HYDROLASE-1 DOMAIN-CONTAINING PROTEIN;
 122:  d6aw-A  3.9  9.6  108   167    6   CANAL:AF-A0A1D8PU06-F1 TUBULIN-BINDING PREFOLDING COMPLEX SUBUNIT;
 123:  d43s-A  3.9  4.8   89   568    4   CANAL:AF-A0A1D8PG45-F1 UNCHARACTERIZED PROTEIN;
 124:  d4lp-A  3.9  8.2  112   292    5   CANAL:AF-A0A1D8PNJ4-F1 UNCHARACTERIZED PROTEIN;
 125:  d49t-A  3.9  7.7  133   337    6   CANAL:AF-Q5ABD1-F1 T-SNARE SYNTAXIN;
 126:  d6fu-A  3.8  6.3   65    98    5   CANAL:AF-A0A1D8PMV7-F1 UNCHARACTERIZED PROTEIN;
 127:  d6b1-A  3.8  4.7   87   720    9   CANAL:AF-Q59TB2-F1 ATP-DEPENDENT RNA HELICASE SUV3, MITOCHONDRIAL;
 128:  d59m-A  3.8  4.9  134   438    5   CANAL:AF-Q5A1A5-F1 UNCHARACTERIZED PROTEIN;
 129:  d5pk-A  3.8  8.6  106   151    8   CANAL:AF-A0A1D8PNY9-F1 UNCHARACTERIZED PROTEIN;
 130:  d44v-A  3.8  3.2   65    76   11   CANAL:AF-Q9B8D5-F1 ATP SYNTHASE SUBUNIT 9, MITOCHONDRIAL;
 131:  d2n9-A  3.8  7.7  129   524    7   CANAL:AF-Q5A0L7-F1 SENSITIVE TO HIGH EXPRESSION PROTEIN 9 HOMOLOG,
 132:  d5cg-A  3.8  9.3   76   121    7   CANAL:AF-Q59VX1-F1 PREFOLDING COMPLEX CHAPERONE SUBUNIT;
 133:  d416-A  3.8  9.6   58   244   12   CANAL:AF-A0A1D8PQY1-F1 UNCHARACTERIZED PROTEIN;
 134:  d2fr-A  3.8  6.2  108   374    6   CANAL:AF-A0A1D8PJ59-F1 PEPTIDYLPROLYL ISOMERASE;
 135:  d5a2-A  3.8  5.4  150   468    9   CANAL:AF-Q5A970-F1 MITOCHONDRIAL INNER MEMBRANE MAGNESIUM TRANSPORTE
 136:  d4e2-A  3.8  5.4   76   825    8   CANAL:AF-A0A1D8PNU5-F1 UNCHARACTERIZED PROTEIN;
 137:  d4c8-A  3.8  8.5   80   407    3   CANAL:AF-A0A1D8PQ32-F1 DUF1992 DOMAIN-CONTAINING PROTEIN;
 138:  d2p2-A  3.8  4.3   75   226    7   CANAL:AF-Q5ABD0-F1 VACUOLAR-SORTING PROTEIN SNF7;
 139:  d49y-A  3.8  3.8   59  1261    2   CANAL:AF-Q5AG31-F1 MEDIATOR OF RNA POLYMERASE II TRANSCRIPTION SUBUN
 140:  d289-A  3.8  7.0  115   519    2   CANAL:AF-A0A1D8PDG5-F1 UNCHARACTERIZED PROTEIN;
 141:  d40z-A  3.8  3.5   55   349    7   CANAL:AF-Q5ANE0-F1 DITRANS,POLYCIS-POLYPRENYL DIPHOSPHATE SYNTHASE
 142:  d3hw-A  3.8  4.1  102   266    4   CANAL:AF-A0A1D8PSE4-F1 SYNTAXIN;
 143:  d4o0-A  3.8 11.8   98   792    8   CANAL:AF-A0A1D8PKX5-F1 FXNA-RELATED FAMILY PROTEASE 1;
 144:  d581-A  3.8 10.4   77   130    5   CANAL:AF-Q5A435-F1 PREFOLDIN SUBUNIT 4;
 145:  d2gb-A  3.8  7.8  102   167    9   CANAL:AF-A0A1D8PIF3-F1 DUF202 DOMAIN-CONTAINING PROTEIN;
 146:  d5z1-A  3.7  9.2  104  1485    7   CANAL:AF-Q5AAF4-F1 FORMIN BNR1;
 147:  d3mx-A  3.7  5.7  153   672    8   CANAL:AF-Q5A1F2-F1 SORTING NEXIN 1;
 148:  d48b-A  3.7  3.6  102   848   11   CANAL:AF-A0A1D8PRW2-F1 UNCHARACTERIZED PROTEIN;
 149:  d6ei-A  3.7  6.4  106   691    7   CANAL:AF-A0A1D8PT86-F1 RRN11P;
 150:  d4ix-A  3.7  3.3   64   236    9   CANAL:AF-A0A1D8PU96-F1 DNA REPLICATION COMPLEX GINS PROTEIN SLD5;
 151:  d3m6-A  3.7 19.7   86  1097    3   CANAL:AF-Q5ANK2-F1 PROTEIN KINASE C;
 152:  d2jn-A  3.7  8.6   93   391   10   CANAL:AF-A0A1D8PFN5-F1 TPR_REGION DOMAIN-CONTAINING PROTEIN;
 153:  d2cw-A  3.7  3.8   76    84    7   CANAL:AF-Q9B8D0-F1 NADH-UBIQUINONE OXIDOREDUCTASE CHAIN 4L;
 154:  d2w1-A  3.7  4.5  136   331    9   CANAL:AF-A0A1D8PKJ0-F1 CATIONIC AMINO ACID TRANSPORTER;
 155:  d6hk-A  3.7  9.7   76   124    5   CANAL:AF-A0A1D8PF30-F1 TUBULIN-BINDING PREFOLDING COMPLEX SUBUNIT;
 156:  d6mq-A  3.7  6.9   96   298    7   CANAL:AF-Q5AHB8-F1 CHROMATIN MODIFICATION-RELATED PROTEIN YNG2;
 157:  d2c6-A  3.7  8.1  118   681    9   CANAL:AF-A0A1D8PU45-F1 ZCF39P;
 158:  d20w-A  3.7  6.3   71   275    6   CANAL:AF-Q5AFC5-F1 TRANSCRIPTION INITIATION FACTOR IIA LARGE SUBUNIT
 159:  d45b-A  3.7  8.8   83   433    2   CANAL:AF-A0A1D8PP54-F1 PROTEIN-LYSINE N-METHYLTRANSFERASE;
 160:  d4j0-A  3.7  3.8   92   148   10   CANAL:AF-A0A1D8PTD6-F1 RIBOSOME BIOSYNTHESIS PROTEIN;
 161:  d3zx-A  3.7  3.9   59    82   10   CANAL:AF-A0A1D8PMC2-F1 SIGNAL PEPTIDASE COMPLEX SUBUNIT;
 162:  d4i8-A  3.7  4.9   64   618    6   CANAL:AF-A0A1D8PEV5-F1 PHOSPHATIDYLINOSITOL-3-PHOSPHATASE;
 163:  d5ut-A  3.6  6.4   98   434    7   CANAL:AF-A0A1D8PLE0-F1 UNCHARACTERIZED PROTEIN;
 164:  d2zx-A  3.6  4.9   80   369    3   CANAL:AF-Q5AK43-F1 UNCHARACTERIZED PROTEIN;
 165:  d2pn-A  3.6  8.4  113  1121    7   CANAL:AF-A0A1D8PF82-F1 TPR_REGION DOMAIN-CONTAINING PROTEIN;
 166:  d54a-A  3.6  5.9  119   557    9   CANAL:AF-A0A1D8PDL9-F1 UGA4P;
 167:  d4a8-A  3.6  6.1   85   439    4   CANAL:AF-Q5AG40-F1 VACUOLAR PROTEIN SORTING-ASSOCIATED PROTEIN 4;
 168:  d4zl-A  3.6  3.8  111   348    5   CANAL:AF-Q5ABE6-F1 PCI DOMAIN-CONTAINING PROTEIN;
 169:  d444-A  3.6  6.0   97   784   11   CANAL:AF-A0A1D8PSJ6-F1 VACUOLAR TRANSPORTER CHAPERONE;
 170:  d6c0-A  3.6  4.1   91  1690    4   CANAL:AF-A0A1D8PR83-F1 ATP PYROPHOSPHATE-LYASE;
 171:  d2g6-A  3.6 13.3   91  2211   11   CANAL:AF-A0A1D8PTD0-F1 DNA POLYMERASE EPSILON CATALYTIC SUBUNIT;
 172:  d318-A  3.6  6.7   76   111    8   CANAL:AF-Q5A9C6-F1 UNCHARACTERIZED PROTEIN;
 173:  d21z-A  3.6  7.7   58   278    7   CANAL:AF-Q5A672-F1 GOA1P;
 174:  d19t-A  3.6 10.0   95   265    2   CANAL:AF-A0A1D8PQK3-F1 SGF29 C-TERMINAL DOMAIN-CONTAINING PROTEIN;
 175:  d2jo-A  3.6 14.9  106   280    7   CANAL:AF-A0A1D8PPZ2-F1 SNAP RECEPTOR;
 176:  d2cd-A  3.6  6.4  122   157    5   CANAL:AF-Q59N83-F1 UNCHARACTERIZED PROTEIN;
 177:  d2st-A  3.6 15.3   90   323    4   CANAL:AF-Q5A1N7-F1 OTU DOMAIN-CONTAINING PROTEIN;
 178:  d3m5-A  3.6  3.9   72   144    1   CANAL:AF-A0A1D8PSD3-F1 UNCHARACTERIZED PROTEIN;
 179:  d419-A  3.6  8.3  105   413    7   CANAL:AF-A0A1D8PGA6-F1 PROTEASOME REGULATORY PARTICLE LID SUBUNIT;
 180:  d25x-A  3.5  4.5  120   668    8   CANAL:AF-A0A1D8PL36-F1 ENTH DOMAIN-CONTAINING PROTEIN;
 181:  d58w-A  3.5 12.8  131   217    4   CANAL:AF-A0A1D8PJW1-F1 V-SNARE PROTEIN;
 182:  d50h-A  3.5  8.2   81   474   11   CANAL:AF-A0A1D8PJ57-F1 DUF155 DOMAIN-CONTAINING PROTEIN;
 183:  d6ge-A  3.5  7.0  109   245    6   CANAL:AF-Q5A012-F1 DUF202 DOMAIN-CONTAINING PROTEIN;
 184:  d45w-A  3.5  4.5  119   499    7   CANAL:AF-A0A1D8PM68-F1 GLUCOSE-INDUCED DEGRADATION COMPLEX SUBUNIT;
 185:  d3bk-A  3.5  3.7   67   151   10   CANAL:AF-A0A1D8PPE0-F1 RIBOSOMAL 40S SUBUNIT PROTEIN S13;
 186:  d4dm-A  3.5 11.8   90   717   10   CANAL:AF-Q5AK25-F1 CALPAIN-LIKE PROTEASE PALB/RIM13;
 187:  d34e-A  3.5  6.8  127   970    5   CANAL:AF-A0A1D8PSW7-F1 UNCHARACTERIZED PROTEIN;
 188:  d4qg-A  3.5  7.1   79   383    6   CANAL:AF-A0A1D8PJG7-F1 UNCHARACTERIZED PROTEIN;
 189:  d4qf-A  3.5  4.4   72   135    7   CANAL:AF-A0A1D8PS74-F1 UNCHARACTERIZED PROTEIN;
 190:  d51g-A  3.5 12.9   73   177    5   CANAL:AF-Q5A4Y4-F1 UNCHARACTERIZED PROTEIN;
 191:  d4bq-A  3.5  5.4  131   671    4   CANAL:AF-A0A1D8PNK9-F1 MFS DOMAIN-CONTAINING PROTEIN;
 192:  d4c6-A  3.5  3.6   65   128   11   CANAL:AF-A0A1D8PJ99-F1 UNCHARACTERIZED PROTEIN;
 193:  d37a-A  3.5  9.0  117   196    8   CANAL:AF-Q59MV3-F1 UNCHARACTERIZED PROTEIN;
 194:  d3kf-A  3.5 10.2   88   568    7   CANAL:AF-A0A1D8PQN1-F1 RTF1P;
 195:  d5ki-A  3.5 14.5  136   508    4   CANAL:AF-A0A1D8PEX2-F1 DJP1P;
 196:  d38w-A  3.5  4.0  120   265    8   CANAL:AF-A0A1D8PJ42-F1 ATO2P;
 197:  d3l8-A  3.5  4.2  121   240    6   CANAL:AF-A0A1D8PQL6-F1 UNCHARACTERIZED PROTEIN;
 198:  d2ve-A  3.5  8.9   95   752    9   CANAL:AF-Q5AD56-F1 GENERAL NEGATIVE REGULATOR OF TRANSCRIPTION SUBUN
 199:  d44w-A  3.5  7.6   93   535    4   CANAL:AF-A0A1D8PP06-F1 SIGNAL RECOGNITION PARTICLE RECEPTOR SUBUNIT A
 200:  d44a-A  3.5  4.6  107   619    9   CANAL:AF-A0A1D8PT64-F1 ZCF19P;
 201:  d6gp-A  3.5  7.2   63   239    8   CANAL:AF-Q59TD3-F1 MEDIATOR OF RNA POLYMERASE II TRANSCRIPTION SUBUN
 202:  d5z2-A  3.5  3.5   86   745   10   CANAL:AF-A0A1D8PS67-F1 CEX1P;
 203:  d2ux-A  3.5  7.5   94   462    7   CANAL:AF-Q5AMT7-F1 BFR1P;
 204:  d4y0-A  3.5  5.5   80   852    5   CANAL:AF-Q5AI84-F1 DNA REPAIR PROTEIN;
 205:  d4tj-A  3.5  5.2  103   502    7   CANAL:AF-A0A1D8PD60-F1 UNCHARACTERIZED PROTEIN;
 206:  d57h-A  3.5 12.0  107   474    8   CANAL:AF-A0A1D8PCF1-F1 UNCHARACTERIZED PROTEIN;
 207:  d35d-A  3.5  6.6   65   396    9   CANAL:AF-A0A1D8PQE7-F1 UNCHARACTERIZED PROTEIN;
 208:  d6j6-A  3.5  4.5   99   821    5   CANAL:AF-Q59WC1-F1 SOG2P;
 209:  d5f4-A  3.5  9.3   98   801    7   CANAL:AF-A0A1D8PJE3-F1 UNCHARACTERIZED PROTEIN;
 210:  d3cx-A  3.5  6.1   77   354    4   CANAL:AF-Q5A327-F1 UNCHARACTERIZED PROTEIN;
 211:  d345-A  3.4  4.3   71   331    6   CANAL:AF-A0A1D8PDT5-F1 TLO34P;
 212:  d17p-A  3.4 13.1   78   396   10   CANAL:AF-A0A1D8PDE8-F1 OBG-LIKE ATPASE 1;
 213:  d16f-A  3.4  6.6   90   684    7   CANAL:AF-A0A1D8PPB4-F1 NDC10_II DOMAIN-CONTAINING PROTEIN;
 214:  d3vp-A  3.4  3.8  103   667    1   CANAL:AF-Q5AH25-F1 EXOCYST COMPLEX PROTEIN EXO70;
 215:  d2d0-A  3.4  4.2   67   798    3   CANAL:AF-A0A1D8PQA2-F1 LINKER NUCLEOPORIN;
 216:  d4j4-A  3.4  4.6  112   438    3   CANAL:AF-A0A1D8PT33-F1 INOSITOL PHOSPHOSPHINGOLIPID PHOSPHOLIPASE;
 217:  d29g-A  3.4  5.7  146   528    7   CANAL:AF-A0A1D8PNN1-F1 ZCF14P;
 218:  d5p3-A  3.4  6.0   71   615    8   CANAL:AF-Q59MV2-F1 UNCHARACTERIZED PROTEIN;
 219:  d6oq-A  3.4  4.6   85   248    5   CANAL:AF-Q59SD1-F1 VACUOLAR PROTEIN SORTING-ASSOCIATED PROTEIN 28;
 220:  d22h-A  3.4  8.3  103   526    8   CANAL:AF-A0A1D8PEN5-F1 UNCHARACTERIZED PROTEIN;
 221:  d42c-A  3.4  6.3  107   204    3   CANAL:AF-Q59SJ2-F1 SEC63 COMPLEX SUBUNIT;
 222:  d3ec-A  3.4 13.4   94   349    5   CANAL:AF-A0A1D8PIA8-F1 UNCHARACTERIZED PROTEIN;
 223:  d5zj-A  3.4  9.8   77   589   12   CANAL:AF-A0A1D8PJQ9-F1 SPHINGANINE-1-PHOSPHATE ALDOLASE;
 224:  d6o2-A  3.4 10.8  152   526    7   CANAL:AF-A0A1D8PG47-F1 UNCHARACTERIZED PROTEIN;
 225:  d4o2-A  3.4  8.5  108   477   10   CANAL:AF-A0A1D8PHJ1-F1 UNCHARACTERIZED PROTEIN;
 226:  d3mk-A  3.4  5.3   84   218    5   CANAL:AF-Q5A4P1-F1 CTA1P;
 227:  d39g-A  3.4  6.1   94   662    5   CANAL:AF-A0A1D8PE87-F1 CCR4-NOT CORE SUBUNIT;
 228:  d3b2-A  3.4  9.5   91   752   10   CANAL:AF-Q5AJX7-F1 PH DOMAIN-CONTAINING PROTEIN;
 229:  d2qg-A  3.4  9.6   80   300    5   CANAL:AF-A0A1D8PNZ6-F1 UNCHARACTERIZED PROTEIN;
 230:  d5o6-A  3.4  4.2  154   681    6   CANAL:AF-Q5AD73-F1 SORTING NEXIN-41;
 231:  d32i-A  3.4  3.3   58    73    7   CANAL:AF-A0A1D8PDD0-F1 UNCHARACTERIZED PROTEIN;
 232:  d3v9-A  3.4  7.6  126   799   10   CANAL:AF-Q5A3L9-F1 ZCF30P;
 233:  d5dw-A  3.4 10.7  108  1272    1   CANAL:AF-A0A1D8PPV9-F1 WAC DOMAIN-CONTAINING PROTEIN;
 234:  d2d9-A  3.4  3.6   69   170    1   CANAL:AF-Q5A3K2-F1 MEDIATOR OF RNA POLYMERASE II TRANSCRIPTION SUBUN
 235:  d272-A  3.4  7.6   76  1665    7   CANAL:AF-A0A1D8PEX3-F1 DNA-DIRECTED RNA POLYMERASE SUBUNIT;
 236:  d2am-A  3.4 14.0  126   751    6   CANAL:AF-A0A1D8PK97-F1 CHS4P;
 237:  d4lv-A  3.4  4.7  119   661   10   CANAL:AF-A0A1D8PN80-F1 SEF2P;
 238:  d6hi-A  3.4  4.5  116   482   10   CANAL:AF-A0A1D8PTY5-F1 UGA33P;
 239:  d22b-A  3.3  7.3  100   603    9   CANAL:AF-A0A1D8PN63-F1 ABC1 DOMAIN-CONTAINING PROTEIN;
 240:  d6b0-A  3.3  3.7  148  1162    9   CANAL:AF-A0A1D8PNZ7-F1 GLYCEROPHOSPHOCHOLINE PHOSPHODIESTERASE GDE1;
 241:  d2oe-A  3.3  6.8   96   554   10   CANAL:AF-A0A1D8PH98-F1 MYO-INOSITOL TRANSPORTER;
 242:  d548-A  3.3 17.8  100   992    7   CANAL:AF-A0A1D8PCH1-F1 ARAE_2 DOMAIN-CONTAINING PROTEIN;
 243:  d5u3-A  3.3  8.2   86   701    5   CANAL:AF-Q5AED6-F1 PRE-MRNA-SPLICING FACTOR CLF1;
 244:  d6a7-A  3.3  6.1  114   844    5   CANAL:AF-A0A1D8PLW7-F1 NUCLEAR PORE COMPLEX PROTEIN;
 245:  d4go-A  3.3  5.2  132   984    6   CANAL:AF-A0A1D8PIL7-F1 MITOCHONDRIAL GROUP I INTRON SPLICING FACTOR C
 246:  d2zd-A  3.3  3.4   73   631   10   CANAL:AF-A0A1D8PLZ6-F1 TFIIH/NER COMPLEX SUBUNIT;
 247:  d2zu-A  3.3  6.7  132   368    4   CANAL:AF-A0A1D8PD57-F1 GERANYLGERANYL TRANSFERASE TYPE-2 SUBUNIT ALPH
 248:  d3z6-A  3.3  6.3  153  1056   10   CANAL:AF-A0A1D8PI00-F1 NAD-SPECIFIC GLUTAMATE DEHYDROGENASE;
 249:  d2oq-A  3.3  6.4   91   696    3   CANAL:AF-Q59PD6-F1 SPINDLE ASSEMBLY CHECKPOINT COMPONENT MAD1;
 250:  d2ga-A  3.3  4.3   60    89    8   CANAL:AF-A0A1D8PNY0-F1 UNCHARACTERIZED PROTEIN;
 251:  d4sz-A  3.3  4.9  140  1089    7   CANAL:AF-A0A1D8PFW4-F1 IRR1P;
 252:  d4tt-A  3.3  8.3   80   137    4   CANAL:AF-A0A1D8PKP3-F1 CORNICHON FAMILY PROTEIN;
 253:  d3y9-A  3.3  4.1   65   288    6   CANAL:AF-A0A1D8PIH3-F1 PROTEIN BIG1;
 254:  d3g3-A  3.3  6.5   98   258    9   CANAL:AF-A0A1D8PT90-F1 UNCHARACTERIZED PROTEIN;
 255:  d3dq-A  3.3 16.4   93   811    5   CANAL:AF-A0A1D8PFU3-F1 UBIQUITIN CARBOXYL-TERMINAL HYDROLASE;
 256:  d6eh-A  3.3 11.2  115   501    7   CANAL:AF-A0A1D8PSW6-F1 ALDEDH DOMAIN-CONTAINING PROTEIN;
 257:  d19b-A  3.3  4.3   44   104    5   CANAL:AF-Q59RJ5-F1 UNCHARACTERIZED PROTEIN;
 258:  d5k3-A  3.3  5.2   80   368    5   CANAL:AF-Q5A779-F1 GTP-BINDING PROTEIN;
 259:  d4my-A  3.3  9.0  134   582   10   CANAL:AF-A0A1D8PDJ2-F1 UNCHARACTERIZED PROTEIN;
 260:  d6ft-A  3.3  4.4  127   481   14   CANAL:AF-Q5A3Z6-F1 SULFITE EFFLUX PUMP SSU1;
 261:  d5xv-A  3.3  5.8   93   115    8   CANAL:AF-Q5A7L0-F1 DUF202 DOMAIN-CONTAINING PROTEIN;
 262:  d18n-A  3.3  7.3  115   967    7   CANAL:AF-A0A1D8PRI9-F1 UNCHARACTERIZED PROTEIN;
 263:  d5be-A  3.3  3.8   87  1013    6   CANAL:AF-A0A1D8PCB4-F1 RIC1P;
 264:  d5xg-A  3.3  4.6   88   875    9   CANAL:AF-Q59VX7-F1 KARYOPHERIN BETA;
 265:  d3fr-A  3.3  4.2  130   440    8   CANAL:AF-A0A1D8PGU1-F1 AVT7P;
 266:  d42a-A  3.3  5.2   67   196    6   CANAL:AF-Q5A9E6-F1 MIND COMPLEX SUBUNIT;
 267:  d347-A  3.3  9.5   86  1055    7   CANAL:AF-A0A1D8PQ25-F1 DNA-DIRECTED DNA POLYMERASE;
 268:  d2kl-A  3.3  8.2  114   357    9   CANAL:AF-A0A1D8PTH5-F1 UNCHARACTERIZED PROTEIN;
 269:  d2wr-A  3.2 10.5  104   158    7   CANAL:AF-Q5AA13-F1 GIM5P;
 270:  d3hp-A  3.2  4.8  153  1441    3   CANAL:AF-A0A1D8PES9-F1 UNCHARACTERIZED PROTEIN;
 271:  d37w-A  3.2  5.3   77   213   12   CANAL:AF-A0A1D8PFF4-F1 VPH2P;
 272:  d48k-A  3.2  9.4  135   638    8   CANAL:AF-Q59N20-F1 TRANSCRIPTION ACTIVATOR MSS11;
 273:  d2p5-A  3.2  7.6  159   785    4   CANAL:AF-A0A1D8PMS7-F1 EXOCYST COMPLEX COMPONENT SEC10;
 274:  d4ma-A  3.2  7.6   99   486    3   CANAL:AF-A0A1D8PT47-F1 UNCHARACTERIZED PROTEIN;
 275:  d4ps-A  3.2  4.7   70   298    7   CANAL:AF-A0A1D8PTQ7-F1 UNCHARACTERIZED PROTEIN;
 276:  d2u7-A  3.2 10.5   63   209    6   CANAL:AF-Q5A7P4-F1 UNCHARACTERIZED PROTEIN;
 277:  d2l3-A  3.2  4.6  128   559    9   CANAL:AF-Q5AL37-F1 AA_PERMEASE DOMAIN-CONTAINING PROTEIN;
 278:  d3o1-A  3.2  9.2  148   823   12   CANAL:AF-A0A1D8PN42-F1 GPR1P;
 279:  d2js-A  3.2  5.9   92   213    7   CANAL:AF-Q59QA9-F1 HIG1 DOMAIN-CONTAINING PROTEIN;
 280:  d28h-A  3.2  3.7   80  1099    9   CANAL:AF-A0A1D8PJJ8-F1 AP-3 COMPLEX SUBUNIT DELTA;
 281:  d14p-A  3.2  6.3  109   915    3   CANAL:AF-A0A1D8PS18-F1 U6 SNRNP COMPLEX SUBUNIT;
 282:  d6bl-A  3.2  4.6  123   425    8   CANAL:AF-A0A1D8PHP4-F1 COMPONENT OF OLIGOMERIC GOLGI COMPLEX 8;
 283:  d5i4-A  3.2  9.6   75   654    8   CANAL:AF-A0A1D8PRC7-F1 UNCHARACTERIZED PROTEIN;
 284:  d4b9-A  3.2 10.1  144   731    7   CANAL:AF-Q59TN9-F1 AUTOPHAGY-RELATED PROTEIN 20;
 285:  d3ki-A  3.2  4.0   75   396    8   CANAL:AF-Q5AK26-F1 DOLICHYL-DIPHOSPHOOLIGOSACCHARIDE--PROTEIN
 286:  d5uj-A  3.2  9.4   83   378    5   CANAL:AF-Q5AHD3-F1 MITOCHONDRIAL 54S RIBOSOMAL PROTEIN YML35;
 287:  d51p-A  3.2  6.5   84   508    2   CANAL:AF-A0A1D8PPG1-F1 UNCHARACTERIZED PROTEIN;
 288:  d4z1-A  3.2  4.7   69   209    3   CANAL:AF-Q5ACW3-F1 J-TYPE CHAPERONE;
 289:  d46z-A  3.2 10.3   74   346    5   CANAL:AF-A0A1D8PT00-F1 SUA72P;
 290:  d4qk-A  3.2 11.9   73   344    8   CANAL:AF-Q5A0I8-F1 SGT2P;
 291:  d6or-A  3.2 13.1  102   268    9   CANAL:AF-Q5A647-F1 SEC63 COMPLEX SUBUNIT;
 292:  d5d1-A  3.2  5.4   98   586    6   CANAL:AF-A0A1D8PJH3-F1 DOLICHOL KINASE;
 293:  d3yf-A  3.2 20.1   86   996    6   CANAL:AF-A0A1D8PJ63-F1 UNCHARACTERIZED PROTEIN;
 294:  d6lc-A  3.2  8.3   92   228    4   CANAL:AF-Q5A5F3-F1 UNCHARACTERIZED PROTEIN;
 295:  d6c8-A  3.2  4.8   72   550    8   CANAL:AF-P83780-F1 GLUCOSE-6-PHOSPHATE ISOMERASE;
 296:  d4qd-A  3.2  5.6  114   342    9   CANAL:AF-Q59WJ7-F1 UNCHARACTERIZED PROTEIN;
 297:  d239-A  3.2  4.4   77   201   10   CANAL:AF-A0A1D8PL62-F1 MRV1P;
 298:  d6gx-A  3.2  3.8   69   479    9   CANAL:AF-A0A1D8PQ51-F1 PHD DOMAIN-CONTAINING PROTEIN;
 299:  d2ue-A  3.2  9.8  109  1218   10   CANAL:AF-A0A1D8PR19-F1 DNA-DIRECTED RNA POLYMERASE;
 300:  d4u0-A  3.2  9.2  132   294   10   CANAL:AF-A0A1D8PRY3-F1 ATP SYNTHASE SUBUNIT GAMMA;
 301:  d2od-A  3.2  7.1   66   421    8   CANAL:AF-A0A1D8PP45-F1 UNCHARACTERIZED PROTEIN;
 302:  d5se-A  3.2  8.4  102   170    7   CANAL:AF-A0A1D8PIC3-F1 FGR18P;
 303:  d4on-A  3.1  8.9  103   266    3   CANAL:AF-Q59R35-F1 PRE-MRNA-SPLICING FACTOR ISY1;
 304:  d5xx-A  3.1  5.5  146   860   10   CANAL:AF-A0A1D8PJ02-F1 LYS144P;
 305:  d6cn-A  3.1  9.6  124   416    3   CANAL:AF-Q5AEG3-F1 UNCHARACTERIZED PROTEIN;
 306:  d4m5-A  3.1  5.4  148   651   11   CANAL:AF-A0A1D8PFT1-F1 DIVALENT METAL ION TRANSPORTER;
 307:  d25g-A  3.1  4.4   97   698    6   CANAL:AF-A0A1D8PN05-F1 NRD1 COMPLEX RNA-BINDING SUBUNIT;
 308:  d4xg-A  3.1  7.2  118   595    5   CANAL:AF-Q5AK46-F1 MULTIFUNCTIONAL FUSION PROTEIN;
 309:  d2rn-A  3.1 10.1  101   762    7   CANAL:AF-A0A1D8PKH6-F1 UNCHARACTERIZED PROTEIN;
 310:  d51n-A  3.1  5.8   49    82    4   CANAL:AF-A0A1D8PIU6-F1 UNCHARACTERIZED PROTEIN;
 311:  d5iz-A  3.1 21.7  106   776    3   CANAL:AF-Q5A6Q0-F1 UNCHARACTERIZED PROTEIN;
 312:  d6lf-A  3.1  8.0  131   451    2   CANAL:AF-A0A1D8PNV9-F1 PHOSPHATIDATE CYTIDYLYLTRANSFERASE;
 313:  d3rt-A  3.1  7.8  102  1545    5   CANAL:AF-A0A1D8PCK0-F1 SUMO LIGASE;
 314:  d2ui-A  3.1  5.6   78   363    8   CANAL:AF-A0A1D8PKJ5-F1 UNCHARACTERIZED PROTEIN;
 315:  d6dg-A  3.1  5.5   86   191    8   CANAL:AF-A0A1D8PTX9-F1 PHO88P;
 316:  d48a-A  3.1  6.3   89   620    9   CANAL:AF-A0A1D8PJ75-F1 BZZ1P;
 317:  d6kd-A  3.1 11.6   85   258    6   CANAL:AF-A0A1D8PMP5-F1 UNCHARACTERIZED PROTEIN;
 318:  d6ih-A  3.1  4.0   87   942    6   CANAL:AF-A0A1D8PDX4-F1 PROTEIN ZIP4 HOMOLOG;
 319:  d5zu-A  3.1  3.5   84   842    6   CANAL:AF-A0A1D8PH01-F1 ALPHA-1,2-MANNOSIDASE;
 320:  d6ae-A  3.1  8.3   74   796    9   CANAL:AF-A0A1D8PLA6-F1 UNCHARACTERIZED PROTEIN;
 321:  d2hg-A  3.1  5.5  120   670    5   CANAL:AF-A0A1D8PH79-F1 TPO5P;
 322:  d5ls-A  3.1  6.6   81   459    7   CANAL:AF-A0A1D8PRR2-F1 BUD22P;
 323:  d6l4-A  3.1  4.5  135   575    7   CANAL:AF-A0A1D8PDH1-F1 GPT1P;
 324:  d16r-A  3.1  5.0  132   355    8   CANAL:AF-A0A1D8PQ08-F1 RAV2P;
 325:  d4y2-A  3.1  4.5   98  1915    7   CANAL:AF-A0A1D8PH70-F1 DNA-BINDING ATPASE;
 326:  d2lv-A  3.1 11.6  116   223    9   CANAL:AF-A0A1D8PG90-F1 ESCRT-III SUBUNIT PROTEIN;
 327:  d3ik-A  3.1 14.0  119   624    8   CANAL:AF-Q59U90-F1 SH3 DOMAIN-CONTAINING PROTEIN;
 328:  d26z-A  3.1  5.8  111   845    9   CANAL:AF-A0A1D8PMK6-F1 MRNA SPLICING PROTEIN;
 329:  d20l-A  3.1  5.9  131   791    8   CANAL:AF-Q5AM44-F1 MRNA 3'-END-PROCESSING PROTEIN RNA14;
 330:  d2f3-A  3.1  4.7  122   543    7   CANAL:AF-A0A1D8PJQ8-F1 UNCHARACTERIZED PROTEIN;
 331:  d3q0-A  3.1 15.0  106  1304    8   CANAL:AF-A0A1D8PT66-F1 UBIQUITIN-SPECIFIC PROTEASE;
 332:  d398-A  3.1  5.4   90   675    6   CANAL:AF-Q5A2J7-F1 CALCIUM CHANNEL YVC1;
 333:  d4jy-A  3.1  3.3   55   120    7   CANAL:AF-A0A1D8PK30-F1 RIBOSOMAL 60S SUBUNIT PROTEIN L35A;
 334:  d6mx-A  3.1  7.1  125   636    7   CANAL:AF-A0A1D8PG88-F1 UNCHARACTERIZED PROTEIN;
 335:  d4ev-A  3.1  9.5   88  1107    3   CANAL:AF-A0A1D8PG60-F1 UNCHARACTERIZED PROTEIN;
 336:  d46y-A  3.1  9.4   75  1123    5   CANAL:AF-A0A1D8PFW0-F1 RNA HELICASE;
 337:  d16t-A  3.1  5.4   75   667    9   CANAL:AF-A0A1D8PCJ6-F1 UNCHARACTERIZED PROTEIN;
 338:  d2uv-A  3.1  5.0  131   900    9   CANAL:AF-A0A1D8PK74-F1 TEA1P;
 339:  d3s4-A  3.1  4.8  102   341   10   CANAL:AF-A0A1D8PGK3-F1 UNCHARACTERIZED PROTEIN;
 340:  d3wp-A  3.1  3.9   49   556   14   CANAL:AF-Q5A885-F1 SIGNAL RECOGNITION PARTICLE 54 KDA PROTEIN;
 341:  d38v-A  3.1  8.6   77   255    5   CANAL:AF-A0A1D8PRJ7-F1 TBCC DOMAIN-CONTAINING PROTEIN;
 342:  d4es-A  3.1  5.3   96   997    4   CANAL:AF-Q5ANK4-F1 ZINC_RIBBON_16 DOMAIN-CONTAINING PROTEIN;
 343:  d27z-A  3.1  4.3  131   568   10   CANAL:AF-A0A1D8PNP3-F1 AMINO-ACID PERMEASE GAP6;
 344:  d3ni-A  3.1  4.6  105   648   10   CANAL:AF-Q59XY0-F1 PRE-MRNA-SPLICING FACTOR CWC22;
 345:  d3oo-A  3.0  4.7  126   420    6   CANAL:AF-Q5A345-F1 UNCHARACTERIZED PROTEIN;
 346:  d2t3-A  3.0  6.7  121   747    3   CANAL:AF-A0A1D8PIE9-F1 PCI DOMAIN-CONTAINING PROTEIN;
 347:  d4ih-A  3.0  8.4   84   381    5   CANAL:AF-Q59L46-F1 UNCHARACTERIZED PROTEIN;
 348:  d22w-A  3.0 14.0   98   725   11   CANAL:AF-A0A1D8PCV3-F1 MRNA SPLICING PROTEIN;
 349:  d2is-A  3.0  3.9   97   584    8   CANAL:AF-Q5AGB0-F1 PROTEIN KINASE DOMAIN-CONTAINING PROTEIN;
 350:  d2rl-A  3.0  6.8   82   261    6   CANAL:AF-Q5A6S7-F1 RIBOSOME-RECYCLING FACTOR, MITOCHONDRIAL;
 351:  d37p-A  3.0 10.1   86   764    5   CANAL:AF-A0A1D8PQP8-F1 RNA-PROCESSING PROTEIN;
 352:  d236-A  3.0 10.6   77   683    8   CANAL:AF-A0A1D8PD40-F1 DEFECT AT LOW TEMPERATURE PROTEIN 1;
 353:  d2xe-A  3.0  5.9   96   328    6   CANAL:AF-Q5ADU3-F1 EUKARYOTIC TRANSLATION INITIATION FACTOR 3 SUBUNI
 354:  d3t9-A  3.0  4.5  134   309    8   CANAL:AF-Q5ABC2-F1 UNCHARACTERIZED PROTEIN;
 355:  d5dm-A  3.0 15.2  138   837    4   CANAL:AF-Q59RF7-F1 VACUOLAR MEMBRANE PROTEASE;
 356:  d3qq-A  3.0  5.6  137   758    5   CANAL:AF-Q5AKW6-F1 KAR9P;
 357:  d5e5-A  3.0 14.6  147   827    5   CANAL:AF-A0A1D8PJT4-F1 PEX8P;
 358:  d5q1-A  3.0  6.9  112   510    4   CANAL:AF-A0A1D8PKV4-F1 FUMARATE HYDRATASE;
 359:  d261-A  3.0  7.4  110   164    2   CANAL:AF-A0A1D8PLW9-F1 UNCHARACTERIZED PROTEIN;
 360:  d4q9-A  3.0 11.7   83   243    4   CANAL:AF-Q5AIB3-F1 PROTEIN TRANSPORT PROTEIN BOS1;
 361:  d47l-A  3.0  3.9   96   464    5   CANAL:AF-A0A1D8PIJ4-F1 VHS DOMAIN-CONTAINING PROTEIN;
 362:  d6nq-A  3.0  7.1   61   509    7   CANAL:AF-Q5A934-F1 ZINC FINGER-CONTAINING PROTEIN;
 363:  d5vz-A  3.0  9.6  105   185    5   CANAL:AF-A0A1D8PK48-F1 PREFOLDIN SUBUNIT 3;
 364:  d6oo-A  3.0  3.9   69   493    9   CANAL:AF-A0A1D8PPP8-F1 F-BOX DOMAIN-CONTAINING PROTEIN;
 365:  d4up-A  3.0  9.7   77  1600    5   CANAL:AF-Q5A8P6-F1 UNCHARACTERIZED PROTEIN;
 366:  d5gz-A  3.0  3.5   56   287    7   CANAL:AF-A0A1D8PQZ4-F1 J DOMAIN-CONTAINING PROTEIN;
 367:  d58q-A  3.0  4.4   81   340   10   CANAL:AF-A0A1D8PKN1-F1 DOLICHYL-DIPHOSPHOOLIGOSACCHARIDE--PROTEIN
 368:  d31c-A  3.0  8.3   97   807    4   CANAL:AF-Q5ADM0-F1 ANAPHASE-PROMOTING COMPLEX SUBUNIT 2;
 369:  d5fc-A  3.0  9.7  107   330    7   CANAL:AF-A0A1D8PML8-F1 CSO99P;
 370:  d37x-A  3.0 10.3   88   478    5   CANAL:AF-A0A1D8PC77-F1 UBIQUITIN CARBOXYL-TERMINAL HYDROLASE;
 371:  d6d5-A  3.0 22.6  114   508    8   CANAL:AF-Q8X1E6-F1 HSP90 CO-CHAPERONE CDC37;
 372:  d233-A  3.0  8.8  146  1479    7   CANAL:AF-A0A1D8PJN3-F1 PHOSPHOLIPID-TRANSPORTING ATPASE;
 373:  d23t-A  3.0  5.4  130   329   12   CANAL:AF-A0A1D8PMB2-F1 ELONGATOR SUBUNIT;
 374:  d2qa-A  3.0 14.7   72   505    7   CANAL:AF-A0A1D8PH05-F1 UNCHARACTERIZED PROTEIN;
 375:  d4a5-A  3.0  4.9  143   701    6   CANAL:AF-A0A1D8PCM7-F1 ZCF24P;
 376:  d54t-A  3.0  5.3   97   191    7   CANAL:AF-Q59PR4-F1 DUF202 DOMAIN-CONTAINING PROTEIN;
 377:  d4vl-A  3.0  7.5   71   638   10   CANAL:AF-A0A1D8PRH1-F1 HSP70 FAMILY ATPASE;
 378:  d4bo-A  3.0  9.9  131   234    2   CANAL:AF-Q5AA42-F1 UNCHARACTERIZED PROTEIN;
 379:  d35x-A  2.9 11.2  128   665    7   CANAL:AF-A0A1D8PIP2-F1 KINESIN-LIKE PROTEIN;
 380:  d3bn-A  2.9  6.5  139  1381    5   CANAL:AF-Q5AH90-F1 RHO FAMILY GUANINE NUCLEOTIDE EXCHANGE FACTOR;
 381:  d4ql-A  2.9 10.4   71   286    8   CANAL:AF-A0A1D8PJT9-F1 UNCHARACTERIZED PROTEIN;
 382:  d5lh-A  2.9  6.2   94   196    6   CANAL:AF-A0A1D8PNW7-F1 MRV6P;
 383:  d165-A  2.9  5.4   79   165    8   CANAL:AF-Q59LP6-F1 ALTERED INHERITANCE OF MITOCHONDRIA PROTEIN 11;
 384:  d2i6-A  2.9 14.2   98   780    7   CANAL:AF-A0A1D8PK91-F1 UNCHARACTERIZED PROTEIN;
 385:  d5ha-A  2.9 10.4   87  2482    5   CANAL:AF-A0A1D8PHX3-F1 SERINE/THREONINE-PROTEIN KINASE TOR;
 386:  d2y7-A  2.9  4.3  112   308   13   CANAL:AF-Q5AMR7-F1 ERV29P;
 387:  d4x1-A  2.9  5.0   82   297    5   CANAL:AF-A0A1D8PPA3-F1 UNCHARACTERIZED PROTEIN;
 388:  d248-A  2.9  4.4  135   577    5   CANAL:AF-A0A1D8PLB0-F1 UNCHARACTERIZED PROTEIN;
 389:  d3rg-A  2.9  9.5   81   410   12   CANAL:AF-A0A1D8PEV8-F1 GLYCEROPHOSPHOCHOLINE ACYLTRANSFERASE 1;
 390:  d4mt-A  2.9  5.1  124   571    7   CANAL:AF-Q59P92-F1 UNCHARACTERIZED PROTEIN;
 391:  d18t-A  2.9  6.3   89   195    8   CANAL:AF-Q5AJA1-F1 HIG1 DOMAIN-CONTAINING PROTEIN;
 392:  d15q-A  2.9  7.4   84   183   12   CANAL:AF-A0A1D8PLV4-F1 UNCHARACTERIZED PROTEIN;
 393:  d494-A  2.9  7.2   86   293    9   CANAL:AF-Q5A9E7-F1 TPR_REGION DOMAIN-CONTAINING PROTEIN;
 394:  d5is-A  2.9 13.5  107   312    5   CANAL:AF-Q59UI3-F1 UNCHARACTERIZED PROTEIN;
 395:  d2eg-A  2.9  4.0   67   318    1   CANAL:AF-Q5AMN1-F1 RXT2_N DOMAIN-CONTAINING PROTEIN;
 396:  d3ad-A  2.9  6.4   99   910    7   CANAL:AF-A0A1D8PF12-F1 UNCHARACTERIZED PROTEIN;
 397:  d3yt-A  2.9  7.5  113   293    5   CANAL:AF-A0A1D8PMS3-F1 SAS4 DOMAIN-CONTAINING PROTEIN;
 398:  d209-A  2.9  7.5   79   373   10   CANAL:AF-A0A1D8PDB1-F1 SHNI-TPR DOMAIN-CONTAINING PROTEIN;
 399:  d6d4-A  2.9  6.7   73   215   11   CANAL:AF-A0A1D8PF69-F1 UNCHARACTERIZED PROTEIN;
 400:  d399-A  2.9  4.4  135   579    7   CANAL:AF-Q59RL1-F1 AMINO ACID TRANSPORTER;
 401:  d6n4-A  2.9  6.0   89   971   11   CANAL:AF-A0A1D8PQJ7-F1 IMPORTIN N-TERMINAL DOMAIN-CONTAINING PROTEIN;
 402:  d5g5-A  2.9 17.7   85  1152    9   CANAL:AF-Q59ZC8-F1 FORK-HEAD TRANSCRIPTIONAL REGULATOR FHL1;
 403:  d5n4-A  2.9  3.9   59   316    8   CANAL:AF-Q59X26-F1 CHROMOSOME SEGREGATION IN MEIOSIS PROTEIN 3;
 404:  d2ur-A  2.9  9.8   74   650    3   CANAL:AF-A0A1D8PMP1-F1 GLYCEROL-3-PHOSPHATE DEHYDROGENASE;
 405:  d52o-A  2.9  5.9  168  1839    8   CANAL:AF-Q5ANF9-F1 ARF FAMILY GUANINE NUCLEOTIDE EXCHANGE FACTOR;
 406:  d3en-A  2.9  4.0   66   394    3   CANAL:AF-A0A1D8PHZ0-F1 UNCHARACTERIZED PROTEIN;
 407:  d3nz-A  2.9 12.2  141   806   10   CANAL:AF-Q59N02-F1 VEZATIN DOMAIN-CONTAINING PROTEIN;
 408:  d3wr-A  2.9  5.6  126  1056    7   CANAL:AF-Q5A766-F1 DNA-BINDING TRANSCRIPTION FACTOR;
 409:  d4kc-A  2.9  5.0  113   562    7   CANAL:AF-A0A1D8PI20-F1 RIBOSOME BIOSYNTHESIS PROTEIN;
 410:  d20h-A  2.9  8.1  120   244    4   CANAL:AF-Q59Q42-F1 UNCHARACTERIZED PROTEIN;
 411:  d4t7-A  2.9  5.5   92   116    4   CANAL:AF-Q5A0J7-F1 UNCHARACTERIZED PROTEIN;
 412:  d35r-A  2.9  3.8   56   230    4   CANAL:AF-Q5AH01-F1 MIND COMPLEX SUBUNIT;
 413:  d5wu-A  2.9  6.7  107   778    8   CANAL:AF-Q5AHA6-F1 AMP DEAMINASE;
 414:  d4qc-A  2.9 13.3  108   720    4   CANAL:AF-A0A1D8PR97-F1 GLUCOSE-INDUCED DEGRADATION COMPLEX SUBUNIT;
 415:  d4du-A  2.9  4.3   53   256    4   CANAL:AF-Q59Z54-F1 SMR DOMAIN-CONTAINING PROTEIN;
 416:  d4ry-A  2.9  5.8  121   219    7   CANAL:AF-A0A1D8PPK8-F1 UNCHARACTERIZED PROTEIN;
 417:  d5yl-A  2.9  7.9  128   292    9   CANAL:AF-A0A1D8PGS4-F1 UNCHARACTERIZED PROTEIN;
 418:  d139-A  2.9  6.8  130   282   10   CANAL:AF-A0A1D8PGX4-F1 SOLUTE CARRIER FAMILY 66 MEMBER 3;
 419:  d5ox-A  2.9 17.2   84   696    6   CANAL:AF-Q5A7Q8-F1 PUTATIVE SERINE/THREONINE PROTEIN KINASE;
 420:  d3oh-A  2.9  5.2   68   332    6   CANAL:AF-Q5A330-F1 PEX19P;
 421:  d18j-A  2.9 10.1  156   548    5   CANAL:AF-Q5A9E8-F1 MFS DOMAIN-CONTAINING PROTEIN;
 422:  d5i1-A  2.9 12.3  123   193    7   CANAL:AF-Q5AD68-F1 UNCHARACTERIZED PROTEIN;
 423:  d3ln-A  2.9  4.0   43    72    2   CANAL:AF-A0A1D8PEP6-F1 UNCHARACTERIZED PROTEIN;
 424:  d4f5-A  2.8  8.6   98   529    9   CANAL:AF-Q59YK4-F1 PH-RESPONSE REGULATOR PROTEIN PALH/RIM21;
 425:  d2ko-A  2.8  5.6   76   418    7   CANAL:AF-Q5A9Y1-F1 UNCHARACTERIZED PROTEIN;
 426:  d4j3-A  2.8  3.8   70   318    7   CANAL:AF-Q5AAV4-F1 UNCHARACTERIZED PROTEIN;
 427:  d274-A  2.8  4.5  102   155    7   CANAL:AF-Q5AEB7-F1 UNCHARACTERIZED PROTEIN;
 428:  d3c3-A  2.8  4.5   62   375    5   CANAL:AF-A0A1D8PT46-F1 UNCHARACTERIZED PROTEIN;
 429:  d2h4-A  2.8  6.2  122   899    7   CANAL:AF-A0A1D8PTP9-F1 CHAPERONE ATPASE;
 430:  d2sw-A  2.8  8.8   58   688    7   CANAL:AF-A0A1D8PEE3-F1 AFG1P;
 431:  d5bl-A  2.8  4.1   85   404    9   CANAL:AF-A0A1D8PFJ9-F1 OP4P;
 432:  d4tw-A  2.8  9.5  112  1396    4   CANAL:AF-Q5AHB1-F1 ACTIN CYTOSKELETON-REGULATORY COMPLEX PROTEIN PAN
 433:  d6g4-A  2.8 13.6  104   320    6   CANAL:AF-A0A1D8PRY0-F1 MITOCHONDRIAL 37S RIBOSOMAL PROTEIN MRPS28;
 434:  d2av-A  2.8  4.8  117   466   15   CANAL:AF-A0A1D8PM72-F1 UNCHARACTERIZED PROTEIN;
 435:  d46g-A  2.8  6.5   90  1287    8   CANAL:AF-A0A1D8PTJ4-F1 TORC2 COMPLEX SUBUNIT;
 436:  d597-A  2.8  5.5  143   461   10   CANAL:AF-Q5AJ75-F1 UNCHARACTERIZED PROTEIN;
 437:  d5ks-A  2.8  4.1   56   323    5   CANAL:AF-Q59U73-F1 MEDIATOR OF RNA POLYMERASE II TRANSCRIPTION SUBUN
 438:  d17t-A  2.8  4.9  139   584    6   CANAL:AF-A0A1D8PHV2-F1 DIVALENT METAL ION TRANSPORTER;
 439:  d2mn-A  2.8  5.4   86   811    3   CANAL:AF-A0A1D8PL12-F1 MHD DOMAIN-CONTAINING PROTEIN;
 440:  d6l7-A  2.8 11.9   83   421    5   CANAL:AF-Q5A0J9-F1 ENHANCER OF TRANSLATION TERMINATION 1;
 441:  d35q-A  2.8  5.5   80   189    9   CANAL:AF-A0A1D8PGL1-F1 ENDOPLASMIC RETICULUM TRANSMEMBRANE PROTEIN;
 442:  d27c-A  2.8 11.1  101   785    9   CANAL:AF-A0A1D8PMB5-F1 ANAPHASE PROMOTING COMPLEX SUBUNIT;
 443:  d4ed-A  2.8  4.8  137   548    7   CANAL:AF-A0A1D8PDP0-F1 AA_PERMEASE DOMAIN-CONTAINING PROTEIN;
 444:  d4i2-A  2.8  4.8  117   181    4   CANAL:AF-A0A1D8PPE1-F1 UNCHARACTERIZED PROTEIN;
 445:  d3v8-A  2.8  5.0  123   270   10   CANAL:AF-Q5A4M8-F1 PROTEIN SUR7;
 446:  d3li-A  2.8 13.8   58   844    7   CANAL:AF-Q59TM0-F1 OXYSTEROL-BINDING PROTEIN RELATED PROTEIN;
 447:  d4aw-A  2.8  5.2  105   573    9   CANAL:AF-A0A1D8PSX6-F1 HGT9P;
 448:  d13o-A  2.8 12.6   78   166    6   CANAL:AF-A0A1D8PTA6-F1 UNCHARACTERIZED PROTEIN;
 449:  d4f2-A  2.8  4.4   98   175    6   CANAL:AF-Q5A867-F1 ATO9P;
 450:  d40q-A  2.8  4.4  115   584    6   CANAL:AF-A0A1D8PCX6-F1 PHOSPHATIDYLINOSITOL 4-PHOSPHATE-BINDING PROTE
 451:  d2xu-A  2.8  9.8  113   699   11   CANAL:AF-Q5AB78-F1 VPS53P;
 452:  d5ym-A  2.8 13.3   74   609    4   CANAL:AF-Q5A2T2-F1 ATP-BINDING CASSETTE FAMILY ATPASE;
 453:  d3i3-A  2.8  8.5  137   492    4   CANAL:AF-A0A1D8PTV5-F1 UNCHARACTERIZED PROTEIN;
 454:  d2ol-A  2.8  7.5   63   313    8   CANAL:AF-A0A1D8PQ33-F1 UNCHARACTERIZED PROTEIN;
 455:  d3vu-A  2.8 10.0   80   136    4   CANAL:AF-A0A1D8PD24-F1 UNCHARACTERIZED PROTEIN;
 456:  d52b-A  2.8  4.4  126   569    6   CANAL:AF-Q5ACZ5-F1 UNCHARACTERIZED PROTEIN;
 457:  d4s4-A  2.8  7.3   75    84    5   CANAL:AF-A0A1D8PFA9-F1 UNCHARACTERIZED PROTEIN;
 458:  d263-A  2.8  6.4   98  2091    9   CANAL:AF-A0A1D8PNM2-F1 PROTEIN TRANSPORT PROTEIN SEC16;
 459:  d2bp-A  2.8  6.1  133   265   11   CANAL:AF-Q59WR6-F1 FIG1P;
 460:  d3sd-A  2.8  3.4   75   117   11   CANAL:AF-A0A1D8PSF9-F1 UNCHARACTERIZED PROTEIN;
 461:  d37c-A  2.8  6.0   65    87    5   CANAL:AF-Q59R24-F1 MITOCHONDRIAL IMPORT INNER MEMBRANE TRANSLOCASE S
 462:  d41m-A  2.8  7.0  128   400    5   CANAL:AF-Q59MV6-F1 NITRIC OXIDE DIOXYGENASE;
 463:  d4s1-A  2.8  7.9   64   108    8   CANAL:AF-Q5AFA9-F1 ER MEMBRANE PROTEIN COMPLEX SUBUNIT 6;
 464:  d24r-A  2.8  6.1   87   476    6   CANAL:AF-Q5AI71-F1 AUTOPHAGY-RELATED PROTEIN 17;
 465:  d19j-A  2.7  9.8  117   567    7   CANAL:AF-A0A1D8PH90-F1 UNCHARACTERIZED PROTEIN;
 466:  d20j-A  2.7  7.8  113   269    3   CANAL:AF-A0A1D8PD79-F1 NUCLEOPORIN;
 467:  d2yc-A  2.7  4.1   71   242   11   CANAL:AF-Q5A7S0-F1 GOLGI TRANSPORT COMPLEX SUBUNIT;
 468:  d4pl-A  2.7  7.3   62   577    3   CANAL:AF-A0A1D8PKP8-F1 UNCHARACTERIZED PROTEIN;
 469:  d2u2-A  2.7  4.6   84   577   10   CANAL:AF-Q59RB2-F1 UBIQUITIN-PROTEIN LIGASE;
 470:  d39w-A  2.7 10.8  139   478    6   CANAL:AF-A0A1D8PGL8-F1 ZN(2+) TRANSPORTER;
 471:  d45j-A  2.7  4.5   78   885    8   CANAL:AF-Q8TGB2-F1 GPI ETHANOLAMINE PHOSPHATE TRANSFERASE 2;
 472:  d35g-A  2.7  5.1   85   481    6   CANAL:AF-A0A1D8PIP3-F1 CHROMATIN MODIFICATION-RELATED PROTEIN;
 473:  d32f-A  2.7  9.5  121   267   11   CANAL:AF-P87220-F1 V-TYPE PROTON ATPASE SUBUNIT D;
 474:  d2t6-A  2.7  5.2   58    98    9   CANAL:AF-A0A1D8PRX9-F1 UNCHARACTERIZED PROTEIN;
 475:  d3ll-A  2.7 11.2  107   944    6   CANAL:AF-Q59T42-F1 VACUOLAR PROTEIN SORTING-ASSOCIATED PROTEIN 35;
 476:  d5tq-A  2.7  7.5   88  1665    5   CANAL:AF-A0A1D8PDJ8-F1 DNA-BINDING PROTEIN;
 477:  d46l-A  2.7  5.9  155  1256   12   CANAL:AF-A0A1D8PFW9-F1 SPHINGOLIPID TRANSPORTER;
 478:  d3ka-A  2.7  6.5  101   230    8   CANAL:AF-Q59RA2-F1 CDP-DIACYLGLYCEROL--INOSITOL 3-PHOSPHATIDYLTRANSF
 479:  d2q2-A  2.7  5.5   98   236    8   CANAL:AF-A0A1D8PLU5-F1 CSH3P;
 480:  d5jb-A  2.7  8.2  120   613    7   CANAL:AF-A0A1D8PK68-F1 UNCHARACTERIZED PROTEIN;
 481:  d3bi-A  2.7 10.6   94   469    9   CANAL:AF-A0A1D8PSX0-F1 V-TYPE PROTON ATPASE SUBUNIT H;
 482:  d3eu-A  2.7  4.5  102   485    8   CANAL:AF-A0A1D8PPX9-F1 UNCHARACTERIZED PROTEIN;
 483:  d4so-A  2.7  5.0  142   898    6   CANAL:AF-A0A1D8PDX9-F1 CCR4-NOT CORE SUBUNIT;
 484:  d4mf-A  2.7 12.1   95   308    4   CANAL:AF-A0A1D8PDV9-F1 CYK3P;
 485:  d6lr-A  2.7  5.2   74   606    8   CANAL:AF-Q5A875-F1 UNCHARACTERIZED PROTEIN;
 486:  d5qg-A  2.7  6.1   83  1466    7   CANAL:AF-A0A1D8PFH4-F1 SPA2P;
 487:  d4ft-A  2.7  4.6  122   922    8   CANAL:AF-A0A1D8PNA4-F1 ZNC1P;
 488:  d29l-A  2.7  5.1  101   710    8   CANAL:AF-Q59MJ1-F1 MULTIDRUG RESISTANCE REGULATOR 2;
 489:  d4ck-A  2.7  8.0  116   424    7   CANAL:AF-A0A1D8PEK3-F1 FTH1P;
 490:  d5js-A  2.7 10.6   83   396    6   CANAL:AF-A0A1D8PQ78-F1 AMINOPHOSPHOLIPID TRANSLOCASE REGULATORY PROTE
 491:  d23k-A  2.6  6.2  146   984    7   CANAL:AF-A0A1D8PND3-F1 LEUCINE-RESPONSIVE TRANSCRIPTIONAL REGULATOR;
 492:  d4i9-A  2.6  4.8   93   588    6   CANAL:AF-Q5AK39-F1 MALTOSE PERMEASE;
 493:  d4wu-A  2.6  7.1   81   559    6   CANAL:AF-A0A1D8PMN9-F1 CHAPERONIN-CONTAINING T-COMPLEX SUBUNIT;
 494:  d22e-A  2.6  6.6  101   203    6   CANAL:AF-G1UB62-F1 VERY-LONG-CHAIN (3R)-3-HYDROXYACYL-COA DEHYDRATAS
 495:  d3y4-A  2.6  6.6  119   511    8   CANAL:AF-A0A1D8PI97-F1 UNCHARACTERIZED PROTEIN;
 496:  d3g5-A  2.6  9.7  138   785    7   CANAL:AF-A0A1D8PS42-F1 SPINDLE POLE BODY COMPONENT;
 497:  d358-A  2.6 15.9   77   240    8   CANAL:AF-Q5A0Y0-F1 EXM2P;
 498:  d32p-A  2.6  6.8   60    71    3   CANAL:AF-A0A1D8PTB6-F1 PROTEIN KISH;
 499:  d2hh-A  2.6  4.5   76   170    3   CANAL:AF-Q5ANE3-F1 NON-CLASSICAL EXPORT PROTEIN 102;
 500:  d5h2-A  2.6  8.6  126   518    7   CANAL:AF-Q59Z47-F1 UNCHARACTERIZED PROTEIN;
 501:  d6gr-A  2.6  6.8   93   253   11   CANAL:AF-Q5A7Q7-F1 IST1P;
 502:  d2cg-A  2.6 14.8  127   848    7   CANAL:AF-A0A1D8PM20-F1 ACETYLTRANSF_6 DOMAIN-CONTAINING PROTEIN;
 503:  d5wg-A  2.6  4.4  144   612    7   CANAL:AF-A0A1D8PP89-F1 EST1P;
 504:  d15y-A  2.6  7.3  126   499    7   CANAL:AF-A0A1D8PG79-F1 TRME-TYPE G DOMAIN-CONTAINING PROTEIN;
 505:  d3u9-A  2.6  6.8  124   475   10   CANAL:AF-A0A1D8PMH0-F1 UNCHARACTERIZED PROTEIN;
 506:  d6fz-A  2.6  4.5   79  1062    4   CANAL:AF-A0A1D8PRD5-F1 RNA HELICASE;
 507:  d574-A  2.6  6.7  123   417    8   CANAL:AF-Q5A9Z4-F1 STE3P;
 508:  d5fo-A  2.6  3.5   59   564    7   CANAL:AF-A0A1D8PLN1-F1 RRNA-PROCESSING PROTEIN;
 509:  d20x-A  2.6  5.4   71   112   15   CANAL:AF-A0A1D8PLL7-F1 UNCHARACTERIZED PROTEIN;
 510:  d2ct-A  2.6 12.2   83   751    4   CANAL:AF-Q5A2B9-F1 TRANSCRIPTION FACTOR SPT20;
 511:  d5vs-A  2.6  8.2   89   406    7   CANAL:AF-Q5AI35-F1 SPP1P;
 512:  d4yh-A  2.6  7.3   68   608    9   CANAL:AF-Q59KP9-F1 FGR13P;
 513:  d6j3-A  2.6 14.8  160  1107    7   CANAL:AF-A0A1D8PPF9-F1 EXOCYST COMPLEX COMPONENT SEC8;
 514:  d2b0-A  2.6  9.4   60   167   10   CANAL:AF-Q5ALM5-F1 UNCHARACTERIZED PROTEIN;
 515:  d5p6-A  2.6  9.3   69   117    6   CANAL:AF-A0A1D8PJH2-F1 MITOCHONDRIAL PYRUVATE CARRIER;
 516:  d2ro-A  2.6  8.4  153   735    7   CANAL:AF-A0A1D8PMU9-F1 INOSITOL HEXAKISPHOSPHATE AND DIPHOSPHOINOSITO
 517:  d30c-A  2.6  6.1  100   353    7   CANAL:AF-Q5A861-F1 PALMITOYLTRANSFERASE SWF1;
 518:  d2s3-A  2.6  6.7   62    91   13   CANAL:AF-A0A1D8PLH1-F1 MITOCHONDRIAL IMPORT INNER MEMBRANE TRANSLOCAS
 519:  d5h1-A  2.6 14.0  130   640    5   CANAL:AF-A0A1D8PKD3-F1 NUCLEOLAR GTP-BINDING PROTEIN 1;
 520:  d4qe-A  2.6  6.5  154   987    4   CANAL:AF-A0A1D8PDF2-F1 SYG1P;
 521:  d45q-A  2.6  7.8  128   595    6   CANAL:AF-A0A1D8PK78-F1 UNCHARACTERIZED PROTEIN;
 522:  d2o0-A  2.6  8.1  102   169    5   CANAL:AF-A0A1D8PQN5-F1 UNCHARACTERIZED MEMBRANE PROTEIN;
 523:  d4kz-A  2.6 10.5  113   572   13   CANAL:AF-Q5A016-F1 UNCHARACTERIZED PROTEIN;
 524:  d5kb-A  2.6  5.3  126   657   10   CANAL:AF-Q59UP3-F1 DUR4P;
 525:  d4o9-A  2.6  6.2   82  1728    5   CANAL:AF-A0A1D8PUA6-F1 DNA-DIRECTED RNA POLYMERASE SUBUNIT;
 526:  d3qd-A  2.6  6.6  117   420    5   CANAL:AF-Q59ZH3-F1 UBIQUITIN-PROTEIN LIGASE PEROXIN 2;
 527:  d3ub-A  2.6  3.9   97  1265    8   CANAL:AF-Q5AAU3-F1 PROTEIN TRANSPORT PROTEIN SEC31;
 528:  d2y9-A  2.6  4.8   68   226    4   CANAL:AF-A0A1D8PNB9-F1 UNCHARACTERIZED PROTEIN;
 529:  d3qr-A  2.6  8.9   86   286    8   CANAL:AF-Q59ZF4-F1 DUF1746 DOMAIN-CONTAINING PROTEIN;
 530:  d6fr-A  2.6 10.8   75   365    7   CANAL:AF-A0A1D8PH13-F1 TRANSLATION INITIATION FACTOR EIF2B SUBUNIT BE
 531:  d22t-A  2.6  5.2  118   354    6   CANAL:AF-A0A1D8PEG6-F1 SH3 DOMAIN-CONTAINING PROTEIN;
 532:  d5ne-A  2.6  4.4  135   571   11   CANAL:AF-A0A1D8PU37-F1 AA_PERMEASE DOMAIN-CONTAINING PROTEIN;
 533:  d53c-A  2.6  6.0   73   217    7   CANAL:AF-A0A1D8PEY1-F1 PROTEIN TRANSPORT PROTEIN SFT2;
 534:  d568-A  2.6 12.5   81   448    4   CANAL:AF-Q5AKX4-F1 UNCHARACTERIZED PROTEIN;
 535:  d2q5-A  2.6  4.6  137   549   10   CANAL:AF-A0A1D8PQM7-F1 AA_PERMEASE DOMAIN-CONTAINING PROTEIN;
 536:  d4c9-A  2.6  5.4  168  1016    5   CANAL:AF-A0A1D8PKC2-F1 OLEATE-ACTIVATED TRANSCRIPTION FACTOR;
 537:  d288-A  2.6  4.9  115   514    7   CANAL:AF-Q59T32-F1 NEM1-SPO7 PHOSPHATASE REGULATORY SUBUNIT;
 538:  d3ou-A  2.6  8.2   88   431    6   CANAL:AF-A0A1D8PE74-F1 UNCHARACTERIZED PROTEIN;
 539:  d6ky-A  2.6  4.4  136   543    5   CANAL:AF-Q59WG4-F1 ALP1P;
 540:  d173-A  2.6  7.2  125   558    6   CANAL:AF-A0A1D8PFW5-F1 E3 UBIQUITIN-PROTEIN LIGASE;
 541:  d17o-A  2.6  7.8  125   530    7   CANAL:AF-Q59XP0-F1 PROTEIN TRANSPORT PROTEIN SEC9;
 542:  d4jx-A  2.6  6.7   96   371    8   CANAL:AF-A0A1D8PL51-F1 NON-STRUCTURAL MAINTENANCE OF CHROMOSOMES ELEM
 543:  d2tb-A  2.5  5.6  127   733    5   CANAL:AF-A0A1D8PKL7-F1 MUB1P;
 544:  d3ac-A  2.5  6.9   72   702    3   CANAL:AF-Q5AFP8-F1 PHEROMONE-PROCESSING CARBOXYPEPTIDASE KEX1;
 545:  d542-A  2.5  4.8   97   643    6   CANAL:AF-A0A1D8PJQ4-F1 MFS DOMAIN-CONTAINING PROTEIN;
 546:  d17j-A  2.5 17.5  121   677    4   CANAL:AF-A0A1D8PDP3-F1 RGD1P;
 547:  d450-A  2.5 10.3  104  1417   10   CANAL:AF-A0A1D8PCX0-F1 UNCHARACTERIZED PROTEIN;
 548:  d4hi-A  2.5  4.4   60   146   13   CANAL:AF-A0A1D8PQS8-F1 UNCHARACTERIZED PROTEIN;
 549:  d23e-A  2.5  5.6  101   703    5   CANAL:AF-A0A1D8PE85-F1 BUD6P;
 550:  d4mg-A  2.5  3.2   69   627    7   CANAL:AF-Q5AI28-F1 HISTONE ACETYLTRANSFERASE;
 551:  d5eu-A  2.5  4.7   62   403    5   CANAL:AF-A0A1D8PTG2-F1 FRE7P;
 552:  d3x7-A  2.5 12.0  114  1153    9   CANAL:AF-A0A1D8PK90-F1 UNCHARACTERIZED PROTEIN;
 553:  d4cb-A  2.5  6.7   88   196    5   CANAL:AF-A0A1D8PFL8-F1 H(+)-TRANSPORTING V0 SECTOR ATPASE SUBUNIT C;
 554:  d4lf-A  2.5  6.2   69   111    6   CANAL:AF-Q59Y55-F1 UNCHARACTERIZED PROTEIN;
 555:  d2po-A  2.5 26.0  125   943    7   CANAL:AF-A0A1D8PPB0-F1 V-TYPE PROTON ATPASE SUBUNIT A;
 556:  d32h-A  2.5  5.3  105   612    5   CANAL:AF-A0A1D8PL74-F1 HGT17P;
 557:  d5fy-A  2.5  5.8  107   609    7   CANAL:AF-Q59Z52-F1 O-ACYLTRANSFERASE;
 558:  d4f0-A  2.5  8.4   68   252    7   CANAL:AF-A0A1D8PH47-F1 UNCHARACTERIZED PROTEIN;
 559:  d5ib-A  2.5  5.6  101   286    5   CANAL:AF-A0A1D8PK25-F1 SNAP RECEPTOR;
 560:  d5nj-A  2.5  3.8   60   117    3   CANAL:AF-A0A1D8PIZ2-F1 UNCHARACTERIZED PROTEIN;
 561:  d3ar-A  2.5  5.4   81   251   11   CANAL:AF-Q59NP1-F1 COPPER TRANSPORT PROTEIN CTR1;
 562:  d4ci-A  2.5  6.1  139   587    9   CANAL:AF-Q5AJD2-F1 DOLICHYL PYROPHOSPHATE GLC1MAN9GLCNAC2
 563:  d4bk-A  2.5  5.5  110   200    5   CANAL:AF-G1UB68-F1 VERY-LONG-CHAIN (3R)-3-HYDROXYACYL-COA DEHYDRATAS
 564:  d3da-A  2.5  7.1   89   113    6   CANAL:AF-Q5APC3-F1 UNCHARACTERIZED PROTEIN;
 565:  d2oi-A  2.5  4.3   74   564    9   CANAL:AF-Q5AI37-F1 PROBABLE METALLOPROTEASE ARX1;
 566:  d5h0-A  2.5  6.2   85    95    8   CANAL:AF-A0A1D8PST9-F1 TUBULIN-SPECIFIC CHAPERONE A;
 567:  d4to-A  2.5  5.0   92   509    5   CANAL:AF-Q5A7S4-F1 NGT1P;
 568:  d438-A  2.5  5.7   75   661    1   CANAL:AF-Q5A850-F1 GLYCOGEN  SYNTHASE;
 569:  d4eh-A  2.5  7.2  110   386    8   CANAL:AF-A0A1D8PTE7-F1 UNCHARACTERIZED PROTEIN;
 570:  d44h-A  2.5  5.7  126   505    8   CANAL:AF-A0A1D8PJN2-F1 MFS DOMAIN-CONTAINING PROTEIN;
 571:  d5en-A  2.5  3.7   65   939    9   CANAL:AF-A0A1D8PPV5-F1 COATOMER SUBUNIT BETA';
 572:  d3bl-A  2.5 10.5   84   162    6   CANAL:AF-Q5AP89-F1 PRE-MRNA-SPLICING FACTOR CWC21;
 573:  d2ym-A  2.5 12.0   86   139    8   CANAL:AF-Q5A995-F1 MCI4P;
 574:  d52h-A  2.5  3.7   56   263    2   CANAL:AF-A0A1D8PH31-F1 TATA-BINDING PROTEIN-ASSOCIATED FACTOR;
 575:  d2mp-A  2.5  3.7  106   264    7   CANAL:AF-O42766-F1 14-3-3 PROTEIN HOMOLOG;
 576:  d18u-A  2.5  6.6  108   532    6   CANAL:AF-A0A1D8PMT3-F1 ANAPHASE-PROMOTING COMPLEX SUBUNIT 4;
 577:  d31y-A  2.5 10.8   77   288    3   CANAL:AF-A0A1D8PSF5-F1 KTI12P;
 578:  d2rt-A  2.5  5.8  158   889    8   CANAL:AF-Q59T37-F1 COMPONENT OF OLIGOMERIC GOLGI COMPLEX 4;
 579:  d24w-A  2.5  3.5   60   285    3   CANAL:AF-A0A1D8PTX6-F1 NADH-CYTOCHROME B5 REDUCTASE;
 580:  d22x-A  2.5  6.2   94   547    9   CANAL:AF-A0A1D8PMT2-F1 GPI-ANCHOR TRANSAMIDASE SUBUNIT;
 581:  d5gp-A  2.5  5.9   86   435    3   CANAL:AF-A0A1D8PLW8-F1 PROTEASOME REGULATORY PARTICLE LID SUBUNIT;
 582:  d3uw-A  2.5 10.7   77   606   12   CANAL:AF-Q5AP90-F1 ALPHA-1,2-MANNOSYLTRANSFERASE MNN23;
 583:  d5zv-A  2.5 12.6   71   394   10   CANAL:AF-A0A1D8PLX1-F1 RF_PROK_I DOMAIN-CONTAINING PROTEIN;
 584:  d198-A  2.5 12.5   76   742    7   CANAL:AF-A0A1D8PE47-F1 NPA1 DOMAIN-CONTAINING PROTEIN;
 585:  d4gw-A  2.5  4.9  134   607    8   CANAL:AF-Q59WB3-F1 S-ADENOSYLMETHIONINE PERMEASE GAP4;
 586:  d39t-A  2.5  5.2  117   610    8   CANAL:AF-A0A1D8PHA7-F1 ABP2P;
 587:  d6aq-A  2.5 18.5  112   405   11   CANAL:AF-Q59NR8-F1 PALMITOYLTRANSFERASE PFA5;
 588:  d15k-A  2.5  5.1  136   637   10   CANAL:AF-A0A1D8PJU0-F1 AAP1P;
 589:  d6f2-A  2.5  6.5  129   394    3   CANAL:AF-Q5APB4-F1 TRANSCRIPTION INITIATION FACTOR IIE SUBUNIT ALPHA
 590:  d2w0-A  2.5  5.0  131   399    7   CANAL:AF-Q59TD1-F1 RIM2P;
 591:  d3ck-A  2.5  6.4  113   527    6   CANAL:AF-A0A1D8PNX6-F1 UNCHARACTERIZED PROTEIN;
 592:  d549-A  2.4  7.8  115  1085    8   CANAL:AF-A0A1D8PN93-F1 ZCF20P;
 593:  d4ln-A  2.4  4.4  134   413    6   CANAL:AF-Q5A0L0-F1 RIBONUCLEOTIDE-DIPHOSPHATE REDUCTASE SUBUNIT;
 594:  d6g9-A  2.4 11.1  104   487   10   CANAL:AF-A0A1D8PNU2-F1 UNCHARACTERIZED PROTEIN;
 595:  d2pb-A  2.4  4.2  119   345   11   CANAL:AF-Q59YG2-F1 UNCHARACTERIZED PROTEIN;
 596:  d3jd-A  2.4  4.6  115  1418    6   CANAL:AF-Q5AF56-F1 TRANSCRIPTIONAL REGULATOR ADR1;
 597:  d3p4-A  2.4  6.0  103   342   12   CANAL:AF-Q59TA5-F1 HSP30P;
 598:  d5wq-A  2.4  4.8  126   552    3   CANAL:AF-Q9B8C9-F1 NADH-UBIQUINONE OXIDOREDUCTASE CHAIN 5;
 599:  d37m-A  2.4  5.6  143   568    7   CANAL:AF-Q5AMG7-F1 AGP2P;
 600:  d20d-A  2.4  4.4   96   514    9   CANAL:AF-A0A1D8PQL0-F1 FGR2P;
 601:  d5kd-A  2.4  4.5   71   341   10   CANAL:AF-A0A1D8PJC5-F1 PLSC DOMAIN-CONTAINING PROTEIN;
 602:  d34g-A  2.4  8.2  119   745    8   CANAL:AF-Q5AB99-F1 UNCHARACTERIZED PROTEIN;
 603:  d2t2-A  2.4  8.5  102   859    7   CANAL:AF-A0A1D8PRP1-F1 CULLIN;
 604:  d4r3-A  2.4 12.5   59  1443    7   CANAL:AF-A0A1D8PME5-F1 DNA-BINDING E3 UBIQUITIN-PROTEIN LIGASE;
 605:  d519-A  2.4 13.0   56   225    9   CANAL:AF-A0A1D8PH93-F1 UNCHARACTERIZED PROTEIN;
 606:  d5eh-A  2.4 11.6   77   395    8   CANAL:AF-Q59Q38-F1 PEPTIDE-N(4)-(N-ACETYL-BETA-GLUCOSAMINYL)ASPARAGI
 607:  d4ok-A  2.4  6.6  118   346    6   CANAL:AF-Q59WV0-F1 PH-RESPONSE REGULATOR PROTEIN PALI/RIM9;
 608:  d3q2-A  2.4  6.6   62   364    2   CANAL:AF-A0A1D8PRB4-F1 UNCHARACTERIZED PROTEIN;
 609:  d6cb-A  2.4  4.9   91   248    7   CANAL:AF-A0A1D8PNW4-F1 MRV2P;
 610:  d55b-A  2.4  8.5   78   389    9   CANAL:AF-A0A1D8PRG0-F1 54S RIBOSOMAL PROTEIN L2, MITOCHONDRIAL;
 611:  d2kc-A  2.4  5.1  137   549   12   CANAL:AF-A0A1D8PJQ5-F1 UNCHARACTERIZED PROTEIN;
 612:  d2pa-A  2.4  6.1  109   741    6   CANAL:AF-A0A1D8PL65-F1 TOK1P;
 613:  d19q-A  2.4 19.0  142   989    4   CANAL:AF-A0A1D8PIE8-F1 ZN(2)-C6 FUNGAL-TYPE DOMAIN-CONTAINING PROTEIN
 614:  d3d6-A  2.4 22.1  119   879    9   CANAL:AF-A0A1D8PTI9-F1 RGD3P;
 615:  d3kc-A  2.4 12.6   90   305    6   CANAL:AF-A0A1D8PLR9-F1 RHD2P;
 616:  d5hv-A  2.4  6.0  108   215    5   CANAL:AF-A0A1D8PT82-F1 GST3P;
 617:  d2nv-A  2.4  6.9   87   152    6   CANAL:AF-A0A1D8PKW9-F1 UNCHARACTERIZED PROTEIN;
 618:  d35n-A  2.4  8.4   94   316   10   CANAL:AF-A0A1D8PR55-F1 UNCHARACTERIZED PROTEIN;
 619:  d4qq-A  2.4 14.8  136   539    7   CANAL:AF-A0A1D8PQ11-F1 UNCHARACTERIZED PROTEIN;
 620:  d2pl-A  2.4  4.3   70   178    7   CANAL:AF-A0A1D8PFG1-F1 UNCHARACTERIZED PROTEIN;
 621:  d4vq-A  2.4  7.4  140  1313    7   CANAL:AF-A0A1D8PR61-F1 FOIE-GRAS_1 DOMAIN-CONTAINING PROTEIN;
 622:  d16g-A  2.4  9.8   80  1156    9   CANAL:AF-Q5AD04-F1 UNCHARACTERIZED PROTEIN;
 623:  d462-A  2.4  5.2  131   599    8   CANAL:AF-A0A1D8PN88-F1 AMINO-ACID PERMEASE GAP3;
 624:  d5gi-A  2.4 14.7   84   972   13   CANAL:AF-A0A1D8PDN5-F1 UNCHARACTERIZED PROTEIN;
 625:  d24x-A  2.4 14.1   84   295    7   CANAL:AF-Q59YF0-F1 PROTEIN TRANSPORT PROTEIN SSO2;
 626:  d2zo-A  2.4  3.8   92   186   10   CANAL:AF-Q59UQ1-F1 ENDOPLASMIC RETICULUM TRANSMEMBRANE PROTEIN;
 627:  d4v3-A  2.4  5.1  110   262    8   CANAL:AF-A0A1D8PT61-F1 UNCHARACTERIZED PROTEIN;
 628:  d4f3-A  2.4 17.1   82  1261   11   CANAL:AF-A0A1D8PG44-F1 POM152P;
 629:  d349-A  2.4  8.9  151   402    5   CANAL:AF-Q59M00-F1 BIFUNCTIONAL DIACYLGLYCEROL
 630:  d6gh-A  2.4  7.4  101   264    2   CANAL:AF-Q5AFE4-F1 REGULATOR OF CYTOSKELETON AND ENDOCYTOSIS RVS161;
 631:  d4vn-A  2.4  6.3  116   595    7   CANAL:AF-A0A1D8PI09-F1 DH DOMAIN-CONTAINING PROTEIN;
 632:  d5qn-A  2.4  7.2  115   368    3   CANAL:AF-Q5A5P7-F1 UNCHARACTERIZED PROTEIN;
 633:  d3az-A  2.4 10.8  108   457    7   CANAL:AF-Q5API4-F1 MFS DOMAIN-CONTAINING PROTEIN;
 634:  d4yk-A  2.4  5.8   99   195    7   CANAL:AF-Q59Q43-F1 PROTEIN SYM1;
 635:  d4rm-A  2.4  7.0  109   676    8   CANAL:AF-Q5A4J7-F1 MFS DOMAIN-CONTAINING PROTEIN;
 636:  d4pe-A  2.4 15.7  113   340    8   CANAL:AF-Q5ANH4-F1 UNCHARACTERIZED PROTEIN;
 637:  d2gy-A  2.4  7.4   73   121    3   CANAL:AF-Q5ABD5-F1 UNCHARACTERIZED PROTEIN;
 638:  d2zh-A  2.4  8.4   65   285   12   CANAL:AF-Q5ANE7-F1 PIN3P;
 639:  d3j3-A  2.4  9.9   88   842    3   CANAL:AF-A0A1D8PP38-F1 UNCHARACTERIZED PROTEIN;
 640:  d3po-A  2.4  8.4   91   276    8   CANAL:AF-A0A1D8PNI0-F1 SNAP RECEPTOR;
 641:  d2a6-A  2.4  4.0   69   547    3   CANAL:AF-A0A1D8PKD5-F1 ELONGATOR COMPLEX PROTEIN 3;
 642:  d3md-A  2.4  7.2   73   297    7   CANAL:AF-Q5ADT5-F1 PROTEIN YIP;
 643:  d3o4-A  2.4 12.3  178   667    4   CANAL:AF-A0A1D8PRE1-F1 UNCHARACTERIZED PROTEIN;
 644:  d4w6-A  2.4  6.1   71   815    6   CANAL:AF-A0A1D8PNL5-F1 UNCHARACTERIZED PROTEIN;
 645:  d42i-A  2.4  9.0  121   917    5   CANAL:AF-Q59UY7-F1 TRANSCRIPTIONAL REGULATORY PROTEIN SEF1;
 646:  d5b3-A  2.4  5.1  132   496    9   CANAL:AF-Q92206-F1 SQUALENE MONOOXYGENASE;
 647:  d5y8-A  2.3  5.3  117   558    5   CANAL:AF-Q5AH77-F1 UNCHARACTERIZED PROTEIN;
 648:  d30j-A  2.3  9.6  121   237    8   CANAL:AF-Q59QN4-F1 VERY-LONG-CHAIN (3R)-3-HYDROXYACYL-COA DEHYDRATAS
 649:  d5q2-A  2.3  5.9   71   309    3   CANAL:AF-Q59RP7-F1 54S RIBOSOMAL PROTEIN L4, MITOCHONDRIAL;
 650:  d5ju-A  2.3  7.8   71   686    7   CANAL:AF-Q5A119-F1 CHROMATIN MODIFICATION-RELATED PROTEIN EAF1;
 651:  d2cz-A  2.3 14.4  133   553    9   CANAL:AF-Q5A3J0-F1 MUP1P;
 652:  d2zg-A  2.3  5.0  136   569    5   CANAL:AF-A0A1D8PHQ5-F1 U4/U6-U5 SNRNP COMPLEX SUBUNIT;
 653:  d4br-A  2.3  3.4  100   246    7   CANAL:AF-A0A1D8PN46-F1 5-DEMETHOXYUBIQUINONE HYDROXYLASE, MITOCHONDRI
 654:  d5et-A  2.3  4.7   94   369    2   CANAL:AF-Q5ACI8-F1 PEPTIDYL-PROLYL CIS-TRANS ISOMERASE D;
 655:  d430-A  2.3  5.9  119   980    9   CANAL:AF-A0A1D8PCN8-F1 PSY2P;
 656:  d4uh-A  2.3  6.6   91  1210    5   CANAL:AF-A0A1D8PIS7-F1 TRNA METHYLATION PROTEIN;
 657:  d6bi-A  2.3  5.1  100   577    4   CANAL:AF-A0A1D8PP08-F1 METHIONINE--TRNA LIGASE;
 658:  d23g-A  2.3 10.0  100   430    9   CANAL:AF-A0A1D8PT44-F1 UNCHARACTERIZED PROTEIN;
 659:  d252-A  2.3  6.6   78   146   15   CANAL:AF-Q9B8D7-F1 NADH-UBIQUINONE OXIDOREDUCTASE CHAIN 6;
 660:  d2ty-A  2.3  9.4   82   560    2   CANAL:AF-A0A1D8PE04-F1 MANNOSYLTRANSFERASE;
 661:  d3n0-A  2.3  5.2  134   943   10   CANAL:AF-Q5ADN6-F1 SPX DOMAIN-CONTAINING PROTEIN;
 662:  d3yz-A  2.3  5.7  138   630    7   CANAL:AF-Q5AD77-F1 SORTING NEXIN-4;
 663:  d3ea-A  2.3  3.7   72   327   11   CANAL:AF-A0A1D8PND7-F1 UNCHARACTERIZED PROTEIN;
 664:  d3aj-A  2.3  7.4  158  1163    9   CANAL:AF-A0A1D8PDD2-F1 PHOSPHOLIPID-TRANSPORTING ATPASE;
 665:  d3k7-A  2.3 10.8   48   157   10   CANAL:AF-Q59SI2-F1 MITOCHONDRIAL IMPORT INNER MEMBRANE TRANSLOCASE S
 666:  d4y9-A  2.3  5.1  107   169    9   CANAL:AF-A0A1D8PFM0-F1 DUF4149 DOMAIN-CONTAINING PROTEIN;
 667:  d46h-A  2.3  3.6   55   446   11   CANAL:AF-Q5AH86-F1 U4/U6-U5 SNRNP COMPLEX SUBUNIT;
 668:  d4co-A  2.3 14.7   72   350    8   CANAL:AF-Q5ADL4-F1 PRE-MRNA-SPLICING FACTOR SLU7;
 669:  d2gr-A  2.3  3.4   66   236    5   CANAL:AF-Q59S42-F1 DNA REPLICATION COMPLEX GINS PROTEIN PSF1;
 670:  d4fv-A  2.3  8.6  136   453    9   CANAL:AF-Q59S85-F1 MITOCHONDRIAL INNER MEMBRANE MAGNESIUM TRANSPORTE
 671:  d3n1-A  2.3  4.7   98  1051    6   CANAL:AF-A0A1D8PCY2-F1 UNCHARACTERIZED PROTEIN;
 672:  d44s-A  2.3  3.3   70   567    4   CANAL:AF-Q5A044-F1 MICOS COMPLEX SUBUNIT MIC60;
 673:  d4p2-A  2.3  8.1  136  1018    4   CANAL:AF-G1UB63-F1 CELL WALL PROTEIN 1;
 674:  d16e-A  2.3 11.4  131   212    4   CANAL:AF-Q5A770-F1 UNCHARACTERIZED PROTEIN;
 675:  d3ku-A  2.3  6.9   97   284   11   CANAL:AF-Q59TT9-F1 PHOSPHATIDATE PHOSPHATASE;
 676:  d2cy-A  2.3  9.7  113   508    9   CANAL:AF-A0A1D8PHT6-F1 UNCHARACTERIZED PROTEIN;
 677:  d51i-A  2.3 10.2  122   427    5   CANAL:AF-A0A1D8PTX8-F1 UNCHARACTERIZED PROTEIN;
 678:  d4m4-A  2.3  4.9   98   546   10   CANAL:AF-A0A1D8PN89-F1 DAL52P;
 679:  d3a4-A  2.3  4.4   68   204    1   CANAL:AF-A0A1D8PNW2-F1 MRV8P;
 680:  d5w0-A  2.3 16.1   85   206   15   CANAL:AF-Q5AK01-F1 UNCHARACTERIZED PROTEIN;
 681:  d4xm-A  2.3  4.5   85  1195    8   CANAL:AF-Q5ADW3-F1 CULLIN-ASSOCIATED NEDD8-DISSOCIATED PROTEIN 1;
 682:  d5e1-A  2.3  3.1   62   150   11   CANAL:AF-Q5A865-F1 ATO10P;
 683:  d6hv-A  2.3 14.5   67   371    7   CANAL:AF-A0A1D8PLS7-F1 ALTERED INHERITANCE OF MITOCHONDRIA PROTEIN 24
 684:  d5ew-A  2.3 21.4  108   607    9   CANAL:AF-Q59UQ6-F1 FORMIN-BINDING PROTEIN;
 685:  d2zc-A  2.3 12.4   82   781    9   CANAL:AF-Q5AL46-F1 CYSTEINYL-TRNA SYNTHETASE;
 686:  d5r1-A  2.3 13.1   89  1856    3   CANAL:AF-Q59X11-F1 AUTOPHAGY-RELATED PROTEIN 2;
 687:  d19i-A  2.3  9.2   93  1018    9   CANAL:AF-A0A1D8PS32-F1 UNCHARACTERIZED PROTEIN;
 688:  d3au-A  2.3  8.6   80   176    6   CANAL:AF-A0A1D8PRI7-F1 ER MEMBRANE PROTEIN COMPLEX SUBUNIT 4;
 689:  d6lb-A  2.3  5.2  119   213    5   CANAL:AF-A0A1D8PNX0-F1 MRV5P;
 690:  d5du-A  2.3 20.8   72   274   11   CANAL:AF-Q5A1E4-F1 J DOMAIN-CONTAINING PROTEIN;
 691:  d4ot-A  2.3 12.9  134  1314   11   CANAL:AF-A0A1D8PP04-F1 BROMO DOMAIN-CONTAINING PROTEIN;
 692:  d2b2-A  2.3 15.2   70   752    6   CANAL:AF-Q59TS3-F1 BTA1P;
 693:  d4zw-A  2.3 14.7  103   344    9   CANAL:AF-Q5ANP3-F1 ENDOPLASMIC RETICULUM JUNCTION FORMATION PROTEIN
 694:  d5tw-A  2.3  4.2   98   469   10   CANAL:AF-A0A1D8PTB4-F1 ALPHA-FACTOR PHEROMONE RECEPTOR;
 695:  d4sj-A  2.3  5.1  113   461    7   CANAL:AF-A0A1D8PNE8-F1 PROTOHEME IX FARNESYLTRANSFERASE, MITOCHONDRIA
 696:  d2gc-A  2.3  9.7   88   458   10   CANAL:AF-A0A1D8PP77-F1 PROTEASOME REGULATORY PARTICLE LID SUBUNIT;
 697:  d5aj-A  2.3  9.0   84   561    7   CANAL:AF-A0A1D8PGS2-F1 UROPORPHYRINOGEN-III C-METHYLTRANSFERASE;
 698:  d5nn-A  2.3 10.2   88   221    7   CANAL:AF-A0A1D8PCZ2-F1 UNCHARACTERIZED PROTEIN;
 699:  d6ms-A  2.3  5.1  127   510    9   CANAL:AF-A0A1D8PQC0-F1 ASPARTATE/GLUTAMATE TRANSPORTER;
 700:  d4bd-A  2.2  5.5   94   216    4   CANAL:AF-A0A1D8PLW1-F1 UNCHARACTERIZED PROTEIN;
 701:  d38i-A  2.2  4.9   70   132   10   CANAL:AF-A0A1D8PMT7-F1 UNCHARACTERIZED PROTEIN;
 702:  d48i-A  2.2 11.1  124   301    6   CANAL:AF-Q59NH3-F1 YHM2P;
 703:  d38s-A  2.2  4.9   83   245    4   CANAL:AF-A0A1D8PMP7-F1 GST1P;
 704:  d6fj-A  2.2  5.1  106   219   12   CANAL:AF-A0A1D8PGH1-F1 UNCHARACTERIZED PROTEIN;
 705:  d3gp-A  2.2 11.2   91   516    8   CANAL:AF-Q59S06-F1 NUCLEOLAR PROTEIN 58;
 706:  d4qu-A  2.2 11.7   71   589    3   CANAL:AF-A0A1D8PN90-F1 HSP90 COCHAPERONE;
 707:  d22a-A  2.2  3.0   64   407    3   CANAL:AF-Q5A3J5-F1 UNCHARACTERIZED PROTEIN;
 708:  d6oe-A  2.2  6.7  122   805    4   CANAL:AF-A0A1D8PLI4-F1 ZCF25P;
 709:  d2om-A  2.2  4.5   79   282   13   CANAL:AF-A0A1D8PL18-F1 UNCHARACTERIZED PROTEIN;
 710:  d23i-A  2.2  5.1   78  1219    8   CANAL:AF-Q5A7S5-F1 PRE-MRNA-SPLICING FACTOR RSE1;
 711:  d3ga-A  2.2  6.1  118   278    8   CANAL:AF-A0A1D8PH77-F1 UNCHARACTERIZED PROTEIN;
 712:  d6hh-A  2.2 12.3   79   306    6   CANAL:AF-A0A1D8PEN1-F1 BIFUNCTIONAL PROTEIN FARNESYLTRANSFERASE/PROTE
 713:  d2ii-A  2.2 12.4   90   348    9   CANAL:AF-A0A1D8PU83-F1 4-HYDROXYBENZOATE POLYPRENYLTRANSFERASE, MITOC
 714:  d4nd-A  2.2  6.0   56   130    2   CANAL:AF-Q5AMM1-F1 TRANSCRIPTION INITIATION FACTOR IIA SUBUNIT 2;
 715:  d3e3-A  2.2 19.1  116  1172    9   CANAL:AF-A0A1D8PI01-F1 CONDENSIN COMPLEX SUBUNIT 1;
 716:  d4ht-A  2.2  6.1  134  1144    4   CANAL:AF-A0A1D8PGH7-F1 CTF1P;
 717:  d2tk-A  2.2  6.9  119   871    7   CANAL:AF-A0A1D8PDU6-F1 UNCHARACTERIZED PROTEIN;
 718:  d441-A  2.2  3.9   66   545    8   CANAL:AF-Q5A6P9-F1 ADENYLYL CYCLASE-ASSOCIATED PROTEIN;
 719:  d2mk-A  2.2  6.8   57   212    2   CANAL:AF-A0A1D8PN50-F1 U1 SMALL NUCLEAR RIBONUCLEOPROTEIN COMPONENT S
 720:  d5hx-A  2.2 15.9   83   181    6   CANAL:AF-A0A1D8PPU3-F1 UNCHARACTERIZED PROTEIN;
 721:  d57n-A  2.2  7.7  113   399    6   CANAL:AF-A0A1D8PHX8-F1 UNCHARACTERIZED PROTEIN;
 722:  d17i-A  2.2 10.9  109   900    9   CANAL:AF-A0A1D8PLR1-F1 PROTEIN KINASE;
 723:  d2t4-A  2.2  4.7   92   539    8   CANAL:AF-A0A1D8PQ76-F1 UNCHARACTERIZED PROTEIN;
 724:  d3vq-A  2.2  7.8  115   284    7   CANAL:AF-Q5AD18-F1 UNCHARACTERIZED PROTEIN;
 725:  d4s3-A  2.2 19.5   69   428   10   CANAL:AF-Q59VG1-F1 HOMOCITRATE SYNTHASE;
 726:  d5aq-A  2.2  3.8  106   387    7   CANAL:AF-P0C8L0-F1 CYTOCHROME B;
 727:  d4nv-A  2.2  6.3   93   219    9   CANAL:AF-Q59QS1-F1 TEF4P;
 728:  d3vb-A  2.2  8.7  115   693    7   CANAL:AF-A0A1D8PN45-F1 DYNAMIN-LIKE GTPASE;
 729:  d3zr-A  2.2  4.1  114   771    6   CANAL:AF-A0A1D8PLU9-F1 ADAPTIN_N DOMAIN-CONTAINING PROTEIN;
 730:  d34p-A  2.2 13.3  141   808    6   CANAL:AF-A0A1D8PJ45-F1 PUTATIVE FLAVIN ADENINE DINUCLEOTIDE TRANSPORT
 731:  d4jm-A  2.2  8.8   80   312    5   CANAL:AF-A0A1D8PFZ8-F1 26S PROTEASOME REGULATORY SUBUNIT RPN11;
 732:  d2pd-A  2.2  4.6  108   544   10   CANAL:AF-A0A1D8PGP7-F1 UNCHARACTERIZED PROTEIN;
 733:  d52k-A  2.2  6.3   63   163    6   CANAL:AF-A0A1D8PIE4-F1 UNCHARACTERIZED PROTEIN;
 734:  d2hi-A  2.2 13.4  113   667    2   CANAL:AF-A0A1D8PJF3-F1 KRI1_C DOMAIN-CONTAINING PROTEIN;
 735:  d6h7-A  2.2  4.5   87  1045    6   CANAL:AF-A0A1D8PE78-F1 IMPORTIN-ALPHA EXPORT RECEPTOR;
 736:  d6fm-A  2.2  1.9   42   161   12   CANAL:AF-A0A1D8PUD2-F1 ATP SYNTHASE SUBUNIT DELTA, MITOCHONDRIAL;
 737:  d47t-A  2.2  7.6  161   709    7   CANAL:AF-Q5AJD9-F1 ACYL-COENZYME A OXIDASE;
 738:  d2pe-A  2.2  6.5   74   212    7   CANAL:AF-A0A1D8PG06-F1 NAT2P;
 739:  d2ek-A  2.2  9.4  105   434    4   CANAL:AF-A0A1D8PIK3-F1 M20_DIMER DOMAIN-CONTAINING PROTEIN;
 740:  d3s3-A  2.2  6.9  112   245    8   CANAL:AF-A0A1D8PQD7-F1 PEX11P;
 741:  d6iq-A  2.2 12.4  117   624    7   CANAL:AF-Q5A922-F1 ALTERED INHERITANCE OF MITOCHONDRIA PROTEIN 9,
 742:  d4p8-A  2.2 10.1   91   618    5   CANAL:AF-A0A1D8PSN8-F1 RRNA (CYTOSINE-C5-)-METHYLTRANSFERASE;
 743:  d5zw-A  2.2  9.1   64   193    3   CANAL:AF-A0A1D8PIF1-F1 SAP DOMAIN-CONTAINING PROTEIN;
 744:  d14v-A  2.2  5.2  137   582   11   CANAL:AF-Q5AG77-F1 AMINO-ACID PERMEASE GAP1;
 745:  d2y1-A  2.2  6.9  160  1065    8   CANAL:AF-A0A1D8PCY0-F1 ARO80P;
 746:  d6e7-A  2.2 11.1  109   375   10   CANAL:AF-A0A1D8PQU1-F1 UNCHARACTERIZED PROTEIN;
 747:  d543-A  2.2  6.1   83   164    2   CANAL:AF-Q5A2C1-F1 UNCHARACTERIZED PROTEIN;
 748:  d28z-A  2.2  6.9   93   566    9   CANAL:AF-A0A1D8PCI9-F1 PROTEIN KINASE;
 749:  d2fa-A  2.2  5.8   87   195    8   CANAL:AF-Q5AKB7-F1 MRV3P;
 750:  d5pa-A  2.2  8.6  108   431    3   CANAL:AF-A0A1D8PF14-F1 SNORNA-BINDING RRNA-PROCESSING PROTEIN;
 751:  d5i9-A  2.2 21.4  136   952    7   CANAL:AF-Q5ANC9-F1 AUTOPHAGY-RELATED PROTEIN 9;
 752:  d51m-A  2.2  8.4  151  1278    4   CANAL:AF-Q5ABF8-F1 UNCHARACTERIZED PROTEIN;
 753:  d538-A  2.2  4.7   94   327    7   CANAL:AF-Q5APB6-F1 TETHERING FACTOR FOR NUCLEAR PROTEASOME STS1;
 754:  d309-A  2.2  5.2   93   534    6   CANAL:AF-Q5ABZ2-F1 TRANSCRIPTION FACTOR RBF1;
 755:  d29v-A  2.2  2.5   46   107    9   CANAL:AF-A0A1D8PPZ0-F1 COMPLEX I-B22;
 756:  d3ye-A  2.2 12.4   97   262    8   CANAL:AF-Q59N44-F1 NFU_N DOMAIN-CONTAINING PROTEIN;
 757:  d4rt-A  2.2  4.8  136  1196    7   CANAL:AF-A0A1D8PLA4-F1 ZCF27P;
 758:  d33t-A  2.2  5.0  101   558   10   CANAL:AF-A0A1D8PQZ7-F1 UNCHARACTERIZED PROTEIN;
 759:  d4ur-A  2.2  3.8   75   101    9   CANAL:AF-A0A1D8PJ78-F1 UNCHARACTERIZED PROTEIN;
 760:  d5kp-A  2.2  7.7   84   311    8   CANAL:AF-A0A1D8PQT4-F1 EIF-2B GDP-GTP EXCHANGE FACTOR SUBUNIT ALPHA;
 761:  d49s-A  2.2  4.3   81   359    6   CANAL:AF-Q5APC5-F1 SURF1-LIKE PROTEIN;
 762:  d2ha-A  2.2  7.1  103   300   10   CANAL:AF-A0A1D8PSY2-F1 J DOMAIN-CONTAINING PROTEIN;
 763:  d42j-A  2.2  5.2  123   436    6   CANAL:AF-Q5A2K5-F1 L-TYPE LECTIN-LIKE DOMAIN-CONTAINING PROTEIN;
 764:  d2qd-A  2.1 15.2  121   873    8   CANAL:AF-Q5A102-F1 MISMATCH REPAIR ATPASE;
 765:  d5l5-A  2.1 14.6   83  1091    8   CANAL:AF-A0A1D8PQM5-F1 UNCHARACTERIZED PROTEIN;
 766:  d50l-A  2.1  7.7  101   514    8   CANAL:AF-Q59US7-F1 ECM7P;
 767:  d37s-A  2.1  6.5  110   393    8   CANAL:AF-A0A1D8PQR7-F1 PWWP DOMAIN-CONTAINING PROTEIN;
 768:  d20s-A  2.1  4.5   65   154    9   CANAL:AF-Q5APE0-F1 UNCHARACTERIZED PROTEIN;
 769:  d50w-A  2.1  9.1  109   391    6   CANAL:AF-A0A1D8PEI0-F1 CONSERVED OLIGOMERIC GOLGI COMPLEX SUBUNIT 5;
 770:  d5lg-A  2.1  3.7   52    92   10   CANAL:AF-A0A1D8PLF1-F1 DOLICHOL-PHOSPHATE MANNOSYLTRANSFERASE SUBUNIT
 771:  d27k-A  2.1  7.6  149   663    6   CANAL:AF-A0A1D8PQ67-F1 ACYL-COENZYME A OXIDASE;
 772:  d45g-A  2.1  6.3  101   391    8   CANAL:AF-A0A1D8PU13-F1 UNCHARACTERIZED PROTEIN;
 773:  d6jc-A  2.1  3.9   54    79    6   CANAL:AF-A0A1D8PIG8-F1 VACUOLAR ATPASE ASSEMBLY INTEGRAL MEMBRANE PRO
 774:  d4db-A  2.1  9.3  105   311   10   CANAL:AF-A0A1D8PMT6-F1 COATOMER SUBUNIT EPSILON;
 775:  d56k-A  2.1 12.4  120   988    5   CANAL:AF-Q5A4K7-F1 TRANSCRIPTIONAL REGULATOR OF YEAST FORM ADHERENCE
 776:  d4l1-A  2.1  7.2   83   629    2   CANAL:AF-Q5ANI4-F1 MEA1P;
 777:  d2jz-A  2.1 10.6   66   226    5   CANAL:AF-Q59PT7-F1 DUF2470 DOMAIN-CONTAINING PROTEIN;
 778:  d3tp-A  2.1  4.4   84   200    4   CANAL:AF-A0A1D8PCU5-F1 UNCHARACTERIZED PROTEIN;
 779:  d5x4-A  2.1  7.2  108   449    9   CANAL:AF-Q59PZ5-F1 HISTONE ACETYLTRANSFERASE GCN5;
 780:  d6fn-A  2.1  5.6  122  1634    7   CANAL:AF-A0A1D8PFK4-F1 MON2P;
 781:  d2s8-A  2.1  7.4   94   197    6   CANAL:AF-A0A1D8PPA5-F1 HET1P;
 782:  d30d-A  2.1  5.5  100   282    7   CANAL:AF-A0A1D8PIB6-F1 POLYPRENOL REDUCTASE;
 783:  d38n-A  2.1  9.7   61   713    2   CANAL:AF-A0A1D8PSR2-F1 TRNA (CYTOSINE-5-)-METHYLTRANSFERASE;
 784:  d353-A  2.1  5.5   96   317    6   CANAL:AF-Q59KV8-F1 LIPID-BINDING PROTEIN;
 785:  d54m-A  2.1  5.5  130  1027    6   CANAL:AF-A0A1D8PLL4-F1 RGT1P;
 786:  d30e-A  2.1 11.6   80   498    5   CANAL:AF-A0A1D8PN69-F1 CARBOXYPEPTIDASE;
 787:  d25w-A  2.1  5.9   74   100    8   CANAL:AF-Q5A030-F1 UNCHARACTERIZED PROTEIN;
 788:  d19w-A  2.1  5.7  125   959    5   CANAL:AF-A0A1D8PQC5-F1 EXOCYST COMPLEX COMPONENT SEC5;
 789:  d6ij-A  2.1  5.1   81   643    5   CANAL:AF-Q5ADN1-F1 PROTEIN PHOSPHATASE 2A STRUCTURAL SUBUNIT;
 790:  d2v6-A  2.1  5.6   59   436   12   CANAL:AF-Q59ZH8-F1 TRANSLATION TERMINATION FACTOR ERF1;
 791:  d6dt-A  2.1  4.9  115   409    7   CANAL:AF-A0A1D8PML3-F1 UNCHARACTERIZED PROTEIN;
 792:  d55p-A  2.1 10.9   52   143    4   CANAL:AF-Q59ZE5-F1 MDJ2P;
 793:  d2n2-A  2.1  6.1  110   330    5   CANAL:AF-A0A1D8PFU7-F1 UNCHARACTERIZED PROTEIN;
 794:  d5fs-A  2.1  4.1   55   206    7   CANAL:AF-Q5AJF1-F1 60S RIBOSOMAL SUBUNIT ASSEMBLY/EXPORT PROTEIN LOC
 795:  d2sb-A  2.1  9.7   89   571   11   CANAL:AF-Q5AHB5-F1 DFG16P;
 796:  d28m-A  2.1  5.0  137   830    9   CANAL:AF-A0A1D8PLH4-F1 ZCF26P;
 797:  d547-A  2.1  6.0   98   548   11   CANAL:AF-Q59Z12-F1 CCT-EPSILON;
 798:  d21x-A  2.1 12.2  105   553    9   CANAL:AF-A0A1D8PRJ3-F1 UNCHARACTERIZED PROTEIN;
 799:  d5ii-A  2.1  5.5   75   441    5   CANAL:AF-Q5ABA9-F1 N-ACETYLPHOSPHATIDYLETHANOLAMINE-HYDROLYZING PHOS
 800:  d19h-A  2.1 13.8   96  1165    7   CANAL:AF-Q5AMN3-F1 AUTOPHAGY-RELATED PROTEIN 11;
 801:  d6ko-A  2.1  4.3  109   304   13   CANAL:AF-Q5A6L6-F1 PHOSPHATIDYLINOSITOL N-ACETYLGLUCOSAMINYLTRANSFER
 802:  d3kv-A  2.1  8.1   78   303    5   CANAL:AF-A0A1D8PSY8-F1 CRG1P;
 803:  d4dv-A  2.1  4.7   78   874    6   CANAL:AF-Q59P94-F1 MITOFUSIN;
 804:  d3bg-A  2.1  4.3   94   541    9   CANAL:AF-A0A1D8PKH9-F1 JEN1P;
 805:  d31s-A  2.1  6.4   93   616    2   CANAL:AF-Q5APB5-F1 UNCHARACTERIZED PROTEIN;
 806:  d3dx-A  2.1  4.0   72   162    3   CANAL:AF-A0A1D8PEE7-F1 COPPER TRANSPORTER;
 807:  d6mf-A  2.1  7.5   68   560    4   CANAL:AF-A0A1D8PJ28-F1 PRM9P;
 808:  d2ep-A  2.1  8.7  115   535    7   CANAL:AF-A0A1D8PJF2-F1 AMMONIUM TRANSPORTER;
 809:  d5s8-A  2.1  8.2   95   514    8   CANAL:AF-A0A1D8PIH2-F1 PURINE-CYTOSINE PERMEASE;
 810:  d2vi-A  2.1  5.0   98   446    4   CANAL:AF-Q5AGV7-F1 PALMITOYLTRANSFERASE PFA4;
 811:  d39e-A  2.1  8.7   93   125    6   CANAL:AF-Q5AI67-F1 UNCHARACTERIZED PROTEIN;
 812:  d2ib-A  2.1  5.7   73   268   10   CANAL:AF-A0A1D8PH80-F1 DNA-DIRECTED RNA POLYMERASE II SUBUNIT;
 813:  d5n1-A  2.1  7.7  145   867    6   CANAL:AF-A0A1D8PEA0-F1 TELOMERASE REVERSE TRANSCRIPTASE;
 814:  d2gu-A  2.1 12.9   98   455    5   CANAL:AF-Q5AED9-F1 BRANCHPOINT-BRIDGING PROTEIN;
 815:  d36h-A  2.1  4.3   60   110   13   CANAL:AF-Q5ADW0-F1 UNCHARACTERIZED PROTEIN;
 816:  d4qr-A  2.1  5.1  105   659    4   CANAL:AF-Q59R26-F1 BROMO DOMAIN-CONTAINING PROTEIN;
 817:  d42x-A  2.1  9.6  111   541    3   CANAL:AF-A0A1D8PCC7-F1 C2H2-TYPE DOMAIN-CONTAINING PROTEIN;
 818:  d5t3-A  2.1  9.0  130   851    5   CANAL:AF-Q59V88-F1 TRANSCRIPTIONAL REGULATOR RFX1;
 819:  d2sr-A  2.1  4.9   73   237    4   CANAL:AF-Q5AK42-F1 RRNA-PROCESSING PROTEIN EFG1;
 820:  d141-A  2.1 11.0  136   626    7   CANAL:AF-Q5A0W4-F1 METAL CATION TRANSPORTER;
 821:  d2ky-A  2.1 12.8   97   852    8   CANAL:AF-Q5AM72-F1 PATATIN-LIKE PHOSPHOLIPASE DOMAIN-CONTAINING PROT
 822:  d25c-A  2.1  7.9  102   906    2   CANAL:AF-A0A1D8PKC6-F1 ASE1P;
 823:  d2zv-A  2.1  5.0   94   529   10   CANAL:AF-Q5AK16-F1 T-COMPLEX PROTEIN 1 SUBUNIT GAMMA;
 824:  d5i0-A  2.1  4.5  104   667   10   CANAL:AF-A0A1D8PFB0-F1 ATP-BINDING CASSETTE LONG-CHAIN FATTY ACID TRA
 825:  d24t-A  2.1  7.5  114   333    8   CANAL:AF-A0A1D8PCP9-F1 UNCHARACTERIZED PROTEIN;
 826:  d2bj-A  2.1 11.7  127   308    6   CANAL:AF-A0A1D8PKQ4-F1 BRR6_LIKE_C_C DOMAIN-CONTAINING PROTEIN;
 827:  d4os-A  2.1  7.4  120  1330    8   CANAL:AF-A0A1D8PRR1-F1 PHO81P;
 828:  d2pi-A  2.1  3.4   65   236    3   CANAL:AF-Q5A1A9-F1 PREDICTED GPI-ANCHORED PROTEIN 43;
 829:  d3zs-A  2.1  9.2   90   640    3   CANAL:AF-Q5A926-F1 STB5P;
 830:  d284-A  2.1  4.6  103   476    9   CANAL:AF-A0A1D8PP07-F1 PCI DOMAIN-CONTAINING PROTEIN;
 831:  d210-A  2.1  4.3   61   588    8   CANAL:AF-Q5ANG0-F1 PEX24P DOMAIN-CONTAINING PROTEIN;
 832:  d4y3-A  2.1  3.1   47   278    9   CANAL:AF-A0A1D8PEZ3-F1 UNCHARACTERIZED PROTEIN;
 833:  d2h8-A  2.0 10.7   77   727   12   CANAL:AF-A0A1D8PDJ5-F1 PROTEIN KINASE;
 834:  d4cj-A  2.0 15.3  115   691    8   CANAL:AF-A0A1D8PDK2-F1 UNCHARACTERIZED PROTEIN;
 835:  d4s8-A  2.0 10.3   93   275    6   CANAL:AF-Q59QT5-F1 PROTEIN BIG1;
 836:  d41k-A  2.0 11.0   94   991    9   CANAL:AF-A0A1D8PFP2-F1 ROB1P;
 837:  d6et-A  2.0  4.9  183  1571    6   CANAL:AF-A0A1D8PDL5-F1 1,3-BETA-D-GLUCAN-UDP GLUCOSYLTRANSFERASE;
 838:  d5jl-A  2.0  4.6  140   702    3   CANAL:AF-Q5A2A7-F1 METALLOENDOPEPTIDASE;
 839:  d4a1-A  2.0  7.3   54    94    9   CANAL:AF-A0A1D8PC68-F1 UNCHARACTERIZED PROTEIN;
 840:  d170-A  2.0 10.0   81   550    6   CANAL:AF-A0A1D8PDM9-F1 CARBOXYPEPTIDASE;
 841:  d3vn-A  2.0  6.0  124   331    5   CANAL:AF-A0A1D8PRG1-F1 CCR4-NOT CORE SUBUNIT;
 842:  d362-A  2.0 16.3   99  1432   10   CANAL:AF-Q5A2C3-F1 UBIQUITIN-BINDING TORC1 SUBUNIT;
 843:  d2gt-A  2.0 14.0  123   538    5   CANAL:AF-A0A1D8PGA9-F1 HNM1P;
 844:  d6ip-A  2.0  4.4  110   709    8   CANAL:AF-Q59PH5-F1 VTC4P;
 845:  d166-A  2.0  5.3   90   163    6   CANAL:AF-Q5AH00-F1 V-TYPE PROTON ATPASE PROTEOLIPID SUBUNIT;
 846:  d5ml-A  2.0  2.8   57   464   14   CANAL:AF-Q9B8C8-F1 NADH-UBIQUINONE OXIDOREDUCTASE CHAIN 4;
 847:  d3s0-A  2.0  7.1  126   268    3   CANAL:AF-Q59TS4-F1 CHORISMATE MUTASE;
 848:  d4ey-A  2.0  9.6  108   512    8   CANAL:AF-A0A1D8PHS6-F1 UNCHARACTERIZED PROTEIN;
 849:  d3wb-A  2.0  4.5   87   351    5   CANAL:AF-A0A1D8PH78-F1 BIFUNCTIONAL (2E,6E)-FARNESYL DIPHOSPHATE
 850:  d2vc-A  2.0 13.0   61   122    3   CANAL:AF-Q59L89-F1 SUCCINATE DEHYDROGENASE ASSEMBLY FACTOR 3, MITOCH
 851:  d20q-A  2.0  6.6  103   396    9   CANAL:AF-A0A1D8PHN4-F1 UNCHARACTERIZED PROTEIN;
 852:  d426-A  2.0  6.8  111   916    5   CANAL:AF-Q5A5P4-F1 TETRATRICOPEPTIDE REPEAT-CONTAINING PROTEIN;
 853:  d24g-A  2.0  8.1  103   273    4   CANAL:AF-A0A1D8PF32-F1 CDP-DIACYLGLYCEROL--SERINE O-PHOSPHATIDYLTRANS
 854:  d2fn-A  2.0  7.3  132   494    2   CANAL:AF-Q5A1M4-F1 TRANSCRIPTIONAL REGULATOR OF YEAST FORM ADHERENCE
 855:  d16a-A  2.0  8.2   90   281    6   CANAL:AF-A0A1D8PG36-F1 V-SNARE COILED-COIL HOMOLOGY DOMAIN-CONTAINING
 856:  d2wq-A  2.0  4.4  124   526    7   CANAL:AF-A0A1D8PJQ2-F1 FCY2P;
 857:  d2xa-A  2.0 15.4   74   781    8   CANAL:AF-A0A1D8PIE7-F1 DNA REPLICATION LICENSING FACTOR MCM7;
 858:  d59d-A  2.0  5.5   68   300   10   CANAL:AF-Q5AAU7-F1 TRANSLATION INITIATION FACTOR EIF2 SUBUNIT ALPHA;
 859:  d5wk-A  2.0  4.9   86   388    7   CANAL:AF-Q5A3M4-F1 UNCHARACTERIZED PROTEIN;
 860:  d5j3-A  2.0 10.2  111   246    6   CANAL:AF-Q9B8D4-F1 ATP SYNTHASE SUBUNIT A;
 861:  d4pa-A  2.0  7.8  128   913    6   CANAL:AF-A0A1D8PDS7-F1 UNCHARACTERIZED PROTEIN;
 862:  d4eb-A  2.0 30.7  101   507    7   CANAL:AF-A0A1D8PGI1-F1 UNCHARACTERIZED PROTEIN;
 863:  d3te-A  2.0  5.7   98   389    5   CANAL:AF-A0A1D8PMG1-F1 UNCHARACTERIZED PROTEIN;
 864:  d3iw-A  2.0  6.4   74  1189    5   CANAL:AF-Q5A5R4-F1 ATP-DEPENDENT DNA HELICASE;
 865:  d4ws-A  2.0  8.6  100   821    6   CANAL:AF-Q59R99-F1 V-TYPE PROTON ATPASE SUBUNIT A;
 866:  d4ox-A  2.0  6.1  119   461    8   CANAL:AF-Q5A843-F1 UNCHARACTERIZED PROTEIN;
 867:  d38y-A  2.0  9.2  125   362   10   CANAL:AF-A0A1D8PPA6-F1 ACIDPPC DOMAIN-CONTAINING PROTEIN;
 868:  d475-A  2.0  4.7   53   149    9   CANAL:AF-Q5AD49-F1 DIPHTHAMIDE BIOSYNTHESIS PROTEIN 4;

# Structural equivalences
   1: 6c70-A d24h-A    29 -  40 <=>    3 -  14   (SER   31  - CYS   42  <=> ILE    3  - SER   14 )                          
   1: 6c70-A d24h-A    44 -  49 <=>   53 -  58   (LEU   46  - LEU   51  <=> ASN   53  - LEU   58 )                          
   1: 6c70-A d24h-A    85 -  88 <=>   63 -  66   (MET   87  - PHE   90  <=> ASP   63  - LEU   66 )                          
   1: 6c70-A d24h-A    92 -  96 <=>   68 -  72   (SER   94  - TYR   98  <=> ILE   68  - GLY   72 )                          
   1: 6c70-A d24h-A   123 - 148 <=>   75 - 100   (ILE  125  - THR  150  <=> ARG   75  - GLY  100 )                          
   1: 6c70-A d24h-A   157 - 160 <=>  101 - 104   (ARG  174  - ILE  177  <=> ASP  101  - ILE  104 )                          
   1: 6c70-A d24h-A   180 - 218 <=>  105 - 143   (TYR  197  - LYS  235  <=> ILE  105  - ASP  143 )                          
   1: 6c70-A d24h-A   243 - 254 <=>  145 - 156   (TRP  329  - VAL  340  <=> TYR  145  - SER  156 )                          
   1: 6c70-A d24h-A   256 - 259 <=>  157 - 160   (ALA  342  - ASP  345  <=> ILE  157  - TRP  160 )                          
   1: 6c70-A d24h-A   261 - 272 <=>  161 - 172   (TYR  347  - THR  358  <=> LEU  161  - LEU  172 )                          
   1: 6c70-A d24h-A   274 - 282 <=>  174 - 182   (ILE  360  - GLN  368  <=> LYS  174  - GLN  182 )                          
   1: 6c70-A d24h-A   294 - 324 <=>  187 - 217   (ALA  380  - VAL  410  <=> VAL  187  - ILE  217 )                          
   1: 6c70-A d24h-A   325 - 331 <=>  219 - 225   (MET  411  - CYS  417  <=> PHE  219  - ASN  225 )                          
   1: 6c70-A d24h-A   332 - 338 <=>  228 - 234   (HIS  418  - GLU  424  <=> HIS  228  - TRP  234 )                          
   1: 6c70-A d24h-A   366 - 377 <=>  311 - 322   (SER  452  - VAL  463  <=> ILE  311  - SER  322 )                          
   1: 6c70-A d24h-A   385 - 388 <=>  331 - 334   (VAL  471  - LYS  474  <=> THR  331  - SER  334 )                          
   2: 6c70-A d2x7-A    19 -  22 <=>   16 -  19   (GLY   21  - HIS   24  <=> ARG   16  - ASP   19 )                          
   2: 6c70-A d2x7-A    23 -  27 <=>   22 -  26   (PHE   25  - TYR   29  <=> ILE   22  - PRO   26 )                          
   2: 6c70-A d2x7-A    33 -  62 <=>   32 -  61   (LYS   35  - SER   64  <=> THR   32  - GLU   61 )                          
   2: 6c70-A d2x7-A    63 -  91 <=>   69 -  97   (ASP   65  - ARG   93  <=> LEU   69  - GLN   97 )                          
   2: 6c70-A d2x7-A    95 -  98 <=>   98 - 101   (PHE   97  - THR  100  <=> LYS   98  - ARG  101 )                          
   2: 6c70-A d2x7-A   100 - 105 <=>  102 - 107   (ALA  102  - PRO  107  <=> ASP  102  - SER  107 )                          
   2: 6c70-A d2x7-A   115 - 118 <=>  110 - 113   (ASN  117  - PHE  120  <=> ILE  110  - ASP  113 )                          
   2: 6c70-A d2x7-A   226 - 232 <=>  118 - 124   (THR  243  - GLN  318  <=> GLU  118  - SER  124 )                          
   2: 6c70-A d2x7-A   234 - 260 <=>  125 - 151   (MET  320  - ALA  346  <=> ALA  125  - THR  151 )                          
   2: 6c70-A d2x7-A   261 - 282 <=>  155 - 176   (TYR  347  - GLN  368  <=> LEU  155  - LEU  176 )                          
   2: 6c70-A d2x7-A   283 - 286 <=>  178 - 181   (ALA  369  - VAL  372  <=> TYR  178  - ASP  181 )                          
   2: 6c70-A d2x7-A   287 - 290 <=>  184 - 187   (ASN  373  - ASN  376  <=> ASP  184  - LEU  187 )                          
   2: 6c70-A d2x7-A   331 - 334 <=>  214 - 217   (CYS  417  - TYR  420  <=> VAL  214  - LEU  217 )                          
   2: 6c70-A d2x7-A   335 - 338 <=>  219 - 222   (ASP  421  - GLU  424  <=> VAL  219  - VAL  222 )                          
   3: 6c70-A d3q5-A    64 -  89 <=>  280 - 305   (ASP   66  - PRO   91  <=> VAL  280  - GLU  305 )                          
   3: 6c70-A d3q5-A    91 -  95 <=>  306 - 310   (ARG   93  - PHE   97  <=> PHE  306  - SER  310 )                          
   3: 6c70-A d3q5-A   259 - 286 <=>  311 - 338   (ASP  345  - VAL  372  <=> LEU  311  - GLU  338 )                          
   3: 6c70-A d3q5-A   287 - 291 <=>  341 - 345   (ASN  373  - VAL  377  <=> LYS  341  - ARG  345 )                          
   4: 6c70-A d51y-A    60 -  63 <=>   47 -  50   (MET   62  - ASP   65  <=> THR   47  - ALA   50 )                          
   4: 6c70-A d51y-A    64 -  91 <=>   52 -  79   (ASP   66  - ARG   93  <=> PRO   52  - GLY   79 )                          
   4: 6c70-A d51y-A   259 - 286 <=>   81 - 108   (ASP  345  - VAL  372  <=> PHE   81  - ASN  108 )                          
   4: 6c70-A d51y-A   287 - 290 <=>  110 - 113   (ASN  373  - ASN  376  <=> SER  110  - THR  113 )                          
   4: 6c70-A d51y-A   382 - 387 <=>  149 - 154   (MET  468  - LEU  473  <=> GLU  149  - ASP  154 )                          
   5: 6c70-A d4wy-A    64 -  89 <=>   25 -  50   (ASP   66  - PRO   91  <=> ALA   25  - SER   50 )                          
   5: 6c70-A d4wy-A    91 - 106 <=>   51 -  66   (ARG   93  - ASN  108  <=> THR   51  - ARG   66 )                          
   5: 6c70-A d4wy-A   245 - 260 <=>   68 -  83   (GLU  331  - ALA  346  <=> LYS   68  - GLU   83 )                          
   5: 6c70-A d4wy-A   261 - 290 <=>   87 - 116   (TYR  347  - ASN  376  <=> LEU   87  - THR  116 )                          
   5: 6c70-A d4wy-A   306 - 309 <=>  894 - 897   (GLN  392  - LEU  395  <=> LYS  894  - GLU  897 )                          
   5: 6c70-A d4wy-A   328 - 331 <=>  914 - 917   (ALA  414  - CYS  417  <=> GLU  914  - LYS  917 )                          
   5: 6c70-A d4wy-A   332 - 337 <=>  919 - 924   (HIS  418  - SER  423  <=> SER  919  - ARG  924 )                          
   6: 6c70-A d194-A     1 -   4 <=>    4 -   7   (PHE    3  - GLN    6  <=> PRO    4  - ASP    7 )                          
   6: 6c70-A d194-A     8 -  12 <=>    9 -  13   (ALA   10  - PRO   14  <=> LEU    9  - SER   13 )                          
   6: 6c70-A d194-A    15 -  18 <=>  213 - 216   (ARG   17  - GLN   20  <=> GLU  213  - LYS  216 )                          
   6: 6c70-A d194-A    19 -  22 <=>  229 - 232   (GLY   21  - HIS   24  <=> LYS  229  - LYS  232 )                          
   6: 6c70-A d194-A    45 -  63 <=>  310 - 328   (LEU   47  - ASP   65  <=> ASN  310  - THR  328 )                          
   6: 6c70-A d194-A    65 -  88 <=>  372 - 395   (VAL   67  - PHE   90  <=> GLN  372  - GLN  395 )                          
   6: 6c70-A d194-A    90 -  94 <=>  396 - 400   (VAL   92  - ILE   96  <=> THR  396  - SER  400 )                          
   6: 6c70-A d194-A   258 - 280 <=>  401 - 423   (GLY  344  - ALA  366  <=> LYS  401  - ASP  423 )                          
   6: 6c70-A d194-A   281 - 284 <=>  425 - 428   (TYR  367  - THR  370  <=> LEU  425  - SER  428 )                          
   6: 6c70-A d194-A   294 - 297 <=>  452 - 455   (ALA  380  - ILE  383  <=> GLY  452  - TRP  455 )                          
   6: 6c70-A d194-A   304 - 307 <=>  459 - 462   (LEU  390  - VAL  393  <=> ILE  459  - LEU  462 )                          
   6: 6c70-A d194-A   310 - 317 <=>  463 - 470   (PHE  396  - LEU  403  <=> THR  463  - GLN  470 )                          
   7: 6c70-A d4x6-A     2 -   5 <=>   20 -  23   (LYS    4  - GLY    7  <=> LEU   20  - HIS   23 )                          
   7: 6c70-A d4x6-A    29 -  62 <=>  255 - 288   (SER   31  - SER   64  <=> ASN  255  - ASP  288 )                          
   7: 6c70-A d4x6-A    64 -  92 <=>  302 - 330   (ASP   66  - SER   94  <=> THR  302  - LEU  330 )                          
   7: 6c70-A d4x6-A   139 - 148 <=>  360 - 369   (PHE  141  - THR  150  <=> TYR  360  - THR  369 )                          
   7: 6c70-A d4x6-A   158 - 161 <=>  370 - 373   (LEU  175  - ARG  178  <=> ASP  370  - LEU  373 )                          
   7: 6c70-A d4x6-A   188 - 214 <=>  379 - 405   (SER  205  - LYS  231  <=> ILE  379  - ARG  405 )                          
   7: 6c70-A d4x6-A   243 - 246 <=>  407 - 410   (TRP  329  - ARG  332  <=> THR  407  - LYS  410 )                          
   7: 6c70-A d4x6-A   249 - 252 <=>  411 - 414   (HIS  335  - ARG  338  <=> ARG  411  - PHE  414 )                          
   7: 6c70-A d4x6-A   255 - 284 <=>  415 - 444   (THR  341  - THR  370  <=> PHE  415  - LEU  444 )                          
   7: 6c70-A d4x6-A   285 - 288 <=>  446 - 449   (LYS  371  - GLY  374  <=> LEU  446  - GLU  449 )                          
   8: 6c70-A d5qc-A    65 -  93 <=>    1 -  29   (VAL   67  - LYS   95  <=> MET    1  - THR   29 )                          
   8: 6c70-A d5qc-A    96 -  99 <=>   30 -  33   (TYR   98  - LEU  101  <=> GLU   30  - SER   33 )                          
   8: 6c70-A d5qc-A   256 - 286 <=>   34 -  64   (ALA  342  - VAL  372  <=> VAL   34  - ASP   64 )                          
   8: 6c70-A d5qc-A   292 - 314 <=>   65 -  87   (TYR  378  - GLY  400  <=> LYS   65  - GLN   87 )                          
   8: 6c70-A d5qc-A   322 - 328 <=>  176 - 182   (SER  408  - ALA  414  <=> ASP  176  - THR  182 )                          
   9: 6c70-A d4ap-A     1 -  21 <=>  413 - 433   (PHE    3  - GLY   23  <=> LEU  413  - GLY  433 )                          
   9: 6c70-A d4ap-A    54 -  60 <=>  468 - 474   (MET   56  - MET   62  <=> ILE  468  - LYS  474 )                          
   9: 6c70-A d4ap-A    63 -  95 <=>  502 - 534   (ASP   65  - PHE   97  <=> ASP  502  - LEU  534 )                          
   9: 6c70-A d4ap-A   257 - 309 <=>  535 - 587   (VAL  343  - LEU  395  <=> ASN  535  - LYS  587 )                          
   9: 6c70-A d4ap-A   323 - 336 <=>  819 - 832   (SER  409  - GLY  422  <=> ILE  819  - ILE  832 )                          
   9: 6c70-A d4ap-A   340 - 346 <=>  835 - 841   (ALA  426  - ILE  432  <=> SER  835  - HIS  841 )                          
  10: 6c70-A d5tj-A     3 -   8 <=>   40 -  45   (HIS    5  - ALA   10  <=> PRO   40  - VAL   45 )                          
  10: 6c70-A d5tj-A    31 -  35 <=>   53 -  57   (GLY   33  - PRO   37  <=> LYS   53  - PRO   57 )                          
  10: 6c70-A d5tj-A    40 -  61 <=>   61 -  82   (CYS   42  - GLU   63  <=> GLU   61  - THR   82 )                          
  10: 6c70-A d5tj-A    63 -  92 <=>   89 - 118   (ASP   65  - SER   94  <=> GLU   89  - PRO  118 )                          
  10: 6c70-A d5tj-A    95 -  98 <=>  119 - 122   (PHE   97  - THR  100  <=> LYS  119  - TYR  122 )                          
  10: 6c70-A d5tj-A   257 - 285 <=>  123 - 151   (VAL  343  - LYS  371  <=> GLY  123  - SER  151 )                          
  10: 6c70-A d5tj-A   291 - 294 <=>  159 - 162   (VAL  377  - ALA  380  <=> SER  159  - TRP  162 )                          
  11: 6c70-A d2ef-A    63 -  66 <=>   33 -  36   (ASP   65  - ASP   68  <=> ASN   33  - PHE   36 )                          
  11: 6c70-A d2ef-A    68 -  93 <=>   37 -  62   (LEU   70  - LYS   95  <=> THR   37  - LYS   62 )                          
  11: 6c70-A d2ef-A    96 -  99 <=>   63 -  66   (TYR   98  - LEU  101  <=> TYR   63  - LYS   66 )                          
  11: 6c70-A d2ef-A   258 - 285 <=>   69 -  96   (GLY  344  - LYS  371  <=> TYR   69  - VAL   96 )                          
  11: 6c70-A d2ef-A   286 - 289 <=>  111 - 114   (VAL  372  - VAL  375  <=> ALA  111  - SER  114 )                          
  12: 6c70-A d22d-A    20 -  26 <=>   55 -  61   (VAL   22  - ASN   28  <=> THR   55  - GLU   61 )                          
  12: 6c70-A d22d-A    59 -  64 <=>  118 - 123   (MET   61  - ASP   66  <=> GLN  118  - ASN  123 )                          
  12: 6c70-A d22d-A    67 -  99 <=>  124 - 156   (ASP   69  - LEU  101  <=> SER  124  - GLY  156 )                          
  12: 6c70-A d22d-A   256 - 262 <=>  158 - 164   (ALA  342  - GLY  348  <=> THR  158  - MET  164 )                          
  12: 6c70-A d22d-A   263 - 283 <=>  166 - 186   (VAL  349  - ALA  369  <=> GLU  166  - ARG  186 )                          
  12: 6c70-A d22d-A   285 - 289 <=>  187 - 191   (LYS  371  - VAL  375  <=> PRO  187  - PRO  191 )                          
  12: 6c70-A d22d-A   326 - 329 <=>  331 - 334   (GLU  412  - TYR  415  <=> VAL  331  - ASP  334 )                          
  12: 6c70-A d22d-A   349 - 352 <=>  339 - 342   (GLN  435  - GLN  438  <=> GLN  339  - SER  342 )                          
  12: 6c70-A d22d-A   353 - 356 <=>  345 - 348   (LYS  439  - SER  442  <=> ILE  345  - GLY  348 )                          
  12: 6c70-A d22d-A   362 - 365 <=>  518 - 521   (PHE  448  - VAL  451  <=> ALA  518  - TYR  521 )                          
  12: 6c70-A d22d-A   369 - 372 <=>  524 - 527   (LEU  455  - SER  458  <=> GLN  524  - PHE  527 )                          
  12: 6c70-A d22d-A   373 - 381 <=>  540 - 548   (VAL  459  - PHE  467  <=> GLY  540  - CYS  548 )                          
  12: 6c70-A d22d-A   384 - 387 <=>  549 - 552   (LEU  470  - LEU  473  <=> ASN  549  - SER  552 )                          
  13: 6c70-A d2xv-A    37 -  53 <=>  332 - 348   (ARG   39  - MET   55  <=> ILE  332  - VAL  348 )                          
  13: 6c70-A d2xv-A    63 -  95 <=>  383 - 415   (ASP   65  - PHE   97  <=> LYS  383  - ARG  415 )                          
  13: 6c70-A d2xv-A   259 - 285 <=>  417 - 443   (ASP  345  - LYS  371  <=> ASP  417  - PHE  443 )                          
  14: 6c70-A d6em-A    40 -  44 <=>  170 - 174   (CYS   42  - LEU   46  <=> LEU  170  - PHE  174 )                          
  14: 6c70-A d6em-A    50 -  53 <=>  233 - 236   (GLN   52  - MET   55  <=> VAL  233  - ASN  236 )                          
  14: 6c70-A d6em-A    60 -  63 <=>  281 - 284   (MET   62  - ASP   65  <=> ASP  281  - GLN  284 )                          
  14: 6c70-A d6em-A    67 -  95 <=>  296 - 324   (ASP   69  - PHE   97  <=> GLY  296  - GLY  324 )                          
  14: 6c70-A d6em-A   260 - 290 <=>  326 - 356   (ALA  346  - ASN  376  <=> ASP  326  - PRO  356 )                          
  14: 6c70-A d6em-A   329 - 333 <=>  546 - 550   (TYR  415  - TRP  419  <=> VAL  546  - ARG  550 )                          
  14: 6c70-A d6em-A   336 - 339 <=>  551 - 554   (GLY  422  - GLU  425  <=> ILE  551  - ASN  554 )                          
  15: 6c70-A d54p-A     1 -   4 <=>  136 - 139   (PHE    3  - GLN    6  <=> ASN  136  - SER  139 )                          
  15: 6c70-A d54p-A    26 -  31 <=>  140 - 145   (ASN   28  - GLY   33  <=> VAL  140  - GLU  145 )                          
  15: 6c70-A d54p-A    59 -  62 <=>  161 - 164   (MET   61  - SER   64  <=> HIS  161  - LYS  164 )                          
  15: 6c70-A d54p-A    67 -  99 <=>  166 - 198   (ASP   69  - LEU  101  <=> HIS  166  - HIS  198 )                          
  15: 6c70-A d54p-A   259 - 262 <=>  203 - 206   (ASP  345  - GLY  348  <=> GLU  203  - ASN  206 )                          
  15: 6c70-A d54p-A   263 - 283 <=>  208 - 228   (VAL  349  - ALA  369  <=> GLU  208  - LYS  228 )                          
  15: 6c70-A d54p-A   285 - 289 <=>  229 - 233   (LYS  371  - VAL  375  <=> PRO  229  - ASP  233 )                          
  15: 6c70-A d54p-A   316 - 319 <=>  393 - 396   (ARG  402  - GLU  405  <=> CYS  393  - VAL  396 )                          
  15: 6c70-A d54p-A   322 - 325 <=>  397 - 400   (SER  408  - MET  411  <=> ASP  397  - LEU  400 )                          
  15: 6c70-A d54p-A   326 - 329 <=>  492 - 495   (GLU  412  - TYR  415  <=> PRO  492  - THR  495 )                          
  15: 6c70-A d54p-A   331 - 336 <=>  496 - 501   (CYS  417  - GLY  422  <=> TYR  496  - LYS  501 )                          
  15: 6c70-A d54p-A   340 - 346 <=>  504 - 510   (ALA  426  - ILE  432  <=> ARG  504  - HIS  510 )                          
  15: 6c70-A d54p-A   353 - 357 <=>  547 - 551   (LYS  439  - ILE  443  <=> ASN  547  - MET  551 )                          
  15: 6c70-A d54p-A   363 - 366 <=>  552 - 555   (PHE  449  - SER  452  <=> HIS  552  - LEU  555 )                          
  15: 6c70-A d54p-A   369 - 372 <=>  556 - 559   (LEU  455  - SER  458  <=> HIS  556  - PRO  559 )                          
  15: 6c70-A d54p-A   373 - 380 <=>  573 - 580   (VAL  459  - TYR  466  <=> GLY  573  - PHE  580 )                          
  15: 6c70-A d54p-A   383 - 386 <=>  581 - 584   (VAL  469  - GLN  472  <=> THR  581  - ARG  584 )                          
  16: 6c70-A d44q-A    64 -  95 <=>   40 -  71   (ASP   66  - PHE   97  <=> LYS   40  - GLU   71 )                          
  16: 6c70-A d44q-A   260 - 283 <=>   72 -  95   (ALA  346  - ALA  369  <=> ASP   72  - ALA   95 )                          
  16: 6c70-A d44q-A   284 - 287 <=>   97 - 100   (THR  370  - ASN  373  <=> ALA   97  - ASN  100 )                          
  16: 6c70-A d44q-A   288 - 291 <=>  103 - 106   (GLY  374  - VAL  377  <=> SER  103  - ASN  106 )                          
  17: 6c70-A d23v-A    13 -  16 <=>  273 - 276   (ASN   15  - VAL   18  <=> ASP  273  - GLU  276 )                          
  17: 6c70-A d23v-A    33 -  36 <=>  296 - 299   (LYS   35  - HIS   38  <=> VAL  296  - ALA  299 )                          
  17: 6c70-A d23v-A    37 -  42 <=>  301 - 306   (ARG   39  - VAL   44  <=> PHE  301  - LYS  306 )                          
  17: 6c70-A d23v-A    52 -  64 <=>  606 - 618   (GLY   54  - ASP   66  <=> LYS  606  - ALA  618 )                          
  17: 6c70-A d23v-A    65 -  86 <=>  624 - 645   (VAL   67  - ILE   88  <=> SER  624  - LYS  645 )                          
  17: 6c70-A d23v-A    88 -  91 <=>  646 - 649   (PHE   90  - ARG   93  <=> ASN  646  - ASN  649 )                          
  17: 6c70-A d23v-A   257 - 286 <=>  651 - 680   (VAL  343  - VAL  372  <=> SER  651  - ASN  680 )                          
  17: 6c70-A d23v-A   287 - 291 <=>  683 - 687   (ASN  373  - VAL  377  <=> TRP  683  - PHE  687 )                          
  17: 6c70-A d23v-A   293 - 308 <=>  688 - 703   (ALA  379  - PHE  394  <=> SER  688  - GLY  703 )                          
  17: 6c70-A d23v-A   370 - 383 <=>  704 - 717   (PHE  456  - VAL  469  <=> SER  704  - GLU  717 )                          
  17: 6c70-A d23v-A   385 - 388 <=>  739 - 742   (VAL  471  - LYS  474  <=> ASN  739  - ILE  742 )                          
  18: 6c70-A d56t-A    64 -  89 <=>  172 - 197   (ASP   66  - PRO   91  <=> ASN  172  - PHE  197 )                          
  18: 6c70-A d56t-A    91 -  97 <=>  198 - 204   (ARG   93  - LYS   99  <=> SER  198  - GLN  204 )                          
  18: 6c70-A d56t-A    99 - 102 <=>  205 - 208   (LEU  101  - TRP  104  <=> THR  205  - SER  208 )                          
  18: 6c70-A d56t-A   109 - 134 <=>  386 - 411   (PRO  111  - ALA  136  <=> PRO  386  - VAL  411 )                          
  18: 6c70-A d56t-A   262 - 286 <=>  418 - 442   (GLY  348  - VAL  372  <=> THR  418  - LYS  442 )                          
  18: 6c70-A d56t-A   287 - 290 <=>  445 - 448   (ASN  373  - ASN  376  <=> LEU  445  - GLY  448 )                          
  19: 6c70-A d23d-A    36 -  39 <=>  295 - 298   (HIS   38  - TYR   41  <=> ILE  295  - LYS  298 )                          
  19: 6c70-A d23d-A    45 -  48 <=>  331 - 334   (LEU   47  - LEU   50  <=> ILE  331  - THR  334 )                          
  19: 6c70-A d23d-A    64 -  96 <=>  371 - 403   (ASP   66  - TYR   98  <=> THR  371  - GLN  403 )                          
  19: 6c70-A d23d-A   259 - 289 <=>  405 - 435   (ASP  345  - VAL  375  <=> GLU  405  - SER  435 )                          
  19: 6c70-A d23d-A   290 - 312 <=>  438 - 460   (ASN  376  - ILE  398  <=> VAL  438  - ASN  460 )                          
  19: 6c70-A d23d-A   355 - 358 <=>  469 - 472   (MET  441  - SER  444  <=> MET  469  - LYS  472 )                          
  19: 6c70-A d23d-A   362 - 366 <=>  473 - 477   (PHE  448  - SER  452  <=> ILE  473  - GLN  477 )                          
  19: 6c70-A d23d-A   368 - 377 <=>  480 - 489   (ASP  454  - VAL  463  <=> LEU  480  - LEU  489 )                          
  19: 6c70-A d23d-A   379 - 383 <=>  518 - 522   (THR  465  - VAL  469  <=> GLY  518  - ASP  522 )                          
  20: 6c70-A d38j-A    64 -  89 <=>   15 -  40   (ASP   66  - PRO   91  <=> ARG   15  - LYS   40 )                          
  20: 6c70-A d38j-A    91 - 102 <=>   41 -  52   (ARG   93  - TRP  104  <=> GLN   41  - LYS   52 )                          
  20: 6c70-A d38j-A   252 - 260 <=>   53 -  61   (ARG  338  - ALA  346  <=> GLN   53  - LEU   61 )                          
  20: 6c70-A d38j-A   261 - 286 <=>   64 -  89   (TYR  347  - VAL  372  <=> LYS   64  - GLU   89 )                          
  20: 6c70-A d38j-A   287 - 290 <=>   92 -  95   (ASN  373  - ASN  376  <=> LEU   92  - LYS   95 )                          
  20: 6c70-A d38j-A   334 - 338 <=>  206 - 210   (TYR  420  - GLU  424  <=> GLN  206  - LYS  210 )                          
  21: 6c70-A d3as-A    63 -  98 <=>  579 - 614   (ASP   65  - THR  100  <=> GLY  579  - ASP  614 )                          
  21: 6c70-A d3as-A   181 - 186 <=>  625 - 630   (GLN  198  - VAL  203  <=> ILE  625  - GLU  630 )                          
  21: 6c70-A d3as-A   212 - 216 <=>  664 - 668   (HIS  229  - ILE  233  <=> THR  664  - ILE  668 )                          
  21: 6c70-A d3as-A   261 - 283 <=>  699 - 721   (TYR  347  - ALA  369  <=> VAL  699  - LYS  721 )                          
  21: 6c70-A d3as-A   284 - 287 <=>  723 - 726   (THR  370  - ASN  373  <=> LYS  723  - ASN  726 )                          
  21: 6c70-A d3as-A   288 - 291 <=>  728 - 731   (GLY  374  - VAL  377  <=> GLU  728  - LEU  731 )                          
  22: 6c70-A d4mq-A    59 -  62 <=>  744 - 747   (MET   61  - SER   64  <=> ASN  744  - ASP  747 )                          
  22: 6c70-A d4mq-A    65 -  92 <=>  894 - 921   (VAL   67  - SER   94  <=> THR  894  - LYS  921 )                          
  22: 6c70-A d4mq-A    95 -  98 <=>  922 - 925   (PHE   97  - THR  100  <=> ASN  922  - LEU  925 )                          
  22: 6c70-A d4mq-A   256 - 259 <=>  926 - 929   (ALA  342  - ASP  345  <=> PRO  926  - VAL  929 )                          
  22: 6c70-A d4mq-A   261 - 285 <=>  930 - 954   (TYR  347  - LYS  371  <=> ILE  930  - HIS  954 )                          
  22: 6c70-A d4mq-A   286 - 290 <=>  956 - 960   (VAL  372  - ASN  376  <=> ASP  956  - LYS  960 )                          
  22: 6c70-A d4mq-A   315 - 318 <=> 1441 -1444   (ASN  401  - ILE  404  <=> ARG 1441  - ASP 1444 )                          
  22: 6c70-A d4mq-A   321 - 324 <=> 1445 -1448   (SER  407  - VAL  410  <=> ASP 1445  - GLY 1448 )                          
  22: 6c70-A d4mq-A   341 - 344 <=> 1453 -1456   (LYS  427  - VAL  430  <=> ARG 1453  - PRO 1456 )                          
  23: 6c70-A d3v0-A    57 -  60 <=>  116 - 119   (ASN   59  - MET   62  <=> ASN  116  - THR  119 )                          
  23: 6c70-A d3v0-A    64 -  95 <=>  159 - 190   (ASP   66  - PHE   97  <=> LEU  159  - PRO  190 )                          
  23: 6c70-A d3v0-A   259 - 286 <=>  191 - 218   (ASP  345  - VAL  372  <=> ILE  191  - GLN  218 )                          
  23: 6c70-A d3v0-A   287 - 290 <=>  221 - 224   (ASN  373  - ASN  376  <=> GLU  221  - ILE  224 )                          
  24: 6c70-A d17w-A    63 -  66 <=>   34 -  37   (ASP   65  - ASP   68  <=> ASP   34  - SER   37 )                          
  24: 6c70-A d17w-A    68 -  99 <=>   38 -  69   (LEU   70  - LEU  101  <=> LYS   38  - ASP   69 )                          
  24: 6c70-A d17w-A   256 - 259 <=>   70 -  73   (ALA  342  - ASP  345  <=> ILE   70  - SER   73 )                          
  24: 6c70-A d17w-A   261 - 278 <=>   74 -  91   (TYR  347  - LEU  364  <=> HIS   74  - LEU   91 )                          
  24: 6c70-A d17w-A   281 - 284 <=>   92 -  95   (TYR  367  - THR  370  <=> GLN   92  - GLU   95 )                          
  24: 6c70-A d17w-A   286 - 289 <=>   96 -  99   (VAL  372  - VAL  375  <=> ASP   96  - ILE   99 )                          
  24: 6c70-A d17w-A   380 - 383 <=>  116 - 119   (TYR  466  - VAL  469  <=> PHE  116  - SER  119 )                          
  25: 6c70-A d2d1-A     1 -   6 <=>  169 - 174   (PHE    3  - LEU    8  <=> GLU  169  - PRO  174 )                          
  25: 6c70-A d2d1-A     8 -  12 <=>  176 - 180   (ALA   10  - PRO   14  <=> VAL  176  - PHE  180 )                          
  25: 6c70-A d2d1-A    63 -  90 <=>  212 - 239   (ASP   65  - VAL   92  <=> SER  212  - GLY  239 )                          
  25: 6c70-A d2d1-A   260 - 283 <=>  241 - 264   (ALA  346  - ALA  369  <=> SER  241  - LEU  264 )                          
  25: 6c70-A d2d1-A   284 - 287 <=>  266 - 269   (THR  370  - ASN  373  <=> SER  266  - LYS  269 )                          
  25: 6c70-A d2d1-A   288 - 291 <=>  272 - 275   (GLY  374  - VAL  377  <=> ALA  272  - LYS  275 )                          
  26: 6c70-A d5g9-A    29 -  37 <=>   15 -  23   (SER   31  - ARG   39  <=> TYR   15  - ILE   23 )                          
  26: 6c70-A d5g9-A    45 -  50 <=>   56 -  61   (LEU   47  - GLN   52  <=> ASN   56  - CYS   61 )                          
  26: 6c70-A d5g9-A    53 -  59 <=>   67 -  73   (MET   55  - MET   61  <=> GLY   67  - SER   73 )                          
  26: 6c70-A d5g9-A    66 -  69 <=>   74 -  77   (ASP   68  - THR   71  <=> THR   74  - ASP   77 )                          
  26: 6c70-A d5g9-A    71 -  78 <=>   78 -  85   (ASN   73  - PHE   80  <=> LEU   78  - GLY   85 )                          
  26: 6c70-A d5g9-A    79 -  92 <=>   87 - 100   (LEU   81  - SER   94  <=> LEU   87  - ILE  100 )                          
  26: 6c70-A d5g9-A    94 - 102 <=>  101 - 109   (ILE   96  - TRP  104  <=> TYR  101  - LYS  109 )                          
  26: 6c70-A d5g9-A   104 - 107 <=>  110 - 113   (ASN  106  - SER  109  <=> LYS  110  - VAL  113 )                          
  26: 6c70-A d5g9-A   118 - 121 <=>  116 - 119   (PHE  120  - LEU  123  <=> LYS  116  - TRP  119 )                          
  26: 6c70-A d5g9-A   132 - 142 <=>  133 - 143   (CYS  134  - ILE  144  <=> GLY  133  - ASN  143 )                          
  26: 6c70-A d5g9-A   181 - 206 <=>  145 - 170   (GLN  198  - ALA  223  <=> ASP  145  - GLU  170 )                          
  26: 6c70-A d5g9-A   251 - 254 <=>  174 - 177   (VAL  337  - VAL  340  <=> SER  174  - PRO  177 )                          
  26: 6c70-A d5g9-A   258 - 283 <=>  178 - 203   (GLY  344  - ALA  369  <=> ASN  178  - ASN  203 )                          
  26: 6c70-A d5g9-A   291 - 295 <=>  206 - 210   (VAL  377  - THR  381  <=> GLY  206  - ASP  210 )                          
  26: 6c70-A d5g9-A   297 - 317 <=>  211 - 231   (ILE  383  - LEU  403  <=> LYS  211  - GLU  231 )                          
  27: 6c70-A d22s-A    64 -  93 <=>  126 - 155   (ASP   66  - LYS   95  <=> ASP  126  - ASN  155 )                          
  27: 6c70-A d22s-A    95 - 100 <=>  156 - 161   (PHE   97  - ALA  102  <=> SER  156  - LYS  161 )                          
  27: 6c70-A d22s-A   102 - 105 <=>  164 - 167   (TRP  104  - PRO  107  <=> PHE  164  - LEU  167 )                          
  27: 6c70-A d22s-A   108 - 111 <=>  198 - 201   (HIS  110  - PHE  113  <=> GLN  198  - GLN  201 )                          
  27: 6c70-A d22s-A   112 - 122 <=>  203 - 213   (ALA  114  - ALA  124  <=> LYS  203  - SER  213 )                          
  27: 6c70-A d22s-A   247 - 286 <=>  215 - 254   (HIS  333  - VAL  372  <=> ASP  215  - MET  254 )                          
  27: 6c70-A d22s-A   287 - 290 <=>  257 - 260   (ASN  373  - ASN  376  <=> PHE  257  - SER  260 )                          
  28: 6c70-A d4ee-A    64 -  88 <=>  220 - 244   (ASP   66  - PHE   90  <=> LEU  220  - ALA  244 )                          
  28: 6c70-A d4ee-A    89 -  92 <=>  246 - 249   (PRO   91  - SER   94  <=> HIS  246  - LEU  249 )                          
  28: 6c70-A d4ee-A    93 -  98 <=>  251 - 256   (LYS   95  - THR  100  <=> GLU  251  - LYS  256 )                          
  28: 6c70-A d4ee-A   255 - 258 <=>  257 - 260   (THR  341  - GLY  344  <=> GLU  257  - GLU  260 )                          
  28: 6c70-A d4ee-A   262 - 279 <=>  261 - 278   (GLY  348  - LEU  365  <=> VAL  261  - SER  278 )                          
  28: 6c70-A d4ee-A   282 - 289 <=>  279 - 286   (GLN  368  - VAL  375  <=> PHE  279  - ILE  286 )                          
  29: 6c70-A d24n-A     1 -  14 <=>  182 - 195   (PHE    3  - ILE   16  <=> ARG  182  - GLN  195 )                          
  29: 6c70-A d24n-A    56 -  59 <=>  382 - 385   (VAL   58  - MET   61  <=> ASN  382  - THR  385 )                          
  29: 6c70-A d24n-A    64 -  91 <=>  441 - 468   (ASP   66  - ARG   93  <=> PHE  441  - SER  468 )                          
  29: 6c70-A d24n-A    92 -  95 <=>  470 - 473   (SER   94  - PHE   97  <=> LEU  470  - ASP  473 )                          
  29: 6c70-A d24n-A   259 - 281 <=>  474 - 496   (ASP  345  - TYR  367  <=> ILE  474  - TYR  496 )                          
  29: 6c70-A d24n-A   284 - 287 <=>  497 - 500   (THR  370  - ASN  373  <=> GLN  497  - GLU  500 )                          
  29: 6c70-A d24n-A   332 - 335 <=>  644 - 647   (HIS  418  - ASP  421  <=> TYR  644  - ASP  647 )                          
  29: 6c70-A d24n-A   337 - 340 <=>  652 - 655   (SER  423  - ALA  426  <=> TYR  652  - ILE  655 )                          
  30: 6c70-A d4ii-A     6 -   9 <=>  189 - 192   (LEU    8  - ASP   11  <=> LEU  189  - GLY  192 )                          
  30: 6c70-A d4ii-A    64 -  92 <=>  251 - 279   (ASP   66  - SER   94  <=> ARG  251  - THR  279 )                          
  30: 6c70-A d4ii-A   261 - 287 <=>  281 - 307   (TYR  347  - ASN  373  <=> SER  281  - LYS  307 )                          
  30: 6c70-A d4ii-A   290 - 299 <=>  333 - 342   (ASN  376  - TYR  385  <=> ALA  333  - VAL  342 )                          
  30: 6c70-A d4ii-A   301 - 305 <=>  344 - 348   (LEU  387  - GLY  391  <=> LEU  344  - PHE  348 )                          
  30: 6c70-A d4ii-A   314 - 323 <=>  451 - 460   (GLY  400  - SER  409  <=> GLY  451  - SER  460 )                          
  30: 6c70-A d4ii-A   326 - 329 <=>  461 - 464   (GLU  412  - TYR  415  <=> ARG  461  - ASN  464 )                          
  30: 6c70-A d4ii-A   337 - 340 <=>  622 - 625   (SER  423  - ALA  426  <=> ASN  622  - GLU  625 )                          
  31: 6c70-A d4y1-A   270 - 274 <=>    2 -   6   (LEU  356  - ILE  360  <=> SER    2  - SER    6 )                          
  31: 6c70-A d4y1-A   276 - 283 <=>    8 -  15   (LEU  362  - ALA  369  <=> TYR    8  - THR   15 )                          
  31: 6c70-A d4y1-A   284 - 306 <=>   17 -  39   (THR  370  - GLN  392  <=> VAL   17  - ASP   39 )                          
  31: 6c70-A d4y1-A   308 - 311 <=>   40 -  43   (PHE  394  - CYS  397  <=> ASN   40  - LEU   43 )                          
  31: 6c70-A d4y1-A   365 - 388 <=>   44 -  67   (VAL  451  - LYS  474  <=> GLN   44  - ILE   67 )                          
  32: 6c70-A d40g-A    64 -  95 <=>   54 -  85   (ASP   66  - PHE   97  <=> ARG   54  - ASP   85 )                          
  32: 6c70-A d40g-A   258 - 289 <=>   86 - 117   (GLY  344  - VAL  375  <=> GLU   86  - ASP  117 )                          
  32: 6c70-A d40g-A   304 - 311 <=>  331 - 338   (LEU  390  - CYS  397  <=> LYS  331  - ASN  338 )                          
  32: 6c70-A d40g-A   315 - 324 <=>  373 - 382   (ASN  401  - VAL  410  <=> PRO  373  - ILE  382 )                          
  32: 6c70-A d40g-A   327 - 330 <=>  383 - 386   (ALA  413  - SER  416  <=> ASN  383  - ASN  386 )                          
  33: 6c70-A d3at-A    59 -  62 <=>  126 - 129   (MET   61  - SER   64  <=> ILE  126  - ALA  129 )                          
  33: 6c70-A d3at-A    64 -  95 <=>  171 - 202   (ASP   66  - PHE   97  <=> ARG  171  - GLY  202 )                          
  33: 6c70-A d3at-A   260 - 284 <=>  203 - 227   (ALA  346  - THR  370  <=> GLY  203  - GLN  227 )                          
  33: 6c70-A d3at-A   285 - 288 <=>  229 - 232   (LYS  371  - GLY  374  <=> THR  229  - ASP  232 )                          
  33: 6c70-A d3at-A   290 - 293 <=>  258 - 261   (ASN  376  - ALA  379  <=> MET  258  - GLN  261 )                          
  34: 6c70-A d35c-A    61 - 101 <=>  164 - 204   (GLU   63  - ILE  103  <=> LYS  164  - ALA  204 )                          
  34: 6c70-A d35c-A   252 - 287 <=>  207 - 242   (ARG  338  - ASN  373  <=> ARG  207  - ARG  242 )                          
  34: 6c70-A d35c-A   288 - 303 <=>  281 - 296   (GLY  374  - THR  389  <=> VAL  281  - GLY  296 )                          
  34: 6c70-A d35c-A   324 - 331 <=>  451 - 458   (VAL  410  - CYS  417  <=> ILE  451  - LYS  458 )                          
  34: 6c70-A d35c-A   332 - 338 <=>  741 - 747   (HIS  418  - GLU  424  <=> ARG  741  - TYR  747 )                          
  35: 6c70-A d2s6-A    62 -  65 <=>  134 - 137   (SER   64  - VAL   67  <=> LEU  134  - ALA  137 )                          
  35: 6c70-A d2s6-A    67 -  92 <=>  139 - 164   (ASP   69  - SER   94  <=> TYR  139  - PHE  164 )                          
  35: 6c70-A d2s6-A   260 - 285 <=>  165 - 190   (ALA  346  - LYS  371  <=> SER  165  - VAL  190 )                          
  35: 6c70-A d2s6-A   286 - 290 <=>  192 - 196   (VAL  372  - ASN  376  <=> ARG  192  - GLN  196 )                          
  36: 6c70-A d326-A    29 -  62 <=>   35 -  68   (SER   31  - SER   64  <=> LYS   35  - SER   68 )                          
  36: 6c70-A d326-A    63 -  66 <=>  452 - 455   (ASP   65  - ASP   68  <=> TRP  452  - PHE  455 )                          
  36: 6c70-A d326-A    68 -  88 <=>  456 - 476   (LEU   70  - PHE   90  <=> ASP  456  - THR  476 )                          
  36: 6c70-A d326-A    89 -  93 <=>  478 - 482   (PRO   91  - LYS   95  <=> ALA  478  - PRO  482 )                          
  36: 6c70-A d326-A   138 - 149 <=>  502 - 513   (ILE  140  - PHE  151  <=> ILE  502  - ILE  513 )                          
  36: 6c70-A d326-A   150 - 153 <=>  515 - 518   (ILE  152  - SER  155  <=> LEU  515  - GLY  518 )                          
  36: 6c70-A d326-A   155 - 160 <=>  519 - 524   (ILE  172  - ILE  177  <=> ASP  519  - ILE  524 )                          
  36: 6c70-A d326-A   180 - 191 <=>  527 - 538   (TYR  197  - VAL  208  <=> ALA  527  - PHE  538 )                          
  36: 6c70-A d326-A   193 - 203 <=>  539 - 549   (ASN  210  - LEU  220  <=> TRP  539  - GLY  549 )                          
  36: 6c70-A d326-A   257 - 260 <=>  552 - 555   (VAL  343  - ALA  346  <=> TRP  552  - THR  555 )                          
  36: 6c70-A d326-A   330 - 333 <=>  611 - 614   (SER  416  - TRP  419  <=> ILE  611  - LYS  614 )                          
  36: 6c70-A d326-A   336 - 342 <=>  615 - 621   (GLY  422  - THR  428  <=> LEU  615  - ILE  621 )                          
  37: 6c70-A d3x0-A    63 -  96 <=>  510 - 543   (ASP   65  - TYR   98  <=> SER  510  - ASP  543 )                          
  37: 6c70-A d3x0-A    99 - 102 <=>  545 - 548   (LEU  101  - TRP  104  <=> LYS  545  - SER  548 )                          
  37: 6c70-A d3x0-A   250 - 283 <=>  550 - 583   (VAL  336  - ALA  369  <=> ASP  550  - TYR  583 )                          
  37: 6c70-A d3x0-A   284 - 287 <=>  585 - 588   (THR  370  - ASN  373  <=> LYS  585  - LYS  588 )                          
  37: 6c70-A d3x0-A   289 - 292 <=>  728 - 731   (VAL  375  - TYR  378  <=> GLU  728  - ASP  731 )                          
  37: 6c70-A d3x0-A   330 - 334 <=> 1106 -1110   (SER  416  - TYR  420  <=> HIS 1106  - ASP 1110 )                          
  37: 6c70-A d3x0-A   336 - 339 <=> 1136 -1139   (GLY  422  - GLU  425  <=> ARG 1136  - VAL 1139 )                          
  38: 6c70-A d47v-A    64 -  89 <=>   21 -  46   (ASP   66  - PRO   91  <=> LYS   21  - LYS   46 )                          
  38: 6c70-A d47v-A    91 - 102 <=>   47 -  58   (ARG   93  - TRP  104  <=> LEU   47  - GLY   58 )                          
  38: 6c70-A d47v-A   255 - 286 <=>   64 -  95   (THR  341  - VAL  372  <=> LYS   64  - GLN   95 )                          
  38: 6c70-A d47v-A   287 - 290 <=>   98 - 101   (ASN  373  - ASN  376  <=> ARG   98  - GLN  101 )                          
  38: 6c70-A d47v-A   311 - 314 <=>  164 - 167   (CYS  397  - GLY  400  <=> GLU  164  - GLN  167 )                          
  39: 6c70-A d47p-A    20 -  28 <=>    6 -  14   (VAL   22  - TYR   30  <=> LYS    6  - ILE   14 )                          
  39: 6c70-A d47p-A    59 -  62 <=>   41 -  44   (MET   61  - SER   64  <=> THR   41  - LYS   44 )                          
  39: 6c70-A d47p-A    67 -  99 <=>   46 -  78   (ASP   69  - LEU  101  <=> HIS   46  - ASN   78 )                          
  39: 6c70-A d47p-A   256 - 262 <=>   80 -  86   (ALA  342  - GLY  348  <=> SER   80  - ASN   86 )                          
  39: 6c70-A d47p-A   263 - 282 <=>   88 - 107   (VAL  349  - GLN  368  <=> GLU   88  - VAL  107 )                          
  39: 6c70-A d47p-A   284 - 289 <=>  108 - 113   (THR  370  - VAL  375  <=> LYS  108  - THR  113 )                          
  39: 6c70-A d47p-A   305 - 308 <=>  147 - 150   (GLY  391  - PHE  394  <=> SER  147  - ALA  150 )                          
  39: 6c70-A d47p-A   316 - 319 <=>  272 - 275   (ARG  402  - GLU  405  <=> THR  272  - ALA  275 )                          
  39: 6c70-A d47p-A   322 - 325 <=>  276 - 279   (SER  408  - MET  411  <=> VAL  276  - VAL  279 )                          
  39: 6c70-A d47p-A   330 - 333 <=>  374 - 377   (SER  416  - TRP  419  <=> ILE  374  - TYR  377 )                          
  39: 6c70-A d47p-A   335 - 349 <=>  378 - 392   (ASP  421  - GLN  435  <=> ASP  378  - ASP  392 )                          
  39: 6c70-A d47p-A   352 - 355 <=>  393 - 396   (GLN  438  - MET  441  <=> THR  393  - ALA  396 )                          
  39: 6c70-A d47p-A   366 - 369 <=>  432 - 435   (SER  452  - LEU  455  <=> MET  432  - ALA  435 )                          
  39: 6c70-A d47p-A   372 - 375 <=>  436 - 439   (SER  458  - GLY  461  <=> LEU  436  - ALA  439 )                          
  39: 6c70-A d47p-A   385 - 388 <=>  462 - 465   (VAL  471  - LYS  474  <=> THR  462  - ARG  465 )                          
  40: 6c70-A d4gx-A    43 -  63 <=>   19 -  39   (THR   45  - ASP   65  <=> THR   19  - HIS   39 )                          
  40: 6c70-A d4gx-A    64 -  97 <=>   66 -  99   (ASP   66  - LYS   99  <=> ASN   66  - LYS   99 )                          
  40: 6c70-A d4gx-A   255 - 283 <=>  103 - 131   (THR  341  - ALA  369  <=> ASN  103  - LEU  131 )                          
  40: 6c70-A d4gx-A   284 - 287 <=>  133 - 136   (THR  370  - ASN  373  <=> LEU  133  - GLU  136 )                          
  40: 6c70-A d4gx-A   288 - 308 <=>  139 - 159   (GLY  374  - PHE  394  <=> ILE  139  - ILE  159 )                          
  40: 6c70-A d4gx-A   309 - 312 <=>  161 - 164   (LEU  395  - ILE  398  <=> LYS  161  - TRP  164 )                          
  40: 6c70-A d4gx-A   316 - 319 <=>  234 - 237   (ARG  402  - GLU  405  <=> GLN  234  - ILE  237 )                          
  40: 6c70-A d4gx-A   325 - 332 <=>  342 - 349   (MET  411  - HIS  418  <=> ASP  342  - ASP  349 )                          
  40: 6c70-A d4gx-A   334 - 337 <=>  350 - 353   (TYR  420  - SER  423  <=> ASP  350  - GLU  353 )                          
  40: 6c70-A d4gx-A   340 - 343 <=>  356 - 359   (ALA  426  - PHE  429  <=> GLN  356  - ALA  359 )                          
  41: 6c70-A d38l-A    31 -  35 <=>  111 - 115   (GLY   33  - PRO   37  <=> ASN  111  - PRO  115 )                          
  41: 6c70-A d38l-A    38 -  42 <=>  116 - 120   (ILE   40  - VAL   44  <=> ASN  116  - VAL  120 )                          
  41: 6c70-A d38l-A    46 -  49 <=>  121 - 124   (LEU   48  - LEU   51  <=> ASN  121  - PRO  124 )                          
  41: 6c70-A d38l-A    55 -  58 <=>  126 - 129   (ALA   57  - LEU   60  <=> LEU  126  - LEU  129 )                          
  41: 6c70-A d38l-A    63 -  89 <=>  690 - 716   (ASP   65  - PRO   91  <=> LYS  690  - LEU  716 )                          
  41: 6c70-A d38l-A    91 - 103 <=>  717 - 729   (ARG   93  - ASN  105  <=> ILE  717  - PHE  729 )                          
  41: 6c70-A d38l-A   256 - 279 <=>  732 - 755   (ALA  342  - LEU  365  <=> ASN  732  - LYS  755 )                          
  41: 6c70-A d38l-A   280 - 284 <=>  757 - 761   (ALA  366  - THR  370  <=> THR  757  - HIS  761 )                          
  41: 6c70-A d38l-A   285 - 288 <=>  763 - 766   (LYS  371  - GLY  374  <=> ALA  763  - LEU  766 )                          
  41: 6c70-A d38l-A   289 - 305 <=>  795 - 811   (VAL  375  - GLY  391  <=> VAL  795  - GLY  811 )                          
  42: 6c70-A d4k9-A    64 -  93 <=>   22 -  51   (ASP   66  - LYS   95  <=> GLU   22  - LYS   51 )                          
  42: 6c70-A d4k9-A    96 -  99 <=>   52 -  55   (TYR   98  - LEU  101  <=> CYS   52  - THR   55 )                          
  42: 6c70-A d4k9-A   253 - 284 <=>   56 -  87   (LEU  339  - THR  370  <=> SER   56  - GLU   87 )                          
  42: 6c70-A d4k9-A   285 - 290 <=>   89 -  94   (LYS  371  - ASN  376  <=> ARG   89  - ALA   94 )                          
  42: 6c70-A d4k9-A   331 - 336 <=>  263 - 268   (CYS  417  - GLY  422  <=> LYS  263  - GLU  268 )                          
  43: 6c70-A d6nb-A     1 -   4 <=>   20 -  23   (PHE    3  - GLN    6  <=> PRO   20  - SER   23 )                          
  43: 6c70-A d6nb-A    12 -  15 <=>   42 -  45   (PRO   14  - ARG   17  <=> GLN   42  - LEU   45 )                          
  43: 6c70-A d6nb-A    27 -  32 <=>  152 - 157   (TYR   29  - LYS   34  <=> GLU  152  - LEU  157 )                          
  43: 6c70-A d6nb-A    63 -  90 <=>  200 - 227   (ASP   65  - VAL   92  <=> TYR  200  - GLY  227 )                          
  43: 6c70-A d6nb-A    92 -  97 <=>  228 - 233   (SER   94  - LYS   99  <=> SER  228  - TRP  233 )                          
  43: 6c70-A d6nb-A   186 - 202 <=>  245 - 261   (VAL  203  - TRP  219  <=> THR  245  - VAL  261 )                          
  43: 6c70-A d6nb-A   262 - 277 <=>  265 - 280   (GLY  348  - THR  363  <=> ASP  265  - TYR  280 )                          
  44: 6c70-A d50r-A    64 -  99 <=>   94 - 129   (ASP   66  - LEU  101  <=> ASN   94  - GLY  129 )                          
  44: 6c70-A d50r-A   255 - 259 <=>  132 - 136   (THR  341  - ASP  345  <=> GLN  132  - GLU  136 )                          
  44: 6c70-A d50r-A   261 - 284 <=>  138 - 161   (TYR  347  - THR  370  <=> LEU  138  - ALA  161 )                          
  44: 6c70-A d50r-A   285 - 290 <=>  163 - 168   (LYS  371  - ASN  376  <=> ALA  163  - ASN  168 )                          
  45: 6c70-A d5yj-A     9 -  12 <=>   48 -  51   (ASP   11  - PRO   14  <=> THR   48  - ALA   51 )                          
  45: 6c70-A d5yj-A    64 -  89 <=>  241 - 266   (ASP   66  - PRO   91  <=> GLU  241  - THR  266 )                          
  45: 6c70-A d5yj-A    92 -  95 <=>  267 - 270   (SER   94  - PHE   97  <=> GLY  267  - THR  270 )                          
  45: 6c70-A d5yj-A   258 - 283 <=>  271 - 296   (GLY  344  - ALA  369  <=> PRO  271  - ILE  296 )                          
  45: 6c70-A d5yj-A   284 - 287 <=>  298 - 301   (THR  370  - ASN  373  <=> ILE  298  - GLN  301 )                          
  45: 6c70-A d5yj-A   288 - 291 <=>  304 - 307   (GLY  374  - VAL  377  <=> LEU  304  - LYS  307 )                          
  45: 6c70-A d5yj-A   330 - 335 <=>  610 - 615   (SER  416  - ASP  421  <=> THR  610  - LYS  615 )                          
  46: 6c70-A d3b1-A    49 -  52 <=>  140 - 143   (LEU   51  - GLY   54  <=> TYR  140  - PRO  143 )                          
  46: 6c70-A d3b1-A    67 -  89 <=>  164 - 186   (ASP   69  - PRO   91  <=> PHE  164  - ASP  186 )                          
  46: 6c70-A d3b1-A    91 -  94 <=>  187 - 190   (ARG   93  - ILE   96  <=> ASN  187  - ASN  190 )                          
  46: 6c70-A d3b1-A   259 - 283 <=>  192 - 216   (ASP  345  - ALA  369  <=> GLN  192  - LYS  216 )                          
  46: 6c70-A d3b1-A   296 - 321 <=>  217 - 242   (VAL  382  - SER  407  <=> ASN  217  - LYS  242 )                          
  46: 6c70-A d3b1-A   353 - 356 <=>  243 - 246   (LYS  439  - SER  442  <=> GLN  243  - ALA  246 )                          
  46: 6c70-A d3b1-A   363 - 366 <=>  248 - 251   (PHE  449  - SER  452  <=> SER  248  - CYS  251 )                          
  46: 6c70-A d3b1-A   369 - 379 <=>  253 - 263   (LEU  455  - THR  465  <=> TYR  253  - ILE  263 )                          
  46: 6c70-A d3b1-A   382 - 386 <=>  346 - 350   (MET  468  - GLN  472  <=> ILE  346  - ILE  350 )                          
  47: 6c70-A d2ms-A    63 - 104 <=>  740 - 781   (ASP   65  - ASN  106  <=> PHE  740  - ASP  781 )                          
  47: 6c70-A d2ms-A   248 - 284 <=>  783 - 819   (LYS  334  - THR  370  <=> ASN  783  - SER  819 )                          
  47: 6c70-A d2ms-A   286 - 290 <=>  820 - 824   (VAL  372  - ASN  376  <=> PRO  820  - THR  824 )                          
  48: 6c70-A d3yh-A    36 -  44 <=>  111 - 119   (HIS   38  - LEU   46  <=> HIS  111  - ILE  119 )                          
  48: 6c70-A d3yh-A    47 -  63 <=>  182 - 198   (LEU   49  - ASP   65  <=> VAL  182  - TYR  198 )                          
  48: 6c70-A d3yh-A    65 -  97 <=>  213 - 245   (VAL   67  - LYS   99  <=> LYS  213  - GLY  245 )                          
  48: 6c70-A d3yh-A   261 - 285 <=>  254 - 278   (TYR  347  - LYS  371  <=> GLU  254  - VAL  278 )                          
  48: 6c70-A d3yh-A   286 - 290 <=>  281 - 285   (VAL  372  - ASN  376  <=> LYS  281  - ALA  285 )                          
  49: 6c70-A d2bs-A    45 -  48 <=>  173 - 176   (LEU   47  - LEU   50  <=> LYS  173  - ASN  176 )                          
  49: 6c70-A d2bs-A    51 -  61 <=>  177 - 187   (TYR   53  - GLU   63  <=> TYR  177  - VAL  187 )                          
  49: 6c70-A d2bs-A    62 -  65 <=>  189 - 192   (SER   64  - VAL   67  <=> LEU  189  - PRO  192 )                          
  49: 6c70-A d2bs-A    66 -  88 <=>  195 - 217   (ASP   68  - PHE   90  <=> TYR  195  - LYS  217 )                          
  49: 6c70-A d2bs-A   261 - 286 <=>  220 - 245   (TYR  347  - VAL  372  <=> LYS  220  - ASN  245 )                          
  49: 6c70-A d2bs-A   292 - 306 <=>  247 - 261   (TYR  378  - GLN  392  <=> LYS  247  - LEU  261 )                          
  49: 6c70-A d2bs-A   307 - 316 <=>  263 - 272   (VAL  393  - ARG  402  <=> PHE  263  - GLU  272 )                          
  49: 6c70-A d2bs-A   363 - 378 <=>  274 - 289   (PHE  449  - VAL  464  <=> SER  274  - PRO  289 )                          
  50: 6c70-A d37j-A    45 -  59 <=>    1 -  15   (LEU   47  - MET   61  <=> MET    1  - LYS   15 )                          
  50: 6c70-A d37j-A    64 -  88 <=>  518 - 542   (ASP   66  - PHE   90  <=> TYR  518  - LYS  542 )                          
  50: 6c70-A d37j-A   196 - 205 <=>  545 - 554   (ASP  213  - PHE  222  <=> LEU  545  - GLN  554 )                          
  50: 6c70-A d37j-A   250 - 284 <=>  556 - 590   (VAL  336  - THR  370  <=> ASP  556  - LEU  590 )                          
  50: 6c70-A d37j-A   285 - 288 <=>  592 - 595   (LYS  371  - GLY  374  <=> SER  592  - ASP  595 )                          
  51: 6c70-A d2jk-A    62 -  65 <=>  144 - 147   (SER   64  - VAL   67  <=> ASN  144  - VAL  147 )                          
  51: 6c70-A d2jk-A    67 -  91 <=>  148 - 172   (ASP   69  - ARG   93  <=> MET  148  - PRO  172 )                          
  51: 6c70-A d2jk-A   261 - 283 <=>  173 - 195   (TYR  347  - ALA  369  <=> ASN  173  - MET  195 )                          
  51: 6c70-A d2jk-A   322 - 325 <=>  224 - 227   (SER  408  - MET  411  <=> LYS  224  - THR  227 )                          
  51: 6c70-A d2jk-A   330 - 333 <=>  429 - 432   (SER  416  - TRP  419  <=> ILE  429  - ILE  432 )                          
  51: 6c70-A d2jk-A   335 - 338 <=>  433 - 436   (ASP  421  - GLU  424  <=> THR  433  - MET  436 )                          
  52: 6c70-A d6e8-A    64 -  89 <=>  132 - 157   (ASP   66  - PRO   91  <=> ILE  132  - GLU  157 )                          
  52: 6c70-A d6e8-A    91 -  94 <=>  158 - 161   (ARG   93  - ILE   96  <=> LYS  158  - SER  161 )                          
  52: 6c70-A d6e8-A   257 - 287 <=>  162 - 192   (VAL  343  - ASN  373  <=> THR  162  - GLU  192 )                          
  52: 6c70-A d6e8-A   385 - 388 <=>  195 - 198   (VAL  471  - LYS  474  <=> VAL  195  - PHE  198 )                          
  53: 6c70-A d375-A    27 -  31 <=>    6 -  10   (TYR   29  - GLY   33  <=> ASP    6  - ASP   10 )                          
  53: 6c70-A d375-A    63 -  87 <=>   92 - 116   (ASP   65  - TYR   89  <=> ASN   92  - LEU  116 )                          
  53: 6c70-A d375-A    90 -  93 <=>  117 - 120   (VAL   92  - LYS   95  <=> ASN  117  - ASN  120 )                          
  53: 6c70-A d375-A   259 - 262 <=>  121 - 124   (ASP  345  - GLY  348  <=> THR  121  - ASP  124 )                          
  53: 6c70-A d375-A   264 - 283 <=>  125 - 144   (ALA  350  - ALA  369  <=> PHE  125  - THR  144 )                          
  53: 6c70-A d375-A   324 - 327 <=>  662 - 665   (VAL  410  - ALA  413  <=> GLU  662  - ALA  665 )                          
  53: 6c70-A d375-A   330 - 333 <=>  666 - 669   (SER  416  - TRP  419  <=> LYS  666  - ASN  669 )                          
  53: 6c70-A d375-A   335 - 339 <=>  670 - 674   (ASP  421  - GLU  425  <=> GLU  670  - SER  674 )                          
  54: 6c70-A d3un-A    63 -  66 <=>    1 -   4   (ASP   65  - ASP   68  <=> MET    1  - SER    4 )                          
  54: 6c70-A d3un-A    68 -  91 <=>    5 -  28   (LEU   70  - ARG   93  <=> ASP    5  - PRO   28 )                          
  54: 6c70-A d3un-A    95 -  98 <=>   29 -  32   (PHE   97  - THR  100  <=> ILE   29  - TYR   32 )                          
  54: 6c70-A d3un-A   255 - 286 <=>   34 -  65   (THR  341  - VAL  372  <=> GLY   34  - LEU   65 )                          
  54: 6c70-A d3un-A   287 - 290 <=>   68 -  71   (ASN  373  - ASN  376  <=> ASP   68  - SER   71 )                          
  55: 6c70-A d2ex-A    31 -  34 <=>  641 - 644   (GLY   33  - PHE   36  <=> VAL  641  - SER  644 )                          
  55: 6c70-A d2ex-A    63 -  90 <=>  663 - 690   (ASP   65  - VAL   92  <=> LYS  663  - ASP  690 )                          
  55: 6c70-A d2ex-A    92 -  95 <=>  691 - 694   (SER   94  - PHE   97  <=> VAL  691  - ASP  694 )                          
  55: 6c70-A d2ex-A   257 - 280 <=>  695 - 718   (VAL  343  - ALA  366  <=> PRO  695  - GLY  718 )                          
  55: 6c70-A d2ex-A   287 - 290 <=>  752 - 755   (ASN  373  - ASN  376  <=> LYS  752  - PRO  755 )                          
  56: 6c70-A d2bw-A    64 -  88 <=>   66 -  90   (ASP   66  - PHE   90  <=> GLN   66  - GLU   90 )                          
  56: 6c70-A d2bw-A    90 -  93 <=>   91 -  94   (VAL   92  - LYS   95  <=> SER   91  - PRO   94 )                          
  56: 6c70-A d2bw-A    96 - 100 <=>   95 -  99   (TYR   98  - ALA  102  <=> TYR   95  - THR   99 )                          
  56: 6c70-A d2bw-A   102 - 105 <=>  102 - 105   (TRP  104  - PRO  107  <=> GLY  102  - LYS  105 )                          
  56: 6c70-A d2bw-A   241 - 244 <=>  111 - 114   (LYS  327  - VAL  330  <=> LYS  111  - GLY  114 )                          
  56: 6c70-A d2bw-A   248 - 251 <=>  115 - 118   (LYS  334  - VAL  337  <=> LYS  115  - ASP  118 )                          
  56: 6c70-A d2bw-A   253 - 290 <=>  119 - 156   (LEU  339  - ASN  376  <=> LYS  119  - TYR  156 )                          
  57: 6c70-A d4h2-A     3 -   6 <=>   52 -  55   (HIS    5  - LEU    8  <=> GLN   52  - ASN   55 )                          
  57: 6c70-A d4h2-A    11 -  19 <=>   60 -  68   (LEU   13  - GLY   21  <=> LYS   60  - MET   68 )                          
  57: 6c70-A d4h2-A    28 -  62 <=>  125 - 159   (TYR   30  - SER   64  <=> LYS  125  - LYS  159 )                          
  57: 6c70-A d4h2-A    63 -  92 <=>  163 - 192   (ASP   65  - SER   94  <=> VAL  163  - ALA  192 )                          
  57: 6c70-A d4h2-A    93 -  96 <=>  194 - 197   (LYS   95  - TYR   98  <=> ARG  194  - LEU  197 )                          
  57: 6c70-A d4h2-A   196 - 199 <=>  200 - 203   (ASP  213  - PHE  216  <=> PHE  200  - GLU  203 )                          
  57: 6c70-A d4h2-A   262 - 279 <=>  206 - 223   (GLY  348  - LEU  365  <=> GLN  206  - SER  223 )                          
  57: 6c70-A d4h2-A   282 - 285 <=>  224 - 227   (GLN  368  - LYS  371  <=> GLN  224  - LYS  227 )                          
  58: 6c70-A d2si-A     1 -   4 <=>   11 -  14   (PHE    3  - GLN    6  <=> SER   11  - PHE   14 )                          
  58: 6c70-A d2si-A    12 -  20 <=>   24 -  32   (PRO   14  - VAL   22  <=> PHE   24  - PRO   32 )                          
  58: 6c70-A d2si-A    96 - 100 <=>   61 -  65   (TYR   98  - ALA  102  <=> LEU   61  - ARG   65 )                          
  58: 6c70-A d2si-A   154 - 158 <=>  112 - 116   (PRO  171  - LEU  175  <=> PHE  112  - SER  116 )                          
  58: 6c70-A d2si-A   182 - 185 <=>  173 - 176   (PHE  199  - LEU  202  <=> SER  173  - SER  176 )                          
  58: 6c70-A d2si-A   187 - 217 <=>  179 - 209   (ILE  204  - MET  234  <=> ASP  179  - GLN  209 )                          
  58: 6c70-A d2si-A   242 - 245 <=>  211 - 214   (TYR  328  - GLU  331  <=> SER  211  - ILE  214 )                          
  58: 6c70-A d2si-A   248 - 256 <=>  215 - 223   (LYS  334  - ALA  342  <=> GLN  215  - PHE  223 )                          
  58: 6c70-A d2si-A   258 - 282 <=>  230 - 254   (GLY  344  - GLN  368  <=> GLY  230  - THR  254 )                          
  58: 6c70-A d2si-A   292 - 296 <=>  256 - 260   (TYR  378  - VAL  382  <=> SER  256  - PHE  260 )                          
  58: 6c70-A d2si-A   299 - 325 <=>  261 - 287   (TYR  385  - MET  411  <=> ILE  261  - HIS  287 )                          
  58: 6c70-A d2si-A   347 - 350 <=>  288 - 291   (VAL  433  - GLN  436  <=> LYS  288  - ASP  291 )                          
  58: 6c70-A d2si-A   352 - 355 <=>  294 - 297   (GLN  438  - MET  441  <=> PHE  294  - LEU  297 )                          
  58: 6c70-A d2si-A   358 - 363 <=>  302 - 307   (SER  444  - PHE  449  <=> SER  302  - VAL  307 )                          
  58: 6c70-A d2si-A   370 - 382 <=>  309 - 321   (PHE  456  - MET  468  <=> PHE  309  - SER  321 )                          
  58: 6c70-A d2si-A   385 - 388 <=>  322 - 325   (VAL  471  - LYS  474  <=> PRO  322  - GLU  325 )                          
  59: 6c70-A d5jn-A    64 -  93 <=>    1 -  30   (ASP   66  - LYS   95  <=> MET    1  - ALA   30 )                          
  59: 6c70-A d5jn-A    96 -  99 <=>   31 -  34   (TYR   98  - LEU  101  <=> GLN   31  - GLU   34 )                          
  59: 6c70-A d5jn-A   260 - 287 <=>   39 -  66   (ALA  346  - ASN  373  <=> ASP   39  - ASN   66 )                          
  59: 6c70-A d5jn-A   288 - 291 <=>   86 -  89   (GLY  374  - VAL  377  <=> THR   86  - ILE   89 )                          
  59: 6c70-A d5jn-A   329 - 332 <=>  110 - 113   (TYR  415  - HIS  418  <=> ILE  110  - LYS  113 )                          
  59: 6c70-A d5jn-A   334 - 339 <=>  114 - 119   (TYR  420  - GLU  425  <=> SER  114  - LYS  119 )                          
  60: 6c70-A d311-A     4 -   7 <=>   76 -  79   (GLN    6  - VAL    9  <=> SER   76  - SER   79 )                          
  60: 6c70-A d311-A    16 -  19 <=>  415 - 418   (VAL   18  - GLY   21  <=> ASP  415  - SER  418 )                          
  60: 6c70-A d311-A    32 -  55 <=>  420 - 443   (LYS   34  - ALA   57  <=> ASN  420  - ILE  443 )                          
  60: 6c70-A d311-A    59 -  65 <=>  444 - 450   (MET   61  - VAL   67  <=> PRO  444  - GLY  450 )                          
  60: 6c70-A d311-A    66 -  89 <=>  468 - 491   (ASP   68  - PRO   91  <=> GLU  468  - ARG  491 )                          
  60: 6c70-A d311-A   264 - 284 <=>  505 - 525   (ALA  350  - THR  370  <=> PRO  505  - ASN  525 )                          
  60: 6c70-A d311-A   293 - 310 <=>  526 - 543   (ALA  379  - PHE  396  <=> SER  526  - TYR  543 )                          
  60: 6c70-A d311-A   365 - 369 <=>  546 - 550   (VAL  451  - LEU  455  <=> ASN  546  - LEU  550 )                          
  60: 6c70-A d311-A   371 - 380 <=>  551 - 560   (ALA  457  - TYR  466  <=> THR  551  - ASP  560 )                          
  61: 6c70-A d3nm-A    28 -  61 <=>   56 -  89   (TYR   30  - GLU   63  <=> LYS   56  - ILE   89 )                          
  61: 6c70-A d3nm-A    63 -  92 <=>   90 - 119   (ASP   65  - SER   94  <=> PRO   90  - MET  119 )                          
  61: 6c70-A d3nm-A    96 -  99 <=>  196 - 199   (TYR   98  - LEU  101  <=> ALA  196  - ASP  199 )                          
  61: 6c70-A d3nm-A   259 - 287 <=>  202 - 230   (ASP  345  - ASN  373  <=> TYR  202  - VAL  230 )                          
  61: 6c70-A d3nm-A   288 - 291 <=>  238 - 241   (GLY  374  - VAL  377  <=> PHE  238  - PHE  241 )                          
  61: 6c70-A d3nm-A   315 - 318 <=>  254 - 257   (ASN  401  - ILE  404  <=> GLU  254  - TYR  257 )                          
  61: 6c70-A d3nm-A   322 - 325 <=>  258 - 261   (SER  408  - MET  411  <=> GLN  258  - ASN  261 )                          
  61: 6c70-A d3nm-A   328 - 332 <=>  262 - 266   (ALA  414  - HIS  418  <=> LEU  262  - GLY  266 )                          
  61: 6c70-A d3nm-A   335 - 338 <=>  267 - 270   (ASP  421  - GLU  424  <=> ILE  267  - SER  270 )                          
  61: 6c70-A d3nm-A   339 - 342 <=>  329 - 332   (GLU  425  - THR  428  <=> LEU  329  - PHE  332 )                          
  62: 6c70-A d40h-A    50 -  53 <=>   95 -  98   (GLN   52  - MET   55  <=> TYR   95  - LEU   98 )                          
  62: 6c70-A d40h-A    64 -  97 <=>  144 - 177   (ASP   66  - LYS   99  <=> LYS  144  - PRO  177 )                          
  62: 6c70-A d40h-A   100 - 103 <=>  179 - 182   (ALA  102  - ASN  105  <=> ASP  179  - THR  182 )                          
  62: 6c70-A d40h-A   249 - 259 <=>  185 - 195   (HIS  335  - ASP  345  <=> PRO  185  - MET  195 )                          
  62: 6c70-A d40h-A   261 - 286 <=>  196 - 221   (TYR  347  - VAL  372  <=> LEU  196  - LEU  221 )                          
  62: 6c70-A d40h-A   287 - 290 <=>  224 - 227   (ASN  373  - ASN  376  <=> LEU  224  - LEU  227 )                          
  63: 6c70-A d4sd-A    63 -  93 <=>   90 - 120   (ASP   65  - LYS   95  <=> GLU   90  - GLY  120 )                          
  63: 6c70-A d4sd-A    96 -  99 <=>  121 - 124   (TYR   98  - LEU  101  <=> LYS  121  - GLY  124 )                          
  63: 6c70-A d4sd-A   221 - 224 <=>  131 - 134   (MET  238  - SER  241  <=> VAL  131  - ASP  134 )                          
  63: 6c70-A d4sd-A   232 - 239 <=>  135 - 142   (GLN  318  - ALA  325  <=> SER  135  - PHE  142 )                          
  63: 6c70-A d4sd-A   246 - 289 <=>  183 - 226   (ARG  332  - VAL  375  <=> THR  183  - ASN  226 )                          
  63: 6c70-A d4sd-A   383 - 386 <=>  237 - 240   (VAL  469  - GLN  472  <=> VAL  237  - LYS  240 )                          
  64: 6c70-A d3lt-A    65 -  84 <=>   11 -  30   (VAL   67  - LYS   86  <=> LYS   11  - GLU   30 )                          
  64: 6c70-A d3lt-A    86 -  89 <=>   31 -  34   (ILE   88  - PRO   91  <=> SER   31  - THR   34 )                          
  64: 6c70-A d3lt-A   260 - 284 <=>   36 -  60   (ALA  346  - THR  370  <=> THR   36  - GLN   60 )                          
  64: 6c70-A d3lt-A   292 - 299 <=>   62 -  69   (TYR  378  - TYR  385  <=> SER   62  - CYS   69 )                          
  64: 6c70-A d3lt-A   311 - 318 <=>  214 - 221   (CYS  397  - ILE  404  <=> PRO  214  - ARG  221 )                          
  64: 6c70-A d3lt-A   330 - 333 <=>  237 - 240   (SER  416  - TRP  419  <=> ASN  237  - SER  240 )                          
  64: 6c70-A d3lt-A   336 - 339 <=>  241 - 244   (GLY  422  - GLU  425  <=> HIS  241  - ASN  244 )                          
  65: 6c70-A d2d4-A    37 -  41 <=>    1 -   5   (ARG   39  - ILE   43  <=> MET    1  - LEU    5 )                          
  65: 6c70-A d2d4-A    46 -  49 <=>    6 -   9   (LEU   48  - LEU   51  <=> SER    6  - LEU    9 )                          
  65: 6c70-A d2d4-A    63 -  86 <=>   50 -  73   (ASP   65  - ILE   88  <=> THR   50  - ILE   73 )                          
  65: 6c70-A d2d4-A    90 -  93 <=>   74 -  77   (VAL   92  - LYS   95  <=> PRO   74  - LEU   77 )                          
  65: 6c70-A d2d4-A    95 - 105 <=>   78 -  88   (PHE   97  - PRO  107  <=> ASP   78  - SER   88 )                          
  65: 6c70-A d2d4-A   204 - 207 <=>  101 - 104   (LEU  221  - CYS  224  <=> VAL  101  - VAL  104 )                          
  65: 6c70-A d2d4-A   211 - 214 <=>  152 - 155   (GLN  228  - LYS  231  <=> LYS  152  - ILE  155 )                          
  65: 6c70-A d2d4-A   215 - 218 <=>  164 - 167   (ALA  232  - LYS  235  <=> LEU  164  - SER  167 )                          
  65: 6c70-A d2d4-A   222 - 225 <=>  211 - 214   (GLU  239  - ALA  242  <=> LYS  211  - LEU  214 )                          
  65: 6c70-A d2d4-A   232 - 244 <=>  216 - 228   (GLN  318  - VAL  330  <=> ASP  216  - VAL  228 )                          
  65: 6c70-A d2d4-A   245 - 279 <=>  230 - 264   (GLU  331  - LEU  365  <=> LYS  230  - LYS  264 )                          
  66: 6c70-A d19y-A    28 -  52 <=>    5 -  29   (TYR   30  - GLY   54  <=> GLU    5  - GLN   29 )                          
  66: 6c70-A d19y-A    53 -  63 <=>   32 -  42   (MET   55  - ASP   65  <=> GLN   32  - THR   42 )                          
  66: 6c70-A d19y-A    64 -  91 <=>   50 -  77   (ASP   66  - ARG   93  <=> THR   50  - LYS   77 )                          
  66: 6c70-A d19y-A    92 -  95 <=>   79 -  82   (SER   94  - PHE   97  <=> LEU   79  - ASP   82 )                          
  66: 6c70-A d19y-A   259 - 262 <=>   84 -  87   (ASP  345  - GLY  348  <=> ASP   84  - PRO   87 )                          
  66: 6c70-A d19y-A   264 - 288 <=>   88 - 112   (ALA  350  - GLY  374  <=> ILE   88  - ASP  112 )                          
  66: 6c70-A d19y-A   326 - 330 <=>  129 - 133   (GLU  412  - SER  416  <=> SER  129  - LEU  133 )                          
  66: 6c70-A d19y-A   331 - 334 <=>  136 - 139   (CYS  417  - TYR  420  <=> THR  136  - VAL  139 )                          
  67: 6c70-A d50g-A     2 -  15 <=>    1 -  14   (LYS    4  - ARG   17  <=> MET    1  - ILE   14 )                          
  67: 6c70-A d50g-A    64 -  95 <=>   54 -  85   (ASP   66  - PHE   97  <=> SER   54  - GLY   85 )                          
  67: 6c70-A d50g-A   259 - 286 <=>   87 - 114   (ASP  345  - VAL  372  <=> ALA   87  - ILE  114 )                          
  67: 6c70-A d50g-A   287 - 290 <=>  117 - 120   (ASN  373  - ASN  376  <=> ILE  117  - ASN  120 )                          
  68: 6c70-A d4zi-A    66 - 103 <=>    2 -  39   (ASP   68  - ASN  105  <=> ALA    2  - ALA   39 )                          
  68: 6c70-A d4zi-A   104 - 107 <=>   41 -  44   (ASN  106  - SER  109  <=> GLY   41  - THR   44 )                          
  68: 6c70-A d4zi-A   114 - 117 <=>   47 -  50   (SER  116  - ARG  119  <=> THR   47  - ASN   50 )                          
  68: 6c70-A d4zi-A   234 - 239 <=>   68 -  73   (MET  320  - ALA  325  <=> ASN   68  - ILE   73 )                          
  68: 6c70-A d4zi-A   242 - 260 <=>   79 -  97   (TYR  328  - ALA  346  <=> GLN   79  - THR   97 )                          
  68: 6c70-A d4zi-A   261 - 265 <=>  100 - 104   (TYR  347  - LEU  351  <=> LEU  100  - ASN  104 )                          
  68: 6c70-A d4zi-A   266 - 285 <=>  106 - 125   (LEU  352  - LYS  371  <=> LEU  106  - ILE  125 )                          
  68: 6c70-A d4zi-A   287 - 297 <=>  209 - 219   (ASN  373  - ILE  383  <=> ASN  209  - SER  219 )                          
  68: 6c70-A d4zi-A   301 - 308 <=>  223 - 230   (LEU  387  - PHE  394  <=> LEU  223  - SER  230 )                          
  68: 6c70-A d4zi-A   321 - 326 <=>  248 - 253   (SER  407  - GLU  412  <=> LEU  248  - ASN  253 )                          
  68: 6c70-A d4zi-A   328 - 333 <=>  256 - 261   (ALA  414  - TRP  419  <=> LEU  256  - ASN  261 )                          
  68: 6c70-A d4zi-A   336 - 339 <=>  264 - 267   (GLY  422  - GLU  425  <=> TRP  264  - PHE  267 )                          
  69: 6c70-A d5ru-A    64 -  89 <=>    4 -  29   (ASP   66  - PRO   91  <=> SER    4  - GLN   29 )                          
  69: 6c70-A d5ru-A    91 -  97 <=>   30 -  36   (ARG   93  - LYS   99  <=> PHE   30  - GLN   36 )                          
  69: 6c70-A d5ru-A    99 - 102 <=>   37 -  40   (LEU  101  - TRP  104  <=> ASN   37  - GLN   40 )                          
  69: 6c70-A d5ru-A   252 - 255 <=>   41 -  44   (ARG  338  - THR  341  <=> SER   41  - ILE   44 )                          
  69: 6c70-A d5ru-A   258 - 287 <=>   45 -  74   (GLY  344  - ASN  373  <=> THR   45  - GLU   74 )                          
  69: 6c70-A d5ru-A   288 - 312 <=>   79 - 103   (GLY  374  - ILE  398  <=> LEU   79  - LYS  103 )                          
  69: 6c70-A d5ru-A   331 - 334 <=>  131 - 134   (CYS  417  - TYR  420  <=> GLN  131  - ILE  134 )                          
  69: 6c70-A d5ru-A   340 - 350 <=>  135 - 145   (ALA  426  - GLN  436  <=> ASP  135  - GLU  145 )                          
  70: 6c70-A d6g6-A    63 -  66 <=>    1 -   4   (ASP   65  - ASP   68  <=> MET    1  - ASN    4 )                          
  70: 6c70-A d6g6-A    69 -  94 <=>    5 -  30   (THR   71  - ILE   96  <=> LEU    5  - ASN   30 )                          
  70: 6c70-A d6g6-A    96 -  99 <=>   35 -  38   (TYR   98  - LEU  101  <=> ASN   35  - THR   38 )                          
  70: 6c70-A d6g6-A   253 - 257 <=>   39 -  43   (LEU  339  - VAL  343  <=> SER   39  - GLU   43 )                          
  70: 6c70-A d6g6-A   259 - 286 <=>   44 -  71   (ASP  345  - VAL  372  <=> LEU   44  - LEU   71 )                          
  70: 6c70-A d6g6-A   287 - 290 <=>   74 -  77   (ASN  373  - ASN  376  <=> ALA   74  - CYS   77 )                          
  71: 6c70-A d5wv-A    64 -  86 <=>    1 -  23   (ASP   66  - ILE   88  <=> MET    1  - SER   23 )                          
  71: 6c70-A d5wv-A    88 -  91 <=>   24 -  27   (PHE   90  - ARG   93  <=> SER   24  - ALA   27 )                          
  71: 6c70-A d5wv-A   260 - 286 <=>   28 -  54   (ALA  346  - VAL  372  <=> GLY   28  - ILE   54 )                          
  72: 6c70-A d2qs-A    63 -  93 <=>   21 -  51   (ASP   65  - LYS   95  <=> ARG   21  - THR   51 )                          
  72: 6c70-A d2qs-A   117 - 120 <=>  365 - 368   (ARG  119  - ALA  122  <=> LYS  365  - ASN  368 )                          
  72: 6c70-A d2qs-A   256 - 286 <=>  375 - 405   (ALA  342  - VAL  372  <=> THR  375  - GLN  405 )                          
  72: 6c70-A d2qs-A   287 - 290 <=>  408 - 411   (ASN  373  - ASN  376  <=> ILE  408  - LYS  411 )                          
  73: 6c70-A d39b-A    59 -  62 <=>  149 - 152   (MET   61  - SER   64  <=> LYS  149  - GLU  152 )                          
  73: 6c70-A d39b-A    64 -  89 <=>  199 - 224   (ASP   66  - PRO   91  <=> PHE  199  - LEU  224 )                          
  73: 6c70-A d39b-A    91 -  97 <=>  225 - 231   (ARG   93  - LYS   99  <=> LEU  225  - THR  231 )                          
  73: 6c70-A d39b-A    99 - 102 <=>  232 - 235   (LEU  101  - TRP  104  <=> LYS  232  - THR  235 )                          
  73: 6c70-A d39b-A   252 - 284 <=>  236 - 268   (ARG  338  - THR  370  <=> GLY  236  - GLY  268 )                          
  73: 6c70-A d39b-A   285 - 290 <=>  270 - 275   (LYS  371  - ASN  376  <=> PHE  270  - PHE  275 )                          
  73: 6c70-A d39b-A   382 - 388 <=>  298 - 304   (MET  468  - LYS  474  <=> MET  298  - ARG  304 )                          
  74: 6c70-A d4vd-A    60 -  90 <=>  410 - 440   (MET   62  - VAL   92  <=> VAL  410  - ASN  440 )                          
  74: 6c70-A d4vd-A    95 -  98 <=>  448 - 451   (PHE   97  - THR  100  <=> VAL  448  - LYS  451 )                          
  74: 6c70-A d4vd-A   256 - 286 <=>  452 - 482   (ALA  342  - VAL  372  <=> SER  452  - GLN  482 )                          
  75: 6c70-A d6as-A     1 -   4 <=>  436 - 439   (PHE    3  - GLN    6  <=> GLN  436  - LYS  439 )                          
  75: 6c70-A d6as-A    28 -  38 <=>  444 - 454   (TYR   30  - ILE   40  <=> GLN  444  - GLY  454 )                          
  75: 6c70-A d6as-A   109 - 120 <=>  556 - 567   (PRO  111  - ALA  122  <=> ASP  556  - THR  567 )                          
  75: 6c70-A d6as-A   170 - 174 <=>  617 - 621   (SER  187  - HIS  191  <=> PRO  617  - LYS  621 )                          
  75: 6c70-A d6as-A   180 - 184 <=>  623 - 627   (TYR  197  - TYR  201  <=> VAL  623  - SER  627 )                          
  75: 6c70-A d6as-A   187 - 226 <=>  628 - 667   (ILE  204  - THR  243  <=> GLY  628  - VAL  667 )                          
  75: 6c70-A d6as-A   229 - 285 <=>  689 - 745   (THR  315  - LYS  371  <=> LEU  689  - ILE  745 )                          
  75: 6c70-A d6as-A   286 - 289 <=>  747 - 750   (VAL  372  - VAL  375  <=> LEU  747  - ASN  750 )                          
  75: 6c70-A d6as-A   382 - 387 <=>  789 - 794   (MET  468  - LEU  473  <=> ASN  789  - VAL  794 )                          
  76: 6c70-A d215-A    64 -  86 <=>  620 - 642   (ASP   66  - ILE   88  <=> ASP  620  - PRO  642 )                          
  76: 6c70-A d215-A    87 -  94 <=>  644 - 651   (TYR   89  - ILE   96  <=> VAL  644  - ASN  651 )                          
  76: 6c70-A d215-A   258 - 284 <=>  652 - 678   (GLY  344  - THR  370  <=> GLU  652  - ASP  678 )                          
  76: 6c70-A d215-A   285 - 288 <=>  680 - 683   (LYS  371  - GLY  374  <=> ILE  680  - PHE  683 )                          
  76: 6c70-A d215-A   289 - 320 <=>  730 - 761   (VAL  375  - GLU  406  <=> PHE  730  - GLY  761 )                          
  76: 6c70-A d215-A   326 - 336 <=>  765 - 775   (GLU  412  - GLY  422  <=> GLU  765  - SER  775 )                          
  76: 6c70-A d215-A   337 - 346 <=>  777 - 786   (SER  423  - ILE  432  <=> ILE  777  - LEU  786 )                          
  77: 6c70-A d53z-A     8 -  21 <=>   40 -  53   (ALA   10  - GLY   23  <=> SER   40  - ILE   53 )                          
  77: 6c70-A d53z-A    39 -  43 <=>   55 -  59   (TYR   41  - THR   45  <=> SER   55  - THR   59 )                          
  77: 6c70-A d53z-A    59 -  62 <=>   91 -  94   (MET   61  - SER   64  <=> SER   91  - GLY   94 )                          
  77: 6c70-A d53z-A    67 -  98 <=>   95 - 126   (ASP   69  - THR  100  <=> VAL   95  - ASP  126 )                          
  77: 6c70-A d53z-A   259 - 276 <=>  128 - 145   (ASP  345  - LEU  362  <=> GLU  128  - GLU  145 )                          
  77: 6c70-A d53z-A   277 - 286 <=>  147 - 156   (THR  363  - VAL  372  <=> GLY  147  - SER  156 )                          
  77: 6c70-A d53z-A   287 - 290 <=>  159 - 162   (ASN  373  - ASN  376  <=> LEU  159  - MET  162 )                          
  77: 6c70-A d53z-A   326 - 332 <=>  315 - 321   (GLU  412  - HIS  418  <=> ARG  315  - ILE  321 )                          
  77: 6c70-A d53z-A   335 - 342 <=>  331 - 338   (ASP  421  - THR  428  <=> ARG  331  - LYS  338 )                          
  78: 6c70-A d497-A     6 -   9 <=>   35 -  38   (LEU    8  - ASP   11  <=> VAL   35  - CYS   38 )                          
  78: 6c70-A d497-A    13 -  16 <=>   39 -  42   (ASN   15  - VAL   18  <=> TYR   39  - SER   42 )                          
  78: 6c70-A d497-A    17 -  22 <=>   51 -  56   (MET   19  - HIS   24  <=> PHE   51  - ALA   56 )                          
  78: 6c70-A d497-A    43 -  87 <=>   58 - 102   (THR   45  - TYR   89  <=> VAL   58  - VAL  102 )                          
  78: 6c70-A d497-A    88 -  95 <=>  104 - 111   (PHE   90  - PHE   97  <=> CYS  104  - SER  111 )                          
  78: 6c70-A d497-A   259 - 284 <=>  112 - 137   (ASP  345  - THR  370  <=> THR  112  - PHE  137 )                          
  78: 6c70-A d497-A   285 - 288 <=>  139 - 142   (LYS  371  - GLY  374  <=> CYS  139  - PHE  142 )                          
  78: 6c70-A d497-A   291 - 298 <=>  149 - 156   (VAL  377  - GLY  384  <=> ARG  149  - VAL  156 )                          
  78: 6c70-A d497-A   359 - 362 <=>  169 - 172   (GLY  445  - PHE  448  <=> CYS  169  - THR  172 )                          
  78: 6c70-A d497-A   365 - 388 <=>  187 - 210   (VAL  451  - LYS  474  <=> THR  187  - LEU  210 )                          
  79: 6c70-A d2qo-A    50 -  58 <=>   10 -  18   (GLN   52  - LEU   60  <=> CYS   10  - PRO   18 )                          
  79: 6c70-A d2qo-A    62 -  66 <=>   21 -  25   (SER   64  - ASP   68  <=> PRO   21  - ASN   25 )                          
  79: 6c70-A d2qo-A    69 -  72 <=>   26 -  29   (THR   71  - THR   74  <=> ALA   26  - PRO   29 )                          
  79: 6c70-A d2qo-A    74 - 106 <=>   30 -  62   (THR   76  - ASN  108  <=> CYS   30  - GLY   62 )                          
  79: 6c70-A d2qo-A   115 - 121 <=>   65 -  71   (ASN  117  - LEU  123  <=> SER   65  - VAL   71 )                          
  79: 6c70-A d2qo-A   132 - 141 <=>   85 -  94   (CYS  134  - VAL  143  <=> ILE   85  - ILE   94 )                          
  79: 6c70-A d2qo-A   144 - 148 <=>   95 -  99   (TRP  146  - THR  150  <=> SER   95  - ARG   99 )                          
  79: 6c70-A d2qo-A   181 - 197 <=>  100 - 116   (GLN  198  - VAL  214  <=> PHE  100  - VAL  116 )                          
  79: 6c70-A d2qo-A   198 - 206 <=>  118 - 126   (LEU  215  - ALA  223  <=> VAL  118  - GLU  126 )                          
  79: 6c70-A d2qo-A   250 - 253 <=>  130 - 133   (VAL  336  - LEU  339  <=> SER  130  - PRO  133 )                          
  79: 6c70-A d2qo-A   258 - 282 <=>  134 - 158   (GLY  344  - GLN  368  <=> SER  134  - THR  158 )                          
  79: 6c70-A d2qo-A   300 - 312 <=>  171 - 183   (LEU  386  - ILE  398  <=> VAL  171  - PHE  183 )                          
  79: 6c70-A d2qo-A   385 - 388 <=> 1162 -1165   (VAL  471  - LYS  474  <=> ILE 1162  - ILE 1165 )                          
  80: 6c70-A d2ec-A     4 -  10 <=>  321 - 327   (GLN    6  - LEU   12  <=> LEU  321  - GLN  327 )                          
  80: 6c70-A d2ec-A    19 -  22 <=>  562 - 565   (GLY   21  - HIS   24  <=> LYS  562  - GLN  565 )                          
  80: 6c70-A d2ec-A    62 -  82 <=>  595 - 615   (SER   64  - ILE   84  <=> ASP  595  - GLU  615 )                          
  80: 6c70-A d2ec-A   192 - 202 <=>  616 - 626   (SER  209  - TRP  219  <=> TYR  616  - LEU  626 )                          
  80: 6c70-A d2ec-A   261 - 288 <=>  628 - 655   (TYR  347  - GLY  374  <=> PRO  628  - HIS  655 )                          
  80: 6c70-A d2ec-A   292 - 295 <=>  657 - 660   (TYR  378  - THR  381  <=> ASP  657  - LEU  660 )                          
  80: 6c70-A d2ec-A   296 - 318 <=>  662 - 684   (VAL  382  - ILE  404  <=> PRO  662  - PRO  684 )                          
  80: 6c70-A d2ec-A   355 - 358 <=>  685 - 688   (MET  441  - SER  444  <=> HIS  685  - TYR  688 )                          
  80: 6c70-A d2ec-A   364 - 388 <=>  690 - 714   (THR  450  - LYS  474  <=> THR  690  - ASN  714 )                          
  81: 6c70-A d2bq-A    62 -  93 <=>   60 -  91   (SER   64  - LYS   95  <=> ASN   60  - VAL   91 )                          
  81: 6c70-A d2bq-A   194 - 197 <=>   95 -  98   (SER  211  - VAL  214  <=> ASP   95  - PHE   98 )                          
  81: 6c70-A d2bq-A   265 - 279 <=>  126 - 140   (LEU  351  - LEU  365  <=> PRO  126  - SER  140 )                          
  81: 6c70-A d2bq-A   285 - 290 <=>  148 - 153   (LYS  371  - ASN  376  <=> PHE  148  - LYS  153 )                          
  81: 6c70-A d2bq-A   297 - 300 <=>  218 - 221   (ILE  383  - LEU  386  <=> GLU  218  - CYS  221 )                          
  81: 6c70-A d2bq-A   315 - 318 <=>  287 - 290   (ASN  401  - ILE  404  <=> ALA  287  - PHE  290 )                          
  81: 6c70-A d2bq-A   364 - 367 <=>  292 - 295   (THR  450  - LEU  453  <=> LEU  292  - VAL  295 )                          
  81: 6c70-A d2bq-A   370 - 379 <=>  297 - 306   (PHE  456  - THR  465  <=> ARG  297  - GLY  306 )                          
  82: 6c70-A d23h-A    63 -  92 <=>    9 -  38   (ASP   65  - SER   94  <=> ARG    9  - ALA   38 )                          
  82: 6c70-A d23h-A   260 - 283 <=>   40 -  63   (ALA  346  - ALA  369  <=> SER   40  - SER   63 )                          
  82: 6c70-A d23h-A   284 - 287 <=>   65 -  68   (THR  370  - ASN  373  <=> ILE   65  - ARG   68 )                          
  82: 6c70-A d23h-A   288 - 291 <=>   71 -  74   (GLY  374  - VAL  377  <=> CYS   71  - ASN   74 )                          
  83: 6c70-A d35v-A     5 -   9 <=>  387 - 391   (GLY    7  - ASP   11  <=> LEU  387  - ARG  391 )                          
  83: 6c70-A d35v-A   123 - 129 <=>  394 - 400   (ILE  125  - LEU  131  <=> ASN  394  - SER  400 )                          
  83: 6c70-A d35v-A   194 - 197 <=>  401 - 404   (SER  211  - VAL  214  <=> ASP  401  - SER  404 )                          
  83: 6c70-A d35v-A   200 - 218 <=>  426 - 444   (CYS  217  - LYS  235  <=> THR  426  - GLN  444 )                          
  83: 6c70-A d35v-A   238 - 248 <=>  447 - 457   (SER  324  - LYS  334  <=> ASN  447  - SER  457 )                          
  83: 6c70-A d35v-A   249 - 259 <=>  459 - 469   (HIS  335  - ASP  345  <=> ILE  459  - ASP  469 )                          
  83: 6c70-A d35v-A   261 - 269 <=>  470 - 478   (TYR  347  - MET  355  <=> ILE  470  - TYR  478 )                          
  83: 6c70-A d35v-A   270 - 273 <=>  480 - 483   (LEU  356  - THR  359  <=> ASN  480  - SER  483 )                          
  83: 6c70-A d35v-A   276 - 279 <=>  484 - 487   (LEU  362  - LEU  365  <=> PHE  484  - ALA  487 )                          
  83: 6c70-A d35v-A   287 - 329 <=>  502 - 544   (ASN  373  - TYR  415  <=> LYS  502  - VAL  544 )                          
  83: 6c70-A d35v-A   343 - 346 <=>  547 - 550   (PHE  429  - ILE  432  <=> GLN  547  - SER  550 )                          
  83: 6c70-A d35v-A   349 - 355 <=>  564 - 570   (GLN  435  - MET  441  <=> SER  564  - LEU  570 )                          
  83: 6c70-A d35v-A   363 - 366 <=>  574 - 577   (PHE  449  - SER  452  <=> ASP  574  - VAL  577 )                          
  83: 6c70-A d35v-A   368 - 388 <=>  578 - 598   (ASP  454  - LYS  474  <=> ASN  578  - LYS  598 )                          
  84: 6c70-A d304-A    64 -  90 <=>  133 - 159   (ASP   66  - VAL   92  <=> LYS  133  - GLU  159 )                          
  84: 6c70-A d304-A   257 - 286 <=>  161 - 190   (VAL  343  - VAL  372  <=> ASN  161  - ILE  190 )                          
  84: 6c70-A d304-A   287 - 292 <=>  215 - 220   (ASN  373  - TYR  378  <=> ARG  215  - PHE  220 )                          
  84: 6c70-A d304-A   293 - 321 <=>  222 - 250   (ALA  379  - SER  407  <=> ASP  222  - LYS  250 )                          
  84: 6c70-A d304-A   352 - 355 <=>  251 - 254   (GLN  438  - MET  441  <=> LYS  251  - ASN  254 )                          
  84: 6c70-A d304-A   363 - 366 <=>  259 - 262   (PHE  449  - SER  452  <=> ILE  259  - LEU  262 )                          
  84: 6c70-A d304-A   369 - 375 <=>  264 - 270   (LEU  455  - GLY  461  <=> ILE  264  - GLU  270 )                          
  85: 6c70-A d2dz-A     6 -   9 <=>   14 -  17   (LEU    8  - ASP   11  <=> THR   14  - THR   17 )                          
  85: 6c70-A d2dz-A    13 -  16 <=>   75 -  78   (ASN   15  - VAL   18  <=> VAL   75  - ARG   78 )                          
  85: 6c70-A d2dz-A    18 -  21 <=>   79 -  82   (GLN   20  - GLY   23  <=> GLU   79  - LYS   82 )                          
  85: 6c70-A d2dz-A    43 -  57 <=>   84 -  98   (THR   45  - ASN   59  <=> ARG   84  - ARG   98 )                          
  85: 6c70-A d2dz-A    63 -  94 <=>  154 - 185   (ASP   65  - ILE   96  <=> VAL  154  - LYS  185 )                          
  85: 6c70-A d2dz-A    97 - 100 <=>  186 - 189   (LYS   99  - ALA  102  <=> GLY  186  - THR  189 )                          
  85: 6c70-A d2dz-A   255 - 283 <=>  191 - 219   (THR  341  - ALA  369  <=> PRO  191  - GLN  219 )                          
  86: 6c70-A d57z-A    64 -  79 <=>   80 -  95   (ASP   66  - LEU   81  <=> PRO   80  - PHE   95 )                          
  86: 6c70-A d57z-A    80 -  95 <=>   97 - 112   (HIS   82  - PHE   97  <=> LEU   97  - LYS  112 )                          
  86: 6c70-A d57z-A   259 - 275 <=>  114 - 130   (ASP  345  - THR  361  <=> HIS  114  - GLU  130 )                          
  86: 6c70-A d57z-A   276 - 279 <=>  132 - 135   (LEU  362  - LEU  365  <=> MET  132  - ASP  135 )                          
  86: 6c70-A d57z-A   282 - 287 <=>  136 - 141   (GLN  368  - ASN  373  <=> PHE  136  - ASP  141 )                          
  86: 6c70-A d57z-A   292 - 295 <=>  142 - 145   (TYR  378  - THR  381  <=> ASN  142  - ASN  145 )                          
  86: 6c70-A d57z-A   297 - 311 <=>  146 - 160   (ILE  383  - CYS  397  <=> LYS  146  - GLY  160 )                          
  86: 6c70-A d57z-A   357 - 361 <=>  164 - 168   (ILE  443  - LYS  447  <=> PHE  164  - PHE  168 )                          
  87: 6c70-A d6ik-A    63 -  66 <=>  339 - 342   (ASP   65  - ASP   68  <=> THR  339  - ILE  342 )                          
  87: 6c70-A d6ik-A    68 -  71 <=>  343 - 346   (LEU   70  - ASN   73  <=> THR  343  - ASN  346 )                          
  87: 6c70-A d6ik-A    72 -  86 <=>  348 - 362   (THR   74  - ILE   88  <=> GLU  348  - GLU  362 )                          
  87: 6c70-A d6ik-A    88 -  91 <=>  363 - 366   (PHE   90  - ARG   93  <=> ARG  363  - ASN  366 )                          
  87: 6c70-A d6ik-A   103 - 106 <=>  374 - 377   (ASN  105  - ASN  108  <=> THR  374  - PRO  377 )                          
  87: 6c70-A d6ik-A   260 - 289 <=>  385 - 414   (ALA  346  - VAL  375  <=> ASN  385  - THR  414 )                          
  87: 6c70-A d6ik-A   305 - 308 <=>  470 - 473   (GLY  391  - PHE  394  <=> PHE  470  - ILE  473 )                          
  87: 6c70-A d6ik-A   369 - 372 <=>  474 - 477   (LEU  455  - SER  458  <=> ASP  474  - GLN  477 )                          
  87: 6c70-A d6ik-A   375 - 378 <=>  478 - 481   (GLY  461  - VAL  464  <=> VAL  478  - PHE  481 )                          
  88: 6c70-A d5fn-A    66 -  92 <=>  715 - 741   (ASP   68  - SER   94  <=> ALA  715  - ASN  741 )                          
  88: 6c70-A d5fn-A    93 -  96 <=>  743 - 746   (LYS   95  - TYR   98  <=> GLY  743  - GLU  746 )                          
  88: 6c70-A d5fn-A   253 - 256 <=>  749 - 752   (LEU  339  - ALA  342  <=> PRO  749  - ASN  752 )                          
  88: 6c70-A d5fn-A   257 - 283 <=>  754 - 780   (VAL  343  - ALA  369  <=> GLU  754  - LEU  780 )                          
  88: 6c70-A d5fn-A   285 - 290 <=>  781 - 786   (LYS  371  - ASN  376  <=> ASP  781  - PRO  786 )                          
  88: 6c70-A d5fn-A   297 - 300 <=>  803 - 806   (ILE  383  - LEU  386  <=> GLN  803  - ALA  806 )                          
  88: 6c70-A d5fn-A   304 - 308 <=>  807 - 811   (LEU  390  - PHE  394  <=> VAL  807  - GLN  811 )                          
  88: 6c70-A d5fn-A   311 - 314 <=>  812 - 815   (CYS  397  - GLY  400  <=> ILE  812  - GLY  815 )                          
  88: 6c70-A d5fn-A   316 - 319 <=> 1099 -1102   (ARG  402  - GLU  405  <=> LYS 1099  - HIS 1102 )                          
  88: 6c70-A d5fn-A   320 - 323 <=> 1110 -1113   (GLU  406  - SER  409  <=> ASN 1110  - LEU 1113 )                          
  88: 6c70-A d5fn-A   324 - 331 <=> 1116 -1123   (VAL  410  - CYS  417  <=> PRO 1116  - ASN 1123 )                          
  88: 6c70-A d5fn-A   344 - 347 <=> 1125 -1128   (VAL  430  - VAL  433  <=> SER 1125  - ILE 1128 )                          
  88: 6c70-A d5fn-A   350 - 353 <=> 1129 -1132   (GLN  436  - LYS  439  <=> SER 1129  - ILE 1132 )                          
  89: 6c70-A d4bt-A     8 -  11 <=>   67 -  70   (ALA   10  - LEU   13  <=> ASN   67  - GLY   70 )                          
  89: 6c70-A d4bt-A    36 -  39 <=>  415 - 418   (HIS   38  - TYR   41  <=> LYS  415  - LEU  418 )                          
  89: 6c70-A d4bt-A    47 -  52 <=>  438 - 443   (LEU   49  - GLY   54  <=> ILE  438  - GLN  443 )                          
  89: 6c70-A d4bt-A    53 -  59 <=>  445 - 451   (MET   55  - MET   61  <=> VAL  445  - SER  451 )                          
  89: 6c70-A d4bt-A    67 -  93 <=>  452 - 478   (ASP   69  - LYS   95  <=> ASN  452  - VAL  478 )                          
  89: 6c70-A d4bt-A   251 - 254 <=>  481 - 484   (VAL  337  - VAL  340  <=> LYS  481  - GLU  484 )                          
  89: 6c70-A d4bt-A   256 - 285 <=>  485 - 514   (ALA  342  - LYS  371  <=> LYS  485  - GLU  514 )                          
  89: 6c70-A d4bt-A   290 - 295 <=>  516 - 521   (ASN  376  - THR  381  <=> GLU  516  - LEU  521 )                          
  90: 6c70-A d6a8-A    63 -  87 <=>   89 - 113   (ASP   65  - TYR   89  <=> THR   89  - TYR  113 )                          
  90: 6c70-A d6a8-A    88 - 101 <=>  115 - 128   (PHE   90  - ILE  103  <=> CYS  115  - PRO  128 )                          
  90: 6c70-A d6a8-A   198 - 201 <=>  136 - 139   (LEU  215  - SER  218  <=> LEU  136  - PHE  139 )                          
  90: 6c70-A d6a8-A   207 - 210 <=>  228 - 231   (CYS  224  - LEU  227  <=> TYR  228  - TYR  231 )                          
  90: 6c70-A d6a8-A   246 - 249 <=>  236 - 239   (ARG  332  - HIS  335  <=> ILE  236  - HIS  239 )                          
  90: 6c70-A d6a8-A   261 - 287 <=>  555 - 581   (TYR  347  - ASN  373  <=> PHE  555  - GLN  581 )                          
  90: 6c70-A d6a8-A   293 - 297 <=>  584 - 588   (ALA  379  - ILE  383  <=> GLU  584  - GLY  588 )                          
  90: 6c70-A d6a8-A   298 - 306 <=>  590 - 598   (GLY  384  - GLN  392  <=> THR  590  - ILE  598 )                          
  90: 6c70-A d6a8-A   310 - 318 <=>  623 - 631   (PHE  396  - ILE  404  <=> GLY  623  - SER  631 )                          
  91: 6c70-A d28l-A     8 -  14 <=>  191 - 197   (ALA   10  - ILE   16  <=> HIS  191  - VAL  197 )                          
  91: 6c70-A d28l-A    28 -  32 <=>  220 - 224   (TYR   30  - LYS   34  <=> LYS  220  - TYR  224 )                          
  91: 6c70-A d28l-A    63 -  94 <=>  638 - 669   (ASP   65  - ILE   96  <=> GLN  638  - SER  669 )                          
  91: 6c70-A d28l-A   254 - 282 <=>  672 - 700   (VAL  340  - GLN  368  <=> ILE  672  - LEU  700 )                          
  92: 6c70-A d13n-A     3 -  16 <=>   93 - 106   (HIS    5  - VAL   18  <=> LYS   93  - ALA  106 )                          
  92: 6c70-A d13n-A    63 -  94 <=> 1050 -1081   (ASP   65  - ILE   96  <=> GLN 1050  - PHE 1081 )                          
  92: 6c70-A d13n-A   253 - 286 <=> 1086 -1119   (LEU  339  - VAL  372  <=> LYS 1086  - LEU 1119 )                          
  93: 6c70-A d3bj-A    64 -  72 <=>   52 -  60   (ASP   66  - THR   74  <=> VAL   52  - LEU   60 )                          
  93: 6c70-A d3bj-A    74 -  95 <=>   61 -  82   (THR   76  - PHE   97  <=> PHE   61  - GLY   82 )                          
  93: 6c70-A d3bj-A   258 - 289 <=>   83 - 114   (GLY  344  - VAL  375  <=> LEU   83  - SER  114 )                          
  94: 6c70-A d4gs-A    12 -  18 <=>   17 -  23   (PRO   14  - GLN   20  <=> LYS   17  - ASN   23 )                          
  94: 6c70-A d4gs-A    28 -  31 <=>   26 -  29   (TYR   30  - GLY   33  <=> GLY   26  - THR   29 )                          
  94: 6c70-A d4gs-A    55 -  58 <=>   53 -  56   (ALA   57  - LEU   60  <=> THR   53  - SER   56 )                          
  94: 6c70-A d4gs-A    67 -  91 <=>   57 -  81   (ASP   69  - ARG   93  <=> LYS   57  - ALA   81 )                          
  94: 6c70-A d4gs-A    95 -  98 <=>   82 -  85   (PHE   97  - THR  100  <=> PRO   82  - ASN   85 )                          
  94: 6c70-A d4gs-A   257 - 260 <=>   86 -  89   (VAL  343  - ALA  346  <=> THR   86  - PHE   89 )                          
  94: 6c70-A d4gs-A   261 - 284 <=>   91 - 114   (TYR  347  - THR  370  <=> SER   91  - PRO  114 )                          
  94: 6c70-A d4gs-A   385 - 388 <=>  115 - 118   (VAL  471  - LYS  474  <=> LEU  115  - PRO  118 )                          
  95: 6c70-A d4ob-A    29 -  32 <=>  409 - 412   (SER   31  - LYS   34  <=> TYR  409  - MET  412 )                          
  95: 6c70-A d4ob-A    34 -  42 <=>  413 - 421   (PHE   36  - VAL   44  <=> ASP  413  - ASN  421 )                          
  95: 6c70-A d4ob-A    46 -  49 <=>  496 - 499   (LEU   48  - LEU   51  <=> ILE  496  - GLN  499 )                          
  95: 6c70-A d4ob-A    61 -  64 <=>  522 - 525   (GLU   63  - ASP   66  <=> ILE  522  - THR  525 )                          
  95: 6c70-A d4ob-A    66 -  87 <=>  526 - 547   (ASP   68  - TYR   89  <=> GLU  526  - TYR  547 )                          
  95: 6c70-A d4ob-A    94 -  97 <=>  555 - 558   (ILE   96  - LYS   99  <=> THR  555  - GLY  558 )                          
  95: 6c70-A d4ob-A   100 - 103 <=>  559 - 562   (ALA  102  - ASN  105  <=> ASN  559  - PHE  562 )                          
  95: 6c70-A d4ob-A   260 - 286 <=>  565 - 591   (ALA  346  - VAL  372  <=> THR  565  - LEU  591 )                          
  95: 6c70-A d4ob-A   294 - 304 <=>  594 - 604   (ALA  380  - LEU  390  <=> GLY  594  - SER  604 )                          
  95: 6c70-A d4ob-A   306 - 309 <=>  605 - 608   (GLN  392  - LEU  395  <=> LEU  605  - GLU  608 )                          
  95: 6c70-A d4ob-A   370 - 388 <=>  610 - 628   (PHE  456  - LYS  474  <=> ARG  610  - LYS  628 )                          
  96: 6c70-A d246-A    64 - 100 <=>   34 -  70   (ASP   66  - ALA  102  <=> PRO   34  - LYS   70 )                          
  96: 6c70-A d246-A   102 - 105 <=>   71 -  74   (TRP  104  - PRO  107  <=> LEU   71  - SER   74 )                          
  96: 6c70-A d246-A   249 - 286 <=>   75 - 112   (HIS  335  - VAL  372  <=> GLU   75  - LEU  112 )                          
  96: 6c70-A d246-A   287 - 290 <=>  114 - 117   (ASN  373  - ASN  376  <=> GLU  114  - ASP  117 )                          
  96: 6c70-A d246-A   326 - 329 <=>  364 - 367   (GLU  412  - TYR  415  <=> LEU  364  - ILE  367 )                          
  96: 6c70-A d246-A   336 - 341 <=>  388 - 393   (GLY  422  - LYS  427  <=> VAL  388  - ILE  393 )                          
  97: 6c70-A d5qa-A    65 -  93 <=>  234 - 262   (VAL   67  - LYS   95  <=> ASN  234  - LEU  262 )                          
  97: 6c70-A d5qa-A    95 - 100 <=>  263 - 268   (PHE   97  - ALA  102  <=> LEU  263  - ASN  268 )                          
  97: 6c70-A d5qa-A   108 - 112 <=>  285 - 289   (HIS  110  - ALA  114  <=> TYR  285  - ASN  289 )                          
  97: 6c70-A d5qa-A   117 - 120 <=>  291 - 294   (ARG  119  - ALA  122  <=> MET  291  - PRO  294 )                          
  97: 6c70-A d5qa-A   254 - 290 <=>  308 - 344   (VAL  340  - ASN  376  <=> SER  308  - TYR  344 )                          
  98: 6c70-A d3x8-A    12 -  19 <=>    3 -  10   (PRO   14  - GLY   21  <=> ASP    3  - GLN   10 )                          
  98: 6c70-A d3x8-A    64 -  90 <=>  372 - 398   (ASP   66  - VAL   92  <=> ALA  372  - PHE  398 )                          
  98: 6c70-A d3x8-A    92 - 101 <=>  401 - 410   (SER   94  - ILE  103  <=> LYS  401  - SER  410 )                          
  98: 6c70-A d3x8-A   102 - 106 <=>  412 - 416   (TRP  104  - ASN  108  <=> ASP  412  - THR  416 )                          
  98: 6c70-A d3x8-A   245 - 282 <=>  418 - 455   (GLU  331  - GLN  368  <=> ASP  418  - ASP  455 )                          
  98: 6c70-A d3x8-A   284 - 287 <=>  456 - 459   (THR  370  - ASN  373  <=> VAL  456  - PRO  459 )                          
  98: 6c70-A d3x8-A   382 - 388 <=>  463 - 469   (MET  468  - LYS  474  <=> LEU  463  - GLU  469 )                          
  99: 6c70-A d16b-A    64 -  78 <=>  107 - 121   (ASP   66  - PHE   80  <=> GLN  107  - GLU  121 )                          
  99: 6c70-A d16b-A    79 -  94 <=>  123 - 138   (LEU   81  - ILE   96  <=> THR  123  - LEU  138 )                          
  99: 6c70-A d16b-A   257 - 282 <=>  139 - 164   (VAL  343  - GLN  368  <=> SER  139  - ILE  164 )                          
  99: 6c70-A d16b-A   285 - 315 <=>  165 - 195   (LYS  371  - ASN  401  <=> ASP  165  - LYS  195 )                          
 100: 6c70-A d4h9-A    64 -  94 <=>   14 -  44   (ASP   66  - ILE   96  <=> GLN   14  - LYS   44 )                          
 100: 6c70-A d4h9-A   257 - 283 <=>   45 -  71   (VAL  343  - ALA  369  <=> SER   45  - ILE   71 )                          
 100: 6c70-A d4h9-A   284 - 287 <=>   73 -  76   (THR  370  - ASN  373  <=> ILE   73  - ASP   76 )                          
 100: 6c70-A d4h9-A   288 - 291 <=>   78 -  81   (GLY  374  - VAL  377  <=> ILE   78  - TYR   81 )                          
 101: 6c70-A d5um-A    63 -  66 <=>    1 -   4   (ASP   65  - ASP   68  <=> MET    1  - ASN    4 )                          
 101: 6c70-A d5um-A    69 - 102 <=>    5 -  38   (THR   71  - TRP  104  <=> LEU    5  - THR   38 )                          
 101: 6c70-A d5um-A   252 - 255 <=>   39 -  42   (ARG  338  - THR  341  <=> SER   39  - ASN   42 )                          
 101: 6c70-A d5um-A   258 - 286 <=>   43 -  71   (GLY  344  - VAL  372  <=> GLU   43  - LEU   71 )                          
 101: 6c70-A d5um-A   287 - 290 <=>   74 -  77   (ASN  373  - ASN  376  <=> ALA   74  - CYS   77 )                          
 102: 6c70-A d48z-A    45 -  48 <=>   22 -  25   (LEU   47  - LEU   50  <=> ASP   22  - GLN   25 )                          
 102: 6c70-A d48z-A    65 -  92 <=>   38 -  65   (VAL   67  - SER   94  <=> ASN   38  - ASN   65 )                          
 102: 6c70-A d48z-A   195 - 199 <=>   67 -  71   (LEU  212  - PHE  216  <=> ASP   67  - PRO   71 )                          
 102: 6c70-A d48z-A   202 - 207 <=>   72 -  77   (TRP  219  - CYS  224  <=> LEU   72  - GLY   77 )                          
 102: 6c70-A d48z-A   253 - 256 <=>   79 -  82   (LEU  339  - ALA  342  <=> PRO   79  - ASP   82 )                          
 102: 6c70-A d48z-A   260 - 286 <=>   87 - 113   (ALA  346  - VAL  372  <=> THR   87  - MET  113 )                          
 102: 6c70-A d48z-A   287 - 290 <=>  116 - 119   (ASN  373  - ASN  376  <=> GLU  116  - THR  119 )                          
 103: 6c70-A d408-A     2 -   5 <=>  127 - 130   (LYS    4  - GLY    7  <=> LYS  127  - ARG  130 )                          
 103: 6c70-A d408-A    13 -  17 <=>  145 - 149   (ASN   15  - MET   19  <=> PRO  145  - THR  149 )                          
 103: 6c70-A d408-A    21 -  24 <=>  161 - 164   (GLY   23  - MET   26  <=> LYS  161  - VAL  164 )                          
 103: 6c70-A d408-A    95 - 100 <=>  169 - 174   (PHE   97  - ALA  102  <=> TRP  169  - THR  174 )                          
 103: 6c70-A d408-A   102 - 105 <=>  176 - 179   (TRP  104  - PRO  107  <=> ASN  176  - LEU  179 )                          
 103: 6c70-A d408-A   112 - 116 <=>  204 - 208   (ALA  114  - ALA  118  <=> THR  204  - SER  208 )                          
 103: 6c70-A d408-A   124 - 150 <=>  236 - 262   (THR  126  - ILE  152  <=> LYS  236  - HIS  262 )                          
 103: 6c70-A d408-A   169 - 172 <=>  288 - 291   (MET  186  - ALA  189  <=> GLU  288  - GLY  291 )                          
 103: 6c70-A d408-A   173 - 225 <=>  293 - 345   (GLY  190  - ALA  242  <=> ILE  293  - THR  345 )                          
 103: 6c70-A d408-A   226 - 229 <=>  348 - 351   (THR  243  - THR  315  <=> ASN  348  - HIS  351 )                          
 103: 6c70-A d408-A   230 - 270 <=>  376 - 416   (LYS  316  - LEU  356  <=> GLU  376  - LYS  416 )                          
 103: 6c70-A d408-A   281 - 284 <=>  476 - 479   (TYR  367  - THR  370  <=> SER  476  - THR  479 )                          
 103: 6c70-A d408-A   377 - 380 <=>  483 - 486   (VAL  463  - TYR  466  <=> LEU  483  - GLU  486 )                          
 104: 6c70-A d3za-A     1 -   4 <=>   45 -  48   (PHE    3  - GLN    6  <=> PRO   45  - ILE   48 )                          
 104: 6c70-A d3za-A     9 -  12 <=>   58 -  61   (ASP   11  - PRO   14  <=> PRO   58  - PRO   61 )                          
 104: 6c70-A d3za-A    15 -  19 <=>   62 -  66   (ARG   17  - GLY   21  <=> HIS   62  - GLY   66 )                          
 104: 6c70-A d3za-A    38 -  64 <=>   67 -  93   (ILE   40  - ASP   66  <=> SER   67  - GLY   93 )                          
 104: 6c70-A d3za-A    67 -  96 <=>   94 - 123   (ASP   69  - TYR   98  <=> ALA   94  - PRO  123 )                          
 104: 6c70-A d3za-A    98 - 101 <=>  124 - 127   (THR  100  - ILE  103  <=> LYS  124  - TYR  127 )                          
 104: 6c70-A d3za-A   255 - 284 <=>  129 - 158   (THR  341  - THR  370  <=> SER  129  - GLY  158 )                          
 105: 6c70-A d19v-A    38 -  41 <=>   37 -  40   (ILE   40  - ILE   43  <=> ASP   37  - ASN   40 )                          
 105: 6c70-A d19v-A    43 -  63 <=>   75 -  95   (THR   45  - ASP   65  <=> HIS   75  - VAL   95 )                          
 105: 6c70-A d19v-A    64 -  84 <=>  104 - 124   (ASP   66  - LYS   86  <=> GLY  104  - ASN  124 )                          
 105: 6c70-A d19v-A   188 - 191 <=>  125 - 128   (SER  205  - VAL  208  <=> PRO  125  - ASN  128 )                          
 105: 6c70-A d19v-A   194 - 199 <=>  136 - 141   (SER  211  - PHE  216  <=> TYR  136  - ALA  141 )                          
 105: 6c70-A d19v-A   261 - 287 <=>  144 - 170   (TYR  347  - ASN  373  <=> ASP  144  - PHE  170 )                          
 105: 6c70-A d19v-A   290 - 319 <=>  183 - 212   (ASN  376  - GLU  405  <=> VAL  183  - GLY  212 )                          
 105: 6c70-A d19v-A   361 - 364 <=>  214 - 217   (LYS  447  - THR  450  <=> ASP  214  - LEU  217 )                          
 105: 6c70-A d19v-A   368 - 387 <=>  218 - 237   (ASP  454  - LEU  473  <=> SER  218  - ASP  237 )                          
 106: 6c70-A d2bi-A    63 -  93 <=>    1 -  31   (ASP   65  - LYS   95  <=> MET    1  - GLU   31 )                          
 106: 6c70-A d2bi-A    99 - 107 <=>   33 -  41   (LEU  101  - SER  109  <=> SER   33  - ASN   41 )                          
 106: 6c70-A d2bi-A   217 - 220 <=>   56 -  59   (MET  234  - LEU  237  <=> GLN   56  - ARG   59 )                          
 106: 6c70-A d2bi-A   222 - 230 <=>   60 -  68   (GLU  239  - LYS  316  <=> GLN   60  - PRO   68 )                          
 106: 6c70-A d2bi-A   257 - 285 <=>   92 - 120   (VAL  343  - LYS  371  <=> LYS   92  - LEU  120 )                          
 106: 6c70-A d2bi-A   286 - 289 <=>  123 - 126   (VAL  372  - VAL  375  <=> ILE  123  - THR  126 )                          
 107: 6c70-A d3la-A     1 -   4 <=>  627 - 630   (PHE    3  - GLN    6  <=> ALA  627  - GLU  630 )                          
 107: 6c70-A d3la-A     5 -  15 <=>  681 - 691   (GLY    7  - ARG   17  <=> ARG  681  - MET  691 )                          
 107: 6c70-A d3la-A   122 - 127 <=>  741 - 746   (ALA  124  - ARG  129  <=> CYS  741  - ASN  746 )                          
 107: 6c70-A d3la-A   130 - 133 <=>  747 - 750   (LEU  132  - VAL  135  <=> LEU  747  - ILE  750 )                          
 107: 6c70-A d3la-A   140 - 143 <=>  753 - 756   (SER  142  - SER  145  <=> ASP  753  - ILE  756 )                          
 107: 6c70-A d3la-A   290 - 324 <=>  758 - 792   (ASN  376  - VAL  410  <=> SER  758  - PHE  792 )                          
 107: 6c70-A d3la-A   326 - 332 <=>  793 - 799   (GLU  412  - HIS  418  <=> CYS  793  - PRO  799 )                          
 107: 6c70-A d3la-A   349 - 354 <=>  823 - 828   (GLN  435  - ALA  440  <=> ASP  823  - ILE  828 )                          
 107: 6c70-A d3la-A   355 - 358 <=>  831 - 834   (MET  441  - SER  444  <=> ARG  831  - GLU  834 )                          
 107: 6c70-A d3la-A   364 - 382 <=>  836 - 854   (THR  450  - MET  468  <=> ILE  836  - VAL  854 )                          
 107: 6c70-A d3la-A   384 - 388 <=>  855 - 859   (LEU  470  - LYS  474  <=> VAL  855  - ASP  859 )                          
 108: 6c70-A d2i9-A   263 - 266 <=>    1 -   4   (VAL  349  - LEU  352  <=> MET    1  - SER    4 )                          
 108: 6c70-A d2i9-A   269 - 286 <=>    5 -  22   (MET  355  - VAL  372  <=> LEU    5  - TYR   22 )                          
 108: 6c70-A d2i9-A   287 - 316 <=>   26 -  55   (ASN  373  - ARG  402  <=> PRO   26  - ALA   55 )                          
 108: 6c70-A d2i9-A   355 - 358 <=>   56 -  59   (MET  441  - SER  444  <=> ASN   56  - PRO   59 )                          
 108: 6c70-A d2i9-A   368 - 388 <=>  139 - 159   (ASP  454  - LYS  474  <=> LYS  139  - THR  159 )                          
 109: 6c70-A d394-A     5 -  21 <=>  267 - 283   (GLY    7  - GLY   23  <=> ASP  267  - LEU  283 )                          
 109: 6c70-A d394-A    42 -  51 <=>  285 - 294   (VAL   44  - TYR   53  <=> ILE  285  - SER  294 )                          
 109: 6c70-A d394-A    63 -  83 <=>  360 - 380   (ASP   65  - VAL   85  <=> SER  360  - GLN  380 )                          
 109: 6c70-A d394-A   192 - 216 <=>  381 - 405   (SER  209  - ILE  233  <=> TYR  381  - THR  405 )                          
 109: 6c70-A d394-A   217 - 226 <=>  407 - 416   (MET  234  - THR  243  <=> MET  407  - ASP  416 )                          
 109: 6c70-A d394-A   227 - 230 <=>  502 - 505   (GLY  313  - LYS  316  <=> PRO  502  - SER  505 )                          
 109: 6c70-A d394-A   233 - 241 <=>  506 - 514   (GLU  319  - LYS  327  <=> ARG  506  - HIS  514 )                          
 109: 6c70-A d394-A   243 - 246 <=>  515 - 518   (TRP  329  - ARG  332  <=> MET  515  - LEU  518 )                          
 109: 6c70-A d394-A   249 - 286 <=>  519 - 556   (HIS  335  - VAL  372  <=> GLN  519  - ILE  556 )                          
 109: 6c70-A d394-A   287 - 290 <=>  559 - 562   (ASN  373  - ASN  376  <=> GLY  559  - THR  562 )                          
 110: 6c70-A d5m4-A    59 -  63 <=>   53 -  57   (MET   61  - ASP   65  <=> PHE   53  - GLU   57 )                          
 110: 6c70-A d5m4-A    67 -  92 <=>   83 - 108   (ASP   69  - SER   94  <=> GLU   83  - ALA  108 )                          
 110: 6c70-A d5m4-A   261 - 281 <=>  111 - 131   (TYR  347  - TYR  367  <=> SER  111  - ASN  131 )                          
 110: 6c70-A d5m4-A   283 - 290 <=>  132 - 139   (ALA  369  - ASN  376  <=> ASN  132  - LEU  139 )                          
 110: 6c70-A d5m4-A   325 - 330 <=>  295 - 300   (MET  411  - SER  416  <=> THR  295  - LEU  300 )                          
 110: 6c70-A d5m4-A   331 - 334 <=>  302 - 305   (CYS  417  - TYR  420  <=> SER  302  - GLN  305 )                          
 110: 6c70-A d5m4-A   335 - 339 <=>  307 - 311   (ASP  421  - GLU  425  <=> MET  307  - ILE  311 )                          
 111: 6c70-A d5ff-A    64 -  91 <=>    1 -  28   (ASP   66  - ARG   93  <=> MET    1  - GLY   28 )                          
 111: 6c70-A d5ff-A   261 - 279 <=>   35 -  53   (TYR  347  - LEU  365  <=> LYS   35  - PHE   53 )                          
 111: 6c70-A d5ff-A   282 - 285 <=>   54 -  57   (GLN  368  - LYS  371  <=> PRO   54  - ASP   57 )                          
 111: 6c70-A d5ff-A   286 - 291 <=>  157 - 162   (VAL  372  - VAL  377  <=> SER  157  - VAL  162 )                          
 111: 6c70-A d5ff-A   308 - 311 <=>  365 - 368   (PHE  394  - CYS  397  <=> PHE  365  - ASN  368 )                          
 111: 6c70-A d5ff-A   313 - 322 <=>  369 - 378   (PHE  399  - SER  408  <=> LEU  369  - ALA  378 )                          
 111: 6c70-A d5ff-A   350 - 353 <=>  379 - 382   (GLN  436  - LYS  439  <=> ASN  379  - ILE  382 )                          
 112: 6c70-A d2kd-A    63 -  88 <=>    2 -  27   (ASP   65  - PHE   90  <=> GLN    2  - PHE   27 )                          
 112: 6c70-A d2kd-A    90 -  93 <=>   28 -  31   (VAL   92  - LYS   95  <=> GLU   28  - GLN   31 )                          
 112: 6c70-A d2kd-A    99 - 102 <=>   33 -  36   (LEU  101  - TRP  104  <=> ALA   33  - THR   36 )                          
 112: 6c70-A d2kd-A   253 - 286 <=>   39 -  72   (LEU  339  - VAL  372  <=> ILE   39  - TRP   72 )                          
 112: 6c70-A d2kd-A   287 - 291 <=>   76 -  80   (ASN  373  - VAL  377  <=> SER   76  - THR   80 )                          
 113: 6c70-A d19e-A    59 -  62 <=>    7 -  10   (MET   61  - SER   64  <=> VAL    7  - THR   10 )                          
 113: 6c70-A d19e-A    64 -  92 <=>   11 -  39   (ASP   66  - SER   94  <=> GLY   11  - SER   39 )                          
 113: 6c70-A d19e-A    94 -  97 <=>   40 -  43   (ILE   96  - LYS   99  <=> SER   40  - ILE   43 )                          
 113: 6c70-A d19e-A    99 - 102 <=>   44 -  47   (LEU  101  - TRP  104  <=> THR   44  - THR   47 )                          
 113: 6c70-A d19e-A   255 - 258 <=>   48 -  51   (THR  341  - GLY  344  <=> LYS   48  - SER   51 )                          
 113: 6c70-A d19e-A   261 - 285 <=>   53 -  77   (TYR  347  - LYS  371  <=> PRO   53  - LEU   77 )                          
 113: 6c70-A d19e-A   286 - 289 <=>   80 -  83   (VAL  372  - VAL  375  <=> HIS   80  - ASN   83 )                          
 113: 6c70-A d19e-A   305 - 313 <=>  102 - 110   (GLY  391  - PHE  399  <=> ASP  102  - LYS  110 )                          
 113: 6c70-A d19e-A   330 - 333 <=>  644 - 647   (SER  416  - TRP  419  <=> ILE  644  - ILE  647 )                          
 113: 6c70-A d19e-A   335 - 338 <=>  648 - 651   (ASP  421  - GLU  424  <=> HIS  648  - ASP  651 )                          
 113: 6c70-A d19e-A   348 - 354 <=>  814 - 820   (CYS  434  - ALA  440  <=> ILE  814  - THR  820 )                          
 114: 6c70-A d18d-A    13 -  18 <=>   26 -  31   (ASN   15  - GLN   20  <=> TYR   26  - GLY   31 )                          
 114: 6c70-A d18d-A    27 -  31 <=>   34 -  38   (TYR   29  - GLY   33  <=> VAL   34  - MET   38 )                          
 114: 6c70-A d18d-A    64 -  68 <=>  667 - 671   (ASP   66  - LEU   70  <=> ALA  667  - SER  671 )                          
 114: 6c70-A d18d-A    70 -  91 <=>  690 - 711   (ALA   72  - ARG   93  <=> ASN  690  - ILE  711 )                          
 114: 6c70-A d18d-A    92 -  95 <=>  714 - 717   (SER   94  - PHE   97  <=> LYS  714  - LEU  717 )                          
 114: 6c70-A d18d-A   259 - 277 <=>  718 - 736   (ASP  345  - THR  363  <=> ASN  718  - LYS  736 )                          
 114: 6c70-A d18d-A   280 - 283 <=>  737 - 740   (ALA  366  - ALA  369  <=> THR  737  - THR  740 )                          
 114: 6c70-A d18d-A   299 - 311 <=>  742 - 754   (TYR  385  - CYS  397  <=> ASN  742  - LEU  754 )                          
 114: 6c70-A d18d-A   313 - 316 <=>  764 - 767   (PHE  399  - ARG  402  <=> THR  764  - GLU  767 )                          
 114: 6c70-A d18d-A   366 - 371 <=>  768 - 773   (SER  452  - ALA  457  <=> CYS  768  - ALA  773 )                          
 115: 6c70-A d5wj-A    63 -  94 <=>   22 -  53   (ASP   65  - ILE   96  <=> GLN   22  - GLY   53 )                          
 115: 6c70-A d5wj-A   117 - 120 <=>  282 - 285   (ARG  119  - ALA  122  <=> ILE  282  - VAL  285 )                          
 115: 6c70-A d5wj-A   256 - 286 <=>  292 - 322   (ALA  342  - VAL  372  <=> PRO  292  - LEU  322 )                          
 115: 6c70-A d5wj-A   287 - 292 <=>  326 - 331   (ASN  373  - TYR  378  <=> TYR  326  - VAL  331 )                          
 116: 6c70-A d3jw-A    64 - 103 <=>  462 - 501   (ASP   66  - ASN  105  <=> ASN  462  - LEU  501 )                          
 116: 6c70-A d3jw-A   104 - 107 <=>  504 - 507   (ASN  106  - SER  109  <=> LYS  504  - LYS  507 )                          
 116: 6c70-A d3jw-A   111 - 114 <=>  510 - 513   (PHE  113  - SER  116  <=> LYS  510  - SER  513 )                          
 116: 6c70-A d3jw-A   117 - 121 <=>  514 - 518   (ARG  119  - LEU  123  <=> GLY  514  - ASP  518 )                          
 116: 6c70-A d3jw-A   241 - 256 <=>  535 - 550   (LYS  327  - ALA  342  <=> SER  535  - LEU  550 )                          
 116: 6c70-A d3jw-A   258 - 261 <=>  553 - 556   (GLY  344  - TYR  347  <=> ILE  553  - GLN  556 )                          
 116: 6c70-A d3jw-A   262 - 286 <=>  558 - 582   (GLY  348  - VAL  372  <=> GLU  558  - SER  582 )                          
 116: 6c70-A d3jw-A   287 - 290 <=>  585 - 588   (ASN  373  - ASN  376  <=> LYS  585  - THR  588 )                          
 116: 6c70-A d3jw-A   328 - 331 <=>  957 - 960   (ALA  414  - CYS  417  <=> ALA  957  - ARG  960 )                          
 116: 6c70-A d3jw-A   334 - 337 <=> 1005 -1008   (TYR  420  - SER  423  <=> VAL 1005  - SER 1008 )                          
 117: 6c70-A d3iq-A    14 -  21 <=>  500 - 507   (ILE   16  - GLY   23  <=> PRO  500  - GLU  507 )                          
 117: 6c70-A d3iq-A    64 -  95 <=>  611 - 642   (ASP   66  - PHE   97  <=> GLU  611  - ASN  642 )                          
 117: 6c70-A d3iq-A   259 - 284 <=>  644 - 669   (ASP  345  - THR  370  <=> SER  644  - GLN  669 )                          
 117: 6c70-A d3iq-A   285 - 290 <=>  671 - 676   (LYS  371  - ASN  376  <=> ILE  671  - ASP  676 )                          
 117: 6c70-A d3iq-A   322 - 331 <=>  933 - 942   (SER  408  - CYS  417  <=> LYS  933  - ILE  942 )                          
 117: 6c70-A d3iq-A   332 - 335 <=>  945 - 948   (HIS  418  - ASP  421  <=> LEU  945  - ILE  948 )                          
 117: 6c70-A d3iq-A   336 - 339 <=>  950 - 953   (GLY  422  - GLU  425  <=> PHE  950  - GLY  953 )                          
 118: 6c70-A d2fx-A    64 -  93 <=>   27 -  56   (ASP   66  - LYS   95  <=> THR   27  - ASN   56 )                          
 118: 6c70-A d2fx-A    95 -  98 <=>   57 -  60   (PHE   97  - THR  100  <=> ASN   57  - ASP   60 )                          
 118: 6c70-A d2fx-A   255 - 287 <=>   62 -  94   (THR  341  - ASN  373  <=> ASN   62  - TYR   94 )                          
 118: 6c70-A d2fx-A   288 - 291 <=>   97 - 100   (GLY  374  - VAL  377  <=> GLY   97  - GLN  100 )                          
 118: 6c70-A d2fx-A   324 - 339 <=>  184 - 199   (VAL  410  - GLU  425  <=> ASN  184  - SER  199 )                          
 119: 6c70-A d465-A    45 -  48 <=>  310 - 313   (LEU   47  - LEU   50  <=> THR  310  - ASP  313 )                          
 119: 6c70-A d465-A    51 -  54 <=>  314 - 317   (TYR   53  - MET   56  <=> LEU  314  - ALA  317 )                          
 119: 6c70-A d465-A    55 -  64 <=>  319 - 328   (ALA   57  - ASP   66  <=> LYS  319  - MET  328 )                          
 119: 6c70-A d465-A    65 - 100 <=>  338 - 373   (VAL   67  - ALA  102  <=> MET  338  - ILE  373 )                          
 119: 6c70-A d465-A   199 - 202 <=>  382 - 385   (PHE  216  - TRP  219  <=> HIS  382  - GLN  385 )                          
 119: 6c70-A d465-A   207 - 210 <=>  400 - 403   (CYS  224  - LEU  227  <=> ASP  400  - SER  403 )                          
 119: 6c70-A d465-A   248 - 255 <=>  405 - 412   (LYS  334  - THR  341  <=> PRO  405  - GLU  412 )                          
 119: 6c70-A d465-A   261 - 287 <=>  426 - 452   (TYR  347  - ASN  373  <=> PHE  426  - LYS  452 )                          
 119: 6c70-A d465-A   290 - 309 <=>  466 - 485   (ASN  376  - LEU  395  <=> ASN  466  - HIS  485 )                          
 120: 6c70-A d5lm-A    13 -  16 <=>    1 -   4   (ASN   15  - VAL   18  <=> MET    1  - GLU    4 )                          
 120: 6c70-A d5lm-A    39 -  45 <=>   20 -  26   (TYR   41  - LEU   47  <=> ALA   20  - PRO   26 )                          
 120: 6c70-A d5lm-A    47 -  50 <=>   31 -  34   (LEU   49  - GLN   52  <=> VAL   31  - PHE   34 )                          
 120: 6c70-A d5lm-A    53 -  57 <=>  111 - 115   (MET   55  - ASN   59  <=> PHE  111  - LYS  115 )                          
 120: 6c70-A d5lm-A    66 -  91 <=>  535 - 560   (ASP   68  - ARG   93  <=> VAL  535  - LEU  560 )                          
 120: 6c70-A d5lm-A   261 - 312 <=>  561 - 612   (TYR  347  - ILE  398  <=> GLU  561  - THR  612 )                          
 120: 6c70-A d5lm-A   363 - 366 <=>  614 - 617   (PHE  449  - SER  452  <=> LEU  614  - THR  617 )                          
 120: 6c70-A d5lm-A   369 - 372 <=>  618 - 621   (LEU  455  - SER  458  <=> PRO  618  - ARG  621 )                          
 121: 6c70-A d2su-A     1 -   6 <=>   44 -  49   (PHE    3  - LEU    8  <=> SER   44  - ASP   49 )                          
 121: 6c70-A d2su-A    36 -  63 <=>   59 -  86   (HIS   38  - ASP   65  <=> LYS   59  - VAL   86 )                          
 121: 6c70-A d2su-A    65 -  88 <=>  102 - 125   (VAL   67  - PHE   90  <=> PHE  102  - PRO  125 )                          
 121: 6c70-A d2su-A   151 - 155 <=>  156 - 160   (GLU  153  - ILE  172  <=> SER  156  - LEU  160 )                          
 121: 6c70-A d2su-A   185 - 194 <=>  172 - 181   (LEU  202  - SER  211  <=> SER  172  - TRP  181 )                          
 121: 6c70-A d2su-A   201 - 204 <=>  197 - 200   (SER  218  - LEU  221  <=> ILE  197  - ARG  200 )                          
 121: 6c70-A d2su-A   257 - 285 <=>  201 - 229   (VAL  343  - LYS  371  <=> LYS  201  - THR  229 )                          
 121: 6c70-A d2su-A   286 - 289 <=>  232 - 235   (VAL  372  - VAL  375  <=> ILE  232  - PHE  235 )                          
 121: 6c70-A d2su-A   381 - 388 <=>  422 - 429   (PHE  467  - LYS  474  <=> VAL  422  - PHE  429 )                          
 122: 6c70-A d6aw-A    64 -  89 <=>   29 -  54   (ASP   66  - PRO   91  <=> ARG   29  - GLN   54 )                          
 122: 6c70-A d6aw-A    91 - 105 <=>   55 -  69   (ARG   93  - PRO  107  <=> LEU   55  - PHE   69 )                          
 122: 6c70-A d6aw-A   106 - 110 <=>   73 -  77   (ASN  108  - LEU  112  <=> ASN   73  - THR   77 )                          
 122: 6c70-A d6aw-A   219 - 223 <=>   80 -  84   (PRO  236  - LEU  240  <=> ASP   80  - GLN   84 )                          
 122: 6c70-A d6aw-A   231 - 234 <=>   85 -  88   (LYS  317  - MET  320  <=> PHE   85  - ASP   88 )                          
 122: 6c70-A d6aw-A   237 - 241 <=>   89 -  93   (ARG  323  - LYS  327  <=> GLU   89  - ARG   93 )                          
 122: 6c70-A d6aw-A   244 - 260 <=>  106 - 122   (VAL  330  - ALA  346  <=> ASP  106  - GLU  122 )                          
 122: 6c70-A d6aw-A   261 - 283 <=>  125 - 147   (TYR  347  - ALA  369  <=> ILE  125  - SER  147 )                          
 122: 6c70-A d6aw-A   284 - 287 <=>  149 - 152   (THR  370  - ASN  373  <=> GLN  149  - THR  152 )                          
 122: 6c70-A d6aw-A   288 - 291 <=>  155 - 158   (GLY  374  - VAL  377  <=> GLU  155  - MET  158 )                          
 123: 6c70-A d43s-A     4 -   8 <=>  245 - 249   (GLN    6  - ALA   10  <=> PRO  245  - ASP  249 )                          
 123: 6c70-A d43s-A    27 -  32 <=>  252 - 257   (TYR   29  - LYS   34  <=> THR  252  - ASP  257 )                          
 123: 6c70-A d43s-A    64 -  91 <=>  445 - 472   (ASP   66  - ARG   93  <=> VAL  445  - SER  472 )                          
 123: 6c70-A d43s-A    95 -  98 <=>  473 - 476   (PHE   97  - THR  100  <=> ASP  473  - ASN  476 )                          
 123: 6c70-A d43s-A   260 - 263 <=>  477 - 480   (ALA  346  - VAL  349  <=> PRO  477  - PRO  480 )                          
 123: 6c70-A d43s-A   265 - 284 <=>  481 - 500   (LEU  351  - THR  370  <=> GLN  481  - GLN  500 )                          
 123: 6c70-A d43s-A   285 - 292 <=>  502 - 509   (LYS  371  - TYR  378  <=> PHE  502  - PHE  509 )                          
 123: 6c70-A d43s-A   322 - 325 <=>  520 - 523   (SER  408  - MET  411  <=> LEU  520  - GLU  523 )                          
 123: 6c70-A d43s-A   329 - 332 <=>  524 - 527   (TYR  415  - HIS  418  <=> PHE  524  - THR  527 )                          
 123: 6c70-A d43s-A   334 - 339 <=>  528 - 533   (TYR  420  - GLU  425  <=> LEU  528  - PRO  533 )                          
 124: 6c70-A d4lp-A    32 -  35 <=>   12 -  15   (LYS   34  - PRO   37  <=> SER   12  - TRP   15 )                          
 124: 6c70-A d4lp-A    63 - 102 <=>   89 - 128   (ASP   65  - TRP  104  <=> PRO   89  - LYS  128 )                          
 124: 6c70-A d4lp-A   103 - 106 <=>  131 - 134   (ASN  105  - ASN  108  <=> LEU  131  - GLY  134 )                          
 124: 6c70-A d4lp-A   245 - 261 <=>  135 - 151   (GLU  331  - TYR  347  <=> ASN  135  - ASN  151 )                          
 124: 6c70-A d4lp-A   262 - 286 <=>  154 - 178   (GLY  348  - VAL  372  <=> ILE  154  - SER  178 )                          
 124: 6c70-A d4lp-A   292 - 299 <=>  180 - 187   (TYR  378  - TYR  385  <=> THR  180  - ILE  187 )                          
 124: 6c70-A d4lp-A   305 - 308 <=>  201 - 204   (GLY  391  - PHE  394  <=> ARG  201  - LEU  204 )                          
 124: 6c70-A d4lp-A   371 - 380 <=>  207 - 216   (ALA  457  - TYR  466  <=> ASP  207  - LEU  216 )                          
 125: 6c70-A d49t-A    63 -  93 <=>   41 -  71   (ASP   65  - LYS   95  <=> LYS   41  - ARG   71 )                          
 125: 6c70-A d49t-A    97 - 100 <=>   72 -  75   (LYS   99  - ALA  102  <=> LYS   72  - PHE   75 )                          
 125: 6c70-A d49t-A   256 - 287 <=>   77 - 108   (ALA  342  - ASN  373  <=> ASP   77  - LYS  108 )                          
 125: 6c70-A d49t-A   289 - 312 <=>  120 - 143   (VAL  375  - ILE  398  <=> THR  120  - ASN  143 )                          
 125: 6c70-A d49t-A   335 - 353 <=>  229 - 247   (ASP  421  - LYS  439  <=> PRO  229  - GLN  247 )                          
 125: 6c70-A d49t-A   355 - 358 <=>  253 - 256   (MET  441  - SER  444  <=> ASN  253  - VAL  256 )                          
 125: 6c70-A d49t-A   361 - 366 <=>  258 - 263   (LYS  447  - SER  452  <=> SER  258  - ILE  263 )                          
 125: 6c70-A d49t-A   368 - 380 <=>  264 - 276   (ASP  454  - TYR  466  <=> ASN  264  - MET  276 )                          
 126: 6c70-A d6fu-A    63 -  94 <=>   33 -  64   (ASP   65  - ILE   96  <=> GLN   33  - GLN   64 )                          
 126: 6c70-A d6fu-A   259 - 274 <=>   65 -  80   (ASP  345  - ILE  360  <=> PRO   65  - LEU   80 )                          
 126: 6c70-A d6fu-A   276 - 279 <=>   81 -  84   (LEU  362  - LEU  365  <=> ASN   81  - ASN   84 )                          
 126: 6c70-A d6fu-A   303 - 315 <=>   86 -  98   (THR  389  - ASN  401  <=> PHE   86  - GLN   98 )                          
 127: 6c70-A d6b1-A     2 -   5 <=>  297 - 300   (LYS    4  - GLY    7  <=> HIS  297  - MET  300 )                          
 127: 6c70-A d6b1-A    29 -  32 <=>  525 - 528   (SER   31  - LYS   34  <=> ASN  525  - ARG  528 )                          
 127: 6c70-A d6b1-A    36 -  44 <=>  587 - 595   (HIS   38  - LEU   46  <=> ASP  587  - PRO  595 )                          
 127: 6c70-A d6b1-A    47 -  50 <=>  596 - 599   (LEU   49  - GLN   52  <=> ILE  596  - ARG  599 )                          
 127: 6c70-A d6b1-A    52 -  55 <=>  600 - 603   (GLY   54  - ALA   57  <=> THR  600  - ASN  603 )                          
 127: 6c70-A d6b1-A    65 -  91 <=>  646 - 672   (VAL   67  - ARG   93  <=> ASP  646  - GLN  672 )                          
 127: 6c70-A d6b1-A    92 -  95 <=>  675 - 678   (SER   94  - PHE   97  <=> PRO  675  - PHE  678 )                          
 127: 6c70-A d6b1-A   260 - 284 <=>  680 - 704   (ALA  346  - THR  370  <=> ASP  680  - ARG  704 )                          
 127: 6c70-A d6b1-A   285 - 290 <=>  706 - 711   (LYS  371  - ASN  376  <=> ASN  706  - ASP  711 )                          
 128: 6c70-A d59m-A    19 -  22 <=>  121 - 124   (GLY   21  - HIS   24  <=> GLU  121  - ASN  124 )                          
 128: 6c70-A d59m-A    24 -  29 <=>  127 - 132   (MET   26  - SER   31  <=> ILE  127  - ASP  132 )                          
 128: 6c70-A d59m-A    32 -  60 <=>  133 - 161   (LYS   34  - MET   62  <=> ASN  133  - LEU  161 )                          
 128: 6c70-A d59m-A    64 -  67 <=>  173 - 176   (ASP   66  - ASP   69  <=> GLN  173  - ASN  176 )                          
 128: 6c70-A d59m-A    69 -  91 <=>  177 - 199   (THR   71  - ARG   93  <=> VAL  177  - SER  199 )                          
 128: 6c70-A d59m-A    92 -  95 <=>  215 - 218   (SER   94  - PHE   97  <=> THR  215  - ASN  218 )                          
 128: 6c70-A d59m-A   259 - 282 <=>  219 - 242   (ASP  345  - GLN  368  <=> SER  219  - MET  242 )                          
 128: 6c70-A d59m-A   284 - 288 <=>  243 - 247   (THR  370  - GLY  374  <=> GLU  243  - GLN  247 )                          
 128: 6c70-A d59m-A   295 - 309 <=>  252 - 266   (THR  381  - LEU  395  <=> ASP  252  - TYR  266 )                          
 128: 6c70-A d59m-A   313 - 316 <=>  294 - 297   (PHE  399  - ARG  402  <=> PHE  294  - LEU  297 )                          
 128: 6c70-A d59m-A   320 - 323 <=>  328 - 331   (GLU  406  - SER  409  <=> LYS  328  - MET  331 )                          
 128: 6c70-A d59m-A   326 - 329 <=>  334 - 337   (GLU  412  - TYR  415  <=> SER  334  - ASN  337 )                          
 128: 6c70-A d59m-A   352 - 355 <=>  390 - 393   (GLN  438  - MET  441  <=> ILE  390  - TRP  393 )                          
 128: 6c70-A d59m-A   357 - 360 <=>  401 - 404   (ILE  443  - ALA  446  <=> LYS  401  - THR  404 )                          
 129: 6c70-A d5pk-A    63 -  97 <=>    6 -  40   (ASP   65  - LYS   99  <=> SER    6  - SER   40 )                          
 129: 6c70-A d5pk-A    99 - 102 <=>   41 -  44   (LEU  101  - TRP  104  <=> ILE   41  - ASN   44 )                          
 129: 6c70-A d5pk-A   252 - 281 <=>   45 -  74   (ARG  338  - TYR  367  <=> LYS   45  - PRO   74 )                          
 129: 6c70-A d5pk-A   286 - 289 <=>   77 -  80   (VAL  372  - VAL  375  <=> ALA   77  - GLU   80 )                          
 129: 6c70-A d5pk-A   291 - 317 <=>   81 - 107   (VAL  377  - LEU  403  <=> ASP   81  - VAL  107 )                          
 129: 6c70-A d5pk-A   337 - 342 <=>  128 - 133   (SER  423  - THR  428  <=> ALA  128  - PHE  133 )                          
 130: 6c70-A d44v-A    64 -  96 <=>   10 -  42   (ASP   66  - TYR   98  <=> ILE   10  - SER   42 )                          
 130: 6c70-A d44v-A   257 - 284 <=>   44 -  71   (VAL  343  - THR  370  <=> ARG   44  - LEU   71 )                          
 130: 6c70-A d44v-A   285 - 288 <=>   73 -  76   (LYS  371  - GLY  374  <=> LEU   73  - VAL   76 )                          
 131: 6c70-A d2n9-A    90 -  93 <=>   69 -  72   (VAL   92  - LYS   95  <=> PHE   69  - TYR   72 )                          
 131: 6c70-A d2n9-A   102 - 105 <=>   84 -  87   (TRP  104  - PRO  107  <=> ILE   84  - SER   87 )                          
 131: 6c70-A d2n9-A   169 - 173 <=>  240 - 244   (MET  186  - GLY  190  <=> SER  240  - LYS  244 )                          
 131: 6c70-A d2n9-A   174 - 194 <=>  246 - 266   (HIS  191  - SER  211  <=> LEU  246  - ASP  266 )                          
 131: 6c70-A d2n9-A   195 - 224 <=>  269 - 298   (LEU  212  - SER  241  <=> GLY  269  - LYS  298 )                          
 131: 6c70-A d2n9-A   225 - 228 <=>  301 - 304   (ALA  242  - LEU  314  <=> TYR  301  - ALA  304 )                          
 131: 6c70-A d2n9-A   229 - 259 <=>  347 - 377   (THR  315  - ASP  345  <=> GLU  347  - HIS  377 )                          
 131: 6c70-A d2n9-A   261 - 286 <=>  378 - 403   (TYR  347  - VAL  372  <=> GLU  378  - LEU  403 )                          
 131: 6c70-A d2n9-A   287 - 290 <=>  406 - 409   (ASN  373  - ASN  376  <=> VAL  406  - THR  409 )                          
 132: 6c70-A d5cg-A    64 -  92 <=>   22 -  50   (ASP   66  - SER   94  <=> ALA   22  - LYS   50 )                          
 132: 6c70-A d5cg-A    93 -  99 <=>   52 -  58   (LYS   95  - LEU  101  <=> CYS   52  - GLU   58 )                          
 132: 6c70-A d5cg-A   129 - 132 <=>   64 -  67   (LEU  131  - CYS  134  <=> CYS   64  - ALA   67 )                          
 132: 6c70-A d5cg-A   255 - 286 <=>   71 - 102   (THR  341  - VAL  372  <=> THR   71  - GLN  102 )                          
 132: 6c70-A d5cg-A   287 - 290 <=>  105 - 108   (ASN  373  - ASN  376  <=> LEU  105  - THR  108 )                          
 133: 6c70-A d416-A     1 -   6 <=>    7 -  12   (PHE    3  - LEU    8  <=> HIS    7  - ASN   12 )                          
 133: 6c70-A d416-A    63 -  84 <=>   90 - 111   (ASP   65  - LYS   86  <=> ARG   90  - ASP  111 )                          
 133: 6c70-A d416-A    86 -  89 <=>  112 - 115   (ILE   88  - PRO   91  <=> LEU  112  - ASP  115 )                          
 133: 6c70-A d416-A   261 - 281 <=>  116 - 136   (TYR  347  - TYR  367  <=> CYS  116  - GLU  136 )                          
 133: 6c70-A d416-A   384 - 388 <=>  138 - 142   (LEU  470  - LYS  474  <=> LYS  138  - MET  142 )                          
 134: 6c70-A d2fr-A    35 -  38 <=>   65 -  68   (PRO   37  - ILE   40  <=> ILE   65  - PHE   68 )                          
 134: 6c70-A d2fr-A    46 -  49 <=>  145 - 148   (LEU   48  - LEU   51  <=> GLY  145  - ILE  148 )                          
 134: 6c70-A d2fr-A    54 -  59 <=>  186 - 191   (MET   56  - MET   61  <=> ALA  186  - ILE  191 )                          
 134: 6c70-A d2fr-A    64 -  67 <=>  231 - 234   (ASP   66  - ASP   69  <=> LYS  231  - ASP  234 )                          
 134: 6c70-A d2fr-A    69 -  88 <=>  235 - 254   (THR   71  - PHE   90  <=> LYS  235  - PRO  254 )                          
 134: 6c70-A d2fr-A    91 -  95 <=>  255 - 259   (ARG   93  - PHE   97  <=> ASP  255  - ASP  259 )                          
 134: 6c70-A d2fr-A   259 - 283 <=>  261 - 285   (ASP  345  - ALA  369  <=> GLU  261  - LYS  285 )                          
 134: 6c70-A d2fr-A   296 - 312 <=>  286 - 302   (VAL  382  - ILE  398  <=> ASP  286  - ASP  302 )                          
 134: 6c70-A d2fr-A   364 - 386 <=>  303 - 325   (THR  450  - GLN  472  <=> SER  303  - LYS  325 )                          
 135: 6c70-A d5a2-A     1 -   4 <=>   28 -  31   (PHE    3  - GLN    6  <=> LEU   28  - CYS   31 )                          
 135: 6c70-A d5a2-A    30 -  39 <=>   60 -  69   (GLU   32  - TYR   41  <=> ASN   60  - LYS   69 )                          
 135: 6c70-A d5a2-A    58 -  61 <=>  131 - 134   (LEU   60  - GLU   63  <=> ARG  131  - SER  134 )                          
 135: 6c70-A d5a2-A    78 -  82 <=>  139 - 143   (PHE   80  - ILE   84  <=> ASN  139  - ILE  143 )                          
 135: 6c70-A d5a2-A   161 - 164 <=>  147 - 150   (ARG  178  - TYR  181  <=> ILE  147  - ASP  150 )                          
 135: 6c70-A d5a2-A   175 - 178 <=>  174 - 177   (VAL  192  - LEU  195  <=> GLU  174  - LEU  177 )                          
 135: 6c70-A d5a2-A   183 - 214 <=>  193 - 224   (TYR  200  - LYS  231  <=> SER  193  - VAL  224 )                          
 135: 6c70-A d5a2-A   247 - 281 <=>  225 - 259   (HIS  333  - TYR  367  <=> ASP  225  - ASN  259 )                          
 135: 6c70-A d5a2-A   287 - 331 <=>  279 - 323   (ASN  373  - CYS  417  <=> GLU  279  - ASN  323 )                          
 135: 6c70-A d5a2-A   332 - 338 <=>  325 - 331   (HIS  418  - GLU  424  <=> ASN  325  - GLU  331 )                          
 136: 6c70-A d4e2-A     1 -   6 <=>   39 -  44   (PHE    3  - LEU    8  <=> LEU   39  - SER   44 )                          
 136: 6c70-A d4e2-A    29 -  32 <=>  526 - 529   (SER   31  - LYS   34  <=> ILE  526  - LYS  529 )                          
 136: 6c70-A d4e2-A    63 -  94 <=>  559 - 590   (ASP   65  - ILE   96  <=> TYR  559  - ASN  590 )                          
 136: 6c70-A d4e2-A   258 - 280 <=>  591 - 613   (GLY  344  - ALA  366  <=> GLU  591  - ILE  613 )                          
 136: 6c70-A d4e2-A   281 - 284 <=>  626 - 629   (TYR  367  - THR  370  <=> LEU  626  - GLU  629 )                          
 136: 6c70-A d4e2-A   377 - 383 <=>  633 - 639   (VAL  463  - VAL  469  <=> SER  633  - VAL  639 )                          
 137: 6c70-A d4c8-A    63 -  92 <=>  269 - 298   (ASP   65  - SER   94  <=> LEU  269  - LYS  298 )                          
 137: 6c70-A d4c8-A   261 - 287 <=>  301 - 327   (TYR  347  - ASN  373  <=> HIS  301  - PRO  327 )                          
 137: 6c70-A d4c8-A   293 - 296 <=>  329 - 332   (ALA  379  - VAL  382  <=> VAL  329  - HIS  332 )                          
 137: 6c70-A d4c8-A   299 - 302 <=>  333 - 336   (TYR  385  - TYR  388  <=> LYS  333  - LEU  336 )                          
 137: 6c70-A d4c8-A   306 - 309 <=>  337 - 340   (GLN  392  - LEU  395  <=> ASP  337  - LYS  340 )                          
 137: 6c70-A d4c8-A   315 - 325 <=>  397 - 407   (ASN  401  - MET  411  <=> GLN  397  - LYS  407 )                          
 138: 6c70-A d2p2-A    64 - 102 <=>   19 -  57   (ASP   66  - TRP  104  <=> LYS   19  - GLN   57 )                          
 138: 6c70-A d2p2-A   255 - 284 <=>   62 -  91   (THR  341  - THR  370  <=> LYS   62  - SER   91 )                          
 138: 6c70-A d2p2-A   285 - 290 <=>   93 -  98   (LYS  371  - ASN  376  <=> GLU   93  - ASN   98 )                          
 139: 6c70-A d49y-A    64 -  91 <=>   31 -  58   (ASP   66  - ARG   93  <=> ASN   31  - GLU   58 )                          
 139: 6c70-A d49y-A   260 - 286 <=>   59 -  85   (ALA  346  - VAL  372  <=> SER   59  - ILE   85 )                          
 139: 6c70-A d49y-A   287 - 290 <=>   88 -  91   (ASN  373  - ASN  376  <=> ALA   88  - SER   91 )                          
 140: 6c70-A d289-A    15 -  21 <=>  174 - 180   (ARG   17  - GLY   23  <=> SER  174  - ASP  180 )                          
 140: 6c70-A d289-A    23 -  27 <=>  269 - 273   (PHE   25  - TYR   29  <=> GLY  269  - GLY  273 )                          
 140: 6c70-A d289-A    30 -  33 <=>  297 - 300   (GLU   32  - LYS   35  <=> HIS  297  - ILE  300 )                          
 140: 6c70-A d289-A    36 -  65 <=>  302 - 331   (HIS   38  - VAL   67  <=> ASN  302  - ASN  331 )                          
 140: 6c70-A d289-A    68 -  96 <=>  332 - 360   (LEU   70  - TYR   98  <=> SER  332  - VAL  360 )                          
 140: 6c70-A d289-A    97 - 100 <=>  363 - 366   (LYS   99  - ALA  102  <=> ASN  363  - TRP  366 )                          
 140: 6c70-A d289-A   258 - 283 <=>  369 - 394   (GLY  344  - ALA  369  <=> SER  369  - LEU  394 )                          
 140: 6c70-A d289-A   284 - 293 <=>  397 - 406   (THR  370  - ALA  379  <=> ARG  397  - TYR  406 )                          
 141: 6c70-A d40z-A    63 -  66 <=>   50 -  53   (ASP   65  - ASP   68  <=> ARG   50  - ASN   53 )                          
 141: 6c70-A d40z-A    69 -  88 <=>   54 -  73   (THR   71  - PHE   90  <=> ILE   54  - THR   73 )                          
 141: 6c70-A d40z-A   260 - 286 <=>   75 - 101   (ALA  346  - VAL  372  <=> SER   75  - ASN  101 )                          
 141: 6c70-A d40z-A   287 - 290 <=>  104 - 107   (ASN  373  - ASN  376  <=> TYR  104  - ARG  107 )                          
 142: 6c70-A d3hw-A    64 -  95 <=>    4 -  35   (ASP   66  - PHE   97  <=> LYS    4  - LEU   35 )                          
 142: 6c70-A d3hw-A   260 - 263 <=>   36 -  39   (ALA  346  - VAL  349  <=> THR   36  - LYS   39 )                          
 142: 6c70-A d3hw-A   264 - 286 <=>   41 -  63   (ALA  350  - VAL  372  <=> ASP   41  - MET   63 )                          
 142: 6c70-A d3hw-A   287 - 290 <=>   67 -  70   (ASN  373  - ASN  376  <=> PHE   67  - LEU   70 )                          
 142: 6c70-A d3hw-A   291 - 312 <=>   74 -  95   (VAL  377  - ILE  398  <=> GLY   74  - ASN   95 )                          
 142: 6c70-A d3hw-A   324 - 327 <=>  140 - 143   (VAL  410  - ALA  413  <=> GLU  140  - GLY  143 )                          
 142: 6c70-A d3hw-A   329 - 333 <=>  144 - 148   (TYR  415  - TRP  419  <=> THR  144  - PHE  148 )                          
 142: 6c70-A d3hw-A   336 - 339 <=>  149 - 152   (GLY  422  - GLU  425  <=> GLN  149  - LYS  152 )                          
 142: 6c70-A d3hw-A   361 - 364 <=>  192 - 195   (LYS  447  - THR  450  <=> SER  192  - ARG  195 )                          
 143: 6c70-A d4o0-A     1 -   4 <=>  254 - 257   (PHE    3  - GLN    6  <=> GLU  254  - ASP  257 )                          
 143: 6c70-A d4o0-A    27 -  32 <=>  280 - 285   (TYR   29  - LYS   34  <=> LYS  280  - ASN  285 )                          
 143: 6c70-A d4o0-A    52 -  55 <=>  513 - 516   (GLY   54  - ALA   57  <=> ASN  513  - PRO  516 )                          
 143: 6c70-A d4o0-A    57 -  61 <=>  518 - 522   (ASN   59  - GLU   63  <=> LEU  518  - ILE  522 )                          
 143: 6c70-A d4o0-A    65 -  68 <=>  624 - 627   (VAL   67  - LEU   70  <=> LEU  624  - TYR  627 )                          
 143: 6c70-A d4o0-A    71 -  97 <=>  628 - 654   (ASN   73  - LYS   99  <=> ASN  628  - VAL  654 )                          
 143: 6c70-A d4o0-A   259 - 262 <=>  659 - 662   (ASP  345  - GLY  348  <=> PRO  659  - HIS  662 )                          
 143: 6c70-A d4o0-A   264 - 284 <=>  663 - 683   (ALA  350  - THR  370  <=> PHE  663  - TRP  683 )                          
 143: 6c70-A d4o0-A   285 - 290 <=>  685 - 690   (LYS  371  - ASN  376  <=> ARG  685  - PHE  690 )                          
 143: 6c70-A d4o0-A   319 - 322 <=>  724 - 727   (GLU  405  - SER  408  <=> GLU  724  - HIS  727 )                          
 143: 6c70-A d4o0-A   357 - 361 <=>  772 - 776   (ILE  443  - LYS  447  <=> ASN  772  - GLN  776 )                          
 143: 6c70-A d4o0-A   373 - 380 <=>  785 - 792   (VAL  459  - TYR  466  <=> ALA  785  - SER  792 )                          
 144: 6c70-A d581-A    64 -  93 <=>   31 -  60   (ASP   66  - LYS   95  <=> SER   31  - ILE   60 )                          
 144: 6c70-A d581-A    96 -  99 <=>   61 -  64   (TYR   98  - LEU  101  <=> ASP   61  - GLU   64 )                          
 144: 6c70-A d581-A   129 - 132 <=>   70 -  73   (LEU  131  - CYS  134  <=> VAL   70  - CYS   73 )                          
 144: 6c70-A d581-A   200 - 203 <=>   74 -  77   (CYS  217  - LEU  220  <=> PHE   74  - LEU   77 )                          
 144: 6c70-A d581-A   256 - 286 <=>   78 - 108   (ALA  342  - VAL  372  <=> PRO   78  - ASP  108 )                          
 144: 6c70-A d581-A   287 - 290 <=>  111 - 114   (ASN  373  - ASN  376  <=> LEU  111  - LEU  114 )                          
 145: 6c70-A d2gb-A    63 - 107 <=>   49 -  93   (ASP   65  - SER  109  <=> ALA   49  - SER   93 )                          
 145: 6c70-A d2gb-A   245 - 251 <=>   94 - 100   (GLU  331  - VAL  337  <=> LYS   94  - ARG  100 )                          
 145: 6c70-A d2gb-A   254 - 257 <=>  101 - 104   (VAL  340  - VAL  343  <=> LEU  101  - PRO  104 )                          
 145: 6c70-A d2gb-A   259 - 285 <=>  105 - 131   (ASP  345  - LYS  371  <=> ILE  105  - LEU  131 )                          
 145: 6c70-A d2gb-A   286 - 291 <=>  133 - 138   (VAL  372  - VAL  377  <=> ASN  133  - ALA  138 )                          
 145: 6c70-A d2gb-A   300 - 312 <=>  143 - 155   (LEU  386  - ILE  398  <=> ILE  143  - ILE  155 )                          
 146: 6c70-A d5z1-A     8 -  13 <=>   39 -  44   (ALA   10  - ASN   15  <=> ASN   39  - ASP   44 )                          
 146: 6c70-A d5z1-A    31 -  34 <=>  257 - 260   (GLY   33  - PHE   36  <=> LYS  257  - LYS  260 )                          
 146: 6c70-A d5z1-A    43 -  46 <=>  292 - 295   (THR   45  - LEU   48  <=> GLU  292  - VAL  295 )                          
 146: 6c70-A d5z1-A    48 -  52 <=>  302 - 306   (LEU   50  - GLY   54  <=> THR  302  - GLY  306 )                          
 146: 6c70-A d5z1-A    63 -  84 <=>  331 - 352   (ASP   65  - LYS   86  <=> ASN  331  - ARG  352 )                          
 146: 6c70-A d5z1-A   261 - 264 <=>  353 - 356   (TYR  347  - ALA  350  <=> ASP  353  - SER  356 )                          
 146: 6c70-A d5z1-A   267 - 270 <=>  357 - 360   (LEU  353  - LEU  356  <=> SER  357  - GLU  360 )                          
 146: 6c70-A d5z1-A   272 - 283 <=>  361 - 372   (THR  358  - ALA  369  <=> LYS  361  - LEU  372 )                          
 146: 6c70-A d5z1-A   285 - 288 <=>  373 - 376   (LYS  371  - GLY  374  <=> VAL  373  - ARG  376 )                          
 146: 6c70-A d5z1-A   290 - 308 <=>  377 - 395   (ASN  376  - PHE  394  <=> LEU  377  - ASP  395 )                          
 146: 6c70-A d5z1-A   368 - 387 <=>  396 - 415   (ASP  454  - LEU  473  <=> LYS  396  - ASP  415 )                          
 147: 6c70-A d3mx-A    24 -  27 <=>  325 - 328   (MET   26  - TYR   29  <=> TYR  325  - LEU  328 )                          
 147: 6c70-A d3mx-A    42 -  48 <=>  356 - 362   (VAL   44  - LEU   50  <=> GLU  356  - LEU  362 )                          
 147: 6c70-A d3mx-A    89 -  92 <=>  372 - 375   (PRO   91  - SER   94  <=> HIS  372  - LEU  375 )                          
 147: 6c70-A d3mx-A   116 - 123 <=>  445 - 452   (ALA  118  - ILE  125  <=> SER  445  - GLU  452 )                          
 147: 6c70-A d3mx-A   127 - 150 <=>  458 - 481   (ARG  129  - ILE  152  <=> ILE  458  - ILE  481 )                          
 147: 6c70-A d3mx-A   152 - 155 <=>  487 - 490   (ASP  154  - ILE  172  <=> ASP  487  - GLY  490 )                          
 147: 6c70-A d3mx-A   169 - 172 <=>  526 - 529   (MET  186  - ALA  189  <=> LYS  526  - LEU  529 )                          
 147: 6c70-A d3mx-A   173 - 216 <=>  531 - 574   (GLY  190  - ILE  233  <=> ARG  531  - GLU  574 )                          
 147: 6c70-A d3mx-A   217 - 226 <=>  576 - 585   (MET  234  - THR  243  <=> SER  576  - TYR  585 )                          
 147: 6c70-A d3mx-A   227 - 259 <=>  590 - 622   (GLY  313  - ASP  345  <=> GLN  590  - THR  622 )                          
 147: 6c70-A d3mx-A   261 - 271 <=>  623 - 633   (TYR  347  - THR  357  <=> ILE  623  - GLU  633 )                          
 148: 6c70-A d48b-A    11 -  21 <=>  473 - 483   (LEU   13  - GLY   23  <=> SER  473  - HIS  483 )                          
 148: 6c70-A d48b-A    43 -  46 <=>  489 - 492   (THR   45  - LEU   48  <=> PHE  489  - PHE  492 )                          
 148: 6c70-A d48b-A    49 -  52 <=>  498 - 501   (LEU   51  - GLY   54  <=> ASN  498  - ARG  501 )                          
 148: 6c70-A d48b-A    74 -  89 <=>  502 - 517   (THR   76  - PRO   91  <=> SER  502  - ILE  517 )                          
 148: 6c70-A d48b-A    92 -  96 <=>  518 - 522   (SER   94  - TYR   98  <=> ASP  518  - HIS  522 )                          
 148: 6c70-A d48b-A   126 - 130 <=>  527 - 531   (MET  128  - LEU  132  <=> LYS  527  - VAL  531 )                          
 148: 6c70-A d48b-A   136 - 139 <=>  532 - 535   (ALA  138  - PHE  141  <=> ASN  532  - PHE  535 )                          
 148: 6c70-A d48b-A   149 - 153 <=>  549 - 553   (PHE  151  - SER  155  <=> PHE  549  - ASP  553 )                          
 148: 6c70-A d48b-A   168 - 172 <=>  565 - 569   (ALA  185  - ALA  189  <=> ASN  565  - LEU  569 )                          
 148: 6c70-A d48b-A   173 - 176 <=>  571 - 574   (GLY  190  - PHE  193  <=> LEU  571  - TRP  574 )                          
 148: 6c70-A d48b-A   187 - 202 <=>  701 - 716   (ILE  204  - TRP  219  <=> LEU  701  - CYS  716 )                          
 148: 6c70-A d48b-A   257 - 279 <=>  718 - 740   (VAL  343  - LEU  365  <=> ASN  718  - SER  740 )                          
 149: 6c70-A d6ei-A    49 -  52 <=>  358 - 361   (LEU   51  - GLY   54  <=> VAL  358  - ASP  361 )                          
 149: 6c70-A d6ei-A    54 -  65 <=>  362 - 373   (MET   56  - VAL   67  <=> TYR  362  - ILE  373 )                          
 149: 6c70-A d6ei-A    67 -  90 <=>  383 - 406   (ASP   69  - VAL   92  <=> VAL  383  - GLY  406 )                          
 149: 6c70-A d6ei-A    95 -  98 <=>  408 - 411   (PHE   97  - THR  100  <=> ASN  408  - PHE  411 )                          
 149: 6c70-A d6ei-A   256 - 286 <=>  412 - 442   (ALA  342  - VAL  372  <=> ASP  412  - GLN  442 )                          
 149: 6c70-A d6ei-A   292 - 295 <=>  444 - 447   (TYR  378  - THR  381  <=> ILE  444  - LYS  447 )                          
 149: 6c70-A d6ei-A   297 - 310 <=>  448 - 461   (ILE  383  - PHE  396  <=> ASP  448  - VAL  461 )                          
 149: 6c70-A d6ei-A   321 - 324 <=>  469 - 472   (SER  407  - VAL  410  <=> THR  469  - LEU  472 )                          
 149: 6c70-A d6ei-A   328 - 332 <=>  473 - 477   (ALA  414  - HIS  418  <=> ASN  473  - ASN  477 )                          
 149: 6c70-A d6ei-A   335 - 338 <=>  478 - 481   (ASP  421  - GLU  424  <=> ASP  478  - MET  481 )                          
 150: 6c70-A d4ix-A    63 -  95 <=>   50 -  82   (ASP   65  - PHE   97  <=> GLN   50  - VAL   82 )                          
 150: 6c70-A d4ix-A   260 - 286 <=>   83 - 109   (ALA  346  - VAL  372  <=> LEU   83  - ILE  109 )                          
 150: 6c70-A d4ix-A   287 - 290 <=>  112 - 115   (ASN  373  - ASN  376  <=> ARG  112  - LYS  115 )                          
 151: 6c70-A d3m6-A    64 -  89 <=>   14 -  39   (ASP   66  - PRO   91  <=> GLN   14  - ASN   39 )                          
 151: 6c70-A d3m6-A    91 -  94 <=>   40 -  43   (ARG   93  - ILE   96  <=> THR   40  - PRO   43 )                          
 151: 6c70-A d3m6-A   259 - 285 <=>   44 -  70   (ASP  345  - LYS  371  <=> GLU   44  - LEU   70 )                          
 151: 6c70-A d3m6-A   286 - 290 <=>   72 -  76   (VAL  372  - ASN  376  <=> ARG   72  - ARG   76 )                          
 151: 6c70-A d3m6-A   313 - 316 <=>  218 - 221   (PHE  399  - ARG  402  <=> VAL  218  - ILE  221 )                          
 151: 6c70-A d3m6-A   320 - 326 <=>  272 - 278   (GLU  406  - GLU  412  <=> MET  272  - ILE  278 )                          
 151: 6c70-A d3m6-A   329 - 332 <=>  318 - 321   (TYR  415  - HIS  418  <=> GLN  318  - GLY  321 )                          
 151: 6c70-A d3m6-A   335 - 339 <=>  322 - 326   (ASP  421  - GLU  425  <=> SER  322  - THR  326 )                          
 151: 6c70-A d3m6-A   368 - 371 <=>  369 - 372   (ASP  454  - ALA  457  <=> LEU  369  - GLU  372 )                          
 152: 6c70-A d2jn-A    59 -  62 <=>  160 - 163   (MET   61  - SER   64  <=> ASP  160  - ASN  163 )                          
 152: 6c70-A d2jn-A    64 -  92 <=>  189 - 217   (ASP   66  - SER   94  <=> LYS  189  - GLU  217 )                          
 152: 6c70-A d2jn-A    94 -  97 <=>  218 - 221   (ILE   96  - LYS   99  <=> GLU  218  - GLU  221 )                          
 152: 6c70-A d2jn-A   255 - 258 <=>  222 - 225   (THR  341  - GLY  344  <=> GLU  222  - VAL  225 )                          
 152: 6c70-A d2jn-A   262 - 287 <=>  226 - 251   (GLY  348  - ASN  373  <=> GLY  226  - ARG  251 )                          
 152: 6c70-A d2jn-A   290 - 301 <=>  263 - 274   (ASN  376  - LEU  387  <=> ILE  263  - GLU  274 )                          
 152: 6c70-A d2jn-A   322 - 325 <=>  374 - 377   (SER  408  - MET  411  <=> ARG  374  - GLY  377 )                          
 152: 6c70-A d2jn-A   328 - 332 <=>  378 - 382   (ALA  414  - HIS  418  <=> ASN  378  - ASP  382 )                          
 152: 6c70-A d2jn-A   335 - 339 <=>  383 - 387   (ASP  421  - GLU  425  <=> ASP  383  - GLU  387 )                          
 153: 6c70-A d2cw-A    45 -  59 <=>    1 -  15   (LEU   47  - MET   61  <=> MET    1  - SER   15 )                          
 153: 6c70-A d2cw-A    67 -  91 <=>   16 -  40   (ASP   69  - ARG   93  <=> ASN   16  - SER   40 )                          
 153: 6c70-A d2cw-A    92 -  95 <=>   42 -  45   (SER   94  - PHE   97  <=> TYR   42  - ASP   45 )                          
 153: 6c70-A d2cw-A   259 - 285 <=>   47 -  73   (ASP  345  - LYS  371  <=> TYR   47  - TYR   73 )                          
 153: 6c70-A d2cw-A   286 - 290 <=>   75 -  79   (VAL  372  - ASN  376  <=> ARG   75  - THR   79 )                          
 154: 6c70-A d2w1-A    62 -  93 <=>    9 -  40   (SER   64  - LYS   95  <=> ILE    9  - PHE   40 )                          
 154: 6c70-A d2w1-A    96 -  99 <=>   43 -  46   (TYR   98  - LEU  101  <=> LYS   43  - GLU   46 )                          
 154: 6c70-A d2w1-A   129 - 143 <=>   52 -  66   (LEU  131  - SER  145  <=> PHE   52  - GLY   66 )                          
 154: 6c70-A d2w1-A   177 - 191 <=>   71 -  85   (ALA  194  - VAL  208  <=> GLY   71  - LEU   85 )                          
 154: 6c70-A d2w1-A   200 - 209 <=>  227 - 236   (CYS  217  - GLN  226  <=> ILE  227  - ARG  236 )                          
 154: 6c70-A d2w1-A   253 - 256 <=>  238 - 241   (LEU  339  - ALA  342  <=> SER  238  - GLY  241 )                          
 154: 6c70-A d2w1-A   260 - 282 <=>  242 - 264   (ALA  346  - GLN  368  <=> ILE  242  - ILE  264 )                          
 154: 6c70-A d2w1-A   284 - 287 <=>  265 - 268   (THR  370  - ASN  373  <=> ASP  265  - TRP  268 )                          
 154: 6c70-A d2w1-A   290 - 294 <=>  269 - 273   (ASN  376  - ALA  380  <=> ASN  269  - VAL  273 )                          
 154: 6c70-A d2w1-A   296 - 315 <=>  274 - 293   (VAL  382  - ASN  401  <=> ASN  274  - ILE  293 )                          
 154: 6c70-A d2w1-A   350 - 353 <=>  303 - 306   (GLN  436  - LYS  439  <=> ASP  303  - PHE  306 )                          
 155: 6c70-A d6hk-A    64 -  94 <=>   26 -  56   (ASP   66  - ILE   96  <=> GLU   26  - ALA   56 )                          
 155: 6c70-A d6hk-A    97 - 101 <=>   59 -  63   (LYS   99  - ILE  103  <=> LYS   59  - ARG   63 )                          
 155: 6c70-A d6hk-A   129 - 132 <=>   69 -  72   (LEU  131  - CYS  134  <=> ILE   69  - VAL   72 )                          
 155: 6c70-A d6hk-A   255 - 286 <=>   76 - 107   (THR  341  - VAL  372  <=> LYS   76  - ARG  107 )                          
 155: 6c70-A d6hk-A   287 - 290 <=>  110 - 113   (ASN  373  - ASN  376  <=> LEU  110  - TRP  113 )                          
 156: 6c70-A d6mq-A    64 -  89 <=>   12 -  37   (ASP   66  - PRO   91  <=> GLN   12  - GLU   37 )                          
 156: 6c70-A d6mq-A    91 - 105 <=>   38 -  52   (ARG   93  - PRO  107  <=> ALA   38  - PHE   52 )                          
 156: 6c70-A d6mq-A   118 - 121 <=>   57 -  60   (PHE  120  - LEU  123  <=> GLY   57  - THR   60 )                          
 156: 6c70-A d6mq-A   248 - 262 <=>   63 -  77   (LYS  334  - GLY  348  <=> PRO   63  - LYS   77 )                          
 156: 6c70-A d6mq-A   263 - 286 <=>   81 - 104   (VAL  349  - VAL  372  <=> LYS   81  - PHE  104 )                          
 156: 6c70-A d6mq-A   287 - 290 <=>  107 - 110   (ASN  373  - ASN  376  <=> ASP  107  - LYS  110 )                          
 156: 6c70-A d6mq-A   368 - 371 <=>  209 - 212   (ASP  454  - ALA  457  <=> SER  209  - PHE  212 )                          
 156: 6c70-A d6mq-A   382 - 385 <=>  241 - 244   (MET  468  - VAL  471  <=> PHE  241  - ARG  244 )                          
 157: 6c70-A d2c6-A    46 -  50 <=>  331 - 335   (LEU   48  - GLN   52  <=> ARG  331  - VAL  335 )                          
 157: 6c70-A d2c6-A    53 -  56 <=>  336 - 339   (MET   55  - VAL   58  <=> THR  336  - GLN  339 )                          
 157: 6c70-A d2c6-A    57 -  65 <=>  341 - 349   (ASN   59  - VAL   67  <=> HIS  341  - LEU  349 )                          
 157: 6c70-A d2c6-A    66 -  89 <=>  363 - 386   (ASP   68  - PRO   91  <=> TYR  363  - LEU  386 )                          
 157: 6c70-A d2c6-A    90 -  95 <=>  388 - 393   (VAL   92  - PHE   97  <=> VAL  388  - ILE  393 )                          
 157: 6c70-A d2c6-A   260 - 282 <=>  394 - 416   (ALA  346  - GLN  368  <=> SER  394  - SER  416 )                          
 157: 6c70-A d2c6-A   284 - 288 <=>  417 - 421   (THR  370  - GLY  374  <=> GLY  417  - THR  421 )                          
 157: 6c70-A d2c6-A   290 - 300 <=>  422 - 432   (ASN  376  - LEU  386  <=> LYS  422  - PHE  432 )                          
 157: 6c70-A d2c6-A   302 - 306 <=>  433 - 437   (TYR  388  - GLN  392  <=> HIS  433  - VAL  437 )                          
 157: 6c70-A d2c6-A   309 - 312 <=>  472 - 475   (LEU  395  - ILE  398  <=> LYS  472  - ILE  475 )                          
 157: 6c70-A d2c6-A   315 - 323 <=>  516 - 524   (ASN  401  - SER  409  <=> LEU  516  - ASN  524 )                          
 157: 6c70-A d2c6-A   328 - 332 <=>  577 - 581   (ALA  414  - HIS  418  <=> SER  577  - GLU  581 )                          
 157: 6c70-A d2c6-A   335 - 338 <=>  582 - 585   (ASP  421  - GLU  424  <=> ASN  582  - PRO  585 )                          
 157: 6c70-A d2c6-A   343 - 346 <=>  586 - 589   (PHE  429  - ILE  432  <=> MET  586  - ASP  589 )                          
 158: 6c70-A d20w-A    67 -  95 <=>    1 -  29   (ASP   69  - PHE   97  <=> MET    1  - GLY   29 )                          
 158: 6c70-A d20w-A   260 - 280 <=>   31 -  51   (ALA  346  - ALA  366  <=> ASP   31  - VAL   51 )                          
 158: 6c70-A d20w-A   302 - 305 <=>   55 -  58   (TYR  388  - GLY  391  <=> SER   55  - GLU   58 )                          
 158: 6c70-A d20w-A   322 - 325 <=>  188 - 191   (SER  408  - MET  411  <=> LYS  188  - GLN  191 )                          
 158: 6c70-A d20w-A   329 - 332 <=>  192 - 195   (TYR  415  - HIS  418  <=> VAL  192  - GLU  195 )                          
 158: 6c70-A d20w-A   335 - 339 <=>  196 - 200   (ASP  421  - GLU  425  <=> SER  196  - GLU  200 )                          
 158: 6c70-A d20w-A   385 - 388 <=>  228 - 231   (VAL  471  - LYS  474  <=> GLU  228  - THR  231 )                          
 159: 6c70-A d45b-A     1 -   7 <=>  146 - 152   (PHE    3  - VAL    9  <=> SER  146  - LEU  152 )                          
 159: 6c70-A d45b-A    10 -  13 <=>  155 - 158   (LEU   12  - ASN   15  <=> ILE  155  - PRO  158 )                          
 159: 6c70-A d45b-A    15 -  21 <=>  159 - 165   (ARG   17  - GLY   23  <=> GLN  159  - LEU  165 )                          
 159: 6c70-A d45b-A    51 -  56 <=>  306 - 311   (TYR   53  - VAL   58  <=> ILE  306  - ILE  311 )                          
 159: 6c70-A d45b-A    59 -  63 <=>  344 - 348   (MET   61  - ASP   65  <=> VAL  344  - THR  348 )                          
 159: 6c70-A d45b-A    64 -  89 <=>  373 - 398   (ASP   66  - PRO   91  <=> PHE  373  - LEU  398 )                          
 159: 6c70-A d45b-A    91 -  96 <=>  399 - 404   (ARG   93  - TYR   98  <=> GLN  399  - LYS  404 )                          
 159: 6c70-A d45b-A   263 - 284 <=>  412 - 433   (VAL  349  - THR  370  <=> LEU  412  - LEU  433 )                          
 160: 6c70-A d4j0-A    62 -  78 <=>   31 -  47   (SER   64  - PHE   80  <=> ASP   31  - ARG   47 )                          
 160: 6c70-A d4j0-A    79 -  94 <=>   49 -  64   (LEU   81  - ILE   96  <=> LEU   49  - HIS   64 )                          
 160: 6c70-A d4j0-A    96 - 101 <=>   65 -  70   (TYR   98  - ILE  103  <=> ILE   65  - ASN   70 )                          
 160: 6c70-A d4j0-A   177 - 203 <=>   93 - 119   (ALA  194  - LEU  220  <=> GLY   93  - LYS  119 )                          
 160: 6c70-A d4j0-A   261 - 277 <=>  121 - 137   (TYR  347  - THR  363  <=> THR  121  - THR  137 )                          
 160: 6c70-A d4j0-A   296 - 300 <=>  138 - 142   (VAL  382  - LEU  386  <=> LEU  138  - GLU  142 )                          
 160: 6c70-A d4j0-A   302 - 305 <=>  143 - 146   (TYR  388  - GLY  391  <=> ASN  143  - ASP  146 )                          
 161: 6c70-A d3zx-A    65 -  92 <=>   16 -  43   (VAL   67  - SER   94  <=> ASN   16  - ASP   43 )                          
 161: 6c70-A d3zx-A   260 - 290 <=>   44 -  74   (ALA  346  - ASN  376  <=> SER   44  - SER   74 )                          
 162: 6c70-A d4i8-A    63 -  66 <=>  512 - 515   (ASP   65  - ASP   68  <=> ASP  512  - SER  515 )                          
 162: 6c70-A d4i8-A    68 -  95 <=>  516 - 543   (LEU   70  - PHE   97  <=> PRO  516  - ILE  543 )                          
 162: 6c70-A d4i8-A   259 - 277 <=>  546 - 564   (ASP  345  - THR  363  <=> TRP  546  - SER  564 )                          
 162: 6c70-A d4i8-A   280 - 283 <=>  568 - 571   (ALA  366  - ALA  369  <=> SER  568  - TYR  571 )                          
 162: 6c70-A d4i8-A   285 - 289 <=>  574 - 578   (LYS  371  - VAL  375  <=> VAL  574  - LYS  578 )                          
 162: 6c70-A d4i8-A   384 - 387 <=>  604 - 607   (LEU  470  - LEU  473  <=> TYR  604  - ALA  607 )                          
 163: 6c70-A d5ut-A    64 -  94 <=>   83 - 113   (ASP   66  - ILE   96  <=> ARG   83  - VAL  113 )                          
 163: 6c70-A d5ut-A   100 - 105 <=>  119 - 124   (ALA  102  - PRO  107  <=> ASP  119  - GLY  124 )                          
 163: 6c70-A d5ut-A   190 - 193 <=>  138 - 141   (ALA  207  - ASN  210  <=> PHE  138  - VAL  141 )                          
 163: 6c70-A d5ut-A   196 - 202 <=>  173 - 179   (ASP  213  - TRP  219  <=> THR  173  - GLU  179 )                          
 163: 6c70-A d5ut-A   252 - 255 <=>  182 - 185   (ARG  338  - THR  341  <=> ASP  182  - SER  185 )                          
 163: 6c70-A d5ut-A   258 - 280 <=>  197 - 219   (GLY  344  - ALA  366  <=> PHE  197  - TYR  219 )                          
 163: 6c70-A d5ut-A   281 - 286 <=>  221 - 226   (TYR  367  - VAL  372  <=> GLY  221  - VAL  226 )                          
 163: 6c70-A d5ut-A   287 - 290 <=>  229 - 232   (ASN  373  - ASN  376  <=> PHE  229  - LYS  232 )                          
 163: 6c70-A d5ut-A   322 - 330 <=>  326 - 334   (SER  408  - SER  416  <=> PHE  326  - LYS  334 )                          
 163: 6c70-A d5ut-A   341 - 344 <=>  343 - 346   (LYS  427  - VAL  430  <=> ILE  343  - GLY  346 )                          
 164: 6c70-A d2zx-A    67 -  84 <=>    1 -  18   (ASP   69  - LYS   86  <=> MET    1  - GLN   18 )                          
 164: 6c70-A d2zx-A   261 - 287 <=>   20 -  46   (TYR  347  - ASN  373  <=> ASN   20  - PRO   46 )                          
 164: 6c70-A d2zx-A   290 - 293 <=>  131 - 134   (ASN  376  - ALA  379  <=> GLY  131  - ARG  134 )                          
 164: 6c70-A d2zx-A   297 - 301 <=>  165 - 169   (ILE  383  - LEU  387  <=> GLU  165  - MET  169 )                          
 164: 6c70-A d2zx-A   316 - 319 <=>  192 - 195   (ARG  402  - GLU  405  <=> MET  192  - ILE  195 )                          
 164: 6c70-A d2zx-A   354 - 357 <=>  196 - 199   (ALA  440  - ILE  443  <=> THR  196  - LYS  199 )                          
 164: 6c70-A d2zx-A   363 - 366 <=>  200 - 203   (PHE  449  - SER  452  <=> TYR  200  - GLU  203 )                          
 164: 6c70-A d2zx-A   367 - 380 <=>  227 - 240   (LEU  453  - TYR  466  <=> VAL  227  - HIS  240 )                          
 165: 6c70-A d2pn-A     4 -   9 <=>  256 - 261   (GLN    6  - ASP   11  <=> MET  256  - GLN  261 )                          
 165: 6c70-A d2pn-A    29 -  32 <=>  449 - 452   (SER   31  - LYS   34  <=> ALA  449  - ARG  452 )                          
 165: 6c70-A d2pn-A    35 -  38 <=>  453 - 456   (PRO   37  - ILE   40  <=> HIS  453  - ASP  456 )                          
 165: 6c70-A d2pn-A    40 -  62 <=>  718 - 740   (CYS   42  - SER   64  <=> GLN  718  - ASN  740 )                          
 165: 6c70-A d2pn-A    64 -  80 <=>  741 - 757   (ASP   66  - HIS   82  <=> LYS  741  - THR  757 )                          
 165: 6c70-A d2pn-A    81 -  86 <=>  760 - 765   (PRO   83  - ILE   88  <=> LYS  760  - ILE  765 )                          
 165: 6c70-A d2pn-A    88 -  91 <=>  772 - 775   (PHE   90  - ARG   93  <=> ILE  772  - GLU  775 )                          
 165: 6c70-A d2pn-A   262 - 286 <=>  778 - 802   (GLY  348  - VAL  372  <=> VAL  778  - GLY  802 )                          
 165: 6c70-A d2pn-A   287 - 306 <=>  804 - 823   (ASN  373  - GLN  392  <=> TYR  804  - GLN  823 )                          
 165: 6c70-A d2pn-A   307 - 310 <=>  834 - 837   (VAL  393  - PHE  396  <=> ASN  834  - LYS  837 )                          
 166: 6c70-A d54a-A    11 -  15 <=>   89 -  93   (LEU   13  - ARG   17  <=> ALA   89  - GLY   93 )                          
 166: 6c70-A d54a-A    64 -  93 <=>  207 - 236   (ASP   66  - LYS   95  <=> LYS  207  - ARG  236 )                          
 166: 6c70-A d54a-A   126 - 131 <=>  241 - 246   (MET  128  - PHE  133  <=> PRO  241  - PHE  246 )                          
 166: 6c70-A d54a-A   138 - 141 <=>  269 - 272   (ILE  140  - VAL  143  <=> ALA  269  - THR  272 )                          
 166: 6c70-A d54a-A   156 - 159 <=>  293 - 296   (PRO  173  - MET  176  <=> ILE  293  - GLY  296 )                          
 166: 6c70-A d54a-A   179 - 200 <=>  298 - 319   (ILE  196  - CYS  217  <=> LEU  298  - ILE  319 )                          
 166: 6c70-A d54a-A   203 - 206 <=>  320 - 323   (LEU  220  - ALA  223  <=> GLN  320  - ASP  323 )                          
 166: 6c70-A d54a-A   251 - 254 <=>  325 - 328   (VAL  337  - VAL  340  <=> GLU  325  - ILE  328 )                          
 166: 6c70-A d54a-A   258 - 262 <=>  342 - 346   (GLY  344  - GLY  348  <=> TYR  342  - GLY  346 )                          
 166: 6c70-A d54a-A   263 - 286 <=>  348 - 371   (VAL  349  - VAL  372  <=> LYS  348  - ALA  371 )                          
 166: 6c70-A d54a-A   287 - 290 <=>  374 - 377   (ASN  373  - ASN  376  <=> ARG  374  - TRP  377 )                          
 166: 6c70-A d54a-A   382 - 388 <=>  406 - 412   (MET  468  - LYS  474  <=> ILE  406  - SER  412 )                          
 167: 6c70-A d4a8-A    21 -  24 <=>    2 -   5   (GLY   23  - MET   26  <=> SER    2  - SER    5 )                          
 167: 6c70-A d4a8-A    65 -  89 <=>   23 -  47   (VAL   67  - PRO   91  <=> THR   23  - TYR   47 )                          
 167: 6c70-A d4a8-A    91 -  94 <=>   48 -  51   (ARG   93  - ILE   96  <=> GLU   48  - PRO   51 )                          
 167: 6c70-A d4a8-A   259 - 286 <=>   52 -  79   (ASP  345  - VAL  372  <=> LYS   52  - ALA   79 )                          
 167: 6c70-A d4a8-A   287 - 290 <=>   82 -  85   (ASN  373  - ASN  376  <=> LYS   82  - ALA   85 )                          
 167: 6c70-A d4a8-A   313 - 316 <=>  198 - 201   (PHE  399  - ARG  402  <=> SER  198  - SER  201 )                          
 167: 6c70-A d4a8-A   317 - 320 <=>  233 - 236   (LEU  403  - GLU  406  <=> ILE  233  - VAL  236 )                          
 167: 6c70-A d4a8-A   323 - 327 <=>  278 - 282   (SER  409  - ALA  413  <=> THR  278  - TRP  282 )                          
 167: 6c70-A d4a8-A   342 - 348 <=>  421 - 427   (THR  428  - CYS  434  <=> GLU  421  - HIS  427 )                          
 168: 6c70-A d4zl-A    15 -  19 <=>   65 -  69   (ARG   17  - GLY   21  <=> ASN   65  - GLU   69 )                          
 168: 6c70-A d4zl-A    38 -  56 <=>   70 -  88   (ILE   40  - VAL   58  <=> PRO   70  - THR   88 )                          
 168: 6c70-A d4zl-A    58 -  61 <=>   89 -  92   (LEU   60  - GLU   63  <=> PHE   89  - PRO   92 )                          
 168: 6c70-A d4zl-A    63 -  66 <=>   95 -  98   (ASP   65  - ASP   68  <=> THR   95  - ASP   98 )                          
 168: 6c70-A d4zl-A    67 -  88 <=>  100 - 121   (ASP   69  - PHE   90  <=> GLU  100  - LEU  121 )                          
 168: 6c70-A d4zl-A    89 -  94 <=>  123 - 128   (PRO   91  - ILE   96  <=> LYS  123  - ASP  128 )                          
 168: 6c70-A d4zl-A   260 - 277 <=>  129 - 146   (ALA  346  - THR  363  <=> ASN  129  - ASN  146 )                          
 168: 6c70-A d4zl-A   279 - 282 <=>  147 - 150   (LEU  365  - GLN  368  <=> ASN  147  - ASN  150 )                          
 168: 6c70-A d4zl-A   299 - 311 <=>  151 - 163   (TYR  385  - CYS  397  <=> ILE  151  - LEU  163 )                          
 168: 6c70-A d4zl-A   355 - 358 <=>  172 - 175   (MET  441  - SER  444  <=> ASP  172  - ASN  175 )                          
 168: 6c70-A d4zl-A   363 - 366 <=>  176 - 179   (PHE  449  - SER  452  <=> ASP  176  - LEU  179 )                          
 168: 6c70-A d4zl-A   368 - 375 <=>  180 - 187   (ASP  454  - GLY  461  <=> ASN  180  - HIS  187 )                          
 169: 6c70-A d444-A     1 -  10 <=>  648 - 657   (PHE    3  - LEU   12  <=> ILE  648  - ALA  657 )                          
 169: 6c70-A d444-A    49 -  58 <=>  674 - 683   (LEU   51  - LEU   60  <=> SER  674  - THR  683 )                          
 169: 6c70-A d444-A    60 -  63 <=>  684 - 687   (MET   62  - ASP   65  <=> SER  684  - ASN  687 )                          
 169: 6c70-A d444-A    66 - 100 <=>  688 - 722   (ASP   68  - ALA  102  <=> PHE  688  - LEU  722 )                          
 169: 6c70-A d444-A   253 - 257 <=>  726 - 730   (LEU  339  - VAL  343  <=> ASP  726  - ASP  730 )                          
 169: 6c70-A d444-A   261 - 284 <=>  731 - 754   (TYR  347  - THR  370  <=> ASN  731  - TRP  754 )                          
 169: 6c70-A d444-A   285 - 289 <=>  756 - 760   (LYS  371  - VAL  375  <=> ASN  756  - ASP  760 )                          
 169: 6c70-A d444-A   382 - 385 <=>  781 - 784   (MET  468  - VAL  471  <=> ASN  781  - ASN  784 )                          
 170: 6c70-A d6c0-A    62 -  68 <=> 1567 -1573   (SER   64  - LEU   70  <=> ALA 1567  - VAL 1573 )                          
 170: 6c70-A d6c0-A    69 -  94 <=> 1577 -1602   (THR   71  - ILE   96  <=> LEU 1577  - GLY 1602 )                          
 170: 6c70-A d6c0-A   154 - 157 <=> 1623 -1626   (PRO  171  - ARG  174  <=> SER 1623  - LYS 1626 )                          
 170: 6c70-A d6c0-A   158 - 161 <=> 1628 -1631   (LEU  175  - ARG  178  <=> SER 1628  - ILE 1631 )                          
 170: 6c70-A d6c0-A   183 - 207 <=> 1635 -1659   (TYR  200  - CYS  224  <=> ASN 1635  - GLY 1659 )                          
 170: 6c70-A d6c0-A   257 - 260 <=> 1663 -1666   (VAL  343  - ALA  346  <=> LEU 1663  - THR 1666 )                          
 170: 6c70-A d6c0-A   263 - 283 <=> 1670 -1690   (VAL  349  - ALA  369  <=> PRO 1670  - LYS 1690 )                          
 171: 6c70-A d2g6-A     8 -  12 <=>  342 - 346   (ALA   10  - PRO   14  <=> LYS  342  - PRO  346 )                          
 171: 6c70-A d2g6-A    63 -  88 <=>  771 - 796   (ASP   65  - PHE   90  <=> VAL  771  - GLY  796 )                          
 171: 6c70-A d2g6-A    90 -  95 <=>  797 - 802   (VAL   92  - PHE   97  <=> LYS  797  - ASP  802 )                          
 171: 6c70-A d2g6-A   258 - 285 <=>  803 - 830   (GLY  344  - LYS  371  <=> THR  803  - PHE  830 )                          
 171: 6c70-A d2g6-A   286 - 289 <=>  832 - 835   (VAL  372  - VAL  375  <=> GLY  832  - MET  835 )                          
 171: 6c70-A d2g6-A   322 - 331 <=>  995 -1004   (SER  408  - CYS  417  <=> ILE  995  - LYS 1004 )                          
 171: 6c70-A d2g6-A   337 - 348 <=> 1012 -1023   (SER  423  - CYS  434  <=> LEU 1012  - ALA 1023 )                          
 172: 6c70-A d318-A    56 -  62 <=>    1 -   7   (VAL   58  - SER   64  <=> MET    1  - PHE    7 )                          
 172: 6c70-A d318-A    64 -  99 <=>   29 -  64   (ASP   66  - LEU  101  <=> CYS   29  - GLN   64 )                          
 172: 6c70-A d318-A   258 - 286 <=>   67 -  95   (GLY  344  - VAL  372  <=> ARG   67  - PHE   95 )                          
 172: 6c70-A d318-A   287 - 290 <=>   98 - 101   (ASN  373  - ASN  376  <=> GLN   98  - SER  101 )                          
 173: 6c70-A d21z-A    59 -  66 <=>   18 -  25   (MET   61  - ASP   68  <=> TYR   18  - SER   25 )                          
 173: 6c70-A d21z-A   156 - 161 <=>   30 -  35   (PRO  173  - ARG  178  <=> LYS   30  - LEU   35 )                          
 173: 6c70-A d21z-A   291 - 311 <=>   41 -  61   (VAL  377  - CYS  397  <=> ILE   41  - VAL   61 )                          
 173: 6c70-A d21z-A   366 - 388 <=>   62 -  84   (SER  452  - LYS  474  <=> HIS   62  - TYR   84 )                          
 174: 6c70-A d19t-A    64 -  88 <=>    3 -  27   (ASP   66  - PHE   90  <=> PRO    3  - THR   27 )                          
 174: 6c70-A d19t-A    91 -  97 <=>   28 -  34   (ARG   93  - LYS   99  <=> PHE   28  - ARG   34 )                          
 174: 6c70-A d19t-A   101 - 104 <=>   38 -  41   (ILE  103  - ASN  106  <=> GLU   38  - GLN   41 )                          
 174: 6c70-A d19t-A   246 - 252 <=>   43 -  49   (ARG  332  - ARG  338  <=> SER   43  - LYS   49 )                          
 174: 6c70-A d19t-A   255 - 258 <=>   52 -  55   (THR  341  - GLY  344  <=> GLU   52  - ILE   55 )                          
 174: 6c70-A d19t-A   261 - 286 <=>   57 -  82   (TYR  347  - VAL  372  <=> HIS   57  - ILE   82 )                          
 174: 6c70-A d19t-A   287 - 290 <=>   85 -  88   (ASN  373  - ASN  376  <=> GLU   85  - ALA   88 )                          
 174: 6c70-A d19t-A   309 - 313 <=>  129 - 133   (LEU  395  - PHE  399  <=> THR  129  - ASN  133 )                          
 174: 6c70-A d19t-A   318 - 322 <=>  208 - 212   (ILE  404  - SER  408  <=> TYR  208  - CYS  212 )                          
 174: 6c70-A d19t-A   326 - 329 <=>  239 - 242   (GLU  412  - TYR  415  <=> ARG  239  - PHE  242 )                          
 174: 6c70-A d19t-A   333 - 336 <=>  245 - 248   (TRP  419  - GLY  422  <=> GLU  245  - VAL  248 )                          
 175: 6c70-A d2jo-A    16 -  19 <=>    1 -   4   (VAL   18  - GLY   21  <=> MET    1  - THR    4 )                          
 175: 6c70-A d2jo-A    39 -  53 <=>    7 -  21   (TYR   41  - MET   55  <=> HIS    7  - GLN   21 )                          
 175: 6c70-A d2jo-A    64 -  67 <=>   42 -  45   (ASP   66  - ASP   69  <=> PRO   42  - SER   45 )                          
 175: 6c70-A d2jo-A    69 -  92 <=>   46 -  69   (THR   71  - SER   94  <=> PRO   46  - ALA   69 )                          
 175: 6c70-A d2jo-A    95 -  98 <=>   71 -  74   (PHE   97  - THR  100  <=> PHE   71  - SER   74 )                          
 175: 6c70-A d2jo-A   253 - 258 <=>   75 -  80   (LEU  339  - GLY  344  <=> ASN   75  - HIS   80 )                          
 175: 6c70-A d2jo-A   261 - 269 <=>   83 -  91   (TYR  347  - MET  355  <=> LYS   83  - ILE   91 )                          
 175: 6c70-A d2jo-A   270 - 283 <=>   93 - 106   (LEU  356  - ALA  369  <=> GLU   93  - THR  106 )                          
 175: 6c70-A d2jo-A   284 - 287 <=>  108 - 111   (THR  370  - ASN  373  <=> TYR  108  - ALA  111 )                          
 175: 6c70-A d2jo-A   288 - 291 <=>  113 - 116   (GLY  374  - VAL  377  <=> SER  113  - THR  116 )                          
 175: 6c70-A d2jo-A   322 - 331 <=>  231 - 240   (SER  408  - CYS  417  <=> PHE  231  - ASP  240 )                          
 175: 6c70-A d2jo-A   332 - 339 <=>  243 - 250   (HIS  418  - GLU  425  <=> LEU  243  - ILE  250 )                          
 176: 6c70-A d2cd-A    64 -  88 <=>   14 -  38   (ASP   66  - PHE   90  <=> LYS   14  - ASP   38 )                          
 176: 6c70-A d2cd-A    90 -  93 <=>   39 -  42   (VAL   92  - LYS   95  <=> ARG   39  - ILE   42 )                          
 176: 6c70-A d2cd-A   100 - 103 <=>   45 -  48   (ALA  102  - ASN  105  <=> THR   45  - ASN   48 )                          
 176: 6c70-A d2cd-A   105 - 110 <=>   49 -  54   (PRO  107  - LEU  112  <=> ILE   49  - ASN   54 )                          
 176: 6c70-A d2cd-A   227 - 231 <=>   58 -  62   (GLY  313  - LYS  317  <=> THR   58  - GLN   62 )                          
 176: 6c70-A d2cd-A   234 - 282 <=>   63 - 111   (MET  320  - GLN  368  <=> PHE   63  - GLN  111 )                          
 176: 6c70-A d2cd-A   284 - 287 <=>  112 - 115   (THR  370  - ASN  373  <=> LYS  112  - THR  115 )                          
 176: 6c70-A d2cd-A   289 - 292 <=>  127 - 130   (VAL  375  - TYR  378  <=> THR  127  - SER  130 )                          
 176: 6c70-A d2cd-A   294 - 310 <=>  131 - 147   (ALA  380  - PHE  396  <=> SER  131  - PHE  147 )                          
 176: 6c70-A d2cd-A   363 - 366 <=>  149 - 152   (PHE  449  - SER  452  <=> PRO  149  - GLU  152 )                          
 177: 6c70-A d2st-A    56 -  59 <=>    5 -   8   (VAL   58  - MET   61  <=> GLU    5  - PRO    8 )                          
 177: 6c70-A d2st-A    64 -  95 <=>   11 -  42   (ASP   66  - PHE   97  <=> THR   11  - THR   42 )                          
 177: 6c70-A d2st-A   258 - 291 <=>   44 -  77   (GLY  344  - VAL  377  <=> LYS   44  - GLU   77 )                          
 177: 6c70-A d2st-A   308 - 311 <=>   92 -  95   (PHE  394  - CYS  397  <=> LEU   92  - GLU   95 )                          
 177: 6c70-A d2st-A   314 - 317 <=>   96 -  99   (GLY  400  - LEU  403  <=> SER   96  - ALA   99 )                          
 177: 6c70-A d2st-A   323 - 330 <=>  133 - 140   (SER  409  - SER  416  <=> ARG  133  - GLN  140 )                          
 177: 6c70-A d2st-A   334 - 337 <=>  247 - 250   (TYR  420  - SER  423  <=> GLU  247  - ASP  250 )                          
 178: 6c70-A d3m5-A    64 -  92 <=>    1 -  29   (ASP   66  - SER   94  <=> MET    1  - ASN   29 )                          
 178: 6c70-A d3m5-A   193 - 197 <=>   34 -  38   (ASN  210  - VAL  214  <=> LEU   34  - LEU   38 )                          
 178: 6c70-A d3m5-A   253 - 286 <=>  102 - 135   (LEU  339  - VAL  372  <=> HIS  102  - GLU  135 )                          
 178: 6c70-A d3m5-A   287 - 290 <=>  137 - 140   (ASN  373  - ASN  376  <=> GLU  137  - ASP  140 )                          
 179: 6c70-A d419-A    49 -  53 <=>   70 -  74   (LEU   51  - MET   55  <=> PHE   70  - PHE   74 )                          
 179: 6c70-A d419-A    66 -  93 <=>   92 - 119   (ASP   68  - LYS   95  <=> GLU   92  - TYR  119 )                          
 179: 6c70-A d419-A   100 - 108 <=>  122 - 130   (ALA  102  - HIS  110  <=> THR  122  - ASP  130 )                          
 179: 6c70-A d419-A   255 - 265 <=>  138 - 148   (THR  341  - LEU  351  <=> ASN  138  - GLN  148 )                          
 179: 6c70-A d419-A   266 - 283 <=>  151 - 168   (LEU  352  - ALA  369  <=> GLU  151  - HIS  168 )                          
 179: 6c70-A d419-A   296 - 312 <=>  169 - 185   (VAL  382  - ILE  398  <=> GLN  169  - GLU  185 )                          
 179: 6c70-A d419-A   314 - 317 <=>  186 - 189   (GLY  400  - LEU  403  <=> SER  186  - ASN  189 )                          
 179: 6c70-A d419-A   374 - 386 <=>  199 - 211   (LEU  460  - GLN  472  <=> TYR  199  - ASN  211 )                          
 180: 6c70-A d25x-A    46 -  56 <=>   77 -  87   (LEU   48  - VAL   58  <=> ASP   77  - ASN   87 )                          
 180: 6c70-A d25x-A    59 -  63 <=>   92 -  96   (MET   61  - ASP   65  <=> ASN   92  - LEU   96 )                          
 180: 6c70-A d25x-A    65 -  78 <=>  116 - 129   (VAL   67  - PHE   80  <=> THR  116  - PHE  129 )                          
 180: 6c70-A d25x-A    79 -  82 <=>  131 - 134   (LEU   81  - ILE   84  <=> SER  131  - VAL  134 )                          
 180: 6c70-A d25x-A   135 - 139 <=>  140 - 144   (GLY  137  - PHE  141  <=> GLU  140  - ASN  144 )                          
 180: 6c70-A d25x-A   195 - 199 <=>  152 - 156   (LEU  212  - PHE  216  <=> ARG  152  - LEU  156 )                          
 180: 6c70-A d25x-A   261 - 282 <=>  158 - 179   (TYR  347  - GLN  368  <=> VAL  158  - ASN  179 )                          
 180: 6c70-A d25x-A   284 - 287 <=>  180 - 183   (THR  370  - ASN  373  <=> ASN  180  - GLU  183 )                          
 180: 6c70-A d25x-A   289 - 315 <=>  191 - 217   (VAL  375  - ASN  401  <=> VAL  191  - LEU  217 )                          
 180: 6c70-A d25x-A   361 - 364 <=>  225 - 228   (LYS  447  - THR  450  <=> LYS  225  - ALA  228 )                          
 180: 6c70-A d25x-A   368 - 386 <=>  232 - 250   (ASP  454  - GLN  472  <=> LEU  232  - ARG  250 )                          
 181: 6c70-A d58w-A    19 -  22 <=>   17 -  20   (GLY   21  - HIS   24  <=> GLN   17  - GLN   20 )                          
 181: 6c70-A d58w-A    23 -  26 <=>   23 -  26   (PHE   25  - ASN   28  <=> ILE   23  - ILE   26 )                          
 181: 6c70-A d58w-A    27 -  60 <=>   28 -  61   (TYR   29  - MET   62  <=> SER   28  - ASN   61 )                          
 181: 6c70-A d58w-A    62 -  65 <=>   62 -  65   (SER   64  - VAL   67  <=> LEU   62  - ASN   65 )                          
 181: 6c70-A d58w-A    67 -  92 <=>   66 -  91   (ASP   69  - SER   94  <=> GLN   66  - LEU   91 )                          
 181: 6c70-A d58w-A   103 - 109 <=>  104 - 110   (ASN  105  - PRO  111  <=> ASN  104  - SER  110 )                          
 181: 6c70-A d58w-A   111 - 145 <=>  111 - 145   (PHE  113  - THR  147  <=> GLY  111  - GLU  145 )                          
 181: 6c70-A d58w-A   294 - 297 <=>  149 - 152   (ALA  380  - ILE  383  <=> SER  149  - LEU  152 )                          
 181: 6c70-A d58w-A   376 - 388 <=>  156 - 168   (ALA  462  - LYS  474  <=> ARG  156  - THR  168 )                          
 182: 6c70-A d50h-A     1 -   5 <=>   96 - 100   (PHE    3  - GLY    7  <=> LEU   96  - PRO  100 )                          
 182: 6c70-A d50h-A    31 -  34 <=>  163 - 166   (GLY   33  - PHE   36  <=> ARG  163  - ALA  166 )                          
 182: 6c70-A d50h-A    41 -  45 <=>  168 - 172   (ILE   43  - LEU   47  <=> CYS  168  - SER  172 )                          
 182: 6c70-A d50h-A    65 -  87 <=>  365 - 387   (VAL   67  - TYR   89  <=> THR  365  - GLY  387 )                          
 182: 6c70-A d50h-A    89 -  93 <=>  388 - 392   (PRO   91  - LYS   95  <=> SER  388  - SER  392 )                          
 182: 6c70-A d50h-A   100 - 103 <=>  402 - 405   (ALA  102  - ASN  105  <=> LEU  402  - ILE  405 )                          
 182: 6c70-A d50h-A   256 - 286 <=>  414 - 444   (ALA  342  - VAL  372  <=> GLU  414  - HIS  444 )                          
 182: 6c70-A d50h-A   287 - 290 <=>  447 - 450   (ASN  373  - ASN  376  <=> ASN  447  - PHE  450 )                          
 183: 6c70-A d6ge-A    62 - 104 <=>  110 - 152   (SER   64  - ASN  106  <=> ASN  110  - ASN  152 )                          
 183: 6c70-A d6ge-A   238 - 241 <=>  168 - 171   (SER  324  - LYS  327  <=> PRO  168  - GLY  171 )                          
 183: 6c70-A d6ge-A   243 - 250 <=>  172 - 179   (TRP  329  - VAL  336  <=> GLU  172  - ARG  179 )                          
 183: 6c70-A d6ge-A   252 - 286 <=>  180 - 214   (ARG  338  - VAL  372  <=> PHE  180  - TYR  214 )                          
 183: 6c70-A d6ge-A   292 - 295 <=>  215 - 218   (TYR  378  - THR  381  <=> TYR  215  - THR  218 )                          
 183: 6c70-A d6ge-A   302 - 312 <=>  220 - 230   (TYR  388  - ILE  398  <=> LEU  220  - LEU  230 )                          
 183: 6c70-A d6ge-A   318 - 321 <=>  240 - 243   (ILE  404  - SER  407  <=> VAL  240  - THR  243 )                          
 184: 6c70-A d45w-A    49 -  52 <=>  172 - 175   (LEU   51  - GLY   54  <=> LEU  172  - ASP  175 )                          
 184: 6c70-A d45w-A    54 -  62 <=>  176 - 184   (MET   56  - SER   64  <=> ILE  176  - SER  184 )                          
 184: 6c70-A d45w-A    63 -  89 <=>  193 - 219   (ASP   65  - PRO   91  <=> LEU  193  - SER  219 )                          
 184: 6c70-A d45w-A    91 -  94 <=>  220 - 223   (ARG   93  - ILE   96  <=> SER  220  - SER  223 )                          
 184: 6c70-A d45w-A   259 - 277 <=>  224 - 242   (ASP  345  - THR  363  <=> MET  224  - ARG  242 )                          
 184: 6c70-A d45w-A   278 - 286 <=>  244 - 252   (LEU  364  - VAL  372  <=> ASN  244  - SER  252 )                          
 184: 6c70-A d45w-A   293 - 303 <=>  253 - 263   (ALA  379  - THR  389  <=> PHE  253  - MET  263 )                          
 184: 6c70-A d45w-A   305 - 310 <=>  264 - 269   (GLY  391  - PHE  396  <=> SER  264  - LYS  269 )                          
 184: 6c70-A d45w-A   319 - 322 <=>  378 - 381   (GLU  405  - SER  408  <=> TYR  378  - LYS  381 )                          
 184: 6c70-A d45w-A   324 - 327 <=>  382 - 385   (VAL  410  - ALA  413  <=> SER  382  - GLN  385 )                          
 184: 6c70-A d45w-A   332 - 335 <=>  387 - 390   (HIS  418  - ASP  421  <=> GLN  387  - ASN  390 )                          
 184: 6c70-A d45w-A   371 - 388 <=>  472 - 489   (ALA  457  - LYS  474  <=> SER  472  - LYS  489 )                          
 185: 6c70-A d3bk-A    56 -  60 <=>   45 -  49   (VAL   58  - MET   62  <=> LEU   45  - GLN   49 )                          
 185: 6c70-A d3bk-A    63 -  66 <=>   80 -  83   (ASP   65  - ASP   68  <=> LEU   80  - GLU   83 )                          
 185: 6c70-A d3bk-A    69 -  91 <=>   84 - 106   (THR   71  - ARG   93  <=> ILE   84  - ARG  106 )                          
 185: 6c70-A d3bk-A   260 - 286 <=>  107 - 133   (ALA  346  - VAL  372  <=> LYS  107  - ALA  133 )                          
 185: 6c70-A d3bk-A   292 - 295 <=>  136 - 139   (TYR  378  - THR  381  <=> PRO  136  - TRP  139 )                          
 185: 6c70-A d3bk-A   299 - 302 <=>  140 - 143   (TYR  385  - TYR  388  <=> LYS  140  - SER  143 )                          
 186: 6c70-A d4dm-A    19 -  22 <=>    1 -   4   (GLY   21  - HIS   24  <=> MET    1  - PRO    4 )                          
 186: 6c70-A d4dm-A    66 -  91 <=>   22 -  47   (ASP   68  - ARG   93  <=> ILE   22  - PRO   47 )                          
 186: 6c70-A d4dm-A   261 - 280 <=>   48 -  67   (TYR  347  - ALA  366  <=> LEU   48  - LYS   67 )                          
 186: 6c70-A d4dm-A   283 - 286 <=>   68 -  71   (ALA  369  - VAL  372  <=> PRO   68  - ILE   71 )                          
 186: 6c70-A d4dm-A   292 - 295 <=>   74 -  77   (TYR  378  - THR  381  <=> LYS   74  - TRP   77 )                          
 186: 6c70-A d4dm-A   305 - 308 <=>   92 -  95   (GLY  391  - PHE  394  <=> ILE   92  - ASN   95 )                          
 186: 6c70-A d4dm-A   309 - 313 <=>   99 - 103   (LEU  395  - PHE  399  <=> THR   99  - GLU  103 )                          
 186: 6c70-A d4dm-A   316 - 321 <=>  177 - 182   (ARG  402  - SER  407  <=> THR  177  - SER  182 )                          
 186: 6c70-A d4dm-A   326 - 329 <=>  202 - 205   (GLU  412  - TYR  415  <=> SER  202  - PRO  205 )                          
 186: 6c70-A d4dm-A   336 - 339 <=>  208 - 211   (GLY  422  - GLU  425  <=> PRO  208  - ARG  211 )                          
 186: 6c70-A d4dm-A   342 - 346 <=>  212 - 216   (THR  428  - ILE  432  <=> ASN  212  - LYS  216 )                          
 186: 6c70-A d4dm-A   349 - 352 <=>  222 - 225   (GLN  435  - GLN  438  <=> GLU  222  - TRP  225 )                          
 187: 6c70-A d34e-A    11 -  15 <=>  226 - 230   (LEU   13  - ARG   17  <=> VAL  226  - VAL  230 )                          
 187: 6c70-A d34e-A    26 -  31 <=>  233 - 238   (ASN   28  - GLY   33  <=> MET  233  - SER  238 )                          
 187: 6c70-A d34e-A    64 - 102 <=>  465 - 503   (ASP   66  - TRP  104  <=> GLU  465  - TYR  503 )                          
 187: 6c70-A d34e-A   103 - 106 <=>  505 - 508   (ASN  105  - ASN  108  <=> GLU  505  - LEU  508 )                          
 187: 6c70-A d34e-A   253 - 286 <=>  518 - 551   (LEU  339  - VAL  372  <=> THR  518  - LEU  551 )                          
 187: 6c70-A d34e-A   288 - 310 <=>  641 - 663   (GLY  374  - PHE  396  <=> SER  641  - ASN  663 )                          
 187: 6c70-A d34e-A   316 - 319 <=>  782 - 785   (ARG  402  - GLU  405  <=> GLU  782  - VAL  785 )                          
 187: 6c70-A d34e-A   322 - 325 <=>  786 - 789   (SER  408  - MET  411  <=> GLY  786  - GLU  789 )                          
 187: 6c70-A d34e-A   330 - 333 <=>  790 - 793   (SER  416  - TRP  419  <=> ASP  790  - ASP  793 )                          
 187: 6c70-A d34e-A   336 - 339 <=>  794 - 797   (GLY  422  - GLU  425  <=> ALA  794  - PHE  797 )                          
 188: 6c70-A d4qg-A    59 -  62 <=>   43 -  46   (MET   61  - SER   64  <=> SER   43  - VAL   46 )                          
 188: 6c70-A d4qg-A    63 -  89 <=>   49 -  75   (ASP   65  - PRO   91  <=> TYR   49  - HIS   75 )                          
 188: 6c70-A d4qg-A    91 -  95 <=>   76 -  80   (ARG   93  - PHE   97  <=> TYR   76  - ILE   80 )                          
 188: 6c70-A d4qg-A   198 - 204 <=>   84 -  90   (LEU  215  - LEU  221  <=> SER   84  - SER   90 )                          
 188: 6c70-A d4qg-A   261 - 277 <=>  106 - 122   (TYR  347  - THR  363  <=> LEU  106  - PHE  122 )                          
 188: 6c70-A d4qg-A   279 - 286 <=>  123 - 130   (LEU  365  - VAL  372  <=> THR  123  - ALA  130 )                          
 188: 6c70-A d4qg-A   289 - 294 <=>  146 - 151   (VAL  375  - ALA  380  <=> GLU  146  - THR  151 )                          
 188: 6c70-A d4qg-A   368 - 372 <=>  197 - 201   (ASP  454  - SER  458  <=> THR  197  - ASN  201 )                          
 189: 6c70-A d4qf-A    63 -  89 <=>    1 -  27   (ASP   65  - PRO   91  <=> MET    1  - GLU   27 )                          
 189: 6c70-A d4qf-A    91 - 101 <=>   28 -  38   (ARG   93  - ILE  103  <=> PHE   28  - ASP   38 )                          
 189: 6c70-A d4qf-A   259 - 288 <=>   41 -  70   (ASP  345  - GLY  374  <=> LEU   41  - PHE   70 )                          
 189: 6c70-A d4qf-A   384 - 387 <=>   88 -  91   (LEU  470  - LEU  473  <=> TYR   88  - PHE   91 )                          
 190: 6c70-A d51g-A     1 -   9 <=>    8 -  16   (PHE    3  - ASP   11  <=> ARG    8  - THR   16 )                          
 190: 6c70-A d51g-A    59 -  62 <=>   24 -  27   (MET   61  - SER   64  <=> ARG   24  - ASP   27 )                          
 190: 6c70-A d51g-A    67 -  90 <=>   28 -  51   (ASP   69  - VAL   92  <=> THR   28  - LYS   51 )                          
 190: 6c70-A d51g-A   186 - 189 <=>   56 -  59   (VAL  203  - MET  206  <=> THR   56  - THR   59 )                          
 190: 6c70-A d51g-A   261 - 280 <=>   64 -  83   (TYR  347  - ALA  366  <=> GLY   64  - GLY   83 )                          
 190: 6c70-A d51g-A   311 - 322 <=>   89 - 100   (CYS  397  - SER  408  <=> SER   89  - LEU  100 )                          
 191: 6c70-A d4bq-A    16 -  19 <=>  207 - 210   (VAL   18  - GLY   21  <=> GLY  207  - VAL  210 )                          
 191: 6c70-A d4bq-A    25 -  32 <=>  215 - 222   (PHE   27  - LYS   34  <=> TYR  215  - PRO  222 )                          
 191: 6c70-A d4bq-A    38 -  53 <=>  228 - 243   (ILE   40  - MET   55  <=> ASP  228  - LEU  243 )                          
 191: 6c70-A d4bq-A    61 -  96 <=>  399 - 434   (GLU   63  - TYR   98  <=> VAL  399  - GLY  434 )                          
 191: 6c70-A d4bq-A   131 - 146 <=>  445 - 460   (PHE  133  - GLY  148  <=> SER  445  - ILE  460 )                          
 191: 6c70-A d4bq-A   152 - 157 <=>  524 - 529   (ASP  154  - ARG  174  <=> HIS  524  - PRO  529 )                          
 191: 6c70-A d4bq-A   160 - 163 <=>  534 - 537   (ILE  177  - PHE  180  <=> GLY  534  - ILE  537 )                          
 191: 6c70-A d4bq-A   253 - 256 <=>  556 - 559   (LEU  339  - ALA  342  <=> PRO  556  - LYS  559 )                          
 191: 6c70-A d4bq-A   259 - 284 <=>  560 - 585   (ASP  345  - THR  370  <=> ARG  560  - GLU  585 )                          
 191: 6c70-A d4bq-A   285 - 289 <=>  587 - 591   (LYS  371  - VAL  375  <=> LEU  587  - GLN  591 )                          
 191: 6c70-A d4bq-A   382 - 387 <=>  659 - 664   (MET  468  - LEU  473  <=> THR  659  - ARG  664 )                          
 192: 6c70-A d4c6-A    58 -  61 <=>   52 -  55   (LEU   60  - GLU   63  <=> GLY   52  - VAL   55 )                          
 192: 6c70-A d4c6-A    63 -  67 <=>   62 -  66   (ASP   65  - ASP   69  <=> SER   62  - ASP   66 )                          
 192: 6c70-A d4c6-A    69 -  90 <=>   67 -  88   (THR   71  - VAL   92  <=> LEU   67  - GLU   88 )                          
 192: 6c70-A d4c6-A    92 -  95 <=>   89 -  92   (SER   94  - PHE   97  <=> ASP   89  - GLN   92 )                          
 192: 6c70-A d4c6-A   259 - 283 <=>   94 - 118   (ASP  345  - ALA  369  <=> ASP   94  - GLY  118 )                          
 192: 6c70-A d4c6-A   299 - 303 <=>  122 - 126   (TYR  385  - THR  389  <=> SER  122  - LEU  126 )                          
 193: 6c70-A d37a-A     8 -  21 <=>   31 -  44   (ALA   10  - GLY   23  <=> ASP   31  - TYR   44 )                          
 193: 6c70-A d37a-A    42 -  62 <=>   46 -  66   (VAL   44  - SER   64  <=> PHE   46  - HIS   66 )                          
 193: 6c70-A d37a-A    63 -  93 <=>   69 -  99   (ASP   65  - LYS   95  <=> LEU   69  - PHE   99 )                          
 193: 6c70-A d37a-A    95 - 104 <=>  100 - 109   (PHE   97  - ASN  106  <=> LEU  100  - GLY  109 )                          
 193: 6c70-A d37a-A   255 - 286 <=>  113 - 144   (THR  341  - VAL  372  <=> PHE  113  - LYS  144 )                          
 193: 6c70-A d37a-A   287 - 290 <=>  147 - 150   (ASN  373  - ASN  376  <=> ASN  147  - ASN  150 )                          
 193: 6c70-A d37a-A   382 - 386 <=>  156 - 160   (MET  468  - GLN  472  <=> SER  156  - THR  160 )                          
 194: 6c70-A d3kf-A     1 -  12 <=>    1 -  12   (PHE    3  - PRO   14  <=> MET    1  - ALA   12 )                          
 194: 6c70-A d3kf-A    55 -  58 <=>  397 - 400   (ALA   57  - LEU   60  <=> GLN  397  - GLN  400 )                          
 194: 6c70-A d3kf-A    68 -  91 <=>  406 - 429   (LEU   70  - ARG   93  <=> ILE  406  - GLY  429 )                          
 194: 6c70-A d3kf-A   261 - 287 <=>  431 - 457   (TYR  347  - ASN  373  <=> LEU  431  - THR  457 )                          
 194: 6c70-A d3kf-A   288 - 291 <=>  459 - 462   (GLY  374  - VAL  377  <=> LYS  459  - ASN  462 )                          
 194: 6c70-A d3kf-A   323 - 331 <=>  480 - 488   (SER  409  - CYS  417  <=> ARG  480  - SER  488 )                          
 194: 6c70-A d3kf-A   332 - 339 <=>  490 - 497   (HIS  418  - GLU  425  <=> ALA  490  - GLY  497 )                          
 195: 6c70-A d5ki-A     6 -   9 <=>  115 - 118   (LEU    8  - ASP   11  <=> GLU  115  - GLY  118 )                          
 195: 6c70-A d5ki-A    11 -  18 <=>  187 - 194   (LEU   13  - GLN   20  <=> ARG  187  - PHE  194 )                          
 195: 6c70-A d5ki-A    54 -  62 <=>  226 - 234   (MET   56  - SER   64  <=> LYS  226  - GLN  234 )                          
 195: 6c70-A d5ki-A   263 - 284 <=>  247 - 268   (VAL  349  - THR  370  <=> GLU  247  - PHE  268 )                          
 195: 6c70-A d5ki-A   285 - 288 <=>  270 - 273   (LYS  371  - GLY  374  <=> LYS  270  - THR  273 )                          
 195: 6c70-A d5ki-A   289 - 333 <=>  275 - 319   (VAL  375  - TRP  419  <=> PHE  275  - GLU  319 )                          
 195: 6c70-A d5ki-A   334 - 337 <=>  321 - 324   (TYR  420  - SER  423  <=> HIS  321  - LYS  324 )                          
 195: 6c70-A d5ki-A   343 - 349 <=>  397 - 403   (PHE  429  - GLN  435  <=> HIS  397  - ALA  403 )                          
 195: 6c70-A d5ki-A   350 - 354 <=>  405 - 409   (GLN  436  - ALA  440  <=> MET  405  - LEU  409 )                          
 195: 6c70-A d5ki-A   355 - 358 <=>  412 - 415   (MET  441  - SER  444  <=> LYS  412  - ALA  415 )                          
 195: 6c70-A d5ki-A   364 - 387 <=>  417 - 440   (THR  450  - LEU  473  <=> ALA  417  - LYS  440 )                          
 196: 6c70-A d38w-A    11 -  14 <=>   93 -  96   (LEU   13  - ILE   16  <=> GLY   93  - VAL   96 )                          
 196: 6c70-A d38w-A    17 -  21 <=>   97 - 101   (MET   19  - GLY   23  <=> PRO   97  - VAL  101 )                          
 196: 6c70-A d38w-A    44 -  47 <=>  105 - 108   (LEU   46  - LEU   49  <=> CYS  105  - GLY  108 )                          
 196: 6c70-A d38w-A    48 -  55 <=>  110 - 117   (LEU   50  - ALA   57  <=> ALA  110  - CYS  117 )                          
 196: 6c70-A d38w-A    57 -  62 <=>  118 - 123   (ASN   59  - SER   64  <=> PHE  118  - GLY  123 )                          
 196: 6c70-A d38w-A    67 -  88 <=>  124 - 145   (ASP   69  - PHE   90  <=> ASN  124  - LEU  145 )                          
 196: 6c70-A d38w-A    89 -  97 <=>  149 - 157   (PRO   91  - LYS   99  <=> PHE  149  - ALA  157 )                          
 196: 6c70-A d38w-A   252 - 258 <=>  158 - 164   (ARG  338  - GLY  344  <=> SER  158  - GLN  164 )                          
 196: 6c70-A d38w-A   260 - 285 <=>  165 - 190   (ALA  346  - LYS  371  <=> LEU  165  - SER  190 )                          
 196: 6c70-A d38w-A   292 - 312 <=>  191 - 211   (TYR  378  - ILE  398  <=> THR  191  - GLY  211 )                          
 196: 6c70-A d38w-A   313 - 316 <=>  214 - 217   (PHE  399  - ARG  402  <=> SER  214  - VAL  217 )                          
 196: 6c70-A d38w-A   385 - 388 <=>  259 - 262   (VAL  471  - LYS  474  <=> GLY  259  - VAL  262 )                          
 197: 6c70-A d3l8-A    65 -  92 <=>    1 -  28   (VAL   67  - SER   94  <=> MET    1  - LYS   28 )                          
 197: 6c70-A d3l8-A   130 - 152 <=>   34 -  56   (LEU  132  - ASP  154  <=> SER   34  - ILE   56 )                          
 197: 6c70-A d3l8-A   158 - 161 <=>   75 -  78   (LEU  175  - ARG  178  <=> LEU   75  - VAL   78 )                          
 197: 6c70-A d3l8-A   183 - 195 <=>   82 -  94   (TYR  200  - LEU  212  <=> VAL   82  - GLN   94 )                          
 197: 6c70-A d3l8-A   201 - 204 <=>  102 - 105   (SER  218  - LEU  221  <=> ARG  102  - ASN  105 )                          
 197: 6c70-A d3l8-A   262 - 285 <=>  172 - 195   (GLY  348  - LYS  371  <=> ILE  172  - SER  195 )                          
 197: 6c70-A d3l8-A   287 - 292 <=>  199 - 204   (ASN  373  - TYR  378  <=> LYS  199  - PRO  204 )                          
 197: 6c70-A d3l8-A   294 - 297 <=>  206 - 209   (ALA  380  - ILE  383  <=> ASN  206  - THR  209 )                          
 197: 6c70-A d3l8-A   300 - 303 <=>  213 - 216   (LEU  386  - THR  389  <=> VAL  213  - GLN  216 )                          
 197: 6c70-A d3l8-A   307 - 312 <=>  220 - 225   (VAL  393  - ILE  398  <=> ILE  220  - VAL  225 )                          
 197: 6c70-A d3l8-A   364 - 368 <=>  226 - 230   (THR  450  - ASP  454  <=> GLN  226  - TYR  230 )                          
 198: 6c70-A d2ve-A    56 -  59 <=>  152 - 155   (VAL   58  - MET   61  <=> GLU  152  - GLU  155 )                          
 198: 6c70-A d2ve-A    65 -  89 <=>  161 - 185   (VAL   67  - PRO   91  <=> LEU  161  - LYS  185 )                          
 198: 6c70-A d2ve-A    91 - 101 <=>  186 - 196   (ARG   93  - ILE  103  <=> LEU  186  - LYS  196 )                          
 198: 6c70-A d2ve-A   103 - 106 <=>  197 - 200   (ASN  105  - ASN  108  <=> LYS  197  - LYS  200 )                          
 198: 6c70-A d2ve-A   256 - 260 <=>  210 - 214   (ALA  342  - ALA  346  <=> LYS  210  - GLN  214 )                          
 198: 6c70-A d2ve-A   261 - 284 <=>  217 - 240   (TYR  347  - THR  370  <=> ILE  217  - THR  240 )                          
 198: 6c70-A d2ve-A   286 - 290 <=>  281 - 285   (VAL  372  - ASN  376  <=> VAL  281  - TYR  285 )                          
 198: 6c70-A d2ve-A   332 - 337 <=>  531 - 536   (HIS  418  - SER  423  <=> ILE  531  - LYS  536 )                          
 198: 6c70-A d2ve-A   339 - 342 <=>  546 - 549   (GLU  425  - THR  428  <=> VAL  546  - THR  549 )                          
 198: 6c70-A d2ve-A   347 - 353 <=>  570 - 576   (VAL  433  - LYS  439  <=> SER  570  - THR  576 )                          
 199: 6c70-A d44w-A    17 -  20 <=>    8 -  11   (MET   19  - VAL   22  <=> PHE    8  - SER   11 )                          
 199: 6c70-A d44w-A    45 -  48 <=>   41 -  44   (LEU   47  - LEU   50  <=> SER   41  - PHE   44 )                          
 199: 6c70-A d44w-A    53 -  56 <=>   45 -  48   (MET   55  - VAL   58  <=> THR   45  - THR   48 )                          
 199: 6c70-A d44w-A    59 -  62 <=>   49 -  52   (MET   61  - SER   64  <=> LEU   49  - ARG   52 )                          
 199: 6c70-A d44w-A    67 -  70 <=>   70 -  73   (ASP   69  - ALA   72  <=> SER   70  - THR   73 )                          
 199: 6c70-A d44w-A    72 -  91 <=>   74 -  93   (THR   74  - ARG   93  <=> ILE   74  - LEU   93 )                          
 199: 6c70-A d44w-A    94 -  97 <=>   94 -  97   (ILE   96  - LYS   99  <=> GLU   94  - SER   97 )                          
 199: 6c70-A d44w-A   258 - 278 <=>  100 - 120   (GLY  344  - LEU  364  <=> GLU  100  - GLU  120 )                          
 199: 6c70-A d44w-A   281 - 284 <=>  121 - 124   (TYR  367  - THR  370  <=> LYS  121  - GLU  124 )                          
 199: 6c70-A d44w-A   286 - 289 <=>  125 - 128   (VAL  372  - VAL  375  <=> PRO  125  - ALA  128 )                          
 199: 6c70-A d44w-A   315 - 318 <=>  191 - 194   (ASN  401  - ILE  404  <=> SER  191  - THR  194 )                          
 199: 6c70-A d44w-A   354 - 357 <=>  195 - 198   (ALA  440  - ILE  443  <=> LYS  195  - ASP  198 )                          
 199: 6c70-A d44w-A   358 - 361 <=>  200 - 203   (SER  444  - LYS  447  <=> VAL  200  - ASN  203 )                          
 199: 6c70-A d44w-A   371 - 374 <=>  487 - 490   (ALA  457  - LEU  460  <=> LYS  487  - THR  490 )                          
 199: 6c70-A d44w-A   376 - 379 <=>  491 - 494   (ALA  462  - THR  465  <=> VAL  491  - LEU  494 )                          
 200: 6c70-A d44a-A    17 -  21 <=>  381 - 385   (MET   19  - GLY   23  <=> PHE  381  - MET  385 )                          
 200: 6c70-A d44a-A    44 -  58 <=>  386 - 400   (LEU   46  - LEU   60  <=> CYS  386  - LEU  400 )                          
 200: 6c70-A d44a-A    61 -  64 <=>  401 - 404   (GLU   63  - ASP   66  <=> SER  401  - ASN  404 )                          
 200: 6c70-A d44a-A    67 -  93 <=>  405 - 431   (ASP   69  - LYS   95  <=> ALA  405  - GLU  431 )                          
 200: 6c70-A d44a-A    96 -  99 <=>  432 - 435   (TYR   98  - LEU  101  <=> ILE  432  - TYR  435 )                          
 200: 6c70-A d44a-A   256 - 281 <=>  437 - 462   (ALA  342  - TYR  367  <=> LYS  437  - GLN  462 )                          
 200: 6c70-A d44a-A   293 - 296 <=>  463 - 466   (ALA  379  - VAL  382  <=> PRO  463  - HIS  466 )                          
 200: 6c70-A d44a-A   299 - 309 <=>  467 - 477   (TYR  385  - LEU  395  <=> PHE  467  - MET  477 )                          
 200: 6c70-A d44a-A   313 - 316 <=>  516 - 519   (PHE  399  - ARG  402  <=> LYS  516  - GLU  519 )                          
 200: 6c70-A d44a-A   366 - 372 <=>  520 - 526   (SER  452  - SER  458  <=> THR  520  - LEU  526 )                          
 201: 6c70-A d6gp-A    63 -  92 <=>   29 -  58   (ASP   65  - SER   94  <=> TYR   29  - ARG   58 )                          
 201: 6c70-A d6gp-A    95 -  98 <=>   59 -  62   (PHE   97  - THR  100  <=> HIS   59  - LYS   62 )                          
 201: 6c70-A d6gp-A   261 - 281 <=>   68 -  88   (TYR  347  - TYR  367  <=> TYR   68  - GLN   88 )                          
 201: 6c70-A d6gp-A   287 - 290 <=>  101 - 104   (ASN  373  - ASN  376  <=> VAL  101  - THR  104 )                          
 201: 6c70-A d6gp-A   319 - 322 <=>  134 - 137   (GLU  405  - SER  408  <=> GLY  134  - LEU  137 )                          
 202: 6c70-A d5z2-A    52 -  56 <=>  281 - 285   (GLY   54  - VAL   58  <=> GLU  281  - GLU  285 )                          
 202: 6c70-A d5z2-A    63 -  83 <=>  312 - 332   (ASP   65  - VAL   85  <=> PHE  312  - LEU  332 )                          
 202: 6c70-A d5z2-A   192 - 195 <=>  333 - 336   (SER  209  - LEU  212  <=> SER  333  - PRO  336 )                          
 202: 6c70-A d5z2-A   260 - 283 <=>  338 - 361   (ALA  346  - ALA  369  <=> ALA  338  - GLU  361 )                          
 202: 6c70-A d5z2-A   293 - 311 <=>  362 - 380   (ALA  379  - CYS  397  <=> ALA  362  - ALA  380 )                          
 202: 6c70-A d5z2-A   367 - 379 <=>  385 - 397   (LEU  453  - THR  465  <=> ARG  385  - GLN  397 )                          
 203: 6c70-A d2ux-A    65 -  89 <=>   24 -  48   (VAL   67  - PRO   91  <=> ASP   24  - GLU   48 )                          
 203: 6c70-A d2ux-A    91 -  98 <=>   49 -  56   (ARG   93  - THR  100  <=> ILE   49  - ALA   56 )                          
 203: 6c70-A d2ux-A   101 - 104 <=>   57 -  60   (ILE  103  - ASN  106  <=> GLN   57  - GLN   60 )                          
 203: 6c70-A d2ux-A   108 - 111 <=>   70 -  73   (HIS  110  - PHE  113  <=> GLN   70  - LEU   73 )                          
 203: 6c70-A d2ux-A   112 - 119 <=>  200 - 207   (ALA  114  - HIS  121  <=> ILE  200  - ILE  207 )                          
 203: 6c70-A d2ux-A   246 - 286 <=>  210 - 250   (ARG  332  - VAL  372  <=> SER  210  - PHE  250 )                          
 203: 6c70-A d2ux-A   287 - 290 <=>  253 - 256   (ASN  373  - ASN  376  <=> PHE  253  - GLN  256 )                          
 204: 6c70-A d4y0-A     8 -  13 <=>   67 -  72   (ALA   10  - ASN   15  <=> ASP   67  - VAL   72 )                          
 204: 6c70-A d4y0-A    27 -  31 <=>   74 -  78   (TYR   29  - GLY   33  <=> ALA   74  - LYS   78 )                          
 204: 6c70-A d4y0-A    66 -  91 <=>  526 - 551   (ASP   68  - ARG   93  <=> ASN  526  - GLY  551 )                          
 204: 6c70-A d4y0-A   261 - 281 <=>  553 - 573   (TYR  347  - TYR  367  <=> VAL  553  - HIS  573 )                          
 204: 6c70-A d4y0-A   282 - 285 <=>  680 - 683   (GLN  368  - LYS  371  <=> SER  680  - ILE  683 )                          
 204: 6c70-A d4y0-A   286 - 289 <=>  685 - 688   (VAL  372  - VAL  375  <=> ALA  685  - GLU  688 )                          
 204: 6c70-A d4y0-A   294 - 299 <=>  806 - 811   (ALA  380  - TYR  385  <=> PHE  806  - SER  811 )                          
 204: 6c70-A d4y0-A   300 - 303 <=>  813 - 816   (LEU  386  - THR  389  <=> GLU  813  - ILE  816 )                          
 204: 6c70-A d4y0-A   312 - 315 <=>  839 - 842   (ILE  398  - ASN  401  <=> SER  839  - THR  842 )                          
 205: 6c70-A d4tj-A    45 -  48 <=>  262 - 265   (LEU   47  - LEU   50  <=> SER  262  - ILE  265 )                          
 205: 6c70-A d4tj-A    52 -  55 <=>  266 - 269   (GLY   54  - ALA   57  <=> ASP  266  - TYR  269 )                          
 205: 6c70-A d4tj-A    63 -  66 <=>  304 - 307   (ASP   65  - ASP   68  <=> SER  304  - GLN  307 )                          
 205: 6c70-A d4tj-A    67 -  93 <=>  309 - 335   (ASP   69  - LYS   95  <=> GLU  309  - ASN  335 )                          
 205: 6c70-A d4tj-A   260 - 283 <=>  348 - 371   (ALA  346  - ALA  369  <=> ASP  348  - GLY  371 )                          
 205: 6c70-A d4tj-A   299 - 310 <=>  375 - 386   (TYR  385  - PHE  396  <=> LYS  375  - GLU  386 )                          
 205: 6c70-A d4tj-A   311 - 314 <=>  388 - 391   (CYS  397  - GLY  400  <=> TYR  388  - ARG  391 )                          
 205: 6c70-A d4tj-A   361 - 366 <=>  393 - 398   (LYS  447  - SER  452  <=> SER  393  - GLY  398 )                          
 205: 6c70-A d4tj-A   368 - 385 <=>  399 - 416   (ASP  454  - VAL  471  <=> PRO  399  - HIS  416 )                          
 206: 6c70-A d57h-A     1 -   4 <=>   53 -  56   (PHE    3  - GLN    6  <=> GLN   53  - PHE   56 )                          
 206: 6c70-A d57h-A    32 -  35 <=>   59 -  62   (LYS   34  - PRO   37  <=> ASN   59  - PRO   62 )                          
 206: 6c70-A d57h-A    47 -  57 <=>  201 - 211   (LEU   49  - ASN   59  <=> LYS  201  - LEU  211 )                          
 206: 6c70-A d57h-A    60 -  63 <=>  212 - 215   (MET   62  - ASP   65  <=> LEU  212  - THR  215 )                          
 206: 6c70-A d57h-A    64 -  91 <=>  218 - 245   (ASP   66  - ARG   93  <=> GLY  218  - GLU  245 )                          
 206: 6c70-A d57h-A   259 - 281 <=>  247 - 269   (ASP  345  - TYR  367  <=> GLU  247  - LYS  269 )                          
 206: 6c70-A d57h-A   286 - 290 <=>  276 - 280   (VAL  372  - ASN  376  <=> TYR  276  - ASN  280 )                          
 206: 6c70-A d57h-A   312 - 330 <=>  293 - 311   (ILE  398  - SER  416  <=> VAL  293  - LYS  311 )                          
 206: 6c70-A d57h-A   331 - 334 <=>  313 - 316   (CYS  417  - TYR  420  <=> LYS  313  - ARG  316 )                          
 206: 6c70-A d57h-A   335 - 339 <=>  318 - 322   (ASP  421  - GLU  425  <=> GLN  318  - TRP  322 )                          
 207: 6c70-A d35d-A    55 -  62 <=>  117 - 124   (ALA   57  - SER   64  <=> ASN  117  - ARG  124 )                          
 207: 6c70-A d35d-A    64 -  87 <=>  158 - 181   (ASP   66  - TYR   89  <=> VAL  158  - LYS  181 )                          
 207: 6c70-A d35d-A    89 -  92 <=>  182 - 185   (PRO   91  - SER   94  <=> ASN  182  - GLY  185 )                          
 207: 6c70-A d35d-A   260 - 282 <=>  186 - 208   (ALA  346  - GLN  368  <=> ILE  186  - ILE  208 )                          
 207: 6c70-A d35d-A   285 - 290 <=>  263 - 268   (LYS  371  - ASN  376  <=> ASN  263  - LYS  268 )                          
 208: 6c70-A d6j6-A     1 -   4 <=>  124 - 127   (PHE    3  - GLN    6  <=> THR  124  - VAL  127 )                          
 208: 6c70-A d6j6-A    36 -  39 <=>  353 - 356   (HIS   38  - TYR   41  <=> GLU  353  - ASP  356 )                          
 208: 6c70-A d6j6-A    44 -  54 <=>  358 - 368   (LEU   46  - MET   56  <=> GLU  358  - LEU  368 )                          
 208: 6c70-A d6j6-A    55 -  58 <=>  370 - 373   (ALA   57  - LEU   60  <=> THR  370  - GLU  373 )                          
 208: 6c70-A d6j6-A    61 -  64 <=>  374 - 377   (GLU   63  - ASP   66  <=> LEU  374  - ASP  377 )                          
 208: 6c70-A d6j6-A    67 -  94 <=>  424 - 451   (ASP   69  - ILE   96  <=> ASN  424  - PHE  451 )                          
 208: 6c70-A d6j6-A    96 - 100 <=>  452 - 456   (TYR   98  - ALA  102  <=> CYS  452  - LYS  456 )                          
 208: 6c70-A d6j6-A   185 - 188 <=>  469 - 472   (LEU  202  - SER  205  <=> LYS  469  - ILE  472 )                          
 208: 6c70-A d6j6-A   192 - 201 <=>  503 - 512   (SER  209  - SER  218  <=> PHE  503  - GLU  512 )                          
 208: 6c70-A d6j6-A   261 - 281 <=>  529 - 549   (TYR  347  - TYR  367  <=> VAL  529  - PRO  549 )                          
 208: 6c70-A d6j6-A   380 - 383 <=>  550 - 553   (TYR  466  - VAL  469  <=> LYS  550  - ALA  553 )                          
 209: 6c70-A d5f4-A     3 -   8 <=>  357 - 362   (HIS    5  - ALA   10  <=> PHE  357  - ILE  362 )                          
 209: 6c70-A d5f4-A     9 -  12 <=>  364 - 367   (ASP   11  - PRO   14  <=> PHE  364  - GLU  367 )                          
 209: 6c70-A d5f4-A    29 -  36 <=>  606 - 613   (SER   31  - HIS   38  <=> ALA  606  - ASP  613 )                          
 209: 6c70-A d5f4-A    37 -  42 <=>  615 - 620   (ARG   39  - VAL   44  <=> LEU  615  - LYS  620 )                          
 209: 6c70-A d5f4-A    56 -  59 <=>  686 - 689   (VAL   58  - MET   61  <=> THR  686  - ALA  689 )                          
 209: 6c70-A d5f4-A    61 -  92 <=>  690 - 721   (GLU   63  - SER   94  <=> PRO  690  - GLN  721 )                          
 209: 6c70-A d5f4-A    96 -  99 <=>  740 - 743   (TYR   98  - LEU  101  <=> ILE  740  - TRP  743 )                          
 209: 6c70-A d5f4-A   259 - 284 <=>  746 - 771   (ASP  345  - THR  370  <=> GLU  746  - ASP  771 )                          
 209: 6c70-A d5f4-A   311 - 314 <=>  782 - 785   (CYS  397  - GLY  400  <=> ILE  782  - GLY  785 )                          
 209: 6c70-A d5f4-A   373 - 376 <=>  795 - 798   (VAL  459  - ALA  462  <=> ILE  795  - CYS  798 )                          
 210: 6c70-A d3cx-A    63 -  76 <=>    6 -  19   (ASP   65  - LEU   78  <=> GLN    6  - THR   19 )                          
 210: 6c70-A d3cx-A    78 - 102 <=>   20 -  44   (PHE   80  - TRP  104  <=> ARG   20  - ASP   44 )                          
 210: 6c70-A d3cx-A   256 - 259 <=>   49 -  52   (ALA  342  - ASP  345  <=> GLU   49  - PRO   52 )                          
 210: 6c70-A d3cx-A   261 - 284 <=>   54 -  77   (TYR  347  - THR  370  <=> THR   54  - ASP   77 )                          
 210: 6c70-A d3cx-A   285 - 290 <=>   79 -  84   (LYS  371  - ASN  376  <=> GLU   79  - LYS   84 )                          
 210: 6c70-A d3cx-A   322 - 325 <=>  347 - 350   (SER  408  - MET  411  <=> ASP  347  - MET  350 )                          
 211: 6c70-A d345-A    62 -  65 <=>   74 -  77   (SER   64  - VAL   67  <=> THR   74  - GLU   77 )                          
 211: 6c70-A d345-A    68 -  94 <=>   78 - 104   (LEU   70  - ILE   96  <=> ASN   78  - ASN  104 )                          
 211: 6c70-A d345-A    96 -  99 <=>  109 - 112   (TYR   98  - LEU  101  <=> ASN  109  - THR  112 )                          
 211: 6c70-A d345-A   253 - 257 <=>  113 - 117   (LEU  339  - VAL  343  <=> SER  113  - GLU  117 )                          
 211: 6c70-A d345-A   260 - 286 <=>  119 - 145   (ALA  346  - VAL  372  <=> ILE  119  - LEU  145 )                          
 211: 6c70-A d345-A   287 - 290 <=>  148 - 151   (ASN  373  - ASN  376  <=> ALA  148  - CYS  151 )                          
 212: 6c70-A d17p-A    56 -  62 <=>  109 - 115   (VAL   58  - SER   64  <=> ASN  109  - ARG  115 )                          
 212: 6c70-A d17p-A    64 -  88 <=>  148 - 172   (ASP   66  - PHE   90  <=> ILE  148  - LYS  172 )                          
 212: 6c70-A d17p-A    90 -  94 <=>  173 - 177   (VAL   92  - ILE   96  <=> ARG  173  - SER  177 )                          
 212: 6c70-A d17p-A   259 - 282 <=>  178 - 201   (ASP  345  - GLN  368  <=> LEU  178  - LYS  201 )                          
 212: 6c70-A d17p-A   285 - 291 <=>  256 - 262   (LYS  371  - VAL  377  <=> ASN  256  - ILE  262 )                          
 212: 6c70-A d17p-A   327 - 330 <=>  342 - 345   (ALA  413  - SER  416  <=> GLU  342  - PHE  345 )                          
 212: 6c70-A d17p-A   332 - 337 <=>  391 - 396   (HIS  418  - SER  423  <=> ALA  391  - ARG  396 )                          
 213: 6c70-A d16f-A    64 -  97 <=>  376 - 409   (ASP   66  - LYS   99  <=> TYR  376  - ALA  409 )                          
 213: 6c70-A d16f-A    99 - 102 <=>  410 - 413   (LEU  101  - TRP  104  <=> GLN  410  - THR  413 )                          
 213: 6c70-A d16f-A   255 - 285 <=>  416 - 446   (THR  341  - LYS  371  <=> PRO  416  - GLU  446 )                          
 213: 6c70-A d16f-A   286 - 290 <=>  448 - 452   (VAL  372  - ASN  376  <=> LEU  448  - ASN  452 )                          
 213: 6c70-A d16f-A   319 - 325 <=>  477 - 483   (GLU  405  - MET  411  <=> SER  477  - HIS  483 )                          
 213: 6c70-A d16f-A   329 - 332 <=>  484 - 487   (TYR  415  - HIS  418  <=> PRO  484  - SER  487 )                          
 213: 6c70-A d16f-A   335 - 339 <=>  488 - 492   (ASP  421  - GLU  425  <=> ASN  488  - ALA  492 )                          
 214: 6c70-A d3vp-A    62 -  65 <=>  485 - 488   (SER   64  - VAL   67  <=> ASN  485  - SER  488 )                          
 214: 6c70-A d3vp-A    66 -  94 <=>  534 - 562   (ASP   68  - ILE   96  <=> PHE  534  - SER  562 )                          
 214: 6c70-A d3vp-A    96 -  99 <=>  563 - 566   (TYR   98  - LEU  101  <=> GLN  563  - SER  566 )                          
 214: 6c70-A d3vp-A   134 - 137 <=>  571 - 574   (ALA  136  - THR  139  <=> GLY  571  - GLY  574 )                          
 214: 6c70-A d3vp-A   196 - 199 <=>  577 - 580   (ASP  213  - PHE  216  <=> VAL  577  - LEU  580 )                          
 214: 6c70-A d3vp-A   261 - 285 <=>  581 - 605   (TYR  347  - LYS  371  <=> SER  581  - ASN  605 )                          
 214: 6c70-A d3vp-A   289 - 312 <=>  621 - 644   (VAL  375  - ILE  398  <=> SER  621  - PHE  644 )                          
 214: 6c70-A d3vp-A   368 - 376 <=>  646 - 654   (ASP  454  - ALA  462  <=> LYS  646  - TYR  654 )                          
 215: 6c70-A d2d0-A    63 -  79 <=>  569 - 585   (ASP   65  - LEU   81  <=> SER  569  - ILE  585 )                          
 215: 6c70-A d2d0-A    82 -  85 <=>  586 - 589   (ILE   84  - MET   87  <=> ASN  586  - ALA  589 )                          
 215: 6c70-A d2d0-A    87 -  90 <=>  590 - 593   (TYR   89  - VAL   92  <=> ASP  590  - GLY  593 )                          
 215: 6c70-A d2d0-A    96 -  99 <=>  595 - 598   (TYR   98  - LEU  101  <=> GLU  595  - ASN  598 )                          
 215: 6c70-A d2d0-A   253 - 284 <=>  600 - 631   (LEU  339  - THR  370  <=> LEU  600  - SER  631 )                          
 215: 6c70-A d2d0-A   285 - 290 <=>  633 - 638   (LYS  371  - ASN  376  <=> ILE  633  - ASP  638 )                          
 216: 6c70-A d4j4-A     6 -   9 <=>  122 - 125   (LEU    8  - ASP   11  <=> SER  122  - PHE  125 )                          
 216: 6c70-A d4j4-A    15 -  23 <=>  163 - 171   (ARG   17  - PHE   25  <=> SER  163  - HIS  171 )                          
 216: 6c70-A d4j4-A    34 -  38 <=>  198 - 202   (PHE   36  - ILE   40  <=> ASP  198  - LYS  202 )                          
 216: 6c70-A d4j4-A    42 -  45 <=>  205 - 208   (VAL   44  - LEU   47  <=> SER  205  - TYR  208 )                          
 216: 6c70-A d4j4-A   165 - 168 <=>  325 - 328   (PRO  182  - ALA  185  <=> GLU  325  - ASN  328 )                          
 216: 6c70-A d4j4-A   176 - 195 <=>  331 - 350   (PHE  193  - LEU  212  <=> GLU  331  - THR  350 )                          
 216: 6c70-A d4j4-A   196 - 225 <=>  352 - 381   (ASP  213  - ALA  242  <=> PRO  352  - ASN  381 )                          
 216: 6c70-A d4j4-A   232 - 267 <=>  383 - 418   (GLN  318  - LEU  353  <=> ALA  383  - ALA  418 )                          
 217: 6c70-A d29g-A     1 -  11 <=>  208 - 218   (PHE    3  - LEU   13  <=> GLU  208  - LEU  218 )                          
 217: 6c70-A d29g-A   116 - 121 <=>  233 - 238   (ALA  118  - LEU  123  <=> LEU  233  - ILE  238 )                          
 217: 6c70-A d29g-A   182 - 200 <=>  262 - 280   (PHE  199  - CYS  217  <=> LYS  262  - ILE  280 )                          
 217: 6c70-A d29g-A   201 - 211 <=>  282 - 292   (SER  218  - GLN  228  <=> GLY  282  - SER  292 )                          
 217: 6c70-A d29g-A   213 - 216 <=>  293 - 296   (LEU  230  - ILE  233  <=> HIS  293  - ASP  296 )                          
 217: 6c70-A d29g-A   247 - 252 <=>  298 - 303   (HIS  333  - ARG  338  <=> ASN  298  - LEU  303 )                          
 217: 6c70-A d29g-A   254 - 258 <=>  304 - 308   (VAL  340  - GLY  344  <=> ILE  304  - ILE  308 )                          
 217: 6c70-A d29g-A   263 - 281 <=>  310 - 328   (VAL  349  - TYR  367  <=> MET  310  - TYR  328 )                          
 217: 6c70-A d29g-A   284 - 287 <=>  332 - 335   (THR  370  - ASN  373  <=> ASN  332  - GLU  335 )                          
 217: 6c70-A d29g-A   288 - 320 <=>  338 - 370   (GLY  374  - GLU  406  <=> ARG  338  - SER  370 )                          
 217: 6c70-A d29g-A   323 - 327 <=>  371 - 375   (SER  409  - ALA  413  <=> LYS  371  - LYS  375 )                          
 217: 6c70-A d29g-A   344 - 353 <=>  377 - 386   (VAL  430  - LYS  439  <=> SER  377  - ILE  386 )                          
 217: 6c70-A d29g-A   367 - 379 <=>  392 - 404   (LEU  453  - THR  465  <=> ARG  392  - PHE  404 )                          
 218: 6c70-A d5p3-A     5 -   8 <=>   52 -  55   (GLY    7  - ALA   10  <=> PRO   52  - THR   55 )                          
 218: 6c70-A d5p3-A    27 -  31 <=>   58 -  62   (TYR   29  - GLY   33  <=> TYR   58  - SER   62 )                          
 218: 6c70-A d5p3-A    35 -  39 <=>  106 - 110   (PRO   37  - TYR   41  <=> PHE  106  - LEU  110 )                          
 218: 6c70-A d5p3-A    53 -  56 <=>  514 - 517   (MET   55  - VAL   58  <=> ILE  514  - LYS  517 )                          
 218: 6c70-A d5p3-A    63 -  77 <=>  560 - 574   (ASP   65  - PHE   79  <=> GLU  560  - HIS  574 )                          
 218: 6c70-A d5p3-A    78 -  91 <=>  576 - 589   (PHE   80  - ARG   93  <=> ASP  576  - ILE  589 )                          
 218: 6c70-A d5p3-A   260 - 263 <=>  592 - 595   (ALA  346  - VAL  349  <=> VAL  592  - GLU  595 )                          
 218: 6c70-A d5p3-A   266 - 285 <=>  596 - 615   (LEU  352  - LYS  371  <=> LEU  596  - LEU  615 )                          
 219: 6c70-A d6oq-A    63 -  91 <=>   39 -  67   (ASP   65  - ARG   93  <=> HIS   39  - TYR   67 )                          
 219: 6c70-A d6oq-A   260 - 286 <=>   70 -  96   (ALA  346  - VAL  372  <=> ASP   70  - GLN   96 )                          
 219: 6c70-A d6oq-A   289 - 299 <=>  108 - 118   (VAL  375  - TYR  385  <=> PRO  108  - LEU  118 )                          
 219: 6c70-A d6oq-A   303 - 308 <=>  136 - 141   (THR  389  - PHE  394  <=> ILE  136  - PRO  141 )                          
 219: 6c70-A d6oq-A   311 - 318 <=>  145 - 152   (CYS  397  - ILE  404  <=> GLU  145  - PRO  152 )                          
 219: 6c70-A d6oq-A   322 - 325 <=>  161 - 164   (SER  408  - MET  411  <=> ALA  161  - THR  164 )                          
 220: 6c70-A d22h-A     1 -   5 <=>  351 - 355   (PHE    3  - GLY    7  <=> THR  351  - THR  355 )                          
 220: 6c70-A d22h-A     8 -  11 <=>  356 - 359   (ALA   10  - LEU   13  <=> THR  356  - VAL  359 )                          
 220: 6c70-A d22h-A    51 -  57 <=>  377 - 383   (TYR   53  - ASN   59  <=> GLU  377  - SER  383 )                          
 220: 6c70-A d22h-A    59 -  62 <=>  384 - 387   (MET   61  - SER   64  <=> LEU  384  - GLN  387 )                          
 220: 6c70-A d22h-A    64 -  96 <=>  396 - 428   (ASP   66  - TYR   98  <=> ILE  396  - ALA  428 )                          
 220: 6c70-A d22h-A   253 - 286 <=>  433 - 466   (LEU  339  - VAL  372  <=> SER  433  - PHE  466 )                          
 220: 6c70-A d22h-A   295 - 298 <=>  469 - 472   (THR  381  - GLY  384  <=> SER  469  - GLY  472 )                          
 220: 6c70-A d22h-A   300 - 307 <=>  513 - 520   (LEU  386  - VAL  393  <=> LEU  513  - CYS  520 )                          
 220: 6c70-A d22h-A   369 - 372 <=>  521 - 524   (LEU  455  - SER  458  <=> VAL  521  - THR  524 )                          
 221: 6c70-A d42c-A     5 -  19 <=>   27 -  41   (GLY    7  - GLY   21  <=> LEU   27  - THR   41 )                          
 221: 6c70-A d42c-A    23 -  26 <=>   43 -  46   (PHE   25  - ASN   28  <=> GLU   43  - SER   46 )                          
 221: 6c70-A d42c-A    33 -  36 <=>   49 -  52   (LYS   35  - HIS   38  <=> SER   49  - PRO   52 )                          
 221: 6c70-A d42c-A    65 -  85 <=>   80 - 100   (VAL   67  - MET   87  <=> LYS   80  - ARG  100 )                          
 221: 6c70-A d42c-A    87 -  91 <=>  101 - 105   (TYR   89  - ARG   93  <=> ARG  101  - GLU  105 )                          
 221: 6c70-A d42c-A   260 - 283 <=>  106 - 129   (ALA  346  - ALA  369  <=> SER  106  - LYS  129 )                          
 221: 6c70-A d42c-A   296 - 311 <=>  130 - 145   (VAL  382  - CYS  397  <=> ASP  130  - GLN  145 )                          
 221: 6c70-A d42c-A   369 - 386 <=>  146 - 163   (LEU  455  - GLN  472  <=> LEU  146  - GLY  163 )                          
 222: 6c70-A d3ec-A    63 -  89 <=>   17 -  43   (ASP   65  - PRO   91  <=> ILE   17  - LYS   43 )                          
 222: 6c70-A d3ec-A    91 - 102 <=>   44 -  55   (ARG   93  - TRP  104  <=> TYR   44  - TYR   55 )                          
 222: 6c70-A d3ec-A   103 - 106 <=>   57 -  60   (ASN  105  - ASN  108  <=> THR   57  - THR   60 )                          
 222: 6c70-A d3ec-A   246 - 262 <=>   62 -  78   (ARG  332  - GLY  348  <=> LEU   62  - LYS   78 )                          
 222: 6c70-A d3ec-A   263 - 283 <=>   82 - 102   (VAL  349  - ALA  369  <=> TYR   82  - LYS  102 )                          
 222: 6c70-A d3ec-A   284 - 287 <=>  104 - 107   (THR  370  - ASN  373  <=> ASN  104  - GLU  107 )                          
 222: 6c70-A d3ec-A   288 - 291 <=>  110 - 113   (GLY  374  - VAL  377  <=> ASN  110  - LYS  113 )                          
 222: 6c70-A d3ec-A   330 - 334 <=>  254 - 258   (SER  416  - TYR  420  <=> LYS  254  - GLU  258 )                          
 223: 6c70-A d5zj-A    47 -  50 <=>    1 -   4   (LEU   49  - GLN   52  <=> MET    1  - LEU    4 )                          
 223: 6c70-A d5zj-A    53 -  56 <=>    5 -   8   (MET   55  - VAL   58  <=> ASN    5  - THR    8 )                          
 223: 6c70-A d5zj-A    64 -  78 <=>   11 -  25   (ASP   66  - PHE   80  <=> ARG   11  - TYR   25 )                          
 223: 6c70-A d5zj-A    79 -  89 <=>   27 -  37   (LEU   81  - PRO   91  <=> LEU   27  - THR   37 )                          
 223: 6c70-A d5zj-A    92 -  95 <=>   38 -  41   (SER   94  - PHE   97  <=> GLN   38  - LEU   41 )                          
 223: 6c70-A d5zj-A   257 - 284 <=>   42 -  69   (VAL  343  - THR  370  <=> GLY   42  - VAL   69 )                          
 223: 6c70-A d5zj-A   285 - 289 <=>  296 - 300   (LYS  371  - VAL  375  <=> ASN  296  - VAL  300 )                          
 223: 6c70-A d5zj-A   330 - 335 <=>  402 - 407   (SER  416  - ASP  421  <=> SER  402  - GLY  407 )                          
 224: 6c70-A d6o2-A    59 -  63 <=>  197 - 201   (MET   61  - ASP   65  <=> LYS  197  - ASN  201 )                          
 224: 6c70-A d6o2-A    64 -  76 <=>  291 - 303   (ASP   66  - LEU   78  <=> ASN  291  - ALA  303 )                          
 224: 6c70-A d6o2-A    78 -  97 <=>  304 - 323   (PHE   80  - LYS   99  <=> ALA  304  - LEU  323 )                          
 224: 6c70-A d6o2-A    99 - 102 <=>  325 - 328   (LEU  101  - TRP  104  <=> ASN  325  - LEU  328 )                          
 224: 6c70-A d6o2-A   103 - 106 <=>  330 - 333   (ASN  105  - ASN  108  <=> ASP  330  - LYS  333 )                          
 224: 6c70-A d6o2-A   107 - 110 <=>  339 - 342   (SER  109  - LEU  112  <=> PHE  339  - LYS  342 )                          
 224: 6c70-A d6o2-A   113 - 120 <=>  359 - 366   (GLU  115  - ALA  122  <=> ASP  359  - ASN  366 )                          
 224: 6c70-A d6o2-A   194 - 197 <=>  381 - 384   (SER  211  - VAL  214  <=> GLY  381  - SER  384 )                          
 224: 6c70-A d6o2-A   200 - 203 <=>  391 - 394   (CYS  217  - LEU  220  <=> ILE  391  - PRO  394 )                          
 224: 6c70-A d6o2-A   205 - 213 <=>  395 - 403   (PHE  222  - LEU  230  <=> LEU  395  - ILE  403 )                          
 224: 6c70-A d6o2-A   214 - 224 <=>  405 - 415   (LYS  231  - SER  241  <=> LYS  405  - VAL  415 )                          
 224: 6c70-A d6o2-A   225 - 228 <=>  418 - 421   (ALA  242  - LEU  314  <=> ALA  418  - THR  421 )                          
 224: 6c70-A d6o2-A   229 - 256 <=>  461 - 488   (THR  315  - ALA  342  <=> ASN  461  - LYS  488 )                          
 224: 6c70-A d6o2-A   257 - 260 <=>  490 - 493   (VAL  343  - ALA  346  <=> CYS  490  - GLU  493 )                          
 224: 6c70-A d6o2-A   261 - 285 <=>  496 - 520   (TYR  347  - LYS  371  <=> LEU  496  - ILE  520 )                          
 224: 6c70-A d6o2-A   286 - 290 <=>  522 - 526   (VAL  372  - ASN  376  <=> LYS  522  - ASP  526 )                          
 225: 6c70-A d4o2-A     3 -   8 <=>   21 -  26   (HIS    5  - ALA   10  <=> LYS   21  - VAL   26 )                          
 225: 6c70-A d4o2-A    51 -  54 <=>   43 -  46   (TYR   53  - MET   56  <=> THR   43  - LYS   46 )                          
 225: 6c70-A d4o2-A    65 -  91 <=>   55 -  81   (VAL   67  - ARG   93  <=> THR   55  - PRO   81 )                          
 225: 6c70-A d4o2-A   259 - 286 <=>   84 - 111   (ASP  345  - VAL  372  <=> ASP   84  - TYR  111 )                          
 225: 6c70-A d4o2-A   288 - 312 <=>  121 - 145   (GLY  374  - ILE  398  <=> SER  121  - CYS  145 )                          
 225: 6c70-A d4o2-A   355 - 358 <=>  152 - 155   (MET  441  - SER  444  <=> LEU  152  - VAL  155 )                          
 225: 6c70-A d4o2-A   361 - 364 <=>  160 - 163   (LYS  447  - THR  450  <=> ASN  160  - GLN  163 )                          
 225: 6c70-A d4o2-A   370 - 375 <=>  169 - 174   (PHE  456  - GLY  461  <=> CYS  169  - LEU  174 )                          
 225: 6c70-A d4o2-A   377 - 380 <=>  175 - 178   (VAL  463  - TYR  466  <=> LEU  175  - MET  178 )                          
 226: 6c70-A d3mk-A    63 -  97 <=>   13 -  47   (ASP   65  - LYS   99  <=> LYS   13  - LYS   47 )                          
 226: 6c70-A d3mk-A    99 - 103 <=>   48 -  52   (LEU  101  - ASN  105  <=> ILE   48  - ARG   52 )                          
 226: 6c70-A d3mk-A   247 - 286 <=>   54 -  93   (HIS  333  - VAL  372  <=> GLY   54  - MET   93 )                          
 226: 6c70-A d3mk-A   287 - 290 <=>   96 -  99   (ASN  373  - ASN  376  <=> ASP   96  - GLN   99 )                          
 227: 6c70-A d39g-A    64 -  89 <=>  120 - 145   (ASP   66  - PRO   91  <=> GLY  120  - GLU  145 )                          
 227: 6c70-A d39g-A    91 - 105 <=>  146 - 160   (ARG   93  - PRO  107  <=> LEU  146  - LYS  160 )                          
 227: 6c70-A d39g-A   249 - 260 <=>  162 - 173   (HIS  335  - ALA  346  <=> GLY  162  - LYS  173 )                          
 227: 6c70-A d39g-A   261 - 281 <=>  176 - 196   (TYR  347  - TYR  367  <=> ILE  176  - ASP  196 )                          
 227: 6c70-A d39g-A   362 - 365 <=>  223 - 226   (PHE  448  - VAL  451  <=> VAL  223  - ASP  226 )                          
 227: 6c70-A d39g-A   368 - 373 <=>  227 - 232   (ASP  454  - VAL  459  <=> GLU  227  - LEU  232 )                          
 227: 6c70-A d39g-A   376 - 379 <=>  233 - 236   (ALA  462  - THR  465  <=> GLU  233  - GLU  236 )                          
 227: 6c70-A d39g-A   382 - 387 <=>  237 - 242   (MET  468  - LEU  473  <=> GLU  237  - VAL  242 )                          
 228: 6c70-A d3b2-A    63 -  94 <=>   33 -  64   (ASP   65  - ILE   96  <=> SER   33  - LYS   64 )                          
 228: 6c70-A d3b2-A   114 - 123 <=>   85 -  94   (SER  116  - ILE  125  <=> ASP   85  - ILE   94 )                          
 228: 6c70-A d3b2-A   247 - 250 <=>   99 - 102   (HIS  333  - VAL  336  <=> ASN   99  - VAL  102 )                          
 228: 6c70-A d3b2-A   256 - 261 <=>  227 - 232   (ALA  342  - TYR  347  <=> LEU  227  - ASN  232 )                          
 228: 6c70-A d3b2-A   262 - 286 <=>  234 - 258   (GLY  348  - VAL  372  <=> LYS  234  - LYS  258 )                          
 228: 6c70-A d3b2-A   299 - 308 <=>  346 - 355   (TYR  385  - PHE  394  <=> LEU  346  - HIS  355 )                          
 228: 6c70-A d3b2-A   381 - 384 <=>  605 - 608   (PHE  467  - LEU  470  <=> PHE  605  - MET  608 )                          
 229: 6c70-A d2qg-A     1 -   4 <=>   11 -  14   (PHE    3  - GLN    6  <=> GLU   11  - ASP   14 )                          
 229: 6c70-A d2qg-A     8 -  12 <=>   18 -  22   (ALA   10  - PRO   14  <=> LEU   18  - LYS   22 )                          
 229: 6c70-A d2qg-A    29 -  34 <=>   53 -  58   (SER   31  - PHE   36  <=> LEU   53  - ASN   58 )                          
 229: 6c70-A d2qg-A    64 -  89 <=>  223 - 248   (ASP   66  - PRO   91  <=> LYS  223  - ASP  248 )                          
 229: 6c70-A d2qg-A    92 -  95 <=>  249 - 252   (SER   94  - PHE   97  <=> LEU  249  - ASN  252 )                          
 229: 6c70-A d2qg-A   256 - 259 <=>  255 - 258   (ALA  342  - ASP  345  <=> ASP  255  - THR  258 )                          
 229: 6c70-A d2qg-A   261 - 282 <=>  259 - 280   (TYR  347  - GLN  368  <=> LEU  259  - ILE  280 )                          
 229: 6c70-A d2qg-A   285 - 289 <=>  287 - 291   (LYS  371  - VAL  375  <=> ALA  287  - THR  291 )                          
 229: 6c70-A d2qg-A   378 - 381 <=>  296 - 299   (VAL  464  - PHE  467  <=> LEU  296  - PRO  299 )                          
 230: 6c70-A d5o6-A    31 -  37 <=>  150 - 156   (GLY   33  - ARG   39  <=> ARG  150  - LYS  156 )                          
 230: 6c70-A d5o6-A    41 -  45 <=>  204 - 208   (ILE   43  - LEU   47  <=> PHE  204  - LEU  208 )                          
 230: 6c70-A d5o6-A    88 -  92 <=>  215 - 219   (PHE   90  - SER   94  <=> SER  215  - LEU  219 )                          
 230: 6c70-A d5o6-A    97 - 100 <=>  258 - 261   (LYS   99  - ALA  102  <=> PRO  258  - PRO  261 )                          
 230: 6c70-A d5o6-A   103 - 106 <=>  264 - 267   (ASN  105  - ASN  108  <=> GLN  264  - LEU  267 )                          
 230: 6c70-A d5o6-A   118 - 121 <=>  272 - 275   (PHE  120  - LEU  123  <=> PRO  272  - ASN  275 )                          
 230: 6c70-A d5o6-A   124 - 131 <=>  276 - 283   (THR  126  - PHE  133  <=> GLY  276  - ILE  283 )                          
 230: 6c70-A d5o6-A   135 - 150 <=>  331 - 346   (GLY  137  - ILE  152  <=> HIS  331  - LYS  346 )                          
 230: 6c70-A d5o6-A   169 - 174 <=>  399 - 404   (MET  186  - HIS  191  <=> LEU  399  - PHE  404 )                          
 230: 6c70-A d5o6-A   175 - 179 <=>  406 - 410   (VAL  192  - ILE  196  <=> LEU  406  - VAL  410 )                          
 230: 6c70-A d5o6-A   180 - 198 <=>  412 - 430   (TYR  197  - LEU  215  <=> GLN  412  - LEU  430 )                          
 230: 6c70-A d5o6-A   200 - 226 <=>  431 - 457   (CYS  217  - THR  243  <=> ILE  431  - ASN  457 )                          
 230: 6c70-A d5o6-A   228 - 271 <=>  596 - 639   (LEU  314  - THR  357  <=> SER  596  - LYS  639 )                          
 231: 6c70-A d32i-A    64 -  91 <=>    4 -  31   (ASP   66  - ARG   93  <=> THR    4  - GLY   31 )                          
 231: 6c70-A d32i-A   261 - 286 <=>   36 -  61   (TYR  347  - VAL  372  <=> SER   36  - THR   61 )                          
 231: 6c70-A d32i-A   287 - 290 <=>   64 -  67   (ASN  373  - ASN  376  <=> ASN   64  - HIS   67 )                          
 232: 6c70-A d3v9-A     4 -   8 <=>  267 - 271   (GLN    6  - ALA   10  <=> HIS  267  - HIS  271 )                          
 232: 6c70-A d3v9-A    26 -  32 <=>  276 - 282   (ASN   28  - LYS   34  <=> ASN  276  - PHE  282 )                          
 232: 6c70-A d3v9-A    34 -  42 <=>  528 - 536   (PHE   36  - VAL   44  <=> ALA  528  - LEU  536 )                          
 232: 6c70-A d3v9-A    46 -  49 <=>  633 - 636   (LEU   48  - LEU   51  <=> VAL  633  - LEU  636 )                          
 232: 6c70-A d3v9-A    57 -  60 <=>  669 - 672   (ASN   59  - MET   62  <=> PRO  669  - SER  672 )                          
 232: 6c70-A d3v9-A    63 -  88 <=>  679 - 704   (ASP   65  - PHE   90  <=> MET  679  - MET  704 )                          
 232: 6c70-A d3v9-A    90 -  95 <=>  705 - 710   (VAL   92  - PHE   97  <=> ASN  705  - SER  710 )                          
 232: 6c70-A d3v9-A   258 - 288 <=>  711 - 741   (GLY  344  - GLY  374  <=> SER  711  - ASP  741 )                          
 232: 6c70-A d3v9-A   290 - 310 <=>  742 - 762   (ASN  376  - PHE  396  <=> HIS  742  - LYS  762 )                          
 232: 6c70-A d3v9-A   314 - 317 <=>  764 - 767   (GLY  400  - LEU  403  <=> GLU  764  - THR  767 )                          
 232: 6c70-A d3v9-A   321 - 324 <=>  768 - 771   (SER  407  - VAL  410  <=> GLU  768  - VAL  771 )                          
 232: 6c70-A d3v9-A   328 - 332 <=>  772 - 776   (ALA  414  - HIS  418  <=> SER  772  - ALA  776 )                          
 233: 6c70-A d5dw-A    29 -  32 <=>  276 - 279   (SER   31  - LYS   34  <=> LEU  276  - PRO  279 )                          
 233: 6c70-A d5dw-A    64 -  93 <=>  728 - 757   (ASP   66  - LYS   95  <=> ARG  728  - THR  757 )                          
 233: 6c70-A d5dw-A    95 - 110 <=>  758 - 773   (PHE   97  - LEU  112  <=> THR  758  - GLN  773 )                          
 233: 6c70-A d5dw-A   124 - 127 <=>  784 - 787   (THR  126  - ARG  129  <=> GLU  784  - SER  787 )                          
 233: 6c70-A d5dw-A   190 - 193 <=>  791 - 794   (ALA  207  - ASN  210  <=> LYS  791  - ASP  794 )                          
 233: 6c70-A d5dw-A   258 - 261 <=>  805 - 808   (GLY  344  - TYR  347  <=> ARG  805  - ALA  808 )                          
 233: 6c70-A d5dw-A   263 - 284 <=>  816 - 837   (VAL  349  - THR  370  <=> GLU  816  - GLU  837 )                          
 233: 6c70-A d5dw-A   285 - 288 <=>  839 - 842   (LYS  371  - GLY  374  <=> GLU  839  - LEU  842 )                          
 233: 6c70-A d5dw-A   289 - 292 <=>  872 - 875   (VAL  375  - TYR  378  <=> ASN  872  - SER  875 )                          
 233: 6c70-A d5dw-A   301 - 304 <=>  882 - 885   (LEU  387  - LEU  390  <=> GLU  882  - ASP  885 )                          
 233: 6c70-A d5dw-A   323 - 326 <=>  899 - 902   (SER  409  - GLU  412  <=> GLU  899  - ASN  902 )                          
 233: 6c70-A d5dw-A   329 - 332 <=>  903 - 906   (TYR  415  - HIS  418  <=> GLU  903  - ASP  906 )                          
 233: 6c70-A d5dw-A   337 - 340 <=>  996 - 999   (SER  423  - ALA  426  <=> ASN  996  - ASN  999 )                          
 234: 6c70-A d2d9-A    60 -  63 <=>    5 -   8   (MET   62  - ASP   65  <=> ALA    5  - SER    8 )                          
 234: 6c70-A d2d9-A    64 -  94 <=>   12 -  42   (ASP   66  - ILE   96  <=> ASN   12  - THR   42 )                          
 234: 6c70-A d2d9-A   258 - 284 <=>   43 -  69   (GLY  344  - THR  370  <=> PRO   43  - ASP   69 )                          
 234: 6c70-A d2d9-A   285 - 291 <=>   77 -  83   (LYS  371  - VAL  377  <=> LEU   77  - PRO   83 )                          
 235: 6c70-A d272-A    54 -  57 <=>   34 -  37   (MET   56  - ASN   59  <=> ASN   34  - VAL   37 )                          
 235: 6c70-A d272-A    63 -  95 <=>  363 - 395   (ASP   65  - PHE   97  <=> GLU  363  - ILE  395 )                          
 235: 6c70-A d272-A   256 - 259 <=>  396 - 399   (ALA  342  - ASP  345  <=> SER  396  - ASP  399 )                          
 235: 6c70-A d272-A   261 - 286 <=>  400 - 425   (TYR  347  - VAL  372  <=> LYS  400  - THR  425 )                          
 235: 6c70-A d272-A   288 - 292 <=>  432 - 436   (GLY  374  - TYR  378  <=> ALA  432  - PRO  436 )                          
 235: 6c70-A d272-A   385 - 388 <=>  442 - 445   (VAL  471  - LYS  474  <=> GLN  442  - GLU  445 )                          
 236: 6c70-A d2am-A    15 -  18 <=>  220 - 223   (ARG   17  - GLN   20  <=> ASN  220  - LEU  223 )                          
 236: 6c70-A d2am-A    25 -  31 <=>  224 - 230   (PHE   27  - GLY   33  <=> ASN  224  - HIS  230 )                          
 236: 6c70-A d2am-A    42 -  46 <=>  270 - 274   (VAL   44  - LEU   48  <=> PHE  270  - MET  274 )                          
 236: 6c70-A d2am-A    49 -  52 <=>  287 - 290   (LEU   51  - GLY   54  <=> LEU  287  - ILE  290 )                          
 236: 6c70-A d2am-A    53 -  64 <=>  292 - 303   (MET   55  - ASP   66  <=> THR  292  - SER  303 )                          
 236: 6c70-A d2am-A    65 -  93 <=>  305 - 333   (VAL   67  - LYS   95  <=> ASP  305  - ASN  333 )                          
 236: 6c70-A d2am-A    95 -  98 <=>  334 - 337   (PHE   97  - THR  100  <=> GLY  334  - ASN  337 )                          
 236: 6c70-A d2am-A   101 - 106 <=>  338 - 343   (ILE  103  - ASN  108  <=> GLY  338  - ASN  343 )                          
 236: 6c70-A d2am-A   227 - 231 <=>  351 - 355   (GLY  313  - LYS  317  <=> ASN  351  - SER  355 )                          
 236: 6c70-A d2am-A   262 - 286 <=>  412 - 436   (GLY  348  - VAL  372  <=> GLY  412  - GLY  436 )                          
 236: 6c70-A d2am-A   293 - 305 <=>  437 - 449   (ALA  379  - GLY  391  <=> TYR  437  - SER  449 )                          
 236: 6c70-A d2am-A   306 - 309 <=>  453 - 456   (GLN  392  - LEU  395  <=> LEU  453  - ILE  456 )                          
 236: 6c70-A d2am-A   324 - 327 <=>  520 - 523   (VAL  410  - ALA  413  <=> SER  520  - GLY  523 )                          
 236: 6c70-A d2am-A   329 - 332 <=>  529 - 532   (TYR  415  - HIS  418  <=> ALA  529  - MET  532 )                          
 237: 6c70-A d4lv-A    44 -  47 <=>  363 - 366   (LEU   46  - LEU   49  <=> ASN  363  - ASN  366 )                          
 237: 6c70-A d4lv-A    50 -  53 <=>  367 - 370   (GLN   52  - MET   55  <=> GLY  367  - GLN  370 )                          
 237: 6c70-A d4lv-A    55 -  61 <=>  371 - 377   (ALA   57  - GLU   63  <=> ASP  371  - ALA  377 )                          
 237: 6c70-A d4lv-A    62 -  65 <=>  379 - 382   (SER   64  - VAL   67  <=> ASN  379  - ILE  382 )                          
 237: 6c70-A d4lv-A    66 -  87 <=>  394 - 415   (ASP   68  - TYR   89  <=> TYR  394  - LEU  415 )                          
 237: 6c70-A d4lv-A    88 -  95 <=>  419 - 426   (PHE   90  - PHE   97  <=> SER  419  - LEU  426 )                          
 237: 6c70-A d4lv-A   257 - 281 <=>  427 - 451   (VAL  343  - TYR  367  <=> PRO  427  - LEU  451 )                          
 237: 6c70-A d4lv-A   284 - 287 <=>  452 - 455   (THR  370  - ASN  373  <=> LYS  452  - ASN  455 )                          
 237: 6c70-A d4lv-A   288 - 311 <=>  457 - 480   (GLY  374  - CYS  397  <=> ASP  457  - MET  480 )                          
 237: 6c70-A d4lv-A   316 - 319 <=>  485 - 488   (ARG  402  - GLU  405  <=> ILE  485  - THR  488 )                          
 237: 6c70-A d4lv-A   364 - 376 <=>  491 - 503   (THR  450  - ALA  462  <=> GLN  491  - GLN  503 )                          
 238: 6c70-A d6hi-A     5 -   8 <=>   50 -  53   (GLY    7  - ALA   10  <=> LYS   50  - ASN   53 )                          
 238: 6c70-A d6hi-A    16 -  19 <=>  306 - 309   (VAL   18  - GLY   21  <=> VAL  306  - LYS  309 )                          
 238: 6c70-A d6hi-A    24 -  27 <=>  311 - 314   (MET   26  - TYR   29  <=> ASP  311  - ASN  314 )                          
 238: 6c70-A d6hi-A    28 -  31 <=>  316 - 319   (TYR   30  - GLY   33  <=> VAL  316  - GLU  319 )                          
 238: 6c70-A d6hi-A    32 -  54 <=>  323 - 345   (LYS   34  - MET   56  <=> VAL  323  - CYS  345 )                          
 238: 6c70-A d6hi-A    57 -  60 <=>  346 - 349   (ASN   59  - MET   62  <=> GLN  346  - PRO  349 )                          
 238: 6c70-A d6hi-A    62 -  65 <=>  350 - 353   (SER   64  - VAL   67  <=> ILE  350  - GLY  353 )                          
 238: 6c70-A d6hi-A    67 -  87 <=>  354 - 374   (ASP   69  - TYR   89  <=> ASP  354  - LEU  374 )                          
 238: 6c70-A d6hi-A    88 -  91 <=>  377 - 380   (PHE   90  - ARG   93  <=> LYS  377  - GLN  380 )                          
 238: 6c70-A d6hi-A   261 - 283 <=>  383 - 405   (TYR  347  - ALA  369  <=> SER  383  - LEU  405 )                          
 238: 6c70-A d6hi-A   298 - 306 <=>  407 - 415   (GLY  384  - GLN  392  <=> SER  407  - MET  415 )                          
 238: 6c70-A d6hi-A   362 - 365 <=>  422 - 425   (PHE  448  - VAL  451  <=> ASN  422  - ASP  425 )                          
 238: 6c70-A d6hi-A   371 - 378 <=>  430 - 437   (ALA  457  - VAL  464  <=> ASN  430  - TYR  437 )                          
 239: 6c70-A d22b-A     2 -   5 <=>   22 -  25   (LYS    4  - GLY    7  <=> PRO   22  - GLY   25 )                          
 239: 6c70-A d22b-A    31 -  35 <=>   38 -  42   (GLY   33  - PRO   37  <=> SER   38  - THR   42 )                          
 239: 6c70-A d22b-A    64 -  90 <=>  106 - 132   (ASP   66  - VAL   92  <=> VAL  106  - GLU  132 )                          
 239: 6c70-A d22b-A    95 -  98 <=>  134 - 137   (PHE   97  - THR  100  <=> TYR  134  - ASP  137 )                          
 239: 6c70-A d22b-A   258 - 282 <=>  141 - 165   (GLY  344  - GLN  368  <=> HIS  141  - ILE  165 )                          
 239: 6c70-A d22b-A   285 - 288 <=>  254 - 257   (LYS  371  - GLY  374  <=> SER  254  - GLU  257 )                          
 239: 6c70-A d22b-A   292 - 306 <=>  258 - 272   (TYR  378  - GLN  392  <=> PHE  258  - LEU  272 )                          
 239: 6c70-A d22b-A   322 - 329 <=>  470 - 477   (SER  408  - TYR  415  <=> ALA  470  - TYR  477 )                          
 239: 6c70-A d22b-A   344 - 347 <=>  480 - 483   (VAL  430  - VAL  433  <=> SER  480  - ARG  483 )                          
 239: 6c70-A d22b-A   353 - 356 <=>  490 - 493   (LYS  439  - SER  442  <=> LYS  490  - GLY  493 )                          
 240: 6c70-A d6b0-A   207 - 210 <=>   15 -  18   (CYS  224  - LEU  227  <=> TRP   15  - TYR   18 )                          
 240: 6c70-A d6b0-A   212 - 215 <=>   19 -  22   (HIS  229  - ALA  232  <=> TYR   19  - TYR   22 )                          
 240: 6c70-A d6b0-A   216 - 223 <=>   24 -  31   (ILE  233  - LEU  240  <=> GLN   24  - SER   31 )                          
 240: 6c70-A d6b0-A   228 - 273 <=>   45 -  90   (LEU  314  - THR  359  <=> TYR   45  - GLY   90 )                          
 240: 6c70-A d6b0-A   276 - 279 <=>   97 - 100   (LEU  362  - LEU  365  <=> THR   97  - ILE  100 )                          
 240: 6c70-A d6b0-A   296 - 331 <=>  102 - 137   (VAL  382  - CYS  417  <=> SER  102  - ILE  137 )                          
 240: 6c70-A d6b0-A   332 - 338 <=>  140 - 146   (HIS  418  - GLU  424  <=> LYS  140  - THR  146 )                          
 240: 6c70-A d6b0-A   341 - 349 <=>  162 - 170   (LYS  427  - GLN  435  <=> ASN  162  - GLY  170 )                          
 240: 6c70-A d6b0-A   353 - 358 <=>  179 - 184   (LYS  439  - SER  444  <=> ALA  179  - ALA  184 )                          
 240: 6c70-A d6b0-A   363 - 366 <=>  185 - 188   (PHE  449  - SER  452  <=> SER  185  - LEU  188 )                          
 240: 6c70-A d6b0-A   368 - 383 <=>  189 - 204   (ASP  454  - VAL  469  <=> ASP  189  - VAL  204 )                          
 240: 6c70-A d6b0-A   385 - 388 <=>  205 - 208   (VAL  471  - LYS  474  <=> VAL  205  - THR  208 )                          
 241: 6c70-A d2oe-A    64 -  68 <=>   60 -  64   (ASP   66  - LEU   70  <=> SER   60  - LYS   64 )                          
 241: 6c70-A d2oe-A    70 - 100 <=>   65 -  95   (ALA   72  - ALA  102  <=> MET   65  - GLY   95 )                          
 241: 6c70-A d2oe-A   101 - 105 <=>   97 - 101   (ILE  103  - PRO  107  <=> ASP   97  - LYS  101 )                          
 241: 6c70-A d2oe-A   138 - 145 <=>  127 - 134   (ILE  140  - THR  147  <=> GLY  127  - GLY  134 )                          
 241: 6c70-A d2oe-A   193 - 205 <=>  144 - 156   (ASN  210  - PHE  222  <=> ILE  144  - ALA  156 )                          
 241: 6c70-A d2oe-A   250 - 253 <=>  220 - 223   (VAL  336  - LEU  339  <=> ARG  220  - HIS  223 )                          
 241: 6c70-A d2oe-A   255 - 258 <=>  224 - 227   (THR  341  - GLY  344  <=> GLY  224  - VAL  227 )                          
 241: 6c70-A d2oe-A   260 - 273 <=>  228 - 241   (ALA  346  - THR  359  <=> SER  228  - VAL  241 )                          
 241: 6c70-A d2oe-A   276 - 279 <=>  244 - 247   (LEU  362  - LEU  365  <=> TRP  244  - PRO  247 )                          
 241: 6c70-A d2oe-A   295 - 298 <=>  249 - 252   (THR  381  - GLY  384  <=> THR  249  - PHE  252 )                          
 241: 6c70-A d2oe-A   385 - 388 <=>  274 - 277   (VAL  471  - LYS  474  <=> SER  274  - PHE  277 )                          
 242: 6c70-A d548-A    65 - 102 <=>  147 - 184   (VAL   67  - TRP  104  <=> THR  147  - LYS  184 )                          
 242: 6c70-A d548-A   182 - 185 <=>  204 - 207   (PHE  199  - LEU  202  <=> SER  204  - LYS  207 )                          
 242: 6c70-A d548-A   190 - 196 <=>  223 - 229   (ALA  207  - ASP  213  <=> CYS  223  - CYS  229 )                          
 242: 6c70-A d548-A   197 - 202 <=>  231 - 236   (VAL  214  - TRP  219  <=> VAL  231  - MET  236 )                          
 242: 6c70-A d548-A   259 - 263 <=>  240 - 244   (ASP  345  - VAL  349  <=> ASN  240  - PRO  244 )                          
 242: 6c70-A d548-A   264 - 286 <=>  246 - 268   (ALA  350  - VAL  372  <=> ILE  246  - TRP  268 )                          
 242: 6c70-A d548-A   315 - 319 <=>  738 - 742   (ASN  401  - GLU  405  <=> SER  738  - ASN  742 )                          
 242: 6c70-A d548-A   321 - 325 <=>  745 - 749   (SER  407  - MET  411  <=> GLY  745  - ILE  749 )                          
 242: 6c70-A d548-A   332 - 338 <=>  911 - 917   (HIS  418  - GLU  424  <=> MET  911  - ILE  917 )                          
 243: 6c70-A d5u3-A    29 -  32 <=>  519 - 522   (SER   31  - LYS   34  <=> SER  519  - PRO  522 )                          
 243: 6c70-A d5u3-A    45 -  49 <=>  552 - 556   (LEU   47  - LEU   51  <=> GLU  552  - ALA  556 )                          
 243: 6c70-A d5u3-A    57 -  62 <=>  578 - 583   (ASN   59  - SER   64  <=> PRO  578  - LEU  583 )                          
 243: 6c70-A d5u3-A    65 -  68 <=>  596 - 599   (VAL   67  - LEU   70  <=> ALA  596  - ASP  599 )                          
 243: 6c70-A d5u3-A    70 -  91 <=>  600 - 621   (ALA   72  - ARG   93  <=> GLU  600  - ASP  621 )                          
 243: 6c70-A d5u3-A   260 - 279 <=>  622 - 641   (ALA  346  - LEU  365  <=> ASP  622  - GLY  641 )                          
 243: 6c70-A d5u3-A   299 - 311 <=>  642 - 654   (TYR  385  - CYS  397  <=> SER  642  - PRO  654 )                          
 243: 6c70-A d5u3-A   314 - 317 <=>  655 - 658   (GLY  400  - LEU  403  <=> VAL  655  - ARG  658 )                          
 243: 6c70-A d5u3-A   320 - 323 <=>  659 - 662   (GLU  406  - SER  409  <=> LYS  659  - THR  662 )                          
 243: 6c70-A d5u3-A   348 - 351 <=>  664 - 667   (CYS  434  - CYS  437  <=> GLY  664  - GLU  667 )                          
 244: 6c70-A d6a7-A    42 -  63 <=>    9 -  30   (VAL   44  - ASP   65  <=> ASP    9  - SER   30 )                          
 244: 6c70-A d6a7-A    66 -  69 <=>   36 -  39   (ASP   68  - THR   71  <=> SER   36  - SER   39 )                          
 244: 6c70-A d6a7-A    72 -  95 <=>   40 -  63   (THR   74  - PHE   97  <=> PRO   40  - GLN   63 )                          
 244: 6c70-A d6a7-A    96 - 100 <=>   65 -  69   (TYR   98  - ALA  102  <=> LYS   65  - ASP   69 )                          
 244: 6c70-A d6a7-A   259 - 283 <=>   74 -  98   (ASP  345  - ALA  369  <=> GLU   74  - SER   98 )                          
 244: 6c70-A d6a7-A   285 - 290 <=>   99 - 104   (LYS  371  - ASN  376  <=> ASN   99  - ASN  104 )                          
 244: 6c70-A d6a7-A   305 - 309 <=>  135 - 139   (GLY  391  - LEU  395  <=> ASN  135  - GLN  139 )                          
 244: 6c70-A d6a7-A   310 - 313 <=>  141 - 144   (PHE  396  - PHE  399  <=> THR  141  - SER  144 )                          
 244: 6c70-A d6a7-A   319 - 322 <=>  215 - 218   (GLU  405  - SER  408  <=> ALA  215  - TYR  218 )                          
 244: 6c70-A d6a7-A   329 - 333 <=>  285 - 289   (TYR  415  - TRP  419  <=> SER  285  - GLY  289 )                          
 244: 6c70-A d6a7-A   363 - 366 <=>  316 - 319   (PHE  449  - SER  452  <=> SER  316  - GLU  319 )                          
 244: 6c70-A d6a7-A   371 - 376 <=>  388 - 393   (ALA  457  - ALA  462  <=> GLY  388  - ASP  393 )                          
 245: 6c70-A d4go-A    29 -  32 <=>   15 -  18   (SER   31  - LYS   34  <=> ASN   15  - GLN   18 )                          
 245: 6c70-A d4go-A    33 -  37 <=>   20 -  24   (LYS   35  - ARG   39  <=> THR   20  - GLY   24 )                          
 245: 6c70-A d4go-A    49 -  52 <=>  236 - 239   (LEU   51  - GLY   54  <=> ILE  236  - GLY  239 )                          
 245: 6c70-A d4go-A    56 -  59 <=>  294 - 297   (VAL   58  - MET   61  <=> CYS  294  - VAL  297 )                          
 245: 6c70-A d4go-A    63 -  66 <=>  327 - 330   (ASP   65  - ASP   68  <=> ILE  327  - ASP  330 )                          
 245: 6c70-A d4go-A    67 -  92 <=>  332 - 357   (ASP   69  - SER   94  <=> LYS  332  - ASN  357 )                          
 245: 6c70-A d4go-A    95 -  98 <=>  358 - 361   (PHE   97  - THR  100  <=> SER  358  - ILE  361 )                          
 245: 6c70-A d4go-A   256 - 287 <=>  362 - 393   (ALA  342  - ASN  373  <=> SER  362  - LEU  393 )                          
 245: 6c70-A d4go-A   292 - 306 <=>  422 - 436   (TYR  378  - GLN  392  <=> LEU  422  - ASN  436 )                          
 245: 6c70-A d4go-A   309 - 312 <=>  465 - 468   (LEU  395  - ILE  398  <=> SER  465  - LEU  468 )                          
 245: 6c70-A d4go-A   316 - 319 <=>  519 - 522   (ARG  402  - GLU  405  <=> ARG  519  - ARG  522 )                          
 245: 6c70-A d4go-A   355 - 358 <=>  525 - 528   (MET  441  - SER  444  <=> ASN  525  - ILE  528 )                          
 245: 6c70-A d4go-A   361 - 365 <=>  544 - 548   (LYS  447  - VAL  451  <=> ILE  544  - ASP  548 )                          
 245: 6c70-A d4go-A   367 - 374 <=>  549 - 556   (LEU  453  - LEU  460  <=> PRO  549  - ILE  556 )                          
 245: 6c70-A d4go-A   377 - 381 <=>  557 - 561   (VAL  463  - PHE  467  <=> ASN  557  - PHE  561 )                          
 245: 6c70-A d4go-A   384 - 387 <=>  562 - 565   (LEU  470  - LEU  473  <=> ASN  562  - VAL  565 )                          
 246: 6c70-A d2zd-A    53 -  60 <=>  147 - 154   (MET   55  - MET   62  <=> LYS  147  - LEU  154 )                          
 246: 6c70-A d2zd-A    64 -  90 <=>  548 - 574   (ASP   66  - VAL   92  <=> LYS  548  - MET  574 )                          
 246: 6c70-A d2zd-A    91 -  95 <=>  577 - 581   (ARG   93  - PHE   97  <=> LEU  577  - GLN  581 )                          
 246: 6c70-A d2zd-A   258 - 286 <=>  582 - 610   (GLY  344  - VAL  372  <=> LYS  582  - VAL  610 )                          
 246: 6c70-A d2zd-A   287 - 290 <=>  613 - 616   (ASN  373  - ASN  376  <=> VAL  613  - ALA  616 )                          
 247: 6c70-A d2zu-A     1 -   4 <=>  143 - 146   (PHE    3  - GLN    6  <=> LEU  143  - ASP  146 )                          
 247: 6c70-A d2zu-A    26 -  39 <=>  150 - 163   (ASN   28  - TYR   41  <=> PHE  150  - MET  163 )                          
 247: 6c70-A d2zu-A    45 -  57 <=>  208 - 220   (LEU   47  - ASN   59  <=> LYS  208  - ASP  220 )                          
 247: 6c70-A d2zu-A   162 - 165 <=>  221 - 224   (THR  179  - PRO  182  <=> GLY  221  - PHE  224 )                          
 247: 6c70-A d2zu-A   176 - 180 <=>  226 - 230   (PHE  193  - TYR  197  <=> ASP  226  - ILE  230 )                          
 247: 6c70-A d2zu-A   182 - 185 <=>  231 - 234   (PHE  199  - LEU  202  <=> GLU  231  - GLN  234 )                          
 247: 6c70-A d2zu-A   187 - 205 <=>  235 - 253   (ILE  204  - PHE  222  <=> ASN  235  - MET  253 )                          
 247: 6c70-A d2zu-A   253 - 256 <=>  254 - 257   (LEU  339  - ALA  342  <=> SER  254  - ASP  257 )                          
 247: 6c70-A d2zu-A   259 - 271 <=>  258 - 270   (ASP  345  - THR  357  <=> THR  258  - ASP  270 )                          
 247: 6c70-A d2zu-A   297 - 324 <=>  278 - 305   (ILE  383  - VAL  410  <=> LYS  278  - ASP  305 )                          
 247: 6c70-A d2zu-A   351 - 357 <=>  306 - 312   (CYS  437  - ILE  443  <=> THR  306  - GLY  312 )                          
 247: 6c70-A d2zu-A   363 - 366 <=>  314 - 317   (PHE  449  - SER  452  <=> LEU  314  - MET  317 )                          
 247: 6c70-A d2zu-A   368 - 380 <=>  318 - 330   (ASP  454  - TYR  466  <=> ILE  318  - LYS  330 )                          
 248: 6c70-A d3z6-A    13 -  16 <=>  690 - 693   (ASN   15  - VAL   18  <=> TYR  690  - LYS  693 )                          
 248: 6c70-A d3z6-A    26 -  32 <=>  699 - 705   (ASN   28  - LYS   34  <=> ASP  699  - ILE  705 )                          
 248: 6c70-A d3z6-A    38 -  41 <=>  722 - 725   (ILE   40  - ILE   43  <=> ILE  722  - SER  725 )                          
 248: 6c70-A d3z6-A   109 - 113 <=>  838 - 842   (PRO  111  - GLU  115  <=> GLU  838  - LYS  842 )                          
 248: 6c70-A d3z6-A   117 - 120 <=>  863 - 866   (ARG  119  - ALA  122  <=> ILE  863  - LYS  866 )                          
 248: 6c70-A d3z6-A   125 - 128 <=>  870 - 873   (LYS  127  - ARG  130  <=> VAL  870  - LYS  873 )                          
 248: 6c70-A d3z6-A   131 - 150 <=>  874 - 893   (PHE  133  - ILE  152  <=> ASP  874  - LEU  893 )                          
 248: 6c70-A d3z6-A   151 - 154 <=>  895 - 898   (GLU  153  - PRO  171  <=> PHE  895  - LYS  898 )                          
 248: 6c70-A d3z6-A   155 - 158 <=>  901 - 904   (ILE  172  - LEU  175  <=> LEU  901  - MET  904 )                          
 248: 6c70-A d3z6-A   168 - 171 <=>  905 - 908   (ALA  185  - GLY  188  <=> CYS  905  - PRO  908 )                          
 248: 6c70-A d3z6-A   172 - 189 <=>  911 - 928   (ALA  189  - MET  206  <=> LYS  911  - ILE  928 )                          
 248: 6c70-A d3z6-A   191 - 210 <=>  929 - 948   (VAL  208  - LEU  227  <=> VAL  929  - THR  948 )                          
 248: 6c70-A d3z6-A   277 - 283 <=>  981 - 987   (THR  363  - ALA  369  <=> PHE  981  - LEU  987 )                          
 248: 6c70-A d3z6-A   289 - 315 <=> 1005 -1031   (VAL  375  - ASN  401  <=> SER 1005  - ASP 1031 )                          
 248: 6c70-A d3z6-A   365 - 385 <=> 1032 -1052   (VAL  451  - VAL  471  <=> SER 1032  - GLY 1052 )                          
 249: 6c70-A d2oq-A    29 -  36 <=>  113 - 120   (SER   31  - HIS   38  <=> ASP  113  - ARG  120 )                          
 249: 6c70-A d2oq-A    88 -  99 <=>  127 - 138   (PHE   90  - LEU  101  <=> LYS  127  - LYS  138 )                          
 249: 6c70-A d2oq-A   154 - 157 <=>  510 - 513   (PRO  171  - ARG  174  <=> THR  510  - GLU  513 )                          
 249: 6c70-A d2oq-A   158 - 161 <=>  516 - 519   (LEU  175  - ARG  178  <=> ARG  516  - GLN  519 )                          
 249: 6c70-A d2oq-A   291 - 323 <=>  522 - 554   (VAL  377  - SER  409  <=> ASN  522  - LEU  554 )                          
 249: 6c70-A d2oq-A   351 - 354 <=>  555 - 558   (CYS  437  - ALA  440  <=> PRO  555  - GLU  558 )                          
 249: 6c70-A d2oq-A   363 - 388 <=>  560 - 585   (PHE  449  - LYS  474  <=> ILE  560  - ARG  585 )                          
 250: 6c70-A d2ga-A    63 -  90 <=>   26 -  53   (ASP   65  - VAL   92  <=> SER   26  - GLY   53 )                          
 250: 6c70-A d2ga-A    92 -  95 <=>   55 -  58   (SER   94  - PHE   97  <=> VAL   55  - LYS   58 )                          
 250: 6c70-A d2ga-A   257 - 284 <=>   59 -  86   (VAL  343  - THR  370  <=> SER   59  - GLY   86 )                          
 251: 6c70-A d4sz-A     1 -   4 <=>  673 - 676   (PHE    3  - GLN    6  <=> SER  673  - THR  676 )                          
 251: 6c70-A d4sz-A    25 -  28 <=>  681 - 684   (PHE   27  - TYR   30  <=> LEU  681  - GLU  684 )                          
 251: 6c70-A d4sz-A    37 -  41 <=>  690 - 694   (ARG   39  - ILE   43  <=> SER  690  - SER  694 )                          
 251: 6c70-A d4sz-A    45 -  48 <=>  708 - 711   (LEU   47  - LEU   50  <=> GLU  708  - LYS  711 )                          
 251: 6c70-A d4sz-A    86 -  89 <=>  748 - 751   (ILE   88  - PRO   91  <=> LEU  748  - ARG  751 )                          
 251: 6c70-A d4sz-A   159 - 162 <=>  761 - 764   (MET  176  - THR  179  <=> ILE  761  - GLN  764 )                          
 251: 6c70-A d4sz-A   179 - 213 <=>  767 - 801   (ILE  196  - LEU  230  <=> HIS  767  - ILE  801 )                          
 251: 6c70-A d4sz-A   243 - 249 <=>  802 - 808   (TRP  329  - HIS  335  <=> GLU  802  - HIS  808 )                          
 251: 6c70-A d4sz-A   252 - 275 <=>  809 - 832   (ARG  338  - THR  361  <=> TYR  809  - CYS  832 )                          
 251: 6c70-A d4sz-A   297 - 325 <=>  839 - 867   (ILE  383  - MET  411  <=> LEU  839  - ASN  867 )                          
 251: 6c70-A d4sz-A   361 - 366 <=>  878 - 883   (LYS  447  - SER  452  <=> SER  878  - LEU  883 )                          
 251: 6c70-A d4sz-A   369 - 377 <=>  884 - 892   (LEU  455  - VAL  463  <=> LEU  884  - GLN  892 )                          
 251: 6c70-A d4sz-A   382 - 386 <=>  917 - 921   (MET  468  - GLN  472  <=> GLU  917  - ASN  921 )                          
 252: 6c70-A d4tt-A    64 -  89 <=>    3 -  28   (ASP   66  - PRO   91  <=> GLY    3  - MET   28 )                          
 252: 6c70-A d4tt-A    91 -  94 <=>   30 -  33   (ARG   93  - ILE   96  <=> SER   30  - GLU   33 )                          
 252: 6c70-A d4tt-A    96 -  99 <=>   37 -  40   (TYR   98  - LEU  101  <=> ILE   37  - ILE   40 )                          
 252: 6c70-A d4tt-A   190 - 193 <=>   51 -  54   (ALA  207  - ASN  210  <=> ILE   51  - ALA   54 )                          
 252: 6c70-A d4tt-A   200 - 203 <=>   92 -  95   (CYS  217  - LEU  220  <=> HIS   92  - ASP   95 )                          
 252: 6c70-A d4tt-A   252 - 284 <=>   98 - 130   (ARG  338  - THR  370  <=> GLU   98  - MET  130 )                          
 252: 6c70-A d4tt-A   285 - 289 <=>  133 - 137   (LYS  371  - VAL  375  <=> VAL  133  - GLN  137 )                          
 253: 6c70-A d3y9-A    59 -  64 <=>    9 -  14   (MET   61  - ASP   66  <=> VAL    9  - VAL   14 )                          
 253: 6c70-A d3y9-A    68 -  73 <=>   15 -  20   (LEU   70  - ILE   75  <=> VAL   15  - LEU   20 )                          
 253: 6c70-A d3y9-A   286 - 289 <=>   25 -  28   (VAL  372  - VAL  375  <=> THR   25  - ILE   28 )                          
 253: 6c70-A d3y9-A   292 - 295 <=>  151 - 154   (TYR  378  - THR  381  <=> PRO  151  - THR  154 )                          
 253: 6c70-A d3y9-A   298 - 313 <=>  157 - 172   (GLY  384  - PHE  399  <=> HIS  157  - ASP  172 )                          
 253: 6c70-A d3y9-A   357 - 362 <=>  176 - 181   (ILE  443  - PHE  448  <=> VAL  176  - ARG  181 )                          
 253: 6c70-A d3y9-A   366 - 388 <=>  190 - 212   (SER  452  - LYS  474  <=> ASP  190  - SER  212 )                          
 254: 6c70-A d3g3-A     3 -   9 <=>   44 -  50   (HIS    5  - ASP   11  <=> GLU   44  - LEU   50 )                          
 254: 6c70-A d3g3-A    24 -  27 <=>  160 - 163   (MET   26  - TYR   29  <=> PHE  160  - LYS  163 )                          
 254: 6c70-A d3g3-A    40 -  64 <=>  169 - 193   (CYS   42  - ASP   66  <=> TRP  169  - GLN  193 )                          
 254: 6c70-A d3g3-A    67 -  98 <=>  194 - 225   (ASP   69  - THR  100  <=> GLN  194  - LEU  225 )                          
 254: 6c70-A d3g3-A   252 - 259 <=>  228 - 235   (ARG  338  - ASP  345  <=> ASP  228  - ILE  235 )                          
 254: 6c70-A d3g3-A   261 - 282 <=>  237 - 258   (TYR  347  - GLN  368  <=> LEU  237  - ASP  258 )                          
 255: 6c70-A d3dq-A    19 -  23 <=>   24 -  28   (GLY   21  - PHE   25  <=> LYS   24  - SER   28 )                          
 255: 6c70-A d3dq-A    47 -  54 <=>   35 -  42   (LEU   49  - MET   56  <=> VAL   35  - LEU   42 )                          
 255: 6c70-A d3dq-A    63 -  66 <=>   53 -  56   (ASP   65  - ASP   68  <=> THR   53  - CYS   56 )                          
 255: 6c70-A d3dq-A    68 -  90 <=>   57 -  79   (LEU   70  - VAL   92  <=> ASP   57  - SER   79 )                          
 255: 6c70-A d3dq-A    92 -  95 <=>   80 -  83   (SER   94  - PHE   97  <=> ASN   80  - THR   83 )                          
 255: 6c70-A d3dq-A   259 - 283 <=>   85 - 109   (ASP  345  - ALA  369  <=> ASP   85  - LYS  109 )                          
 255: 6c70-A d3dq-A   285 - 291 <=>  110 - 116   (LYS  371  - VAL  377  <=> ASN  110  - ASP  116 )                          
 255: 6c70-A d3dq-A   324 - 330 <=>  481 - 487   (VAL  410  - SER  416  <=> SER  481  - LEU  487 )                          
 255: 6c70-A d3dq-A   331 - 336 <=>  490 - 495   (CYS  417  - GLY  422  <=> LEU  490  - ARG  495 )                          
 255: 6c70-A d3dq-A   340 - 343 <=>  496 - 499   (ALA  426  - PHE  429  <=> SER  496  - PRO  499 )                          
 256: 6c70-A d6eh-A     6 -  11 <=>   43 -  48   (LEU    8  - LEU   13  <=> PRO   43  - ILE   48 )                          
 256: 6c70-A d6eh-A    27 -  31 <=>   50 -  54   (TYR   29  - GLY   33  <=> GLY   50  - ALA   54 )                          
 256: 6c70-A d6eh-A    60 -  64 <=>   69 -  73   (MET   62  - ASP   66  <=> LYS   69  - SER   73 )                          
 256: 6c70-A d6eh-A    65 -  99 <=>   75 - 109   (VAL   67  - LEU  101  <=> LYS   75  - GLY  109 )                          
 256: 6c70-A d6eh-A   257 - 279 <=>  113 - 135   (VAL  343  - LEU  365  <=> SER  113  - ASP  135 )                          
 256: 6c70-A d6eh-A   282 - 285 <=>  136 - 139   (GLN  368  - LYS  371  <=> LYS  136  - GLY  139 )                          
 256: 6c70-A d6eh-A   287 - 290 <=>  140 - 143   (ASN  373  - ASN  376  <=> LYS  140  - GLN  143 )                          
 256: 6c70-A d6eh-A   326 - 329 <=>  274 - 277   (GLU  412  - TYR  415  <=> ILE  274  - ASP  277 )                          
 256: 6c70-A d6eh-A   347 - 352 <=>  279 - 284   (VAL  433  - GLN  438  <=> ASP  279  - VAL  284 )                          
 256: 6c70-A d6eh-A   353 - 356 <=>  287 - 290   (LYS  439  - SER  442  <=> GLY  287  - GLY  290 )                          
 256: 6c70-A d6eh-A   363 - 366 <=>  459 - 462   (PHE  449  - SER  452  <=> ASN  459  - ASP  462 )                          
 256: 6c70-A d6eh-A   369 - 372 <=>  464 - 467   (LEU  455  - SER  458  <=> HIS  464  - PHE  467 )                          
 256: 6c70-A d6eh-A   374 - 380 <=>  481 - 487   (LEU  460  - TYR  466  <=> GLU  481  - TYR  487 )                          
 256: 6c70-A d6eh-A   383 - 386 <=>  488 - 491   (VAL  469  - GLN  472  <=> THR  488  - LYS  491 )                          
 257: 6c70-A d19b-A   149 - 152 <=>    1 -   4   (PHE  151  - ASP  154  <=> MET    1  - ILE    4 )                          
 257: 6c70-A d19b-A   289 - 310 <=>    7 -  28   (VAL  375  - PHE  396  <=> PHE    7  - LEU   28 )                          
 257: 6c70-A d19b-A   365 - 378 <=>   30 -  43   (VAL  451  - VAL  464  <=> LEU   30  - VAL   43 )                          
 257: 6c70-A d19b-A   381 - 384 <=>   44 -  47   (PHE  467  - LEU  470  <=> LYS   44  - ARG   47 )                          
 258: 6c70-A d5k3-A    67 -  84 <=>    1 -  18   (ASP   69  - LYS   86  <=> MET    1  - GLN   18 )                          
 258: 6c70-A d5k3-A   261 - 288 <=>   20 -  47   (TYR  347  - GLY  374  <=> ASN   20  - GLY   47 )                          
 258: 6c70-A d5k3-A   290 - 293 <=>  130 - 133   (ASN  376  - ALA  379  <=> GLY  130  - ARG  133 )                          
 258: 6c70-A d5k3-A   297 - 301 <=>  164 - 168   (ILE  383  - LEU  387  <=> GLU  164  - MET  168 )                          
 258: 6c70-A d5k3-A   316 - 319 <=>  193 - 196   (ARG  402  - GLU  405  <=> ASN  193  - PRO  196 )                          
 258: 6c70-A d5k3-A   362 - 365 <=>  199 - 202   (PHE  448  - VAL  451  <=> HIS  199  - ASN  202 )                          
 258: 6c70-A d5k3-A   367 - 379 <=>  225 - 237   (LEU  453  - THR  465  <=> ALA  225  - LYS  237 )                          
 258: 6c70-A d5k3-A   381 - 384 <=>  238 - 241   (PHE  467  - LEU  470  <=> ALA  238  - TYR  241 )                          
 259: 6c70-A d4my-A    29 -  32 <=>    6 -   9   (SER   31  - LYS   34  <=> SER    6  - PRO    9 )                          
 259: 6c70-A d4my-A    33 -  38 <=>   11 -  16   (LYS   35  - ILE   40  <=> PHE   11  - GLY   16 )                          
 259: 6c70-A d4my-A    43 -  48 <=>  131 - 136   (THR   45  - LEU   50  <=> LEU  131  - VAL  136 )                          
 259: 6c70-A d4my-A    49 -  53 <=>  138 - 142   (LEU   51  - MET   55  <=> VAL  138  - PHE  142 )                          
 259: 6c70-A d4my-A    56 -  59 <=>  166 - 169   (VAL   58  - MET   61  <=> LEU  166  - VAL  169 )                          
 259: 6c70-A d4my-A    71 -  74 <=>  171 - 174   (ASN   73  - THR   76  <=> LEU  171  - LEU  174 )                          
 259: 6c70-A d4my-A    79 -  83 <=>  201 - 205   (LEU   81  - VAL   85  <=> GLU  201  - VAL  205 )                          
 259: 6c70-A d4my-A   101 - 104 <=>  394 - 397   (ILE  103  - ASN  106  <=> THR  394  - ASP  397 )                          
 259: 6c70-A d4my-A   123 - 150 <=>  433 - 460   (ILE  125  - ILE  152  <=> ASN  433  - ARG  460 )                          
 259: 6c70-A d4my-A   152 - 155 <=>  463 - 466   (ASP  154  - ILE  172  <=> PRO  463  - SER  466 )                          
 259: 6c70-A d4my-A   170 - 173 <=>  467 - 470   (SER  187  - GLY  190  <=> SER  467  - THR  470 )                          
 259: 6c70-A d4my-A   174 - 201 <=>  472 - 499   (HIS  191  - SER  218  <=> LYS  472  - LEU  499 )                          
 259: 6c70-A d4my-A   204 - 207 <=>  500 - 503   (LEU  221  - CYS  224  <=> PRO  500  - LEU  503 )                          
 259: 6c70-A d4my-A   211 - 215 <=>  509 - 513   (GLN  228  - ALA  232  <=> LYS  509  - LEU  513 )                          
 259: 6c70-A d4my-A   253 - 256 <=>  520 - 523   (LEU  339  - ALA  342  <=> SER  520  - ALA  523 )                          
 259: 6c70-A d4my-A   261 - 271 <=>  528 - 538   (TYR  347  - THR  357  <=> VAL  528  - ILE  538 )                          
 259: 6c70-A d4my-A   381 - 388 <=>  550 - 557   (PHE  467  - LYS  474  <=> ILE  550  - GLU  557 )                          
 260: 6c70-A d6ft-A    20 -  23 <=>  120 - 123   (VAL   22  - PHE   25  <=> SER  120  - LEU  123 )                          
 260: 6c70-A d6ft-A    24 -  27 <=>  126 - 129   (MET   26  - TYR   29  <=> ASN  126  - PHE  129 )                          
 260: 6c70-A d6ft-A    33 -  62 <=>  131 - 160   (LYS   35  - SER   64  <=> ALA  131  - CYS  160 )                          
 260: 6c70-A d6ft-A    63 -  67 <=>  166 - 170   (ASP   65  - ASP   69  <=> ARG  166  - TYR  170 )                          
 260: 6c70-A d6ft-A    72 -  94 <=>  180 - 202   (THR   74  - ILE   96  <=> MET  180  - HIS  202 )                          
 260: 6c70-A d6ft-A   261 - 277 <=>  206 - 222   (TYR  347  - THR  363  <=> VAL  206  - PHE  222 )                          
 260: 6c70-A d6ft-A   278 - 285 <=>  224 - 231   (LEU  364  - LYS  371  <=> ILE  224  - SER  231 )                          
 260: 6c70-A d6ft-A   287 - 290 <=>  238 - 241   (ASN  373  - ASN  376  <=> VAL  238  - LYS  241 )                          
 260: 6c70-A d6ft-A   292 - 295 <=>  242 - 245   (TYR  378  - THR  381  <=> LEU  242  - THR  245 )                          
 260: 6c70-A d6ft-A   297 - 307 <=>  246 - 256   (ILE  383  - VAL  393  <=> LEU  246  - VAL  256 )                          
 260: 6c70-A d6ft-A   355 - 358 <=>  273 - 276   (MET  441  - SER  444  <=> THR  273  - THR  276 )                          
 260: 6c70-A d6ft-A   364 - 376 <=>  278 - 290   (THR  450  - ALA  462  <=> ILE  278  - MET  290 )                          
 261: 6c70-A d5xv-A     2 -   5 <=>   10 -  13   (LYS    4  - GLY    7  <=> LEU   10  - ARG   13 )                          
 261: 6c70-A d5xv-A     9 -  18 <=>   14 -  23   (ASP   11  - GLN   20  <=> VAL   14  - GLU   23 )                          
 261: 6c70-A d5xv-A    20 -  23 <=>   24 -  27   (VAL   22  - PHE   25  <=> ARG   24  - LEU   27 )                          
 261: 6c70-A d5xv-A    56 -  89 <=>   41 -  74   (VAL   58  - PRO   91  <=> VAL   41  - HIS   74 )                          
 261: 6c70-A d5xv-A    91 - 101 <=>   75 -  85   (ARG   93  - ILE  103  <=> TRP   75  - SER   85 )                          
 261: 6c70-A d5xv-A   255 - 258 <=>   86 -  89   (THR  341  - GLY  344  <=> GLY   86  - ASP   89 )                          
 261: 6c70-A d5xv-A   261 - 286 <=>   90 - 115   (TYR  347  - VAL  372  <=> ASP   90  - ALA  115 )                          
 262: 6c70-A d18n-A    19 -  22 <=>   55 -  58   (GLY   21  - HIS   24  <=> SER   55  - PRO   58 )                          
 262: 6c70-A d18n-A    53 -  56 <=>   85 -  88   (MET   55  - VAL   58  <=> ARG   85  - ASN   88 )                          
 262: 6c70-A d18n-A    60 -  66 <=>   89 -  95   (MET   62  - ASP   68  <=> ASP   89  - SER   95 )                          
 262: 6c70-A d18n-A    67 -  93 <=>   97 - 123   (ASP   69  - LYS   95  <=> THR   97  - ASN  123 )                          
 262: 6c70-A d18n-A    96 -  99 <=>  124 - 127   (TYR   98  - LEU  101  <=> ASP  124  - ASN  127 )                          
 262: 6c70-A d18n-A   259 - 263 <=>  129 - 133   (ASP  345  - VAL  349  <=> ILE  129  - LEU  133 )                          
 262: 6c70-A d18n-A   264 - 283 <=>  135 - 154   (ALA  350  - ALA  369  <=> ASP  135  - PRO  154 )                          
 262: 6c70-A d18n-A   284 - 304 <=>  183 - 203   (THR  370  - LEU  390  <=> LYS  183  - LEU  203 )                          
 262: 6c70-A d18n-A   307 - 310 <=>  217 - 220   (VAL  393  - PHE  396  <=> LEU  217  - GLY  220 )                          
 262: 6c70-A d18n-A   315 - 319 <=>  253 - 257   (ASN  401  - GLU  405  <=> ALA  253  - GLU  257 )                          
 262: 6c70-A d18n-A   324 - 327 <=>  303 - 306   (VAL  410  - ALA  413  <=> LEU  303  - GLN  306 )                          
 262: 6c70-A d18n-A   330 - 334 <=>  308 - 312   (SER  416  - TYR  420  <=> GLU  308  - GLU  312 )                          
 262: 6c70-A d18n-A   342 - 346 <=>  350 - 354   (THR  428  - ILE  432  <=> ARG  350  - THR  354 )                          
 263: 6c70-A d5be-A    42 -  48 <=>  911 - 917   (VAL   44  - LEU   50  <=> ILE  911  - HIS  917 )                          
 263: 6c70-A d5be-A    49 -  52 <=>  919 - 922   (LEU   51  - GLY   54  <=> PHE  919  - ALA  922 )                          
 263: 6c70-A d5be-A    65 -  86 <=>  936 - 957   (VAL   67  - ILE   88  <=> ALA  936  - GLY  957 )                          
 263: 6c70-A d5be-A    88 -  91 <=>  958 - 961   (PHE   90  - ARG   93  <=> ASP  958  - THR  961 )                          
 263: 6c70-A d5be-A   264 - 283 <=>  964 - 983   (ALA  350  - ALA  369  <=> LEU  964  - SER  983 )                          
 263: 6c70-A d5be-A   296 - 312 <=>  984 -1000   (VAL  382  - ILE  398  <=> LYS  984  - PRO 1000 )                          
 263: 6c70-A d5be-A   366 - 378 <=> 1001 -1013   (SER  452  - VAL  464  <=> SER 1001  - GLU 1013 )                          
 264: 6c70-A d5xg-A    56 -  60 <=>  507 - 511   (VAL   58  - MET   62  <=> THR  507  - ILE  511 )                          
 264: 6c70-A d5xg-A    64 -  88 <=>  543 - 567   (ASP   66  - PHE   90  <=> ASP  543  - SER  567 )                          
 264: 6c70-A d5xg-A    90 -  94 <=>  568 - 572   (VAL   92  - ILE   96  <=> GLN  568  - THR  572 )                          
 264: 6c70-A d5xg-A   259 - 283 <=>  573 - 597   (ASP  345  - ALA  369  <=> GLU  573  - ASN  597 )                          
 264: 6c70-A d5xg-A   294 - 309 <=>  598 - 613   (ALA  380  - LEU  395  <=> SER  598  - LYS  613 )                          
 264: 6c70-A d5xg-A   311 - 322 <=>  650 - 661   (CYS  397  - SER  408  <=> PHE  650  - VAL  661 )                          
 265: 6c70-A d3fr-A    12 -  16 <=>   39 -  43   (PRO   14  - VAL   18  <=> GLY   39  - GLY   43 )                          
 265: 6c70-A d3fr-A    64 -  92 <=>  150 - 178   (ASP   66  - SER   94  <=> ASP  150  - ASP  178 )                          
 265: 6c70-A d3fr-A    95 -  99 <=>  179 - 183   (PHE   97  - LEU  101  <=> ILE  179  - GLY  183 )                          
 265: 6c70-A d3fr-A   122 - 125 <=>  188 - 191   (ALA  124  - LYS  127  <=> PHE  188  - SER  191 )                          
 265: 6c70-A d3fr-A   135 - 142 <=>  200 - 207   (GLY  137  - ILE  144  <=> SER  200  - THR  207 )                          
 265: 6c70-A d3fr-A   145 - 151 <=>  208 - 214   (THR  147  - GLU  153  <=> GLY  208  - SER  214 )                          
 265: 6c70-A d3fr-A   152 - 156 <=>  216 - 220   (ASP  154  - PRO  173  <=> ILE  216  - ARG  220 )                          
 265: 6c70-A d3fr-A   169 - 173 <=>  221 - 225   (MET  186  - GLY  190  <=> ASP  221  - THR  225 )                          
 265: 6c70-A d3fr-A   174 - 198 <=>  227 - 251   (HIS  191  - LEU  215  <=> LEU  227  - LEU  251 )                          
 265: 6c70-A d3fr-A   199 - 202 <=>  253 - 256   (PHE  216  - TRP  219  <=> PHE  253  - ASP  256 )                          
 265: 6c70-A d3fr-A   260 - 263 <=>  264 - 267   (ALA  346  - VAL  349  <=> SER  264  - ASN  267 )                          
 265: 6c70-A d3fr-A   265 - 285 <=>  271 - 291   (LEU  351  - LYS  371  <=> THR  271  - HIS  291 )                          
 265: 6c70-A d3fr-A   286 - 289 <=>  293 - 296   (VAL  372  - VAL  375  <=> ALA  293  - SER  296 )                          
 265: 6c70-A d3fr-A   367 - 370 <=>  370 - 373   (LEU  453  - PHE  456  <=> ILE  370  - PHE  373 )                          
 266: 6c70-A d42a-A    63 -  80 <=>    9 -  26   (ASP   65  - HIS   82  <=> VAL    9  - ILE   26 )                          
 266: 6c70-A d42a-A    81 -  84 <=>   28 -  31   (PRO   83  - LYS   86  <=> LYS   28  - THR   31 )                          
 266: 6c70-A d42a-A    86 -  98 <=>   34 -  46   (ILE   88  - THR  100  <=> GLN   34  - GLN   46 )                          
 266: 6c70-A d42a-A   255 - 286 <=>   47 -  78   (THR  341  - VAL  372  <=> ASP   47  - LYS   78 )                          
 267: 6c70-A d347-A     9 -  15 <=>  714 - 720   (ASP   11  - ARG   17  <=> LEU  714  - ALA  720 )                          
 267: 6c70-A d347-A    27 -  30 <=>  722 - 725   (TYR   29  - GLU   32  <=> GLU  722  - GLN  725 )                          
 267: 6c70-A d347-A    61 -  66 <=>  943 - 948   (GLU   63  - ASP   68  <=> LYS  943  - ASP  948 )                          
 267: 6c70-A d347-A    69 -  94 <=>  949 - 974   (THR   71  - ILE   96  <=> PRO  949  - ASN  974 )                          
 267: 6c70-A d347-A   258 - 280 <=>  975 - 997   (GLY  344  - ALA  366  <=> GLN  975  - GLU  997 )                          
 267: 6c70-A d347-A   298 - 303 <=>  998 -1003   (GLY  384  - THR  389  <=> SER  998  - ILE 1003 )                          
 267: 6c70-A d347-A   305 - 308 <=> 1004 -1007   (GLY  391  - PHE  394  <=> VAL 1004  - TYR 1007 )                          
 267: 6c70-A d347-A   367 - 376 <=> 1031 -1040   (LEU  453  - ALA  462  <=> ILE 1031  - ASN 1040 )                          
 268: 6c70-A d2kl-A   169 - 193 <=>    2 -  26   (MET  186  - ASN  210  <=> SER    2  - VAL   26 )                          
 268: 6c70-A d2kl-A   194 - 223 <=>   33 -  62   (SER  211  - LEU  240  <=> SER   33  - SER   62 )                          
 268: 6c70-A d2kl-A   232 - 235 <=>   91 -  94   (GLN  318  - LEU  321  <=> ILE   91  - ASP   94 )                          
 268: 6c70-A d2kl-A   237 - 285 <=>   95 - 143   (ARG  323  - LYS  371  <=> GLU   95  - LYS  143 )                          
 268: 6c70-A d2kl-A   286 - 291 <=>  145 - 150   (VAL  372  - VAL  377  <=> ALA  145  - PRO  150 )                          
 269: 6c70-A d2wr-A    65 -  89 <=>   15 -  39   (VAL   67  - PRO   91  <=> PRO   15  - ALA   39 )                          
 269: 6c70-A d2wr-A    91 - 105 <=>   40 -  54   (ARG   93  - PRO  107  <=> LEU   40  - ILE   54 )                          
 269: 6c70-A d2wr-A   106 - 111 <=>   58 -  63   (ASN  108  - PHE  113  <=> GLU   58  - ASN   63 )                          
 269: 6c70-A d2wr-A   112 - 115 <=>   79 -  82   (ALA  114  - ASN  117  <=> VAL   79  - ARG   82 )                          
 269: 6c70-A d2wr-A   123 - 126 <=>   90 -  93   (ILE  125  - MET  128  <=> GLY   90  - TYR   93 )                          
 269: 6c70-A d2wr-A   207 - 210 <=>   94 -  97   (CYS  224  - LEU  227  <=> TYR   94  - LYS   97 )                          
 269: 6c70-A d2wr-A   245 - 262 <=>   98 - 115   (GLU  331  - GLY  348  <=> SER   98  - ASP  115 )                          
 269: 6c70-A d2wr-A   263 - 286 <=>  119 - 142   (VAL  349  - VAL  372  <=> LYS  119  - VAL  142 )                          
 269: 6c70-A d2wr-A   287 - 290 <=>  145 - 148   (ASN  373  - ASN  376  <=> MET  145  - GLU  148 )                          
 270: 6c70-A d3hp-A    19 -  25 <=>  989 - 995   (GLY   21  - PHE   27  <=> GLN  989  - ASN  995 )                          
 270: 6c70-A d3hp-A    26 -  29 <=>  997 -1000   (ASN   28  - SER   31  <=> PHE  997  - ASP 1000 )                          
 270: 6c70-A d3hp-A    31 -  35 <=> 1008 -1012   (GLY   33  - PRO   37  <=> SER 1008  - ARG 1012 )                          
 270: 6c70-A d3hp-A    38 -  44 <=> 1013 -1019   (ILE   40  - LEU   46  <=> ASN 1013  - LYS 1019 )                          
 270: 6c70-A d3hp-A    69 -  72 <=> 1057 -1060   (THR   71  - THR   74  <=> LYS 1057  - ARG 1060 )                          
 270: 6c70-A d3hp-A    75 -  78 <=> 1062 -1065   (MET   77  - PHE   80  <=> TRP 1062  - ASN 1065 )                          
 270: 6c70-A d3hp-A   187 - 197 <=> 1067 -1077   (ILE  204  - VAL  214  <=> GLY 1067  - SER 1077 )                          
 270: 6c70-A d3hp-A   199 - 202 <=> 1078 -1081   (PHE  216  - TRP  219  <=> PHE 1078  - PRO 1081 )                          
 270: 6c70-A d3hp-A   205 - 208 <=> 1082 -1085   (PHE  222  - GLU  225  <=> GLU 1082  - LEU 1085 )                          
 270: 6c70-A d3hp-A   249 - 277 <=> 1089 -1117   (HIS  335  - THR  363  <=> GLN 1089  - TRP 1117 )                          
 270: 6c70-A d3hp-A   278 - 281 <=> 1210 -1213   (LEU  364  - TYR  367  <=> SER 1210  - GLU 1213 )                          
 270: 6c70-A d3hp-A   297 - 301 <=> 1216 -1220   (ILE  383  - LEU  387  <=> LYS 1216  - GLU 1220 )                          
 270: 6c70-A d3hp-A   302 - 324 <=> 1222 -1244   (TYR  388  - VAL  410  <=> GLY 1222  - ASN 1244 )                          
 270: 6c70-A d3hp-A   328 - 333 <=> 1245 -1250   (ALA  414  - TRP  419  <=> LYS 1245  - GLU 1250 )                          
 270: 6c70-A d3hp-A   343 - 346 <=> 1251 -1254   (PHE  429  - ILE  432  <=> SER 1251  - GLU 1254 )                          
 270: 6c70-A d3hp-A   349 - 352 <=> 1255 -1258   (GLN  435  - GLN  438  <=> ASN 1255  - VAL 1258 )                          
 270: 6c70-A d3hp-A   353 - 356 <=> 1260 -1263   (LYS  439  - SER  442  <=> SER 1260  - LEU 1263 )                          
 270: 6c70-A d3hp-A   363 - 366 <=> 1268 -1271   (PHE  449  - SER  452  <=> HIS 1268  - LEU 1271 )                          
 270: 6c70-A d3hp-A   368 - 383 <=> 1272 -1287   (ASP  454  - VAL  469  <=> GLU 1272  - THR 1287 )                          
 270: 6c70-A d3hp-A   385 - 388 <=> 1288 -1291   (VAL  471  - LYS  474  <=> LYS 1288  - ASN 1291 )                          
 271: 6c70-A d37w-A   154 - 158 <=>   96 - 100   (PRO  171  - LEU  175  <=> ILE   96  - PRO  100 )                          
 271: 6c70-A d37w-A   287 - 327 <=>  116 - 156   (ASN  373  - ALA  413  <=> ALA  116  - GLY  156 )                          
 271: 6c70-A d37w-A   350 - 355 <=>  158 - 163   (GLN  436  - MET  441  <=> PRO  158  - ALA  163 )                          
 271: 6c70-A d37w-A   364 - 388 <=>  168 - 192   (THR  450  - LYS  474  <=> PHE  168  - ARG  192 )                          
 272: 6c70-A d48k-A    31 -  34 <=>   91 -  94   (GLY   33  - PHE   36  <=> LEU   91  - SER   94 )                          
 272: 6c70-A d48k-A    54 -  57 <=>  101 - 104   (MET   56  - ASN   59  <=> PRO  101  - ASN  104 )                          
 272: 6c70-A d48k-A   154 - 157 <=>  110 - 113   (PRO  171  - ARG  174  <=> SER  110  - LEU  113 )                          
 272: 6c70-A d48k-A   174 - 226 <=>  115 - 167   (HIS  191  - THR  243  <=> PRO  115  - GLN  167 )                          
 272: 6c70-A d48k-A   228 - 257 <=>  229 - 258   (LEU  314  - VAL  343  <=> GLN  229  - GLN  258 )                          
 272: 6c70-A d48k-A   259 - 289 <=>  259 - 289   (ASP  345  - VAL  375  <=> GLN  259  - SER  289 )                          
 272: 6c70-A d48k-A   349 - 353 <=>  367 - 371   (GLN  435  - LYS  439  <=> ARG  367  - GLN  371 )                          
 272: 6c70-A d48k-A   368 - 371 <=>  487 - 490   (ASP  454  - ALA  457  <=> GLN  487  - GLN  490 )                          
 273: 6c70-A d2p5-A    16 -  21 <=>  438 - 443   (VAL   18  - GLY   23  <=> LEU  438  - GLU  443 )                          
 273: 6c70-A d2p5-A    36 -  39 <=>  447 - 450   (HIS   38  - TYR   41  <=> ASN  447  - LYS  450 )                          
 273: 6c70-A d2p5-A    49 -  52 <=>  533 - 536   (LEU   51  - GLY   54  <=> LEU  533  - ASP  536 )                          
 273: 6c70-A d2p5-A    82 -  91 <=>  543 - 552   (ILE   84  - ARG   93  <=> GLY  543  - GLU  552 )                          
 273: 6c70-A d2p5-A    94 -  97 <=>  555 - 558   (ILE   96  - LYS   99  <=> LYS  555  - SER  558 )                          
 273: 6c70-A d2p5-A   160 - 163 <=>  576 - 579   (ILE  177  - PHE  180  <=> SER  576  - ILE  579 )                          
 273: 6c70-A d2p5-A   164 - 173 <=>  583 - 592   (TYR  181  - GLY  190  <=> ILE  583  - SER  592 )                          
 273: 6c70-A d2p5-A   174 - 213 <=>  594 - 633   (HIS  191  - LEU  230  <=> LYS  594  - LYS  633 )                          
 273: 6c70-A d2p5-A   216 - 224 <=>  634 - 642   (ILE  233  - SER  241  <=> GLN  634  - ASN  642 )                          
 273: 6c70-A d2p5-A   235 - 238 <=>  643 - 646   (LEU  321  - SER  324  <=> ASN  643  - ASP  646 )                          
 273: 6c70-A d2p5-A   242 - 253 <=>  649 - 660   (TYR  328  - LEU  339  <=> GLU  649  - GLU  660 )                          
 273: 6c70-A d2p5-A   266 - 269 <=>  667 - 670   (LEU  352  - MET  355  <=> SER  667  - ASN  670 )                          
 273: 6c70-A d2p5-A   304 - 323 <=>  671 - 690   (LEU  390  - SER  409  <=> GLY  671  - LEU  690 )                          
 273: 6c70-A d2p5-A   324 - 327 <=>  692 - 695   (VAL  410  - ALA  413  <=> HIS  692  - LYS  695 )                          
 273: 6c70-A d2p5-A   331 - 334 <=>  696 - 699   (CYS  417  - TYR  420  <=> PHE  696  - ASN  699 )                          
 273: 6c70-A d2p5-A   338 - 353 <=>  700 - 715   (GLU  424  - LYS  439  <=> SER  700  - SER  715 )                          
 273: 6c70-A d2p5-A   368 - 371 <=>  720 - 723   (ASP  454  - ALA  457  <=> TRP  720  - PRO  723 )                          
 274: 6c70-A d4ma-A     1 -   4 <=>   36 -  39   (PHE    3  - GLN    6  <=> GLU   36  - GLU   39 )                          
 274: 6c70-A d4ma-A     8 -  11 <=>   40 -  43   (ALA   10  - LEU   13  <=> ARG   40  - ASN   43 )                          
 274: 6c70-A d4ma-A    15 -  21 <=>   47 -  53   (ARG   17  - GLY   23  <=> SER   47  - LEU   53 )                          
 274: 6c70-A d4ma-A    55 -  58 <=>   64 -  67   (ALA   57  - LEU   60  <=> LYS   64  - GLU   67 )                          
 274: 6c70-A d4ma-A    64 -  98 <=>   89 - 123   (ASP   66  - THR  100  <=> PHE   89  - ARG  123 )                          
 274: 6c70-A d4ma-A   100 - 104 <=>  124 - 128   (ALA  102  - ASN  106  <=> THR  124  - LYS  128 )                          
 274: 6c70-A d4ma-A   261 - 284 <=>  146 - 169   (TYR  347  - THR  370  <=> ILE  146  - GLY  169 )                          
 274: 6c70-A d4ma-A   285 - 288 <=>  171 - 174   (LYS  371  - GLY  374  <=> GLU  171  - MET  174 )                          
 274: 6c70-A d4ma-A   300 - 303 <=>  329 - 332   (LEU  386  - THR  389  <=> SER  329  - LEU  332 )                          
 274: 6c70-A d4ma-A   318 - 321 <=>  340 - 343   (ILE  404  - SER  407  <=> SER  340  - ASP  343 )                          
 274: 6c70-A d4ma-A   324 - 327 <=>  344 - 347   (VAL  410  - ALA  413  <=> GLN  344  - ILE  347 )                          
 275: 6c70-A d4ps-A    64 -  79 <=>   32 -  47   (ASP   66  - LEU   81  <=> PRO   32  - VAL   47 )                          
 275: 6c70-A d4ps-A    80 -  87 <=>   49 -  56   (HIS   82  - TYR   89  <=> TYR   49  - PHE   56 )                          
 275: 6c70-A d4ps-A    89 -  92 <=>   57 -  60   (PRO   91  - SER   94  <=> PHE   57  - GLN   60 )                          
 275: 6c70-A d4ps-A    93 - 100 <=>   62 -  69   (LYS   95  - ALA  102  <=> ILE   62  - GLY   69 )                          
 275: 6c70-A d4ps-A   256 - 270 <=>   72 -  86   (ALA  342  - LEU  356  <=> GLY   72  - THR   86 )                          
 275: 6c70-A d4ps-A   271 - 276 <=>   88 -  93   (THR  357  - LEU  362  <=> SER   88  - THR   93 )                          
 275: 6c70-A d4ps-A   277 - 284 <=>  227 - 234   (THR  363  - THR  370  <=> ASN  227  - ASN  234 )                          
 275: 6c70-A d4ps-A   384 - 388 <=>  236 - 240   (LEU  470  - LYS  474  <=> LEU  236  - LEU  240 )                          
 276: 6c70-A d2u7-A     9 -  12 <=>  126 - 129   (ASP   11  - PRO   14  <=> SER  126  - MET  129 )                          
 276: 6c70-A d2u7-A    59 -  62 <=>  143 - 146   (MET   61  - SER   64  <=> GLY  143  - ARG  146 )                          
 276: 6c70-A d2u7-A    63 -  91 <=>  148 - 176   (ASP   65  - ARG   93  <=> ARG  148  - GLY  176 )                          
 276: 6c70-A d2u7-A   260 - 280 <=>  177 - 197   (ALA  346  - ALA  366  <=> ASN  177  - GLN  197 )                          
 276: 6c70-A d2u7-A   370 - 374 <=>  204 - 208   (PHE  456  - LEU  460  <=> PRO  204  - ARG  208 )                          
 277: 6c70-A d2l3-A    64 -  91 <=>  190 - 217   (ASP   66  - ARG   93  <=> LYS  190  - LEU  217 )                          
 277: 6c70-A d2l3-A    92 -  95 <=>  219 - 222   (SER   94  - PHE   97  <=> ALA  219  - GLY  222 )                          
 277: 6c70-A d2l3-A    96 -  99 <=>  224 - 227   (TYR   98  - LEU  101  <=> GLN  224  - ILE  227 )                          
 277: 6c70-A d2l3-A   125 - 128 <=>  234 - 237   (LYS  127  - ARG  130  <=> PRO  234  - VAL  237 )                          
 277: 6c70-A d2l3-A   135 - 141 <=>  248 - 254   (GLY  137  - VAL  143  <=> VAL  248  - TYR  254 )                          
 277: 6c70-A d2l3-A   143 - 152 <=>  255 - 264   (SER  145  - ASP  154  <=> SER  255  - ALA  264 )                          
 277: 6c70-A d2l3-A   153 - 157 <=>  270 - 274   (SER  155  - ARG  174  <=> PRO  270  - LEU  274 )                          
 277: 6c70-A d2l3-A   177 - 191 <=>  278 - 292   (ALA  194  - VAL  208  <=> ILE  278  - VAL  292 )                          
 277: 6c70-A d2l3-A   193 - 200 <=>  293 - 300   (ASN  210  - CYS  217  <=> ILE  293  - ILE  300 )                          
 277: 6c70-A d2l3-A   203 - 207 <=>  301 - 305   (LEU  220  - CYS  224  <=> ARG  301  - PRO  305 )                          
 277: 6c70-A d2l3-A   258 - 283 <=>  324 - 349   (GLY  344  - ALA  369  <=> ASN  324  - SER  349 )                          
 277: 6c70-A d2l3-A   286 - 290 <=>  353 - 357   (VAL  372  - ASN  376  <=> THR  353  - LEU  357 )                          
 277: 6c70-A d2l3-A   382 - 388 <=>  387 - 393   (MET  468  - LYS  474  <=> LEU  387  - GLY  393 )                          
 278: 6c70-A d3o1-A     4 -   7 <=>   81 -  84   (GLN    6  - VAL    9  <=> ASP   81  - ALA   84 )                          
 278: 6c70-A d3o1-A    26 -  30 <=>   87 -  91   (ASN   28  - GLU   32  <=> LEU   87  - THR   91 )                          
 278: 6c70-A d3o1-A    31 -  61 <=>   93 - 123   (GLY   33  - GLU   63  <=> HIS   93  - ILE  123 )                          
 278: 6c70-A d3o1-A    63 -  92 <=>  127 - 156   (ASP   65  - SER   94  <=> ARG  127  - ILE  156 )                          
 278: 6c70-A d3o1-A    93 -  96 <=>  161 - 164   (LYS   95  - TYR   98  <=> SER  161  - TYR  164 )                          
 278: 6c70-A d3o1-A   256 - 269 <=>  165 - 178   (ALA  342  - MET  355  <=> ASN  165  - THR  178 )                          
 278: 6c70-A d3o1-A   272 - 287 <=>  182 - 197   (THR  358  - ASN  373  <=> GLY  182  - LEU  197 )                          
 278: 6c70-A d3o1-A   292 - 295 <=>  218 - 221   (TYR  378  - THR  381  <=> TYR  218  - ARG  221 )                          
 278: 6c70-A d3o1-A   297 - 312 <=>  223 - 238   (ILE  383  - ILE  398  <=> TYR  223  - LEU  238 )                          
 278: 6c70-A d3o1-A   314 - 318 <=>  239 - 243   (GLY  400  - ILE  404  <=> ALA  239  - SER  243 )                          
 278: 6c70-A d3o1-A   370 - 388 <=>  267 - 285   (PHE  456  - LYS  474  <=> SER  267  - ILE  285 )                          
 279: 6c70-A d2js-A    34 -  40 <=>   30 -  36   (PHE   36  - CYS   42  <=> LEU   30  - GLN   36 )                          
 279: 6c70-A d2js-A    59 -  96 <=>   98 - 135   (MET   61  - TYR   98  <=> TRP   98  - ASN  135 )                          
 279: 6c70-A d2js-A    99 - 102 <=>  137 - 140   (LEU  101  - TRP  104  <=> ASP  137  - MET  140 )                          
 279: 6c70-A d2js-A   249 - 291 <=>  141 - 183   (HIS  335  - VAL  377  <=> ASP  141  - PRO  183 )                          
 280: 6c70-A d28h-A    60 -  63 <=>  510 - 513   (MET   62  - ASP   65  <=> ILE  510  - ASP  513 )                          
 280: 6c70-A d28h-A    64 -  91 <=>  594 - 621   (ASP   66  - ARG   93  <=> VAL  594  - ASN  621 )                          
 280: 6c70-A d28h-A   261 - 281 <=>  625 - 645   (TYR  347  - TYR  367  <=> PRO  625  - ASN  645 )                          
 280: 6c70-A d28h-A   283 - 287 <=>  646 - 650   (ALA  369  - ASN  373  <=> TRP  646  - PRO  650 )                          
 280: 6c70-A d28h-A   293 - 302 <=>  659 - 668   (ALA  379  - TYR  388  <=> LEU  659  - ILE  668 )                          
 280: 6c70-A d28h-A   304 - 311 <=>  669 - 676   (LEU  390  - CYS  397  <=> LEU  669  - ASP  676 )                          
 280: 6c70-A d28h-A   370 - 373 <=>  677 - 680   (PHE  456  - VAL  459  <=> PHE  677  - ILE  680 )                          
 281: 6c70-A d14p-A    32 -  36 <=>  285 - 289   (LYS   34  - HIS   38  <=> SER  285  - ARG  289 )                          
 281: 6c70-A d14p-A    40 -  43 <=>  320 - 323   (CYS   42  - THR   45  <=> THR  320  - ASP  323 )                          
 281: 6c70-A d14p-A    49 -  62 <=>  333 - 346   (LEU   51  - SER   64  <=> SER  333  - GLN  346 )                          
 281: 6c70-A d14p-A    67 -  95 <=>  347 - 375   (ASP   69  - PHE   97  <=> TRP  347  - ASN  375 )                          
 281: 6c70-A d14p-A   259 - 279 <=>  377 - 397   (ASP  345  - LEU  365  <=> SER  377  - GLY  397 )                          
 281: 6c70-A d14p-A   296 - 299 <=>  398 - 401   (VAL  382  - TYR  385  <=> ASP  398  - HIS  401 )                          
 281: 6c70-A d14p-A   302 - 310 <=>  402 - 410   (TYR  388  - PHE  396  <=> SER  402  - MET  410 )                          
 281: 6c70-A d14p-A   363 - 366 <=>  416 - 419   (PHE  449  - SER  452  <=> ALA  416  - MET  419 )                          
 281: 6c70-A d14p-A   368 - 382 <=>  421 - 435   (ASP  454  - MET  468  <=> LYS  421  - ALA  435 )                          
 281: 6c70-A d14p-A   384 - 387 <=>  469 - 472   (LEU  470  - LEU  473  <=> PHE  469  - PRO  472 )                          
 282: 6c70-A d6bl-A    52 -  55 <=>  214 - 217   (GLY   54  - ALA   57  <=> GLY  214  - LYS  217 )                          
 282: 6c70-A d6bl-A    57 -  63 <=>  231 - 237   (ASN   59  - ASP   65  <=> ILE  231  - LYS  237 )                          
 282: 6c70-A d6bl-A    64 -  88 <=>  257 - 281   (ASP   66  - PHE   90  <=> ASN  257  - LYS  281 )                          
 282: 6c70-A d6bl-A    90 -  95 <=>  282 - 287   (VAL   92  - PHE   97  <=> PRO  282  - ASN  287 )                          
 282: 6c70-A d6bl-A   257 - 281 <=>  288 - 312   (VAL  343  - TYR  367  <=> LYS  288  - ILE  312 )                          
 282: 6c70-A d6bl-A   282 - 287 <=>  314 - 319   (GLN  368  - ASN  373  <=> PHE  314  - HIS  319 )                          
 282: 6c70-A d6bl-A   288 - 308 <=>  321 - 341   (GLY  374  - PHE  394  <=> GLN  321  - LYS  341 )                          
 282: 6c70-A d6bl-A   345 - 354 <=>  361 - 370   (GLN  431  - ALA  440  <=> ASP  361  - LYS  370 )                          
 282: 6c70-A d6bl-A   355 - 358 <=>  373 - 376   (MET  441  - SER  444  <=> ILE  373  - LEU  376 )                          
 282: 6c70-A d6bl-A   363 - 370 <=>  377 - 384   (PHE  449  - PHE  456  <=> ILE  377  - CYS  384 )                          
 282: 6c70-A d6bl-A   372 - 378 <=>  385 - 391   (SER  458  - VAL  464  <=> ARG  385  - GLY  391 )                          
 283: 6c70-A d5i4-A    64 -  90 <=>    4 -  30   (ASP   66  - VAL   92  <=> TYR    4  - GLN   30 )                          
 283: 6c70-A d5i4-A   147 - 153 <=>   50 -  56   (ILE  149  - SER  155  <=> ILE   50  - ASN   56 )                          
 283: 6c70-A d5i4-A   196 - 199 <=>   78 -  81   (ASP  213  - PHE  216  <=> ILE   78  - VAL   81 )                          
 283: 6c70-A d5i4-A   258 - 261 <=>   82 -  85   (GLY  344  - TYR  347  <=> PRO   82  - GLN   85 )                          
 283: 6c70-A d5i4-A   263 - 285 <=>   86 - 108   (VAL  349  - LYS  371  <=> LEU   86  - MET  108 )                          
 283: 6c70-A d5i4-A   286 - 290 <=>  111 - 115   (VAL  372  - ASN  376  <=> SER  111  - ILE  115 )                          
 283: 6c70-A d5i4-A   328 - 332 <=>  443 - 447   (ALA  414  - HIS  418  <=> ILE  443  - LEU  447 )                          
 284: 6c70-A d4b9-A    29 -  32 <=>   61 -  64   (SER   31  - LYS   34  <=> SER   61  - GLY   64 )                          
 284: 6c70-A d4b9-A    37 -  44 <=>  211 - 218   (ARG   39  - LEU   46  <=> SER  211  - LYS  218 )                          
 284: 6c70-A d4b9-A    47 -  50 <=>  224 - 227   (LEU   49  - GLN   52  <=> VAL  224  - PRO  227 )                          
 284: 6c70-A d4b9-A    59 -  66 <=>  234 - 241   (MET   61  - ASP   68  <=> PHE  234  - GLY  241 )                          
 284: 6c70-A d4b9-A    86 -  99 <=>  359 - 372   (ILE   88  - LEU  101  <=> PRO  359  - LEU  372 )                          
 284: 6c70-A d4b9-A   129 - 132 <=>  375 - 378   (LEU  131  - CYS  134  <=> PRO  375  - LYS  378 )                          
 284: 6c70-A d4b9-A   142 - 146 <=>  433 - 437   (ILE  144  - GLY  148  <=> SER  433  - ALA  437 )                          
 284: 6c70-A d4b9-A   167 - 171 <=>  442 - 446   (ASN  184  - GLY  188  <=> LEU  442  - ASN  446 )                          
 284: 6c70-A d4b9-A   174 - 224 <=>  529 - 579   (HIS  191  - SER  241  <=> PRO  529  - ASN  579 )                          
 284: 6c70-A d4b9-A   225 - 228 <=>  582 - 585   (ALA  242  - LEU  314  <=> GLU  582  - ILE  585 )                          
 284: 6c70-A d4b9-A   234 - 259 <=>  647 - 672   (MET  320  - ASP  345  <=> ASN  647  - ILE  672 )                          
 284: 6c70-A d4b9-A   261 - 271 <=>  673 - 683   (TYR  347  - THR  357  <=> MET  673  - GLU  683 )                          
 285: 6c70-A d3ki-A    50 -  62 <=>  281 - 293   (GLN   52  - SER   64  <=> CYS  281  - THR  293 )                          
 285: 6c70-A d3ki-A    63 -  88 <=>  329 - 354   (ASP   65  - PHE   90  <=> THR  329  - LYS  354 )                          
 285: 6c70-A d3ki-A   260 - 286 <=>  355 - 381   (ALA  346  - VAL  372  <=> ASN  355  - PHE  381 )                          
 285: 6c70-A d3ki-A   287 - 290 <=>  384 - 387   (ASN  373  - ASN  376  <=> LYS  384  - GLY  387 )                          
 285: 6c70-A d3ki-A   380 - 384 <=>  392 - 396   (TYR  466  - LEU  470  <=> PHE  392  - LEU  396 )                          
 286: 6c70-A d5uj-A    63 -  88 <=>   75 - 100   (ASP   65  - PHE   90  <=> SER   75  - THR  100 )                          
 286: 6c70-A d5uj-A    90 -  93 <=>  101 - 104   (VAL   92  - LYS   95  <=> LYS  101  - ASP  104 )                          
 286: 6c70-A d5uj-A   257 - 279 <=>  106 - 128   (VAL  343  - LEU  365  <=> SER  106  - ASN  128 )                          
 286: 6c70-A d5uj-A   281 - 285 <=>  129 - 133   (TYR  367  - LYS  371  <=> PRO  129  - TYR  133 )                          
 286: 6c70-A d5uj-A   286 - 289 <=>  136 - 139   (VAL  372  - VAL  375  <=> GLU  136  - SER  139 )                          
 286: 6c70-A d5uj-A   304 - 307 <=>  145 - 148   (LEU  390  - VAL  393  <=> LYS  145  - PRO  148 )                          
 286: 6c70-A d5uj-A   311 - 314 <=>  229 - 232   (CYS  397  - GLY  400  <=> LYS  229  - GLY  232 )                          
 286: 6c70-A d5uj-A   317 - 320 <=>  233 - 236   (LEU  403  - GLU  406  <=> ASN  233  - LEU  236 )                          
 286: 6c70-A d5uj-A   334 - 337 <=>  257 - 260   (TYR  420  - SER  423  <=> THR  257  - TYR  260 )                          
 286: 6c70-A d5uj-A   346 - 350 <=>  276 - 280   (ILE  432  - GLN  436  <=> VAL  276  - LEU  280 )                          
 287: 6c70-A d51p-A    63 -  78 <=>  283 - 298   (ASP   65  - PHE   80  <=> ARG  283  - ARG  298 )                          
 287: 6c70-A d51p-A    79 -  82 <=>  300 - 303   (LEU   81  - ILE   84  <=> ILE  300  - TRP  303 )                          
 287: 6c70-A d51p-A    83 - 102 <=>  336 - 355   (VAL   85  - TRP  104  <=> PRO  336  - GLN  355 )                          
 287: 6c70-A d51p-A   103 - 106 <=>  357 - 360   (ASN  105  - ASN  108  <=> HIS  357  - GLU  360 )                          
 287: 6c70-A d51p-A   246 - 249 <=>  366 - 369   (ARG  332  - HIS  335  <=> ASN  366  - LEU  369 )                          
 287: 6c70-A d51p-A   252 - 257 <=>  370 - 375   (ARG  338  - VAL  343  <=> ASP  370  - SER  375 )                          
 287: 6c70-A d51p-A   260 - 283 <=>  376 - 399   (ALA  346  - ALA  369  <=> TRP  376  - LYS  399 )                          
 287: 6c70-A d51p-A   285 - 290 <=>  400 - 405   (LYS  371  - ASN  376  <=> MET  400  - LEU  405 )                          
 288: 6c70-A d4z1-A     6 -  16 <=>   22 -  32   (LEU    8  - VAL   18  <=> PHE   22  - HIS   32 )                          
 288: 6c70-A d4z1-A    65 -  93 <=>  143 - 171   (VAL   67  - LYS   95  <=> SER  143  - ASN  171 )                          
 288: 6c70-A d4z1-A   257 - 281 <=>  175 - 199   (VAL  343  - TYR  367  <=> ASP  175  - TRP  199 )                          
 288: 6c70-A d4z1-A   284 - 287 <=>  200 - 203   (THR  370  - ASN  373  <=> GLU  200  - LYS  203 )                          
 289: 6c70-A d46z-A     1 -   5 <=>   69 -  73   (PHE    3  - GLY    7  <=> LYS   69  - ASP   73 )                          
 289: 6c70-A d46z-A    59 -  62 <=>  113 - 116   (MET   61  - SER   64  <=> GLN  113  - SER  116 )                          
 289: 6c70-A d46z-A    70 -  91 <=>  119 - 140   (ALA   72  - ARG   93  <=> ASP  119  - GLN  140 )                          
 289: 6c70-A d46z-A   260 - 277 <=>  142 - 159   (ALA  346  - THR  363  <=> PRO  142  - ASP  159 )                          
 289: 6c70-A d46z-A   358 - 361 <=>  180 - 183   (SER  444  - LYS  447  <=> ARG  180  - ASP  183 )                          
 289: 6c70-A d46z-A   366 - 382 <=>  202 - 218   (SER  452  - MET  468  <=> ILE  202  - ASN  218 )                          
 289: 6c70-A d46z-A   384 - 387 <=>  219 - 222   (LEU  470  - LEU  473  <=> ASN  219  - ALA  222 )                          
 290: 6c70-A d4qk-A    64 -  67 <=>    1 -   4   (ASP   66  - ASP   69  <=> MET    1  - THR    4 )                          
 290: 6c70-A d4qk-A    70 -  91 <=>    5 -  26   (ALA   72  - ARG   93  <=> ILE    5  - GLU   26 )                          
 290: 6c70-A d4qk-A   259 - 276 <=>   30 -  47   (ASP  345  - LEU  362  <=> ASP   30  - GLU   47 )                          
 290: 6c70-A d4qk-A   313 - 316 <=>  108 - 111   (PHE  399  - ARG  402  <=> ASN  108  - MET  111 )                          
 290: 6c70-A d4qk-A   317 - 320 <=>  113 - 116   (LEU  403  - GLU  406  <=> LEU  113  - TYR  116 )                          
 290: 6c70-A d4qk-A   322 - 325 <=>  142 - 145   (SER  408  - MET  411  <=> ALA  142  - SER  145 )                          
 290: 6c70-A d4qk-A   326 - 329 <=>  148 - 151   (GLU  412  - TYR  415  <=> GLN  148  - ASP  151 )                          
 290: 6c70-A d4qk-A   330 - 342 <=>  180 - 192   (SER  416  - THR  428  <=> ALA  180  - LYS  192 )                          
 291: 6c70-A d6or-A    52 -  55 <=>   55 -  58   (GLY   54  - ALA   57  <=> GLU   55  - THR   58 )                          
 291: 6c70-A d6or-A    56 -  62 <=>   60 -  66   (VAL   58  - SER   64  <=> VAL   60  - LYS   66 )                          
 291: 6c70-A d6or-A    64 -  87 <=>   84 - 107   (ASP   66  - TYR   89  <=> VAL   84  - GLU  107 )                          
 291: 6c70-A d6or-A    89 -  99 <=>  108 - 118   (PRO   91  - LEU  101  <=> PRO  108  - LEU  118 )                          
 291: 6c70-A d6or-A   256 - 259 <=>  120 - 123   (ALA  342  - ASP  345  <=> GLY  120  - ILE  123 )                          
 291: 6c70-A d6or-A   261 - 286 <=>  124 - 149   (TYR  347  - VAL  372  <=> PHE  124  - LYS  149 )                          
 291: 6c70-A d6or-A   293 - 301 <=>  150 - 158   (ALA  379  - LEU  387  <=> LYS  150  - PRO  158 )                          
 291: 6c70-A d6or-A   322 - 331 <=>  180 - 189   (SER  408  - CYS  417  <=> ALA  180  - THR  189 )                          
 291: 6c70-A d6or-A   332 - 338 <=>  192 - 198   (HIS  418  - GLU  424  <=> ASP  192  - LEU  198 )                          
 292: 6c70-A d5d1-A    42 -  45 <=>  224 - 227   (VAL   44  - LEU   47  <=> LEU  224  - GLN  227 )                          
 292: 6c70-A d5d1-A    48 -  54 <=>  259 - 265   (LEU   50  - MET   56  <=> VAL  259  - ILE  265 )                          
 292: 6c70-A d5d1-A    55 -  58 <=>  267 - 270   (ALA   57  - LEU   60  <=> PHE  267  - ALA  270 )                          
 292: 6c70-A d5d1-A    64 -  67 <=>  273 - 276   (ASP   66  - ASP   69  <=> GLY  273  - VAL  276 )                          
 292: 6c70-A d5d1-A    69 -  95 <=>  277 - 303   (THR   71  - PHE   97  <=> LEU  277  - THR  303 )                          
 292: 6c70-A d5d1-A   256 - 273 <=>  304 - 321   (ALA  342  - THR  359  <=> PRO  304  - ILE  321 )                          
 292: 6c70-A d5d1-A   274 - 278 <=>  323 - 327   (ILE  360  - LEU  364  <=> GLN  323  - ILE  327 )                          
 292: 6c70-A d5d1-A   286 - 309 <=>  394 - 417   (VAL  372  - LEU  395  <=> ILE  394  - GLU  417 )                          
 292: 6c70-A d5d1-A   313 - 317 <=>  430 - 434   (PHE  399  - LEU  403  <=> PHE  430  - THR  434 )                          
 293: 6c70-A d3yf-A    64 -  90 <=>    8 -  34   (ASP   66  - VAL   92  <=> GLN    8  - ALA   34 )                          
 293: 6c70-A d3yf-A    92 -  95 <=>   35 -  38   (SER   94  - PHE   97  <=> VAL   35  - ALA   38 )                          
 293: 6c70-A d3yf-A   257 - 277 <=>   39 -  59   (VAL  343  - THR  363  <=> SER   39  - GLU   59 )                          
 293: 6c70-A d3yf-A   279 - 284 <=>   60 -  65   (LEU  365  - THR  370  <=> PHE   60  - LYS   65 )                          
 293: 6c70-A d3yf-A   305 - 308 <=>   94 -  97   (GLY  391  - PHE  394  <=> GLU   94  - TYR   97 )                          
 293: 6c70-A d3yf-A   312 - 316 <=>  133 - 137   (ILE  398  - ARG  402  <=> ASN  133  - THR  137 )                          
 293: 6c70-A d3yf-A   323 - 326 <=>  164 - 167   (SER  409  - GLU  412  <=> THR  164  - LYS  167 )                          
 293: 6c70-A d3yf-A   332 - 335 <=>  208 - 211   (HIS  418  - ASP  421  <=> GLN  208  - ASP  211 )                          
 293: 6c70-A d3yf-A   336 - 346 <=>  919 - 929   (GLY  422  - ILE  432  <=> GLN  919  - LYS  929 )                          
 294: 6c70-A d6lc-A    63 -  79 <=>    9 -  25   (ASP   65  - LEU   81  <=> TYR    9  - TYR   25 )                          
 294: 6c70-A d6lc-A    80 -  95 <=>   27 -  42   (HIS   82  - PHE   97  <=> GLY   27  - ARG   42 )                          
 294: 6c70-A d6lc-A    97 - 100 <=>   43 -  46   (LYS   99  - ALA  102  <=> SER   43  - ILE   46 )                          
 294: 6c70-A d6lc-A   259 - 263 <=>   48 -  52   (ASP  345  - VAL  349  <=> PRO   48  - SER   52 )                          
 294: 6c70-A d6lc-A   264 - 284 <=>   54 -  74   (ALA  350  - THR  370  <=> LEU   54  - CYS   74 )                          
 294: 6c70-A d6lc-A   285 - 288 <=>   76 -  79   (LYS  371  - GLY  374  <=> MET   76  - LYS   79 )                          
 294: 6c70-A d6lc-A   289 - 297 <=>   90 -  98   (VAL  375  - ILE  383  <=> GLY   90  - SER   98 )                          
 294: 6c70-A d6lc-A   305 - 310 <=>  111 - 116   (GLY  391  - PHE  396  <=> PHE  111  - ILE  116 )                          
 294: 6c70-A d6lc-A   323 - 326 <=>  192 - 195   (SER  409  - GLU  412  <=> ILE  192  - TYR  195 )                          
 294: 6c70-A d6lc-A   351 - 356 <=>  197 - 202   (CYS  437  - SER  442  <=> PRO  197  - SER  202 )                          
 295: 6c70-A d6c8-A    58 -  66 <=>   95 - 103   (LEU   60  - ASP   68  <=> ASN   95  - TYR  103 )                          
 295: 6c70-A d6c8-A   281 - 284 <=>  106 - 109   (TYR  367  - THR  370  <=> ALA  106  - ASN  109 )                          
 295: 6c70-A d6c8-A   285 - 288 <=>  111 - 114   (LYS  371  - GLY  374  <=> ALA  111  - LYS  114 )                          
 295: 6c70-A d6c8-A   291 - 313 <=>  121 - 143   (VAL  377  - PHE  399  <=> ASP  121  - GLY  143 )                          
 295: 6c70-A d6c8-A   317 - 321 <=>  146 - 150   (LEU  403  - SER  407  <=> THR  146  - GLY  150 )                          
 295: 6c70-A d6c8-A   357 - 360 <=>  154 - 157   (ILE  443  - ALA  446  <=> THR  154  - VAL  157 )                          
 295: 6c70-A d6c8-A   362 - 365 <=>  182 - 185   (PHE  448  - VAL  451  <=> GLY  182  - VAL  185 )                          
 295: 6c70-A d6c8-A   370 - 373 <=>  290 - 293   (PHE  456  - VAL  459  <=> ILE  290  - GLY  293 )                          
 295: 6c70-A d6c8-A   374 - 388 <=>  295 - 309   (LEU  460  - LYS  474  <=> GLU  295  - GLN  309 )                          
 296: 6c70-A d4qd-A     4 -  11 <=>   87 -  94   (GLN    6  - LEU   13  <=> LEU   87  - ILE   94 )                          
 296: 6c70-A d4qd-A    13 -  17 <=>   96 - 100   (ASN   15  - MET   19  <=> THR   96  - THR  100 )                          
 296: 6c70-A d4qd-A    18 -  22 <=>  102 - 106   (GLN   20  - HIS   24  <=> GLY  102  - TYR  106 )                          
 296: 6c70-A d4qd-A    36 -  39 <=>  109 - 112   (HIS   38  - TYR   41  <=> PRO  109  - ASN  112 )                          
 296: 6c70-A d4qd-A    45 -  48 <=>  170 - 173   (LEU   47  - LEU   50  <=> PRO  170  - PRO  173 )                          
 296: 6c70-A d4qd-A    51 -  62 <=>  181 - 192   (TYR   53  - SER   64  <=> ALA  181  - LYS  192 )                          
 296: 6c70-A d4qd-A    63 -  89 <=>  195 - 221   (ASP   65  - PRO   91  <=> GLU  195  - LYS  221 )                          
 296: 6c70-A d4qd-A    96 -  99 <=>  225 - 228   (TYR   98  - LEU  101  <=> SER  225  - ASN  228 )                          
 296: 6c70-A d4qd-A   245 - 282 <=>  295 - 332   (GLU  331  - GLN  368  <=> LEU  295  - ILE  332 )                          
 296: 6c70-A d4qd-A   284 - 290 <=>  333 - 339   (THR  370  - ASN  376  <=> PRO  333  - GLU  339 )                          
 297: 6c70-A d239-A    63 -  95 <=>    2 -  34   (ASP   65  - PHE   97  <=> GLY    2  - ASN   34 )                          
 297: 6c70-A d239-A   159 - 163 <=>   50 -  54   (MET  176  - PHE  180  <=> TYR   50  - GLY   54 )                          
 297: 6c70-A d239-A   195 - 203 <=>   81 -  89   (LEU  212  - LEU  220  <=> SER   81  - PRO   89 )                          
 297: 6c70-A d239-A   258 - 282 <=>  104 - 128   (GLY  344  - GLN  368  <=> ILE  104  - TYR  128 )                          
 297: 6c70-A d239-A   380 - 384 <=>  150 - 154   (TYR  466  - LEU  470  <=> PRO  150  - GLY  154 )                          
 298: 6c70-A d6gx-A    64 -  94 <=>  399 - 429   (ASP   66  - ILE   96  <=> ALA  399  - ASP  429 )                          
 298: 6c70-A d6gx-A   253 - 286 <=>  435 - 468   (LEU  339  - VAL  372  <=> SER  435  - LEU  468 )                          
 298: 6c70-A d6gx-A   287 - 290 <=>  471 - 474   (ASN  373  - ASN  376  <=> GLN  471  - PHE  474 )                          
 299: 6c70-A d2ue-A     1 -   4 <=>    6 -   9   (PHE    3  - GLN    6  <=> LEU    6  - ARG    9 )                          
 299: 6c70-A d2ue-A     8 -  12 <=>   10 -  14   (ALA   10  - PRO   14  <=> HIS   10  - ILE   14 )                          
 299: 6c70-A d2ue-A    49 -  53 <=>   75 -  79   (LEU   51  - MET   55  <=> GLN   75  - ILE   79 )                          
 299: 6c70-A d2ue-A    69 -  93 <=>  117 - 141   (THR   71  - LYS   95  <=> SER  117  - LEU  141 )                          
 299: 6c70-A d2ue-A   253 - 256 <=>  144 - 147   (LEU  339  - ALA  342  <=> VAL  144  - THR  147 )                          
 299: 6c70-A d2ue-A   259 - 286 <=>  148 - 175   (ASP  345  - VAL  372  <=> VAL  148  - GLY  175 )                          
 299: 6c70-A d2ue-A   292 - 311 <=>  177 - 196   (TYR  378  - CYS  397  <=> SER  177  - ASP  196 )                          
 299: 6c70-A d2ue-A   365 - 372 <=>  197 - 204   (VAL  451  - SER  458  <=> THR  197  - ASN  204 )                          
 299: 6c70-A d2ue-A   375 - 380 <=>  210 - 215   (GLY  461  - TYR  466  <=> GLU  210  - ALA  215 )                          
 299: 6c70-A d2ue-A   385 - 388 <=>  232 - 235   (VAL  471  - LYS  474  <=> THR  232  - GLU  235 )                          
 300: 6c70-A d4u0-A    65 -  88 <=>   22 -  45   (VAL   67  - PHE   90  <=> THR   22  - ILE   45 )                          
 300: 6c70-A d4u0-A    90 - 103 <=>   46 -  59   (VAL   92  - ASN  105  <=> VAL   46  - ALA   59 )                          
 300: 6c70-A d4u0-A   104 - 107 <=>   63 -  66   (ASN  106  - SER  109  <=> VAL   63  - GLU   66 )                          
 300: 6c70-A d4u0-A   108 - 113 <=>   69 -  74   (HIS  110  - GLU  115  <=> LYS   69  - ASN   74 )                          
 300: 6c70-A d4u0-A   122 - 125 <=>  113 - 116   (ALA  124  - LYS  127  <=> ALA  113  - LYS  116 )                          
 300: 6c70-A d4u0-A   199 - 203 <=>  189 - 193   (PHE  216  - LEU  220  <=> GLY  189  - GLU  193 )                          
 300: 6c70-A d4u0-A   207 - 210 <=>  194 - 197   (CYS  224  - LEU  227  <=> PRO  194  - PHE  197 )                          
 300: 6c70-A d4u0-A   219 - 222 <=>  200 - 203   (PRO  236  - GLU  239  <=> TYR  200  - ASP  203 )                          
 300: 6c70-A d4u0-A   223 - 226 <=>  205 - 208   (LEU  240  - THR  243  <=> ILE  205  - SER  208 )                          
 300: 6c70-A d4u0-A   228 - 231 <=>  216 - 219   (LEU  314  - LYS  317  <=> LEU  216  - GLU  219 )                          
 300: 6c70-A d4u0-A   233 - 262 <=>  220 - 249   (GLU  319  - GLY  348  <=> GLU  220  - ARG  249 )                          
 300: 6c70-A d4u0-A   263 - 283 <=>  252 - 272   (VAL  349  - ALA  369  <=> ALA  252  - ASN  272 )                          
 300: 6c70-A d4u0-A   284 - 287 <=>  274 - 277   (THR  370  - ASN  373  <=> THR  274  - ALA  277 )                          
 300: 6c70-A d4u0-A   288 - 291 <=>  280 - 283   (GLY  374  - VAL  377  <=> THR  280  - LEU  283 )                          
 301: 6c70-A d2od-A     1 -   5 <=>   17 -  21   (PHE    3  - GLY    7  <=> THR   17  - THR   21 )                          
 301: 6c70-A d2od-A    49 -  52 <=>  340 - 343   (LEU   51  - GLY   54  <=> ASN  340  - GLU  343 )                          
 301: 6c70-A d2od-A    63 -  88 <=>  357 - 382   (ASP   65  - PHE   90  <=> LEU  357  - LYS  382 )                          
 301: 6c70-A d2od-A    90 -  94 <=>  383 - 387   (VAL   92  - ILE   96  <=> LYS  383  - LEU  387 )                          
 301: 6c70-A d2od-A   257 - 276 <=>  388 - 407   (VAL  343  - LEU  362  <=> PRO  388  - GLU  407 )                          
 301: 6c70-A d2od-A   279 - 284 <=>  410 - 415   (LEU  365  - THR  370  <=> LEU  410  - LEU  415 )                          
 302: 6c70-A d5se-A    63 -  88 <=>   51 -  76   (ASP   65  - PHE   90  <=> MET   51  - GLN   76 )                          
 302: 6c70-A d5se-A    90 - 103 <=>   77 -  90   (VAL   92  - ASN  105  <=> PHE   77  - GLY   90 )                          
 302: 6c70-A d5se-A   249 - 285 <=>   91 - 127   (HIS  335  - LYS  371  <=> ASP   91  - VAL  127 )                          
 302: 6c70-A d5se-A   288 - 292 <=>  136 - 140   (GLY  374  - TYR  378  <=> TYR  136  - ARG  140 )                          
 302: 6c70-A d5se-A   294 - 313 <=>  141 - 160   (ALA  380  - PHE  399  <=> PHE  141  - LEU  160 )                          
 303: 6c70-A d4on-A    55 -  58 <=>   23 -  26   (ALA   57  - LEU   60  <=> PRO   23  - TYR   26 )                          
 303: 6c70-A d4on-A    64 -  89 <=>   39 -  64   (ASP   66  - PRO   91  <=> THR   39  - ASP   64 )                          
 303: 6c70-A d4on-A    92 -  95 <=>   65 -  68   (SER   94  - PHE   97  <=> PHE   65  - SER   68 )                          
 303: 6c70-A d4on-A   259 - 285 <=>   70 -  96   (ASP  345  - LYS  371  <=> ILE   70  - LYS   96 )                          
 303: 6c70-A d4on-A   293 - 299 <=>  100 - 106   (ALA  379  - TYR  385  <=> ASN  100  - ASN  106 )                          
 303: 6c70-A d4on-A   302 - 306 <=>  112 - 116   (TYR  388  - GLN  392  <=> ASP  112  - THR  116 )                          
 303: 6c70-A d4on-A   309 - 313 <=>  117 - 121   (LEU  395  - PHE  399  <=> GLY  117  - ASN  121 )                          
 303: 6c70-A d4on-A   315 - 330 <=>  144 - 159   (ASN  401  - SER  416  <=> MET  144  - ASP  159 )                          
 303: 6c70-A d4on-A   331 - 334 <=>  161 - 164   (CYS  417  - TYR  420  <=> ASP  161  - ASP  164 )                          
 303: 6c70-A d4on-A   335 - 339 <=>  166 - 170   (ASP  421  - GLU  425  <=> SER  166  - ARG  170 )                          
 304: 6c70-A d5xx-A    28 -  32 <=>  185 - 189   (TYR   30  - LYS   34  <=> LEU  185  - ASN  189 )                          
 304: 6c70-A d5xx-A    63 -  96 <=>  219 - 252   (ASP   65  - TYR   98  <=> ASP  219  - ASN  252 )                          
 304: 6c70-A d5xx-A   107 - 110 <=>  262 - 265   (SER  109  - LEU  112  <=> PHE  262  - ASN  265 )                          
 304: 6c70-A d5xx-A   127 - 130 <=>  336 - 339   (ARG  129  - LEU  132  <=> SER  336  - VAL  339 )                          
 304: 6c70-A d5xx-A   135 - 142 <=>  353 - 360   (GLY  137  - ILE  144  <=> ARG  353  - LEU  360 )                          
 304: 6c70-A d5xx-A   182 - 187 <=>  361 - 366   (PHE  199  - ILE  204  <=> GLY  361  - LEU  366 )                          
 304: 6c70-A d5xx-A   192 - 202 <=>  441 - 451   (SER  209  - TRP  219  <=> ILE  441  - LEU  451 )                          
 304: 6c70-A d5xx-A   253 - 256 <=>  453 - 456   (LEU  339  - ALA  342  <=> TYR  453  - SER  456 )                          
 304: 6c70-A d5xx-A   261 - 287 <=>  469 - 495   (TYR  347  - ASN  373  <=> ASN  469  - ASN  495 )                          
 304: 6c70-A d5xx-A   292 - 295 <=>  496 - 499   (TYR  378  - THR  381  <=> GLN  496  - ILE  499 )                          
 304: 6c70-A d5xx-A   300 - 314 <=>  503 - 517   (LEU  386  - GLY  400  <=> LEU  503  - ALA  517 )                          
 304: 6c70-A d5xx-A   318 - 328 <=>  790 - 800   (ILE  404  - ALA  414  <=> GLN  790  - ALA  800 )                          
 304: 6c70-A d5xx-A   344 - 352 <=>  802 - 810   (VAL  430  - GLN  438  <=> GLY  802  - GLU  810 )                          
 304: 6c70-A d5xx-A   355 - 358 <=>  854 - 857   (MET  441  - SER  444  <=> SER  854  - ILE  857 )                          
 305: 6c70-A d6cn-A     1 -   7 <=>    8 -  14   (PHE    3  - VAL    9  <=> GLY    8  - LEU   14 )                          
 305: 6c70-A d6cn-A    51 -  61 <=>  153 - 163   (TYR   53  - GLU   63  <=> LEU  153  - ASN  163 )                          
 305: 6c70-A d6cn-A    67 -  95 <=>  164 - 192   (ASP   69  - PHE   97  <=> LYS  164  - ASN  192 )                          
 305: 6c70-A d6cn-A   260 - 286 <=>  193 - 219   (ALA  346  - VAL  372  <=> ILE  193  - LEU  219 )                          
 305: 6c70-A d6cn-A   287 - 290 <=>  221 - 224   (ASN  373  - ASN  376  <=> SER  221  - LYS  224 )                          
 305: 6c70-A d6cn-A   292 - 295 <=>  225 - 228   (TYR  378  - THR  381  <=> ASP  225  - ILE  228 )                          
 305: 6c70-A d6cn-A   297 - 305 <=>  229 - 237   (ILE  383  - GLY  391  <=> GLY  229  - PHE  237 )                          
 305: 6c70-A d6cn-A   306 - 312 <=>  239 - 245   (GLN  392  - ILE  398  <=> VAL  239  - SER  245 )                          
 305: 6c70-A d6cn-A   348 - 351 <=>  261 - 264   (CYS  434  - CYS  437  <=> ASN  261  - TYR  264 )                          
 305: 6c70-A d6cn-A   366 - 383 <=>  301 - 318   (SER  452  - VAL  469  <=> LEU  301  - ARG  318 )                          
 305: 6c70-A d6cn-A   384 - 387 <=>  320 - 323   (LEU  470  - LEU  473  <=> THR  320  - LYS  323 )                          
 306: 6c70-A d4m5-A     9 -  16 <=>   30 -  37   (ASP   11  - VAL   18  <=> TYR   30  - SER   37 )                          
 306: 6c70-A d4m5-A    62 -  94 <=>  133 - 165   (SER   64  - ILE   96  <=> PRO  133  - ASP  165 )                          
 306: 6c70-A d4m5-A    96 -  99 <=>  166 - 169   (TYR   98  - LEU  101  <=> SER  166  - HIS  169 )                          
 306: 6c70-A d4m5-A   120 - 124 <=>  191 - 195   (ALA  122  - THR  126  <=> ARG  191  - ASN  195 )                          
 306: 6c70-A d4m5-A   131 - 139 <=>  201 - 209   (PHE  133  - PHE  141  <=> LEU  201  - MET  209 )                          
 306: 6c70-A d4m5-A   152 - 155 <=>  224 - 227   (ASP  154  - ILE  172  <=> LEU  224  - TYR  227 )                          
 306: 6c70-A d4m5-A   169 - 172 <=>  299 - 302   (MET  186  - ALA  189  <=> ALA  299  - ASP  302 )                          
 306: 6c70-A d4m5-A   175 - 207 <=>  305 - 337   (VAL  192  - CYS  224  <=> SER  305  - GLY  337 )                          
 306: 6c70-A d4m5-A   245 - 248 <=>  341 - 344   (GLU  331  - LYS  334  <=> PHE  341  - ASP  344 )                          
 306: 6c70-A d4m5-A   256 - 259 <=>  369 - 372   (ALA  342  - ASP  345  <=> HIS  369  - SER  372 )                          
 306: 6c70-A d4m5-A   261 - 286 <=>  379 - 404   (TYR  347  - VAL  372  <=> ALA  379  - MET  404 )                          
 306: 6c70-A d4m5-A   287 - 290 <=>  407 - 410   (ASN  373  - ASN  376  <=> GLU  407  - LEU  410 )                          
 306: 6c70-A d4m5-A   378 - 387 <=>  417 - 426   (VAL  464  - LEU  473  <=> VAL  417  - LEU  426 )                          
 307: 6c70-A d25g-A    52 -  64 <=>    7 -  19   (GLY   54  - ASP   66  <=> GLU    7  - LEU   19 )                          
 307: 6c70-A d25g-A    65 -  91 <=>   60 -  86   (VAL   67  - ARG   93  <=> SER   60  - ASN   86 )                          
 307: 6c70-A d25g-A   262 - 288 <=>   96 - 122   (GLY  348  - GLY  374  <=> GLY   96  - ASN  122 )                          
 307: 6c70-A d25g-A   290 - 307 <=>  123 - 140   (ASN  376  - VAL  393  <=> PRO  123  - GLU  140 )                          
 307: 6c70-A d25g-A   372 - 383 <=>  145 - 156   (SER  458  - VAL  469  <=> GLU  145  - LYS  156 )                          
 308: 6c70-A d4xg-A     7 -  12 <=>   65 -  70   (VAL    9  - PRO   14  <=> SER   65  - LYS   70 )                          
 308: 6c70-A d4xg-A    23 -  26 <=>   78 -  81   (PHE   25  - ASN   28  <=> SER   78  - LYS   81 )                          
 308: 6c70-A d4xg-A    33 -  36 <=>   85 -  88   (LYS   35  - HIS   38  <=> GLU   85  - LEU   88 )                          
 308: 6c70-A d4xg-A    59 -  64 <=>  139 - 144   (MET   61  - ASP   66  <=> LYS  139  - THR  144 )                          
 308: 6c70-A d4xg-A    67 -  85 <=>  145 - 163   (ASP   69  - MET   87  <=> THR  145  - THR  163 )                          
 308: 6c70-A d4xg-A    86 -  95 <=>  165 - 174   (ILE   88  - PHE   97  <=> TYR  165  - MET  174 )                          
 308: 6c70-A d4xg-A   256 - 263 <=>  180 - 187   (ALA  342  - VAL  349  <=> ASN  180  - ASP  187 )                          
 308: 6c70-A d4xg-A   264 - 284 <=>  189 - 209   (ALA  350  - THR  370  <=> VAL  189  - GLN  209 )                          
 308: 6c70-A d4xg-A   286 - 289 <=>  210 - 213   (VAL  372  - VAL  375  <=> GLN  210  - GLN  213 )                          
 308: 6c70-A d4xg-A   326 - 329 <=>  352 - 355   (GLU  412  - TYR  415  <=> ILE  352  - SER  355 )                          
 308: 6c70-A d4xg-A   347 - 352 <=>  357 - 362   (VAL  433  - GLN  438  <=> SER  357  - VAL  362 )                          
 308: 6c70-A d4xg-A   353 - 356 <=>  365 - 368   (LYS  439  - SER  442  <=> THR  365  - GLY  368 )                          
 308: 6c70-A d4xg-A   362 - 365 <=>  542 - 545   (PHE  448  - VAL  451  <=> THR  542  - VAL  545 )                          
 308: 6c70-A d4xg-A   367 - 370 <=>  548 - 551   (LEU  453  - PHE  456  <=> GLN  548  - PHE  551 )                          
 308: 6c70-A d4xg-A   371 - 374 <=>  562 - 565   (ALA  457  - LEU  460  <=> LYS  562  - SER  565 )                          
 308: 6c70-A d4xg-A   375 - 380 <=>  567 - 572   (GLY  461  - TYR  466  <=> ASN  567  - PHE  572 )                          
 308: 6c70-A d4xg-A   383 - 386 <=>  573 - 576   (VAL  469  - GLN  472  <=> VAL  573  - ARG  576 )                          
 309: 6c70-A d2rn-A     1 -   4 <=>  132 - 135   (PHE    3  - GLN    6  <=> GLY  132  - ASP  135 )                          
 309: 6c70-A d2rn-A    30 -  33 <=>  159 - 162   (GLU   32  - LYS   35  <=> ILE  159  - TYR  162 )                          
 309: 6c70-A d2rn-A    35 -  38 <=>  165 - 168   (PRO   37  - ILE   40  <=> ASP  165  - GLY  168 )                          
 309: 6c70-A d2rn-A    39 -  42 <=>  211 - 214   (TYR   41  - VAL   44  <=> ASN  211  - PRO  214 )                          
 309: 6c70-A d2rn-A    46 -  51 <=>  293 - 298   (LEU   48  - TYR   53  <=> LYS  293  - VAL  298 )                          
 309: 6c70-A d2rn-A    65 -  91 <=>  315 - 341   (VAL   67  - ARG   93  <=> LYS  315  - ALA  341 )                          
 309: 6c70-A d2rn-A   263 - 284 <=>  348 - 369   (VAL  349  - THR  370  <=> THR  348  - GLY  369 )                          
 309: 6c70-A d2rn-A   290 - 302 <=>  704 - 716   (ASN  376  - TYR  388  <=> ARG  704  - ASP  716 )                          
 309: 6c70-A d2rn-A   304 - 308 <=>  718 - 722   (LEU  390  - PHE  394  <=> ALA  718  - GLU  722 )                          
 309: 6c70-A d2rn-A   314 - 317 <=>  724 - 727   (GLY  400  - LEU  403  <=> SER  724  - ASP  727 )                          
 309: 6c70-A d2rn-A   320 - 323 <=>  728 - 731   (GLU  406  - SER  409  <=> THR  728  - ASN  731 )                          
 309: 6c70-A d2rn-A   326 - 329 <=>  732 - 735   (GLU  412  - TYR  415  <=> ASN  732  - VAL  735 )                          
 310: 6c70-A d51n-A   154 - 160 <=>    1 -   7   (PRO  171  - ILE  177  <=> MET    1  - LYS    7 )                          
 310: 6c70-A d51n-A   291 - 305 <=>    9 -  23   (VAL  377  - GLY  391  <=> LYS    9  - PRO   23 )                          
 310: 6c70-A d51n-A   308 - 311 <=>   24 -  27   (PHE  394  - CYS  397  <=> PHE   24  - LEU   27 )                          
 310: 6c70-A d51n-A   366 - 388 <=>   28 -  50   (SER  452  - LYS  474  <=> THR   28  - ILE   50 )                          
 311: 6c70-A d5iz-A     9 -  12 <=>    4 -   7   (ASP   11  - PRO   14  <=> SER    4  - LYS    7 )                          
 311: 6c70-A d5iz-A    28 -  31 <=>   10 -  13   (TYR   30  - GLY   33  <=> GLN   10  - PHE   13 )                          
 311: 6c70-A d5iz-A    64 -  90 <=>  461 - 487   (ASP   66  - VAL   92  <=> ASP  461  - PHE  487 )                          
 311: 6c70-A d5iz-A    91 -  95 <=>  494 - 498   (ARG   93  - PHE   97  <=> ALA  494  - ARG  498 )                          
 311: 6c70-A d5iz-A   217 - 220 <=>  512 - 515   (MET  234  - LEU  237  <=> SER  512  - THR  515 )                          
 311: 6c70-A d5iz-A   238 - 241 <=>  518 - 521   (SER  324  - LYS  327  <=> ARG  518  - ARG  521 )                          
 311: 6c70-A d5iz-A   247 - 250 <=>  534 - 537   (HIS  333  - VAL  336  <=> ASP  534  - GLY  537 )                          
 311: 6c70-A d5iz-A   251 - 260 <=>  540 - 549   (VAL  337  - ALA  346  <=> ASP  540  - ILE  549 )                          
 311: 6c70-A d5iz-A   261 - 286 <=>  551 - 576   (TYR  347  - VAL  372  <=> ASN  551  - ASP  576 )                          
 311: 6c70-A d5iz-A   291 - 294 <=>  577 - 580   (VAL  377  - ALA  380  <=> PRO  577  - HIS  580 )                          
 311: 6c70-A d5iz-A   297 - 300 <=>  581 - 584   (ILE  383  - LEU  386  <=> HIS  581  - THR  584 )                          
 311: 6c70-A d5iz-A   302 - 306 <=>  585 - 589   (TYR  388  - GLN  392  <=> PHE  585  - SER  589 )                          
 311: 6c70-A d5iz-A   332 - 336 <=>  701 - 705   (HIS  418  - GLY  422  <=> PRO  701  - ASN  705 )                          
 312: 6c70-A d6lf-A    36 -  60 <=>   83 - 107   (HIS   38  - MET   62  <=> LEU   83  - ALA  107 )                          
 312: 6c70-A d6lf-A    65 -  90 <=>  120 - 145   (VAL   67  - VAL   92  <=> TRP  120  - PHE  145 )                          
 312: 6c70-A d6lf-A    92 -  95 <=>  146 - 149   (SER   94  - PHE   97  <=> GLN  146  - VAL  149 )                          
 312: 6c70-A d6lf-A   257 - 287 <=>  152 - 182   (VAL  343  - ASN  373  <=> SER  152  - LYS  182 )                          
 312: 6c70-A d6lf-A   288 - 297 <=>  185 - 194   (GLY  374  - ILE  383  <=> TYR  185  - CYS  194 )
[truncated: 851,771 more chars]
