# Supplementary material for: Structural screens identify candidate human homologs of insect chemoreceptors and cryptic Drosophila gustatory receptor-like proteins
Source: eLife. 2023 Feb 20;12:e85537. doi: 10.7554/eLife.85537 (PMC9998090; doi:10.7554/eLife.85537)
Supplement: Source data 2. — Individual text files represent the output of the Dali AF-DB search using A. bakeri Or co-receptor (Orco) chain A (PDB 6C70-A) as query and the structural proteome dataset of the indicated species (note the datasets are from version 1 of the AlphaFold Protein Structure Database; subsequent, improved models were used for the pairwise comparisons in Table 1). The four-letter codes in the file names and job titles are as described for Source data 1. [file elife-85537-data2.zip › Ccar_6C70A.txt]

# Job: Ccar_6C70A
# Query: 6c70A
# No:  Chain   Z    rmsd lali nres  %id PDB  Description
   1:  w30r-A  6.3  5.0  178   978    7   9EURO1/AFDB:AF-A0A1C1CNR1-F1 Heavy metal tolerance protein HEAVY META
   2:  w86a-A  5.5  5.1   77   508    5   9EURO1/AFDB:AF-A0A1C1CFC5-F1 Uncharacterized protein UNCHARACTERIZED 
   3:  w9fz-A  5.4  6.0  137   629    4   9EURO1/AFDB:AF-A0A1C1CU04-F1 Putative C6 transcription factor Prf PUT
   4:  w9az-A  5.4 11.3   91   519    7   9EURO1/AFDB:AF-A0A1C1CD05-F1 Uncharacterized protein UNCHARACTERIZED 
   5:  w3vu-A  5.3  4.9   71   196    3   9EURO1/AFDB:AF-A0A1C1CDK8-F1 Uncharacterized protein UNCHARACTERIZED 
   6:  w7m0-A  5.3  6.6  102  1141    7   9EURO1/AFDB:AF-A0A1C1CD49-F1 Ras guanine-nucleotide exchange protein 
   7:  w5jy-A  5.2  7.4  160   510    8   9EURO1/AFDB:AF-A0A1C1CAA6-F1 Uncharacterized protein UNCHARACTERIZED 
   8:  w2cg-A  5.2  7.8   80   737   11   9EURO1/AFDB:AF-A0A1C1D325-F1 Uncharacterized protein UNCHARACTERIZED 
   9:  w4aq-A  5.2 10.4   71   313   10   9EURO1/AFDB:AF-A0A1C1CIF2-F1 Tudor domain-containing protein TUDOR DO
  10:  w4v7-A  5.1  5.3   82   520    6   9EURO1/AFDB:AF-A0A1C1CEY2-F1 Cysteine proteinase 1, mitochondrial CYS
  11:  waoy-A  5.1  4.7  172  1340    5   9EURO1/AFDB:AF-A0A1C1CS57-F1 Putative nuclear pore complex subunit Nu
  12:  w59y-A  5.1  5.2   83   220    6   9EURO1/AFDB:AF-A0A1C1CAB2-F1 DOA4-independent degradation protein 4 D
  13:  w7vr-A  5.1  3.8   85   861    7   9EURO1/AFDB:AF-A0A1C1CIK8-F1 Cytochrome b561 domain-containing protei
  14:  w9lq-A  5.1  9.2  109  1184    9   9EURO1/AFDB:AF-A0A1C1CN76-F1 Putative TGF beta receptor associated pr
  15:  w9gb-A  5.0  5.1   79   584    3   9EURO1/AFDB:AF-A0A1C1CWJ6-F1 Phosphatidylinositol transfer protein PH
  16:  w4me-A  5.0  6.2  102   220   10   9EURO1/AFDB:AF-A0A1C1CG63-F1 Succinate dehydrogenase [ubiquinone] cyt
  17:  w4k8-A  5.0  6.7  140   661    7   9EURO1/AFDB:AF-A0A1C1CP93-F1 C6 zinc finger domain-containing protein
  18:  w4bz-A  5.0  8.0   81  1120    4   9EURO1/AFDB:AF-A0A1C1CCH0-F1 DDENN domain protein DDENN DOMAIN PROTEI
  19:  w53y-A  5.0  4.4  142  1472    8   9EURO1/AFDB:AF-A0A1C1CGS9-F1 ABC multidrug transporter ABC MULTIDRUG 
  20:  w5hy-A  5.0  5.2  139   273   10   9EURO1/AFDB:AF-A0A1C1CFD5-F1 Uncharacterized protein UNCHARACTERIZED 
  21:  w9iv-A  4.9 10.3  104   177    9   9EURO1/AFDB:AF-A0A1C1CMT1-F1 Prefoldin subunit 4 PREFOLDIN SUBUNIT 4;
  22:  wa4w-A  4.9 10.8   80   555    3   9EURO1/AFDB:AF-A0A1C1C6B0-F1 Peroxin Pex23-like-Penicillium chrysogen
  23:  w8h9-A  4.9  4.7   78   518    5   9EURO1/AFDB:AF-A0A1C1CKY1-F1 Uncharacterized protein UNCHARACTERIZED 
  24:  w3hf-A  4.9  3.5   64   753    3   9EURO1/AFDB:AF-A0A1C1CC29-F1 Putative ABC transporter ATP-binding pro
  25:  w446-A  4.9  7.9  112  1065    7   9EURO1/AFDB:AF-A0A1C1CR30-F1 Vacuolar protein-sorting protein bro1 VA
  26:  w3go-A  4.9 10.6   93   181    6   9EURO1/AFDB:AF-A0A1C1CCC1-F1 Mediator of RNA polymerase II transcript
  27:  w7gc-A  4.8  6.7  156  1350   10   9EURO1/AFDB:AF-A0A1C1D1W2-F1 Cation-transporting ATPase CATION-TRANSP
  28:  w6aj-A  4.8  5.2   76   620    5   9EURO1/AFDB:AF-A0A1C1CZK7-F1 Uncharacterized protein UNCHARACTERIZED 
  29:  w9rh-A  4.8  4.4   66   289    5   9EURO1/AFDB:AF-A0A1C1CQU2-F1 STIP1 like proteiny and U box-containing
  30:  w8tm-A  4.8  3.9   87   385    7   9EURO1/AFDB:AF-A0A1C1CFA5-F1 Uncharacterized protein UNCHARACTERIZED 
  31:  wa8l-A  4.8  6.3  169  1684    9   9EURO1/AFDB:AF-A0A1C1CPA9-F1 ATP-dependent bile acid permease ATP-DEP
  32:  w6md-A  4.8  9.8   68   828    3   9EURO1/AFDB:AF-A0A1C1CLI9-F1 Transcription initiation factor TFIID su
  33:  w41q-A  4.8  6.5   98   417    1   9EURO1/AFDB:AF-A0A1C1C9R4-F1 Mitochondrial 54S ribosomal protein YmL3
  34:  w7n9-A  4.8  5.6  154   755    5   9EURO1/AFDB:AF-A0A1C1CQN4-F1 Nuclear cap-binding protein subunit 1 NU
  35:  w9di-A  4.8  7.0  137   502    7   9EURO1/AFDB:AF-A0A1C1C7Q7-F1 Uncharacterized protein UNCHARACTERIZED 
  36:  w3s6-A  4.8  4.2  127  1048    9   9EURO1/AFDB:AF-A0A1C1CPP9-F1 Uncharacterized protein UNCHARACTERIZED 
  37:  w41p-A  4.7  8.3   84   451    6   9EURO1/AFDB:AF-A0A1C1CNG8-F1 Chromatin modification-related protein C
  38:  w8dj-A  4.7  5.5  138   537    6   9EURO1/AFDB:AF-A0A1C1CZZ0-F1 Uncharacterized protein UNCHARACTERIZED 
  39:  w76v-A  4.7  8.9  103  1126    7   9EURO1/AFDB:AF-A0A1C1CGS1-F1 Structural maintenance of chromosomes pr
  40:  w91n-A  4.7  6.8   94   589    6   9EURO1/AFDB:AF-A0A1C1CT59-F1 Uncharacterized protein UNCHARACTERIZED 
  41:  w6fj-A  4.7  4.4   75   302    7   9EURO1/AFDB:AF-A0A1C1CCM4-F1 Luc7-like protein LUC7-LIKE PROTEIN;
  42:  w31v-A  4.7 10.2   93  1131    8   9EURO1/AFDB:AF-A0A1C1CP70-F1 SNF2 family N-terminal domain containing
  43:  w8rx-A  4.6  8.5  128   750    8   9EURO1/AFDB:AF-A0A1C1CUD2-F1 Putative Fungal specific transcription f
  44:  waat-A  4.6  8.2  123  1118   13   9EURO1/AFDB:AF-A0A1C1CJU3-F1 Exportin-T EXPORTIN-T;
  45:  w8tw-A  4.6  6.0  111   246    5   9EURO1/AFDB:AF-A0A1C1CA13-F1 Uncharacterized protein UNCHARACTERIZED 
  46:  w7r8-A  4.6  9.3   88  1157    9   9EURO1/AFDB:AF-A0A1C1C8C5-F1 Protein kinase C PROTEIN KINASE C;
  47:  w4vu-A  4.6  4.6   84   112    8   9EURO1/AFDB:AF-A0A1C1CLL3-F1 Uncharacterized protein UNCHARACTERIZED 
  48:  w9ja-A  4.6  5.3   76   571   13   9EURO1/AFDB:AF-A0A1C1D362-F1 Uncharacterized protein UNCHARACTERIZED 
  49:  w64o-A  4.6  4.8   97   563    6   9EURO1/AFDB:AF-A0A1C1CFA1-F1 Putative integral membrane protein Pth11
  50:  w5s9-A  4.6  4.0   97   557    7   9EURO1/AFDB:AF-A0A1C1CXF8-F1 Cytochrome b561 domain-containing protei
  51:  w3qn-A  4.6 10.0   91   133    5   9EURO1/AFDB:AF-A0A1C1CWD3-F1 Prefoldin subunit 6 PREFOLDIN SUBUNIT 6;
  52:  wac0-A  4.6  3.3   66   274    8   9EURO1/AFDB:AF-A0A1C1CIW2-F1 Uncharacterized protein UNCHARACTERIZED 
  53:  w9nq-A  4.6  7.6   95   575    5   9EURO1/AFDB:AF-A0A1C1CX38-F1 Uncharacterized protein UNCHARACTERIZED 
  54:  w88y-A  4.6 15.9   97   493    4   9EURO1/AFDB:AF-A0A1C1CEX9-F1 Seryl-tRNA synthetase SERYL-TRNA SYNTHET
  55:  waop-A  4.6  5.2   75   978    4   9EURO1/AFDB:AF-A0A1C1CQE2-F1 Putative ATP-dependent helicase PUTATIVE
  56:  w96g-A  4.6 26.2  107   835    8   9EURO1/AFDB:AF-A0A1C1CP94-F1 Peroxisomal long-chain fatty acid import
  57:  w6f2-A  4.6  7.5   82   131   13   9EURO1/AFDB:AF-A0A1C1D1C5-F1 Uncharacterized protein UNCHARACTERIZED 
  58:  w6c2-A  4.5  9.2  100   965    9   9EURO1/AFDB:AF-A0A1C1C8V9-F1 Uncharacterized protein UNCHARACTERIZED 
  59:  w9es-A  4.5  3.8   69  1098    4   9EURO1/AFDB:AF-A0A1C1CED0-F1 DNA mismatch repair protein DNA MISMATCH
  60:  w2q3-A  4.5 14.5   83  1199    7   9EURO1/AFDB:AF-A0A1C1CX98-F1 Putative kinesin PUTATIVE KINESIN;
  61:  w57c-A  4.5  7.0   95   188    6   9EURO1/AFDB:AF-A0A1C1C8I7-F1 Uncharacterized protein UNCHARACTERIZED 
  62:  w7tq-A  4.5  4.6   70   417   10   9EURO1/AFDB:AF-A0A1C1CPH9-F1 Putative O-methyltransferase PUTATIVE O-
  63:  wa03-A  4.5  5.0   64   138    6   9EURO1/AFDB:AF-A0A1C1CN27-F1 Uncharacterized protein UNCHARACTERIZED 
  64:  war8-A  4.5  7.8  115   378    3   9EURO1/AFDB:AF-A0A1C1CJ44-F1 DnaJ-domain-containing protein DNAJ-DOMA
  65:  w7m9-A  4.5  6.5  161   921    4   9EURO1/AFDB:AF-A0A1C1CZ12-F1 Fungal_trans domain-containing protein F
  66:  w4zb-A  4.5 13.4   93   527    2   9EURO1/AFDB:AF-A0A1C1CM01-F1 Uncharacterized protein UNCHARACTERIZED 
  67:  w72b-A  4.5  8.2   90   266    4   9EURO1/AFDB:AF-A0A1C1CFT2-F1 SLATT_fungal domain-containing protein S
  68:  wafz-A  4.4  7.0   91   379    9   9EURO1/AFDB:AF-A0A1C1CD98-F1 Uncharacterized protein UNCHARACTERIZED 
  69:  w6tk-A  4.4 10.3  130   838    6   9EURO1/AFDB:AF-A0A1C1CM73-F1 Zn2/Cys6 DNA-binding protein ZN2/CYS6 DN
  70:  w75f-A  4.4 12.8   92  1197    7   9EURO1/AFDB:AF-A0A1C1CRU8-F1 DNA repair protein rhp26 DNA REPAIR PROT
  71:  w4tg-A  4.4  4.8  105   611    6   9EURO1/AFDB:AF-A0A1C1D0L6-F1 Uncharacterized protein UNCHARACTERIZED 
  72:  w8xo-A  4.4  9.1   82   399   10   9EURO1/AFDB:AF-A0A1C1CL73-F1 Putative O-methyltransferase PUTATIVE O-
  73:  wamp-A  4.4  4.3   76  1254   11   9EURO1/AFDB:AF-A0A1C1CLF2-F1 Ankyrin ANKYRIN;
  74:  w8jt-A  4.4  4.1   71   192    7   9EURO1/AFDB:AF-A0A1C1CVY5-F1 Uncharacterized protein UNCHARACTERIZED 
  75:  w7y1-A  4.4 23.3   94   828    5   9EURO1/AFDB:AF-A0A1C1C8M2-F1 Uncharacterized protein UNCHARACTERIZED 
  76:  wa0e-A  4.4  9.4   94   442   10   9EURO1/AFDB:AF-A0A1C1CBL4-F1 Uncharacterized protein UNCHARACTERIZED 
  77:  w2kk-A  4.4 12.2   76   405    8   9EURO1/AFDB:AF-A0A1C1CL70-F1 RING-type domain-containing protein RING
  78:  wavo-A  4.4  4.2  126   272    7   9EURO1/AFDB:AF-A0A1C1CSM4-F1 Peroxisomal biogenesis factor 11 PEROXIS
  79:  wam3-A  4.4  4.6   61    71    7   9EURO1/AFDB:AF-A0A1C1D1V0-F1 Glucose-repressible protein GLUCOSE-REPR
  80:  w5y5-A  4.4 10.4  108   392    4   9EURO1/AFDB:AF-A0A1C1CD37-F1 Uncharacterized protein UNCHARACTERIZED 
  81:  w5av-A  4.4  6.5   66    72    8   9EURO1/AFDB:AF-A0A1C1CPL6-F1 Uncharacterized protein UNCHARACTERIZED 
  82:  w62e-A  4.4  4.8   78   378    8   9EURO1/AFDB:AF-A0A1C1CH58-F1 Uncharacterized protein UNCHARACTERIZED 
  83:  w90z-A  4.4  7.7   95   639    8   9EURO1/AFDB:AF-A0A1C1C8Y0-F1 Uncharacterized protein UNCHARACTERIZED 
  84:  wahv-A  4.4  6.7  138   213   10   9EURO1/AFDB:AF-A0A1C1CU02-F1 Uncharacterized protein UNCHARACTERIZED 
  85:  w6kt-A  4.4  4.8   87   590    3   9EURO1/AFDB:AF-A0A1C1CIN9-F1 Vezatin domain-containing protein VEZATI
  86:  w611-A  4.3  5.7  137  1059    1   9EURO1/AFDB:AF-A0A1C1CJ72-F1 Endocytosis protein end4 ENDOCYTOSIS PRO
  87:  w95k-A  4.3  6.4  101   543    6   9EURO1/AFDB:AF-A0A1C1CHS2-F1 Pre-mRNA-splicing factor sap61 PRE-MRNA-
  88:  w8vb-A  4.3  3.4   66   410    8   9EURO1/AFDB:AF-A0A1C1C9J9-F1 Uncharacterized protein UNCHARACTERIZED 
  89:  w5oi-A  4.3  7.4   86   146    5   9EURO1/AFDB:AF-A0A1C1CH27-F1 Uncharacterized protein UNCHARACTERIZED 
  90:  w3qj-A  4.3  6.4  164   743    6   9EURO1/AFDB:AF-A0A1C1CHQ0-F1 Uncharacterized protein UNCHARACTERIZED 
  91:  w83h-A  4.3  4.1   72   268    3   9EURO1/AFDB:AF-A0A1C1CMJ3-F1 Uncharacterized protein UNCHARACTERIZED 
  92:  w3ep-A  4.3  6.0   84   669    4   9EURO1/AFDB:AF-A0A1C1C6L7-F1 Uncharacterized protein UNCHARACTERIZED 
  93:  w4ig-A  4.3  6.2   64    89    8   9EURO1/AFDB:AF-A0A1C1CB24-F1 Uncharacterized protein UNCHARACTERIZED 
  94:  w8t1-A  4.3 11.5   72   354   10   9EURO1/AFDB:AF-A0A1C1CFW8-F1 Uncharacterized protein UNCHARACTERIZED 
  95:  w8z5-A  4.3  5.4   88   433    7   9EURO1/AFDB:AF-A0A1C1D2J2-F1 Protein FYV10 PROTEIN FYV10;
  96:  waty-A  4.3  5.8  127  1103    9   9EURO1/AFDB:AF-A0A1C1CI38-F1 Wd and tetratricopeptide repeat protein 
  97:  w71k-A  4.3 12.9   82   199    7   9EURO1/AFDB:AF-A0A1C1CR64-F1 Uncharacterized protein UNCHARACTERIZED 
  98:  w3ql-A  4.3  4.1   86   377    8   9EURO1/AFDB:AF-A0A1C1CTH2-F1 Uncharacterized protein UNCHARACTERIZED 
  99:  w6qw-A  4.3  7.5  107   526    8   9EURO1/AFDB:AF-A0A1C1CP91-F1 Uncharacterized protein UNCHARACTERIZED 
 100:  waw1-A  4.3  3.1   54   253   11   9EURO1/AFDB:AF-A0A1C1CWU5-F1 Uncharacterized protein UNCHARACTERIZED 
 101:  w2kn-A  4.3  5.9   92   235    8   9EURO1/AFDB:AF-A0A1C1CGR1-F1 Uncharacterized protein UNCHARACTERIZED 
 102:  w8gi-A  4.3 12.5   81   391    6   9EURO1/AFDB:AF-A0A1C1CPD9-F1 Peroxisomal integral membrane protein Pe
 103:  w5u0-A  4.3 13.1  114   691    8   9EURO1/AFDB:AF-A0A1C1D272-F1 Uncharacterized protein UNCHARACTERIZED 
 104:  w3r4-A  4.3  9.1   65   189    5   9EURO1/AFDB:AF-A0A1C1D1X9-F1 Pre-mRNA-splicing factor CWC21 PRE-MRNA-
 105:  w7tw-A  4.3  5.1  144   590    3   9EURO1/AFDB:AF-A0A1C1CRM2-F1 Fungal_trans domain-containing protein F
 106:  w5iy-A  4.3  6.0   81   232    5   9EURO1/AFDB:AF-A0A1C1CMT7-F1 26S proteasome non-ATPase regulatory sub
 107:  w6i4-A  4.3 13.7   79   532    9   9EURO1/AFDB:AF-A0A1C1CRQ3-F1 Uncharacterized protein UNCHARACTERIZED 
 108:  w961-A  4.2  5.3  141   536   11   9EURO1/AFDB:AF-A0A1C1CN90-F1 Uncharacterized protein UNCHARACTERIZED 
 109:  w6uy-A  4.2  6.3   87   589    3   9EURO1/AFDB:AF-A0A1C1CRX8-F1 Uncharacterized protein UNCHARACTERIZED 
 110:  w4kl-A  4.2 14.5   94   316    4   9EURO1/AFDB:AF-A0A1C1CGW2-F1 Putative HMG box protein PUTATIVE HMG BO
 111:  w31w-A  4.2  3.3   64   127   14   9EURO1/AFDB:AF-A0A1C1C641-F1 NADH-ubiquinone oxidoreductase chain 3 N
 112:  w5ql-A  4.2  5.0  111   445    6   9EURO1/AFDB:AF-A0A1C1CD96-F1 Uncharacterized protein UNCHARACTERIZED 
 113:  w8u2-A  4.2 11.6   97   955    8   9EURO1/AFDB:AF-A0A1C1CHK4-F1 DUF2415 domain-containing protein DUF241
 114:  w732-A  4.2  5.7  123   236    2   9EURO1/AFDB:AF-A0A1C1CIP1-F1 Uncharacterized protein UNCHARACTERIZED 
 115:  w5f0-A  4.2  8.6  109   560   10   9EURO1/AFDB:AF-A0A1C1C7P2-F1 Integral membrane protein INTEGRAL MEMBR
 116:  w6dm-A  4.2  5.4   70   294    9   9EURO1/AFDB:AF-A0A1C1CSX5-F1 VPS37 C-terminal domain-containing prote
 117:  w9a9-A  4.2  7.8   74   301   12   9EURO1/AFDB:AF-A0A1C1C897-F1 Uncharacterized protein UNCHARACTERIZED 
 118:  w4lj-A  4.2  9.0   82   354    6   9EURO1/AFDB:AF-A0A1C1CTE3-F1 BZIP domain-containing protein BZIP DOMA
 119:  w65a-A  4.2  5.1  168  1029   13   9EURO1/AFDB:AF-A0A1C1CYS5-F1 Uncharacterized protein UNCHARACTERIZED 
 120:  w8wc-A  4.1  8.7   97   200    5   9EURO1/AFDB:AF-A0A1C1CR76-F1 Uncharacterized protein UNCHARACTERIZED 
 121:  w2e0-A  4.1 14.4   67   337   10   9EURO1/AFDB:AF-A0A1C1CFJ9-F1 Mediator of RNA polymerase II transcript
 122:  w4xf-A  4.1  7.9  130   444    5   9EURO1/AFDB:AF-A0A1C1CUV3-F1 Uncharacterized protein UNCHARACTERIZED 
 123:  w37l-A  4.1  7.1   90  1041    1   9EURO1/AFDB:AF-A0A1C1CLX6-F1 Histidine kinase HISTIDINE KINASE;
 124:  w70e-A  4.1  7.3  105   519   10   9EURO1/AFDB:AF-A0A1C1CID4-F1 SP-RING-type domain-containing protein S
 125:  w5rf-A  4.1  7.4  125   699   10   9EURO1/AFDB:AF-A0A1C1D024-F1 Uncharacterized protein UNCHARACTERIZED 
 126:  w5ow-A  4.1  7.8   92   664   11   9EURO1/AFDB:AF-A0A1C1CAL1-F1 Putative mRNA cleavage factor complex co
 127:  war9-A  4.1  5.0   68   209   12   9EURO1/AFDB:AF-A0A1C1D0D0-F1 Partner of Y14 and mago PARTNER OF Y14 A
 128:  w4kg-A  4.1  3.4   66   682    8   9EURO1/AFDB:AF-A0A1C1CNC7-F1 Protein CASP PROTEIN CASP;
 129:  w49v-A  4.1  5.2  101   677    7   9EURO1/AFDB:AF-A0A1C1CSN3-F1 Beta-lactamase family protein BETA-LACTA
 130:  w92m-A  4.1 11.4   97   525    5   9EURO1/AFDB:AF-A0A1C1D1N1-F1 Uncharacterized protein UNCHARACTERIZED 
 131:  w4ze-A  4.1  5.1  104  1239    3   9EURO1/AFDB:AF-A0A1C1CQH6-F1 RNA polymerase II transcription elongati
 132:  w3jd-A  4.1 12.7   83   688    1   9EURO1/AFDB:AF-A0A1C1D317-F1 TBC domain protein TBC DOMAIN PROTEIN;
 133:  w880-A  4.1  5.3   79   296    6   9EURO1/AFDB:AF-A0A1C1CZJ2-F1 Uncharacterized protein UNCHARACTERIZED 
 134:  w8vq-A  4.1  4.8  138   279    7   9EURO1/AFDB:AF-A0A1C1CT77-F1 Syntaxin pep12 SYNTAXIN PEP12;
 135:  w9qg-A  4.1  3.6   68  1239   18   9EURO1/AFDB:AF-A0A1C1CM21-F1 Oxysterol-binding family protein OXYSTER
 136:  waq7-A  4.0  3.7   59    77   14   9EURO1/AFDB:AF-A0A1C1CMA9-F1 Uncharacterized protein UNCHARACTERIZED 
 137:  w6ze-A  4.0  7.0   66   204    3   9EURO1/AFDB:AF-A0A1C1C9V8-F1 Uncharacterized protein UNCHARACTERIZED 
 138:  w2bl-A  4.0  7.6  119   731    6   9EURO1/AFDB:AF-A0A1C1D010-F1 Patatin-like phospholipase domain-contai
 139:  waqi-A  4.0  4.0   73   849    8   9EURO1/AFDB:AF-A0A1C1CV61-F1 Mitochondrial escape protein 2 MITOCHOND
 140:  w4hj-A  4.0  6.3   95   229    4   9EURO1/AFDB:AF-A0A1C1C6P7-F1 Vesicle transport v-SNARE protein vti1 V
 141:  w4s3-A  4.0  9.4   93  1642    4   9EURO1/AFDB:AF-A0A1C1CCS2-F1 Bloom syndrome protein BLOOM SYNDROME PR
 142:  w2is-A  4.0  3.1   70   136    7   9EURO1/AFDB:AF-A0A1C1CAH3-F1 Uncharacterized protein UNCHARACTERIZED 
 143:  w2ui-A  4.0  8.6   86  1057    2   9EURO1/AFDB:AF-A0A1C1CEA3-F1 Uncharacterized protein UNCHARACTERIZED 
 144:  w9e7-A  4.0  6.5   62   435   11   9EURO1/AFDB:AF-A0A1C1CSH3-F1 BZIP domain-containing protein BZIP DOMA
 145:  w6q7-A  4.0  3.3   61    90    5   9EURO1/AFDB:AF-A0A1C1CRV8-F1 Uncharacterized protein UNCHARACTERIZED 
 146:  w2ey-A  4.0  5.5   80   321    8   9EURO1/AFDB:AF-A0A1C1CWV8-F1 Phytase PHYTASE;
 147:  w7xt-A  4.0  6.6  190   568    5   9EURO1/AFDB:AF-A0A1C1C7Z3-F1 Uncharacterized protein UNCHARACTERIZED 
 148:  wa3s-A  4.0  5.2  137   279    6   9EURO1/AFDB:AF-A0A1C1CSN4-F1 Uncharacterized protein UNCHARACTERIZED 
 149:  w7qx-A  4.0  7.8  138   505    6   9EURO1/AFDB:AF-A0A1C1CZF1-F1 C6 zinc finger domain protein C6 ZINC FI
 150:  w5ry-A  4.0  5.3  135   232    6   9EURO1/AFDB:AF-A0A1C1CQ70-F1 Uncharacterized protein UNCHARACTERIZED 
 151:  w3pk-A  4.0  4.8   75   594    3   9EURO1/AFDB:AF-A0A1C1CHL3-F1 Endosomal sorting complex protein TSG101
 152:  w3hq-A  4.0 16.6   84   545    2   9EURO1/AFDB:AF-A0A1C1CM06-F1 Uncharacterized protein UNCHARACTERIZED 
 153:  w71v-A  4.0  3.9   65    92    5   9EURO1/AFDB:AF-A0A1C1C7D7-F1 Uncharacterized protein UNCHARACTERIZED 
 154:  w9mg-A  4.0  7.2   64   232    2   9EURO1/AFDB:AF-A0A1C1CJH8-F1 Putative signal peptidase complex compon
 155:  w3z9-A  4.0  8.8  121   981    9   9EURO1/AFDB:AF-A0A1C1CNI4-F1 P-type cation-transporting ATPase P-TYPE
 156:  wauf-A  4.0 11.5  103   263   10   9EURO1/AFDB:AF-A0A1C1C8U2-F1 Uncharacterized protein UNCHARACTERIZED 
 157:  w4se-A  4.0  5.0   68  1672    1   9EURO1/AFDB:AF-A0A1C1CQD8-F1 Chromatin-remodeling ATPase INO80 CHROMA
 158:  w7ru-A  4.0  7.6   84   416    7   9EURO1/AFDB:AF-A0A1C1D2S4-F1 Uncharacterized protein UNCHARACTERIZED 
 159:  w9d2-A  4.0  6.8  141  1345   12   9EURO1/AFDB:AF-A0A1C1CQ19-F1 Uncharacterized protein UNCHARACTERIZED 
 160:  w8bv-A  3.9  4.4  150   334    8   9EURO1/AFDB:AF-A0A1C1CMB9-F1 ER lumen protein retaining receptor ER L
 161:  w4ij-A  3.9 14.9  136   522    6   9EURO1/AFDB:AF-A0A1C1CPE7-F1 Transmembrane protein TRANSMEMBRANE PROT
 162:  w54o-A  3.9  5.8  151   892    8   9EURO1/AFDB:AF-A0A1C1CUV5-F1 Zn(2)-C6 fungal-type domain-containing p
 163:  w6ef-A  3.9  5.5  106   549    2   9EURO1/AFDB:AF-A0A1C1CAV2-F1 Uncharacterized protein UNCHARACTERIZED 
 164:  w2o9-A  3.9  4.6   67   144    4   9EURO1/AFDB:AF-A0A1C1CQA3-F1 GDP-mannose transporter GDP-MANNOSE TRAN
 165:  w7sl-A  3.9  9.0   91   491    4   9EURO1/AFDB:AF-A0A1C1CCU6-F1 Uncharacterized protein UNCHARACTERIZED 
 166:  w68n-A  3.9  5.8   85  1169   11   9EURO1/AFDB:AF-A0A1C1CJV8-F1 Putative lipase PUTATIVE LIPASE;
 167:  w7v1-A  3.9  3.0   63   117    3   9EURO1/AFDB:AF-A0A1C1CUK7-F1 Uncharacterized protein UNCHARACTERIZED 
 168:  w6k3-A  3.9  6.3   85   605    5   9EURO1/AFDB:AF-A0A1C1CSG3-F1 Uncharacterized protein UNCHARACTERIZED 
 169:  wand-A  3.9  8.1  101   397    4   9EURO1/AFDB:AF-A0A1C1CK26-F1 Syntaxin SYNTAXIN;
 170:  wahl-A  3.9  5.1  157   779    8   9EURO1/AFDB:AF-A0A1C1CKZ9-F1 C6 transcription factor C6 TRANSCRIPTION
 171:  w2a7-A  3.9  5.3   93   991   11   9EURO1/AFDB:AF-A0A1C1C830-F1 E3 ubiquitin-protein ligase PEP5 E3 UBIQ
 172:  w5ne-A  3.9  7.4   83   775    7   9EURO1/AFDB:AF-A0A1C1CNT1-F1 E3 ubiquitin-protein ligase E3 UBIQUITIN
 173:  w8c0-A  3.9  7.7   95   509    8   9EURO1/AFDB:AF-A0A1C1C9C8-F1 Uncharacterized protein UNCHARACTERIZED 
 174:  w9be-A  3.9  6.3   74  1334    9   9EURO1/AFDB:AF-A0A1C1D1L5-F1 C2 (Calcium/lipid-binding, CaLB) C2 (CAL
 175:  wakz-A  3.9 17.5  103   671    5   9EURO1/AFDB:AF-A0A1C1C9C5-F1 DH domain-containing protein DH DOMAIN-C
 176:  w4e3-A  3.9  8.5   93  1159   11   9EURO1/AFDB:AF-A0A1C1CLY4-F1 Two-component system protein B TWO-COMPO
 177:  w8tu-A  3.9  5.8  116   359    9   9EURO1/AFDB:AF-A0A1C1CLV2-F1 Seven transmembrane receptor protein SEV
 178:  w7g9-A  3.9  5.7  152   583    7   9EURO1/AFDB:AF-A0A1C1C9J3-F1 Meiotically up-regulated protein MEIOTIC
 179:  wa5m-A  3.9  4.7   96  1799    6   9EURO1/AFDB:AF-A0A1C1CWP7-F1 DNA-directed RNA polymerase subunit DNA-
 180:  w8qy-A  3.9  8.1  107   243    8   9EURO1/AFDB:AF-A0A1C1CT74-F1 Golgi SNAP receptor complex member 1 GOL
 181:  w7tm-A  3.9  6.0  101   374    6   9EURO1/AFDB:AF-A0A1C1CGN2-F1 Peptidyl-prolyl cis-trans isomerase D PE
 182:  w54h-A  3.9  5.4  116   360    9   9EURO1/AFDB:AF-A0A1C1C8R5-F1 Putative amino acid permease PUTATIVE AM
 183:  w76l-A  3.9 15.6  121   526    7   9EURO1/AFDB:AF-A0A1C1CI33-F1 Adenylyl cyclase-associated protein ADEN
 184:  w2b4-A  3.9  8.2   97   229    9   9EURO1/AFDB:AF-A0A1C1CGF6-F1 Uncharacterized protein UNCHARACTERIZED 
 185:  w9p6-A  3.9  5.6  153  1026    3   9EURO1/AFDB:AF-A0A1C1D228-F1 mRNA 3'-end-processing protein rna14 MRN
 186:  w2a2-A  3.9 10.9  104   570    7   9EURO1/AFDB:AF-A0A1C1CBY1-F1 DUF3835 domain-containing protein DUF383
 187:  w545-A  3.9  2.1   48    79   10   9EURO1/AFDB:AF-A0A1C1CIY4-F1 Plasma membrane proteolipid 3 PLASMA MEM
 188:  w6nq-A  3.9  8.2  138   779    8   9EURO1/AFDB:AF-A0A1C1C7J6-F1 Uncharacterized protein UNCHARACTERIZED 
 189:  w951-A  3.8  5.4   85  1265   11   9EURO1/AFDB:AF-A0A1C1CM35-F1 DNA-directed RNA polymerase subunit beta
 190:  w9zc-A  3.8  4.5  128   617    5   9EURO1/AFDB:AF-A0A1C1CET8-F1 Uncharacterized protein UNCHARACTERIZED 
 191:  w7bk-A  3.8  7.4  112   566    9   9EURO1/AFDB:AF-A0A1C1C6S5-F1 Methylmalonate-semialdehyde dehydrogenas
 192:  w5h6-A  3.8  5.5   92   192    3   9EURO1/AFDB:AF-A0A1C1CKD9-F1 Uncharacterized protein UNCHARACTERIZED 
 193:  w2te-A  3.8 11.2  105   806    3   9EURO1/AFDB:AF-A0A1C1CVW0-F1 HSF_DOMAIN domain-containing protein HSF
 194:  w5gd-A  3.8 11.2   84   275    5   9EURO1/AFDB:AF-A0A1C1C8A3-F1 Mitochondrial thiamine pyrophosphate car
 195:  w4ha-A  3.8  4.5  115   580    6   9EURO1/AFDB:AF-A0A1C1CAE0-F1 Putative fungal specific transcription p
 196:  w2w4-A  3.8  8.7  125   613    4   9EURO1/AFDB:AF-A0A1C1CKD8-F1 Zn(2)-C6 fungal-type domain-containing p
 197:  w9or-A  3.8  7.6   97   538    7   9EURO1/AFDB:AF-A0A1C1CX57-F1 Uncharacterized protein UNCHARACTERIZED 
 198:  w655-A  3.8  5.8  139   498    3   9EURO1/AFDB:AF-A0A1C1CJ02-F1 Uncharacterized protein UNCHARACTERIZED 
 199:  w5h5-A  3.8  5.3   87   137    9   9EURO1/AFDB:AF-A0A1C1D0P5-F1 Aa_trans domain-containing protein AA_TR
 200:  w77p-A  3.8  6.6   99   920    8   9EURO1/AFDB:AF-A0A1C1CAU2-F1 Uncharacterized protein UNCHARACTERIZED 
 201:  w8hm-A  3.8  6.4  153   439    8   9EURO1/AFDB:AF-A0A1C1D2T6-F1 Putative vacuolar amino acid transporter
 202:  w3c8-A  3.8  4.1   78   533   10   9EURO1/AFDB:AF-A0A1C1CAK3-F1 DNA-directed RNA polymerase III subunit 
 203:  w6m2-A  3.8  8.1  114   623    6   9EURO1/AFDB:AF-A0A1C1CY54-F1 Putative aldehyde dehydrogenase-like pro
 204:  w4c4-A  3.8  7.9   86   131    9   9EURO1/AFDB:AF-A0A1C1CVL2-F1 Uncharacterized protein UNCHARACTERIZED 
 205:  w34g-A  3.8 10.0  103   748   12   9EURO1/AFDB:AF-A0A1C1CLM8-F1 U-box domain containing protein U-BOX DO
 206:  w5xi-A  3.8  5.6  120   525    5   9EURO1/AFDB:AF-A0A1C1CIG1-F1 SHNi-TPR domain-containing protein SHNI-
 207:  w5d7-A  3.8  7.0  174   735    6   9EURO1/AFDB:AF-A0A1C1CKU2-F1 Putative C6 transcription factor PUTATIV
 208:  w4as-A  3.8 10.2   77   227    9   9EURO1/AFDB:AF-A0A1C1CZU3-F1 Uncharacterized protein UNCHARACTERIZED 
 209:  w5dq-A  3.8  9.8   74   122   11   9EURO1/AFDB:AF-A0A1C1D0J5-F1 Putative prefoldin subunit 2 PUTATIVE PR
 210:  w4hu-A  3.8  4.6   72   305    6   9EURO1/AFDB:AF-A0A1C1CWP4-F1 Sphingolipid long chain base-responsive 
 211:  w71d-A  3.8 11.1  111   787    6   9EURO1/AFDB:AF-A0A1C1CLY9-F1 Putative aldehyde dehydrogenase PUTATIVE
 212:  w671-A  3.8  7.2   82   744    6   9EURO1/AFDB:AF-A0A1C1CFR4-F1 Probable kinetochore protein NDC80 PROBA
 213:  w7ty-A  3.8 10.8   70   433    9   9EURO1/AFDB:AF-A0A1C1CX02-F1 Mediator of RNA polymerase II transcript
 214:  wadq-A  3.8  6.2   87   246    7   9EURO1/AFDB:AF-A0A1C1CJA7-F1 Uncharacterized protein UNCHARACTERIZED 
 215:  w8ez-A  3.7 10.9   95   505    7   9EURO1/AFDB:AF-A0A1C1CM08-F1 Indoleamine 2,3-dioxygenase family prote
 216:  watq-A  3.7 20.2   92  1067    7   9EURO1/AFDB:AF-A0A1C1CM10-F1 Nuclear pore complex protein Nup85 NUCLE
 217:  w6u0-A  3.7  3.7   98   169    8   9EURO1/AFDB:AF-A0A1C1CE85-F1 Uncharacterized protein UNCHARACTERIZED 
 218:  w5m4-A  3.7  5.6   92   334   10   9EURO1/AFDB:AF-A0A1C1CL17-F1 Ribosome recycling factor domain-contain
 219:  w627-A  3.7  7.5   60   435    7   9EURO1/AFDB:AF-A0A1C1CI03-F1 COPII-coated vesicle protein COPII-COATE
 220:  w3gn-A  3.7  4.4  130   622    7   9EURO1/AFDB:AF-A0A1C1CLU9-F1 C6 transcription factor Prf C6 TRANSCRIP
 221:  w2y6-A  3.7 11.8   86   658    7   9EURO1/AFDB:AF-A0A1C1CMI7-F1 HET domain protein HET DOMAIN PROTEIN;
 222:  w74w-A  3.7  5.0  106   555    6   9EURO1/AFDB:AF-A0A1C1CPP5-F1 Uncharacterized protein UNCHARACTERIZED 
 223:  w9g8-A  3.7  9.0  117   427    7   9EURO1/AFDB:AF-A0A1C1D2J8-F1 Uncharacterized protein UNCHARACTERIZED 
 224:  w55t-A  3.7  6.7  147   719    9   9EURO1/AFDB:AF-A0A1C1CXV2-F1 Glycosyl transferase GLYCOSYL TRANSFERAS
 225:  wa2j-A  3.7  3.4   69    74    9   9EURO1/AFDB:AF-A0A1C1C628-F1 ATP synthase subunit 9, mitochondrial AT
 226:  w7yw-A  3.7  4.4   99   680    8   9EURO1/AFDB:AF-A0A1C1CD80-F1 Ferric reductase FERRIC REDUCTASE;
 227:  w6sp-A  3.7  6.7  107   632    8   9EURO1/AFDB:AF-A0A1C1CH24-F1 CCR4-Not complex component family protei
 228:  w2l1-A  3.7 10.1   70   436    4   9EURO1/AFDB:AF-A0A1C1CJV9-F1 Uncharacterized protein UNCHARACTERIZED 
 229:  wa9l-A  3.7  4.1   87   990    9   9EURO1/AFDB:AF-A0A1C1C7Y6-F1 Importin N-terminal domain-containing pr
 230:  w4k9-A  3.7  2.8   50   224    6   9EURO1/AFDB:AF-A0A1C1CWS5-F1 SH3 domain containing protein SH3 DOMAIN
 231:  w7wk-A  3.7 10.9   96   277    6   9EURO1/AFDB:AF-A0A1C1C712-F1 U3 small nucleolar RNA-associated protei
 232:  w6tr-A  3.7  6.5   93   187    5   9EURO1/AFDB:AF-A0A1C1C666-F1 NADH-ubiquinone oxidoreductase chain 6 N
 233:  waeb-A  3.7  5.1   71   758    8   9EURO1/AFDB:AF-A0A1C1CHH0-F1 Eukaryotic translation initiation factor
 234:  w64k-A  3.7  3.3   60   211    8   9EURO1/AFDB:AF-A0A1C1D0T1-F1 Fms interacting protein FMS INTERACTING 
 235:  w4oe-A  3.7  4.1   59   605    5   9EURO1/AFDB:AF-A0A1C1CGF5-F1 DNA replication regulator SLD2 DNA REPLI
 236:  w8a2-A  3.7 14.0  142   919   11   9EURO1/AFDB:AF-A0A1C1CLD4-F1 C3HC4 type (RING finger) zinc finger con
 237:  w8ie-A  3.7  4.9  151   447    7   9EURO1/AFDB:AF-A0A1C1C729-F1 RING-type domain-containing protein RING
 238:  w8ij-A  3.7 15.3   97   935    8   9EURO1/AFDB:AF-A0A1C1CLM9-F1 Alpha-L-rhamnosidase ALPHA-L-RHAMNOSIDAS
 239:  w4xj-A  3.7 15.8   96   536    6   9EURO1/AFDB:AF-A0A1C1D2V8-F1 Vacuolar amino acid transporter VACUOLAR
 240:  w9z4-A  3.7 12.5   76   431    4   9EURO1/AFDB:AF-A0A1C1C710-F1 Mitochondrial 37S ribosomal protein NAM9
 241:  w8pz-A  3.7 18.2   94   765    5   9EURO1/AFDB:AF-A0A1C1CYT1-F1 V-type proton ATPase subunit a V-TYPE PR
 242:  w6hw-A  3.7  8.4   94   234    2   9EURO1/AFDB:AF-A0A1C1CK22-F1 Peroxisomal membrane protein 4 PEROXISOM
 243:  w54z-A  3.7 11.2   72   410    6   9EURO1/AFDB:AF-A0A1C1CGU7-F1 Protein FYV10 PROTEIN FYV10;
 244:  w3cf-A  3.7  4.5   87   517   10   9EURO1/AFDB:AF-A0A1C1CR09-F1 Nucleolar protein 58 NUCLEOLAR PROTEIN 5
 245:  w8a5-A  3.7  4.5   78    89    6   9EURO1/AFDB:AF-A0A1C1C652-F1 NADH-ubiquinone oxidoreductase chain 4L 
 246:  w7fw-A  3.7  8.5  109   748   10   9EURO1/AFDB:AF-A0A1C1CIH8-F1 TOG domain-containing protein TOG DOMAIN
 247:  w7f1-A  3.7  5.1  125   660    7   9EURO1/AFDB:AF-A0A1C1CUL0-F1 Uncharacterized protein UNCHARACTERIZED 
 248:  w5qu-A  3.7  4.1   73   665    3   9EURO1/AFDB:AF-A0A1C1CI68-F1 Putative DNA binding protein SART-1 PUTA
 249:  w3jq-A  3.7 16.2   89   554    7   9EURO1/AFDB:AF-A0A1C1CM57-F1 Uncharacterized protein UNCHARACTERIZED 
 250:  w9k0-A  3.7  7.4  152   506   11   9EURO1/AFDB:AF-A0A1C1CTJ8-F1 Uncharacterized protein UNCHARACTERIZED 
 251:  w9up-A  3.7  5.4  120  1897    3   9EURO1/AFDB:AF-A0A1C1CQN8-F1 Protein transport protein sec16 PROTEIN 
 252:  w3wr-A  3.7 12.8  110   629    6   9EURO1/AFDB:AF-A0A1C1CGX1-F1 Uncharacterized protein UNCHARACTERIZED 
 253:  w7qm-A  3.7  6.1   79   677   10   9EURO1/AFDB:AF-A0A1C1CTM8-F1 Uncharacterized protein UNCHARACTERIZED 
 254:  w5te-A  3.6  2.9   54   136    4   9EURO1/AFDB:AF-A0A1C1D0F0-F1 Uncharacterized protein UNCHARACTERIZED 
 255:  w9hd-A  3.6  7.1  144   600   10   9EURO1/AFDB:AF-A0A1C1C9Q1-F1 C6 zinc finger domain protein C6 ZINC FI
 256:  w3sy-A  3.6  8.5   85   565    5   9EURO1/AFDB:AF-A0A1C1CXI9-F1 MBOAT_2 domain-containing protein MBOAT_
 257:  waka-A  3.6  3.5   50    63    6   9EURO1/AFDB:AF-A0A1C1CL88-F1 LYR motif-containing protein 5B LYR MOTI
 258:  w4mi-A  3.6  4.4   65   175    6   9EURO1/AFDB:AF-A0A1C1CUX6-F1 Uncharacterized protein UNCHARACTERIZED 
 259:  w7w2-A  3.6  5.3   71   741    4   9EURO1/AFDB:AF-A0A1C1CXQ2-F1 Putative RanGTP-binding protein PUTATIVE
 260:  w2ag-A  3.6 10.0   88   853    3   9EURO1/AFDB:AF-A0A1C1CFF4-F1 Glutamate carboxypeptidase 2 GLUTAMATE C
 261:  wa5u-A  3.6  5.5   94   677    4   9EURO1/AFDB:AF-A0A1C1D2H5-F1 Uncharacterized protein UNCHARACTERIZED 
 262:  w7ib-A  3.6  6.9  102   635   11   9EURO1/AFDB:AF-A0A1C1CD16-F1 Uncharacterized protein UNCHARACTERIZED 
 263:  waix-A  3.6  2.3   50    88    4   9EURO1/AFDB:AF-A0A1C1CDS7-F1 Uncharacterized protein UNCHARACTERIZED 
 264:  w4gy-A  3.6  6.5   68   636    4   9EURO1/AFDB:AF-A0A1C1CP82-F1 Uncharacterized protein UNCHARACTERIZED 
 265:  w5s8-A  3.6  7.6  109   380    6   9EURO1/AFDB:AF-A0A1C1CRG8-F1 Uncharacterized protein UNCHARACTERIZED 
 266:  w576-A  3.6  9.9  105   222    9   9EURO1/AFDB:AF-A0A1C1CFS9-F1 Prefoldin subunit 3 PREFOLDIN SUBUNIT 3;
 267:  w2dg-A  3.6 17.1  105  1267    3   9EURO1/AFDB:AF-A0A1C1CA75-F1 Uncharacterized protein UNCHARACTERIZED 
 268:  wal4-A  3.6  4.2   70  1013    6   9EURO1/AFDB:AF-A0A1C1CJF4-F1 SNF2 family N-terminal domain containing
 269:  w8md-A  3.6 11.2  103  1119    8   9EURO1/AFDB:AF-A0A1C1CCK8-F1 Uncharacterized protein UNCHARACTERIZED 
 270:  w5q9-A  3.6  2.7   46   125    7   9EURO1/AFDB:AF-A0A1C1CXP8-F1 Uncharacterized protein UNCHARACTERIZED 
 271:  w2ns-A  3.6  8.3  145   458    6   9EURO1/AFDB:AF-A0A1C1CGR6-F1 Uncharacterized protein UNCHARACTERIZED 
 272:  wahg-A  3.6  7.4   73   119    8   9EURO1/AFDB:AF-A0A1C1CY84-F1 Uncharacterized protein UNCHARACTERIZED 
 273:  w4ao-A  3.6  6.9  159   871    6   9EURO1/AFDB:AF-A0A1C1D1N6-F1 CorA family metal ion transporter CORA F
 274:  w828-A  3.6 14.2   75   180   11   9EURO1/AFDB:AF-A0A1C1CKM7-F1 Uncharacterized protein UNCHARACTERIZED 
 275:  w34j-A  3.6  3.7   81   256    7   9EURO1/AFDB:AF-A0A1C1CML7-F1 Vacuolar protein sorting-associated prot
 276:  w789-A  3.6  5.8   74  2302    7   9EURO1/AFDB:AF-A0A1C1CPG3-F1 THO complex subunit 2 THO COMPLEX SUBUNI
 277:  w6j3-A  3.6 14.0   96   163    4   9EURO1/AFDB:AF-A0A1C1C7K4-F1 Uncharacterized protein UNCHARACTERIZED 
 278:  w54g-A  3.6  5.1   81   762    7   9EURO1/AFDB:AF-A0A1C1C9Q9-F1 RNA helicase RNA HELICASE;
 279:  w4b9-A  3.6  4.7   80   436    5   9EURO1/AFDB:AF-A0A1C1D067-F1 O-methyltransferase FtmD O-METHYLTRANSFE
 280:  w37t-A  3.6  7.8  113   321    7   9EURO1/AFDB:AF-A0A1C1CV73-F1 Uncharacterized protein UNCHARACTERIZED 
 281:  wars-A  3.6 12.1  106   199    2   9EURO1/AFDB:AF-A0A1C1C8D6-F1 Putative prefoldin subunit 5 PUTATIVE PR
 282:  w3ey-A  3.6 12.9   78  1287    5   9EURO1/AFDB:AF-A0A1C1C824-F1 DNA repair helicase rad5,16 DNA REPAIR H
 283:  w44h-A  3.6  7.1   99   387    8   9EURO1/AFDB:AF-A0A1C1CSA9-F1 Endoplasmic reticulum junction formation
 284:  wajk-A  3.6  3.2   56   251    4   9EURO1/AFDB:AF-A0A1C1CSP0-F1 Uncharacterized protein UNCHARACTERIZED 
 285:  w9bg-A  3.6 14.5   79   665    3   9EURO1/AFDB:AF-A0A1C1CDR8-F1 Serine/threonine-protein kinase SERINE/T
 286:  w4na-A  3.6  5.8   61   127    7   9EURO1/AFDB:AF-A0A1C1CX36-F1 Uncharacterized protein UNCHARACTERIZED 
 287:  w8jp-A  3.6  3.7   81   895   10   9EURO1/AFDB:AF-A0A1C1CDB8-F1 Uncharacterized protein UNCHARACTERIZED 
 288:  w9e0-A  3.6  5.1  121   563    7   9EURO1/AFDB:AF-A0A1C1CA35-F1 Uncharacterized protein UNCHARACTERIZED 
 289:  w6he-A  3.6  4.8   63   128    5   9EURO1/AFDB:AF-A0A1C1CC18-F1 Uncharacterized protein UNCHARACTERIZED 
 290:  w4ge-A  3.6  5.4   82   369    6   9EURO1/AFDB:AF-A0A1C1CY34-F1 Alpha/beta hydrolase fold protein ALPHA/
 291:  w2j1-A  3.6  5.1   77   257    5   9EURO1/AFDB:AF-A0A1C1CJ34-F1 Uncharacterized protein UNCHARACTERIZED 
 292:  w96a-A  3.6  6.8  151  1068    6   9EURO1/AFDB:AF-A0A1C1D081-F1 Sterol 3beta-glucosyltransferase STEROL 
 293:  w9i3-A  3.6  4.6  120   480    7   9EURO1/AFDB:AF-A0A1C1C9I3-F1 Putative Zn(II)2Cys6 transcription facto
 294:  w6u3-A  3.6  9.4   98   442    6   9EURO1/AFDB:AF-A0A1C1CIB5-F1 Putative O-methyltransferase PUTATIVE O-
 295:  w9c4-A  3.6  9.4  112   844    7   9EURO1/AFDB:AF-A0A1C1CMY3-F1 RINT-1 family protein RINT-1 FAMILY PROT
 296:  w95z-A  3.6  5.9  113   814    6   9EURO1/AFDB:AF-A0A1C1CY45-F1 Vacuolar transporter chaperone 4 VACUOLA
 297:  watf-A  3.6  4.1   71    85    8   9EURO1/AFDB:AF-A0A1C1CDM1-F1 Uncharacterized protein UNCHARACTERIZED 
 298:  w4ai-A  3.6 10.4   81   711    9   9EURO1/AFDB:AF-A0A1C1CGV7-F1 Zn(2)-C6 fungal-type domain-containing p
 299:  w3zo-A  3.5  4.7  133   214    9   9EURO1/AFDB:AF-A0A1C1CB12-F1 ER lumen protein-retaining receptor ER L
 300:  wa0p-A  3.5  7.1  126   531   10   9EURO1/AFDB:AF-A0A1C1CX52-F1 Zn(2)-C6 fungal-type domain-containing p
 301:  w6ez-A  3.5  8.4  134   461    6   9EURO1/AFDB:AF-A0A1C1CQJ0-F1 SH3 domain containing protein SH3 DOMAIN
 302:  w7gg-A  3.5 22.0  107   838    9   9EURO1/AFDB:AF-A0A1C1CU72-F1 Fungal specific transcription factor dom
 303:  w6y9-A  3.5 11.1   65   114    5   9EURO1/AFDB:AF-A0A1C1C7I3-F1 Uncharacterized protein UNCHARACTERIZED 
 304:  w4pw-A  3.5 16.5   90   528    4   9EURO1/AFDB:AF-A0A1C1CLE4-F1 Dynactin subunit DYNACTIN SUBUNIT;
 305:  w7m3-A  3.5  5.2  154   623    6   9EURO1/AFDB:AF-A0A1C1CZJ4-F1 Sorting nexin-41 SORTING NEXIN-41;
 306:  w6ep-A  3.5  6.5  143   940    9   9EURO1/AFDB:AF-A0A1C1CRU5-F1 Uncharacterized protein UNCHARACTERIZED 
 307:  w8lo-A  3.5  3.5   63   819    5   9EURO1/AFDB:AF-A0A1C1CGZ6-F1 Heterokaryon incompatibility protein HET
 308:  w642-A  3.5  3.7   69   378    9   9EURO1/AFDB:AF-A0A1C1CMM3-F1 Uncharacterized protein UNCHARACTERIZED 
 309:  w4m6-A  3.5  6.1  150   413    8   9EURO1/AFDB:AF-A0A1C1CJZ5-F1 Uncharacterized protein UNCHARACTERIZED 
 310:  w58v-A  3.5  3.7   70   245    3   9EURO1/AFDB:AF-A0A1C1CMC5-F1 Uncharacterized protein UNCHARACTERIZED 
 311:  w9ly-A  3.5  4.8   70   136    3   9EURO1/AFDB:AF-A0A1C1CXI3-F1 Uncharacterized protein UNCHARACTERIZED 
 312:  w2cq-A  3.5  4.2   72    85   11   9EURO1/AFDB:AF-A0A1C1CJB9-F1 Uncharacterized protein UNCHARACTERIZED 
 313:  w3o3-A  3.5  4.9  129   326    5   9EURO1/AFDB:AF-A0A1C1CXH6-F1 Uncharacterized protein UNCHARACTERIZED 
 314:  w98m-A  3.5  6.0  148  1094    9   9EURO1/AFDB:AF-A0A1C1CWD2-F1 Putative GARP complex component (Vps54) 
 315:  w8dt-A  3.5  5.8  112   740    9   9EURO1/AFDB:AF-A0A1C1CXD2-F1 Uncharacterized protein UNCHARACTERIZED 
 316:  w2pu-A  3.5  7.9   56    72   11   9EURO1/AFDB:AF-A0A1C1CRL4-F1 Uncharacterized protein UNCHARACTERIZED 
 317:  w9ar-A  3.5  7.9   91   325    4   9EURO1/AFDB:AF-A0A1C1CGA9-F1 ATPase GET3 ATPASE GET3;
 318:  w5r8-A  3.5  5.1   68   191    4   9EURO1/AFDB:AF-A0A1C1C8X8-F1 Uncharacterized protein UNCHARACTERIZED 
 319:  w7dx-A  3.5  7.8  105  1357    8   9EURO1/AFDB:AF-A0A1C1CR48-F1 Putative nucleoporin PUTATIVE NUCLEOPORI
 320:  w5q1-A  3.5  5.4   86   215    3   9EURO1/AFDB:AF-A0A1C1CUN2-F1 Charged multivesicular body protein 6 CH
 321:  wa8u-A  3.5  3.7   76   262    7   9EURO1/AFDB:AF-A0A1C1CW40-F1 Uncharacterized protein UNCHARACTERIZED 
 322:  w8i6-A  3.5  6.5   78   617    9   9EURO1/AFDB:AF-A0A1C1CTH9-F1 Carboxypeptidase CARBOXYPEPTIDASE;
 323:  w4ke-A  3.5  3.5   59   384    3   9EURO1/AFDB:AF-A0A1C1D0U8-F1 Uncharacterized protein UNCHARACTERIZED 
 324:  w8oi-A  3.5 11.6  102   707    7   9EURO1/AFDB:AF-A0A1C1C966-F1 NEDD8-activating enzyme E1 regulatory su
 325:  w6xc-A  3.5 11.0  122  2154   11   9EURO1/AFDB:AF-A0A1C1CF58-F1 Uncharacterized protein UNCHARACTERIZED 
 326:  w52b-A  3.5  5.0   82   367    5   9EURO1/AFDB:AF-A0A1C1CX78-F1 Ribosome-interacting GTPase 1 RIBOSOME-I
 327:  w65c-A  3.5  6.3  138   270    7   9EURO1/AFDB:AF-A0A1C1CS96-F1 Uncharacterized protein UNCHARACTERIZED 
 328:  w8gu-A  3.5 21.2  108   446    6   9EURO1/AFDB:AF-A0A1C1C8K9-F1 Uncharacterized protein UNCHARACTERIZED 
 329:  w51q-A  3.5  9.6  117   861    5   9EURO1/AFDB:AF-A0A1C1CNB2-F1 Uncharacterized protein UNCHARACTERIZED 
 330:  w5i2-A  3.5 10.1  118   469    3   9EURO1/AFDB:AF-A0A1C1CKJ8-F1 Uncharacterized protein UNCHARACTERIZED 
 331:  w6q6-A  3.5  9.2  113   355    5   9EURO1/AFDB:AF-A0A1C1CQ08-F1 Uncharacterized protein UNCHARACTERIZED 
 332:  w3xy-A  3.5  4.2   63    71    0   9EURO1/AFDB:AF-A0A1C1C6G7-F1 Glucose-repressible protein GLUCOSE-REPR
 333:  w898-A  3.5 16.1   94   295    7   9EURO1/AFDB:AF-A0A1C1C8C9-F1 Uncharacterized protein UNCHARACTERIZED 
 334:  w5jp-A  3.5 12.3   78   161    6   9EURO1/AFDB:AF-A0A1C1CCZ8-F1 Uncharacterized protein UNCHARACTERIZED 
 335:  w2r3-A  3.5  5.3   65   270   12   9EURO1/AFDB:AF-A0A1C1D0B6-F1 GrpE protein homolog, mitochondrial GRPE
 336:  w54u-A  3.5 13.9   80   409    4   9EURO1/AFDB:AF-A0A1C1CIC5-F1 Coiled-coil domain-containing protein CO
 337:  w608-A  3.5  9.9   74   406    1   9EURO1/AFDB:AF-A0A1C1D059-F1 Putative RNA polymerase I specific trans
 338:  w67i-A  3.5  5.9  131  1007    5   9EURO1/AFDB:AF-A0A1C1CCR4-F1 Zn(2)-C6 fungal-type domain-containing p
 339:  w9xj-A  3.5 10.0   92   606    7   9EURO1/AFDB:AF-A0A1C1CPM5-F1 Uncharacterized protein UNCHARACTERIZED 
 340:  w4ti-A  3.5 11.4   86   868    9   9EURO1/AFDB:AF-A0A1C1CS55-F1 Receptor-activated Ca2+-permeable cation
 341:  w7bg-A  3.5  6.7   65   109    5   9EURO1/AFDB:AF-A0A1C1CGK6-F1 Mitochondrial zinc maintenance protein 1
 342:  w9td-A  3.5  7.4  112   746    4   9EURO1/AFDB:AF-A0A1C1CJX6-F1 Uncharacterized protein UNCHARACTERIZED 
 343:  w7c3-A  3.5  7.4  120   978    5   9EURO1/AFDB:AF-A0A1C1CF93-F1 Cytochrome b561 domain-containing protei
 344:  w9hh-A  3.5 12.8   89   170   10   9EURO1/AFDB:AF-A0A1C1CB61-F1 Mediator of RNA polymerase II transcript
 345:  w8l6-A  3.5  4.9   81   172    6   9EURO1/AFDB:AF-A0A1C1CAA2-F1 Uncharacterized protein UNCHARACTERIZED 
 346:  w7y4-A  3.5  8.5   80  1166    5   9EURO1/AFDB:AF-A0A1C1CDZ0-F1 Ankyrin repeat protein ANKYRIN REPEAT PR
 347:  w4aj-A  3.5  5.6   97   838    8   9EURO1/AFDB:AF-A0A1C1CBD8-F1 Uncharacterized protein UNCHARACTERIZED 
 348:  waod-A  3.5  4.4  110   619    7   9EURO1/AFDB:AF-A0A1C1CJL9-F1 Putative HC-toxin efflux carrier TOXA PU
 349:  w2lr-A  3.5  7.4  101   963    4   9EURO1/AFDB:AF-A0A1C1CDD1-F1 Mediator of RNA polymerase II transcript
 350:  w8bx-A  3.5 15.8  103  1360    4   9EURO1/AFDB:AF-A0A1C1CJQ5-F1 USP domain-containing protein USP DOMAIN
 351:  wa0h-A  3.5  8.2  125   950    6   9EURO1/AFDB:AF-A0A1C1C962-F1 Uncharacterized protein UNCHARACTERIZED 
 352:  w3f9-A  3.5  4.2  146   709    5   9EURO1/AFDB:AF-A0A1C1CST5-F1 Fungal specific transcription factor FUN
 353:  w73q-A  3.4  5.1  122   712    9   9EURO1/AFDB:AF-A0A1C1CBW9-F1 General amino-acid permease GAP1 GENERAL
 354:  w5r7-A  3.4  9.7  127   621    5   9EURO1/AFDB:AF-A0A1C1CTW6-F1 Uncharacterized protein UNCHARACTERIZED 
 355:  w7uo-A  3.4  7.4  143   629   11   9EURO1/AFDB:AF-A0A1C1CYE7-F1 Transmembrane protein TRANSMEMBRANE PROT
 356:  waua-A  3.4 11.7   74  1259    5   9EURO1/AFDB:AF-A0A1C1CCE0-F1 Putative ATP-dependent RNA helicase PUTA
 357:  w2aq-A  3.4 13.4  122   378    7   9EURO1/AFDB:AF-A0A1C1C7G7-F1 Putative tetratricopeptide repeat protei
 358:  w3xq-A  3.4 10.8   86   591    7   9EURO1/AFDB:AF-A0A1C1C696-F1 CCT-theta CCT-THETA;
 359:  w9ey-A  3.4 24.1  128  1191    5   9EURO1/AFDB:AF-A0A1C1CL29-F1 Rho-type GTPase-activating protein 1 RHO
 360:  w334-A  3.4  5.0  144   326   10   9EURO1/AFDB:AF-A0A1C1CYG4-F1 Pth11-like integral membrane protein PTH
 361:  w8m5-A  3.4  5.4  135   623    9   9EURO1/AFDB:AF-A0A1C1CPQ3-F1 Y+L amino acid transporter Y+L AMINO ACI
 362:  w5yy-A  3.4  3.8  112   521    5   9EURO1/AFDB:AF-A0A1C1CI39-F1 Uncharacterized protein UNCHARACTERIZED 
 363:  w496-A  3.4  7.8  103   203    6   9EURO1/AFDB:AF-A0A1C1CRK3-F1 Vacuolar protein-sorting-associated prot
 364:  w70n-A  3.4  6.7  126   535    2   9EURO1/AFDB:AF-A0A1C1CT42-F1 Uncharacterized protein UNCHARACTERIZED 
 365:  w46l-A  3.4  3.8   64   102   11   9EURO1/AFDB:AF-A0A1C1C7A9-F1 V-type proton ATPase proteolipid subunit
 366:  w5bp-A  3.4 14.9  110   561    7   9EURO1/AFDB:AF-A0A1C1CR39-F1 Transcription initiation factor TFIID su
 367:  w99c-A  3.4  5.0  112   203    5   9EURO1/AFDB:AF-A0A1C1CNT6-F1 Uncharacterized protein UNCHARACTERIZED 
 368:  w3sm-A  3.4  5.5  123   649    6   9EURO1/AFDB:AF-A0A1C1CS53-F1 Uncharacterized protein UNCHARACTERIZED 
 369:  wa0j-A  3.4  7.9  124   263   10   9EURO1/AFDB:AF-A0A1C1CBZ8-F1 Uncharacterized protein UNCHARACTERIZED 
 370:  w9jz-A  3.4  8.5   97   668    8   9EURO1/AFDB:AF-A0A1C1CPE2-F1 Uncharacterized protein UNCHARACTERIZED 
 371:  w3e8-A  3.4  4.7   62  1464    3   9EURO1/AFDB:AF-A0A1C1CPU1-F1 Protein kinase PROTEIN KINASE;
 372:  w4su-A  3.4  6.2  123   373    2   9EURO1/AFDB:AF-A0A1C1D170-F1 Uncharacterized protein UNCHARACTERIZED 
 373:  w2q6-A  3.4  3.9   79   668    8   9EURO1/AFDB:AF-A0A1C1C6J3-F1 ABC1 family protein ABC1 FAMILY PROTEIN;
 374:  w31g-A  3.4  5.3  142  1311    6   9EURO1/AFDB:AF-A0A1C1D175-F1 Uncharacterized protein UNCHARACTERIZED 
 375:  w2fr-A  3.4  9.0   91   508    5   9EURO1/AFDB:AF-A0A1C1CGQ2-F1 Uncharacterized protein UNCHARACTERIZED 
 376:  w4l1-A  3.4  4.3   66    77    9   9EURO1/AFDB:AF-A0A1C1CAX8-F1 Uncharacterized protein UNCHARACTERIZED 
 377:  w6l4-A  3.4 15.9   87   172    9   9EURO1/AFDB:AF-A0A1C1D253-F1 Vacuolar protein sorting-associated prot
 378:  w5c3-A  3.4  8.6  173   567    5   9EURO1/AFDB:AF-A0A1C1CIG4-F1 Putative nickel transport protein PUTATI
 379:  w2hd-A  3.4  3.4   56   584    4   9EURO1/AFDB:AF-A0A1C1CAC4-F1 External alternative NADH-ubiquinone oxi
 380:  w4g4-A  3.4  3.8  108   273    9   9EURO1/AFDB:AF-A0A1C1CC00-F1 14-3-3 protein like protein 14-3-3 PROTE
 381:  w6hb-A  3.4  5.3  140   732    7   9EURO1/AFDB:AF-A0A1C1CT68-F1 Uncharacterized protein UNCHARACTERIZED 
 382:  w71x-A  3.4  8.4   95   728    6   9EURO1/AFDB:AF-A0A1C1CFI1-F1 HTH APSES-type domain-containing protein
 383:  w73o-A  3.4  2.7   73    75    7   9EURO1/AFDB:AF-A0A1C1CSQ9-F1 Uncharacterized protein UNCHARACTERIZED 
 384:  wa57-A  3.4  5.5   89   853    7   9EURO1/AFDB:AF-A0A1C1CDY1-F1 ZZ type zinc finger protein ZZ TYPE ZINC
 385:  w98k-A  3.4  6.7  161   830    7   9EURO1/AFDB:AF-A0A1C1CKW1-F1 Zn(2)-C6 fungal-type domain-containing p
 386:  w2qs-A  3.4 10.5   98   784    5   9EURO1/AFDB:AF-A0A1C1CD46-F1 Component of oligomeric Golgi complex 4 
 387:  w3lq-A  3.4  9.4  114   502    8   9EURO1/AFDB:AF-A0A1C1CAV1-F1 Putative aldehyde dehydrogenase AldA PUT
 388:  w6wa-A  3.4  4.3  120   541    7   9EURO1/AFDB:AF-A0A1C1CS14-F1 Uncharacterized protein UNCHARACTERIZED 
 389:  wa37-A  3.4  8.7  106   653    8   9EURO1/AFDB:AF-A0A1C1CKZ1-F1 Putative transporter PUTATIVE TRANSPORTE
 390:  w39d-A  3.4 23.8   99   675    5   9EURO1/AFDB:AF-A0A1C1CVQ2-F1 DHHA2 domain-containing protein DHHA2 DO
 391:  w400-A  3.4  8.5  121  1021    5   9EURO1/AFDB:AF-A0A1C1CMX9-F1 Putative Rho guanyl nucleotide exchange 
 392:  w2qf-A  3.4  5.4  135   692    9   9EURO1/AFDB:AF-A0A1C1CNJ5-F1 Zn(2)-C6 fungal-type domain-containing p
 393:  w4dn-A  3.3  9.0  101   803    5   9EURO1/AFDB:AF-A0A1C1CJC9-F1 Chromatin modification-related protein C
 394:  w8fq-A  3.3  4.6  105   458    9   9EURO1/AFDB:AF-A0A1C1CQ64-F1 Metal tolerance protein 4 METAL TOLERANC
 395:  waj2-A  3.3  6.2  124   654    6   9EURO1/AFDB:AF-A0A1C1CJU4-F1 LCCL domain protein LCCL DOMAIN PROTEIN;
 396:  w2gq-A  3.3  8.4   79   241    9   9EURO1/AFDB:AF-A0A1C1CDB0-F1 Copper transporter COPPER TRANSPORTER;
 397:  w435-A  3.3  4.1  123   298   13   9EURO1/AFDB:AF-A0A1C1CE03-F1 Meiotically up-regulated protein 86 prot
 398:  w2l7-A  3.3  5.8   99   791    5   9EURO1/AFDB:AF-A0A1C1CRH0-F1 Uncharacterized protein UNCHARACTERIZED 
 399:  w387-A  3.3 10.1   95   723    7   9EURO1/AFDB:AF-A0A1C1C6Y5-F1 Plasma membrane fusion protein PRM1 PLAS
 400:  w4iz-A  3.3  7.2  102   202    7   9EURO1/AFDB:AF-A0A1C1C9E1-F1 Hemerythrin domain-containing protein HE
 401:  wang-A  3.3 14.2   69   877    9   9EURO1/AFDB:AF-A0A1C1CU51-F1 Coatomer subunit beta COATOMER SUBUNIT B
 402:  w5xg-A  3.3  5.9   85   717    6   9EURO1/AFDB:AF-A0A1C1CI58-F1 Putative cell cycle inhibitor Nif1 PUTAT
 403:  w896-A  3.3  6.6   58   119    2   9EURO1/AFDB:AF-A0A1C1C6L6-F1 Uncharacterized protein UNCHARACTERIZED 
 404:  w5xs-A  3.3  9.2  121   840    8   9EURO1/AFDB:AF-A0A1C1CAU1-F1 Minichromosome loss protein 1 MINICHROMO
 405:  w98a-A  3.3  4.6  121   428    7   9EURO1/AFDB:AF-A0A1C1CQE4-F1 Choline transport protein CHOLINE TRANSP
 406:  w4xk-A  3.3 11.8  105   591    6   9EURO1/AFDB:AF-A0A1C1CMG4-F1 MFS general substrate transporter MFS GE
 407:  w7zu-A  3.3  6.4  109   423    8   9EURO1/AFDB:AF-A0A1C1CH16-F1 SET domain-containing protein SET DOMAIN
 408:  w4kb-A  3.3  5.3   95   250   11   9EURO1/AFDB:AF-A0A1C1CNW0-F1 Uncharacterized protein UNCHARACTERIZED 
 409:  w4p0-A  3.3  4.7  160   616    8   9EURO1/AFDB:AF-A0A1C1CPF3-F1 Vacuolar protein sorting-associated prot
 410:  w6e7-A  3.3  4.1  131  1307    4   9EURO1/AFDB:AF-A0A1C1CNS9-F1 DNA repair protein RAD50 DNA REPAIR PROT
 411:  w3bo-A  3.3  4.7   77   436    1   9EURO1/AFDB:AF-A0A1C1CWQ0-F1 Vacuolar protein sorting-associated prot
 412:  w49s-A  3.3  6.5  128   520    5   9EURO1/AFDB:AF-A0A1C1CI23-F1 Fungal specific transcription factor FUN
 413:  w7wi-A  3.3  5.8  121   341    4   9EURO1/AFDB:AF-A0A1C1CLI3-F1 Uncharacterized protein UNCHARACTERIZED 
 414:  w3sq-A  3.3  5.0  106   507    8   9EURO1/AFDB:AF-A0A1C1CLB6-F1 Uncharacterized protein UNCHARACTERIZED 
 415:  w7sz-A  3.3  6.9   90   593    9   9EURO1/AFDB:AF-A0A1C1CUC0-F1 Uncharacterized protein UNCHARACTERIZED 
 416:  wahy-A  3.3  5.3  152  1267   11   9EURO1/AFDB:AF-A0A1C1CTF0-F1 VPS9 domain protein VPS9 DOMAIN PROTEIN;
 417:  w5bb-A  3.3  6.8  112   527    8   9EURO1/AFDB:AF-A0A1C1CPG6-F1 Integral membrane protein INTEGRAL MEMBR
 418:  w67z-A  3.3  6.2   92   458    8   9EURO1/AFDB:AF-A0A1C1CIR7-F1 Uncharacterized protein UNCHARACTERIZED 
 419:  w8ck-A  3.3  4.6   98   699    5   9EURO1/AFDB:AF-A0A1C1CCL7-F1 FYVE zinc finger domain containing prote
 420:  warn-A  3.3 13.0   83   872    5   9EURO1/AFDB:AF-A0A1C1CPS1-F1 Uncharacterized protein UNCHARACTERIZED 
 421:  w8sz-A  3.3  3.9   84   424    7   9EURO1/AFDB:AF-A0A1C1CF73-F1 Putative 26S proteasome regulatory subun
 422:  w7ui-A  3.3 10.6  145   414    6   9EURO1/AFDB:AF-A0A1C1D0P9-F1 Uncharacterized protein UNCHARACTERIZED 
 423:  w9jl-A  3.3  4.3   74   238    7   9EURO1/AFDB:AF-A0A1C1CGB5-F1 Vacuolar-sorting protein SNF7 VACUOLAR-S
 424:  w76k-A  3.3  5.1  127   604    6   9EURO1/AFDB:AF-A0A1C1CC05-F1 Uncharacterized protein UNCHARACTERIZED 
 425:  w6pa-A  3.3  6.7   91   133    5   9EURO1/AFDB:AF-A0A1C1CKW6-F1 Uncharacterized protein UNCHARACTERIZED 
 426:  wajs-A  3.3  8.4  117   577    3   9EURO1/AFDB:AF-A0A1C1CBB0-F1 Uncharacterized protein UNCHARACTERIZED 
 427:  w6z8-A  3.3  7.8  128   461    5   9EURO1/AFDB:AF-A0A1C1CI74-F1 Phosphatidate cytidylyltransferase PHOSP
 428:  w6rc-A  3.3 15.4   57   577    5   9EURO1/AFDB:AF-A0A1C1CKI6-F1 Ubiquitin carboxyl-terminal hydrolase UB
 429:  w8nl-A  3.3 11.4   88   597    6   9EURO1/AFDB:AF-A0A1C1CGK9-F1 Uncharacterized protein UNCHARACTERIZED 
 430:  w9a3-A  3.3  5.5  127   530    6   9EURO1/AFDB:AF-A0A1C1CD87-F1 Zn(2)-C6 fungal-type domain-containing p
 431:  w5bk-A  3.3  4.5   76   697    5   9EURO1/AFDB:AF-A0A1C1CBJ7-F1 Alkaline phosphatase family protein ALKA
 432:  w8sy-A  3.3  3.1   59   235    5   9EURO1/AFDB:AF-A0A1C1CYD7-F1 Mediator of RNA polymerase II transcript
 433:  wa1z-A  3.2  4.7  106   570    8   9EURO1/AFDB:AF-A0A1C1CM86-F1 Quinate permease QUINATE PERMEASE;
 434:  w6e3-A  3.2  8.1  119   743    6   9EURO1/AFDB:AF-A0A1C1CSL5-F1 Zn(II)2Cys6 transcription factor ZN(II)2
 435:  w3iv-A  3.2 13.3  154   395    5   9EURO1/AFDB:AF-A0A1C1CKZ6-F1 Uncharacterized protein UNCHARACTERIZED 
 436:  w5q6-A  3.2  9.7   78   458    6   9EURO1/AFDB:AF-A0A1C1CAG4-F1 Uncharacterized protein UNCHARACTERIZED 
 437:  w3tw-A  3.2  4.5  103   743   10   9EURO1/AFDB:AF-A0A1C1CC72-F1 Uncharacterized protein UNCHARACTERIZED 
 438:  w66n-A  3.2  9.9   80   706    5   9EURO1/AFDB:AF-A0A1C1CW67-F1 Glycogen [starch] synthase GLYCOGEN  SYN
 439:  w80x-A  3.2  7.8   97   159    3   9EURO1/AFDB:AF-A0A1C1CJL2-F1 Uncharacterized protein UNCHARACTERIZED 
 440:  w9p9-A  3.2  4.3   57    92    7   9EURO1/AFDB:AF-A0A1C1D0R3-F1 Uncharacterized protein UNCHARACTERIZED 
 441:  w6h0-A  3.2 13.1   77   174    8   9EURO1/AFDB:AF-A0A1C1CPD8-F1 Uncharacterized protein UNCHARACTERIZED 
 442:  w5cn-A  3.2  5.7   90   289    2   9EURO1/AFDB:AF-A0A1C1D0F9-F1 Translocation protein sec66 TRANSLOCATIO
 443:  w360-A  3.2  9.8   86   885    8   9EURO1/AFDB:AF-A0A1C1C9Q4-F1 Uncharacterized protein UNCHARACTERIZED 
 444:  w62r-A  3.2  3.7   86   138    6   9EURO1/AFDB:AF-A0A1C1CEE4-F1 ER-derived vesicles protein ERV14 ER-DER
 445:  w663-A  3.2  7.2   96   472    3   9EURO1/AFDB:AF-A0A1C1CWX0-F1 Uncharacterized protein UNCHARACTERIZED 
 446:  w8mn-A  3.2  6.0   78   142    6   9EURO1/AFDB:AF-A0A1C1CAB8-F1 Uncharacterized protein UNCHARACTERIZED 
 447:  w7n6-A  3.2  4.2   54   139    9   9EURO1/AFDB:AF-A0A1C1CMT4-F1 Uncharacterized protein UNCHARACTERIZED 
 448:  w7xx-A  3.2  9.6  136   808    7   9EURO1/AFDB:AF-A0A1C1CHL8-F1 Condensin complex subunit 3 CONDENSIN CO
 449:  w4qu-A  3.2  5.4   88  1390    9   9EURO1/AFDB:AF-A0A1C1CDW3-F1 NACHT domain-containing protein NACHT DO
 450:  w49b-A  3.2  5.2  125   718    3   9EURO1/AFDB:AF-A0A1C1D151-F1 Transcriptional activator of protease pr
 451:  w36f-A  3.2 13.4   89   256    8   9EURO1/AFDB:AF-A0A1C1CXE4-F1 Uncharacterized protein UNCHARACTERIZED 
 452:  w98v-A  3.2 13.2  137   451    1   9EURO1/AFDB:AF-A0A1C1CLE1-F1 Protein transport protein sec9 PROTEIN T
 453:  w5us-A  3.2  6.3  116   746    6   9EURO1/AFDB:AF-A0A1C1CQI2-F1 EST1_DNA_bind domain-containing protein 
 454:  w473-A  3.2 16.0   86   646    7   9EURO1/AFDB:AF-A0A1C1CS44-F1 Non-specific serine/threonine protein ki
 455:  wabb-A  3.2 13.4  107   330   10   9EURO1/AFDB:AF-A0A1C1C739-F1 Mitochondrial phosphate carrier protein 
 456:  w5p2-A  3.2  8.2   75   182    5   9EURO1/AFDB:AF-A0A1C1CRB7-F1 ER membrane protein complex subunit 4 ER
 457:  w9e9-A  3.2  5.1  123   807    9   9EURO1/AFDB:AF-A0A1C1CFK9-F1 Putative Zn(II)2Cys6 transcription facto
 458:  w554-A  3.2  5.9  127  1627    2   9EURO1/AFDB:AF-A0A1C1CQB8-F1 SAC3/GANP family protein SAC3/GANP FAMIL
 459:  w40w-A  3.2  6.4   70   608    1   9EURO1/AFDB:AF-A0A1C1CZH7-F1 Carboxypeptidase CARBOXYPEPTIDASE;
 460:  w3ru-A  3.2 11.5   87  1514    8   9EURO1/AFDB:AF-A0A1C1CRL3-F1 Mediator complex subunit 12 MEDIATOR COM
 461:  w5ki-A  3.2  8.5   89   370    4   9EURO1/AFDB:AF-A0A1C1D2H8-F1 Uncharacterized protein UNCHARACTERIZED 
 462:  w3e1-A  3.2  5.0  147   481    7   9EURO1/AFDB:AF-A0A1C1CGE4-F1 Uncharacterized protein UNCHARACTERIZED 
 463:  w737-A  3.2  7.1   96   609    7   9EURO1/AFDB:AF-A0A1C1CVW1-F1 Fungal_trans domain-containing protein F
 464:  wak2-A  3.2  6.1   60   216    7   9EURO1/AFDB:AF-A0A1C1C929-F1 Uncharacterized protein UNCHARACTERIZED 
 465:  wa5w-A  3.2  4.8   67   497    4   9EURO1/AFDB:AF-A0A1C1CHY6-F1 Defect at low temperature protein 1 DEFE
 466:  w841-A  3.2  6.0  147   742    5   9EURO1/AFDB:AF-A0A1C1CAT3-F1 Putative amino-acid N-acetyltransferase 
 467:  waby-A  3.2  5.9  115   587   10   9EURO1/AFDB:AF-A0A1C1CUP5-F1 Zn(2)-C6 fungal-type domain-containing p
 468:  w8jm-A  3.2  9.3   72   106    4   9EURO1/AFDB:AF-A0A1C1CGL8-F1 Complex I-B22 COMPLEX I-B22;
 469:  w4g9-A  3.2 14.3  101   710    3   9EURO1/AFDB:AF-A0A1C1CLQ5-F1 Chitin synthase activator CHITIN SYNTHAS
 470:  w9k4-A  3.2  6.5  138  1336    7   9EURO1/AFDB:AF-A0A1C1CXH0-F1 Dynactin DYNACTIN;
 471:  w2u1-A  3.2  6.1   84   460    8   9EURO1/AFDB:AF-A0A1C1CY89-F1 Uncharacterized protein UNCHARACTERIZED 
 472:  w7tn-A  3.2 13.4  114   372   11   9EURO1/AFDB:AF-A0A1C1C7K1-F1 Uncharacterized protein UNCHARACTERIZED 
 473:  w4pe-A  3.2  9.0  108   401   11   9EURO1/AFDB:AF-A0A1C1CHH3-F1 Putative 26S proteasome regulatory subun
 474:  w65t-A  3.2  9.9  129   549    4   9EURO1/AFDB:AF-A0A1C1C9B0-F1 Uncharacterized protein UNCHARACTERIZED 
 475:  w4i5-A  3.2  5.1   73    94   14   9EURO1/AFDB:AF-A0A1C1CAN8-F1 Uncharacterized protein UNCHARACTERIZED 
 476:  wa87-A  3.2  6.6   96   965    6   9EURO1/AFDB:AF-A0A1C1CYN9-F1 BTB/POZ domain-containing protein 13 BTB
 477:  w2n9-A  3.2 11.1   78   263    4   9EURO1/AFDB:AF-A0A1C1CK50-F1 DUF1746 domain-containing protein DUF174
 478:  w6er-A  3.2 13.7  106   367    4   9EURO1/AFDB:AF-A0A1C1C800-F1 Putative major facilitator superfamily t
 479:  w2mo-A  3.1  7.0  115   577    5   9EURO1/AFDB:AF-A0A1C1CBG3-F1 Dicarboxylic amino acid permease DICARBO
 480:  w58f-A  3.1  6.3   84   725    5   9EURO1/AFDB:AF-A0A1C1CEZ8-F1 Electron-transferring-flavoprotein dehyd
 481:  w7kf-A  3.1  8.1  129   263    9   9EURO1/AFDB:AF-A0A1C1CWN8-F1 Uncharacterized protein UNCHARACTERIZED 
 482:  w5c6-A  3.1  4.5   74  1691    7   9EURO1/AFDB:AF-A0A1C1CJ69-F1 DNA polymerase DNA POLYMERASE;
 483:  wa5x-A  3.1 10.3  104   441   10   9EURO1/AFDB:AF-A0A1C1CXV5-F1 Putative O-methyltransferase PUTATIVE O-
 484:  wa41-A  3.1 14.9   80   706    6   9EURO1/AFDB:AF-A0A1C1C7Y8-F1 GMC_OxRdtase_N domain-containing protein
 485:  w6kb-A  3.1  7.3   93   853    5   9EURO1/AFDB:AF-A0A1C1CW35-F1 Zn(2)-C6 fungal-type domain-containing p
 486:  w8db-A  3.1 10.5  152   448    7   9EURO1/AFDB:AF-A0A1C1CC25-F1 Putative MFS transporter PUTATIVE MFS TR
 487:  w2l9-A  3.1  8.6   89   701   15   9EURO1/AFDB:AF-A0A1C1D2A6-F1 Serine/threonine-protein kinase sid2 SER
 488:  w9px-A  3.1 11.6   76   763    5   9EURO1/AFDB:AF-A0A1C1CPQ4-F1 Uncharacterized protein UNCHARACTERIZED 
 489:  w70o-A  3.1  6.3  129   688   10   9EURO1/AFDB:AF-A0A1C1CR33-F1 Zn(2)-C6 fungal-type domain-containing p
 490:  w6ew-A  3.1  7.1  117   468    5   9EURO1/AFDB:AF-A0A1C1D2B2-F1 Fumarate hydratase FUMARATE HYDRATASE;
 491:  w98r-A  3.1  9.0  115   623    7   9EURO1/AFDB:AF-A0A1C1CW70-F1 Putative gal4-like transcription factor 
 492:  wat4-A  3.1  7.1   75   121    3   9EURO1/AFDB:AF-A0A1C1CTJ5-F1 Uncharacterized protein UNCHARACTERIZED 
 493:  w8ub-A  3.1 11.3  109   353    8   9EURO1/AFDB:AF-A0A1C1D0I7-F1 Amino acid transporter AMINO ACID TRANSP
 494:  w43m-A  3.1 21.1  105  1222    7   9EURO1/AFDB:AF-A0A1C1CP96-F1 Uncharacterized protein UNCHARACTERIZED 
 495:  w2v3-A  3.1  6.3  102   537    9   9EURO1/AFDB:AF-A0A1C1CB53-F1 Serine/threonine-protein phosphatase SER
 496:  wa9k-A  3.1  5.3   79   559    5   9EURO1/AFDB:AF-A0A1C1CHW6-F1 Putative cyclin PUTATIVE CYCLIN;
 497:  w71o-A  3.1 10.7   99   516    8   9EURO1/AFDB:AF-A0A1C1CMC4-F1 Alternative sulfate transporter ALTERNAT
 498:  w5oh-A  3.1  3.9   68   104    7   9EURO1/AFDB:AF-A0A1C1CGC4-F1 Putative non-classical export protein PU
 499:  w8hi-A  3.1 17.5   77   166    6   9EURO1/AFDB:AF-A0A1C1CMV4-F1 Endoplasmic reticulum transmembrane prot
 500:  w3ex-A  3.1  6.7   80   625    8   9EURO1/AFDB:AF-A0A1C1CBR6-F1 Protein phosphatase PP2A regulatory subu
 501:  wae4-A  3.1  3.9  109   301   12   9EURO1/AFDB:AF-A0A1C1CTS3-F1 Bacteriorhodopsin BACTERIORHODOPSIN;
 502:  w83j-A  3.1  7.4  107   656    8   9EURO1/AFDB:AF-A0A1C1CHT8-F1 Uncharacterized protein UNCHARACTERIZED 
 503:  w3kb-A  3.1  7.3  111   180    5   9EURO1/AFDB:AF-A0A1C1CEV5-F1 Uncharacterized protein UNCHARACTERIZED 
 504:  w44n-A  3.1  7.5  157  1232    6   9EURO1/AFDB:AF-A0A1C1CQJ7-F1 Phospholipid-transporting ATPase PHOSPHO
 505:  w2jy-A  3.1  4.9  129   567    8   9EURO1/AFDB:AF-A0A1C1CEJ4-F1 Zn(2)-C6 fungal-type domain-containing p
 506:  w4yo-A  3.1 22.8   81   645    5   9EURO1/AFDB:AF-A0A1C1CTN7-F1 Serine/threonine-protein kinase cot-1 SE
 507:  w6ci-A  3.1  4.8  118   470    6   9EURO1/AFDB:AF-A0A1C1CHT6-F1 Zn(2)-C6 fungal-type domain-containing p
 508:  w74j-A  3.1  6.9   94   272    4   9EURO1/AFDB:AF-A0A1C1C7A2-F1 Pre-mRNA-splicing factor isy1 PRE-MRNA-S
 509:  w91a-A  3.1  5.5   85   818   11   9EURO1/AFDB:AF-A0A1C1CF27-F1 Uncharacterized protein UNCHARACTERIZED 
 510:  w9of-A  3.1  3.8   75   185   12   9EURO1/AFDB:AF-A0A1C1D254-F1 Copper transporter COPPER TRANSPORTER;
 511:  w34c-A  3.1  3.9   90   457    6   9EURO1/AFDB:AF-A0A1C1CTU7-F1 Uncharacterized protein UNCHARACTERIZED 
 512:  w6cd-A  3.1  8.3  117   220    8   9EURO1/AFDB:AF-A0A1C1CHU8-F1 Tetratricopeptide repeat domain containi
 513:  w4u4-A  3.1  4.9   91   401   11   9EURO1/AFDB:AF-A0A1C1C865-F1 S-adenosyl-L-methionine-dependent methyl
 514:  w4lx-A  3.1  9.4  127   572    8   9EURO1/AFDB:AF-A0A1C1CVE7-F1 Uncharacterized protein UNCHARACTERIZED 
 515:  w3kf-A  3.1  5.0  127   529    6   9EURO1/AFDB:AF-A0A1C1D1B8-F1 Zn(2)-C6 fungal-type domain-containing p
 516:  w8le-A  3.1  8.6   90   191   11   9EURO1/AFDB:AF-A0A1C1C7L8-F1 Inorganic phosphate transport protein PH
 517:  w2fw-A  3.1  8.5  146   752    8   9EURO1/AFDB:AF-A0A1C1CP85-F1 C6 transcription factor C6 TRANSCRIPTION
 518:  w60c-A  3.1 24.3   92   344    3   9EURO1/AFDB:AF-A0A1C1CDH3-F1 Uncharacterized protein UNCHARACTERIZED 
 519:  w81o-A  3.1  8.8  133   445    8   9EURO1/AFDB:AF-A0A1C1CAG3-F1 Peroxisomal membrane protein PEX16 PEROX
 520:  wasi-A  3.1  3.1   67   174   12   9EURO1/AFDB:AF-A0A1C1CK75-F1 40S ribosomal protein S13 40S RIBOSOMAL 
 521:  w461-A  3.1 10.9  113   515    5   9EURO1/AFDB:AF-A0A1C1CXQ3-F1 Putative Zn(II)2Cys6 transcription facto
 522:  w36b-A  3.1  5.5  145   597    8   9EURO1/AFDB:AF-A0A1C1CKR6-F1 Fungal_trans domain-containing protein F
 523:  wa8x-A  3.1  5.3   61   354   10   9EURO1/AFDB:AF-A0A1C1CCG1-F1 Putative acetyl-hydrolase PUTATIVE ACETY
 524:  w3ww-A  3.1 12.4   81   789    6   9EURO1/AFDB:AF-A0A1C1CFZ5-F1 Putative CP2 transcription factor PUTATI
 525:  w739-A  3.1  6.2   67    90    6   9EURO1/AFDB:AF-A0A1C1CHJ5-F1 Mitochondrial import inner membrane tran
 526:  w7pq-A  3.1  4.6   69   176    7   9EURO1/AFDB:AF-A0A1C1CF01-F1 Uncharacterized protein UNCHARACTERIZED 
 527:  w50z-A  3.1  6.5  130   988    7   9EURO1/AFDB:AF-A0A1C1CYT8-F1 PX domain-containing protein PX DOMAIN-C
 528:  w5h8-A  3.1  5.3  126   366    6   9EURO1/AFDB:AF-A0A1C1CEW4-F1 V-type proton ATPase subunit V-TYPE PROT
 529:  w5se-A  3.1 10.2   88   540   11   9EURO1/AFDB:AF-A0A1C1C8Z1-F1 Uncharacterized protein UNCHARACTERIZED 
 530:  w8a7-A  3.1 16.8  130   725    8   9EURO1/AFDB:AF-A0A1C1CN14-F1 BZIP family transcription factor BZIP FA
 531:  w926-A  3.1 13.9   78   805    5   9EURO1/AFDB:AF-A0A1C1CPI4-F1 Ubiquitin homeostasis protein lub1 UBIQU
 532:  w2ys-A  3.1  5.1   63   227   14   9EURO1/AFDB:AF-A0A1C1CML5-F1 Uncharacterized protein UNCHARACTERIZED 
 533:  w38v-A  3.1 21.7   83  1412    7   9EURO1/AFDB:AF-A0A1C1CYY7-F1 RNA-dependent RNA polymerase RNA-DEPENDE
 534:  w5ms-A  3.1  4.5  147   564    7   9EURO1/AFDB:AF-A0A1C1C784-F1 Putative proline-specific permease put4 
 535:  wa7w-A  3.1  5.8  110   481    8   9EURO1/AFDB:AF-A0A1C1CDW9-F1 Sexual development transcription factor 
 536:  wagj-A  3.1  4.4  109   540    6   9EURO1/AFDB:AF-A0A1C1C9D2-F1 Zn(2)-C6 fungal-type domain-containing p
 537:  wakd-A  3.0  5.4  112   628    8   9EURO1/AFDB:AF-A0A1C1CXY4-F1 Integral membrane protein INTEGRAL MEMBR
 538:  w3k0-A  3.0 10.3  131   865    7   9EURO1/AFDB:AF-A0A1C1CCX8-F1 Putative DUF1212 domain membrane protein
 539:  w2rz-A  3.0 25.9   88   704    6   9EURO1/AFDB:AF-A0A1C1CSF5-F1 Developmental regulator flbA DEVELOPMENT
 540:  w4gv-A  3.0 28.6  118   533    8   9EURO1/AFDB:AF-A0A1C1CY41-F1 Hsp90 chaperone protein kinase-targeting
 541:  w2gi-A  3.0  6.5  136   617    6   9EURO1/AFDB:AF-A0A1C1CRR4-F1 Zn(2)-C6 fungal-type domain-containing p
 542:  w900-A  3.0 15.1   98   568    9   9EURO1/AFDB:AF-A0A1C1CLE8-F1 Putative calcineurin-like phosphoesteras
 543:  w6ui-A  3.0  5.3   82   132    6   9EURO1/AFDB:AF-A0A1C1CL33-F1 Uncharacterized protein UNCHARACTERIZED 
 544:  w5n0-A  3.0 11.7  110   611    8   9EURO1/AFDB:AF-A0A1C1CZV1-F1 Uncharacterized protein UNCHARACTERIZED 
 545:  w9s6-A  3.0  4.3  112   218    8   9EURO1/AFDB:AF-A0A1C1CUB5-F1 Uncharacterized protein UNCHARACTERIZED 
 546:  w5dk-A  3.0  7.6   69   284   10   9EURO1/AFDB:AF-A0A1C1CIV8-F1 Uncharacterized protein UNCHARACTERIZED 
 547:  w3hp-A  3.0  9.6   89  1464    7   9EURO1/AFDB:AF-A0A1C1CT81-F1 RRM domain-containing protein RRM DOMAIN
 548:  w8ah-A  3.0  6.4   81   529    6   9EURO1/AFDB:AF-A0A1C1CL18-F1 Uncharacterized protein UNCHARACTERIZED 
 549:  w5fk-A  3.0 11.6   85   595   14   9EURO1/AFDB:AF-A0A1C1CU13-F1 Uncharacterized protein UNCHARACTERIZED 
 550:  w4xd-A  3.0  7.5  125   168    6   9EURO1/AFDB:AF-A0A1C1CT56-F1 Uncharacterized protein UNCHARACTERIZED 
 551:  w8i4-A  3.0 14.7  100   564   12   9EURO1/AFDB:AF-A0A1C1CYX9-F1 Uncharacterized protein UNCHARACTERIZED 
 552:  w2uf-A  3.0  5.9   64    86    2   9EURO1/AFDB:AF-A0A1C1D1Y9-F1 Uncharacterized protein UNCHARACTERIZED 
 553:  w2r1-A  3.0 16.0  145  1460    5   9EURO1/AFDB:AF-A0A1C1D119-F1 SNF2 family helicase/ATPase SNF2 FAMILY 
 554:  w7hn-A  3.0  4.8  101  1278    4   9EURO1/AFDB:AF-A0A1C1D0E0-F1 Protein transport protein SEC31 PROTEIN 
 555:  w2j6-A  3.0  9.2   84   635    4   9EURO1/AFDB:AF-A0A1C1CYA4-F1 Aldehyde dehydrogenase family 3 member B
 556:  w99i-A  3.0  5.1  112   512    6   9EURO1/AFDB:AF-A0A1C1CGN3-F1 Putative transporter PUTATIVE TRANSPORTE
 557:  w38u-A  3.0  4.0   51   521   10   9EURO1/AFDB:AF-A0A1C1CBI0-F1 Signal recognition particle 54 kDa prote
 558:  w5oa-A  3.0 19.0  110   713   10   9EURO1/AFDB:AF-A0A1C1CLB3-F1 Uncharacterized protein UNCHARACTERIZED 
 559:  w8u0-A  3.0 15.3   90   177    7   9EURO1/AFDB:AF-A0A1C1CY77-F1 V-type ATPase assembly factor PKR1 V-TYP
 560:  w657-A  3.0  5.1  125   248    4   9EURO1/AFDB:AF-A0A1C1CS94-F1 Uncharacterized protein UNCHARACTERIZED 
 561:  w4v5-A  3.0  7.3  117   331    6   9EURO1/AFDB:AF-A0A1C1CVA4-F1 Uncharacterized protein UNCHARACTERIZED 
 562:  wab6-A  3.0 16.0   88  1010    3   9EURO1/AFDB:AF-A0A1C1CT75-F1 ATP-dependent RNA helicase mtr4 ATP-DEPE
 563:  w460-A  3.0 11.0   70   922   13   9EURO1/AFDB:AF-A0A1C1CSR9-F1 Uncharacterized protein UNCHARACTERIZED 
 564:  w5ky-A  3.0  4.8   68   121   12   9EURO1/AFDB:AF-A0A1C1C913-F1 Uncharacterized protein UNCHARACTERIZED 
 565:  w8pv-A  3.0  3.7   80   510    9   9EURO1/AFDB:AF-A0A1C1CGC7-F1 Uncharacterized protein UNCHARACTERIZED 
 566:  w3fk-A  3.0  3.9   64   148    8   9EURO1/AFDB:AF-A0A1C1CR37-F1 Altered inheritance of mitochondria prot
 567:  w8eg-A  3.0  3.8  100   772   10   9EURO1/AFDB:AF-A0A1C1CJ95-F1 Anaphase-promoting complex subunit 5 ANA
 568:  w6vn-A  3.0  5.1  154   608    6   9EURO1/AFDB:AF-A0A1C1CE22-F1 C6 transcription factor C6 TRANSCRIPTION
 569:  w3ge-A  3.0  5.5  122   607    6   9EURO1/AFDB:AF-A0A1C1CPT6-F1 Uncharacterized protein UNCHARACTERIZED 
 570:  w3sg-A  3.0  4.9   77  1433    8   9EURO1/AFDB:AF-A0A1C1CFZ6-F1 Sec7 domain containing protein SEC7 DOMA
 571:  w416-A  3.0  5.5  123   760    4   9EURO1/AFDB:AF-A0A1C1CV24-F1 Inclusion body clearance protein IML2 IN
 572:  w4oi-A  3.0  4.7  144   521   12   9EURO1/AFDB:AF-A0A1C1C8D0-F1 N amino acid transport system protein N 
 573:  w2ik-A  3.0  6.3  108   513    6   9EURO1/AFDB:AF-A0A1C1CVV5-F1 CID domain-containing protein CID DOMAIN
 574:  w2xk-A  3.0  4.2  130   670    7   9EURO1/AFDB:AF-A0A1C1D1W7-F1 Vacuolar amino acid transporter VACUOLAR
 575:  w2xs-A  3.0  4.7   88   763    3   9EURO1/AFDB:AF-A0A1C1CJ18-F1 Succinate dehydrogenase (Ubiquinone) fla
 576:  w4lw-A  3.0 10.9   87   811    2   9EURO1/AFDB:AF-A0A1C1CWE4-F1 Putative phosphoketolase PUTATIVE PHOSPH
 577:  w8zx-A  3.0  3.4   64    87    3   9EURO1/AFDB:AF-A0A1C1CDY6-F1 Uncharacterized protein UNCHARACTERIZED 
 578:  w6sd-A  3.0  8.4   93   620    6   9EURO1/AFDB:AF-A0A1C1CKI0-F1 Monooxygenase MONOOXYGENASE;
 579:  w9kr-A  3.0  5.8  110   788    9   9EURO1/AFDB:AF-A0A1C1CEF7-F1 HET domain-containing protein HET DOMAIN
 580:  w2s0-A  3.0  5.4  123   768    6   9EURO1/AFDB:AF-A0A1C1CRF8-F1 Putative C6 finger domain protein PUTATI
 581:  w4nc-A  3.0  6.8   88  1149    8   9EURO1/AFDB:AF-A0A1C1CU55-F1 Putative actin-interacting protein (Bud6
 582:  w5a2-A  3.0  9.8   84   689    4   9EURO1/AFDB:AF-A0A1C1CP90-F1 Uncharacterized protein UNCHARACTERIZED 
 583:  w9my-A  3.0  7.3  121   633    7   9EURO1/AFDB:AF-A0A1C1C8Y4-F1 Uncharacterized protein UNCHARACTERIZED 
 584:  waf8-A  3.0  6.3  128   641    9   9EURO1/AFDB:AF-A0A1C1CI28-F1 Signal recognition particle subunit SRP6
 585:  w61z-A  3.0  7.3  112  1671    5   9EURO1/AFDB:AF-A0A1C1CYA1-F1 Protein dopey PROTEIN DOPEY;
 586:  w7ya-A  3.0  7.7   87   705    3   9EURO1/AFDB:AF-A0A1C1CVG1-F1 Uncharacterized protein UNCHARACTERIZED 
 587:  w5op-A  3.0  8.6  116   503    5   9EURO1/AFDB:AF-A0A1C1CYR8-F1 Inositol phosphosphingolipids phospholip
 588:  w60q-A  3.0  4.0   84   330    5   9EURO1/AFDB:AF-A0A1C1D034-F1 Uncharacterized protein UNCHARACTERIZED 
 589:  w79c-A  3.0  5.9   61   407    8   9EURO1/AFDB:AF-A0A1C1CBS4-F1 Uncharacterized protein UNCHARACTERIZED 
 590:  w9y2-A  3.0  6.3  116   857    4   9EURO1/AFDB:AF-A0A1C1CYP1-F1 Uncharacterized protein UNCHARACTERIZED 
 591:  w90p-A  3.0  6.5   98   464    9   9EURO1/AFDB:AF-A0A1C1C6N5-F1 Uncharacterized protein UNCHARACTERIZED 
 592:  w60i-A  3.0 14.3  122   919    5   9EURO1/AFDB:AF-A0A1C1CXG7-F1 SMK-1 domain-containing protein SMK-1 DO
 593:  w6hu-A  3.0  3.9   60   128    7   9EURO1/AFDB:AF-A0A1C1C9N6-F1 Uncharacterized protein UNCHARACTERIZED 
 594:  w393-A  2.9  5.8   86  1290   13   9EURO1/AFDB:AF-A0A1C1CDB9-F1 Uncharacterized protein UNCHARACTERIZED 
 595:  w47m-A  2.9 13.9   85   370    7   9EURO1/AFDB:AF-A0A1C1CZP5-F1 Methyltransferase METHYLTRANSFERASE;
 596:  w8xv-A  2.9 16.1  112   416    4   9EURO1/AFDB:AF-A0A1C1CWL2-F1 Peptide chain release factor 1, mitochon
 597:  w6jm-A  2.9  8.3   91   292    9   9EURO1/AFDB:AF-A0A1C1C7L0-F1 SNARE domain containing protein SNARE DO
 598:  w61f-A  2.9 12.3  105   999    4   9EURO1/AFDB:AF-A0A1C1CRW7-F1 Uncharacterized protein UNCHARACTERIZED 
 599:  w8di-A  2.9  4.7   93   507    9   9EURO1/AFDB:AF-A0A1C1CSL4-F1 Putative transporter PUTATIVE TRANSPORTE
 600:  wa3k-A  2.9  5.2  131   585   11   9EURO1/AFDB:AF-A0A1C1CFK7-F1 General amino-acid permease GAP1 GENERAL
 601:  w7vy-A  2.9  9.5   86   388    6   9EURO1/AFDB:AF-A0A1C1CX21-F1 Uncharacterized protein UNCHARACTERIZED 
 602:  w8uc-A  2.9  5.7  114   262    7   9EURO1/AFDB:AF-A0A1C1C8P0-F1 Uncharacterized protein UNCHARACTERIZED 
 603:  w2jt-A  2.9  7.2  123   929    7   9EURO1/AFDB:AF-A0A1C1CMR2-F1 Heat shock protein hsp98 HEAT SHOCK PROT
 604:  w86t-A  2.9  7.5   90   147    7   9EURO1/AFDB:AF-A0A1C1CKQ6-F1 Uncharacterized protein UNCHARACTERIZED 
 605:  w7gq-A  2.9  5.3   85  1250    6   9EURO1/AFDB:AF-A0A1C1D072-F1 Uncharacterized protein UNCHARACTERIZED 
 606:  w82e-A  2.9 10.0  115   225    6   9EURO1/AFDB:AF-A0A1C1C9F0-F1 Vacuolar protein-sorting-associated prot
 607:  w2wc-A  2.9 10.3  141   502    8   9EURO1/AFDB:AF-A0A1C1CA65-F1 Putative zinc transporter zrg17 PUTATIVE
 608:  w5g1-A  2.9 14.5  122   628    6   9EURO1/AFDB:AF-A0A1C1CP07-F1 Siderophore iron transporter SIDEROPHORE
 609:  w2a8-A  2.9  4.7  148  1234    5   9EURO1/AFDB:AF-A0A1C1C8Q6-F1 SCD domain-containing protein SCD DOMAIN
 610:  w609-A  2.9  3.9   90   159    7   9EURO1/AFDB:AF-A0A1C1CP52-F1 DUF202 domain-containing protein DUF202 
 611:  w52t-A  2.9  8.0  100   875    4   9EURO1/AFDB:AF-A0A1C1C9A2-F1 Cullin-4A CULLIN-4A;
 612:  w4vg-A  2.9  5.8   98   608    7   9EURO1/AFDB:AF-A0A1C1C6J6-F1 Putative cell surface metalloreductase (
 613:  w8fb-A  2.9  7.7  100   778    7   9EURO1/AFDB:AF-A0A1C1CZ31-F1 Uncharacterized protein UNCHARACTERIZED 
 614:  w4ap-A  2.9  5.6  132   305    5   9EURO1/AFDB:AF-A0A1C1CZ64-F1 t-SNARE affecting a late Golgi compartme
 615:  w4zn-A  2.9 15.5   98  1262    6   9EURO1/AFDB:AF-A0A1C1CD99-F1 Uncharacterized protein UNCHARACTERIZED 
 616:  w39k-A  2.9 12.4   93   765   10   9EURO1/AFDB:AF-A0A1C1CQ21-F1 Uncharacterized protein UNCHARACTERIZED 
 617:  w91g-A  2.9  4.6   77  1214    3   9EURO1/AFDB:AF-A0A1C1D0Y6-F1 DNA mismatch repair protein DNA MISMATCH
 618:  w2g5-A  2.9 10.7   99   520    5   9EURO1/AFDB:AF-A0A1C1CJH2-F1 Carboxylic acid transporter protein like
 619:  w98c-A  2.9  5.3  157   683    4   9EURO1/AFDB:AF-A0A1C1C9D6-F1 CorA-like Mg2+ transporter family protei
 620:  w8xn-A  2.9 15.7  145  1203    6   9EURO1/AFDB:AF-A0A1C1C6S2-F1 Uncharacterized protein UNCHARACTERIZED 
 621:  wa4v-A  2.9  5.4   73  1493    4   9EURO1/AFDB:AF-A0A1C1CNR7-F1 RanBD1 domain-containing protein RANBD1 
 622:  w3tb-A  2.9  5.8   74   467    5   9EURO1/AFDB:AF-A0A1C1CFD1-F1 Uncharacterized protein UNCHARACTERIZED 
 623:  w6kn-A  2.9  4.4  124   596    5   9EURO1/AFDB:AF-A0A1C1CE79-F1 Zn(2)-C6 fungal-type domain-containing p
 624:  w4uq-A  2.9 15.0  113  1183    9   9EURO1/AFDB:AF-A0A1C1CR45-F1 Structural maintenance of chromosomes pr
 625:  w6rt-A  2.9  4.5  121   811    7   9EURO1/AFDB:AF-A0A1C1CI53-F1 Putative DNA repair protein Rad26 PUTATI
 626:  w7vq-A  2.9  5.9  105  1816    2   9EURO1/AFDB:AF-A0A1C1CMN5-F1 Uncharacterized protein UNCHARACTERIZED 
 627:  w8x8-A  2.9  5.6   84   203    8   9EURO1/AFDB:AF-A0A1C1CZC9-F1 Altered inheritance of mitochondria prot
 628:  w9v2-A  2.9  6.5  105  1190   10   9EURO1/AFDB:AF-A0A1C1CS85-F1 Uncharacterized protein UNCHARACTERIZED 
 629:  w94a-A  2.9 14.0   91   777    7   9EURO1/AFDB:AF-A0A1C1CX13-F1 Uncharacterized protein UNCHARACTERIZED 
 630:  w8we-A  2.9  9.6   66   133    9   9EURO1/AFDB:AF-A0A1C1CHJ7-F1 ER membrane protein complex subunit 6 ER
 631:  w33t-A  2.9  4.5   81   309    1   9EURO1/AFDB:AF-A0A1C1D263-F1 Uncharacterized protein UNCHARACTERIZED 
 632:  w9cd-A  2.9 10.4   94   916    3   9EURO1/AFDB:AF-A0A1C1CEN6-F1 Uncharacterized protein UNCHARACTERIZED 
 633:  w95w-A  2.9  7.5  112   862    6   9EURO1/AFDB:AF-A0A1C1CJ35-F1 Transcriptional activator protein acu-15
 634:  w3zs-A  2.9  6.6  116   266    6   9EURO1/AFDB:AF-A0A1C1C9E0-F1 Uncharacterized protein UNCHARACTERIZED 
 635:  w2j5-A  2.9  3.7   57   209   11   9EURO1/AFDB:AF-A0A1C1CKW2-F1 Uncharacterized protein UNCHARACTERIZED 
 636:  w4o4-A  2.9  7.7   67   220    6   9EURO1/AFDB:AF-A0A1C1CB27-F1 Uncharacterized protein UNCHARACTERIZED 
 637:  w81m-A  2.9  5.8   87   898    5   9EURO1/AFDB:AF-A0A1C1C9A4-F1 Pre-mRNA-splicing factor syf1 PRE-MRNA-S
 638:  w4dy-A  2.9  4.8  125  1143    6   9EURO1/AFDB:AF-A0A1C1CR65-F1 Adenosinetriphosphatase ADENOSINETRIPHOS
 639:  w507-A  2.9  6.5   56   202    2   9EURO1/AFDB:AF-A0A1C1CBP4-F1 CoA carboxyltransferase C-terminal domai
 640:  w70p-A  2.9  4.6  127   478    6   9EURO1/AFDB:AF-A0A1C1CHV9-F1 pH-response regulator protein palC PH-RE
 641:  w41m-A  2.9  7.9  125   786    6   9EURO1/AFDB:AF-A0A1C1CTT7-F1 Heat shock protein 78, mitochondrial HEA
 642:  w2i8-A  2.9  9.0  116   467    9   9EURO1/AFDB:AF-A0A1C1CAX5-F1 Uncharacterized protein UNCHARACTERIZED 
 643:  w4tn-A  2.9 11.4  103  1042    5   9EURO1/AFDB:AF-A0A1C1CDT7-F1 AP-3 complex subunit delta AP-3 COMPLEX 
 644:  w7hs-A  2.9  4.7   93  1342    3   9EURO1/AFDB:AF-A0A1C1CBD5-F1 RNA-dependent RNA polymerase RNA-DEPENDE
 645:  w7vm-A  2.9  9.0   95   475    7   9EURO1/AFDB:AF-A0A1C1CMY8-F1 Uncharacterized protein UNCHARACTERIZED 
 646:  w6fb-A  2.9  9.3   87   261    3   9EURO1/AFDB:AF-A0A1C1CVM2-F1 Respiratory supercomplex factor 2, mitoc
 647:  w9pk-A  2.9  6.7  148  1179    7   9EURO1/AFDB:AF-A0A1C1CGW9-F1 Condensin complex subunit 1 CONDENSIN CO
 648:  w4o8-A  2.9  7.6  142   620    6   9EURO1/AFDB:AF-A0A1C1C886-F1 Putative major facilitator superfamily t
 649:  w4hv-A  2.9 16.6   96   797    6   9EURO1/AFDB:AF-A0A1C1CK77-F1 Uncharacterized protein UNCHARACTERIZED 
 650:  w7e8-A  2.9  6.7  145   341    7   9EURO1/AFDB:AF-A0A1C1CDY9-F1 Uncharacterized protein UNCHARACTERIZED 
 651:  w5sr-A  2.9 10.1   95   405    9   9EURO1/AFDB:AF-A0A1C1CTX4-F1 V-type proton ATPase subunit C V-TYPE PR
 652:  w3vs-A  2.9  7.7   89   768   11   9EURO1/AFDB:AF-A0A1C1CKF7-F1 mRNA cleavage and polyadenylation specif
 653:  w83y-A  2.9  5.0   69   149    9   9EURO1/AFDB:AF-A0A1C1CZH3-F1 Uncharacterized protein UNCHARACTERIZED 
 654:  w82i-A  2.9  9.8   75  2237   11   9EURO1/AFDB:AF-A0A1C1CR22-F1 DNA polymerase epsilon catalytic subunit
 655:  w78g-A  2.9  4.9   93   137    8   9EURO1/AFDB:AF-A0A1C1CAQ7-F1 Uncharacterized protein UNCHARACTERIZED 
 656:  w9pf-A  2.9  8.7  133   316   11   9EURO1/AFDB:AF-A0A1C1CLK1-F1 ATP synthase subunit gamma, mitochondria
 657:  w4j3-A  2.9 14.1   77   724    6   9EURO1/AFDB:AF-A0A1C1CWF8-F1 Putative ribosomal rRNA methyltransferas
 658:  w9hx-A  2.9  8.6   78  1318    4   9EURO1/AFDB:AF-A0A1C1CFQ3-F1 WD repeat protein WD REPEAT PROTEIN;
 659:  w4vs-A  2.9  5.3   62   619   10   9EURO1/AFDB:AF-A0A1C1CDC4-F1 Uncharacterized protein UNCHARACTERIZED 
 660:  w6l9-A  2.9  8.6   94  1516    3   9EURO1/AFDB:AF-A0A1C1CAZ6-F1 Transcriptional regulatory protein SIN3 
 661:  w6ms-A  2.9 17.7   99   390    5   9EURO1/AFDB:AF-A0A1C1C8B9-F1 Uncharacterized protein UNCHARACTERIZED 
 662:  w8st-A  2.9  5.8  129  2188    2   9EURO1/AFDB:AF-A0A1C1CPQ8-F1 tRNA-splicing endonuclease TRNA-SPLICING
 663:  w7gp-A  2.9  5.4  126   969    6   9EURO1/AFDB:AF-A0A1C1CX68-F1 C6 transcription factor C6 TRANSCRIPTION
 664:  w7jz-A  2.9 11.2  132   542    7   9EURO1/AFDB:AF-A0A1C1CSC9-F1 Uncharacterized protein UNCHARACTERIZED 
 665:  w451-A  2.9  5.7  137  1069    9   9EURO1/AFDB:AF-A0A1C1CCV8-F1 NAD-specific glutamate dehydrogenase NAD
 666:  w530-A  2.9  8.6  101   592    7   9EURO1/AFDB:AF-A0A1C1CKG6-F1 Uncharacterized protein UNCHARACTERIZED 
 667:  w8kq-A  2.9  7.6   68   102    3   9EURO1/AFDB:AF-A0A1C1D187-F1 Uncharacterized protein UNCHARACTERIZED 
 668:  w5na-A  2.8  7.0  100   927    8   9EURO1/AFDB:AF-A0A1C1CJH7-F1 Coatomer subunit gamma COATOMER SUBUNIT 
 669:  w5so-A  2.8  4.9  141   537    5   9EURO1/AFDB:AF-A0A1C1CQJ4-F1 Uncharacterized protein UNCHARACTERIZED 
 670:  waog-A  2.8  7.6   64   187    6   9EURO1/AFDB:AF-A0A1C1C638-F1 Uncharacterized protein UNCHARACTERIZED 
 671:  w8w7-A  2.8  4.5   97   313    7   9EURO1/AFDB:AF-A0A1C1CB88-F1 Component of oligomeric Golgi complex 2 
 672:  w7nw-A  2.8  9.0  134   502    5   9EURO1/AFDB:AF-A0A1C1CI72-F1 Uncharacterized protein UNCHARACTERIZED 
 673:  w9m3-A  2.8  7.0   75   561    7   9EURO1/AFDB:AF-A0A1C1CU80-F1 Uncharacterized protein UNCHARACTERIZED 
 674:  w4oj-A  2.8  7.3  105  1571    5   9EURO1/AFDB:AF-A0A1C1CG11-F1 Anucleate primary sterigmata protein B A
 675:  w9hw-A  2.8  6.5   84   168    6   9EURO1/AFDB:AF-A0A1C1CDJ3-F1 Uncharacterized protein UNCHARACTERIZED 
 676:  w3i5-A  2.8  5.7  117   480    9   9EURO1/AFDB:AF-A0A1C1CRA3-F1 Eukaryotic translation initiation factor
 677:  w75j-A  2.8  7.4   69   592    7   9EURO1/AFDB:AF-A0A1C1C9J2-F1 Kinesin-like protein KINESIN-LIKE PROTEI
 678:  w9xc-A  2.8  7.7  121   286    7   9EURO1/AFDB:AF-A0A1C1CGU3-F1 Protein RTM1 PROTEIN RTM1;
 679:  w8wj-A  2.8  6.6  133   874   14   9EURO1/AFDB:AF-A0A1C1CFR3-F1 Xylanolytic transcriptional activator xl
 680:  w635-A  2.8  5.8  130   289    6   9EURO1/AFDB:AF-A0A1C1CHD1-F1 Calcium uniporter protein CALCIUM UNIPOR
 681:  w74f-A  2.8 12.5  157   988   10   9EURO1/AFDB:AF-A0A1C1CPD0-F1 MFS domain-containing protein MFS DOMAIN
 682:  w55k-A  2.8  8.0  101   906    1   9EURO1/AFDB:AF-A0A1C1CLU1-F1 Putative cell polarity protein PUTATIVE 
 683:  w80i-A  2.8  6.8  117   665    5   9EURO1/AFDB:AF-A0A1C1CTB8-F1 Zn(2)-C6 fungal-type domain-containing p
 684:  w7cc-A  2.8  5.4  136   419    7   9EURO1/AFDB:AF-A0A1C1CLL4-F1 CFEM-containing protein CFEM-CONTAINING 
 685:  wa1v-A  2.8  7.7  108   948    5   9EURO1/AFDB:AF-A0A1C1CUC8-F1 PHD finger domain protein PHD FINGER DOM
 686:  w8qg-A  2.8  3.4   65   165    8   9EURO1/AFDB:AF-A0A1C1CNJ0-F1 Uncharacterized protein UNCHARACTERIZED 
 687:  w7qs-A  2.8  7.3   80   754    4   9EURO1/AFDB:AF-A0A1C1CYD8-F1 Terminal deoxynucleotidyl transferase TE
 688:  wa81-A  2.8  4.7   90   543    6   9EURO1/AFDB:AF-A0A1C1CNY5-F1 Patatin-like serine hydrolase PATATIN-LI
 689:  w2ve-A  2.8  5.0   56  1240   11   9EURO1/AFDB:AF-A0A1C1C6R9-F1 Meiotically up-regulated protein MEIOTIC
 690:  w3xf-A  2.8  5.9   96   908    9   9EURO1/AFDB:AF-A0A1C1D1S9-F1 75k gamma secalin 75K GAMMA SECALIN;
 691:  w2cv-A  2.8 13.5   91   925   10   9EURO1/AFDB:AF-A0A1C1CZN6-F1 Leucyl-tRNA synthetase LEUCYL-TRNA SYNTH
 692:  w35e-A  2.8  6.6   87   316    6   9EURO1/AFDB:AF-A0A1C1CR88-F1 Protein YIP PROTEIN YIP;
 693:  w2f4-A  2.8  6.0  128   530    8   9EURO1/AFDB:AF-A0A1C1CVF3-F1 Zn(2)-C6 fungal-type domain-containing p
 694:  w4jv-A  2.8 12.3   92   546   10   9EURO1/AFDB:AF-A0A1C1C910-F1 Histone-lysine N-methyltransferase, H3 l
 695:  w2qr-A  2.8  6.1   73   768    8   9EURO1/AFDB:AF-A0A1C1C9B2-F1 Carboxypeptidase S1 A CARBOXYPEPTIDASE S
 696:  wa5s-A  2.8  9.7  133   490    5   9EURO1/AFDB:AF-A0A1C1CCP0-F1 Cytoskeletal signaling protein slm1 CYTO
 697:  w8cl-A  2.8 14.0  121   991    7   9EURO1/AFDB:AF-A0A1C1D2J9-F1 Uncharacterized protein UNCHARACTERIZED 
 698:  w408-A  2.8 21.8  106   897    6   9EURO1/AFDB:AF-A0A1C1CUI2-F1 Uncharacterized protein UNCHARACTERIZED 
 699:  w5zx-A  2.8  4.9   99   503    6   9EURO1/AFDB:AF-A0A1C1C8D5-F1 Putative MFS efflux transporter PUTATIVE
 700:  w4an-A  2.8  5.5   70   524    7   9EURO1/AFDB:AF-A0A1C1CXM7-F1 Smr domain protein SMR DOMAIN PROTEIN;
 701:  wa6u-A  2.8 13.6  146   437    8   9EURO1/AFDB:AF-A0A1C1CGJ2-F1 Acyl-CoA dehydrogenase ACYL-COA DEHYDROG
 702:  w31q-A  2.8  4.2   51   155    6   9EURO1/AFDB:AF-A0A1C1CYW9-F1 BLM10_N domain-containing protein BLM10_
 703:  waqo-A  2.8  5.1   83   491    7   9EURO1/AFDB:AF-A0A1C1D0B5-F1 Putative O-methyltransferase PUTATIVE O-
 704:  w3i6-A  2.8  7.3  136   465    5   9EURO1/AFDB:AF-A0A1C1CB89-F1 F-box domain-containing protein F-BOX DO
 705:  w7zi-A  2.8  6.9   97   309    9   9EURO1/AFDB:AF-A0A1C1CPT1-F1 Uncharacterized protein UNCHARACTERIZED 
 706:  w3ao-A  2.8  9.1   73   339    4   9EURO1/AFDB:AF-A0A1C1D0F7-F1 SAGA complex component SAGA COMPLEX COMP
 707:  w7ln-A  2.8  9.1  111  2537    3   9EURO1/AFDB:AF-A0A1C1CXK9-F1 Putative ubiquitin C-terminal hydrolase 
 708:  w4b4-A  2.8  4.3   76   124    1   9EURO1/AFDB:AF-A0A1C1CJE0-F1 Tubulin-specific chaperone A TUBULIN-SPE
 709:  w4l7-A  2.8 12.7   58   360   10   9EURO1/AFDB:AF-A0A1C1CS65-F1 Small glutamine-rich tetratricopeptide r
 710:  w61q-A  2.8 14.3  138   451    9   9EURO1/AFDB:AF-A0A1C1CD60-F1 Metal tolerance protein 9 METAL TOLERANC
 711:  w3ar-A  2.8  4.5  128   884    6   9EURO1/AFDB:AF-A0A1C1CYV6-F1 Fungal specific transcription factor dom
 712:  w7bi-A  2.8  4.3  138   575    7   9EURO1/AFDB:AF-A0A1C1CSN0-F1 General amino acid permease AGP2 GENERAL
 713:  w9g2-A  2.8  5.7   92   152    9   9EURO1/AFDB:AF-A0A1C1C7B1-F1 Uncharacterized protein UNCHARACTERIZED 
 714:  w3j9-A  2.8  4.3   87   788    7   9EURO1/AFDB:AF-A0A1C1CAS8-F1 Uncharacterized protein UNCHARACTERIZED 
 715:  w4gh-A  2.8 11.1   90   656    7   9EURO1/AFDB:AF-A0A1C1C8M5-F1 Putative G2/mitotic-specific cyclin PUTA
 716:  w39o-A  2.8  4.5  107   231    7   9EURO1/AFDB:AF-A0A1C1CBB1-F1 Putative glutathione S-transferase PUTAT
 717:  w8el-A  2.8  4.6   89  1046    9   9EURO1/AFDB:AF-A0A1C1CQE3-F1 Uncharacterized protein UNCHARACTERIZED 
 718:  w6o6-A  2.8  3.9   62   241    5   9EURO1/AFDB:AF-A0A1C1D0D2-F1 Uncharacterized protein UNCHARACTERIZED 
 719:  w79j-A  2.8  3.7   68   146    9   9EURO1/AFDB:AF-A0A1C1CJP6-F1 Uncharacterized protein UNCHARACTERIZED 
 720:  w69u-A  2.8 10.3  103   349    7   9EURO1/AFDB:AF-A0A1C1CVU6-F1 Peroxisomal membrane protein PMP47B PERO
 721:  w56e-A  2.8  6.7   62   511   10   9EURO1/AFDB:AF-A0A1C1CD14-F1 RED_N domain-containing protein RED_N DO
 722:  w6gm-A  2.8  6.0   81   114   10   9EURO1/AFDB:AF-A0A1C1CGK3-F1 Uncharacterized protein UNCHARACTERIZED 
 723:  w8zz-A  2.8  4.4   94   456    9   9EURO1/AFDB:AF-A0A1C1CMB1-F1 Acyl-CoA dehydrogenase family member 11 
 724:  w2sp-A  2.8  3.3   71  1754    6   9EURO1/AFDB:AF-A0A1C1CFF6-F1 DNA-directed RNA polymerase subunit DNA-
 725:  w7gz-A  2.8  6.3  131   390    8   9EURO1/AFDB:AF-A0A1C1CQ83-F1 Zinc-regulated transporter ZINC-REGULATE
 726:  w4yg-A  2.8  7.5  118  1008   13   9EURO1/AFDB:AF-A0A1C1CRG0-F1 GPI ethanolamine phosphate transferase 1
 727:  w83w-A  2.8 10.3  100   542    5   9EURO1/AFDB:AF-A0A1C1C9H4-F1 Aromatic amino acid aminotransferase ARO
 728:  w4zk-A  2.8  5.2   83   741   12   9EURO1/AFDB:AF-A0A1C1CTM6-F1 CAP-Gly domain containing protein CAP-GL
 729:  w2bv-A  2.8  3.2   76   349    7   9EURO1/AFDB:AF-A0A1C1CTL9-F1 Uncharacterized protein UNCHARACTERIZED 
 730:  w70x-A  2.8  5.0  115   293    4   9EURO1/AFDB:AF-A0A1C1CEX5-F1 Uncharacterized protein UNCHARACTERIZED 
 731:  w6xf-A  2.8 10.8   82   256    7   9EURO1/AFDB:AF-A0A1C1CK92-F1 Uncharacterized protein UNCHARACTERIZED 
 732:  w2cl-A  2.8 11.0   91   404    7   9EURO1/AFDB:AF-A0A1C1CHX6-F1 Geranylgeranyl transferase type-2 subuni
 733:  w88s-A  2.8  3.6   97   176    6   9EURO1/AFDB:AF-A0A1C1CWW9-F1 Uncharacterized protein UNCHARACTERIZED 
 734:  w4ji-A  2.7 11.5   96   421    5   9EURO1/AFDB:AF-A0A1C1CIE3-F1 Uncharacterized protein UNCHARACTERIZED 
 735:  w9zt-A  2.7  3.3   77  1318    5   9EURO1/AFDB:AF-A0A1C1C9B5-F1 Cullin-associated NEDD8-dissociated prot
 736:  w5fi-A  2.7  3.6   59    80    5   9EURO1/AFDB:AF-A0A1C1CQC4-F1 Uncharacterized protein UNCHARACTERIZED 
 737:  w9mn-A  2.7 10.8  109   265    8   9EURO1/AFDB:AF-A0A1C1CZH2-F1 Uncharacterized protein UNCHARACTERIZED 
 738:  w7pl-A  2.7 11.7  132   426    6   9EURO1/AFDB:AF-A0A1C1CLB1-F1 Mitochondrial metal transporter MITOCHON
 739:  w301-A  2.7  4.6  131  1678    8   9EURO1/AFDB:AF-A0A1C1CA33-F1 Nuclear pore complex protein NUCLEAR POR
 740:  w7ga-A  2.7 17.6  101  1694    5   9EURO1/AFDB:AF-A0A1C1CJR4-F1 Structural maintenance of chromosomes pr
 741:  w6z1-A  2.7  5.9   81   364   11   9EURO1/AFDB:AF-A0A1C1CFK6-F1 DUF292 domain protein DUF292 DOMAIN PROT
 742:  w3ox-A  2.7  5.7   99   147    5   9EURO1/AFDB:AF-A0A1C1CL64-F1 Golgi apparatus membrane protein TVP23 G
 743:  w3xo-A  2.7  8.0  140   547    4   9EURO1/AFDB:AF-A0A1C1CEH1-F1 Acyl-CoA dehydrogenase family protein AC
 744:  w2uo-A  2.7 10.5  125  1736    7   9EURO1/AFDB:AF-A0A1C1D076-F1 Suppressor protein of bem1/bed5 double m
 745:  w3ra-A  2.7  4.9   98   274    7   9EURO1/AFDB:AF-A0A1C1CFA8-F1 Putative hemerythrin-like protein PUTATI
 746:  w7fb-A  2.7  5.8  105   697   10   9EURO1/AFDB:AF-A0A1C1CGK8-F1 Zn(II)2Cys6 transcription factor ZN(II)2
 747:  w52e-A  2.7  5.6  104   438    6   9EURO1/AFDB:AF-A0A1C1D2E7-F1 Isovaleryl-CoA dehydrogenase, mitochondr
 748:  w73t-A  2.7  7.7   66   195    8   9EURO1/AFDB:AF-A0A1C1CEA9-F1 Uncharacterized protein UNCHARACTERIZED 
 749:  wahs-A  2.7  6.9   79   291    6   9EURO1/AFDB:AF-A0A1C1C6T3-F1 Uncharacterized protein UNCHARACTERIZED 
 750:  w75q-A  2.7  6.6  107   519    3   9EURO1/AFDB:AF-A0A1C1CMH9-F1 tRNA wybutosine-synthesizing protein 4 T
 751:  w9j8-A  2.7  5.1  102   778    5   9EURO1/AFDB:AF-A0A1C1C899-F1 Putative MHYT domain signaling protein P
 752:  w8xw-A  2.7 11.5  154   437    8   9EURO1/AFDB:AF-A0A1C1CMI9-F1 Putative transporter PUTATIVE TRANSPORTE
 753:  w4gx-A  2.7 12.5   97   328    3   9EURO1/AFDB:AF-A0A1C1D2F3-F1 Uncharacterized protein UNCHARACTERIZED 
 754:  w32b-A  2.7  6.4   85   161   12   9EURO1/AFDB:AF-A0A1C1CTS2-F1 Uncharacterized protein UNCHARACTERIZED 
 755:  w2s2-A  2.7  6.0  154   815    7   9EURO1/AFDB:AF-A0A1C1D191-F1 Uncharacterized protein UNCHARACTERIZED 
 756:  w9jd-A  2.7  4.7  122   747   11   9EURO1/AFDB:AF-A0A1C1CAE9-F1 RING finger ubiquitin ligase RING FINGER
 757:  w7da-A  2.7  4.9  125   495    9   9EURO1/AFDB:AF-A0A1C1CW72-F1 Uncharacterized protein UNCHARACTERIZED 
 758:  w4uh-A  2.7 12.6   93  1507    1   9EURO1/AFDB:AF-A0A1C1CWC6-F1 Uncharacterized protein UNCHARACTERIZED 
 759:  w923-A  2.7  5.3  125   530   11   9EURO1/AFDB:AF-A0A1C1CP84-F1 Putative transporter PUTATIVE TRANSPORTE
 760:  w6mr-A  2.7  4.3  114   314    4   9EURO1/AFDB:AF-A0A1C1CSH7-F1 Uncharacterized protein UNCHARACTERIZED 
 761:  w59w-A  2.7  6.6  113   373    7   9EURO1/AFDB:AF-A0A1C1CGA7-F1 Plasma membrane iron permease PLASMA MEM
 762:  w4ng-A  2.7 10.4  117   507    7   9EURO1/AFDB:AF-A0A1C1CYU4-F1 DUF618 domain-containing protein DUF618 
 763:  w406-A  2.7  5.5   71    96    4   9EURO1/AFDB:AF-A0A1C1CG68-F1 Mitochondrial distribution and morpholog
 764:  w50n-A  2.7 10.5   88   640    7   9EURO1/AFDB:AF-A0A1C1C8K6-F1 Putative fungal specific transcription f
 765:  w9xz-A  2.7  4.5   67    91    6   9EURO1/AFDB:AF-A0A1C1CIN5-F1 Uncharacterized protein UNCHARACTERIZED 
 766:  w7a3-A  2.7 13.2   69   980    7   9EURO1/AFDB:AF-A0A1C1CZJ6-F1 Putative AAA family ATPase PUTATIVE AAA 
 767:  waly-A  2.7  4.6   99   217    5   9EURO1/AFDB:AF-A0A1C1CSQ3-F1 Uncharacterized protein UNCHARACTERIZED 
 768:  w2k4-A  2.7  4.6  126   704    5   9EURO1/AFDB:AF-A0A1C1CTS8-F1 Fungal_trans domain-containing protein F
 769:  w8xu-A  2.7  4.4   62   117    3   9EURO1/AFDB:AF-A0A1C1CMK6-F1 Uncharacterized protein UNCHARACTERIZED 
 770:  w5hw-A  2.7  6.3  102  1447    8   9EURO1/AFDB:AF-A0A1C1C7H6-F1 Tat pathway signal sequence TAT PATHWAY 
 771:  w574-A  2.7 12.8  116   443   10   9EURO1/AFDB:AF-A0A1C1CHV1-F1 Uncharacterized protein UNCHARACTERIZED 
 772:  w3bg-A  2.7  9.5  143   439    4   9EURO1/AFDB:AF-A0A1C1D0F5-F1 Helo_like_N domain-containing protein HE
 773:  w2rx-A  2.7  4.5  110   412    8   9EURO1/AFDB:AF-A0A1C1CR82-F1 Uncharacterized protein UNCHARACTERIZED 
 774:  w35x-A  2.7  5.6   97   991    3   9EURO1/AFDB:AF-A0A1C1CPC5-F1 Helicase required for RNAi-mediated hete
 775:  wa2g-A  2.7 12.0  101   635    7   9EURO1/AFDB:AF-A0A1C1CHI9-F1 ABC transporter ATP-binding protein ARB1
 776:  wabm-A  2.7  8.3   62   126   10   9EURO1/AFDB:AF-A0A1C1C992-F1 Uncharacterized protein UNCHARACTERIZED 
 777:  w2pe-A  2.7  8.4  123   251   11   9EURO1/AFDB:AF-A0A1C1CUG0-F1 Mpv17 MPV17;
 778:  w8lc-A  2.7  4.0   95   410   14   9EURO1/AFDB:AF-A0A1C1CI46-F1 Uncharacterized protein UNCHARACTERIZED 
 779:  w3b1-A  2.7  6.1  125   557    9   9EURO1/AFDB:AF-A0A1C1CR31-F1 Putative amino-acid permease P7G5.06 PUT
 780:  wasc-A  2.7  3.8   72   171    8   9EURO1/AFDB:AF-A0A1C1CS74-F1 Uncharacterized protein UNCHARACTERIZED 
 781:  wa18-A  2.7  5.7  111   546    5   9EURO1/AFDB:AF-A0A1C1CEX1-F1 Putative inorganic phosphate transporter
 782:  w86w-A  2.7 12.6   91   607   12   9EURO1/AFDB:AF-A0A1C1CEN3-F1 Phosphonoacetate hydrolase PHOSPHONOACET
 783:  w4n4-A  2.7  5.7  121   654    7   9EURO1/AFDB:AF-A0A1C1CW48-F1 Uncharacterized protein UNCHARACTERIZED 
 784:  w2j4-A  2.7  9.3  102   839    8   9EURO1/AFDB:AF-A0A1C1CXA6-F1 Uncharacterized protein UNCHARACTERIZED 
 785:  w8px-A  2.7 11.5  102   520    6   9EURO1/AFDB:AF-A0A1C1CBI9-F1 Choline transport protein CHOLINE TRANSP
 786:  w5cc-A  2.7  5.2   77   649    8   9EURO1/AFDB:AF-A0A1C1CM66-F1 Signal recognition particle subunit SRP7
 787:  w4i7-A  2.7  5.9   99   882    5   9EURO1/AFDB:AF-A0A1C1CM93-F1 MFS domain-containing protein MFS DOMAIN
 788:  w5j6-A  2.7  5.9  137   714    9   9EURO1/AFDB:AF-A0A1C1CC94-F1 Uncharacterized protein UNCHARACTERIZED 
 789:  w6xm-A  2.7 10.8   73   698   10   9EURO1/AFDB:AF-A0A1C1CIF7-F1 Glycerol-3-phosphate dehydrogenase GLYCE
 790:  w50m-A  2.7  8.8  130   913    6   9EURO1/AFDB:AF-A0A1C1CJK7-F1 PH domain protein PH DOMAIN PROTEIN;
 791:  w6w9-A  2.7  4.5   90   521    3   9EURO1/AFDB:AF-A0A1C1CW76-F1 Phthalate transporter PHTHALATE TRANSPOR
 792:  w97g-A  2.7  5.4  103   304    9   9EURO1/AFDB:AF-A0A1C1CUG2-F1 Putative MFS transporter PUTATIVE MFS TR
 793:  w6nx-A  2.7 12.2  140   938    3   9EURO1/AFDB:AF-A0A1C1CCA5-F1 Putative transporter PUTATIVE TRANSPORTE
 794:  w2v8-A  2.7  9.3  103   610    7   9EURO1/AFDB:AF-A0A1C1CDE2-F1 Putative HC-toxin efflux carrier TOXA PU
 795:  w397-A  2.7 17.0   85   493    5   9EURO1/AFDB:AF-A0A1C1D284-F1 Seryl-tRNA synthetase SERYL-TRNA SYNTHET
 796:  w8kg-A  2.7 10.7  126   520    4   9EURO1/AFDB:AF-A0A1C1D0J6-F1 Uncharacterized protein UNCHARACTERIZED 
 797:  w5ed-A  2.7 11.8  118   863    4   9EURO1/AFDB:AF-A0A1C1CLC2-F1 MFS general substrate transporter MFS GE
 798:  w8a6-A  2.7  4.0   58   102   10   9EURO1/AFDB:AF-A0A1C1CJA3-F1 Uncharacterized protein UNCHARACTERIZED 
 799:  w96q-A  2.7  4.3  100   304    9   9EURO1/AFDB:AF-A0A1C1CZG1-F1 Uncharacterized protein UNCHARACTERIZED 
 800:  wavc-A  2.6  3.8   92   503   11   9EURO1/AFDB:AF-A0A1C1CBY6-F1 Eukaryotic translation initiation factor
 801:  w6e0-A  2.6  8.1  104   372    7   9EURO1/AFDB:AF-A0A1C1CSP7-F1 Uncharacterized protein UNCHARACTERIZED 
 802:  w2ro-A  2.6 11.1  105  1035    6   9EURO1/AFDB:AF-A0A1C1CYQ6-F1 Uncharacterized protein UNCHARACTERIZED 
 803:  w7uw-A  2.6  6.2  114   651    6   9EURO1/AFDB:AF-A0A1C1CPB5-F1 Uncharacterized protein UNCHARACTERIZED 
 804:  w8os-A  2.6 12.9  149   654    4   9EURO1/AFDB:AF-A0A1C1CTG3-F1 XPG_I_2 domain-containing protein XPG_I_
 805:  wadk-A  2.6  5.9  119   801    6   9EURO1/AFDB:AF-A0A1C1C6H4-F1 Zn2/Cys6 DNA-binding protein ZN2/CYS6 DN
 806:  w2n1-A  2.6  6.6   89   294   11   9EURO1/AFDB:AF-A0A1C1C9C7-F1 Uncharacterized protein UNCHARACTERIZED 
 807:  w9dw-A  2.6  5.1   89   883    6   9EURO1/AFDB:AF-A0A1C1CFG8-F1 Ankyrin repeat protein ANKYRIN REPEAT PR
 808:  w93o-A  2.6  4.8  112   591    4   9EURO1/AFDB:AF-A0A1C1CMB8-F1 Uncharacterized protein UNCHARACTERIZED 
 809:  w48b-A  2.6  3.9   77   134    5   9EURO1/AFDB:AF-A0A1C1CIL2-F1 Uncharacterized protein UNCHARACTERIZED 
 810:  w2i6-A  2.6  5.4  137  1026   11   9EURO1/AFDB:AF-A0A1C1CXA3-F1 Vacuole-associated enzyme activator comp
 811:  waf7-A  2.6  7.4   83   534    6   9EURO1/AFDB:AF-A0A1C1CK56-F1 Uncharacterized protein UNCHARACTERIZED 
 812:  w2gp-A  2.6  7.3  131   361    6   9EURO1/AFDB:AF-A0A1C1D1C0-F1 Putative transporter PUTATIVE TRANSPORTE
 813:  w69a-A  2.6  5.6   96   171    7   9EURO1/AFDB:AF-A0A1C1CY51-F1 Uncharacterized protein UNCHARACTERIZED 
 814:  w5ui-A  2.6  5.0  152   458    6   9EURO1/AFDB:AF-A0A1C1C7L3-F1 Uncharacterized protein UNCHARACTERIZED 
 815:  w9l6-A  2.6 12.1  142   434   10   9EURO1/AFDB:AF-A0A1C1C7U1-F1 Acyl-CoA dehydrogenase ACYL-COA DEHYDROG
 816:  w8ps-A  2.6 10.8  113  1692    5   9EURO1/AFDB:AF-A0A1C1CTP7-F1 DNA replication ATP-dependent helicase/n
 817:  wabv-A  2.6  5.5   98  1261    5   9EURO1/AFDB:AF-A0A1C1CU40-F1 Uncharacterized protein UNCHARACTERIZED 
 818:  walz-A  2.6  5.5  121   280    6   9EURO1/AFDB:AF-A0A1C1CAV4-F1 PQ-loop repeat-containing protein 1 PQ-L
 819:  w81x-A  2.6  6.7  139   588    6   9EURO1/AFDB:AF-A0A1C1CWA5-F1 Uncharacterized protein UNCHARACTERIZED 
 820:  w74a-A  2.6  7.1  140   509    4   9EURO1/AFDB:AF-A0A1C1CZR0-F1 Uncharacterized protein UNCHARACTERIZED 
 821:  w818-A  2.6  4.9   60   126    3   9EURO1/AFDB:AF-A0A1C1CBZ5-F1 Uncharacterized protein UNCHARACTERIZED 
 822:  w2e1-A  2.6  5.0  143   554    8   9EURO1/AFDB:AF-A0A1C1D048-F1 Zn(2)-C6 fungal-type domain-containing p
 823:  w4tk-A  2.6  5.1  138   933   10   9EURO1/AFDB:AF-A0A1C1CT83-F1 Mediator of RNA polymerase II transcript
 824:  w746-A  2.6  6.4   88   441   11   9EURO1/AFDB:AF-A0A1C1CCV6-F1 Putative cellular morphogenesis protein 
 825:  w4kc-A  2.6 11.3  135   352    7   9EURO1/AFDB:AF-A0A1C1CLF0-F1 Amino-acid transporter arg-13 AMINO-ACID
 826:  w6sh-A  2.6  9.9  107   270    6   9EURO1/AFDB:AF-A0A1C1CMN6-F1 3-beta-hydroxysteroid-Delta(8), Delta(7)
 827:  w2pi-A  2.6 10.7   94   265    4   9EURO1/AFDB:AF-A0A1C1CV08-F1 Protein sym1 PROTEIN SYM1;
 828:  w7nq-A  2.6  9.0   68   278    7   9EURO1/AFDB:AF-A0A1C1CEE2-F1 Uncharacterized protein UNCHARACTERIZED 
 829:  w3jt-A  2.6  3.8   55   183    4   9EURO1/AFDB:AF-A0A1C1CCT2-F1 Uncharacterized protein UNCHARACTERIZED 
 830:  w2oo-A  2.6  6.0  119   504    8   9EURO1/AFDB:AF-A0A1C1CKY0-F1 Uncharacterized protein UNCHARACTERIZED 
 831:  w9l5-A  2.6 21.0   76   249   11   9EURO1/AFDB:AF-A0A1C1CIM9-F1 Uncharacterized protein UNCHARACTERIZED 
 832:  w3ce-A  2.6  6.1  116   418    6   9EURO1/AFDB:AF-A0A1C1CKZ3-F1 Uncharacterized protein UNCHARACTERIZED 
 833:  w7kd-A  2.6 13.2  102   175    4   9EURO1/AFDB:AF-A0A1C1CEB9-F1 PRA1 family protein PRA1 FAMILY PROTEIN;
 834:  w2w9-A  2.6  8.5   93   686    6   9EURO1/AFDB:AF-A0A1C1D017-F1 Uncharacterized protein UNCHARACTERIZED 
 835:  wanw-A  2.6  3.4   59   100    7   9EURO1/AFDB:AF-A0A1C1C8H3-F1 Dolichol-phosphate mannosyltransferase s
 836:  w6cj-A  2.6 11.3   85   510    8   9EURO1/AFDB:AF-A0A1C1C7N8-F1 Putative succinate-semialdehyde dehydrog
 837:  waoe-A  2.6 11.5   87  1280    5   9EURO1/AFDB:AF-A0A1C1CGP7-F1 Nucleoporin pom152 NUCLEOPORIN POM152;
 838:  waqb-A  2.6  9.4   83   300    7   9EURO1/AFDB:AF-A0A1C1CH87-F1 OTU domain-containing protein 2 OTU DOMA
 839:  w92r-A  2.6  5.3  119   545    6   9EURO1/AFDB:AF-A0A1C1CD69-F1 Choline transport protein CHOLINE TRANSP
 840:  w6a1-A  2.6  6.2   93   449    6   9EURO1/AFDB:AF-A0A1C1C9K8-F1 Uncharacterized protein UNCHARACTERIZED 
 841:  w32g-A  2.6  3.4   58   564    7   9EURO1/AFDB:AF-A0A1C1CRY4-F1 Protein arginine methyltransferase NDUFA
 842:  w6qk-A  2.6 12.8  154   566   10   9EURO1/AFDB:AF-A0A1C1CAU7-F1 MFS multidrug transporter MFS MULTIDRUG 
 843:  w6m3-A  2.6  4.9   99   305    9   9EURO1/AFDB:AF-A0A1C1C7B3-F1 Uncharacterized protein UNCHARACTERIZED 
 844:  w4dq-A  2.6  5.6   85   246   11   9EURO1/AFDB:AF-A0A1C1CLV7-F1 Protoglobin domain-containing protein PR
 845:  w5i9-A  2.6 12.8   67   126    4   9EURO1/AFDB:AF-A0A1C1D2G2-F1 Cytochrome c oxidase assembly protein CY
 846:  w8jc-A  2.6 10.7  103   287    8   9EURO1/AFDB:AF-A0A1C1CEP2-F1 Uncharacterized protein UNCHARACTERIZED 
 847:  w8u3-A  2.6  8.0   65   123    8   9EURO1/AFDB:AF-A0A1C1D222-F1 Mitochondrial zinc maintenance protein 1
 848:  w54q-A  2.6  8.6   68   249    3   9EURO1/AFDB:AF-A0A1C1C6G4-F1 MICOS complex subunit MICOS COMPLEX SUBU
 849:  w6xg-A  2.6  4.8   99   508    4   9EURO1/AFDB:AF-A0A1C1C9V5-F1 Sugar transporter STL1 SUGAR TRANSPORTER
 850:  w4eh-A  2.6  9.3   79   598    8   9EURO1/AFDB:AF-A0A1C1CBI6-F1 Uroporphyrinogen-III C-methyltransferase
 851:  w3kp-A  2.6  5.9   98   735    8   9EURO1/AFDB:AF-A0A1C1CIN7-F1 Protein BZZ1 PROTEIN BZZ1;
 852:  w7ev-A  2.6  4.4   79   425    8   9EURO1/AFDB:AF-A0A1C1CAW5-F1 Uncharacterized protein UNCHARACTERIZED 
 853:  w53n-A  2.6 11.3  128   428    6   9EURO1/AFDB:AF-A0A1C1D1N3-F1 BAR domain-containing protein BAR DOMAIN
 854:  w9mx-A  2.6  7.1   91  1194   11   9EURO1/AFDB:AF-A0A1C1CBQ3-F1 Protein EFR3 PROTEIN EFR3;
 855:  w3h0-A  2.6 11.2  109   718   11   9EURO1/AFDB:AF-A0A1C1CYA8-F1 Uncharacterized protein UNCHARACTERIZED 
 856:  w8lz-A  2.6  8.1   75   135    8   9EURO1/AFDB:AF-A0A1C1CMW3-F1 Uncharacterized protein UNCHARACTERIZED 
 857:  w5q3-A  2.6  5.1   68   218    6   9EURO1/AFDB:AF-A0A1C1CLG2-F1 Putative MIND kinetochore complex compon
 858:  w3h9-A  2.6  5.8  131   395    3   9EURO1/AFDB:AF-A0A1C1CH41-F1 Fungal_trans domain-containing protein F
 859:  w68s-A  2.6  9.8   95   758    7   9EURO1/AFDB:AF-A0A1C1CW00-F1 Uncharacterized protein UNCHARACTERIZED 
 860:  w3wl-A  2.6  4.2   79   205    6   9EURO1/AFDB:AF-A0A1C1CKK8-F1 Uncharacterized protein UNCHARACTERIZED 
 861:  w5sf-A  2.6 15.8   96   685    9   9EURO1/AFDB:AF-A0A1C1CZI2-F1 Putative membrane protein PUTATIVE MEMBR
 862:  waq5-A  2.6  4.1  133   574    8   9EURO1/AFDB:AF-A0A1C1CK85-F1 Putative amino-acid permease PUTATIVE AM
 863:  w6ii-A  2.6  6.7  104   151    6   9EURO1/AFDB:AF-A0A1C1D055-F1 DUF202 domain-containing protein DUF202 
 864:  w6lg-A  2.6 11.0  123   322   11   9EURO1/AFDB:AF-A0A1C1CHX9-F1 Putative transporter PUTATIVE TRANSPORTE
 865:  w57u-A  2.6  4.6  145   593   11   9EURO1/AFDB:AF-A0A1C1CGQ0-F1 Uncharacterized protein UNCHARACTERIZED 
 866:  w3oq-A  2.6  8.3   89   580    8   9EURO1/AFDB:AF-A0A1C1CUQ8-F1 General amino acid permease AGP2 GENERAL
 867:  w6zr-A  2.6  6.9  129   589    8   9EURO1/AFDB:AF-A0A1C1CP20-F1 Palmitoyltransferase PALMITOYLTRANSFERAS
 868:  w6xr-A  2.6  7.4   98   412    2   9EURO1/AFDB:AF-A0A1C1D0X8-F1 Hippurate hydrolase HIPPURATE HYDROLASE;
 869:  w855-A  2.6  2.8   59   353    5   9EURO1/AFDB:AF-A0A1C1CZ39-F1 Uncharacterized protein UNCHARACTERIZED 
 870:  wake-A  2.6  9.7   71   927   10   9EURO1/AFDB:AF-A0A1C1D1U9-F1 Mitochondrial mRNA processing protein MI
 871:  w9ak-A  2.6  9.0   96   470    8   9EURO1/AFDB:AF-A0A1C1CRA4-F1 Uncharacterized protein UNCHARACTERIZED 
 872:  w38c-A  2.6  5.4   60    92    7   9EURO1/AFDB:AF-A0A1C1CF63-F1 Uncharacterized protein UNCHARACTERIZED 
 873:  w9fd-A  2.6  5.7  117   186    3   9EURO1/AFDB:AF-A0A1C1CAP0-F1 Uncharacterized protein UNCHARACTERIZED 
 874:  w704-A  2.6  8.2  135   743    4   9EURO1/AFDB:AF-A0A1C1CLG5-F1 Zn(2)-C6 fungal-type domain-containing p
 875:  w4jj-A  2.6  4.7  123   175    6   9EURO1/AFDB:AF-A0A1C1D2F9-F1 Uncharacterized protein UNCHARACTERIZED 
 876:  w47t-A  2.6  9.3  127   249    6   9EURO1/AFDB:AF-A0A1C1CVJ1-F1 Uncharacterized protein UNCHARACTERIZED 
 877:  w6tj-A  2.6  9.9  131   636    4   9EURO1/AFDB:AF-A0A1C1CCG7-F1 Putative RNA polymerase II transcription
 878:  wadf-A  2.6  8.8  146   593   10   9EURO1/AFDB:AF-A0A1C1C9U0-F1 MFS domain-containing protein MFS DOMAIN
 879:  waa0-A  2.6  5.8   73   368   15   9EURO1/AFDB:AF-A0A1C1CEL3-F1 Uncharacterized protein UNCHARACTERIZED 
 880:  wa9t-A  2.6  8.6  103  1597    9   9EURO1/AFDB:AF-A0A1C1CB57-F1 Uncharacterized protein UNCHARACTERIZED 
 881:  w50s-A  2.6 12.0   85   379    5   9EURO1/AFDB:AF-A0A1C1CI29-F1 Lipid phosphate phosphatase 2 LIPID PHOS
 882:  w8bp-A  2.6  6.7   80   305   11   9EURO1/AFDB:AF-A0A1C1CQH2-F1 Hydroxyquinol 1,2-dioxygenase HYDROXYQUI
 883:  w2zs-A  2.6  4.5   89   170    7   9EURO1/AFDB:AF-A0A1C1CK87-F1 Putative small secreted protein PUTATIVE
 884:  w2ux-A  2.6  6.6  101   662   11   9EURO1/AFDB:AF-A0A1C1CQ78-F1 CorA family metal ion transporter CORA F
 885:  w9p8-A  2.6  6.1  100  2182    4   9EURO1/AFDB:AF-A0A1C1CW27-F1 Uncharacterized protein UNCHARACTERIZED 
 886:  w92x-A  2.6  4.9  106  1055   11   9EURO1/AFDB:AF-A0A1C1CQE5-F1 MFS domain-containing protein MFS DOMAIN
 887:  w5mu-A  2.6  5.0  143   315    8   9EURO1/AFDB:AF-A0A1C1CXP0-F1 Polyprenol reductase POLYPRENOL REDUCTAS
 888:  w2pj-A  2.6  8.1  149  1601    5   9EURO1/AFDB:AF-A0A1C1CCS7-F1 Uncharacterized protein UNCHARACTERIZED 
 889:  w497-A  2.6  9.9   69   177    4   9EURO1/AFDB:AF-A0A1C1CH18-F1 Uncharacterized protein UNCHARACTERIZED 
 890:  w2iq-A  2.6  4.7   51   114    6   9EURO1/AFDB:AF-A0A1C1C7R7-F1 Transcription initiation factor IIA subu
 891:  w326-A  2.6 13.7  129   661    7   9EURO1/AFDB:AF-A0A1C1CSA4-F1 Nucleolar GTP-binding protein 1 NUCLEOLA
 892:  w7wx-A  2.6  5.7  115   386    8   9EURO1/AFDB:AF-A0A1C1CUH4-F1 Uncharacterized protein UNCHARACTERIZED 
 893:  w8iv-A  2.6  7.3  115   935   10   9EURO1/AFDB:AF-A0A1C1CX46-F1 DNA mismatch repair protein MSH3 DNA MIS
 894:  w444-A  2.6  6.1  109   263    9   9EURO1/AFDB:AF-A0A1C1CD66-F1 DNA replication complex GINS protein SLD
 895:  w6zv-A  2.6  5.6  145   850    8   9EURO1/AFDB:AF-A0A1C1CSD8-F1 Cutinase transcription factor 1 beta CUT
 896:  w639-A  2.6  6.1  104   878    5   9EURO1/AFDB:AF-A0A1C1CFK8-F1 Molecular chaperone DnaJ MOLECULAR CHAPE
 897:  w4dk-A  2.6 10.1  148   796    7   9EURO1/AFDB:AF-A0A1C1C797-F1 Zn(2)-C6 fungal-type domain-containing p
 898:  w3hs-A  2.6  5.9  117   749   10   9EURO1/AFDB:AF-A0A1C1D1X4-F1 DUF803 domain membrane protein DUF803 DO
 899:  w2r2-A  2.6  1.7   43   165    9   9EURO1/AFDB:AF-A0A1C1CK14-F1 ATP synthase subunit delta, mitochondria
 900:  w5sa-A  2.6  6.5   77   123    6   9EURO1/AFDB:AF-A0A1C1CUL2-F1 Vacuolar transporter chaperone 1 VACUOLA
 901:  w3lt-A  2.6  6.4   76  1228   13   9EURO1/AFDB:AF-A0A1C1CI96-F1 RhoGAP domain containing protein RHOGAP 
 902:  w8gs-A  2.6  7.8   76   845    5   9EURO1/AFDB:AF-A0A1C1CW85-F1 Uncharacterized protein UNCHARACTERIZED 
 903:  w9kn-A  2.6  5.0  112   184   10   9EURO1/AFDB:AF-A0A1C1CUZ5-F1 DUF4149 domain-containing protein DUF414
 904:  wa4c-A  2.6  4.7  100   318    5   9EURO1/AFDB:AF-A0A1C1CR03-F1 Protein GVP36 PROTEIN GVP36;
 905:  w5o6-A  2.6  8.9  109   406    6   9EURO1/AFDB:AF-A0A1C1CM95-F1 Urea transport protein UREA TRANSPORT PR
 906:  w2i0-A  2.6  5.0  112   294    6   9EURO1/AFDB:AF-A0A1C1CRX2-F1 Putative atp synthase f0 protein PUTATIV
 907:  w8xm-A  2.6  6.8  107   654    2   9EURO1/AFDB:AF-A0A1C1CUZ8-F1 Carboxylic acid transporter protein like
 908:  w41a-A  2.6  8.1  102   576    4   9EURO1/AFDB:AF-A0A1C1D1S5-F1 Spermine/spermidine synthase family prot
 909:  w71l-A  2.6  6.1   88   131    5   9EURO1/AFDB:AF-A0A1C1CSL3-F1 Uncharacterized protein UNCHARACTERIZED 
 910:  w504-A  2.6 10.5   83   118    7   9EURO1/AFDB:AF-A0A1C1CPL4-F1 Uncharacterized protein UNCHARACTERIZED 
 911:  w49n-A  2.6  3.1   52   138   13   9EURO1/AFDB:AF-A0A1C1D2S5-F1 Uncharacterized protein UNCHARACTERIZED 
 912:  w79d-A  2.6  5.8   90   795   11   9EURO1/AFDB:AF-A0A1C1CAW4-F1 Vacuolar transporter chaperone 2 VACUOLA
 913:  w46u-A  2.6 17.7  109  1141    6   9EURO1/AFDB:AF-A0A1C1CJ96-F1 Nuclear export mediator factor NEMF NUCL
 914:  w4fy-A  2.6  6.7  113   365   10   9EURO1/AFDB:AF-A0A1C1CNQ9-F1 Plasma membrane iron permease PLASMA MEM
 915:  w6rz-A  2.6  4.4  132   588    7   9EURO1/AFDB:AF-A0A1C1CUN8-F1 Dicarboxylic amino acid permease DICARBO
 916:  w88f-A  2.6 10.1   74   167    8   9EURO1/AFDB:AF-A0A1C1CWT1-F1 Uncharacterized protein UNCHARACTERIZED 
 917:  w97n-A  2.6  4.5  143   959    8   9EURO1/AFDB:AF-A0A1C1CKU5-F1 Uncharacterized protein UNCHARACTERIZED 
 918:  w7ds-A  2.6  4.4  109   867    6   9EURO1/AFDB:AF-A0A1C1CUG8-F1 HET domain-containing protein HET DOMAIN
 919:  wa3w-A  2.6 10.1   70   165   10   9EURO1/AFDB:AF-A0A1C1CHX3-F1 Uncharacterized protein UNCHARACTERIZED 
 920:  w3pq-A  2.5 34.0  117   878    6   9EURO1/AFDB:AF-A0A1C1CI88-F1 MHD domain-containing protein MHD DOMAIN
 921:  w3wg-A  2.5  6.2   62   656    3   9EURO1/AFDB:AF-A0A1C1CXS0-F1 tRNA pseudouridine synthase 1 TRNA PSEUD
 922:  w88g-A  2.5  6.4  112   330    4   9EURO1/AFDB:AF-A0A1C1CAC1-F1 Uncharacterized protein UNCHARACTERIZED 
 923:  w82s-A  2.5  9.3   63   577    6   9EURO1/AFDB:AF-A0A1C1CJ66-F1 F-box domain-containing protein F-BOX DO
 924:  w964-A  2.5  5.2  105   417   10   9EURO1/AFDB:AF-A0A1C1CFI5-F1 Quinate permease QUINATE PERMEASE;
 925:  w508-A  2.5 12.8   91   272    7   9EURO1/AFDB:AF-A0A1C1C6T4-F1 Protein transport protein BOS1 PROTEIN T
 926:  w6sv-A  2.5  6.0  103  1284    4   9EURO1/AFDB:AF-A0A1C1CW95-F1 Pre-mRNA splicing factor PRE-MRNA SPLICI
 927:  w2a6-A  2.5  6.1   83   143    4   9EURO1/AFDB:AF-A0A1C1CUR8-F1 Uncharacterized protein UNCHARACTERIZED 
 928:  w64f-A  2.5  6.0   86   273    3   9EURO1/AFDB:AF-A0A1C1C7N0-F1 Uncharacterized protein UNCHARACTERIZED 
 929:  w67j-A  2.5  8.0   59   120    3   9EURO1/AFDB:AF-A0A1C1CHA7-F1 Uncharacterized protein UNCHARACTERIZED 
 930:  w4za-A  2.5  4.6   98  1085    3   9EURO1/AFDB:AF-A0A1C1CCE2-F1 F-box domain protein F-BOX DOMAIN PROTEI
 931:  w7uf-A  2.5  8.6  104   547    7   9EURO1/AFDB:AF-A0A1C1CZY9-F1 3-hydroxybenzoate 6-hydroxylase 3-HYDROX
 932:  w6ec-A  2.5  6.5  141   734    9   9EURO1/AFDB:AF-A0A1C1C7J2-F1 Putative glycosyl transferase PUTATIVE G
 933:  wadm-A  2.5  7.3   70   142    4   9EURO1/AFDB:AF-A0A1C1CW61-F1 Inner membrane protein YqjF INNER MEMBRA
 934:  w94y-A  2.5  6.6  123   418    8   9EURO1/AFDB:AF-A0A1C1C7V8-F1 Zn(2)-C6 fungal-type domain-containing p
 935:  wapu-A  2.5 11.3  108   862    6   9EURO1/AFDB:AF-A0A1C1CB52-F1 Uncharacterized protein UNCHARACTERIZED 
 936:  wafk-A  2.5 10.6  101   448    4   9EURO1/AFDB:AF-A0A1C1CE67-F1 DNA_MISMATCH_REPAIR_2 domain-containing 
 937:  w65v-A  2.5 12.0   97   532    6   9EURO1/AFDB:AF-A0A1C1CYS1-F1 GABA-specific permease GABA-SPECIFIC PER
 938:  w5pc-A  2.5  5.8  153   691    4   9EURO1/AFDB:AF-A0A1C1CP15-F1 Fungal specific transcription factor dom
 939:  w2x7-A  2.5  6.0  117   705    4   9EURO1/AFDB:AF-A0A1C1CV34-F1 Vacuolar protein sorting-associated prot
 940:  w9yp-A  2.5  4.2  127   563   13   9EURO1/AFDB:AF-A0A1C1CBQ0-F1 Putative amino-acid permease PUTATIVE AM
 941:  w2yr-A  2.5  4.0   65  1169    3   9EURO1/AFDB:AF-A0A1C1CZN0-F1 Mediator of RNA polymerase II transcript
 942:  w2p7-A  2.5  4.7   95   283   14   9EURO1/AFDB:AF-A0A1C1CA10-F1 Heterokaryon incompatibility protein s H
 943:  w6ff-A  2.5  9.4  143   611    8   9EURO1/AFDB:AF-A0A1C1C9I6-F1 Putative major facilitator superfamily t
 944:  w36u-A  2.5  9.8  131   322   10   9EURO1/AFDB:AF-A0A1C1CYN1-F1 Diacylglycerol pyrophosphate phosphatase
 945:  w4jw-A  2.5  4.7   76  1195   13   9EURO1/AFDB:AF-A0A1C1CA99-F1 Putative tubulin-specific chaperone D PU
 946:  w7mx-A  2.5  5.8  118   380    8   9EURO1/AFDB:AF-A0A1C1CZK6-F1 Uncharacterized protein UNCHARACTERIZED 
 947:  w8io-A  2.5  5.4  138   955    9   9EURO1/AFDB:AF-A0A1C1D0L3-F1 Zn(2)-C6 fungal-type domain-containing p
 948:  w5yz-A  2.5 11.5  146   371    8   9EURO1/AFDB:AF-A0A1C1D174-F1 Integral membrane protein INTEGRAL MEMBR
 949:  w7xh-A  2.5  9.0   82   485    7   9EURO1/AFDB:AF-A0A1C1D2I2-F1 Uncharacterized protein UNCHARACTERIZED 
 950:  w55u-A  2.5  6.1  124   787    5   9EURO1/AFDB:AF-A0A1C1D1P6-F1 Component of oligomeric Golgi complex 3 
 951:  w2jm-A  2.5 23.0  105   604    4   9EURO1/AFDB:AF-A0A1C1CXC6-F1 pH-response transcription factor pacC/RI
 952:  w4a7-A  2.5  6.3   91   663    8   9EURO1/AFDB:AF-A0A1C1C828-F1 Uncharacterized protein UNCHARACTERIZED 
 953:  w3uo-A  2.5  4.1  117   470   10   9EURO1/AFDB:AF-A0A1C1CD79-F1 Uncharacterized protein UNCHARACTERIZED 
 954:  w94v-A  2.5  8.3  127   751    6   9EURO1/AFDB:AF-A0A1C1CUW4-F1 N-terminal acetyltransferase A complex s
 955:  w9zg-A  2.5  4.7   51   141    4   9EURO1/AFDB:AF-A0A1C1CFQ5-F1 MFS domain-containing protein MFS DOMAIN
 956:  w7uz-A  2.5  6.5  124   552    6   9EURO1/AFDB:AF-A0A1C1D2W2-F1 Uncharacterized protein UNCHARACTERIZED 
 957:  w7l9-A  2.5  4.0   85   206    6   9EURO1/AFDB:AF-A0A1C1CSA5-F1 Uncharacterized protein UNCHARACTERIZED 
 958:  w2km-A  2.5  9.3  124   684    4   9EURO1/AFDB:AF-A0A1C1CVT5-F1 Uncharacterized protein UNCHARACTERIZED 
 959:  w78w-A  2.5 11.5  122   883    5   9EURO1/AFDB:AF-A0A1C1CMR8-F1 Uncharacterized protein UNCHARACTERIZED 
 960:  w3a8-A  2.5 13.8  149   489    8   9EURO1/AFDB:AF-A0A1C1CFU4-F1 Zinc transporter ZINC TRANSPORTER;
 961:  w38f-A  2.5  4.9  123   535    8   9EURO1/AFDB:AF-A0A1C1CKH7-F1 Major Facilitator Superfamily protein MA
 962:  w4fz-A  2.5  9.8   69   711    4   9EURO1/AFDB:AF-A0A1C1C7P6-F1 Eukaryotic translation initiation factor
 963:  w2q2-A  2.5  6.2   94   313    1   9EURO1/AFDB:AF-A0A1C1CJI2-F1 Uncharacterized protein UNCHARACTERIZED 
 964:  w3nn-A  2.5  4.9  133   537    8   9EURO1/AFDB:AF-A0A1C1CJ57-F1 Putative choline transport protein PUTAT
 965:  w55r-A  2.5  6.9   96  1393    8   9EURO1/AFDB:AF-A0A1C1CRZ4-F1 C2H2-type domain-containing protein C2H2
 966:  wa0c-A  2.5 12.2  106   690    5   9EURO1/AFDB:AF-A0A1C1D0A5-F1 Uncharacterized protein UNCHARACTERIZED 
 967:  w4wu-A  2.5 11.7  118   527    4   9EURO1/AFDB:AF-A0A1C1C9M9-F1 Sensitive to high expression protein 9, 
 968:  w4nl-A  2.5  3.6   66   668    3   9EURO1/AFDB:AF-A0A1C1CQY4-F1 N-acetyltransferase domain-containing pr
 969:  w8ow-A  2.5  5.2   62    91   10   9EURO1/AFDB:AF-A0A1C1CB20-F1 Dolichyldiphosphatase DOLICHYLDIPHOSPHAT
 970:  w4lp-A  2.5  4.3   88   536    3   9EURO1/AFDB:AF-A0A1C1CDD8-F1 Putative transporter PUTATIVE TRANSPORTE
 971:  wajh-A  2.5  4.9   91   271   10   9EURO1/AFDB:AF-A0A1C1C9H7-F1 V-type proton ATPase subunit D V-TYPE PR
 972:  w5dl-A  2.5 12.3  114   288   11   9EURO1/AFDB:AF-A0A1C1CCZ2-F1 Uncharacterized protein UNCHARACTERIZED 
 973:  w8lb-A  2.5  8.1   86   186    7   9EURO1/AFDB:AF-A0A1C1C9Z2-F1 Uncharacterized protein UNCHARACTERIZED 
 974:  w40f-A  2.5 12.4  149   337    7   9EURO1/AFDB:AF-A0A1C1CNW4-F1 Sidoreflexin SIDOREFLEXIN;
 975:  w56j-A  2.5  9.1  113   581    6   9EURO1/AFDB:AF-A0A1C1CIM0-F1 Branchpoint-bridging protein BRANCHPOINT
 976:  w9pe-A  2.5  5.5  129   522    5   9EURO1/AFDB:AF-A0A1C1CGF8-F1 Putative amino-acid permease PB24D3.02c 
 977:  w5up-A  2.5  6.5   99   224   11   9EURO1/AFDB:AF-A0A1C1CF64-F1 Aristolochene synthase ARISTOLOCHENE SYN
 978:  w4zm-A  2.5  8.1  118   945    3   9EURO1/AFDB:AF-A0A1C1CEX4-F1 Kinesin-like protein KINESIN-LIKE PROTEI
 979:  w2e7-A  2.5  5.0  103   780    8   9EURO1/AFDB:AF-A0A1C1CZB1-F1 Putative transporter PUTATIVE TRANSPORTE
 980:  w7hf-A  2.5  7.1   95   766    7   9EURO1/AFDB:AF-A0A1C1CEK2-F1 Spindle assembly checkpoint component MA
 981:  w4zd-A  2.5  7.5  100   283    7   9EURO1/AFDB:AF-A0A1C1D0L4-F1 Uncharacterized protein UNCHARACTERIZED 
 982:  w90t-A  2.5  8.0  138   309    8   9EURO1/AFDB:AF-A0A1C1CAE1-F1 Putative carrier PUTATIVE CARRIER;
 983:  w9qm-A  2.5  4.4   72   167    4   9EURO1/AFDB:AF-A0A1C1CLV1-F1 Uncharacterized protein UNCHARACTERIZED 
 984:  w4lr-A  2.5  4.3   83  1106    6   9EURO1/AFDB:AF-A0A1C1CJ32-F1 Ubiquitin hydrolase UBIQUITIN HYDROLASE;
 985:  w7k8-A  2.5  8.8  133   417    7   9EURO1/AFDB:AF-A0A1C1CWM2-F1 Uncharacterized protein UNCHARACTERIZED 
 986:  w9hc-A  2.5  5.3   76   144    9   9EURO1/AFDB:AF-A0A1C1D0M6-F1 Uncharacterized protein UNCHARACTERIZED 
 987:  w8gd-A  2.5  4.4  109  1078    8   9EURO1/AFDB:AF-A0A1C1CLD5-F1 Telomere_reg-2 domain-containing protein
 988:  w2s6-A  2.5  8.5  128   779    7   9EURO1/AFDB:AF-A0A1C1CXI2-F1 Zn(2)-C6 fungal-type domain-containing p
 989:  w9hj-A  2.5  6.8   66   546   11   9EURO1/AFDB:AF-A0A1C1CWX5-F1 Uncharacterized protein UNCHARACTERIZED 
 990:  waqp-A  2.5  4.8   66   378    9   9EURO1/AFDB:AF-A0A1C1CNN2-F1 Peptide-methionine (S)-S-oxide reductase
 991:  w5hk-A  2.5  9.9   86   166    7   9EURO1/AFDB:AF-A0A1C1CIE2-F1 Putative phosphotransmitter protein Ypd1
 992:  w4lu-A  2.5  6.6   91   303    8   9EURO1/AFDB:AF-A0A1C1CAH2-F1 Cell division control protein 14 CELL DI
 993:  w88m-A  2.5  5.9  132   608    9   9EURO1/AFDB:AF-A0A1C1C9P5-F1 Putative transporter mch1 PUTATIVE TRANS
 994:  w3tf-A  2.5  5.4  126   551    7   9EURO1/AFDB:AF-A0A1C1D2I3-F1 Glycerophosphocholine acyltransferase 1 
 995:  w3dl-A  2.5 14.0   71   747    7   9EURO1/AFDB:AF-A0A1C1CUF1-F1 Fungal_trans domain-containing protein F
 996:  w51l-A  2.5  8.7   85   284    7   9EURO1/AFDB:AF-A0A1C1CEM5-F1 Integral membrane protein, Mpv17/PMP22 f
 997:  w9v9-A  2.5  9.4  138   435    4   9EURO1/AFDB:AF-A0A1C1CYL7-F1 Major Facilitator Superfamily protein MA
 998:  w8wt-A  2.5  6.0  110   572    5   9EURO1/AFDB:AF-A0A1C1CI48-F1 Spo7-like protein SPO7-LIKE PROTEIN;
 999:  waf1-A  2.5 13.5  144   451    8   9EURO1/AFDB:AF-A0A1C1CSZ6-F1 Uncharacterized protein UNCHARACTERIZED 
1000:  wa7r-A  2.5 17.4   63   265   14   9EURO1/AFDB:AF-A0A1C1CH83-F1 Uncharacterized protein UNCHARACTERIZED 
1001:  w5e6-A  2.5  7.8  115   677    5   9EURO1/AFDB:AF-A0A1C1CU95-F1 Fungal specific transcription factor dom
1002:  w6tt-A  2.5  7.0  160  1377    4   9EURO1/AFDB:AF-A0A1C1CNI1-F1 C2 domain containing protein C2 DOMAIN C
1003:  wadg-A  2.5  4.9  131   420    8   9EURO1/AFDB:AF-A0A1C1CJJ9-F1 Uncharacterized protein UNCHARACTERIZED 
1004:  w9so-A  2.5  4.6   94   876    5   9EURO1/AFDB:AF-A0A1C1C8G7-F1 Microtubule associated protein MICROTUBU
1005:  w4ho-A  2.4 17.3   96   340    3   9EURO1/AFDB:AF-A0A1C1CAP5-F1 Integral membrane protein INTEGRAL MEMBR
1006:  w7a6-A  2.4  4.6  135   554    8   9EURO1/AFDB:AF-A0A1C1C896-F1 Histidine permease HISTIDINE PERMEASE;
1007:  w4o0-A  2.4 11.5   64   501    9   9EURO1/AFDB:AF-A0A1C1CHX2-F1 Homocitrate synthase HOMOCITRATE SYNTHAS
1008:  w4br-A  2.4  6.8  140  1334    6   9EURO1/AFDB:AF-A0A1C1CZ53-F1 Ankyrin repeat protein ANKYRIN REPEAT PR
1009:  w4ov-A  2.4 19.4  113   810    4   9EURO1/AFDB:AF-A0A1C1CZ40-F1 PHD-finger family protein PHD-FINGER FAM
1010:  w3oz-A  2.4  4.9  122   396    9   9EURO1/AFDB:AF-A0A1C1CMM5-F1 Putative malic acid transport protein PU
1011:  w5cm-A  2.4  5.4   97   170    8   9EURO1/AFDB:AF-A0A1C1CN98-F1 Uncharacterized protein UNCHARACTERIZED 
1012:  w6q9-A  2.4  7.9  106   565    5   9EURO1/AFDB:AF-A0A1C1CCB4-F1 Zn(2)-C6 fungal-type domain-containing p
1013:  w85l-A  2.4  8.2   64   107    6   9EURO1/AFDB:AF-A0A1C1CV55-F1 ABM domain-containing protein ABM DOMAIN
1014:  w9mo-A  2.4  8.8  108   116   10   9EURO1/AFDB:AF-A0A1C1CE51-F1 Uncharacterized protein UNCHARACTERIZED 
1015:  w9i0-A  2.4  5.4  125   504    7   9EURO1/AFDB:AF-A0A1C1CN84-F1 Integral membrane protein INTEGRAL MEMBR
1016:  wapy-A  2.4 10.0  128   395    8   9EURO1/AFDB:AF-A0A1C1CAQ3-F1 Uncharacterized protein UNCHARACTERIZED 
1017:  w5j5-A  2.4 10.5  111   760    6   9EURO1/AFDB:AF-A0A1C1C8U6-F1 Putative potassium transporter PUTATIVE 
1018:  w33i-A  2.4  5.1   93   177    8   9EURO1/AFDB:AF-A0A1C1CZH5-F1 C6 finger domain-containing protein C6 F
1019:  w85w-A  2.4  5.5  119   384    8   9EURO1/AFDB:AF-A0A1C1CGR4-F1 Integral membrane protein INTEGRAL MEMBR
1020:  w87a-A  2.4 11.3   88  1071    1   9EURO1/AFDB:AF-A0A1C1D1J9-F1 Uncharacterized protein UNCHARACTERIZED 
1021:  w723-A  2.4  5.9   98   891    3   9EURO1/AFDB:AF-A0A1C1CFF1-F1 Putative GTPase activating protein (Evi5
1022:  w8r4-A  2.4  4.2   90   529    6   9EURO1/AFDB:AF-A0A1C1CVP0-F1 MFS transporter MFS TRANSPORTER;
1023:  w622-A  2.4  5.8  100   546    9   9EURO1/AFDB:AF-A0A1C1CXS8-F1 VHS domain containing protein VHS DOMAIN
1024:  w5gl-A  2.4  7.2  121   331    6   9EURO1/AFDB:AF-A0A1C1D287-F1 Protein RTA1 PROTEIN RTA1;
1025:  w8w8-A  2.4  4.4  138   423    5   9EURO1/AFDB:AF-A0A1C1C935-F1 Ribonucleoside-diphosphate reductase sma
1026:  w34q-A  2.4  4.8  129   410   10   9EURO1/AFDB:AF-A0A1C1CGB8-F1 Uncharacterized protein UNCHARACTERIZED 
1027:  w3uc-A  2.4  8.2  115   659    5   9EURO1/AFDB:AF-A0A1C1CYX8-F1 Uncharacterized protein UNCHARACTERIZED 
1028:  wa0b-A  2.4  7.0   92   930    2   9EURO1/AFDB:AF-A0A1C1CAC0-F1 Transmembrane GTPase fzo1 TRANSMEMBRANE 
1029:  w2lo-A  2.4  6.2  123   867    4   9EURO1/AFDB:AF-A0A1C1CM24-F1 Putative Fungal specific transcription f
1030:  w509-A  2.4 10.2   92   356    2   9EURO1/AFDB:AF-A0A1C1CHF0-F1 Uncharacterized protein UNCHARACTERIZED 
1031:  w64r-A  2.4  6.5  131   869    5   9EURO1/AFDB:AF-A0A1C1CRW0-F1 Eukaryotic translation initiation factor
1032:  w510-A  2.4 11.3  129   675    8   9EURO1/AFDB:AF-A0A1C1CZH0-F1 C6 finger domain protein C6 FINGER DOMAI
1033:  w2nj-A  2.4  5.2   97   358    1   9EURO1/AFDB:AF-A0A1C1CDI1-F1 Uncharacterized protein UNCHARACTERIZED 
1034:  wa9h-A  2.4  7.9   80   121    9   9EURO1/AFDB:AF-A0A1C1CP47-F1 Uncharacterized protein UNCHARACTERIZED 
1035:  w7g8-A  2.4  5.4   99   160    8   9EURO1/AFDB:AF-A0A1C1CL27-F1 Uncharacterized protein UNCHARACTERIZED 
1036:  w5q5-A  2.4  8.9   61   290    5   9EURO1/AFDB:AF-A0A1C1CJI1-F1 Uncharacterized protein UNCHARACTERIZED 
1037:  wau0-A  2.4  6.8  117   233    5   9EURO1/AFDB:AF-A0A1C1CA48-F1 Very-long-chain (3R)-3-hydroxyacyl-CoA d
1038:  wac4-A  2.4 12.0  101   537    4   9EURO1/AFDB:AF-A0A1C1CX44-F1 Putative GABA permease PUTATIVE GABA PER
1039:  w7nd-A  2.4  8.6   89   677    3   9EURO1/AFDB:AF-A0A1C1CUZ1-F1 Pre-mRNA-splicing factor clf1 PRE-MRNA-S
1040:  w30i-A  2.4 11.6  105   544    5   9EURO1/AFDB:AF-A0A1C1C9I2-F1 Uncharacterized protein UNCHARACTERIZED 
1041:  w3hn-A  2.4  5.8  116   536    6   9EURO1/AFDB:AF-A0A1C1D0C9-F1 Uncharacterized protein UNCHARACTERIZED 
1042:  w6oq-A  2.4 12.8  126   663    3   9EURO1/AFDB:AF-A0A1C1CTU2-F1 Phenol 2-monooxygenase PHENOL 2-MONOOXYG
1043:  w7oo-A  2.4  7.9   58    85    5   9EURO1/AFDB:AF-A0A1C1CNK5-F1 Uncharacterized protein UNCHARACTERIZED 
1044:  w3ro-A  2.4  8.5   70   658    4   9EURO1/AFDB:AF-A0A1C1CXL2-F1 J domain-containing protein J DOMAIN-CON
1045:  w946-A  2.4  5.3  122   983    7   9EURO1/AFDB:AF-A0A1C1CPF4-F1 Uncharacterized protein UNCHARACTERIZED 
1046:  w9c3-A  2.4  9.1  130   470    7   9EURO1/AFDB:AF-A0A1C1CG29-F1 Putative MFS-type transporter PUTATIVE M
1047:  wadv-A  2.4  4.7   98   287    5   9EURO1/AFDB:AF-A0A1C1CZG0-F1 Zn(2)-C6 fungal-type domain-containing p
1048:  w7ab-A  2.4  3.8  110   342    6   9EURO1/AFDB:AF-A0A1C1D0T5-F1 C6 transcription factor C6 TRANSCRIPTION
1049:  w6a8-A  2.4  8.0  131   558    5   9EURO1/AFDB:AF-A0A1C1C990-F1 Membrane protein PTM1 MEMBRANE PROTEIN P
1050:  w9f2-A  2.4  5.5   82   499    7   9EURO1/AFDB:AF-A0A1C1CU19-F1 RXT2_N domain-containing protein RXT2_N 
1051:  w93b-A  2.4 13.7  132   415    5   9EURO1/AFDB:AF-A0A1C1CHP0-F1 Protein-serine/threonine kinase PROTEIN-
1052:  w4h7-A  2.4  5.7   98   455    5   9EURO1/AFDB:AF-A0A1C1CAA1-F1 AflYd/ sugR/ sugar regulator AFLYD/ SUGR
1053:  w8zs-A  2.4  3.9  119  1061    6   9EURO1/AFDB:AF-A0A1C1CYQ0-F1 Putative DNA polymerase V PUTATIVE DNA P
1054:  w3az-A  2.4 15.4  119   370    9   9EURO1/AFDB:AF-A0A1C1CYV4-F1 Low-affinity methionine permease LOW-AFF
1055:  w60o-A  2.4  8.3  129   583    5   9EURO1/AFDB:AF-A0A1C1CLI6-F1 Putative MFS transporter PUTATIVE MFS TR
1056:  w4y3-A  2.4  6.8   68   186    4   9EURO1/AFDB:AF-A0A1C1CTI9-F1 NADH-ubiquinone oxidoreductase NADH-UBIQ
1057:  w59q-A  2.4  8.7  109   523    6   9EURO1/AFDB:AF-A0A1C1C6Q3-F1 Putative transporter C22E12.01 PUTATIVE 
1058:  w7w4-A  2.4  6.3  140  1740   11   9EURO1/AFDB:AF-A0A1C1C8X4-F1 Sister chromatid cohesion protein SISTER
1059:  w2lw-A  2.4  7.7  117   417    6   9EURO1/AFDB:AF-A0A1C1CRH6-F1 Uncharacterized protein UNCHARACTERIZED 
1060:  w90k-A  2.4  5.5   66   614    5   9EURO1/AFDB:AF-A0A1C1CL32-F1 Heat shock protein SSB1 HEAT SHOCK PROTE
1061:  w6hh-A  2.4  5.0   99   484    9   9EURO1/AFDB:AF-A0A1C1D2V1-F1 Putative phthalate transporter PUTATIVE 
1062:  w417-A  2.4  4.5   97   354   12   9EURO1/AFDB:AF-A0A1C1D0M7-F1 Uncharacterized protein UNCHARACTERIZED 
1063:  w2wj-A  2.4  3.7  115   515    4   9EURO1/AFDB:AF-A0A1C1CBH4-F1 Putative mitochondrial export translocas
1064:  wam8-A  2.4  7.8   96   467    3   9EURO1/AFDB:AF-A0A1C1D282-F1 Arginosuccinase ARGINOSUCCINASE;
1065:  w7jl-A  2.4  5.8   98   680    2   9EURO1/AFDB:AF-A0A1C1CXD4-F1 Glucan 1,3-beta-glucosidase GLUCAN 1,3-B
1066:  w69q-A  2.4  9.2   85   767    5   9EURO1/AFDB:AF-A0A1C1CH05-F1 Protein transport protein SEC23 PROTEIN 
1067:  w8mh-A  2.4 11.9   63   204    3   9EURO1/AFDB:AF-A0A1C1CRL8-F1 Mitochondrial import inner membrane tran
1068:  w2xf-A  2.4  5.3  103   521    4   9EURO1/AFDB:AF-A0A1C1CUS6-F1 Maltose permease MAL31 MALTOSE PERMEASE 
1069:  w6h7-A  2.4  7.2   79   338    4   9EURO1/AFDB:AF-A0A1C1CFA2-F1 Uncharacterized protein UNCHARACTERIZED 
1070:  w7oi-A  2.4  4.5   83   929    4   9EURO1/AFDB:AF-A0A1C1CIE5-F1 Nuclear pore complex protein An-Nup82 NU
1071:  w6z5-A  2.4  5.4  107   415    7   9EURO1/AFDB:AF-A0A1C1CKH9-F1 Integral membrane protein INTEGRAL MEMBR
1072:  w8o5-A  2.4 17.0  143   563    5   9EURO1/AFDB:AF-A0A1C1CNM5-F1 Protein FMP42 PROTEIN FMP42;
1073:  w7xq-A  2.4  8.5   94   264    9   9EURO1/AFDB:AF-A0A1C1CYN6-F1 CTD kinase subunit gamma CTD KINASE SUBU
1074:  w302-A  2.4  8.1  116  1669    8   9EURO1/AFDB:AF-A0A1C1CED3-F1 Proteasome component ECM29 PROTEASOME CO
1075:  w4af-A  2.4  4.6  125  1983   10   9EURO1/AFDB:AF-A0A1C1CEM9-F1 Histone transcription regulator 3 homolo
1076:  w4g1-A  2.4  5.4   74   145    9   9EURO1/AFDB:AF-A0A1C1CB30-F1 Uncharacterized protein UNCHARACTERIZED 
1077:  w95u-A  2.4  7.3  158  1366    8   9EURO1/AFDB:AF-A0A1C1CD20-F1 Phospholipid-transporting ATPase PHOSPHO
1078:  w6w8-A  2.4  4.0   95   302    4   9EURO1/AFDB:AF-A0A1C1CDV2-F1 Opsin-1 OPSIN-1;
1079:  w5dc-A  2.4 10.3   81   298    1   9EURO1/AFDB:AF-A0A1C1C8R1-F1 Phosducin PHOSDUCIN;
1080:  watt-A  2.4  8.3  115   611   11   9EURO1/AFDB:AF-A0A1C1D141-F1 Uncharacterized protein UNCHARACTERIZED 
1081:  w7h1-A  2.4  9.7  111   642    7   9EURO1/AFDB:AF-A0A1C1C9P1-F1 Uncharacterized protein UNCHARACTERIZED 
1082:  w8cy-A  2.4  4.8  112   711    4   9EURO1/AFDB:AF-A0A1C1CUB3-F1 Dipeptidyl peptidase 3 DIPEPTIDYL PEPTID
1083:  w2sj-A  2.4  7.1   99   274    7   9EURO1/AFDB:AF-A0A1C1D2Z1-F1 Protein lifeguard 4 PROTEIN LIFEGUARD 4;
1084:  w88x-A  2.4  8.4  128   763    9   9EURO1/AFDB:AF-A0A1C1CQ30-F1 BTB/POZ domain containing protein BTB/PO
1085:  w4in-A  2.4 17.8   76  1653    7   9EURO1/AFDB:AF-A0A1C1C845-F1 Non-specific serine/threonine protein ki
1086:  w4zv-A  2.4  5.7   92   290    7   9EURO1/AFDB:AF-A0A1C1CFW2-F1 CRIB domain-containing protein CRIB DOMA
1087:  wa3b-A  2.4  7.1  103   754    4   9EURO1/AFDB:AF-A0A1C1CXY7-F1 Cullin-1 CULLIN-1;
1088:  w5u3-A  2.4  6.5   90   569    7   9EURO1/AFDB:AF-A0A1C1C9J6-F1 CCT-alpha CCT-ALPHA;
1089:  w5i3-A  2.4  6.8   98   479    4   9EURO1/AFDB:AF-A0A1C1CRI6-F1 SAC3/GANP family protein SAC3/GANP FAMIL
1090:  w3vg-A  2.4  5.3  139   586    6   9EURO1/AFDB:AF-A0A1C1C7X5-F1 Uncharacterized protein UNCHARACTERIZED 
1091:  w5o0-A  2.4  6.5   63   705    5   9EURO1/AFDB:AF-A0A1C1CD51-F1 Mannose-1-phosphate guanylyltransferase 
1092:  w3lf-A  2.4  7.0   58   911    9   9EURO1/AFDB:AF-A0A1C1C921-F1 Nudix hydrolase domain-containing protei
1093:  waih-A  2.4 11.8  107   277    7   9EURO1/AFDB:AF-A0A1C1CSB3-F1 Uncharacterized protein UNCHARACTERIZED 
1094:  w3ga-A  2.4  7.6   53    71    6   9EURO1/AFDB:AF-A0A1C1CEZ1-F1 Uncharacterized protein UNCHARACTERIZED 
1095:  w38y-A  2.4 17.1   66   362    3   9EURO1/AFDB:AF-A0A1C1CZZ4-F1 Uncharacterized protein UNCHARACTERIZED 
1096:  w476-A  2.4  6.7  125   614    7   9EURO1/AFDB:AF-A0A1C1CZM0-F1 Uncharacterized protein UNCHARACTERIZED 
1097:  w9tt-A  2.4  8.4   89   373   11   9EURO1/AFDB:AF-A0A1C1CHJ3-F1 Protein hob1 PROTEIN HOB1;
1098:  w8d1-A  2.4  9.5   74   156    5   9EURO1/AFDB:AF-A0A1C1CWX7-F1 Mediator of RNA polymerase II transcript
1099:  w4vr-A  2.4  3.6   57   196   12   9EURO1/AFDB:AF-A0A1C1CFA0-F1 Uncharacterized protein UNCHARACTERIZED 
1100:  w7qd-A  2.4  3.3   56   134    9   9EURO1/AFDB:AF-A0A1C1CGR5-F1 Uncharacterized protein UNCHARACTERIZED 
1101:  w62a-A  2.4  5.5   59   254    5   9EURO1/AFDB:AF-A0A1C1CJY2-F1 Putative DNA replication factor C subuni
1102:  w2lu-A  2.4 12.3  103   276    8   9EURO1/AFDB:AF-A0A1C1CAT9-F1 J-type co-chaperone JAC1, mitochondrial 
1103:  w58a-A  2.4  5.0  110   651    6   9EURO1/AFDB:AF-A0A1C1CTD9-F1 Putative Fungal specific transcription f
1104:  w63b-A  2.4  4.9  132  1059    6   9EURO1/AFDB:AF-A0A1C1CAE7-F1 Fungal Zn binuclear cluster domain conta
1105:  w3m8-A  2.4  4.8  134   353    7   9EURO1/AFDB:AF-A0A1C1D1D8-F1 Uncharacterized protein UNCHARACTERIZED 
1106:  w75n-A  2.4  3.6   74    91    5   9EURO1/AFDB:AF-A0A1C1CCS5-F1 Uncharacterized protein UNCHARACTERIZED 
1107:  w9ks-A  2.4 14.8   99   261    4   9EURO1/AFDB:AF-A0A1C1CPY4-F1 Protein hob3 PROTEIN HOB3;
1108:  wa9z-A  2.4  6.7   70   950    7   9EURO1/AFDB:AF-A0A1C1CLP6-F1 PX domain protein PX DOMAIN PROTEIN;
1109:  w9m0-A  2.4  8.1   98   607    7   9EURO1/AFDB:AF-A0A1C1CMI0-F1 Uncharacterized protein UNCHARACTERIZED 
1110:  w60r-A  2.4  5.9  136   992    4   9EURO1/AFDB:AF-A0A1C1CRV3-F1 C6 zinc finger domain protein C6 ZINC FI
1111:  w9xy-A  2.4  8.7  142   604    9   9EURO1/AFDB:AF-A0A1C1CY26-F1 Putative siderophore iron transporter PU
1112:  w3zm-A  2.4 10.0   85   922    8   9EURO1/AFDB:AF-A0A1C1CN63-F1 Putative ubiquitin-protein ligase Sel1/U
1113:  w3ob-A  2.4  4.1   86   320    2   9EURO1/AFDB:AF-A0A1C1CT89-F1 Tethering factor for nuclear proteasome 
1114:  w9ir-A  2.4  4.7   77   173    9   9EURO1/AFDB:AF-A0A1C1CIA8-F1 Uncharacterized protein UNCHARACTERIZED 
1115:  w7te-A  2.4 14.7  108   598    6   9EURO1/AFDB:AF-A0A1C1CTA9-F1 Sugar transporter STL1 SUGAR TRANSPORTER
1116:  w9pc-A  2.4  6.9  135   560    6   9EURO1/AFDB:AF-A0A1C1CW53-F1 Zn(2)-C6 fungal-type domain-containing p
1117:  w5o8-A  2.3  6.9  103   435    3   9EURO1/AFDB:AF-A0A1C1CLT4-F1 Integral membrane protein INTEGRAL MEMBR
1118:  wabx-A  2.3  4.3  117   406   11   9EURO1/AFDB:AF-A0A1C1CN46-F1 GABA-specific permease GABA-SPECIFIC PER
1119:  w7r9-A  2.3 13.1  110   311   13   9EURO1/AFDB:AF-A0A1C1CSY1-F1 Uncharacterized protein UNCHARACTERIZED 
1120:  w5oz-A  2.3  8.5   72   121    6   9EURO1/AFDB:AF-A0A1C1CVD4-F1 CipC-like antibiotic response protein CI
1121:  w4fj-A  2.3  9.3  102   804    9   9EURO1/AFDB:AF-A0A1C1CQ99-F1 Uncharacterized protein UNCHARACTERIZED 
1122:  w3xk-A  2.3  4.8  132  1233   10   9EURO1/AFDB:AF-A0A1C1C8M3-F1 Glycerophosphocholine phosphodiesterase 
1123:  w4vn-A  2.3  8.3   87   892    3   9EURO1/AFDB:AF-A0A1C1CNY6-F1 Elongation of fatty acids protein ELONGA
1124:  w7xc-A  2.3 17.3  107   553    3   9EURO1/AFDB:AF-A0A1C1CPB6-F1 Major facilitator transporter MAJOR FACI
1125:  w9cg-A  2.3  9.8   91   329   11   9EURO1/AFDB:AF-A0A1C1CNN5-F1 Hydroxyquinol 1,2-dioxygenase HYDROXYQUI
1126:  w5pa-A  2.3  5.8   92   158   10   9EURO1/AFDB:AF-A0A1C1C6V1-F1 Uncharacterized protein UNCHARACTERIZED 
1127:  w33e-A  2.3  9.2  127   528    7   9EURO1/AFDB:AF-A0A1C1C7A8-F1 Uncharacterized protein UNCHARACTERIZED 
1128:  w7n3-A  2.3  4.5  100   548    8   9EURO1/AFDB:AF-A0A1C1CH50-F1 Lactose permease LACTOSE PERMEASE;
1129:  w50a-A  2.3  8.0  100   605    7   9EURO1/AFDB:AF-A0A1C1C756-F1 Uncharacterized protein UNCHARACTERIZED 
1130:  w8j7-A  2.3  6.9  130   788    6   9EURO1/AFDB:AF-A0A1C1C7F3-F1 Zn(2)-C6 fungal-type domain-containing p
1131:  w7t7-A  2.3  9.5  141   410    4   9EURO1/AFDB:AF-A0A1C1CCV5-F1 RING-type domain-containing protein RING
1132:  w7a4-A  2.3  7.1   78   217    6   9EURO1/AFDB:AF-A0A1C1CCB8-F1 Uncharacterized protein UNCHARACTERIZED 
1133:  w4jl-A  2.3  3.6   54   670    7   9EURO1/AFDB:AF-A0A1C1CZA6-F1 Putative lignostilbene dioxygenase PUTAT
1134:  w2yf-A  2.3  4.6  114   368    8   9EURO1/AFDB:AF-A0A1C1CVU1-F1 Uncharacterized protein UNCHARACTERIZED 
1135:  w6mo-A  2.3  9.4  102   692    6   9EURO1/AFDB:AF-A0A1C1CPT2-F1 Conserved oligomeric Golgi complex subun
1136:  w5cq-A  2.3  4.3  142   560   10   9EURO1/AFDB:AF-A0A1C1CDL4-F1 Putative proline-specific permease put4 
1137:  w60f-A  2.3  5.9  117   553    4   9EURO1/AFDB:AF-A0A1C1CMY0-F1 Superoxide-generating NADPH oxidase heav
1138:  waew-A  2.3 16.3  141   973    9   9EURO1/AFDB:AF-A0A1C1CDD2-F1 Rho-GTPase-activating protein 8 RHO-GTPA
1139:  w7fa-A  2.3  4.3  121   417    2   9EURO1/AFDB:AF-A0A1C1D162-F1 Uncharacterized protein UNCHARACTERIZED 
1140:  w9d3-A  2.3 15.6   98  1449    6   9EURO1/AFDB:AF-A0A1C1CRY0-F1 DNA polymerase DNA POLYMERASE;
1141:  w3c1-A  2.3 12.5  126   659   10   9EURO1/AFDB:AF-A0A1C1CYJ8-F1 Uncharacterized protein UNCHARACTERIZED 
1142:  w43r-A  2.3  5.4   88   292    9   9EURO1/AFDB:AF-A0A1C1CUC3-F1 Uncharacterized protein UNCHARACTERIZED 
1143:  w7hu-A  2.3  8.1   61   112    2   9EURO1/AFDB:AF-A0A1C1D0T0-F1 Mitochondrial zinc maintenance protein 1
1144:  w6if-A  2.3 11.6   96   601    7   9EURO1/AFDB:AF-A0A1C1C795-F1 Uncharacterized protein UNCHARACTERIZED 
1145:  w7lm-A  2.3  8.9  122   194    7   9EURO1/AFDB:AF-A0A1C1CCD0-F1 Pore membrane protein of 33 kDa PORE MEM
1146:  w5h2-A  2.3  6.0  104   178    9   9EURO1/AFDB:AF-A0A1C1CNT8-F1 Uncharacterized protein UNCHARACTERIZED 
1147:  w32a-A  2.3 12.2   76   420    9   9EURO1/AFDB:AF-A0A1C1CVJ5-F1 Uncharacterized protein UNCHARACTERIZED 
1148:  w7mn-A  2.3  7.3  139  1529    9   9EURO1/AFDB:AF-A0A1C1CI79-F1 Exocyst complex component Sec3 EXOCYST C
1149:  w7lc-A  2.3 16.7   84   275    2   9EURO1/AFDB:AF-A0A1C1C6Z1-F1 Uncharacterized protein UNCHARACTERIZED 
1150:  w7kq-A  2.3  8.5   86   304    3   9EURO1/AFDB:AF-A0A1C1CSX9-F1 Vacuolar iron transporter VACUOLAR IRON 
1151:  w4n0-A  2.3  5.4   96   290    7   9EURO1/AFDB:AF-A0A1C1CLP2-F1 ZIP family zinc transporter ZIP FAMILY Z
1152:  w2kc-A  2.3 10.3   75   588    0   9EURO1/AFDB:AF-A0A1C1CM67-F1 Putative CAF1 family ribonuclease PUTATI
1153:  w9xr-A  2.3 13.3  108   406    8   9EURO1/AFDB:AF-A0A1C1CHR9-F1 MFS domain-containing protein MFS DOMAIN
1154:  w462-A  2.3  5.4   66   144    5   9EURO1/AFDB:AF-A0A1C1CN06-F1 Uncharacterized protein UNCHARACTERIZED 
1155:  w2rh-A  2.3  5.4  101   160    5   9EURO1/AFDB:AF-A0A1C1CQA8-F1 Uncharacterized protein UNCHARACTERIZED 
1156:  w6tm-A  2.3  5.6   93   205    3   9EURO1/AFDB:AF-A0A1C1CRP8-F1 DUF2231 domain-containing protein DUF223
1157:  w4eo-A  2.3  5.2  114   381   11   9EURO1/AFDB:AF-A0A1C1CZB4-F1 Putative fad binding domain-containing p
1158:  w33s-A  2.3  8.8  137   755    9   9EURO1/AFDB:AF-A0A1C1CUR3-F1 Uncharacterized protein UNCHARACTERIZED 
1159:  w63r-A  2.3  4.4  151   507    5   9EURO1/AFDB:AF-A0A1C1CHI2-F1 Indoleamine 2,3-dioxygenase INDOLEAMINE 
1160:  w83b-A  2.3  9.3   72   475    7   9EURO1/AFDB:AF-A0A1C1CBN2-F1 Uncharacterized protein UNCHARACTERIZED 
1161:  w4gq-A  2.3  7.9  103   681    5   9EURO1/AFDB:AF-A0A1C1CFG0-F1 Uncharacterized protein UNCHARACTERIZED 
1162:  w2dr-A  2.3  4.7  142   596    8   9EURO1/AFDB:AF-A0A1C1CGG9-F1 Amino-acid permease inda1 AMINO-ACID PER
1163:  w75v-A  2.3  8.2  105   934    4   9EURO1/AFDB:AF-A0A1C1CI16-F1 Transcription regulator BDF1 TRANSCRIPTI
1164:  w8r5-A  2.3  4.2  105   506    8   9EURO1/AFDB:AF-A0A1C1CPH3-F1 Putative metabolite transport protein GI
1165:  w80k-A  2.3  9.3   79   764    4   9EURO1/AFDB:AF-A0A1C1CB98-F1 Putative Mst3-like protein kinase PUTATI
1166:  wa1u-A  2.3  6.7   93   160   10   9EURO1/AFDB:AF-A0A1C1CQ79-F1 Protein BUD31 like protein PROTEIN BUD31
1167:  w7dl-A  2.3  5.7  133  1135    6   9EURO1/AFDB:AF-A0A1C1CSS9-F1 Sodium/potassium-transporting ATPase sub
1168:  w6tf-A  2.3  5.5  103   578   15   9EURO1/AFDB:AF-A0A1C1CNJ8-F1 Putative membrane protein PUTATIVE MEMBR
1169:  w7s2-A  2.3 15.0  112   491    8   9EURO1/AFDB:AF-A0A1C1C851-F1 Putative MFS transporter PUTATIVE MFS TR
1170:  w8pt-A  2.3  6.5  124  1228    5   9EURO1/AFDB:AF-A0A1C1D1V5-F1 Rho1 guanine nucleotide exchange factor 
1171:  wa5n-A  2.3 15.9  125   707    3   9EURO1/AFDB:AF-A0A1C1CMR9-F1 Nucleolar complex protein 2 NUCLEOLAR CO
1172:  w3o5-A  2.3  3.8   78   647   12   9EURO1/AFDB:AF-A0A1C1CB71-F1 Putative MIP transporter PUTATIVE MIP TR
1173:  w5kv-A  2.3  8.4   84   535    4   9EURO1/AFDB:AF-A0A1C1CUS0-F1 WD domain, G-beta repeat containing prot
1174:  w4ms-A  2.3 10.0   85   673    7   9EURO1/AFDB:AF-A0A1C1CC85-F1 AP-2 complex subunit alpha AP-2 COMPLEX 
1175:  w675-A  2.3  3.4   65   885    9   9EURO1/AFDB:AF-A0A1C1CJV7-F1 Calpain-like protease palB/RIM13 CALPAIN
1176:  w2pa-A  2.3  5.1   55   444    4   9EURO1/AFDB:AF-A0A1C1CL20-F1 Uncharacterized protein UNCHARACTERIZED 
1177:  w2y9-A  2.3 10.6   93   254    3   9EURO1/AFDB:AF-A0A1C1CMI5-F1 Uncharacterized protein UNCHARACTERIZED 
1178:  w3zu-A  2.3  5.5  138  1761    5   9EURO1/AFDB:AF-A0A1C1CQA7-F1 CNH domain protein CNH DOMAIN PROTEIN;
1179:  w6q0-A  2.3  4.8  109   854    7   9EURO1/AFDB:AF-A0A1C1D1J1-F1 DUF803 domain membrane protein DUF803 DO
1180:  w8ew-A  2.3  8.1   95   644    6   9EURO1/AFDB:AF-A0A1C1D111-F1 Uncharacterized protein UNCHARACTERIZED 
1181:  w4x8-A  2.3 14.4   92  1036    3   9EURO1/AFDB:AF-A0A1C1CKU4-F1 Cell division control protein CELL DIVIS
1182:  w2zj-A  2.3 15.8  109  1584    9   9EURO1/AFDB:AF-A0A1C1CCW7-F1 C3HC4 type (RING finger) zinc finger con
1183:  w9ov-A  2.3  3.8  106   390    9   9EURO1/AFDB:AF-A0A1C1C683-F1 Cytochrome b CYTOCHROME B;
1184:  w4f4-A  2.3  2.8   45   104    9   9EURO1/AFDB:AF-A0A1C1CYT4-F1 Uncharacterized protein UNCHARACTERIZED 
1185:  w48h-A  2.3  5.8  108   875    3   9EURO1/AFDB:AF-A0A1C1C6A2-F1 Chloride channel protein CHLORIDE CHANNE
1186:  w2sb-A  2.3  9.9  115   673    3   9EURO1/AFDB:AF-A0A1C1CDE6-F1 V-SNARE coiled-coil homology domain-cont
1187:  w97o-A  2.3  4.5  107   318    8   9EURO1/AFDB:AF-A0A1C1CQ42-F1 C6 zinc finger domain-containing protein
1188:  w76w-A  2.3  4.9  113  1041    5   9EURO1/AFDB:AF-A0A1C1CNQ8-F1 Kinesin motor domain-containing protein 
1189:  w2i2-A  2.3 10.7   93   399    6   9EURO1/AFDB:AF-A0A1C1CT12-F1 4-hydroxybenzoate polyprenyltransferase,
1190:  w2qu-A  2.3  6.3  128   296    4   9EURO1/AFDB:AF-A0A1C1CJ22-F1 SLATT_fungal domain-containing protein S
1191:  w516-A  2.3  7.4   88   189    7   9EURO1/AFDB:AF-A0A1C1CQZ0-F1 Uncharacterized protein UNCHARACTERIZED 
1192:  w9wg-A  2.3  5.5  144   617    6   9EURO1/AFDB:AF-A0A1C1CLJ4-F1 Zn(2)-C6 fungal-type domain-containing p
1193:  w3dz-A  2.3  7.6   72   287    7   9EURO1/AFDB:AF-A0A1C1CV68-F1 Zn(2)-C6 fungal-type domain-containing p
1194:  w333-A  2.3  9.7  105   264    7   9EURO1/AFDB:AF-A0A1C1CZW4-F1 MFS monosaccharide transporter MFS MONOS
1195:  w33c-A  2.3  5.7   99   541    4   9EURO1/AFDB:AF-A0A1C1CR01-F1 T-complex protein 1 subunit zeta T-COMPL
1196:  w8ri-A  2.3  7.3  143  2285    6   9EURO1/AFDB:AF-A0A1C1CXP3-F1 Biotin carboxylase BIOTIN CARBOXYLASE;
1197:  w2bw-A  2.3  9.4  103   620    8   9EURO1/AFDB:AF-A0A1C1CB47-F1 C6 zinc finger protein C6 ZINC FINGER PR
1198:  w9sn-A  2.3 16.8  106   233    5   9EURO1/AFDB:AF-A0A1C1CN16-F1 Uncharacterized protein UNCHARACTERIZED 
1199:  w5qc-A  2.3  4.1   48    77    6   9EURO1/AFDB:AF-A0A1C1D156-F1 Uncharacterized protein UNCHARACTERIZED 
1200:  w5iq-A  2.3 16.5   86   490    6   9EURO1/AFDB:AF-A0A1C1CFX1-F1 Conserved oligomeric Golgi complex subun
1201:  w9q6-A  2.3  4.7  148   566    9   9EURO1/AFDB:AF-A0A1C1D028-F1 Putative proline-specific permease put4 
1202:  w75u-A  2.3  9.9   97   891    7   9EURO1/AFDB:AF-A0A1C1CAZ4-F1 Vacuolar protein sorting-associated prot
1203:  w9de-A  2.3  3.1   49    71   10   9EURO1/AFDB:AF-A0A1C1C6C2-F1 Uncharacterized protein UNCHARACTERIZED 
1204:  w8th-A  2.3 10.3   71   439    8   9EURO1/AFDB:AF-A0A1C1CWD1-F1 26S protease regulatory subunit 6B like 
1205:  w9wu-A  2.3 13.1  108   453    6   9EURO1/AFDB:AF-A0A1C1CQX9-F1 N2227 domain-containing protein N2227 DO
1206:  w8ux-A  2.3  5.7  136  1776    8   9EURO1/AFDB:AF-A0A1C1CU68-F1 Uncharacterized protein UNCHARACTERIZED 
1207:  w4a5-A  2.3  9.3  103   658    7   9EURO1/AFDB:AF-A0A1C1D1Y7-F1 Ribosomal RNA-processing protein 36 RIBO
1208:  w5nw-A  2.3  7.4  112   554    9   9EURO1/AFDB:AF-A0A1C1CZL2-F1 Sugar transporter family protein SUGAR T
1209:  w2kg-A  2.3  7.7  140   973    6   9EURO1/AFDB:AF-A0A1C1D2M9-F1 Uncharacterized protein UNCHARACTERIZED 
1210:  w881-A  2.3  5.1   90   308    8   9EURO1/AFDB:AF-A0A1C1CXR9-F1 Putative enoyl reductase PUTATIVE ENOYL 
1211:  w38o-A  2.3 11.9   57    97   16   9EURO1/AFDB:AF-A0A1C1CNZ1-F1 Uncharacterized protein UNCHARACTERIZED 
1212:  w5oo-A  2.3  6.2  102   412    2   9EURO1/AFDB:AF-A0A1C1CN25-F1 Histone acetyltransferase GCN5 HISTONE A
1213:  wasm-A  2.3 12.2   76   161    5   9EURO1/AFDB:AF-A0A1C1CNN9-F1 Uncharacterized protein UNCHARACTERIZED 
1214:  w9ml-A  2.3  5.4   87   507    8   9EURO1/AFDB:AF-A0A1C1CWQ3-F1 Putative RING finger protein PUTATIVE RI
1215:  w50w-A  2.3 16.7   76   441    3   9EURO1/AFDB:AF-A0A1C1CKT3-F1 Uncharacterized protein UNCHARACTERIZED 
1216:  w8h7-A  2.3  4.6  135   561   10   9EURO1/AFDB:AF-A0A1C1D0D4-F1 Manganese transporter SMF1 MANGANESE TRA
1217:  wal1-A  2.3 12.2   85   435    2   9EURO1/AFDB:AF-A0A1C1CA73-F1 Uncharacterized protein UNCHARACTERIZED 
1218:  w81s-A  2.3 10.0   89   582    2   9EURO1/AFDB:AF-A0A1C1CNH9-F1 Heat shock protein sti1 like protein HEA
1219:  w363-A  2.3  5.1  123   652    7   9EURO1/AFDB:AF-A0A1C1CUC5-F1 Urea active transporter UREA ACTIVE TRAN
1220:  wa3f-A  2.3  5.7   76   265    5   9EURO1/AFDB:AF-A0A1C1CRF7-F1 ADP-ribosylglycohydrolase family protein
1221:  w8y4-A  2.3  6.7   78   204    5   9EURO1/AFDB:AF-A0A1C1CW96-F1 Uncharacterized protein UNCHARACTERIZED 
1222:  w3wa-A  2.3 11.4   93   218   10   9EURO1/AFDB:AF-A0A1C1C9X2-F1 Uncharacterized protein UNCHARACTERIZED 
1223:  w6vp-A  2.3  6.8  135  1440    7   9EURO1/AFDB:AF-A0A1C1CTX9-F1 Calcium-transporting ATPase CALCIUM-TRAN
1224:  w6c6-A  2.3 13.2  124   275    6   9EURO1/AFDB:AF-A0A1C1CW09-F1 Uncharacterized protein UNCHARACTERIZED 
1225:  w6cz-A  2.3  6.9   75   526    4   9EURO1/AFDB:AF-A0A1C1CKI7-F1 Cyclin domain containing protein CYCLIN 
1226:  w8fa-A  2.2  5.0  126   604    7   9EURO1/AFDB:AF-A0A1C1CZ15-F1 Zn2/Cys6 DNA-binding protein ZN2/CYS6 DN
1227:  w6f7-A  2.2  7.7  133   588    7   9EURO1/AFDB:AF-A0A1C1CW42-F1 Putative HC-toxin efflux carrier TOXA PU
1228:  wajx-A  2.2  5.9  103   640    6   9EURO1/AFDB:AF-A0A1C1CTM9-F1 Putative peptide transporter ptr2 PUTATI
1229:  w5ip-A  2.2  6.7   90   181   12   9EURO1/AFDB:AF-A0A1C1CZ49-F1 Uncharacterized protein UNCHARACTERIZED 
1230:  was5-A  2.2  5.4  122   798   10   9EURO1/AFDB:AF-A0A1C1CL41-F1 Pheromone-regulated membrane protein 10 
1231:  w7yv-A  2.2 13.7  143  1649    8   9EURO1/AFDB:AF-A0A1C1CH67-F1 Uncharacterized protein UNCHARACTERIZED 
1232:  w688-A  2.2  6.1  109   264    6   9EURO1/AFDB:AF-A0A1C1CGU2-F1 Uncharacterized protein UNCHARACTERIZED 
1233:  w9qw-A  2.2  4.2  111   519    5   9EURO1/AFDB:AF-A0A1C1CP28-F1 Purine-cytosine permease FCY21 PURINE-CY
1234:  w5jg-A  2.2  4.4   71   673   11   9EURO1/AFDB:AF-A0A1C1CB76-F1 RNA binding protein Nrd1 RNA BINDING PRO
1235:  wanx-A  2.2 17.2  111   348    5   9EURO1/AFDB:AF-A0A1C1CYW5-F1 N amino acid transport system protein N 
1236:  w84h-A  2.2  6.1  133   505    4   9EURO1/AFDB:AF-A0A1C1CDT4-F1 Uncharacterized protein UNCHARACTERIZED 
1237:  w5bm-A  2.2  5.1   93   336    1   9EURO1/AFDB:AF-A0A1C1CAY2-F1 Uncharacterized protein UNCHARACTERIZED 
1238:  w919-A  2.2  6.8   91   524    7   9EURO1/AFDB:AF-A0A1C1CNC8-F1 FAD_binding_3 domain-containing protein 
1239:  w7cm-A  2.2  7.4   67   408    4   9EURO1/AFDB:AF-A0A1C1CVR1-F1 Replication factor C subunit 3 REPLICATI
1240:  w7v3-A  2.2  6.1   92   913    5   9EURO1/AFDB:AF-A0A1C1CMR7-F1 Uncharacterized protein UNCHARACTERIZED 
1241:  w42m-A  2.2  6.0   91   508   11   9EURO1/AFDB:AF-A0A1C1CE59-F1 Putative transporter PUTATIVE TRANSPORTE
1242:  w7kl-A  2.2 11.5  121   280    6   9EURO1/AFDB:AF-A0A1C1CYA7-F1 Putative peroxisomal biogenesis factor (
1243:  wag7-A  2.2  5.0   66   910    3   9EURO1/AFDB:AF-A0A1C1CXR8-F1 Zds_C domain-containing protein ZDS_C DO
1244:  wau5-A  2.2  4.1   71   531    8   9EURO1/AFDB:AF-A0A1C1D1D9-F1 RING-type domain-containing protein RING
1245:  w9ln-A  2.2 10.1   86   805    3   9EURO1/AFDB:AF-A0A1C1D0W2-F1 RNA helicase RNA HELICASE;
1246:  w4zl-A  2.2  7.2  146   697    5   9EURO1/AFDB:AF-A0A1C1C7I4-F1 Acyl-coenzyme A oxidase ACYL-COENZYME A 
1247:  w4h8-A  2.2  5.2   66   108    6   9EURO1/AFDB:AF-A0A1C1CK13-F1 Vacuolar ATPase assembly integral membra
1248:  w82u-A  2.2 13.4  124  1322   12   9EURO1/AFDB:AF-A0A1C1CEZ3-F1 ABC multidrug transporter SitT ABC MULTI
1249:  w482-A  2.2  5.9  107   312    6   9EURO1/AFDB:AF-A0A1C1CT29-F1 MFS domain-containing protein MFS DOMAIN
1250:  w51u-A  2.2 11.9  138   527    7   9EURO1/AFDB:AF-A0A1C1CDV7-F1 Uncharacterized protein UNCHARACTERIZED 
1251:  w2es-A  2.2 16.3   85   881    6   9EURO1/AFDB:AF-A0A1C1CYB5-F1 Uncharacterized protein UNCHARACTERIZED 
1252:  w7rp-A  2.2  5.5   66   290    9   9EURO1/AFDB:AF-A0A1C1CIJ3-F1 DLH domain-containing protein DLH DOMAIN
1253:  w6ks-A  2.2 17.3   91   473    2   9EURO1/AFDB:AF-A0A1C1CRS2-F1 Uncharacterized protein UNCHARACTERIZED 
1254:  wa2y-A  2.2  7.3  102   608    5   9EURO1/AFDB:AF-A0A1C1CLW0-F1 Riboflavin transporter MCH5 RIBOFLAVIN T
1255:  w2fu-A  2.2  6.6   61   159    8   9EURO1/AFDB:AF-A0A1C1CPY2-F1 Uncharacterized protein UNCHARACTERIZED 
1256:  w4h4-A  2.2  9.8   83  1077    6   9EURO1/AFDB:AF-A0A1C1CR16-F1 Lon protease homolog, mitochondrial LON 
1257:  w5hh-A  2.2  5.8   75   457    3   9EURO1/AFDB:AF-A0A1C1CDV8-F1 N-carbamoyl-L-amino acid hydrolase N-CAR
1258:  w3qx-A  2.2  7.3  116   626    4   9EURO1/AFDB:AF-A0A1C1CGF4-F1 Putative major facilitator superfamily t
1259:  w43f-A  2.2  8.5   91   434    4   9EURO1/AFDB:AF-A0A1C1CFA9-F1 RING-CH-type domain-containing protein R
1260:  w2c8-A  2.2  6.3  142   487    7   9EURO1/AFDB:AF-A0A1C1CLB8-F1 Sorting nexin-4 SORTING NEXIN-4;
1261:  w9s7-A  2.2  4.5   78   691    0   9EURO1/AFDB:AF-A0A1C1CZ21-F1 Ser/Thr protein phosphatase family prote
1262:  w79g-A  2.2  6.7  102   244    4   9EURO1/AFDB:AF-A0A1C1CMS7-F1 Disulfide-bond oxidoreductase DISULFIDE-
1263:  w2hf-A  2.2  5.4  138   963    5   9EURO1/AFDB:AF-A0A1C1CSR5-F1 Putative MFS transporter PUTATIVE MFS TR
1264:  w9nh-A  2.2 13.1  123   328    6   9EURO1/AFDB:AF-A0A1C1CT30-F1 Uncharacterized protein UNCHARACTERIZED 
1265:  w6vm-A  2.2  2.6   57   120   14   9EURO1/AFDB:AF-A0A1C1D1X3-F1 Vacuolar protein sorting-associated prot
1266:  w5ut-A  2.2  5.8   58   263   10   9EURO1/AFDB:AF-A0A1C1CSK4-F1 Uncharacterized protein UNCHARACTERIZED 
1267:  w39x-A  2.2  5.0   99   361   10   9EURO1/AFDB:AF-A0A1C1C6A6-F1 Integral membrane protein INTEGRAL MEMBR
1268:  w44g-A  2.2  5.8  106   272    8   9EURO1/AFDB:AF-A0A1C1CFT3-F1 26S proteasome regulatory subunit rpn12 
1269:  w7vf-A  2.2 10.7  130   430    9   9EURO1/AFDB:AF-A0A1C1CG89-F1 Uncharacterized protein UNCHARACTERIZED 
1270:  w30c-A  2.2  6.4   85   157    6   9EURO1/AFDB:AF-A0A1C1CF67-F1 Uncharacterized protein UNCHARACTERIZED 
1271:  wa3c-A  2.2  8.3  122   446   11   9EURO1/AFDB:AF-A0A1C1CQP8-F1 Protein transport protein yif1 PROTEIN T
1272:  w6pz-A  2.2  6.0  112   554    9   9EURO1/AFDB:AF-A0A1C1CAM9-F1 MFS hexose transporter MFS HEXOSE TRANSP
1273:  w7b6-A  2.2  4.9   75   159    8   9EURO1/AFDB:AF-A0A1C1CGI5-F1 Catabolite repression protein CAT5 CATAB
1274:  w6eh-A  2.2  7.4  123   677    6   9EURO1/AFDB:AF-A0A1C1CF04-F1 Inorganic phosphate transporter PHO84 IN
1275:  w7n5-A  2.2  9.2  134  1024   10   9EURO1/AFDB:AF-A0A1C1CC57-F1 Autophagy-related protein 1 AUTOPHAGY-RE
1276:  w7g5-A  2.2  7.7  108   977    9   9EURO1/AFDB:AF-A0A1C1CG82-F1 Oxysterol binding protein OXYSTEROL BIND
1277:  w9li-A  2.2 19.1   93   851    4   9EURO1/AFDB:AF-A0A1C1D1N0-F1 Ubiquitin interaction motif protein UBIQ
1278:  wanq-A  2.2  4.6  103   798    6   9EURO1/AFDB:AF-A0A1C1D1L8-F1 Uncharacterized protein UNCHARACTERIZED 
1279:  w68t-A  2.2  4.7  132   569   10   9EURO1/AFDB:AF-A0A1C1CC48-F1 Putative amino-acid permease P7G5.06 PUT
1280:  w718-A  2.2 10.7   78   124    8   9EURO1/AFDB:AF-A0A1C1CT33-F1 Uncharacterized protein UNCHARACTERIZED 
1281:  w2oi-A  2.2  5.4   77   739    4   9EURO1/AFDB:AF-A0A1C1CY57-F1 Ser/Thr protein phosphatase family prote
1282:  w681-A  2.2  5.5   96   471    8   9EURO1/AFDB:AF-A0A1C1CW03-F1 Repressible acid phosphatase REPRESSIBLE
1283:  w9g1-A  2.2  4.9  133   561   13   9EURO1/AFDB:AF-A0A1C1D1G7-F1 Putative amino-acid permease PUTATIVE AM
1284:  w93r-A  2.2 11.5  131   599   10   9EURO1/AFDB:AF-A0A1C1D0L8-F1 Uncharacterized protein UNCHARACTERIZED 
1285:  w7ag-A  2.2  7.3   64   186    2   9EURO1/AFDB:AF-A0A1C1CSS7-F1 Uncharacterized protein UNCHARACTERIZED 
1286:  w66b-A  2.2  8.1   82   327    7   9EURO1/AFDB:AF-A0A1C1CSY7-F1 MFS domain-containing protein MFS DOMAIN
1287:  w6l5-A  2.2  5.6  140  1150    9   9EURO1/AFDB:AF-A0A1C1CPQ0-F1 RAM signaling pathway protein domain-con
1288:  w5b5-A  2.2  5.2   97   826    5   9EURO1/AFDB:AF-A0A1C1CD22-F1 Cullin-3-B CULLIN-3-B;
1289:  w9rg-A  2.2  6.3  133   649    8   9EURO1/AFDB:AF-A0A1C1C748-F1 Putative transferase CAF17, mitochondria
1290:  w69f-A  2.2  7.8   57   256    4   9EURO1/AFDB:AF-A0A1C1CC91-F1 Precorrin-2 dehydrogenase PRECORRIN-2 DE
1291:  w47y-A  2.2  7.4  134   780    8   9EURO1/AFDB:AF-A0A1C1CTJ1-F1 Zn(2)-C6 fungal-type domain-containing p
1292:  w9o3-A  2.2  9.6   76   174    7   9EURO1/AFDB:AF-A0A1C1CF85-F1 Biogenesis of lysosome-related organelle
1293:  w33p-A  2.2 10.4  117   353    8   9EURO1/AFDB:AF-A0A1C1CWQ5-F1 Uncharacterized protein UNCHARACTERIZED 
1294:  w44t-A  2.2  6.7   87   199    5   9EURO1/AFDB:AF-A0A1C1C7D4-F1 Putative V-type proton ATPase 20 kDa pro
1295:  wasf-A  2.2  9.4  125   747    5   9EURO1/AFDB:AF-A0A1C1CUG5-F1 Uncharacterized protein UNCHARACTERIZED 
1296:  w6ub-A  2.2 10.8   99   603    3   9EURO1/AFDB:AF-A0A1C1C9L5-F1 Putative translation initiation factor e
1297:  wa7y-A  2.2 11.3   85  1116   12   9EURO1/AFDB:AF-A0A1C1CAT6-F1 Uncharacterized protein UNCHARACTERIZED 
1298:  w6nl-A  2.2  8.6   77   409   10   9EURO1/AFDB:AF-A0A1C1D363-F1 PAP2 domain protein PAP2 DOMAIN PROTEIN;
1299:  wao4-A  2.2 12.4   86   658    2   9EURO1/AFDB:AF-A0A1C1CMM9-F1 NACHT domain-containing protein NACHT DO
1300:  w6gx-A  2.2  5.1  100   488    7   9EURO1/AFDB:AF-A0A1C1D005-F1 Putative transporter PUTATIVE TRANSPORTE
1301:  w41e-A  2.2 15.3  110   758    6   9EURO1/AFDB:AF-A0A1C1CDG9-F1 Uncharacterized protein UNCHARACTERIZED 
1302:  w5tu-A  2.2  4.3   89   138    4   9EURO1/AFDB:AF-A0A1C1CLV3-F1 Uncharacterized protein UNCHARACTERIZED 
1303:  w8w3-A  2.2  4.8   94   518    2   9EURO1/AFDB:AF-A0A1C1CVH3-F1 MFS transporter MFS TRANSPORTER;
1304:  w34p-A  2.2  3.9   92   529    7   9EURO1/AFDB:AF-A0A1C1CMJ7-F1 Putative transporter PUTATIVE TRANSPORTE
1305:  w5j3-A  2.2  5.2  116   480    8   9EURO1/AFDB:AF-A0A1C1CSY4-F1 Putative C6 transcription factor (Ctf1B)
1306:  w705-A  2.2 13.4   66   960   18   9EURO1/AFDB:AF-A0A1C1CRE6-F1 Putative 3-hydroxyisobutyrate dehydrogen
1307:  w447-A  2.2  7.4   80   377   11   9EURO1/AFDB:AF-A0A1C1CKI9-F1 HET domain-containing protein HET DOMAIN
1308:  w4fw-A  2.2  5.2  107   280    7   9EURO1/AFDB:AF-A0A1C1D1C4-F1 Uncharacterized protein UNCHARACTERIZED 
1309:  wafu-A  2.2  9.8  162  1039    7   9EURO1/AFDB:AF-A0A1C1D1M9-F1 GAR domain-containing protein GAR DOMAIN
1310:  w7zr-A  2.2  9.6   81   420    4   9EURO1/AFDB:AF-A0A1C1CVG0-F1 Transcription factor iws1 TRANSCRIPTION 
1311:  w8zm-A  2.2  5.2   69   427    7   9EURO1/AFDB:AF-A0A1C1D315-F1 DnaJ protein xdj1 DNAJ PROTEIN XDJ1;
1312:  w6f4-A  2.2  6.1   73   441    3   9EURO1/AFDB:AF-A0A1C1CGL6-F1 Aflatoxin B1 aldehyde reductase member 3
1313:  w9jn-A  2.2  9.1   98   218    7   9EURO1/AFDB:AF-A0A1C1CCN6-F1 Putative glycolipid transfer protein PUT
1314:  w5pl-A  2.2 10.4   86   516    7   9EURO1/AFDB:AF-A0A1C1CC45-F1 Major Facilitator Superfamily protein MA
1315:  w4j7-A  2.2 10.2   98   363    1   9EURO1/AFDB:AF-A0A1C1CB33-F1 Acyl CoA binding protein ACYL COA BINDIN
1316:  w8b9-A  2.2  6.9  117   536    4   9EURO1/AFDB:AF-A0A1C1CII4-F1 Vacuolar cation/proton exchanger 5 VACUO
1317:  w4jb-A  2.2 10.4  122   523    6   9EURO1/AFDB:AF-A0A1C1CWI6-F1 Mitochondrial import receptor subunit to
1318:  w4qx-A  2.2  4.2   94   462    5   9EURO1/AFDB:AF-A0A1C1CKS5-F1 Uncharacterized protein UNCHARACTERIZED 
1319:  w4kw-A  2.2  9.0   62   652    6   9EURO1/AFDB:AF-A0A1C1CSA1-F1 Dihydroorotate dehydrogenase (quinone), 
1320:  w6vx-A  2.2  4.7  117   491    8   9EURO1/AFDB:AF-A0A1C1CWP9-F1 Putative transporter PUTATIVE TRANSPORTE
1321:  w32w-A  2.2  7.3  140   749    9   9EURO1/AFDB:AF-A0A1C1CG16-F1 N-acetylglucosaminyl-phosphatidylinosito
1322:  w837-A  2.2 10.0  120  1164    6   9EURO1/AFDB:AF-A0A1C1C758-F1 Kinase KINASE;
1323:  w97u-A  2.2 11.9   90   676    9   9EURO1/AFDB:AF-A0A1C1CH94-F1 Variant surface antigen E VARIANT SURFAC
1324:  w6ce-A  2.2  2.9   61   387   10   9EURO1/AFDB:AF-A0A1C1CN07-F1 Putative RGS domain protein (Rax1) PUTAT
1325:  w89a-A  2.2  5.8   98   501    3   9EURO1/AFDB:AF-A0A1C1CVH4-F1 Putative membrane protein PUTATIVE MEMBR
1326:  w743-A  2.1 10.9  138   340    7   9EURO1/AFDB:AF-A0A1C1CJ45-F1 Mitochondrial thiamine pyrophosphate car
1327:  w94t-A  2.1  5.5  109   514   10   9EURO1/AFDB:AF-A0A1C1CVR2-F1 Putative transporter PUTATIVE TRANSPORTE
1328:  w4e4-A  2.1  4.6  119   483    4   9EURO1/AFDB:AF-A0A1C1CMD4-F1 Putative transporter PUTATIVE TRANSPORTE
1329:  w6xs-A  2.1  5.0  120   644    7   9EURO1/AFDB:AF-A0A1C1CH63-F1 C6 zinc finger domain protein C6 ZINC FI
1330:  w8mp-A  2.1  9.7   66   148    5   9EURO1/AFDB:AF-A0A1C1CBX5-F1 Mitochondrial pyruvate carrier MITOCHOND
1331:  w2sf-A  2.1  5.9   78   101    6   9EURO1/AFDB:AF-A0A1C1CPC4-F1 Uncharacterized protein UNCHARACTERIZED 
1332:  w41r-A  2.1 10.8   89   657    7   9EURO1/AFDB:AF-A0A1C1D1W4-F1 Diadenosine tetraphosphate synthetase DI
1333:  w9lg-A  2.1 10.4   90   667   10   9EURO1/AFDB:AF-A0A1C1CEW3-F1 Nucleolar protein 58 NUCLEOLAR PROTEIN 5
1334:  w3g5-A  2.1  5.0  139   723    5   9EURO1/AFDB:AF-A0A1C1CR90-F1 Mitochondrial intermediate peptidase MIT
1335:  w2g2-A  2.1 11.4  115   536    4   9EURO1/AFDB:AF-A0A1C1CGS8-F1 Aldehyde dehydrogenase ALDEHYDE DEHYDROG
1336:  w6mn-A  2.1  4.7  118   414   10   9EURO1/AFDB:AF-A0A1C1CZA2-F1 Uncharacterized protein UNCHARACTERIZED 
1337:  w5ju-A  2.1  4.5   89   162    7   9EURO1/AFDB:AF-A0A1C1C7C6-F1 Uncharacterized protein UNCHARACTERIZED 
1338:  w3uh-A  2.1 16.3   77   591    4   9EURO1/AFDB:AF-A0A1C1CEW2-F1 C6 transcription factor C6 TRANSCRIPTION
1339:  w313-A  2.1  5.7  101   828    5   9EURO1/AFDB:AF-A0A1C1CDV9-F1 HET domain-containing protein HET DOMAIN
1340:  w9gt-A  2.1  6.9   93   497    9   9EURO1/AFDB:AF-A0A1C1CT15-F1 26S proteasome non-ATPase regulatory sub
1341:  w3gj-A  2.1  7.3   88   146    9   9EURO1/AFDB:AF-A0A1C1CYW0-F1 Microsomal glutathione S-transferase 3 M
1342:  w8b1-A  2.1  6.2   65   566    9   9EURO1/AFDB:AF-A0A1C1CWW2-F1 Putative MFS transporter PUTATIVE MFS TR
1343:  wa4z-A  2.1  6.1   90   713    2   9EURO1/AFDB:AF-A0A1C1CTN1-F1 U3 small nucleolar ribonucleoprotein pro
1344:  w63x-A  2.1  7.9   69   152    0   9EURO1/AFDB:AF-A0A1C1CK38-F1 DNA-directed RNA polymerase II subunit r
1345:  w5ca-A  2.1  6.5   92   502    3   9EURO1/AFDB:AF-A0A1C1CS34-F1 DNA primase large subunit DNA PRIMASE LA
1346:  w2pv-A  2.1 21.0   86   935    8   9EURO1/AFDB:AF-A0A1C1CZR4-F1 ATPase family AAA domain-containing prot
1347:  wasl-A  2.1  5.5   60   259    3   9EURO1/AFDB:AF-A0A1C1CEM7-F1 Dihydroneopterin aldolase family protein
1348:  w3mg-A  2.1  6.3  138   921    7   9EURO1/AFDB:AF-A0A1C1D0B0-F1 Ion channel ION CHANNEL;
1349:  w8lw-A  2.1  9.2   92   706    2   9EURO1/AFDB:AF-A0A1C1CXS4-F1 Uncharacterized protein UNCHARACTERIZED 
1350:  w2og-A  2.1 11.0  104   479    7   9EURO1/AFDB:AF-A0A1C1CDT1-F1 C6 transcription factor C6 TRANSCRIPTION
1351:  w9fs-A  2.1  5.8   73   402    8   9EURO1/AFDB:AF-A0A1C1CER3-F1 Uncharacterized protein UNCHARACTERIZED 
1352:  w2b9-A  2.1  6.4  113   390   11   9EURO1/AFDB:AF-A0A1C1CCV4-F1 Uncharacterized protein UNCHARACTERIZED 
1353:  w2ad-A  2.1  3.9   64   142   11   9EURO1/AFDB:AF-A0A1C1C882-F1 FAD_binding_3 domain-containing protein 
1354:  waei-A  2.1  6.2   91   310    4   9EURO1/AFDB:AF-A0A1C1CSN9-F1 Vacuolar iron transporter VACUOLAR IRON 
1355:  w5rc-A  2.1  5.2  132   434    5   9EURO1/AFDB:AF-A0A1C1CXG6-F1 Lactamase_B domain-containing protein LA
1356:  wa84-A  2.1 15.3  128  1409   12   9EURO1/AFDB:AF-A0A1C1CN95-F1 Sensory transduction histidine kinase SE
1357:  w9im-A  2.1  8.5   67   418    0   9EURO1/AFDB:AF-A0A1C1CQS5-F1 DNA damage-inducible protein 1 DNA DAMAG
1358:  w9c2-A  2.1 12.5  104   602    5   9EURO1/AFDB:AF-A0A1C1CS02-F1 Putative HC-toxin efflux carrier TOXA PU
1359:  w5an-A  2.1  5.8  108   323   10   9EURO1/AFDB:AF-A0A1C1CG65-F1 Protein unc-50 like protein PROTEIN UNC-
1360:  w9vf-A  2.1  5.3  142   742    6   9EURO1/AFDB:AF-A0A1C1CNA8-F1 Putative fungal specific transcription f
1361:  w3u1-A  2.1  6.2  118   266    8   9EURO1/AFDB:AF-A0A1C1CIL7-F1 Cystinosin like protein CYSTINOSIN LIKE 
1362:  w37s-A  2.1  4.7   60   352    7   9EURO1/AFDB:AF-A0A1C1CKD4-F1 Palmitoyltransferase pfa4 PALMITOYLTRANS
1363:  w3qg-A  2.1  8.6   83   337    7   9EURO1/AFDB:AF-A0A1C1C704-F1 26S proteasome regulatory subunit RPN11 
1364:  w38a-A  2.1  5.1   81   313   10   9EURO1/AFDB:AF-A0A1C1CDS5-F1 ER membrane protein complex subunit 2 ER
1365:  w46r-A  2.1 12.5   87   555    9   9EURO1/AFDB:AF-A0A1C1CLI4-F1 Uncharacterized protein UNCHARACTERIZED 
1366:  wa0s-A  2.1  8.0  117   489    8   9EURO1/AFDB:AF-A0A1C1CX75-F1 Fungal_trans domain-containing protein F
1367:  w68w-A  2.1  4.7   82   100    7   9EURO1/AFDB:AF-A0A1C1CQA5-F1 Uncharacterized protein UNCHARACTERIZED 
1368:  wa1g-A  2.1  5.7   64    85    3   9EURO1/AFDB:AF-A0A1C1CWN5-F1 Splicing factor subunit SPLICING FACTOR 
1369:  w6sf-A  2.1  5.7   84   527    6   9EURO1/AFDB:AF-A0A1C1CIV1-F1 TPR Domain containing protein TPR DOMAIN
1370:  w9np-A  2.1 12.6  110   244    3   9EURO1/AFDB:AF-A0A1C1CCJ2-F1 Uncharacterized protein UNCHARACTERIZED 
1371:  w3b9-A  2.1 14.8   91  1047   11   9EURO1/AFDB:AF-A0A1C1CLU7-F1 Uncharacterized protein UNCHARACTERIZED 
1372:  w97e-A  2.1  7.1   98   554    6   9EURO1/AFDB:AF-A0A1C1D1R4-F1 Ras modification protein ERF4 RAS MODIFI
1373:  w90e-A  2.1  5.3  137   535    9   9EURO1/AFDB:AF-A0A1C1C7Q8-F1 Putative transporter PUTATIVE TRANSPORTE
1374:  wagl-A  2.1  7.4  102   321    7   9EURO1/AFDB:AF-A0A1C1CTG9-F1 ADIPOR-like receptor SP ADIPOR-LIKE RECE
1375:  w586-A  2.1  6.8  113   505    4   9EURO1/AFDB:AF-A0A1C1CES7-F1 tRNA wybutosine-synthesizing protein 4 T
1376:  w6sc-A  2.1  4.3   91   498   11   9EURO1/AFDB:AF-A0A1C1D0X6-F1 Pantothenate transporter liz1 PANTOTHENA
1377:  wa0w-A  2.1  6.6  117   443    9   9EURO1/AFDB:AF-A0A1C1CEJ3-F1 Uncharacterized protein UNCHARACTERIZED 
1378:  wae9-A  2.1  6.9  117   644    9   9EURO1/AFDB:AF-A0A1C1CKQ5-F1 Uncharacterized protein UNCHARACTERIZED 
1379:  w66d-A  2.1  3.8   72   268    1   9EURO1/AFDB:AF-A0A1C1CAN5-F1 Carboxymuconolactone decarboxylase CARBO
1380:  w5ev-A  2.1 10.0   93   164    9   9EURO1/AFDB:AF-A0A1C1CRZ6-F1 Putative C-4 methyl sterol oxidase PUTAT
1381:  w50c-A  2.1  5.1   83   439    6   9EURO1/AFDB:AF-A0A1C1CGW4-F1 Uncharacterized protein UNCHARACTERIZED 
1382:  w2ij-A  2.1  3.8   57   133    9   9EURO1/AFDB:AF-A0A1C1C8W4-F1 Golgi apparatus membrane protein tvp15 G
1383:  w66l-A  2.1  7.1   95  1621    6   9EURO1/AFDB:AF-A0A1C1CSB1-F1 LEA domain protein LEA DOMAIN PROTEIN;
1384:  walx-A  2.1 10.6  128   632    5   9EURO1/AFDB:AF-A0A1C1CV00-F1 Uncharacterized protein UNCHARACTERIZED 
1385:  w4sz-A  2.1  4.7  104   232    6   9EURO1/AFDB:AF-A0A1C1CTD6-F1 Uncharacterized protein UNCHARACTERIZED 
1386:  w80z-A  2.1  4.7   97   547    7   9EURO1/AFDB:AF-A0A1C1CWY2-F1 Lactose permease LACTOSE PERMEASE;
1387:  w5j1-A  2.1  4.1   62  1814    2   9EURO1/AFDB:AF-A0A1C1C9H2-F1 rRNA biogenesis protein rrp5 RRNA BIOGEN
1388:  w7cp-A  2.1  4.9  106   227    8   9EURO1/AFDB:AF-A0A1C1CZX9-F1 Uncharacterized protein UNCHARACTERIZED 
1389:  w391-A  2.1 10.6   89   159    8   9EURO1/AFDB:AF-A0A1C1CF52-F1 Putative pathogenesis associated protein
1390:  w5y1-A  2.1  5.6  150   352    9   9EURO1/AFDB:AF-A0A1C1CMN0-F1 Uncharacterized protein UNCHARACTERIZED 
1391:  w30a-A  2.1  8.9   80   170    5   9EURO1/AFDB:AF-A0A1C1CTF8-F1 Uncharacterized protein UNCHARACTERIZED 
1392:  w4vj-A  2.1  4.4  152   663    7   9EURO1/AFDB:AF-A0A1C1C8W1-F1 Fungal_trans domain-containing protein F
1393:  w4je-A  2.1  6.7  161   610    6   9EURO1/AFDB:AF-A0A1C1CUJ1-F1 C6 zinc finger domain containing protein
1394:  w89e-A  2.1  6.4  114   509    6   9EURO1/AFDB:AF-A0A1C1CIX9-F1 ZIP Zinc transporter family protein ZIP 
1395:  w5io-A  2.1 11.8   97   492    6   9EURO1/AFDB:AF-A0A1C1CWE3-F1 Polyamine transporter POLYAMINE TRANSPOR
1396:  w9rs-A  2.1  8.7  133   593    5   9EURO1/AFDB:AF-A0A1C1CH81-F1 Putative major facilitator superfamily t
1397:  waqs-A  2.1 10.6   84   323    7   9EURO1/AFDB:AF-A0A1C1CNU8-F1 Uncharacterized protein UNCHARACTERIZED 
1398:  w3dv-A  2.1  5.3   70   320    6   9EURO1/AFDB:AF-A0A1C1CBT2-F1 INSIG domain protein INSIG DOMAIN PROTEI
1399:  w5eb-A  2.1  3.8  112   385    4   9EURO1/AFDB:AF-A0A1C1CPI5-F1 Uncharacterized protein UNCHARACTERIZED 
1400:  w94e-A  2.1  7.2  132   992    3   9EURO1/AFDB:AF-A0A1C1CFU8-F1 GH115_C domain-containing protein GH115_
1401:  w8hr-A  2.1 11.2  109   476    9   9EURO1/AFDB:AF-A0A1C1CHE6-F1 Glutamate-5-semialdehyde dehydrogenase G
1402:  w4ko-A  2.1  7.4  137   885    4   9EURO1/AFDB:AF-A0A1C1CAQ9-F1 Exocyst complex component Sec10 EXOCYST 
1403:  waou-A  2.1 12.6   61   523    8   9EURO1/AFDB:AF-A0A1C1CSR4-F1 Uncharacterized protein UNCHARACTERIZED 
1404:  w38e-A  2.1 11.9  112   443    5   9EURO1/AFDB:AF-A0A1C1D065-F1 Uncharacterized protein UNCHARACTERIZED 
1405:  wavg-A  2.1  4.6  111   557    6   9EURO1/AFDB:AF-A0A1C1CSU8-F1 Uncharacterized protein UNCHARACTERIZED 
1406:  w9dg-A  2.1  6.4  153   785    7   9EURO1/AFDB:AF-A0A1C1CYV0-F1 Potassium channel POTASSIUM CHANNEL;
1407:  wa92-A  2.1  4.4  142   552    4   9EURO1/AFDB:AF-A0A1C1CMC6-F1 Putative proline-specific permease put4 
1408:  w9vz-A  2.1  8.0  124   282    7   9EURO1/AFDB:AF-A0A1C1CGJ3-F1 Uncharacterized protein UNCHARACTERIZED 
1409:  w8ii-A  2.1  9.4   86   531    5   9EURO1/AFDB:AF-A0A1C1CBP2-F1 CCT-beta CCT-BETA;
1410:  wa4i-A  2.1  5.1   97   249    8   9EURO1/AFDB:AF-A0A1C1D184-F1 Protein SVP26 PROTEIN SVP26;
1411:  w80t-A  2.1  5.6  121   590    7   9EURO1/AFDB:AF-A0A1C1CZ41-F1 Zn(2)-C6 fungal-type domain-containing p
1412:  w3te-A  2.1  7.7   82   601    5   9EURO1/AFDB:AF-A0A1C1CYJ4-F1 alpha-1,2-Mannosidase ALPHA-1,2-MANNOSID
1413:  w3im-A  2.1  4.6   80   482    6   9EURO1/AFDB:AF-A0A1C1CYC7-F1 Putative 26S proteasome regulatory subun
1414:  w6gr-A  2.1 14.5  109   673   12   9EURO1/AFDB:AF-A0A1C1CBP8-F1 Uncharacterized protein UNCHARACTERIZED 
1415:  w5x9-A  2.1 12.9   87   381    8   9EURO1/AFDB:AF-A0A1C1C903-F1 Non-specific serine/threonine protein ki
1416:  w8fx-A  2.1  6.2   96   642    6   9EURO1/AFDB:AF-A0A1C1CN54-F1 Manganese lipoxygenase MANGANESE LIPOXYG
1417:  w6f8-A  2.1  8.5   70   451    6   9EURO1/AFDB:AF-A0A1C1CUT6-F1 Obg-like ATPase 1 OBG-LIKE ATPASE 1;
1418:  w2p3-A  2.1  7.3  131   407   10   9EURO1/AFDB:AF-A0A1C1CUT1-F1 Putative CDP-alcohol phosphatidyltransfe
1419:  w76c-A  2.1  3.9   75   426    9   9EURO1/AFDB:AF-A0A1C1C8A0-F1 Uncharacterized protein UNCHARACTERIZED 
1420:  wab1-A  2.1  7.2   77   257   14   9EURO1/AFDB:AF-A0A1C1C852-F1 Uncharacterized protein UNCHARACTERIZED 
1421:  wa1k-A  2.1  5.6  134   660   10   9EURO1/AFDB:AF-A0A1C1C7F9-F1 Ethionine resistance-conferring protein 
1422:  w4yi-A  2.1  6.7   67   175    6   9EURO1/AFDB:AF-A0A1C1CP14-F1 Uncharacterized protein UNCHARACTERIZED 
1423:  wadz-A  2.1  4.8  129   497    9   9EURO1/AFDB:AF-A0A1C1CQH4-F1 Squalene monooxygenase SQUALENE MONOOXYG
1424:  w9a6-A  2.1 10.9   95   641    6   9EURO1/AFDB:AF-A0A1C1CG23-F1 Arsenical pump membrane protein ARSENICA
1425:  w4il-A  2.1  8.2   92   269    8   9EURO1/AFDB:AF-A0A1C1C654-F1 Cytochrome c oxidase subunit 3 CYTOCHROM
1426:  w9kj-A  2.1  4.4  120   535    8   9EURO1/AFDB:AF-A0A1C1CQS2-F1 Vitamin B6 transporter TPN1 VITAMIN B6 T
1427:  w6g1-A  2.1  5.2  116   577    5   9EURO1/AFDB:AF-A0A1C1D1G3-F1 Integral membrane protein INTEGRAL MEMBR
1428:  w46p-A  2.1  6.7   78   247   13   9EURO1/AFDB:AF-A0A1C1C617-F1 Cytochrome c oxidase subunit 2 CYTOCHROM
1429:  w3ng-A  2.0 12.0   90   512    4   9EURO1/AFDB:AF-A0A1C1CPY6-F1 APH domain-containing protein APH DOMAIN
1430:  w2yh-A  2.0 11.8  138   404    9   9EURO1/AFDB:AF-A0A1C1D117-F1 Mitochondrial import receptor subunit MI
1431:  w4r3-A  2.0 12.1   99   441    7   9EURO1/AFDB:AF-A0A1C1CNH5-F1 Pantothenate transporter liz1 PANTOTHENA
1432:  w2e8-A  2.0  6.6  126   652    7   9EURO1/AFDB:AF-A0A1C1C8B5-F1 Sorting nexin MVP1 SORTING NEXIN MVP1;
1433:  w8hp-A  2.0  7.8  105   813    4   9EURO1/AFDB:AF-A0A1C1C8G0-F1 Uncharacterized protein UNCHARACTERIZED 
1434:  w64v-A  2.0  5.4   94  1157    5   9EURO1/AFDB:AF-A0A1C1C983-F1 Putative cation channel family transport
1435:  w6f3-A  2.0 10.9   69   435    7   9EURO1/AFDB:AF-A0A1C1CQ60-F1 25S rRNA adenine-N(1) methyltransferase 
1436:  w83f-A  2.0  6.2  120   569    5   9EURO1/AFDB:AF-A0A1C1CRU1-F1 ATP synthase regulation protein NCA2 ATP
1437:  w59t-A  2.0  4.6   75   104    7   9EURO1/AFDB:AF-A0A1C1CEM2-F1 Uncharacterized protein UNCHARACTERIZED 
1438:  w702-A  2.0  6.9  108   555    7   9EURO1/AFDB:AF-A0A1C1CLP5-F1 Uncharacterized protein UNCHARACTERIZED 
1439:  w6hd-A  2.0  6.7  115   731    3   9EURO1/AFDB:AF-A0A1C1CTN0-F1 SPX domain-containing protein SPX DOMAIN
1440:  w381-A  2.0  3.8   64   150    5   9EURO1/AFDB:AF-A0A1C1C884-F1 Uncharacterized protein UNCHARACTERIZED 
1441:  w88w-A  2.0  5.2   92   698    5   9EURO1/AFDB:AF-A0A1C1CQ43-F1 Poly [ADP-ribose] polymerase POLY  POLYM
1442:  w2kj-A  2.0  5.0   97   369    3   9EURO1/AFDB:AF-A0A1C1CXS3-F1 Uncharacterized protein UNCHARACTERIZED 
1443:  w5cx-A  2.0  4.4  115   314    4   9EURO1/AFDB:AF-A0A1C1D185-F1 3-oxo-5-alpha-steroid 4-dehydrogenase fa
1444:  w2nq-A  2.0  4.9   78   205    8   9EURO1/AFDB:AF-A0A1C1C891-F1 Glutathione S-transferase P 10 GLUTATHIO
1445:  w9tz-A  2.0  4.7  129   977    5   9EURO1/AFDB:AF-A0A1C1CZ30-F1 Putative C6 transcription factor PUTATIV
1446:  w6dw-A  2.0  4.2  108   423    5   9EURO1/AFDB:AF-A0A1C1D1F6-F1 Putative nicotinic acid plasma membrane 
1447:  w6kl-A  2.0  5.0  107   324    4   9EURO1/AFDB:AF-A0A1C1CIG6-F1 Uncharacterized protein UNCHARACTERIZED 
1448:  wa9w-A  2.0  9.1  144   493    5   9EURO1/AFDB:AF-A0A1C1CUD0-F1 Putative transporter YgaY PUTATIVE TRANS
1449:  w2vq-A  2.0  4.5  103   382    8   9EURO1/AFDB:AF-A0A1C1CZG6-F1 Isochorismatase domain-containing protei
1450:  w9ib-A  2.0  9.1   94   186    5   9EURO1/AFDB:AF-A0A1C1D085-F1 Uncharacterized protein UNCHARACTERIZED 
1451:  w2fo-A  2.0 11.1   88   217   13   9EURO1/AFDB:AF-A0A1C1CHU2-F1 Putative siderophore iron protein PUTATI
1452:  w3s4-A  2.0  5.8  101   363    4   9EURO1/AFDB:AF-A0A1C1CYW6-F1 Pinin/SDK/memA domain protein PININ/SDK/
1453:  wagb-A  2.0  9.0   82   724    1   9EURO1/AFDB:AF-A0A1C1C9Q6-F1 Uncharacterized protein UNCHARACTERIZED 
1454:  w66y-A  2.0 10.9   93   807    3   9EURO1/AFDB:AF-A0A1C1D0H6-F1 HET domain-containing protein HET DOMAIN
1455:  w4wk-A  2.0  7.6   81   167    6   9EURO1/AFDB:AF-A0A1C1CWN1-F1 Uncharacterized protein UNCHARACTERIZED 
1456:  w32m-A  2.0 10.3  120   512    8   9EURO1/AFDB:AF-A0A1C1CZ66-F1 Succinate-semialdehyde dehydrogenase [NA
1457:  w2gv-A  2.0 12.8  100   637    5   9EURO1/AFDB:AF-A0A1C1CN77-F1 Caffeine resistance protein 5 CAFFEINE R
1458:  w32r-A  2.0 13.2  132   557    8   9EURO1/AFDB:AF-A0A1C1CL04-F1 3-(3-hydroxy-phenyl)propionate hydroxyla
1459:  w780-A  2.0  5.5  110   724    5   9EURO1/AFDB:AF-A0A1C1CG85-F1 Zn(2)-C6 fungal-type domain-containing p
1460:  w31x-A  2.0  5.4  126   383    9   9EURO1/AFDB:AF-A0A1C1CJ53-F1 Uncharacterized protein UNCHARACTERIZED 
1461:  w8sx-A  2.0  7.6   67   758   10   9EURO1/AFDB:AF-A0A1C1CSK1-F1 Protein SDA1 PROTEIN SDA1;
1462:  w5h4-A  2.0  8.7  112   564    4   9EURO1/AFDB:AF-A0A1C1CTF6-F1 Aldehyde dehydrogenase, cytosolic 1 ALDE
1463:  wauc-A  2.0  4.7   92   529    7   9EURO1/AFDB:AF-A0A1C1CPD7-F1 Putative transporter SEO1 PUTATIVE TRANS
1464:  w70t-A  2.0  4.9  128   693    5   9EURO1/AFDB:AF-A0A1C1CME8-F1 Urea active transporter UREA ACTIVE TRAN
1465:  w2vm-A  2.0  9.7   98   566    5   9EURO1/AFDB:AF-A0A1C1D096-F1 Uncharacterized protein UNCHARACTERIZED 
1466:  w4pu-A  2.0 11.7  119   316    5   9EURO1/AFDB:AF-A0A1C1CBA8-F1 Mitochondrial DNA replication protein YH
1467:  w2n5-A  2.0  5.0  149   679    5   9EURO1/AFDB:AF-A0A1C1CC40-F1 Putative Fungal specific transcription f
1468:  w4b2-A  2.0  4.6  124   518    5   9EURO1/AFDB:AF-A0A1C1CV30-F1 Choline transport protein CHOLINE TRANSP
1469:  w7qv-A  2.0  5.6   87   134    3   9EURO1/AFDB:AF-A0A1C1D1E1-F1 Uncharacterized protein UNCHARACTERIZED 
1470:  w5ad-A  2.0  4.9  144   659    6   9EURO1/AFDB:AF-A0A1C1CB41-F1 Proline-specific permease PROLINE-SPECIF
1471:  w8ce-A  2.0  8.2   71   278    6   9EURO1/AFDB:AF-A0A1C1C676-F1 WW domain-containing protein WW DOMAIN-C
1472:  wa2h-A  2.0  5.1  106   407    5   9EURO1/AFDB:AF-A0A1C1D278-F1 3-phytase B 3-PHYTASE B;
1473:  w2oy-A  2.0  4.8   56   164    2   9EURO1/AFDB:AF-A0A1C1CJ82-F1 Ubiquinol-cytochrome c reductase complex
1474:  w5fh-A  2.0  4.2  115   633    8   9EURO1/AFDB:AF-A0A1C1CHV0-F1 Exocyst complex protein EXO70 EXOCYST CO
1475:  w90v-A  2.0  9.8   65   131    9   9EURO1/AFDB:AF-A0A1C1CFV7-F1 Cytochrome c oxidase assembly factor 6 C
1476:  w8ou-A  2.0  7.2  155   711    5   9EURO1/AFDB:AF-A0A1C1C890-F1 Fungal_trans domain-containing protein F
1477:  w95e-A  2.0 10.6  108   693    9   9EURO1/AFDB:AF-A0A1C1D0S4-F1 Serine/threonine-protein kinase chk2 SER
1478:  wa0o-A  2.0  5.4  121   934    7   9EURO1/AFDB:AF-A0A1C1CYH8-F1 Putative C2H2 transcription factor PUTAT
1479:  w7xy-A  2.0 10.1   84    99    8   9EURO1/AFDB:AF-A0A1C1CGX7-F1 Mitochondrial import inner membrane tran
1480:  w5wv-A  2.0  8.4   85   156    7   9EURO1/AFDB:AF-A0A1C1CE01-F1 Uncharacterized protein UNCHARACTERIZED 
1481:  w40t-A  2.0  6.9   68   193    9   9EURO1/AFDB:AF-A0A1C1CKU8-F1 Uncharacterized protein UNCHARACTERIZED 
1482:  w9uu-A  2.0  6.1   86   286   10   9EURO1/AFDB:AF-A0A1C1CSB9-F1 Uncharacterized protein UNCHARACTERIZED 
1483:  w8a1-A  2.0 12.9   50   168    4   9EURO1/AFDB:AF-A0A1C1CIZ2-F1 Uncharacterized protein UNCHARACTERIZED 
1484:  w2de-A  2.0  6.3  100   610    7   9EURO1/AFDB:AF-A0A1C1CLW9-F1 MFS transporter MFS TRANSPORTER;
1485:  wa3j-A  2.0  8.9  141   992    7   9EURO1/AFDB:AF-A0A1C1CKJ9-F1 Putative MscS family protein PUTATIVE MS
1486:  w95s-A  2.0  6.0   85   180   13   9EURO1/AFDB:AF-A0A1C1CYB7-F1 Uncharacterized protein UNCHARACTERIZED 
1487:  w6iz-A  2.0  4.3   64  1190    6   9EURO1/AFDB:AF-A0A1C1CG70-F1 Uncharacterized protein UNCHARACTERIZED 
1488:  w901-A  2.0  8.6   60   103    5   9EURO1/AFDB:AF-A0A1C1CUQ0-F1 Uncharacterized protein UNCHARACTERIZED 
1489:  w2le-A  2.0  5.5   89   348    7   9EURO1/AFDB:AF-A0A1C1CJ89-F1 Uncharacterized protein UNCHARACTERIZED 
1490:  w4w1-A  2.0  9.5  111   594    6   9EURO1/AFDB:AF-A0A1C1CDE5-F1 Uncharacterized protein UNCHARACTERIZED 
1491:  w633-A  2.0  9.3  108   444    6   9EURO1/AFDB:AF-A0A1C1D2R3-F1 Brr6_like_C_C domain-containing protein 
1492:  w2z9-A  2.0  5.9  114   290    3   9EURO1/AFDB:AF-A0A1C1CTP8-F1 Mitochondrial thiamine pyrophosphate car
1493:  w904-A  2.0  3.1   46    93    9   9EURO1/AFDB:AF-A0A1C1CVV3-F1 Plasma membrane proteolipid 3 PLASMA MEM
1494:  w9k1-A  2.0 11.1   98   246    9   9EURO1/AFDB:AF-A0A1C1CDS9-F1 Uncharacterized protein UNCHARACTERIZED 
1495:  w2ai-A  2.0  4.4   91  1128    9   9EURO1/AFDB:AF-A0A1C1D246-F1 Uncharacterized protein UNCHARACTERIZED 
1496:  wal2-A  2.0  5.9  136   604    7   9EURO1/AFDB:AF-A0A1C1CLS1-F1 Uncharacterized protein UNCHARACTERIZED 

# Structural equivalences
   1: 6c70-A w30r-A    63 -  98 <=>    7 -  42   (ASP   65  - THR  100  <=> TRP    7  - LYS   42 )                          
   1: 6c70-A w30r-A   103 - 106 <=>   76 -  79   (ASN  105  - ASN  108  <=> ALA   76  - ILE   79 )                          
   1: 6c70-A w30r-A   119 - 153 <=>   83 - 117   (HIS  121  - SER  155  <=> PRO   83  - LYS  117 )                          
   1: 6c70-A w30r-A   155 - 160 <=>  118 - 123   (ILE  172  - ILE  177  <=> ASP  118  - GLY  123 )                          
   1: 6c70-A w30r-A   183 - 200 <=>  127 - 144   (TYR  200  - CYS  217  <=> VAL  127  - ILE  144 )                          
   1: 6c70-A w30r-A   258 - 286 <=>  152 - 180   (GLY  344  - VAL  372  <=> ASN  152  - PRO  180 )                          
   1: 6c70-A w30r-A   287 - 290 <=>  195 - 198   (ASN  373  - ASN  376  <=> ARG  195  - ILE  198 )                          
   1: 6c70-A w30r-A   293 - 309 <=>  199 - 215   (ALA  379  - LEU  395  <=> THR  199  - PHE  215 )                          
   1: 6c70-A w30r-A   310 - 322 <=>  217 - 229   (PHE  396  - SER  408  <=> LEU  217  - ASN  229 )                          
   1: 6c70-A w30r-A   323 - 334 <=>  231 - 242   (SER  409  - TYR  420  <=> ARG  231  - ASN  242 )                          
   1: 6c70-A w30r-A   336 - 339 <=>  243 - 246   (GLY  422  - GLU  425  <=> GLU  243  - PRO  246 )                          
   2: 6c70-A w86a-A    64 -  94 <=>   84 - 114   (ASP   66  - ILE   96  <=> SER   84  - VAL  114 )                          
   2: 6c70-A w86a-A    96 -  99 <=>  115 - 118   (TYR   98  - LEU  101  <=> GLY  115  - SER  118 )                          
   2: 6c70-A w86a-A   100 - 103 <=>  121 - 124   (ALA  102  - ASN  105  <=> GLU  121  - SER  124 )                          
   2: 6c70-A w86a-A   104 - 107 <=>  127 - 130   (ASN  106  - SER  109  <=> ASP  127  - GLN  130 )                          
   2: 6c70-A w86a-A   257 - 282 <=>  159 - 184   (VAL  343  - GLN  368  <=> GLY  159  - PHE  184 )                          
   2: 6c70-A w86a-A   284 - 287 <=>  185 - 188   (THR  370  - ASN  373  <=> ASP  185  - GLU  188 )                          
   2: 6c70-A w86a-A   288 - 291 <=>  190 - 193   (GLY  374  - VAL  377  <=> ARG  190  - SER  193 )                          
   3: 6c70-A w9fz-A     1 -   4 <=>   76 -  79   (PHE    3  - GLN    6  <=> LYS   76  - TYR   79 )                          
   3: 6c70-A w9fz-A    19 -  22 <=>  424 - 427   (GLY   21  - HIS   24  <=> LEU  424  - LEU  427 )                          
   3: 6c70-A w9fz-A    33 -  37 <=>  431 - 435   (LYS   35  - ARG   39  <=> SER  431  - ASN  435 )                          
   3: 6c70-A w9fz-A    41 -  57 <=>  444 - 460   (ILE   43  - ASN   59  <=> TRP  444  - SER  460 )                          
   3: 6c70-A w9fz-A    59 -  62 <=>  461 - 464   (MET   61  - SER   64  <=> LEU  461  - ALA  464 )                          
   3: 6c70-A w9fz-A    63 -  66 <=>  468 - 471   (ASP   65  - ASP   68  <=> PRO  468  - LEU  471 )                          
   3: 6c70-A w9fz-A    67 -  95 <=>  475 - 503   (ASP   69  - PHE   97  <=> ASN  475  - LEU  503 )                          
   3: 6c70-A w9fz-A   259 - 289 <=>  506 - 536   (ASP  345  - VAL  375  <=> GLN  506  - THR  536 )                          
   3: 6c70-A w9fz-A   292 - 315 <=>  537 - 560   (TYR  378  - ASN  401  <=> MET  537  - ARG  560 )                          
   3: 6c70-A w9fz-A   366 - 380 <=>  561 - 575   (SER  452  - TYR  466  <=> GLU  561  - ALA  575 )                          
   4: 6c70-A w9az-A    24 -  27 <=>   30 -  33   (MET   26  - TYR   29  <=> ILE   30  - ARG   33 )                          
   4: 6c70-A w9az-A    64 -  92 <=>   74 - 102   (ASP   66  - SER   94  <=> ILE   74  - ARG  102 )                          
   4: 6c70-A w9az-A    93 -  96 <=>  105 - 108   (LYS   95  - TYR   98  <=> ASP  105  - VAL  108 )                          
   4: 6c70-A w9az-A   260 - 286 <=>  109 - 135   (ALA  346  - VAL  372  <=> ASP  109  - ARG  135 )                          
   4: 6c70-A w9az-A   287 - 290 <=>  138 - 141   (ASN  373  - ASN  376  <=> ALA  138  - LYS  141 )                          
   4: 6c70-A w9az-A   318 - 324 <=>  333 - 339   (ILE  404  - VAL  410  <=> LYS  333  - ALA  339 )                          
   4: 6c70-A w9az-A   325 - 331 <=>  352 - 358   (MET  411  - CYS  417  <=> HIS  352  - CYS  358 )                          
   4: 6c70-A w9az-A   332 - 340 <=>  397 - 405   (HIS  418  - ALA  426  <=> GLN  397  - VAL  405 )                          
   5: 6c70-A w3vu-A    63 -  93 <=>   72 - 102   (ASP   65  - LYS   95  <=> ASN   72  - THR  102 )                          
   5: 6c70-A w3vu-A    95 -  98 <=>  103 - 106   (PHE   97  - THR  100  <=> ALA  103  - SER  106 )                          
   5: 6c70-A w3vu-A   256 - 283 <=>  107 - 134   (ALA  342  - ALA  369  <=> ALA  107  - THR  134 )                          
   5: 6c70-A w3vu-A   284 - 287 <=>  136 - 139   (THR  370  - ASN  373  <=> ALA  136  - SER  139 )                          
   5: 6c70-A w3vu-A   288 - 291 <=>  142 - 145   (GLY  374  - VAL  377  <=> THR  142  - SER  145 )                          
   6: 6c70-A w7m0-A    30 -  33 <=>  332 - 335   (GLU   32  - LYS   35  <=> PRO  332  - LYS  335 )                          
   6: 6c70-A w7m0-A    36 -  62 <=>  336 - 362   (HIS   38  - SER   64  <=> ASN  336  - HIS  362 )                          
   6: 6c70-A w7m0-A    63 -  93 <=>  365 - 395   (ASP   65  - LYS   95  <=> SER  365  - ARG  395 )                          
   6: 6c70-A w7m0-A    95 -  98 <=>  396 - 399   (PHE   97  - THR  100  <=> ASP  396  - THR  399 )                          
   6: 6c70-A w7m0-A   258 - 283 <=>  401 - 426   (GLY  344  - ALA  369  <=> ARG  401  - LYS  426 )                          
   6: 6c70-A w7m0-A   286 - 291 <=>  427 - 432   (VAL  372  - VAL  377  <=> PRO  427  - ASP  432 )                          
   6: 6c70-A w7m0-A   381 - 384 <=>  438 - 441   (PHE  467  - LEU  470  <=> SER  438  - GLU  441 )                          
   7: 6c70-A w5jy-A   112 - 142 <=>    2 -  32   (ALA  114  - ILE  144  <=> PRO    2  - ARG   32 )                          
   7: 6c70-A w5jy-A   183 - 186 <=>   34 -  37   (TYR  200  - VAL  203  <=> GLY   34  - TYR   37 )                          
   7: 6c70-A w5jy-A   188 - 213 <=>   38 -  63   (SER  205  - LEU  230  <=> SER   38  - LYS   63 )                          
   7: 6c70-A w5jy-A   215 - 219 <=>   64 -  68   (ALA  232  - PRO  236  <=> TYR   64  - SER   68 )                          
   7: 6c70-A w5jy-A   221 - 224 <=>   69 -  72   (MET  238  - SER  241  <=> ARG   69  - ALA   72 )                          
   7: 6c70-A w5jy-A   225 - 231 <=>   74 -  80   (ALA  242  - LYS  317  <=> LEU   74  - THR   80 )                          
   7: 6c70-A w5jy-A   238 - 242 <=>   86 -  90   (SER  324  - TYR  328  <=> ALA   86  - SER   90 )                          
   7: 6c70-A w5jy-A   246 - 249 <=>   93 -  96   (ARG  332  - HIS  335  <=> VAL   93  - PRO   96 )                          
   7: 6c70-A w5jy-A   289 - 331 <=>  129 - 171   (VAL  375  - CYS  417  <=> GLY  129  - VAL  171 )                          
   7: 6c70-A w5jy-A   346 - 351 <=>  181 - 186   (ILE  432  - CYS  437  <=> ASP  181  - ALA  186 )                          
   7: 6c70-A w5jy-A   363 - 366 <=>  194 - 197   (PHE  449  - SER  452  <=> ALA  194  - SER  197 )                          
   7: 6c70-A w5jy-A   368 - 388 <=>  198 - 218   (ASP  454  - LYS  474  <=> ALA  198  - GLN  218 )                          
   8: 6c70-A w2cg-A    66 -  93 <=>    1 -  28   (ASP   68  - LYS   95  <=> MET    1  - SER   28 )                          
   8: 6c70-A w2cg-A    95 -  98 <=>   29 -  32   (PHE   97  - THR  100  <=> ASP   29  - LEU   32 )                          
   8: 6c70-A w2cg-A   259 - 286 <=>   33 -  60   (ASP  345  - VAL  372  <=> SER   33  - LEU   60 )                          
   8: 6c70-A w2cg-A   287 - 294 <=>   62 -  69   (ASN  373  - ALA  380  <=> ARG   62  - CYS   69 )                          
   8: 6c70-A w2cg-A   305 - 308 <=>  111 - 114   (GLY  391  - PHE  394  <=> THR  111  - ASP  114 )                          
   8: 6c70-A w2cg-A   319 - 322 <=>  390 - 393   (GLU  405  - SER  408  <=> PRO  390  - ARG  393 )                          
   8: 6c70-A w2cg-A   335 - 338 <=>  409 - 412   (ASP  421  - GLU  424  <=> GLU  409  - ARG  412 )                          
   9: 6c70-A w4aq-A    64 -  91 <=>    4 -  31   (ASP   66  - ARG   93  <=> ALA    4  - PRO   31 )                          
   9: 6c70-A w4aq-A   260 - 284 <=>   32 -  56   (ALA  346  - THR  370  <=> ASP   32  - GLU   56 )                          
   9: 6c70-A w4aq-A   285 - 289 <=>   58 -  62   (LYS  371  - VAL  375  <=> LYS   58  - VAL   62 )                          
   9: 6c70-A w4aq-A   315 - 318 <=>  255 - 258   (ASN  401  - ILE  404  <=> MET  255  - THR  258 )                          
   9: 6c70-A w4aq-A   321 - 325 <=>  259 - 263   (SER  407  - MET  411  <=> GLY  259  - SER  263 )                          
   9: 6c70-A w4aq-A   334 - 337 <=>  307 - 310   (TYR  420  - SER  423  <=> GLN  307  - GLY  310 )                          
  10: 6c70-A w4v7-A    20 -  23 <=>  174 - 177   (VAL   22  - PHE   25  <=> ASP  174  - GLY  177 )                          
  10: 6c70-A w4v7-A    43 -  46 <=>  179 - 182   (THR   45  - LEU   48  <=> ASP  179  - GLU  182 )                          
  10: 6c70-A w4v7-A    48 -  55 <=>  185 - 192   (LEU   50  - ALA   57  <=> VAL  185  - PRO  192 )                          
  10: 6c70-A w4v7-A    58 -  61 <=>  194 - 197   (LEU   60  - GLU   63  <=> ASN  194  - GLY  197 )                          
  10: 6c70-A w4v7-A    65 -  95 <=>  225 - 255   (VAL   67  - PHE   97  <=> ASN  225  - SER  255 )                          
  10: 6c70-A w4v7-A   258 - 284 <=>  256 - 282   (GLY  344  - THR  370  <=> SER  256  - GLY  282 )                          
  10: 6c70-A w4v7-A   380 - 383 <=>  283 - 286   (TYR  466  - VAL  469  <=> PRO  283  - LYS  286 )                          
  11: 6c70-A waoy-A    39 -  62 <=>  601 - 624   (TYR   41  - SER   64  <=> SER  601  - MET  624 )                          
  11: 6c70-A waoy-A    63 -  94 <=>  631 - 662   (ASP   65  - ILE   96  <=> ILE  631  - LYS  662 )                          
  11: 6c70-A waoy-A   100 - 103 <=>  666 - 669   (ALA  102  - ASN  105  <=> ALA  666  - GLU  669 )                          
  11: 6c70-A waoy-A   128 - 131 <=>  678 - 681   (ARG  130  - PHE  133  <=> ARG  678  - HIS  681 )                          
  11: 6c70-A waoy-A   135 - 139 <=>  682 - 686   (GLY  137  - PHE  141  <=> GLU  682  - LYS  686 )                          
  11: 6c70-A waoy-A   185 - 190 <=>  703 - 708   (LEU  202  - ALA  207  <=> VAL  703  - ASN  708 )                          
  11: 6c70-A waoy-A   194 - 202 <=>  712 - 720   (SER  211  - TRP  219  <=> LEU  712  - ILE  720 )                          
  11: 6c70-A waoy-A   204 - 210 <=>  721 - 727   (LEU  221  - LEU  227  <=> PRO  721  - ASP  727 )                          
  11: 6c70-A waoy-A   249 - 273 <=>  729 - 753   (HIS  335  - THR  359  <=> THR  729  - PHE  753 )                          
  11: 6c70-A waoy-A   274 - 277 <=>  772 - 775   (ILE  360  - THR  363  <=> ASP  772  - LEU  775 )                          
  11: 6c70-A waoy-A   281 - 285 <=>  778 - 782   (TYR  367  - LYS  371  <=> GLY  778  - ASP  782 )                          
  11: 6c70-A waoy-A   296 - 299 <=>  783 - 786   (VAL  382  - TYR  385  <=> ILE  783  - PRO  786 )                          
  11: 6c70-A waoy-A   302 - 305 <=>  787 - 790   (TYR  388  - GLY  391  <=> TRP  787  - SER  790 )                          
  11: 6c70-A waoy-A   307 - 317 <=>  793 - 803   (VAL  393  - LEU  403  <=> PRO  793  - ASP  803 )                          
  11: 6c70-A waoy-A   350 - 353 <=>  809 - 812   (GLN  436  - LYS  439  <=> ASN  809  - TRP  812 )                          
  11: 6c70-A waoy-A   361 - 364 <=>  846 - 849   (LYS  447  - THR  450  <=> ALA  846  - PRO  849 )                          
  11: 6c70-A waoy-A   369 - 388 <=>  853 - 872   (LEU  455  - LYS  474  <=> ASP  853  - GLU  872 )                          
  12: 6c70-A w59y-A    64 -  89 <=>   20 -  45   (ASP   66  - PRO   91  <=> LYS   20  - LYS   45 )                          
  12: 6c70-A w59y-A    91 - 102 <=>   46 -  57   (ARG   93  - TRP  104  <=> LEU   46  - GLY   57 )                          
  12: 6c70-A w59y-A   251 - 286 <=>   59 -  94   (VAL  337  - VAL  372  <=> ILE   59  - GLN   94 )                          
  12: 6c70-A w59y-A   287 - 290 <=>   97 - 100   (ASN  373  - ASN  376  <=> ARG   97  - GLU  100 )                          
  12: 6c70-A w59y-A   370 - 374 <=>  151 - 155   (PHE  456  - LEU  460  <=> ASP  151  - GLY  155 )                          
  13: 6c70-A w7vr-A    63 -  80 <=>   77 -  94   (ASP   65  - HIS   82  <=> LEU   77  - THR   94 )                          
  13: 6c70-A w7vr-A    81 -  94 <=>   96 - 109   (PRO   83  - ILE   96  <=> LEU   96  - TYR  109 )                          
  13: 6c70-A w7vr-A    96 -  99 <=>  110 - 113   (TYR   98  - LEU  101  <=> GLY  110  - PRO  113 )                          
  13: 6c70-A w7vr-A   258 - 286 <=>  117 - 145   (GLY  344  - VAL  372  <=> LEU  117  - ASN  145 )                          
  13: 6c70-A w7vr-A   297 - 312 <=>  150 - 165   (ILE  383  - ILE  398  <=> ASN  150  - VAL  165 )                          
  13: 6c70-A w7vr-A   363 - 366 <=>  168 - 171   (PHE  449  - SER  452  <=> ILE  168  - CYS  171 )                          
  14: 6c70-A w9lq-A     1 -  15 <=>  608 - 622   (PHE    3  - ARG   17  <=> ARG  608  - VAL  622 )                          
  14: 6c70-A w9lq-A    53 -  59 <=>  647 - 653   (MET   55  - MET   61  <=> LEU  647  - ASN  653 )                          
  14: 6c70-A w9lq-A    63 -  83 <=>  705 - 725   (ASP   65  - VAL   85  <=> ASP  705  - ARG  725 )                          
  14: 6c70-A w9lq-A    86 -  89 <=>  726 - 729   (ILE   88  - PRO   91  <=> GLY  726  - SER  729 )                          
  14: 6c70-A w9lq-A   261 - 308 <=>  730 - 777   (TYR  347  - PHE  394  <=> ILE  730  - LYS  777 )                          
  14: 6c70-A w9lq-A   370 - 383 <=>  779 - 792   (PHE  456  - VAL  469  <=> ASP  779  - ARG  792 )                          
  15: 6c70-A w9gb-A    12 -  15 <=>  130 - 133   (PRO   14  - ARG   17  <=> THR  130  - GLN  133 )                          
  15: 6c70-A w9gb-A    45 -  48 <=>  148 - 151   (LEU   47  - LEU   50  <=> PHE  148  - GLU  151 )                          
  15: 6c70-A w9gb-A    53 -  56 <=>  233 - 236   (MET   55  - VAL   58  <=> LEU  233  - ALA  236 )                          
  15: 6c70-A w9gb-A    63 -  91 <=>  483 - 511   (ASP   65  - ARG   93  <=> GLU  483  - GLY  511 )                          
  15: 6c70-A w9gb-A   258 - 284 <=>  513 - 539   (GLY  344  - THR  370  <=> GLY  513  - LYS  539 )                          
  15: 6c70-A w9gb-A   285 - 289 <=>  541 - 545   (LYS  371  - VAL  375  <=> VAL  541  - THR  545 )                          
  15: 6c70-A w9gb-A   378 - 383 <=>  554 - 559   (VAL  464  - VAL  469  <=> GLY  554  - ILE  559 )                          
  16: 6c70-A w4me-A     4 -   9 <=>   69 -  74   (GLN    6  - ASP   11  <=> PRO   69  - VAL   74 )                          
  16: 6c70-A w4me-A    29 -  33 <=>   83 -  87   (SER   31  - LYS   35  <=> ALA   83  - LYS   87 )                          
  16: 6c70-A w4me-A    36 -  62 <=>   88 - 114   (HIS   38  - SER   64  <=> PRO   88  - PRO  114 )                          
  16: 6c70-A w4me-A    63 -  91 <=>  120 - 148   (ASP   65  - ARG   93  <=> VAL  120  - ILE  148 )                          
  16: 6c70-A w4me-A    94 -  97 <=>  149 - 152   (ILE   96  - LYS   99  <=> PRO  149  - LYS  152 )                          
  16: 6c70-A w4me-A   256 - 286 <=>  153 - 183   (ALA  342  - VAL  372  <=> HIS  153  - VAL  183 )                          
  17: 6c70-A w4k8-A     2 -   8 <=>   48 -  54   (LYS    4  - ALA   10  <=> ALA   48  - LYS   54 )                          
  17: 6c70-A w4k8-A    20 -  26 <=>  379 - 385   (VAL   22  - ASN   28  <=> ASP  379  - GLU  385 )                          
  17: 6c70-A w4k8-A    44 -  63 <=>  393 - 412   (LEU   46  - ASP   65  <=> MET  393  - ASN  412 )                          
  17: 6c70-A w4k8-A    64 -  92 <=>  423 - 451   (ASP   66  - SER   94  <=> THR  423  - LYS  451 )                          
  17: 6c70-A w4k8-A   257 - 260 <=>  454 - 457   (VAL  343  - ALA  346  <=> LEU  454  - MET  457 )                          
  17: 6c70-A w4k8-A   261 - 281 <=>  461 - 481   (TYR  347  - TYR  367  <=> GLN  461  - ASP  481 )                          
  17: 6c70-A w4k8-A   282 - 286 <=>  486 - 490   (GLN  368  - VAL  372  <=> TYR  486  - PHE  490 )                          
  17: 6c70-A w4k8-A   290 - 312 <=>  491 - 513   (ASN  376  - ILE  398  <=> CYS  491  - ARG  513 )                          
  17: 6c70-A w4k8-A   362 - 365 <=>  514 - 517   (PHE  448  - VAL  451  <=> LEU  514  - GLU  517 )                          
  17: 6c70-A w4k8-A   366 - 385 <=>  519 - 538   (SER  452  - VAL  471  <=> ASP  519  - ASN  538 )                          
  18: 6c70-A w4bz-A    31 -  35 <=>   92 -  96   (GLY   33  - PRO   37  <=> ARG   92  - GLN   96 )                          
  18: 6c70-A w4bz-A    64 -  88 <=>  345 - 369   (ASP   66  - PHE   90  <=> GLU  345  - PRO  369 )                          
  18: 6c70-A w4bz-A    90 -  95 <=>  370 - 375   (VAL   92  - PHE   97  <=> GLN  370  - SER  375 )                          
  18: 6c70-A w4bz-A   259 - 284 <=>  376 - 401   (ASP  345  - THR  370  <=> GLN  376  - PRO  401 )                          
  18: 6c70-A w4bz-A   285 - 288 <=>  403 - 406   (LYS  371  - GLY  374  <=> ARG  403  - SER  406 )                          
  18: 6c70-A w4bz-A   292 - 295 <=>  407 - 410   (TYR  378  - THR  381  <=> GLU  407  - ILE  410 )                          
  18: 6c70-A w4bz-A   322 - 325 <=>  849 - 852   (SER  408  - MET  411  <=> GLN  849  - ARG  852 )                          
  18: 6c70-A w4bz-A   332 - 338 <=>  891 - 897   (HIS  418  - GLU  424  <=> TRP  891  - ILE  897 )                          
  19: 6c70-A w53y-A    52 -  55 <=>   11 -  14   (GLY   54  - ALA   57  <=> SER   11  - GLY   14 )                          
  19: 6c70-A w53y-A    58 -  61 <=>   16 -  19   (LEU   60  - GLU   63  <=> GLY   16  - GLY   19 )                          
  19: 6c70-A w53y-A    64 -  69 <=>   20 -  25   (ASP   66  - THR   71  <=> PRO   20  - ASP   25 )                          
  19: 6c70-A w53y-A    71 -  78 <=>   26 -  33   (ASN   73  - PHE   80  <=> PHE   26  - THR   33 )                          
  19: 6c70-A w53y-A    79 -  97 <=>   35 -  53   (LEU   81  - LYS   99  <=> LEU   35  - TRP   53 )                          
  19: 6c70-A w53y-A    99 - 105 <=>   54 -  60   (LEU  101  - PRO  107  <=> LEU   54  - LYS   60 )                          
  19: 6c70-A w53y-A   118 - 121 <=>   62 -  65   (PHE  120  - LEU  123  <=> THR   62  - LEU   65 )                          
  19: 6c70-A w53y-A   132 - 146 <=>   79 -  93   (CYS  134  - GLY  148  <=> THR   79  - GLU   93 )                          
  19: 6c70-A w53y-A   184 - 204 <=>   98 - 118   (TYR  201  - LEU  221  <=> ALA   98  - TYR  118 )                          
  19: 6c70-A w53y-A   251 - 254 <=>  124 - 127   (VAL  337  - VAL  340  <=> SER  124  - PRO  127 )                          
  19: 6c70-A w53y-A   258 - 282 <=>  128 - 152   (GLY  344  - GLN  368  <=> SER  128  - LEU  152 )                          
  19: 6c70-A w53y-A   292 - 316 <=>  153 - 177   (TYR  378  - ARG  402  <=> ARG  153  - THR  177 )                          
  20: 6c70-A w5hy-A    31 -  34 <=>  104 - 107   (GLY   33  - PHE   36  <=> SER  104  - THR  107 )                          
  20: 6c70-A w5hy-A    36 -  63 <=>  108 - 135   (HIS   38  - ASP   65  <=> SER  108  - PHE  135 )                          
  20: 6c70-A w5hy-A    64 -  96 <=>  161 - 193   (ASP   66  - TYR   98  <=> ALA  161  - GLU  193 )                          
  20: 6c70-A w5hy-A    99 - 102 <=>  194 - 197   (LEU  101  - TRP  104  <=> ARG  194  - THR  197 )                          
  20: 6c70-A w5hy-A   256 - 283 <=>  199 - 226   (ALA  342  - ALA  369  <=> HIS  199  - ALA  226 )                          
  20: 6c70-A w5hy-A   284 - 287 <=>  228 - 231   (THR  370  - ASN  373  <=> ALA  228  - VAL  231 )                          
  20: 6c70-A w5hy-A   288 - 325 <=>  236 - 273   (GLY  374  - MET  411  <=> VAL  236  - ALA  273 )                          
  21: 6c70-A w9iv-A    63 -  89 <=>   21 -  47   (ASP   65  - PRO   91  <=> THR   21  - ALA   47 )                          
  21: 6c70-A w9iv-A    91 - 101 <=>   48 -  58   (ARG   93  - ILE  103  <=> LYS   48  - LEU   58 )                          
  21: 6c70-A w9iv-A   102 - 109 <=>   60 -  67   (TRP  104  - PRO  111  <=> SER   60  - PRO   67 )                          
  21: 6c70-A w9iv-A   127 - 130 <=>   79 -  82   (ARG  129  - LEU  132  <=> CYS   79  - ALA   82 )                          
  21: 6c70-A w9iv-A   212 - 215 <=>  108 - 111   (HIS  229  - ALA  232  <=> ASP  108  - GLU  111 )                          
  21: 6c70-A w9iv-A   243 - 260 <=>  124 - 141   (TRP  329  - ALA  346  <=> VAL  124  - GLU  141 )                          
  21: 6c70-A w9iv-A   261 - 286 <=>  144 - 169   (TYR  347  - VAL  372  <=> VAL  144  - PHE  169 )                          
  21: 6c70-A w9iv-A   292 - 297 <=>  171 - 176   (TYR  378  - ILE  383  <=> ARG  171  - GLU  176 )                          
  22: 6c70-A wa4w-A    55 -  60 <=>  343 - 348   (ALA   57  - MET   62  <=> ARG  343  - VAL  348 )                          
  22: 6c70-A wa4w-A    64 -  95 <=>  375 - 406   (ASP   66  - PHE   97  <=> VAL  375  - LYS  406 )                          
  22: 6c70-A wa4w-A   259 - 287 <=>  407 - 435   (ASP  345  - ASN  373  <=> PRO  407  - TYR  435 )                          
  22: 6c70-A wa4w-A   291 - 294 <=>  438 - 441   (VAL  377  - ALA  380  <=> ASP  438  - HIS  441 )                          
  22: 6c70-A wa4w-A   324 - 327 <=>  470 - 473   (VAL  410  - ALA  413  <=> GLU  470  - PRO  473 )                          
  22: 6c70-A wa4w-A   330 - 334 <=>  474 - 478   (SER  416  - TYR  420  <=> VAL  474  - LYS  478 )                          
  23: 6c70-A w8h9-A    13 -  16 <=>  245 - 248   (ASN   15  - VAL   18  <=> GLU  245  - GLU  248 )                          
  23: 6c70-A w8h9-A    64 - 102 <=>  444 - 482   (ASP   66  - TRP  104  <=> ALA  444  - SER  482 )                          
  23: 6c70-A w8h9-A   252 - 255 <=>  484 - 487   (ARG  338  - THR  341  <=> LEU  484  - VAL  487 )                          
  23: 6c70-A w8h9-A   257 - 287 <=>  488 - 518   (VAL  343  - ASN  373  <=> ASP  488  - TYR  518 )                          
  24: 6c70-A w3hf-A    64 -  89 <=>  282 - 307   (ASP   66  - PRO   91  <=> VAL  282  - LYS  307 )                          
  24: 6c70-A w3hf-A    91 -  95 <=>  308 - 312   (ARG   93  - PHE   97  <=> LEU  308  - SER  312 )                          
  24: 6c70-A w3hf-A   259 - 286 <=>  313 - 340   (ASP  345  - VAL  372  <=> LYS  313  - GLU  340 )                          
  24: 6c70-A w3hf-A   287 - 291 <=>  343 - 347   (ASN  373  - VAL  377  <=> LYS  343  - ARG  347 )                          
  25: 6c70-A w446-A     1 -   4 <=>  372 - 375   (PHE    3  - GLN    6  <=> LYS  372  - PRO  375 )                          
  25: 6c70-A w446-A     5 -   8 <=>  377 - 380   (GLY    7  - ALA   10  <=> SER  377  - GLU  380 )                          
  25: 6c70-A w446-A    64 -  94 <=>  593 - 623   (ASP   66  - ILE   96  <=> ALA  593  - ASP  623 )                          
  25: 6c70-A w446-A    97 - 103 <=>  624 - 630   (LYS   99  - ASN  105  <=> ASP  624  - ILE  630 )                          
  25: 6c70-A w446-A   104 - 107 <=>  632 - 635   (ASN  106  - SER  109  <=> ASN  632  - ALA  635 )                          
  25: 6c70-A w446-A   246 - 259 <=>  637 - 650   (ARG  332  - ASP  345  <=> ALA  637  - LYS  650 )                          
  25: 6c70-A w446-A   261 - 283 <=>  651 - 673   (TYR  347  - ALA  369  <=> PHE  651  - THR  673 )                          
  25: 6c70-A w446-A   284 - 287 <=>  675 - 678   (THR  370  - ASN  373  <=> THR  675  - ASP  678 )                          
  25: 6c70-A w446-A   288 - 291 <=>  680 - 683   (GLY  374  - VAL  377  <=> LEU  680  - LYS  683 )                          
  25: 6c70-A w446-A   319 - 324 <=>  990 - 995   (GLU  405  - VAL  410  <=> VAL  990  - PRO  995 )                          
  25: 6c70-A w446-A   328 - 332 <=>  996 -1000   (ALA  414  - HIS  418  <=> PRO  996  - GLY 1000 )                          
  25: 6c70-A w446-A   335 - 340 <=> 1001 -1006   (ASP  421  - ALA  426  <=> GLY 1001  - GLN 1006 )                          
  26: 6c70-A w3go-A    65 -  94 <=>    1 -  30   (VAL   67  - ILE   96  <=> MET    1  - ARG   30 )                          
  26: 6c70-A w3go-A    98 - 101 <=>   31 -  34   (THR  100  - ILE  103  <=> HIS   31  - VAL   34 )                          
  26: 6c70-A w3go-A   103 - 109 <=>   35 -  41   (ASN  105  - PRO  111  <=> ALA   35  - ASN   41 )                          
  26: 6c70-A w3go-A   112 - 115 <=>   42 -  45   (ALA  114  - ASN  117  <=> ASP   42  - THR   45 )                          
  26: 6c70-A w3go-A   219 - 222 <=>   49 -  52   (PRO  236  - GLU  239  <=> SER   49  - ALA   52 )                          
  26: 6c70-A w3go-A   224 - 230 <=>   53 -  59   (SER  241  - LYS  316  <=> ALA   53  - ASN   59 )                          
  26: 6c70-A w3go-A   253 - 289 <=>   90 - 126   (LEU  339  - VAL  375  <=> SER   90  - GLU  126 )                          
  27: 6c70-A w7gc-A     1 -   4 <=>  611 - 614   (PHE    3  - GLN    6  <=> PRO  611  - PRO  614 )                          
  27: 6c70-A w7gc-A     5 -  10 <=> 1110 -1115   (GLY    7  - LEU   12  <=> PHE 1110  - LEU 1115 )                          
  27: 6c70-A w7gc-A    11 -  19 <=> 1117 -1125   (LEU   13  - GLY   21  <=> SER 1117  - SER 1125 )                          
  27: 6c70-A w7gc-A    20 -  23 <=> 1133 -1136   (VAL   22  - PHE   25  <=> ASN 1133  - ASP 1136 )                          
  27: 6c70-A w7gc-A    85 -  91 <=> 1139 -1145   (MET   87  - ARG   93  <=> PHE 1139  - ALA 1145 )                          
  27: 6c70-A w7gc-A    93 -  98 <=> 1148 -1153   (LYS   95  - THR  100  <=> LEU 1148  - PHE 1153 )                          
  27: 6c70-A w7gc-A   109 - 114 <=> 1166 -1171   (PRO  111  - SER  116  <=> LYS 1166  - SER 1171 )                          
  27: 6c70-A w7gc-A   116 - 145 <=> 1174 -1203   (ALA  118  - THR  147  <=> SER 1174  - PRO 1203 )                          
  27: 6c70-A w7gc-A   180 - 183 <=> 1205 -1208   (TYR  197  - TYR  200  <=> TYR 1205  - PRO 1208 )                          
  27: 6c70-A w7gc-A   184 - 206 <=> 1219 -1241   (TYR  201  - ALA  223  <=> ASN 1219  - SER 1241 )                          
  27: 6c70-A w7gc-A   243 - 246 <=> 1244 -1247   (TRP  329  - ARG  332  <=> PRO 1244  - ARG 1247 )                          
  27: 6c70-A w7gc-A   248 - 252 <=> 1248 -1252   (LYS  334  - ARG  338  <=> GLN 1248  - THR 1252 )                          
  27: 6c70-A w7gc-A   255 - 271 <=> 1254 -1270   (THR  341  - THR  357  <=> VAL 1254  - MET 1270 )                          
  27: 6c70-A w7gc-A   272 - 275 <=> 1272 -1275   (THR  358  - THR  361  <=> LEU 1272  - ALA 1275 )                          
  27: 6c70-A w7gc-A   299 - 312 <=> 1288 -1301   (TYR  385  - ILE  398  <=> SER 1288  - ALA 1301 )                          
  27: 6c70-A w7gc-A   313 - 317 <=> 1303 -1307   (PHE  399  - LEU  403  <=> PHE 1303  - TYR 1307 )                          
  27: 6c70-A w7gc-A   330 - 333 <=> 1336 -1339   (SER  416  - TRP  419  <=> ARG 1336  - TYR 1339 )                          
  27: 6c70-A w7gc-A   334 - 337 <=> 1341 -1344   (TYR  420  - SER  423  <=> ILE 1341  - GLU 1344 )                          
  28: 6c70-A w6aj-A     1 -   5 <=>  128 - 132   (PHE    3  - GLY    7  <=> GLN  128  - ALA  132 )                          
  28: 6c70-A w6aj-A     8 -  11 <=>  134 - 137   (ALA   10  - LEU   13  <=> THR  134  - GLY  137 )                          
  28: 6c70-A w6aj-A    16 -  19 <=>  179 - 182   (VAL   18  - GLY   21  <=> GLN  179  - ILE  182 )                          
  28: 6c70-A w6aj-A    64 -  90 <=>  216 - 242   (ASP   66  - VAL   92  <=> HIS  216  - SER  242 )                          
  28: 6c70-A w6aj-A    91 -  95 <=>  248 - 252   (ARG   93  - PHE   97  <=> PHE  248  - PHE  252 )                          
  28: 6c70-A w6aj-A   260 - 286 <=>  253 - 279   (ALA  346  - VAL  372  <=> ASN  253  - ALA  279 )                          
  28: 6c70-A w6aj-A   287 - 290 <=>  282 - 285   (ASN  373  - ASN  376  <=> GLU  282  - ARG  285 )                          
  29: 6c70-A w9rh-A    63 -  95 <=>  141 - 173   (ASP   65  - PHE   97  <=> ARG  141  - ASP  173 )                          
  29: 6c70-A w9rh-A   256 - 283 <=>  175 - 202   (ALA  342  - ALA  369  <=> GLY  175  - GLU  202 )                          
  29: 6c70-A w9rh-A   285 - 289 <=>  203 - 207   (LYS  371  - VAL  375  <=> ASP  203  - PRO  207 )                          
  30: 6c70-A w8tm-A    31 -  51 <=>    1 -  21   (GLY   33  - TYR   53  <=> MET    1  - ALA   21 )                          
  30: 6c70-A w8tm-A    59 -  62 <=>   32 -  35   (MET   61  - SER   64  <=> PHE   32  - PRO   35 )                          
  30: 6c70-A w8tm-A    63 -  94 <=>   38 -  69   (ASP   65  - ILE   96  <=> GLY   38  - SER   69 )                          
  30: 6c70-A w8tm-A   258 - 283 <=>   70 -  95   (GLY  344  - ALA  369  <=> GLU   70  - ARG   95 )                          
  30: 6c70-A w8tm-A   284 - 287 <=>   97 - 100   (THR  370  - ASN  373  <=> LEU   97  - LYS  100 )                          
  31: 6c70-A wa8l-A    50 -  53 <=>    1 -   4   (GLN   52  - MET   55  <=> MET    1  - HIS    4 )                          
  31: 6c70-A wa8l-A    58 -  65 <=>    5 -  12   (LEU   60  - VAL   67  <=> CYS    5  - VAL   12 )                          
  31: 6c70-A wa8l-A    68 -  75 <=>   15 -  22   (LEU   70  - MET   77  <=> LEU   15  - ASP   22 )                          
  31: 6c70-A wa8l-A    76 -  97 <=>   24 -  45   (LEU   78  - LYS   99  <=> LEU   24  - VAL   45 )                          
  31: 6c70-A wa8l-A   108 - 111 <=>   86 -  89   (HIS  110  - PHE  113  <=> LYS   86  - SER   89 )                          
  31: 6c70-A wa8l-A   121 - 147 <=>  103 - 129   (LEU  123  - ILE  149  <=> HIS  103  - THR  129 )                          
  31: 6c70-A wa8l-A   158 - 161 <=>  130 - 133   (LEU  175  - ARG  178  <=> THR  130  - GLY  133 )                          
  31: 6c70-A wa8l-A   184 - 200 <=>  135 - 151   (TYR  201  - CYS  217  <=> ARG  135  - ALA  151 )                          
  31: 6c70-A wa8l-A   255 - 259 <=>  167 - 171   (THR  341  - ASP  345  <=> PRO  167  - THR  171 )                          
  31: 6c70-A wa8l-A   263 - 283 <=>  175 - 195   (VAL  349  - ALA  369  <=> THR  175  - SER  195 )                          
  31: 6c70-A wa8l-A   292 - 318 <=>  197 - 223   (TYR  378  - ILE  404  <=> GLY  197  - LYS  223 )                          
  31: 6c70-A wa8l-A   326 - 329 <=>  229 - 232   (GLU  412  - TYR  415  <=> LEU  229  - TYR  232 )                          
  31: 6c70-A wa8l-A   341 - 344 <=>  234 - 237   (LYS  427  - VAL  430  <=> ASP  234  - GLU  237 )                          
  31: 6c70-A wa8l-A   350 - 357 <=>  239 - 246   (GLN  436  - ILE  443  <=> SER  239  - VAL  246 )                          
  31: 6c70-A wa8l-A   383 - 388 <=>  345 - 350   (VAL  469  - LYS  474  <=> VAL  345  - LEU  350 )                          
  32: 6c70-A w6md-A     5 -  12 <=>  689 - 696   (GLY    7  - PRO   14  <=> MET  689  - GLY  696 )                          
  32: 6c70-A w6md-A    63 -  88 <=>  765 - 790   (ASP   65  - PHE   90  <=> ASP  765  - LYS  790 )                          
  32: 6c70-A w6md-A    90 -  93 <=>  791 - 794   (VAL   92  - LYS   95  <=> LYS  791  - ASN  794 )                          
  32: 6c70-A w6md-A   258 - 283 <=>  795 - 820   (GLY  344  - ALA  369  <=> ALA  795  - GLY  820 )                          
  32: 6c70-A w6md-A   295 - 298 <=>  821 - 824   (THR  381  - GLY  384  <=> LEU  821  - THR  824 )                          
  33: 6c70-A w41q-A    63 -  93 <=>  101 - 131   (ASP   65  - LYS   95  <=> GLN  101  - VAL  131 )                          
  33: 6c70-A w41q-A    96 - 101 <=>  132 - 137   (TYR   98  - ILE  103  <=> ASP  132  - PRO  137 )                          
  33: 6c70-A w41q-A   255 - 278 <=>  141 - 164   (THR  341  - LEU  364  <=> ALA  141  - ASN  164 )                          
  33: 6c70-A w41q-A   280 - 284 <=>  165 - 169   (ALA  366  - THR  370  <=> ASP  165  - LYS  169 )                          
  33: 6c70-A w41q-A   304 - 307 <=>  179 - 182   (LEU  390  - VAL  393  <=> LEU  179  - PRO  182 )                          
  33: 6c70-A w41q-A   309 - 312 <=>  254 - 257   (LEU  395  - ILE  398  <=> TYR  254  - GLY  257 )                          
  33: 6c70-A w41q-A   316 - 319 <=>  258 - 261   (ARG  402  - GLU  405  <=> GLU  258  - ILE  261 )                          
  33: 6c70-A w41q-A   326 - 340 <=>  340 - 354   (GLU  412  - ALA  426  <=> ILE  340  - PHE  354 )                          
  33: 6c70-A w41q-A   349 - 353 <=>  362 - 366   (GLN  435  - LYS  439  <=> ARG  362  - SER  366 )                          
  34: 6c70-A w7n9-A     1 -   4 <=>  496 - 499   (PHE    3  - GLN    6  <=> LEU  496  - PRO  499 )                          
  34: 6c70-A w7n9-A    11 -  18 <=>  539 - 546   (LEU   13  - GLN   20  <=> SER  539  - GLN  546 )                          
  34: 6c70-A w7n9-A    92 -  96 <=>  560 - 564   (SER   94  - TYR   98  <=> GLY  560  - ILE  564 )                          
  34: 6c70-A w7n9-A   188 - 191 <=>  571 - 574   (SER  205  - VAL  208  <=> ASN  571  - ILE  574 )                          
  34: 6c70-A w7n9-A   194 - 201 <=>  575 - 582   (SER  211  - SER  218  <=> LEU  575  - GLU  582 )                          
  34: 6c70-A w7n9-A   202 - 205 <=>  584 - 587   (TRP  219  - PHE  222  <=> ALA  584  - ASP  587 )                          
  34: 6c70-A w7n9-A   207 - 210 <=>  588 - 591   (CYS  224  - LEU  227  <=> HIS  588  - ARG  591 )                          
  34: 6c70-A w7n9-A   250 - 253 <=>  594 - 597   (VAL  336  - LEU  339  <=> LEU  594  - THR  597 )                          
  34: 6c70-A w7n9-A   255 - 274 <=>  598 - 617   (THR  341  - ILE  360  <=> THR  598  - SER  617 )                          
  34: 6c70-A w7n9-A   279 - 285 <=>  618 - 624   (LEU  365  - LYS  371  <=> LEU  618  - THR  624 )                          
  34: 6c70-A w7n9-A   287 - 327 <=>  626 - 666   (ASN  373  - ALA  413  <=> GLY  626  - ASP  666 )                          
  34: 6c70-A w7n9-A   329 - 334 <=>  667 - 672   (TYR  415  - TYR  420  <=> GLU  667  - SER  672 )                          
  34: 6c70-A w7n9-A   343 - 353 <=>  676 - 686   (PHE  429  - LYS  439  <=> ARG  676  - TRP  686 )                          
  34: 6c70-A w7n9-A   354 - 357 <=>  688 - 691   (ALA  440  - ILE  443  <=> GLY  688  - ALA  691 )                          
  34: 6c70-A w7n9-A   363 - 366 <=>  692 - 695   (PHE  449  - SER  452  <=> ARG  692  - GLN  695 )                          
  34: 6c70-A w7n9-A   368 - 383 <=>  696 - 711   (ASP  454  - VAL  469  <=> ARG  696  - ARG  711 )                          
  34: 6c70-A w7n9-A   385 - 388 <=>  712 - 715   (VAL  471  - LYS  474  <=> PRO  712  - GLU  715 )                          
  35: 6c70-A w9di-A    20 -  23 <=>  276 - 279   (VAL   22  - PHE   25  <=> ASP  276  - GLU  279 )                          
  35: 6c70-A w9di-A    24 -  30 <=>  282 - 288   (MET   26  - GLU   32  <=> HIS  282  - ASP  288 )                          
  35: 6c70-A w9di-A    33 -  59 <=>  290 - 316   (LYS   35  - MET   61  <=> SER  290  - THR  316 )                          
  35: 6c70-A w9di-A    64 -  90 <=>  353 - 379   (ASP   66  - VAL   92  <=> GLN  353  - MET  379 )                          
  35: 6c70-A w9di-A    95 -  98 <=>  381 - 384   (PHE   97  - THR  100  <=> ALA  381  - GLU  384 )                          
  35: 6c70-A w9di-A   101 - 105 <=>  385 - 389   (ILE  103  - PRO  107  <=> PRO  385  - ASP  389 )                          
  35: 6c70-A w9di-A   260 - 282 <=>  401 - 423   (ALA  346  - GLN  368  <=> ASP  401  - LEU  423 )                          
  35: 6c70-A w9di-A   284 - 287 <=>  424 - 427   (THR  370  - ASN  373  <=> LEU  424  - GLU  427 )                          
  35: 6c70-A w9di-A   290 - 311 <=>  437 - 458   (ASN  376  - CYS  397  <=> ILE  437  - GLN  458 )                          
  35: 6c70-A w9di-A   370 - 383 <=>  459 - 472   (PHE  456  - VAL  469  <=> GLN  459  - GLY  472 )                          
  36: 6c70-A w3s6-A     3 -   8 <=>  158 - 163   (HIS    5  - ALA   10  <=> LEU  158  - ALA  163 )                          
  36: 6c70-A w3s6-A    10 -  21 <=>  165 - 176   (LEU   12  - GLY   23  <=> GLY  165  - TYR  176 )                          
  36: 6c70-A w3s6-A    64 -  90 <=>  250 - 276   (ASP   66  - VAL   92  <=> ASP  250  - LEU  276 )                          
  36: 6c70-A w3s6-A    95 -  98 <=>  277 - 280   (PHE   97  - THR  100  <=> ALA  277  - ALA  280 )                          
  36: 6c70-A w3s6-A   257 - 287 <=>  281 - 311   (VAL  343  - ASN  373  <=> GLU  281  - LEU  311 )                          
  36: 6c70-A w3s6-A   288 - 314 <=>  337 - 363   (GLY  374  - GLY  400  <=> VAL  337  - SER  363 )                          
  36: 6c70-A w3s6-A   354 - 357 <=>  366 - 369   (ALA  440  - ILE  443  <=> VAL  366  - ARG  369 )                          
  36: 6c70-A w3s6-A   366 - 376 <=>  375 - 385   (SER  452  - ALA  462  <=> TYR  375  - PHE  385 )                          
  36: 6c70-A w3s6-A   378 - 382 <=>  386 - 390   (VAL  464  - MET  468  <=> PRO  386  - THR  390 )                          
  37: 6c70-A w41p-A    64 - 104 <=>   23 -  63   (ASP   66  - ASN  106  <=> ALA   23  - LEU   63 )                          
  37: 6c70-A w41p-A   261 - 286 <=>   76 - 101   (TYR  347  - VAL  372  <=> VAL   76  - LEU  101 )                          
  37: 6c70-A w41p-A   287 - 290 <=>  104 - 107   (ASN  373  - ASN  376  <=> GLN  104  - LYS  107 )                          
  37: 6c70-A w41p-A   318 - 321 <=>  154 - 157   (ILE  404  - SER  407  <=> SER  154  - ALA  157 )                          
  37: 6c70-A w41p-A   329 - 333 <=>  417 - 421   (TYR  415  - TRP  419  <=> MET  417  - PRO  421 )                          
  37: 6c70-A w41p-A   336 - 339 <=>  422 - 425   (GLY  422  - GLU  425  <=> ASP  422  - GLU  425 )                          
  38: 6c70-A w8dj-A     1 -   5 <=>   52 -  56   (PHE    3  - GLY    7  <=> ARG   52  - TYR   56 )                          
  38: 6c70-A w8dj-A     8 -  11 <=>   57 -  60   (ALA   10  - LEU   13  <=> LEU   57  - ASP   60 )                          
  38: 6c70-A w8dj-A    36 -  63 <=>   68 -  95   (HIS   38  - ASP   65  <=> ASN   68  - ILE   95 )                          
  38: 6c70-A w8dj-A    65 -  88 <=>  111 - 134   (VAL   67  - PHE   90  <=> PHE  111  - PRO  134 )                          
  38: 6c70-A w8dj-A   141 - 152 <=>  146 - 157   (VAL  143  - ASP  154  <=> SER  146  - LEU  157 )                          
  38: 6c70-A w8dj-A   153 - 156 <=>  166 - 169   (SER  155  - PRO  173  <=> GLU  166  - ILE  169 )                          
  38: 6c70-A w8dj-A   158 - 161 <=>  174 - 177   (LEU  175  - ARG  178  <=> VAL  174  - ALA  177 )                          
  38: 6c70-A w8dj-A   184 - 195 <=>  180 - 191   (TYR  201  - LEU  212  <=> ILE  180  - VAL  191 )                          
  38: 6c70-A w8dj-A   201 - 204 <=>  206 - 209   (SER  218  - LEU  221  <=> GLN  206  - ARG  209 )                          
  38: 6c70-A w8dj-A   257 - 285 <=>  210 - 238   (VAL  343  - LYS  371  <=> ARG  210  - VAL  238 )                          
  38: 6c70-A w8dj-A   286 - 289 <=>  241 - 244   (VAL  372  - VAL  375  <=> LEU  241  - ARG  244 )                          
  38: 6c70-A w8dj-A   381 - 388 <=>  413 - 420   (PHE  467  - LYS  474  <=> LEU  413  - LEU  420 )                          
  39: 6c70-A w76v-A    64 - 100 <=>  273 - 309   (ASP   66  - ALA  102  <=> GLN  273  - LYS  309 )                          
  39: 6c70-A w76v-A   207 - 212 <=>  484 - 489   (CYS  224  - HIS  229  <=> GLN  484  - ASP  489 )                          
  39: 6c70-A w76v-A   221 - 225 <=>  498 - 502   (MET  238  - ALA  242  <=> ASP  498  - GLN  502 )                          
  39: 6c70-A w76v-A   228 - 250 <=>  736 - 758   (LEU  314  - VAL  336  <=> GLU  736  - LEU  758 )                          
  39: 6c70-A w76v-A   259 - 286 <=>  959 - 986   (ASP  345  - VAL  372  <=> LYS  959  - LYS  986 )                          
  39: 6c70-A w76v-A   287 - 290 <=>  989 - 992   (ASN  373  - ASN  376  <=> TRP  989  - PHE  992 )                          
  40: 6c70-A w91n-A    63 -  88 <=>    2 -  27   (ASP   65  - PHE   90  <=> VAL    2  - GLN   27 )                          
  40: 6c70-A w91n-A    90 -  93 <=>   28 -  31   (VAL   92  - LYS   95  <=> GLY   28  - THR   31 )                          
  40: 6c70-A w91n-A    95 -  98 <=>   32 -  35   (PHE   97  - THR  100  <=> LEU   32  - PHE   35 )                          
  40: 6c70-A w91n-A   256 - 284 <=>   36 -  64   (ALA  342  - THR  370  <=> ARG   36  - GLN   64 )                          
  40: 6c70-A w91n-A   285 - 288 <=>   66 -  69   (LYS  371  - GLY  374  <=> LEU   66  - LEU   69 )                          
  40: 6c70-A w91n-A   289 - 296 <=>   73 -  80   (VAL  375  - VAL  382  <=> ASP   73  - ILE   80 )                          
  40: 6c70-A w91n-A   308 - 312 <=>  158 - 162   (PHE  394  - ILE  398  <=> SER  158  - ASP  162 )                          
  40: 6c70-A w91n-A   375 - 388 <=>  169 - 182   (GLY  461  - LYS  474  <=> ASN  169  - ASP  182 )                          
  41: 6c70-A w6fj-A    64 -  99 <=>  115 - 150   (ASP   66  - LEU  101  <=> PRO  115  - SER  150 )                          
  41: 6c70-A w6fj-A   255 - 289 <=>  152 - 186   (THR  341  - VAL  375  <=> SER  152  - GLY  186 )                          
  41: 6c70-A w6fj-A   290 - 293 <=>  189 - 192   (ASN  376  - ALA  379  <=> LYS  189  - VAL  192 )                          
  42: 6c70-A w31v-A    63 -  92 <=>    3 -  32   (ASP   65  - SER   94  <=> ARG    3  - ASP   32 )                          
  42: 6c70-A w31v-A    95 -  98 <=>   33 -  36   (PHE   97  - THR  100  <=> ASN   33  - GLY   36 )                          
  42: 6c70-A w31v-A   255 - 281 <=>   37 -  63   (THR  341  - TYR  367  <=> SER   37  - ALA   63 )                          
  42: 6c70-A w31v-A   283 - 289 <=>   64 -  70   (ALA  369  - VAL  375  <=> LEU   64  - ASP   70 )                          
  42: 6c70-A w31v-A   319 - 323 <=>  759 - 763   (GLU  405  - SER  409  <=> ILE  759  - VAL  763 )                          
  42: 6c70-A w31v-A   327 - 330 <=>  764 - 767   (ALA  413  - SER  416  <=> THR  764  - PRO  767 )                          
  42: 6c70-A w31v-A   332 - 336 <=>  812 - 816   (HIS  418  - GLY  422  <=> TYR  812  - LEU  816 )                          
  42: 6c70-A w31v-A   337 - 347 <=>  820 - 830   (SER  423  - VAL  433  <=> CYS  820  - ASP  830 )                          
  43: 6c70-A w8rx-A    29 -  39 <=>  382 - 392   (SER   31  - TYR   41  <=> GLU  382  - PHE  392 )                          
  43: 6c70-A w8rx-A    63 -  82 <=>  456 - 475   (ASP   65  - ILE   84  <=> ASN  456  - GLN  475 )                          
  43: 6c70-A w8rx-A    85 -  88 <=>  476 - 479   (MET   87  - PHE   90  <=> LEU  476  - SER  479 )                          
  43: 6c70-A w8rx-A   195 - 198 <=>  483 - 486   (LEU  212  - LEU  215  <=> ASN  483  - ASP  486 )                          
  43: 6c70-A w8rx-A   200 - 205 <=>  487 - 492   (CYS  217  - PHE  222  <=> LEU  487  - GLU  492 )                          
  43: 6c70-A w8rx-A   256 - 287 <=>  494 - 525   (ALA  342  - ASN  373  <=> PRO  494  - THR  525 )                          
  43: 6c70-A w8rx-A   291 - 317 <=>  528 - 554   (VAL  377  - LEU  403  <=> MET  528  - MET  554 )                          
  43: 6c70-A w8rx-A   355 - 358 <=>  555 - 558   (MET  441  - SER  444  <=> SER  555  - TYR  558 )                          
  43: 6c70-A w8rx-A   361 - 364 <=>  560 - 563   (LYS  447  - THR  450  <=> THR  560  - VAL  563 )                          
  43: 6c70-A w8rx-A   368 - 383 <=>  566 - 581   (ASP  454  - VAL  469  <=> ASN  566  - ALA  581 )                          
  44: 6c70-A waat-A    29 -  36 <=>  148 - 155   (SER   31  - HIS   38  <=> TYR  148  - LEU  155 )                          
  44: 6c70-A waat-A    45 -  52 <=>  237 - 244   (LEU   47  - GLY   54  <=> SER  237  - GLN  244 )                          
  44: 6c70-A waat-A    64 -  74 <=>  277 - 287   (ASP   66  - THR   76  <=> MET  277  - THR  287 )                          
  44: 6c70-A waat-A    75 -  81 <=>  290 - 296   (MET   77  - PRO   83  <=> ASN  290  - SER  296 )                          
  44: 6c70-A waat-A   191 - 195 <=>  297 - 301   (VAL  208  - LEU  212  <=> GLN  297  - CYS  301 )                          
  44: 6c70-A waat-A   196 - 199 <=>  304 - 307   (ASP  213  - PHE  216  <=> LEU  304  - SER  307 )                          
  44: 6c70-A waat-A   254 - 258 <=>  308 - 312   (VAL  340  - GLY  344  <=> ARG  308  - TYR  312 )                          
  44: 6c70-A waat-A   261 - 312 <=>  313 - 364   (TYR  347  - ILE  398  <=> ASP  313  - SER  364 )                          
  44: 6c70-A waat-A   363 - 366 <=>  368 - 371   (PHE  449  - SER  452  <=> ASP  368  - CYS  371 )                          
  44: 6c70-A waat-A   368 - 386 <=>  372 - 390   (ASP  454  - GLN  472  <=> SER  372  - GLN  390 )                          
  45: 6c70-A w8tw-A     2 -   6 <=>  113 - 117   (LYS    4  - LEU    8  <=> ARG  113  - ASP  117 )                          
  45: 6c70-A w8tw-A    25 -  28 <=>  131 - 134   (PHE   27  - TYR   30  <=> GLU  131  - ILE  134 )                          
  45: 6c70-A w8tw-A    39 -  43 <=>  140 - 144   (TYR   41  - THR   45  <=> PRO  140  - HIS  144 )                          
  45: 6c70-A w8tw-A    46 -  49 <=>  145 - 148   (LEU   48  - LEU   51  <=> ALA  145  - PRO  148 )                          
  45: 6c70-A w8tw-A    52 -  56 <=>  149 - 153   (GLY   54  - VAL   58  <=> SER  149  - ALA  153 )                          
  45: 6c70-A w8tw-A    59 -  62 <=>  154 - 157   (MET   61  - SER   64  <=> LEU  154  - VAL  157 )                          
  45: 6c70-A w8tw-A    64 -  67 <=>  160 - 163   (ASP   66  - ASP   69  <=> ARG  160  - ARG  163 )                          
  45: 6c70-A w8tw-A    68 -  92 <=>  165 - 189   (LEU   70  - SER   94  <=> GLY  165  - ASN  189 )                          
  45: 6c70-A w8tw-A    95 -  98 <=>  190 - 193   (PHE   97  - THR  100  <=> VAL  190  - ALA  193 )                          
  45: 6c70-A w8tw-A   257 - 307 <=>  194 - 244   (VAL  343  - VAL  393  <=> ASN  194  - GLN  244 )                          
  46: 6c70-A w7r8-A    66 -  89 <=>    1 -  24   (ASP   68  - PRO   91  <=> MET    1  - ALA   24 )                          
  46: 6c70-A w7r8-A    91 -  97 <=>   25 -  31   (ARG   93  - LYS   99  <=> ALA   25  - SER   31 )                          
  46: 6c70-A w7r8-A    99 - 102 <=>   32 -  35   (LEU  101  - TRP  104  <=> THR   32  - ALA   35 )                          
  46: 6c70-A w7r8-A   256 - 283 <=>   40 -  67   (ALA  342  - ALA  369  <=> ARG   40  - ARG   67 )                          
  46: 6c70-A w7r8-A   285 - 291 <=>   68 -  74   (LYS  371  - VAL  377  <=> GLY   68  - ALA   74 )                          
  46: 6c70-A w7r8-A   336 - 339 <=>   90 -  93   (GLY  422  - GLU  425  <=> ASP   90  - LEU   93 )                          
  46: 6c70-A w7r8-A   343 - 346 <=>   94 -  97   (PHE  429  - ILE  432  <=> GLN   94  - ARG   97 )                          
  46: 6c70-A w7r8-A   362 - 365 <=>  169 - 172   (PHE  448  - VAL  451  <=> TYR  169  - PRO  172 )                          
  46: 6c70-A w7r8-A   369 - 374 <=>  174 - 179   (LEU  455  - LEU  460  <=> LEU  174  - GLN  179 )                          
  47: 6c70-A w4vu-A    63 -  93 <=>   27 -  57   (ASP   65  - LYS   95  <=> ASN   27  - TYR   57 )                          
  47: 6c70-A w4vu-A    95 - 101 <=>   58 -  64   (PHE   97  - ILE  103  <=> LEU   58  - GLN   64 )                          
  47: 6c70-A w4vu-A   102 - 105 <=>   66 -  69   (TRP  104  - PRO  107  <=> LEU   66  - ASP   69 )                          
  47: 6c70-A w4vu-A   246 - 283 <=>   70 - 107   (ARG  332  - ALA  369  <=> ASP   70  - ALA  107 )                          
  47: 6c70-A w4vu-A   284 - 287 <=>  109 - 112   (THR  370  - ASN  373  <=> ILE  109  - SER  112 )                          
  48: 6c70-A w9ja-A     8 -  12 <=>   38 -  42   (ALA   10  - PRO   14  <=> THR   38  - PRO   42 )                          
  48: 6c70-A w9ja-A    64 -  96 <=>  417 - 449   (ASP   66  - TYR   98  <=> ARG  417  - ALA  449 )                          
  48: 6c70-A w9ja-A   253 - 284 <=>  451 - 482   (LEU  339  - THR  370  <=> SER  451  - LYS  482 )                          
  48: 6c70-A w9ja-A   285 - 290 <=>  484 - 489   (LYS  371  - ASN  376  <=> GLN  484  - SER  489 )                          
  49: 6c70-A w64o-A    18 -  21 <=>   44 -  47   (GLN   20  - GLY   23  <=> LEU   44  - VAL   47 )                          
  49: 6c70-A w64o-A    32 -  37 <=>   52 -  57   (LYS   34  - ARG   39  <=> VAL   52  - LEU   57 )                          
  49: 6c70-A w64o-A    44 -  63 <=>   64 -  83   (LEU   46  - ASP   65  <=> MET   64  - ILE   83 )                          
  49: 6c70-A w64o-A    65 -  98 <=>  106 - 139   (VAL   67  - THR  100  <=> SER  106  - TRP  139 )                          
  49: 6c70-A w64o-A   253 - 281 <=>  140 - 168   (LEU  339  - TYR  367  <=> ALA  140  - GLU  168 )                          
  49: 6c70-A w64o-A   283 - 286 <=>  169 - 172   (ALA  369  - VAL  372  <=> CYS  169  - PHE  172 )                          
  50: 6c70-A w5s9-A    63 -  79 <=>  321 - 337   (ASP   65  - LEU   81  <=> TRP  321  - LEU  337 )                          
  50: 6c70-A w5s9-A    80 -  91 <=>  339 - 350   (HIS   82  - ARG   93  <=> PHE  339  - LEU  350 )                          
  50: 6c70-A w5s9-A    92 -  99 <=>  352 - 359   (SER   94  - LEU  101  <=> SER  352  - GLY  359 )                          
  50: 6c70-A w5s9-A   258 - 286 <=>  362 - 390   (GLY  344  - VAL  372  <=> PHE  362  - ILE  390 )                          
  50: 6c70-A w5s9-A   292 - 295 <=>  391 - 394   (TYR  378  - THR  381  <=> SER  391  - HIS  394 )                          
  50: 6c70-A w5s9-A   297 - 323 <=>  395 - 421   (ILE  383  - SER  409  <=> GLN  395  - ALA  421 )                          
  51: 6c70-A w3qn-A    63 -  89 <=>   21 -  47   (ASP   65  - PRO   91  <=> GLY   21  - GLU   47 )                          
  51: 6c70-A w3qn-A    91 - 106 <=>   48 -  63   (ARG   93  - ASN  108  <=> ASN   48  - GLY   63 )                          
  51: 6c70-A w3qn-A   122 - 126 <=>   68 -  72   (ALA  124  - MET  128  <=> VAL   68  - LEU   72 )                          
  51: 6c70-A w3qn-A   248 - 286 <=>   75 - 113   (LYS  334  - VAL  372  <=> GLN   75  - ARG  113 )                          
  51: 6c70-A w3qn-A   287 - 290 <=>  116 - 119   (ASN  373  - ASN  376  <=> LEU  116  - LEU  119 )                          
  52: 6c70-A wac0-A    63 -  88 <=>  141 - 166   (ASP   65  - PHE   90  <=> ALA  141  - VAL  166 )                          
  52: 6c70-A wac0-A    90 -  93 <=>  167 - 170   (VAL   92  - LYS   95  <=> ALA  167  - LEU  170 )                          
  52: 6c70-A wac0-A    95 -  98 <=>  171 - 174   (PHE   97  - THR  100  <=> LEU  171  - SER  174 )                          
  52: 6c70-A wac0-A   259 - 285 <=>  175 - 201   (ASP  345  - LYS  371  <=> ARG  175  - LEU  201 )                          
  52: 6c70-A wac0-A   384 - 388 <=>  202 - 206   (LEU  470  - LYS  474  <=> TRP  202  - VAL  206 )                          
  53: 6c70-A w9nq-A    50 -  53 <=>  240 - 243   (GLN   52  - MET   55  <=> PRO  240  - GLU  243 )                          
  53: 6c70-A w9nq-A    58 -  61 <=>  277 - 280   (LEU   60  - GLU   63  <=> SER  277  - PRO  280 )                          
  53: 6c70-A w9nq-A    63 -  98 <=>  344 - 379   (ASP   65  - THR  100  <=> ALA  344  - PRO  379 )                          
  53: 6c70-A w9nq-A   257 - 277 <=>  381 - 401   (VAL  343  - THR  363  <=> ASP  381  - ALA  401 )                          
  53: 6c70-A w9nq-A   279 - 282 <=>  402 - 405   (LEU  365  - GLN  368  <=> MET  402  - THR  405 )                          
  53: 6c70-A w9nq-A   297 - 302 <=>  408 - 413   (ILE  383  - TYR  388  <=> ILE  408  - ALA  413 )                          
  53: 6c70-A w9nq-A   311 - 316 <=>  489 - 494   (CYS  397  - ARG  402  <=> SER  489  - ALA  494 )                          
  53: 6c70-A w9nq-A   319 - 322 <=>  503 - 506   (GLU  405  - SER  408  <=> VAL  503  - PHE  506 )                          
  53: 6c70-A w9nq-A   325 - 329 <=>  546 - 550   (MET  411  - TYR  415  <=> ARG  546  - ARG  550 )                          
  53: 6c70-A w9nq-A   331 - 335 <=>  551 - 555   (CYS  417  - ASP  421  <=> PRO  551  - SER  555 )                          
  54: 6c70-A w88y-A    57 -  60 <=>   47 -  50   (ASN   59  - MET   62  <=> ASN   47  - LEU   50 )                          
  54: 6c70-A w88y-A    64 - 106 <=>   61 - 103   (ASP   66  - ASN  108  <=> ARG   61  - GLY  103 )                          
  54: 6c70-A w88y-A   249 - 260 <=>  105 - 116   (HIS  335  - ALA  346  <=> LYS  105  - ARG  116 )                          
  54: 6c70-A w88y-A   261 - 282 <=>  119 - 140   (TYR  347  - GLN  368  <=> VAL  119  - LEU  140 )                          
  54: 6c70-A w88y-A   285 - 289 <=>  141 - 145   (LYS  371  - VAL  375  <=> PRO  141  - SER  145 )                          
  54: 6c70-A w88y-A   327 - 330 <=>  181 - 184   (ALA  413  - SER  416  <=> GLU  181  - GLY  184 )                          
  54: 6c70-A w88y-A   382 - 388 <=>  241 - 247   (MET  468  - LYS  474  <=> ALA  241  - PRO  247 )                          
  55: 6c70-A waop-A     2 -   8 <=>  229 - 235   (LYS    4  - ALA   10  <=> ASN  229  - ALA  235 )                          
  55: 6c70-A waop-A    29 -  32 <=>  259 - 262   (SER   31  - LYS   34  <=> GLU  259  - ARG  262 )                          
  55: 6c70-A waop-A    66 -  91 <=>  643 - 668   (ASP   68  - ARG   93  <=> LEU  643  - LYS  668 )                          
  55: 6c70-A waop-A   261 - 281 <=>  669 - 689   (TYR  347  - TYR  367  <=> GLY  669  - HIS  689 )                          
  55: 6c70-A waop-A   284 - 288 <=>  808 - 812   (THR  370  - GLY  374  <=> LYS  808  - LEU  812 )                          
  55: 6c70-A waop-A   290 - 293 <=>  929 - 932   (ASN  376  - ALA  379  <=> VAL  929  - VAL  932 )                          
  55: 6c70-A waop-A   296 - 299 <=>  933 - 936   (VAL  382  - TYR  385  <=> VAL  933  - THR  936 )                          
  55: 6c70-A waop-A   300 - 303 <=>  938 - 941   (LEU  386  - THR  389  <=> GLU  938  - VAL  941 )                          
  56: 6c70-A w96g-A    61 - 101 <=>  159 - 199   (GLU   63  - ILE  103  <=> ARG  159  - GLY  199 )                          
  56: 6c70-A w96g-A   252 - 287 <=>  202 - 237   (ARG  338  - ASN  373  <=> LYS  202  - ARG  237 )                          
  56: 6c70-A w96g-A   288 - 305 <=>  276 - 293   (GLY  374  - GLY  391  <=> LEU  276  - PRO  293 )                          
  56: 6c70-A w96g-A   324 - 327 <=>  422 - 425   (VAL  410  - ALA  413  <=> LEU  422  - TRP  425 )                          
  56: 6c70-A w96g-A   331 - 334 <=>  745 - 748   (CYS  417  - TYR  420  <=> GLU  745  - TYR  748 )                          
  56: 6c70-A w96g-A   336 - 339 <=>  749 - 752   (GLY  422  - GLU  425  <=> ASP  749  - MET  752 )                          
  57: 6c70-A w6f2-A    35 -  38 <=>   11 -  14   (PRO   37  - ILE   40  <=> LEU   11  - ARG   14 )                          
  57: 6c70-A w6f2-A    41 -  44 <=>   15 -  18   (ILE   43  - LEU   46  <=> GLY   15  - PRO   18 )                          
  57: 6c70-A w6f2-A    46 -  49 <=>   20 -  23   (LEU   48  - LEU   51  <=> ASP   20  - ALA   23 )                          
  57: 6c70-A w6f2-A    63 -  85 <=>   50 -  72   (ASP   65  - MET   87  <=> GLU   50  - ASP   72 )                          
  57: 6c70-A w6f2-A    86 -  93 <=>   75 -  82   (ILE   88  - LYS   95  <=> LEU   75  - ASP   82 )                          
  57: 6c70-A w6f2-A    95 -  99 <=>   83 -  87   (PHE   97  - LEU  101  <=> GLN   83  - ARG   87 )                          
  57: 6c70-A w6f2-A   262 - 283 <=>   93 - 114   (GLY  348  - ALA  369  <=> PRO   93  - GLY  114 )                          
  57: 6c70-A w6f2-A   298 - 301 <=>  116 - 119   (GLY  384  - LEU  387  <=> PRO  116  - GLU  119 )                          
  57: 6c70-A w6f2-A   305 - 308 <=>  120 - 123   (GLY  391  - PHE  394  <=> GLY  120  - ARG  123 )                          
  57: 6c70-A w6f2-A   319 - 322 <=>  128 - 131   (GLU  405  - SER  408  <=> GLU  128  - SER  131 )                          
  58: 6c70-A w6c2-A     9 -  12 <=>   59 -  62   (ASP   11  - PRO   14  <=> HIS   59  - TRP   62 )                          
  58: 6c70-A w6c2-A    15 -  21 <=>   63 -  69   (ARG   17  - GLY   23  <=> ASN   63  - ARG   69 )                          
  58: 6c70-A w6c2-A    34 -  41 <=>  211 - 218   (PHE   36  - ILE   43  <=> GLY  211  - GLU  218 )                          
  58: 6c70-A w6c2-A    63 -  94 <=>  516 - 547   (ASP   65  - ILE   96  <=> ASN  516  - ILE  547 )                          
  58: 6c70-A w6c2-A   256 - 286 <=>  550 - 580   (ALA  342  - VAL  372  <=> LEU  550  - ILE  580 )                          
  58: 6c70-A w6c2-A   287 - 290 <=>  583 - 586   (ASN  373  - ASN  376  <=> THR  583  - SER  586 )                          
  58: 6c70-A w6c2-A   308 - 312 <=>  840 - 844   (PHE  394  - ILE  398  <=> SER  840  - LYS  844 )                          
  58: 6c70-A w6c2-A   329 - 332 <=>  858 - 861   (TYR  415  - HIS  418  <=> ARG  858  - ASP  861 )                          
  58: 6c70-A w6c2-A   335 - 339 <=>  862 - 866   (ASP  421  - GLU  425  <=> ASP  862  - GLY  866 )                          
  59: 6c70-A w9es-A    64 -  92 <=>  683 - 711   (ASP   66  - SER   94  <=> GLU  683  - GLY  711 )                          
  59: 6c70-A w9es-A   191 - 194 <=>  717 - 720   (VAL  208  - SER  211  <=> ASP  717  - THR  720 )                          
  59: 6c70-A w9es-A   199 - 202 <=>  729 - 732   (PHE  216  - TRP  219  <=> GLU  729  - ASN  732 )                          
  59: 6c70-A w9es-A   259 - 263 <=>  741 - 745   (ASP  345  - VAL  349  <=> PRO  741  - ILE  745 )                          
  59: 6c70-A w9es-A   264 - 286 <=>  757 - 779   (ALA  350  - VAL  372  <=> HIS  757  - CYS  779 )                          
  59: 6c70-A w9es-A   287 - 290 <=>  782 - 785   (ASN  373  - ASN  376  <=> ALA  782  - ASP  785 )                          
  60: 6c70-A w2q3-A    64 -  92 <=>  147 - 175   (ASP   66  - SER   94  <=> ARG  147  - LYS  175 )                          
  60: 6c70-A w2q3-A    93 -  97 <=>  177 - 181   (LYS   95  - LYS   99  <=> GLY  177  - ALA  181 )                          
  60: 6c70-A w2q3-A   198 - 208 <=>  185 - 195   (LEU  215  - GLU  225  <=> LEU  185  - ALA  195 )                          
  60: 6c70-A w2q3-A   263 - 286 <=>  239 - 262   (VAL  349  - VAL  372  <=> ASN  239  - LEU  262 )                          
  60: 6c70-A w2q3-A   287 - 290 <=>  265 - 268   (ASN  373  - ASN  376  <=> GLU  265  - ILE  268 )                          
  60: 6c70-A w2q3-A   331 - 336 <=>  976 - 981   (CYS  417  - GLY  422  <=> GLY  976  - GLY  981 )                          
  60: 6c70-A w2q3-A   338 - 341 <=> 1007 -1010   (GLU  424  - LYS  427  <=> ALA 1007  - TYR 1010 )                          
  61: 6c70-A w57c-A    63 -  98 <=>   21 -  56   (ASP   65  - THR  100  <=> LEU   21  - ASP   56 )                          
  61: 6c70-A w57c-A   256 - 286 <=>   58 -  88   (ALA  342  - VAL  372  <=> THR   58  - LEU   88 )                          
  61: 6c70-A w57c-A   287 - 290 <=>   90 -  93   (ASN  373  - ASN  376  <=> HIS   90  - PRO   93 )                          
  61: 6c70-A w57c-A   315 - 331 <=>  155 - 171   (ASN  401  - CYS  417  <=> MET  155  - ARG  171 )                          
  61: 6c70-A w57c-A   332 - 338 <=>  174 - 180   (HIS  418  - GLU  424  <=> ASN  174  - SER  180 )                          
  62: 6c70-A w7tq-A    63 -  87 <=>    2 -  26   (ASP   65  - TYR   89  <=> SER    2  - CYS   26 )                          
  62: 6c70-A w7tq-A   257 - 280 <=>   30 -  53   (VAL  343  - ALA  366  <=> PRO   30  - MET   53 )                          
  62: 6c70-A w7tq-A   283 - 286 <=>   54 -  57   (ALA  369  - VAL  372  <=> ALA   54  - ASP   57 )                          
  62: 6c70-A w7tq-A   315 - 322 <=>  130 - 137   (ASN  401  - SER  408  <=> THR  130  - ILE  137 )                          
  62: 6c70-A w7tq-A   351 - 355 <=>  138 - 142   (CYS  437  - MET  441  <=> GLN  138  - PRO  142 )                          
  62: 6c70-A w7tq-A   369 - 372 <=>  358 - 361   (LEU  455  - SER  458  <=> ASP  358  - ALA  361 )                          
  63: 6c70-A wa03-A    63 -  95 <=>   60 -  92   (ASP   65  - PHE   97  <=> ARG   60  - GLY   92 )                          
  63: 6c70-A wa03-A   259 - 262 <=>   93 -  96   (ASP  345  - GLY  348  <=> PRO   93  - LEU   96 )                          
  63: 6c70-A wa03-A   263 - 289 <=>   98 - 124   (VAL  349  - VAL  375  <=> TRP   98  - SER  124 )                          
  64: 6c70-A war8-A    63 - 102 <=>   89 - 128   (ASP   65  - TRP  104  <=> ARG   89  - GLN  128 )                          
  64: 6c70-A war8-A   103 - 106 <=>  131 - 134   (ASN  105  - ASN  108  <=> VAL  131  - LEU  134 )                          
  64: 6c70-A war8-A   107 - 113 <=>  137 - 143   (SER  109  - GLU  115  <=> GLU  137  - SER  143 )                          
  64: 6c70-A war8-A   227 - 260 <=>  179 - 212   (GLY  313  - ALA  346  <=> ARG  179  - LEU  212 )                          
  64: 6c70-A war8-A   261 - 286 <=>  216 - 241   (TYR  347  - VAL  372  <=> LYS  216  - GLU  241 )                          
  64: 6c70-A war8-A   287 - 290 <=>  244 - 247   (ASN  373  - ASN  376  <=> GLU  244  - GLU  247 )                          
  65: 6c70-A w7m9-A     1 -   4 <=>  576 - 579   (PHE    3  - GLN    6  <=> PHE  576  - THR  579 )                          
  65: 6c70-A w7m9-A     8 -  11 <=>  581 - 584   (ALA   10  - LEU   13  <=> SER  581  - ASN  584 )                          
  65: 6c70-A w7m9-A    14 -  22 <=>  585 - 593   (ILE   16  - HIS   24  <=> PHE  585  - TYR  593 )                          
  65: 6c70-A w7m9-A    43 -  62 <=>  596 - 615   (THR   45  - SER   64  <=> TRP  596  - VAL  615 )                          
  65: 6c70-A w7m9-A    63 -  66 <=>  618 - 621   (ASP   65  - ASP   68  <=> ALA  618  - ILE  621 )                          
  65: 6c70-A w7m9-A    68 -  84 <=>  622 - 638   (LEU   70  - LYS   86  <=> GLU  622  - THR  638 )                          
  65: 6c70-A w7m9-A   132 - 135 <=>  645 - 648   (CYS  134  - GLY  137  <=> ASP  645  - PHE  648 )                          
  65: 6c70-A w7m9-A   195 - 201 <=>  683 - 689   (LEU  212  - SER  218  <=> ILE  683  - ARG  689 )                          
  65: 6c70-A w7m9-A   262 - 283 <=>  692 - 713   (GLY  348  - ALA  369  <=> GLN  692  - SER  713 )                          
  65: 6c70-A w7m9-A   292 - 328 <=>  715 - 751   (TYR  378  - ALA  414  <=> MET  715  - ARG  751 )                          
  65: 6c70-A w7m9-A   330 - 333 <=>  752 - 755   (SER  416  - TRP  419  <=> PRO  752  - GLY  755 )                          
  65: 6c70-A w7m9-A   335 - 340 <=>  756 - 761   (ASP  421  - ALA  426  <=> PRO  756  - ALA  761 )                          
  65: 6c70-A w7m9-A   360 - 364 <=>  863 - 867   (ALA  446  - THR  450  <=> VAL  863  - HIS  867 )                          
  65: 6c70-A w7m9-A   367 - 384 <=>  880 - 897   (LEU  453  - LEU  470  <=> CYS  880  - LYS  897 )                          
  66: 6c70-A w4zb-A    11 -  19 <=>  191 - 199   (LEU   13  - GLY   21  <=> ASP  191  - GLU  199 )                          
  66: 6c70-A w4zb-A    64 -  89 <=>  253 - 278   (ASP   66  - PRO   91  <=> LEU  253  - GLN  278 )                          
  66: 6c70-A w4zb-A    91 - 102 <=>  279 - 290   (ARG   93  - TRP  104  <=> LEU  279  - GLY  290 )                          
  66: 6c70-A w4zb-A   254 - 283 <=>  294 - 323   (VAL  340  - ALA  369  <=> ASP  294  - GLU  323 )                          
  66: 6c70-A w4zb-A   284 - 287 <=>  325 - 328   (THR  370  - ASN  373  <=> LEU  325  - LEU  328 )                          
  66: 6c70-A w4zb-A   288 - 291 <=>  330 - 333   (GLY  374  - VAL  377  <=> ASP  330  - ASP  333 )                          
  66: 6c70-A w4zb-A   326 - 333 <=>  504 - 511   (GLU  412  - TRP  419  <=> VAL  504  - GLU  511 )                          
  67: 6c70-A w72b-A    63 -  93 <=>   92 - 122   (ASP   65  - LYS   95  <=> HIS   92  - ALA  122 )                          
  67: 6c70-A w72b-A    96 -  99 <=>  123 - 126   (TYR   98  - LEU  101  <=> PHE  123  - ARG  126 )                          
  67: 6c70-A w72b-A   259 - 262 <=>  129 - 132   (ASP  345  - GLY  348  <=> ARG  129  - THR  132 )                          
  67: 6c70-A w72b-A   263 - 281 <=>  134 - 152   (VAL  349  - TYR  367  <=> PHE  134  - ARG  152 )                          
  67: 6c70-A w72b-A   284 - 287 <=>  153 - 156   (THR  370  - ASN  373  <=> ASN  153  - ASN  156 )                          
  67: 6c70-A w72b-A   292 - 303 <=>  158 - 169   (TYR  378  - THR  389  <=> ALA  158  - VAL  169 )                          
  67: 6c70-A w72b-A   313 - 316 <=>  187 - 190   (PHE  399  - ARG  402  <=> ASP  187  - ALA  190 )                          
  67: 6c70-A w72b-A   365 - 376 <=>  191 - 202   (VAL  451  - ALA  462  <=> GLU  191  - ALA  202 )                          
  68: 6c70-A wafz-A    36 -  39 <=>  269 - 272   (HIS   38  - TYR   41  <=> ALA  269  - GLU  272 )                          
  68: 6c70-A wafz-A    49 -  56 <=>  279 - 286   (LEU   51  - VAL   58  <=> ALA  279  - LYS  286 )                          
  68: 6c70-A wafz-A    63 -  88 <=>  299 - 324   (ASP   65  - PHE   90  <=> ILE  299  - ALA  324 )                          
  68: 6c70-A wafz-A    90 -  97 <=>  325 - 332   (VAL   92  - LYS   99  <=> LEU  325  - ALA  332 )                          
  68: 6c70-A wafz-A    99 - 102 <=>  333 - 336   (LEU  101  - TRP  104  <=> ILE  333  - PRO  336 )                          
  68: 6c70-A wafz-A   250 - 286 <=>  338 - 374   (VAL  336  - VAL  372  <=> ASN  338  - LYS  374 )                          
  68: 6c70-A wafz-A   287 - 290 <=>  376 - 379   (ASN  373  - ASN  376  <=> ASP  376  - GLN  379 )                          
  69: 6c70-A w6tk-A     1 -   4 <=>  257 - 260   (PHE    3  - GLN    6  <=> PRO  257  - MET  260 )                          
  69: 6c70-A w6tk-A    10 -  13 <=>  386 - 389   (LEU   12  - ASN   15  <=> LEU  386  - ARG  389 )                          
  69: 6c70-A w6tk-A    16 -  19 <=>  420 - 423   (VAL   18  - GLY   21  <=> LEU  420  - ALA  423 )                          
  69: 6c70-A w6tk-A    25 -  30 <=>  424 - 429   (PHE   27  - GLU   32  <=> ILE  424  - ILE  429 )                          
  69: 6c70-A w6tk-A    31 -  37 <=>  433 - 439   (GLY   33  - ARG   39  <=> GLY  433  - SER  439 )                          
  69: 6c70-A w6tk-A    64 -  90 <=>  473 - 499   (ASP   66  - VAL   92  <=> ASP  473  - GLU  499 )                          
  69: 6c70-A w6tk-A    92 -  95 <=>  500 - 503   (SER   94  - PHE   97  <=> PRO  500  - HIS  503 )                          
  69: 6c70-A w6tk-A   258 - 288 <=>  504 - 534   (GLY  344  - GLY  374  <=> VAL  504  - ASP  534 )                          
  69: 6c70-A w6tk-A   290 - 313 <=>  535 - 558   (ASN  376  - PHE  399  <=> PRO  535  - ILE  558 )                          
  69: 6c70-A w6tk-A   355 - 358 <=>  561 - 564   (MET  441  - SER  444  <=> SER  561  - LYS  564 )                          
  69: 6c70-A w6tk-A   363 - 366 <=>  565 - 568   (PHE  449  - SER  452  <=> GLY  565  - PHE  568 )                          
  69: 6c70-A w6tk-A   370 - 380 <=>  572 - 582   (PHE  456  - TYR  466  <=> SER  572  - ILE  582 )                          
  70: 6c70-A w75f-A    64 -  89 <=>   68 -  93   (ASP   66  - PRO   91  <=> GLN   68  - LYS   93 )                          
  70: 6c70-A w75f-A    91 -  96 <=>   94 -  99   (ARG   93  - TYR   98  <=> THR   94  - SER   99 )                          
  70: 6c70-A w75f-A    99 - 102 <=>  100 - 103   (LEU  101  - TRP  104  <=> ARG  100  - GLY  103 )                          
  70: 6c70-A w75f-A   252 - 286 <=>  105 - 139   (ARG  338  - VAL  372  <=> THR  105  - GLU  139 )                          
  70: 6c70-A w75f-A   287 - 290 <=>  142 - 145   (ASN  373  - ASN  376  <=> ALA  142  - THR  145 )                          
  70: 6c70-A w75f-A   334 - 338 <=>  971 - 975   (TYR  420  - GLU  424  <=> ALA  971  - PRO  975 )                          
  70: 6c70-A w75f-A   342 - 345 <=>  976 - 979   (THR  428  - GLN  431  <=> THR  976  - SER  979 )                          
  70: 6c70-A w75f-A   361 - 364 <=> 1006 -1009   (LYS  447  - THR  450  <=> LYS 1006  - LYS 1009 )                          
  70: 6c70-A w75f-A   369 - 372 <=> 1011 -1014   (LEU  455  - SER  458  <=> VAL 1011  - ASP 1014 )                          
  71: 6c70-A w4tg-A    19 -  23 <=>  388 - 392   (GLY   21  - PHE   25  <=> TRP  388  - TYR  392 )                          
  71: 6c70-A w4tg-A    43 -  48 <=>  393 - 398   (THR   45  - LEU   50  <=> PRO  393  - HIS  398 )                          
  71: 6c70-A w4tg-A    51 -  58 <=>  399 - 406   (TYR   53  - LEU   60  <=> CYS  399  - LEU  406 )                          
  71: 6c70-A w4tg-A    66 -  83 <=>  411 - 428   (ASP   68  - VAL   85  <=> TYR  411  - SER  428 )                          
  71: 6c70-A w4tg-A   192 - 199 <=>  429 - 436   (SER  209  - PHE  216  <=> TYR  429  - SER  436 )                          
  71: 6c70-A w4tg-A   260 - 281 <=>  438 - 459   (ALA  346  - TYR  367  <=> LEU  438  - GLU  459 )                          
  71: 6c70-A w4tg-A   283 - 286 <=>  460 - 463   (ALA  369  - VAL  372  <=> GLN  460  - TYR  463 )                          
  71: 6c70-A w4tg-A   290 - 310 <=>  464 - 484   (ASN  376  - PHE  396  <=> GLY  464  - LEU  484 )                          
  71: 6c70-A w4tg-A   312 - 315 <=>  485 - 488   (ILE  398  - ASN  401  <=> SER  485  - ASP  488 )                          
  71: 6c70-A w4tg-A   366 - 370 <=>  489 - 493   (SER  452  - PHE  456  <=> HIS  489  - ASP  493 )                          
  71: 6c70-A w4tg-A   373 - 376 <=>  494 - 497   (VAL  459  - ALA  462  <=> MET  494  - ASP  497 )                          
  72: 6c70-A w8xo-A    63 -  66 <=>    3 -   6   (ASP   65  - ASP   68  <=> ALA    3  - ASP    6 )                          
  72: 6c70-A w8xo-A    69 -  88 <=>    7 -  26   (THR   71  - PHE   90  <=> ASP    7  - VAL   26 )                          
  72: 6c70-A w8xo-A    90 -  95 <=>   27 -  32   (VAL   92  - PHE   97  <=> SER   27  - GLU   32 )                          
  72: 6c70-A w8xo-A   257 - 280 <=>   35 -  58   (VAL  343  - ALA  366  <=> LYS   35  - VAL   58 )                          
  72: 6c70-A w8xo-A   283 - 286 <=>   59 -  62   (ALA  369  - VAL  372  <=> VAL   59  - GLN   62 )                          
  72: 6c70-A w8xo-A   319 - 323 <=>   90 -  94   (GLU  405  - SER  409  <=> GLY   90  - THR   94 )                          
  72: 6c70-A w8xo-A   325 - 331 <=>   96 - 102   (MET  411  - CYS  417  <=> THR   96  - THR  102 )                          
  72: 6c70-A w8xo-A   343 - 346 <=>  105 - 108   (PHE  429  - ILE  432  <=> ASP  105  - LEU  108 )                          
  72: 6c70-A w8xo-A   352 - 355 <=>  129 - 132   (GLN  438  - MET  441  <=> THR  129  - HIS  132 )                          
  72: 6c70-A w8xo-A   372 - 375 <=>  345 - 348   (SER  458  - GLY  461  <=> CYS  345  - PHE  348 )                          
  73: 6c70-A wamp-A    64 -  93 <=>    1 -  30   (ASP   66  - LYS   95  <=> MET    1  - ALA   30 )                          
  73: 6c70-A wamp-A    95 -  98 <=>   31 -  34   (PHE   97  - THR  100  <=> ILE   31  - ARG   34 )                          
  73: 6c70-A wamp-A   258 - 277 <=>   36 -  55   (GLY  344  - THR  363  <=> LYS   36  - LEU   55 )                          
  73: 6c70-A wamp-A   279 - 286 <=>   56 -  63   (LEU  365  - VAL  372  <=> ARG   56  - LYS   63 )                          
  73: 6c70-A wamp-A   357 - 362 <=>  119 - 124   (ILE  443  - PHE  448  <=> MET  119  - ASN  124 )                          
  73: 6c70-A wamp-A   376 - 379 <=>  134 - 137   (ALA  462  - THR  465  <=> PHE  134  - THR  137 )                          
  73: 6c70-A wamp-A   380 - 383 <=>  140 - 143   (TYR  466  - VAL  469  <=> GLY  140  - LEU  143 )                          
  74: 6c70-A w8jt-A    64 -  99 <=>   70 - 105   (ASP   66  - LEU  101  <=> ASN   70  - ASN  105 )                          
  74: 6c70-A w8jt-A   256 - 286 <=>  107 - 137   (ALA  342  - VAL  372  <=> GLY  107  - ALA  137 )                          
  74: 6c70-A w8jt-A   287 - 290 <=>  140 - 143   (ASN  373  - ASN  376  <=> GLN  140  - SER  143 )                          
  75: 6c70-A w7y1-A     4 -   8 <=>   30 -  34   (GLN    6  - ALA   10  <=> PRO   30  - ASP   34 )                          
  75: 6c70-A w7y1-A    28 -  33 <=>   49 -  54   (TYR   30  - LYS   35  <=> PRO   49  - CYS   54 )                          
  75: 6c70-A w7y1-A    36 -  41 <=>   55 -  60   (HIS   38  - ILE   43  <=> VAL   55  - ARG   60 )                          
  75: 6c70-A w7y1-A    64 -  91 <=>  314 - 341   (ASP   66  - ARG   93  <=> HIS  314  - ASP  341 )                          
  75: 6c70-A w7y1-A   260 - 283 <=>  342 - 365   (ALA  346  - ALA  369  <=> ARG  342  - THR  365 )                          
  75: 6c70-A w7y1-A   284 - 287 <=>  367 - 370   (THR  370  - ASN  373  <=> TRP  367  - LYS  370 )                          
  75: 6c70-A w7y1-A   291 - 295 <=>  374 - 378   (VAL  377  - THR  381  <=> ASP  374  - MET  378 )                          
  75: 6c70-A w7y1-A   318 - 321 <=>  713 - 716   (ILE  404  - SER  407  <=> ILE  713  - ARG  716 )                          
  75: 6c70-A w7y1-A   324 - 327 <=>  717 - 720   (VAL  410  - ALA  413  <=> ALA  717  - LYS  720 )                          
  75: 6c70-A w7y1-A   329 - 332 <=>  758 - 761   (TYR  415  - HIS  418  <=> ARG  758  - HIS  761 )                          
  75: 6c70-A w7y1-A   335 - 338 <=>  762 - 765   (ASP  421  - GLU  424  <=> VAL  762  - PRO  765 )                          
  76: 6c70-A wa0e-A    29 -  46 <=>   66 -  83   (SER   31  - LEU   48  <=> PRO   66  - SER   83 )                          
  76: 6c70-A wa0e-A    66 -  93 <=>  141 - 168   (ASP   68  - LYS   95  <=> THR  141  - ARG  168 )                          
  76: 6c70-A wa0e-A   127 - 130 <=>  176 - 179   (ARG  129  - LEU  132  <=> THR  176  - GLN  179 )                          
  76: 6c70-A wa0e-A   200 - 203 <=>  183 - 186   (CYS  217  - LEU  220  <=> VAL  183  - VAL  186 )                          
  76: 6c70-A wa0e-A   248 - 251 <=>  192 - 195   (LYS  334  - VAL  337  <=> LYS  192  - LEU  195 )                          
  76: 6c70-A wa0e-A   254 - 258 <=>  197 - 201   (VAL  340  - GLY  344  <=> ASP  197  - VAL  201 )                          
  76: 6c70-A wa0e-A   260 - 282 <=>  202 - 224   (ALA  346  - GLN  368  <=> SER  202  - VAL  224 )                          
  76: 6c70-A wa0e-A   378 - 381 <=>  225 - 228   (VAL  464  - PHE  467  <=> LEU  225  - ALA  228 )                          
  76: 6c70-A wa0e-A   385 - 388 <=>  229 - 232   (VAL  471  - LYS  474  <=> PRO  229  - ASP  232 )                          
  77: 6c70-A w2kk-A    63 -  66 <=>    3 -   6   (ASP   65  - ASP   68  <=> ALA    3  - CYS    6 )                          
  77: 6c70-A w2kk-A    68 -  90 <=>    7 -  29   (LEU   70  - VAL   92  <=> ASP    7  - THR   29 )                          
  77: 6c70-A w2kk-A   257 - 286 <=>   31 -  60   (VAL  343  - VAL  372  <=> ASP   31  - THR   60 )                          
  77: 6c70-A w2kk-A   287 - 290 <=>   63 -  66   (ASN  373  - ASN  376  <=> ARG   63  - ARG   66 )                          
  77: 6c70-A w2kk-A   325 - 332 <=>  246 - 253   (MET  411  - HIS  418  <=> ALA  246  - ILE  253 )                          
  77: 6c70-A w2kk-A   333 - 339 <=>  266 - 272   (TRP  419  - GLU  425  <=> ALA  266  - PHE  272 )                          
  78: 6c70-A wavo-A     3 -  18 <=>   41 -  56   (HIS    5  - GLN   20  <=> ALA   41  - PHE   56 )                          
  78: 6c70-A wavo-A    20 -  23 <=>   57 -  60   (VAL   22  - PHE   25  <=> PHE   57  - VAL   60 )                          
  78: 6c70-A wavo-A    46 -  61 <=>   64 -  79   (LEU   48  - GLU   63  <=> ASP   64  - PRO   79 )                          
  78: 6c70-A wavo-A    63 -  98 <=>   91 - 126   (ASP   65  - THR  100  <=> ARG   91  - GLY  126 )                          
  78: 6c70-A wavo-A   258 - 284 <=>  133 - 159   (GLY  344  - THR  370  <=> VAL  133  - LEU  159 )                          
  78: 6c70-A wavo-A   285 - 288 <=>  161 - 164   (LYS  371  - GLY  374  <=> VAL  161  - ASN  164 )                          
  78: 6c70-A wavo-A   290 - 308 <=>  217 - 235   (ASN  376  - PHE  394  <=> ALA  217  - LEU  235 )                          
  78: 6c70-A wavo-A   363 - 366 <=>  241 - 244   (PHE  449  - SER  452  <=> VAL  241  - LEU  244 )                          
  79: 6c70-A wam3-A   288 - 325 <=>    1 -  38   (GLY  374  - MET  411  <=> MET    1  - LEU   38 )                          
  79: 6c70-A wam3-A   366 - 388 <=>   47 -  69   (SER  452  - LYS  474  <=> ASP   47  - ALA   69 )                          
  80: 6c70-A w5y5-A    63 -  89 <=>   18 -  44   (ASP   65  - PRO   91  <=> PRO   18  - LEU   44 )                          
  80: 6c70-A w5y5-A    91 -  97 <=>   45 -  51   (ARG   93  - LYS   99  <=> GLU   45  - VAL   51 )                          
  80: 6c70-A w5y5-A   100 - 110 <=>   52 -  62   (ALA  102  - LEU  112  <=> THR   52  - GLY   62 )                          
  80: 6c70-A w5y5-A   133 - 139 <=>  124 - 130   (VAL  135  - PHE  141  <=> ASP  124  - GLN  130 )                          
  80: 6c70-A w5y5-A   141 - 144 <=>  131 - 134   (VAL  143  - TRP  146  <=> HIS  131  - PHE  134 )                          
  80: 6c70-A w5y5-A   146 - 149 <=>  135 - 138   (GLY  148  - PHE  151  <=> ARG  135  - ASN  138 )                          
  80: 6c70-A w5y5-A   193 - 200 <=>  150 - 157   (ASN  210  - CYS  217  <=> ASP  150  - VAL  157 )                          
  80: 6c70-A w5y5-A   258 - 277 <=>  159 - 178   (GLY  344  - THR  363  <=> GLU  159  - CYS  178 )                          
  80: 6c70-A w5y5-A   279 - 283 <=>  179 - 183   (LEU  365  - ALA  369  <=> PRO  179  - TYR  183 )                          
  80: 6c70-A w5y5-A   284 - 287 <=>  185 - 188   (THR  370  - ASN  373  <=> GLU  185  - ARG  188 )                          
  80: 6c70-A w5y5-A   311 - 317 <=>  242 - 248   (CYS  397  - LEU  403  <=> PHE  242  - PHE  248 )                          
  80: 6c70-A w5y5-A   320 - 323 <=>  249 - 252   (GLU  406  - SER  409  <=> ASP  249  - GLU  252 )                          
  81: 6c70-A w5av-A    63 -  66 <=>    3 -   6   (ASP   65  - ASP   68  <=> ARG    3  - THR    6 )                          
  81: 6c70-A w5av-A    68 -  93 <=>    7 -  32   (LEU   70  - LYS   95  <=> LEU    7  - SER   32 )                          
  81: 6c70-A w5av-A    96 -  99 <=>   33 -  36   (TYR   98  - LEU  101  <=> SER   33  - ASP   36 )                          
  81: 6c70-A w5av-A   196 - 199 <=>   40 -  43   (ASP  213  - PHE  216  <=> LEU   40  - PRO   43 )                          
  81: 6c70-A w5av-A   260 - 287 <=>   45 -  72   (ALA  346  - ASN  373  <=> ARG   45  - VAL   72 )                          
  82: 6c70-A w62e-A    49 -  53 <=>   30 -  34   (LEU   51  - MET   55  <=> SER   30  - PRO   34 )                          
  82: 6c70-A w62e-A    57 -  60 <=>   35 -  38   (ASN   59  - MET   62  <=> TYR   35  - GLY   38 )                          
  82: 6c70-A w62e-A    61 -  64 <=>  281 - 284   (GLU   63  - ASP   66  <=> GLN  281  - CYS  284 )                          
  82: 6c70-A w62e-A    65 -  95 <=>  295 - 325   (VAL   67  - PHE   97  <=> GLY  295  - GLU  325 )                          
  82: 6c70-A w62e-A   256 - 259 <=>  328 - 331   (ALA  342  - ASP  345  <=> ARG  328  - GLU  331 )                          
  82: 6c70-A w62e-A   261 - 290 <=>  333 - 362   (TYR  347  - ASN  376  <=> TYR  333  - GLN  362 )                          
  83: 6c70-A w90z-A    64 -  90 <=>   61 -  87   (ASP   66  - VAL   92  <=> ALA   61  - GLN   87 )                          
  83: 6c70-A w90z-A   257 - 260 <=>   89 -  92   (VAL  343  - ALA  346  <=> VAL   89  - TRP   92 )                          
  83: 6c70-A w90z-A   262 - 287 <=>  104 - 129   (GLY  348  - ASN  373  <=> VAL  104  - MET  129 )                          
  83: 6c70-A w90z-A   288 - 298 <=>  171 - 181   (GLY  374  - GLY  384  <=> LEU  171  - GLY  181 )                          
  83: 6c70-A w90z-A   300 - 312 <=>  182 - 194   (LEU  386  - ILE  398  <=> SER  182  - THR  194 )                          
  83: 6c70-A w90z-A   324 - 327 <=>  253 - 256   (VAL  410  - ALA  413  <=> SER  253  - ASN  256 )                          
  83: 6c70-A w90z-A   328 - 333 <=>  399 - 404   (ALA  414  - TRP  419  <=> GLU  399  - THR  404 )                          
  83: 6c70-A w90z-A   336 - 339 <=>  405 - 408   (GLY  422  - GLU  425  <=> GLU  405  - ILE  408 )                          
  84: 6c70-A wahv-A    52 -  55 <=>    3 -   6   (GLY   54  - ALA   57  <=> ALA    3  - ASP    6 )                          
  84: 6c70-A wahv-A    77 -  80 <=>    8 -  11   (PHE   79  - HIS   82  <=> ARG    8  - VAL   11 )                          
  84: 6c70-A wahv-A    83 -  86 <=>   12 -  15   (VAL   85  - ILE   88  <=> VAL   12  - PRO   15 )                          
  84: 6c70-A wahv-A    89 - 103 <=>   16 -  30   (PRO   91  - ASN  105  <=> ARG   16  - ILE   30 )                          
  84: 6c70-A wahv-A   104 - 107 <=>   33 -  36   (ASN  106  - SER  109  <=> LEU   33  - THR   36 )                          
  84: 6c70-A wahv-A   108 - 111 <=>   40 -  43   (HIS  110  - PHE  113  <=> THR   40  - TRP   43 )                          
  84: 6c70-A wahv-A   112 - 119 <=>   45 -  52   (ALA  114  - HIS  121  <=> ALA   45  - ALA   52 )                          
  84: 6c70-A wahv-A   184 - 187 <=>   73 -  76   (TYR  201  - ILE  204  <=> SER   73  - LEU   76 )                          
  84: 6c70-A wahv-A   190 - 216 <=>   77 - 103   (ALA  207  - ILE  233  <=> TYR   77  - TRP  103 )                          
  84: 6c70-A wahv-A   217 - 222 <=>  105 - 110   (MET  234  - GLU  239  <=> VAL  105  - GLY  110 )                          
  84: 6c70-A wahv-A   224 - 229 <=>  111 - 116   (SER  241  - THR  315  <=> PRO  111  - GLY  116 )                          
  84: 6c70-A wahv-A   238 - 281 <=>  140 - 183   (SER  324  - TYR  367  <=> VAL  140  - ALA  183 )                          
  84: 6c70-A wahv-A   283 - 290 <=>  184 - 191   (ALA  369  - ASN  376  <=> PRO  184  - SER  191 )                          
  85: 6c70-A w6kt-A    42 -  50 <=>  191 - 199   (VAL   44  - GLN   52  <=> THR  191  - GLU  199 )                          
  85: 6c70-A w6kt-A    54 -  58 <=>  210 - 214   (MET   56  - LEU   60  <=> SER  210  - PRO  214 )                          
  85: 6c70-A w6kt-A    64 -  99 <=>  391 - 426   (ASP   66  - LEU  101  <=> LYS  391  - ASP  426 )                          
  85: 6c70-A w6kt-A   255 - 283 <=>  427 - 455   (THR  341  - ALA  369  <=> PRO  427  - ARG  455 )                          
  85: 6c70-A w6kt-A   284 - 287 <=>  457 - 460   (THR  370  - ASN  373  <=> THR  457  - LEU  460 )                          
  85: 6c70-A w6kt-A   288 - 291 <=>  462 - 465   (GLY  374  - VAL  377  <=> VAL  462  - ASP  465 )                          
  86: 6c70-A w611-A    32 -  35 <=>    6 -   9   (LYS   34  - PRO   37  <=> LEU    6  - GLY    9 )                          
  86: 6c70-A w611-A    38 -  41 <=>   52 -  55   (ILE   40  - ILE   43  <=> ASP   52  - SER   55 )                          
  86: 6c70-A w611-A    43 -  63 <=>   90 - 110   (THR   45  - ASP   65  <=> HIS   90  - GLY  110 )                          
  86: 6c70-A w611-A    64 -  85 <=>  120 - 141   (ASP   66  - MET   87  <=> GLY  120  - PRO  141 )                          
  86: 6c70-A w611-A   193 - 199 <=>  150 - 156   (ASN  210  - PHE  216  <=> GLU  150  - LYS  156 )                          
  86: 6c70-A w611-A   260 - 287 <=>  159 - 186   (ALA  346  - ASN  373  <=> ASN  159  - PHE  186 )                          
  86: 6c70-A w611-A   290 - 319 <=>  199 - 228   (ASN  376  - GLU  405  <=> ILE  199  - GLY  228 )                          
  86: 6c70-A w611-A   367 - 387 <=>  233 - 253   (LEU  453  - LEU  473  <=> LEU  233  - GLU  253 )                          
  87: 6c70-A w95k-A    65 -  88 <=>    1 -  24   (VAL   67  - PHE   90  <=> MET    1  - VAL   24 )                          
  87: 6c70-A w95k-A    90 -  93 <=>   25 -  28   (VAL   92  - LYS   95  <=> ALA   25  - PRO   28 )                          
  87: 6c70-A w95k-A    96 -  99 <=>   29 -  32   (TYR   98  - LEU  101  <=> LYS   29  - LYS   32 )                          
  87: 6c70-A w95k-A   257 - 287 <=>   34 -  64   (VAL  343  - ASN  373  <=> ARG   34  - GLY   64 )                          
  87: 6c70-A w95k-A   326 - 329 <=>  164 - 167   (GLU  412  - TYR  415  <=> PHE  164  - PHE  167 )                          
  87: 6c70-A w95k-A   330 - 333 <=>  171 - 174   (SER  416  - TRP  419  <=> ARG  171  - ILE  174 )                          
  87: 6c70-A w95k-A   337 - 342 <=>  175 - 180   (SER  423  - THR  428  <=> LYS  175  - ILE  180 )                          
  87: 6c70-A w95k-A   344 - 351 <=>  184 - 191   (VAL  430  - CYS  437  <=> TYR  184  - LEU  191 )                          
  87: 6c70-A w95k-A   352 - 355 <=>  193 - 196   (GLN  438  - MET  441  <=> GLY  193  - GLU  196 )                          
  87: 6c70-A w95k-A   356 - 360 <=>  201 - 205   (SER  442  - ALA  446  <=> ARG  201  - LEU  205 )                          
  87: 6c70-A w95k-A   364 - 370 <=>  206 - 212   (THR  450  - PHE  456  <=> GLU  206  - PHE  212 )                          
  88: 6c70-A w8vb-A    62 -  65 <=>    5 -   8   (SER   64  - VAL   67  <=> LYS    5  - TYR    8 )                          
  88: 6c70-A w8vb-A    68 -  92 <=>    9 -  33   (LEU   70  - SER   94  <=> ASP    9  - VAL   33 )                          
  88: 6c70-A w8vb-A   261 - 286 <=>   36 -  61   (TYR  347  - VAL  372  <=> ALA   36  - ILE   61 )                          
  88: 6c70-A w8vb-A   287 - 290 <=>   64 -  67   (ASN  373  - ASN  376  <=> ALA   64  - TYR   67 )                          
  88: 6c70-A w8vb-A   311 - 317 <=>  395 - 401   (CYS  397  - LEU  403  <=> ASP  395  - ASN  401 )                          
  89: 6c70-A w5oi-A    12 -  16 <=>   19 -  23   (PRO   14  - VAL   18  <=> ASP   19  - GLU   23 )                          
  89: 6c70-A w5oi-A    32 -  35 <=>   28 -  31   (LYS   34  - PRO   37  <=> LEU   28  - GLY   31 )                          
  89: 6c70-A w5oi-A    63 - 102 <=>   62 - 101   (ASP   65  - TRP  104  <=> GLN   62  - HIS  101 )                          
  89: 6c70-A w5oi-A   249 - 252 <=>  102 - 105   (HIS  335  - ARG  338  <=> GLN  102  - GLU  105 )                          
  89: 6c70-A w5oi-A   255 - 259 <=>  106 - 110   (THR  341  - ASP  345  <=> TYR  106  - GLU  110 )                          
  89: 6c70-A w5oi-A   261 - 284 <=>  111 - 134   (TYR  347  - THR  370  <=> ILE  111  - GLY  134 )                          
  89: 6c70-A w5oi-A   286 - 289 <=>  135 - 138   (VAL  372  - VAL  375  <=> GLN  135  - SER  138 )                          
  90: 6c70-A w3qj-A     2 -   5 <=>  209 - 212   (LYS    4  - GLY    7  <=> GLN  209  - HIS  212 )                          
  90: 6c70-A w3qj-A    31 -  34 <=>  228 - 231   (GLY   33  - PHE   36  <=> ASP  228  - ARG  231 )                          
  90: 6c70-A w3qj-A    93 - 100 <=>  236 - 243   (LYS   95  - ALA  102  <=> SER  236  - PHE  243 )                          
  90: 6c70-A w3qj-A   125 - 128 <=>  247 - 250   (LYS  127  - ARG  130  <=> SER  247  - ARG  250 )                          
  90: 6c70-A w3qj-A   136 - 142 <=>  302 - 308   (ALA  138  - ILE  144  <=> LYS  302  - LYS  308 )                          
  90: 6c70-A w3qj-A   185 - 188 <=>  309 - 312   (LEU  202  - SER  205  <=> GLU  309  - PRO  312 )                          
  90: 6c70-A w3qj-A   190 - 208 <=>  315 - 333   (ALA  207  - GLU  225  <=> GLN  315  - ASN  333 )                          
  90: 6c70-A w3qj-A   210 - 213 <=>  334 - 337   (LEU  227  - LEU  230  <=> VAL  334  - ILE  337 )                          
  90: 6c70-A w3qj-A   234 - 259 <=>  342 - 367   (MET  320  - ASP  345  <=> THR  342  - MET  367 )                          
  90: 6c70-A w3qj-A   261 - 268 <=>  368 - 375   (TYR  347  - HIS  354  <=> LEU  368  - VAL  375 )                          
  90: 6c70-A w3qj-A   270 - 275 <=>  376 - 381   (LEU  356  - THR  361  <=> PHE  376  - GLY  381 )                          
  90: 6c70-A w3qj-A   278 - 284 <=>  383 - 389   (LEU  364  - THR  370  <=> ILE  383  - SER  389 )                          
  90: 6c70-A w3qj-A   292 - 295 <=>  392 - 395   (TYR  378  - THR  381  <=> ASP  392  - VAL  395 )                          
  90: 6c70-A w3qj-A   299 - 317 <=>  401 - 419   (TYR  385  - LEU  403  <=> ARG  401  - ILE  419 )                          
  90: 6c70-A w3qj-A   319 - 323 <=>  420 - 424   (GLU  405  - SER  409  <=> GLY  420  - TRP  424 )                          
  90: 6c70-A w3qj-A   327 - 331 <=>  425 - 429   (ALA  413  - CYS  417  <=> THR  425  - GLY  429 )                          
  90: 6c70-A w3qj-A   345 - 355 <=>  433 - 443   (GLN  431  - MET  441  <=> SER  433  - SER  443 )                          
  90: 6c70-A w3qj-A   363 - 366 <=>  447 - 450   (PHE  449  - SER  452  <=> GLN  447  - VAL  450 )                          
  90: 6c70-A w3qj-A   368 - 382 <=>  451 - 465   (ASP  454  - MET  468  <=> ASN  451  - ASN  465 )                          
  91: 6c70-A w83h-A    63 -  94 <=>  128 - 159   (ASP   65  - ILE   96  <=> CYS  128  - VAL  159 )                          
  91: 6c70-A w83h-A    99 - 102 <=>  161 - 164   (LEU  101  - TRP  104  <=> ASN  161  - ASP  164 )                          
  91: 6c70-A w83h-A   256 - 287 <=>  166 - 197   (ALA  342  - ASN  373  <=> PRO  166  - SER  197 )                          
  91: 6c70-A w83h-A   384 - 387 <=>  199 - 202   (LEU  470  - LEU  473  <=> ARG  199  - ASP  202 )                          
  92: 6c70-A w3ep-A    31 -  35 <=>    8 -  12   (GLY   33  - PRO   37  <=> ARG    8  - SER   12 )                          
  92: 6c70-A w3ep-A    59 -  63 <=>  466 - 470   (MET   61  - ASP   65  <=> ASP  466  - TYR  470 )                          
  92: 6c70-A w3ep-A    64 -  89 <=>  485 - 510   (ASP   66  - PRO   91  <=> PHE  485  - ALA  510 )                          
  92: 6c70-A w3ep-A    91 -  94 <=>  511 - 514   (ARG   93  - ILE   96  <=> LYS  511  - GLU  514 )                          
  92: 6c70-A w3ep-A   259 - 281 <=>  515 - 537   (ASP  345  - TYR  367  <=> ASN  515  - SER  537 )                          
  92: 6c70-A w3ep-A   289 - 292 <=>  590 - 593   (VAL  375  - TYR  378  <=> PRO  590  - GLU  593 )                          
  92: 6c70-A w3ep-A   298 - 314 <=>  595 - 611   (GLY  384  - GLY  400  <=> THR  595  - THR  611 )                          
  93: 6c70-A w4ig-A    63 -  95 <=>   10 -  42   (ASP   65  - PHE   97  <=> GLY   10  - ARG   42 )                          
  93: 6c70-A w4ig-A   259 - 277 <=>   44 -  62   (ASP  345  - THR  363  <=> ASN   44  - LEU   62 )                          
  93: 6c70-A w4ig-A   279 - 283 <=>   63 -  67   (LEU  365  - ALA  369  <=> LEU   63  - LEU   67 )                          
  93: 6c70-A w4ig-A   300 - 306 <=>   71 -  77   (LEU  386  - GLN  392  <=> ILE   71  - PHE   77 )                          
  94: 6c70-A w8t1-A    64 -  93 <=>  203 - 232   (ASP   66  - LYS   95  <=> ALA  203  - GLU  232 )                          
  94: 6c70-A w8t1-A    96 -  99 <=>  233 - 236   (TYR   98  - LEU  101  <=> PRO  233  - SER  236 )                          
  94: 6c70-A w8t1-A   261 - 286 <=>  241 - 266   (TYR  347  - VAL  372  <=> LEU  241  - ARG  266 )                          
  94: 6c70-A w8t1-A   287 - 290 <=>  269 - 272   (ASN  373  - ASN  376  <=> VAL  269  - GLU  272 )                          
  94: 6c70-A w8t1-A   329 - 332 <=>  327 - 330   (TYR  415  - HIS  418  <=> ASP  327  - GLU  330 )                          
  94: 6c70-A w8t1-A   335 - 338 <=>  331 - 334   (ASP  421  - GLU  424  <=> ASP  331  - ARG  334 )                          
  95: 6c70-A w8z5-A    64 - 105 <=>   21 -  62   (ASP   66  - PRO  107  <=> PRO   21  - SER   62 )                          
  95: 6c70-A w8z5-A   249 - 255 <=>   65 -  71   (HIS  335  - THR  341  <=> THR   65  - ALA   71 )                          
  95: 6c70-A w8z5-A   256 - 260 <=>   73 -  77   (ALA  342  - ALA  346  <=> LEU   73  - ILE   77 )                          
  95: 6c70-A w8z5-A   261 - 286 <=>   80 - 105   (TYR  347  - VAL  372  <=> MET   80  - ILE  105 )                          
  95: 6c70-A w8z5-A   287 - 290 <=>  108 - 111   (ASN  373  - ASN  376  <=> LEU  108  - LEU  111 )                          
  95: 6c70-A w8z5-A   382 - 385 <=>  156 - 159   (MET  468  - VAL  471  <=> ILE  156  - LEU  159 )                          
  96: 6c70-A waty-A    29 -  35 <=>  140 - 146   (SER   31  - PRO   37  <=> SER  140  - ARG  146 )                          
  96: 6c70-A waty-A    59 -  62 <=>  452 - 455   (MET   61  - SER   64  <=> ASP  452  - LEU  455 )                          
  96: 6c70-A waty-A    64 -  86 <=>  456 - 478   (ASP   66  - ILE   88  <=> SER  456  - ASP  478 )                          
  96: 6c70-A waty-A    88 -  93 <=>  479 - 484   (PHE   90  - LYS   95  <=> PHE  479  - SER  484 )                          
  96: 6c70-A waty-A    96 - 101 <=>  485 - 490   (TYR   98  - ILE  103  <=> ASP  485  - SER  490 )                          
  96: 6c70-A waty-A   252 - 255 <=>  493 - 496   (ARG  338  - THR  341  <=> GLY  493  - ASP  496 )                          
  96: 6c70-A waty-A   258 - 288 <=>  497 - 527   (GLY  344  - GLY  374  <=> LEU  497  - TYR  527 )                          
  96: 6c70-A waty-A   289 - 309 <=>  539 - 559   (VAL  375  - LEU  395  <=> GLN  539  - LEU  559 )                          
  96: 6c70-A waty-A   312 - 320 <=>  607 - 615   (ILE  398  - GLU  406  <=> ALA  607  - GLY  615 )                          
  96: 6c70-A waty-A   328 - 331 <=>  712 - 715   (ALA  414  - CYS  417  <=> THR  712  - ALA  715 )                          
  96: 6c70-A waty-A   345 - 348 <=>  719 - 722   (GLN  431  - CYS  434  <=> THR  719  - ARG  722 )                          
  96: 6c70-A waty-A   352 - 355 <=>  723 - 726   (GLN  438  - MET  441  <=> VAL  723  - LYS  726 )                          
  96: 6c70-A waty-A   356 - 359 <=>  729 - 732   (SER  442  - GLY  445  <=> ALA  729  - PHE  732 )                          
  97: 6c70-A w71k-A    11 -  17 <=>   68 -  74   (LEU   13  - MET   19  <=> SER   68  - ILE   74 )                          
  97: 6c70-A w71k-A    38 -  41 <=>   76 -  79   (ILE   40  - ILE   43  <=> ALA   76  - LYS   79 )                          
  97: 6c70-A w71k-A    44 -  47 <=>   80 -  83   (LEU   46  - LEU   49  <=> ALA   80  - VAL   83 )                          
  97: 6c70-A w71k-A    64 -  86 <=>  112 - 134   (ASP   66  - ILE   88  <=> LEU  112  - ALA  134 )                          
  97: 6c70-A w71k-A    90 -  93 <=>  135 - 138   (VAL   92  - LYS   95  <=> CYS  135  - PRO  138 )                          
  97: 6c70-A w71k-A   259 - 286 <=>  139 - 166   (ASP  345  - VAL  372  <=> ASN  139  - LYS  166 )                          
  97: 6c70-A w71k-A   287 - 290 <=>  168 - 171   (ASN  373  - ASN  376  <=> LYS  168  - ASP  171 )                          
  97: 6c70-A w71k-A   325 - 328 <=>  192 - 195   (MET  411  - ALA  414  <=> GLN  192  - GLY  195 )                          
  97: 6c70-A w71k-A   331 - 334 <=>  196 - 199   (CYS  417  - TYR  420  <=> THR  196  - LEU  199 )                          
  98: 6c70-A w3ql-A    63 - 101 <=>   76 - 114   (ASP   65  - ILE  103  <=> ALA   76  - ARG  114 )                          
  98: 6c70-A w3ql-A   256 - 286 <=>  116 - 146   (ALA  342  - VAL  372  <=> LYS  116  - ASN  146 )                          
  98: 6c70-A w3ql-A   287 - 290 <=>  149 - 152   (ASN  373  - ASN  376  <=> VAL  149  - PHE  152 )                          
  98: 6c70-A w3ql-A   309 - 312 <=>  302 - 305   (LEU  395  - ILE  398  <=> GLY  302  - SER  305 )                          
  98: 6c70-A w3ql-A   369 - 372 <=>  306 - 309   (LEU  455  - SER  458  <=> GLY  306  - GLY  309 )                          
  98: 6c70-A w3ql-A   374 - 377 <=>  310 - 313   (LEU  460  - VAL  463  <=> THR  310  - SER  313 )                          
  99: 6c70-A w6qw-A     3 -   6 <=>    6 -   9   (HIS    5  - LEU    8  <=> THR    6  - LEU    9 )                          
  99: 6c70-A w6qw-A     9 -  12 <=>   10 -  13   (ASP   11  - PRO   14  <=> THR   10  - PRO   13 )                          
  99: 6c70-A w6qw-A    29 -  32 <=>   24 -  27   (SER   31  - LYS   34  <=> GLU   24  - LEU   27 )                          
  99: 6c70-A w6qw-A    40 -  49 <=>  322 - 331   (CYS   42  - LEU   51  <=> ASP  322  - LYS  331 )                          
  99: 6c70-A w6qw-A    52 -  55 <=>  332 - 335   (GLY   54  - ALA   57  <=> GLN  332  - GLY  335 )                          
  99: 6c70-A w6qw-A    62 -  92 <=>  340 - 370   (SER   64  - SER   94  <=> ASP  340  - ARG  370 )                          
  99: 6c70-A w6qw-A   263 - 282 <=>  373 - 392   (VAL  349  - GLN  368  <=> PRO  373  - LEU  392 )                          
  99: 6c70-A w6qw-A   285 - 305 <=>  393 - 413   (LYS  371  - GLY  391  <=> ASP  393  - GLU  413 )                          
  99: 6c70-A w6qw-A   306 - 309 <=>  417 - 420   (GLN  392  - LEU  395  <=> THR  417  - VAL  420 )                          
  99: 6c70-A w6qw-A   370 - 374 <=>  421 - 425   (PHE  456  - LEU  460  <=> VAL  421  - GLN  425 )                          
 100: 6c70-A waw1-A    63 -  87 <=>   43 -  67   (ASP   65  - TYR   89  <=> ASP   43  - ASN   67 )                          
 100: 6c70-A waw1-A   260 - 277 <=>   71 -  88   (ALA  346  - THR  363  <=> GLN   71  - GLY   88 )                          
 100: 6c70-A waw1-A   377 - 383 <=>   91 -  97   (VAL  463  - VAL  469  <=> LEU   91  - SER   97 )                          
 100: 6c70-A waw1-A   385 - 388 <=>   98 - 101   (VAL  471  - LYS  474  <=> ASP   98  - ARG  101 )                          
 101: 6c70-A w2kn-A    63 -  93 <=>   20 -  50   (ASP   65  - LYS   95  <=> GLY   20  - MET   50 )                          
 101: 6c70-A w2kn-A    95 -  99 <=>   51 -  55   (PHE   97  - LEU  101  <=> ALA   51  - GLY   55 )                          
 101: 6c70-A w2kn-A   259 - 286 <=>   60 -  87   (ASP  345  - VAL  372  <=> ILE   60  - GLY   87 )                          
 101: 6c70-A w2kn-A   295 - 298 <=>   89 -  92   (THR  381  - GLY  384  <=> PRO   89  - GLN   92 )                          
 101: 6c70-A w2kn-A   311 - 323 <=>  202 - 214   (CYS  397  - SER  409  <=> GLU  202  - GLY  214 )                          
 101: 6c70-A w2kn-A   324 - 330 <=>  216 - 222   (VAL  410  - SER  416  <=> ALA  216  - TRP  222 )                          
 101: 6c70-A w2kn-A   331 - 334 <=>  224 - 227   (CYS  417  - TYR  420  <=> VAL  224  - HIS  227 )                          
 102: 6c70-A w8gi-A    63 -  92 <=>  131 - 160   (ASP   65  - SER   94  <=> TRP  131  - LYS  160 )                          
 102: 6c70-A w8gi-A   260 - 279 <=>  162 - 181   (ALA  346  - LEU  365  <=> PRO  162  - SER  181 )                          
 102: 6c70-A w8gi-A   281 - 286 <=>  182 - 187   (TYR  367  - VAL  372  <=> LEU  182  - ALA  187 )                          
 102: 6c70-A w8gi-A   287 - 290 <=>  190 - 193   (ASN  373  - ASN  376  <=> LEU  190  - PHE  193 )                          
 102: 6c70-A w8gi-A   307 - 318 <=>  248 - 259   (VAL  393  - ILE  404  <=> THR  248  - GLY  259 )                          
 102: 6c70-A w8gi-A   321 - 325 <=>  260 - 264   (SER  407  - MET  411  <=> GLY  260  - GLU  264 )                          
 102: 6c70-A w8gi-A   336 - 339 <=>  273 - 276   (GLY  422  - GLU  425  <=> GLY  273  - ILE  276 )                          
 103: 6c70-A w5u0-A     1 -   4 <=>    8 -  11   (PHE    3  - GLN    6  <=> LYS    8  - ALA   11 )                          
 103: 6c70-A w5u0-A    15 -  18 <=>  514 - 517   (ARG   17  - GLN   20  <=> ALA  514  - GLN  517 )                          
 103: 6c70-A w5u0-A    40 -  43 <=>  519 - 522   (CYS   42  - THR   45  <=> ARG  519  - GLY  522 )                          
 103: 6c70-A w5u0-A    50 -  53 <=>  528 - 531   (GLN   52  - MET   55  <=> ASP  528  - GLU  531 )                          
 103: 6c70-A w5u0-A    54 -  65 <=>  533 - 544   (MET   56  - VAL   67  <=> LEU  533  - ASN  544 )                          
 103: 6c70-A w5u0-A    67 -  88 <=>  545 - 566   (ASP   69  - PHE   90  <=> ARG  545  - ALA  566 )                          
 103: 6c70-A w5u0-A    90 -  93 <=>  567 - 570   (VAL   92  - LYS   95  <=> VAL  567  - GLY  570 )                          
 103: 6c70-A w5u0-A    96 -  99 <=>  571 - 574   (TYR   98  - LEU  101  <=> SER  571  - ALA  574 )                          
 103: 6c70-A w5u0-A   258 - 291 <=>  576 - 609   (GLY  344  - VAL  377  <=> THR  576  - ASN  609 )                          
 103: 6c70-A w5u0-A   313 - 316 <=>  633 - 636   (PHE  399  - ARG  402  <=> LEU  633  - SER  636 )                          
 103: 6c70-A w5u0-A   319 - 327 <=>  637 - 645   (GLU  405  - ALA  413  <=> SER  637  - ASP  645 )                          
 103: 6c70-A w5u0-A   329 - 332 <=>  646 - 649   (TYR  415  - HIS  418  <=> ASN  646  - GLY  649 )                          
 103: 6c70-A w5u0-A   334 - 338 <=>  650 - 654   (TYR  420  - GLU  424  <=> PHE  650  - PRO  654 )                          
 104: 6c70-A w3r4-A    63 -  92 <=>   50 -  79   (ASP   65  - SER   94  <=> PRO   50  - HIS   79 )                          
 104: 6c70-A w3r4-A   260 - 286 <=>   81 - 107   (ALA  346  - VAL  372  <=> ASP   81  - THR  107 )                          
 104: 6c70-A w3r4-A   287 - 294 <=>  111 - 118   (ASN  373  - ALA  380  <=> ARG  111  - ARG  118 )                          
 105: 6c70-A w7tw-A     1 -   4 <=>  179 - 182   (PHE    3  - GLN    6  <=> VAL  179  - ARG  182 )                          
 105: 6c70-A w7tw-A     5 -   8 <=>  223 - 226   (GLY    7  - ALA   10  <=> SER  223  - ALA  226 )                          
 105: 6c70-A w7tw-A    11 -  15 <=>  227 - 231   (LEU   13  - ARG   17  <=> ILE  227  - ASP  231 )                          
 105: 6c70-A w7tw-A    18 -  22 <=>  232 - 236   (GLN   20  - HIS   24  <=> ALA  232  - MET  236 )                          
 105: 6c70-A w7tw-A    70 -  74 <=>  243 - 247   (ALA   72  - THR   76  <=> PRO  243  - GLY  247 )                          
 105: 6c70-A w7tw-A    78 -  81 <=>  263 - 266   (PHE   80  - PRO   83  <=> LYS  263  - GLY  266 )                          
 105: 6c70-A w7tw-A   191 - 213 <=>  269 - 291   (VAL  208  - LEU  230  <=> SER  269  - GLY  291 )                          
 105: 6c70-A w7tw-A   246 - 249 <=>  293 - 296   (ARG  332  - HIS  335  <=> LEU  293  - ALA  296 )                          
 105: 6c70-A w7tw-A   252 - 268 <=>  301 - 317   (ARG  338  - HIS  354  <=> SER  301  - LEU  317 )                          
 105: 6c70-A w7tw-A   271 - 277 <=>  322 - 328   (THR  357  - THR  363  <=> ARG  322  - PHE  328 )                          
 105: 6c70-A w7tw-A   280 - 284 <=>  330 - 334   (ALA  366  - THR  370  <=> GLU  330  - SER  334 )                          
 105: 6c70-A w7tw-A   294 - 319 <=>  337 - 362   (ALA  380  - GLU  405  <=> GLU  337  - HIS  362 )                          
 105: 6c70-A w7tw-A   321 - 324 <=>  365 - 368   (SER  407  - VAL  410  <=> LEU  365  - ALA  368 )                          
 105: 6c70-A w7tw-A   327 - 330 <=>  369 - 372   (ALA  413  - SER  416  <=> ARG  369  - GLY  372 )                          
 105: 6c70-A w7tw-A   344 - 350 <=>  373 - 379   (VAL  430  - GLN  436  <=> GLN  373  - PRO  379 )                          
 105: 6c70-A w7tw-A   352 - 355 <=>  382 - 385   (GLN  438  - MET  441  <=> LEU  382  - ALA  385 )                          
 105: 6c70-A w7tw-A   366 - 381 <=>  392 - 407   (SER  452  - PHE  467  <=> HIS  392  - ASP  407 )                          
 106: 6c70-A w5iy-A    31 -  34 <=>    1 -   4   (GLY   33  - PHE   36  <=> MET    1  - ASN    4 )                          
 106: 6c70-A w5iy-A    37 -  41 <=>    5 -   9   (ARG   39  - ILE   43  <=> ILE    5  - HIS    9 )                          
 106: 6c70-A w5iy-A    65 -  91 <=>   27 -  53   (VAL   67  - ARG   93  <=> THR   27  - GLY   53 )                          
 106: 6c70-A w5iy-A   195 - 199 <=>   55 -  59   (LEU  212  - PHE  216  <=> THR   55  - SER   59 )                          
 106: 6c70-A w5iy-A   202 - 207 <=>   60 -  65   (TRP  219  - CYS  224  <=> LEU   60  - GLY   65 )                          
 106: 6c70-A w5iy-A   253 - 256 <=>   67 -  70   (LEU  339  - ALA  342  <=> PRO   67  - ASP   70 )                          
 106: 6c70-A w5iy-A   261 - 286 <=>   76 - 101   (TYR  347  - VAL  372  <=> VAL   76  - LEU  101 )                          
 106: 6c70-A w5iy-A   287 - 290 <=>  104 - 107   (ASN  373  - ASN  376  <=> HIS  104  - LYS  107 )                          
 107: 6c70-A w6i4-A     8 -  11 <=>   14 -  17   (ALA   10  - LEU   13  <=> ASN   14  - LEU   17 )                          
 107: 6c70-A w6i4-A    64 -  91 <=>   64 -  91   (ASP   66  - ARG   93  <=> LEU   64  - VAL   91 )                          
 107: 6c70-A w6i4-A   260 - 284 <=>   92 - 116   (ALA  346  - THR  370  <=> LEU   92  - GLY  116 )                          
 107: 6c70-A w6i4-A   285 - 288 <=>  152 - 155   (LYS  371  - GLY  374  <=> SER  152  - LEU  155 )                          
 107: 6c70-A w6i4-A   293 - 296 <=>  174 - 177   (ALA  379  - VAL  382  <=> HIS  174  - THR  177 )                          
 107: 6c70-A w6i4-A   299 - 302 <=>  182 - 185   (TYR  385  - TYR  388  <=> PHE  182  - LEU  185 )                          
 107: 6c70-A w6i4-A   328 - 332 <=>  333 - 337   (ALA  414  - HIS  418  <=> LEU  333  - PRO  337 )                          
 107: 6c70-A w6i4-A   334 - 338 <=>  393 - 397   (TYR  420  - GLU  424  <=> TRP  393  - PRO  397 )                          
 108: 6c70-A w961-A     1 -   4 <=>  110 - 113   (PHE    3  - GLN    6  <=> ALA  110  - HIS  113 )                          
 108: 6c70-A w961-A    29 -  32 <=>  277 - 280   (SER   31  - LYS   34  <=> VAL  277  - ARG  280 )                          
 108: 6c70-A w961-A    34 -  42 <=>  283 - 291   (PHE   36  - VAL   44  <=> ASP  283  - GLU  291 )                          
 108: 6c70-A w961-A    46 -  49 <=>  319 - 322   (LEU   48  - LEU   51  <=> LEU  319  - ASP  322 )                          
 108: 6c70-A w961-A    61 -  66 <=>  351 - 356   (GLU   63  - ASP   68  <=> SER  351  - SER  356 )                          
 108: 6c70-A w961-A    68 -  80 <=>  357 - 369   (LEU   70  - HIS   82  <=> PRO  357  - PHE  369 )                          
 108: 6c70-A w961-A   192 - 198 <=>  372 - 378   (SER  209  - LEU  215  <=> LEU  372  - ASP  378 )                          
 108: 6c70-A w961-A   201 - 204 <=>  379 - 382   (SER  218  - LEU  221  <=> GLN  379  - SER  382 )                          
 108: 6c70-A w961-A   258 - 285 <=>  385 - 412   (GLY  344  - LYS  371  <=> VAL  385  - GLY  412 )                          
 108: 6c70-A w961-A   287 - 293 <=>  413 - 419   (ASN  373  - ALA  379  <=> GLY  413  - ALA  419 )                          
 108: 6c70-A w961-A   298 - 301 <=>  420 - 423   (GLY  384  - LEU  387  <=> ARG  420  - PRO  423 )                          
 108: 6c70-A w961-A   303 - 320 <=>  424 - 441   (THR  389  - GLU  406  <=> VAL  424  - ALA  441 )                          
 108: 6c70-A w961-A   323 - 326 <=>  442 - 445   (SER  409  - GLU  412  <=> GLU  442  - ALA  445 )                          
 108: 6c70-A w961-A   354 - 358 <=>  450 - 454   (ALA  440  - SER  444  <=> ARG  450  - LEU  454 )                          
 108: 6c70-A w961-A   363 - 366 <=>  456 - 459   (PHE  449  - SER  452  <=> SER  456  - ASP  459 )                          
 108: 6c70-A w961-A   368 - 383 <=>  460 - 475   (ASP  454  - VAL  469  <=> ARG  460  - HIS  475 )                          
 108: 6c70-A w961-A   385 - 388 <=>  476 - 479   (VAL  471  - LYS  474  <=> GLN  476  - SER  479 )                          
 109: 6c70-A w6uy-A    62 -  65 <=>    1 -   4   (SER   64  - VAL   67  <=> MET    1  - PHE    4 )                          
 109: 6c70-A w6uy-A    67 -  91 <=>    5 -  29   (ASP   69  - ARG   93  <=> GLU    5  - SER   29 )                          
 109: 6c70-A w6uy-A   261 - 283 <=>   30 -  52   (TYR  347  - ALA  369  <=> GLY   30  - GLN   52 )                          
 109: 6c70-A w6uy-A   284 - 287 <=>   54 -  57   (THR  370  - ASN  373  <=> LEU   54  - SER   57 )                          
 109: 6c70-A w6uy-A   288 - 296 <=>   60 -  68   (GLY  374  - VAL  382  <=> SER   60  - VAL   68 )                          
 109: 6c70-A w6uy-A   298 - 301 <=>   69 -  72   (GLY  384  - LEU  387  <=> ASP   69  - SER   72 )                          
 109: 6c70-A w6uy-A   308 - 311 <=>  146 - 149   (PHE  394  - CYS  397  <=> ALA  146  - THR  149 )                          
 109: 6c70-A w6uy-A   374 - 387 <=>  155 - 168   (LEU  460  - LEU  473  <=> HIS  155  - ARG  168 )                          
 110: 6c70-A w4kl-A    63 -  88 <=>   11 -  36   (ASP   65  - PHE   90  <=> VAL   11  - TYR   36 )                          
 110: 6c70-A w4kl-A    90 -  93 <=>   37 -  40   (VAL   92  - LYS   95  <=> ARG   37  - ASN   40 )                          
 110: 6c70-A w4kl-A    95 -  98 <=>   41 -  44   (PHE   97  - THR  100  <=> SER   41  - ALA   44 )                          
 110: 6c70-A w4kl-A   258 - 286 <=>   46 -  74   (GLY  344  - VAL  372  <=> ALA   46  - ALA   74 )                          
 110: 6c70-A w4kl-A   287 - 290 <=>   77 -  80   (ASN  373  - ASN  376  <=> VAL   77  - PRO   80 )                          
 110: 6c70-A w4kl-A   322 - 330 <=>  146 - 154   (SER  408  - SER  416  <=> GLN  146  - LYS  154 )                          
 110: 6c70-A w4kl-A   331 - 334 <=>  156 - 159   (CYS  417  - TYR  420  <=> LEU  156  - SER  159 )                          
 110: 6c70-A w4kl-A   340 - 349 <=>  161 - 170   (ALA  426  - GLN  435  <=> LYS  161  - THR  170 )                          
 110: 6c70-A w4kl-A   372 - 375 <=>  204 - 207   (SER  458  - GLY  461  <=> ALA  204  - PRO  207 )                          
 111: 6c70-A w31w-A    63 -  95 <=>   45 -  77   (ASP   65  - PHE   97  <=> PHE   45  - GLY   77 )                          
 111: 6c70-A w31w-A   258 - 288 <=>   78 - 108   (GLY  344  - GLY  374  <=> ILE   78  - SER  108 )                          
 112: 6c70-A w5ql-A    52 -  55 <=>  153 - 156   (GLY   54  - ALA   57  <=> MET  153  - TYR  156 )                          
 112: 6c70-A w5ql-A    57 -  61 <=>  160 - 164   (ASN   59  - GLU   63  <=> THR  160  - ARG  164 )                          
 112: 6c70-A w5ql-A    62 -  65 <=>  166 - 169   (SER   64  - VAL   67  <=> ARG  166  - GLN  169 )                          
 112: 6c70-A w5ql-A    66 -  90 <=>  181 - 205   (ASP   68  - VAL   92  <=> ILE  181  - ARG  205 )                          
 112: 6c70-A w5ql-A    92 -  95 <=>  206 - 209   (SER   94  - PHE   97  <=> THR  206  - ALA  209 )                          
 112: 6c70-A w5ql-A   259 - 286 <=>  211 - 238   (ASP  345  - VAL  372  <=> GLN  211  - TYR  238 )                          
 112: 6c70-A w5ql-A   287 - 308 <=>  243 - 264   (ASN  373  - PHE  394  <=> LEU  243  - THR  264 )                          
 112: 6c70-A w5ql-A   310 - 313 <=>  265 - 268   (PHE  396  - PHE  399  <=> LYS  265  - GLN  268 )                          
 112: 6c70-A w5ql-A   367 - 370 <=>  272 - 275   (LEU  453  - PHE  456  <=> THR  272  - ASN  275 )                          
 112: 6c70-A w5ql-A   373 - 383 <=>  279 - 289   (VAL  459  - VAL  469  <=> LEU  279  - SER  289 )                          
 113: 6c70-A w8u2-A    32 -  35 <=>  408 - 411   (LYS   34  - PRO   37  <=> LEU  408  - ASP  411 )                          
 113: 6c70-A w8u2-A    64 -  89 <=>  571 - 596   (ASP   66  - PRO   91  <=> ALA  571  - LEU  596 )                          
 113: 6c70-A w8u2-A    91 - 103 <=>  597 - 609   (ARG   93  - ASN  105  <=> LEU  597  - VAL  609 )                          
 113: 6c70-A w8u2-A   104 - 107 <=>  611 - 614   (ASN  106  - SER  109  <=> ASN  611  - GLN  614 )                          
 113: 6c70-A w8u2-A   115 - 118 <=>  619 - 622   (ASN  117  - PHE  120  <=> ARG  619  - ALA  622 )                          
 113: 6c70-A w8u2-A   120 - 123 <=>  625 - 628   (ALA  122  - ILE  125  <=> THR  625  - ARG  628 )                          
 113: 6c70-A w8u2-A   250 - 283 <=>  634 - 667   (VAL  336  - ALA  369  <=> GLU  634  - ARG  667 )                          
 113: 6c70-A w8u2-A   284 - 287 <=>  669 - 672   (THR  370  - ASN  373  <=> LEU  669  - GLU  672 )                          
 113: 6c70-A w8u2-A   288 - 291 <=>  675 - 678   (GLY  374  - VAL  377  <=> ARG  675  - THR  678 )                          
 114: 6c70-A w732-A    47 -  50 <=>   86 -  89   (LEU   49  - GLN   52  <=> ALA   86  - VAL   89 )                          
 114: 6c70-A w732-A    52 -  65 <=>   90 - 103   (GLY   54  - VAL   67  <=> ASP   90  - LEU  103 )                          
 114: 6c70-A w732-A    66 -  94 <=>  110 - 138   (ASP   68  - ILE   96  <=> LEU  110  - SER  138 )                          
 114: 6c70-A w732-A    99 - 102 <=>  140 - 143   (LEU  101  - TRP  104  <=> SER  140  - SER  143 )                          
 114: 6c70-A w732-A   104 - 108 <=>  144 - 148   (ASN  106  - HIS  110  <=> GLY  144  - SER  148 )                          
 114: 6c70-A w732-A   111 - 114 <=>  149 - 152   (PHE  113  - SER  116  <=> LEU  149  - ARG  152 )                          
 114: 6c70-A w732-A   121 - 126 <=>  158 - 163   (LEU  123  - MET  128  <=> SER  158  - ASP  163 )                          
 114: 6c70-A w732-A   257 - 261 <=>  171 - 175   (VAL  343  - TYR  347  <=> ALA  171  - ALA  175 )                          
 114: 6c70-A w732-A   262 - 285 <=>  177 - 200   (GLY  348  - LYS  371  <=> THR  177  - VAL  200 )                          
 114: 6c70-A w732-A   286 - 290 <=>  202 - 206   (VAL  372  - ASN  376  <=> GLU  202  - MET  206 )                          
 114: 6c70-A w732-A   292 - 306 <=>  207 - 221   (TYR  378  - GLN  392  <=> LEU  207  - PHE  221 )                          
 114: 6c70-A w732-A   307 - 310 <=>  223 - 226   (VAL  393  - PHE  396  <=> LEU  223  - LEU  226 )                          
 114: 6c70-A w732-A   365 - 368 <=>  229 - 232   (VAL  451  - ASP  454  <=> SER  229  - PRO  232 )                          
 115: 6c70-A w5f0-A    42 -  62 <=>   63 -  83   (VAL   44  - SER   64  <=> PHE   63  - LEU   83 )                          
 115: 6c70-A w5f0-A    65 - 107 <=>   97 - 139   (VAL   67  - SER  109  <=> VAL   97  - GLU  139 )                          
 115: 6c70-A w5f0-A   126 - 131 <=>  189 - 194   (MET  128  - PHE  133  <=> SER  189  - ARG  194 )                          
 115: 6c70-A w5f0-A   258 - 285 <=>  221 - 248   (GLY  344  - LYS  371  <=> LEU  221  - THR  248 )                          
 115: 6c70-A w5f0-A   287 - 291 <=>  253 - 257   (ASN  373  - VAL  377  <=> MET  253  - PHE  257 )                          
 115: 6c70-A w5f0-A   382 - 387 <=>  271 - 276   (MET  468  - LEU  473  <=> LYS  271  - PHE  276 )                          
 116: 6c70-A w6dm-A    63 -  93 <=>  213 - 243   (ASP   65  - LYS   95  <=> ARG  213  - ASP  243 )                          
 116: 6c70-A w6dm-A   100 - 103 <=>  247 - 250   (ALA  102  - ASN  105  <=> TYR  247  - ALA  250 )                          
 116: 6c70-A w6dm-A   257 - 287 <=>  257 - 287   (VAL  343  - ASN  373  <=> SER  257  - GLU  287 )                          
 116: 6c70-A w6dm-A   385 - 388 <=>  290 - 293   (VAL  471  - LYS  474  <=> VAL  290  - TRP  293 )                          
 117: 6c70-A w9a9-A    63 -  88 <=>   11 -  36   (ASP   65  - PHE   90  <=> GLU   11  - LYS   36 )                          
 117: 6c70-A w9a9-A    90 -  95 <=>   37 -  42   (VAL   92  - PHE   97  <=> LEU   37  - SER   42 )                          
 117: 6c70-A w9a9-A   259 - 286 <=>   43 -  70   (ASP  345  - VAL  372  <=> ALA   43  - GLN   70 )                          
 117: 6c70-A w9a9-A   287 - 290 <=>   73 -  76   (ASN  373  - ASN  376  <=> THR   73  - GLU   76 )                          
 117: 6c70-A w9a9-A   334 - 339 <=>  228 - 233   (TYR  420  - GLU  425  <=> SER  228  - GLU  233 )                          
 117: 6c70-A w9a9-A   350 - 353 <=>  262 - 265   (GLN  436  - LYS  439  <=> GLU  262  - LYS  265 )                          
 118: 6c70-A w4lj-A    11 -  17 <=>   82 -  88   (LEU   13  - MET   19  <=> VAL   82  - TRP   88 )                          
 118: 6c70-A w4lj-A    29 -  32 <=>  244 - 247   (SER   31  - LYS   34  <=> ALA  244  - ASN  247 )                          
 118: 6c70-A w4lj-A    35 -  38 <=>  248 - 251   (PRO   37  - ILE   40  <=> LYS  248  - ALA  251 )                          
 118: 6c70-A w4lj-A    41 -  44 <=>  252 - 255   (ILE   43  - LEU   46  <=> VAL  252  - PRO  255 )                          
 118: 6c70-A w4lj-A    49 -  52 <=>  256 - 259   (LEU   51  - GLY   54  <=> GLY  256  - ARG  259 )                          
 118: 6c70-A w4lj-A    54 -  57 <=>  260 - 263   (MET   56  - ASN   59  <=> ASP  260  - SER  263 )                          
 118: 6c70-A w4lj-A    66 -  90 <=>  296 - 320   (ASP   68  - VAL   92  <=> SER  296  - SER  320 )                          
 118: 6c70-A w4lj-A    92 -  95 <=>  323 - 326   (SER   94  - PHE   97  <=> LEU  323  - ASN  326 )                          
 118: 6c70-A w4lj-A   259 - 280 <=>  328 - 349   (ASP  345  - ALA  366  <=> ASN  328  - PRO  349 )                          
 118: 6c70-A w4lj-A   380 - 383 <=>  350 - 353   (TYR  466  - VAL  469  <=> PRO  350  - SER  353 )                          
 119: 6c70-A w65a-A    56 -  59 <=>   17 -  20   (VAL   58  - MET   61  <=> PRO   17  - PRO   20 )                          
 119: 6c70-A w65a-A    67 -  71 <=>   21 -  25   (ASP   69  - ASN   73  <=> VAL   21  - GLN   25 )                          
 119: 6c70-A w65a-A    86 -  89 <=>   43 -  46   (ILE   88  - PRO   91  <=> ASP   43  - THR   46 )                          
 119: 6c70-A w65a-A    93 - 101 <=>   50 -  58   (LYS   95  - ILE  103  <=> VAL   50  - ALA   58 )                          
 119: 6c70-A w65a-A   159 - 162 <=>   86 -  89   (MET  176  - THR  179  <=> GLN   86  - PHE   89 )                          
 119: 6c70-A w65a-A   164 - 168 <=>   95 -  99   (TYR  181  - ALA  185  <=> SER   95  - ALA   99 )                          
 119: 6c70-A w65a-A   172 - 219 <=>  100 - 147   (ALA  189  - PRO  236  <=> ILE  100  - HIS  147 )                          
 119: 6c70-A w65a-A   220 - 223 <=>  151 - 154   (LEU  237  - LEU  240  <=> PHE  151  - MET  154 )                          
 119: 6c70-A w65a-A   236 - 276 <=>  157 - 197   (VAL  322  - LEU  362  <=> ASP  157  - ASN  197 )                          
 119: 6c70-A w65a-A   297 - 328 <=>  229 - 260   (ILE  383  - ALA  414  <=> GLU  229  - GLN  260 )                          
 119: 6c70-A w65a-A   339 - 342 <=>  265 - 268   (GLU  425  - THR  428  <=> THR  265  - ARG  268 )                          
 119: 6c70-A w65a-A   361 - 364 <=>  617 - 620   (LYS  447  - THR  450  <=> SER  617  - THR  620 )                          
 119: 6c70-A w65a-A   378 - 381 <=>  623 - 626   (VAL  464  - PHE  467  <=> VAL  623  - ALA  626 )                          
 120: 6c70-A w8wc-A     5 -   8 <=>   15 -  18   (GLY    7  - ALA   10  <=> HIS   15  - GLU   18 )                          
 120: 6c70-A w8wc-A    11 -  14 <=>   45 -  48   (LEU   13  - ILE   16  <=> LYS   45  - ARG   48 )                          
 120: 6c70-A w8wc-A    17 -  20 <=>   49 -  52   (MET   19  - VAL   22  <=> VAL   49  - VAL   52 )                          
 120: 6c70-A w8wc-A    46 -  50 <=>   63 -  67   (LEU   48  - GLN   52  <=> ASN   63  - LEU   67 )                          
 120: 6c70-A w8wc-A    53 -  57 <=>   68 -  72   (MET   55  - ASN   59  <=> ASP   68  - VAL   72 )                          
 120: 6c70-A w8wc-A    63 -  97 <=>  116 - 150   (ASP   65  - LYS   99  <=> LYS  116  - THR  150 )                          
 120: 6c70-A w8wc-A   250 - 283 <=>  152 - 185   (VAL  336  - ALA  369  <=> THR  152  - GLU  185 )                          
 120: 6c70-A w8wc-A   285 - 290 <=>  186 - 191   (LYS  371  - ASN  376  <=> PRO  186  - THR  191 )                          
 121: 6c70-A w2e0-A    66 -  92 <=>    1 -  27   (ASP   68  - SER   94  <=> MET    1  - ASN   27 )                          
 121: 6c70-A w2e0-A   260 - 284 <=>   28 -  52   (ALA  346  - THR  370  <=> THR   28  - LEU   52 )                          
 121: 6c70-A w2e0-A   285 - 290 <=>   54 -  59   (LYS  371  - ASN  376  <=> GLN   54  - ASN   59 )                          
 121: 6c70-A w2e0-A   332 - 336 <=>  233 - 237   (HIS  418  - GLY  422  <=> ARG  233  - GLN  237 )                          
 121: 6c70-A w2e0-A   350 - 353 <=>  289 - 292   (GLN  436  - LYS  439  <=> ILE  289  - ARG  292 )                          
 122: 6c70-A w4xf-A    17 -  22 <=>   37 -  42   (MET   19  - HIS   24  <=> THR   37  - SER   42 )                          
 122: 6c70-A w4xf-A    28 -  62 <=>  132 - 166   (TYR   30  - SER   64  <=> ASP  132  - GLY  166 )                          
 122: 6c70-A w4xf-A    67 -  91 <=>  167 - 191   (ASP   69  - ARG   93  <=> LEU  167  - VAL  191 )                          
 122: 6c70-A w4xf-A    95 -  98 <=>  192 - 195   (PHE   97  - THR  100  <=> GLU  192  - PHE  195 )                          
 122: 6c70-A w4xf-A   101 - 105 <=>  196 - 200   (ILE  103  - PRO  107  <=> ARG  196  - THR  200 )                          
 122: 6c70-A w4xf-A   109 - 112 <=>  212 - 215   (PRO  111  - ALA  114  <=> ASP  212  - LEU  215 )                          
 122: 6c70-A w4xf-A   118 - 121 <=>  217 - 220   (PHE  120  - LEU  123  <=> ILE  217  - ILE  220 )                          
 122: 6c70-A w4xf-A   250 - 253 <=>  244 - 247   (VAL  336  - LEU  339  <=> ASN  244  - VAL  247 )                          
 122: 6c70-A w4xf-A   258 - 287 <=>  252 - 281   (GLY  344  - ASN  373  <=> PRO  252  - GLY  281 )                          
 122: 6c70-A w4xf-A   293 - 299 <=>  284 - 290   (ALA  379  - TYR  385  <=> ARG  284  - TRP  290 )                          
 122: 6c70-A w4xf-A   325 - 330 <=>  418 - 423   (MET  411  - SER  416  <=> PRO  418  - LYS  423 )                          
 123: 6c70-A w37l-A    62 -  98 <=>  429 - 465   (SER   64  - THR  100  <=> ARG  429  - LEU  465 )                          
 123: 6c70-A w37l-A   100 - 103 <=>  466 - 469   (ALA  102  - ASN  105  <=> ASP  466  - ASP  469 )                          
 123: 6c70-A w37l-A   251 - 260 <=>  473 - 482   (VAL  337  - ALA  346  <=> HIS  473  - HIS  482 )                          
 123: 6c70-A w37l-A   261 - 280 <=>  486 - 505   (TYR  347  - ALA  366  <=> ASN  486  - ARG  505 )                          
 123: 6c70-A w37l-A   315 - 320 <=>  526 - 531   (ASN  401  - GLU  406  <=> LEU  526  - ASN  531 )                          
 123: 6c70-A w37l-A   330 - 334 <=>  692 - 696   (SER  416  - TYR  420  <=> VAL  692  - ASP  696 )                          
 123: 6c70-A w37l-A   339 - 342 <=>  756 - 759   (GLU  425  - THR  428  <=> GLN  756  - ARG  759 )                          
 123: 6c70-A w37l-A   346 - 349 <=>  786 - 789   (ILE  432  - GLN  435  <=> LEU  786  - ALA  789 )                          
 124: 6c70-A w70e-A    64 -  89 <=>   48 -  73   (ASP   66  - PRO   91  <=> GLN   48  - LYS   73 )                          
 124: 6c70-A w70e-A    91 - 101 <=>   74 -  84   (ARG   93  - ILE  103  <=> SER   74  - ARG   84 )                          
 124: 6c70-A w70e-A   102 - 105 <=>   86 -  89   (TRP  104  - PRO  107  <=> GLU   86  - ARG   89 )                          
 124: 6c70-A w70e-A   237 - 240 <=>   94 -  97   (ARG  323  - ILE  326  <=> ALA   94  - ASP   97 )                          
 124: 6c70-A w70e-A   243 - 284 <=>   98 - 139   (TRP  329  - THR  370  <=> GLY   98  - TRP  139 )                          
 124: 6c70-A w70e-A   285 - 289 <=>  141 - 145   (LYS  371  - VAL  375  <=> ALA  141  - ASP  145 )                          
 124: 6c70-A w70e-A   297 - 305 <=>  254 - 262   (ILE  383  - GLY  391  <=> ASP  254  - GLY  262 )                          
 124: 6c70-A w70e-A   369 - 372 <=>  282 - 285   (LEU  455  - SER  458  <=> LEU  282  - ALA  285 )                          
 125: 6c70-A w5rf-A    28 -  37 <=>  234 - 243   (TYR   30  - ARG   39  <=> ARG  234  - PHE  243 )                          
 125: 6c70-A w5rf-A    42 -  62 <=>  289 - 309   (VAL   44  - SER   64  <=> ASP  289  - GLY  309 )                          
 125: 6c70-A w5rf-A   183 - 192 <=>  317 - 326   (TYR  200  - SER  209  <=> ALA  317  - GLY  326 )                          
 125: 6c70-A w5rf-A   193 - 196 <=>  386 - 389   (ASN  210  - ASP  213  <=> SER  386  - GLY  389 )                          
 125: 6c70-A w5rf-A   268 - 278 <=>  394 - 404   (HIS  354  - LEU  364  <=> SER  394  - SER  404 )                          
 125: 6c70-A w5rf-A   280 - 288 <=>  405 - 413   (ALA  366  - GLY  374  <=> MET  405  - ASP  413 )                          
 125: 6c70-A w5rf-A   290 - 321 <=>  414 - 445   (ASN  376  - SER  407  <=> ALA  414  - VAL  445 )                          
 125: 6c70-A w5rf-A   354 - 358 <=>  446 - 450   (ALA  440  - SER  444  <=> ASP  446  - GLU  450 )                          
 125: 6c70-A w5rf-A   364 - 386 <=>  452 - 474   (THR  450  - GLN  472  <=> ASN  452  - CYS  474 )                          
 126: 6c70-A w5ow-A     8 -  22 <=>    2 -  16   (ALA   10  - HIS   24  <=> SER    2  - SER   16 )                          
 126: 6c70-A w5ow-A    32 -  39 <=>   27 -  34   (LYS   34  - TYR   41  <=> GLN   27  - ILE   34 )                          
 126: 6c70-A w5ow-A    62 -  65 <=>  250 - 253   (SER   64  - VAL   67  <=> GLY  250  - VAL  253 )                          
 126: 6c70-A w5ow-A    68 -  91 <=>  254 - 277   (LEU   70  - ARG   93  <=> ASN  254  - PRO  277 )                          
 126: 6c70-A w5ow-A   260 - 284 <=>  278 - 302   (ALA  346  - THR  370  <=> LEU  278  - SER  302 )                          
 126: 6c70-A w5ow-A   335 - 339 <=>  349 - 353   (ASP  421  - GLU  425  <=> PRO  349  - LEU  353 )                          
 126: 6c70-A w5ow-A   348 - 351 <=>  356 - 359   (CYS  434  - CYS  437  <=> ALA  356  - PRO  359 )                          
 126: 6c70-A w5ow-A   367 - 373 <=>  373 - 379   (LEU  453  - VAL  459  <=> ALA  373  - THR  379 )                          
 127: 6c70-A war9-A    62 -  95 <=>  139 - 172   (SER   64  - PHE   97  <=> ASP  139  - LYS  172 )                          
 127: 6c70-A war9-A   258 - 279 <=>  174 - 195   (GLY  344  - LEU  365  <=> SER  174  - GLY  195 )                          
 127: 6c70-A war9-A   299 - 304 <=>  197 - 202   (TYR  385  - LEU  390  <=> ASP  197  - LEU  202 )                          
 127: 6c70-A war9-A   307 - 312 <=>  203 - 208   (VAL  393  - ILE  398  <=> VAL  203  - ALA  208 )                          
 128: 6c70-A w4kg-A    63 -  92 <=>    5 -  34   (ASP   65  - SER   94  <=> ASP    5  - LYS   34 )                          
 128: 6c70-A w4kg-A    95 -  98 <=>   35 -  38   (PHE   97  - THR  100  <=> LEU   35  - ALA   38 )                          
 128: 6c70-A w4kg-A   256 - 283 <=>   39 -  66   (ALA  342  - ALA  369  <=> ALA   39  - SER   66 )                          
 128: 6c70-A w4kg-A   284 - 287 <=>   68 -  71   (THR  370  - ASN  373  <=> ALA   68  - GLN   71 )                          
 129: 6c70-A w49v-A    66 -  69 <=>   45 -  48   (ASP   68  - THR   71  <=> ASP   45  - ALA   48 )                          
 129: 6c70-A w49v-A    71 -  98 <=>   49 -  76   (ASN   73  - THR  100  <=> SER   49  - SER   76 )                          
 129: 6c70-A w49v-A   100 - 105 <=>   98 - 103   (ALA  102  - PRO  107  <=> ASP   98  - ARG  103 )                          
 129: 6c70-A w49v-A   126 - 129 <=>  110 - 113   (MET  128  - LEU  131  <=> ASP  110  - SER  113 )                          
 129: 6c70-A w49v-A   204 - 207 <=>  114 - 117   (LEU  221  - CYS  224  <=> ARG  114  - ILE  117 )                          
 129: 6c70-A w49v-A   209 - 212 <=>  309 - 312   (GLN  226  - HIS  229  <=> TYR  309  - VAL  312 )                          
 129: 6c70-A w49v-A   214 - 218 <=>  313 - 317   (LYS  231  - LYS  235  <=> ASP  313  - GLN  317 )                          
 129: 6c70-A w49v-A   250 - 254 <=>  404 - 408   (VAL  336  - VAL  340  <=> LEU  404  - THR  408 )                          
 129: 6c70-A w49v-A   255 - 284 <=>  426 - 455   (THR  341  - THR  370  <=> ALA  426  - VAL  455 )                          
 129: 6c70-A w49v-A   285 - 289 <=>  457 - 461   (LYS  371  - VAL  375  <=> ASP  457  - GLY  461 )                          
 129: 6c70-A w49v-A   381 - 386 <=>  499 - 504   (PHE  467  - GLN  472  <=> ALA  499  - GLU  504 )                          
 130: 6c70-A w92m-A     2 -  20 <=>  195 - 213   (LYS    4  - VAL   22  <=> GLU  195  - SER  213 )                          
 130: 6c70-A w92m-A    57 -  60 <=>  234 - 237   (ASN   59  - MET   62  <=> LYS  234  - PRO  237 )                          
 130: 6c70-A w92m-A    63 -  88 <=>  262 - 287   (ASP   65  - PHE   90  <=> ASP  262  - GLN  287 )                          
 130: 6c70-A w92m-A    92 -  95 <=>  288 - 291   (SER   94  - PHE   97  <=> PRO  288  - SER  291 )                          
 130: 6c70-A w92m-A   260 - 263 <=>  292 - 295   (ALA  346  - VAL  349  <=> ASN  292  - GLU  295 )                          
 130: 6c70-A w92m-A   264 - 286 <=>  297 - 319   (ALA  350  - VAL  372  <=> GLN  297  - TYR  319 )                          
 130: 6c70-A w92m-A   287 - 290 <=>  322 - 325   (ASN  373  - ASN  376  <=> TRP  322  - GLN  325 )                          
 130: 6c70-A w92m-A   327 - 331 <=>  366 - 370   (ALA  413  - CYS  417  <=> LEU  366  - VAL  370 )                          
 130: 6c70-A w92m-A   332 - 339 <=>  373 - 380   (HIS  418  - GLU  425  <=> LEU  373  - ARG  380 )                          
 131: 6c70-A w4ze-A    37 -  42 <=>  533 - 538   (ARG   39  - VAL   44  <=> PRO  533  - PRO  538 )                          
 131: 6c70-A w4ze-A    48 -  52 <=>  546 - 550   (LEU   50  - GLY   54  <=> THR  546  - GLN  550 )                          
 131: 6c70-A w4ze-A    65 - 101 <=>  569 - 605   (VAL   67  - ILE  103  <=> GLY  569  - LYS  605 )                          
 131: 6c70-A w4ze-A   262 - 283 <=>  614 - 635   (GLY  348  - ALA  369  <=> SER  614  - GLY  635 )                          
 131: 6c70-A w4ze-A   296 - 312 <=>  636 - 652   (VAL  382  - ILE  398  <=> LEU  636  - SER  652 )                          
 131: 6c70-A w4ze-A   369 - 380 <=>  653 - 664   (LEU  455  - TYR  466  <=> ASP  653  - ILE  664 )                          
 131: 6c70-A w4ze-A   382 - 386 <=>  665 - 669   (MET  468  - GLN  472  <=> ALA  665  - SER  669 )                          
 132: 6c70-A w3jd-A    31 -  35 <=>   94 -  98   (GLY   33  - PRO   37  <=> LEU   94  - ASP   98 )                          
 132: 6c70-A w3jd-A    46 -  50 <=>  425 - 429   (LEU   48  - GLN   52  <=> ARG  425  - TRP  429 )                          
 132: 6c70-A w3jd-A    63 -  90 <=>  488 - 515   (ASP   65  - VAL   92  <=> LEU  488  - ALA  515 )                          
 132: 6c70-A w3jd-A    92 -  95 <=>  516 - 519   (SER   94  - PHE   97  <=> ASN  516  - ALA  519 )                          
 132: 6c70-A w3jd-A   258 - 284 <=>  520 - 546   (GLY  344  - THR  370  <=> ALA  520  - ILE  546 )                          
 132: 6c70-A w3jd-A   295 - 298 <=>  547 - 550   (THR  381  - GLY  384  <=> PRO  547  - ASN  550 )                          
 132: 6c70-A w3jd-A   328 - 333 <=>  619 - 624   (ALA  414  - TRP  419  <=> PHE  619  - ASN  624 )                          
 132: 6c70-A w3jd-A   336 - 339 <=>  625 - 628   (GLY  422  - GLU  425  <=> ARG  625  - SER  628 )                          
 133: 6c70-A w880-A    64 -  89 <=>  213 - 238   (ASP   66  - PRO   91  <=> ARG  213  - ILE  238 )                          
 133: 6c70-A w880-A    91 - 102 <=>  239 - 250   (ARG   93  - TRP  104  <=> LEU  239  - LYS  250 )                          
 133: 6c70-A w880-A   249 - 260 <=>  252 - 263   (HIS  335  - ALA  346  <=> THR  252  - VAL  263 )                          
 133: 6c70-A w880-A   261 - 284 <=>  267 - 290   (TYR  347  - THR  370  <=> MET  267  - ILE  290 )                          
 133: 6c70-A w880-A   285 - 289 <=>  292 - 296   (LYS  371  - VAL  375  <=> LYS  292  - ALA  296 )                          
 134: 6c70-A w8vq-A    64 -  80 <=>   31 -  47   (ASP   66  - HIS   82  <=> GLN   31  - ASN   47 )                          
 134: 6c70-A w8vq-A   192 - 199 <=>   51 -  58   (SER  209  - PHE  216  <=> LEU   51  - LYS   58 )                          
 134: 6c70-A w8vq-A   257 - 287 <=>   59 -  89   (VAL  343  - ASN  373  <=> ASP   59  - GLN   89 )                          
 134: 6c70-A w8vq-A   290 - 327 <=>  119 - 156   (ASN  376  - ALA  413  <=> GLN  119  - ALA  156 )                          
 134: 6c70-A w8vq-A   329 - 332 <=>  157 - 160   (TYR  415  - HIS  418  <=> GLN  157  - SER  160 )                          
 134: 6c70-A w8vq-A   339 - 353 <=>  172 - 186   (GLU  425  - LYS  439  <=> GLU  172  - ASN  186 )                          
 134: 6c70-A w8vq-A   354 - 357 <=>  188 - 191   (ALA  440  - ILE  443  <=> ILE  188  - ARG  191 )                          
 134: 6c70-A w8vq-A   363 - 366 <=>  192 - 195   (PHE  449  - SER  452  <=> GLU  192  - ILE  195 )                          
 134: 6c70-A w8vq-A   368 - 384 <=>  196 - 212   (ASP  454  - LEU  470  <=> ARG  196  - VAL  212 )                          
 135: 6c70-A w9qg-A    64 -  93 <=>  582 - 611   (ASP   66  - LYS   95  <=> ASP  582  - SER  611 )                          
 135: 6c70-A w9qg-A    95 -  98 <=>  612 - 615   (PHE   97  - THR  100  <=> ASP  612  - THR  615 )                          
 135: 6c70-A w9qg-A   256 - 259 <=>  616 - 619   (ALA  342  - ASP  345  <=> SER  616  - ASP  619 )                          
 135: 6c70-A w9qg-A   261 - 286 <=>  622 - 647   (TYR  347  - VAL  372  <=> VAL  622  - SER  647 )                          
 135: 6c70-A w9qg-A   287 - 290 <=>  650 - 653   (ASN  373  - ASN  376  <=> ARG  650  - TYR  653 )                          
 136: 6c70-A waq7-A    63 -  90 <=>   13 -  40   (ASP   65  - VAL   92  <=> LYS   13  - SER   40 )                          
 136: 6c70-A waq7-A   260 - 286 <=>   41 -  67   (ALA  346  - VAL  372  <=> ASN   41  - LYS   67 )                          
 136: 6c70-A waq7-A   287 - 290 <=>   70 -  73   (ASN  373  - ASN  376  <=> GLU   70  - ALA   73 )                          
 137: 6c70-A w6ze-A    63 -  89 <=>   16 -  42   (ASP   65  - PRO   91  <=> HIS   16  - THR   42 )                          
 137: 6c70-A w6ze-A   194 - 199 <=>   47 -  52   (SER  211  - PHE  216  <=> ASN   47  - TYR   52 )                          
 137: 6c70-A w6ze-A   260 - 277 <=>   55 -  72   (ALA  346  - THR  363  <=> PRO   55  - ARG   72 )                          
 137: 6c70-A w6ze-A   278 - 281 <=>   74 -  77   (LEU  364  - TYR  367  <=> ASN   74  - TRP   77 )                          
 137: 6c70-A w6ze-A   287 - 293 <=>  102 - 108   (ASN  373  - ALA  379  <=> LYS  102  - TYR  108 )                          
 137: 6c70-A w6ze-A   382 - 385 <=>  126 - 129   (MET  468  - VAL  471  <=> THR  126  - TYR  129 )                          
 138: 6c70-A w2bl-A    63 -  97 <=>   94 - 128   (ASP   65  - LYS   99  <=> TYR   94  - GLN  128 )                          
 138: 6c70-A w2bl-A    99 - 102 <=>  131 - 134   (LEU  101  - TRP  104  <=> ARG  131  - LEU  134 )                          
 138: 6c70-A w2bl-A   119 - 122 <=>  141 - 144   (HIS  121  - ALA  124  <=> ALA  141  - TYR  144 )                          
 138: 6c70-A w2bl-A   247 - 250 <=>  152 - 155   (HIS  333  - VAL  336  <=> HIS  152  - ASP  155 )                          
 138: 6c70-A w2bl-A   257 - 260 <=>  506 - 509   (VAL  343  - ALA  346  <=> PRO  506  - HIS  509 )                          
 138: 6c70-A w2bl-A   261 - 284 <=>  518 - 541   (TYR  347  - THR  370  <=> GLY  518  - HIS  541 )                          
 138: 6c70-A w2bl-A   285 - 293 <=>  545 - 553   (LYS  371  - ALA  379  <=> LEU  545  - TRP  553 )                          
 138: 6c70-A w2bl-A   296 - 301 <=>  554 - 559   (VAL  382  - LEU  387  <=> SER  554  - GLN  559 )                          
 138: 6c70-A w2bl-A   311 - 314 <=>  566 - 569   (CYS  397  - GLY  400  <=> THR  566  - PRO  569 )                          
 138: 6c70-A w2bl-A   315 - 331 <=>  598 - 614   (ASN  401  - CYS  417  <=> SER  598  - ARG  614 )                          
 138: 6c70-A w2bl-A   332 - 339 <=>  616 - 623   (HIS  418  - GLU  425  <=> ILE  616  - GLY  623 )                          
 139: 6c70-A waqi-A    59 -  63 <=>  697 - 701   (MET   61  - ASP   65  <=> THR  697  - ALA  701 )                          
 139: 6c70-A waqi-A    65 -  92 <=>  778 - 805   (VAL   67  - SER   94  <=> ASP  778  - ASP  805 )                          
 139: 6c70-A waqi-A    95 -  98 <=>  806 - 809   (PHE   97  - THR  100  <=> LEU  806  - THR  809 )                          
 139: 6c70-A waqi-A   255 - 284 <=>  811 - 840   (THR  341  - THR  370  <=> SER  811  - GLN  840 )                          
 139: 6c70-A waqi-A   285 - 290 <=>  842 - 847   (LYS  371  - ASN  376  <=> LYS  842  - GLU  847 )                          
 140: 6c70-A w4hj-A    64 -  91 <=>   12 -  39   (ASP   66  - ARG   93  <=> GLU   12  - ALA   39 )                          
 140: 6c70-A w4hj-A   259 - 287 <=>   41 -  69   (ASP  345  - ASN  373  <=> GLU   41  - SER   69 )                          
 140: 6c70-A w4hj-A   288 - 312 <=>   75 -  99   (GLY  374  - ILE  398  <=> GLN   75  - SER   99 )                          
 140: 6c70-A w4hj-A   326 - 329 <=>  127 - 130   (GLU  412  - TYR  415  <=> GLU  127  - GLN  130 )                          
 140: 6c70-A w4hj-A   346 - 354 <=>  133 - 141   (ILE  432  - ALA  440  <=> LEU  133  - ARG  141 )                          
 141: 6c70-A w4s3-A    29 -  32 <=>   64 -  67   (SER   31  - LYS   34  <=> LEU   64  - GLN   67 )                          
 141: 6c70-A w4s3-A    64 -  96 <=>  441 - 473   (ASP   66  - TYR   98  <=> ALA  441  - SER  473 )                          
 141: 6c70-A w4s3-A   258 - 286 <=>  480 - 508   (GLY  344  - VAL  372  <=> ALA  480  - LEU  508 )                          
 141: 6c70-A w4s3-A   287 - 290 <=>  513 - 516   (ASN  373  - ASN  376  <=> VAL  513  - ALA  516 )                          
 141: 6c70-A w4s3-A   311 - 314 <=>  647 - 650   (CYS  397  - GLY  400  <=> MET  647  - PRO  650 )                          
 141: 6c70-A w4s3-A   319 - 329 <=>  667 - 677   (GLU  405  - TYR  415  <=> ASP  667  - PHE  677 )                          
 141: 6c70-A w4s3-A   330 - 333 <=>  679 - 682   (SER  416  - TRP  419  <=> GLN  679  - SER  682 )                          
 141: 6c70-A w4s3-A   336 - 339 <=>  683 - 686   (GLY  422  - GLU  425  <=> SER  683  - ALA  686 )                          
 142: 6c70-A w2is-A    63 -  98 <=>   23 -  58   (ASP   65  - THR  100  <=> ASP   23  - ILE   58 )                          
 142: 6c70-A w2is-A   256 - 259 <=>   59 -  62   (ALA  342  - ASP  345  <=> GLY   59  - MET   62 )                          
 142: 6c70-A w2is-A   261 - 280 <=>   63 -  82   (TYR  347  - ALA  366  <=> TYR   63  - VAL   82 )                          
 142: 6c70-A w2is-A   282 - 291 <=>   83 -  92   (GLN  368  - VAL  377  <=> GLU   83  - ILE   92 )                          
 143: 6c70-A w2ui-A     3 -  12 <=>  436 - 445   (HIS    5  - PRO   14  <=> GLN  436  - GLU  445 )                          
 143: 6c70-A w2ui-A    49 -  53 <=>  688 - 692   (LEU   51  - MET   55  <=> ASP  688  - ARG  692 )                          
 143: 6c70-A w2ui-A    67 -  92 <=>  701 - 726   (ASP   69  - SER   94  <=> VAL  701  - MET  726 )                          
 143: 6c70-A w2ui-A    95 -  98 <=>  727 - 730   (PHE   97  - THR  100  <=> VAL  727  - PRO  730 )                          
 143: 6c70-A w2ui-A   256 - 277 <=>  732 - 753   (ALA  342  - THR  363  <=> SER  732  - GLY  753 )                          
 143: 6c70-A w2ui-A   304 - 317 <=>  764 - 777   (LEU  390  - LEU  403  <=> GLU  764  - PHE  777 )                          
 143: 6c70-A w2ui-A   377 - 381 <=>  844 - 848   (VAL  463  - PHE  467  <=> VAL  844  - GLN  848 )                          
 144: 6c70-A w9e7-A     1 -   6 <=>  226 - 231   (PHE    3  - LEU    8  <=> PHE  226  - VAL  231 )                          
 144: 6c70-A w9e7-A    52 -  55 <=>  280 - 283   (GLY   54  - ALA   57  <=> LEU  280  - PHE  283 )                          
 144: 6c70-A w9e7-A    65 -  88 <=>  323 - 346   (VAL   67  - PHE   90  <=> PRO  323  - GLY  346 )                          
 144: 6c70-A w9e7-A   260 - 282 <=>  349 - 371   (ALA  346  - GLN  368  <=> ALA  349  - GLU  371 )                          
 144: 6c70-A w9e7-A   384 - 388 <=>  375 - 379   (LEU  470  - LYS  474  <=> ARG  375  - ARG  379 )                          
 145: 6c70-A w6q7-A    63 -  92 <=>    1 -  30   (ASP   65  - SER   94  <=> MET    1  - ASP   30 )                          
 145: 6c70-A w6q7-A   259 - 281 <=>   32 -  54   (ASP  345  - TYR  367  <=> LEU   32  - GLU   54 )                          
 145: 6c70-A w6q7-A   283 - 286 <=>   55 -  58   (ALA  369  - VAL  372  <=> VAL   55  - VAL   58 )                          
 145: 6c70-A w6q7-A   294 - 297 <=>   86 -  89   (ALA  380  - ILE  383  <=> ARG   86  - SER   89 )                          
 146: 6c70-A w2ey-A    35 -  39 <=>    3 -   7   (PRO   37  - TYR   41  <=> ALA    3  - VAL    7 )                          
 146: 6c70-A w2ey-A    65 -  96 <=>   84 - 115   (VAL   67  - TYR   98  <=> PHE   84  - ALA  115 )                          
 146: 6c70-A w2ey-A    98 - 101 <=>  118 - 121   (THR  100  - ILE  103  <=> ALA  118  - VAL  121 )                          
 146: 6c70-A w2ey-A   252 - 285 <=>  124 - 157   (ARG  338  - LYS  371  <=> GLY  124  - LEU  157 )                          
 146: 6c70-A w2ey-A   286 - 290 <=>  159 - 163   (VAL  372  - ASN  376  <=> GLU  159  - ALA  163 )                          
 147: 6c70-A w7xt-A    45 -  48 <=>    2 -   5   (LEU   47  - LEU   50  <=> HIS    2  - GLN    5 )                          
 147: 6c70-A w7xt-A    82 - 109 <=>    9 -  36   (ILE   84  - PRO  111  <=> ARG    9  - PHE   36 )                          
 147: 6c70-A w7xt-A   122 - 125 <=>   94 -  97   (ALA  124  - LYS  127  <=> PRO   94  - HIS   97 )                          
 147: 6c70-A w7xt-A   136 - 139 <=>  170 - 173   (ALA  138  - PHE  141  <=> LEU  170  - PRO  173 )                          
 147: 6c70-A w7xt-A   144 - 151 <=>  175 - 182   (TRP  146  - GLU  153  <=> PHE  175  - SER  182 )                          
 147: 6c70-A w7xt-A   152 - 155 <=>  185 - 188   (ASP  154  - ILE  172  <=> ASP  185  - MET  188 )                          
 147: 6c70-A w7xt-A   175 - 186 <=>  288 - 299   (VAL  192  - VAL  203  <=> LEU  288  - VAL  299 )                          
 147: 6c70-A w7xt-A   188 - 208 <=>  342 - 362   (SER  205  - GLU  225  <=> LEU  342  - TYR  362 )                          
 147: 6c70-A w7xt-A   210 - 217 <=>  366 - 373   (LEU  227  - MET  234  <=> GLY  366  - ARG  373 )                          
 147: 6c70-A w7xt-A   234 - 237 <=>  377 - 380   (MET  320  - ARG  323  <=> SER  377  - THR  380 )                          
 147: 6c70-A w7xt-A   242 - 245 <=>  382 - 385   (TYR  328  - GLU  331  <=> PRO  382  - PRO  385 )                          
 147: 6c70-A w7xt-A   247 - 268 <=>  386 - 407   (HIS  333  - HIS  354  <=> ASP  386  - LEU  407 )                          
 147: 6c70-A w7xt-A   270 - 273 <=>  411 - 414   (LEU  356  - THR  359  <=> ILE  411  - ASP  414 )                          
 147: 6c70-A w7xt-A   299 - 327 <=>  421 - 449   (TYR  385  - ALA  413  <=> GLY  421  - SER  449 )                          
 147: 6c70-A w7xt-A   329 - 334 <=>  450 - 455   (TYR  415  - TYR  420  <=> ARG  450  - GLU  455 )                          
 147: 6c70-A w7xt-A   344 - 347 <=>  456 - 459   (VAL  430  - VAL  433  <=> VAL  456  - PRO  459 )                          
 147: 6c70-A w7xt-A   349 - 354 <=>  460 - 465   (GLN  435  - ALA  440  <=> THR  460  - ARG  465 )                          
 147: 6c70-A w7xt-A   366 - 378 <=>  472 - 484   (SER  452  - VAL  464  <=> ALA  472  - LEU  484 )                          
 147: 6c70-A w7xt-A   382 - 386 <=>  533 - 537   (MET  468  - GLN  472  <=> LYS  533  - VAL  537 )                          
 148: 6c70-A wa3s-A    12 -  16 <=>   11 -  15   (PRO   14  - VAL   18  <=> LEU   11  - ASP   15 )                          
 148: 6c70-A wa3s-A    20 -  23 <=>   58 -  61   (VAL   22  - PHE   25  <=> ARG   58  - ARG   61 )                          
 148: 6c70-A wa3s-A    24 -  27 <=>   63 -  66   (MET   26  - TYR   29  <=> ALA   63  - ASN   66 )                          
 148: 6c70-A wa3s-A    33 -  51 <=>   69 -  87   (LYS   35  - TYR   53  <=> ASP   69  - THR   87 )                          
 148: 6c70-A wa3s-A    54 -  62 <=>   88 -  96   (MET   56  - SER   64  <=> LEU   88  - THR   96 )                          
 148: 6c70-A wa3s-A    63 -  66 <=>   98 - 101   (ASP   65  - ASP   68  <=> MET   98  - VAL  101 )                          
 148: 6c70-A wa3s-A    67 -  97 <=>  125 - 155   (ASP   69  - LYS   99  <=> ARG  125  - MET  155 )                          
 148: 6c70-A wa3s-A   261 - 285 <=>  174 - 198   (TYR  347  - LYS  371  <=> THR  174  - SER  198 )                          
 148: 6c70-A wa3s-A   287 - 290 <=>  199 - 202   (ASN  373  - ASN  376  <=> PRO  199  - PHE  202 )                          
 148: 6c70-A wa3s-A   293 - 300 <=>  203 - 210   (ALA  379  - LEU  386  <=> PRO  203  - VAL  210 )                          
 148: 6c70-A wa3s-A   302 - 306 <=>  211 - 215   (TYR  388  - GLN  392  <=> SER  211  - ASN  215 )                          
 148: 6c70-A wa3s-A   360 - 363 <=>  226 - 229   (ALA  446  - PHE  449  <=> ARG  226  - ASN  229 )                          
 148: 6c70-A wa3s-A   364 - 367 <=>  231 - 234   (THR  450  - LEU  453  <=> ALA  231  - GLN  234 )                          
 148: 6c70-A wa3s-A   369 - 379 <=>  235 - 245   (LEU  455  - THR  465  <=> ARG  235  - GLU  245 )                          
 149: 6c70-A w7qx-A    16 -  19 <=>  165 - 168   (VAL   18  - GLY   21  <=> LEU  165  - ASP  168 )                          
 149: 6c70-A w7qx-A    24 -  27 <=>  169 - 172   (MET   26  - TYR   29  <=> ILE  169  - GLU  172 )                          
 149: 6c70-A w7qx-A    28 -  33 <=>  174 - 179   (TYR   30  - LYS   35  <=> ILE  174  - ILE  179 )                          
 149: 6c70-A w7qx-A    36 -  39 <=>  180 - 183   (HIS   38  - TYR   41  <=> LEU  180  - TYR  183 )                          
 149: 6c70-A w7qx-A    42 -  45 <=>  184 - 187   (VAL   44  - LEU   47  <=> ALA  184  - THR  187 )                          
 149: 6c70-A w7qx-A    65 -  88 <=>  220 - 243   (VAL   67  - PHE   90  <=> ASP  220  - ALA  243 )                          
 149: 6c70-A w7qx-A    91 -  95 <=>  244 - 248   (ARG   93  - PHE   97  <=> ASP  244  - LEU  248 )                          
 149: 6c70-A w7qx-A   256 - 259 <=>  249 - 252   (ALA  342  - ASP  345  <=> PRO  249  - HIS  252 )                          
 149: 6c70-A w7qx-A   261 - 285 <=>  253 - 277   (TYR  347  - LYS  371  <=> VAL  253  - ALA  277 )                          
 149: 6c70-A w7qx-A   287 - 318 <=>  287 - 318   (ASN  373  - ILE  404  <=> THR  287  - VAL  318 )                          
 149: 6c70-A w7qx-A   354 - 357 <=>  321 - 324   (ALA  440  - ILE  443  <=> LYS  321  - ARG  324 )                          
 149: 6c70-A w7qx-A   363 - 366 <=>  325 - 328   (PHE  449  - SER  452  <=> TRP  325  - TYR  328 )                          
 149: 6c70-A w7qx-A   367 - 379 <=>  331 - 343   (LEU  453  - THR  465  <=> GLY  331  - ARG  343 )                          
 149: 6c70-A w7qx-A   380 - 384 <=>  462 - 466   (TYR  466  - LEU  470  <=> LEU  462  - PRO  466 )                          
 150: 6c70-A w5ry-A    65 -  82 <=>   20 -  37   (VAL   67  - ILE   84  <=> LEU   20  - ARG   37 )                          
 150: 6c70-A w5ry-A    86 -  89 <=>   38 -  41   (ILE   88  - PRO   91  <=> PRO   38  - LEU   41 )                          
 150: 6c70-A w5ry-A    91 - 103 <=>   42 -  54   (ARG   93  - ASN  105  <=> ARG   42  - ALA   54 )                          
 150: 6c70-A w5ry-A   109 - 112 <=>   89 -  92   (PRO  111  - ALA  114  <=> THR   89  - MET   92 )                          
 150: 6c70-A w5ry-A   114 - 121 <=>   93 - 100   (SER  116  - LEU  123  <=> LYS   93  - ALA  100 )                          
 150: 6c70-A w5ry-A   183 - 187 <=>  120 - 124   (TYR  200  - ILE  204  <=> ILE  120  - ARG  124 )                          
 150: 6c70-A w5ry-A   188 - 218 <=>  126 - 156   (SER  205  - LYS  235  <=> SER  126  - LEU  156 )                          
 150: 6c70-A w5ry-A   220 - 223 <=>  157 - 160   (LEU  237  - LEU  240  <=> LYS  157  - PRO  160 )                          
 150: 6c70-A w5ry-A   238 - 241 <=>  166 - 169   (SER  324  - LYS  327  <=> SER  166  - CYS  169 )                          
 150: 6c70-A w5ry-A   244 - 287 <=>  189 - 232   (VAL  330  - ASN  373  <=> LYS  189  - ARG  232 )                          
 151: 6c70-A w3pk-A    31 -  34 <=>  250 - 253   (GLY   33  - PHE   36  <=> HIS  250  - GLY  253 )                          
 151: 6c70-A w3pk-A    60 -  95 <=>  517 - 552   (MET   62  - PHE   97  <=> LEU  517  - ARG  552 )                          
 151: 6c70-A w3pk-A   256 - 286 <=>  554 - 584   (ALA  342  - VAL  372  <=> GLY  554  - GLY  584 )                          
 151: 6c70-A w3pk-A   295 - 298 <=>  586 - 589   (THR  381  - GLY  384  <=> ASP  586  - ALA  589 )                          
 152: 6c70-A w3hq-A     1 -   4 <=>   73 -  76   (PHE    3  - GLN    6  <=> GLU   73  - ARG   76 )                          
 152: 6c70-A w3hq-A    64 -  98 <=>  160 - 194   (ASP   66  - THR  100  <=> SER  160  - GLN  194 )                          
 152: 6c70-A w3hq-A   255 - 286 <=>  196 - 227   (THR  341  - VAL  372  <=> PRO  196  - ASP  227 )                          
 152: 6c70-A w3hq-A   287 - 290 <=>  230 - 233   (ASN  373  - ASN  376  <=> VAL  230  - GLY  233 )                          
 152: 6c70-A w3hq-A   329 - 333 <=>  448 - 452   (TYR  415  - TRP  419  <=> GLU  448  - GLY  452 )                          
 152: 6c70-A w3hq-A   336 - 339 <=>  489 - 492   (GLY  422  - GLU  425  <=> GLN  489  - SER  492 )                          
 153: 6c70-A w71v-A    52 -  55 <=>   12 -  15   (GLY   54  - ALA   57  <=> SER   12  - GLY   15 )                          
 153: 6c70-A w71v-A    59 -  62 <=>   32 -  35   (MET   61  - SER   64  <=> PRO   32  - MET   35 )                          
 153: 6c70-A w71v-A    67 -  95 <=>   36 -  64   (ASP   69  - PHE   97  <=> GLY   36  - TRP   64 )                          
 153: 6c70-A w71v-A   259 - 286 <=>   65 -  92   (ASP  345  - VAL  372  <=> ARG   65  - LEU   92 )                          
 154: 6c70-A w9mg-A    63 -  93 <=>   41 -  71   (ASP   65  - LYS   95  <=> HIS   41  - ASP   71 )                          
 154: 6c70-A w9mg-A   261 - 284 <=>   74 -  97   (TYR  347  - THR  370  <=> LYS   74  - ALA   97 )                          
 154: 6c70-A w9mg-A   285 - 288 <=>  100 - 103   (LYS  371  - GLY  374  <=> ALA  100  - VAL  103 )                          
 154: 6c70-A w9mg-A   328 - 332 <=>  228 - 232   (ALA  414  - HIS  418  <=> PRO  228  - ALA  232 )                          
 155: 6c70-A w3z9-A     5 -  10 <=>  197 - 202   (GLY    7  - LEU   12  <=> ALA  197  - ARG  202 )                          
 155: 6c70-A w3z9-A    29 -  62 <=>  318 - 351   (SER   31  - SER   64  <=> SER  318  - ARG  351 )                          
 155: 6c70-A w3z9-A    63 -  99 <=>  355 - 391   (ASP   65  - LEU  101  <=> ILE  355  - LYS  391 )                          
 155: 6c70-A w3z9-A   259 - 285 <=>  395 - 421   (ASP  345  - LYS  371  <=> MET  395  - VAL  421 )                          
 155: 6c70-A w3z9-A   310 - 322 <=>  589 - 601   (PHE  396  - SER  408  <=> CYS  589  - VAL  601 )                          
 155: 6c70-A w3z9-A   359 - 362 <=>  626 - 629   (GLY  445  - PHE  448  <=> LEU  626  - SER  629 )                          
 156: 6c70-A wauf-A    60 -  89 <=>   54 -  83   (MET   62  - PRO   91  <=> TRP   54  - THR   83 )                          
 156: 6c70-A wauf-A    90 - 103 <=>   85 -  98   (VAL   92  - ASN  105  <=> LEU   85  - GLY   98 )                          
 156: 6c70-A wauf-A   252 - 285 <=>  102 - 135   (ARG  338  - LYS  371  <=> ALA  102  - ARG  135 )                          
 156: 6c70-A wauf-A   287 - 290 <=>  201 - 204   (ASN  373  - ASN  376  <=> PRO  201  - ALA  204 )                          
 156: 6c70-A wauf-A   292 - 306 <=>  205 - 219   (TYR  378  - GLN  392  <=> GLY  205  - ASN  219 )                          
 156: 6c70-A wauf-A   328 - 333 <=>  258 - 263   (ALA  414  - TRP  419  <=> GLU  258  - ILE  263 )                          
 157: 6c70-A w4se-A    63 -  88 <=>  361 - 386   (ASP   65  - PHE   90  <=> GLU  361  - GLU  386 )                          
 157: 6c70-A w4se-A    90 -  98 <=>  387 - 395   (VAL   92  - THR  100  <=> GLU  387  - ALA  395 )                          
 157: 6c70-A w4se-A   250 - 277 <=>  397 - 424   (VAL  336  - THR  363  <=> ASP  397  - ASP  424 )                          
 157: 6c70-A w4se-A   283 - 287 <=>  426 - 430   (ALA  369  - ASN  373  <=> PRO  426  - ASP  430 )                          
 158: 6c70-A w7ru-A    31 -  34 <=>   96 -  99   (GLY   33  - PHE   36  <=> ILE   96  - SER   99 )                          
 158: 6c70-A w7ru-A    64 -  90 <=>  142 - 168   (ASP   66  - VAL   92  <=> SER  142  - LEU  168 )                          
 158: 6c70-A w7ru-A    92 -  95 <=>  169 - 172   (SER   94  - PHE   97  <=> GLY  169  - SER  172 )                          
 158: 6c70-A w7ru-A   257 - 285 <=>  173 - 201   (VAL  343  - LYS  371  <=> ARG  173  - VAL  201 )                          
 158: 6c70-A w7ru-A   286 - 289 <=>  204 - 207   (VAL  372  - VAL  375  <=> PRO  204  - TYR  207 )                          
 158: 6c70-A w7ru-A   290 - 301 <=>  227 - 238   (ASN  376  - LEU  387  <=> VAL  227  - PRO  238 )                          
 158: 6c70-A w7ru-A   377 - 380 <=>  239 - 242   (VAL  463  - TYR  466  <=> ALA  239  - ARG  242 )                          
 159: 6c70-A w9d2-A     2 -   5 <=>   29 -  32   (LYS    4  - GLY    7  <=> PHE   29  - PHE   32 )                          
 159: 6c70-A w9d2-A     7 -  13 <=>   34 -  40   (VAL    9  - ASN   15  <=> LYS   34  - ALA   40 )                          
 159: 6c70-A w9d2-A    18 -  21 <=>   41 -  44   (GLN   20  - GLY   23  <=> SER   41  - ARG   44 )                          
 159: 6c70-A w9d2-A    36 -  39 <=>   48 -  51   (HIS   38  - TYR   41  <=> ASP   48  - PRO   51 )                          
 159: 6c70-A w9d2-A    41 -  44 <=>   52 -  55   (ILE   43  - LEU   46  <=> SER   52  - LEU   55 )                          
 159: 6c70-A w9d2-A    45 -  65 <=>  256 - 276   (LEU   47  - VAL   67  <=> GLY  256  - HIS  276 )                          
 159: 6c70-A w9d2-A    68 -  90 <=>  277 - 299   (LEU   70  - VAL   92  <=> ASP  277  - ASP  299 )                          
 159: 6c70-A w9d2-A    92 -  95 <=>  324 - 327   (SER   94  - PHE   97  <=> PRO  324  - GLY  327 )                          
 159: 6c70-A w9d2-A   261 - 288 <=>  330 - 357   (TYR  347  - GLY  374  <=> LEU  330  - GLY  357 )                          
 159: 6c70-A w9d2-A   290 - 314 <=>  358 - 382   (ASN  376  - GLY  400  <=> GLY  358  - GLY  382 )                          
 159: 6c70-A w9d2-A   360 - 363 <=>  410 - 413   (ALA  446  - PHE  449  <=> GLU  410  - ALA  413 )                          
 159: 6c70-A w9d2-A   365 - 377 <=>  414 - 426   (VAL  451  - VAL  463  <=> VAL  414  - THR  426 )                          
 160: 6c70-A w8bv-A     7 -  18 <=>   39 -  50   (VAL    9  - GLN   20  <=> GLN   39  - TYR   50 )                          
 160: 6c70-A w8bv-A    22 -  25 <=>   51 -  54   (HIS   24  - PHE   27  <=> LEU   51  - PHE   54 )                          
 160: 6c70-A w8bv-A    40 -  43 <=>   55 -  58   (CYS   42  - THR   45  <=> TRP   55  - PRO   58 )                          
 160: 6c70-A w8bv-A    88 - 100 <=>   64 -  76   (PHE   90  - ALA  102  <=> ASN   64  - ILE   76 )                          
 160: 6c70-A w8bv-A   101 - 104 <=>   78 -  81   (ILE  103  - ASN  106  <=> ILE   78  - LEU   81 )                          
 160: 6c70-A w8bv-A   105 - 108 <=>   86 -  89   (PRO  107  - HIS  110  <=> PHE   86  - THR   89 )                          
 160: 6c70-A w8bv-A   115 - 134 <=>   91 - 110   (ASN  117  - ALA  136  <=> GLU   91  - ALA  110 )                          
 160: 6c70-A w8bv-A   135 - 144 <=>  112 - 121   (GLY  137  - TRP  146  <=> LEU  112  - ARG  121 )                          
 160: 6c70-A w8bv-A   185 - 203 <=>  123 - 141   (LEU  202  - LEU  220  <=> THR  123  - VAL  141 )                          
 160: 6c70-A w8bv-A   207 - 218 <=>  142 - 153   (CYS  224  - LYS  235  <=> LEU  142  - VAL  153 )                          
 160: 6c70-A w8bv-A   244 - 248 <=>  154 - 158   (VAL  330  - LYS  334  <=> PRO  154  - ASP  158 )                          
 160: 6c70-A w8bv-A   265 - 277 <=>  172 - 184   (LEU  351  - THR  363  <=> TYR  172  - ARG  184 )                          
 160: 6c70-A w8bv-A   303 - 328 <=>  187 - 212   (THR  389  - ALA  414  <=> ASP  187  - GLN  212 )                          
 160: 6c70-A w8bv-A   334 - 337 <=>  218 - 221   (TYR  420  - SER  423  <=> GLY  218  - VAL  221 )                          
 161: 6c70-A w4ij-A     4 -   9 <=>    8 -  13   (GLN    6  - ASP   11  <=> THR    8  - MET   13 )                          
 161: 6c70-A w4ij-A    27 -  31 <=>   15 -  19   (TYR   29  - GLY   33  <=> ILE   15  - PRO   19 )                          
 161: 6c70-A w4ij-A    32 -  63 <=>   26 -  57   (LYS   34  - ASP   65  <=> PHE   26  - LEU   57 )                          
 161: 6c70-A w4ij-A    67 -  92 <=>   58 -  83   (ASP   69  - SER   94  <=> LYS   58  - PHE   83 )                          
 161: 6c70-A w4ij-A    95 -  98 <=>   85 -  88   (PHE   97  - THR  100  <=> TYR   85  - HIS   88 )                          
 161: 6c70-A w4ij-A   259 - 284 <=>   91 - 116   (ASP  345  - THR  370  <=> TYR   91  - ALA  116 )                          
 161: 6c70-A w4ij-A   285 - 288 <=>  221 - 224   (LYS  371  - GLY  374  <=> ILE  221  - ASP  224 )                          
 161: 6c70-A w4ij-A   291 - 294 <=>  226 - 229   (VAL  377  - ALA  380  <=> ARG  226  - LYS  229 )                          
 161: 6c70-A w4ij-A   296 - 315 <=>  230 - 249   (VAL  382  - ASN  401  <=> PRO  230  - ILE  249 )                          
 161: 6c70-A w4ij-A   329 - 332 <=>  451 - 454   (TYR  415  - HIS  418  <=> ASP  451  - TYR  454 )                          
 161: 6c70-A w4ij-A   335 - 339 <=>  455 - 459   (ASP  421  - GLU  425  <=> ASN  455  - ASP  459 )                          
 162: 6c70-A w54o-A     9 -  21 <=>  327 - 339   (ASP   11  - GLY   23  <=> ARG  327  - GLN  339 )                          
 162: 6c70-A w54o-A    40 -  43 <=>  340 - 343   (CYS   42  - THR   45  <=> GLY  340  - THR  343 )                          
 162: 6c70-A w54o-A   183 - 198 <=>  344 - 359   (TYR  200  - LEU  215  <=> ASP  344  - THR  359 )                          
 162: 6c70-A w54o-A   200 - 209 <=>  360 - 369   (CYS  217  - GLN  226  <=> LEU  360  - SER  369 )                          
 162: 6c70-A w54o-A   212 - 215 <=>  370 - 373   (HIS  229  - ALA  232  <=> ILE  370  - ALA  373 )                          
 162: 6c70-A w54o-A   218 - 221 <=>  374 - 377   (LYS  235  - MET  238  <=> SER  374  - GLU  377 )                          
 162: 6c70-A w54o-A   240 - 258 <=>  378 - 396   (ILE  326  - GLY  344  <=> GLU  378  - HIS  396 )                          
 162: 6c70-A w54o-A   260 - 270 <=>  397 - 407   (ALA  346  - LEU  356  <=> ASP  397  - ASN  407 )                          
 162: 6c70-A w54o-A   274 - 277 <=>  440 - 443   (ILE  360  - THR  363  <=> LYS  440  - TRP  443 )                          
 162: 6c70-A w54o-A   295 - 329 <=>  469 - 503   (THR  381  - TYR  415  <=> PRO  469  - PRO  503 )                          
 162: 6c70-A w54o-A   346 - 350 <=>  504 - 508   (ILE  432  - GLN  436  <=> LYS  504  - PRO  508 )                          
 162: 6c70-A w54o-A   361 - 364 <=>  514 - 517   (LYS  447  - THR  450  <=> ALA  514  - ASN  517 )                          
 162: 6c70-A w54o-A   366 - 379 <=>  518 - 531   (SER  452  - THR  465  <=> ASP  518  - GLU  531 )                          
 162: 6c70-A w54o-A   381 - 388 <=>  571 - 578   (PHE  467  - LYS  474  <=> ILE  571  - MET  578 )                          
 163: 6c70-A w6ef-A    49 -  53 <=>  131 - 135   (LEU   51  - MET   55  <=> PHE  131  - ILE  135 )                          
 163: 6c70-A w6ef-A    56 -  61 <=>  137 - 142   (VAL   58  - GLU   63  <=> ALA  137  - LEU  142 )                          
 163: 6c70-A w6ef-A    64 -  88 <=>  202 - 226   (ASP   66  - PHE   90  <=> ALA  202  - ARG  226 )                          
 163: 6c70-A w6ef-A   261 - 283 <=>  229 - 251   (TYR  347  - ALA  369  <=> GLN  229  - ARG  251 )                          
 163: 6c70-A w6ef-A   296 - 318 <=>  252 - 274   (VAL  382  - ILE  404  <=> ASN  252  - GLY  274 )                          
 163: 6c70-A w6ef-A   364 - 378 <=>  275 - 289   (THR  450  - VAL  464  <=> THR  275  - CYS  289 )                          
 163: 6c70-A w6ef-A   380 - 383 <=>  290 - 293   (TYR  466  - VAL  469  <=> GLN  290  - SER  293 )                          
 163: 6c70-A w6ef-A   384 - 388 <=>  439 - 443   (LEU  470  - LYS  474  <=> PHE  439  - ILE  443 )                          
 164: 6c70-A w2o9-A    56 -  65 <=>   55 -  64   (VAL   58  - VAL   67  <=> TYR   55  - THR   64 )                          
 164: 6c70-A w2o9-A    67 -  92 <=>   65 -  90   (ASP   69  - SER   94  <=> SER   65  - ALA   90 )                          
 164: 6c70-A w2o9-A   260 - 285 <=>   92 - 117   (ALA  346  - LYS  371  <=> VAL   92  - GLU  117 )                          
 164: 6c70-A w2o9-A   286 - 290 <=>  119 - 123   (VAL  372  - ASN  376  <=> SER  119  - THR  123 )                          
 165: 6c70-A w7sl-A    63 -  93 <=>    1 -  31   (ASP   65  - LYS   95  <=> MET    1  - GLY   31 )                          
 165: 6c70-A w7sl-A    96 -  99 <=>   32 -  35   (TYR   98  - LEU  101  <=> ARG   32  - ASN   35 )                          
 165: 6c70-A w7sl-A   256 - 259 <=>   37 -  40   (ALA  342  - ASP  345  <=> SER   37  - THR   40 )                          
 165: 6c70-A w7sl-A   261 - 286 <=>   41 -  66   (TYR  347  - VAL  372  <=> ILE   41  - SER   66 )                          
 165: 6c70-A w7sl-A   287 - 290 <=>   68 -  71   (ASN  373  - ASN  376  <=> VAL   68  - ARG   71 )                          
 165: 6c70-A w7sl-A   308 - 313 <=>  195 - 200   (PHE  394  - PHE  399  <=> LEU  195  - PRO  200 )                          
 165: 6c70-A w7sl-A   318 - 321 <=>  202 - 205   (ILE  404  - SER  407  <=> GLY  202  - ASN  205 )                          
 165: 6c70-A w7sl-A   324 - 327 <=>  206 - 209   (VAL  410  - ALA  413  <=> ALA  206  - ASP  209 )                          
 165: 6c70-A w7sl-A   330 - 333 <=>  210 - 213   (SER  416  - TRP  419  <=> PRO  210  - ASN  213 )                          
 165: 6c70-A w7sl-A   336 - 339 <=>  214 - 217   (GLY  422  - GLU  425  <=> SER  214  - MET  217 )                          
 166: 6c70-A w68n-A    63 -  97 <=>   70 - 104   (ASP   65  - LYS   99  <=> TRP   70  - ARG  104 )                          
 166: 6c70-A w68n-A    99 - 102 <=>  105 - 108   (LEU  101  - TRP  104  <=> SER  105  - GLU  108 )                          
 166: 6c70-A w68n-A   253 - 286 <=>  111 - 144   (LEU  339  - VAL  372  <=> ARG  111  - GLU  144 )                          
 166: 6c70-A w68n-A   287 - 290 <=>  147 - 150   (ASN  373  - ASN  376  <=> MET  147  - ILE  150 )                          
 166: 6c70-A w68n-A   325 - 328 <=>  412 - 415   (MET  411  - ALA  414  <=> VAL  412  - MET  415 )                          
 166: 6c70-A w68n-A   385 - 388 <=> 1035 -1038   (VAL  471  - LYS  474  <=> ASN 1035  - LYS 1038 )                          
 167: 6c70-A w7v1-A    64 -  95 <=>   53 -  84   (ASP   66  - PHE   97  <=> ASN   53  - ARG   84 )                          
 167: 6c70-A w7v1-A   259 - 262 <=>   86 -  89   (ASP  345  - GLY  348  <=> GLN   86  - ALA   89 )                          
 167: 6c70-A w7v1-A   263 - 289 <=>   91 - 117   (VAL  349  - VAL  375  <=> LEU   91  - SER  117 )                          
 168: 6c70-A w6k3-A    63 -  89 <=>    1 -  27   (ASP   65  - PRO   91  <=> MET    1  - ALA   27 )                          
 168: 6c70-A w6k3-A    91 -  99 <=>   28 -  36   (ARG   93  - LEU  101  <=> LEU   28  - ARG   36 )                          
 168: 6c70-A w6k3-A   253 - 282 <=>   38 -  67   (LEU  339  - GLN  368  <=> ALA   38  - GLN   67 )                          
 168: 6c70-A w6k3-A   284 - 287 <=>   68 -  71   (THR  370  - ASN  373  <=> GLY   68  - GLN   71 )                          
 168: 6c70-A w6k3-A   305 - 308 <=>  132 - 135   (GLY  391  - PHE  394  <=> HIS  132  - ASN  135 )                          
 168: 6c70-A w6k3-A   370 - 380 <=>  138 - 148   (PHE  456  - TYR  466  <=> ASN  138  - VAL  148 )                          
 169: 6c70-A wand-A    63 -  89 <=>    2 -  28   (ASP   65  - PRO   91  <=> SER    2  - LYS   28 )                          
 169: 6c70-A wand-A    91 -  98 <=>   29 -  36   (ARG   93  - THR  100  <=> PHE   29  - SER   36 )                          
 169: 6c70-A wand-A   256 - 287 <=>   38 -  69   (ALA  342  - ASN  373  <=> ASN   38  - GLU   69 )                          
 169: 6c70-A wand-A   289 - 312 <=>   87 - 110   (VAL  375  - ILE  398  <=> ARG   87  - LYS  110 )                          
 169: 6c70-A wand-A   328 - 332 <=>  381 - 385   (ALA  414  - HIS  418  <=> PRO  381  - MET  385 )                          
 169: 6c70-A wand-A   335 - 339 <=>  386 - 390   (ASP  421  - GLU  425  <=> MET  386  - VAL  390 )                          
 170: 6c70-A wahl-A     9 -  12 <=>  375 - 378   (ASP   11  - PRO   14  <=> ARG  375  - ILE  378 )                          
 170: 6c70-A wahl-A    15 -  21 <=>  379 - 385   (ARG   17  - GLY   23  <=> ILE  379  - ALA  385 )                          
 170: 6c70-A wahl-A    45 -  48 <=>  387 - 390   (LEU   47  - LEU   50  <=> VAL  387  - PRO  390 )                          
 170: 6c70-A wahl-A    50 -  53 <=>  391 - 394   (GLN   52  - MET   55  <=> LEU  391  - PRO  394 )                          
 170: 6c70-A wahl-A    55 -  59 <=>  396 - 400   (ALA   57  - MET   61  <=> LEU  396  - GLU  400 )                          
 170: 6c70-A wahl-A    64 -  68 <=>  404 - 408   (ASP   66  - LEU   70  <=> ASP  404  - LEU  408 )                          
 170: 6c70-A wahl-A    75 -  80 <=>  415 - 420   (MET   77  - HIS   82  <=> LEU  415  - GLU  420 )                          
 170: 6c70-A wahl-A   189 - 205 <=>  421 - 437   (MET  206  - PHE  222  <=> THR  421  - SER  437 )                          
 170: 6c70-A wahl-A   243 - 249 <=>  446 - 452   (TRP  329  - HIS  335  <=> THR  446  - THR  452 )                          
 170: 6c70-A wahl-A   250 - 271 <=>  458 - 479   (VAL  336  - THR  357  <=> LEU  458  - ALA  479 )                          
 170: 6c70-A wahl-A   275 - 278 <=>  485 - 488   (THR  361  - LEU  364  <=> GLN  485  - PRO  488 )                          
 170: 6c70-A wahl-A   283 - 286 <=>  490 - 493   (ALA  369  - VAL  372  <=> SER  490  - PRO  493 )                          
 170: 6c70-A wahl-A   292 - 329 <=>  495 - 532   (TYR  378  - TYR  415  <=> ASN  495  - ASP  532 )                          
 170: 6c70-A wahl-A   346 - 349 <=>  533 - 536   (ILE  432  - GLN  435  <=> ASN  533  - ARG  536 )                          
 170: 6c70-A wahl-A   352 - 355 <=>  541 - 544   (GLN  438  - MET  441  <=> TYR  541  - ALA  544 )                          
 170: 6c70-A wahl-A   366 - 387 <=>  550 - 571   (SER  452  - LEU  473  <=> MET  550  - VAL  571 )                          
 171: 6c70-A w2a7-A    39 -  42 <=>  546 - 549   (TYR   41  - VAL   44  <=> GLU  546  - VAL  549 )                          
 171: 6c70-A w2a7-A    52 -  57 <=>  568 - 573   (GLY   54  - ASN   59  <=> GLU  568  - PHE  573 )                          
 171: 6c70-A w2a7-A    62 -  65 <=>  653 - 656   (SER   64  - VAL   67  <=> SER  653  - ALA  656 )                          
 171: 6c70-A w2a7-A    68 -  84 <=>  657 - 673   (LEU   70  - LYS   86  <=> HIS  657  - ASN  673 )                          
 171: 6c70-A w2a7-A   264 - 290 <=>  675 - 701   (ALA  350  - ASN  376  <=> PRO  675  - ALA  701 )                          
 171: 6c70-A w2a7-A   292 - 305 <=>  702 - 715   (TYR  378  - GLY  391  <=> GLU  702  - ALA  715 )                          
 171: 6c70-A w2a7-A   307 - 310 <=>  716 - 719   (VAL  393  - PHE  396  <=> ASP  716  - THR  719 )                          
 171: 6c70-A w2a7-A   363 - 366 <=>  722 - 725   (PHE  449  - SER  452  <=> LEU  722  - THR  725 )                          
 171: 6c70-A w2a7-A   370 - 382 <=>  728 - 740   (PHE  456  - MET  468  <=> ASP  728  - LYS  740 )                          
 172: 6c70-A w5ne-A     1 -   4 <=>    5 -   8   (PHE    3  - GLN    6  <=> ASN    5  - PRO    8 )                          
 172: 6c70-A w5ne-A    65 -  93 <=>  693 - 721   (VAL   67  - LYS   95  <=> ASN  693  - ILE  721 )                          
 172: 6c70-A w5ne-A    96 -  99 <=>  722 - 725   (TYR   98  - LEU  101  <=> ASP  722  - ASP  725 )                          
 172: 6c70-A w5ne-A   257 - 286 <=>  727 - 756   (VAL  343  - VAL  372  <=> ASP  727  - GLU  756 )                          
 172: 6c70-A w5ne-A   287 - 291 <=>  759 - 763   (ASN  373  - VAL  377  <=> LYS  759  - ASN  763 )                          
 172: 6c70-A w5ne-A   294 - 304 <=>  764 - 774   (ALA  380  - LEU  390  <=> ASP  764  - ALA  774 )                          
 173: 6c70-A w8c0-A    42 -  50 <=>   79 -  87   (VAL   44  - GLN   52  <=> GLY   79  - GLY   87 )                          
 173: 6c70-A w8c0-A    64 -  95 <=>  113 - 144   (ASP   66  - PHE   97  <=> PRO  113  - GLY  144 )                          
 173: 6c70-A w8c0-A    96 -  99 <=>  196 - 199   (TYR   98  - LEU  101  <=> TRP  196  - LEU  199 )                          
 173: 6c70-A w8c0-A   258 - 278 <=>  202 - 222   (GLY  344  - LEU  364  <=> LEU  202  - ARG  222 )                          
 173: 6c70-A w8c0-A   279 - 285 <=>  226 - 232   (LEU  365  - LYS  371  <=> THR  226  - ALA  232 )                          
 173: 6c70-A w8c0-A   306 - 309 <=>  299 - 302   (GLN  392  - LEU  395  <=> SER  299  - SER  302 )                          
 173: 6c70-A w8c0-A   311 - 314 <=>  303 - 306   (CYS  397  - GLY  400  <=> ILE  303  - GLY  306 )                          
 173: 6c70-A w8c0-A   325 - 330 <=>  386 - 391   (MET  411  - SER  416  <=> GLY  386  - ARG  391 )                          
 173: 6c70-A w8c0-A   331 - 334 <=>  393 - 396   (CYS  417  - TYR  420  <=> ARG  393  - GLY  396 )                          
 173: 6c70-A w8c0-A   336 - 339 <=>  397 - 400   (GLY  422  - GLU  425  <=> ASN  397  - SER  400 )                          
 174: 6c70-A w9be-A    63 -  93 <=>  240 - 270   (ASP   65  - LYS   95  <=> GLU  240  - PHE  270 )                          
 174: 6c70-A w9be-A    99 - 102 <=>  274 - 277   (LEU  101  - TRP  104  <=> PHE  274  - LYS  277 )                          
 174: 6c70-A w9be-A   251 - 258 <=>  279 - 286   (VAL  337  - GLY  344  <=> ALA  279  - CYS  286 )                          
 174: 6c70-A w9be-A   260 - 286 <=>  287 - 313   (ALA  346  - VAL  372  <=> ALA  287  - VAL  313 )                          
 174: 6c70-A w9be-A   287 - 290 <=>  316 - 319   (ASN  373  - ASN  376  <=> ILE  316  - ASP  319 )                          
 175: 6c70-A wakz-A    28 -  63 <=>  232 - 267   (TYR   30  - ASP   65  <=> HIS  232  - ASN  267 )                          
 175: 6c70-A wakz-A    65 -  92 <=>  292 - 319   (VAL   67  - SER   94  <=> LEU  292  - SER  319 )                          
 175: 6c70-A wakz-A   152 - 155 <=>  372 - 375   (ASP  154  - ILE  172  <=> SER  372  - SER  375 )                          
 175: 6c70-A wakz-A   158 - 161 <=>  397 - 400   (LEU  175  - ARG  178  <=> MET  397  - ALA  400 )                          
 175: 6c70-A wakz-A   180 - 184 <=>  401 - 405   (TYR  197  - TYR  201  <=> GLN  401  - ARG  405 )                          
 175: 6c70-A wakz-A   186 - 189 <=>  406 - 409   (VAL  203  - MET  206  <=> TYR  406  - TYR  409 )                          
 175: 6c70-A wakz-A   225 - 230 <=>  533 - 538   (ALA  242  - LYS  316  <=> MET  533  - ASP  538 )                          
 175: 6c70-A wakz-A   241 - 244 <=>  627 - 630   (LYS  327  - VAL  330  <=> SER  627  - GLN  630 )                          
 175: 6c70-A wakz-A   247 - 253 <=>  631 - 637   (HIS  333  - LEU  339  <=> ARG  631  - LYS  637 )                          
 175: 6c70-A wakz-A   316 - 320 <=>  641 - 645   (ARG  402  - GLU  406  <=> LEU  641  - GLU  645 )                          
 176: 6c70-A w4e3-A    63 -  97 <=>    8 -  42   (ASP   65  - LYS   99  <=> GLN    8  - SER   42 )                          
 176: 6c70-A w4e3-A   101 - 108 <=>  250 - 257   (ILE  103  - HIS  110  <=> ASP  250  - LEU  257 )                          
 176: 6c70-A w4e3-A   110 - 113 <=>  285 - 288   (LEU  112  - GLU  115  <=> ARG  285  - LEU  288 )                          
 176: 6c70-A w4e3-A   213 - 220 <=>  300 - 307   (LEU  230  - LEU  237  <=> HIS  300  - THR  307 )                          
 176: 6c70-A w4e3-A   252 - 257 <=>  370 - 375   (ARG  338  - VAL  343  <=> SER  370  - VAL  375 )                          
 176: 6c70-A w4e3-A   259 - 262 <=>  376 - 379   (ASP  345  - GLY  348  <=> GLU  376  - LEU  379 )                          
 176: 6c70-A w4e3-A   263 - 285 <=>  381 - 403   (VAL  349  - LYS  371  <=> LEU  381  - MET  403 )                          
 176: 6c70-A w4e3-A   286 - 290 <=>  406 - 410   (VAL  372  - ASN  376  <=> TYR  406  - PRO  410 )                          
 177: 6c70-A w8tu-A    12 -  17 <=>   89 -  94   (PRO   14  - MET   19  <=> THR   89  - ASP   94 )                          
 177: 6c70-A w8tu-A    63 -  92 <=>  148 - 177   (ASP   65  - SER   94  <=> LEU  148  - ALA  177 )                          
 177: 6c70-A w8tu-A    93 -  96 <=>  179 - 182   (LYS   95  - TYR   98  <=> GLY  179  - CYS  182 )                          
 177: 6c70-A w8tu-A    98 - 102 <=>  183 - 187   (THR  100  - TRP  104  <=> SER  183  - ARG  187 )                          
 177: 6c70-A w8tu-A   256 - 283 <=>  190 - 217   (ALA  342  - ALA  369  <=> PHE  190  - GLN  217 )                          
 177: 6c70-A w8tu-A   284 - 287 <=>  219 - 222   (THR  370  - ASN  373  <=> ARG  219  - GLU  222 )                          
 177: 6c70-A w8tu-A   288 - 294 <=>  224 - 230   (GLY  374  - ALA  380  <=> MET  224  - VAL  230 )                          
 177: 6c70-A w8tu-A   301 - 315 <=>  235 - 249   (LEU  387  - ASN  401  <=> MET  235  - SER  249 )                          
 177: 6c70-A w8tu-A   316 - 321 <=>  263 - 268   (ARG  402  - SER  407  <=> VAL  263  - GLY  268 )                          
 177: 6c70-A w8tu-A   322 - 328 <=>  270 - 276   (SER  408  - ALA  414  <=> LEU  270  - GLY  276 )                          
 177: 6c70-A w8tu-A   344 - 347 <=>  277 - 280   (VAL  430  - VAL  433  <=> GLY  277  - VAL  280 )                          
 178: 6c70-A w7g9-A     1 -   4 <=>  119 - 122   (PHE    3  - GLN    6  <=> LEU  119  - VAL  122 )                          
 178: 6c70-A w7g9-A     5 -   8 <=>  145 - 148   (GLY    7  - ALA   10  <=> GLN  145  - ILE  148 )                          
 178: 6c70-A w7g9-A    11 -  14 <=>  155 - 158   (LEU   13  - ILE   16  <=> ALA  155  - LEU  158 )                          
 178: 6c70-A w7g9-A    24 -  28 <=>  202 - 206   (MET   26  - TYR   30  <=> PHE  202  - ASP  206 )                          
 178: 6c70-A w7g9-A    29 -  32 <=>  209 - 212   (SER   31  - LYS   34  <=> ARG  209  - PRO  212 )                          
 178: 6c70-A w7g9-A    35 -  38 <=>  213 - 216   (PRO   37  - ILE   40  <=> VAL  213  - GLY  216 )                          
 178: 6c70-A w7g9-A    41 -  44 <=>  217 - 220   (ILE   43  - LEU   46  <=> GLN  217  - ILE  220 )                          
 178: 6c70-A w7g9-A    86 -  90 <=>  221 - 225   (ILE   88  - VAL   92  <=> VAL  221  - TYR  225 )                          
 178: 6c70-A w7g9-A   190 - 193 <=>  233 - 236   (ALA  207  - ASN  210  <=> CYS  233  - GLU  236 )                          
 178: 6c70-A w7g9-A   196 - 214 <=>  237 - 255   (ASP  213  - LYS  231  <=> LEU  237  - GLY  255 )                          
 178: 6c70-A w7g9-A   246 - 271 <=>  256 - 281   (ARG  332  - THR  357  <=> SER  256  - PRO  281 )                          
 178: 6c70-A w7g9-A   273 - 276 <=>  318 - 321   (THR  359  - LEU  362  <=> ALA  318  - THR  321 )                          
 178: 6c70-A w7g9-A   297 - 300 <=>  335 - 338   (ILE  383  - LEU  386  <=> THR  335  - GLY  338 )                          
 178: 6c70-A w7g9-A   302 - 328 <=>  339 - 365   (TYR  388  - ALA  414  <=> PHE  339  - ALA  365 )                          
 178: 6c70-A w7g9-A   343 - 355 <=>  366 - 378   (PHE  429  - MET  441  <=> SER  366  - ALA  378 )                          
 178: 6c70-A w7g9-A   364 - 367 <=>  383 - 386   (THR  450  - LEU  453  <=> GLN  383  - LYS  386 )                          
 178: 6c70-A w7g9-A   369 - 380 <=>  387 - 398   (LEU  455  - TYR  466  <=> ILE  387  - VAL  398 )                          
 178: 6c70-A w7g9-A   383 - 387 <=>  399 - 403   (VAL  469  - LEU  473  <=> THR  399  - PHE  403 )                          
 179: 6c70-A wa5m-A     5 -   8 <=>  129 - 132   (GLY    7  - ALA   10  <=> ALA  129  - ASN  132 )                          
 179: 6c70-A wa5m-A    66 -  92 <=>  946 - 972   (ASP   68  - SER   94  <=> PRO  946  - LYS  972 )                          
 179: 6c70-A wa5m-A    93 -  96 <=>  974 - 977   (LYS   95  - TYR   98  <=> GLY  974  - LYS  977 )                          
 179: 6c70-A wa5m-A   253 - 256 <=>  980 - 983   (LEU  339  - ALA  342  <=> ALA  980  - ASP  983 )                          
 179: 6c70-A wa5m-A   257 - 281 <=>  985 -1009   (VAL  343  - TYR  367  <=> ALA  985  - ASN 1009 )                          
 179: 6c70-A wa5m-A   297 - 300 <=> 1035 -1038   (ILE  383  - LEU  386  <=> MET 1035  - LEU 1038 )                          
 179: 6c70-A wa5m-A   305 - 308 <=> 1039 -1042   (GLY  391  - PHE  394  <=> LEU 1039  - GLN 1042 )                          
 179: 6c70-A wa5m-A   311 - 314 <=> 1043 -1046   (CYS  397  - GLY  400  <=> ASP 1043  - GLY 1046 )                          
 179: 6c70-A wa5m-A   320 - 323 <=> 1384 -1387   (GLU  406  - SER  409  <=> SER 1384  - ALA 1387 )                          
 179: 6c70-A wa5m-A   324 - 331 <=> 1390 -1397   (VAL  410  - CYS  417  <=> PRO 1390  - ASN 1397 )                          
 179: 6c70-A wa5m-A   344 - 347 <=> 1399 -1402   (VAL  430  - VAL  433  <=> SER 1399  - ILE 1402 )                          
 179: 6c70-A wa5m-A   350 - 353 <=> 1403 -1406   (GLN  436  - LYS  439  <=> SER 1403  - VAL 1406 )                          
 180: 6c70-A w8qy-A    64 -  78 <=>    5 -  19   (ASP   66  - PHE   80  <=> THR    5  - SER   19 )                          
 180: 6c70-A w8qy-A    79 -  92 <=>   38 -  51   (LEU   81  - SER   94  <=> LYS   38  - SER   51 )                          
 180: 6c70-A w8qy-A    95 -  98 <=>   52 -  55   (PHE   97  - THR  100  <=> SER   52  - LEU   55 )                          
 180: 6c70-A w8qy-A   253 - 256 <=>   56 -  59   (LEU  339  - ALA  342  <=> PRO   56  - PRO   59 )                          
 180: 6c70-A w8qy-A   258 - 287 <=>   60 -  89   (GLY  344  - ASN  373  <=> SER   60  - ASP   89 )                          
 180: 6c70-A w8qy-A   288 - 312 <=>   96 - 120   (GLY  374  - ILE  398  <=> THR   96  - ARG  120 )                          
 180: 6c70-A w8qy-A   325 - 329 <=>  141 - 145   (MET  411  - TYR  415  <=> ASP  141  - PHE  145 )                          
 180: 6c70-A w8qy-A   330 - 335 <=>  147 - 152   (SER  416  - ASP  421  <=> THR  147  - GLU  152 )                          
 180: 6c70-A w8qy-A   336 - 339 <=>  155 - 158   (GLY  422  - GLU  425  <=> ALA  155  - MET  158 )                          
 181: 6c70-A w7tm-A    31 -  35 <=>  103 - 107   (GLY   33  - PRO   37  <=> LYS  103  - PRO  107 )                          
 181: 6c70-A w7tm-A    48 -  51 <=>  196 - 199   (LEU   50  - TYR   53  <=> PRO  196  - ASP  199 )                          
 181: 6c70-A w7tm-A    65 -  88 <=>  229 - 252   (VAL   67  - PHE   90  <=> LYS  229  - ALA  252 )                          
 181: 6c70-A w7tm-A    91 -  95 <=>  253 - 257   (ARG   93  - PHE   97  <=> ALA  253  - ASP  257 )                          
 181: 6c70-A w7tm-A   259 - 283 <=>  260 - 284   (ASP  345  - ALA  369  <=> ASP  260  - LYS  284 )                          
 181: 6c70-A w7tm-A   296 - 310 <=>  285 - 299   (VAL  382  - PHE  396  <=> ARG  285  - ALA  299 )                          
 181: 6c70-A w7tm-A   363 - 370 <=>  302 - 309   (PHE  449  - PHE  456  <=> LYS  302  - LYS  309 )                          
 181: 6c70-A w7tm-A   372 - 386 <=>  310 - 324   (SER  458  - GLN  472  <=> ALA  310  - LYS  324 )                          
 182: 6c70-A w54h-A    64 -  94 <=>   30 -  60   (ASP   66  - ILE   96  <=> PHE   30  - LYS   60 )                          
 182: 6c70-A w54h-A    96 - 100 <=>   61 -  65   (TYR   98  - ALA  102  <=> ALA   61  - ARG   65 )                          
 182: 6c70-A w54h-A   122 - 125 <=>   73 -  76   (ALA  124  - LYS  127  <=> GLY   73  - ASP   76 )                          
 182: 6c70-A w54h-A   135 - 139 <=>   94 -  98   (GLY  137  - PHE  141  <=> ALA   94  - PHE   98 )                          
 182: 6c70-A w54h-A   178 - 202 <=>  118 - 142   (LEU  195  - TRP  219  <=> VAL  118  - PHE  142 )                          
 182: 6c70-A w54h-A   249 - 253 <=>  146 - 150   (HIS  335  - LEU  339  <=> PRO  146  - VAL  150 )                          
 182: 6c70-A w54h-A   257 - 260 <=>  162 - 165   (VAL  343  - ALA  346  <=> ILE  162  - THR  165 )                          
 182: 6c70-A w54h-A   262 - 286 <=>  174 - 198   (GLY  348  - VAL  372  <=> LEU  174  - CYS  198 )                          
 182: 6c70-A w54h-A   287 - 290 <=>  201 - 204   (ASN  373  - ASN  376  <=> ALA  201  - ARG  204 )                          
 182: 6c70-A w54h-A   381 - 388 <=>  228 - 235   (PHE  467  - LYS  474  <=> LEU  228  - GLN  235 )                          
 183: 6c70-A w76l-A    34 -  37 <=>   63 -  66   (PHE   36  - ARG   39  <=> PRO   63  - PRO   66 )                          
 183: 6c70-A w76l-A    40 -  53 <=>   67 -  80   (CYS   42  - MET   55  <=> LEU   67  - GLU   80 )                          
 183: 6c70-A w76l-A    54 -  62 <=>   82 -  90   (MET   56  - SER   64  <=> VAL   82  - GLU   90 )                          
 183: 6c70-A w76l-A    63 -  93 <=>   92 - 122   (ASP   65  - LYS   95  <=> ILE   92  - LYS  122 )                          
 183: 6c70-A w76l-A    95 -  98 <=>  123 - 126   (PHE   97  - THR  100  <=> PRO  123  - GLN  126 )                          
 183: 6c70-A w76l-A   134 - 150 <=>  172 - 188   (ALA  136  - ILE  152  <=> GLU  172  - TYR  188 )                          
 183: 6c70-A w76l-A   151 - 154 <=>  191 - 194   (GLU  153  - PRO  171  <=> ASN  191  - LEU  194 )                          
 183: 6c70-A w76l-A   158 - 161 <=>  211 - 214   (LEU  175  - ARG  178  <=> TYR  211  - VAL  214 )                          
 183: 6c70-A w76l-A   181 - 187 <=>  215 - 221   (GLN  198  - ILE  204  <=> PHE  215  - TYR  221 )                          
 183: 6c70-A w76l-A   259 - 269 <=>  239 - 249   (ASP  345  - MET  355  <=> ASP  239  - SER  249 )                          
 183: 6c70-A w76l-A   321 - 324 <=>  257 - 260   (SER  407  - VAL  410  <=> ALA  257  - ALA  260 )                          
 183: 6c70-A w76l-A   329 - 332 <=>  262 - 265   (TYR  415  - HIS  418  <=> GLY  262  - PRO  265 )                          
 183: 6c70-A w76l-A   335 - 338 <=>  266 - 269   (ASP  421  - GLU  424  <=> PRO  266  - PRO  269 )                          
 183: 6c70-A w76l-A   339 - 342 <=>  523 - 526   (GLU  425  - THR  428  <=> GLU  523  - GLY  526 )                          
 184: 6c70-A w2b4-A    62 -  65 <=>   23 -  26   (SER   64  - VAL   67  <=> PRO   23  - VAL   26 )                          
 184: 6c70-A w2b4-A    68 -  89 <=>   27 -  48   (LEU   70  - PRO   91  <=> ASP   27  - LYS   48 )                          
 184: 6c70-A w2b4-A    91 - 105 <=>   49 -  63   (ARG   93  - PRO  107  <=> ALA   49  - GLU   63 )                          
 184: 6c70-A w2b4-A   107 - 112 <=>   67 -  72   (SER  109  - ALA  114  <=> MET   67  - LEU   72 )                          
 184: 6c70-A w2b4-A   241 - 260 <=>   74 -  93   (LYS  327  - ALA  346  <=> GLN   74  - ASP   93 )                          
 184: 6c70-A w2b4-A   261 - 286 <=>   96 - 121   (TYR  347  - VAL  372  <=> HIS   96  - ASP  121 )                          
 184: 6c70-A w2b4-A   287 - 290 <=>  124 - 127   (ASN  373  - ASN  376  <=> ILE  124  - GLU  127 )                          
 185: 6c70-A w9p6-A    11 -  14 <=>  216 - 219   (LEU   13  - ILE   16  <=> VAL  216  - GLY  219 )                          
 185: 6c70-A w9p6-A    24 -  32 <=>  220 - 228   (MET   26  - LYS   34  <=> LEU  220  - ASP  228 )                          
 185: 6c70-A w9p6-A    38 -  47 <=>  233 - 242   (ILE   40  - LEU   49  <=> LEU  233  - ARG  242 )                          
 185: 6c70-A w9p6-A    52 -  55 <=>  547 - 550   (GLY   54  - ALA   57  <=> THR  547  - PRO  550 )                          
 185: 6c70-A w9p6-A    62 -  65 <=>  557 - 560   (SER   64  - VAL   67  <=> PHE  557  - ALA  560 )                          
 185: 6c70-A w9p6-A    66 - 104 <=>  585 - 623   (ASP   68  - ASN  106  <=> ARG  585  - GLY  623 )                          
 185: 6c70-A w9p6-A   236 - 239 <=>  627 - 630   (VAL  322  - ALA  325  <=> GLY  627  - ASP  630 )                          
 185: 6c70-A w9p6-A   241 - 284 <=>  631 - 674   (LYS  327  - THR  370  <=> ILE  631  - ARG  674 )                          
 185: 6c70-A w9p6-A   285 - 288 <=>  676 - 679   (LYS  371  - GLY  374  <=> THR  676  - VAL  679 )                          
 185: 6c70-A w9p6-A   289 - 304 <=>  690 - 705   (VAL  375  - LEU  390  <=> PRO  690  - LYS  705 )                          
 185: 6c70-A w9p6-A   374 - 388 <=>  707 - 721   (LEU  460  - LYS  474  <=> THR  707  - CYS  721 )                          
 186: 6c70-A w2a2-A    63 -  89 <=>    3 -  29   (ASP   65  - PRO   91  <=> ALA    3  - HIS   29 )                          
 186: 6c70-A w2a2-A    91 - 104 <=>   30 -  43   (ARG   93  - ASN  106  <=> TRP   30  - GLU   43 )                          
 186: 6c70-A w2a2-A   105 - 108 <=>   46 -  49   (PRO  107  - HIS  110  <=> GLY   46  - GLU   49 )                          
 186: 6c70-A w2a2-A   115 - 119 <=>   52 -  56   (ASN  117  - HIS  121  <=> SER   52  - CYS   56 )                          
 186: 6c70-A w2a2-A   246 - 260 <=>   88 - 102   (ARG  332  - ALA  346  <=> VAL   88  - THR  102 )                          
 186: 6c70-A w2a2-A   261 - 282 <=>  105 - 126   (TYR  347  - GLN  368  <=> ILE  105  - GLU  126 )                          
 186: 6c70-A w2a2-A   284 - 289 <=>  127 - 132   (THR  370  - VAL  375  <=> GLU  127  - ASP  132 )                          
 186: 6c70-A w2a2-A   318 - 322 <=>  281 - 285   (ILE  404  - SER  408  <=> ILE  281  - THR  285 )                          
 186: 6c70-A w2a2-A   334 - 339 <=>  503 - 508   (TYR  420  - GLU  425  <=> THR  503  - PRO  508 )                          
 187: 6c70-A w545-A   288 - 312 <=>    3 -  27   (GLY  374  - ILE  398  <=> PHE    3  - GLY   27 )                          
 187: 6c70-A w545-A   366 - 388 <=>   28 -  50   (SER  452  - LYS  474  <=> CYS   28  - ALA   50 )                          
 188: 6c70-A w6nq-A     1 -   9 <=>  630 - 638   (PHE    3  - ASP   11  <=> GLY  630  - LEU  638 )                          
 188: 6c70-A w6nq-A    98 - 101 <=>  639 - 642   (THR  100  - ILE  103  <=> PHE  639  - ASP  642 )                          
 188: 6c70-A w6nq-A   161 - 164 <=>  651 - 654   (ARG  178  - TYR  181  <=> ASN  651  - SER  654 )                          
 188: 6c70-A w6nq-A   174 - 216 <=>  656 - 698   (HIS  191  - ILE  233  <=> ARG  656  - ALA  698 )                          
 188: 6c70-A w6nq-A   239 - 258 <=>  699 - 718   (ALA  325  - GLY  344  <=> PRO  699  - ASN  718 )                          
 188: 6c70-A w6nq-A   260 - 278 <=>  719 - 737   (ALA  346  - LEU  364  <=> ARG  719  - GLY  737 )                          
 188: 6c70-A w6nq-A   280 - 284 <=>  738 - 742   (ALA  366  - THR  370  <=> LEU  738  - ARG  742 )                          
 188: 6c70-A w6nq-A   292 - 295 <=>  743 - 746   (TYR  378  - THR  381  <=> GLU  743  - SER  746 )                          
 188: 6c70-A w6nq-A   297 - 309 <=>  747 - 759   (ILE  383  - LEU  395  <=> ALA  747  - ASP  759 )                          
 188: 6c70-A w6nq-A   310 - 326 <=>  763 - 779   (PHE  396  - GLU  412  <=> LEU  763  - GLN  779 )                          
 189: 6c70-A w951-A    20 -  26 <=>   71 -  77   (VAL   22  - ASN   28  <=> GLY   71  - HIS   77 )                          
 189: 6c70-A w951-A    27 -  31 <=>  142 - 146   (TYR   29  - GLY   33  <=> THR  142  - LYS  146 )                          
 189: 6c70-A w951-A    49 -  53 <=>  270 - 274   (LEU   51  - MET   55  <=> LYS  270  - MET  274 )                          
 189: 6c70-A w951-A    59 -  62 <=>  433 - 436   (MET   61  - SER   64  <=> LYS  433  - ASP  436 )                          
 189: 6c70-A w951-A    68 - 100 <=>  437 - 469   (LEU   70  - ALA  102  <=> LEU  437  - GLN  469 )                          
 189: 6c70-A w951-A   197 - 200 <=>  472 - 475   (VAL  214  - CYS  217  <=> ASN  472  - ALA  475 )                          
 189: 6c70-A w951-A   264 - 279 <=>  478 - 493   (ALA  350  - LEU  365  <=> LYS  478  - GLY  493 )                          
 189: 6c70-A w951-A   280 - 286 <=>  507 - 513   (ALA  366  - VAL  372  <=> GLY  507  - SER  513 )                          
 189: 6c70-A w951-A   289 - 292 <=>  521 - 524   (VAL  375  - TYR  378  <=> LEU  521  - LEU  524 )                          
 190: 6c70-A w9zc-A     7 -  13 <=>  373 - 379   (VAL    9  - ASN   15  <=> ARG  373  - ALA  379 )                          
 190: 6c70-A w9zc-A    20 -  24 <=>  406 - 410   (VAL   22  - MET   26  <=> GLU  406  - THR  410 )                          
 190: 6c70-A w9zc-A    25 -  31 <=>  414 - 420   (PHE   27  - GLY   33  <=> MET  414  - SER  420 )                          
 190: 6c70-A w9zc-A    32 -  54 <=>  422 - 444   (LYS   34  - MET   56  <=> LEU  422  - GLY  444 )                          
 190: 6c70-A w9zc-A    55 -  60 <=>  446 - 451   (ALA   57  - MET   62  <=> VAL  446  - LYS  451 )                          
 190: 6c70-A w9zc-A    62 -  65 <=>  453 - 456   (SER   64  - VAL   67  <=> ALA  453  - SER  456 )                          
 190: 6c70-A w9zc-A    66 -  94 <=>  464 - 492   (ASP   68  - ILE   96  <=> ALA  464  - THR  492 )                          
 190: 6c70-A w9zc-A   265 - 286 <=>  497 - 518   (LEU  351  - VAL  372  <=> SER  497  - ARG  518 )                          
 190: 6c70-A w9zc-A   293 - 305 <=>  519 - 531   (ALA  379  - GLY  391  <=> ARG  519  - PHE  531 )                          
 190: 6c70-A w9zc-A   309 - 316 <=>  587 - 594   (LEU  395  - ARG  402  <=> PHE  587  - HIS  594 )                          
 190: 6c70-A w9zc-A   361 - 364 <=>  600 - 603   (LYS  447  - THR  450  <=> PRO  600  - HIS  603 )                          
 191: 6c70-A w7bk-A    19 -  25 <=>   51 -  57   (GLY   21  - PHE   27  <=> THR   51  - ASP   57 )                          
 191: 6c70-A w7bk-A    59 -  64 <=>  121 - 126   (MET   61  - ASP   66  <=> PHE  121  - ALA  126 )                          
 191: 6c70-A w7bk-A    67 -  99 <=>  127 - 159   (ASP   69  - LEU  101  <=> THR  127  - GLY  159 )                          
 191: 6c70-A w7bk-A   256 - 276 <=>  161 - 181   (ALA  342  - LEU  362  <=> THR  161  - GLY  181 )                          
 191: 6c70-A w7bk-A   278 - 282 <=>  182 - 186   (LEU  364  - GLN  368  <=> ILE  182  - LEU  186 )                          
 191: 6c70-A w7bk-A   285 - 288 <=>  187 - 190   (LYS  371  - GLY  374  <=> THR  187  - VAL  190 )                          
 191: 6c70-A w7bk-A   289 - 292 <=>  199 - 202   (VAL  375  - TYR  378  <=> THR  199  - TYR  202 )                          
 191: 6c70-A w7bk-A   326 - 329 <=>  322 - 325   (GLU  412  - TYR  415  <=> VAL  322  - ASP  325 )                          
 191: 6c70-A w7bk-A   347 - 352 <=>  327 - 332   (VAL  433  - GLN  438  <=> ASN  327  - LEU  332 )                          
 191: 6c70-A w7bk-A   353 - 356 <=>  335 - 338   (LYS  439  - SER  442  <=> LEU  335  - ALA  338 )                          
 191: 6c70-A w7bk-A   366 - 370 <=>  505 - 509   (SER  452  - PHE  456  <=> ILE  505  - LEU  509 )                          
 191: 6c70-A w7bk-A   373 - 376 <=>  511 - 514   (VAL  459  - ALA  462  <=> MET  511  - PHE  514 )                          
 191: 6c70-A w7bk-A   377 - 385 <=>  531 - 539   (VAL  463  - VAL  471  <=> GLY  531  - THR  539 )                          
 192: 6c70-A w5h6-A    49 -  53 <=>   17 -  21   (LEU   51  - MET   55  <=> ILE   17  - ASP   21 )                          
 192: 6c70-A w5h6-A    54 -  61 <=>   23 -  30   (MET   56  - GLU   63  <=> ILE   23  - ALA   30 )                          
 192: 6c70-A w5h6-A    64 -  91 <=>   89 - 116   (ASP   66  - ARG   93  <=> SER   89  - THR  116 )                          
 192: 6c70-A w5h6-A    92 - 107 <=>  118 - 133   (SER   94  - SER  109  <=> GLY  118  - ASN  133 )                          
 192: 6c70-A w5h6-A   253 - 282 <=>  157 - 186   (LEU  339  - GLN  368  <=> GLY  157  - ALA  186 )                          
 192: 6c70-A w5h6-A   283 - 287 <=>  188 - 192   (ALA  369  - ASN  373  <=> ALA  188  - LYS  192 )                          
 193: 6c70-A w2te-A    29 -  32 <=>   99 - 102   (SER   31  - LYS   34  <=> SER   99  - ILE  102 )                          
 193: 6c70-A w2te-A    63 - 101 <=>  316 - 354   (ASP   65  - ILE  103  <=> PHE  316  - PHE  354 )                          
 193: 6c70-A w2te-A   102 - 105 <=>  356 - 359   (TRP  104  - PRO  107  <=> ASP  356  - ASN  359 )                          
 193: 6c70-A w2te-A   107 - 113 <=>  365 - 371   (SER  109  - GLU  115  <=> ILE  365  - PHE  371 )                          
 193: 6c70-A w2te-A   212 - 220 <=>  542 - 550   (HIS  229  - LEU  237  <=> PHE  542  - GLN  550 )                          
 193: 6c70-A w2te-A   237 - 240 <=>  556 - 559   (ARG  323  - ILE  326  <=> GLY  556  - THR  559 )                          
 193: 6c70-A w2te-A   252 - 259 <=>  593 - 600   (ARG  338  - ASP  345  <=> PRO  593  - LEU  600 )                          
 193: 6c70-A w2te-A   261 - 285 <=>  603 - 627   (TYR  347  - LYS  371  <=> THR  603  - LEU  627 )                          
 193: 6c70-A w2te-A   286 - 290 <=>  629 - 633   (VAL  372  - ASN  376  <=> GLN  629  - PRO  633 )                          
 194: 6c70-A w5gd-A    65 -  86 <=>   12 -  33   (VAL   67  - ILE   88  <=> GLY   12  - GLN   33 )                          
 194: 6c70-A w5gd-A    88 -  92 <=>   34 -  38   (PHE   90  - SER   94  <=> PRO   34  - ILE   38 )                          
 194: 6c70-A w5gd-A    94 - 101 <=>   53 -  60   (ILE   96  - ILE  103  <=> VAL   53  - LYS   60 )                          
 194: 6c70-A w5gd-A   256 - 259 <=>   61 -  64   (ALA  342  - ASP  345  <=> GLU   61  - LEU   64 )                          
 194: 6c70-A w5gd-A   261 - 282 <=>   65 -  86   (TYR  347  - GLN  368  <=> ALA   65  - SER   86 )                          
 194: 6c70-A w5gd-A   284 - 287 <=>   87 -  90   (THR  370  - ASN  373  <=> SER   87  - ASN   90 )                          
 194: 6c70-A w5gd-A   289 - 292 <=>   91 -  94   (VAL  375  - TYR  378  <=> GLY   91  - LEU   94 )                          
 194: 6c70-A w5gd-A   316 - 324 <=>  141 - 149   (ARG  402  - VAL  410  <=> CYS  141  - ALA  149 )                          
 194: 6c70-A w5gd-A   328 - 333 <=>  229 - 234   (ALA  414  - TRP  419  <=> PHE  229  - GLN  234 )                          
 195: 6c70-A w4ha-A    10 -  15 <=>    1 -   6   (LEU   12  - ARG   17  <=> MET    1  - ALA    6 )                          
 195: 6c70-A w4ha-A    47 -  54 <=>  281 - 288   (LEU   49  - MET   56  <=> LEU  281  - ILE  288 )                          
 195: 6c70-A w4ha-A    59 -  63 <=>  290 - 294   (MET   61  - ASP   65  <=> CYS  290  - SER  294 )                          
 195: 6c70-A w4ha-A    64 -  91 <=>  304 - 331   (ASP   66  - ARG   93  <=> LEU  304  - THR  331 )                          
 195: 6c70-A w4ha-A   260 - 281 <=>  333 - 354   (ALA  346  - TYR  367  <=> THR  333  - SER  354 )                          
 195: 6c70-A w4ha-A   283 - 286 <=>  355 - 358   (ALA  369  - VAL  372  <=> LEU  355  - ASN  358 )                          
 195: 6c70-A w4ha-A   288 - 306 <=>  372 - 390   (GLY  374  - GLN  392  <=> MET  372  - THR  390 )                          
 195: 6c70-A w4ha-A   307 - 313 <=>  392 - 398   (VAL  393  - PHE  399  <=> HIS  392  - PRO  398 )                          
 195: 6c70-A w4ha-A   355 - 358 <=>  411 - 414   (MET  441  - SER  444  <=> LEU  411  - PHE  414 )                          
 195: 6c70-A w4ha-A   364 - 375 <=>  416 - 427   (THR  450  - GLY  461  <=> ARG  416  - ASP  427 )                          
 196: 6c70-A w2w4-A    18 -  21 <=>  274 - 277   (GLN   20  - GLY   23  <=> LEU  274  - GLU  277 )                          
 196: 6c70-A w2w4-A    38 -  41 <=>  278 - 281   (ILE   40  - ILE   43  <=> GLU  278  - PRO  281 )                          
 196: 6c70-A w2w4-A    44 -  47 <=>  282 - 285   (LEU   46  - LEU   49  <=> ALA  282  - THR  285 )                          
 196: 6c70-A w2w4-A    50 -  53 <=>  286 - 289   (GLN   52  - MET   55  <=> ARG  286  - ILE  289 )                          
 196: 6c70-A w2w4-A    64 -  90 <=>  302 - 328   (ASP   66  - VAL   92  <=> SER  302  - GLU  328 )                          
 196: 6c70-A w2w4-A   194 - 197 <=>  329 - 332   (SER  211  - VAL  214  <=> ASN  329  - LEU  332 )                          
 196: 6c70-A w2w4-A   200 - 203 <=>  333 - 336   (CYS  217  - LEU  220  <=> LEU  333  - GLY  336 )                          
 196: 6c70-A w2w4-A   259 - 287 <=>  338 - 366   (ASP  345  - ASN  373  <=> SER  338  - ALA  366 )                          
 196: 6c70-A w2w4-A   289 - 316 <=>  376 - 403   (VAL  375  - ARG  402  <=> ASP  376  - HIS  403 )                          
 196: 6c70-A w2w4-A   323 - 330 <=>  546 - 553   (SER  409  - SER  416  <=> GLU  546  - ARG  553 )                          
 196: 6c70-A w2w4-A   331 - 334 <=>  555 - 558   (CYS  417  - TYR  420  <=> CYS  555  - ASN  558 )                          
 196: 6c70-A w2w4-A   345 - 349 <=>  561 - 565   (GLN  431  - GLN  435  <=> GLU  561  - LYS  565 )                          
 197: 6c70-A w9or-A     1 -   4 <=>  160 - 163   (PHE    3  - GLN    6  <=> ILE  160  - GLY  163 )                          
 197: 6c70-A w9or-A    11 -  14 <=>  164 - 167   (LEU   13  - ILE   16  <=> LEU  164  - ASP  167 )                          
 197: 6c70-A w9or-A    63 -  96 <=>  299 - 332   (ASP   65  - TYR   98  <=> ASP  299  - ARG  332 )                          
 197: 6c70-A w9or-A   100 - 103 <=>  336 - 339   (ALA  102  - ASN  105  <=> ALA  336  - SER  339 )                          
 197: 6c70-A w9or-A   243 - 246 <=>  356 - 359   (TRP  329  - ARG  332  <=> PRO  356  - LEU  359 )                          
 197: 6c70-A w9or-A   248 - 286 <=>  360 - 398   (LYS  334  - VAL  372  <=> GLU  360  - TRP  398 )                          
 197: 6c70-A w9or-A   288 - 291 <=>  486 - 489   (GLY  374  - VAL  377  <=> ASN  486  - VAL  489 )                          
 197: 6c70-A w9or-A   385 - 388 <=>  506 - 509   (VAL  471  - LYS  474  <=> TRP  506  - PRO  509 )                          
 198: 6c70-A w655-A     1 -   4 <=>  229 - 232   (PHE    3  - GLN    6  <=> LYS  229  - ALA  232 )                          
 198: 6c70-A w655-A     5 -   8 <=>  279 - 282   (GLY    7  - ALA   10  <=> PHE  279  - ASP  282 )                          
 198: 6c70-A w655-A    10 -  21 <=>  283 - 294   (LEU   12  - GLY   23  <=> PHE  283  - GLN  294 )                          
 198: 6c70-A w655-A    43 -  48 <=>  296 - 301   (THR   45  - LEU   50  <=> LEU  296  - ALA  301 )                          
 198: 6c70-A w655-A   185 - 190 <=>  305 - 310   (LEU  202  - ALA  207  <=> ASP  305  - ILE  310 )                          
 198: 6c70-A w655-A   192 - 207 <=>  312 - 327   (SER  209  - CYS  224  <=> PHE  312  - CYS  327 )                          
 198: 6c70-A w655-A   209 - 212 <=>  328 - 331   (GLN  226  - HIS  229  <=> LYS  328  - VAL  331 )                          
 198: 6c70-A w655-A   247 - 250 <=>  332 - 335   (HIS  333  - VAL  336  <=> LYS  332  - ALA  335 )                          
 198: 6c70-A w655-A   253 - 259 <=>  336 - 342   (LEU  339  - ASP  345  <=> ASP  336  - GLU  342 )                          
 198: 6c70-A w655-A   261 - 269 <=>  343 - 351   (TYR  347  - MET  355  <=> GLU  343  - ILE  351 )                          
 198: 6c70-A w655-A   272 - 278 <=>  352 - 358   (THR  358  - LEU  364  <=> LEU  352  - VAL  358 )                          
 198: 6c70-A w655-A   280 - 286 <=>  360 - 366   (ALA  366  - VAL  372  <=> GLU  360  - THR  366 )                          
 198: 6c70-A w655-A   292 - 331 <=>  367 - 406   (TYR  378  - CYS  417  <=> LYS  367  - SER  406 )                          
 198: 6c70-A w655-A   366 - 378 <=>  416 - 428   (SER  452  - VAL  464  <=> GLN  416  - GLN  428 )                          
 199: 6c70-A w5h5-A    64 -  73 <=>   24 -  33   (ASP   66  - ILE   75  <=> PHE   24  - SER   33 )                          
 199: 6c70-A w5h5-A    74 -  93 <=>   35 -  54   (THR   76  - LYS   95  <=> ALA   35  - ASP   54 )                          
 199: 6c70-A w5h5-A    95 -  99 <=>   55 -  59   (PHE   97  - LEU  101  <=> TRP   55  - SER   59 )                          
 199: 6c70-A w5h5-A   255 - 286 <=>   60 -  91   (THR  341  - VAL  372  <=> PHE   60  - ILE   91 )                          
 199: 6c70-A w5h5-A   287 - 290 <=>   94 -  97   (ASN  373  - ASN  376  <=> ALA   94  - THR   97 )                          
 199: 6c70-A w5h5-A   301 - 316 <=>  115 - 130   (LEU  387  - ARG  402  <=> ASP  115  - GLN  130 )                          
 200: 6c70-A w77p-A    64 - 106 <=>   86 - 128   (ASP   66  - ASN  108  <=> LEU   86  - ASP  128 )                          
 200: 6c70-A w77p-A   246 - 286 <=>  130 - 170   (ARG  332  - VAL  372  <=> PHE  130  - ILE  170 )                          
 200: 6c70-A w77p-A   287 - 290 <=>  173 - 176   (ASN  373  - ASN  376  <=> LEU  173  - ARG  176 )                          
 200: 6c70-A w77p-A   320 - 323 <=>  501 - 504   (GLU  406  - SER  409  <=> ASP  501  - THR  504 )                          
 200: 6c70-A w77p-A   366 - 372 <=>  512 - 518   (SER  452  - SER  458  <=> GLU  512  - GLN  518 )                          
 201: 6c70-A w8hm-A    29 -  34 <=>    8 -  13   (SER   31  - PHE   36  <=> PHE    8  - ASP   13 )                          
 201: 6c70-A w8hm-A    37 -  53 <=>   14 -  30   (ARG   39  - MET   55  <=> VAL   14  - LEU   30 )                          
 201: 6c70-A w8hm-A    63 -  93 <=>  103 - 133   (ASP   65  - LYS   95  <=> SER  103  - PHE  133 )                          
 201: 6c70-A w8hm-A    96 -  99 <=>  136 - 139   (TYR   98  - LEU  101  <=> GLY  136  - GLU  139 )                          
 201: 6c70-A w8hm-A   128 - 145 <=>  147 - 164   (ARG  130  - THR  147  <=> VAL  147  - GLY  164 )                          
 201: 6c70-A w8hm-A   182 - 195 <=>  166 - 179   (PHE  199  - LEU  212  <=> LEU  166  - ALA  179 )                          
 201: 6c70-A w8hm-A   200 - 205 <=>  336 - 341   (CYS  217  - PHE  222  <=> VAL  336  - LEU  341 )                          
 201: 6c70-A w8hm-A   250 - 255 <=>  344 - 349   (VAL  336  - THR  341  <=> LYS  344  - GLU  349 )                          
 201: 6c70-A w8hm-A   259 - 282 <=>  350 - 373   (ASP  345  - GLN  368  <=> GLY  350  - TYR  373 )                          
 201: 6c70-A w8hm-A   287 - 290 <=>  389 - 392   (ASN  373  - ASN  376  <=> LYS  389  - TYR  392 )                          
 201: 6c70-A w8hm-A   291 - 309 <=>  394 - 412   (VAL  377  - LEU  395  <=> ARG  394  - LEU  412 )                          
 201: 6c70-A w8hm-A   363 - 366 <=>  415 - 418   (PHE  449  - SER  452  <=> ALA  415  - VAL  418 )                          
 202: 6c70-A w3c8-A    43 -  47 <=>   17 -  21   (THR   45  - LEU   49  <=> GLY   17  - ALA   21 )                          
 202: 6c70-A w3c8-A    64 -  88 <=>  456 - 480   (ASP   66  - PHE   90  <=> VAL  456  - ALA  480 )                          
 202: 6c70-A w3c8-A   196 - 202 <=>  483 - 489   (ASP  213  - TRP  219  <=> LEU  483  - LEU  489 )                          
 202: 6c70-A w3c8-A   204 - 207 <=>  490 - 493   (LEU  221  - CYS  224  <=> GLU  490  - THR  493 )                          
 202: 6c70-A w3c8-A   251 - 283 <=>  496 - 528   (VAL  337  - ALA  369  <=> GLU  496  - ALA  528 )                          
 202: 6c70-A w3c8-A   284 - 287 <=>  530 - 533   (THR  370  - ASN  373  <=> LEU  530  - ILE  533 )                          
 203: 6c70-A w6m2-A    19 -  27 <=>   49 -  57   (GLY   21  - TYR   29  <=> LYS   49  - LEU   57 )                          
 203: 6c70-A w6m2-A    59 -  64 <=>  116 - 121   (MET   61  - ASP   66  <=> GLN  116  - GLU  121 )                          
 203: 6c70-A w6m2-A    67 -  99 <=>  122 - 154   (ASP   69  - LEU  101  <=> THR  122  - GLY  154 )                          
 203: 6c70-A w6m2-A   256 - 262 <=>  156 - 162   (ALA  342  - GLY  348  <=> THR  156  - PHE  162 )                          
 203: 6c70-A w6m2-A   263 - 283 <=>  164 - 184   (VAL  349  - ALA  369  <=> GLU  164  - ARG  184 )                          
 203: 6c70-A w6m2-A   285 - 289 <=>  185 - 189   (LYS  371  - VAL  375  <=> ARG  185  - PRO  189 )                          
 203: 6c70-A w6m2-A   326 - 329 <=>  327 - 330   (GLU  412  - TYR  415  <=> LEU  327  - ALA  330 )                          
 203: 6c70-A w6m2-A   347 - 355 <=>  334 - 342   (VAL  433  - MET  441  <=> ARG  334  - ILE  342 )                          
 203: 6c70-A w6m2-A   363 - 366 <=>  517 - 520   (PHE  449  - SER  452  <=> PHE  517  - TYR  520 )                          
 203: 6c70-A w6m2-A   369 - 372 <=>  524 - 527   (LEU  455  - SER  458  <=> SER  524  - PHE  527 )                          
 203: 6c70-A w6m2-A   373 - 380 <=>  540 - 547   (VAL  459  - TYR  466  <=> GLY  540  - LEU  547 )                          
 203: 6c70-A w6m2-A   383 - 386 <=>  548 - 551   (VAL  469  - GLN  472  <=> CYS  548  - LYS  551 )                          
 204: 6c70-A w4c4-A    66 -  86 <=>   23 -  43   (ASP   68  - ILE   88  <=> SER   23  - GLN   43 )                          
 204: 6c70-A w4c4-A    88 -  91 <=>   44 -  47   (PHE   90  - ARG   93  <=> ARG   44  - GLY   47 )                          
 204: 6c70-A w4c4-A   260 - 283 <=>   49 -  72   (ALA  346  - ALA  369  <=> PRO   49  - GLY   72 )                          
 204: 6c70-A w4c4-A   292 - 320 <=>   73 - 101   (TYR  378  - GLU  406  <=> ASP   73  - TRP  101 )                          
 204: 6c70-A w4c4-A   330 - 333 <=>  121 - 124   (SER  416  - TRP  419  <=> PHE  121  - ARG  124 )                          
 204: 6c70-A w4c4-A   336 - 339 <=>  125 - 128   (GLY  422  - GLU  425  <=> GLU  125  - LYS  128 )                          
 205: 6c70-A w34g-A     1 -   4 <=>  168 - 171   (PHE    3  - GLN    6  <=> THR  168  - TRP  171 )                          
 205: 6c70-A w34g-A     9 -  21 <=>  238 - 250   (ASP   11  - GLY   23  <=> TYR  238  - GLU  250 )                          
 205: 6c70-A w34g-A    43 -  46 <=>  301 - 304   (THR   45  - LEU   48  <=> GLY  301  - LEU  304 )                          
 205: 6c70-A w34g-A    50 -  53 <=>  326 - 329   (GLN   52  - MET   55  <=> LEU  326  - LEU  329 )                          
 205: 6c70-A w34g-A    59 -  62 <=>  365 - 368   (MET   61  - SER   64  <=> ARG  365  - LEU  368 )                          
 205: 6c70-A w34g-A    67 -  89 <=>  369 - 391   (ASP   69  - PRO   91  <=> PRO  369  - PRO  391 )                          
 205: 6c70-A w34g-A    91 -  94 <=>  400 - 403   (ARG   93  - ILE   96  <=> ALA  400  - GLY  403 )                          
 205: 6c70-A w34g-A   258 - 277 <=>  404 - 423   (GLY  344  - THR  363  <=> ASN  404  - SER  423 )                          
 205: 6c70-A w34g-A   278 - 282 <=>  426 - 430   (LEU  364  - GLN  368  <=> PHE  426  - LEU  430 )                          
 205: 6c70-A w34g-A   299 - 305 <=>  435 - 441   (TYR  385  - GLY  391  <=> LEU  435  - GLY  441 )                          
 205: 6c70-A w34g-A   320 - 324 <=>  509 - 513   (GLU  406  - VAL  410  <=> ALA  509  - LEU  513 )                          
 205: 6c70-A w34g-A   334 - 338 <=>  530 - 534   (TYR  420  - GLU  424  <=> ALA  530  - VAL  534 )                          
 205: 6c70-A w34g-A   349 - 353 <=>  545 - 549   (GLN  435  - LYS  439  <=> VAL  545  - SER  549 )                          
 206: 6c70-A w5xi-A    30 -  35 <=>   25 -  30   (GLU   32  - PRO   37  <=> THR   25  - THR   30 )                          
 206: 6c70-A w5xi-A    45 -  49 <=>   77 -  81   (LEU   47  - LEU   51  <=> ASN   77  - ALA   81 )                          
 206: 6c70-A w5xi-A    63 - 102 <=>  211 - 250   (ASP   65  - TRP  104  <=> GLU  211  - LYS  250 )                          
 206: 6c70-A w5xi-A   253 - 260 <=>  252 - 259   (LEU  339  - ALA  346  <=> VAL  252  - PRO  259 )                          
 206: 6c70-A w5xi-A   261 - 283 <=>  261 - 283   (TYR  347  - ALA  369  <=> VAL  261  - GLU  283 )                          
 206: 6c70-A w5xi-A   296 - 312 <=>  284 - 300   (VAL  382  - ILE  398  <=> LYS  284  - GLU  300 )                          
 206: 6c70-A w5xi-A   363 - 366 <=>  301 - 304   (PHE  449  - SER  452  <=> GLU  301  - ARG  304 )                          
 206: 6c70-A w5xi-A   367 - 383 <=>  307 - 323   (LEU  453  - VAL  469  <=> SER  307  - PHE  323 )                          
 207: 6c70-A w5d7-A     1 -   4 <=>   40 -  43   (PHE    3  - GLN    6  <=> LEU   40  - ASN   43 )                          
 207: 6c70-A w5d7-A    30 -  33 <=>   53 -  56   (GLU   32  - LYS   35  <=> GLY   53  - ARG   56 )                          
 207: 6c70-A w5d7-A    96 -  99 <=>   65 -  68   (TYR   98  - LEU  101  <=> SER   65  - HIS   68 )                          
 207: 6c70-A w5d7-A   102 - 105 <=>   69 -  72   (TRP  104  - PRO  107  <=> PRO   69  - PRO   72 )                          
 207: 6c70-A w5d7-A   109 - 112 <=>   78 -  81   (PRO  111  - ALA  114  <=> GLU   78  - PRO   81 )                          
 207: 6c70-A w5d7-A   115 - 118 <=>   82 -  85   (ASN  117  - PHE  120  <=> PRO   82  - ASN   85 )                          
 207: 6c70-A w5d7-A   139 - 142 <=>  209 - 212   (PHE  141  - ILE  144  <=> ILE  209  - ILE  212 )                          
 207: 6c70-A w5d7-A   145 - 151 <=>  213 - 219   (THR  147  - GLU  153  <=> GLU  213  - ASP  219 )                          
 207: 6c70-A w5d7-A   164 - 167 <=>  320 - 323   (TYR  181  - ASN  184  <=> GLU  320  - GLY  323 )                          
 207: 6c70-A w5d7-A   170 - 189 <=>  324 - 343   (SER  187  - MET  206  <=> PRO  324  - CYS  343 )                          
 207: 6c70-A w5d7-A   190 - 207 <=>  386 - 403   (ALA  207  - CYS  224  <=> VAL  386  - LEU  403 )                          
 207: 6c70-A w5d7-A   208 - 211 <=>  405 - 408   (GLU  225  - GLN  228  <=> VAL  405  - LEU  408 )                          
 207: 6c70-A w5d7-A   250 - 268 <=>  410 - 428   (VAL  336  - HIS  354  <=> GLU  410  - SER  428 )                          
 207: 6c70-A w5d7-A   270 - 273 <=>  429 - 432   (LEU  356  - THR  359  <=> SER  429  - ALA  432 )                          
 207: 6c70-A w5d7-A   275 - 282 <=>  433 - 440   (THR  361  - GLN  368  <=> GLY  433  - SER  440 )                          
 207: 6c70-A w5d7-A   296 - 329 <=>  442 - 475   (VAL  382  - TYR  415  <=> SER  442  - LYS  475 )                          
 207: 6c70-A w5d7-A   343 - 354 <=>  477 - 488   (PHE  429  - ALA  440  <=> THR  477  - ALA  488 )                          
 207: 6c70-A w5d7-A   366 - 381 <=>  495 - 510   (SER  452  - PHE  467  <=> VAL  495  - GLN  510 )                          
 208: 6c70-A w4as-A     9 -  13 <=>   14 -  18   (ASP   11  - ASN   15  <=> TRP   14  - HIS   18 )                          
 208: 6c70-A w4as-A    53 -  58 <=>   50 -  55   (MET   55  - LEU   60  <=> PRO   50  - ILE   55 )                          
 208: 6c70-A w4as-A    60 -  64 <=>  147 - 151   (MET   62  - ASP   66  <=> ASP  147  - GLU  151 )                          
 208: 6c70-A w4as-A    65 -  93 <=>  156 - 184   (VAL   67  - LYS   95  <=> GLY  156  - GLY  184 )                          
 208: 6c70-A w4as-A   259 - 286 <=>  189 - 216   (ASP  345  - VAL  372  <=> ASP  189  - GLY  216 )                          
 208: 6c70-A w4as-A   287 - 290 <=>  218 - 221   (ASN  373  - ASN  376  <=> GLU  218  - GLY  221 )                          
 209: 6c70-A w5dq-A    64 -  93 <=>   33 -  62   (ASP   66  - LYS   95  <=> ASP   33  - LEU   62 )                          
 209: 6c70-A w5dq-A    96 -  99 <=>   63 -  66   (TYR   98  - LEU  101  <=> PRO   63  - ARG   66 )                          
 209: 6c70-A w5dq-A   129 - 132 <=>   72 -  75   (LEU  131  - CYS  134  <=> ILE   72  - VAL   75 )                          
 209: 6c70-A w5dq-A   255 - 286 <=>   79 - 110   (THR  341  - VAL  372  <=> ARG   79  - GLN  110 )                          
 209: 6c70-A w5dq-A   287 - 290 <=>  113 - 116   (ASN  373  - ASN  376  <=> MET  113  - TRP  116 )                          
 210: 6c70-A w4hu-A    64 -  94 <=>   36 -  66   (ASP   66  - ILE   96  <=> GLU   36  - ALA   66 )                          
 210: 6c70-A w4hu-A    96 -  99 <=>   88 -  91   (TYR   98  - LEU  101  <=> ILE   88  - ILE   91 )                          
 210: 6c70-A w4hu-A   259 - 285 <=>   94 - 120   (ASP  345  - LYS  371  <=> GLU   94  - GLU  120 )                          
 210: 6c70-A w4hu-A   286 - 290 <=>  122 - 126   (VAL  372  - ASN  376  <=> SER  122  - SER  126 )                          
 210: 6c70-A w4hu-A   382 - 386 <=>  172 - 176   (MET  468  - GLN  472  <=> THR  172  - ARG  176 )                          
 211: 6c70-A w71d-A     6 -   9 <=>  351 - 354   (LEU    8  - ASP   11  <=> PRO  351  - GLY  354 )                          
 211: 6c70-A w71d-A    26 -  29 <=>  357 - 360   (ASN   28  - SER   31  <=> LEU  357  - LEU  360 )                          
 211: 6c70-A w71d-A    32 -  35 <=>  361 - 364   (LYS   34  - PRO   37  <=> ALA  361  - GLN  364 )                          
 211: 6c70-A w71d-A    63 -  99 <=>  382 - 418   (ASP   65  - LEU  101  <=> GLY  382  - GLY  418 )                          
 211: 6c70-A w71d-A   256 - 261 <=>  420 - 425   (ALA  342  - TYR  347  <=> LEU  420  - LEU  425 )                          
 211: 6c70-A w71d-A   262 - 279 <=>  427 - 444   (GLY  348  - LEU  365  <=> ILE  427  - THR  444 )                          
 211: 6c70-A w71d-A   282 - 288 <=>  445 - 451   (GLN  368  - GLY  374  <=> GLN  445  - LEU  451 )                          
 211: 6c70-A w71d-A   326 - 329 <=>  583 - 586   (GLU  412  - TYR  415  <=> VAL  583  - ASP  586 )                          
 211: 6c70-A w71d-A   347 - 354 <=>  588 - 595   (VAL  433  - ALA  440  <=> ASN  588  - TRP  595 )                          
 211: 6c70-A w71d-A   363 - 366 <=>  744 - 747   (PHE  449  - SER  452  <=> GLY  744  - ASN  747 )                          
 211: 6c70-A w71d-A   369 - 372 <=>  750 - 753   (LEU  455  - SER  458  <=> THR  750  - GLY  753 )                          
 211: 6c70-A w71d-A   374 - 380 <=>  766 - 772   (LEU  460  - TYR  466  <=> ARG  766  - TRP  772 )                          
 211: 6c70-A w71d-A   383 - 386 <=>  773 - 776   (VAL  469  - GLN  472  <=> THR  773  - LYS  776 )                          
 212: 6c70-A w671-A    56 -  63 <=>  271 - 278   (VAL   58  - ASP   65  <=> PHE  271  - ASP  278 )                          
 212: 6c70-A w671-A    66 -  86 <=>  286 - 306   (ASP   68  - ILE   88  <=> ASP  286  - GLN  306 )                          
 212: 6c70-A w671-A    88 -  91 <=>  307 - 310   (PHE   90  - ARG   93  <=> MET  307  - GLU  310 )                          
 212: 6c70-A w671-A   260 - 286 <=>  312 - 338   (ALA  346  - VAL  372  <=> ASP  312  - HIS  338 )                          
 212: 6c70-A w671-A   287 - 290 <=>  341 - 344   (ASN  373  - ASN  376  <=> GLU  341  - LEU  344 )                          
 212: 6c70-A w671-A   311 - 324 <=>  643 - 656   (CYS  397  - VAL  410  <=> LYS  643  - VAL  656 )                          
 212: 6c70-A w671-A   329 - 332 <=>  662 - 665   (TYR  415  - HIS  418  <=> ARG  662  - GLU  665 )                          
 213: 6c70-A w7ty-A     3 -   6 <=>  165 - 168   (HIS    5  - LEU    8  <=> THR  165  - PRO  168 )                          
 213: 6c70-A w7ty-A     9 -  12 <=>  169 - 172   (ASP   11  - PRO   14  <=> SER  169  - SER  172 )                          
 213: 6c70-A w7ty-A    32 -  35 <=>  175 - 178   (LYS   34  - PRO   37  <=> GLY  175  - SER  178 )                          
 213: 6c70-A w7ty-A    63 -  66 <=>  273 - 276   (ASP   65  - ASP   68  <=> VAL  273  - THR  276 )                          
 213: 6c70-A w7ty-A    68 -  91 <=>  277 - 300   (LEU   70  - ARG   93  <=> SER  277  - TYR  300 )                          
 213: 6c70-A w7ty-A   258 - 283 <=>  302 - 327   (GLY  344  - ALA  369  <=> PRO  302  - SER  327 )                          
 213: 6c70-A w7ty-A   284 - 287 <=>  330 - 333   (THR  370  - ASN  373  <=> GLU  330  - ASN  333 )                          
 214: 6c70-A wadq-A    64 -  89 <=>   21 -  46   (ASP   66  - PRO   91  <=> ASN   21  - LEU   46 )                          
 214: 6c70-A wadq-A    91 - 106 <=>   47 -  62   (ARG   93  - ASN  108  <=> TRP   47  - GLU   62 )                          
 214: 6c70-A wadq-A   246 - 260 <=>   63 -  77   (ARG  332  - ALA  346  <=> ALA   63  - HIS   77 )                          
 214: 6c70-A wadq-A   261 - 286 <=>   80 - 105   (TYR  347  - VAL  372  <=> ASP   80  - GLU  105 )                          
 214: 6c70-A wadq-A   287 - 290 <=>  108 - 111   (ASN  373  - ASN  376  <=> GLU  108  - LEU  111 )                          
 215: 6c70-A w8ez-A     2 -   5 <=>  249 - 252   (LYS    4  - GLY    7  <=> ASP  249  - ALA  252 )                          
 215: 6c70-A w8ez-A     7 -  16 <=>  254 - 263   (VAL    9  - VAL   18  <=> ILE  254  - SER  263 )                          
 215: 6c70-A w8ez-A    45 -  48 <=>  336 - 339   (LEU   47  - LEU   50  <=> LEU  336  - PRO  339 )                          
 215: 6c70-A w8ez-A    51 -  54 <=>  340 - 343   (TYR   53  - MET   56  <=> MET  340  - ASN  343 )                          
 215: 6c70-A w8ez-A    55 -  60 <=>  346 - 351   (ALA   57  - MET   62  <=> THR  346  - ASP  351 )                          
 215: 6c70-A w8ez-A    63 -  66 <=>  436 - 439   (ASP   65  - ASP   68  <=> GLY  436  - ILE  439 )                          
 215: 6c70-A w8ez-A    69 -  90 <=>  440 - 461   (THR   71  - VAL   92  <=> VAL  440  - SER  461 )                          
 215: 6c70-A w8ez-A    91 -  97 <=>  463 - 469   (ARG   93  - LYS   99  <=> LEU  463  - GLN  469 )                          
 215: 6c70-A w8ez-A   253 - 286 <=>  471 - 504   (LEU  339  - VAL  372  <=> VAL  471  - GLY  504 )                          
 216: 6c70-A watq-A     1 -   4 <=>  121 - 124   (PHE    3  - GLN    6  <=> ASN  121  - SER  124 )                          
 216: 6c70-A watq-A    66 -  88 <=>  197 - 219   (ASP   68  - PHE   90  <=> PRO  197  - LYS  219 )                          
 216: 6c70-A watq-A   261 - 281 <=>  221 - 241   (TYR  347  - TYR  367  <=> SER  221  - ARG  241 )                          
 216: 6c70-A watq-A   283 - 286 <=>  264 - 267   (ALA  369  - VAL  372  <=> PHE  264  - ALA  267 )                          
 216: 6c70-A watq-A   291 - 300 <=>  578 - 587   (VAL  377  - LEU  386  <=> THR  578  - VAL  587 )                          
 216: 6c70-A watq-A   302 - 313 <=>  588 - 599   (TYR  388  - PHE  399  <=> ALA  588  - ASP  599 )                          
 216: 6c70-A watq-A   316 - 319 <=>  600 - 603   (ARG  402  - GLU  405  <=> ASP  600  - SER  603 )                          
 216: 6c70-A watq-A   322 - 330 <=>  604 - 612   (SER  408  - SER  416  <=> ARG  604  - ASP  612 )                          
 216: 6c70-A watq-A   334 - 338 <=>  758 - 762   (TYR  420  - GLU  424  <=> TYR  758  - ASN  762 )                          
 217: 6c70-A w6u0-A    44 -  63 <=>   20 -  39   (LEU   46  - ASP   65  <=> ASN   20  - ALA   39 )                          
 217: 6c70-A w6u0-A    64 -  94 <=>   87 - 117   (ASP   66  - ILE   96  <=> MET   87  - LEU  117 )                          
 217: 6c70-A w6u0-A    96 -  99 <=>  121 - 124   (TYR   98  - LEU  101  <=> GLU  121  - PRO  124 )                          
 217: 6c70-A w6u0-A   256 - 286 <=>  126 - 156   (ALA  342  - VAL  372  <=> GLU  126  - THR  156 )                          
 217: 6c70-A w6u0-A   292 - 299 <=>  158 - 165   (TYR  378  - TYR  385  <=> ASN  158  - HIS  165 )                          
 217: 6c70-A w6u0-A   301 - 304 <=>  166 - 169   (LEU  387  - LEU  390  <=> LYS  166  - LEU  169 )                          
 218: 6c70-A w5m4-A    28 -  31 <=>  104 - 107   (TYR   30  - GLY   33  <=> ILE  104  - ASN  107 )                          
 218: 6c70-A w5m4-A    49 -  58 <=>  134 - 143   (LEU   51  - LEU   60  <=> THR  134  - THR  143 )                          
 218: 6c70-A w5m4-A    61 -  64 <=>  145 - 148   (GLU   63  - ASP   66  <=> ASP  145  - ARG  148 )                          
 218: 6c70-A w5m4-A    65 -  89 <=>  260 - 284   (VAL   67  - PRO   91  <=> ARG  260  - GLU  284 )                          
 218: 6c70-A w5m4-A    91 - 103 <=>  285 - 297   (ARG   93  - ASN  105  <=> ALA  285  - LEU  297 )                          
 218: 6c70-A w5m4-A   249 - 284 <=>  299 - 334   (HIS  335  - THR  370  <=> ILE  299  - GLY  334 )                          
 219: 6c70-A w627-A    63 -  78 <=>   39 -  54   (ASP   65  - PHE   80  <=> THR   39  - LEU   54 )                          
 219: 6c70-A w627-A    79 -  91 <=>   56 -  68   (LEU   81  - ARG   93  <=> LEU   56  - THR   68 )                          
 219: 6c70-A w627-A   260 - 277 <=>  371 - 388   (ALA  346  - THR  363  <=> SER  371  - VAL  388 )                          
 219: 6c70-A w627-A   278 - 286 <=>  390 - 398   (LEU  364  - VAL  372  <=> GLY  390  - GLU  398 )                          
 219: 6c70-A w627-A   287 - 290 <=>  401 - 404   (ASN  373  - ASN  376  <=> ALA  401  - TYR  404 )                          
 220: 6c70-A w3gn-A     9 -  15 <=>  343 - 349   (ASP   11  - ARG   17  <=> PRO  343  - ARG  349 )                          
 220: 6c70-A w3gn-A    18 -  21 <=>  351 - 354   (GLN   20  - GLY   23  <=> ILE  351  - ASN  354 )                          
 220: 6c70-A w3gn-A    45 -  48 <=>  369 - 372   (LEU   47  - LEU   50  <=> ARG  369  - ILE  372 )                          
 220: 6c70-A w3gn-A    82 -  85 <=>  376 - 379   (ILE   84  - MET   87  <=> VAL  376  - THR  379 )                          
 220: 6c70-A w3gn-A   188 - 205 <=>  390 - 407   (SER  205  - PHE  222  <=> ALA  390  - HIS  407 )                          
 220: 6c70-A w3gn-A   208 - 211 <=>  408 - 411   (GLU  225  - GLN  228  <=> ARG  408  - ILE  411 )                          
 220: 6c70-A w3gn-A   245 - 271 <=>  414 - 440   (GLU  331  - THR  357  <=> GLY  414  - TYR  440 )                          
 220: 6c70-A w3gn-A   275 - 281 <=>  446 - 452   (THR  361  - TYR  367  <=> GLN  446  - LEU  452 )                          
 220: 6c70-A w3gn-A   296 - 325 <=>  453 - 482   (VAL  382  - MET  411  <=> ASN  453  - PRO  482 )                          
 220: 6c70-A w3gn-A   351 - 357 <=>  483 - 489   (CYS  437  - ILE  443  <=> GLY  483  - VAL  489 )                          
 220: 6c70-A w3gn-A   366 - 383 <=>  494 - 511   (SER  452  - VAL  469  <=> ARG  494  - ALA  511 )                          
 221: 6c70-A w2y6-A    65 -  91 <=>   37 -  63   (VAL   67  - ARG   93  <=> GLY   37  - ARG   63 )                          
 221: 6c70-A w2y6-A   260 - 284 <=>   65 -  89   (ALA  346  - THR  370  <=> ARG   65  - ARG   89 )                          
 221: 6c70-A w2y6-A   285 - 288 <=>   91 -  94   (LYS  371  - GLY  374  <=> ALA   91  - PRO   94 )                          
 221: 6c70-A w2y6-A   290 - 293 <=>  103 - 106   (ASN  376  - ALA  379  <=> ILE  103  - LEU  106 )                          
 221: 6c70-A w2y6-A   297 - 303 <=>  150 - 156   (ILE  383  - THR  389  <=> CYS  150  - ARG  156 )                          
 221: 6c70-A w2y6-A   319 - 326 <=>  580 - 587   (GLU  405  - GLU  412  <=> GLU  580  - LYS  587 )                          
 221: 6c70-A w2y6-A   327 - 333 <=>  589 - 595   (ALA  413  - TRP  419  <=> TYR  589  - HIS  595 )                          
 221: 6c70-A w2y6-A   340 - 343 <=>  629 - 632   (ALA  426  - PHE  429  <=> ASP  629  - ALA  632 )                          
 222: 6c70-A w74w-A    63 -  90 <=>  256 - 283   (ASP   65  - VAL   92  <=> VAL  256  - LEU  283 )                          
 222: 6c70-A w74w-A   131 - 146 <=>  295 - 310   (PHE  133  - GLY  148  <=> SER  295  - SER  310 )                          
 222: 6c70-A w74w-A   176 - 179 <=>  324 - 327   (PHE  193  - ILE  196  <=> GLN  324  - ARG  327 )                          
 222: 6c70-A w74w-A   185 - 188 <=>  336 - 339   (LEU  202  - SER  205  <=> PHE  336  - ARG  339 )                          
 222: 6c70-A w74w-A   193 - 197 <=>  415 - 419   (ASN  210  - VAL  214  <=> GLY  415  - LEU  419 )                          
 222: 6c70-A w74w-A   205 - 208 <=>  440 - 443   (PHE  222  - GLU  225  <=> PRO  440  - ASP  443 )                          
 222: 6c70-A w74w-A   212 - 215 <=>  444 - 447   (HIS  229  - ALA  232  <=> PRO  444  - PRO  447 )                          
 222: 6c70-A w74w-A   242 - 245 <=>  449 - 452   (TYR  328  - GLU  331  <=> MET  449  - ARG  452 )                          
 222: 6c70-A w74w-A   251 - 255 <=>  454 - 458   (VAL  337  - THR  341  <=> PHE  454  - GLU  458 )                          
 222: 6c70-A w74w-A   261 - 284 <=>  459 - 482   (TYR  347  - THR  370  <=> GLU  459  - ALA  482 )                          
 222: 6c70-A w74w-A   285 - 288 <=>  484 - 487   (LYS  371  - GLY  374  <=> ARG  484  - THR  487 )                          
 222: 6c70-A w74w-A   291 - 294 <=>  493 - 496   (VAL  377  - ALA  380  <=> ASP  493  - PHE  496 )                          
 223: 6c70-A w9g8-A    10 -  13 <=>    2 -   5   (LEU   12  - ASN   15  <=> ALA    2  - THR    5 )                          
 223: 6c70-A w9g8-A    29 -  34 <=>  129 - 134   (SER   31  - PHE   36  <=> ARG  129  - PRO  134 )                          
 223: 6c70-A w9g8-A    38 -  43 <=>  165 - 170   (ILE   40  - THR   45  <=> ALA  165  - ASN  170 )                          
 223: 6c70-A w9g8-A    45 -  48 <=>  172 - 175   (LEU   47  - LEU   50  <=> ALA  172  - ARG  175 )                          
 223: 6c70-A w9g8-A    51 -  54 <=>  176 - 179   (TYR   53  - MET   56  <=> THR  176  - SER  179 )                          
 223: 6c70-A w9g8-A    65 - 100 <=>  285 - 320   (VAL   67  - ALA  102  <=> SER  285  - MET  320 )                          
 223: 6c70-A w9g8-A   232 - 238 <=>  336 - 342   (GLN  318  - SER  324  <=> THR  336  - TYR  342 )                          
 223: 6c70-A w9g8-A   241 - 262 <=>  343 - 364   (LYS  327  - GLY  348  <=> TYR  343  - ASP  364 )                          
 223: 6c70-A w9g8-A   263 - 286 <=>  368 - 391   (VAL  349  - VAL  372  <=> ARG  368  - ASP  391 )                          
 223: 6c70-A w9g8-A   287 - 290 <=>  394 - 397   (ASN  373  - ASN  376  <=> ALA  394  - ALA  397 )                          
 224: 6c70-A w55t-A    29 -  64 <=>  126 - 161   (SER   31  - ASP   66  <=> ALA  126  - SER  161 )                          
 224: 6c70-A w55t-A    65 -  90 <=>  165 - 190   (VAL   67  - VAL   92  <=> SER  165  - VAL  190 )                          
 224: 6c70-A w55t-A   101 - 104 <=>  341 - 344   (ILE  103  - ASN  106  <=> THR  341  - GLN  344 )                          
 224: 6c70-A w55t-A   119 - 125 <=>  346 - 352   (HIS  121  - LYS  127  <=> HIS  346  - ASP  352 )                          
 224: 6c70-A w55t-A   127 - 130 <=>  353 - 356   (ARG  129  - LEU  132  <=> ASP  353  - ASN  356 )                          
 224: 6c70-A w55t-A   252 - 255 <=>  378 - 381   (ARG  338  - THR  341  <=> CYS  378  - SER  381 )                          
 224: 6c70-A w55t-A   261 - 267 <=>  477 - 483   (TYR  347  - LEU  353  <=> HIS  477  - TYR  483 )                          
 224: 6c70-A w55t-A   268 - 286 <=>  485 - 503   (HIS  354  - VAL  372  <=> MET  485  - GLY  503 )                          
 224: 6c70-A w55t-A   303 - 309 <=>  553 - 559   (THR  389  - LEU  395  <=> VAL  553  - PHE  559 )                          
 224: 6c70-A w55t-A   321 - 326 <=>  579 - 584   (SER  407  - GLU  412  <=> PHE  579  - VAL  584 )                          
 224: 6c70-A w55t-A   328 - 331 <=>  585 - 588   (ALA  414  - CYS  417  <=> GLU  585  - PRO  588 )                          
 224: 6c70-A w55t-A   366 - 388 <=>  615 - 637   (SER  452  - LYS  474  <=> GLY  615  - VAL  637 )                          
 225: 6c70-A wa2j-A    64 -  77 <=>    1 -  14   (ASP   66  - PHE   79  <=> MET    1  - THR   14 )                          
 225: 6c70-A wa2j-A    79 -  96 <=>   15 -  32   (LEU   81  - TYR   98  <=> THR   15  - ILE   32 )                          
 225: 6c70-A wa2j-A   101 - 104 <=>   37 -  40   (ILE  103  - ASN  106  <=> ARG   37  - SER   40 )                          
 225: 6c70-A wa2j-A   250 - 282 <=>   42 -  74   (VAL  336  - GLN  368  <=> ARG   42  - ALA   74 )                          
 226: 6c70-A w7yw-A    48 -  52 <=>   56 -  60   (LEU   50  - GLY   54  <=> MET   56  - GLY   60 )                          
 226: 6c70-A w7yw-A    55 -  58 <=>  151 - 154   (ALA   57  - LEU   60  <=> PHE  151  - ILE  154 )                          
 226: 6c70-A w7yw-A    61 -  64 <=>  155 - 158   (GLU   63  - ASP   66  <=> GLU  155  - THR  158 )                          
 226: 6c70-A w7yw-A    66 -  93 <=>  173 - 200   (ASP   68  - LYS   95  <=> ARG  173  - ARG  200 )                          
 226: 6c70-A w7yw-A    96 -  99 <=>  211 - 214   (TYR   98  - LEU  101  <=> PRO  211  - SER  214 )                          
 226: 6c70-A w7yw-A   259 - 283 <=>  217 - 241   (ASP  345  - ALA  369  <=> PHE  217  - GLU  241 )                          
 226: 6c70-A w7yw-A   284 - 288 <=>  243 - 247   (THR  370  - GLY  374  <=> ARG  243  - PRO  247 )                          
 226: 6c70-A w7yw-A   289 - 295 <=>  249 - 255   (VAL  375  - THR  381  <=> PRO  249  - TRP  255 )                          
 226: 6c70-A w7yw-A   300 - 312 <=>  261 - 273   (LEU  386  - ILE  398  <=> MET  261  - VAL  273 )                          
 226: 6c70-A w7yw-A   363 - 366 <=>  276 - 279   (PHE  449  - SER  452  <=> VAL  276  - THR  279 )                          
 227: 6c70-A w6sp-A    62 -  92 <=>  113 - 143   (SER   64  - SER   94  <=> GLN  113  - GLU  143 )                          
 227: 6c70-A w6sp-A    93 - 105 <=>  145 - 157   (LYS   95  - PRO  107  <=> GLU  145  - GLN  157 )                          
 227: 6c70-A w6sp-A   251 - 260 <=>  161 - 170   (VAL  337  - ALA  346  <=> SER  161  - GLU  170 )                          
 227: 6c70-A w6sp-A   261 - 281 <=>  173 - 193   (TYR  347  - TYR  367  <=> THR  173  - GLY  193 )                          
 227: 6c70-A w6sp-A   311 - 314 <=>  243 - 246   (CYS  397  - GLY  400  <=> ASN  243  - VAL  246 )                          
 227: 6c70-A w6sp-A   317 - 320 <=>  247 - 250   (LEU  403  - GLU  406  <=> ASP  247  - SER  250 )                          
 227: 6c70-A w6sp-A   323 - 326 <=>  251 - 254   (SER  409  - GLU  412  <=> SER  251  - THR  254 )                          
 227: 6c70-A w6sp-A   329 - 332 <=>  255 - 258   (TYR  415  - HIS  418  <=> GLN  255  - GLN  258 )
[truncated: 1,861,652 more chars]
