# Supplementary material for: Structural screens identify candidate human homologs of insect chemoreceptors and cryptic Drosophila gustatory receptor-like proteins
Source: eLife. 2023 Feb 20;12:e85537. doi: 10.7554/eLife.85537 (PMC9998090; doi:10.7554/eLife.85537)
Supplement: Source data 2. — Individual text files represent the output of the Dali AF-DB search using A. bakeri Or co-receptor (Orco) chain A (PDB 6C70-A) as query and the structural proteome dataset of the indicated species (note the datasets are from version 1 of the AlphaFold Protein Structure Database; subsequent, improved models were used for the pairwise comparisons in Table 1). The four-letter codes in the file names and job titles are as described for Source data 1. [file elife-85537-data2.zip › Cele_6C70A.txt]

# Job: Cele_6C70A
# Query: 6c 70A
# No:  Chain   Z    rmsd lali nres  %id PDB  Description
   1:  dv8d-A 30.6  3.2  349   413    8   CAEEL:AF-Q9XU57-F1 GUSTATORY RECEPTOR FAMILY;
   2:  dz53-A 30.0  3.1  346   408   12   CAEEL:AF-Q23553-F1 GUSTATORY RECEPTOR FAMILY;
   3:  d0ui-A 29.9  3.6  347   439   13   CAEEL:AF-Q17990-F1 HIGH-ENERGY LIGHT UNRESPONSIVE PROTEIN 1;
   4:  duyr-A 28.2  3.4  347   522   13   CAEEL:AF-G5EDX4-F1 EGG LAYING DEFECTIVE EGL-47A;
   5:  dtd9-A 28.2  3.6  349   447   15   CAEEL:AF-O18280-F1 GUSTATORY RECEPTOR FAMILY PROTEIN 3;
   6:  dn23-A 27.4  4.3  349   387    9   CAEEL:AF-Q9XVJ4-F1 SERPENTINE RECEPTOR, CLASS R;
   7:  drs6-A 27.2  4.3  349   388    9   CAEEL:AF-Q22211-F1 SERPENTINE RECEPTOR, CLASS R;
   8:  dxnm-A 27.2  4.1  345   410   12   CAEEL:AF-O16246-F1 SERPENTINE RECEPTOR, CLASS R;
   9:  dtr8-A 27.1  4.3  347   385   10   CAEEL:AF-O16244-F1 SERPENTINE RECEPTOR, CLASS R;
  10:  dz0w-A 27.0  4.3  346   385   10   CAEEL:AF-Q8IFZ2-F1 SERPENTINE RECEPTOR, CLASS R;
  11:  dyyq-A 27.0  4.6  348   411    9   CAEEL:AF-A0A0K3AXG8-F1 SERPENTINE RECEPTOR, CLASS R;
  12:  dy8q-A 26.9  4.2  346   403   10   CAEEL:AF-H2KYR4-F1 SERPENTINE RECEPTOR, CLASS R;
  13:  d03y-A 25.5  4.3  344   387    7   CAEEL:AF-O18140-F1 SERPENTINE RECEPTOR, CLASS R;
  14:  dupo-A 25.1  4.8  343   381    7   CAEEL:AF-O45459-F1 SERPENTINE RECEPTOR, CLASS R;
  15:  dnan-A  6.3  4.5  179  1534   11   CAEEL:AF-Q3S1M2-F1 UNCHARACTERIZED PROTEIN;
  16:  dshu-A  6.3  5.2  176  1573    9   CAEEL:AF-G5EFP3-F1 UNCHARACTERIZED PROTEIN;
  17:  doja-A  6.1  4.8  157   248   10   CAEEL:AF-O62236-F1 T-SNARE COILED-COIL HOMOLOGY DOMAIN-CONTAINING PR
  18:  do6g-A  6.1  4.5  178  1525   11   CAEEL:AF-Q20943-F1 UNCHARACTERIZED PROTEIN;
  19:  d1oh-A  6.0  4.5  174   610    7   CAEEL:AF-Q20798-F1 E3 UBIQUITIN-PROTEIN LIGASE HRD-1;
  20:  dm8d-A  5.9  5.5  185   280    8   CAEEL:AF-D2YW06-F1 UNCHARACTERIZED PROTEIN;
  21:  dydq-A  5.6  7.8   84    91    6   CAEEL:AF-Q9N4P7-F1 UNCHARACTERIZED PROTEIN;
  22:  duck-A  5.6  5.3   75   186    7   CAEEL:AF-O45149-F1 SMALL NUCLEAR RNA (SNRNA) ASSOCIATED PROTEIN;
  23:  dni9-A  5.5  9.4  146   213    6   CAEEL:AF-O76440-F1 SERPENTINE RECEPTOR CLASS GAMMA;
  24:  dwve-A  5.4  9.0   98  1253    8   CAEEL:AF-Q19523-F1 ADENYLYL CYCLASE;
  25:  dxol-A  5.4  4.7  155   384   11   CAEEL:AF-O76687-F1 UNCHARACTERIZED PROTEIN;
  26:  dttw-A  5.4 10.5  171   580    9   CAEEL:AF-Q5WRR3-F1 UNCHARACTERIZED PROTEIN;
  27:  dpwr-A  5.4  4.1  149  1525    9   CAEEL:AF-Q9U2G5-F1 UNCHARACTERIZED PROTEIN;
  28:  dsz8-A  5.3  8.6  165   901    6   CAEEL:AF-G5ECW3-F1 EH (EPS-15-HOMOLOGY) DOMAIN BINDING PROTEIN FAMIL
  29:  dweq-A  5.3  2.7   57   392    7   CAEEL:AF-Q9U2L2-F1 ANK_REP_REGION DOMAIN-CONTAINING PROTEIN;
  30:  dyvh-A  5.3  4.5  166  1129   10   CAEEL:AF-P34343-F1 NUCLEAR PORE COMPLEX PROTEIN 15;
  31:  dny9-A  5.2  4.4   67   560    1   CAEEL:AF-Q965Q6-F1 UNCHARACTERIZED PROTEIN;
  32:  dtug-A  5.2 11.4   61   211    8   CAEEL:AF-G5EEN7-F1 UNCHARACTERIZED PROTEIN;
  33:  dsbr-A  5.2  4.9   82   387    4   CAEEL:AF-O45254-F1 PROTEIN CONTAINING ALS2CR12 (ALS2CR12) SIGNATURE;
  34:  dvqk-A  5.1 12.1  101   776    6   CAEEL:AF-Q9GZC8-F1 SYSTEMIC RNA INTERFERENCE DEFECTIVE PROTEIN 1;
  35:  d1hm-A  5.1  4.0   74   180    7   CAEEL:AF-Q95YE4-F1 SERPENTINE RECEPTOR, CLASS XA;
  36:  dopg-A  5.1  4.2  109   297    8   CAEEL:AF-P45964-F1 UNCHARACTERIZED PROTEIN T09A5.4;
  37:  dqb6-A  5.1  4.9  169  1505    6   CAEEL:AF-Q19048-F1 UNCHARACTERIZED PROTEIN;
  38:  dt3j-A  5.1  9.7  161   358    7   CAEEL:AF-Q22929-F1 UNCHARACTERIZED PROTEIN;
  39:  dw6n-A  5.1  6.5  190   919    6   CAEEL:AF-A0A5E4LWH3-F1 UNCHARACTERIZED PROTEIN;
  40:  dr7c-A  5.1  9.4  157   348    6   CAEEL:AF-Q9XTV1-F1 UNCHARACTERIZED PROTEIN;
  41:  dokn-A  5.0  8.7  109   273    3   CAEEL:AF-O45191-F1 UNCHARACTERIZED PROTEIN;
  42:  dobf-A  5.0  8.6  167   360    7   CAEEL:AF-Q9XWH6-F1 SERPENTINE RECEPTOR, CLASS E (EPSILON);
  43:  dqvf-A  4.9  8.8  147   311   10   CAEEL:AF-O16492-F1 SERPENTINE RECEPTOR, CLASS T;
  44:  dr1s-A  4.9  4.3   78   284    8   CAEEL:AF-Q09378-F1 UNCHARACTERIZED PROTEIN ZK673.6;
  45:  dr3z-A  4.9  5.9   72   210    6   CAEEL:AF-O45310-F1 UNCHARACTERIZED PROTEIN;
  46:  dn4y-A  4.9  7.5   85   712    8   CAEEL:AF-Q20323-F1 RING-TYPE DOMAIN-CONTAINING PROTEIN;
  47:  dxze-A  4.9  5.3   95   792    8   CAEEL:AF-G5EFI1-F1 CAMBD DOMAIN-CONTAINING PROTEIN;
  48:  dy7l-A  4.9  9.4   86   563    5   CAEEL:AF-O17402-F1 LIGAND-GATED ION CHANNEL;
  49:  dtxf-A  4.9  4.9   91   136    4   CAEEL:AF-Q8MQ89-F1 UNCHARACTERIZED PROTEIN;
  50:  drwh-A  4.9  3.8   65   261    3   CAEEL:AF-P34440-F1 HISTONE H3-LIKE CENTROMERIC PROTEIN CPAR-1;
  51:  dv7d-A  4.9  3.6   74   265    7   CAEEL:AF-A8WFH1-F1 UNCHARACTERIZED PROTEIN;
  52:  du6y-A  4.9  2.7   64    71    0   CAEEL:AF-E4MVD0-F1 UNCHARACTERIZED PROTEIN;
  53:  drf1-A  4.9  5.3  125   198    7   CAEEL:AF-O17168-F1 UNCHARACTERIZED PROTEIN;
  54:  dw79-A  4.9  7.4   91   235    4   CAEEL:AF-G5EDD5-F1 VESICLE TRANSPORT PROTEIN;
  55:  dwtc-A  4.9  9.0  147   329   10   CAEEL:AF-Q22246-F1 SERPENTINE RECEPTOR, CLASS T;
  56:  drvf-A  4.8  7.1   80   166   10   CAEEL:AF-O01589-F1 UNCHARACTERIZED PROTEIN;
  57:  dzi9-A  4.8 14.2  103   856    4   CAEEL:AF-Q23023-F1 SERINE/THREONINE-PROTEIN KINASE UNC-51;
  58:  dyuq-A  4.8  5.2   92   219    7   CAEEL:AF-O16406-F1 UPF0376 PROTEIN C36C5.12;
  59:  dw6l-A  4.8  7.1  141   337    9   CAEEL:AF-Q94168-F1 SERPENTINE RECEPTOR CLASS GAMMA;
  60:  dzh1-A  4.8  5.8   93   214    4   CAEEL:AF-P91325-F1 UNCHARACTERIZED PROTEIN;
  61:  dm5v-A  4.8  7.3  162   615    6   CAEEL:AF-Q20854-F1 UNCHARACTERIZED PROTEIN;
  62:  dyt7-A  4.8 10.2  115   254    7   CAEEL:AF-Q19450-F1 UNCHARACTERIZED PROTEIN;
  63:  du6j-A  4.8  3.6   64   319    5   CAEEL:AF-Q8ITY5-F1 LUC7 RELATED SPLICING FACTOR HOMOLOG;
  64:  dnso-A  4.8  7.9  152   366    7   CAEEL:AF-Q23035-F1 SERPENTINE RECEPTOR CLASS GAMMA;
  65:  dnts-A  4.8 16.0  107   744    8   CAEEL:AF-O01514-F1 PROTEIN PTHB1 HOMOLOG;
  66:  dqax-A  4.8  6.3   75   342    9   CAEEL:AF-Q9GRV1-F1 PB1 DOMAIN-CONTAINING PROTEIN;
  67:  dprj-A  4.8  7.8   81   506    4   CAEEL:AF-A0A2K5ATZ7-F1 UNCHARACTERIZED PROTEIN;
  68:  d1hh-A  4.8  5.0   76    79    8   CAEEL:AF-Q9XVG6-F1 UNCHARACTERIZED PROTEIN;
  69:  dnjt-A  4.8 16.7   95   490    5   CAEEL:AF-Q9XWJ8-F1 INHIBITOR OF GROWTH PROTEIN;
  70:  dvqt-A  4.8  5.6   93   859    5   CAEEL:AF-Q09263-F1 PROTEIN EFR3 HOMOLOG;
  71:  dq34-A  4.8  6.6  167  1184    6   CAEEL:AF-Q22624-F1 UNCHARACTERIZED PROTEIN;
  72:  dyb7-A  4.7  5.4  141   413    6   CAEEL:AF-Q9N2W4-F1 UNCHARACTERIZED PROTEIN;
  73:  dy1j-A  4.7  4.2   73    84    7   CAEEL:AF-B0M0N0-F1 UNCHARACTERIZED PROTEIN;
  74:  dt1x-A  4.7  2.9   66   142    2   CAEEL:AF-Q9N495-F1 SMR DOMAIN-CONTAINING PROTEIN;
  75:  dn03-A  4.7  4.2   66   149    8   CAEEL:AF-Q3S1M3-F1 SAPOSIN-LIKE PROTEIN FAMILY;
  76:  dugw-A  4.7  6.9   64   731    8   CAEEL:AF-G5ECV3-F1 UNCHARACTERIZED PROTEIN;
  77:  dxya-A  4.7  9.1  143   314    4   CAEEL:AF-Q965R6-F1 G_PROTEIN_RECEP_F1_2 DOMAIN-CONTAINING PROTEIN;
  78:  dusl-A  4.7  4.0   80   780    8   CAEEL:AF-Q17389-F1 CULLIN-1;
  79:  dy92-A  4.7 10.0   89   487    2   CAEEL:AF-Q9XUB4-F1 PBPB DOMAIN-CONTAINING PROTEIN;
  80:  ds0j-A  4.7 17.1   86  1829    3   CAEEL:AF-G5EBZ4-F1 PROTEIN LET-418;
  81:  dqb4-A  4.7  8.5  153   337    8   CAEEL:AF-Q9N5L8-F1 UNCHARACTERIZED PROTEIN;
  82:  duoz-A  4.7  7.9  146   365   10   CAEEL:AF-O45306-F1 SERPENTINE RECEPTOR CLASS EPSILON-21;
  83:  dzbb-A  4.7  3.9  102   213    6   CAEEL:AF-P41941-F1 GOLGI SNAP RECEPTOR COMPLEX MEMBER 2 HOMOLOG MEMB
  84:  drs2-A  4.7  3.1   63   145    3   CAEEL:AF-Q9U3J3-F1 UNCHARACTERIZED PROTEIN;
  85:  dx3m-A  4.7  7.1  163   558    7   CAEEL:AF-Q22980-F1 OTOPETRIN-LIKE;
  86:  d08n-A  4.7 15.2   77   545    5   CAEEL:AF-G5EFM7-F1 SRF-DEPENDENT TRANSCRIPTION REGULATION-ASSOCIATED
  87:  dzka-A  4.6  4.3  122   616    9   CAEEL:AF-Q23673-F1 GLUCONATE KINASE;
  88:  dpka-A  4.6  4.8  134   211    5   CAEEL:AF-Q21548-F1 UNCHARACTERIZED PROTEIN;
  89:  dqlf-A  4.6  3.1   63   769    3   CAEEL:AF-Q23297-F1 TWIK FAMILY OF POTASSIUM CHANNELS;
  90:  dwg0-A  4.6  4.9  159   742    8   CAEEL:AF-Q95Y82-F1 RING-TYPE DOMAIN-CONTAINING PROTEIN;
  91:  dq5p-A  4.6  4.4   68   196    4   CAEEL:AF-O16957-F1 SERPENTINE RECEPTOR, CLASS W;
  92:  d1e9-A  4.6 13.1  107   287    7   CAEEL:AF-Q17526-F1 TETRASPANIN;
  93:  dx44-A  4.6  9.8  103  1280    3   CAEEL:AF-Q22554-F1 TETRATRICOPEPTIDE REPEAT DOMAIN PROTEIN RELATED;
  94:  du1h-A  4.6  8.9  148   320    7   CAEEL:AF-Q18428-F1 SERPENTINE RECEPTOR CLASS GAMMA-15;
  95:  dr4u-A  4.6  4.7   65    92    2   CAEEL:AF-Q22526-F1 UNCHARACTERIZED PROTEIN;
  96:  dx6v-A  4.6  9.6  145   346    8   CAEEL:AF-G5EF36-F1 SERPENTINE RECEPTOR, CLASS T;
  97:  ds31-A  4.6  9.7   90   510    9   CAEEL:AF-G5EG72-F1 ACETYLCHOLINE RECEPTOR;
  98:  dnx5-A  4.6  7.9   96  1649    8   CAEEL:AF-A0A3P6PCW4-F1 UNCHARACTERIZED PROTEIN;
  99:  dntp-A  4.6 13.4  159   324    4   CAEEL:AF-O17010-F1 SERPENTINE RECEPTOR, CLASS AB (CLASS A-LIKE);
 100:  dscc-A  4.6  9.3  146   420    8   CAEEL:AF-Q17594-F1 G_PROTEIN_RECEP_F1_2 DOMAIN-CONTAINING PROTEIN;
 101:  dvn3-A  4.6  8.7   77   188    8   CAEEL:AF-Q9BI74-F1 MEDIATOR OF RNA POLYMERASE II TRANSCRIPTION SUBUN
 102:  dxwy-A  4.6  9.8  117   523    9   CAEEL:AF-P52713-F1 PROBABLE METHYLMALONATE-SEMIALDEHYDE DEHYDROGENAS
 103:  dxsw-A  4.6 10.9   69  1420    1   CAEEL:AF-Q9XW69-F1 UNCHARACTERIZED PROTEIN;
 104:  dskn-A  4.6  4.7   75   384   11   CAEEL:AF-A0A1C3NSK2-F1 IRK_C DOMAIN-CONTAINING PROTEIN;
 105:  dmyu-A  4.6  7.4   91   231    5   CAEEL:AF-O45801-F1 UNCHARACTERIZED PROTEIN;
 106:  dyb3-A  4.5  4.5  152   213    7   CAEEL:AF-P48583-F1 ER LUMEN PROTEIN-RETAINING RECEPTOR ERD-2.1;
 107:  dx32-A  4.5  4.0   88   713    6   CAEEL:AF-G5EEE6-F1 KINESIN-ASSOCIATED PROTEIN;
 108:  dum0-A  4.5 10.3   62   108    8   CAEEL:AF-Q8MNU8-F1 PROTEIN FMC1 HOMOLOG;
 109:  dwg1-A  4.5  4.8   74   221    8   CAEEL:AF-Q18886-F1 RELATED TO YEAST VACUOLAR PROTEIN SORTING FACTOR;
 110:  do44-A  4.5  3.1   60   213    2   CAEEL:AF-O76388-F1 UNCHARACTERIZED PROTEIN;
 111:  dvdt-A  4.5 10.6  131   309   11   CAEEL:AF-Q9N3H1-F1 RING-TYPE DOMAIN-CONTAINING PROTEIN;
 112:  dt0r-A  4.5  7.0  119   247    6   CAEEL:AF-A3QMD7-F1 PHD DOMAIN-CONTAINING PROTEIN;
 113:  dzsl-A  4.5 12.6  158   336    9   CAEEL:AF-Q7YWP3-F1 SERPENTINE RECEPTOR, CLASS AB (CLASS A-LIKE);
 114:  dq1i-A  4.5  3.9   78   322    8   CAEEL:AF-V6CM12-F1 SAPOSIN-LIKE PROTEIN FAMILY;
 115:  dubu-A  4.5  4.6   76   714    4   CAEEL:AF-Q19640-F1 BARDET-BIEDL SYNDROME 2 PROTEIN HOMOLOG;
 116:  dqm7-A  4.5  4.8  125   154    6   CAEEL:AF-Q9TXZ1-F1 UNCHARACTERIZED PROTEIN;
 117:  dndj-A  4.5  4.1   60   113    5   CAEEL:AF-Q4W519-F1 UNCHARACTERIZED PROTEIN;
 118:  dzk8-A  4.5  3.6   69   147    4   CAEEL:AF-Q23199-F1 UNCHARACTERIZED PROTEIN;
 119:  dulr-A  4.5  4.8   86   337    7   CAEEL:AF-Q65XY3-F1 ION_TRANS_2 DOMAIN-CONTAINING PROTEIN;
 120:  dy76-A  4.5  5.8  125   787    8   CAEEL:AF-G5EE66-F1 CONSERVED OLIGOMERIC GOLGI COMPLEX SUBUNIT 1;
 121:  dz3h-A  4.5  7.8  150   338    7   CAEEL:AF-Q86B33-F1 SERPENTINE RECEPTOR CLASS GAMMA;
 122:  dmw3-A  4.5  8.7   72   836    8   CAEEL:AF-H2L0S5-F1 AIP3 DOMAIN-CONTAINING PROTEIN;
 123:  dpzt-A  4.5 10.6   97   465    5   CAEEL:AF-Q9U1S3-F1 UNCHARACTERIZED PROTEIN;
 124:  dtyx-A  4.5  4.8   78   627    9   CAEEL:AF-Q9N3Y3-F1 UNCHARACTERIZED PROTEIN;
 125:  dnwz-A  4.4  7.7   95   438   13   CAEEL:AF-Q20938-F1 PROBABLE 26S PROTEASOME REGULATORY SUBUNIT RPN-6.
 126:  d1gz-A  4.4  5.6  138   898   10   CAEEL:AF-O02328-F1 EUKARYOTIC TRANSLATION INITIATION FACTOR 3 SUBUNI
 127:  dxui-A  4.4  8.1  109   328    7   CAEEL:AF-Q17852-F1 UNCHARACTERIZED PROTEIN;
 128:  dqpj-A  4.4 10.2   81   598    4   CAEEL:AF-P54246-F1 ACETYLCHOLINE RECEPTOR SUBUNIT ALPHA-TYPE ACR-5;
 129:  dn5p-A  4.4  7.6  133   308    7   CAEEL:AF-Q17710-F1 G_PROTEIN_RECEP_F1_2 DOMAIN-CONTAINING PROTEIN;
 130:  dtmq-A  4.4  6.6   58   599    3   CAEEL:AF-C2BR94-F1 THO COMPLEX (TRANSCRIPTION FACTOR/NUCLEAR EXPORT)
 131:  d0x3-A  4.4  7.4  146   360    8   CAEEL:AF-Q19321-F1 SERPENTINE RECEPTOR, CLASS E (EPSILON);
 132:  dys1-A  4.4  4.5  140   266    9   CAEEL:AF-O16505-F1 SERPENTINE RECEPTOR, CLASS T;
 133:  d0nb-A  4.4  9.1  146   299    4   CAEEL:AF-O45150-F1 SERPENTINE RECEPTOR CLASS GAMMA-30;
 134:  dywy-A  4.4  9.0   89   635    3   CAEEL:AF-P91240-F1 SIGNAL RECOGNITION PARTICLE SUBUNIT SRP72;
 135:  durl-A  4.4  4.3   85  1562    6   CAEEL:AF-G5ECH5-F1 SERINE/THREONINE-PROTEIN PHOSPHATASE 4 REGULATORY
 136:  dm35-A  4.4  4.1   67    98    9   CAEEL:AF-Q9TY06-F1 UNCHARACTERIZED PROTEIN;
 137:  dyme-A  4.4  9.8  151   349   11   CAEEL:AF-Q9U8C8-F1 G_PROTEIN_RECEP_F1_2 DOMAIN-CONTAINING PROTEIN;
 138:  dzph-A  4.4 11.4  103  1924   10   CAEEL:AF-Q9GRV5-F1 ANK_REP_REGION DOMAIN-CONTAINING PROTEIN;
 139:  duq7-A  4.4  9.1  131  1059    7   CAEEL:AF-Q19370-F1 RHO-GAP DOMAIN-CONTAINING PROTEIN;
 140:  dxxy-A  4.4  9.9   85   146    9   CAEEL:AF-B6VQ80-F1 UNCHARACTERIZED PROTEIN;
 141:  dn2d-A  4.4 15.3  141  1261    7   CAEEL:AF-B2FDA8-F1 STRUCTURAL MAINTENANCE OF CHROMOSOMES PROTEIN 3;
 142:  dzvr-A  4.4 12.7  118   802   11   CAEEL:AF-P54889-F1 PROBABLE DELTA-1-PYRROLINE-5-CARBOXYLATE SYNTHASE
 143:  dnip-A  4.4  5.3   73  1400    1   CAEEL:AF-Q18566-F1 DNA-DIRECTED RNA POLYMERASE SUBUNIT;
 144:  dm10-A  4.4  5.6  135   239   10   CAEEL:AF-C3JXE0-F1 G_PROTEIN_RECEP_F1_2 DOMAIN-CONTAINING PROTEIN;
 145:  dol0-A  4.4  9.3  149   425    6   CAEEL:AF-Q9XUK8-F1 G_PROTEIN_RECEP_F1_2 DOMAIN-CONTAINING PROTEIN;
 146:  dto6-A  4.4  3.7   68   181   10   CAEEL:AF-A7YPF2-F1 UNCHARACTERIZED PROTEIN;
 147:  d1gp-A  4.4  7.1  128  1145    5   CAEEL:AF-Q9NA99-F1 UNCHARACTERIZED PROTEIN;
 148:  dr6j-A  4.4  3.8  106   683    7   CAEEL:AF-H2KY93-F1 LIPASE_3 DOMAIN-CONTAINING PROTEIN;
 149:  dt0q-A  4.3  5.3  129   342    5   CAEEL:AF-Q18071-F1 ORGANIC SOLUTE TRANSPORTER ALPHA-LIKE PROTEIN 2;
 150:  dzzc-A  4.3 13.4   81   468    5   CAEEL:AF-Q23026-F1 UNCHARACTERIZED PROTEIN;
 151:  dnjc-A  4.3  3.3   65   519    8   CAEEL:AF-Q21467-F1 TWIK FAMILY OF POTASSIUM CHANNELS;
 152:  duyw-A  4.3  6.8  110   614    5   CAEEL:AF-Q93764-F1 TWIK FAMILY OF POTASSIUM CHANNELS;
 153:  dpzn-A  4.3  5.1  108   234    2   CAEEL:AF-Q95ZW1-F1 GOLGI SNAP RECEPTOR COMPLEX MEMBER 1;
 154:  dnyj-A  4.3  6.0   72   983    7   CAEEL:AF-A0A061AD48-F1 PROTEIN KINASE DOMAIN-CONTAINING PROTEIN;
 155:  ds48-A  4.3  7.4  146   337   10   CAEEL:AF-Q86B34-F1 SERPENTINE RECEPTOR CLASS GAMMA;
 156:  dnk9-A  4.3  4.2   64   625    8   CAEEL:AF-O01976-F1 ENHANCED RNAI (RNA INTERFERENCE);
 157:  dvjj-A  4.3  5.0   93   172   10   CAEEL:AF-Q7JPD8-F1 LEUCINE ZIPPER AND CTNNBIP1 DOMAIN-CONTAINING PRO
 158:  dnaf-A  4.3 11.3   75   413    5   CAEEL:AF-Q10938-F1 PUTATIVE ZINC FINGER PROTEIN B0310.2;
 159:  dx8z-A  4.3  7.3   97   112    3   CAEEL:AF-Q4R169-F1 UNCHARACTERIZED PROTEIN;
 160:  dz76-A  4.3  3.6   68    85    4   CAEEL:AF-A0A2C9C2N5-F1 UNCHARACTERIZED PROTEIN;
 161:  dph8-A  4.3 10.3  163   481    4   CAEEL:AF-Q9N3R4-F1 INNEXIN;
 162:  dujy-A  4.3  5.6   70   200    9   CAEEL:AF-P34380-F1 UNCHARACTERIZED PROTEIN F02A9.1;
 163:  dp0x-A  4.3  3.6   66   206    9   CAEEL:AF-B2D6L6-F1 RING-CH-TYPE DOMAIN-CONTAINING PROTEIN;
 164:  drnk-A  4.3  3.8   95   133    8   CAEEL:AF-Q9N3J4-F1 UNCHARACTERIZED PROTEIN;
 165:  doj2-A  4.3  5.0   97   251    8   CAEEL:AF-Q95QA1-F1 UNCHARACTERIZED PROTEIN;
 166:  dzmw-A  4.3  3.8   71   132    4   CAEEL:AF-A4V4W6-F1 COPPER TRANSPORTER;
 167:  dqyy-A  4.3  4.1  132   910    5   CAEEL:AF-G5EDW9-F1 INTEGRATOR COMPLEX SUBUNIT 7;
 168:  dnru-A  4.3  7.8  151  1046    5   CAEEL:AF-A0A1N7SYW0-F1 LIGAND-GATED ION CHANNEL;
 169:  dval-A  4.3  9.3  141   290    6   CAEEL:AF-P83502-F1 SERPENTINE RECEPTOR CLASS U-26;
 170:  dom8-A  4.3  7.5  162   619    6   CAEEL:AF-G5EDX5-F1 OTOPETRIN-LIKE;
 171:  dqin-A  4.3  7.2  145   225    8   CAEEL:AF-Q1HB01-F1 UNCHARACTERIZED PROTEIN;
 172:  d0xm-A  4.3  8.4  143   297    7   CAEEL:AF-Q9GYL0-F1 7TM_GPCR_SRX DOMAIN-CONTAINING PROTEIN;
 173:  dsjt-A  4.3  5.6   96   822    4   CAEEL:AF-Q20548-F1 PROBABLE RING FINGER PROTEIN 207 HOMOLOG;
 174:  dm4z-A  4.3  5.7  150   263    7   CAEEL:AF-O01515-F1 UNCHARACTERIZED PROTEIN;
 175:  dsi4-A  4.3  8.2  140   441   10   CAEEL:AF-Q9XUS2-F1 MEDIATOR OF RNA POLYMERASE II TRANSCRIPTION SUBUN
 176:  dvx0-A  4.3  3.5   64   925    5   CAEEL:AF-Q9BIC2-F1 RNA BINDING MOTIF PROTEIN HOMOLOG;
 177:  dnyu-A  4.3 11.2   88   952    3   CAEEL:AF-O45962-F1 REGULATION OF LONGEVITY BY E3 UBIQUITIN-PROTEIN L
 178:  dybo-A  4.3  6.6  161   752    9   CAEEL:AF-U4PEQ1-F1 OTOPETRIN-LIKE;
 179:  dwr1-A  4.3  8.8   98   253    7   CAEEL:AF-G5EBY4-F1 UNCHARACTERIZED PROTEIN;
 180:  dngi-A  4.2  4.4  131   251   11   CAEEL:AF-O16271-F1 CYTOCHROME B561 DOMAIN-CONTAINING PROTEIN;
 181:  dnwd-A  4.2  6.9  120   450   10   CAEEL:AF-A0A5E4LZ74-F1 UNCHARACTERIZED PROTEIN;
 182:  dxxq-A  4.2  5.2   78   564    1   CAEEL:AF-G5EBK3-F1 MOESIN/EZRIN/RADIXIN HOMOLOG 1;
 183:  dn8j-A  4.2  4.6   97  1202    6   CAEEL:AF-Q21303-F1 C2 DOMAIN-CONTAINING PROTEIN;
 184:  dx39-A  4.2  4.1   89   691    4   CAEEL:AF-O01772-F1 UNCHARACTERIZED PROTEIN;
 185:  dq5j-A  4.2 11.0  103   158    6   CAEEL:AF-Q20070-F1 UNCHARACTERIZED PROTEIN;
 186:  dsj5-A  4.2  3.6  113  1101   10   CAEEL:AF-Q19520-F1 MCL1_MID DOMAIN-CONTAINING PROTEIN;
 187:  dpp5-A  4.2  8.3   75   264    5   CAEEL:AF-Q95YE0-F1 UNCHARACTERIZED PROTEIN;
 188:  d03k-A  4.2 12.4   93   549    5   CAEEL:AF-A0A486WVH5-F1 UNCHARACTERIZED PROTEIN;
 189:  doac-A  4.2  9.0   82   548    7   CAEEL:AF-O76554-F1 ACETYLCHOLINE RECEPTOR SUBUNIT ALPHA-TYPE DES-2;
 190:  dpf0-A  4.2  3.3   77   476    3   CAEEL:AF-Q21761-F1 F-BOX DOMAIN-CONTAINING PROTEIN;
 191:  dqs4-A  4.2  5.7   79   338    9   CAEEL:AF-O45255-F1 PROTEIN CONTAINING ALS2CR12 (ALS2CR12) SIGNATURE;
 192:  dsei-A  4.2  9.9  147   372    9   CAEEL:AF-O61787-F1 INNEXIN-16;
 193:  dq7z-A  4.2  3.4   78   121    8   CAEEL:AF-O44176-F1 UNCHARACTERIZED PROTEIN;
 194:  dqtq-A  4.2 10.3  146   446    8   CAEEL:AF-Q45EL5-F1 SIMILAR TO TRANSPORTER OF DIVALENT CATIONS;
 195:  dw8s-A  4.2  9.2  147   335    6   CAEEL:AF-P46569-F1 SERPENTINE RECEPTOR CLASS GAMMA-11;
 196:  dzwi-A  4.2  5.3   98   145    9   CAEEL:AF-C7FZT7-F1 UNCHARACTERIZED PROTEIN;
 197:  dp8k-A  4.2 15.7   94   428    9   CAEEL:AF-O18188-F1 E3 UBIQUITIN-PROTEIN TRANSFERASE MAEA;
 198:  dub8-A  4.2  4.9   78   208    3   CAEEL:AF-Q9BL60-F1 RELATED TO YEAST VACUOLAR PROTEIN SORTING FACTOR;
 199:  dpl5-A  4.2  4.4   90   178    9   CAEEL:AF-Q9XWY1-F1 DUF19 DOMAIN-CONTAINING PROTEIN;
 200:  dy30-A  4.2 15.9   75   334    9   CAEEL:AF-Q23523-F1 MEDIATOR OF RNA POLYMERASE II TRANSCRIPTION SUBUN
 201:  dx5x-A  4.2  3.5   92   580   10   CAEEL:AF-Q9TYY0-F1 GERANYLGERANYL TRANSFERASE TYPE-2 SUBUNIT ALPHA;
 202:  dsmd-A  4.2  5.8   99   244    6   CAEEL:AF-B6VQ70-F1 UNCHARACTERIZED PROTEIN;
 203:  dvge-A  4.2 10.6   79   565   13   CAEEL:AF-W6SBE5-F1 FYVE-TYPE DOMAIN-CONTAINING PROTEIN;
 204:  du6z-A  4.2  4.1   60   164    7   CAEEL:AF-Q22615-F1 PARTNER OF Y14 AND MAGO;
 205:  d1ho-A  4.2 20.2   92   207    8   CAEEL:AF-O02208-F1 UNCHARACTERIZED PROTEIN;
 206:  dxq3-A  4.2  7.6  139   349    5   CAEEL:AF-Q21684-F1 7TM_GPCR_SRX DOMAIN-CONTAINING PROTEIN;
 207:  doto-A  4.2  3.7   70   130    4   CAEEL:AF-Q6BER6-F1 MEDIATOR OF RNA POLYMERASE II TRANSCRIPTION SUBUN
 208:  d0f9-A  4.2  5.6   82   127    5   CAEEL:AF-S6EZP9-F1 UNCHARACTERIZED PROTEIN;
 209:  d1qj-A  4.2  5.3  111   593    8   CAEEL:AF-O17581-F1 MATERNAL UNCOORDINATED PROTEIN 2;
 210:  dv5c-A  4.2  4.5   98   188   14   CAEEL:AF-D1YSH1-F1 UNCHARACTERIZED PROTEIN;
 211:  dvv7-A  4.2  7.6   75   643    9   CAEEL:AF-Q03564-F1 UNCHARACTERIZED PROTEIN B0464.6;
 212:  dr57-A  4.2  3.1   64   251    5   CAEEL:AF-Q95Q17-F1 MEDIATOR OF RNA POLYMERASE II TRANSCRIPTION SUBUN
 213:  dpss-A  4.2 10.2   85   539    4   CAEEL:AF-P46550-F1 T-COMPLEX PROTEIN 1 SUBUNIT ZETA;
 214:  dm1b-A  4.2  9.0  142   325    7   CAEEL:AF-O17819-F1 SERPENTINE RECEPTOR CLASS GAMMA-16;
 215:  dm7b-A  4.2  4.6   75   432    4   CAEEL:AF-Q18418-F1 ZINC FINGER CCCH-TYPE WITH G PATCH DOMAIN-CONTAIN
 216:  dpbh-A  4.2 11.3   83   777    2   CAEEL:AF-O45373-F1 THIOREDOXIN DOMAIN-CONTAINING PROTEIN;
 217:  drpf-A  4.2  5.2   82  1137    6   CAEEL:AF-A0A4V0ILM7-F1 PROTEIN KINASE C;
 218:  dvu6-A  4.2  4.0   77   354   10   CAEEL:AF-Q86D17-F1 UNCHARACTERIZED PROTEIN;
 219:  dw9u-A  4.2  4.8  129  1291    9   CAEEL:AF-P54816-F1 TAT-BINDING HOMOLOG 7;
 220:  dpyz-A  4.2  6.9  133   280    8   CAEEL:AF-O16494-F1 SERPENTINE RECEPTOR, CLASS T;
 221:  dt8l-A  4.2  4.4  111   247   15   CAEEL:AF-H2KYX1-F1 TETRASPANIN FAMILY;
 222:  d1da-A  4.1  4.8  124   817    6   CAEEL:AF-Q18286-F1 EXOCYST COMPLEX COMPONENT 6;
 223:  dx2c-A  4.1  4.9   76   330    1   CAEEL:AF-H2KZ70-F1 UNCHARACTERIZED PROTEIN;
 224:  dnuz-A  4.1 14.0  152   346    7   CAEEL:AF-O45308-F1 SERPENTINE RECEPTOR, CLASS AB (CLASS A-LIKE);
 225:  dpk8-A  4.1  4.5   68    91    1   CAEEL:AF-O62076-F1 SERPENTINE RECEPTOR, CLASS W;
 226:  dxf2-A  4.1  9.6  150   329    6   CAEEL:AF-Q5BHI1-F1 G_PROTEIN_RECEP_F1_2 DOMAIN-CONTAINING PROTEIN;
 227:  dus7-A  4.1  4.0   71   248    6   CAEEL:AF-A0A0B7H0Y9-F1 SERPENTINE RECEPTOR, CLASS E (EPSILON);
 228:  drvj-A  4.1  2.5   54    56    7   CAEEL:AF-U4PM12-F1 UNCHARACTERIZED PROTEIN;
 229:  dqld-A  4.1  3.6   60  1026    3   CAEEL:AF-Q23194-F1 VACUOLAR PROTEIN SORTING-ASSOCIATED PROTEIN 18 HO
 230:  dsgb-A  4.1  5.2   84   233    7   CAEEL:AF-Q9N4L9-F1 UNCHARACTERIZED PROTEIN;
 231:  drhw-A  4.1  7.0  124   579    5   CAEEL:AF-Q19955-F1 ACTIVATOR OF G PROTEIN SIGNALLING;
 232:  dnhq-A  4.1  5.6   87   389   13   CAEEL:AF-O01818-F1 G_PROTEIN_RECEP_F1_2 DOMAIN-CONTAINING PROTEIN;
 233:  dz29-A  4.1 16.0  112   849    4   CAEEL:AF-Q9XWD9-F1 UNCHARACTERIZED PROTEIN;
 234:  dtib-A  4.1  6.2   69  1456    9   CAEEL:AF-C7IVS4-F1 DNA POLYMERASE;
 235:  dwtj-A  4.1  4.4   61    86    7   CAEEL:AF-Q20591-F1 V-TYPE PROTON ATPASE SUBUNIT E;
 236:  dwz6-A  4.1  6.5  103   273    8   CAEEL:AF-A0A3P6NP68-F1 UNCHARACTERIZED PROTEIN;
 237:  d0wi-A  4.1  5.0   88   430    2   CAEEL:AF-Q9BL83-F1 VESICLE-FUSING ATPASE;
 238:  d0c6-A  4.1  7.6  137   349    7   CAEEL:AF-Q965U4-F1 G_PROTEIN_RECEP_F1_2 DOMAIN-CONTAINING PROTEIN;
 239:  dxvw-A  4.1  8.0   93   326   10   CAEEL:AF-Q18666-F1 SIDOREFLEXIN;
 240:  d1sz-A  4.1  6.7   68   142    1   CAEEL:AF-Q95ZM0-F1 UNCHARACTERIZED PROTEIN;
 241:  dzxh-A  4.1  2.4   51    72    2   CAEEL:AF-A0A0K3AYA6-F1 UNCHARACTERIZED PROTEIN;
 242:  dvjy-A  4.1  3.7   71   644    1   CAEEL:AF-P30630-F1 PROTEIN LIN-9;
 243:  dz1g-A  4.1  5.9   80    95    5   CAEEL:AF-Q9XV49-F1 UNCHARACTERIZED PROTEIN;
 244:  dtpd-A  4.1  5.1  109   224    6   CAEEL:AF-O18230-F1 T-SNARE COILED-COIL HOMOLOGY DOMAIN-CONTAINING PR
 245:  dm72-A  4.1 10.2   71   380    0   CAEEL:AF-Q93878-F1 YEAST ERV (ER TO GOLGI TRANSPORT VESICLE PROTEIN)
 246:  dvb7-A  4.1  3.9   83   322    4   CAEEL:AF-H2L021-F1 DUF19 DOMAIN-CONTAINING PROTEIN;
 247:  dwyo-A  4.1 16.8   57   518    5   CAEEL:AF-A9D0C6-F1 WD_REPEATS_REGION DOMAIN-CONTAINING PROTEIN;
 248:  d0zo-A  4.1  4.1   67    69    7   CAEEL:AF-D9N134-F1 UNCHARACTERIZED PROTEIN;
 249:  dztx-A  4.1  9.5   89   141    2   CAEEL:AF-Q9N5M2-F1 PREFOLDIN SUBUNIT 2;
 250:  d045-A  4.1  5.0   82    98    6   CAEEL:AF-Q4R134-F1 UNCHARACTERIZED PROTEIN;
 251:  dm2l-A  4.1  6.4   94   374    7   CAEEL:AF-Q86D05-F1 SERPENTINE RECEPTOR, CLASS W;
 252:  dzx3-A  4.1  7.2  133   381    7   CAEEL:AF-Q7YXG8-F1 G_PROTEIN_RECEP_F1_2 DOMAIN-CONTAINING PROTEIN;
 253:  dxcp-A  4.1  5.6   93   303    5   CAEEL:AF-U4PLN7-F1 UNCHARACTERIZED PROTEIN;
 254:  dplg-A  4.1  6.7  116   203    4   CAEEL:AF-A0A3B1E8T2-F1 UNCHARACTERIZED PROTEIN;
 255:  dnrs-A  4.1  8.3  139   325    5   CAEEL:AF-Q7KPX2-F1 G_PROTEIN_RECEP_F1_2 DOMAIN-CONTAINING PROTEIN;
 256:  dtey-A  4.1  8.6   97   221    5   CAEEL:AF-Q09394-F1 UNCHARACTERIZED PROTEIN F43C1.5;
 257:  dv2z-A  4.1  6.4  129   234    6   CAEEL:AF-C0Z1Y7-F1 YEAST SEC HOMOLOG;
 258:  do63-A  4.1 15.7   83  1056    4   CAEEL:AF-Q21301-F1 CARM_PH DOMAIN-CONTAINING PROTEIN;
 259:  dryr-A  4.1  6.9  102   922    6   CAEEL:AF-O76384-F1 MMS19 NUCLEOTIDE EXCISION REPAIR PROTEIN;
 260:  dsde-A  4.1  4.7   78   497    5   CAEEL:AF-A0A1C3NSN6-F1 INWARD RECTIFYING K (POTASSIUM) CHANNEL FAMILY
 261:  drop-A  4.1  9.4  149   283    9   CAEEL:AF-P91994-F1 SERPENTINE RECEPTOR CLASS GAMMA-46;
 262:  d05h-A  4.1  6.5   76   211    1   CAEEL:AF-Q21324-F1 J DOMAIN-CONTAINING PROTEIN;
 263:  dvob-A  4.1  7.8  123  1333    4   CAEEL:AF-G5EEB5-F1 TBC (TRE-2/BUB2/CDC16) DOMAIN FAMILY;
 264:  dstf-A  4.1  6.4  164   801    3   CAEEL:AF-Q95XZ0-F1 CONSERVED OLIGOMERIC GOLGI COMPLEX SUBUNIT 4;
 265:  doe6-A  4.1  4.5  134   188    3   CAEEL:AF-Q8I4K8-F1 UNCHARACTERIZED PROTEIN;
 266:  dx1y-A  4.1  6.3   83   145    8   CAEEL:AF-Q9GYR4-F1 UNCHARACTERIZED PROTEIN;
 267:  dx3q-A  4.1  7.3   83   216   10   CAEEL:AF-Q19892-F1 THIOREDOXIN REDUCTASE-LIKE SELENOPROTEIN T HOMOLO
 268:  dtds-A  4.1  3.4  109   884    6   CAEEL:AF-Q22706-F1 EXOCYST COMPLEX COMPONENT 2;
 269:  dwc8-A  4.1  5.2   76   339    8   CAEEL:AF-H2L0S8-F1 UNCHARACTERIZED PROTEIN;
 270:  dt1p-A  4.1  6.7   76   372    9   CAEEL:AF-Q7YWY7-F1 TWIK FAMILY OF POTASSIUM CHANNELS;
 271:  dy5r-A  4.1  6.3   97   227   13   CAEEL:AF-Q9U3H0-F1 UNCHARACTERIZED PROTEIN;
 272:  dojj-A  4.1  3.4   64   116   11   CAEEL:AF-Q9BKS0-F1 ATP SYNTHASE LIPID-BINDING PROTEIN, MITOCHONDRIAL
 273:  d1ur-A  4.1  3.9   99   173    4   CAEEL:AF-Q9N471-F1 DUF19 DOMAIN-CONTAINING PROTEIN;
 274:  dwjc-A  4.1 10.5   89   338    8   CAEEL:AF-P41779-F1 HOMEOBOX PROTEIN CEH-20;
 275:  duz4-A  4.1  5.9  106  1037    5   CAEEL:AF-Q95PV7-F1 TRANSCRIPTION FACTOR THREEC SUBUNIT (GTF3C HOMOLO
 276:  dv1b-A  4.1 11.7   83   171    4   CAEEL:AF-Q9XVA4-F1 UNCHARACTERIZED PROTEIN F08G2.4;
 277:  dyzg-A  4.1 11.2   70   385    3   CAEEL:AF-O17127-F1 UNCHARACTERIZED PROTEIN;
 278:  do4j-A  4.1  8.3  135  1085    9   CAEEL:AF-H2KYN6-F1 SMK-1 DOMAIN-CONTAINING PROTEIN;
 279:  dpbx-A  4.1  9.0   88   231    9   CAEEL:AF-Q9XWS5-F1 UNCHARACTERIZED PROTEIN;
 280:  dp5h-A  4.0  4.4  141   763    9   CAEEL:AF-O45732-F1 G_PROTEIN_RECEP_F1_2 DOMAIN-CONTAINING PROTEIN;
 281:  dy6m-A  4.0 12.5   92   382    9   CAEEL:AF-O17702-F1 UNCHARACTERIZED PROTEIN;
 282:  dxdv-A  4.0  7.9   77   171    8   CAEEL:AF-Q23374-F1 UNCHARACTERIZED PROTEIN;
 283:  doga-A  4.0  3.7   74   836    1   CAEEL:AF-O44490-F1 MAMMALIAN ELKS/CAST/ERC/RAB6 INTERACTING PROTEIN
 284:  dxp1-A  4.0  5.6  154   566    7   CAEEL:AF-Q95QL0-F1 OTOPETRIN-LIKE;
 285:  d0o9-A  4.0  4.3   80   833    6   CAEEL:AF-O44476-F1 RIBONUCLEASE Z;
 286:  dsm4-A  4.0  4.8  135   471   11   CAEEL:AF-Q8MPR3-F1 G_PROTEIN_RECEP_F1_2 DOMAIN-CONTAINING PROTEIN;
 287:  dni7-A  4.0  5.9   97   237   10   CAEEL:AF-Q9U2F6-F1 RELATED TO YEAST VACUOLAR PROTEIN SORTING FACTOR;
 288:  dxop-A  4.0  8.6  143   349    8   CAEEL:AF-Q9GRY6-F1 SERPENTINE RECEPTOR, CLASS H;
 289:  dpdy-A  4.0  6.3   88   533   10   CAEEL:AF-O17401-F1 GLUCURONOSYLTRANSFERASE;
 290:  d01g-A  4.0 12.5  150   331    3   CAEEL:AF-Q5WRN5-F1 SERPENTINE RECEPTOR, CLASS AB (CLASS A-LIKE);
 291:  dqya-A  4.0  3.1   81    86    5   CAEEL:AF-E1B6Q4-F1 UNCHARACTERIZED PROTEIN;
 292:  d06e-A  4.0  8.9  114   175    6   CAEEL:AF-Q5TEB3-F1 UNCHARACTERIZED PROTEIN;
 293:  d1nh-A  4.0  4.4   66   165    3   CAEEL:AF-A0A5S9MMK0-F1 UNCHARACTERIZED PROTEIN;
 294:  dxhi-A  4.0  5.4   94   169    9   CAEEL:AF-Q7YTT4-F1 SERPENTINE RECEPTOR, CLASS H;
 295:  dsv8-A  4.0 10.4   86   143    7   CAEEL:AF-Q95QG3-F1 UNCHARACTERIZED PROTEIN;
 296:  drbf-A  4.0  8.5   94   603    4   CAEEL:AF-O76354-F1 RING-TYPE DOMAIN-CONTAINING PROTEIN;
 297:  d014-A  4.0  6.7  108   506    6   CAEEL:AF-Q18822-F1 ALDEDH DOMAIN-CONTAINING PROTEIN;
 298:  d0hu-A  4.0  5.5  108   706    6   CAEEL:AF-Q9NAD6-F1 SIGNAL TRANSDUCER AND ACTIVATOR OF TRANSCRIPTION
 299:  d1jv-A  4.0  4.2   82   114   10   CAEEL:AF-U4PMY0-F1 UNCHARACTERIZED PROTEIN;
 300:  dwl6-A  4.0  3.8   66    94    6   CAEEL:AF-Q9XWC0-F1 UNCHARACTERIZED PROTEIN;
 301:  dnom-A  4.0  5.5  133   591    3   CAEEL:AF-Q93314-F1 COILED-COIL DOMAIN-CONTAINING PROTEIN 93;
 302:  dzv1-A  4.0 11.5  100   779   10   CAEEL:AF-Q93332-F1 GLUTAMATE CARBOXYPEPTIDASE 2 HOMOLOG;
 303:  d0zq-A  4.0 10.6  116   186    5   CAEEL:AF-A0A2C9C3I8-F1 UNCHARACTERIZED PROTEIN;
 304:  dpfl-A  4.0  9.6  115   400    5   CAEEL:AF-Q21641-F1 TEKTIN;
 305:  du99-A  4.0  4.8   76   413   12   CAEEL:AF-B6EU64-F1 PROTEIN CONTAINING ALS2CR12 (ALS2CR12) SIGNATURE;
 306:  dppb-A  4.0  5.8  132   318   10   CAEEL:AF-P90997-F1 UNCHARACTERIZED PROTEIN;
 307:  dou3-A  4.0  8.0  136   347    5   CAEEL:AF-A4GZK9-F1 SERPENTINE RECEPTOR, CLASS T;
 308:  dt1l-A  4.0  6.1  138   318    6   CAEEL:AF-Q9XVB5-F1 G_PROTEIN_RECEP_F1_2 DOMAIN-CONTAINING PROTEIN;
 309:  drp0-A  4.0  3.3   53   132   11   CAEEL:AF-Q21132-F1 UNCHARACTERIZED PROTEIN;
 310:  do6c-A  4.0  5.0   92   168    8   CAEEL:AF-Q8WQG3-F1 UNCHARACTERIZED PROTEIN;
 311:  ds6b-A  4.0  5.9  170  1523    9   CAEEL:AF-G5ECK4-F1 UNCHARACTERIZED PROTEIN;
 312:  dy56-A  4.0  4.9  126  1784    6   CAEEL:AF-Q18508-F1 PROTEIN MEL-28;
 313:  dr14-A  4.0  2.9   60   265   12   CAEEL:AF-B0JCV6-F1 UNCHARACTERIZED PROTEIN;
 314:  dv4p-A  4.0 16.1   77   796    4   CAEEL:AF-Q10953-F1 ARMADILLO REPEAT-CONTAINING PROTEIN WRM-1;
 315:  d1yf-A  4.0  6.5  112   367    8   CAEEL:AF-Q17575-F1 UNCHARACTERIZED PROTEIN;
 316:  dwee-A  4.0 12.4   83   317    8   CAEEL:AF-Q18947-F1 UTERINE LUMIN EXPRESSED/LOCAILIZED;
 317:  dy77-A  4.0  4.8  115   138    8   CAEEL:AF-Q2AAC4-F1 UNCHARACTERIZED PROTEIN;
 318:  dsk1-A  4.0 13.5  153   330    5   CAEEL:AF-Q8ITZ7-F1 SERPENTINE RECEPTOR, CLASS AB (CLASS A-LIKE);
 319:  dpm1-A  4.0  4.7  126   244    6   CAEEL:AF-O16272-F1 CYTOCHROME B561 DOMAIN-CONTAINING PROTEIN;
 320:  dxdu-A  4.0  8.8   87   538    9   CAEEL:AF-P45963-F1 ACETYLCHOLINE RECEPTOR SUBUNIT ALPHA-TYPE ACR-7;
 321:  dycv-A  4.0  3.4   63   150    6   CAEEL:AF-A7LPC9-F1 UNCHARACTERIZED PROTEIN;
 322:  dqmo-A  4.0  4.1  142   916   10   CAEEL:AF-Q2EEN8-F1 UNCHARACTERIZED PROTEIN;
 323:  d10z-A  4.0  5.8   84   721    5   CAEEL:AF-A0A2K5ATS7-F1 C3H1-TYPE DOMAIN-CONTAINING PROTEIN;
 324:  dsbk-A  4.0  8.3  108   823    3   CAEEL:AF-O01635-F1 DEGENERIN-LIKE PROTEIN ASIC-1;
 325:  dshb-A  4.0  5.6   78   770    8   CAEEL:AF-Q9XWP6-F1 PROBABLE LYSINE-SPECIFIC HISTONE DEMETHYLASE 1;
 326:  dt4s-A  4.0  3.4   50    91    0   CAEEL:AF-Q3HKB5-F1 UNCHARACTERIZED PROTEIN;
 327:  dxz2-A  4.0  6.1   70   280    9   CAEEL:AF-P91390-F1 DOLICHYL-DIPHOSPHOOLIGOSACCHARIDE--PROTEIN
 328:  dqjt-A  4.0  6.1   65   287    5   CAEEL:AF-Q7YWV2-F1 UNCHARACTERIZED PROTEIN;
 329:  duxb-A  4.0  8.5  111   353    3   CAEEL:AF-Q7YX94-F1 PROTEIN CONTAINING ALS2CR12 (ALS2CR12) SIGNATURE;
 330:  dosd-A  4.0  6.4  139   421    6   CAEEL:AF-P91487-F1 G_PROTEIN_RECEP_F1_2 DOMAIN-CONTAINING PROTEIN;
 331:  du6g-A  3.9  5.7   76   737    7   CAEEL:AF-Q22343-F1 PROBABLE LYSINE-SPECIFIC HISTONE DEMETHYLASE 1;
 332:  dm1h-A  3.9  7.9   63    99    6   CAEEL:AF-Q7YWR3-F1 UNCHARACTERIZED PROTEIN;
 333:  du63-A  3.9  7.5  141   434    8   CAEEL:AF-Q59E83-F1 NEUROPEPTIDE RECEPTOR 22;
 334:  dv1j-A  3.9  4.7  109   311   12   CAEEL:AF-Q19083-F1 TETRASPANIN FAMILY;
 335:  dm8e-A  3.9  5.1   71   415    6   CAEEL:AF-Q9TZG1-F1 F-BOX C PROTEIN;
 336:  dnn6-A  3.9  6.1   98   500    6   CAEEL:AF-Q22469-F1 MATRIN-TYPE DOMAIN-CONTAINING PROTEIN;
 337:  d106-A  3.9  8.5  149   344    8   CAEEL:AF-P91536-F1 SERPENTINE RECEPTOR CLASS H-72;
 338:  dn47-A  3.9  5.9  100   813    3   CAEEL:AF-Q19131-F1 NUCLEAR PORE COMPLEX PROTEIN 5;
 339:  dptp-A  3.9  8.3  111   320    5   CAEEL:AF-A5HWA4-F1 UNCHARACTERIZED PROTEIN;
 340:  dspx-A  3.9  5.0   72   186    7   CAEEL:AF-Q18686-F1 UNCHARACTERIZED PROTEIN;
 341:  dnxe-A  3.9  5.2   83   319    4   CAEEL:AF-P41883-F1 UNCHARACTERIZED PROTEIN F37A4.5;
 342:  drq2-A  3.9  5.5  131   325    3   CAEEL:AF-Q5CZ45-F1 UNCHARACTERIZED PROTEIN;
 343:  dtpn-A  3.9  7.7   89   174   10   CAEEL:AF-G5EGC6-F1 PEEL-1;
 344:  dnx2-A  3.9  5.4   93  1475    8   CAEEL:AF-O76447-F1 HOLOCENTRIC CHROMOSOME BINDING PROTEIN;
 345:  dzz0-A  3.9  3.7   62   202    5   CAEEL:AF-H9G301-F1 COILED-COIL DOMAIN-CONTAINING PROTEIN MDT-28;
 346:  dzvw-A  3.9  4.9  128   355    6   CAEEL:AF-Q22981-F1 SERPENTINE RECEPTOR, CLASS T;
 347:  dyy7-A  3.9 22.6  126   321    8   CAEEL:AF-Q9NET3-F1 TETRASPANIN;
 348:  dtsi-A  3.9  9.0   90   142    2   CAEEL:AF-A5JYR6-F1 P53 AND DNA DAMAGE-REGULATED PROTEIN 1;
 349:  dy81-A  3.9 12.1   82   487    4   CAEEL:AF-Q93597-F1 DEGENERIN LIKE;
 350:  dodj-A  3.9  4.2   80   636   10   CAEEL:AF-Q17581-F1 BROMO DOMAIN-CONTAINING PROTEIN;
 351:  dpws-A  3.9 10.7  103  1198    8   CAEEL:AF-Q21117-F1 ANK_REP_REGION DOMAIN-CONTAINING PROTEIN;
 352:  d0c4-A  3.9  5.0   78   630    9   CAEEL:AF-O62071-F1 PERICENTRIOLAR MATRIX DEFICIENT;
 353:  dxz4-A  3.9  5.2  117   801    6   CAEEL:AF-G5EEW9-F1 CONNECTOR ENHANCER OF KINASE SUPPRESSOR OF RAS;
 354:  dr0i-A  3.9  5.9   92   351   10   CAEEL:AF-O45256-F1 PROTEIN CONTAINING ALS2CR12 (ALS2CR12) SIGNATURE;
 355:  dn32-A  3.9 22.9   83   536    6   CAEEL:AF-H9G2T2-F1 KINESIN LIGHT CHAIN;
 356:  dw35-A  3.9 22.2   72   763   10   CAEEL:AF-Q86ME1-F1 UNCHARACTERIZED PROTEIN;
 357:  dye0-A  3.9  7.6  127  1477    7   CAEEL:AF-Q23541-F1 LYSINE-SPECIFIC DEMETHYLASE RBR-2;
 358:  d00s-A  3.9  2.7   62   113   10   CAEEL:AF-P52872-F1 DOLICHYL-DIPHOSPHOOLIGOSACCHARIDE--PROTEIN
 359:  dvj6-A  3.9  8.3  153   329   10   CAEEL:AF-Q22382-F1 SERPENTINE RECEPTOR, CLASS AB (CLASS A-LIKE);
 360:  dzc9-A  3.9  5.3   94   145    6   CAEEL:AF-Q23481-F1 TMEM (HUMAN TRANSMEMBRANE PROTEIN) HOMOLOG;
 361:  dq6d-A  3.9  8.0  133   222    5   CAEEL:AF-O45477-F1 UNCHARACTERIZED PROTEIN;
 362:  dxzq-A  3.9  4.8   80  1487    8   CAEEL:AF-Q18780-F1 LATERAL SIGNALING TARGET;
 363:  dtoc-A  3.9  5.8  122   170   10   CAEEL:AF-Q9XTV9-F1 UNCHARACTERIZED PROTEIN;
 364:  dn9d-A  3.9  5.6   59   593   14   CAEEL:AF-O16520-F1 EUKARYOTIC PEPTIDE CHAIN RELEASE FACTOR SUBUNIT 1
 365:  dvst-A  3.9  5.2   80   132    8   CAEEL:AF-Q18319-F1 VACUOLAR PROTEIN SORTING-ASSOCIATED PROTEIN 55 HO
 366:  dqn2-A  3.9  5.8   85   196    8   CAEEL:AF-P34362-F1 UNCHARACTERIZED PROTEIN C48B4.8;
 367:  dtfu-A  3.9  9.0  147   306   10   CAEEL:AF-Q60F72-F1 SERPENTINE RECEPTOR CLASS GAMMA;
 368:  dqy2-A  3.9  3.8   70   114    6   CAEEL:AF-Q1ENI6-F1 G_PROTEIN_RECEP_F1_2 DOMAIN-CONTAINING PROTEIN;
 369:  dyfz-A  3.9  2.7   53    54    8   CAEEL:AF-C6KRK7-F1 UNCHARACTERIZED PROTEIN;
 370:  drbe-A  3.9  4.4   95   145   11   CAEEL:AF-O62215-F1 PUTATIVE SUCCINATE DEHYDROGENASE  CYT
 371:  drvw-A  3.9  9.1   76   309   11   CAEEL:AF-O02163-F1 UNCHARACTERIZED PROTEIN;
 372:  dxwb-A  3.9  5.8   78   183    6   CAEEL:AF-Q4PIV7-F1 UNCHARACTERIZED PROTEIN;
 373:  dwob-A  3.9  7.0  153   334    9   CAEEL:AF-Q9TZ00-F1 SERPENTINE RECEPTOR, CLASS Z;
 374:  dv5q-A  3.8  5.2  149   692   11   CAEEL:AF-P91096-F1 G_PROTEIN_RECEP_F1_2 DOMAIN-CONTAINING PROTEIN;
 375:  dnr7-A  3.8  4.6  146   330    8   CAEEL:AF-Q9N547-F1 SERPENTINE RECEPTOR, CLASS I;
 376:  du3m-A  3.8  3.8  130   332    7   CAEEL:AF-Q9GS13-F1 SERPENTINE RECEPTOR, CLASS H;
 377:  dy8m-A  3.8  4.1  136   326   10   CAEEL:AF-P91275-F1 SERPENTINE RECEPTOR CLASS GAMMA-14;
 378:  do1v-A  3.8  6.4  129   348    5   CAEEL:AF-Q9XU63-F1 ORGANIC SOLUTE TRANSPORTER ALPHA-LIKE PROTEIN 3;
 379:  dzek-A  3.8  9.5  144   318    8   CAEEL:AF-H2KYC0-F1 G_PROTEIN_RECEP_F1_2 DOMAIN-CONTAINING PROTEIN;
 380:  dnoj-A  3.8  8.4   99   244    9   CAEEL:AF-O02291-F1 UNCHARACTERIZED PROTEIN;
 381:  dtbr-A  3.8  8.5  107   174    8   CAEEL:AF-Q9N474-F1 DUF19 DOMAIN-CONTAINING PROTEIN;
 382:  dqxu-A  3.8  4.7   86   247   12   CAEEL:AF-Q9U3N5-F1 THIOREDOXIN REDUCTASE-LIKE SELENOPROTEIN T HOMOLO
 383:  dnlg-A  3.8  5.5   85   469    7   CAEEL:AF-Q10929-F1 SH3 DOMAIN-CONTAINING PROTEIN;
 384:  d1bq-A  3.8 18.2   91  1390    5   CAEEL:AF-Q17602-F1 NUCLEAR PORE COMPLEX PROTEIN 14;
 385:  dpt9-A  3.8  7.6  105   315    1   CAEEL:AF-Q21345-F1 UNCHARACTERIZED PROTEIN;
 386:  dueq-A  3.8  6.5   89   252    4   CAEEL:AF-Q9XUF1-F1 UNCHARACTERIZED PROTEIN;
 387:  dnnk-A  3.8  5.3  116   581    3   CAEEL:AF-Q18024-F1 UNCHARACTERIZED PROTEIN;
 388:  d0l7-A  3.8 10.6   80   115    8   CAEEL:AF-Q94255-F1 SAPOSIN B-TYPE DOMAIN-CONTAINING PROTEIN;
 389:  du00-A  3.8  4.8   63   100    3   CAEEL:AF-A0FLR5-F1 UNCHARACTERIZED PROTEIN;
 390:  dxyx-A  3.8  3.6  104   250    5   CAEEL:AF-O62387-F1 T-SNARE COILED-COIL HOMOLOGY DOMAIN-CONTAINING PR
 391:  dtor-A  3.8 13.6   70   682    6   CAEEL:AF-O17972-F1 NEPHROCYSTIN-1-LIKE PROTEIN;
 392:  duwh-A  3.8  5.0   96  1146   10   CAEEL:AF-A0A131MBT2-F1 UTX (UBIQUITOUSLY TRANSCRIBED TPR ON X) HOMOLO
 393:  ds17-A  3.8  9.2  146   350   11   CAEEL:AF-O18018-F1 SERPENTINE RECEPTOR, CLASS U;
 394:  dpu3-A  3.8  9.8   90   836    9   CAEEL:AF-Q21415-F1 GLUTAMATE RECEPTOR IONOTROPIC, KAINATE GLR-3;
 395:  dypc-A  3.8  9.6   83   317    5   CAEEL:AF-O16487-F1 UNCHARACTERIZED PROTEIN;
 396:  du05-A  3.8  4.9  129   313    9   CAEEL:AF-Q17734-F1 SERPENTINE RECEPTOR, CLASS V;
 397:  dszd-A  3.8  5.6   82   244    9   CAEEL:AF-P42171-F1 GUANINE NUCLEOTIDE EXCHANGE FACTOR REI-1;
 398:  dtn0-A  3.8  6.0   92   235    5   CAEEL:AF-Q95Q05-F1 MIT_C DOMAIN-CONTAINING PROTEIN;
 399:  dsas-A  3.8 11.2   81   570    5   CAEEL:AF-A7DTF5-F1 UNCHARACTERIZED PROTEIN;
 400:  dpa9-A  3.8  3.4   68   117    0   CAEEL:AF-Q565B5-F1 UNCHARACTERIZED PROTEIN;
 401:  ducy-A  3.8  4.6   81   366    2   CAEEL:AF-P34280-F1 UNCHARACTERIZED GTP-BINDING PROTEIN C02F5.3;
 402:  d0hc-A  3.8 10.2  153   389    8   CAEEL:AF-Q9U3N4-F1 INNEXIN-6;
 403:  dpt0-A  3.8  5.9  154   560    6   CAEEL:AF-Q93309-F1 COILED-COIL DOMAIN-CONTAINING PROTEIN 93;
 404:  dzv2-A  3.8  4.1   77   277    6   CAEEL:AF-Q18617-F1 UNCHARACTERIZED PROTEIN;
 405:  dyhi-A  3.8 18.9   76   514    1   CAEEL:AF-G5EGG2-F1 HOMOLOG OF S. POMBE RAD;
 406:  dpms-A  3.8 21.6  135   384    9   CAEEL:AF-O17204-F1 ORGANIC SOLUTE TRANSPORTER ALPHA-LIKE PROTEIN 1;
 407:  dzqc-A  3.8  5.4  128   368    6   CAEEL:AF-O44573-F1 G_PROTEIN_RECEP_F1_2 DOMAIN-CONTAINING PROTEIN;
 408:  dwav-A  3.8  6.8   93   572    5   CAEEL:AF-H2KYS3-F1 CYTOCHROME P450 DAF-9;
 409:  d0w4-A  3.8  7.2  105   166    6   CAEEL:AF-Q8T3C8-F1 MITOCHONDRIAL FISSION PROCESS PROTEIN 1;
 410:  d1cm-A  3.8  5.2   61   646    5   CAEEL:AF-O61772-F1 UNCHARACTERIZED PROTEIN;
 411:  dwqv-A  3.8  5.1   72   131   10   CAEEL:AF-M1ZJW2-F1 SAPOSIN B-TYPE DOMAIN-CONTAINING PROTEIN;
 412:  dxa2-A  3.8 14.0  154   329    3   CAEEL:AF-Q09210-F1 SERPENTINE RECEPTOR CLASS ALPHA-8;
 413:  dwr4-A  3.8  7.4   58   116    3   CAEEL:AF-Q8MNU3-F1 UNCHARACTERIZED PROTEIN;
 414:  dnwp-A  3.8  4.8   84   748    7   CAEEL:AF-H2KY58-F1 ALG-1 INTERACTING PROTEIN;
 415:  dp9m-A  3.8 11.5   80   178    5   CAEEL:AF-Q21220-F1 UNCHARACTERIZED PROTEIN;
 416:  doso-A  3.8  7.4   94   221    6   CAEEL:AF-Q7YTT7-F1 SERPENTINE RECEPTOR, CLASS H;
 417:  dri2-A  3.8  3.8   61   115   11   CAEEL:AF-Q19159-F1 UNCHARACTERIZED PROTEIN;
 418:  dtla-A  3.8  4.4  135   202    9   CAEEL:AF-Q7YWW4-F1 UNCHARACTERIZED PROTEIN;
 419:  dvjp-A  3.8  3.0   57    59    7   CAEEL:AF-Q19851-F1 UNCHARACTERIZED PROTEIN;
 420:  dzq2-A  3.8 13.3  107   237    4   CAEEL:AF-G4RWX0-F1 TETRASPANIN;
 421:  dpy3-A  3.8  4.0   71   471   13   CAEEL:AF-Q23124-F1 KINESIN MOTOR DOMAIN-CONTAINING PROTEIN;
 422:  dpqx-A  3.8  9.8   88   126    3   CAEEL:AF-P52554-F1 PROBABLE PREFOLDIN SUBUNIT 6;
 423:  do2s-A  3.8  8.7   78   174    6   CAEEL:AF-Q9N4N3-F1 ER MEMBRANE PROTEIN COMPLEX SUBUNIT 4;
 424:  dtew-A  3.8  5.8  163   465    4   CAEEL:AF-Q95XI5-F1 G_PROTEIN_RECEP_F1_2 DOMAIN-CONTAINING PROTEIN;
 425:  dot2-A  3.8  6.9   61   248    7   CAEEL:AF-Q09559-F1 UNCHARACTERIZED PROTEIN;
 426:  d1if-A  3.8  9.3   96   394    8   CAEEL:AF-Q10018-F1 SAPOSIN-LIKE PROTEIN 11;
 427:  dsql-A  3.8  9.2   87   564    9   CAEEL:AF-P54244-F1 ACETYLCHOLINE RECEPTOR SUBUNIT ALPHA-TYPE DEG-3;
 428:  du0o-A  3.8  5.2   90   111    7   CAEEL:AF-Q95XR1-F1 TUBULIN-SPECIFIC CHAPERONE A;
 429:  dukd-A  3.8 15.5   59   173    2   CAEEL:AF-P45966-F1 MEDIATOR OF RNA POLYMERASE II TRANSCRIPTION SUBUN
 430:  dzuo-A  3.8  4.0  125   399    6   CAEEL:AF-Q6EZH2-F1 UNCHARACTERIZED PROTEIN;
 431:  dtqc-A  3.8  7.9   92   178    5   CAEEL:AF-C0Z1Y2-F1 UNCHARACTERIZED PROTEIN;
 432:  duj3-A  3.8  4.8   81   196   10   CAEEL:AF-Q8WTM8-F1 GUIDED ENTRY OF TAIL-ANCHORED PROTEINS FACTOR 1;
 433:  dydu-A  3.8  3.3   64   310    5   CAEEL:AF-D0VWN1-F1 UNCHARACTERIZED PROTEIN;
 434:  dn1g-A  3.7  4.0   99   199    7   CAEEL:AF-Q17875-F1 UNCHARACTERIZED PROTEIN;
 435:  dqa4-A  3.7  4.6  130   346   13   CAEEL:AF-O62413-F1 SERPENTINE RECEPTOR, CLASS I;
 436:  dpji-A  3.7  5.3  149   683    7   CAEEL:AF-O17470-F1 G_PROTEIN_RECEP_F1_2 DOMAIN-CONTAINING PROTEIN;
 437:  dzcj-A  3.7  5.9   98  1140    7   CAEEL:AF-Q95V25-F1 CALCIUM-ACTIVATED POTASSIUM CHANNEL SLO-1;
 438:  dy2p-A  3.7  8.9   87   445   10   CAEEL:AF-G5EFF1-F1 RNA-BINDING PROTEIN ASD-2;
 439:  dzpx-A  3.7  6.2   67   160    3   CAEEL:AF-O16895-F1 UNCHARACTERIZED PROTEIN;
 440:  d1tr-A  3.7  3.7   51    51    4   CAEEL:AF-H2FLM0-F1 UNCHARACTERIZED PROTEIN;
 441:  dzw8-A  3.7  8.7  113   713    9   CAEEL:AF-G4S4W1-F1 NON-SPECIFIC SERINE/THREONINE PROTEIN KINASE;
 442:  dxy1-A  3.7  4.5   66   181    6   CAEEL:AF-A0A2K5ATY3-F1 PHOSPHATIDYLINOSITOL-4,5-BISPHOSPHATE 4-PHOSPH
 443:  dzzj-A  3.7  6.0  123   501    8   CAEEL:AF-Q19498-F1 MAJOR FACILITATOR SUPERFAMILY DOMAIN CONTAINING H
 444:  dyeg-A  3.7 13.0  113   690    5   CAEEL:AF-Q9XWC5-F1 SOLUTE CARRIER ORGANIC ANION TRANSPORTER FAMILY M
 445:  dxue-A  3.7  4.1   64   225    9   CAEEL:AF-O16708-F1 BTB DOMAIN-CONTAINING PROTEIN;
 446:  ds53-A  3.7  6.5  135  1195   13   CAEEL:AF-Q8MNV1-F1 UNCHARACTERIZED PROTEIN;
 447:  do2u-A  3.7  5.7   75   318    8   CAEEL:AF-P92018-F1 UNCHARACTERIZED PROTEIN;
 448:  d0vi-A  3.7  3.8  114   301    6   CAEEL:AF-O44700-F1 SERPENTINE RECEPTOR, CLASS BC (CLASS B-LIKE);
 449:  dw6b-A  3.7  7.1  146   318    6   CAEEL:AF-Q9XX69-F1 SERPENTINE RECEPTOR, CLASS Z;
 450:  dpsu-A  3.7 18.3  102   822    7   CAEEL:AF-P91440-F1 UNCHARACTERIZED PROTEIN;
 451:  dwo8-A  3.7 13.8  145   350    8   CAEEL:AF-Q8I7M5-F1 SERPENTINE RECEPTOR, CLASS E (EPSILON);
 452:  dvsq-A  3.7  6.8  106   713    5   CAEEL:AF-Q19825-F1 PROBABLE ARGININE--TRNA LIGASE, CYTOPLASMIC;
 453:  d1sb-A  3.7  6.5  148   351   10   CAEEL:AF-A3QMA8-F1 SERPENTINE RECEPTOR, CLASS E (EPSILON);
 454:  dv9l-A  3.7  8.9   98   700   10   CAEEL:AF-O01839-F1 VACUOLAR PROTEIN SORTING-ASSOCIATED PROTEIN 51 HO
 455:  dyha-A  3.7  3.5   64   568    8   CAEEL:AF-G5EDG8-F1 DIMETHYLANILINE MONOOXYGENASE ;
 456:  dwk5-A  3.7  4.0   56   106    9   CAEEL:AF-Q22756-F1 BIOGENESIS OF LYSOSOME-RELATED ORGANELLES COMPLEX
 457:  dtvj-A  3.7  6.0  142   363    8   CAEEL:AF-Q22209-F1 SERPENTINE RECEPTOR, CLASS E (EPSILON);
 458:  dsqz-A  3.7  4.1  130   798   10   CAEEL:AF-P34561-F1 VACUOLAR PROTEIN SORTING-ASSOCIATED PROTEIN 53 HO
 459:  dx19-A  3.7  4.2   88   222    8   CAEEL:AF-O17857-F1 SERPENTINE RECEPTOR, CLASS J;
 460:  dq2z-A  3.7  5.7   73   758    4   CAEEL:AF-Q9TZI4-F1 G-PROTEIN ALPHA SUBUNIT ACTIVATING PROTEIN GBAS-1
 461:  dscu-A  3.7  4.2   77   201    6   CAEEL:AF-Q23420-F1 E3 SUMO-PROTEIN LIGASE NSE2;
 462:  dy62-A  3.7  3.4   53   539    4   CAEEL:AF-Q09654-F1 E3 UBIQUITIN-PROTEIN LIGASE ARC-1;
 463:  dzlw-A  3.7  4.3   76   676    1   CAEEL:AF-A1EHR5-F1 TWIK FAMILY OF POTASSIUM CHANNELS;
 464:  dpbl-A  3.7  9.3  155   375    9   CAEEL:AF-Q9XV63-F1 G_PROTEIN_RECEP_F1_2 DOMAIN-CONTAINING PROTEIN;
 465:  dq65-A  3.7  5.1   86   159   10   CAEEL:AF-P34361-F1 UNCHARACTERIZED PROTEIN C48B4.7;
 466:  dp6c-A  3.7  8.5  138   446    4   CAEEL:AF-Q20864-F1 ZT_DIMER DOMAIN-CONTAINING PROTEIN;
 467:  ds1z-A  3.7  4.0   75  1163    9   CAEEL:AF-Q19493-F1 TUBULIN-SPECIFIC CHAPERONE D;
 468:  d01q-A  3.7  6.0   96  1114    8   CAEEL:AF-Q9BKR2-F1 TETRATRICOPEPTIDE REPEAT DOMAIN PROTEIN RELATED;
 469:  dzx9-A  3.7 29.0  102   923    5   CAEEL:AF-Q09313-F1 PROTEIN DCT-6;
 470:  d0sr-A  3.7  4.5  117   709    2   CAEEL:AF-A0A2K5AU23-F1 RHO-GAP DOMAIN-CONTAINING PROTEIN;
 471:  dozs-A  3.7 10.3   96   252    6   CAEEL:AF-Q95XC3-F1 UNCHARACTERIZED PROTEIN;
 472:  douo-A  3.7  4.5  130   455    6   CAEEL:AF-O02213-F1 TYRAMINE RECEPTOR SER-2;
 473:  d1o1-A  3.7  7.1   81   811    9   CAEEL:AF-A3QM97-F1 METAL TRANSPORTER CNNM-1;
 474:  dymm-A  3.7  7.6  142   336    8   CAEEL:AF-O01509-F1 SERPENTINE RECEPTOR CLASS BETA-15;
 475:  dvvx-A  3.7  4.4   78   343    4   CAEEL:AF-Q20245-F1 DUF19 DOMAIN-CONTAINING PROTEIN;
 476:  dy9c-A  3.7  4.2   77   210    0   CAEEL:AF-Q9NA26-F1 VACUOLAR PROTEIN SORTING-ASSOCIATED PROTEIN 28 HO
 477:  d0sd-A  3.7  5.7  111   586    9   CAEEL:AF-Q23530-F1 UNCHARACTERIZED PROTEIN;
 478:  d1zf-A  3.7  6.1  153   343    8   CAEEL:AF-P91407-F1 G_PROTEIN_RECEP_F1_2 DOMAIN-CONTAINING PROTEIN;
 479:  dpmg-A  3.7 10.4   86   601   12   CAEEL:AF-Q9XWI0-F1 RING-CH-TYPE DOMAIN-CONTAINING PROTEIN;
 480:  dpbz-A  3.7 13.7  126   241    2   CAEEL:AF-Q20707-F1 TETRASPANIN;
 481:  dm7i-A  3.7  2.9   59   111   10   CAEEL:AF-P24895-F1 NADH-UBIQUINONE OXIDOREDUCTASE CHAIN 3;
 482:  dnmg-A  3.7  4.5   92   247    4   CAEEL:AF-Q9XU48-F1 G_PROTEIN_RECEP_F1_2 DOMAIN-CONTAINING PROTEIN;
 483:  d1uj-A  3.7  4.3   87   353    6   CAEEL:AF-Q966G4-F1 DUF19 DOMAIN-CONTAINING PROTEIN;
 484:  dt6f-A  3.7  4.8  142   734    4   CAEEL:AF-B6EU63-F1 PROTEIN CONTAINING ALS2CR12 (ALS2CR12) SIGNATURE;
 485:  dwod-A  3.7  6.9  144   350    6   CAEEL:AF-A0A3B1DZW5-F1 SERPENTINE RECEPTOR CLASS BETA-12;
 486:  dtfj-A  3.7  6.5  139   328    4   CAEEL:AF-G3MU24-F1 SERPENTINE RECEPTOR, CLASS E (EPSILON);
 487:  d0dd-A  3.7  4.8  120   583   12   CAEEL:AF-O17069-F1 AA_PERMEASE_C DOMAIN-CONTAINING PROTEIN;
 488:  dxi6-A  3.7 10.5  111   178    5   CAEEL:AF-O44746-F1 UNCHARACTERIZED PROTEIN;
 489:  drhe-A  3.7  8.4  109   525    5   CAEEL:AF-Q95QJ7-F1 G-PROTEIN REGULATOR 1;
 490:  dsgg-A  3.7  4.7   75    76    5   CAEEL:AF-Q9XVG5-F1 UNCHARACTERIZED PROTEIN;
 491:  d0yh-A  3.7  5.8  116   149    6   CAEEL:AF-Q4TT84-F1 UNCHARACTERIZED PROTEIN;
 492:  dx8j-A  3.7  4.8   71   740    7   CAEEL:AF-Q8MQC5-F1 POTASSIUM CHANNEL, KVQLT FAMILY;
 493:  dwd8-A  3.6  6.3  131   187   11   CAEEL:AF-B0M0N4-F1 UNCHARACTERIZED PROTEIN;
 494:  dr6o-A  3.6  8.4  138   358    9   CAEEL:AF-Q58A99-F1 SERPENTINE RECEPTOR, CLASS M;
 495:  dtqt-A  3.6  5.9  116   576    8   CAEEL:AF-O76791-F1 PUTATIVE POTASSIUM CHANNEL SUBUNIT N2P17M2-2;
 496:  dx28-A  3.6  4.8  130   360    6   CAEEL:AF-Q7YWX4-F1 UNCHARACTERIZED PROTEIN;
 497:  doy8-A  3.6  3.9   52   144    8   CAEEL:AF-Q9XVL0-F1 UNCHARACTERIZED PROTEIN;
 498:  dywl-A  3.6  9.2  112   748    9   CAEEL:AF-H2L0H5-F1 WINGS APART-LIKE PROTEIN HOMOLOG 1;
 499:  dzpc-A  3.6  4.6  113  1112    5   CAEEL:AF-B1V899-F1 TRANSPORT PROTEIN PARTICLE;
 500:  d09i-A  3.6  5.9   67    95    6   CAEEL:AF-Q9N4P8-F1 UNCHARACTERIZED PROTEIN;
 501:  dtpm-A  3.6 10.2   95   454    9   CAEEL:AF-Q17511-F1 NEUR_CHAN_LBD DOMAIN-CONTAINING PROTEIN;
 502:  d1re-A  3.6  9.4  118  1120    4   CAEEL:AF-Q19479-F1 FH2 DOMAIN-CONTAINING PROTEIN;
 503:  d09e-A  3.6  3.1   89   155   10   CAEEL:AF-Q9TZ35-F1 UNCHARACTERIZED PROTEIN;
 504:  dm4j-A  3.6  4.4   90   244   11   CAEEL:AF-Q20241-F1 UNCHARACTERIZED PROTEIN;
 505:  dqn0-A  3.6  4.5   74   156    7   CAEEL:AF-Q9TZ73-F1 UNCHARACTERIZED PROTEIN;
 506:  dsbj-A  3.6 10.4  148   321    7   CAEEL:AF-O44492-F1 SERPENTINE RECEPTOR, CLASS V;
 507:  d1kq-A  3.6 11.4   87   451    5   CAEEL:AF-U4PFA8-F1 TWIK FAMILY OF POTASSIUM CHANNELS;
 508:  dtar-A  3.6  3.8   75   246    9   CAEEL:AF-O01916-F1 PROBABLE CARDIOLIPIN SYNTHASE (CMP-FORMING);
 509:  dpxs-A  3.6  7.3  142   341    8   CAEEL:AF-Q95ZY2-F1 SERPENTINE RECEPTOR CLASS BETA-3;
 510:  dvvq-A  3.6  4.1   95   686    4   CAEEL:AF-Q95Q35-F1 EXO84_C DOMAIN-CONTAINING PROTEIN;
 511:  d0e7-A  3.6  5.1   76   564    8   CAEEL:AF-H2KZM0-F1 UNCHARACTERIZED PROTEIN;
 512:  dxo1-A  3.6  5.7  147   370    6   CAEEL:AF-Q23650-F1 G_PROTEIN_RECEP_F1_2 DOMAIN-CONTAINING PROTEIN;
 513:  dmy3-A  3.6 24.2   86   234    7   CAEEL:AF-P91269-F1 UNCHARACTERIZED PROTEIN;
 514:  dvr4-A  3.6  4.6  112   346    5   CAEEL:AF-Q17930-F1 UNCHARACTERIZED PROTEIN;
 515:  dpmk-A  3.6  4.2   80   613    6   CAEEL:AF-Q19057-F1 ACYL COA DEHYDROGENASE;
 516:  dqsk-A  3.6  5.8   81   366    9   CAEEL:AF-O62160-F1 UNCHARACTERIZED PROTEIN;
 517:  dz5c-A  3.6 10.4   80   927    8   CAEEL:AF-P90947-F1 ALPHA-CATENIN-LIKE PROTEIN HMP-1;
 518:  du3e-A  3.6  2.9   65   425    5   CAEEL:AF-O76258-F1 TUMOR SUSCEPTIBILITY GENE HOMOLOG;
 519:  dt3q-A  3.6  7.0   91   162    9   CAEEL:AF-C6KRM9-F1 UNCHARACTERIZED PROTEIN;
 520:  dri1-A  3.6  8.5  136   334    9   CAEEL:AF-O45985-F1 SERPENTINE RECEPTOR, CLASS T;
 521:  dm5k-A  3.6  4.5   71   194    6   CAEEL:AF-Q9XVT5-F1 UNCHARACTERIZED PROTEIN;
 522:  dwuo-A  3.6  7.3  135   295   11   CAEEL:AF-A0A060Q5Z9-F1 SERPENTINE RECEPTOR, CLASS Z;
 523:  d1j6-A  3.6  6.7   83    94    5   CAEEL:AF-A5JYW4-F1 UNCHARACTERIZED PROTEIN;
 524:  durp-A  3.6 12.3  151   330    7   CAEEL:AF-P91475-F1 SERPENTINE RECEPTOR, CLASS AB (CLASS A-LIKE);
 525:  d1wv-A  3.6  7.2   58    59   10   CAEEL:AF-A0A2R8F5N2-F1 UNCHARACTERIZED PROTEIN;
 526:  duup-A  3.6  6.2  119   442   11   CAEEL:AF-D6RYD5-F1 UNCHARACTERIZED PROTEIN;
 527:  dz97-A  3.6  3.9   65   345    6   CAEEL:AF-Q18649-F1 DOUBLE-STRAND BREAK FACTOR;
 528:  dz09-A  3.6  8.1  144   348    6   CAEEL:AF-Q21304-F1 ZT_DIMER DOMAIN-CONTAINING PROTEIN;
 529:  d0ua-A  3.6  5.5  125   603    7   CAEEL:AF-Q19301-F1 AA_PERMEASE DOMAIN-CONTAINING PROTEIN;
 530:  dwxb-A  3.6  7.7  144   420    6   CAEEL:AF-A6ZJ55-F1 UNCHARACTERIZED PROTEIN T07A5.7;
 531:  dstk-A  3.6  4.8  127   359    6   CAEEL:AF-G5EES0-F1 UNCHARACTERIZED PROTEIN;
 532:  dwok-A  3.6  9.6  151   363    7   CAEEL:AF-Q20923-F1 G_PROTEIN_RECEP_F1_2 DOMAIN-CONTAINING PROTEIN;
 533:  d0z8-A  3.6 11.0  159   462    5   CAEEL:AF-Q9N3R5-F1 INNEXIN;
 534:  du4w-A  3.6  7.8  103   156    9   CAEEL:AF-Q9TZA2-F1 UNCHARACTERIZED PROTEIN;
 535:  dqp3-A  3.6 11.1   84   143   11   CAEEL:AF-O01732-F1 UNCHARACTERIZED PROTEIN;
 536:  dp5r-A  3.6  9.3   88   885    8   CAEEL:AF-A0A1T5HUM0-F1 GLUTAMATE RECEPTOR FAMILY (AMPA);
 537:  dtb4-A  3.6 11.3  102  1956    7   CAEEL:AF-U4PRY7-F1 SEMA DOMAIN-CONTAINING PROTEIN;
 538:  dq6g-A  3.6  3.9  106   260    8   CAEEL:AF-Q7YTU3-F1 UNCHARACTERIZED PROTEIN;
 539:  dwuf-A  3.6  7.7  107   693    7   CAEEL:AF-Q22436-F1 SEQUESTOSOME RELATED;
 540:  dvpj-A  3.6  7.2   74   106    4   CAEEL:AF-Q7YX22-F1 UNCHARACTERIZED PROTEIN;
 541:  dwg4-A  3.6  4.8   88   331    8   CAEEL:AF-O18301-F1 PDZ DOMAIN-CONTAINING PROTEIN;
 542:  duu2-A  3.6  9.6   88   323    3   CAEEL:AF-Q9N5N8-F1 SURF1-LIKE PROTEIN;
 543:  dz8w-A  3.6  5.6  161   288    6   CAEEL:AF-J7SEY5-F1 UNCHARACTERIZED PROTEIN;
 544:  dxfn-A  3.6 12.7  152   368    4   CAEEL:AF-Q94048-F1 SERPENTINE RECEPTOR, CLASS E (EPSILON);
 545:  dtap-A  3.6  6.4  133   358    8   CAEEL:AF-Q9N4W0-F1 G_PROTEIN_RECEP_F1_2 DOMAIN-CONTAINING PROTEIN;
 546:  d1o8-A  3.5  4.1  134   308    5   CAEEL:AF-P46564-F1 SERPENTINE RECEPTOR CLASS V-1;
 547:  dup8-A  3.5  5.8  144  1120    5   CAEEL:AF-Q95XI7-F1 UNCHARACTERIZED PROTEIN;
 548:  dutj-A  3.5  5.2  138   382    4   CAEEL:AF-A9Z1K9-F1 CYTOCHROME B561 DOMAIN-CONTAINING PROTEIN;
 549:  dyzu-A  3.5 10.9  115   862    5   CAEEL:AF-P34472-F1 C-TYPE LECTIN DOMAIN-CONTAINING PROTEIN 161;
 550:  dum1-A  3.5  7.0   87   402   11   CAEEL:AF-Q18279-F1 SAPOSIN-LIKE PROTEIN FAMILY;
 551:  dwqi-A  3.5  4.2   55   125    2   CAEEL:AF-Q93229-F1 UNCHARACTERIZED PROTEIN;
 552:  dx3g-A  3.5 14.6   71   379    6   CAEEL:AF-O45323-F1 F-BOX DOMAIN-CONTAINING PROTEIN;
 553:  dxzg-A  3.5  7.2  145   324   10   CAEEL:AF-O45615-F1 SERPENTINE RECEPTOR, CLASS Z;
 554:  dt3f-A  3.5  7.8  101   174    6   CAEEL:AF-A0A2C9C2Z9-F1 UNCHARACTERIZED PROTEIN;
 555:  drwq-A  3.5  5.4   69   219    4   CAEEL:AF-A5HU93-F1 UNCHARACTERIZED PROTEIN;
 556:  duyo-A  3.5  4.3  128   627    6   CAEEL:AF-Q22976-F1 OTOPETRIN-LIKE;
 557:  dry9-A  3.5 12.4  179   303    7   CAEEL:AF-Q20434-F1 UNCHARACTERIZED PROTEIN;
 558:  dnnf-A  3.5  8.3  130   335   11   CAEEL:AF-O18103-F1 SERPENTINE RECEPTOR, CLASS H;
 559:  dplb-A  3.5  9.7   67   476    3   CAEEL:AF-Q2L6W9-F1 SERINE/THREONINE-PROTEIN KINASE SAX-1;
 560:  d1g6-A  3.5  4.7   93   836    5   CAEEL:AF-Q17430-F1 NUCLEAR RNA-BINDING PROTEIN SART-3;
 561:  dxmf-A  3.5  5.2   84   402    2   CAEEL:AF-Q95Q93-F1 DOWNSTREAM OF DAF-NINETEEN;
 562:  driy-A  3.5  8.7  101   369    3   CAEEL:AF-Q9BL91-F1 UNCHARACTERIZED PROTEIN;
 563:  dqbl-A  3.5  9.1  112   712    5   CAEEL:AF-Q20833-F1 CRAL-TRIO DOMAIN-CONTAINING PROTEIN;
 564:  dqfj-A  3.5  7.3   68   127    7   CAEEL:AF-Q9TZA5-F1 UNCHARACTERIZED PROTEIN;
 565:  dnqs-A  3.5  5.2   60   327   12   CAEEL:AF-Q9N5B5-F1 UNCHARACTERIZED PROTEIN;
 566:  du5h-A  3.5 12.0  140   326    8   CAEEL:AF-Q17781-F1 SERPENTINE RECEPTOR, CLASS E (EPSILON);
 567:  dzfu-A  3.5  6.1  143   447    5   CAEEL:AF-Q9XXT8-F1 UNCHARACTERIZED PROTEIN;
 568:  dt62-A  3.5  9.2   73   755   10   CAEEL:AF-Q18580-F1 4'-PHOSPHOPANTETHEINE PHOSPHATASE;
 569:  doje-A  3.5  4.4   72   197    7   CAEEL:AF-Q10920-F1 PROBABLE 26S PROTEASOME NON-ATPASE REGULATORY SUB
 570:  dyjy-A  3.5  7.2   47   544    6   CAEEL:AF-G4SL51-F1 PRION-LIKE-(Q/N-RICH)-DOMAIN-BEARING PROTEIN;
 571:  dpzb-A  3.5  3.9   93   182    3   CAEEL:AF-Q9XUQ6-F1 DUF19 DOMAIN-CONTAINING PROTEIN;
 572:  dsl3-A  3.5  5.5   90   265    4   CAEEL:AF-A0A1I6CM88-F1 PROTEIN CONTAINING ALS2CR12 (ALS2CR12) SIGNATU
 573:  dw02-A  3.5  4.6   64   168    5   CAEEL:AF-E7EM24-F1 UNCHARACTERIZED PROTEIN;
 574:  dror-A  3.5  8.1  146   333    8   CAEEL:AF-P91489-F1 UNCHARACTERIZED PROTEIN;
 575:  dx2o-A  3.5  7.0  144   377    8   CAEEL:AF-Q5FC78-F1 PROBABLE G-PROTEIN COUPLED RECEPTOR F27E5.8;
 576:  dv3x-A  3.5  5.7   74   189    5   CAEEL:AF-Q7YWX1-F1 UNCHARACTERIZED PROTEIN;
 577:  d1r9-A  3.5  9.3   68   219    9   CAEEL:AF-K8ERU5-F1 DUF775 DOMAIN-CONTAINING PROTEIN;
 578:  dpg0-A  3.5 11.7   98   462    9   CAEEL:AF-Q93323-F1 NEUR_CHAN_LBD DOMAIN-CONTAINING PROTEIN;
 579:  dry1-A  3.5 11.9   91   695    8   CAEEL:AF-Q9GYM8-F1 ION_TRANS DOMAIN-CONTAINING PROTEIN;
 580:  dxn0-A  3.5  5.3  141   576    6   CAEEL:AF-A0A131MCH9-F1 OTOPETRIN-LIKE;
 581:  dwpe-A  3.5 15.0   96  1516    4   CAEEL:AF-Q7YTU0-F1 TEP (THIOLESTER CONTAINING PROTEIN);
 582:  dt3t-A  3.5  4.9   67   125    4   CAEEL:AF-Q21539-F1 14_3_3 DOMAIN-CONTAINING PROTEIN;
 583:  dt9x-A  3.5  5.7   87   123    9   CAEEL:AF-Q95YB5-F1 UNCHARACTERIZED PROTEIN;
 584:  drsp-A  3.5  5.0   63   102   10   CAEEL:AF-Q95XA3-F1 UNCHARACTERIZED PROTEIN;
 585:  dr8g-A  3.5  3.5   59   113    2   CAEEL:AF-D5SGZ9-F1 UNCHARACTERIZED PROTEIN;
 586:  d0gw-A  3.5  5.5   56   104    9   CAEEL:AF-A0A131MBJ6-F1 UNCHARACTERIZED PROTEIN;
 587:  dnz0-A  3.5  6.9  145   377    8   CAEEL:AF-Q09554-F1 PROBABLE G-PROTEIN COUPLED RECEPTOR F27E5.5;
 588:  dyc9-A  3.5  6.0  136   349    6   CAEEL:AF-Q23041-F1 SERPENTINE RECEPTOR, CLASS V;
 589:  dvza-A  3.5  8.1   68   135   13   CAEEL:AF-Q9TYV4-F1 UNCHARACTERIZED PROTEIN;
 590:  d1gk-A  3.5  9.6  117   494   10   CAEEL:AF-Q9U2R4-F1 UNCHARACTERIZED PROTEIN;
 591:  dp7f-A  3.5  8.4   87   544    7   CAEEL:AF-Q65XS8-F1 ACETYLCHOLINE RECEPTOR;
 592:  d0oh-A  3.5  4.3   69   411    6   CAEEL:AF-A0A0S4XRK9-F1 F-BOX C PROTEIN;
 593:  drfj-A  3.5  8.7  126   401   11   CAEEL:AF-H9G358-F1 G_PROTEIN_RECEP_F1_2 DOMAIN-CONTAINING PROTEIN;
 594:  drdz-A  3.5 15.5  105  1322    9   CAEEL:AF-Q09459-F1 PROTEIN FANTOM;
 595:  dtd8-A  3.5  4.8  113   202    6   CAEEL:AF-Q21905-F1 VERY-LONG-CHAIN (3R)-3-HYDROXYACYL-COA DEHYDRATAS
 596:  dyl4-A  3.5  5.3   79   625    9   CAEEL:AF-Q4R161-F1 RING-TYPE DOMAIN-CONTAINING PROTEIN;
 597:  dxib-A  3.5  4.9   98   432   12   CAEEL:AF-Q22302-F1 ZF-RING_UBOX DOMAIN-CONTAINING PROTEIN;
 598:  du75-A  3.5 15.6  112  2318    8   CAEEL:AF-X5M5W2-F1 UNCHARACTERIZED PROTEIN;
 599:  dnns-A  3.5  5.3   71   238    6   CAEEL:AF-P91478-F1 RIBOSOME-RECYCLING FACTOR, MITOCHONDRIAL;
 600:  dsx3-A  3.5  4.7   87   926    5   CAEEL:AF-Q1ZXS5-F1 VACUOLAR PROTEIN SORTING-ASSOCIATED PROTEIN 39 HO
 601:  dov2-A  3.5  8.9  141   310    5   CAEEL:AF-Q9XV30-F1 G_PROTEIN_RECEP_F1_2 DOMAIN-CONTAINING PROTEIN;
 602:  dqf1-A  3.5  4.5   66   365    5   CAEEL:AF-Q20781-F1 PUTATIVE CARBONIC ANHYDRASE-LIKE PROTEIN 1;
 603:  d06r-A  3.5  4.3  101   288    8   CAEEL:AF-Q20322-F1 UNCHARACTERIZED PROTEIN;
 604:  dua4-A  3.5  7.5  101  1159    5   CAEEL:AF-Q9XTT4-F1 ANILLIN-LIKE PROTEIN 1;
 605:  dm0g-A  3.5  3.6   59   292    8   CAEEL:AF-Q10937-F1 UNCHARACTERIZED PROTEIN B0310.1;
 606:  dn6n-A  3.5  7.0  140   352    8   CAEEL:AF-Q9XV24-F1 G_PROTEIN_RECEP_F1_2 DOMAIN-CONTAINING PROTEIN;
 607:  dsn9-A  3.5  6.5   70   105    4   CAEEL:AF-Q9GUF4-F1 UNCHARACTERIZED PROTEIN;
 608:  d0zw-A  3.5  3.4   57    59    7   CAEEL:AF-G5EGT2-F1 UNCHARACTERIZED PROTEIN;
 609:  ds2z-A  3.5  5.4   67    85   13   CAEEL:AF-Q9XXH2-F1 UNCHARACTERIZED PROTEIN;
 610:  dnc1-A  3.5  7.6  143   343    9   CAEEL:AF-Q7YX45-F1 UNCHARACTERIZED PROTEIN;
 611:  dvwv-A  3.5  6.6   57   205    2   CAEEL:AF-Q18438-F1 MOTILE SPERM DOMAIN-CONTAINING PROTEIN 1;
 612:  dpt6-A  3.5  5.6  133   355   10   CAEEL:AF-Q23293-F1 G_PROTEIN_RECEP_F1_2 DOMAIN-CONTAINING PROTEIN;
 613:  dpul-A  3.5  4.1   62    98    3   CAEEL:AF-Q22654-F1 UNCHARACTERIZED PROTEIN;
 614:  dokh-A  3.5 15.3   90   431   10   CAEEL:AF-Q93227-F1 RING-CH-TYPE DOMAIN-CONTAINING PROTEIN;
 615:  dq44-A  3.5 14.1   76   556   11   CAEEL:AF-O44400-F1 PROTEIN F37C4.5;
 616:  dppy-A  3.5 13.7  136   303    7   CAEEL:AF-Q18818-F1 UNCHARACTERIZED PROTEIN;
 617:  dsa6-A  3.5  4.0   61   151    7   CAEEL:AF-P51404-F1 40S RIBOSOMAL PROTEIN S13;
 618:  dtyr-A  3.5  4.6  147  1027    7   CAEEL:AF-P34441-F1 ABNORMAL EMBRYOGENESIS PROTEIN 30;
 619:  dyyp-A  3.4  6.5   96  1013    8   CAEEL:AF-Q966F9-F1 ADENYLATE CYCLASE;
 620:  dri0-A  3.4  5.9  132   330    7   CAEEL:AF-Q9U316-F1 SERPENTINE RECEPTOR, CLASS V;
 621:  dop7-A  3.4  6.0   82   164    4   CAEEL:AF-O45194-F1 UNCHARACTERIZED PROTEIN;
 622:  durt-A  3.4  5.4   97   330    6   CAEEL:AF-Q9NAP9-F1 28S RIBOSOMAL PROTEIN S15, MITOCHONDRIAL;
 623:  dy3e-A  3.4  3.7  100   332    9   CAEEL:AF-Q9XWK6-F1 SUPPRESSOR;
 624:  dzbp-A  3.4  6.4   64   130    6   CAEEL:AF-N1NV11-F1 UNCHARACTERIZED PROTEIN;
 625:  dzpy-A  3.4  5.9   89   181    8   CAEEL:AF-Q20525-F1 UNCHARACTERIZED PROTEIN;
 626:  drbj-A  3.4  9.0   85   158    6   CAEEL:AF-Q20326-F1 UNCHARACTERIZED PROTEIN;
 627:  dwc3-A  3.4  4.6  117   301    7   CAEEL:AF-Q21008-F1 SERPENTINE RECEPTOR, CLASS M;
 628:  dtl8-A  3.4  4.1   83   262    4   CAEEL:AF-A4UVL9-F1 UNCHARACTERIZED PROTEIN;
 629:  dqci-A  3.4  5.4   64   354    8   CAEEL:AF-O44625-F1 PRION-LIKE-(Q/N-RICH)-DOMAIN-BEARING PROTEIN;
 630:  dnv0-A  3.4 15.0  105   530    7   CAEEL:AF-G5EF60-F1 STROMAL INTERACTION MOLECULE 1;
 631:  dxw5-A  3.4  4.4  109   227    8   CAEEL:AF-O76701-F1 UNCHARACTERIZED PROTEIN;
 632:  dofn-A  3.4  4.6   76   627    8   CAEEL:AF-Q18586-F1 UNCHARACTERIZED PROTEIN;
 633:  dmyi-A  3.4 11.9   90   136   10   CAEEL:AF-Q966E1-F1 UNCHARACTERIZED PROTEIN;
 634:  dynt-A  3.4  4.6  113   582    5   CAEEL:AF-O17687-F1 SHNI-TPR DOMAIN-CONTAINING PROTEIN;
 635:  dm0t-A  3.4  4.0   81   820    5   CAEEL:AF-G5ED37-F1 OSM-5;
 636:  dxsg-A  3.4 14.7  135   386    7   CAEEL:AF-A0A0K3ATT8-F1 G_PROTEIN_RECEP_F1_2 DOMAIN-CONTAINING PROTEIN
 637:  dqs9-A  3.4  3.9   65    88    3   CAEEL:AF-H2L2D2-F1 UNCHARACTERIZED PROTEIN;
 638:  d1pm-A  3.4  6.4  152   326    9   CAEEL:AF-Q7YTQ2-F1 SERPENTINE RECEPTOR, CLASS Z;
 639:  dsjy-A  3.4  8.5  113   481    4   CAEEL:AF-Q21517-F1 TRPA CATION CHANNEL HOMOLOG;
 640:  dtoh-A  3.4  7.6  148   334    5   CAEEL:AF-Q9TYW8-F1 SERPENTINE RECEPTOR, CLASS Z;
 641:  dqwv-A  3.4  4.0   94   181    3   CAEEL:AF-A0A0K3ARZ8-F1 PROTEIN CONTAINING ALS2CR12 (ALS2CR12) SIGNATU
 642:  dz1y-A  3.4  9.5  144   362   10   CAEEL:AF-Q10909-F1 PUTATIVE G-PROTEIN COUPLED RECEPTOR B0244.5;
 643:  dnlj-A  3.4  4.5  129  1043    8   CAEEL:AF-U4PMB9-F1 GPS DOMAIN-CONTAINING PROTEIN;
 644:  dv4v-A  3.4  4.4  108   184    3   CAEEL:AF-B5BM45-F1 DUF19 DOMAIN-CONTAINING PROTEIN;
 645:  donh-A  3.4  7.9  117   418    9   CAEEL:AF-G5EF79-F1 PROTEIN CONTAINING ALS2CR12 (ALS2CR12) SIGNATURE;
 646:  doi2-A  3.4  8.0  172   486    8   CAEEL:AF-O45749-F1 UNCHARACTERIZED PROTEIN;
 647:  dqcr-A  3.4  5.6   77   329   10   CAEEL:AF-G5EFN8-F1 UNCHARACTERIZED PROTEIN;
 648:  dtrl-A  3.4  7.4   67   108    4   CAEEL:AF-Q8WQE3-F1 UNCHARACTERIZED PROTEIN;
 649:  dv7t-A  3.4  6.7  138   364   12   CAEEL:AF-Q95PY1-F1 G_PROTEIN_RECEP_F1_2 DOMAIN-CONTAINING PROTEIN;
 650:  dpo9-A  3.4 16.0  101   570    5   CAEEL:AF-O76449-F1 UNCHARACTERIZED PROTEIN;
 651:  dyq8-A  3.4  4.9  131   366    4   CAEEL:AF-O16955-F1 G_PROTEIN_RECEP_F1_2 DOMAIN-CONTAINING PROTEIN;
 652:  dreh-A  3.4  6.9  133   407   14   CAEEL:AF-Q9N476-F1 G_PROTEIN_RECEP_F1_2 DOMAIN-CONTAINING PROTEIN;
 653:  d1i9-A  3.4  4.9  100   821    8   CAEEL:AF-Q21053-F1 VACUOLAR PROTEIN SORTING-ASSOCIATED PROTEIN 35;
 654:  drrr-A  3.4  4.8   90   619    9   CAEEL:AF-G5EC00-F1 BTB DOMAIN-CONTAINING PROTEIN;
 655:  doyu-A  3.4 11.0   89   191    6   CAEEL:AF-G4SPD7-F1 UNCHARACTERIZED PROTEIN;
 656:  d0uc-A  3.4  5.7   62    91    6   CAEEL:AF-Q17722-F1 UNCHARACTERIZED PROTEIN;
 657:  drba-A  3.4 11.7   86   609    6   CAEEL:AF-Q9NAF2-F1 GLYCEROL-3-PHOSPHATE DEHYDROGENASE;
 658:  dqk1-A  3.4  6.7  153   340    4   CAEEL:AF-Q9XW80-F1 BZIP TRANSCRIPTION FACTOR FAMILY;
 659:  dr4t-A  3.4  6.2   89   236    6   CAEEL:AF-Q21959-F1 UNCHARACTERIZED PROTEIN;
 660:  dxyb-A  3.4  7.9   71   345    3   CAEEL:AF-O16793-F1 FBA_2 DOMAIN-CONTAINING PROTEIN;
 661:  dsgl-A  3.4 21.6   79   264    4   CAEEL:AF-Q9U2S2-F1 UNCHARACTERIZED PROTEIN;
 662:  dv55-A  3.4  4.6   95   336    3   CAEEL:AF-Q95QS2-F1 UNCHARACTERIZED PROTEIN;
 663:  dpic-A  3.4  9.4   75   878    8   CAEEL:AF-P91859-F1 MICROTUBULE-ASSOCIATED PROTEIN HOMOLOG MAPH-1.1;
 664:  duur-A  3.4 16.1  101   485    9   CAEEL:AF-O17697-F1 CAMBD DOMAIN-CONTAINING PROTEIN;
 665:  dt54-A  3.4  4.5  134   517   11   CAEEL:AF-Q18775-F1 DOPAMINE RECEPTOR 4;
 666:  dpm4-A  3.4  5.9  139   255    7   CAEEL:AF-P24891-F1 CYTOCHROME C OXIDASE SUBUNIT 3;
 667:  dxjv-A  3.4  4.8   85   113    6   CAEEL:AF-Q11192-F1 UNCHARACTERIZED PROTEIN C04E7.1;
 668:  d0d4-A  3.4  5.2  139   372    6   CAEEL:AF-Q9U2J1-F1 SERPENTINE RECEPTOR, CLASS E (EPSILON);
 669:  d1mg-A  3.4  4.3   92   202    4   CAEEL:AF-V6CJ48-F1 UNCHARACTERIZED PROTEIN;
 670:  dyhx-A  3.4  6.9  136   367    4   CAEEL:AF-P91382-F1 G_PROTEIN_RECEP_F1_2 DOMAIN-CONTAINING PROTEIN;
 671:  dqz8-A  3.4  4.9   80   621    4   CAEEL:AF-Q9XWG9-F1 POTASSIUM CHANNEL, KVQLT FAMILY;
 672:  dsc5-A  3.4  9.2  144   408    8   CAEEL:AF-O01634-F1 INNEXIN-12;
 673:  dunh-A  3.4  4.9  144   398    4   CAEEL:AF-O62132-F1 UNCHARACTERIZED PROTEIN;
 674:  duxj-A  3.4  4.9  100   418    4   CAEEL:AF-Q23386-F1 TWIK FAMILY OF POTASSIUM CHANNELS;
 675:  dsbh-A  3.4  8.4  116   507    8   CAEEL:AF-Q09643-F1 L-SERINE-PHOSPHATIDYLETHANOLAMINE PHOSPHATIDYLTRA
 676:  dqkc-A  3.4  4.9  115   305    5   CAEEL:AF-O17093-F1 7TM_GPCR_SRX DOMAIN-CONTAINING PROTEIN;
 677:  dspu-A  3.4  8.4   96   199    6   CAEEL:AF-O44693-F1 UNCHARACTERIZED PROTEIN;
 678:  dr0n-A  3.4  9.2   85   253    9   CAEEL:AF-O17177-F1 UNCHARACTERIZED PROTEIN;
 679:  dvbs-A  3.4  4.5   76   316    8   CAEEL:AF-G5EF26-F1 ALPHA-2-MRAP_C DOMAIN-CONTAINING PROTEIN;
 680:  dote-A  3.4  4.2   73   261    8   CAEEL:AF-Q95PZ5-F1 UNCHARACTERIZED PROTEIN;
 681:  dvf9-A  3.4 12.7  152   330    6   CAEEL:AF-Q22383-F1 SERPENTINE RECEPTOR, CLASS AB (CLASS A-LIKE);
 682:  d10p-A  3.4  7.7  145   329    7   CAEEL:AF-Q09208-F1 SERPENTINE RECEPTOR CLASS ALPHA-6;
 683:  dv37-A  3.4  6.3   79   468    1   CAEEL:AF-H2L0K9-F1 UNCHARACTERIZED PROTEIN;
 684:  do2g-A  3.4  6.4   82   497    7   CAEEL:AF-Q7K6X4-F1 NUCLEAR PORE COMPLEX PROTEIN;
 685:  dod9-A  3.4 13.9  114   528    5   CAEEL:AF-P91993-F1 MFS DOMAIN-CONTAINING PROTEIN;
 686:  dthu-A  3.4 10.1  138   465   11   CAEEL:AF-Q23157-F1 INNEXIN-11;
 687:  dw7y-A  3.4  3.6   60   258    5   CAEEL:AF-O17326-F1 UNCHARACTERIZED PROTEIN;
 688:  dz63-A  3.4  4.4  149  1378    4   CAEEL:AF-Q23658-F1 CALCIUM-DEPENDENT SECRETION ACTIVATOR;
 689:  dt13-A  3.4  8.8  114  1778    4   CAEEL:AF-P34333-F1 NUCLEAR RECEPTOR COREPRESSOR 1;
 690:  do4o-A  3.4  4.8   80   238    3   CAEEL:AF-Q20573-F1 UNCHARACTERIZED PROTEIN;
 691:  dtny-A  3.4  8.4  138   407    7   CAEEL:AF-P41991-F1 PATTERNED EXPRESSION SITE PROTEIN 10;
 692:  dyuo-A  3.4  4.0   61   233    2   CAEEL:AF-P91053-F1 UBIQUITIN-LIKE DOMAIN-CONTAINING PROTEIN;
 693:  ds8d-A  3.4  4.2   64   274    2   CAEEL:AF-Q8MXG1-F1 SEIPIN;
 694:  du1d-A  3.4  4.4   63    79    6   CAEEL:AF-Q965T1-F1 TRANSMEMBRANE PROTEIN 258;
 695:  dxrw-A  3.4  9.9  137   315    5   CAEEL:AF-A0A067XG43-F1 SERPENTINE RECEPTOR, CLASS E (EPSILON);
 696:  dn72-A  3.4  5.6  134   357    7   CAEEL:AF-O17023-F1 G_PROTEIN_RECEP_F1_2 DOMAIN-CONTAINING PROTEIN;
 697:  dzkf-A  3.4  5.6  136   367   10   CAEEL:AF-Q93784-F1 G_PROTEIN_RECEP_F1_2 DOMAIN-CONTAINING PROTEIN;
 698:  dr1u-A  3.4  4.5   93  1274    5   CAEEL:AF-G5ED41-F1 CULLIN-ASSOCIATED NEDD8-DISSOCIATED PROTEIN 1;
 699:  dvq4-A  3.4  4.6   91   896    7   CAEEL:AF-Q9BIB8-F1 IMPORTIN N-TERMINAL DOMAIN-CONTAINING PROTEIN;
 700:  dura-A  3.4  5.0   86   774   12   CAEEL:AF-Q23424-F1 TRANSMEMBRANE GTPASE FZO-1;
 701:  dsg2-A  3.4  7.4  144   350    3   CAEEL:AF-O45773-F1 G_PROTEIN_RECEP_F1_2 DOMAIN-CONTAINING PROTEIN;
 702:  don7-A  3.4  9.2  110   208    6   CAEEL:AF-Q9GYK4-F1 RELATED TO YEAST VACUOLAR PROTEIN SORTING FACTOR;
 703:  dye5-A  3.4  6.7  146   344    8   CAEEL:AF-O44453-F1 G_PROTEIN_RECEP_F1_2 DOMAIN-CONTAINING PROTEIN;
 704:  dzmn-A  3.4  5.2  130   561    8   CAEEL:AF-Q95QW4-F1 CATION DIFFUSION FACILITATOR FAMILY PROTEIN 1;
 705:  doid-A  3.4  4.3  105   743   10   CAEEL:AF-O44502-F1 CONSERVED OLIGOMERIC GOLGI COMPLEX SUBUNIT 8;
 706:  d1z7-A  3.4  9.2   63   119   10   CAEEL:AF-A3QMC3-F1 UNCHARACTERIZED PROTEIN;
 707:  dzsg-A  3.4  5.3  110   244    4   CAEEL:AF-A0A1N7SYR5-F1 UNCHARACTERIZED PROTEIN;
 708:  d0ln-A  3.4  8.8  100   173    6   CAEEL:AF-Q20416-F1 UNCHARACTERIZED PROTEIN;
 709:  ds6k-A  3.4  4.2   94   284    3   CAEEL:AF-Q9TZB2-F1 PROTEIN CONTAINING ALS2CR12 (ALS2CR12) SIGNATURE;
 710:  dxu3-A  3.4  8.6  100   820    9   CAEEL:AF-O44737-F1 XPG (XERODERMA PIGMENTOSUM GROUP G) DNA REPAIR GE
 711:  dm9b-A  3.4  5.0   69   254    7   CAEEL:AF-Q9N598-F1 VESICLE TRANSPORT PROTEIN USE1;
 712:  d0rf-A  3.4 13.0  102   389    4   CAEEL:AF-O44568-F1 PROBABLE PEPTIDE CHAIN RELEASE FACTOR 1, MITOCHON
 713:  d1k1-A  3.4 12.9  100   169    6   CAEEL:AF-Q21737-F1 TRANSMEMBRANE PROTEIN 208;
 714:  dp60-A  3.4 12.0  141   334    7   CAEEL:AF-O17559-F1 UNCHARACTERIZED PROTEIN;
 715:  dwbg-A  3.4  2.8   76   151    4   CAEEL:AF-A0A168H2J4-F1 UNCHARACTERIZED PROTEIN;
 716:  dt3e-A  3.4  7.9  137   329    8   CAEEL:AF-Q09206-F1 SERPENTINE RECEPTOR CLASS ALPHA-4;
 717:  dohq-A  3.3  7.9  124   338    5   CAEEL:AF-O17925-F1 SEVEN TM RECEPTOR;
 718:  dnxu-A  3.3  4.5  129   334    3   CAEEL:AF-A0A0K3AXT4-F1 SERPENTINE RECEPTOR, CLASS T;
 719:  dur4-A  3.3  6.7  130   341   11   CAEEL:AF-Q9GUE5-F1 SEVEN TM RECEPTOR;
 720:  dyxj-A  3.3  5.5   99   544    4   CAEEL:AF-Q8IG67-F1 DNA-DIRECTED RNA POLYMERASE III SUBUNIT RPC3;
 721:  d0pz-A  3.3  5.9  130   334    2   CAEEL:AF-Q23349-F1 UNCHARACTERIZED PROTEIN;
 722:  drqs-A  3.3  7.6  108   621    5   CAEEL:AF-A0A0K3AXD0-F1 DUF4140 DOMAIN-CONTAINING PROTEIN;
 723:  dsum-A  3.3  6.3  114   181    4   CAEEL:AF-Q58A97-F1 UNCHARACTERIZED PROTEIN;
 724:  dpd0-A  3.3  4.6  115   254    4   CAEEL:AF-A3KFD0-F1 UNCHARACTERIZED PROTEIN;
 725:  dtnd-A  3.3  6.9   77   275    5   CAEEL:AF-H2KZF9-F1 MADF DOMAIN-CONTAINING PROTEIN;
 726:  dtki-A  3.3  8.1   83    93    4   CAEEL:AF-O02142-F1 UNCHARACTERIZED PROTEIN;
 727:  dtbf-A  3.3  4.5   67   106    9   CAEEL:AF-O44457-F1 UNCHARACTERIZED PROTEIN;
 728:  dx2g-A  3.3  4.7  113   249    4   CAEEL:AF-G3MTX7-F1 UNCHARACTERIZED PROTEIN;
 729:  dq3w-A  3.3  5.8   87   428    7   CAEEL:AF-H2KZY7-F1 NEUR_CHAN_LBD DOMAIN-CONTAINING PROTEIN;
 730:  dpjz-A  3.3  5.0   95   534    5   CAEEL:AF-Q18629-F1 UDP-GLUCURONOSYLTRANSFERASE;
 731:  dzfd-A  3.3 12.5   92   450    4   CAEEL:AF-O45417-F1 SUGAR PHOSPHATE PHOSPHATASE;
 732:  drpu-A  3.3 10.5  119   392    8   CAEEL:AF-Q23048-F1 UNCHARACTERIZED PROTEIN;
 733:  dthj-A  3.3  8.8   87   126   11   CAEEL:AF-Q17435-F1 PROBABLE PREFOLDIN SUBUNIT 4;
 734:  doa2-A  3.3  5.1   98   734    6   CAEEL:AF-Q9U1V0-F1 UNCHARACTERIZED PROTEIN;
 735:  dof4-A  3.3  5.8  140   381    6   CAEEL:AF-Q9GYI7-F1 UNCHARACTERIZED PROTEIN;
 736:  dwdq-A  3.3  5.3  126   269    6   CAEEL:AF-O45731-F1 UNCHARACTERIZED PROTEIN T02E1.7;
 737:  d1pd-A  3.3  4.0   87   167    7   CAEEL:AF-O17346-F1 UNCHARACTERIZED PROTEIN;
 738:  dncy-A  3.3  5.9  127   783    8   CAEEL:AF-H2KYM8-F1 UNCHARACTERIZED PROTEIN;
 739:  dq0a-A  3.3  4.6   89   675    6   CAEEL:AF-G5ED97-F1 SR-RELATED CTD ASSOCIATED FACTOR 6;
 740:  dqrj-A  3.3  3.7   57    96    5   CAEEL:AF-Q22759-F1 UNCHARACTERIZED PROTEIN;
 741:  dooq-A  3.3 13.1  145   348    7   CAEEL:AF-P54142-F1 SERPENTINE RECEPTOR CLASS BETA-7;
 742:  dzcu-A  3.3  3.9   66   251    8   CAEEL:AF-Q9BL29-F1 PHOSPHATIDYLINOSITOL-4,5-BISPHOSPHATE 4-PHOSPHATA
 743:  ds95-A  3.3 10.9   99   157    7   CAEEL:AF-Q9N556-F1 UNCHARACTERIZED PROTEIN;
 744:  d0h3-A  3.3  5.4  130   347    5   CAEEL:AF-Q22362-F1 G_PROTEIN_RECEP_F1_2 DOMAIN-CONTAINING PROTEIN;
 745:  dp8p-A  3.3  5.9  117   257    5   CAEEL:AF-Q9TZ50-F1 UNCHARACTERIZED PROTEIN;
 746:  dr2g-A  3.3 14.0   83   733    2   CAEEL:AF-Q9XV32-F1 UNCHARACTERIZED PROTEIN;
 747:  dwp1-A  3.3  6.3   89   512    6   CAEEL:AF-Q8MNV0-F1 PROBABLE SPASTIN HOMOLOG SPAS-1;
 748:  dshq-A  3.3  4.5  103   524   13   CAEEL:AF-Q21381-F1 MFS DOMAIN-CONTAINING PROTEIN;
 749:  drgq-A  3.3  5.7  131   366    6   CAEEL:AF-Q7Z2B2-F1 G_PROTEIN_RECEP_F1_2 DOMAIN-CONTAINING PROTEIN;
 750:  du23-A  3.3  4.2   84   257    7   CAEEL:AF-P34462-F1 V-TYPE PROTON ATPASE SUBUNIT D;
 751:  d0qj-A  3.3  4.3  110   301    5   CAEEL:AF-Q336K9-F1 PROTEIN CONTAINING ALS2CR12 (ALS2CR12) SIGNATURE;
 752:  d10m-A  3.3  4.3   76   217    5   CAEEL:AF-O16458-F1 RELATED TO YEAST VACUOLAR PROTEIN SORTING FACTOR;
 753:  dn77-A  3.3  3.5   75   127    3   CAEEL:AF-Q4TT81-F1 UNCHARACTERIZED PROTEIN;
 754:  d1lg-A  3.3 10.0  114  1199    5   CAEEL:AF-Q18102-F1 ANK_REP_REGION DOMAIN-CONTAINING PROTEIN;
 755:  dtdb-A  3.3  6.7   88   136    8   CAEEL:AF-H2L2K0-F1 TRANSMEMBRANE PROTEIN 107;
 756:  do9x-A  3.3  6.6   71   349    7   CAEEL:AF-Q20682-F1 SPK DOMAIN-CONTAINING PROTEIN;
 757:  dp51-A  3.3  5.0   87   197   15   CAEEL:AF-Q7YWX2-F1 UNCHARACTERIZED PROTEIN;
 758:  dsip-A  3.3 10.0  110   479    5   CAEEL:AF-A0A3P6NNS2-F1 LIGAND-GATED ION CHANNEL;
 759:  dnsd-A  3.3  3.2   95   175    5   CAEEL:AF-G5EFB6-F1 UNCHARACTERIZED PROTEIN;
 760:  dv0j-A  3.3  4.7  123   314    5   CAEEL:AF-Q7JL79-F1 7TM_GPCR_SRX DOMAIN-CONTAINING PROTEIN;
 761:  dnhv-A  3.3  9.7  142   382    6   CAEEL:AF-O61786-F1 INNEXIN;
 762:  dsxw-A  3.3  8.8  140   305    6   CAEEL:AF-Q965R8-F1 SERPENTINE RECEPTOR, CLASS SX;
 763:  dw1u-A  3.3  6.8   95   641    4   CAEEL:AF-Q17740-F1 ALG-1 INTERACTING PROTEIN;
 764:  dv7e-A  3.3  7.9   77    95    4   CAEEL:AF-Q20589-F1 UNCHARACTERIZED PROTEIN;
 765:  d1d2-A  3.3  6.4  136   381    9   CAEEL:AF-Q19562-F1 G_PROTEIN_RECEP_F1_2 DOMAIN-CONTAINING PROTEIN;
 766:  dnl5-A  3.3  6.8  132   436    5   CAEEL:AF-A0A3B1DQQ4-F1 G_PROTEIN_RECEP_F1_2 DOMAIN-CONTAINING PROTEIN
 767:  d0y2-A  3.3  4.2  116   307    9   CAEEL:AF-O45971-F1 UNCHARACTERIZED PROTEIN;
 768:  drfo-A  3.3 13.2   99   715    4   CAEEL:AF-Q22552-F1 UNCHARACTERIZED PROTEIN;
 769:  dvh0-A  3.3  5.2   75   271    5   CAEEL:AF-A5JYV7-F1 UNCHARACTERIZED PROTEIN;
 770:  dy6n-A  3.3  8.8   78   297    4   CAEEL:AF-Q9U1W2-F1 MEDIATOR OF RNA POLYMERASE II TRANSCRIPTION SUBUN
 771:  d03w-A  3.3  6.1   61   123    8   CAEEL:AF-Q19517-F1 UNCHARACTERIZED PROTEIN;
 772:  dxzo-A  3.3  6.8  141   351    6   CAEEL:AF-Q86D23-F1 G_PROTEIN_RECEP_F1_2 DOMAIN-CONTAINING PROTEIN;
 773:  dtvm-A  3.3  3.5   86   405    2   CAEEL:AF-Q19212-F1 UNCHARACTERIZED PROTEIN;
 774:  dod3-A  3.3  3.8   67   104    7   CAEEL:AF-Q9XVD9-F1 UNCHARACTERIZED PROTEIN;
 775:  dwyi-A  3.3  4.2   63   116    8   CAEEL:AF-Q17775-F1 UNCHARACTERIZED PROTEIN;
 776:  dy63-A  3.3  4.0   84   203    1   CAEEL:AF-O16410-F1 DUF19 DOMAIN-CONTAINING PROTEIN;
 777:  dp82-A  3.3  8.7  102   196    7   CAEEL:AF-Q23633-F1 UNCHARACTERIZED PROTEIN;
 778:  d1mo-A  3.3  6.7  118   211    8   CAEEL:AF-O17615-F1 G_PROTEIN_RECEP_F1_2 DOMAIN-CONTAINING PROTEIN;
 779:  dttr-A  3.3 10.1   74   265    8   CAEEL:AF-Q22951-F1 UNCHARACTERIZED PROTEIN;
 780:  drou-A  3.3 10.2   72   131   10   CAEEL:AF-Q564V9-F1 UNCHARACTERIZED PROTEIN;
 781:  dup6-A  3.3  7.0  143   367    8   CAEEL:AF-Q9TXK7-F1 G_PROTEIN_RECEP_F1_2 DOMAIN-CONTAINING PROTEIN;
 782:  dnsi-A  3.3  7.2  139   331    6   CAEEL:AF-Q09212-F1 SERPENTINE RECEPTOR CLASS ALPHA-9;
 783:  dzzs-A  3.3  4.4   60   294   12   CAEEL:AF-O76630-F1 ER MEMBRANE PROTEIN COMPLEX SUBUNIT 2;
 784:  dxc0-A  3.3 10.2  120   409    5   CAEEL:AF-Q09251-F1 RING FINGER PROTEIN 121;
 785:  do0w-A  3.3  4.4   64   192    5   CAEEL:AF-Q9GYP2-F1 UNCHARACTERIZED PROTEIN;
 786:  dsuv-A  3.3  7.3  145   398    7   CAEEL:AF-Q9N5A3-F1 G_PROTEIN_RECEP_F1_2 DOMAIN-CONTAINING PROTEIN;
 787:  dsam-A  3.3  3.6   68   199    7   CAEEL:AF-P91517-F1 DUF19 DOMAIN-CONTAINING PROTEIN;
 788:  duip-A  3.3 12.0   78   299    8   CAEEL:AF-Q56VX7-F1 DOLICHOL KINASE;
 789:  dovm-A  3.3  2.6   53   578    6   CAEEL:AF-U4PEB6-F1 FHA DOMAIN-CONTAINING PROTEIN;
 790:  dwby-A  3.3  4.1   96   656    5   CAEEL:AF-Q19803-F1 SMR DOMAIN-CONTAINING PROTEIN;
 791:  d1zr-A  3.3  9.9  122   968    5   CAEEL:AF-Q9TXS0-F1 FCH DOMAIN ONLY (FCH STANDS FOR FES/CIP4 HOMOLOGY
 792:  dugy-A  3.3  5.7  130   344    8   CAEEL:AF-Q22148-F1 SERPENTINE RECEPTOR, CLASS V;
 793:  dyi9-A  3.3  7.6  148   331    7   CAEEL:AF-Q09203-F1 SERPENTINE RECEPTOR CLASS ALPHA-1;
 794:  dxbr-A  3.3  6.3  146   532    8   CAEEL:AF-O45969-F1 UNCHARACTERIZED PROTEIN;
 795:  dxx6-A  3.3  4.0  112   279    8   CAEEL:AF-O17092-F1 7TM_GPCR_SRX DOMAIN-CONTAINING PROTEIN;
 796:  dndw-A  3.3  5.2   96   400    5   CAEEL:AF-Q22080-F1 NEUR_CHAN_LBD DOMAIN-CONTAINING PROTEIN;
 797:  dock-A  3.3  3.8   87   586    7   CAEEL:AF-Q9GZH4-F1 DOLICHYL-DIPHOSPHOOLIGOSACCHARIDE--PROTEIN
 798:  d0gy-A  3.3  4.3   73   199    5   CAEEL:AF-Q9U1S1-F1 UNCHARACTERIZED PROTEIN;
 799:  dol5-A  3.3 12.3   92   508    5   CAEEL:AF-Q18530-F1 LONG;
 800:  ds8g-A  3.3 10.1  142   447    8   CAEEL:AF-Q23027-F1 INNEXIN-5;
 801:  doip-A  3.3  4.0   55    62    5   CAEEL:AF-A0A679L8U2-F1 UNCHARACTERIZED PROTEIN;
 802:  dz85-A  3.3 13.6  145   671    5   CAEEL:AF-Q9N3C7-F1 TRANSPORTER;
 803:  dw55-A  3.3  6.1   79   403    8   CAEEL:AF-Q17691-F1 UNCHARACTERIZED PROTEIN;
 804:  d08p-A  3.3  5.9   91   604   11   CAEEL:AF-A0A679L8Q6-F1 PRE-MRNA-SPLICING FACTOR SPF27;
 805:  dv9p-A  3.3  8.4  132   311    5   CAEEL:AF-Q9N5I2-F1 UNCHARACTERIZED PROTEIN;
 806:  dtb0-A  3.3  8.4   82   448    2   CAEEL:AF-A0A078BQL1-F1 UNCHARACTERIZED PROTEIN;
 807:  dqt0-A  3.3  7.9  115   429    3   CAEEL:AF-A0A0K3AXZ4-F1 TWIK FAMILY OF POTASSIUM CHANNELS;
 808:  d0r5-A  3.3  3.9   68   610    6   CAEEL:AF-Q09268-F1 UNCHARACTERIZED RING FINGER PROTEIN C32D5.10;
 809:  dsui-A  3.3  8.5   56   484    4   CAEEL:AF-G3MU02-F1 UNCHARACTERIZED PROTEIN;
 810:  dtqk-A  3.3  5.5   72   250    4   CAEEL:AF-Q23581-F1 UNCHARACTERIZED PROTEIN;
 811:  dsbm-A  3.3  9.4  109   411    5   CAEEL:AF-Q22718-F1 CHARGED MULTIVESICULAR BODY PROTEIN HOMOLOG;
 812:  d1fl-A  3.3 14.0   79   287    6   CAEEL:AF-Q9N3F9-F1 UNCHARACTERIZED PROTEIN;
 813:  dr1o-A  3.3  7.5  124   586    6   CAEEL:AF-Q9XZI6-F1 PHOSPHATIDYLINOSITOL-BINDING CLATHRIN ASSEMBLY PR
 814:  dryi-A  3.3 13.2  128   381    8   CAEEL:AF-B1V8A0-F1 ENDOPHILIN-A HOMOLOG;
 815:  d0x6-A  3.3 22.6   98   728    6   CAEEL:AF-Q18355-F1 RING-TYPE DOMAIN-CONTAINING PROTEIN;
 816:  dskw-A  3.3  3.6   57   123    7   CAEEL:AF-P34662-F1 60S RIBOSOMAL PROTEIN L35;
 817:  d1yg-A  3.3 13.1  147   419    5   CAEEL:AF-G5EEH6-F1 BUTYRYL-COA DEHYDROGENASE;
 818:  d0yk-A  3.3  4.3  119   308   12   CAEEL:AF-G5ECS6-F1 7TM_GPCR_SRX DOMAIN-CONTAINING PROTEIN;
 819:  dvhk-A  3.3 10.0   87   390   13   CAEEL:AF-O17660-F1 G_PROTEIN_RECEP_F1_2 DOMAIN-CONTAINING PROTEIN;
 820:  dptf-A  3.3  7.7   65  1634    6   CAEEL:AF-Q9XW25-F1 AT HOOK TRANSCRIPTION FACTOR FAMILY;
 821:  dnsl-A  3.3 11.5  124   668    8   CAEEL:AF-Q965R5-F1 NA/CA EXCHANGERS;
 822:  doxg-A  3.3  6.1   81  1365    6   CAEEL:AF-A0A486WTK6-F1 PDZ DOMAIN CONTAINING;
 823:  dyoq-A  3.3  5.6   87   453    5   CAEEL:AF-O01960-F1 UNCHARACTERIZED PROTEIN;
 824:  dpgt-A  3.3  6.8  108   557    9   CAEEL:AF-Q21645-F1 ACETYLCHOLINE RECEPTOR;
 825:  drjy-A  3.3  6.0   65    90    9   CAEEL:AF-Q17754-F1 MITOCHONDRIAL IMPORT INNER MEMBRANE TRANSLOCASE S
 826:  dtnh-A  3.2  4.7  118   341    4   CAEEL:AF-O61898-F1 SERPENTINE RECEPTOR CLASS EPSILON-12;
 827:  doy1-A  3.2  5.9  123   338    6   CAEEL:AF-Q9GS09-F1 SEVEN TM RECEPTOR;
 828:  dnmh-A  3.2  5.6  118   337    7   CAEEL:AF-P54141-F1 SERPENTINE RECEPTOR CLASS BETA-6;
 829:  dq50-A  3.2 16.1  103   252    7   CAEEL:AF-Q9N3G8-F1 UNCHARACTERIZED PROTEIN;
 830:  dpr3-A  3.2  5.0  121   335    8   CAEEL:AF-A0A0M9JJ79-F1 SERPENTINE RECEPTOR, CLASS J;
 831:  dtiv-A  3.2  9.3  116   194    5   CAEEL:AF-Q21642-F1 HEME TRANSPORTER HRG-1;
 832:  dy4b-A  3.2  6.5  117   480    9   CAEEL:AF-A0A0K3AR25-F1 UNCHARACTERIZED PROTEIN;
 833:  d0us-A  3.2  6.4  119   363    4   CAEEL:AF-O45337-F1 SEVEN TM RECEPTOR;
 834:  dpla-A  3.2  6.1  120   345    3   CAEEL:AF-Q95ZY4-F1 SERPENTINE RECEPTOR CLASS BETA-5;
 835:  dwf9-A  3.2  5.0  131   324    6   CAEEL:AF-Q22283-F1 SERPENTINE RECEPTOR, CLASS J;
 836:  dtmy-A  3.2 10.3  107  1427    3   CAEEL:AF-Q9N5L9-F1 AT HOOK PLUS PHD FINGER TRANSCRIPTION FACTOR;
 837:  dqa0-A  3.2  5.1  107  1071    6   CAEEL:AF-O18167-F1 INTEGRATOR COMPLEX SUBUNIT HOMOLOG;
 838:  dnzw-A  3.2  3.5   85   306    6   CAEEL:AF-A2ID83-F1 UNCHARACTERIZED PROTEIN;
 839:  dm1d-A  3.2  3.8   88   303    6   CAEEL:AF-H2KZ33-F1 PROTEIN CONTAINING ALS2CR12 (ALS2CR12) SIGNATURE;
 840:  dxo9-A  3.2  5.1  134   343   10   CAEEL:AF-O18070-F1 SEVEN TM RECEPTOR;
 841:  d06m-A  3.2  6.3  143   328    3   CAEEL:AF-Q9U335-F1 SERPENTINE RECEPTOR, CLASS XA;
 842:  dz8u-A  3.2 20.5   62   425   10   CAEEL:AF-Q9U213-F1 CWF21 DOMAIN-CONTAINING PROTEIN;
 843:  dswb-A  3.2  6.6   91   316    7   CAEEL:AF-Q9N5D8-F1 PALMITOYLTRANSFERASE;
 844:  dn0t-A  3.2  7.7   68    91    4   CAEEL:AF-O18111-F1 UNCHARACTERIZED PROTEIN;
 845:  ds1m-A  3.2  4.0  104   501    7   CAEEL:AF-G5EEC8-F1 BETA-N-ACETYLHEXOSAMINIDASE;
 846:  d1tn-A  3.2  8.7   98   664    6   CAEEL:AF-A5Z2V1-F1 CID DOMAIN-CONTAINING PROTEIN;
 847:  d0uj-A  3.2  6.5  136   343    5   CAEEL:AF-D7UU25-F1 SERPENTINE RECEPTOR CLASS GAMMA;
 848:  dza7-A  3.2  8.0  106   893   11   CAEEL:AF-Q9XWS2-F1 EXOCYST COMPLEX COMPONENT 4;
 849:  dnf6-A  3.2 14.6  152   330    9   CAEEL:AF-O16404-F1 SERPENTINE RECEPTOR, CLASS AB (CLASS A-LIKE);
 850:  dsxu-A  3.2  3.9  122   182    5   CAEEL:AF-F5GU36-F1 UNCHARACTERIZED PROTEIN;
 851:  dsvn-A  3.2  6.4   79   144    6   CAEEL:AF-Q17590-F1 UNCHARACTERIZED PROTEIN;
 852:  dwz0-A  3.2  9.2  116   550    5   CAEEL:AF-Q965I9-F1 MFS DOMAIN-CONTAINING PROTEIN;
 853:  dqa5-A  3.2  3.4   63   405    5   CAEEL:AF-O16735-F1 F-BOX C PROTEIN;
 854:  dpqf-A  3.2 10.7  126   269    6   CAEEL:AF-O17765-F1 UNCHARACTERIZED PROTEIN;
 855:  dy1a-A  3.2  4.6  128   309    7   CAEEL:AF-P90825-F1 7TM_GPCR_SRX DOMAIN-CONTAINING PROTEIN;
 856:  dp44-A  3.2  7.2  136   379    9   CAEEL:AF-O16503-F1 G_PROTEIN_RECEP_F1_2 DOMAIN-CONTAINING PROTEIN;
 857:  dsrf-A  3.2  5.8  143   465    6   CAEEL:AF-Q9N321-F1 AA_TRANS DOMAIN-CONTAINING PROTEIN;
 858:  dt2j-A  3.2  7.1  105   230    5   CAEEL:AF-H2L068-F1 UNCHARACTERIZED PROTEIN;
 859:  dy3d-A  3.2  7.0  137   361    6   CAEEL:AF-O61908-F1 G_PROTEIN_RECEP_F1_2 DOMAIN-CONTAINING PROTEIN;
 860:  dn27-A  3.2  9.2  148   338   10   CAEEL:AF-Q10934-F1 SERPENTINE RECEPTOR CLASS ALPHA-32;
 861:  dzlr-A  3.2 12.9  104  1025    9   CAEEL:AF-G5EGQ9-F1 LITAF DOMAIN-CONTAINING PROTEIN;
 862:  doem-A  3.2  7.6   98   380    8   CAEEL:AF-Q9U2P6-F1 PROTEIN CONTAINING ALS2CR12 (ALS2CR12) SIGNATURE;
 863:  dx71-A  3.2  5.7   81   618    4   CAEEL:AF-A0A4V0IK49-F1 UNCHARACTERIZED PROTEIN;
 864:  dqhy-A  3.2  5.9   87   143    6   CAEEL:AF-H8W3X3-F1 UNCHARACTERIZED PROTEIN;
 865:  dm7l-A  3.2  4.7   61   458    8   CAEEL:AF-O61980-F1 BAG DOMAIN-CONTAINING PROTEIN;
 866:  dwpl-A  3.2  8.0   84   105    6   CAEEL:AF-Q9N4K0-F1 MICOS COMPLEX SUBUNIT MIC10;
 867:  dqc6-A  3.2  6.7  133   394    8   CAEEL:AF-G5EGR5-F1 G_PROTEIN_RECEP_F1_2 DOMAIN-CONTAINING PROTEIN;
 868:  dvms-A  3.2  7.6   89   701    7   CAEEL:AF-G5EFX8-F1 NOT2_3_5 DOMAIN-CONTAINING PROTEIN;
 869:  dx8g-A  3.2  7.1  138   378    8   CAEEL:AF-P91385-F1 G_PROTEIN_RECEP_F1_2 DOMAIN-CONTAINING PROTEIN;
 870:  d0bq-A  3.2  7.5  129   334    7   CAEEL:AF-Q9GS10-F1 SEVEN TM RECEPTOR;
 871:  dzh5-A  3.2  5.3  102   896    7   CAEEL:AF-Q11187-F1 UPF0518 PROTEIN C05D11.8;
 872:  d0vt-A  3.2  8.9   75   235    5   CAEEL:AF-A9D649-F1 SUPPRESSOR OF TAU PATHOLOGY;
 873:  d02s-A  3.2  7.6   96   656    7   CAEEL:AF-Q8I7G4-F1 TETRATRICOPEPTIDE REPEAT PROTEIN 30 HOMOLOG;
 874:  dpd5-A  3.2  4.2   71    97    7   CAEEL:AF-A5A8P7-F1 UNCHARACTERIZED PROTEIN;
 875:  dur0-A  3.2  6.9  133   367    9   CAEEL:AF-P91379-F1 G_PROTEIN_RECEP_F1_2 DOMAIN-CONTAINING PROTEIN;
 876:  dyz7-A  3.2  8.8  139   398    9   CAEEL:AF-Q7JNM2-F1 RING-TYPE DOMAIN-CONTAINING PROTEIN;
 877:  dm5d-A  3.2  9.6   62   286    8   CAEEL:AF-Q95XJ9-F1 UNCHARACTERIZED PROTEIN;
 878:  dqzb-A  3.2  7.5   58   299    2   CAEEL:AF-C0Z1Y4-F1 SPK DOMAIN-CONTAINING PROTEIN;
 879:  du78-A  3.2 17.8   93   602    4   CAEEL:AF-Q22769-F1 UNCHARACTERIZED PROTEIN;
 880:  dpc4-A  3.2  5.1  118   384    9   CAEEL:AF-Q22936-F1 UNCHARACTERIZED PROTEIN;
 881:  dxj1-A  3.2  8.0  137   329    9   CAEEL:AF-Q09205-F1 SERPENTINE RECEPTOR CLASS ALPHA-3;
 882:  d1w9-A  3.2  7.4   71   369    4   CAEEL:AF-O62483-F1 CARNOSINE N-METHYLTRANSFERASE;
 883:  dzs8-A  3.2  6.2  127   309    8   CAEEL:AF-O17557-F1 UNCHARACTERIZED PROTEIN;
 884:  dnot-A  3.2  8.7  110   490    7   CAEEL:AF-H2L057-F1 PHD-TYPE DOMAIN-CONTAINING PROTEIN;
 885:  dnv2-A  3.2 13.9  151   327    6   CAEEL:AF-Q20410-F1 SERPENTINE RECEPTOR CLASS ALPHA-12;
 886:  dqe7-A  3.2  3.3  111   278    8   CAEEL:AF-Q23331-F1 SERPENTINE RECEPTOR, CLASS BC (CLASS B-LIKE);
 887:  dzme-A  3.2  5.1   56   175    4   CAEEL:AF-Q9N3R7-F1 HUMAN/FISSION YEAST MIS (MINICHROMOSOME STABILITY
 888:  dya8-A  3.2  4.7   65   404    6   CAEEL:AF-G5EGI6-F1 RBR-TYPE E3 UBIQUITIN TRANSFERASE;
 889:  dtfv-A  3.2  5.7  128   445    5   CAEEL:AF-G5EGH0-F1 G_PROTEIN_RECEP_F1_2 DOMAIN-CONTAINING PROTEIN;
 890:  dt6o-A  3.2  8.1  133  1075    8   CAEEL:AF-Q8IA75-F1 PHOSPHOINOSITIDE PHOSPHOLIPASE C;
 891:  dmzx-A  3.2 14.7  107   396    7   CAEEL:AF-Q22882-F1 UNCHARACTERIZED PROTEIN;
 892:  dxpg-A  3.2  6.8  106   507    8   CAEEL:AF-G5EC87-F1 GLUCOSIDASE 2 SUBUNIT BETA;
 893:  dqt5-A  3.2  6.4   84   182    8   CAEEL:AF-P34363-F1 UNCHARACTERIZED PROTEIN C48B4.9;
 894:  ds0t-A  3.2  3.6   84   217    6   CAEEL:AF-Q17891-F1 UNCHARACTERIZED PROTEIN;
 895:  dyf6-A  3.2  7.2   53   170    2   CAEEL:AF-O17974-F1 DUF148 DOMAIN-CONTAINING PROTEIN;
 896:  dz9k-A  3.2  4.9   94   512    5   CAEEL:AF-Q18316-F1 ARGINYL-TRNA SYNTHETASE;
 897:  dwyk-A  3.2 10.1  157   460    5   CAEEL:AF-P91317-F1 UNCHARACTERIZED PROTEIN;
 898:  dsv1-A  3.2 10.9   94   299    9   CAEEL:AF-Q9N305-F1 UNCHARACTERIZED PROTEIN;
 899:  dxx5-A  3.2  7.2   82   573    6   CAEEL:AF-Q93569-F1 CERAMIDE TRANSFER PROTEIN;
 900:  dtpq-A  3.2 11.2  145   454    8   CAEEL:AF-O61715-F1 INNEXIN-19;
 901:  dpvv-A  3.2  8.0   76   199    7   CAEEL:AF-Q19116-F1 UNCHARACTERIZED PROTEIN;
 902:  d0p4-A  3.2  6.2   84   511    5   CAEEL:AF-O18051-F1 UNCHARACTERIZED PROTEIN;
 903:  dpt2-A  3.2  5.5   83   102   11   CAEEL:AF-A5JYQ9-F1 VACUOLAR ATPASE ASSEMBLY INTEGRAL MEMBRANE PROTEI
 904:  d1ao-A  3.2  4.8  126   288    7   CAEEL:AF-P46570-F1 SERPENTINE RECEPTOR CLASS GAMMA-1;
 905:  dri6-A  3.2  4.8  185   775   11   CAEEL:AF-Q21567-F1 UNCHARACTERIZED PROTEIN;
 906:  dz2f-A  3.2  5.6  118   322    5   CAEEL:AF-Q17975-F1 7TM_GPCR_SRX DOMAIN-CONTAINING PROTEIN;
 907:  dmzm-A  3.2  7.8  138   372    7   CAEEL:AF-O16416-F1 G_PROTEIN_RECEP_F1_2 DOMAIN-CONTAINING PROTEIN;
 908:  dsc3-A  3.2  5.1  132  1499    5   CAEEL:AF-Q9U2M1-F1 CONDENSIN COMPLEX SUBUNIT 1;
 909:  dqb3-A  3.2  4.7  107   201    4   CAEEL:AF-H8W3X0-F1 UNCHARACTERIZED PROTEIN;
 910:  dr5p-A  3.2  5.5   74   285    3   CAEEL:AF-Q968Z0-F1 UNCHARACTERIZED PROTEIN;
 911:  dzrt-A  3.2  4.4  115   355    9   CAEEL:AF-O62495-F1 UNCHARACTERIZED PROTEIN;
 912:  du5n-A  3.2  6.8  123   175    3   CAEEL:AF-Q93340-F1 UNCHARACTERIZED PROTEIN;
 913:  dwea-A  3.2  5.1   75   224    9   CAEEL:AF-Q9U2W9-F1 DNA REPLICATION COMPLEX GINS PROTEIN SLD5;
 914:  dt9d-A  3.2  9.7  136   385   12   CAEEL:AF-O44887-F1 INNEXIN;
 915:  d09m-A  3.2 12.0  134   330    7   CAEEL:AF-O16403-F1 SERPENTINE RECEPTOR, CLASS AB (CLASS A-LIKE);
 916:  dq12-A  3.2  5.8  131   322   13   CAEEL:AF-Q21785-F1 SERPENTINE RECEPTOR, CLASS U;
 917:  dyz3-A  3.2  6.8  136   316   10   CAEEL:AF-O17515-F1 UNCHARACTERIZED PROTEIN;
 918:  duxu-A  3.2  8.7  130   325    5   CAEEL:AF-Q9N5X1-F1 SERPENTINE RECEPTOR, CLASS D (DELTA);
 919:  drz4-A  3.2 10.3  136   297    7   CAEEL:AF-Q9XU31-F1 G_PROTEIN_RECEP_F1_2 DOMAIN-CONTAINING PROTEIN;
 920:  drd9-A  3.2  7.9  145   849    7   CAEEL:AF-E7EM37-F1 DOPAMINE RECEPTOR 2;
 921:  d1sy-A  3.2  4.5   78   228    9   CAEEL:AF-Q22881-F1 UNCHARACTERIZED PROTEIN;
 922:  dzlt-A  3.2  4.9  116   268   10   CAEEL:AF-O16782-F1 SERPENTINE RECEPTOR, CLASS H;
 923:  dvke-A  3.2  4.6  137  1096    9   CAEEL:AF-Q19555-F1 COHESIN SUBUNIT SCC-3;
 924:  dtrk-A  3.2  4.5   64   331    9   CAEEL:AF-Q09248-F1 PROBABLE DYNACTIN SUBUNIT 2;
 925:  drm8-A  3.2  4.3   76   366    5   CAEEL:AF-G5EGL2-F1 OBG-TYPE G DOMAIN-CONTAINING PROTEIN;
 926:  dui4-A  3.2  7.7  138   329   10   CAEEL:AF-Q09209-F1 SERPENTINE RECEPTOR CLASS ALPHA-7;
 927:  dw8x-A  3.2  5.5   67   213    4   CAEEL:AF-O16884-F1 NUCLEAR RECEPTOR DOMAIN-CONTAINING PROTEIN;
 928:  dxgp-A  3.2  9.2  102   968    7   CAEEL:AF-O01541-F1 ALANINE--TRNA LIGASE, CYTOPLASMIC;
 929:  dsor-A  3.2  4.4   98   383    4   CAEEL:AF-Q21529-F1 TWIK FAMILY OF POTASSIUM CHANNELS;
 930:  dvd4-A  3.2 20.3   63   140    6   CAEEL:AF-E3CTH8-F1 UNCHARACTERIZED PROTEIN;
 931:  dwjp-A  3.2  9.2  133   428    6   CAEEL:AF-Q17394-F1 INNEXIN;
 932:  du0i-A  3.2  6.5  105   893    9   CAEEL:AF-H2L2L3-F1 ANOCTAMIN;
 933:  dt9v-A  3.2  6.0  131   316    7   CAEEL:AF-Q22118-F1 UNCHARACTERIZED PROTEIN;
 934:  dzoh-A  3.1  7.6  128   337    2   CAEEL:AF-O45339-F1 SEVEN TM RECEPTOR;
 935:  dsy3-A  3.1  4.5  134   320    9   CAEEL:AF-Q9NAH9-F1 SERPENTINE RECEPTOR, CLASS D (DELTA);
 936:  dtzu-A  3.1  7.1  123   327    8   CAEEL:AF-O16899-F1 SEVEN TM RECEPTOR;
 937:  dtrr-A  3.1  6.3  122   339    9   CAEEL:AF-G5EBN8-F1 SEVEN TM RECEPTOR;
 938:  dnxa-A  3.1  6.0  114   340    4   CAEEL:AF-O18689-F1 SERPENTINE RECEPTOR CLASS ALPHA-18;
 939:  d1te-A  3.1  7.1  121   332    9   CAEEL:AF-Q18441-F1 SEVEN TM RECEPTOR;
 940:  dode-A  3.1  6.1  125   341    6   CAEEL:AF-Q9UAX4-F1 SEVEN TM RECEPTOR;
 941:  dork-A  3.1  7.2  145   326   10   CAEEL:AF-Q9XU33-F1 SERPENTINE RECEPTOR, CLASS Z;
 942:  d0x7-A  3.1  7.2  130   323   10   CAEEL:AF-Q7YX06-F1 7TM_GPCR_SRX DOMAIN-CONTAINING PROTEIN;
 943:  dpuh-A  3.1  4.6  107   188    7   CAEEL:AF-A0A3B1E9Z2-F1 UNCHARACTERIZED PROTEIN;
 944:  dxu6-A  3.1  6.2   74   547    5   CAEEL:AF-Q23651-F1 ELONGATOR COMPLEX PROTEIN 3;
 945:  dq2q-A  3.1  8.7   70   738    7   CAEEL:AF-P91063-F1 UNCHARACTERIZED PROTEIN;
 946:  d1ki-A  3.1  4.5   69  1025   12   CAEEL:AF-A0A486WXC8-F1 CYTOCHROME B561 DOMAIN-CONTAINING PROTEIN;
 947:  dq8l-A  3.1  6.7   92   254    7   CAEEL:AF-Q18292-F1 UNCHARACTERIZED PROTEIN;
 948:  do3c-A  3.1  5.3  124   459   11   CAEEL:AF-H9G2T5-F1 UNCHARACTERIZED PROTEIN;
 949:  dorn-A  3.1  3.9   73   995    7   CAEEL:AF-Q9N5Y7-F1 UNCHARACTERIZED PROTEIN;
 950:  dpwj-A  3.1 11.8  109   676    2   CAEEL:AF-O01686-F1 OXYSTEROL-BINDING PROTEIN;
 951:  dn9f-A  3.1  5.0   71    87    8   CAEEL:AF-U4PN02-F1 UNCHARACTERIZED PROTEIN;
 952:  duxo-A  3.1  6.0   99   342    5   CAEEL:AF-Q18888-F1 ARYL HYDROCARBON RECEPTOR INTERACTING PROTEIN (AI
 953:  ds66-A  3.1  6.6  131   368   11   CAEEL:AF-O61909-F1 G_PROTEIN_RECEP_F1_2 DOMAIN-CONTAINING PROTEIN;
 954:  dzrb-A  3.1  7.4   93   486    2   CAEEL:AF-O01738-F1 DIFFERENTIALLY EXPRESSED IN FDCP 8 HOMOLOG;
 955:  dnwg-A  3.1 12.1  114   533    8   CAEEL:AF-Q9BI47-F1 MFS DOMAIN-CONTAINING PROTEIN;
 956:  drlf-A  3.1  4.9  124   391    7   CAEEL:AF-O44148-F1 G_PROTEIN_RECEP_F1_2 DOMAIN-CONTAINING PROTEIN;
 957:  d0ou-A  3.1  7.2   87   512    3   CAEEL:AF-O17735-F1 ABC1 DOMAIN-CONTAINING PROTEIN;
 958:  dool-A  3.1  7.6   93   118    6   CAEEL:AF-E9P845-F1 UNCHARACTERIZED PROTEIN;
 959:  ds3x-A  3.1  6.3  130   364    8   CAEEL:AF-Q20914-F1 SEVEN TM RECEPTOR;
 960:  dvu1-A  3.1  2.8   44   250    9   CAEEL:AF-A0A131MD04-F1 BTB DOMAIN-CONTAINING PROTEIN;
 961:  dogt-A  3.1  5.7  111   220    6   CAEEL:AF-Q9U2G1-F1 CDP-DIACYLGLYCEROL--INOSITOL 3-PHOSPHATIDYLTRANSF
 962:  dw58-A  3.1  5.2  103   352   10   CAEEL:AF-A0A1X7RBN0-F1 G_PROTEIN_RECEP_F1_2 DOMAIN-CONTAINING PROTEIN
 963:  dwno-A  3.1  4.0   76   111    4   CAEEL:AF-E8MDU8-F1 UNCHARACTERIZED PROTEIN;
 964:  dt4x-A  3.1  4.9   95   201    2   CAEEL:AF-Q10012-F1 UNCHARACTERIZED PROTEIN T19C3.6;
 965:  du8t-A  3.1  7.1  106   796    7   CAEEL:AF-Q19262-F1 EXOCYST COMPLEX COMPONENT 3;
 966:  d0d2-A  3.1  3.5   75   486   11   CAEEL:AF-Q21276-F1 NUCLEOLAR PROTEIN 56;
 967:  dsuq-A  3.1 11.2  135   578    7   CAEEL:AF-H2KML8-F1 ACETYLCHOLINE RECEPTOR;
 968:  dotm-A  3.1  8.5   93   208   10   CAEEL:AF-Q21856-F1 UNCHARACTERIZED PROTEIN;
 969:  dod2-A  3.1  8.7   96   895   10   CAEEL:AF-Q18600-F1 PUTATIVE ENDOPLASMIC RETICULUM METALLOPEPTIDASE 1
 970:  d0c8-A  3.1  7.3   65   507    8   CAEEL:AF-Q9XW13-F1 EUKARYOTIC TRANSLATION INITIATION FACTOR 4E-BINDI
 971:  d099-A  3.1 10.4  154   563    6   CAEEL:AF-A0A131MB60-F1 INNEXIN;
 972:  dto8-A  3.1  6.7   87   493    6   CAEEL:AF-A0A679L8N0-F1 UNCHARACTERIZED PROTEIN;
 973:  dv5t-A  3.1  9.3   73  1641   14   CAEEL:AF-Q9GRZ3-F1 LYSINE-SPECIFIC DEMETHYLASE 9;
 974:  dtwg-A  3.1  6.2  125  1620    6   CAEEL:AF-P34675-F1 UNCHARACTERIZED PROTEIN ZK688.5;
 975:  d11v-A  3.1 14.4  102  1198    5   CAEEL:AF-P91349-F1 SPINDLE-DEFECTIVE PROTEIN 5;
 976:  dwiq-A  3.1  6.1  104   783    5   CAEEL:AF-P91352-F1 FANCM (FANCONI ANEMIA COMPLEX COMPONENT M) HOMOLO
 977:  dsvq-A  3.1  5.8   88   164    5   CAEEL:AF-Q56VR9-F1 MPS-3;
 978:  dzcb-A  3.1  3.5  101   127    6   CAEEL:AF-M1ZMJ5-F1 7TM_GPCR_SRX DOMAIN-CONTAINING PROTEIN;
 979:  dv8z-A  3.1  8.5  132  1055    3   CAEEL:AF-H2KYI7-F1 DH DOMAIN-CONTAINING PROTEIN;
 980:  dsdp-A  3.1 22.2   78   144    3   CAEEL:AF-E1B6R8-F1 MEMBRANE MAGNESIUM TRANSPORTER;
 981:  dufk-A  3.1  9.3   79   773    8   CAEEL:AF-Q9XW87-F1 LON PROTEASE HOMOLOG 2, PEROXISOMAL;
 982:  dm19-A  3.1 10.1   66   111    2   CAEEL:AF-Q7KPW6-F1 ER MEMBRANE PROTEIN COMPLEX SUBUNIT 6;
 983:  dpfa-A  3.1 25.0   92   581    7   CAEEL:AF-Q21736-F1 RNA HELICASE;
 984:  dvmi-A  3.1  7.1  142   503    7   CAEEL:AF-Q9XW19-F1 AA_TRANS DOMAIN-CONTAINING PROTEIN;
 985:  dwnd-A  3.1  9.3   88   466    6   CAEEL:AF-Q21005-F1 ACETYLCHOLINE-GATED CHLORIDE CHANNEL SUBUNIT ACC-
 986:  dx12-A  3.1  8.1   84   555   11   CAEEL:AF-D6RYE4-F1 RRM DOMAIN-CONTAINING PROTEIN;
 987:  dsr9-A  3.1  6.5  109   147    4   CAEEL:AF-A0A0K3AVG3-F1 UNCHARACTERIZED PROTEIN;
 988:  dt02-A  3.1  6.0   84   797    6   CAEEL:AF-A0A131MCZ8-F1 METAL TRANSPORTER CNNM-3;
 989:  dsc0-A  3.1 21.5   75   122    1   CAEEL:AF-Q9XXP2-F1 SERPENTINE RECEPTOR, CLASS BC (CLASS B-LIKE);
 990:  drv3-A  3.1  3.7   65   532    8   CAEEL:AF-O44499-F1 GENERAL TRANSCRIPTION FACTOR HOMOLOG;
 991:  dt8w-A  3.1  5.4   84   267    2   CAEEL:AF-P91055-F1 UBIQUITIN-LIKE DOMAIN-CONTAINING PROTEIN;
 992:  ds9n-A  3.1  8.5  105   213    5   CAEEL:AF-Q7JLG5-F1 UNCHARACTERIZED PROTEIN;
 993:  d1aq-A  3.1  5.2  125   325    9   CAEEL:AF-O45967-F1 SERPENTINE RECEPTOR, CLASS I;
 994:  d0jf-A  3.1  6.7  131   371    6   CAEEL:AF-Q8IFY3-F1 G_PROTEIN_RECEP_F1_2 DOMAIN-CONTAINING PROTEIN;
 995:  dwqm-A  3.1  8.4   80   251    9   CAEEL:AF-Q9N488-F1 RECEPTOR EXPRESSION-ENHANCING PROTEIN;
 996:  dqaf-A  3.1  4.7   76   163    4   CAEEL:AF-Q19363-F1 UNCHARACTERIZED PROTEIN;
 997:  drtl-A  3.1  6.5  135   326    7   CAEEL:AF-Q22445-F1 G_PROTEIN_RECEP_F1_2 DOMAIN-CONTAINING PROTEIN;
 998:  dxdx-A  3.1  5.5  120   461   13   CAEEL:AF-Q21933-F1 UNCHARACTERIZED PROTEIN;
 999:  ds3m-A  3.1  7.0  140   380    9   CAEEL:AF-Q18402-F1 G_PROTEIN_RECEP_F1_2 DOMAIN-CONTAINING PROTEIN;
1000:  dpnt-A  3.1 15.1  135   330    4   CAEEL:AF-O17787-F1 SERPENTINE RECEPTOR, CLASS H;
1001:  d1zp-A  3.1  5.5  137   367    8   CAEEL:AF-Q9XUV1-F1 G_PROTEIN_RECEP_F1_2 DOMAIN-CONTAINING PROTEIN;
1002:  duhl-A  3.1  6.3  137   478    7   CAEEL:AF-Q9TYY7-F1 SPINDLE DEFECTIVE PROTEIN 3;
1003:  do5h-A  3.1  5.3  105   145    8   CAEEL:AF-Q18052-F1 UNCHARACTERIZED PROTEIN;
1004:  d1cy-A  3.1  7.7  123   314    8   CAEEL:AF-A0A2I2LDW9-F1 UNCHARACTERIZED PROTEIN;
1005:  dyp2-A  3.1  5.4   89   136    7   CAEEL:AF-O17257-F1 UNCHARACTERIZED PROTEIN;
1006:  drbd-A  3.1  6.0  133   356   10   CAEEL:AF-O45169-F1 SERPENTINE RECEPTOR, CLASS E (EPSILON);
1007:  dnrl-A  3.1  7.9  149   330    9   CAEEL:AF-Q7YTN2-F1 SERPENTINE RECEPTOR, CLASS Z;
1008:  dqd3-A  3.1  6.9  132   375    7   CAEEL:AF-P91384-F1 G_PROTEIN_RECEP_F1_2 DOMAIN-CONTAINING PROTEIN;
1009:  dn5f-A  3.1  6.1   84   535    7   CAEEL:AF-Q19862-F1 TF_AP-2 DOMAIN-CONTAINING PROTEIN;
1010:  dtxk-A  3.1  8.6   78   433    5   CAEEL:AF-P34271-F1 ACETYLCHOLINE RECEPTOR-LIKE PROTEIN CUP-4;
1011:  dr77-A  3.1  4.9   75   239    5   CAEEL:AF-Q9XX63-F1 UNCHARACTERIZED PROTEIN;
1012:  dxbl-A  3.1  4.1  119   348    7   CAEEL:AF-Q95YD5-F1 V-TYPE PROTON ATPASE SUBUNIT;
1013:  dt75-A  3.1 14.3  128   286    5   CAEEL:AF-O45565-F1 SERPENTINE RECEPTOR, CLASS BC (CLASS B-LIKE);
1014:  dxx9-A  3.1 10.4  157   556    5   CAEEL:AF-Q21123-F1 INNEXIN-7;
1015:  dzih-A  3.1 17.0  112   342    8   CAEEL:AF-Q17667-F1 ENDOPLASMIC RETICULUM JUNCTION FORMATION PROTEIN
1016:  d1jz-A  3.1  9.7  127   322    9   CAEEL:AF-Q18269-F1 UNCHARACTERIZED PROTEIN;
1017:  dtry-A  3.1  6.9  129   321   12   CAEEL:AF-A5Z2W0-F1 UNCHARACTERIZED PROTEIN;
1018:  dnl9-A  3.1  6.1   68   192    4   CAEEL:AF-Q19199-F1 UNCHARACTERIZED PROTEIN;
1019:  d1cw-A  3.1  5.5   81  1736    6   CAEEL:AF-A2A266-F1 CENTROSOMAL PROTEIN;
1020:  dz21-A  3.1  3.7   94   198    9   CAEEL:AF-H2KZM2-F1 UNCHARACTERIZED PROTEIN;
1021:  dsbf-A  3.1  4.0   69   716    3   CAEEL:AF-Q93875-F1 UBIQUITIN CARBOXYL-TERMINAL HYDROLASE;
1022:  dpqs-A  3.1  7.6  141   344    9   CAEEL:AF-Q9XXJ7-F1 G_PROTEIN_RECEP_F1_2 DOMAIN-CONTAINING PROTEIN;
1023:  dm5l-A  3.1  5.8   99   243    7   CAEEL:AF-U4PLH2-F1 UNCHARACTERIZED PROTEIN;
1024:  duni-A  3.1  5.7  138   385    4   CAEEL:AF-A0A5E4LZB1-F1 G_PROTEIN_RECEP_F1_2 DOMAIN-CONTAINING PROTEIN
1025:  drge-A  3.1 10.5  158   559    5   CAEEL:AF-Q22549-F1 INNEXIN-10;
1026:  dua7-A  3.1  7.8  133   315    7   CAEEL:AF-Q965W7-F1 SERPENTINE RECEPTOR, CLASS AB (CLASS A-LIKE);
1027:  dred-A  3.1 10.2   94  2236    4   CAEEL:AF-P34367-F1 UNCHARACTERIZED PROTEIN C50C3.2;
1028:  dzf4-A  3.1 10.3   72   805    3   CAEEL:AF-Q22143-F1 CALPAIN CATALYTIC DOMAIN-CONTAINING PROTEIN;
1029:  dq9i-A  3.1 11.1  112   170    9   CAEEL:AF-Q21512-F1 UNCHARACTERIZED PROTEIN;
1030:  dpl4-A  3.1  4.0  118   346    8   CAEEL:AF-O44533-F1 SEVEN TM RECEPTOR;
1031:  dx63-A  3.1 12.4   71   328    6   CAEEL:AF-O44501-F1 FARNESYLTRANSFERASE, ALPHA SUBUNIT;
1032:  d0to-A  3.1  9.8   91   117    5   CAEEL:AF-Q17827-F1 PROBABLE PREFOLDIN SUBUNIT 1;
1033:  du5w-A  3.1  4.8   94   723    5   CAEEL:AF-G5EF51-F1 LIM ZINC-BINDING DOMAIN-CONTAINING PROTEIN;
1034:  d1gv-A  3.1  6.4  129   310   12   CAEEL:AF-Q9U1X1-F1 G_PROTEIN_RECEP_F1_2 DOMAIN-CONTAINING PROTEIN;
1035:  dr3g-A  3.1  9.5   94   539    5   CAEEL:AF-Q4R172-F1 UNCHARACTERIZED PROTEIN;
1036:  dpcu-A  3.1  7.2  132   378    8   CAEEL:AF-P91159-F1 G_PROTEIN_RECEP_F1_2 DOMAIN-CONTAINING PROTEIN;
1037:  dqi3-A  3.1 12.2   89   266    7   CAEEL:AF-Q22726-F1 UNCHARACTERIZED PROTEIN;
1038:  dvga-A  3.1  6.4   63    86    6   CAEEL:AF-Q9Y0V6-F1 MITOCHONDRIAL IMPORT INNER MEMBRANE TRANSLOCASE S
1039:  dqga-A  3.1  3.7   52   496   12   CAEEL:AF-G5EE80-F1 SIGNAL RECOGNITION PARTICLE 54 KDA PROTEIN;
1040:  dr7b-A  3.1  5.3  123   607    7   CAEEL:AF-Q6RYS9-F1 DOPAMINE RECEPTOR 3;
1041:  du9f-A  3.1  3.5   87   234    5   CAEEL:AF-Q93483-F1 UNCHARACTERIZED PROTEIN;
1042:  dthf-A  3.1  5.4  109   545    9   CAEEL:AF-G5EG88-F1 BETAINE RECEPTOR ACR-23;
1043:  d1gc-A  3.1  6.8  132   429    8   CAEEL:AF-O16548-F1 G_PROTEIN_RECEP_F1_2 DOMAIN-CONTAINING PROTEIN;
1044:  dq86-A  3.1  5.8  113  1070    8   CAEEL:AF-Q09573-F1 POTASSIUM/CHLORIDE COTRANSPORTER 3;
1045:  dn9j-A  3.1  7.5  107   778   10   CAEEL:AF-Q19642-F1 CENTROMERE/KINETOCHORE PROTEIN ZW10 HOMOLOG;
1046:  dufb-A  3.0  3.6  115   320   10   CAEEL:AF-Q21717-F1 SERPENTINE RECEPTOR, CLASS D (DELTA);
1047:  d0xs-A  3.0  6.0  130   339    6   CAEEL:AF-O18114-F1 SEVEN TM RECEPTOR;
1048:  dxqe-A  3.0  6.2  132   713    3   CAEEL:AF-Q18007-F1 PROBABLE MUSCARINIC ACETYLCHOLINE RECEPTOR GAR-1;
1049:  dzfg-A  3.0  5.9  121   347    7   CAEEL:AF-O18040-F1 SEVEN TM RECEPTOR;
1050:  dnd1-A  3.0  6.5  127   345   12   CAEEL:AF-O76437-F1 SEVEN TM RECEPTOR;
1051:  doyr-A  3.0  5.8  123   341    7   CAEEL:AF-Q9N480-F1 SEVEN TM RECEPTOR;
1052:  dt1c-A  3.0  6.8  122   333    5   CAEEL:AF-O18078-F1 SEVEN TM RECEPTOR;
1053:  dvan-A  3.0  5.8  127   360    6   CAEEL:AF-O45344-F1 SEVEN TM RECEPTOR;
1054:  dr4l-A  3.0  6.2  118   335    9   CAEEL:AF-O61888-F1 SEVEN TM RECEPTOR;
1055:  dm1r-A  3.0  5.6   99   207    5   CAEEL:AF-O16116-F1 GLUTATHIONE S-TRANSFERASE 3;
1056:  dzrp-A  3.0  6.3   66  1006    5   CAEEL:AF-P41954-F1 UNCHARACTERIZED PROTEIN D1044.6;
1057:  dnc5-A  3.0  8.8   98   195    8   CAEEL:AF-O45156-F1 DUF19 DOMAIN-CONTAINING PROTEIN;
1058:  dqjw-A  3.0  9.3  106   693   10   CAEEL:AF-Q21649-F1 UNCHARACTERIZED PROTEIN;
1059:  drwv-A  3.0  5.2  127   325    3   CAEEL:AF-Q9U2H5-F1 SERPENTINE RECEPTOR, CLASS T;
1060:  drat-A  3.0  4.1   75   157   12   CAEEL:AF-Q20925-F1 UNCHARACTERIZED PROTEIN;
1061:  doxw-A  3.0  5.8   90   385   12   CAEEL:AF-Q20457-F1 UNCHARACTERIZED PROTEIN;
1062:  dvji-A  3.0  7.8  142   327    6   CAEEL:AF-O45825-F1 SERPENTINE RECEPTOR, CLASS Z;
1063:  dpid-A  3.0  6.2  133   399    5   CAEEL:AF-O62189-F1 G_PROTEIN_RECEP_F1_2 DOMAIN-CONTAINING PROTEIN;
1064:  dysq-A  3.0 16.3   84   495    7   CAEEL:AF-Q6AHQ8-F1 SYNDAPIN (SYNAPTIC DYNAMIN BINDING PROTEIN) HOMOL
1065:  dysf-A  3.0  8.9  107   263    7   CAEEL:AF-Q94211-F1 BAR DOMAIN-CONTAINING PROTEIN;
1066:  dypf-A  3.0  3.5   76   239   11   CAEEL:AF-Q9XVA0-F1 UNCHARACTERIZED PROTEIN;
1067:  d0b3-A  3.0 13.9  130   312    5   CAEEL:AF-Q11098-F1 TETRASPANIN-17;
1068:  dpvi-A  3.0  7.0  132   431    5   CAEEL:AF-Q23497-F1 GALANIN-LIKE G-PROTEIN COUPLED RECEPTOR NPR-9;
1069:  dti0-A  3.0  3.5   67   504    3   CAEEL:AF-Q03573-F1 UNCHARACTERIZED PROTEIN C40H1.3;
1070:  droo-A  3.0  8.9  142   368    9   CAEEL:AF-H8W3Z1-F1 UNCHARACTERIZED PROTEIN;
1071:  dv2v-A  3.0  6.2   70   197    6   CAEEL:AF-P34395-F1 UNCHARACTERIZED PROTEIN F10E9.1;
1072:  dwtx-A  3.0  4.5   79   536    8   CAEEL:AF-Q09606-F1 UNCHARACTERIZED PROTEIN R07B1.3;
1073:  dn33-A  3.0  6.6  146   376    8   CAEEL:AF-Q9NAG1-F1 G_PROTEIN_RECEP_F1_2 DOMAIN-CONTAINING PROTEIN;
1074:  d09x-A  3.0  4.9  113   384    5   CAEEL:AF-G5EEG6-F1 CARRIER PROTEIN (C2);
1075:  dwqk-A  3.0  7.9   88  1518    6   CAEEL:AF-A0A5E4LZG5-F1 UNCHARACTERIZED PROTEIN;
1076:  dwa9-A  3.0  5.7  102   664    7   CAEEL:AF-Q19038-F1 DEGENERIN DEL-1;
1077:  dsad-A  3.0  5.5  137   381    7   CAEEL:AF-Q9TXU9-F1 G_PROTEIN_RECEP_F1_2 DOMAIN-CONTAINING PROTEIN;
1078:  dq4s-A  3.0  6.7  130   348    6   CAEEL:AF-O16415-F1 G_PROTEIN_RECEP_F1_2 DOMAIN-CONTAINING PROTEIN;
1079:  dozk-A  3.0  6.7  128   306    6   CAEEL:AF-Q20290-F1 7TM_GPCR_SRX DOMAIN-CONTAINING PROTEIN;
1080:  dsq3-A  3.0 16.3  115   397    5   CAEEL:AF-G4S7C7-F1 NIPA1 (NONIMPRINTED GENE IN PRADER-WILLI/ANGELMAN
1081:  dquh-A  3.0  2.6   59    72    2   CAEEL:AF-Q9N3J5-F1 UNCHARACTERIZED PROTEIN;
1082:  dus3-A  3.0  4.0   87   145    2   CAEEL:AF-Q22361-F1 PROTEIN CORNICHON HOMOLOG 1;
1083:  dnox-A  3.0  4.3  105   248    8   CAEEL:AF-P41932-F1 14-3-3-LIKE PROTEIN 1;
1084:  dv7c-A  3.0 20.1  140   793    4   CAEEL:AF-Q21623-F1 INOSITOL POLYPHOSPHATE-4-PHOSPHATASE;
1085:  dqrt-A  3.0  9.9   65  1149    3   CAEEL:AF-Q23315-F1 GLUTAMYL-TRNA SYNTHETASE;
1086:  dsfn-A  3.0  7.0  137   367    8   CAEEL:AF-O45170-F1 G_PROTEIN_RECEP_F1_2 DOMAIN-CONTAINING PROTEIN;
1087:  dwdr-A  3.0  2.9   39    40    5   CAEEL:AF-A0A131MAY4-F1 UNCHARACTERIZED PROTEIN;
1088:  dsmi-A  3.0  5.5  129   334    5   CAEEL:AF-Q9XXQ5-F1 SERPENTINE RECEPTOR CLASS GAMMA;
1089:  dr7w-A  3.0  6.3  127   395    6   CAEEL:AF-Q22251-F1 CYTOCHROME OXIDASE ASSEMBLY PROTEIN;
1090:  d0kw-A  3.0  4.7  115   363    8   CAEEL:AF-O16444-F1 SERPENTINE RECEPTOR CLASS BETA-18;
1091:  doeb-A  3.0  9.4  105   296    9   CAEEL:AF-B6VQ68-F1 UNCHARACTERIZED PROTEIN;
1092:  dvzr-A  3.0  5.5  151   321    3   CAEEL:AF-P91354-F1 ZRT (ZRT), IRT-(IRT-) LIKE PROTEIN TRANSPORTER;
1093:  domw-A  3.0  3.7   86   257    9   CAEEL:AF-Q17730-F1 UNCHARACTERIZED PROTEIN;
1094:  dtdg-A  3.0  4.4   83  1898   13   CAEEL:AF-G5EFI8-F1 1-PHOSPHATIDYLINOSITOL 4,5-BISPHOSPHATE PHOSPHODI
1095:  dx0a-A  3.0  4.8   85   742    7   CAEEL:AF-O17334-F1 UNCHARACTERIZED PROTEIN;
1096:  dqja-A  3.0  6.5  157   898    7   CAEEL:AF-A0A0K3ASC2-F1 SSD DOMAIN-CONTAINING PROTEIN;
1097:  dm0u-A  3.0  9.0   84   445    8   CAEEL:AF-O44497-F1 SHKT DOMAIN-CONTAINING PROTEIN;
1098:  dtaz-A  3.0  3.8   60   806    2   CAEEL:AF-O17966-F1 DNA TOPOISOMERASE 1;
1099:  dmyp-A  3.0  9.2  109   205    7   CAEEL:AF-Q9TXI3-F1 DOA4-INDEPENDENT DEGRADATION, HOMOLOGOUS TO YEAST
1100:  dry4-A  3.0 10.5  142   522    6   CAEEL:AF-Q03412-F1 INNEXIN UNC-7;
1101:  duis-A  3.0  9.7   62   491    8   CAEEL:AF-C1P629-F1 CLEAVAGE FACTOR IM (CFIM) HOMOLOG;
1102:  d1cc-A  3.0  4.5  126   262   11   CAEEL:AF-G5EFL6-F1 UNCHARACTERIZED PROTEIN;
1103:  dxbd-A  3.0 20.9  138   328    4   CAEEL:AF-Q21787-F1 SERPENTINE RECEPTOR, CLASS U;
1104:  dv51-A  3.0  4.1   82    87    6   CAEEL:AF-Q19276-F1 UNCHARACTERIZED PROTEIN;
1105:  dt16-A  3.0  9.8  120   244    6   CAEEL:AF-Q9XVN7-F1 UNCHARACTERIZED PROTEIN;
1106:  dx4z-A  3.0 12.4  146   377    8   CAEEL:AF-Q7YTI1-F1 UNCHARACTERIZED PROTEIN;
1107:  dsl5-A  3.0  5.1  108   350   10   CAEEL:AF-G5EF48-F1 TLC DOMAIN-CONTAINING PROTEIN FLD-1;
1108:  dq47-A  3.0 11.3   90   249    8   CAEEL:AF-Q9GYK1-F1 UNCHARACTERIZED PROTEIN;
1109:  dous-A  3.0  5.7  131   382   10   CAEEL:AF-Q9XTR6-F1 G_PROTEIN_RECEP_F1_2 DOMAIN-CONTAINING PROTEIN;
1110:  dsug-A  3.0 10.8   76   781    7   CAEEL:AF-Q9U2M8-F1 COILED-COIL AND C2 DOMAIN-CONTAINING PROTEIN 1-LI
1111:  dyh6-A  3.0  4.3  116   301    8   CAEEL:AF-P90819-F1 7TM_GPCR_SRX DOMAIN-CONTAINING PROTEIN;
1112:  dzoj-A  3.0  6.1  103   573    5   CAEEL:AF-D5MCU1-F1 RING-TYPE DOMAIN-CONTAINING PROTEIN;
1113:  dq8v-A  3.0  7.3  139   355   10   CAEEL:AF-O17360-F1 SERPENTINE RECEPTOR, CLASS I;
1114:  dpj4-A  3.0  5.3   78   232   12   CAEEL:AF-Q9XVI4-F1 TETRASPANIN;
1115:  doqk-A  3.0  4.9   87   106    1   CAEEL:AF-Q7YTH8-F1 UNCHARACTERIZED PROTEIN;
1116:  dzbl-A  3.0  5.1  120   211    2   CAEEL:AF-Q22880-F1 UNCHARACTERIZED PROTEIN;
1117:  dtic-A  3.0 12.8  119   294    9   CAEEL:AF-Q22231-F1 UNCHARACTERIZED PROTEIN;
1118:  dw16-A  3.0  7.2  132   325    8   CAEEL:AF-Q20152-F1 G_PROTEIN_RECEP_F1_2 DOMAIN-CONTAINING PROTEIN;
1119:  dqee-A  3.0  5.9  139   303    7   CAEEL:AF-Q5FC58-F1 7TM_GPCR_SRX DOMAIN-CONTAINING PROTEIN;
1120:  dm34-A  3.0  9.9   76   226    3   CAEEL:AF-Q18612-F1 HAND TRANSCRIPTION FACTOR 1;
1121:  dy6g-A  3.0 10.0  130   316    8   CAEEL:AF-P46565-F1 SERPENTINE RECEPTOR CLASS GAMMA-8;
1122:  dr4h-A  3.0  5.7  110   744   12   CAEEL:AF-Q20538-F1 SOLUTE CARRIER ORGANIC ANION TRANSPORTER FAMILY M
1123:  dusc-A  3.0 11.2   91   517   10   CAEEL:AF-A4GZJ4-F1 C2H2-TYPE DOMAIN-CONTAINING PROTEIN;
1124:  dqsh-A  3.0  6.5  113   339    5   CAEEL:AF-Q86S74-F1 ACTIVATED IN BLOCKED UNFOLDED PROTEIN RESPONSE;
1125:  dpm8-A  3.0  7.4   80   818    6   CAEEL:AF-G5EET6-F1 EXCHANGE FACTOR FOR ARF-6;
1126:  doi4-A  3.0  3.6  114   351    6   CAEEL:AF-O17896-F1 SEVEN TM RECEPTOR;
1127:  dnp9-A  3.0  4.0   78  1737    8   CAEEL:AF-G5ED21-F1 DNA-DIRECTED RNA POLYMERASE SUBUNIT;
1128:  dt4o-A  3.0 15.7  125   651    9   CAEEL:AF-O61853-F1 KLRAQ DOMAIN-CONTAINING PROTEIN;
1129:  dpmd-A  3.0  4.2   58    95    3   CAEEL:AF-Q18133-F1 UNCHARACTERIZED PROTEIN;
1130:  doeo-A  3.0  7.8  135   431    4   CAEEL:AF-Q21194-F1 GUANINE NUCLEOTIDE EXCHANGE FACTOR REI-2;
1131:  du73-A  3.0  4.8  134   364    9   CAEEL:AF-Q10907-F1 PROBABLE G-PROTEIN COUPLED RECEPTOR AH9.4;
1132:  dysg-A  3.0  3.9  103   794    2   CAEEL:AF-Q6AW08-F1 COMPONENT OF OLIGOMERIC GOLGI COMPLEX 3;
1133:  dzxq-A  3.0  7.0   99   559    6   CAEEL:AF-Q19293-F1 NUCLEAR ENVELOPE INTEGRAL MEMBRANE PROTEIN HOMOLO
1134:  d0jo-A  3.0  6.3   71   230    6   CAEEL:AF-O16265-F1 EGF-LIKE DOMAIN-CONTAINING PROTEIN;
1135:  dvbj-A  3.0  6.3  108   500    6   CAEEL:AF-O44773-F1 ION_TRANS_2 DOMAIN-CONTAINING PROTEIN;
1136:  doi9-A  3.0 10.8   96   508    8   CAEEL:AF-Q9XUE7-F1 CXXC-TYPE ZINC FINGER PROTEIN 1;
1137:  domd-A  3.0  6.8   94   661    4   CAEEL:AF-Q9TZD0-F1 LATERAL SIGNALING TARGET PROTEIN 2;
1138:  do5e-A  3.0  5.3  100   229    5   CAEEL:AF-Q4PIV8-F1 UNCHARACTERIZED PROTEIN;
1139:  d0fn-A  3.0  7.2  147   430    9   CAEEL:AF-G5ED22-F1 G_PROTEIN_RECEP_F1_2 DOMAIN-CONTAINING PROTEIN;
1140:  dpgz-A  3.0  5.0   71   416    1   CAEEL:AF-A3KFE0-F1 F-BOX C PROTEIN;
1141:  dp5n-A  3.0 12.4  139   330    6   CAEEL:AF-Q8ITZ6-F1 SERPENTINE RECEPTOR, CLASS AB (CLASS A-LIKE);
1142:  d0w3-A  3.0  6.9  131   327   10   CAEEL:AF-O45618-F1 SERPENTINE RECEPTOR, CLASS Z;
1143:  dr5r-A  3.0  9.0  130   389    7   CAEEL:AF-Q95XU0-F1 RING-TYPE DOMAIN-CONTAINING PROTEIN;
1144:  drbg-A  3.0  3.5  120   325    8   CAEEL:AF-A0A0K3AT08-F1 G_PROTEIN_RECEP_F1_2 DOMAIN-CONTAINING PROTEIN
1145:  drj9-A  3.0  3.3  116   294    9   CAEEL:AF-O44692-F1 SERPENTINE RECEPTOR, CLASS BC (CLASS B-LIKE);
1146:  dwoz-A  3.0  5.3  112   337    7   CAEEL:AF-O61200-F1 SERPENTINE RECEPTOR, CLASS AB (CLASS A-LIKE);
1147:  d00o-A  3.0  5.2   70   107    3   CAEEL:AF-A0A2C9C2V9-F1 UNCHARACTERIZED PROTEIN;
1148:  d1he-A  3.0  5.0   98   296    4   CAEEL:AF-O62174-F1 PROTEIN CONTAINING ALS2CR12 (ALS2CR12) SIGNATURE;
1149:  dq1g-A  3.0  6.3   61    78    3   CAEEL:AF-Q17501-F1 UNCHARACTERIZED PROTEIN;
1150:  dp71-A  3.0  4.7   82   336    7   CAEEL:AF-P91230-F1 UNCHARACTERIZED PROTEIN;
1151:  dubo-A  3.0 23.8   75   226    3   CAEEL:AF-P91057-F1 UBIQUITIN-LIKE DOMAIN-CONTAINING PROTEIN;
1152:  d0kb-A  3.0  5.5  135   269    9   CAEEL:AF-Q93438-F1 PHOSPHATIDYLINOSITOL GLYCAN ANCHOR BIOSYNTHESIS C
1153:  d0qv-A  3.0  8.8  139   354    7   CAEEL:AF-Q9XXJ9-F1 G_PROTEIN_RECEP_F1_2 DOMAIN-CONTAINING PROTEIN;
1154:  dsax-A  3.0  7.3   68   308    6   CAEEL:AF-Q7YWU3-F1 UNCHARACTERIZED PROTEIN;
1155:  dojl-A  3.0  5.8  123   346   11   CAEEL:AF-P91535-F1 SERPENTINE RECEPTOR CLASS GAMMA-20;
1156:  dr6p-A  3.0  4.2   65   113    3   CAEEL:AF-O02069-F1 UNCHARACTERIZED PROTEIN;
1157:  drrz-A  3.0 17.9  108   368    5   CAEEL:AF-G5ED45-F1 CERAMIDE SYNTHASE HYL-1;
1158:  doph-A  3.0  9.8  102   185    5   CAEEL:AF-O18054-F1 PROBABLE PREFOLDIN SUBUNIT 3;
1159:  dppt-A  3.0  9.4  142   365    5   CAEEL:AF-A3QMA4-F1 SERPENTINE RECEPTOR, CLASS E (EPSILON);
1160:  dops-A  3.0  6.4   90   422    4   CAEEL:AF-Q8I4H7-F1 UNCHARACTERIZED PROTEIN;
1161:  dxee-A  3.0  5.7  100   952    7   CAEEL:AF-W6RQY2-F1 EXPORTIN-T;
1162:  dx04-A  3.0  4.6   64   399    5   CAEEL:AF-O16766-F1 F-BOX C PROTEIN;
1163:  dnrp-A  3.0  5.1   60   152    3   CAEEL:AF-Q21993-F1 PROBABLE PREFOLDIN SUBUNIT 5;
1164:  dqy8-A  3.0  3.9   70    91    4   CAEEL:AF-P91403-F1 UNCHARACTERIZED PROTEIN;
1165:  du42-A  3.0  4.2  120   308    8   CAEEL:AF-P90824-F1 7TM_GPCR_SRX DOMAIN-CONTAINING PROTEIN;
1166:  do6y-A  3.0  8.1  132   459    4   CAEEL:AF-Q19580-F1 UNCHARACTERIZED PROTEIN;
1167:  doqv-A  3.0  5.2   49   591    8   CAEEL:AF-Q17412-F1 UNCHARACTERIZED PROTEIN;
1168:  d0eg-A  3.0  6.5  135   322    5   CAEEL:AF-Q7JLI4-F1 7TM_GPCR_SRX DOMAIN-CONTAINING PROTEIN;
1169:  dpqg-A  3.0  9.5  113   205    4   CAEEL:AF-O01859-F1 UNCHARACTERIZED PROTEIN;
1170:  dz4e-A  3.0  4.9  119   328    7   CAEEL:AF-O45695-F1 7TM_GPCR_SRX DOMAIN-CONTAINING PROTEIN;
1171:  du25-A  3.0 10.5  132   873    5   CAEEL:AF-G5EEK9-F1 V-TYPE PROTON ATPASE SUBUNIT A;
1172:  dx3z-A  3.0  4.0   99   181    7   CAEEL:AF-O17727-F1 DUF19 DOMAIN-CONTAINING PROTEIN;
1173:  dvt0-A  3.0  6.7  135   579   10   CAEEL:AF-Q6BES3-F1 TWIK FAMILY OF POTASSIUM CHANNELS;
1174:  dpr7-A  3.0  6.5  112   316    7   CAEEL:AF-Q21472-F1 UNCHARACTERIZED PROTEIN;
1175:  do2h-A  3.0  4.3  113   331   11   CAEEL:AF-Q23060-F1 SERPENTINE RECEPTOR, CLASS M;
1176:  d1g3-A  3.0  5.5  123   300    5   CAEEL:AF-Q4TT86-F1 UNCHARACTERIZED PROTEIN;
1177:  drnp-A  3.0  6.1  127   372    5   CAEEL:AF-Q8IFY0-F1 G_PROTEIN_RECEP_F1_2 DOMAIN-CONTAINING PROTEIN;
1178:  dvnd-A  3.0  3.9   92   476    8   CAEEL:AF-O16515-F1 NOPRA1 DOMAIN-CONTAINING PROTEIN;
1179:  dv3q-A  3.0 11.8   92   563    8   CAEEL:AF-Q11124-F1 UNCHARACTERIZED PROTEIN C03F11.3;
1180:  dtym-A  3.0  8.3  135   361   11   CAEEL:AF-P90837-F1 SERPENTINE RECEPTOR CLASS EPSILON-32;
1181:  duik-A  3.0  6.0   90   109    4   CAEEL:AF-A0A5S9MMR3-F1 UNCHARACTERIZED PROTEIN;
1182:  d0d7-A  3.0  5.5   83   171   10   CAEEL:AF-G4S8L2-F1 UNCHARACTERIZED PROTEIN;
1183:  dtad-A  3.0  6.5   89   171    7   CAEEL:AF-P34665-F1 UNCHARACTERIZED PROTEIN ZK652.8;
1184:  dn66-A  3.0  2.9   55    76    4   CAEEL:AF-Q9N3M9-F1 UNCHARACTERIZED PROTEIN;
1185:  dws6-A  3.0 13.5   96   977    4   CAEEL:AF-H2KML7-F1 INTEGRATOR COMPLEX SUBUNIT HOMOLOG;
1186:  dqi6-A  3.0  6.8  132   373    5   CAEEL:AF-O16980-F1 G_PROTEIN_RECEP_F1_2 DOMAIN-CONTAINING PROTEIN;
1187:  dyjp-A  3.0  5.6  112  1351    7   CAEEL:AF-E2JKZ0-F1 DYNACTIN SUBUNIT 1;
1188:  dnn1-A  3.0  9.5  148   382    5   CAEEL:AF-Q23594-F1 INNEXIN;
1189:  dv0g-A  2.9  6.8  127   328    8   CAEEL:AF-O17358-F1 SEVEN TM RECEPTOR;
1190:  d0b4-A  2.9  6.3  125   340    7   CAEEL:AF-Q9N2T2-F1 SEVEN TM RECEPTOR;
1191:  dxql-A  2.9  4.4  111   329    6   CAEEL:AF-G5EEI3-F1 UNCHARACTERIZED PROTEIN;
1192:  d1lh-A  2.9  4.0  115   345    6   CAEEL:AF-Q20963-F1 SERPENTINE RECEPTOR CLASS BETA-13;
1193:  dxhp-A  2.9  6.1  118   323    8   CAEEL:AF-H2L036-F1 SEVEN TM RECEPTOR;
1194:  dnkc-A  2.9  6.5  116   351    5   CAEEL:AF-O62060-F1 SEVEN TM RECEPTOR;
1195:  dz1s-A  2.9  5.3  138   360    7   CAEEL:AF-A0A1T5HUX0-F1 G_PROTEIN_RECEP_F1_2 DOMAIN-CONTAINING PROTEIN
1196:  dqw7-A  2.9  3.9  116   320    9   CAEEL:AF-Q21715-F1 SERPENTINE RECEPTOR, CLASS D (DELTA);
1197:  dxzk-A  2.9 12.9  106   179   10   CAEEL:AF-Q9XWF5-F1 UNCHARACTERIZED PROTEIN;
1198:  domc-A  2.9  6.8  125   347   10   CAEEL:AF-O01535-F1 G_PROTEIN_RECEP_F1_2 DOMAIN-CONTAINING PROTEIN;
1199:  drsn-A  2.9  6.7  118   349    4   CAEEL:AF-G5EEU9-F1 SEVEN TM RECEPTOR;
1200:  dp19-A  2.9  3.3   85   176    6   CAEEL:AF-Q7YX41-F1 TRANSMEMBRANE PROTEIN 138;
1201:  dpxa-A  2.9  7.3   89   257    6   CAEEL:AF-Q20951-F1 UNCHARACTERIZED PROTEIN;
1202:  dz71-A  2.9  5.0  120   301   10   CAEEL:AF-Q22568-F1 SERPENTINE RECEPTOR CLASS GAMMA;
1203:  dp1p-A  2.9  5.2  133   334    8   CAEEL:AF-O45735-F1 SEVEN TM RECEPTOR;
1204:  dv2f-A  2.9  6.6   97   566    9   CAEEL:AF-Q9GSX9-F1 SYNEMBRYN;
1205:  dx1u-A  2.9 15.3  112   436   10   CAEEL:AF-H2L2J8-F1 TWIK FAMILY OF POTASSIUM CHANNELS;
1206:  dw0e-A  2.9  4.1   55   205    7   CAEEL:AF-O45108-F1 RECEPTOR EXPRESSION-ENHANCING PROTEIN;
1207:  d013-A  2.9  9.6   92   397    8   CAEEL:AF-Q4W520-F1 NEUR_CHAN_LBD DOMAIN-CONTAINING PROTEIN;
1208:  dsmn-A  2.9  4.3   56   105    7   CAEEL:AF-O44953-F1 PROBABLE SIGNAL PEPTIDASE COMPLEX SUBUNIT 1;
1209:  dznf-A  2.9  9.9   78   545    8   CAEEL:AF-Q22851-F1 DEGENERIN-LIKE PROTEIN ASIC-2;
1210:  dmx5-A  2.9  5.3  123   312    5   CAEEL:AF-P91511-F1 SERPENTINE RECEPTOR, CLASS T;
1211:  dpgb-A  2.9  5.8  122   361    8   CAEEL:AF-Q9XU87-F1 G_PROTEIN_RECEP_F1_2 DOMAIN-CONTAINING PROTEIN;
1212:  drqn-A  2.9 11.4   89   613    4   CAEEL:AF-Q22970-F1 UNCHARACTERIZED PROTEIN;
1213:  dqu9-A  2.9  7.7   69   294    6   CAEEL:AF-Q21876-F1 UNCHARACTERIZED PROTEIN;
1214:  dru8-A  2.9 21.8  112  1149    4   CAEEL:AF-G5EG17-F1 STRUCTURAL MAINTENANCE OF CHROMOSOMES PROTEIN 6 H
1215:  d0w7-A  2.9 17.5   95   418    8   CAEEL:AF-A8WHP8-F1 PERILIPIN-1 HOMOLOG;
1216:  dur8-A  2.9  5.9  129   508    7   CAEEL:AF-D0IMZ2-F1 UNCHARACTERIZED PROTEIN;
1217:  dyt6-A  2.9  4.8   72   172    4   CAEEL:AF-Q18706-F1 UNCHARACTERIZED PROTEIN;
1218:  dyuw-A  2.9  8.7  141   385    8   CAEEL:AF-H2KZD1-F1 ACIDPPC DOMAIN-CONTAINING PROTEIN;
1219:  dtex-A  2.9  5.4  135   360   10   CAEEL:AF-A0A0K3AT19-F1 G_PROTEIN_RECEP_F1_2 DOMAIN-CONTAINING PROTEIN
1220:  dnq8-A  2.9  3.6   98   214    9   CAEEL:AF-O62103-F1 PEROXISOME ASSEMBLY FACTOR;
1221:  dvum-A  2.9  5.3   93   843    8   CAEEL:AF-Q9XUY0-F1 UNCHARACTERIZED PROTEIN;
1222:  dvia-A  2.9  5.8   85   210    5   CAEEL:AF-O44739-F1 BAG FAMILY MOLECULAR CHAPERONE REGULATOR 1;
1223:  dyd8-A  2.9  5.4  118   283    6   CAEEL:AF-Q9U2N0-F1 UNCHARACTERIZED PROTEIN;
1224:  dviv-A  2.9 15.6  144   320    9   CAEEL:AF-Q9XVG1-F1 G_PROTEIN_RECEP_F1_2 DOMAIN-CONTAINING PROTEIN;
1225:  dxf8-A  2.9  4.1   59   487    7   CAEEL:AF-G5EBL1-F1 UNCHARACTERIZED PROTEIN;
1226:  dqh3-A  2.9  5.7  110   188    4   CAEEL:AF-Q7YX04-F1 UNCHARACTERIZED PROTEIN;
1227:  dv58-A  2.9  6.9   98   720    6   CAEEL:AF-O62162-F1 UNCHARACTERIZED PROTEIN;
1228:  dvsy-A  2.9  3.4   64   110    8   CAEEL:AF-Q9U5B6-F1 UNCHARACTERIZED PROTEIN;
1229:  dy4d-A  2.9  4.5   86   656    8   CAEEL:AF-Q8WSN7-F1 UNCHARACTERIZED PROTEIN;
1230:  drt2-A  2.9  2.7   74   408    5   CAEEL:AF-G5EDE5-F1 RGM DOMAIN FAMILY MEMBER DRAG-1;
1231:  d0rz-A  2.9 10.5   83   398    8   CAEEL:AF-A0A168H3E7-F1 NEUR_CHAN_LBD DOMAIN-CONTAINING PROTEIN;
1232:  dvnl-A  2.9  5.8  149   665    5   CAEEL:AF-Q11100-F1 PUTATIVE PROTEIN TAG-52;
1233:  dx4d-A  2.9  6.1  138   377    6   CAEEL:AF-Q7YTN4-F1 G_PROTEIN_RECEP_F1_2 DOMAIN-CONTAINING PROTEIN;
1234:  dw9g-A  2.9  4.5   73   487    7   CAEEL:AF-O45012-F1 NOP DOMAIN-CONTAINING PROTEIN;
1235:  dn7w-A  2.9  8.5  114   189    5   CAEEL:AF-Q93891-F1 TRANSCELLULAR CHAPERONE SIGNALING (X)CROSS TISSUE
1236:  dxfx-A  2.9  8.6  105   396    3   CAEEL:AF-Q22250-F1 ACIDPPC DOMAIN-CONTAINING PROTEIN;
1237:  dr46-A  2.9  6.2  131   395    7   CAEEL:AF-Q9U3D1-F1 G_PROTEIN_RECEP_F1_2 DOMAIN-CONTAINING PROTEIN;
1238:  dovq-A  2.9  8.7  152   349    7   CAEEL:AF-H2KYX4-F1 UNCHARACTERIZED PROTEIN;
1239:  dxlf-A  2.9  3.7  121   341    7   CAEEL:AF-Q9N2S8-F1 SEVEN TM RECEPTOR;
1240:  dznm-A  2.9  5.3   59   570    7   CAEEL:AF-Q19052-F1 EUKARYOTIC TRANSLATION INITIATION FACTOR 2A;
1241:  dqh2-A  2.9  4.1  126   611    8   CAEEL:AF-Q9U7D5-F1 MUSCARINIC ACETYLCHOLINE RECEPTOR GAR-3;
1242:  drlb-A  2.9 10.5   55   112   13   CAEEL:AF-P91454-F1 MITOCHONDRIAL IMPORT INNER MEMBRANE TRANSLOCASE S
1243:  dzzn-A  2.9  7.2  134   348    9   CAEEL:AF-Q965Z6-F1 G_PROTEIN_RECEP_F1_2 DOMAIN-CONTAINING PROTEIN;
1244:  dq4w-A  2.9  6.8  137   383    8   CAEEL:AF-O01838-F1 SERPENTINE RECEPTOR, CLASS Z;
1245:  dy9j-A  2.9  6.2  115   223    8   CAEEL:AF-A0T4F7-F1 UNCHARACTERIZED PROTEIN;
1246:  duj7-A  2.9  3.3  102   331    4   CAEEL:AF-Q8WQE7-F1 UNCHARACTERIZED PROTEIN;
1247:  dqea-A  2.9  6.3   95   529    8   CAEEL:AF-G5ED58-F1 SPD-1;
1248:  dybl-A  2.9  4.7  133   537    8   CAEEL:AF-H2KZG9-F1 AMINO ACID TRANSPORTER;
1249:  dzsh-A  2.9  4.3   59   178    3   CAEEL:AF-Q18959-F1 UNCHARACTERIZED PROTEIN;
1250:  dtr2-A  2.9  7.2  137   531    4   CAEEL:AF-Q93329-F1 UNCHARACTERIZED PROTEIN;
1251:  dplu-A  2.9  5.9  123   362    5   CAEEL:AF-Q1ZXT2-F1 G_PROTEIN_RECEP_F1_2 DOMAIN-CONTAINING PROTEIN;
1252:  dwt0-A  2.9  4.2  118   342    3   CAEEL:AF-G5EGE5-F1 SEVEN TM RECEPTOR;
1253:  dz94-A  2.9  6.6  105   175    9   CAEEL:AF-Q1ZXT9-F1 UNCHARACTERIZED PROTEIN;
1254:  dwlu-A  2.9  4.6   85   765   11   CAEEL:AF-Q23639-F1 CULLIN-5;
1255:  dsje-A  2.9  8.2   91   767    2   CAEEL:AF-G5EGJ5-F1 RECEPTOR-TYPE TYROSINE-PROTEIN PHOSPHATASE-LIKE I
1256:  duvd-A  2.9 14.1   78  1311    5   CAEEL:AF-G5EGE8-F1 SCAPER_N DOMAIN-CONTAINING PROTEIN;
1257:  d1qb-A  2.9  7.1  129   288    6   CAEEL:AF-I2HAE1-F1 UNCHARACTERIZED PROTEIN;
1258:  duao-A  2.9  4.7  130   327    6   CAEEL:AF-O44459-F1 SERPENTINE RECEPTOR, CLASS Z;
1259:  dx20-A  2.9 10.4   80   203    3   CAEEL:AF-O62369-F1 UNCHARACTERIZED PROTEIN;
1260:  dvm3-A  2.9 11.3  133   282    5   CAEEL:AF-Q20158-F1 G_PROTEIN_RECEP_F1_2 DOMAIN-CONTAINING PROTEIN;
1261:  dvkt-A  2.9  8.5  111  1485    3   CAEEL:AF-G2HK03-F1 MATH DOMAIN-CONTAINING PROTEIN;
1262:  dyh1-A  2.9  7.7   65   100   12   CAEEL:AF-Q8I4D4-F1 UNCHARACTERIZED PROTEIN;
1263:  dm64-A  2.9  8.2  110   401    9   CAEEL:AF-Q8WTK7-F1 NEUR_CHAN_LBD DOMAIN-CONTAINING PROTEIN;
1264:  dwur-A  2.9  7.2   74   598    9   CAEEL:AF-Q22078-F1 NUCLEAR PORE COMPLEX PROTEIN NUP85;
1265:  dt5w-A  2.9  4.9  117   308    4   CAEEL:AF-O61895-F1 G_PROTEIN_RECEP_F1_2 DOMAIN-CONTAINING PROTEIN;
1266:  d0wp-A  2.9  9.1   64   577    8   CAEEL:AF-Q8MPW0-F1 DEGENERIN LIKE;
1267:  d1mk-A  2.9  6.9  150   705    8   CAEEL:AF-E3W720-F1 UNCHARACTERIZED PROTEIN;
1268:  dyd9-A  2.9  7.6   95   154    5   CAEEL:AF-O01314-F1 UNCHARACTERIZED PROTEIN;
1269:  dxw0-A  2.9  8.2   70   368    1   CAEEL:AF-O01758-F1 DEHYDROGENASES, SHORT CHAIN;
1270:  dt5q-A  2.9  7.8  132   328   10   CAEEL:AF-G4SM94-F1 G_PROTEIN_RECEP_F1_2 DOMAIN-CONTAINING PROTEIN;
1271:  dwki-A  2.9  3.3   69    77    4   CAEEL:AF-P24886-F1 NADH-UBIQUINONE OXIDOREDUCTASE CHAIN 4L;
1272:  dqu7-A  2.9  4.9   46    91   15   CAEEL:AF-Q4R164-F1 UNCHARACTERIZED PROTEIN;
1273:  dw7c-A  2.9 15.6   92   791   11   CAEEL:AF-Q94170-F1 UNCHARACTERIZED PROTEIN;
1274:  d01n-A  2.9 10.3  149   357    5   CAEEL:AF-O62267-F1 SERPENTINE RECEPTOR CLASS EPSILON-30;
1275:  dyth-A  2.9  8.6  108   569    6   CAEEL:AF-Q02335-F1 MITOCHONDRIAL IMPORT RECEPTOR SUBUNIT TOMM-70;
1276:  dqor-A  2.9  4.7   57   158    5   CAEEL:AF-G5EF59-F1 RIBONUCLEASE P/MRP PROTEIN SUBUNIT POP5;
1277:  dtn6-A  2.9  4.6   99   521   12   CAEEL:AF-Q5WRR9-F1 MFS DOMAIN-CONTAINING PROTEIN;
1278:  dpff-A  2.9 12.4  104   403    4   CAEEL:AF-C0RSI9-F1 MFS DOMAIN-CONTAINING PROTEIN;
1279:  dyzl-A  2.9  5.4   75   228    4   CAEEL:AF-Q21892-F1 UNCHARACTERIZED PROTEIN;
1280:  dvtm-A  2.9  4.1  114   344    7   CAEEL:AF-Q18571-F1 SEVEN TM RECEPTOR;
1281:  dm95-A  2.9  6.1   68   252    3   CAEEL:AF-Q5GMH8-F1 UNCHARACTERIZED PROTEIN;
1282:  dr3l-A  2.9 11.3   88   507    8   CAEEL:AF-Q27218-F1 ACETYLCHOLINE RECEPTOR SUBUNIT BETA-TYPE LEV-1;
1283:  dpol-A  2.9  8.5   71   682    6   CAEEL:AF-Q22537-F1 DUF148 DOMAIN-CONTAINING PROTEIN;
1284:  ds9y-A  2.9  6.9   85   151    4   CAEEL:AF-A0A4V0IMR4-F1 UNCHARACTERIZED PROTEIN;
1285:  dzg9-A  2.9  6.6   74   158    4   CAEEL:AF-Q9XW23-F1 UNCHARACTERIZED PROTEIN;
1286:  dtwm-A  2.9  7.4  130   584    8   CAEEL:AF-O45238-F1 UNCHARACTERIZED PROTEIN;
1287:  duqs-A  2.9  4.8   72   248    3   CAEEL:AF-Q21012-F1 ENOLASE-PHOSPHATASE E1;
1288:  druc-A  2.9  8.1  125   880   13   CAEEL:AF-G5EF08-F1 NA/CA EXCHANGERS;
1289:  dtvp-A  2.9  3.9   93   310    5   CAEEL:AF-Q9U3I9-F1 UNCHARACTERIZED PROTEIN;
1290:  dt90-A  2.9  8.2   81   467    4   CAEEL:AF-Q18025-F1 UNCHARACTERIZED PROTEIN;
1291:  dp9y-A  2.9  4.1   67    87   10   CAEEL:AF-D0Z5N0-F1 UNCHARACTERIZED PROTEIN;
1292:  dqll-A  2.9 12.7   73   177    8   CAEEL:AF-B7WN68-F1 UNCHARACTERIZED PROTEIN;
1293:  dy7k-A  2.9  3.6   53   155    6   CAEEL:AF-Q7YWX3-F1 J DOMAIN-CONTAINING PROTEIN;
1294:  dqpz-A  2.9  7.9  112   292    9   CAEEL:AF-O17213-F1 PROTEIN ROGDI HOMOLOG;
1295:  dva9-A  2.9  7.8   97   161   10   CAEEL:AF-Q9XWQ8-F1 UNCHARACTERIZED PROTEIN;
1296:  dqg4-A  2.9  6.3   58   109    7   CAEEL:AF-A0A3B1E543-F1 UNCHARACTERIZED PROTEIN;
1297:  d0fq-A  2.9  8.9   72   233    8   CAEEL:AF-H8W3X4-F1 UNCHARACTERIZED PROTEIN;
1298:  d0yv-A  2.9  3.5  116   283    7   CAEEL:AF-Q6BER8-F1 SERPENTINE RECEPTOR, CLASS BC (CLASS B-LIKE);
1299:  dxgv-A  2.9  8.4   61   207   11   CAEEL:AF-Q8WQD3-F1 RECEPTOR EXPRESSION-ENHANCING PROTEIN;
1300:  dwi0-A  2.9  5.8  119   453    5   CAEEL:AF-O62418-F1 UNCHARACTERIZED PROTEIN;
1301:  d0xp-A  2.9  4.9   90   511    7   CAEEL:AF-Q23022-F1 ACETYLCHOLINE RECEPTOR SUBUNIT ALPHA-TYPE UNC-38;
1302:  dwom-A  2.9  6.4   76   245    3   CAEEL:AF-O01572-F1 UNCHARACTERIZED PROTEIN;
1303:  dx9z-A  2.9  8.3  147   341    7   CAEEL:AF-H2KZN1-F1 ZT_DIMER DOMAIN-CONTAINING PROTEIN;
1304:  dy4o-A  2.9  7.0  113   418    6   CAEEL:AF-O45859-F1 PROTEIN CONTAINING ALS2CR12 (ALS2CR12) SIGNATURE;
1305:  dr9m-A  2.9  6.9   77   150    6   CAEEL:AF-O44630-F1 UNCHARACTERIZED PROTEIN;
1306:  drez-A  2.9  5.9  127   334    6   CAEEL:AF-Q20547-F1 SEVEN TM RECEPTOR;
1307:  dz4h-A  2.9  8.5  103   360    7   CAEEL:AF-Q45EK2-F1 HOMEOBOX PROTEIN CEH-60;
1308:  d07e-A  2.9  4.3  112   384   12   CAEEL:AF-G4RRB3-F1 G_PROTEIN_RECEP_F1_2 DOMAIN-CONTAINING PROTEIN;
1309:  dos8-A  2.9  4.8  114   235    4   CAEEL:AF-Q8T7Y5-F1 UNCHARACTERIZED PROTEIN;
1310:  dsa5-A  2.9 12.2   55   158    7   CAEEL:AF-P91140-F1 COEXPRESSED WITH POLYCYSTINS;
1311:  du0g-A  2.9  5.9   82   162    9   CAEEL:AF-G5EEQ9-F1 PROBABLE ERGOSTEROL BIOSYNTHETIC PROTEIN 28 HOMOL
1312:  dwl5-A  2.9  3.8  134   494    7   CAEEL:AF-Q21652-F1 AA_TRANS DOMAIN-CONTAINING PROTEIN;
1313:  dxs7-A  2.9 14.0   96   312    7   CAEEL:AF-Q93482-F1 UNCHARACTERIZED PROTEIN;
1314:  d0tq-A  2.9  6.6  130   335    6   CAEEL:AF-Q9N5I6-F1 SERPENTINE RECEPTOR, CLASS H;
1315:  dyqz-A  2.9  6.5  108   461   10   CAEEL:AF-P91197-F1 ACETYLCHOLINE RECEPTOR;
1316:  d0i6-A  2.9  5.9   84   185    6   CAEEL:AF-G5EC83-F1 UNCHARACTERIZED PROTEIN;
1317:  dzkj-A  2.9  6.1   84   224    2   CAEEL:AF-O45361-F1 UNCHARACTERIZED PROTEIN;
1318:  d1fd-A  2.9  5.5   78   163    8   CAEEL:AF-Q9XWV6-F1 UNCHARACTERIZED PROTEIN;
1319:  dtjy-A  2.9 10.0   83   540    5   CAEEL:AF-Q23355-F1 ACETYLCHOLINE RECEPTOR;
1320:  dsy0-A  2.9  4.2  102   729    9   CAEEL:AF-Q17796-F1 HEPATOCYTE GROWTH FACTOR-REGULATED TYROSINE KINAS
1321:  dsjf-A  2.9  9.8   87   366    3   CAEEL:AF-P91985-F1 LIGAND-GATED ION CHANNEL;
1322:  dsaj-A  2.9  5.8  105   207    5   CAEEL:AF-G5EC71-F1 GLUTATHIONE S-TRANSFERASE;
1323:  d0r0-A  2.9  7.3   89   182    4   CAEEL:AF-P34364-F1 UNCHARACTERIZED PROTEIN C48B4.10;
1324:  dze8-A  2.9  6.9  136  1090    2   CAEEL:AF-A0A131MD37-F1 FOIE-GRAS_1 DOMAIN-CONTAINING PROTEIN;
1325:  d0b6-A  2.9  5.2  118   253    7   CAEEL:AF-E8MDW1-F1 UNCHARACTERIZED PROTEIN;
1326:  dx72-A  2.9  4.4  101   161    6   CAEEL:AF-O45515-F1 UNCHARACTERIZED PROTEIN;
1327:  due4-A  2.9  4.9  114   357    6   CAEEL:AF-Q21741-F1 UNCHARACTERIZED PROTEIN;
1328:  dxru-A  2.9  6.6   74   322   12   CAEEL:AF-A0A3P6P9E7-F1 UNCHARACTERIZED PROTEIN;
1329:  dxzd-A  2.9  4.6   61   128   10   CAEEL:AF-Q0G841-F1 DNA-DIRECTED RNA POLYMERASE III SUBUNIT RPC9;
1330:  dow3-A  2.9 14.1  144   336    8   CAEEL:AF-O16278-F1 SERPENTINE RECEPTOR, CLASS AB (CLASS A-LIKE);
1331:  dsvc-A  2.9  6.1  131   336    8   CAEEL:AF-O01611-F1 SEVEN TM RECEPTOR;
1332:  dsuy-A  2.9  7.2   92   329    7   CAEEL:AF-Q19503-F1 HOMEOBOX PROTEIN CEH-40;
1333:  dxr3-A  2.9  6.0  115   883   13   CAEEL:AF-O01966-F1 GPI ETHANOLAMINE PHOSPHATE TRANSFERASE 3;
1334:  dnji-A  2.9  4.7   85   284    5   CAEEL:AF-Q20519-F1 GLUTAREDOXIN DOMAIN-CONTAINING PROTEIN;
1335:  dqvj-A  2.9  8.5  141  1139    6   CAEEL:AF-Q9U280-F1 PHOSPHOLIPID-TRANSPORTING ATPASE TAT-1;
1336:  d0vn-A  2.9  3.9   76   215    4   CAEEL:AF-Q17958-F1 PROGRAMMED CELL DEATH PROTEIN 10 HOMOLOG;
1337:  dr9b-A  2.9  4.5  108   659    4   CAEEL:AF-Q18406-F1 EXOCYST COMPLEX COMPONENT 5;
1338:  dtj4-A  2.9  7.7   97   527   10   CAEEL:AF-P91835-F1 DEGENERIN LIKE;
1339:  duh2-A  2.9  5.7   99   867    7   CAEEL:AF-Q95YD4-F1 INACTIVE TYROSINE-PROTEIN KINASE KIN-32;
1340:  dqs2-A  2.9  8.5   80   196    5   CAEEL:AF-Q23396-F1 UNCHARACTERIZED PROTEIN;
1341:  d0cq-A  2.9  5.6   91   148    7   CAEEL:AF-B5U8N9-F1 UNCHARACTERIZED PROTEIN;
1342:  dx7i-A  2.8  7.4  128   328    9   CAEEL:AF-O62506-F1 SEVEN TM RECEPTOR;
1343:  dn2n-A  2.8  5.0  117   339    3   CAEEL:AF-O17844-F1 SERPENTINE RECEPTOR CLASS ALPHA-20;
1344:  dxak-A  2.8  5.5  129   337    8   CAEEL:AF-P91999-F1 SERPENTINE RECEPTOR, CLASS V;
1345:  ds4z-A  2.8  6.0  128   366    8   CAEEL:AF-Q19897-F1 SERPENTINE RECEPTOR CLASS EPSILON-6;
1346:  docl-A  2.8  3.6  107   317    7   CAEEL:AF-Q19027-F1 7TM_GPCR_SRX DOMAIN-CONTAINING PROTEIN;
1347:  dqdo-A  2.8  7.3  153  1178    7   CAEEL:AF-P90747-F1 PROBABLE MANGANESE-TRANSPORTING ATPASE CATP-8;
1348:  dm0y-A  2.8  8.7  102   192   12   CAEEL:AF-A0A078BS54-F1 UNCHARACTERIZED PROTEIN;
1349:  dvwr-A  2.8  2.6   55   439    5   CAEEL:AF-Q965V6-F1 F-BOX DOMAIN-CONTAINING PROTEIN;
1350:  dyza-A  2.8  7.6  148   328    7   CAEEL:AF-Q7YWQ3-F1 SERPENTINE RECEPTOR, CLASS Z;
1351:  dry0-A  2.8  7.6  151  1083    8   CAEEL:AF-O45935-F1 KINESIN MOTOR DOMAIN-CONTAINING PROTEIN;
1352:  dy4e-A  2.8  7.8   84   145   11   CAEEL:AF-P34289-F1 UNCHARACTERIZED PROTEIN C05B5.1;
1353:  d0eb-A  2.8  6.8  128   347    5   CAEEL:AF-Q9XX84-F1 SERPENTINE RECEPTOR, CLASS I;
1354:  do77-A  2.8 11.1  129   286    9   CAEEL:AF-A0A163UTI8-F1 UNCHARACTERIZED PROTEIN;
1355:  duwi-A  2.8  4.4  128   335    5   CAEEL:AF-Q966I3-F1 SERPENTINE RECEPTOR, CLASS H;
1356:  dwy0-A  2.8  6.9   94   252   15   CAEEL:AF-A0A0K3AY40-F1 DUF148 DOMAIN-CONTAINING PROTEIN;
1357:  d1fp-A  2.8  3.2   62   468    5   CAEEL:AF-Q9N3T6-F1 RING-TYPE DOMAIN-CONTAINING PROTEIN;
1358:  dsgz-A  2.8  6.7  134   368    6   CAEEL:AF-P91160-F1 G_PROTEIN_RECEP_F1_2 DOMAIN-CONTAINING PROTEIN;
1359:  duw1-A  2.8  4.7  140   872   10   CAEEL:AF-A8WFI7-F1 O-GLCNAC SELECTIVE N-ACETYL-BETA-D-GLUCOSAMINIDAS
1360:  dxb7-A  2.8  7.3   83   125    4   CAEEL:AF-Q565B8-F1 UNCHARACTERIZED PROTEIN;
1361:  dqo4-A  2.8  8.1   93   170    8   CAEEL:AF-O16453-F1 FERRITIN;
1362:  dqlc-A  2.8  8.4  111   465    2   CAEEL:AF-P53439-F1 PHOSPHATIDATE CYTIDYLYLTRANSFERASE;
1363:  d1af-A  2.8  5.2  123   324    7   CAEEL:AF-P92166-F1 UNCHARACTERIZED PROTEIN;
1364:  dv3d-A  2.8  6.4  138   510    9   CAEEL:AF-Q20929-F1 G-PROTEIN COUPLED RECEPTOR DMSR-1;
1365:  dyhs-A  2.8  4.1   95   111   11   CAEEL:AF-C5VUJ8-F1 UNCHARACTERIZED PROTEIN;
1366:  d0xx-A  2.8  5.9  131   385    8   CAEEL:AF-O17034-F1 G_PROTEIN_RECEP_F1_2 DOMAIN-CONTAINING PROTEIN;
1367:  ds3k-A  2.8  6.3  129   376    5   CAEEL:AF-O61945-F1 G_PROTEIN_RECEP_F1_2 DOMAIN-CONTAINING PROTEIN;
1368:  dq5f-A  2.8  4.1   97   166    4   CAEEL:AF-A5A8R3-F1 PROTEIN CONTAINING ALS2CR12 (ALS2CR12) SIGNATURE;
1369:  ds3y-A  2.8  7.5   95   635    5   CAEEL:AF-Q9U273-F1 UNCHARACTERIZED PROTEIN;
1370:  du0m-A  2.8  4.4   66    96   11   CAEEL:AF-A5JYR0-F1 UNCHARACTERIZED PROTEIN;
1371:  dtrg-A  2.8  8.0  135   342    4   CAEEL:AF-E3W719-F1 UNCHARACTERIZED PROTEIN;
1372:  dr4j-A  2.8  5.6  109   209    9   CAEEL:AF-O45451-F1 GLUTATHIONE S-TRANSFERASE;
1373:  dvxd-A  2.8  5.8  112   502    6   CAEEL:AF-O18143-F1 L-SERINE-PHOSPHATIDYLETHANOLAMINE PHOSPHATIDYLTRA
1374:  dqfy-A  2.8  5.0   71   148    8   CAEEL:AF-Q9U3C2-F1 UNCHARACTERIZED PROTEIN;
1375:  dm7p-A  2.8  4.7  103   321    5   CAEEL:AF-Q95Q41-F1 UNCHARACTERIZED PROTEIN;
1376:  do87-A  2.8  8.8   81   384    2   CAEEL:AF-P54073-F1 BRIX DOMAIN-CONTAINING PROTEIN F44G4.1;
1377:  dz3e-A  2.8 19.9   77   304    9   CAEEL:AF-A0A486WWW4-F1 UNCHARACTERIZED PROTEIN;
1378:  dwie-A  2.8  6.0  120   383   10   CAEEL:AF-Q94403-F1 SERPENTINE RECEPTOR, CLASS E (EPSILON);
1379:  dnci-A  2.8  9.1  102   355    6   CAEEL:AF-G5ED04-F1 PROTEIN CONTAINING ALS2CR12 (ALS2CR12) SIGNATURE;
1380:  dvux-A  2.8  5.1   93   217    8   CAEEL:AF-Q17888-F1 UNCHARACTERIZED PROTEIN;
1381:  duy6-A  2.8  6.1  132   341    8   CAEEL:AF-G5EBL6-F1 G_PROTEIN_RECEP_F1_2 DOMAIN-CONTAINING PROTEIN;
1382:  dn1f-A  2.8 10.3  124   428    6   CAEEL:AF-G5EEX8-F1 LIGAND-GATED ION CHANNEL;
1383:  dq7d-A  2.8  6.4  140   396    9   CAEEL:AF-Q23254-F1 G_PROTEIN_RECEP_F1_2 DOMAIN-CONTAINING PROTEIN;
1384:  du3d-A  2.8  6.7  101   167    9   CAEEL:AF-Q9U1R9-F1 UNCHARACTERIZED PROTEIN;
1385:  dr2y-A  2.8  9.4   93   203    6   CAEEL:AF-O01454-F1 UPF0376 PROTEIN C03G6.5;
1386:  dpzo-A  2.8  4.3   65   113    8   CAEEL:AF-A7LPH9-F1 UNCHARACTERIZED PROTEIN;
1387:  dot5-A  2.8  6.8  137   362    7   CAEEL:AF-P91378-F1 G_PROTEIN_RECEP_F1_2 DOMAIN-CONTAINING PROTEIN;
1388:  dvsx-A  2.8  3.4   91   220   10   CAEEL:AF-Q86NF6-F1 UNCHARACTERIZED PROTEIN;
1389:  d0wt-A  2.8  7.4  128   326    8   CAEEL:AF-O45353-F1 G_PROTEIN_RECEP_F1_2 DOMAIN-CONTAINING PROTEIN;
1390:  dt6d-A  2.8  9.0  129   337    7   CAEEL:AF-Q18700-F1 G_PROTEIN_RECEP_F1_2 DOMAIN-CONTAINING PROTEIN;
1391:  d1bc-A  2.8  5.2   56   232   16   CAEEL:AF-O16631-F1 BTB DOMAIN-CONTAINING PROTEIN;
1392:  dn9v-A  2.8 13.9  141   600    8   CAEEL:AF-G5EBN9-F1 SODIUM- AND CHLORIDE-DEPENDENT BETAINE TRANSPORTE
1393:  dtj3-A  2.8  7.8  142  1127   10   CAEEL:AF-Q9N323-F1 CATION-TRANSPORTING ATPASE;
1394:  d0kn-A  2.8  3.7  115   303    7   CAEEL:AF-O01459-F1 G_PROTEIN_RECEP_F1_2 DOMAIN-CONTAINING PROTEIN;
1395:  d12k-A  2.8  6.3   80   186    4   CAEEL:AF-A0A679L8L4-F1 UNCHARACTERIZED PROTEIN;
1396:  dql6-A  2.8  5.8   96   556    8   CAEEL:AF-B1Q281-F1 ACETYLCHOLINE RECEPTOR;
1397:  dnkn-A  2.8  6.0  115  1470   11   CAEEL:AF-G5EDB9-F1 RAP GUANINE NUCLEOTIDE EXCHANGE FACTOR;
1398:  dt0l-A  2.8  6.8  108   770    5   CAEEL:AF-P91406-F1 GLUTAMATE CARBOXYPEPTIDASE 2 HOMOLOG;
1399:  dx94-A  2.8  8.1  102   195    7   CAEEL:AF-H9G2W0-F1 UNCHARACTERIZED PROTEIN;
1400:  du8f-A  2.8  6.0   90   244    6   CAEEL:AF-O76621-F1 UNCHARACTERIZED PROTEIN;
1401:  do03-A  2.8  6.3  137   394    4   CAEEL:AF-G5EC09-F1 CHOLINE/ETHANOLAMINEPHOSPHOTRANSFERASE;
1402:  dzda-A  2.8  6.0  129   378    6   CAEEL:AF-Q8IFY1-F1 G_PROTEIN_RECEP_F1_2 DOMAIN-CONTAINING PROTEIN;
1403:  dtjl-A  2.8  6.1  115   955   11   CAEEL:AF-O45195-F1 RING-TYPE DOMAIN-CONTAINING PROTEIN;
1404:  d0g2-A  2.8 19.0  103   318    3   CAEEL:AF-Q8IG68-F1 LIPID DEPLETED;
1405:  dny4-A  2.8  6.4   98   134    7   CAEEL:AF-A0A2C9C314-F1 UNCHARACTERIZED PROTEIN;
1406:  drfv-A  2.8  5.1  111   219    5   CAEEL:AF-Q93778-F1 UNCHARACTERIZED PROTEIN;
1407:  doed-A  2.8  4.1   79   139   11   CAEEL:AF-Q9N4G1-F1 UNCHARACTERIZED PROTEIN;
1408:  d1ze-A  2.8  4.7  104   301    6   CAEEL:AF-Q8I4D6-F1 UNCHARACTERIZED PROTEIN;
1409:  dw7p-A  2.8  5.6   79   287    4   CAEEL:AF-P91409-F1 PUTATIVE SYNTAXIN-4;
1410:  dx4v-A  2.8  9.2  141   420    4   CAEEL:AF-Q19746-F1 INNEXIN-3;
1411:  dn9i-A  2.8 12.3  134   966    4   CAEEL:AF-G5EF80-F1 SPERMATHECAL PHYSIOLOGY VARIANT;
1412:  dzdl-A  2.8  7.2   90   479   10   CAEEL:AF-O16926-F1 ACETYLCHOLINE RECEPTOR;
1413:  dz8h-A  2.8 17.6   87   208    8   CAEEL:AF-O17682-F1 UNCHARACTERIZED PROTEIN;
1414:  dste-A  2.8  4.8   68   128    6   CAEEL:AF-A0A0K3AVN5-F1 UNCHARACTERIZED PROTEIN;
1415:  dpow-A  2.8 13.2  132   489    5   CAEEL:AF-Q5ZR77-F1 ZT_DIMER DOMAIN-CONTAINING PROTEIN;
1416:  dw0d-A  2.8  6.1   90   869   10   CAEEL:AF-Q9BL53-F1 WD_REPEATS_REGION DOMAIN-CONTAINING PROTEIN;
1417:  dp84-A  2.8  6.3  131   404   13   CAEEL:AF-O62054-F1 UNCHARACTERIZED PROTEIN;
1418:  do3l-A  2.8  5.9  126   292    5   CAEEL:AF-O16345-F1 UNCHARACTERIZED PROTEIN;
1419:  dy20-A  2.8  3.2   64    99    6   CAEEL:AF-H2L270-F1 UNCHARACTERIZED PROTEIN;
1420:  dqo2-A  2.8  5.8   84   260    5   CAEEL:AF-Q23610-F1 UNCHARACTERIZED PROTEIN;
1421:  dth6-A  2.8 10.0   98  1028    9   CAEEL:AF-O76836-F1 VWFA DOMAIN-CONTAINING PROTEIN;
1422:  dsvd-A  2.8  6.0  128   378    9   CAEEL:AF-Q11095-F1 PROBABLE G-PROTEIN COUPLED RECEPTOR FRPR-1;
1423:  dwhh-A  2.8  6.5  115   279   10   CAEEL:AF-Q5F4U4-F1 SERPENTINE RECEPTOR, CLASS BC (CLASS B-LIKE);
1424:  dvws-A  2.8  4.5  114   339    4   CAEEL:AF-Q93798-F1 7TM_GPCR_SRX DOMAIN-CONTAINING PROTEIN;
1425:  dr73-A  2.8  8.4   87   243    6   CAEEL:AF-Q18135-F1 UNCHARACTERIZED PROTEIN;
1426:  dpmw-A  2.8  3.3  116   300    8   CAEEL:AF-Q9GYT6-F1 SERPENTINE RECEPTOR, CLASS BC (CLASS B-LIKE);
1427:  dzco-A  2.8  6.6   81  1881    6   CAEEL:AF-G5EGC2-F1 F-BOX A PROTEIN;
1428:  dpjk-A  2.8  4.4   98   270   11   CAEEL:AF-P83386-F1 MARVEL DOMAIN-CONTAINING PROTEIN;
1429:  do2l-A  2.8  5.7  140   334    8   CAEEL:AF-Q20411-F1 SERPENTINE RECEPTOR CLASS ALPHA-11;
1430:  d1ak-A  2.8  5.1  139   523    8   CAEEL:AF-Q22397-F1 AMINO ACID TRANSPORTER PROTEIN 6;
1431:  doi3-A  2.8 15.4   81   395    7   CAEEL:AF-Q4TTA8-F1 UNCHARACTERIZED PROTEIN;
1432:  do7j-A  2.8  9.1   89   508    4   CAEEL:AF-Q95Y52-F1 PROBABLE LIGAND-GATED ION CHANNEL 46;
1433:  dx22-A  2.8  8.5  118   285    4   CAEEL:AF-Q21800-F1 UNCHARACTERIZED PROTEIN;
1434:  dr30-A  2.8  3.9   89   171    4   CAEEL:AF-Q9TXS4-F1 UNCHARACTERIZED PROTEIN;
1435:  dpu1-A  2.8  5.2  108   290    5   CAEEL:AF-O16499-F1 G_PROTEIN_RECEP_F1_2 DOMAIN-CONTAINING PROTEIN;
1436:  ds6x-A  2.8  7.2  135   812    9   CAEEL:AF-H2L011-F1 ALPHA-CATULIN (CATENIN/VINCULIN RELATED);
1437:  dxg5-A  2.8  8.9  114   842    4   CAEEL:AF-A7DTF2-F1 OXYSTEROL-BINDING PROTEIN;
1438:  ds5g-A  2.8  7.7  126   310    9   CAEEL:AF-Q93828-F1 PALMITOYLTRANSFERASE;
1439:  dngz-A  2.8 10.5  110  1298    5   CAEEL:AF-O44199-F1 DNA REPAIR PROTEIN RAD-50;
1440:  dquv-A  2.8  8.2  115  2194    8   CAEEL:AF-Q6BER5-F1 NUCLEOSOME-REMODELING FACTOR SUBUNIT NURF301-LIKE
1441:  dshz-A  2.8  4.0   89   178    8   CAEEL:AF-Q9XUQ1-F1 DUF19 DOMAIN-CONTAINING PROTEIN;
1442:  dne1-A  2.8  5.0  103   294    3   CAEEL:AF-Q564S0-F1 PROTEIN CONTAINING ALS2CR12 (ALS2CR12) SIGNATURE;
1443:  dxf0-A  2.8 11.3   84   681    8   CAEEL:AF-O44411-F1 NUCLEOLAR GTP-BINDING PROTEIN 1;
1444:  duqp-A  2.8  4.8   88   558   13   CAEEL:AF-G5EFC3-F1 POTASSIUM VOLTAGE-GATED CHANNEL PROTEIN EGL-36;
1445:  dpym-A  2.8  9.2  125   346   11   CAEEL:AF-O17572-F1 SERPENTINE RECEPTOR, CLASS H;
1446:  ds15-A  2.8  5.1   58   843    9   CAEEL:AF-Q8ITV6-F1 FHA DOMAIN-CONTAINING PROTEIN;
1447:  duka-A  2.8  3.5   74    78    9   CAEEL:AF-O62407-F1 UNCHARACTERIZED PROTEIN;
1448:  dshc-A  2.8  8.2   84   901    7   CAEEL:AF-Q19954-F1 VACUOLAR PROTEIN SORTING-ASSOCIATED PROTEIN 41 HO
1449:  dtpr-A  2.8 19.8   78  2130    6   CAEEL:AF-A0A1X7RBP4-F1 VWFA DOMAIN-CONTAINING PROTEIN;
1450:  dwp9-A  2.8  3.7   64   782    5   CAEEL:AF-O44500-F1 CELL CYCLE REGULATOR MAT89BB;
1451:  dwhd-A  2.8  5.4  117   321    6   CAEEL:AF-G5ECD9-F1 G-PROTEIN COUPLED RECEPTOR AEX-2;
1452:  dspe-A  2.8  3.7  120   350    9   CAEEL:AF-Q19145-F1 SEVEN TM RECEPTOR;
1453:  d1zt-A  2.8  8.3  115   558    5   CAEEL:AF-G5EBM7-F1 SCAVENGER RECEPTOR (CD36 FAMILY) RELATED;
1454:  dowy-A  2.8  4.6   71   142    8   CAEEL:AF-Q9XVK8-F1 UNCHARACTERIZED PROTEIN;
1455:  dr7z-A  2.8  7.1  128   298    4   CAEEL:AF-Q19975-F1 SERPENTINE RECEPTOR CLASS DELTA-34;
1456:  dncm-A  2.8  9.0  124   334    6   CAEEL:AF-Q9N5D1-F1 SERPENTINE RECEPTOR, CLASS H;
1457:  du4h-A  2.8  6.8   79   436    9   CAEEL:AF-O01622-F1 PROTEIN CONTAINING ALS2CR12 (ALS2CR12) SIGNATURE;
1458:  dnoq-A  2.8  6.8  123   332    8   CAEEL:AF-Q9XUN5-F1 SERPENTINE RECEPTOR, CLASS H;
1459:  dsq1-A  2.8  5.3  126   265    6   CAEEL:AF-Q8WQF8-F1 UNCHARACTERIZED PROTEIN;
1460:  drkq-A  2.8  5.4   92   767    5   CAEEL:AF-Q9BKX7-F1 TYROSINE-PROTEIN PHOSPHATASE DOMAIN-CONTAINING PR
1461:  dxyg-A  2.8 10.6   80   189    6   CAEEL:AF-A0A168H332-F1 UNCHARACTERIZED PROTEIN;
1462:  dtcj-A  2.8 10.0   91   282    7   CAEEL:AF-O17804-F1 UNCHARACTERIZED PROTEIN;
1463:  dz2t-A  2.8  7.6  174   936    9   CAEEL:AF-Q19153-F1 SSD DOMAIN-CONTAINING PROTEIN;
1464:  doa7-A  2.8  6.8   89   522    9   CAEEL:AF-Q9XUS5-F1 UTP--GLUCOSE-1-PHOSPHATE URIDYLYLTRANSFERASE;
1465:  dupe-A  2.8  6.5   57   231    9   CAEEL:AF-B1Q276-F1 DUF19 DOMAIN-CONTAINING PROTEIN;
1466:  drh4-A  2.8  7.0  115   239   10   CAEEL:AF-Q21254-F1 SUGAR TRANSPORTER SWEET;
1467:  dtyj-A  2.8  5.0  111   387    5   CAEEL:AF-M1ZJY8-F1 G_PROTEIN_RECEP_F1_2 DOMAIN-CONTAINING PROTEIN;
1468:  dszw-A  2.8  5.5   57    99    7   CAEEL:AF-Q9XUV9-F1 UNCHARACTERIZED PROTEIN;
1469:  dnnh-A  2.8 10.4  145   423    8   CAEEL:AF-A0A131MB99-F1 BESTROPHIN HOMOLOG;
1470:  dob1-A  2.8 15.3   95   715    4   CAEEL:AF-A0A1T5HUK5-F1 INSCUTEABLE (DROSOSPHILA ASYMMETRIC CELL DIVIS
1471:  dpwg-A  2.8  4.4   48    62    6   CAEEL:AF-Q4W501-F1 UNCHARACTERIZED PROTEIN;
1472:  do9w-A  2.8  6.8  147   349    9   CAEEL:AF-O16687-F1 G_PROTEIN_RECEP_F1_2 DOMAIN-CONTAINING PROTEIN;
1473:  dtul-A  2.8  4.2   94   170    6   CAEEL:AF-G5EBZ7-F1 UNCHARACTERIZED PROTEIN;
1474:  dxrx-A  2.8 11.2   61   239    8   CAEEL:AF-Q93453-F1 UNCHARACTERIZED PROTEIN;
1475:  d0by-A  2.8  5.1   55   108    7   CAEEL:AF-Q9XWN0-F1 UNCHARACTERIZED PROTEIN;
1476:  drht-A  2.8  4.8   56   149    7   CAEEL:AF-A0A4V0IMA6-F1 UNCHARACTERIZED PROTEIN;
1477:  dqsw-A  2.8 11.0   85   540    7   CAEEL:AF-P46822-F1 KINESIN LIGHT CHAIN;
1478:  dwi9-A  2.8  5.6  102  1076   11   CAEEL:AF-P34339-F1 EUKARYOTIC TRANSLATION INITIATION FACTOR 3 SUBUNI
1479:  duwg-A  2.8 11.7  129   352    9   CAEEL:AF-Q3V5H6-F1 ZT_DIMER DOMAIN-CONTAINING PROTEIN;
1480:  dnal-A  2.8  5.8   80   180    8   CAEEL:AF-Q09968-F1 UNCHARACTERIZED PROTEIN;
1481:  dqy4-A  2.8  4.1   78   154   10   CAEEL:AF-C5VUJ7-F1 UNCHARACTERIZED PROTEIN;
1482:  dsgh-A  2.8  3.8  113   313    9   CAEEL:AF-Q9XU50-F1 SERPENTINE RECEPTOR, CLASS U;
1483:  dyxc-A  2.8  8.3   70   131    6   CAEEL:AF-O18236-F1 NADH UBIQUINONE OXIDOREDUCTASE;
1484:  dwdk-A  2.8  4.6  103   292    7   CAEEL:AF-Q8MQ73-F1 UNCHARACTERIZED PROTEIN;
1485:  dsd3-A  2.8  8.7  108   317   10   CAEEL:AF-O61933-F1 UNCHARACTERIZED PROTEIN;
1486:  dzuc-A  2.8  5.9  123   301    7   CAEEL:AF-O16471-F1 SERPENTINE RECEPTOR, CLASS T;
1487:  dnn4-A  2.8  5.7  112   213   10   CAEEL:AF-Q23520-F1 GLUTATHIONE S-TRANSFERASE;
1488:  dyti-A  2.8  8.1  128   888    2   CAEEL:AF-Q965Y7-F1 UNCHARACTERIZED PROTEIN;
1489:  dut8-A  2.8  5.9  137   444    6   CAEEL:AF-A0A486WX37-F1 G_PROTEIN_RECEP_F1_2 DOMAIN-CONTAINING PROTEIN
1490:  dxw6-A  2.8  4.7   97   431    5   CAEEL:AF-O45418-F1 PEPTIDYLPROLYL ISOMERASE;
1491:  dyvq-A  2.8  6.6  130   306    5   CAEEL:AF-Q86GC0-F1 SERPENTINE RECEPTOR CLASS GAMMA;
1492:  dsdt-A  2.8  9.0   83   189    8   CAEEL:AF-Q21510-F1 UNCHARACTERIZED PROTEIN;
1493:  dt2v-A  2.8  9.0  136   299    9   CAEEL:AF-Q95XJ0-F1 UNCHARACTERIZED PROTEIN;
1494:  dug2-A  2.8  8.7  104  2488    9   CAEEL:AF-O61528-F1 GUANINE NUCLEOTIDE EXCHANGE FACTOR UNC-73A;
1495:  ds61-A  2.8  7.7  111  2475    8   CAEEL:AF-G5EGI1-F1 HISTONE-LYSINE N-METHYLTRANSFERASE;
1496:  d1qg-A  2.8  5.1   74   464    8   CAEEL:AF-Q18854-F1 UNCHARACTERIZED PROTEIN;
1497:  dz08-A  2.8  5.2  113   423    8   CAEEL:AF-Q9NA62-F1 LIGAND-GATED ION CHANNEL;
1498:  dyl1-A  2.8  6.7  124   321    6   CAEEL:AF-Q7JLI6-F1 G_PROTEIN_RECEP_F1_2 DOMAIN-CONTAINING PROTEIN;
1499:  du87-A  2.8  3.8   92   212    8   CAEEL:AF-C7FZU5-F1 TRANSLOCATOR PROTEIN HOMOLOG;
1500:  dtlb-A  2.8  5.9   99  1035    6   CAEEL:AF-Q21380-F1 UNCHARACTERIZED PROTEIN;
1501:  dni2-A  2.8  9.1   82   126    6   CAEEL:AF-H9G365-F1 UNCHARACTERIZED PROTEIN;
1502:  ds49-A  2.8  7.7   99   600    6   CAEEL:AF-U4PLR3-F1 ION_TRANS DOMAIN-CONTAINING PROTEIN;
1503:  dp2v-A  2.8  3.8   89   159    8   CAEEL:AF-Q2WF57-F1 UNCHARACTERIZED PROTEIN;
1504:  dq6s-A  2.8  5.5   67   747    3   CAEEL:AF-Q9XU12-F1 KINESIN-LIKE PROTEIN;
1505:  dx5c-A  2.8  9.5   99   573   11   CAEEL:AF-G5EDF1-F1 ACETYLCHOLINE RECEPTOR;
1506:  dw8t-A  2.7  3.4   80   941    9   CAEEL:AF-G5EGG0-F1 USO1 (YEAST TRANSPORT PROTEIN) HOMOLOG;
1507:  duy4-A  2.7  9.3  104  1650    4   CAEEL:AF-Q23495-F1 HEAT REPEAT-CONTAINING PROTEIN 1 HOMOLOG;
1508:  dz4l-A  2.7  3.3   83   319    6   CAEEL:AF-Q09966-F1 PUTATIVE G-PROTEIN COUPLED RECEPTOR B0244.7;
1509:  dtob-A  2.7  5.9   67   262    7   CAEEL:AF-Q65ZJ8-F1 UNCHARACTERIZED PROTEIN;
1510:  dp47-A  2.7  8.0  123   297    7   CAEEL:AF-B1Q278-F1 UNCHARACTERIZED PROTEIN;
1511:  dtj0-A  2.7  5.2  106   182    8   CAEEL:AF-Q93198-F1 CLAUDIN-LIKE IN CAENORHABDITIS;
1512:  dwsv-A  2.7  7.1  128   324    7   CAEEL:AF-Q93163-F1 7TM_GPCR_SRX DOMAIN-CONTAINING PROTEIN;
1513:  do8a-A  2.7  6.4   93   473    6   CAEEL:AF-Q21052-F1 TETRASPANIN FAMILY;
1514:  dy0l-A  2.7  5.1   68   422    7   CAEEL:AF-A8DJA6-F1 RBR-TYPE E3 UBIQUITIN TRANSFERASE;
1515:  dz57-A  2.7  9.3  121   382    6   CAEEL:AF-Q7JLG7-F1 UNCHARACTERIZED PROTEIN;
1516:  dv3h-A  2.7  5.5   77   250    9   CAEEL:AF-Q23449-F1 26S PROTEASOME NON-ATPASE REGULATORY SUBUNIT 8;
1517:  d0me-A  2.7  4.3  128   404   13   CAEEL:AF-Q09500-F1 CYSTINOSIN HOMOLOG;
1518:  dnxc-A  2.7  9.7   94  1494    7   CAEEL:AF-H8ESG1-F1 BRO1 DOMAIN-CONTAINING PROTEIN;
1519:  dqbp-A  2.7  8.6  121   329    6   CAEEL:AF-O45163-F1 SERPENTINE RECEPTOR, CLASS H;
1520:  dwop-A  2.7  4.3  110   204    4   CAEEL:AF-O16405-F1 DUF19 DOMAIN-CONTAINING PROTEIN;
1521:  dm8g-A  2.7  5.4   55   855   11   CAEEL:AF-A5Z2T6-F1 UNCHARACTERIZED PROTEIN;
1522:  dq4f-A  2.7 12.2   89   162    8   CAEEL:AF-Q7YTP0-F1 VESICLE TRANSPORT PROTEIN;
1523:  dx9l-A  2.7  7.8   92   119    4   CAEEL:AF-Q23197-F1 UNCHARACTERIZED PROTEIN;
1524:  dowj-A  2.7 10.8  128   732    7   CAEEL:AF-P34489-F1 FORMIN-HOMOLOGY AND ZINC FINGER DOMAINS PROTEIN 1
1525:  dzh8-A  2.7  4.9   67   119    7   CAEEL:AF-Q9U3T3-F1 UNCHARACTERIZED PROTEIN;
1526:  dv4m-A  2.7 13.6  143   342    5   CAEEL:AF-Q7KNQ6-F1 SERPENTINE RECEPTOR, CLASS AB (CLASS A-LIKE);
1527:  dm6a-A  2.7  8.7  101   170    6   CAEEL:AF-Q400L4-F1 UNCHARACTERIZED PROTEIN;
1528:  dr35-A  2.7  3.6   47   108    9   CAEEL:AF-Q7YX62-F1 UNCHARACTERIZED PROTEIN;
1529:  dw6c-A  2.7  4.4  109   433    6   CAEEL:AF-Q6F3C9-F1 G_PROTEIN_RECEP_F1_2 DOMAIN-CONTAINING PROTEIN;
1530:  d05n-A  2.7  5.8  129   336   10   CAEEL:AF-P46567-F1 SERPENTINE RECEPTOR CLASS GAMMA-13;
1531:  dypr-A  2.7  5.5  109   294    6   CAEEL:AF-O16498-F1 G_PROTEIN_RECEP_F1_2 DOMAIN-CONTAINING PROTEIN;
1532:  dsnb-A  2.7  6.2  123   332    9   CAEEL:AF-Q9XUN3-F1 SERPENTINE RECEPTOR, CLASS H;
1533:  dx9j-A  2.7  4.7  117   243    8   CAEEL:AF-A0A2C9C3B1-F1 SUGAR TRANSPORTER SWEET;
1534:  dzkl-A  2.7  3.6  114   306    7   CAEEL:AF-Q965R7-F1 G_PROTEIN_RECEP_F1_2 DOMAIN-CONTAINING PROTEIN;
1535:  dwwp-A  2.7  3.0   76   201    7   CAEEL:AF-Q2L6V7-F1 DUF19 DOMAIN-CONTAINING PROTEIN;
1536:  dyof-A  2.7  7.9  122   564    7   CAEEL:AF-P90859-F1 E3 UBIQUITIN-PROTEIN LIGASE HRD-LIKE PROTEIN 1;
1537:  dy7p-A  2.7  6.5  134   293    7   CAEEL:AF-O16943-F1 SERPENTINE RECEPTOR, CLASS BC (CLASS B-LIKE);
1538:  dm4l-A  2.7  6.1   80   183    8   CAEEL:AF-Q8I4L5-F1 UNCHARACTERIZED PROTEIN;
1539:  drim-A  2.7  5.0  119   399    9   CAEEL:AF-Q23485-F1 G_PROTEIN_RECEP_F1_2 DOMAIN-CONTAINING PROTEIN;
1540:  dxcr-A  2.7  5.7  147   336    6   CAEEL:AF-Q17597-F1 UNCHARACTERIZED PROTEIN;
1541:  dy4g-A  2.7 10.5  115   177    6   CAEEL:AF-Q86DA7-F1 UNCHARACTERIZED PROTEIN C05B5.8;
1542:  dvt8-A  2.7  3.5   49   406    8   CAEEL:AF-Q4PIW2-F1 UNCHARACTERIZED PROTEIN;
1543:  dw1k-A  2.7  4.1  114   392    5   CAEEL:AF-Q5CCI4-F1 SERPENTINE RECEPTOR, CLASS E (EPSILON);
1544:  dq7y-A  2.7  5.1  132   560   10   CAEEL:AF-Q95XG8-F1 NRAMP-LIKE TRANSPORTER SMF-3;
1545:  dpwf-A  2.7  6.2  135   355    9   CAEEL:AF-Q10936-F1 SERPENTINE RECEPTOR CLASS ALPHA-34;
1546:  dqyj-A  2.7  5.6  127   337    3   CAEEL:AF-Q20530-F1 SERPENTINE RECEPTOR, CLASS H;
1547:  d1yu-A  2.7  3.3  102   300    5   CAEEL:AF-Q966G7-F1 G_PROTEIN_RECEP_F1_2 DOMAIN-CONTAINING PROTEIN;
1548:  dwys-A  2.7 11.9   66   337    8   CAEEL:AF-Q21746-F1 SMALL GLUTAMINE-RICH TETRATRICO REPEAT PROTEIN;
1549:  dy15-A  2.7  3.7   60   378    7   CAEEL:AF-Q8MQB5-F1 TPR_REGION DOMAIN-CONTAINING PROTEIN;
1550:  dn2m-A  2.7  6.9   67    93   12   CAEEL:AF-Q8I4C6-F1 UNCHARACTERIZED PROTEIN;
1551:  dwmj-A  2.7  5.5  117   304    3   CAEEL:AF-Q22572-F1 SERPENTINE RECEPTOR CLASS GAMMA;
1552:  dtdh-A  2.7  7.6  143   350   12   CAEEL:AF-Q7YTN8-F1 SERPENTINE RECEPTOR, CLASS E (EPSILON);
1553:  dq9l-A  2.7  7.9   90   542    6   CAEEL:AF-Q0G819-F1 SERINE/THREONINE-PROTEIN PHOSPHATASE 2B CATALYTIC
1554:  dzfh-A  2.7  8.3   91   189    4   CAEEL:AF-Q9XUU9-F1 PROTEIN JAGUNAL HOMOLOG;
1555:  ds7k-A  2.7 15.9  108   785    6   CAEEL:AF-O61775-F1 VERY EARLY TRANSCRIPT;
1556:  dvc9-A  2.7  5.9  130   382    6   CAEEL:AF-A0A2C9C396-F1 UNCHARACTERIZED PROTEIN;
1557:  dx06-A  2.7  4.3   62   134    6   CAEEL:AF-A0A5S9MQ46-F1 UNCHARACTERIZED PROTEIN;
1558:  dy9d-A  2.7  6.1  141   519   11   CAEEL:AF-Q8I4E4-F1 AA_TRANS DOMAIN-CONTAINING PROTEIN;
1559:  dvfh-A  2.7  6.9   77   818   13   CAEEL:AF-G5EEN6-F1 UNCHARACTERIZED PROTEIN;
1560:  dxgr-A  2.7  5.6  104   204   10   CAEEL:AF-Q17954-F1 UNCHARACTERIZED PROTEIN;
1561:  d1b0-A  2.7  6.5  133   272   10   CAEEL:AF-Q3S1N8-F1 UNCHARACTERIZED PROTEIN;
1562:  dzzk-A  2.7  4.0   72   332    7   CAEEL:AF-Q9N430-F1 RING-TYPE DOMAIN-CONTAINING PROTEIN;
1563:  dzan-A  2.7  6.1  104   536    6   CAEEL:AF-Q19337-F1 PROTEIN ST7 HOMOLOG;
1564:  dz18-A  2.7  5.0   71   115    7   CAEEL:AF-Q9GYF7-F1 NR LBD DOMAIN-CONTAINING PROTEIN;
1565:  dp61-A  2.7  6.7  147   934    7   CAEEL:AF-Q9U3E6-F1 UNCHARACTERIZED PROTEIN;
1566:  dw3v-A  2.7  6.1  121   201    4   CAEEL:AF-Q5WRM9-F1 UNCHARACTERIZED PROTEIN;
1567:  dy2f-A  2.7  3.8  115  1226    8   CAEEL:AF-P34335-F1 PROBABLE PHOSPHORYLASE B KINASE REGULATORY SUBUNI
1568:  dwnu-A  2.7  5.5   95   635    7   CAEEL:AF-Q9N2S4-F1 UNCHARACTERIZED PROTEIN;
1569:  dyyv-A  2.7  7.5  132   340    8   CAEEL:AF-Q21957-F1 G_PROTEIN_RECEP_F1_2 DOMAIN-CONTAINING PROTEIN;
1570:  dun6-A  2.7  5.6   88   182    6   CAEEL:AF-Q19765-F1 UNCHARACTERIZED PROTEIN;
1571:  dmxu-A  2.7  5.0  123   345    6   CAEEL:AF-O16951-F1 SERPENTINE RECEPTOR, CLASS H;
1572:  d1gu-A  2.7  5.9  125   271   11   CAEEL:AF-Q93319-F1 UNCHARACTERIZED PROTEIN;
1573:  dw34-A  2.7  5.7  116   332    5   CAEEL:AF-Q23156-F1 SERPENTINE RECEPTOR, CLASS T;
1574:  dp6p-A  2.7  7.4  136   369   10   CAEEL:AF-Q19558-F1 G_PROTEIN_RECEP_F1_2 DOMAIN-CONTAINING PROTEIN;
1575:  dt1d-A  2.7 11.8   72   124    3   CAEEL:AF-Q9N564-F1 UNCHARACTERIZED PROTEIN;
1576:  dze3-A  2.7  3.7   62   166    3   CAEEL:AF-G5EGG5-F1 UNCHARACTERIZED PROTEIN;
1577:  dnm0-A  2.7  5.2  112   356    9   CAEEL:AF-O45472-F1 G_PROTEIN_RECEP_F1_2 DOMAIN-CONTAINING PROTEIN;
1578:  dm70-A  2.7  7.4   57    93    4   CAEEL:AF-Q22960-F1 NUCLEAR HORMONE RECEPTOR FAMILY;
1579:  du3h-A  2.7  7.2  147   373    8   CAEEL:AF-Q9XXK7-F1 TRANSLOCATING CHAIN-ASSOCIATED MEMBRANE PROTEIN;
1580:  dr8a-A  2.7  7.9  102   597    3   CAEEL:AF-O45218-F1 ALKYLDIHYDROXYACETONEPHOSPHATE SYNTHASE;
1581:  dqh1-A  2.7  4.5   97   161    7   CAEEL:AF-O45334-F1 UNCHARACTERIZED PROTEIN;
1582:  d1ph-A  2.7  7.1  131   356    9   CAEEL:AF-Q9N5W5-F1 SERPENTINE RECEPTOR, CLASS Z;
1583:  d0fv-A  2.7  3.9   61   180    7   CAEEL:AF-Q9XWW1-F1 PROBABLE SIGNAL PEPTIDASE COMPLEX SUBUNIT 2;
1584:  dy8s-A  2.7  6.4  135   427    8   CAEEL:AF-Q18130-F1 G_PROTEIN_RECEP_F1_2 DOMAIN-CONTAINING PROTEIN;
1585:  drnn-A  2.7  7.3  122   406    7   CAEEL:AF-Q03566-F1 PROBABLE G-PROTEIN COUPLED RECEPTOR TKR-1;
1586:  dtcr-A  2.7  5.1  116   277    9   CAEEL:AF-Q18864-F1 SURFEIT LOCUS PROTEIN 4 HOMOLOG;
1587:  ds9u-A  2.7  5.0   89   829    6   CAEEL:AF-G5EFJ9-F1 POTASSIUM VOLTAGE-GATED CHANNEL UNC-103;
1588:  dxdh-A  2.7  7.4   85   199    5   CAEEL:AF-Q20957-F1 UNCHARACTERIZED PROTEIN;
1589:  dtgw-A  2.7  6.6  143   352    3   CAEEL:AF-O62311-F1 G_PROTEIN_RECEP_F1_2 DOMAIN-CONTAINING PROTEIN;
1590:  dtau-A  2.7  5.2  117   341    3   CAEEL:AF-Q22451-F1 G_PROTEIN_RECEP_F1_2 DOMAIN-CONTAINING PROTEIN;
1591:  dom1-A  2.7  8.8  123  1437    6   CAEEL:AF-Q18033-F1 THO COMPLEX SUBUNIT 2;
1592:  dnmo-A  2.7  6.6   99   208   10   CAEEL:AF-Q93829-F1 UNCHARACTERIZED PROTEIN;
1593:  dqr4-A  2.7  7.0   80   192    5   CAEEL:AF-Q9N3H6-F1 RING-TYPE DOMAIN-CONTAINING PROTEIN;
1594:  dusw-A  2.7  7.0  137   342    7   CAEEL:AF-O76625-F1 SERPENTINE RECEPTOR, CLASS Z;
1595:  dqo8-A  2.7  8.6  103   555    8   CAEEL:AF-G5ED42-F1 POTASSIUM CHANNEL SUBUNIT N2P16;
1596:  d0o1-A  2.7 11.3  129   282    6   CAEEL:AF-Q19983-F1 TETRASPANIN;
1597:  dq7a-A  2.7  3.7  114   334    7   CAEEL:AF-Q09572-F1 SERPENTINE RECEPTOR CLASS DELTA-55;
1598:  dnon-A  2.7 20.1  120  1266    5   CAEEL:AF-Q19103-F1 SKI (YEAST SUPERKILLER) HELICASE HOMOLOG;
1599:  d0kt-A  2.7  6.4   81   190    1   CAEEL:AF-Q19710-F1 UNCHARACTERIZED PROTEIN;
1600:  drl3-A  2.7  5.4   75   188    4   CAEEL:AF-Q9NLD2-F1 UNCHARACTERIZED PROTEIN;
1601:  d1pk-A  2.7  4.1   98   396    7   CAEEL:AF-Q2L6U3-F1 PROTEIN CONTAINING ALS2CR12 (ALS2CR12) SIGNATURE;
1602:  d09q-A  2.7  4.8  112   303    4   CAEEL:AF-Q9XUN0-F1 G_PROTEIN_RECEP_F1_2 DOMAIN-CONTAINING PROTEIN;
1603:  dzik-A  2.7 15.8  112   461    6   CAEEL:AF-Q18120-F1 TWIK FAMILY OF POTASSIUM CHANNELS PROTEIN 18;
1604:  dxym-A  2.7  8.8  137   331    9   CAEEL:AF-Q9XV83-F1 SERPENTINE RECEPTOR, CLASS Z;
1605:  dsmx-A  2.7  6.3  146   814    8   CAEEL:AF-Q23141-F1 TRP-CHANNEL-LIKE;
1606:  dp1z-A  2.7  7.6   93   382    6   CAEEL:AF-Q9GYM4-F1 UNCHARACTERIZED PROTEIN;
1607:  d0w0-A  2.7  5.1  113   336    6   CAEEL:AF-O45957-F1 UNCHARACTERIZED PROTEIN;
1608:  dnfm-A  2.7  6.4  120   304    8   CAEEL:AF-Q5WRL9-F1 SERPENTINE RECEPTOR, CLASS Z;
1609:  drea-A  2.7  3.6  111  1238    5   CAEEL:AF-H2L0I6-F1 PHOSPHORYLASE B KINASE REGULATORY SUBUNIT;
1610:  dy0h-A  2.7  5.2  137   533    5   CAEEL:AF-O01628-F1 UNCHARACTERIZED PROTEIN;
1611:  d1xk-A  2.7 21.4   90   622    8   CAEEL:AF-Q20822-F1 PROBABLE SIGNAL RECOGNITION PARTICLE SUBUNIT SRP6
1612:  dxfs-A  2.7  5.7  130   378    9   CAEEL:AF-Q20601-F1 G_PROTEIN_RECEP_F1_2 DOMAIN-CONTAINING PROTEIN;
1613:  dtfm-A  2.7  3.9   80   440    6   CAEEL:AF-Q22550-F1 MEDIATOR;
1614:  d05c-A  2.7  6.9  126   324   10   CAEEL:AF-Q9XXP7-F1 SERPENTINE RECEPTOR, CLASS Z;
1615:  dumx-A  2.7  8.1   87   493   13   CAEEL:AF-P48181-F1 ACETYLCHOLINE RECEPTOR SUBUNIT BETA-TYPE UNC-29;
1616:  dshh-A  2.7  6.3  126   338    6   CAEEL:AF-O45972-F1 SEVEN TM RECEPTOR;
1617:  dzui-A  2.7 11.5  137   347    9   CAEEL:AF-Q94270-F1 UNCHARACTERIZED PROTEIN;
1618:  dya4-A  2.7  3.9  103   357    3   CAEEL:AF-Q17932-F1 UNCHARACTERIZED PROTEIN;
1619:  dn97-A  2.7 13.2   98   233    9   CAEEL:AF-Q18177-F1 TETRASPANIN;
1620:  dyna-A  2.7 21.4   77   382    8   CAEEL:AF-Q17886-F1 SHNI-TPR DOMAIN-CONTAINING PROTEIN;
1621:  ds92-A  2.7  8.7   96   537    9   CAEEL:AF-Q95QW0-F1 EUKARYOTIC TRANSLATION INITIATION FACTOR 3 SUBUNI
1622:  dz6k-A  2.7  3.9  121   342    8   CAEEL:AF-O44532-F1 SEVEN TM RECEPTOR;
1623:  dn6m-A  2.7  6.1   56   133    5   CAEEL:AF-Q19935-F1 UNCHARACTERIZED PROTEIN;
1624:  drav-A  2.7  5.8   99   779    4   CAEEL:AF-O01441-F1 SANT DOMAIN-CONTAINING PROTEIN;
1625:  duen-A  2.7 14.2   66   418    9   CAEEL:AF-Q18503-F1 MAJOR SPERM PROTEIN;
1626:  dzwv-A  2.7  4.7  116   191    6   CAEEL:AF-F1LIM2-F1 DUF19 DOMAIN-CONTAINING PROTEIN;
1627:  dp1e-A  2.7  6.0   73   298    8   CAEEL:AF-Q20960-F1 UNCHARACTERIZED PROTEIN;
1628:  dnow-A  2.7  6.1  115   345    3   CAEEL:AF-O44442-F1 UNCHARACTERIZED PROTEIN;
1629:  ds33-A  2.7  5.5   57    80   11   CAEEL:AF-Q4PIX2-F1 UNCHARACTERIZED PROTEIN;
1630:  d04n-A  2.7  5.1   57   110   16   CAEEL:AF-A0A2C9C3X7-F1 SAPOSIN B-TYPE DOMAIN-CONTAINING PROTEIN;
1631:  dtu1-A  2.7  9.8   96   181   10   CAEEL:AF-Q7YWV6-F1 MPV17-LIKE PROTEIN;
1632:  dm0o-A  2.7  4.2   91   917    3   CAEEL:AF-Q20970-F1 METHIONINE--TRNA LIGASE, CYTOPLASMIC;
1633:  dq8o-A  2.7  5.8  125   362    6   CAEEL:AF-O17030-F1 G_PROTEIN_RECEP_F1_2 DOMAIN-CONTAINING PROTEIN;
1634:  dx1h-A  2.7  7.0  101   586    7   CAEEL:AF-Q7Z131-F1 UNCHARACTERIZED PROTEIN;
1635:  dz1x-A  2.7 23.8   88   205    7   CAEEL:AF-A8WFN1-F1 UNCHARACTERIZED PROTEIN;
1636:  d1xj-A  2.7  5.6  142   296   11   CAEEL:AF-C9IY26-F1 UNCHARACTERIZED PROTEIN;
1637:  dx4c-A  2.7  5.7   76   196   11   CAEEL:AF-Q8T3B0-F1 HOMOLOG OF ODR-2 (TWO);
1638:  dypa-A  2.7  4.4  116   398    7   CAEEL:AF-G5EGF1-F1 UNCHARACTERIZED PROTEIN;
1639:  dt8k-A  2.7  5.3  112   207    9   CAEEL:AF-Q21355-F1 GLUTATHIONE S-TRANSFERASE 4;
1640:  dz6g-A  2.7  5.1  114   146   10   CAEEL:AF-Q20231-F1 UNCHARACTERIZED PROTEIN;
1641:  dv07-A  2.7 24.1   71   370    4   CAEEL:AF-O02108-F1 PROBABLE HSP90 CO-CHAPERONE CDC37;
1642:  dwyd-A  2.7  4.7   84   217    6   CAEEL:AF-Q9XWT6-F1 UNCHARACTERIZED PROTEIN;
1643:  dup4-A  2.7  4.2   53   363    9   CAEEL:AF-P91194-F1 THIOREDOXIN DOMAIN-CONTAINING PROTEIN;
1644:  dyv8-A  2.7 11.1  132   480    4   CAEEL:AF-Q9U1S5-F1 BZIP TRANSCRIPTION FACTOR FAMILY;
1645:  duu1-A  2.7  5.0  104   279    8   CAEEL:AF-O45567-F1 SERPENTINE RECEPTOR, CLASS BC (CLASS B-LIKE);
1646:  dyng-A  2.7  4.7   86   596    5   CAEEL:AF-Q21393-F1 UNCHARACTERIZED PROTEIN;
1647:  dv6a-A  2.7  4.6  102   256    9   CAEEL:AF-O16942-F1 SERPENTINE RECEPTOR, CLASS BC (CLASS B-LIKE);
1648:  ds6s-A  2.7  5.0  102   272    5   CAEEL:AF-Q9XW43-F1 BAR DOMAIN-CONTAINING PROTEIN;
1649:  dtme-A  2.7  5.6  120   342    8   CAEEL:AF-Q20961-F1 SERPENTINE RECEPTOR CLASS BETA-16;
1650:  dpuo-A  2.7  4.8  119   323    8   CAEEL:AF-Q9XUW4-F1 UNCHARACTERIZED PROTEIN;
1651:  duwc-A  2.7 10.8   79   610    3   CAEEL:AF-Q9NA53-F1 COPINE DOMAIN-CONTAINING PROTEIN;
1652:  dpqv-A  2.6  7.5  139   355    5   CAEEL:AF-Q9XX73-F1 SERPENTINE RECEPTOR, CLASS H;
1653:  dv21-A  2.6  4.3   83   568   10   CAEEL:AF-P50140-F1 CHAPERONIN HOMOLOG HSP-60, MITOCHONDRIAL;
1654:  du2t-A  2.6  5.7   65    91    3   CAEEL:AF-Q19513-F1 UNCHARACTERIZED PROTEIN;
1655:  d0q3-A  2.6  4.6  122   674    6   CAEEL:AF-O62140-F1 ACYL-COENZYME A OXIDASE ACOX-1.1;
1656:  dtax-A  2.6  5.3   55    79    5   CAEEL:AF-Q20071-F1 CENTROMERE PROTEIN X;
1657:  dygq-A  2.6  4.8  124   363    5   CAEEL:AF-Q9N3H7-F1 G_PROTEIN_RECEP_F1_2 DOMAIN-CONTAINING PROTEIN;
1658:  dtg9-A  2.6  6.6  138   283    8   CAEEL:AF-Q9XX34-F1 SERPENTINE RECEPTOR, CLASS BC (CLASS B-LIKE);
1659:  dqqu-A  2.6  5.4   84   373    5   CAEEL:AF-U4PF33-F1 UNCHARACTERIZED PROTEIN;
1660:  dokb-A  2.6  6.9  129   389    6   CAEEL:AF-O45776-F1 G_PROTEIN_RECEP_F1_2 DOMAIN-CONTAINING PROTEIN;
1661:  dzi6-A  2.6 13.1   95   327    5   CAEEL:AF-Q9N4E9-F1 SERINE/THREONINE-PROTEIN PHOSPHATASE 4 REGULATORY
1662:  dtuf-A  2.6  7.1   95   176    7   CAEEL:AF-P34360-F1 UNCHARACTERIZED PROTEIN C48B4.6;
1663:  dx9n-A  2.6  7.3  129   281    7   CAEEL:AF-Q22506-F1 UNCHARACTERIZED PROTEIN;
1664:  dqde-A  2.6  5.8   67   143    3   CAEEL:AF-P30629-F1 UNCHARACTERIZED PROTEIN ZK637.2;
1665:  dwan-A  2.6 10.1   93   441   11   CAEEL:AF-O01629-F1 UNCHARACTERIZED PROTEIN;
1666:  dqt1-A  2.6  8.0  126   356    4   CAEEL:AF-O62269-F1 SERPENTINE RECEPTOR CLASS EPSILON-29;
1667:  dvm2-A  2.6  4.5  165  1262    4   CAEEL:AF-O44518-F1 CYTOPLASMIC FMR1-INTERACTING PROTEIN HOMOLOG;
1668:  dojo-A  2.6  6.8  110   311    8   CAEEL:AF-Q95XZ6-F1 LYSOSOMAL AMINO ACID TRANSPORTER 1;
1669:  dr0l-A  2.6  5.6   79   306    4   CAEEL:AF-Q20024-F1 PUTATIVE SYNTAXIN-3;
1670:  dwrc-A  2.6 13.5   62   139   10   CAEEL:AF-Q9BL33-F1 UNCHARACTERIZED PROTEIN;
1671:  docd-A  2.6  7.0  139   546    8   CAEEL:AF-A0A0K3AT43-F1 GLOBIN RELATED;
1672:  d0f2-A  2.6  4.6   90   409    8   CAEEL:AF-O45258-F1 PROTEIN CONTAINING ALS2CR12 (ALS2CR12) SIGNATURE;
1673:  dpzs-A  2.6  3.2   63   130    3   CAEEL:AF-H2L0J2-F1 UNCHARACTERIZED PROTEIN;
1674:  dtsv-A  2.6  4.8  109   299    4   CAEEL:AF-O44639-F1 G_PROTEIN_RECEP_F1_2 DOMAIN-CONTAINING PROTEIN;
1675:  dxr7-A  2.6  4.2  118   291    8   CAEEL:AF-O16000-F1 SYNTAXIN-1A HOMOLOG;
1676:  dnma-A  2.6  5.5  106   485   12   CAEEL:AF-Q9XVK0-F1 MFS DOMAIN-CONTAINING PROTEIN;
1677:  dwii-A  2.6  4.8   78   843    4   CAEEL:AF-G5EEK5-F1 VERY EARLY TRANSCRIPT;
1678:  d1qu-A  2.6  6.4  115   249    8   CAEEL:AF-O44399-F1 UNCHARACTERIZED PROTEIN;
1679:  dnjr-A  2.6  7.8  150   817    9   CAEEL:AF-Q21571-F1 UNCHARACTERIZED PROTEIN;
1680:  dq8h-A  2.6  7.1  124   358    6   CAEEL:AF-G5EF54-F1 SEVEN TM RECEPTOR;
1681:  dzgr-A  2.6  3.9   93   175    6   CAEEL:AF-G5EEL8-F1 UNCHARACTERIZED PROTEIN;
1682:  dwdy-A  2.6  3.3   59   145    5   CAEEL:AF-Q94256-F1 ACTIVIN_RECP DOMAIN-CONTAINING PROTEIN;
1683:  do4a-A  2.6  7.8  146  1717    8   CAEEL:AF-Q21875-F1 SWIM-TYPE DOMAIN-CONTAINING PROTEIN;
1684:  d0u3-A  2.6  4.1   98   254    8   CAEEL:AF-Q22883-F1 UNCHARACTERIZED PROTEIN;
1685:  dwds-A  2.6 15.7   96   780    5   CAEEL:AF-Q9U1Q6-F1 UNCHARACTERIZED PROTEIN;
1686:  d0lu-A  2.6  9.3   84   553    7   CAEEL:AF-Q93205-F1 DEGENERIN LIKE;
1687:  dq0r-A  2.6  8.0   86   150    7   CAEEL:AF-Q93895-F1 UNCHARACTERIZED PROTEIN;
1688:  d12w-A  2.6  4.5  103   211    9   CAEEL:AF-A3FPI6-F1 UNCHARACTERIZED PROTEIN;
1689:  drkj-A  2.6  5.7  132   335    7   CAEEL:AF-O62492-F1 G_PROTEIN_RECEP_F1_2 DOMAIN-CONTAINING PROTEIN;
1690:  duee-A  2.6  4.3   48   534    6   CAEEL:AF-Q19196-F1 PROBABLE DNA POLYMERASE EPSILON SUBUNIT 2;
1691:  dq3t-A  2.6  3.4  109   297    6   CAEEL:AF-Q5FAM6-F1 SERPENTINE RECEPTOR, CLASS BC (CLASS B-LIKE);
1692:  duns-A  2.6  6.7   80   215    6   CAEEL:AF-Q7YX65-F1 UNCHARACTERIZED PROTEIN;
1693:  dzd0-A  2.6  9.4   61    80    8   CAEEL:AF-I2HA80-F1 UNCHARACTERIZED PROTEIN;
1694:  dubh-A  2.6  4.9  120   332    6   CAEEL:AF-Q95QT6-F1 SERPENTINE RECEPTOR, CLASS U;
1695:  dzru-A  2.6  4.9  155   628   10   CAEEL:AF-H2L0P5-F1 PLECKSTRIN HOMOLOGY AND RHOGEF (RHOGEF) DOMAIN CO
1696:  dqeo-A  2.6  5.1   75   444    4   CAEEL:AF-O02224-F1 C. ELEGANS HOMEOBOX;
1697:  ds3z-A  2.6  7.3   65   788    2   CAEEL:AF-Q9XWE1-F1 DNAJ HOMOLOG SUBFAMILY C MEMBER 10;
1698:  d1ba-A  2.6  6.2   96   361    4   CAEEL:AF-Q21405-F1 UNCHARACTERIZED PROTEIN;
1699:  dw9e-A  2.6  5.1  113   329   10   CAEEL:AF-H8W3X2-F1 SERPENTINE RECEPTOR, CLASS H;
1700:  d0gm-A  2.6 18.8   62  1026    5   CAEEL:AF-Q23223-F1 MRNA TRANSPORT HOMOLOG 4;
1701:  dm79-A  2.6  8.4  117  1115    3   CAEEL:AF-Q9N3H4-F1 FHA DOMAIN-CONTAINING PROTEIN;
1702:  dnfs-A  2.6  6.1  112   246    5   CAEEL:AF-Q18433-F1 UNCHARACTERIZED PROTEIN;
1703:  ds4y-A  2.6  5.8  154  1367   10   CAEEL:AF-H2L0G5-F1 PROTEIN PATCHED HOMOLOG 3;
1704:  drcl-A  2.6  5.3  114   336   11   CAEEL:AF-Q19473-F1 SERPENTINE RECEPTOR CLASS DELTA-51;
1705:  dubv-A  2.6  8.6  126   325   13   CAEEL:AF-O46011-F1 SERPENTINE RECEPTOR, CLASS H;
1706:  dtdy-A  2.6  7.6  114   173    8   CAEEL:AF-Q20526-F1 UNCHARACTERIZED PROTEIN;
1707:  dugl-A  2.6  7.3  132   381    8   CAEEL:AF-Q19397-F1 G_PROTEIN_RECEP_F1_2 DOMAIN-CONTAINING PROTEIN;
1708:  d08m-A  2.6  6.3   90   156    7   CAEEL:AF-Q9U2Z9-F1 UNCHARACTERIZED PROTEIN;
1709:  dxsr-A  2.6  3.0   44    50    5   CAEEL:AF-H2L277-F1 UNCHARACTERIZED PROTEIN;
1710:  dqda-A  2.6  6.2  128   394    8   CAEEL:AF-G5EE93-F1 G_PROTEIN_RECEP_F1_2 DOMAIN-CONTAINING PROTEIN;
1711:  dt9i-A  2.6  8.7  124   354    8   CAEEL:AF-Q22113-F1 SERPENTINE RECEPTOR, CLASS H;
1712:  dqar-A  2.6  7.1  114   482    9   CAEEL:AF-B1GRL2-F1 UNCHARACTERIZED PROTEIN;
1713:  dzdg-A  2.6  7.0   92   538   10   CAEEL:AF-Q9XWK3-F1 NUCLEAR PORE COMPLEX PROTEIN;
1714:  dvou-A  2.6 11.1   88   262    5   CAEEL:AF-Q09462-F1 PROBABLE U3 SMALL NUCLEOLAR RNA-ASSOCIATED PROTEI
1715:  dp2c-A  2.6 10.8   78  2229    8   CAEEL:AF-Q19853-F1 UNCHARACTERIZED PROTEIN;
1716:  dqp7-A  2.6  6.8  112  1001   11   CAEEL:AF-O17736-F1 E3 UBIQUITIN-PROTEIN LIGASE ETC-1;
1717:  d0t4-A  2.6  3.4   59    70    2   CAEEL:AF-O44852-F1 UNCHARACTERIZED PROTEIN;
1718:  d0ts-A  2.6  4.4   91   171    5   CAEEL:AF-Q9U379-F1 R-SEVEN BINDING PROTEIN (R7BP) HOMOLOG;
1719:  ds8s-A  2.6  9.5  146  1141   10   CAEEL:AF-P55163-F1 MEMBRANE-ASSOCIATED PROTEIN GEX-3;
1720:  dpfx-A  2.6  8.6  134   337    6   CAEEL:AF-Q5DX32-F1 SERPENTINE RECEPTOR CLASS GAMMA;
1721:  duba-A  2.6  3.5   46   101    9   CAEEL:AF-Q564T2-F1 UNCHARACTERIZED PROTEIN;
1722:  dols-A  2.6 17.3   77   817   10   CAEEL:AF-Q21816-F1 UNCHARACTERIZED PROTEIN;
1723:  dnai-A  2.6  4.5  141   381    8   CAEEL:AF-P42170-F1 RIBONUCLEOSIDE-DIPHOSPHATE REDUCTASE SMALL CHAIN;
1724:  d1nw-A  2.6  6.7  132   379    6   CAEEL:AF-H2KZT2-F1 G_PROTEIN_RECEP_F1_2 DOMAIN-CONTAINING PROTEIN;
1725:  dqhv-A  2.6  3.5   61    70   11   CAEEL:AF-V6CKA1-F1 UNCHARACTERIZED PROTEIN;
1726:  dzqg-A  2.6  4.0  115   410    4   CAEEL:AF-Q21967-F1 UNCHARACTERIZED PROTEIN;
1727:  dyvs-A  2.6  3.9  121   493    7   CAEEL:AF-Q19834-F1 AMINO ACID TRANSPORTER;
1728:  d0ld-A  2.6  5.7   70   322    9   CAEEL:AF-Q20789-F1 UNCHARACTERIZED PROTEIN;
1729:  dqft-A  2.6  5.0  131   346    6   CAEEL:AF-O16978-F1 SERPENTINE RECEPTOR, CLASS H;
1730:  d0xa-A  2.6  7.2  118   295    7   CAEEL:AF-O62144-F1 PALMITOYLTRANSFERASE;
1731:  dnj5-A  2.6 11.5  149  1243    7   CAEEL:AF-G5EE33-F1 ADENYLYL CYCLASE;
1732:  d1wr-A  2.6  4.4  102   214   10   CAEEL:AF-Q18938-F1 PROBABLE MALEYLACETOACETATE ISOMERASE;
1733:  dppa-A  2.6  8.2  132   855    7   CAEEL:AF-V6CLK4-F1 CAMBD DOMAIN-CONTAINING PROTEIN;
1734:  dsb5-A  2.6  6.9   55    60    7   CAEEL:AF-P91000-F1 SPK DOMAIN-CONTAINING PROTEIN;
1735:  dtzk-A  2.6 10.1  133   311    9   CAEEL:AF-Q5WRL6-F1 SERPENTINE RECEPTOR, CLASS Z;
1736:  dxfw-A  2.6  4.2   68   343   10   CAEEL:AF-D7SFK9-F1 UNCHARACTERIZED PROTEIN;
1737:  dw9l-A  2.6  5.5  116   357    8   CAEEL:AF-Q23284-F1 SERPENTINE RECEPTOR, CLASS H;
1738:  dsx1-A  2.6 12.1  127   457    3   CAEEL:AF-Q21420-F1 LIGAND-GATED ION CHANNEL;
1739:  dwil-A  2.6  5.8   98   643    5   CAEEL:AF-P34304-F1 UNCHARACTERIZED PROTEIN C06E1.9;
1740:  drua-A  2.6 13.4   92  1150    5   CAEEL:AF-Q03560-F1 RNA POLYMERASE-ASSOCIATED PROTEIN CTR9;
1741:  dug8-A  2.6  6.6  115   394    8   CAEEL:AF-Q23484-F1 G_PROTEIN_RECEP_F1_2 DOMAIN-CONTAINING PROTEIN;
1742:  dx6m-A  2.6  8.9  100   305    4   CAEEL:AF-Q3V5H4-F1 PROTEIN CONTAINING ALS2CR12 (ALS2CR12) SIGNATURE;
1743:  dv6g-A  2.6  8.4   96   433    8   CAEEL:AF-O61520-F1 NEUR_CHAN_LBD DOMAIN-CONTAINING PROTEIN;
1744:  dpho-A  2.6 10.7   91   536   10   CAEEL:AF-Q8I4B0-F1 POTASSIUM VOLTAGE-GATED CHANNEL PROTEIN SHK-1;
1745:  dykz-A  2.6  5.6  132   566    6   CAEEL:AF-Q8I4E2-F1 SORTING NEXIN LST-4;
1746:  dyc0-A  2.6  6.3  103   610    2   CAEEL:AF-Q9XUS7-F1 TRANSDUCER OF CDC42-DEPENDENT ACTIN ASSEMBLY PROT
1747:  dui3-A  2.6  6.2  119   322    9   CAEEL:AF-P91553-F1 SERPENTINE RECEPTOR, CLASS I;
1748:  d0fc-A  2.6  6.1   87   901   16   CAEEL:AF-B7FAS0-F1 MODIFIER OF CELL DEATH;
1749:  dywk-A  2.6 10.5  121  1599    5   CAEEL:AF-Q18892-F1 ECTOPIC P GRANULES PROTEIN 5;
1750:  d1ai-A  2.6 13.1   83   850    5   CAEEL:AF-Q21350-F1 AAA DOMAIN-CONTAINING PROTEIN;
1751:  dnxq-A  2.6  7.9  135   434    7   CAEEL:AF-O62136-F1 INNEXIN-14;
1752:  dw6y-A  2.6  4.5   98   297    8   CAEEL:AF-Q9N4Q8-F1 SERPENTINE RECEPTOR, CLASS BC (CLASS B-LIKE);
1753:  dwrx-A  2.6  5.5  129   332    4   CAEEL:AF-P46572-F1 SERPENTINE RECEPTOR CLASS GAMMA-3;
1754:  dwpu-A  2.6  4.5  120   327    7   CAEEL:AF-P46571-F1 SERPENTINE RECEPTOR CLASS GAMMA-2;
1755:  don5-A  2.6  3.8   60   215   13   CAEEL:AF-Q9N443-F1 UNCHARACTERIZED PROTEIN;
1756:  dyue-A  2.6  5.8  112   329    5   CAEEL:AF-P91980-F1 SERPENTINE RECEPTOR, CLASS H;
1757:  dnjf-A  2.6  8.8   86   230   16   CAEEL:AF-Q966H1-F1 UNCHARACTERIZED PROTEIN;
1758:  dn5d-A  2.6  6.8  103   342    7   CAEEL:AF-P30632-F1 ATPASE ASNA-1;
1759:  dt73-A  2.6 12.5   94   176    7   CAEEL:AF-D3KFS2-F1 UNCHARACTERIZED PROTEIN;
1760:  dz4i-A  2.6  7.7  100   676   10   CAEEL:AF-Q95X60-F1 GLYCOSYLPHOSPHATIDYLINOSITOL ANCHOR ATTACHMENT 1
1761:  dqso-A  2.6  3.9   69   134   13   CAEEL:AF-Q21009-F1 COPPER TRANSPORTER;
1762:  dt68-A  2.6  4.5   65   110    5   CAEEL:AF-Q95X89-F1 SKN-1 DEPENDENT ZYGOTIC TRANSCRIPT;
1763:  dts1-A  2.6  6.8  108   689    9   CAEEL:AF-Q22249-F1 UVR DOMAIN-CONTAINING PROTEIN;
1764:  dw1a-A  2.6 10.1   92   198    2   CAEEL:AF-P91521-F1 DUF19 DOMAIN-CONTAINING PROTEIN;
1765:  dynw-A  2.6  5.1  127   299    6   CAEEL:AF-Q20574-F1 PUTATIVE SYNTAXIN-2;
1766:  dm7x-A  2.6  6.2  110   213    6   CAEEL:AF-G5EBI0-F1 ENDOPLASMIC RETICULUM TRANSMEMBRANE PROTEIN;
1767:  dpwp-A  2.6  5.3  133  1203    5   CAEEL:AF-Q21286-F1 CATION-TRANSPORTING ATPASE CATP-5;
1768:  dn3l-A  2.6  8.1   93   823    6   CAEEL:AF-Q09345-F1 POLYADENYLATION AND CLEAVAGE FACTOR HOMOLOG 11;
1769:  do7i-A  2.6 11.5  128   456    4   CAEEL:AF-Q9N5N7-F1 UNCHARACTERIZED PROTEIN;
1770:  dyph-A  2.6  8.9  120   328    6   CAEEL:AF-Q9U3C5-F1 SERPENTINE RECEPTOR, CLASS H;
1771:  dox4-A  2.6  8.9  119   299    8   CAEEL:AF-G5EF81-F1 SERPENTINE RECEPTOR CLASS GAMMA;
1772:  dqcm-A  2.6  5.9  106   988    7   CAEEL:AF-P34352-F1 UNCHARACTERIZED PROTEIN C30A5.10;
1773:  dtuj-A  2.6  5.8   65   316    2   CAEEL:AF-G5ECF6-F1 UNCHARACTERIZED PROTEIN;
1774:  dqez-A  2.6  5.8  115   506    4   CAEEL:AF-Q23576-F1 MFS DOMAIN-CONTAINING PROTEIN;
1775:  dyru-A  2.6  7.1   59   108    3   CAEEL:AF-Q21211-F1 UNCHARACTERIZED PROTEIN;
1776:  dvoj-A  2.6  4.1   96   357    4   CAEEL:AF-Q7YX09-F1 UNCHARACTERIZED PROTEIN;
1777:  dqc0-A  2.6  5.2  102   206    8   CAEEL:AF-P91252-F1 PROBABLE GLUTATHIONE S-TRANSFERASE 6;
1778:  d1zn-A  2.6  4.8   86   176    3   CAEEL:AF-A9QY36-F1 UNCHARACTERIZED PROTEIN;
1779:  dw36-A  2.6 13.2  123   279    8   CAEEL:AF-Q17441-F1 TETRASPANIN FAMILY;
1780:  dq43-A  2.6  4.8   94   363    4   CAEEL:AF-A0A0K3ARZ7-F1 FTH DOMAIN-CONTAINING PROTEIN;
1781:  dnax-A  2.6  7.2  112   301    7   CAEEL:AF-Q10045-F1 PROTEIN UNC-50;
1782:  doan-A  2.6  4.5   60   425    2   CAEEL:AF-G5EDK1-F1 ASC-1;
1783:  d1il-A  2.6  7.5  132   362    5   CAEEL:AF-A0A131MCZ4-F1 G_PROTEIN_RECEP_F1_2 DOMAIN-CONTAINING PROTEIN
1784:  dpv9-A  2.6  4.4  118   346    7   CAEEL:AF-O61981-F1 SEVEN TM RECEPTOR;
1785:  dold-A  2.6  4.5   66   163    6   CAEEL:AF-Q7YWM7-F1 UNCHARACTERIZED PROTEIN;
1786:  dwn5-A  2.6  7.5   79   119    4   CAEEL:AF-Q22760-F1 UNCHARACTERIZED PROTEIN;
1787:  dzdr-A  2.6  6.0   99   220    1   CAEEL:AF-Q9XVT7-F1 UNCHARACTERIZED PROTEIN;
1788:  doq4-A  2.6  5.0  125   309    6   CAEEL:AF-Q966G9-F1 7TM_GPCR_SRX DOMAIN-CONTAINING PROTEIN;
1789:  dxni-A  2.6  7.3  143   310    5   CAEEL:AF-Q688B8-F1 SERPENTINE RECEPTOR, CLASS Z;
1790:  dwnl-A  2.6  5.9  123   932    5   CAEEL:AF-L8EC40-F1 G_PROTEIN_RECEP_F1_2 DOMAIN-CONTAINING PROTEIN;
1791:  dyy0-A  2.6  9.0  144   597    7   CAEEL:AF-G5EEH1-F1 TWIK FAMILY OF POTASSIUM CHANNELS;
1792:  dq8j-A  2.6  6.9  109   532    6   CAEEL:AF-P34711-F1 VESICULAR ACETYLCHOLINE TRANSPORTER UNC-17;
1793:  drsi-A  2.6  6.3   96   519    5   CAEEL:AF-Q20332-F1 PROTEIN TWEETY HOMOLOG 1;
1794:  dokm-A  2.6  8.7   99   228    6   CAEEL:AF-Q18527-F1 UNCHARACTERIZED PROTEIN;
1795:  dqco-A  2.6  4.6   74   271    4   CAEEL:AF-Q18912-F1 UNCHARACTERIZED PROTEIN;
1796:  dn6v-A  2.6  9.2   91   187    2   CAEEL:AF-Q11078-F1 UNCHARACTERIZED PROTEIN B0563.1;
1797:  d11k-A  2.6  8.0  108   716    8   CAEEL:AF-Q9U1S7-F1 POLYCYSTIN-2;
1798:  dxr0-A  2.6  7.9   95   455    8   CAEEL:AF-Q10015-F1 UNCHARACTERIZED PROTEIN T25E4.2;
1799:  dqp4-A  2.6  4.1  108   342   11   CAEEL:AF-Q86DA9-F1 UNCHARACTERIZED PROTEIN;
1800:  duv7-A  2.6 10.1  116   400    5   CAEEL:AF-P91453-F1 UNCHARACTERIZED PROTEIN;
1801:  dy7m-A  2.6 12.7   94   677   10   CAEEL:AF-Q17973-F1 RNAI-INDUCED LONGEVITY;
1802:  do59-A  2.6  9.3  107   403   10   CAEEL:AF-H2KY99-F1 YIP1 DOMAIN-CONTAINING PROTEIN;
1803:  dr8j-A  2.6  5.3  117   337    4   CAEEL:AF-O16470-F1 SERPENTINE RECEPTOR, CLASS T;
1804:  dvag-A  2.6  7.7  110   640   12   CAEEL:AF-Q93550-F1 SOLUTE CARRIER ORGANIC ANION TRANSPORTER FAMILY M
1805:  dvih-A  2.6  6.0  131   361    7   CAEEL:AF-Q9XV61-F1 G_PROTEIN_RECEP_F1_2 DOMAIN-CONTAINING PROTEIN;
1806:  dn6c-A  2.6  6.9  120   380    8   CAEEL:AF-Q20067-F1 G_PROTEIN_RECEP_F1_2 DOMAIN-CONTAINING PROTEIN;
1807:  d0h1-A  2.6 11.5  103   752    4   CAEEL:AF-Q9U1V9-F1 J DOMAIN-CONTAINING PROTEIN;
1808:  dz1f-A  2.6  6.6  115   487   12   CAEEL:AF-Q9U3A4-F1 MFS DOMAIN-CONTAINING PROTEIN;
1809:  dxjg-A  2.6  4.1  108   344    8   CAEEL:AF-O16378-F1 UNCHARACTERIZED PROTEIN;
1810:  dpxy-A  2.6  8.8  138   346    8   CAEEL:AF-P46506-F1 SERPENTINE RECEPTOR CLASS BETA-11;
1811:  dnw4-A  2.6  3.4   65   288    5   CAEEL:AF-P34470-F1 HISTONE H3-LIKE CENTROMERIC PROTEIN HCP-3;
1812:  dy19-A  2.6  5.4  143   338    4   CAEEL:AF-Q22576-F1 SERPENTINE RECEPTOR, CLASS A (ALPHA);
1813:  do0n-A  2.6  9.8   71   380    4   CAEEL:AF-Q8I4C4-F1 KH DOMAIN-CONTAINING PROTEIN;
1814:  dw8b-A  2.6  7.9  138   332    7   CAEEL:AF-Q9XUH1-F1 SERPENTINE RECEPTOR, CLASS Z;
1815:  drxy-A  2.6  5.2  133   382   10   CAEEL:AF-Q7YTN3-F1 G_PROTEIN_RECEP_F1_2 DOMAIN-CONTAINING PROTEIN;
1816:  dvmc-A  2.6  4.2  116   325    6   CAEEL:AF-O17132-F1 SERPENTINE RECEPTOR, CLASS U;
1817:  dnyi-A  2.6  6.6  134   352   10   CAEEL:AF-Q9XXQ1-F1 SERPENTINE RECEPTOR, CLASS H;
1818:  dm5b-A  2.5  5.0  126   330    9   CAEEL:AF-Q9GUE1-F1 SEVEN TM RECEPTOR;
1819:  dph9-A  2.5 10.1   84   410    7   CAEEL:AF-O02327-F1 PROTEIN LTV1 HOMOLOG;
1820:  dvd3-A  2.5 18.0  124   355    9   CAEEL:AF-Q17519-F1 G_PROTEIN_RECEP_F1_2 DOMAIN-CONTAINING PROTEIN;
1821:  dr0c-A  2.5  9.0  142  1318    6   CAEEL:AF-Q19733-F1 P-GLYCOPROTEIN RELATED;
1822:  dpgl-A  2.5  7.2  151   468    7   CAEEL:AF-Q9U1P9-F1 UNCHARACTERIZED PROTEIN;
1823:  dqx8-A  2.5  4.0   48    63    2   CAEEL:AF-G4SCX9-F1 UNCHARACTERIZED PROTEIN;
1824:  dobc-A  2.5  3.6  108   447    6   CAEEL:AF-G3MTY1-F1 G_PROTEIN_RECEP_F1_2 DOMAIN-CONTAINING PROTEIN;
1825:  do2w-A  2.5  8.2   89   533    2   CAEEL:AF-G5EE56-F1 TYROSINE PROTEIN-KINASE SRC-1;
1826:  dvkx-A  2.5  9.8   87   593    6   CAEEL:AF-Q23083-F1 PHOSPHATIDYLINOSITOL 4-KINASE TYPE 2;
1827:  doof-A  2.5  9.3   93   710    8   CAEEL:AF-Q09562-F1 GASTRULATION-DEFECTIVE PROTEIN 3;
1828:  dxi4-A  2.5  7.0  133   558    9   CAEEL:AF-G5EDV1-F1 FRIZZLED-4;
1829:  dqwl-A  2.5  5.4  103   307    4   CAEEL:AF-P34445-F1 UNCHARACTERIZED PROTEIN F54C8.7;
1830:  dwl7-A  2.5  5.0   89  1188    8   CAEEL:AF-Q21227-F1 ADENOMATOUS POLYPOSIS COLI PROTEIN-RELATED PROTEI
1831:  dzrg-A  2.5 26.3   98   315   10   CAEEL:AF-P34281-F1 CID DOMAIN-CONTAINING PROTEIN 1;
1832:  d13a-A  2.5  7.9   84   472    6   CAEEL:AF-P34808-F1 MEIOTIC SPINDLE FORMATION PROTEIN MEI-1;
1833:  dufr-A  2.5  4.9   89    95    6   CAEEL:AF-Q967F0-F1 UNCHARACTERIZED PROTEIN;
1834:  dp1n-A  2.5  6.3   83   722    5   CAEEL:AF-G5EFK8-F1 UNCHARACTERIZED PROTEIN;
1835:  dryb-A  2.5 12.7  143   332    5   CAEEL:AF-G5EDU5-F1 SERPENTINE RECEPTOR, CLASS XA;
1836:  dvzy-A  2.5  4.0  112   279   12   CAEEL:AF-O46024-F1 AQUAPORIN;
1837:  dvvm-A  2.5 10.9   69   379    7   CAEEL:AF-O01898-F1 UNCHARACTERIZED PROTEIN;
1838:  dwuc-A  2.5  5.8  116   339    3   CAEEL:AF-O17872-F1 SEVEN TM RECEPTOR;
1839:  d1lo-A  2.5 14.1  134   325    6   CAEEL:AF-O45356-F1 SERPENTINE RECEPTOR, CLASS I;
1840:  dnah-A  2.5  4.4  103  1768    9   CAEEL:AF-K8ERU3-F1 UNCHARACTERIZED PROTEIN;
1841:  doz0-A  2.5  3.7  107   324   10   CAEEL:AF-Q7YXA4-F1 SERPENTINE RECEPTOR, CLASS U;
1842:  d1zg-A  2.5  5.0   63   251    3   CAEEL:AF-A0A0K3AVC7-F1 UNCHARACTERIZED PROTEIN;
1843:  dv77-A  2.5  7.6  140   337    5   CAEEL:AF-G5EBG5-F1 UNCHARACTERIZED PROTEIN;
1844:  dxe1-A  2.5  4.2   76   341    4   CAEEL:AF-Q20756-F1 UNCHARACTERIZED PROTEIN;
1845:  dqru-A  2.5  7.2   93   416    9   CAEEL:AF-Q18003-F1 UNCHARACTERIZED PROTEIN;
1846:  dxix-A  2.5  9.7   58   435    2   CAEEL:AF-P34483-F1 UNCHARACTERIZED PROTEIN F59B2.8;
1847:  d100-A  2.5  4.3  112   367    5   CAEEL:AF-P91981-F1 SERPENTINE RECEPTOR, CLASS H;
1848:  dv9h-A  2.5 14.8   79   320    4   CAEEL:AF-O16259-F1 STRESS-INDUCED-PHOSPHOPROTEIN 1;
1849:  dt43-A  2.5  5.6  131   323    5   CAEEL:AF-O17876-F1 7TM_GPCR_SRX DOMAIN-CONTAINING PROTEIN;
1850:  dv57-A  2.5  7.8  125   311    6   CAEEL:AF-Q5WRL4-F1 SERPENTINE RECEPTOR, CLASS Z;
1851:  drj4-A  2.5  3.0   54    58    7   CAEEL:AF-C1P653-F1 UNCHARACTERIZED PROTEIN;
1852:  d1tz-A  2.5  3.8  124   479    6   CAEEL:AF-H2L0H9-F1 UNCHARACTERIZED PROTEIN;
1853:  dtbg-A  2.5  5.7   62    95    8   CAEEL:AF-A7LPH6-F1 UNCHARACTERIZED PROTEIN;
1854:  dw0y-A  2.5 11.6  152   399   14   CAEEL:AF-Q94175-F1 BESTROPHIN HOMOLOG 9;
1855:  dxng-A  2.5  8.4  131   351    3   CAEEL:AF-A0A164D3H4-F1 G_PROTEIN_RECEP_F1_2 DOMAIN-CONTAINING PROTEIN
1856:  d1xb-A  2.5  4.5   79   153    9   CAEEL:AF-Q95ZR7-F1 RIBOSOMAL_L7AE DOMAIN-CONTAINING PROTEIN;
1857:  dqsm-A  2.5  5.7   94   915    3   CAEEL:AF-Q09446-F1 DNAJ HOMOLOG DNJ-5;
1858:  dqlh-A  2.5  4.4  108   258    6   CAEEL:AF-Q9XVM9-F1 TETRASPANIN-15;
1859:  dzei-A  2.5  4.8  139   978    7   CAEEL:AF-A0A1D3PCL0-F1 DUF3402 DOMAIN-CONTAINING PROTEIN;
1860:  dpkj-A  2.5  5.3   64   193    3   CAEEL:AF-Q95X12-F1 UNCHARACTERIZED PROTEIN;
1861:  dxi3-A  2.5  6.8  123   300    8   CAEEL:AF-O45516-F1 G_PROTEIN_RECEP_F1_2 DOMAIN-CONTAINING PROTEIN;
1862:  dq8p-A  2.5 25.0   90  1251    7   CAEEL:AF-O16637-F1 AP-3 COMPLEX SUBUNIT DELTA;
1863:  d1e8-A  2.5  8.9  130   536    7   CAEEL:AF-Q6BET0-F1 LIGAND-GATED ION CHANNEL;
1864:  dsti-A  2.5  8.3  139   300    9   CAEEL:AF-U3UB87-F1 SERPENTINE RECEPTOR, CLASS Z;
1865:  dz6f-A  2.5  5.4   86   402    6   CAEEL:AF-Q9BKU9-F1 UNCHARACTERIZED PROTEIN;
1866:  dswh-A  2.5  4.4   77   683    8   CAEEL:AF-E1B6W2-F1 UNCHARACTERIZED PROTEIN;
1867:  d0j7-A  2.5 12.1  158   665    6   CAEEL:AF-Q18597-F1 PEROXISOMAL MEMBRANE PROTEIN RELATED;
1868:  dy57-A  2.5  3.7  108   269    8   CAEEL:AF-Q7JL16-F1 AQUAPORIN;
1869:  dvvp-A  2.5 12.8   87   395    6   CAEEL:AF-P91917-F1 OBG-LIKE ATPASE 1;
1870:  dqrx-A  2.5 12.8   74   228    4   CAEEL:AF-Q93729-F1 UNCHARACTERIZED PROTEIN;
1871:  dm30-A  2.5  4.0  111   297    6   CAEEL:AF-Q7KPX1-F1 7TM_GPCR_SRX DOMAIN-CONTAINING PROTEIN;
1872:  dnfa-A  2.5  5.1  122   351   11   CAEEL:AF-Q9N4T9-F1 SERPENTINE RECEPTOR, CLASS Z;
1873:  dvzw-A  2.5  5.1  105   187    7   CAEEL:AF-Q8MQ01-F1 UNCHARACTERIZED PROTEIN;
1874:  duz5-A  2.5  8.2   84   201    6   CAEEL:AF-A5JYT3-F1 UNCHARACTERIZED PROTEIN;
1875:  dv4o-A  2.5  6.7  128   299    8   CAEEL:AF-Q23292-F1 G_PROTEIN_RECEP_F1_2 DOMAIN-CONTAINING PROTEIN;
1876:  dxaa-A  2.5 11.2  119   403   11   CAEEL:AF-Q8WTN3-F1 UNCHARACTERIZED PROTEIN;
1877:  dzv9-A  2.5  5.6  143   567    6   CAEEL:AF-Q20977-F1 SIGNAL TRANSDUCER AND ACTIVATOR OF TRANSCRIPTION
1878:  dr2v-A  2.5 10.1   85   324    7   CAEEL:AF-Q86MI8-F1 WSN DOMAIN-CONTAINING PROTEIN;
1879:  dxpo-A  2.5  8.2   85   446    2   CAEEL:AF-Q966M4-F1 URI (UNCONVENTIONAL PREFOLDIN RPB5 INTERACTOR) HO
1880:  dzx6-A  2.5  4.5   96   518   10   CAEEL:AF-A0A0K3AWD3-F1 MFS DOMAIN-CONTAINING PROTEIN;
1881:  d08q-A  2.5  6.1  130   347    5   CAEEL:AF-Q9XV86-F1 SERPENTINE RECEPTOR, CLASS W;
1882:  dwtq-A  2.5 14.5  129   347    4   CAEEL:AF-A0A0M7RED5-F1 UNCHARACTERIZED PROTEIN;
1883:  d0ga-A  2.5  6.6  129   356    6   CAEEL:AF-Q21838-F1 SEVEN TM RECEPTOR;
1884:  dp5c-A  2.5  6.4   86   270    6   CAEEL:AF-A5A8R4-F1 UNCHARACTERIZED PROTEIN;
1885:  dm8t-A  2.5  7.8  115   502    3   CAEEL:AF-Q22162-F1 GPCRRHOPSN4 DOMAIN-CONTAINING PROTEIN;
1886:  dr37-A  2.5 20.0   88  1066    9   CAEEL:AF-Q94290-F1 UNCHARACTERIZED PROTEIN;
1887:  d1df-A  2.5  3.9   65   419   11   CAEEL:AF-O44519-F1 UNCHARACTERIZED PROTEIN;
1888:  du0d-A  2.5  8.4   89   232    3   CAEEL:AF-O45366-F1 UNCHARACTERIZED PROTEIN;
1889:  dr21-A  2.5  4.0  104   512    7   CAEEL:AF-Q22395-F1 ZRT (ZRT), IRT-(IRT-) LIKE PROTEIN TRANSPORTER;
1890:  drzf-A  2.5 14.0   84   724    7   CAEEL:AF-G5ED89-F1 TRANSCRIPTION FACTOR DCP-66;
1891:  dulk-A  2.5  7.4  102   589    7   CAEEL:AF-Q9UAY4-F1 PUTATIVE SPHINGOMYELIN PHOSPHODIESTERASE ASM-3;
1892:  dpw4-A  2.5  9.8  105   680    8   CAEEL:AF-O02325-F1 PROTEIN ARGININE METHYLTRANSFERASE;
1893:  dsgy-A  2.5  9.3   83   322    5   CAEEL:AF-Q09322-F1 COELOMOCYTE UPTAKE DEFECTIVE PROTEIN 15;
1894:  dpdd-A  2.5 10.8  106   826    5   CAEEL:AF-Q9XXH8-F1 ARF-GAP WITH ANK REPEAT AND PH DOMAIN-CONTAINING
1895:  dwb8-A  2.5  8.9   99   535    9   CAEEL:AF-P34272-F1 UNCHARACTERIZED TRANSPORTER SLC-17.3;
1896:  dns4-A  2.5  6.9  101   269   10   CAEEL:AF-C6KRG6-F1 UNCHARACTERIZED PROTEIN;
1897:  doqu-A  2.5  8.4  144   598    6   CAEEL:AF-Q8WTK1-F1 AA_TRANS DOMAIN-CONTAINING PROTEIN;
1898:  d0n6-A  2.5  8.1   93   183    8   CAEEL:AF-Q20902-F1 UNCHARACTERIZED PROTEIN;
1899:  dm0x-A  2.5  6.6  128   361    8   CAEEL:AF-Q86DC3-F1 G_PROTEIN_RECEP_F1_2 DOMAIN-CONTAINING PROTEIN;
1900:  dozz-A  2.5  5.3  125   331    8   CAEEL:AF-Q9U2Y0-F1 SERPENTINE RECEPTOR, CLASS H;
1901:  dxhu-A  2.5  5.2   68   855    3   CAEEL:AF-P91175-F1 SYF PRE-MRNA SPLICING FACTOR HOMOLOG;
1902:  dslg-A  2.5  7.3   97   482   13   CAEEL:AF-Q22431-F1 POTENTIAL E3 UBIQUITIN-PROTEIN LIGASE ARIADNE-2;
1903:  dy9h-A  2.5  4.3   85   264    7   CAEEL:AF-Q20250-F1 UNCHARACTERIZED PROTEIN;
1904:  dxpe-A  2.5  5.4   68   249    6   CAEEL:AF-O17639-F1 UNCHARACTERIZED PROTEIN;
1905:  d1eq-A  2.5 11.2  113   410    8   CAEEL:AF-O45923-F1 ZINC TRANSPORTER TTM-1;
1906:  dxyq-A  2.5  6.4  129   309    5   CAEEL:AF-Q20847-F1 SLC (SOLUTE CARRIER) HOMOLOG;
1907:  dxha-A  2.5  5.1   58    68    0   CAEEL:AF-P42172-F1 UNCHARACTERIZED PROTEIN C03C10.5;
1908:  dw1w-A  2.5 10.9  137   373    7   CAEEL:AF-Q19422-F1 UNCHARACTERIZED PROTEIN;
1909:  dxrg-A  2.5  7.2   80   199    3   CAEEL:AF-P91512-F1 DUF19 DOMAIN-CONTAINING PROTEIN;
1910:  du6w-A  2.5  6.6   73   173    4   CAEEL:AF-Q8MXJ0-F1 UNCHARACTERIZED PROTEIN;
1911:  dtyz-A  2.5  8.1   78   278    5   CAEEL:AF-Q20763-F1 UNCHARACTERIZED PROTEIN;
1912:  d12e-A  2.5  7.9   71   136    4   CAEEL:AF-Q9TYN1-F1 UNCHARACTERIZED PROTEIN;
1913:  dsy4-A  2.5  6.5  109   178    6   CAEEL:AF-Q95XS1-F1 SIGNAL SEQUENCE RECEPTOR SUBUNIT GAMMA;
1914:  dtv2-A  2.5  5.4  124   356    6   CAEEL:AF-Q9N4V9-F1 G_PROTEIN_RECEP_F1_2 DOMAIN-CONTAINING PROTEIN;
1915:  dwme-A  2.5  3.8  143   625    6   CAEEL:AF-H8ESD3-F1 UNCHARACTERIZED PROTEIN;
1916:  dwik-A  2.5 10.4  128  1161    6   CAEEL:AF-Q9BL78-F1 UNCHARACTERIZED PROTEIN;
1917:  dnol-A  2.5  7.5  144   498    6   CAEEL:AF-Q09502-F1 NEUROPEPTIDE RECEPTOR 18;
1918:  dzfz-A  2.5  8.5  122   327    8   CAEEL:AF-Q9U1Z8-F1 SERPENTINE RECEPTOR, CLASS H;
1919:  dzhm-A  2.5  6.5  124   501   10   CAEEL:AF-P91448-F1 TRP-CHANNEL-LIKE;
1920:  dzjz-A  2.5 10.9   66   112    3   CAEEL:AF-Q22761-F1 UNCHARACTERIZED PROTEIN;
1921:  d0zk-A  2.5 12.2  102   644    8   CAEEL:AF-Q18695-F1 G-PROTEIN COUPLED RECEPTOR-ASSOCIATED PROTEIN LMB
1922:  drc5-A  2.5  3.8   86   304    3   CAEEL:AF-O45257-F1 PROTEIN CONTAINING ALS2CR12 (ALS2CR12) SIGNATURE;
1923:  dzea-A  2.5  8.5   90   199    2   CAEEL:AF-G3MU45-F1 UNCHARACTERIZED PROTEIN;
1924:  dqjn-A  2.5  4.9   78   162    8   CAEEL:AF-Q19936-F1 COPPER TRANSPORTER;
1925:  dwyb-A  2.5  4.1   67   318    4   CAEEL:AF-O01861-F1 VERY EARLY TRANSCRIPT;
1926:  dwr6-A  2.5  5.9  122   315   11   CAEEL:AF-Q65CL6-F1 SERPENTINE RECEPTOR, CLASS Z;
1927:  drob-A  2.5  4.9  104  1856    8   CAEEL:AF-P16356-F1 DNA-DIRECTED RNA POLYMERASE II SUBUNIT RPB1;
1928:  dps8-A  2.5 12.8   74   839    4   CAEEL:AF-Q18841-F1 REPLICATION FACTOR C SUBUNIT 1;
1929:  dpv0-A  2.5  6.6  130   282    8   CAEEL:AF-O61941-F1 SERPENTINE RECEPTOR, CLASS BC (CLASS B-LIKE);
1930:  d10o-A  2.5  7.7   99   200    8   CAEEL:AF-Q21511-F1 X-BOX PROMOTER ELEMENT REGULATED;
1931:  duj8-A  2.5  7.9   87   762    7   CAEEL:AF-Q9GYL2-F1 METAL TRANSPORTER CNNM-2;
1932:  dwor-A  2.5 12.2   88   428    5   CAEEL:AF-G5EEW1-F1 UNCHARACTERIZED PROTEIN;
1933:  dz3c-A  2.5 11.9  144   350    6   CAEEL:AF-O16474-F1 G_PROTEIN_RECEP_F1_2 DOMAIN-CONTAINING PROTEIN;
1934:  dt6v-A  2.5  7.6  124   358   10   CAEEL:AF-P91841-F1 SERPENTINE RECEPTOR, CLASS H;
1935:  dweb-A  2.5  9.0   93   180    4   CAEEL:AF-Q23508-F1 UNCHARACTERIZED PROTEIN;
1936:  dx03-A  2.5  4.2  118   353    7   CAEEL:AF-A0A131MBP5-F1 G_PROTEIN_RECEP_F1_2 DOMAIN-CONTAINING PROTEIN
1937:  doi1-A  2.5 11.5  147   456    6   CAEEL:AF-P34577-F1 BESTROPHIN HOMOLOG 18;
1938:  dw5x-A  2.5  7.6  137   360    9   CAEEL:AF-G5EG36-F1 G_PROTEIN_RECEP_F1_2 DOMAIN-CONTAINING PROTEIN;
1939:  dzal-A  2.5  6.9   90   333   10   CAEEL:AF-Q21121-F1 CALCIUM UNIPORTER PROTEIN, MITOCHONDRIAL;
1940:  doch-A  2.5 11.8   86   784    6   CAEEL:AF-P34603-F1 UNCHARACTERIZED PROTEIN ZK1098.3;
1941:  dwvz-A  2.5  5.6   76   131   13   CAEEL:AF-Q95QY0-F1 UNCHARACTERIZED PROTEIN;
1942:  dxg3-A  2.5  5.3  133  1633    8   CAEEL:AF-Q18823-F1 LAMININ-LIKE PROTEIN LAM-2;
1943:  dy71-A  2.5  4.7  101   302    5   CAEEL:AF-O44646-F1 G_PROTEIN_RECEP_F1_2 DOMAIN-CONTAINING PROTEIN;
1944:  dtq5-A  2.5  5.9   54    82    6   CAEEL:AF-Q93511-F1 PROTEIN MGR2 HOMOLOG;
1945:  dp7w-A  2.5  4.8  108   337    2   CAEEL:AF-O76680-F1 7TM_GPCR_SRX DOMAIN-CONTAINING PROTEIN;
1946:  dybi-A  2.5  6.3  131   348    4   CAEEL:AF-Q9U2T7-F1 UNCHARACTERIZED PROTEIN;
1947:  dzhn-A  2.5  4.3  112   350   10   CAEEL:AF-O16480-F1 SERPENTINE RECEPTOR, CLASS T;
1948:  dqrg-A  2.5  5.4  105   191    8   CAEEL:AF-Q95XC2-F1 UNCHARACTERIZED PROTEIN;
1949:  ds8w-A  2.5  5.3  119   366    7   CAEEL:AF-Q9XWT7-F1 UNCHARACTERIZED PROTEIN;
1950:  dqei-A  2.5  9.0   99   735    6   CAEEL:AF-Q19866-F1 SUF DOMAIN-CONTAINING PROTEIN;
1951:  dtw3-A  2.5  5.3   71   129    6   CAEEL:AF-Q4R151-F1 UNCHARACTERIZED PROTEIN;
1952:  dxf5-A  2.5  3.5   79   134    6   CAEEL:AF-Q94265-F1 UNCHARACTERIZED PROTEIN;
1953:  dqg1-A  2.5 12.5   51    95    2   CAEEL:AF-U4PM39-F1 UNCHARACTERIZED PROTEIN;
1954:  dzr6-A  2.5  7.3  127   342    2   CAEEL:AF-Q7YWS1-F1 UNCHARACTERIZED PROTEIN;
1955:  dvgz-A  2.5 32.1  142   308    4   CAEEL:AF-Q22722-F1 UNCHARACTERIZED PROTEIN;
1956:  dsbe-A  2.5  3.5   63    81   13   CAEEL:AF-U4PCI4-F1 UNCHARACTERIZED PROTEIN;
1957:  dxto-A  2.5  8.6   75   181    8   CAEEL:AF-O17726-F1 DUF19 DOMAIN-CONTAINING PROTEIN;
1958:  dsr2-A  2.5  8.5   70   784    7   CAEEL:AF-Q9XVM0-F1 LETM1 (LEUCINE ZIPPER, EF-HAND, TRANSMEMBRANE MIT
1959:  dxry-A  2.5  5.9  119   390    7   CAEEL:AF-Q22674-F1 G_PROTEIN_RECEP_F1_2 DOMAIN-CONTAINING PROTEIN;
1960:  dojd-A  2.5  9.2  133   558    4   CAEEL:AF-Q22938-F1 UNCHARACTERIZED PROTEIN;
1961:  dpjy-A  2.5  9.6   79   194    5   CAEEL:AF-Q9GYT2-F1 DUF19 DOMAIN-CONTAINING PROTEIN;
1962:  dv0e-A  2.5  6.8  122   840    7   CAEEL:AF-O61894-F1 SSD DOMAIN-CONTAINING PROTEIN;
1963:  dtik-A  2.5  6.3  106   308    8   CAEEL:AF-G5EEB9-F1 UNCHARACTERIZED PROTEIN;
1964:  d1k8-A  2.5  5.4   76   156    7   CAEEL:AF-Q5CZ44-F1 COPPER TRANSPORTER;
1965:  d104-A  2.5  5.3  127   394    8   CAEEL:AF-Q17478-F1 G_PROTEIN_RECEP_F1_2 DOMAIN-CONTAINING PROTEIN;
1966:  doe3-A  2.5  7.3  142   735    5   CAEEL:AF-H2L2I7-F1 WSN DOMAIN-CONTAINING PROTEIN;
1967:  d01f-A  2.5  5.1   86   247    7   CAEEL:AF-G5EBR8-F1 PROTEIN EAK-4;
1968:  d1z6-A  2.5  2.7   57   808    7   CAEEL:AF-A0A679L8R0-F1 C2 DOMAIN-CONTAINING PROTEIN;
1969:  dohi-A  2.5  6.2  135   382    7   CAEEL:AF-Q9U8C4-F1 G_PROTEIN_RECEP_F1_2 DOMAIN-CONTAINING PROTEIN;
1970:  dzfl-A  2.5  4.6  115   321    7   CAEEL:AF-O17091-F1 7TM_GPCR_SRX DOMAIN-CONTAINING PROTEIN;
1971:  dzkk-A  2.5 12.8  127   802    2   CAEEL:AF-O61794-F1 SUN DOMAIN-CONTAINING PROTEIN;
1972:  dqbe-A  2.5  4.5  119   320    6   CAEEL:AF-O17820-F1 SERPENTINE RECEPTOR CLASS GAMMA-17;
1973:  dnhh-A  2.5  9.9  101   645    5   CAEEL:AF-G5ECU5-F1 UNCHARACTERIZED PROTEIN;
1974:  d1pu-A  2.5  5.5   90   232   10   CAEEL:AF-H2L267-F1 UNCHARACTERIZED PROTEIN;
1975:  dxac-A  2.5  8.9  112   261    4   CAEEL:AF-O44194-F1 UNCHARACTERIZED PROTEIN;
1976:  dugf-A  2.5  9.7   69    99    3   CAEEL:AF-V6CLN9-F1 UNCHARACTERIZED PROTEIN;
1977:  d0mu-A  2.5  8.4  125   316    3   CAEEL:AF-P54126-F1 SERPENTINE RECEPTOR CLASS GAMMA-4;
1978:  dn7z-A  2.5  7.5  124   305    5   CAEEL:AF-Q4EVX9-F1 SERPENTINE RECEPTOR, CLASS Z;
1979:  d1px-A  2.5  8.2  126   344    5   CAEEL:AF-Q7YXA5-F1 SERPENTINE RECEPTOR, CLASS H;
1980:  dt9c-A  2.5  9.8  146   324    9   CAEEL:AF-Q7YTK5-F1 UNCHARACTERIZED PROTEIN;
1981:  dubm-A  2.5 11.6  100   340    6   CAEEL:AF-Q9XV33-F1 UNCHARACTERIZED PROTEIN;
1982:  dvnt-A  2.5 15.1  137   320    9   CAEEL:AF-Q3Y401-F1 G_PROTEIN_RECEP_F1_2 DOMAIN-CONTAINING PROTEIN;
1983:  dvgo-A  2.5  6.5   67   427    4   CAEEL:AF-U4PBQ7-F1 YIPPEE DOMAIN-CONTAINING PROTEIN;
1984:  d0xu-A  2.5 10.2   86   139    5   CAEEL:AF-P91476-F1 DUF19 DOMAIN-CONTAINING PROTEIN;
1985:  dqen-A  2.5  7.1  138   627    7   CAEEL:AF-Q09388-F1 MUSCARINIC ACETYLCHOLINE RECEPTOR GAR-2;
1986:  dnie-A  2.5  4.4  119   346    8   CAEEL:AF-O18041-F1 SEVEN TM RECEPTOR;
1987:  dy8c-A  2.5  4.9  111   184    8   CAEEL:AF-Q4PIV2-F1 UNCHARACTERIZED PROTEIN;
1988:  dqss-A  2.5  6.0  100  1390    6   CAEEL:AF-Q23590-F1 BROMODOMAIN ADJACENT TO ZINC FINGER DOMAIN PROTEI
1989:  ds14-A  2.5  5.6  114   445    5   CAEEL:AF-O17700-F1 UNCHARACTERIZED PROTEIN;
1990:  dvwz-A  2.5  6.1  148   851    9   CAEEL:AF-Q09934-F1 SSD DOMAIN-CONTAINING PROTEIN;
1991:  dnp0-A  2.5  5.8  133   311    6   CAEEL:AF-P54128-F1 SERPENTINE RECEPTOR CLASS GAMMA-6;
1992:  dpq5-A  2.5 16.9  105   196    6   CAEEL:AF-H8W3Z0-F1 UNCHARACTERIZED PROTEIN;
1993:  dsmz-A  2.5  7.5   62   254    8   CAEEL:AF-Q9N405-F1 GEM-ASSOCIATED PROTEIN 2;
1994:  drpy-A  2.5  5.9  170  1420    8   CAEEL:AF-Q960A2-F1 PROTEIN KINASE DOMAIN-CONTAINING PROTEIN;
1995:  dwms-A  2.4  3.9   75  1831    4   CAEEL:AF-H9G328-F1 NON-SPECIFIC SERINE/THREONINE PROTEIN KINASE;
1996:  d1r6-A  2.4  5.4   82   777    1   CAEEL:AF-Q17391-F1 CULLIN-3;
1997:  dm3m-A  2.4  6.0   75   142    3   CAEEL:AF-C8JQP7-F1 MECKEL-GRUBER SYNDROME (MKS) HOMOLOG;
1998:  dzw7-A  2.4  4.6  119   348    8   CAEEL:AF-P91031-F1 SERPENTINE RECEPTOR, CLASS H;
1999:  dq9n-A  2.4  7.6  128   310    5   CAEEL:AF-Q58AA1-F1 SERPENTINE RECEPTOR, CLASS XA;
2000:  dvx7-A  2.4  4.8  101   222    1   CAEEL:AF-Q23532-F1 CLAUDIN-LIKE IN CAENORHABDITIS;
2001:  d1d5-A  2.4 13.6  134  1327    7   CAEEL:AF-G5EG61-F1 P-GLYCOPROTEIN RELATED;
2002:  dybn-A  2.4  3.6   69   397    7   CAEEL:AF-O18172-F1 UNCHARACTERIZED PROTEIN;
2003:  d0fk-A  2.4  5.4  123   318   10   CAEEL:AF-O17899-F1 G_PROTEIN_RECEP_F1_2 DOMAIN-CONTAINING PROTEIN;
2004:  dvp1-A  2.4  9.3  106   544    3   CAEEL:AF-P91401-F1 DUF1716 DOMAIN-CONTAINING PROTEIN;
2005:  dtak-A  2.4  8.3  139   380    7   CAEEL:AF-Q20503-F1 UNCHARACTERIZED PROTEIN;
2006:  dtv3-A  2.4  8.7   69  1427   12   CAEEL:AF-G4SNP7-F1 DUMPY: SHORTER THAN WILD-TYPE;
2007:  dxx8-A  2.4 10.8   76   209   11   CAEEL:AF-A5PEX5-F1 PROTEIN LIN-7 HOMOLOG;
2008:  dpq6-A  2.4  6.4   86   329    9   CAEEL:AF-O17185-F1 TWO PORE POTASSIUM CHANNEL PROTEIN SUP-9;
2009:  dnw7-A  2.4  5.1   79   590   11   CAEEL:AF-Q19140-F1 SCAVENGER RECEPTOR (CD36 FAMILY) RELATED;
2010:  du91-A  2.4  4.4  111   159    7   CAEEL:AF-A0A3B1E4U6-F1 UNCHARACTERIZED PROTEIN;
2011:  dwvm-A  2.4  4.6   55   418    5   CAEEL:AF-O45111-F1 C2H2-TYPE DOMAIN-CONTAINING PROTEIN;
2012:  duus-A  2.4  9.4   85   942    4   CAEEL:AF-H2KZG7-F1 WD_REPEATS_REGION DOMAIN-CONTAINING PROTEIN;
2013:  dn7s-A  2.4  4.6  126   330    4   CAEEL:AF-Q9N4T7-F1 RING-TYPE DOMAIN-CONTAINING PROTEIN;
2014:  d0af-A  2.4  3.9  118   325   13   CAEEL:AF-Q19061-F1 SERPENTINE RECEPTOR CLASS DELTA-59;
2015:  ds5z-A  2.4  6.9  127   312    7   CAEEL:AF-Q22117-F1 UNCHARACTERIZED PROTEIN;
2016:  dm5m-A  2.4  7.2  137   326    5   CAEEL:AF-Q22594-F1 SERPENTINE RECEPTOR, CLASS D (DELTA);
2017:  dq1d-A  2.4  5.4  119   336    5   CAEEL:AF-G4SBH9-F1 SEVEN TM RECEPTOR;
2018:  dzrm-A  2.4  4.0   57   782    2   CAEEL:AF-Q23647-F1 HYPERSENSITIVE TO PORE-FORMING TOXIN PROTEIN 40;
2019:  dv78-A  2.4  5.5  124   348   10   CAEEL:AF-Q9TZF4-F1 SERPENTINE RECEPTOR, CLASS H;
2020:  dnhe-A  2.4  4.1   78   771    4   CAEEL:AF-G5EFD2-F1 KINASE SUPPRESSOR OF RAS A;
2021:  dnhy-A  2.4  4.2   63   413    2   CAEEL:AF-Q18194-F1 DYNACTIN COMPLEX COMPONENT;
2022:  dw05-A  2.4 13.2  119   760   11   CAEEL:AF-O62421-F1 SOLUTE CARRIER ORGANIC ANION TRANSPORTER FAMILY M
2023:  dwqo-A  2.4  5.9   75    90    3   CAEEL:AF-Q4R112-F1 UNCHARACTERIZED PROTEIN;
2024:  d1wp-A  2.4 13.8  148   728    6   CAEEL:AF-G5EBM5-F1 SODIUM-DEPENDENT TRANSPORTER SNF-5;
2025:  d1xo-A  2.4  4.9  103   734    7   CAEEL:AF-O45730-F1 PEROXISOMAL MEMBRANE PROTEIN RELATED;
2026:  dxpt-A  2.4  5.1  105   356    5   CAEEL:AF-Q9TXW1-F1 DUF19 DOMAIN-CONTAINING PROTEIN;
2027:  dnmq-A  2.4  5.1  125   889    2   CAEEL:AF-O01847-F1 DH DOMAIN-CONTAINING PROTEIN;
2028:  dnim-A  2.4  8.7  107   566    8   CAEEL:AF-Q21339-F1 SODIUM-DEPENDENT HIGH-AFFINITY DICARBOXYLATE TRAN
2029:  dp0c-A  2.4  9.0  121  1195    2   CAEEL:AF-Q95YA9-F1 C-CAP/COFACTOR C-LIKE DOMAIN-CONTAINING PROTEIN;
2030:  dx9w-A  2.4 12.1   73   212    4   CAEEL:AF-Q17680-F1 UNCHARACTERIZED PROTEIN;
2031:  dyoj-A  2.4  9.2  124  1149    3   CAEEL:AF-S6EZU2-F1 DH DOMAIN-CONTAINING PROTEIN;
2032:  dov0-A  2.4  5.3  108   330    6   CAEEL:AF-G5EBN3-F1 SERPENTINE RECEPTOR, CLASS H;
2033:  dwmo-A  2.4  4.4  102   194    2   CAEEL:AF-Q067X2-F1 UTERINE LUMIN EXPRESSED/LOCAILIZED;
2034:  dzqr-A  2.4  8.5   84   390    2   CAEEL:AF-Q22588-F1 NEUR_CHAN_LBD DOMAIN-CONTAINING PROTEIN;
2035:  dzia-A  2.4  8.9   64   259    8   CAEEL:AF-Q9XTU1-F1 PHOSPHORYL SERYL-TRNA (SER/SEC) KINASE;
2036:  dr74-A  2.4 12.6   93   652    3   CAEEL:AF-G5EDS5-F1 ANION TRANSPORTER SULP-2;
2037:  d01e-A  2.4  8.8  114   646    9   CAEEL:AF-Q21430-F1 PIX (PAK (P21-ACTIVATED KINASE) INTERACTING EXCHA
2038:  dn43-A  2.4  3.7   50   638    2   CAEEL:AF-G5EGI5-F1 FLR-1;
2039:  dwt2-A  2.4  6.5  124   313    6   CAEEL:AF-Q93540-F1 SLC (SOLUTE CARRIER) HOMOLOG;
2040:  dzn4-A  2.4  4.6   97   193    5   CAEEL:AF-H2L269-F1 UNCHARACTERIZED PROTEIN;
2041:  dn34-A  2.4  3.9   93   223    8   CAEEL:AF-Q9GP99-F1 UNCHARACTERIZED PROTEIN;
2042:  dwxo-A  2.4  9.7  108  1071    6   CAEEL:AF-G5EDU9-F1 PL48 DOMAIN-CONTAINING PROTEIN;
2043:  dwz3-A  2.4  9.3   81   502    7   CAEEL:AF-Q9BL48-F1 SET DOMAIN-CONTAINING PROTEIN;
2044:  dsex-A  2.4  5.8  135   348    6   CAEEL:AF-Q19552-F1 SERPENTINE RECEPTOR CLASS ALPHA-29;
2045:  dxea-A  2.4 21.7  150   632    5   CAEEL:AF-P34672-F1 BESTROPHIN HOMOLOG 24;
2046:  dn8k-A  2.4  9.6  122   235    9   CAEEL:AF-O01827-F1 UNCHARACTERIZED PROTEIN;
2047:  don6-A  2.4  8.5  121   407    5   CAEEL:AF-P34263-F1 UNCHARACTERIZED PROTEIN B0303.14;
2048:  dnwi-A  2.4  8.2   77    99    5   CAEEL:AF-A0A2C9C3F7-F1 UNCHARACTERIZED PROTEIN;
2049:  dnvy-A  2.4  5.7   86   646    9   CAEEL:AF-Q965T6-F1 KINESIN-LIKE PROTEIN KLP-20;
2050:  dvdc-A  2.4  6.0   66   106    6   CAEEL:AF-A8WHT2-F1 UNCHARACTERIZED PROTEIN;
2051:  dn0f-A  2.4 15.6  129   326    7   CAEEL:AF-Q9XXB2-F1 SERPENTINE RECEPTOR, CLASS H;
2052:  du8c-A  2.4 13.1   93   909    4   CAEEL:AF-O76618-F1 CYSTEINYL-TRNA SYNTHETASE;
2053:  dsio-A  2.4 14.4   65   176   11   CAEEL:AF-Q23186-F1 UNCHARACTERIZED PROTEIN;
2054:  drmx-A  2.4  4.4   98   147   11   CAEEL:AF-Q19993-F1 UNCHARACTERIZED PROTEIN;
2055:  dp2g-A  2.4  4.6   66   158    9   CAEEL:AF-Q17953-F1 UNCHARACTERIZED PROTEIN;
2056:  dqs6-A  2.4  7.9   83   208    7   CAEEL:AF-Q19511-F1 PHD DOMAIN-CONTAINING PROTEIN;
2057:  dzvp-A  2.4 10.3  129   345    5   CAEEL:AF-O45314-F1 SERPENTINE RECEPTOR, CLASS I;
2058:  dp0p-A  2.4  9.6   83   128    7   CAEEL:AF-A5A8R5-F1 UNCHARACTERIZED PROTEIN;
2059:  dr0z-A  2.4  3.3   70   360    9   CAEEL:AF-Q22541-F1 CATION DIFFUSION FACILITATOR FAMILY;
2060:  due3-A  2.4  9.1   71   111    7   CAEEL:AF-U4PMR9-F1 UNCHARACTERIZED PROTEIN;
2061:  dm5h-A  2.4 13.2   98   120    8   CAEEL:AF-Q22339-F1 UNCHARACTERIZED PROTEIN;
2062:  ds1o-A  2.4  9.2   95   829   13   CAEEL:AF-Q8WQB3-F1 AP-1 COMPLEX SUBUNIT GAMMA;
2063:  d0tw-A  2.4  7.7  101   716    6   CAEEL:AF-Q21153-F1 PROBABLE CALCIUM-BINDING MITOCHONDRIAL CARRIER K0
2064:  dssi-A  2.4  4.2   98   181    2   CAEEL:AF-Q7YTI7-F1 UNCHARACTERIZED PROTEIN;
2065:  duna-A  2.4  5.9  101   348    6   CAEEL:AF-G5EEC6-F1 UNCHARACTERIZED PROTEIN;
2066:  dyso-A  2.4  4.2  115   201    3   CAEEL:AF-Q22957-F1 UPF0376 PROTEIN F10G2.1;
2067:  dvj8-A  2.4  4.7   71   224    4   CAEEL:AF-A0A131MCN1-F1 UNCHARACTERIZED PROTEIN;
2068:  dz1k-A  2.4  5.2   94   964    3   CAEEL:AF-Q22528-F1 UNCHARACTERIZED PROTEIN;
2069:  dso5-A  2.4  5.4  103   223    7   CAEEL:AF-Q9U3M0-F1 UNCHARACTERIZED PROTEIN;
2070:  d1b9-A  2.4  9.6  101  1654    6   CAEEL:AF-Q7YSI9-F1 ADAPTER PROTEIN UNC-53;
2071:  dqv1-A  2.4  5.3  122   227    2   CAEEL:AF-Q7YWY4-F1 DUF19 DOMAIN-CONTAINING PROTEIN;
2072:  d0gd-A  2.4  5.8  127   377    9   CAEEL:AF-H2L274-F1 G_PROTEIN_RECEP_F1_2 DOMAIN-CONTAINING PROTEIN;
2073:  do2y-A  2.4  6.1   68  1499    1   CAEEL:AF-B6VQ93-F1 UNCHARACTERIZED PROTEIN;
2074:  dv3n-A  2.4  6.4  125   350    9   CAEEL:AF-Q18568-F1 SEVEN TM RECEPTOR;
2075:  dn51-A  2.4  6.5  144   397    6   CAEEL:AF-Q5CCI8-F1 SERPENTINE RECEPTOR, CLASS B (BETA);
2076:  dwqd-A  2.4  5.2   65   221    5   CAEEL:AF-Q22459-F1 HOMEOBOX DOMAIN-CONTAINING PROTEIN;
2077:  dvft-A  2.4  8.8   92   242   11   CAEEL:AF-Q9XXE1-F1 UNCHARACTERIZED PROTEIN;
2078:  dnja-A  2.4  4.6   83   142    6   CAEEL:AF-Q8MYM9-F1 COA8 FAMILY PROTEIN Y39B6A.34, MITOCHONDRIAL;
2079:  dody-A  2.4  4.7  111   323    7   CAEEL:AF-O16491-F1 SERPENTINE RECEPTOR, CLASS T;
2080:  dwwk-A  2.4  4.7  105   263    3   CAEEL:AF-H2L022-F1 DUF19 DOMAIN-CONTAINING PROTEIN;
2081:  dsqy-A  2.4  4.2  123   342    6   CAEEL:AF-Q9N2S6-F1 SEVEN TM RECEPTOR;
2082:  dx4k-A  2.4 11.2   93   603    6   CAEEL:AF-Q17532-F1 FAST (FAST) KINASE RELATED;
2083:  d1oy-A  2.4  8.5  120   640    7   CAEEL:AF-Q95ZR2-F1 UNCHARACTERIZED PROTEIN;
2084:  dptk-A  2.4  6.5   95   529   11   CAEEL:AF-P47207-F1 T-COMPLEX PROTEIN 1 SUBUNIT BETA;
2085:  dz1a-A  2.4 11.0   61    80    5   CAEEL:AF-Q4R144-F1 UNCHARACTERIZED PROTEIN;
2086:  dwyu-A  2.4  7.2  102   281    9   CAEEL:AF-G5EFP6-F1 SERPENTINE RECEPTOR, CLASS Z;
2087:  dm9m-A  2.4  6.4  123   346    7   CAEEL:AF-Q21937-F1 SEVEN TM RECEPTOR;
2088:  dxdg-A  2.4 23.8   96   702    8   CAEEL:AF-Q21209-F1 BRCA1-ASSOCIATED RING DOMAIN PROTEIN 1;
2089:  dnxg-A  2.4 11.7  142  1022    6   CAEEL:AF-O45813-F1 TRANSPORTER;
2090:  dzr3-A  2.4 10.4   97   423    7   CAEEL:AF-Q17817-F1 UNCHARACTERIZED PROTEIN;
2091:  dq6h-A  2.4  4.3   72   147    6   CAEEL:AF-P34677-F1 UNCHARACTERIZED PROTEIN ZK688.7;
2092:  dukj-A  2.4 22.4  147   540    5   CAEEL:AF-Q18303-F1 BESTROPHIN HOMOLOG;
2093:  dypv-A  2.4 19.0  139   510    5   CAEEL:AF-H2KZQ6-F1 UNCHARACTERIZED PROTEIN;
2094:  d1uw-A  2.4  9.8   70   319   10   CAEEL:AF-Q21396-F1 LIN-8 DOMAIN CONTAINING;
2095:  d0np-A  2.4  9.0   71   123   14   CAEEL:AF-Q2V077-F1 UNCHARACTERIZED PROTEIN;
2096:  duok-A  2.4  6.4  125   337    6   CAEEL:AF-Q19474-F1 SERPENTINE RECEPTOR CLASS DELTA-50;
2097:  dyjq-A  2.4 14.1  135  1232    7   CAEEL:AF-A0A4V0IKG6-F1 PROTEIN KINASE DOMAIN-CONTAINING PROTEIN;
2098:  dyj5-A  2.4  6.0  125   268    6   CAEEL:AF-O45999-F1 UNCHARACTERIZED PROTEIN;
2099:  dz2r-A  2.4 12.6   86   767    9   CAEEL:AF-Q9N3S7-F1 HISTONE ACETYLTRANSFERASE;
2100:  dnaj-A  2.4  9.8   59   305   10   CAEEL:AF-Q4PIU0-F1 PROTEIN KINASE DOMAIN-CONTAINING PROTEIN;
2101:  duz8-A  2.4 11.6  106   467    6   CAEEL:AF-Q17586-F1 METAL TRANSPORTER CNNM-4;
2102:  dzvt-A  2.4  7.3  148  1074    6   CAEEL:AF-G5EBH1-F1 PROBABLE PHOSPHOLIPID-TRANSPORTING ATPASE TAT-5;
2103:  dsr6-A  2.4  9.1   88   150    2   CAEEL:AF-Q2AAC5-F1 UNCHARACTERIZED PROTEIN;
2104:  dv14-A  2.4 14.4  144   362    8   CAEEL:AF-O02043-F1 G_PROTEIN_RECEP_F1_2 DOMAIN-CONTAINING PROTEIN;
2105:  dz0h-A  2.4  4.9   70   251    9   CAEEL:AF-Q19531-F1 UNCHARACTERIZED PROTEIN;
2106:  dwel-A  2.4  8.7  136   568    7   CAEEL:AF-Q23435-F1 TWIK FAMILY OF POTASSIUM CHANNELS PROTEIN 9;
2107:  d0ee-A  2.4  4.5  120   339   13   CAEEL:AF-P54129-F1 SERPENTINE RECEPTOR CLASS GAMMA-7;
2108:  dt2f-A  2.4  8.4  129   412    2   CAEEL:AF-Q22781-F1 ACYL COA DEHYDROGENASE;
2109:  doou-A  2.4  5.7  142   472    6   CAEEL:AF-Q9GYJ9-F1 PX DOMAIN-CONTAINING PROTEIN;
2110:  dy3b-A  2.4  9.4  142   307    6   CAEEL:AF-P90823-F1 7TM_GPCR_SRX DOMAIN-CONTAINING PROTEIN;
2111:  dtz0-A  2.4  4.6   94   906    7   CAEEL:AF-Q18581-F1 INACTIVE ANGIOTENSIN-CONVERTING ENZYME-RELATED PR
2112:  d1i2-A  2.4  9.7   72   445    4   CAEEL:AF-O16511-F1 ACTIVATED IN BLOCKED UNFOLDED PROTEIN RESPONSE;
2113:  dubg-A  2.4  5.6   66   757    8   CAEEL:AF-H2KY62-F1 UNCHARACTERIZED PROTEIN;
2114:  dwr0-A  2.4  6.6  120   384    8   CAEEL:AF-K8ESG8-F1 UNCHARACTERIZED PROTEIN;
2115:  dqtm-A  2.4  7.5  121   191    7   CAEEL:AF-Q7YTP5-F1 UNCHARACTERIZED PROTEIN;
2116:  d1ky-A  2.4  9.2  123   728    6   CAEEL:AF-Q95ZT3-F1 SOLUTE CARRIER ORGANIC ANION TRANSPORTER FAMILY M
2117:  dqx1-A  2.4  9.4  127   337    6   CAEEL:AF-Q9U312-F1 G_PROTEIN_RECEP_F1_2 DOMAIN-CONTAINING PROTEIN;
2118:  dui8-A  2.4  9.0  139  1087    6   CAEEL:AF-Q18968-F1 STEROL REGULATORY ELEMENT-BINDING PROTEIN CLEAVAG
2119:  dtlk-A  2.4  7.7  113   313   11   CAEEL:AF-A0A4V0IK78-F1 PALMITOYLTRANSFERASE;
2120:  dsez-A  2.4  5.0  117   335    3   CAEEL:AF-Q19556-F1 SERPENTINE RECEPTOR, CLASS T;
2121:  dxzi-A  2.4  5.2  133   348    8   CAEEL:AF-Q27GU4-F1 UNCHARACTERIZED PROTEIN;
2122:  dnv8-A  2.4  9.7  121   527   11   CAEEL:AF-P24896-F1 NADH-UBIQUINONE OXIDOREDUCTASE CHAIN 5;
2123:  dw5o-A  2.4  5.4   74   153    9   CAEEL:AF-Q20102-F1 UNCHARACTERIZED PROTEIN;
2124:  dwj9-A  2.4 12.8  111   345    9   CAEEL:AF-O01630-F1 MAJOR SPERM PROTEIN;
2125:  dx2z-A  2.4  9.9  140  1519    6   CAEEL:AF-A0A2X0RDZ3-F1 TWIK FAMILY OF POTASSIUM CHANNELS;
2126:  d1ui-A  2.4  5.2  106   307    6   CAEEL:AF-P90821-F1 G_PROTEIN_RECEP_F1_2 DOMAIN-CONTAINING PROTEIN;
2127:  dv97-A  2.4  3.8   59   200    2   CAEEL:AF-Q21366-F1 UNCHARACTERIZED PROTEIN;
2128:  d00c-A  2.4  9.2  134   630    6   CAEEL:AF-Q22225-F1 UNCHARACTERIZED PROTEIN;
2129:  dvc6-A  2.4  7.2   93   198    3   CAEEL:AF-B1Q251-F1 UNCHARACTERIZED PROTEIN;
2130:  dz44-A  2.4  4.7  105   220    9   CAEEL:AF-O17891-F1 UNCHARACTERIZED PROTEIN;
2131:  drgf-A  2.4  6.3  110   198    5   CAEEL:AF-A8W7W0-F1 UNCHARACTERIZED PROTEIN;
2132:  dz79-A  2.4  3.7   68   607    4   CAEEL:AF-G5EC99-F1 DUF148 DOMAIN-CONTAINING PROTEIN;
2133:  ds6h-A  2.4  2.9   49   115   10   CAEEL:AF-G1K0Y7-F1 UNCHARACTERIZED PROTEIN;
2134:  dmyf-A  2.4  4.1   68   581    7   CAEEL:AF-Q22620-F1 PROLYL-TRNA SYNTHETASE;
2135:  drh9-A  2.4  7.5   86   259    6   CAEEL:AF-Q7YTL1-F1 UNCHARACTERIZED PROTEIN;
2136:  dqbw-A  2.4  9.1   64   150    6   CAEEL:AF-Q18359-F1 PROBABLE NADH DEHYDROGENASE  1 ALPHA
2137:  dsu7-A  2.4  6.3   61   196    3   CAEEL:AF-Q19666-F1 CX DOMAIN-CONTAINING PROTEIN;
2138:  d1x1-A  2.4  8.5   79   298   11   CAEEL:AF-Q21256-F1 UNCHARACTERIZED PROTEIN;
2139:  dsbt-A  2.4 11.1  133   421    7   CAEEL:AF-Q56VX9-F1 UNCHARACTERIZED PROTEIN;
2140:  dtio-A  2.4  5.1  103   342    6   CAEEL:AF-A0A0K3ART6-F1 SERPENTINE RECEPTOR, CLASS H;
2141:  dm5a-A  2.4  5.3  100   218    2   CAEEL:AF-Q86S58-F1 GLUTATHIONE S-TRANSFERASE;
2142:  dzii-A  2.4  4.9   97   137   13   CAEEL:AF-Q9U3J2-F1 UNCHARACTERIZED PROTEIN;
2143:  dn6s-A  2.4  7.0   63   388    8   CAEEL:AF-O44606-F1 PRION-LIKE-(Q/N-RICH)-DOMAIN-BEARING PROTEIN;
2144:  drgc-A  2.4  8.7  124   337   11   CAEEL:AF-G5EBI9-F1 CYTOCHROME B5 HEME-BINDING DOMAIN-CONTAINING PROT
2145:  d1s0-A  2.4  4.4   58    91    2   CAEEL:AF-Q9XVJ8-F1 UNCHARACTERIZED PROTEIN;
2146:  dte8-A  2.4  5.9   63   191   10   CAEEL:AF-Q93171-F1 J DOMAIN-CONTAINING PROTEIN;
2147:  dvkq-A  2.4  4.8   76   238    7   CAEEL:AF-Q17659-F1 UNCHARACTERIZED PROTEIN;
2148:  dtc8-A  2.4 15.3   57   267    5   CAEEL:AF-O45925-F1 ZF-3CXXC DOMAIN-CONTAINING PROTEIN;
2149:  dvhp-A  2.4  8.1  137   630    7   CAEEL:AF-P91149-F1 EXOCYST COMPLEX COMPONENT 7;
2150:  dn1o-A  2.4  3.5   63   424   11   CAEEL:AF-Q9U2A7-F1 MAJOR SPERM PROTEIN;
2151:  drin-A  2.4  6.3  100   169    7   CAEEL:AF-Q9BL23-F1 ENHANCER OF AKT-1 NULL;
2152:  drhj-A  2.4  8.0  111   194    6   CAEEL:AF-Q23393-F1 UNCHARACTERIZED PROTEIN;
2153:  dynh-A  2.4 15.5  105   215    8   CAEEL:AF-O02152-F1 UNCHARACTERIZED PROTEIN;
2154:  dsbu-A  2.4  4.5   87   520    3   CAEEL:AF-O62433-F1 GB1/RHD3-TYPE G DOMAIN-CONTAINING PROTEIN;
2155:  dskj-A  2.4  6.4  128   347    9   CAEEL:AF-Q22547-F1 SEVEN TM RECEPTOR;
2156:  dpzf-A  2.4  5.2  108  2553    7   CAEEL:AF-G5EGK1-F1 TALIN;
2157:  dp26-A  2.4  7.4  102   774    9   CAEEL:AF-Q17461-F1 DC_STAMP DOMAIN-CONTAINING PROTEIN;
2158:  dw87-A  2.4  6.9  130   384   11   CAEEL:AF-Q9N441-F1 G_PROTEIN_RECEP_F1_2 DOMAIN-CONTAINING PROTEIN;
2159:  dnv4-A  2.4  4.3   93   229    0   CAEEL:AF-O18307-F1 HD DOMAIN-CONTAINING PROTEIN;
2160:  dsdk-A  2.4  9.4  128   565   12   CAEEL:AF-H2KYE9-F1 PALMITOYLTRANSFERASE;
2161:  dobj-A  2.4 14.4  139   330    6   CAEEL:AF-O62081-F1 SERPENTINE RECEPTOR, CLASS XA;
2162:  dnet-A  2.4  7.6  119   350    2   CAEEL:AF-O62049-F1 UNCHARACTERIZED PROTEIN;
2163:  dx7s-A  2.4 23.1  156   612    7   CAEEL:AF-O17206-F1 BESTROPHIN HOMOLOG;
2164:  dypx-A  2.4  4.8  124   329    4   CAEEL:AF-Q9TY08-F1 T-SNARE COILED-COIL HOMOLOGY DOMAIN-CONTAINING PR
2165:  duz0-A  2.4  4.6   69   166   10   CAEEL:AF-Q93533-F1 CALCIUM CHANNEL FLOWER;
2166:  dr70-A  2.4  5.3  108   333   13   CAEEL:AF-Q20814-F1 SERPENTINE RECEPTOR, CLASS H;
2167:  d0i4-A  2.4  5.0   67   187   10   CAEEL:AF-Q17919-F1 UNCHARACTERIZED PROTEIN;
2168:  dvao-A  2.4  5.4  124   391    7   CAEEL:AF-Q9N5N5-F1 G_PROTEIN_RECEP_F1_2 DOMAIN-CONTAINING PROTEIN;
2169:  dx2y-A  2.4  8.0  119   355    9   CAEEL:AF-Q09213-F1 SERPENTINE RECEPTOR CLASS EPSILON-1;
2170:  dvcr-A  2.4  4.0   64   530    5   CAEEL:AF-Q9XX90-F1 UNCHARACTERIZED PROTEIN;
2171:  dwz4-A  2.4  9.5   81   422    2   CAEEL:AF-Q19351-F1 PROTON-GATED ION CHANNEL SUBUNIT PBO-6;
2172:  d0a6-A  2.4  7.1  114   485    5   CAEEL:AF-Q9NA31-F1 RBR-TYPE E3 UBIQUITIN TRANSFERASE;
2173:  dtr7-A  2.4 12.2  106   463    8   CAEEL:AF-Q17665-F1 UNCHARACTERIZED PROTEIN;
2174:  dzc3-A  2.4  8.0  129   403    9   CAEEL:AF-Q7JPB1-F1 G_PROTEIN_RECEP_F1_2 DOMAIN-CONTAINING PROTEIN;
2175:  dw18-A  2.4  4.2  122   353    8   CAEEL:AF-O45803-F1 SEVEN TM RECEPTOR;
2176:  dy3g-A  2.4  4.5   95   492    4   CAEEL:AF-Q23626-F1 MFS DOMAIN-CONTAINING PROTEIN;
2177:  dzby-A  2.4  6.2  102  1092    5   CAEEL:AF-Q9N5V3-F1 IMPORTIN N-TERMINAL DOMAIN-CONTAINING PROTEIN;
2178:  dmzq-A  2.4  5.0  123   272    5   CAEEL:AF-Q18611-F1 UNCHARACTERIZED PROTEIN;
2179:  dxks-A  2.4 13.8   91   499    7   CAEEL:AF-A0A4V0INI0-F1 UNCHARACTERIZED PROTEIN;
2180:  dw8a-A  2.4  7.1  119   790    8   CAEEL:AF-G5EE29-F1 TRP-CHANNEL-LIKE;
2181:  dnsg-A  2.4 15.3   96   923    5   CAEEL:AF-H2L033-F1 DIMER_TNP_HAT DOMAIN-CONTAINING PROTEIN;
2182:  dv4u-A  2.4  4.2   86   574   12   CAEEL:AF-Q95QT8-F1 INTRAFLAGELLAR TRANSPORT PROTEIN 56 HOMOLOG;
2183:  dtwb-A  2.4 10.3  100   512    6   CAEEL:AF-O62095-F1 BESTROPHIN HOMOLOG;
2184:  d12u-A  2.4  5.0  101   873    7   CAEEL:AF-H2KZ16-F1 TRESLIN (TRESLIN) HOMOLOG;
2185:  dpa4-A  2.4 11.4  121   450    7   CAEEL:AF-Q93871-F1 EQUILIBRATIVE NUCLEOSIDE TRANSPORTER;
2186:  dxo3-A  2.4  4.7  116   778   13   CAEEL:AF-P91136-F1 NUCLEOLAR COMPLEX PROTEIN 3 HOMOLOG;
2187:  dzm6-A  2.4  7.2   84   429    7   CAEEL:AF-Q18276-F1 SAPOSIN-LIKE PROTEIN FAMILY;
2188:  dsmv-A  2.4  6.3   72   167    6   CAEEL:AF-Q9GUJ1-F1 UNCHARACTERIZED PROTEIN;
2189:  dvto-A  2.3 11.6  108   289    6   CAEEL:AF-O61754-F1 UNCHARACTERIZED PROTEIN;
2190:  d0nq-A  2.3  5.8  112   206    3   CAEEL:AF-Q21743-F1 PROBABLE GLUTATHIONE S-TRANSFERASE 9;
2191:  d1j3-A  2.3 13.8  102   883    4   CAEEL:AF-Q9U353-F1 UNCHARACTERIZED PROTEIN;
2192:  dm2m-A  2.3 12.0   60   331    5   CAEEL:AF-O17151-F1 LIN-8 DOMAIN CONTAINING;
2193:  dxlx-A  2.3  4.3   44   460    9   CAEEL:AF-Q10946-F1 CWF19-LIKE PROTEIN 2 HOMOLOG;
2194:  dtbq-A  2.3  6.6  108   534   10   CAEEL:AF-Q18556-F1 ACETYLCHOLINE RECEPTOR;
2195:  d0nv-A  2.3 10.3   78   436    6   CAEEL:AF-Q22918-F1 EUKARYOTIC TRANSLATION INITIATION FACTOR 5;
2196:  dr98-A  2.3  6.1  128   369   11   CAEEL:AF-Q9XWL4-F1 G_PROTEIN_RECEP_F1_2 DOMAIN-CONTAINING PROTEIN;
2197:  dwzr-A  2.3  5.8  109   275   10   CAEEL:AF-Q19430-F1 NEURONAL MEMBRANE GLYCOPROTEIN;
2198:  ds0k-A  2.3  4.9  105   161    9   CAEEL:AF-Q22921-F1 UNCHARACTERIZED PROTEIN;
2199:  dy2d-A  2.3  3.7   59    67    5   CAEEL:AF-P91008-F1 UNCHARACTERIZED PROTEIN;
2200:  dr2j-A  2.3  8.3  125   296    6   CAEEL:AF-Q20713-F1 UNCHARACTERIZED PROTEIN;
2201:  dpsj-A  2.3  6.4  127   367   10   CAEEL:AF-Q966B3-F1 SEVEN TM RECEPTOR;
2202:  dxc9-A  2.3  4.5   71   221    6   CAEEL:AF-Q18875-F1 RING-TYPE DOMAIN-CONTAINING PROTEIN;
2203:  dski-A  2.3  5.5   74   152    5   CAEEL:AF-E2JL08-F1 UNCHARACTERIZED PROTEIN;
2204:  dn36-A  2.3 11.5  128   333    8   CAEEL:AF-A0A078BPE5-F1 PROTEIN CONTAINING ALS2CR12 (ALS2CR12) SIGNATU
2205:  dpis-A  2.3  6.8  125   349    2   CAEEL:AF-Q22521-F1 SEVEN TM RECEPTOR;
2206:  dzud-A  2.3  4.8   63   932    8   CAEEL:AF-Q8I4M6-F1 WH1 DOMAIN-CONTAINING PROTEIN;
2207:  d13c-A  2.3  5.5   80   195    4   CAEEL:AF-G5EGC1-F1 UNCHARACTERIZED PROTEIN;
2208:  dyqr-A  2.3  5.2  110   206    9   CAEEL:AF-P91254-F1 PROBABLE GLUTATHIONE S-TRANSFERASE 8;
2209:  drhx-A  2.3  6.2  120   320    7   CAEEL:AF-Q9N549-F1 SERPENTINE RECEPTOR, CLASS I;
2210:  dq33-A  2.3  5.4   74   229    7   CAEEL:AF-E2JKZ3-F1 UNCHARACTERIZED PROTEIN;
2211:  dsnu-A  2.3 14.6   82   286    7   CAEEL:AF-A0A0M7REP1-F1 C2H2-TYPE DOMAIN-CONTAINING PROTEIN;
2212:  dsh6-A  2.3 11.9  129   366    4   CAEEL:AF-Q20005-F1 BAR DOMAIN-CONTAINING PROTEIN;
2213:  dtqj-A  2.3  6.6  120   329    9   CAEEL:AF-O18071-F1 SERPENTINE RECEPTOR, CLASS H;
2214:  dyiz-A  2.3 10.0  131  1058    3   CAEEL:AF-Q22639-F1 VACUOLAR PROTEIN SORTING-ASSOCIATED PROTEIN 54;
2215:  dxdt-A  2.3  5.9  111   238    6   CAEEL:AF-E3CTG4-F1 SERPENTINE RECEPTOR, CLASS J;
2216:  dpk2-A  2.3  4.2   81  1322   10   CAEEL:AF-G5ECD6-F1 CHITIN SYNTHASE CHS-1;
2217:  dnhc-A  2.3 11.0   91   343    9   CAEEL:AF-Q22522-F1 BTB DOMAIN-CONTAINING PROTEIN;
2218:  dx6q-A  2.3 13.3   87   582   13   CAEEL:AF-G5EC30-F1 ANION TRANSPORTER SULP-7D;
2219:  dyxs-A  2.3  7.3   76   535    7   CAEEL:AF-Q9TZS5-F1 T-COMPLEX PROTEIN 1 SUBUNIT ETA;
2220:  dwoq-A  2.3  6.5  125   328    6   CAEEL:AF-Q9TYL7-F1 SERPENTINE RECEPTOR CLASS GAMMA;
2221:  duvg-A  2.3 10.3  123   281    7   CAEEL:AF-Q5FC72-F1 TWIK FAMILY OF POTASSIUM CHANNELS;
2222:  dm6v-A  2.3  6.5   58    73   14   CAEEL:AF-Q8WQE6-F1 PROTEIN KISH;
2223:  dwos-A  2.3 14.3   81   397   10   CAEEL:AF-Q9XTV3-F1 NON-STRUCTURAL MAINTENANCE OF CHROMOSOMES ELEMENT
2224:  dp8x-A  2.3  5.5  126   937    7   CAEEL:AF-G5EBV8-F1 ANK_REP_REGION DOMAIN-CONTAINING PROTEIN;
2225:  dxrl-A  2.3  4.3   55   168    2   CAEEL:AF-A0A131MDG3-F1 PHD DOMAIN-CONTAINING PROTEIN;
2226:  dqk4-A  2.3  4.5  109   406    3   CAEEL:AF-Q18826-F1 PROTEIN CONTAINING ALS2CR12 (ALS2CR12) SIGNATURE;
2227:  dvn4-A  2.3 12.6  142  1235    9   CAEEL:AF-H8ESD5-F1 NA-K-CL COTRANSPORTER HOMOLOG;
2228:  dnfh-A  2.3 11.0   92   450    4   CAEEL:AF-Q65XY1-F1 UNCHARACTERIZED PROTEIN;
2229:  dzgk-A  2.3  5.9  130   306   10   CAEEL:AF-O17571-F1 SEVEN TM RECEPTOR;
2230:  dy3q-A  2.3  4.5  107   284    6   CAEEL:AF-Q9XXK0-F1 SERPENTINE RECEPTOR, CLASS BC (CLASS B-LIKE);
2231:  d1pr-A  2.3  7.2  127   351    6   CAEEL:AF-O16326-F1 SEVEN TM RECEPTOR;
2232:  dqyq-A  2.3  7.8   82   200   11   CAEEL:AF-Q09978-F1 UNCHARACTERIZED PROTEIN;
2233:  d0u8-A  2.3  3.8   79   151    3   CAEEL:AF-O18088-F1 DUF19 DOMAIN-CONTAINING PROTEIN;
2234:  dmzs-A  2.3  7.8  102   388    5   CAEEL:AF-Q9U210-F1 UNCHARACTERIZED PROTEIN;
2235:  du40-A  2.3  5.4   74   138    3   CAEEL:AF-Q9GYG6-F1 UNCHARACTERIZED PROTEIN;
2236:  du4y-A  2.3  4.6   84   192   11   CAEEL:AF-Q17890-F1 UNCHARACTERIZED PROTEIN;
2237:  d1db-A  2.3  9.6   91   145   10   CAEEL:AF-H2L0K6-F1 UNCHARACTERIZED PROTEIN;
2238:  dvs9-A  2.3  7.5  131   379   14   CAEEL:AF-O18053-F1 G_PROTEIN_RECEP_F1_2 DOMAIN-CONTAINING PROTEIN;
2239:  drc8-A  2.3  4.0   60    99    8   CAEEL:AF-Q17776-F1 UNCHARACTERIZED PROTEIN;
2240:  dx4a-A  2.3  6.4  119   344    9   CAEEL:AF-Q19549-F1 SERPENTINE RECEPTOR CLASS ALPHA-27;
2241:  drxt-A  2.3  6.1   81   451    5   CAEEL:AF-H2L006-F1 TETRASPANIN-14;
2242:  dqwn-A  2.3  4.9  100   807    7   CAEEL:AF-Q9U275-F1 HALF TRANSPORTER (PGP RELATED);
2243:  dxs2-A  2.3  6.6  126   403    6   CAEEL:AF-Q22485-F1 G_PROTEIN_RECEP_F1_2 DOMAIN-CONTAINING PROTEIN;
2244:  dxcm-A  2.3  7.3  131   340    5   CAEEL:AF-O16396-F1 SEVEN TM RECEPTOR;
2245:  d0m3-A  2.3 13.8  126   315    9   CAEEL:AF-Q9XVK3-F1 7TM_GPCR_SRX DOMAIN-CONTAINING PROTEIN;
2246:  dzuu-A  2.3  6.1   93  1743    3   CAEEL:AF-Q18038-F1 UNCHARACTERIZED PROTEIN;
2247:  duuk-A  2.3  5.5   79   113    9   CAEEL:AF-Q19615-F1 UNCHARACTERIZED PROTEIN;
2248:  dwsb-A  2.3 12.7   93  1008    8   CAEEL:AF-O45244-F1 PROBABLE PRE-MRNA-SPLICING FACTOR ATP-DEPENDENT R
2249:  dqs8-A  2.3  5.1  108   209    6   CAEEL:AF-Q9NAB3-F1 GLUTATHIONE S-TRANSFERASE;
2250:  dpg5-A  2.3  7.9  137   771    8   CAEEL:AF-Q20026-F1 CHOLINE TRANSPORTER-LIKE PROTEIN 1;
2251:  dr50-A  2.3 15.0   95   157    3   CAEEL:AF-Q9N2X7-F1 UNCHARACTERIZED PROTEIN;
2252:  dupz-A  2.3  5.3  107   188    7   CAEEL:AF-O16115-F1 GLUTATHIONE S-TRANSFERASE 2;
2253:  dryf-A  2.3 11.9   92   512   10   CAEEL:AF-Q9XTW2-F1 EXTRACELLULAR SERINE/THREONINE PROTEIN KINASE CEF
2254:  dnqu-A  2.3  4.4  108   214    6   CAEEL:AF-Q9N4H6-F1 MALEYLACETOACETATE ISOMERASE;
2255:  dnse-A  2.3  5.9  122   357    6   CAEEL:AF-Q9GUD1-F1 SEVEN TM RECEPTOR;
2256:  dw4v-A  2.3  8.0  120   507    5   CAEEL:AF-H2KZ27-F1 MAJOR FACILITATOR SUPERFAMILY DOMAIN CONTAINING H
2257:  dn5t-A  2.3  5.9  127   347    6   CAEEL:AF-O16935-F1 SEVEN TM RECEPTOR;
2258:  dqx9-A  2.3  6.7   88   139    5   CAEEL:AF-A0A131MD88-F1 UNCHARACTERIZED PROTEIN;
2259:  dxk3-A  2.3  5.3   77   276    8   CAEEL:AF-Q93730-F1 UNCHARACTERIZED PROTEIN;
2260:  dowu-A  2.3  6.6  123   352    7   CAEEL:AF-O17400-F1 SERPENTINE RECEPTOR, CLASS H;
2261:  dr76-A  2.3  6.9  104   210    5   CAEEL:AF-Q11071-F1 UNCHARACTERIZED PROTEIN B0416.3;
2262:  dtdc-A  2.3  4.7   92   416    9   CAEEL:AF-P34481-F1 PROBABLE 26S PROTEASOME REGULATORY SUBUNIT RPN-6.
2263:  dxx2-A  2.3 22.1   74   285   12   CAEEL:AF-Q22849-F1 UNCHARACTERIZED PROTEIN;
2264:  drg0-A  2.3  7.7  143   349    6   CAEEL:AF-Q8I7K6-F1 G_PROTEIN_RECEP_F1_2 DOMAIN-CONTAINING PROTEIN;
2265:  dti5-A  2.3  6.0  124   339   10   CAEEL:AF-Q18364-F1 SERPENTINE RECEPTOR, CLASS U;
2266:  d1fy-A  2.3 10.3   89   376    6   CAEEL:AF-Q09315-F1 PUTATIVE CYTOSOLIC 5'-NUCLEOTIDASE 3;
2267:  d12q-A  2.3  4.7   98   508    9   CAEEL:AF-Q9UAR0-F1 UNCHARACTERIZED PROTEIN;
2268:  ds3l-A  2.3  5.8   85  2245    2   CAEEL:AF-G4RT15-F1 PECANEX-LIKE PROTEIN;
2269:  ds7h-A  2.3  5.4  129   266    7   CAEEL:AF-Q19536-F1 CPG4 DOMAIN-CONTAINING PROTEIN;
2270:  d1ca-A  2.3  5.1   94   523    3   CAEEL:AF-H2KZP8-F1 GLUCURONOSYLTRANSFERASE;
2271:  dty1-A  2.3  6.7   54   101    7   CAEEL:AF-Q11099-F1 PROTEIN SNET-1;
2272:  dwgk-A  2.3  7.3   81   132    2   CAEEL:AF-D7SFL8-F1 UNCHARACTERIZED PROTEIN;
2273:  dtmw-A  2.3  6.3   71   191    3   CAEEL:AF-O01431-F1 UNCHARACTERIZED PROTEIN;
2274:  dyq0-A  2.3  6.2   75   560    8   CAEEL:AF-Q19344-F1 SCAVENGER RECEPTOR (CD36 FAMILY) RELATED;
2275:  dqv4-A  2.3  6.3  101   444    9   CAEEL:AF-O45891-F1 TWIK FAMILY OF POTASSIUM CHANNELS;
2276:  dmww-A  2.3 12.5  106   531    3   CAEEL:AF-P46562-F1 PUTATIVE ALDEHYDE DEHYDROGENASE FAMILY 7 MEMBER A
2277:  dwu2-A  2.3 17.1   74   455    4   CAEEL:AF-O16999-F1 ZINC FINGER PROTEIN ZPR1 HOMOLOG;
2278:  d1ll-A  2.3  9.1   93   108    2   CAEEL:AF-O45319-F1 MITOCHONDRIAL IMPORT INNER MEMBRANE TRANSLOCASE S
2279:  dyfy-A  2.3  5.4   99   453    7   CAEEL:AF-Q94307-F1 MFS DOMAIN-CONTAINING PROTEIN;
2280:  dqgg-A  2.3 10.3   67   844   10   CAEEL:AF-Q8MXV8-F1 PBPE DOMAIN-CONTAINING PROTEIN;
2281:  dp0k-A  2.3  5.9  114   342    7   CAEEL:AF-O18115-F1 SEVEN TM RECEPTOR;
2282:  dnlc-A  2.3  5.7  122   407    8   CAEEL:AF-Q95XM8-F1 MFS DOMAIN-CONTAINING PROTEIN;
2283:  dzxo-A  2.3  5.1   81   277   10   CAEEL:AF-O17181-F1 UNCHARACTERIZED PROTEIN;
2284:  drir-A  2.3  5.9   81   214    4   CAEEL:AF-G5EDB8-F1 VHA-4;
2285:  dx8n-A  2.3  6.7  141   333    8   CAEEL:AF-Q9XVP3-F1 SERPENTINE RECEPTOR, CLASS A (ALPHA);
2286:  dzag-A  2.3 16.2   81   441    5   CAEEL:AF-G5EF77-F1 SERYL-TRNA SYNTHETASE;
2287:  dw7l-A  2.3  8.1  135   334    9   CAEEL:AF-Q8ITX5-F1 SERPENTINE RECEPTOR, CLASS Z;
2288:  dzkw-A  2.3  4.7  118   954    5   CAEEL:AF-Q18602-F1 RELATED TO YEAST VACUOLAR PROTEIN SORTING FACTOR;
2289:  dm8u-A  2.3  7.4  112   389    8   CAEEL:AF-A5JYS3-F1 NEUR_CHAN_LBD DOMAIN-CONTAINING PROTEIN;
2290:  dmwi-A  2.3  5.6  121   313    5   CAEEL:AF-G5EBF9-F1 G_PROTEIN_RECEP_F1_2 DOMAIN-CONTAINING PROTEIN;
2291:  d1ee-A  2.3  6.3  134   351    8   CAEEL:AF-P83260-F1 SERPENTINE RECEPTOR CLASS BETA-8/9;
2292:  dv7k-A  2.3  6.0   69   258    7   CAEEL:AF-Q9U1X7-F1 PHOSDUCIN DOMAIN-CONTAINING PROTEIN;
2293:  dz4j-A  2.3  5.7   72   139   10   CAEEL:AF-Q10034-F1 UNCHARACTERIZED PROTEIN F15G9.2;
2294:  dn55-A  2.3  6.4  123   367    4   CAEEL:AF-Q966B4-F1 SEVEN TM RECEPTOR;
2295:  d1qq-A  2.3 11.4  147  1265    5   CAEEL:AF-Q400L7-F1 UNCHARACTERIZED PROTEIN;
2296:  dyvu-A  2.3 25.7  114   917    7   CAEEL:AF-X5LV90-F1 WSN DOMAIN-CONTAINING PROTEIN;
2297:  dwdg-A  2.3  7.0   91   796    4   CAEEL:AF-Q9BIF4-F1 EHS-1;
2298:  dpaq-A  2.3  6.3   81   179    6   CAEEL:AF-Q23203-F1 CYSTEINE-RICH HYDROPHOBIC PROTEIN;
2299:  dwaj-A  2.3  8.0   88   181    8   CAEEL:AF-A3FPI3-F1 UNCHARACTERIZED PROTEIN;
2300:  dpya-A  2.3 11.8  123   355    4   CAEEL:AF-Q9NEK3-F1 UNCHARACTERIZED PROTEIN;
2301:  d1cd-A  2.3  5.1  104   252    9   CAEEL:AF-Q11085-F1 CLC-LIKE PROTEIN 2;
2302:  dtu4-A  2.3  5.4  119  1052    9   CAEEL:AF-W6RQY9-F1 SOSS COMPLEX SUBUNIT A HOMOLOG;
2303:  dsv4-A  2.3 10.0  125   324    9   CAEEL:AF-A0A0K3AR48-F1 UNCHARACTERIZED PROTEIN;
2304:  dn9t-A  2.3  6.4   96   222    4   CAEEL:AF-H2KZX5-F1 PROTEIN CONTAINING ALS2CR12 (ALS2CR12) SIGNATURE;
2305:  dp9o-A  2.3  7.1  137   329    4   CAEEL:AF-G5EDS7-F1 SERPENTINE RECEPTOR, CLASS Z;
2306:  dwj6-A  2.3  7.6   74   218    8   CAEEL:AF-Q19259-F1 UNCHARACTERIZED PROTEIN;
2307:  dzzl-A  2.3  5.6  114   340   10   CAEEL:AF-Q95PY3-F1 SERPENTINE RECEPTOR, CLASS H;
2308:  do7l-A  2.3  4.6   69   161    9   CAEEL:AF-Q7YTM7-F1 HEME TRANSPORTER HRG-6;
2309:  dw13-A  2.3  4.8   79   197    3   CAEEL:AF-Q9XU37-F1 SMR DOMAIN-CONTAINING PROTEIN;
2310:  dvgc-A  2.3  7.9  113   201    5   CAEEL:AF-Q22019-F1 PROBABLE DNA REPLICATION COMPLEX GINS PROTEIN PSF
2311:  dyn1-A  2.3  7.1  126   395    8   CAEEL:AF-G5EFX1-F1 G PROTEIN-COUPLED RECEPTOR EGL-6 ISOFORM B;
2312:  drr8-A  2.3 17.4  116   284    5   CAEEL:AF-Q8I7F2-F1 UNCHARACTERIZED PROTEIN;
2313:  dpau-A  2.3  3.6   63   174    2   CAEEL:AF-O16772-F1 UNCHARACTERIZED PROTEIN;
2314:  dx61-A  2.3  5.1  106   253    4   CAEEL:AF-H2KZF3-F1 UNCHARACTERIZED PROTEIN;
2315:  d081-A  2.3 14.0  117   230    6   CAEEL:AF-O17602-F1 UNCHARACTERIZED PROTEIN;
2316:  dze4-A  2.3  7.7  117   321    6   CAEEL:AF-O17926-F1 SERPENTINE RECEPTOR, CLASS Z;
2317:  drgu-A  2.3  5.5  129   380    7   CAEEL:AF-Q7YTN6-F1 G_PROTEIN_RECEP_F1_2 DOMAIN-CONTAINING PROTEIN;
2318:  d06u-A  2.3  5.9  103   676    8   CAEEL:AF-Q9XUQ9-F1 THIOREDOXIN DOMAIN-CONTAINING PROTEIN;
2319:  dsjq-A  2.3 15.2  135   499    5   CAEEL:AF-Q22682-F1 PUTATIVE SODIUM-DEPENDENT EXCITATORY AMINO ACID T
2320:  dotf-A  2.3  3.5  101   275    5   CAEEL:AF-Q86B42-F1 SERPENTINE RECEPTOR CLASS GAMMA;
2321:  dwcf-A  2.3  7.4   80   304    5   CAEEL:AF-Q22804-F1 TRANSMEMBRANE PROTEIN 231;
2322:  dpzl-A  2.3  5.3   98   244    6   CAEEL:AF-Q21981-F1 PALMITOYLTRANSFERASE;
2323:  d1mu-A  2.3  7.0  119   364    8   CAEEL:AF-P34520-F1 UNCHARACTERIZED PROTEIN K11H3.4;
2324:  dnwh-A  2.3  5.7   76   983    9   CAEEL:AF-O62217-F1 HELICASE ATP-BINDING DOMAIN-CONTAINING PROTEIN;
2325:  dt5b-A  2.3  4.9  110   173    5   CAEEL:AF-G5EG00-F1 UNCHARACTERIZED PROTEIN;
2326:  do7k-A  2.3 11.0  116  1279    9   CAEEL:AF-U4PBY2-F1 MYOSIN MOTOR DOMAIN-CONTAINING PROTEIN;
2327:  dny7-A  2.3  5.1  105   467    3   CAEEL:AF-Q17498-F1 O-ACYLTRANSFERASE;
2328:  dpb8-A  2.3  5.3  134   442    6   CAEEL:AF-O01502-F1 ACYL COA DEHYDROGENASE;
2329:  dogx-A  2.3  4.1  127   581    8   CAEEL:AF-Q22977-F1 OTOPETRIN-LIKE;
2330:  dq8w-A  2.3  8.3   86   227    3   CAEEL:AF-A0A3B1DR93-F1 RING-TYPE DOMAIN-CONTAINING PROTEIN;
2331:  dood-A  2.3  5.0   80   341    4   CAEEL:AF-G5EBJ7-F1 FRUCTOSE-BISPHOSPHATASE;
2332:  dpes-A  2.3  5.0  119   508    6   CAEEL:AF-Q95XW6-F1 AFF-LIKE HOMOLOG;
2333:  dn06-A  2.3  4.5   88   250   10   CAEEL:AF-Q9GYM6-F1 UNCHARACTERIZED PROTEIN;
2334:  ds5r-A  2.3  6.9   91   383   10   CAEEL:AF-Q09261-F1 28S RIBOSOMAL PROTEIN S31, MITOCHONDRIAL;
2335:  dn5j-A  2.3 15.2  111   280    7   CAEEL:AF-Q9XTS3-F1 KATANIN_CON80 DOMAIN-CONTAINING PROTEIN;
2336:  dnbs-A  2.3  8.3  141   341   10   CAEEL:AF-Q20249-F1 SERPENTINE RECEPTOR CLASS EPSILON-8;
2337:  dy8u-A  2.3  6.9  122   294    8   CAEEL:AF-P91357-F1 UNCHARACTERIZED PROTEIN;
2338:  dw6o-A  2.3  6.8   64   632    9   CAEEL:AF-O02227-F1 UNCHARACTERIZED PROTEIN;
2339:  duh4-A  2.3  6.3   93   200   10   CAEEL:AF-G5EF57-F1 UNCHARACTERIZED PROTEIN;
2340:  dxa3-A  2.3  4.3   87   694    2   CAEEL:AF-Q21225-F1 PROTEIN VAC14 HOMOLOG;
2341:  dxky-A  2.3  4.7   97   208    6   CAEEL:AF-P10299-F1 GLUTATHIONE S-TRANSFERASE P;
2342:  dsb8-A  2.3  7.0  132   386    5   CAEEL:AF-O76620-F1 G_PROTEIN_RECEP_F1_2 DOMAIN-CONTAINING PROTEIN;
2343:  dv73-A  2.3 14.1   95   480    2   CAEEL:AF-G5EC53-F1 LYSOPHOSPHOLIPID ACYLTRANSFERASE;
2344:  dx6g-A  2.3  7.2   95   320    4   CAEEL:AF-O61975-F1 POST-GPI ATTACHMENT TO PROTEINS FACTOR 3;
2345:  d1cu-A  2.3  5.6  121   364    9   CAEEL:AF-O45808-F1 SEVEN TM RECEPTOR;
2346:  dunv-A  2.3  5.8  125   363   10   CAEEL:AF-O16921-F1 SEVEN TM RECEPTOR;
2347:  dopv-A  2.3 16.2  120  1275    7   CAEEL:AF-O45075-F1 INTEGRATOR COMPLEX SUBUNIT 12;
2348:  dyt1-A  2.3  5.7  137   335    3   CAEEL:AF-Q20618-F1 SERPENTINE RECEPTOR CLASS ALPHA-13;
2349:  dsno-A  2.3  4.8  100   185    7   CAEEL:AF-A0A1N7SZG0-F1 UNCHARACTERIZED PROTEIN;
2350:  dqj6-A  2.3 14.8   90   503    2   CAEEL:AF-O17879-F1 PROTEIN KINASE DOMAIN-CONTAINING PROTEIN;
2351:  dm2v-A  2.3  9.3  136   523   10   CAEEL:AF-Q22940-F1 TWIK FAMILY OF POTASSIUM CHANNELS;
2352:  dv3w-A  2.3  5.4  116   428    9   CAEEL:AF-P34488-F1 PUTATIVE G-PROTEIN COUPLED RECEPTOR F59B2.13;
2353:  dnra-A  2.3  7.1  131   357    7   CAEEL:AF-A3QMA7-F1 SERPENTINE RECEPTOR, CLASS E (EPSILON);
2354:  drex-A  2.3 13.2   88  1114    8   CAEEL:AF-H2KYM7-F1 RING-TYPE DOMAIN-CONTAINING PROTEIN;
2355:  dupr-A  2.3  7.7   95   729    5   CAEEL:AF-Q21346-F1 CULLIN-6;
2356:  d0o4-A  2.3  9.2  112   829   11   CAEEL:AF-A0A3P6NNQ0-F1 XPO1 DOMAIN-CONTAINING PROTEIN;
2357:  dyup-A  2.3  5.6  112   573    5   CAEEL:AF-Q8I4F6-F1 MFS DOMAIN-CONTAINING PROTEIN;
2358:  dz3s-A  2.3  7.1  135   625    5   CAEEL:AF-B0M0M8-F1 TWIK FAMILY OF POTASSIUM CHANNELS;
2359:  dx4q-A  2.3 12.7   53   494    8   CAEEL:AF-O02312-F1 UNCHARACTERIZED PROTEIN;
2360:  dwgb-A  2.3  4.9  118   348    6   CAEEL:AF-Q6BES6-F1 G_PROTEIN_RECEP_F1_2 DOMAIN-CONTAINING PROTEIN;
2361:  dp2u-A  2.3  4.8   88   500    7   CAEEL:AF-Q22224-F1 ACETYLCHOLINE RECEPTOR;
2362:  dswj-A  2.3  8.0  131   347    9   CAEEL:AF-Q19525-F1 TWIK FAMILY OF POTASSIUM CHANNELS;
2363:  dm87-A  2.3  4.5   86   274    5   CAEEL:AF-Q965Z3-F1 UNCHARACTERIZED PROTEIN;
2364:  drgl-A  2.3  5.9   90   144    8   CAEEL:AF-Q7YTL9-F1 UNCHARACTERIZED PROTEIN;
2365:  dvme-A  2.3  4.3   75   162    7   CAEEL:AF-H2KZR1-F1 UNCHARACTERIZED PROTEIN;
2366:  drk1-A  2.3  6.2   90   560    7   CAEEL:AF-Q23084-F1 MYND-TYPE DOMAIN-CONTAINING PROTEIN;
2367:  duce-A  2.3 15.7  131   351    2   CAEEL:AF-O45372-F1 SERPENTINE RECEPTOR, CLASS I;
2368:  dq6n-A  2.3 10.3   84   932   10   CAEEL:AF-O01623-F1 GLUTAMATE RECEPTOR FAMILY (AMPA);
2369:  dq2h-A  2.3  4.6  109   325   11   CAEEL:AF-A0A0M9JJ66-F1 UNCHARACTERIZED PROTEIN;
2370:  dwnm-A  2.3 10.4   87   506    8   CAEEL:AF-O44959-F1 SERINE/THREONINE-PROTEIN KINASE RIO1;
2371:  dpp6-A  2.3  9.4   70   360    7   CAEEL:AF-Q20021-F1 UNCHARACTERIZED PROTEIN;
2372:  dxir-A  2.3  7.8  137   366    6   CAEEL:AF-O16341-F1 G_PROTEIN_RECEP_F1_2 DOMAIN-CONTAINING PROTEIN;
2373:  dopj-A  2.3  7.0  131   344    5   CAEEL:AF-Q9XW59-F1 UNCHARACTERIZED PROTEIN;
2374:  dwe1-A  2.3  5.8  128   459    6   CAEEL:AF-A0A486WXM4-F1 G_PROTEIN_RECEP_F1_2 DOMAIN-CONTAINING PROTEIN
2375:  du51-A  2.3  7.1  129   514    9   CAEEL:AF-G5EDH8-F1 SODIUM/HYDROGEN EXCHANGER;
2376:  d0jg-A  2.3  8.7  133   483    5   CAEEL:AF-Q20696-F1 SPHINGOMYELIN SYNTHASE-RELATED 1;
2377:  dupm-A  2.3 12.6   85   575   11   CAEEL:AF-P48182-F1 ACETYLCHOLINE RECEPTOR SUBUNIT BETA-TYPE ACR-2;
2378:  dx0d-A  2.3  7.2   85  1720    8   CAEEL:AF-H2KZ66-F1 TWIK FAMILY OF POTASSIUM CHANNELS;
2379:  dujr-A  2.3  6.5  120   332   13   CAEEL:AF-O45403-F1 SERPENTINE RECEPTOR, CLASS H;
2380:  d1t9-A  2.3  3.9  115   330    8   CAEEL:AF-O16433-F1 SERPENTINE RECEPTOR, CLASS H;
2381:  dn74-A  2.3  4.5  117   213    8   CAEEL:AF-Q09473-F1 ER LUMEN PROTEIN-RETAINING RECEPTOR ERD-2.2;
2382:  dskv-A  2.3 12.9  152   386    6   CAEEL:AF-O01393-F1 INNEXIN UNC-9;
2383:  dwwm-A  2.3 10.3   55   691    5   CAEEL:AF-O01477-F1 PROTEIN SIMR-1;
2384:  d02d-A  2.3  9.1   60   271    5   CAEEL:AF-Q9XVC6-F1 UNCHARACTERIZED PROTEIN;
2385:  ds2u-A  2.2  4.8  141   589    8   CAEEL:AF-O44798-F1 AA_PERMEASE_C DOMAIN-CONTAINING PROTEIN;
2386:  dxjn-A  2.2  8.3  128   311    7   CAEEL:AF-Q5WRK8-F1 SERPENTINE RECEPTOR, CLASS Z;
2387:  dnab-A  2.2  5.9  134   482    5   CAEEL:AF-Q18321-F1 G-PROTEIN COUPLED RECEPTOR DAF-37;
2388:  dp8d-A  2.2  5.3   96   261    6   CAEEL:AF-O62052-F1 UNCHARACTERIZED PROTEIN;
2389:  d1lf-A  2.2  5.7  141   378    9   CAEEL:AF-Q19612-F1 G_PROTEIN_RECEP_F1_2 DOMAIN-CONTAINING PROTEIN;
2390:  dwkg-A  2.2  3.7   86   410    3   CAEEL:AF-Q20585-F1 26S PROTEASOME NON-ATPASE REGULATORY SUBUNIT 6;
2391:  dtvr-A  2.2 11.0   63   137    5   CAEEL:AF-Q9N3Q6-F1 UNCHARACTERIZED PROTEIN;
2392:  dzld-A  2.2  5.9   93  1159   14   CAEEL:AF-P28192-F1 TYROSINE-PROTEIN PHOSPHATASE 4;
2393:  dr9o-A  2.2  8.1  120   351    7   CAEEL:AF-Q5FC64-F1 PALMITOYLTRANSFERASE SPE-10;
2394:  dntc-A  2.2 10.3   91   267    3   CAEEL:AF-Q21368-F1 UNCHARACTERIZED PROTEIN;
2395:  dnnm-A  2.2  5.2   42    51    7   CAEEL:AF-U4PFH0-F1 UNCHARACTERIZED PROTEIN;
2396:  dy54-A  2.2  8.8  135   359    7   CAEEL:AF-O18175-F1 SERPENTINE RECEPTOR CLASS EPSILON-33;
2397:  dyjn-A  2.2  9.9  106   199    4   CAEEL:AF-P24888-F1 ATP SYNTHASE SUBUNIT A;
2398:  dm0z-A  2.2  8.1   94   411    6   CAEEL:AF-O17638-F1 UNCHARACTERIZED PROTEIN;
2399:  d1t5-A  2.2  8.8  104   961   12   CAEEL:AF-P91184-F1 SSD DOMAIN-CONTAINING PROTEIN;
2400:  d0ke-A  2.2 15.2  110   515    3   CAEEL:AF-Q23427-F1 PEPTIDASE_M13 DOMAIN-CONTAINING PROTEIN;
2401:  dsu5-A  2.2 11.0  122   324    6   CAEEL:AF-Q22161-F1 SIDOREFLEXIN;
2402:  dvej-A  2.2 10.8  117   401    8   CAEEL:AF-O45778-F1 G_PROTEIN_RECEP_F1_2 DOMAIN-CONTAINING PROTEIN;
2403:  dp2x-A  2.2  5.5  114   241    7   CAEEL:AF-Q966P3-F1 UNCHARACTERIZED PROTEIN;
2404:  dvb0-A  2.2  6.2  141   392    6   CAEEL:AF-Q20272-F1 UNCHARACTERIZED PROTEIN;
2405:  dvcj-A  2.2  4.4   71   144   14   CAEEL:AF-P24885-F1 NADH-UBIQUINONE OXIDOREDUCTASE CHAIN 6;
2406:  dm52-A  2.2 10.3   99   402    8   CAEEL:AF-B3WFV2-F1 GLOBIN DOMAIN-CONTAINING PROTEIN;
2407:  ds2k-A  2.2  4.4  104   370    8   CAEEL:AF-Q9TYW2-F1 G_PROTEIN_RECEP_F1_2 DOMAIN-CONTAINING PROTEIN;
2408:  dqvu-A  2.2  6.3  112   292    8   CAEEL:AF-O45096-F1 G_PROTEIN_RECEP_F1_2 DOMAIN-CONTAINING PROTEIN;
2409:  dqi2-A  2.2  6.6   99   196    7   CAEEL:AF-O01604-F1 UNCHARACTERIZED PROTEIN;
2410:  d1nl-A  2.2  5.1  101   437   16   CAEEL:AF-Q95QX5-F1 GAT DOMAIN-CONTAINING PROTEIN;
2411:  dtgf-A  2.2  4.7   90   225    9   CAEEL:AF-O17728-F1 DUF19 DOMAIN-CONTAINING PROTEIN;
2412:  dpyw-A  2.2  5.4   92   502   12   CAEEL:AF-Q9N587-F1 ACETYLCHOLINE RECEPTOR SUBUNIT ALPHA-TYPE UNC-63;
2413:  dr92-A  2.2  5.4  128   225    6   CAEEL:AF-U4PRP0-F1 UNCHARACTERIZED PROTEIN;
2414:  dsf3-A  2.2  7.4   77   122    6   CAEEL:AF-Q565C0-F1 UNCHARACTERIZED PROTEIN;
2415:  dxxe-A  2.2  5.0  127   331    4   CAEEL:AF-Q9XU34-F1 SERPENTINE RECEPTOR, CLASS Z;
2416:  dvjg-A  2.2  7.2   97   376    6   CAEEL:AF-O18277-F1 SERPENTINE RECEPTOR, CLASS W;
2417:  dvr1-A  2.2 14.0   71   356   10   CAEEL:AF-Q9BIG4-F1 GUANINE NUCLEOTIDE-BINDING PROTEIN ALPHA-10 SUBUN
2418:  dq9y-A  2.2  6.1  110   305    8   CAEEL:AF-Q95Q38-F1 SERPENTINE RECEPTOR, CLASS I;
2419:  dn3e-A  2.2  5.3   91  1037    2   CAEEL:AF-G5EDI8-F1 DICER-RELATED HELICASE;
2420:  dy9o-A  2.2  4.0   65   124    2   CAEEL:AF-Q9XXG0-F1 UNCHARACTERIZED PROTEIN;
2421:  dvkb-A  2.2  6.8   72   283    8   CAEEL:AF-Q9XWM0-F1 E3 UBIQUITIN-PROTEIN LIGASE RNF170;
2422:  dt7o-A  2.2 11.2   72   156    6   CAEEL:AF-O16576-F1 UNCHARACTERIZED PROTEIN;
2423:  dvue-A  2.2  6.2   70   187    4   CAEEL:AF-H2FLF7-F1 UNCHARACTERIZED PROTEIN;
2424:  d1n2-A  2.2  4.8  114  1382   10   CAEEL:AF-Q10122-F1 SUPPRESSOR OF ORGANELLE FUSION 2;
2425:  dud7-A  2.2  5.2   95   216    8   CAEEL:AF-O45115-F1 GLUTATHIONE S-TRANSFERASE;
2426:  dra0-A  2.2  4.4   65    84    6   CAEEL:AF-A4UVK9-F1 UNCHARACTERIZED PROTEIN;
2427:  dvx3-A  2.2  5.2  112   342    4   CAEEL:AF-Q9XU61-F1 G_PROTEIN_RECEP_F1_2 DOMAIN-CONTAINING PROTEIN;
2428:  d0ki-A  2.2 10.6   91   367    3   CAEEL:AF-G5EEQ5-F1 REF-1;
2429:  dod1-A  2.2  5.7  115   339    2   CAEEL:AF-Q9GS08-F1 SEVEN TM RECEPTOR;
2430:  dp0z-A  2.2  7.2  115   339   10   CAEEL:AF-O45806-F1 SEVEN TM RECEPTOR;
2431:  du8i-A  2.2  5.9   91   533    4   CAEEL:AF-D0IMZ1-F1 UNCHARACTERIZED PROTEIN;
2432:  dufs-A  2.2 13.1   79  1325    9   CAEEL:AF-A0A1N7SYW5-F1 UNCHARACTERIZED PROTEIN;
2433:  dyuc-A  2.2  6.8  116   359    5   CAEEL:AF-O62031-F1 NUCLEAR HORMONE RECEPTOR FAMILY;
2434:  dz1t-A  2.2  5.2  113   567    9   CAEEL:AF-A0A4V0IK40-F1 LIGAND-GATED ION CHANNEL;
2435:  dqxa-A  2.2  6.0  115   330   10   CAEEL:AF-A0A0K3AYD9-F1 SEVEN TM RECEPTOR;
2436:  dvgi-A  2.2  6.1   70   645    4   CAEEL:AF-O45943-F1 UNCHARACTERIZED PROTEIN;
2437:  dst2-A  2.2  4.5  106   213    8   CAEEL:AF-Q9N4S0-F1 MALEYLACETOACETATE ISOMERASE;
2438:  dxwc-A  2.2  6.9  117   349    9   CAEEL:AF-Q20522-F1 SERPENTINE RECEPTOR, CLASS M;
2439:  dx0p-A  2.2 15.1  126   332    4   CAEEL:AF-O76662-F1 SERPENTINE RECEPTOR, CLASS H;
2440:  ds9z-A  2.2 10.0  119   712    5   CAEEL:AF-Q9U2S0-F1 WSN DOMAIN-CONTAINING PROTEIN;
2441:  dyil-A  2.2 10.5   70   810    6   CAEEL:AF-P34647-F1 DNA REPLICATION LICENSING FACTOR MCM-6;
2442:  duin-A  2.2  4.8   56   102    4   CAEEL:AF-Q19457-F1 UNCHARACTERIZED PROTEIN;
2443:  d1w0-A  2.2 22.6  121  1165    7   CAEEL:AF-O01923-F1 PROTEIN-TYROSINE-PHOSPHATASE;
2444:  dxl1-A  2.2  6.4  105   674    4   CAEEL:AF-G5EG96-F1 TREHALASE;
2445:  dwiz-A  2.2  4.7  112   295    7   CAEEL:AF-O16411-F1 SERPENTINE RECEPTOR, CLASS BC (CLASS B-LIKE);
2446:  dtfy-A  2.2  6.2  106   165    8   CAEEL:AF-O17783-F1 UNCHARACTERIZED PROTEIN;
2447:  dv5h-A  2.2  4.7   92   222   12   CAEEL:AF-O16760-F1 DUF19 DOMAIN-CONTAINING PROTEIN;
2448:  dvjz-A  2.2  4.7  110   329    6   CAEEL:AF-O44759-F1 UNCHARACTERIZED PROTEIN;
2449:  dxbv-A  2.2  4.5   82   209    7   CAEEL:AF-Q10918-F1 UNCHARACTERIZED PROTEIN B0252.5;
2450:  dq71-A  2.2 21.5   69   108    6   CAEEL:AF-Q8MPP5-F1 UNCHARACTERIZED PROTEIN;
2451:  dxtb-A  2.2  8.5  102   546    3   CAEEL:AF-Q8MXR3-F1 PNPLA DOMAIN-CONTAINING PROTEIN;
2452:  dy1v-A  2.2  8.3  111   280    8   CAEEL:AF-O44740-F1 MEIOTIC SPINDLE FORMATION PROTEIN 2;
2453:  dn7j-A  2.2 11.5   73   224    8   CAEEL:AF-Q95QS6-F1 UNCHARACTERIZED PROTEIN;
2454:  dp33-A  2.2  8.9   84   489   11   CAEEL:AF-Q9XU96-F1 UNCHARACTERIZED PROTEIN;
2455:  dvbm-A  2.2 13.9   87   611    6   CAEEL:AF-G5EFB2-F1 ANION TRANSPORTER SULP-8A;
2456:  dx1v-A  2.2 11.1   58   198    5   CAEEL:AF-O02639-F1 60S RIBOSOMAL PROTEIN L19;
2457:  dwch-A  2.2  4.2  110   353   14   CAEEL:AF-Q9XTR5-F1 G_PROTEIN_RECEP_F1_2 DOMAIN-CONTAINING PROTEIN;
2458:  dnrn-A  2.2  6.9  110  1744    7   CAEEL:AF-G5EGM3-F1 TRANSCRIPTION INITIATION FACTOR TFIID SUBUNIT 1;
2459:  dtfo-A  2.2  7.7   64   176    8   CAEEL:AF-Q9XVL4-F1 UNCHARACTERIZED PROTEIN;
2460:  dy1u-A  2.2  4.4  114   326    1   CAEEL:AF-Q9U2H7-F1 SERPENTINE RECEPTOR, CLASS T;
2461:  dnnv-A  2.2  7.3  134   475    4   CAEEL:AF-P91064-F1 G_PROTEIN_RECEP_F1_2 DOMAIN-CONTAINING PROTEIN;
2462:  dpb6-A  2.2  4.7  142   385    5   CAEEL:AF-Q20879-F1 UNCHARACTERIZED PROTEIN;
2463:  dugi-A  2.2  4.9   83   196    6   CAEEL:AF-Q9N475-F1 DUF19 DOMAIN-CONTAINING PROTEIN;
2464:  drie-A  2.2  4.6  135  1276    4   CAEEL:AF-Q09931-F1 PROBABLE UBIQUITIN CARBOXYL-TERMINAL HYDROLASE K0
2465:  dujw-A  2.2  7.3  136   325    9   CAEEL:AF-A0A5S9MRJ1-F1 UNCHARACTERIZED PROTEIN;
2466:  dpsw-A  2.2  9.3  146   340    4   CAEEL:AF-O02072-F1 7TM_GPCR_SRX DOMAIN-CONTAINING PROTEIN;
2467:  dzvz-A  2.2  5.5   74   400    5   CAEEL:AF-Q9NAM5-F1 NEUR_CHAN_LBD DOMAIN-CONTAINING PROTEIN;
2468:  dnng-A  2.2  4.6   97   265   11   CAEEL:AF-Q4A575-F1 UNCHARACTERIZED PROTEIN;
2469:  dwwe-A  2.2 10.7  129   308    9   CAEEL:AF-Q6BES9-F1 G_PROTEIN_RECEP_F1_2 DOMAIN-CONTAINING PROTEIN;
2470:  dxd2-A  2.2  6.3   89   257    7   CAEEL:AF-L8E7Y1-F1 UNCHARACTERIZED PROTEIN;
2471:  dyxq-A  2.2 15.2  103   378    8   CAEEL:AF-U4PDY6-F1 PROTEIN KINASE DOMAIN-CONTAINING PROTEIN;
2472:  dv74-A  2.2  7.0   92   892    5   CAEEL:AF-P46578-F1 PROTEIN CLEC16A HOMOLOG;
2473:  duzi-A  2.2  8.5  109   564    6   CAEEL:AF-O01627-F1 UNCHARACTERIZED PROTEIN;
2474:  dnlh-A  2.2  5.7   85   194    9   CAEEL:AF-Q22191-F1 CLAUDIN-LIKE IN CAENORHABDITIS;
2475:  dvfr-A  2.2  8.3  108   261    9   CAEEL:AF-Q21960-F1 UNCHARACTERIZED PROTEIN;
2476:  dpw2-A  2.2  7.3  141   667    6   CAEEL:AF-Q93839-F1 ACYL-COENZYME A OXIDASE;
2477:  dnwl-A  2.2  7.4  137   577    7   CAEEL:AF-Q17663-F1 AMMONIUM TRANSPORTER;
2478:  dukt-A  2.2  7.7  120   313    9   CAEEL:AF-O44676-F1 SERPENTINE RECEPTOR, CLASS I;
2479:  dnxf-A  2.2  5.0  121   515    6   CAEEL:AF-Q20605-F1 PUTATIVE AMMONIUM TRANSPORTER 2;
2480:  dnok-A  2.2  3.3   89   295    6   CAEEL:AF-Q18921-F1 SNAP (SOLUBLE NSF ATTACHMENT PROTEIN) HOMOLOG;
2481:  doo2-A  2.2  8.0   68   125    3   CAEEL:AF-Q09947-F1 UNCHARACTERIZED PROTEIN F12A10.6;
2482:  dpk5-A  2.2  6.5  123   297    8   CAEEL:AF-Q19912-F1 SERPENTINE RECEPTOR, CLASS BC (CLASS B-LIKE);
2483:  dodi-A  2.2 11.3  103   317    4   CAEEL:AF-Q8T3H2-F1 PROTEIN KINASE DOMAIN-CONTAINING PROTEIN;
2484:  dpuj-A  2.2 13.9   78   478    1   CAEEL:AF-G5ED60-F1 FHA DOMAIN-CONTAINING PROTEIN;
2485:  d00j-A  2.2  4.1   86   586   10   CAEEL:AF-O01735-F1 UNCHARACTERIZED MFS-TYPE TRANSPORTER C09D4.1;
2486:  duza-A  2.2  4.3   73    91    3   CAEEL:AF-Q8MQ96-F1 UNCHARACTERIZED PROTEIN;
2487:  doba-A  2.2  8.1   99   270    9   CAEEL:AF-Q11077-F1 UNCHARACTERIZED PROTEIN B0403.3;
2488:  dorq-A  2.2  9.8   88   330    6   CAEEL:AF-Q18224-F1 CCR4-NOT TRANSCRIPTION COMPLEX SUBUNIT 9;
2489:  dxkd-A  2.2 13.6  108   475    5   CAEEL:AF-Q9U369-F1 UNCHARACTERIZED PROTEIN;
2490:  dzn5-A  2.2  6.0   83   684    4   CAEEL:AF-O45947-F1 PUTATIVE POLYPEPTIDE N-ACETYLGALACTOSAMINYLTRANSF
2491:  do9t-A  2.2  7.0   73   282   11   CAEEL:AF-P24889-F1 NADH-UBIQUINONE OXIDOREDUCTASE CHAIN 2;
2492:  dpvj-A  2.2  5.3  117   376    6   CAEEL:AF-Q8IFX9-F1 G_PROTEIN_RECEP_F1_2 DOMAIN-CONTAINING PROTEIN;
2493:  du85-A  2.2  6.5  114   403    5   CAEEL:AF-O17239-F1 G_PROTEIN_RECEP_F1_2 DOMAIN-CONTAINING PROTEIN;
2494:  dyjx-A  2.2 18.8  113   311   11   CAEEL:AF-Q9U318-F1 UNCHARACTERIZED PROTEIN;
2495:  drbh-A  2.2  9.0   67   665    9   CAEEL:AF-Q9N5E3-F1 THO COMPLEX (TRANSCRIPTION FACTOR/NUCLEAR EXPORT)
2496:  dwxy-A  2.2  6.8  127   490    9   CAEEL:AF-A0A0K3AYF5-F1 G_PROTEIN_RECEP_F1_2 DOMAIN-CONTAINING PROTEIN
2497:  dpy1-A  2.2  3.8   68   160    7   CAEEL:AF-Q7YTM8-F1 HEME TRANSPORTER HRG-5;
2498:  dz0p-A  2.2  9.5  108  1263    4   CAEEL:AF-Q22656-F1 P-GLYCOPROTEIN RELATED;
2499:  do69-A  2.2  7.0  124   322    8   CAEEL:AF-Q688C1-F1 SERPENTINE RECEPTOR, CLASS Z;
2500:  dzg5-A  2.2  7.7  131   487    5   CAEEL:AF-Q18475-F1 G_PROTEIN_RECEP_F1_2 DOMAIN-CONTAINING PROTEIN;
2501:  dv7p-A  2.2  5.7  126   310    6   CAEEL:AF-Q21786-F1 G_PROTEIN_RECEP_F1_2 DOMAIN-CONTAINING PROTEIN;
2502:  dz80-A  2.2  5.2   99   464   10   CAEEL:AF-O45919-F1 UNCHARACTERIZED PROTEIN;
2503:  dnnc-A  2.2 11.4   77   195   10   CAEEL:AF-Q18653-F1 RENTINAL DEGENERATION 3-LIKE;
2504:  dt1b-A  2.2  5.7   91   578    7   CAEEL:AF-Q95XD1-F1 BTB DOMAIN-CONTAINING PROTEIN;
2505:  dzy0-A  2.2  6.0  114   807    9   CAEEL:AF-Q9XXS6-F1 UNCHARACTERIZED PROTEIN;
2506:  dvxs-A  2.2  9.0  102   821   10   CAEEL:AF-P34341-F1 CONDENSIN-2 COMPLEX SUBUNIT KLE-2;
2507:  d1j8-A  2.2  4.7  120   340   10   CAEEL:AF-P91032-F1 SERPENTINE RECEPTOR, CLASS H;
2508:  d1dv-A  2.2  8.6   63   137    8   CAEEL:AF-Q21828-F1 PROBABLE MITOCHONDRIAL PYRUVATE CARRIER 1;
2509:  dyxw-A  2.2  6.9  114   497    8   CAEEL:AF-O01964-F1 RBR-TYPE E3 UBIQUITIN TRANSFERASE;
2510:  dnpw-A  2.2  4.1   74   121    0   CAEEL:AF-O16254-F1 UNCHARACTERIZED PROTEIN;
2511:  d1bp-A  2.2  3.9  103   326    7   CAEEL:AF-Q21784-F1 SERPENTINE RECEPTOR, CLASS U;
2512:  dtb6-A  2.2  6.6  119   943    7   CAEEL:AF-Q966P1-F1 UNCHARACTERIZED PROTEIN;
2513:  dno2-A  2.2 13.8   74   364    9   CAEEL:AF-Q20907-F1 GUANINE NUCLEOTIDE-BINDING PROTEIN ALPHA-8 SUBUNI
2514:  dryo-A  2.2  7.0   70   944    4   CAEEL:AF-P91868-F1 SNRNA-ACTIVATING PROTEIN COMPLEX SUBUNIT 4 HOMOLO
2515:  duvu-A  2.2  7.8  126   341    6   CAEEL:AF-O61879-F1 UNCHARACTERIZED PROTEIN;
2516:  dpuc-A  2.2  8.5   92   247    9   CAEEL:AF-Q11106-F1 UNCHARACTERIZED PROTEIN C03B8.3;
2517:  dqwb-A  2.2  5.3   56   533    7   CAEEL:AF-A0A131MAV3-F1 HISTONE ACETYLTRANSFERASE;
2518:  d105-A  2.2  3.7   65   627    5   CAEEL:AF-Q9XU04-F1 UNCHARACTERIZED PROTEIN;
2519:  dvak-A  2.2  6.6   65    90    9   CAEEL:AF-Q9XX57-F1 DAF-16/FOXO CONTROLLED, GERMLINE TUMOR AFFECTING;
2520:  drp4-A  2.2  4.5   82   236    5   CAEEL:AF-Q21552-F1 UNCHARACTERIZED PROTEIN;
2521:  dx9u-A  2.2  6.6   80   458    5   CAEEL:AF-A0A679L8Q5-F1 MECKEL-GRUBER SYNDROME (MKS) HOMOLOG;
2522:  d0h5-A  2.2  4.9  111   343    5   CAEEL:AF-O45759-F1 SERPENTINE RECEPTOR, CLASS I;
2523:  d1yl-A  2.2  4.9   57   193   11   CAEEL:AF-Q966F7-F1 HOMOLOG OF ODR-2 (TWO);
2524:  dwg5-A  2.2 12.1   83   503   11   CAEEL:AF-Q9XXD1-F1 PROBABLE VOLTAGE-GATED POTASSIUM CHANNEL SUBUNIT
2525:  do9c-A  2.2 13.2   98   500    3   CAEEL:AF-A0A3B1E007-F1 BTB DOMAIN-CONTAINING PROTEIN;
2526:  dw5b-A  2.2  4.1  112   332   11   CAEEL:AF-Q9NAN5-F1 SERPENTINE RECEPTOR, CLASS H;
2527:  dnks-A  2.2  4.3  108   298   14   CAEEL:AF-Q9N5K7-F1 SERPENTINE RECEPTOR, CLASS BC (CLASS B-LIKE);
2528:  dphp-A  2.2  5.5  137   445    3   CAEEL:AF-Q19125-F1 G_PROTEIN_RECEP_F1_2 DOMAIN-CONTAINING PROTEIN;
2529:  dz7v-A  2.2  5.8  118   343   14   CAEEL:AF-O18027-F1 SEVEN TM RECEPTOR;
2530:  dqro-A  2.2  3.8   64   144    8   CAEEL:AF-O01257-F1 HIG1 DOMAIN-CONTAINING PROTEIN;
2531:  dx0s-A  2.2  7.3  129   401   11   CAEEL:AF-Q9XXD5-F1 G_PROTEIN_RECEP_F1_2 DOMAIN-CONTAINING PROTEIN;
2532:  dzq6-A  2.2  5.4  116   325   13   CAEEL:AF-Q95QP1-F1 SERPENTINE RECEPTOR, CLASS D (DELTA);
2533:  ducc-A  2.2  8.4  117   372    7   CAEEL:AF-O61912-F1 G_PROTEIN_RECEP_F1_2 DOMAIN-CONTAINING PROTEIN;
2534:  d1gs-A  2.2 12.1   80   536    5   CAEEL:AF-Q9TZL9-F1 FATTY ACYL-COA REDUCTASE;
2535:  dw80-A  2.2  5.7   56    79   13   CAEEL:AF-C7IVS3-F1 UNCHARACTERIZED PROTEIN;
2536:  dz3d-A  2.2  4.8   93   710    6   CAEEL:AF-Q9XX10-F1 UNCHARACTERIZED PROTEIN;
2537:  dvth-A  2.2 10.9   66   121    8   CAEEL:AF-Q9GR67-F1 PAP-ASSOCIATED DOMAIN-CONTAINING PROTEIN;
2538:  duog-A  2.2  3.2   66   224    6   CAEEL:AF-Q21229-F1 UNCHARACTERIZED PROTEIN;
2539:  drtr-A  2.2 11.5   81   368   10   CAEEL:AF-Q17889-F1 UNCHARACTERIZED PROTEIN;
2540:  dz7s-A  2.2  6.6  118   287   10   CAEEL:AF-G5EGF9-F1 SERPENTINE RECEPTOR, CLASS BC (CLASS B-LIKE);
2541:  dpak-A  2.2  8.2   98   963    8   CAEEL:AF-Q8ITY3-F1 GAMMA-TUBULIN COMPLEX COMPONENT;
2542:  dzzd-A  2.2  3.1   53    65    9   CAEEL:AF-Q9TXM4-F1 UNCHARACTERIZED PROTEIN;
2543:  dyb8-A  2.2  4.0  104   280    9   CAEEL:AF-Q966H6-F1 G_PROTEIN_RECEP_F1_2 DOMAIN-CONTAINING PROTEIN;
2544:  dvqf-A  2.2  7.4   99  1367    9   CAEEL:AF-G5EGJ9-F1 RECEPTOR-TYPE TYROSINE-PROTEIN PHOSPHATASE DEP-1;
2545:  dz8x-A  2.2  5.0   93   198    5   CAEEL:AF-O44789-F1 UNCHARACTERIZED PROTEIN;
2546:  dp90-A  2.2 11.1  110   444    5   CAEEL:AF-Q95ZS5-F1 UNCHARACTERIZED PROTEIN;
2547:  dx5d-A  2.2  8.8  118   336    6   CAEEL:AF-O16330-F1 SEVEN TM RECEPTOR;
2548:  dw1t-A  2.2 11.7  107   146    7   CAEEL:AF-P34557-F1 UNCHARACTERIZED PROTEIN T05G5.4;
2549:  dtjn-A  2.2  4.2   66   278    6   CAEEL:AF-G5EC76-F1 UNCHARACTERIZED PROTEIN;
2550:  dq5n-A  2.2  7.8   87   961    6   CAEEL:AF-P90920-F1 LEUCINE-RICH REPEAT-CONTAINING PROTEIN EGG-6;
2551:  dwe5-A  2.2  6.3  109   835    5   CAEEL:AF-Q21219-F1 PEPTIDE TRANSPORTER FAMILY 1;
2552:  dv3r-A  2.2  8.1  100   445    9   CAEEL:AF-G5ECX8-F1 IST1 HOMOLOG;
2553:  dxul-A  2.2  7.8  117   347    4   CAEEL:AF-Q18732-F1 SEVEN TM RECEPTOR;
2554:  ds75-A  2.2  3.6   74   381    9   CAEEL:AF-G5EET4-F1 UNCHARACTERIZED PROTEIN;
2555:  dvze-A  2.2 17.0  129   336    5   CAEEL:AF-B1Q258-F1 UNCHARACTERIZED PROTEIN;
2556:  dr4r-A  2.2  8.6  125   502    6   CAEEL:AF-Q18795-F1 MFS DOMAIN-CONTAINING PROTEIN;
2557:  doik-A  2.2  4.6  123   327    7   CAEEL:AF-Q9XV00-F1 SERPENTINE RECEPTOR, CLASS Z;
2558:  druh-A  2.2  6.5  115   344    5   CAEEL:AF-Q9XV27-F1 SERPENTINE RECEPTOR, CLASS Z;
2559:  dte4-A  2.2  4.4  135   585    7   CAEEL:AF-Q20236-F1 SOLUTE CARRIER FAMILY RELATED;
2560:  dpbd-A  2.2  6.3   77   503    6   CAEEL:AF-Q9NA84-F1 UNCHARACTERIZED PROTEIN;
2561:  dybm-A  2.2  5.8  104   403    4   CAEEL:AF-Q17999-F1 NEUR_CHAN_LBD DOMAIN-CONTAINING PROTEIN;
2562:  dywx-A  2.2  5.4  112   334    5   CAEEL:AF-O17111-F1 SERPENTINE RECEPTOR, CLASS I;
2563:  do00-A  2.2  5.0  103   239   10   CAEEL:AF-Q9XXB1-F1 SERPENTINE RECEPTOR, CLASS H;
2564:  dyjb-A  2.2  9.7   71   293    7   CAEEL:AF-O01255-F1 CYTOCHROME OXIDASE ASSEMBLY SUBUNITS;
2565:  dp9c-A  2.2  5.1  121   335   10   CAEEL:AF-Q9TZF0-F1 SERPENTINE RECEPTOR, CLASS I;
2566:  dp01-A  2.2  4.8  115   324    8   CAEEL:AF-P46568-F1 SERPENTINE RECEPTOR CLASS GAMMA-10;
2567:  dmwl-A  2.2  9.0   92   636    8   CAEEL:AF-Q21643-F1 MO25 (MOUSE EMBRYO SCAFFOLDING PROTEIN) HOMOLOG;
2568:  dvo5-A  2.2  9.7   78   564    9   CAEEL:AF-P91243-F1 J DOMAIN-CONTAINING PROTEIN;
2569:  dpju-A  2.2  6.0  146   398    5   CAEEL:AF-O62169-F1 NEMATOCIN RECEPTOR 2;
2570:  dzww-A  2.2  8.6   75   158    5   CAEEL:AF-Q95QK1-F1 UNCHARACTERIZED PROTEIN;
2571:  ds2l-A  2.2  6.8  121   396   10   CAEEL:AF-Q20915-F1 G_PROTEIN_RECEP_F1_2 DOMAIN-CONTAINING PROTEIN;
2572:  dowk-A  2.2  7.2   81   167   12   CAEEL:AF-A0A3P6PAX1-F1 UNCHARACTERIZED PROTEIN;
2573:  d019-A  2.2  5.3  103   210    6   CAEEL:AF-Q9N4X8-F1 GLUTATHIONE S-TRANSFERASE P 10;
2574:  d010-A  2.2 12.9   86   514   12   CAEEL:AF-Q9U2M9-F1 UNCHARACTERIZED PROTEIN;
2575:  d0zi-A  2.2 12.1   81   163    4   CAEEL:AF-Q18036-F1 COMPLEX I-B22;
2576:  d1vb-A  2.2  7.3  145   659    3   CAEEL:AF-P34355-F1 PROBABLE ACYL-COENZYME A OXIDASE ACOX-1.5;
2577:  dn63-A  2.2  6.2  121   352    5   CAEEL:AF-O17973-F1 SEVEN TM RECEPTOR;
2578:  dusp-A  2.2  9.1   61    77    3   CAEEL:AF-A0A679L8Y5-F1 UNCHARACTERIZED PROTEIN;
2579:  doel-A  2.2 15.7   89   339    4   CAEEL:AF-O16658-F1 NUCLEOTIDE SUGAR TRANSPORTER FAMILY;
2580:  d0f1-A  2.1  5.0  121   336   11   CAEEL:AF-Q965G3-F1 SEVEN TM RECEPTOR;
2581:  dxax-A  2.1  5.4  129   339    7   CAEEL:AF-O45807-F1 SEVEN TM RECEPTOR;
2582:  dpi2-A  2.1  3.9   94   303    6   CAEEL:AF-Q9N419-F1 NEURONAL SYMMETRY;
2583:  dxrt-A  2.1  5.6   72   160    6   CAEEL:AF-O16654-F1 PHOSPHOLIPASE A2;
2584:  dm2y-A  2.1  6.1   70   206    0   CAEEL:AF-Q7YX68-F1 UNCHARACTERIZED PROTEIN;
2585:  d1hn-A  2.1  7.5   93   835    5   CAEEL:AF-O01756-F1 UNCHARACTERIZED PROTEIN;
2586:  duw6-A  2.1  5.8  133   399    9   CAEEL:AF-Q19959-F1 G_PROTEIN_RECEP_F1_2 DOMAIN-CONTAINING PROTEIN;
2587:  dx0y-A  2.1  6.7  115   293   10   CAEEL:AF-O44695-F1 SERPENTINE RECEPTOR, CLASS BC (CLASS B-LIKE);
2588:  dvwb-A  2.1 11.4  133   958    6   CAEEL:AF-Q21986-F1 N-TERMINAL ACETYLTRANSFERASE B COMPLEX SUBUNIT NA
2589:  d0iq-A  2.1  7.9  120   318    4   CAEEL:AF-O16539-F1 SERPENTINE RECEPTOR, CLASS H;
2590:  dw9z-A  2.1  6.5  136   328    5   CAEEL:AF-Q18398-F1 SERPENTINE RECEPTOR, CLASS AB (CLASS A-LIKE);
2591:  dz82-A  2.1  6.7   99   152    9   CAEEL:AF-Q4TT85-F1 UNCHARACTERIZED PROTEIN;
2592:  dpbw-A  2.1  3.2   60   173    7   CAEEL:AF-P34282-F1 UNCHARACTERIZED PROTEIN C02F5.5;
2593:  dswk-A  2.1 10.6   95   546    6   CAEEL:AF-Q22765-F1 TYROSINE-PROTEIN KINASE;
2594:  dyfn-A  2.1  4.5  108   340    7   CAEEL:AF-B1Q285-F1 UNCHARACTERIZED PROTEIN;
2595:  doer-A  2.1  6.7  115   293    8   CAEEL:AF-O45738-F1 SERPENTINE RECEPTOR, CLASS H;
2596:  dzbz-A  2.1 12.4  104   577    7   CAEEL:AF-Q23616-F1 UNCHARACTERIZED PROTEIN;
2597:  dp76-A  2.1  7.4  114   724    7   CAEEL:AF-P34886-F1 DEGENERIN MEC-10;
2598:  dpnx-A  2.1 11.8  107   502    7   CAEEL:AF-Q22409-F1 MFS DOMAIN-CONTAINING PROTEIN;
2599:  dxm7-A  2.1  6.2  136   329   10   CAEEL:AF-Q09204-F1 SERPENTINE RECEPTOR CLASS ALPHA-2;
2600:  dntd-A  2.1 12.3  107   914    2   CAEEL:AF-Q19469-F1 SERINE/THREONINE KINASE SAD-1;
2601:  d1w2-A  2.1  5.1   57   300    5   CAEEL:AF-O02299-F1 UNCHARACTERIZED PROTEIN;
2602:  dzba-A  2.1  5.2  114   353    2   CAEEL:AF-Q9XU64-F1 SERPENTINE RECEPTOR, CLASS T;
2603:  d1u6-A  2.1  9.5  105   252    3   CAEEL:AF-Q9U3J7-F1 UNCHARACTERIZED PROTEIN;
2604:  dv8h-A  2.1  7.6  111   327    7   CAEEL:AF-A3KFD1-F1 UNCHARACTERIZED PROTEIN;
2605:  dq0q-A  2.1  5.8  139   518    9   CAEEL:AF-Q20841-F1 G_PROTEIN_RECEP_F1_2 DOMAIN-CONTAINING PROTEIN;
2606:  duak-A  2.1  6.6  126   396    6   CAEEL:AF-O76667-F1 G_PROTEIN_RECEP_F1_2 DOMAIN-CONTAINING PROTEIN;
2607:  d02u-A  2.1  7.2  113   322    7   CAEEL:AF-O45729-F1 SERPENTINE RECEPTOR, CLASS U;
2608:  drcr-A  2.1  4.9   93   746    5   CAEEL:AF-Q8WQB6-F1 SLC (SOLUTE CARRIER) HOMOLOG;
2609:  dxzs-A  2.1 12.6  102   612    6   CAEEL:AF-Q95Y69-F1 ORC (ORIGIN RECOGNITION COMPLEX) SUBUNIT;
2610:  drwf-A  2.1  5.1   83   534    8   CAEEL:AF-Q9XTT3-F1 SCAVENGER RECEPTOR (CD36 FAMILY) RELATED;
2611:  dnjj-A  2.1 12.5   84   202    4   CAEEL:AF-G5EEP1-F1 DUF19 DOMAIN-CONTAINING PROTEIN;
2612:  dw2c-A  2.1  7.6   97   385    5   CAEEL:AF-Q10654-F1 G2/MITOTIC-SPECIFIC CYCLIN-B3;
2613:  dqvb-A  2.1  7.3  122   332   11   CAEEL:AF-A0A077LTN0-F1 UNCHARACTERIZED PROTEIN;
2614:  dn8f-A  2.1  4.6  114   287    9   CAEEL:AF-Q5WRN2-F1 SERPENTINE RECEPTOR, CLASS Z;
2615:  du7f-A  2.1  5.2  115   432    8   CAEEL:AF-G5EEB1-F1 FLP-2 RECEPTOR;
2616:  dok9-A  2.1  8.0   96   779    5   CAEEL:AF-G4SC46-F1 MLT-TEN (MLT-10) RELATED;
2617:  dqm8-A  2.1 14.6  113   461    8   CAEEL:AF-Q21004-F1 AMPHIPHYSIN HOMOLOG;
2618:  dqf0-A  2.1 11.8   93   357    4   CAEEL:AF-Q9N2V6-F1 GUANINE NUCLEOTIDE-BINDING PROTEIN ALPHA-16 SUBUN
2619:  dzx7-A  2.1 18.9  119   383    5   CAEEL:AF-Q95X47-F1 NUCLEOTIDE SUGAR TRANSPORTER FAMILY;
2620:  dsjn-A  2.1  5.6  122   344   10   CAEEL:AF-O16931-F1 SEVEN TM RECEPTOR;
2621:  dwfi-A  2.1 16.5  105   692    3   CAEEL:AF-Q11122-F1 SMALL CONDUCTANCE CALCIUM-ACTIVATED POTASSIUM CHA
2622:  dze5-A  2.1  4.9  124   594    7   CAEEL:AF-O45500-F1 G_PROTEIN_RECEP_F3_4 DOMAIN-CONTAINING PROTEIN;
2623:  dp6g-A  2.1  6.0  105   413    5   CAEEL:AF-Q95QU0-F1 PCI DOMAIN-CONTAINING PROTEIN 2 HOMOLOG;
2624:  dxme-A  2.1 11.1   84   410    2   CAEEL:AF-P91104-F1 F-BOX C PROTEIN;
2625:  duc1-A  2.1  9.9   87   502    7   CAEEL:AF-Q9XTY8-F1 NEUR_CHAN_LBD DOMAIN-CONTAINING PROTEIN;
2626:  dqd1-A  2.1  5.8  113   425    9   CAEEL:AF-Q9N4Q7-F1 NUCLEAR HORMONE RECEPTOR FAMILY MEMBER NHR-13;
2627:  dne5-A  2.1 14.9  110   453    8   CAEEL:AF-P34319-F1 BESTROPHIN HOMOLOG 5;
2628:  dxvc-A  2.1  7.7   90   183   10   CAEEL:AF-Q9N4G8-F1 RECEPTOR EXPRESSION-ENHANCING PROTEIN;
2629:  dzr9-A  2.1  6.1  109   324    6   CAEEL:AF-O62472-F1 SERPENTINE RECEPTOR, CLASS U;
2630:  d029-A  2.1  4.4   73   108   12   CAEEL:AF-A0A2C9C3C8-F1 UNCHARACTERIZED PROTEIN;
2631:  do5f-A  2.1  8.7  125   608    8   CAEEL:AF-P90863-F1 TWIK FAMILY OF POTASSIUM CHANNELS;
2632:  dwrp-A  2.1  7.7  124   331   10   CAEEL:AF-O16473-F1 SEVEN TM RECEPTOR;
2633:  dpfo-A  2.1  4.9  105   334    5   CAEEL:AF-Q965H1-F1 SERPENTINE RECEPTOR, CLASS I;
2634:  dw7o-A  2.1 15.0   89   588    9   CAEEL:AF-Q9TYU4-F1 UNCHARACTERIZED PROTEIN;
2635:  doyb-A  2.1  5.0   86   260   13   CAEEL:AF-Q4TTA1-F1 UNCHARACTERIZED PROTEIN;
2636:  dr26-A  2.1  5.9  103   284    9   CAEEL:AF-Q9GS14-F1 SEVEN TM RECEPTOR;
2637:  drp6-A  2.1  6.2  102   168   11   CAEEL:AF-A1IMB7-F1 UNCHARACTERIZED PROTEIN;
2638:  dyg6-A  2.1  8.5   96   254   14   CAEEL:AF-O45352-F1 GLUTATHIONE S-TRANSFERASE;
2639:  dro1-A  2.1  6.2  124   328    6   CAEEL:AF-Q7YTT5-F1 SERPENTINE RECEPTOR, CLASS H;
2640:  dvq1-A  2.1  6.0  123   338   10   CAEEL:AF-O17633-F1 SERPENTINE RECEPTOR, CLASS U;
2641:  dvbe-A  2.1 14.8  113   486   10   CAEEL:AF-Q965X4-F1 BESTROPHIN HOMOLOG;
2642:  dn6l-A  2.1 17.8   94   468    7   CAEEL:AF-Q20446-F1 HFLX-TYPE G DOMAIN-CONTAINING PROTEIN;
2643:  do31-A  2.1  7.5  121   410    7   CAEEL:AF-G5EFT1-F1 G_PROTEIN_RECEP_F1_2 DOMAIN-CONTAINING PROTEIN;
2644:  ds57-A  2.1 12.3   95   365    6   CAEEL:AF-Q09585-F1 TRANSCRIPTION FACTOR APTF-1;
2645:  dqjj-A  2.1  5.8  132   327    5   CAEEL:AF-Q10935-F1 SERPENTINE RECEPTOR CLASS ALPHA-33;
2646:  dy34-A  2.1 18.1  101   309    6   CAEEL:AF-A0A4V0IJX9-F1 UNCHARACTERIZED PROTEIN;
2647:  dq61-A  2.1  7.6   73   368    3   CAEEL:AF-P34429-F1 PROBABLE REPLICATION FACTOR C SUBUNIT 5;
2648:  dv96-A  2.1  7.2  135   782    4   CAEEL:AF-Q10030-F1 UNCHARACTERIZED PROTEIN C27D6.1;
2649:  dz65-A  2.1 10.8  125   791    9   CAEEL:AF-G5ECC3-F1 RECEPTOR MEDIATED ENDOCYTOSIS;
2650:  d0m8-A  2.1  6.8  122   358    7   CAEEL:AF-O45162-F1 SERPENTINE RECEPTOR, CLASS H;
2651:  doyg-A  2.1  5.0  117   248    9   CAEEL:AF-Q95PZ7-F1 UNCHARACTERIZED PROTEIN;
2652:  drid-A  2.1  4.4   50   202    0   CAEEL:AF-Q23579-F1 HELIX-LOOP-HELIX PROTEIN 10;
2653:  dprn-A  2.1  7.4  147   525    5   CAEEL:AF-P24893-F1 CYTOCHROME C OXIDASE SUBUNIT 1;
2654:  dvtr-A  2.1  7.9  118   332    6   CAEEL:AF-Q9N4Z1-F1 SERPENTINE RECEPTOR, CLASS J;
2655:  dr9v-A  2.1  6.5   95   218    3   CAEEL:AF-O17040-F1 VERY-LONG-CHAIN (3R)-3-HYDROXYACYL-COA DEHYDRATAS
2656:  d0gz-A  2.1  7.5  149  1415    5   CAEEL:AF-Q19625-F1 UNCHARACTERIZED PROTEIN;
2657:  d063-A  2.1  6.9  111   340    8   CAEEL:AF-Q965Q4-F1 PUTATIVE PHOSPHATIDYLCHOLINE:CERAMIDE
2658:  dnlp-A  2.1  8.1   76   375    9   CAEEL:AF-Q19958-F1 STOMATIN-2;
2659:  dxd0-A  2.1 11.8   99   410    5   CAEEL:AF-Q9N3S9-F1 TPT DOMAIN-CONTAINING PROTEIN;
2660:  dren-A  2.1  9.1   64   607    3   CAEEL:AF-Q7YX27-F1 MLT-TEN (MLT-10) RELATED;
2661:  dzmv-A  2.1 10.7  122   483    7   CAEEL:AF-P91827-F1 INNEXIN;
2662:  dwup-A  2.1  5.7   80   870    6   CAEEL:AF-Q22498-F1 PROBABLE COATOMER SUBUNIT GAMMA;
2663:  dx0m-A  2.1 15.9  125   337    3   CAEEL:AF-O45795-F1 SERPENTINE RECEPTOR, CLASS H;
2664:  dzq9-A  2.1  4.0   63  1276    3   CAEEL:AF-Q9N415-F1 RIM BINDING PROTEIN;
2665:  dzsf-A  2.1  5.6   54   262    7   CAEEL:AF-Q9BI86-F1 SPINDLE AND KINETOCHORE-ASSOCIATED PROTEIN HOMOLO
2666:  d1ow-A  2.1  7.6  113   337    3   CAEEL:AF-Q9TXW3-F1 SEVEN TM RECEPTOR;
2667:  dofq-A  2.1  4.6  112   301   10   CAEEL:AF-Q23340-F1 SERPENTINE RECEPTOR, CLASS BC (CLASS B-LIKE);
2668:  dnxi-A  2.1  4.2  114   349   11   CAEEL:AF-O61871-F1 SERPENTINE RECEPTOR, CLASS H;
2669:  dxpv-A  2.1  4.2   93   501    8   CAEEL:AF-Q9N425-F1 COP9 SIGNALOSOME COMPLEX SUBUNIT 3;
2670:  du56-A  2.1  3.2   66   208    6   CAEEL:AF-Q21228-F1 MARVEL DOMAIN-CONTAINING PROTEIN;
2671:  dsrm-A  2.1  8.5  143   598    8   CAEEL:AF-H2L034-F1 ABC TRANSMEMBRANE TYPE-1 DOMAIN-CONTAINING PROTEI
2672:  dwdm-A  2.1  8.0  138   523    7   CAEEL:AF-A0A2C9C3A4-F1 G_PROTEIN_RECEP_F1_2 DOMAIN-CONTAINING PROTEIN
2673:  dutp-A  2.1  7.9  133   434   11   CAEEL:AF-Q20686-F1 G_PROTEIN_RECEP_F1_2 DOMAIN-CONTAINING PROTEIN;
2674:  drk0-A  2.1 12.1  113   464    7   CAEEL:AF-Q09484-F1 MFS DOMAIN-CONTAINING PROTEIN;
2675:  d1km-A  2.1  7.3   68   423    7   CAEEL:AF-O02168-F1 AMP-ACTIVATED PROTEIN KINASE GAMMA SUBUNIT;
2676:  d1jn-A  2.1 20.4   76   275    5   CAEEL:AF-Q7YWU1-F1 RING-TYPE DOMAIN-CONTAINING PROTEIN;
2677:  d113-A  2.1  7.9  124  1136    7   CAEEL:AF-Q6EUT8-F1 TWIK FAMILY OF POTASSIUM CHANNELS;
2678:  d0g6-A  2.1  5.6  107   187    5   CAEEL:AF-Q7JLR4-F1 UNCHARACTERIZED PROTEIN;
2679:  d0i5-A  2.1  4.9  123  1182    3   CAEEL:AF-Q21653-F1 RHO GUANINE NUCLEOTIDE EXCHANGE FACTOR OSG-1;
2680:  dwnz-A  2.1 11.8  136   820    3   CAEEL:AF-O44978-F1 SSD DOMAIN-CONTAINING PROTEIN;
2681:  dv1a-A  2.1 14.4   76  2104    8   CAEEL:AF-Q21281-F1 TRANSMEMBRANE MATRIX RECEPTOR MUP-4;
2682:  dvuo-A  2.1  4.3   75   303    7   CAEEL:AF-Q19489-F1 UNCHARACTERIZED PROTEIN;
2683:  dsh9-A  2.1  5.8  113   350    3   CAEEL:AF-G5ECT9-F1 MPS ONE BINDER (MATS/MOB1) HOMOLOG;
2684:  dm93-A  2.1  5.8  122   365    5   CAEEL:AF-Q9XUN2-F1 SEVEN TM RECEPTOR;
2685:  dvox-A  2.1  4.9  107   335    7   CAEEL:AF-Q966G6-F1 SERPENTINE RECEPTOR, CLASS J;
2686:  dwhb-A  2.1 14.7   99  1604    8   CAEEL:AF-A4LBC2-F1 HISTONE-LYSINE N-METHYLTRANSFERASE;
2687:  dzpv-A  2.1  7.2  121   313   10   CAEEL:AF-Q7YXU6-F1 G_PROTEIN_RECEP_F1_2 DOMAIN-CONTAINING PROTEIN;
2688:  dxy6-A  2.1  5.6  125   315    6   CAEEL:AF-O17016-F1 UNCHARACTERIZED PROTEIN;
2689:  dvkc-A  2.1  5.4   88  1211    9   CAEEL:AF-Q9N595-F1 ELONGATOR COMPLEX PROTEIN 1;
2690:  dqrv-A  2.1  5.4  110   423    6   CAEEL:AF-Q93411-F1 MARVEL DOMAIN-CONTAINING PROTEIN;
2691:  dovg-A  2.1  4.4   97   181    5   CAEEL:AF-Q7YTI6-F1 UNCHARACTERIZED PROTEIN;
2692:  d1ay-A  2.1  9.6  130   549   12   CAEEL:AF-Q7YWX7-F1 PROTEIN WNTLESS HOMOLOG;
2693:  d1su-A  2.1 12.7  116   416    7   CAEEL:AF-Q18155-F1 NUCLEAR HORMONE RECEPTOR FAMILY;
2694:  dvlq-A  2.1  5.5   68   491    1   CAEEL:AF-P91189-F1 DNAJ DOMAIN (PROKARYOTIC HEAT SHOCK PROTEIN);
2695:  dstc-A  2.1  9.8  111   223    8   CAEEL:AF-Q9U2K6-F1 TETRASPANIN FAMILY;
2696:  dnst-A  2.1  5.5  115   393    9   CAEEL:AF-O44732-F1 ETHANOLAMINEPHOSPHOTRANSFERASE 1 HOMOLOG;
2697:  dqao-A  2.1  4.3  113   329   13   CAEEL:AF-O46012-F1 SERPENTINE RECEPTOR, CLASS H;
2698:  dwyc-A  2.1  5.3   67   185    7   CAEEL:AF-Q09EE6-F1 UNCHARACTERIZED PROTEIN;
2699:  dsb3-A  2.1  6.5   84   169    5   CAEEL:AF-Q21898-F1 V-TYPE PROTON ATPASE 16 KDA PROTEOLIPID SUBUNIT 1
2700:  dqxg-A  2.1  4.1   97   258    6   CAEEL:AF-Q20333-F1 UNCHARACTERIZED PROTEIN;
2701:  dwm8-A  2.1 13.8   83  1624    7   CAEEL:AF-A0A1T5HUI7-F1 RING-TYPE DOMAIN-CONTAINING PROTEIN;
2702:  d09t-A  2.1  5.1  114   325    7   CAEEL:AF-Q18552-F1 SERPENTINE RECEPTOR, CLASS D (DELTA);
2703:  dqy1-A  2.1  3.1   38    86   13   CAEEL:AF-Q21331-F1 UNCHARACTERIZED PROTEIN;
2704:  do6i-A  2.1  9.0   73   672    5   CAEEL:AF-Q965W8-F1 WD_REPEATS_REGION DOMAIN-CONTAINING PROTEIN;
2705:  d1pp-A  2.1  6.0   84   188    7   CAEEL:AF-Q9TZ89-F1 UNCHARACTERIZED PROTEIN;
2706:  d1gl-A  2.1 10.6  150   516    6   CAEEL:AF-O44616-F1 FACILITATED GLUCOSE TRANSPORTER HOMOLOG;
2707:  do3y-A  2.1  4.7  110   336    5   CAEEL:AF-P46566-F1 SERPENTINE RECEPTOR CLASS GAMMA-9;
2708:  dvx1-A  2.1  5.8  122   314    6   CAEEL:AF-Q18029-F1 7TM_GPCR_SRX DOMAIN-CONTAINING PROTEIN;
2709:  dqp5-A  2.1  8.0  127  2203    4   CAEEL:AF-Q95XZ5-F1 NIPPED-B-LIKE PROTEIN PQN-85;
2710:  dqx5-A  2.1  7.5   96   577    5   CAEEL:AF-P91360-F1 TYROSINE-PROTEIN KINASE;
2711:  dnys-A  2.1 16.0  103   487    5   CAEEL:AF-G5EBJ1-F1 UNCHARACTERIZED PROTEIN;
2712:  drq9-A  2.1  5.0  111  1247    6   CAEEL:AF-Q95QV2-F1 CYSTIC FIBROSIS TRANSMEMBRANE CONDUCTANCE REGULAT
2713:  dveb-A  2.1 10.5   58    73   10   CAEEL:AF-Q7YX46-F1 UNCHARACTERIZED PROTEIN;
2714:  dowx-A  2.1  7.8  120   458    5   CAEEL:AF-G5EF47-F1 SMG-7;
2715:  dy05-A  2.1  5.4  130  1211    8   CAEEL:AF-Q18297-F1 TRANSIENT RECEPTOR POTENTIAL CATION CHANNEL SUBFA
2716:  do30-A  2.1  6.8  106   397    8   CAEEL:AF-Q18674-F1 RIBOSOMAL RNA PROCESSING PROTEIN 1 HOMOLOG;
2717:  dvur-A  2.1 11.8   98   309   10   CAEEL:AF-Q17428-F1 POLYPRENOL REDUCTASE;
2718:  dynj-A  2.1 10.5   88   822    5   CAEEL:AF-Q21017-F1 SERINE/THREONINE-PROTEIN KINASE KIN-29;
2719:  dxxi-A  2.1  7.7   92   282   13   CAEEL:AF-O01259-F1 PHOSPHATIDYLINOSITOL N-ACETYLGLUCOSAMINYLTRANSFER
2720:  dnc4-A  2.1  6.2  115   283   13   CAEEL:AF-O45564-F1 G_PROTEIN_RECEP_F1_2 DOMAIN-CONTAINING PROTEIN;
2721:  dyxk-A  2.1  8.8  137   610    2   CAEEL:AF-O44986-F1 G_PROTEIN_RECEP_F1_2 DOMAIN-CONTAINING PROTEIN;
2722:  dv9f-A  2.1  7.2   68   549    4   CAEEL:AF-O02263-F1 UNCHARACTERIZED PROTEIN;
2723:  d0ny-A  2.1  8.5   92  1080    5   CAEEL:AF-O02252-F1 PROLYL CARBOXY PEPTIDASE LIKE;
2724:  dqsx-A  2.1  4.0   55    64    9   CAEEL:AF-D1MN57-F1 UNCHARACTERIZED PROTEIN;
2725:  dx5b-A  2.1  5.5  116   328    9   CAEEL:AF-O18102-F1 SERPENTINE RECEPTOR, CLASS H;
2726:  dyge-A  2.1  6.8  121   360    7   CAEEL:AF-O17717-F1 SEVEN TM RECEPTOR;
2727:  drnw-A  2.1  5.4  114   347    8   CAEEL:AF-Q95ZY1-F1 SERPENTINE RECEPTOR CLASS BETA-2;
2728:  dpfr-A  2.1  7.1  119   353    9   CAEEL:AF-Q86DA3-F1 SEVEN TM RECEPTOR;
2729:  dvdg-A  2.1  4.2   59   330    5   CAEEL:AF-F5GU86-F1 OTU DOMAIN-CONTAINING PROTEIN;
2730:  dwap-A  2.1 13.0  101   352    5   CAEEL:AF-O45431-F1 PRP18 HOMOLOG;
2731:  dvfd-A  2.1  6.0   96   257    7   CAEEL:AF-Q9N3Y5-F1 UNCHARACTERIZED PROTEIN;
2732:  dwbf-A  2.1  7.2   71   130    1   CAEEL:AF-A0A9S0-F1 UNCHARACTERIZED PROTEIN;
2733:  dsiq-A  2.1  7.2  132   352    8   CAEEL:AF-O45651-F1 SERPENTINE RECEPTOR, CLASS H;
2734:  dnu4-A  2.1  7.5   93   426    6   CAEEL:AF-Q9N4Q4-F1 CYTOCHROME P450 FAMILY;
2735:  dt4f-A  2.1 11.3   74   643    7   CAEEL:AF-G5EEJ4-F1 OSMOTIC STRESS RESISTANCE PROTEIN;
2736:  dxb8-A  2.1  6.2  106   174    7   CAEEL:AF-O02268-F1 MARVEL DOMAIN-CONTAINING PROTEIN;
2737:  dv63-A  2.1 14.7  113   428    7   CAEEL:AF-H9G2Y3-F1 G_PROTEIN_RECEP_F1_2 DOMAIN-CONTAINING PROTEIN;
2738:  dylu-A  2.1 11.8   90   983   10   CAEEL:AF-Q03609-F1 PROTEIN CLASP-3;
2739:  dnfz-A  2.1  3.5   48    81   10   CAEEL:AF-Q9TYJ5-F1 UNCHARACTERIZED PROTEIN;
2740:  dmzv-A  2.1  6.9  116   494    9   CAEEL:AF-Q93840-F1 UNCHARACTERIZED PROTEIN;
2741:  dvuq-A  2.1 11.0  109   329    4   CAEEL:AF-Q09201-F1 SIDEROFLEXIN-1.1;
2742:  dv1m-A  2.1 10.2  107   723    7   CAEEL:AF-Q23316-F1 NICASTRIN;
2743:  dwt4-A  2.1  8.2  124   417    6   CAEEL:AF-Q22347-F1 PROBABLE MEDIUM-CHAIN SPECIFIC ACYL-COA DEHYDROGE
2744:  dxqp-A  2.1 17.4   88   494   11   CAEEL:AF-A0A486WXX8-F1 PID DOMAIN-CONTAINING PROTEIN;
2745:  dom0-A  2.1  6.7  137   433    8   CAEEL:AF-Q19055-F1 G_PROTEIN_RECEP_F1_2 DOMAIN-CONTAINING PROTEIN;
2746:  d072-A  2.1  7.0  108   302    6   CAEEL:AF-Q9U3P7-F1 PALMITOYLTRANSFERASE;
2747:  dwha-A  2.1  7.0  124   436    6   CAEEL:AF-P34311-F1 PROBABLE G-PROTEIN COUPLED RECEPTOR C06G4.5;
2748:  dwcj-A  2.1  5.4  107   326    7   CAEEL:AF-O62470-F1 SERPENTINE RECEPTOR, CLASS U;
2749:  dqh6-A  2.1  6.3   84   161    2   CAEEL:AF-C0HLB3-F1 V-TYPE PROTON ATPASE 16 KDA PROTEOLIPID SUBUNIT 2
2750:  ds0f-A  2.1  4.5   49    86    0   CAEEL:AF-Q9NAF6-F1 UNCHARACTERIZED PROTEIN;
2751:  dydt-A  2.1  6.7  110   334    3   CAEEL:AF-O16451-F1 SERPENTINE RECEPTOR, CLASS H;
2752:  dzn1-A  2.1  4.9  109   333    9   CAEEL:AF-Q9U346-F1 SERPENTINE RECEPTOR, CLASS H;
2753:  dq60-A  2.1 16.1   79  1844    1   CAEEL:AF-Q22579-F1 UNCHARACTERIZED PROTEIN;
2754:  dq5e-A  2.1  5.0   86   173    7   CAEEL:AF-H2L0E8-F1 UNCHARACTERIZED PROTEIN;
2755:  dqvr-A  2.1 10.0   96   251    6   CAEEL:AF-Q09308-F1 UNCHARACTERIZED PROTEIN F19C6.5;
2756:  dni8-A  2.1  5.4  121   335    7   CAEEL:AF-Q9GUE6-F1 SEVEN TM RECEPTOR;
2757:  do8c-A  2.1  7.2   75   163    5   CAEEL:AF-H2KZK5-F1 TARGET OF SPLICING;
2758:  dtii-A  2.1  7.8  129   361    4   CAEEL:AF-O17716-F1 SEVEN TM RECEPTOR;
2759:  duf9-A  2.1 13.1  124   319    9   CAEEL:AF-P90817-F1 7TM_GPCR_SRX DOMAIN-CONTAINING PROTEIN;
2760:  dnvr-A  2.1  7.4  109   361   11   CAEEL:AF-A3QMA3-F1 SERPENTINE RECEPTOR, CLASS E (EPSILON);
2761:  do42-A  2.1  6.1  129   330    5   CAEEL:AF-Q94303-F1 SERPENTINE RECEPTOR, CLASS H;
2762:  dnyv-A  2.1 13.2   94   794    7   CAEEL:AF-G5EEA3-F1 UNCHARACTERIZED PROTEIN;
2763:  drbo-A  2.1  3.9  121   444    6   CAEEL:AF-O18246-F1 PRKCA-BINDING PROTEIN;
2764:  d039-A  2.1  4.8  108   243    6   CAEEL:AF-A0A1X7RBT7-F1 SUGAR TRANSPORTER SWEET;
2765:  doty-A  2.1  8.2  137   319    5   CAEEL:AF-O62449-F1 G_PROTEIN_RECEP_F1_2 DOMAIN-CONTAINING PROTEIN;
2766:  dor6-A  2.1  3.4   67   163   13   CAEEL:AF-D6RYD3-F1 COPPER TRANSPORTER;
2767:  dprr-A  2.1  7.5  111   700    5   CAEEL:AF-O45950-F1 C2H2-TYPE DOMAIN-CONTAINING PROTEIN;
2768:  drw4-A  2.1  4.6   87   427    7   CAEEL:AF-Q3LFN0-F1 RIBOFLAVIN TRANSPORTER RFT-1;
2769:  dxqu-A  2.1  7.2  134   532   10   CAEEL:AF-C7FZU0-F1 G_PROTEIN_RECEP_F1_2 DOMAIN-CONTAINING PROTEIN;
2770:  d1au-A  2.1 11.6  107   478    5   CAEEL:AF-G5EDB5-F1 MFS DOMAIN-CONTAINING PROTEIN;
2771:  du8b-A  2.1  6.9  112   493    5   CAEEL:AF-Q03567-F1 UNCHARACTERIZED TRANSPORTER SLC-17.2;
2772:  dzre-A  2.1  5.2  117   333    8   CAEEL:AF-D5MCT7-F1 SERPENTINE RECEPTOR, CLASS H;
2773:  d1co-A  2.1  5.2  100   215    9   CAEEL:AF-O17664-F1 UNCHARACTERIZED PROTEIN;
2774:  dx8m-A  2.1  5.3  132  1069    8   CAEEL:AF-Q10025-F1 DEGENERIN-LIKE PROTEIN DEL-10;
2775:  dohg-A  2.1  6.7  124   347    8   CAEEL:AF-A0A131MBU5-F1 SEVEN TM RECEPTOR;
2776:  dr6z-A  2.1  4.2   61   737   11   CAEEL:AF-V6CJ04-F1 PROTEIN BICAUDAL D HOMOLOG;
2777:  dxos-A  2.1  5.6  117   242    9   CAEEL:AF-Q20157-F1 MANNOSE-P-DOLICHOL UTILIZATION DEFECT 1 PROTEIN H
2778:  dw2b-A  2.1  8.8  130   581    8   CAEEL:AF-Q22042-F1 TWIK FAMILY OF POTASSIUM CHANNELS;
2779:  dq5d-A  2.1  5.7  113   305    3   CAEEL:AF-H2KZH7-F1 UNCHARACTERIZED PROTEIN;
2780:  dr90-A  2.1  9.9   86   526    3   CAEEL:AF-G5EFH3-F1 DEGENERIN LIKE;
2781:  dqfx-A  2.1  5.8  100   546    8   CAEEL:AF-Q9TYX7-F1 UNCHARACTERIZED PROTEIN;
2782:  dt79-A  2.1  5.9  107   307   10   CAEEL:AF-P34365-F1 UNCHARACTERIZED PROTEIN C48B4.11;
2783:  drz9-A  2.1  6.6   61   131    3   CAEEL:AF-A0A0K3ASI8-F1 UNCHARACTERIZED PROTEIN;
2784:  duci-A  2.1  9.6  134   629    8   CAEEL:AF-Q22720-F1 RAS GTPASE-ACTIVATING PROTEIN GAP-1;
2785:  dwbb-A  2.1  4.7   55    75    5   CAEEL:AF-Q8WQC1-F1 UNCHARACTERIZED PROTEIN;
2786:  dupn-A  2.1  3.6  137   866    9   CAEEL:AF-Q19188-F1 PROMININ (5-TRANSMEMBRANE DOMAIN GLYCOPROTEIN) HO
2787:  duvp-A  2.1  8.1  140   688    9   CAEEL:AF-F5GUC6-F1 PEROXISOMAL MEMBRANE PROTEIN RELATED;
2788:  d1sq-A  2.1  5.2  102   362    8   CAEEL:AF-Q19824-F1 CONSERVED EDGE EXPRESSED PROTEIN;
2789:  dr0s-A  2.1  8.0  101   420    5   CAEEL:AF-Q17468-F1 PROTEIN CONTAINING ALS2CR12 (ALS2CR12) SIGNATURE;
2790:  dqa7-A  2.1  5.1   77  1150    4   CAEEL:AF-D5MCN2-F1 LA-RELATED PROTEIN 1;
2791:  dvjs-A  2.1 11.8   81   216    4   CAEEL:AF-Q93355-F1 UNCHARACTERIZED PROTEIN;
2792:  dncn-A  2.0  4.4  113   739    8   CAEEL:AF-G5EFP0-F1 WSN DOMAIN-CONTAINING PROTEIN;
2793:  ds67-A  2.0  7.8  119   324    8   CAEEL:AF-Q9N5W4-F1 SERPENTINE RECEPTOR, CLASS D (DELTA);
2794:  doav-A  2.0  3.8  110   323    4   CAEEL:AF-O62050-F1 SERPENTINE RECEPTOR, CLASS U;
2795:  dvog-A  2.0  7.2  124  2155    5   CAEEL:AF-P27715-F1 PHORBOL ESTER/DIACYLGLYCEROL-BINDING PROTEIN UNC-
2796:  dtin-A  2.0  9.2  116   772    8   CAEEL:AF-A0A2C9C337-F1 DC_STAMP DOMAIN-CONTAINING PROTEIN;
2797:  dnr5-A  2.0  5.5   93   540    4   CAEEL:AF-A3QMB1-F1 PPM-TYPE PHOSPHATASE DOMAIN-CONTAINING PROTEIN;
2798:  drfq-A  2.0 18.4   97   332    6   CAEEL:AF-O44551-F1 UNCHARACTERIZED PROTEIN;
2799:  d0hw-A  2.0  6.4   86   651    6   CAEEL:AF-O62256-F1 RSD-2 DOMAIN-CONTAINING PROTEIN;
2800:  dpt5-A  2.0 12.9  135  1576   10   CAEEL:AF-Q8MQ20-F1 KINESIN MOTOR DOMAIN-CONTAINING PROTEIN;
2801:  domo-A  2.0  8.9  127   312    7   CAEEL:AF-Q23189-F1 UNCHARACTERIZED PROTEIN;
2802:  d0yj-A  2.0  9.6  105   233    7   CAEEL:AF-Q22219-F1 UNCHARACTERIZED PROTEIN;
2803:  dt3g-A  2.0  4.3  109   374   10   CAEEL:AF-Q09965-F1 PUTATIVE G-PROTEIN COUPLED RECEPTOR-LIKE PROTEIN
2804:  dozb-A  2.0  3.9  106   305    5   CAEEL:AF-Q9N364-F1 G_PROTEIN_RECEP_F1_2 DOMAIN-CONTAINING PROTEIN;
2805:  dyos-A  2.0 10.7  137   333    9   CAEEL:AF-Q7YXC0-F1 SERPENTINE RECEPTOR, CLASS H;
2806:  dmxd-A  2.0  4.6   83   255    4   CAEEL:AF-Q9BKR3-F1 UNCHARACTERIZED PROTEIN;
2807:  dtx1-A  2.0  4.0  116   336   12   CAEEL:AF-Q22011-F1 SERPENTINE RECEPTOR, CLASS D (DELTA);
2808:  dntn-A  2.0  5.3  122   315    7   CAEEL:AF-Q18769-F1 G_PROTEIN_RECEP_F1_2 DOMAIN-CONTAINING PROTEIN;
2809:  dz1b-A  2.0  6.8   88   463    5   CAEEL:AF-Q17339-F1 FEMALE GERMLINE-SPECIFIC TUMOR SUPPRESSOR GLD-1;
2810:  dwd2-A  2.0  9.3  131  1156    7   CAEEL:AF-E5QCH1-F1 INTEGRATOR COMPLEX SUBUNIT HOMOLOG;
2811:  dtuv-A  2.0  4.3  110   337    9   CAEEL:AF-Q9XTV0-F1 SERPENTINE RECEPTOR, CLASS H;
2812:  dn8q-A  2.0  5.1  122   353    7   CAEEL:AF-Q9XXP5-F1 SERPENTINE RECEPTOR, CLASS H;
2813:  dmxb-A  2.0 12.3   92   274    9   CAEEL:AF-O45524-F1 REGULATOR OF G-PROTEIN SIGNALING RGS-11;
2814:  dt3b-A  2.0  6.7  123   414    8   CAEEL:AF-Q9U1Z2-F1 GLCNAC-1-P TRANSFERASE;
2815:  dvpd-A  2.0  8.6  118   342    7   CAEEL:AF-Q19258-F1 SERPENTINE RECEPTOR CLASS GAMMA-69;
2816:  dqib-A  2.0  5.6  119   318    4   CAEEL:AF-Q17760-F1 SERPENTINE RECEPTOR CLASS DELTA-7;
2817:  drev-A  2.0  5.4   84   811    8   CAEEL:AF-Q9XVI2-F1 SYMMETRICAL SISTER CELL HERMAPHRODITE GONAD DEFEC
2818:  ds4p-A  2.0 11.6  144  1698    8   CAEEL:AF-A0A0K3AU72-F1 FORMIN HOMOLOGY DOMAIN;
2819:  dqxv-A  2.0  5.2  124   355    7   CAEEL:AF-Q17854-F1 UNCHARACTERIZED PROTEIN;
2820:  dnfw-A  2.0  4.9   84   203   13   CAEEL:AF-O16381-F1 UNCHARACTERIZED PROTEIN;
2821:  drwg-A  2.0  9.7   80   178    4   CAEEL:AF-Q9GYH4-F1 DUF19 DOMAIN-CONTAINING PROTEIN;
2822:  dn0c-A  2.0  6.6   52   285    6   CAEEL:AF-Q965T4-F1 TRANSLATIONAL ACTIVATOR OF CYTOCHROME C OXIDASE;
2823:  dy7e-A  2.0  5.7  122   358    6   CAEEL:AF-O45893-F1 SEVEN TM RECEPTOR;
2824:  dm5t-A  2.0  5.6   62   103   15   CAEEL:AF-P45967-F1 UNCHARACTERIZED PROTEIN MDMH-35;
2825:  dwk1-A  2.0  5.3  122   582    3   CAEEL:AF-Q19019-F1 E3 UBIQUITIN-PROTEIN LIGASE CBL;
2826:  docb-A  2.0  4.8  118   817   10   CAEEL:AF-Q19107-F1 UNCHARACTERIZED PROTEIN;
2827:  dshm-A  2.0  6.8  110   440    6   CAEEL:AF-O62403-F1 G_PROTEIN_RECEP_F1_2 DOMAIN-CONTAINING PROTEIN;
2828:  dxmq-A  2.0  8.8   89   352   10   CAEEL:AF-A9Z1K7-F1 CYTOCHROME B561 DOMAIN-CONTAINING PROTEIN;
2829:  dxh7-A  2.0 11.1   83   951   11   CAEEL:AF-Q17697-F1 GLUTAMATE RECEPTOR FAMILY (AMPA);
2830:  dw4k-A  2.0  5.4  116   248    6   CAEEL:AF-Q9BI94-F1 UNCHARACTERIZED PROTEIN;
2831:  dtee-A  2.0  9.1   77    98    9   CAEEL:AF-Q22056-F1 TRANSCRIPTION AND MRNA EXPORT FACTOR ENY2;
2832:  drw5-A  2.0  6.9   67  1263    6   CAEEL:AF-G5EGE9-F1 CONDENSIN COMPLEX SUBUNIT DPY-26;
2833:  dr3e-A  2.0 13.2  123   644   11   CAEEL:AF-Q60F73-F1 GRAM DOMAIN-CONTAINING PROTEIN;
2834:  dxg4-A  2.0  8.4  119   327    7   CAEEL:AF-O45642-F1 SERPENTINE RECEPTOR, CLASS Z;
2835:  dqfu-A  2.0  7.9  128   326    5   CAEEL:AF-O45429-F1 SERPENTINE RECEPTOR, CLASS Z;
2836:  dm2x-A  2.0  5.0  116   353    7   CAEEL:AF-Q9UAW4-F1 SERPENTINE RECEPTOR, CLASS H;
2837:  dpu7-A  2.0  5.8  119   349   13   CAEEL:AF-Q8I4F8-F1 SERPENTINE RECEPTOR, CLASS H;
2838:  dy0s-A  2.0  3.8   85   208    5   CAEEL:AF-Q8ITZ9-F1 UNCHARACTERIZED PROTEIN;
2839:  dof3-A  2.0  6.4  110   271   11   CAEEL:AF-Q9TYR7-F1 SERPENTINE RECEPTOR, CLASS V;
2840:  dutb-A  2.0  5.9  132   323    5   CAEEL:AF-Q94413-F1 SERPENTINE RECEPTOR, CLASS XA;
2841:  d1v8-A  2.0  8.1   88   526    9   CAEEL:AF-Q9N309-F1 MFS DOMAIN-CONTAINING PROTEIN;
2842:  dseo-A  2.0  4.7  110   413    5   CAEEL:AF-Q20797-F1 PUTATIVE SYNTAXIN-5;
2843:  dzzf-A  2.0  7.8  136   932    6   CAEEL:AF-Q9U364-F1 ECT2 (MAMMALIAN RHO GEF) HOMOLOG;
2844:  dplj-A  2.0  5.1  132   654    4   CAEEL:AF-P48322-F1 UNCHARACTERIZED PROTEIN C36E8.1;
2845:  dsbl-A  2.0  5.9  112   330    5   CAEEL:AF-Q86D26-F1 SEVEN TM RECEPTOR;
2846:  dqrr-A  2.0  4.8  120  1758   11   CAEEL:AF-Q95Y84-F1 CONDENSIN-2 COMPLEX SUBUNIT;
2847:  dzcv-A  2.0  8.8  111   281    5   CAEEL:AF-Q20940-F1 E3 UBIQUITIN-PROTEIN LIGASE LISTERIN;
2848:  dn61-A  2.0  7.8  103   225   12   CAEEL:AF-O44132-F1 UNCHARACTERIZED PROTEIN;
2849:  d0xb-A  2.0  5.7  121   397    8   CAEEL:AF-Q9U2P2-F1 G_PROTEIN_RECEP_F1_2 DOMAIN-CONTAINING PROTEIN;
2850:  dtd1-A  2.0  8.2   76   808    5   CAEEL:AF-Q21453-F1 UNCHARACTERIZED PROTEIN;
2851:  du5m-A  2.0  5.8  119   333   11   CAEEL:AF-Q9GUE4-F1 SEVEN TM RECEPTOR;
2852:  dp1l-A  2.0  6.5  127   384    8   CAEEL:AF-Q18828-F1 G_PROTEIN_RECEP_F1_2 DOMAIN-CONTAINING PROTEIN;
2853:  dxf9-A  2.0  4.7  103   376    5   CAEEL:AF-G5EGA5-F1 DELTA(12) FATTY ACID DESATURASE FAT-2;
2854:  dpfu-A  2.0  9.0  118   477    4   CAEEL:AF-O01870-F1 UNCHARACTERIZED PROTEIN;
2855:  dver-A  2.0  4.5   95  1223    6   CAEEL:AF-Q18271-F1 UNCHARACTERIZED PROTEIN;
2856:  dx74-A  2.0 10.1   95   442    9   CAEEL:AF-Q20048-F1 MALONYL COA DECARBOXYLASE;
2857:  dz5u-A  2.0  7.6   73   121   12   CAEEL:AF-A0A3P6NPB0-F1 UNCHARACTERIZED PROTEIN;
2858:  dplp-A  2.0  6.0  125   453    6   CAEEL:AF-Q17766-F1 FOLATE TRANSPORTER 1;
2859:  dm2d-A  2.0  4.8  132   458    8   CAEEL:AF-O17386-F1 CELL DEATH ABNORMALITY PROTEIN 8;
2860:  dqmb-A  2.0  4.6   88   244    7   CAEEL:AF-P34285-F1 TETRASPANIN-1;
2861:  dzbt-A  2.0  7.6  110   216    5   CAEEL:AF-Q21499-F1 GOLGI SNAP RECEPTOR COMPLEX MEMBER 2;
2862:  dqqa-A  2.0  4.8   88   211   10   CAEEL:AF-G5ED30-F1 CELL JUNCTION PROTEIN VAB-9;
2863:  dzj4-A  2.0  9.3   93   167    4   CAEEL:AF-Q9N4B5-F1 JTB GENE RELATED;
2864:  d004-A  2.0  8.7  112   732    8   CAEEL:AF-Q4R156-F1 UNCHARACTERIZED PROTEIN;
2865:  d1ws-A  2.0  4.7   78   258    6   CAEEL:AF-A5PEY4-F1 UNCHARACTERIZED PROTEIN;
2866:  dxg2-A  2.0  6.9  115   352    8   CAEEL:AF-O45284-F1 SEVEN TM RECEPTOR;
2867:  dqs1-A  2.0 15.7  130   346    8   CAEEL:AF-P92019-F1 UNCHARACTERIZED PROTEIN;
2868:  dyc6-A  2.0  4.7   72   570    4   CAEEL:AF-O45420-F1 PLECKSTRIN HOMOLOGY DOMAIN-CONTAINING FAMILY D ME
2869:  dm8r-A  2.0 13.3  103  1000    4   CAEEL:AF-P34619-F1 SOP-2-RELATED PROTEIN 1;
2870:  dy8y-A  2.0 10.7   87   508    6   CAEEL:AF-Q23544-F1 PROTEIN ADENYLYLTRANSFERASE FIC-1;
2871:  dtcn-A  2.0  9.9   70   306    4   CAEEL:AF-O16991-F1 TRANSCRIPTION INITIATION FACTOR IIB;
2872:  dtf9-A  2.0  7.5  116   344   10   CAEEL:AF-Q9N2T6-F1 SEVEN TM RECEPTOR;
2873:  dnpy-A  2.0  4.4  102   547    8   CAEEL:AF-W6RS10-F1 RAS-GEF DOMAIN-CONTAINING PROTEIN;
2874:  dz3m-A  2.0  9.4  112   189    8   CAEEL:AF-Q20790-F1 UNCHARACTERIZED PROTEIN;
2875:  dmxs-A  2.0 15.1  131   397    7   CAEEL:AF-O45601-F1 G_PROTEIN_RECEP_F1_2 DOMAIN-CONTAINING PROTEIN;
2876:  dzaf-A  2.0  6.6   61    80   10   CAEEL:AF-Q7YTG6-F1 IMMEDIATE EARLY RESPONSE 3-INTERACTING PROTEIN 1;
2877:  dugv-A  2.0 11.8   85   945    8   CAEEL:AF-Q9N4H4-F1 POLY  POLYMERASE 1;
2878:  d1aj-A  2.0  3.9   54   496    4   CAEEL:AF-H2KZ38-F1 BTB DOMAIN-CONTAINING PROTEIN;
2879:  doya-A  2.0 12.4  109   554    6   CAEEL:AF-U4PBZ1-F1 UNCHARACTERIZED PROTEIN;
2880:  do89-A  2.0  7.5  134   534    6   CAEEL:AF-P54145-F1 PUTATIVE AMMONIUM TRANSPORTER 1;
2881:  dosp-A  2.0  4.1   77   984   12   CAEEL:AF-Q23368-F1 YEAST SEC HOMOLOG;
2882:  dpgn-A  2.0  5.3  113   316   10   CAEEL:AF-Q22444-F1 G_PROTEIN_RECEP_F1_2 DOMAIN-CONTAINING PROTEIN;
2883:  dnfv-A  2.0  8.3   82   348    2   CAEEL:AF-Q9XTB2-F1 GUANINE NUCLEOTIDE-BINDING PROTEIN ALPHA-13 SUBUN
2884:  dq2j-A  2.0  3.7   58   317    5   CAEEL:AF-Q8I4C2-F1 UNCHARACTERIZED PROTEIN;
2885:  dvwf-A  2.0 12.8   72   507    3   CAEEL:AF-P34676-F1 PROLYL CARBOXY PEPTIDASE LIKE PROTEIN 5;
2886:  dyho-A  2.0 11.1  100   550    8   CAEEL:AF-Q19680-F1 PHOSPHOACETYLGLUCOSAMINE MUTASE;
2887:  d018-A  2.0  5.5  107   214    4   CAEEL:AF-Q9BKS8-F1 PROTEIN CONTAINING ALS2CR12 (ALS2CR12) SIGNATURE;
2888:  do8h-A  2.0 10.4  151   463    4   CAEEL:AF-Q7YXH3-F1 BESTROPHIN HOMOLOG;
2889:  d1tx-A  2.0 12.0  123   336    4   CAEEL:AF-O44908-F1 SERPENTINE RECEPTOR, CLASS H;
2890:  dvtp-A  2.0 11.2  121   343    6   CAEEL:AF-Q9GRU8-F1 SERPENTINE RECEPTOR, CLASS H;

# Structural equivalences
   1: 6c70-A dv8d-A     3 -   6 <=>   35 -  38   (HIS    5  - LEU    8  <=> ASN   35  - HIS   38 )                          
   1: 6c70-A dv8d-A     8 -  11 <=>   39 -  42   (ALA   10  - LEU   13  <=> LYS   39  - GLY   42 )                          
   1: 6c70-A dv8d-A    12 -  21 <=>   44 -  53   (PRO   14  - GLY   23  <=> HIS   44  - ARG   53 )                          
   1: 6c70-A dv8d-A    23 -  26 <=>   54 -  57   (PHE   25  - ASN   28  <=> ILE   54  - ARG   57 )                          
   1: 6c70-A dv8d-A    28 -  61 <=>   58 -  91   (TYR   30  - GLU   63  <=> LYS   58  - THR   91 )                          
   1: 6c70-A dv8d-A    63 -  66 <=>   92 -  95   (ASP   65  - ASP   68  <=> ARG   92  - SER   95 )                          
   1: 6c70-A dv8d-A    67 -  92 <=>   97 - 122   (ASP   69  - SER   94  <=> GLU   97  - GLN  122 )                          
   1: 6c70-A dv8d-A    93 - 106 <=>  125 - 138   (LYS   95  - ASN  108  <=> GLY  125  - GLN  138 )                          
   1: 6c70-A dv8d-A   117 - 120 <=>  141 - 144   (ARG  119  - ALA  122  <=> LYS  141  - ALA  144 )                          
   1: 6c70-A dv8d-A   121 - 151 <=>  147 - 177   (LEU  123  - GLU  153  <=> ASP  147  - TYR  177 )                          
   1: 6c70-A dv8d-A   152 - 156 <=>  180 - 184   (ASP  154  - PRO  173  <=> GLU  180  - THR  184 )                          
   1: 6c70-A dv8d-A   161 - 164 <=>  189 - 192   (ARG  178  - TYR  181  <=> LYS  189  - TYR  192 )                          
   1: 6c70-A dv8d-A   173 - 177 <=>  196 - 200   (GLY  190  - ALA  194  <=> TYR  196  - ARG  200 )                          
   1: 6c70-A dv8d-A   179 - 220 <=>  201 - 242   (ILE  196  - LEU  237  <=> PRO  201  - PHE  242 )                          
   1: 6c70-A dv8d-A   222 - 225 <=>  243 - 246   (GLU  239  - ALA  242  <=> ASN  243  - GLY  246 )                          
   1: 6c70-A dv8d-A   234 - 285 <=>  247 - 298   (MET  320  - LYS  371  <=> ASP  247  - HIS  298 )                          
   1: 6c70-A dv8d-A   286 - 290 <=>  300 - 304   (VAL  372  - ASN  376  <=> ILE  300  - TYR  304 )                          
   1: 6c70-A dv8d-A   292 - 332 <=>  305 - 345   (TYR  378  - HIS  418  <=> ASP  305  - ARG  345 )                          
   1: 6c70-A dv8d-A   333 - 354 <=>  348 - 369   (TRP  419  - ALA  440  <=> TRP  348  - PHE  369 )                          
   1: 6c70-A dv8d-A   355 - 388 <=>  371 - 404   (MET  441  - LYS  474  <=> LEU  371  - ALA  404 )                          
   2: 6c70-A dz53-A     1 -   4 <=>   28 -  31   (PHE    3  - GLN    6  <=> GLY   28  - GLU   31 )                          
   2: 6c70-A dz53-A     8 -  26 <=>   33 -  51   (ALA   10  - ASN   28  <=> THR   33  - ASN   51 )                          
   2: 6c70-A dz53-A    32 -  61 <=>   53 -  82   (LYS   34  - GLU   63  <=> ASP   53  - MET   82 )                          
   2: 6c70-A dz53-A    62 -  65 <=>   86 -  89   (SER   64  - VAL   67  <=> SER   86  - TYR   89 )                          
   2: 6c70-A dz53-A    66 -  92 <=>   91 - 117   (ASP   68  - SER   94  <=> LEU   91  - GLN  117 )                          
   2: 6c70-A dz53-A    93 - 106 <=>  120 - 133   (LYS   95  - ASN  108  <=> GLY  120  - GLN  133 )                          
   2: 6c70-A dz53-A   117 - 151 <=>  136 - 170   (ARG  119  - GLU  153  <=> GLN  136  - TYR  170 )                          
   2: 6c70-A dz53-A   152 - 156 <=>  173 - 177   (ASP  154  - PRO  173  <=> GLU  173  - SER  177 )                          
   2: 6c70-A dz53-A   163 - 166 <=>  185 - 188   (PHE  180  - PHE  183  <=> GLU  185  - TYR  188 )                          
   2: 6c70-A dz53-A   173 - 178 <=>  189 - 194   (GLY  190  - LEU  195  <=> TYR  189  - PHE  194 )                          
   2: 6c70-A dz53-A   180 - 221 <=>  195 - 236   (TYR  197  - MET  238  <=> ILE  195  - ALA  236 )                          
   2: 6c70-A dz53-A   232 - 286 <=>  238 - 292   (GLN  318  - VAL  372  <=> THR  238  - HIS  292 )                          
   2: 6c70-A dz53-A   287 - 290 <=>  294 - 297   (ASN  373  - ASN  376  <=> SER  294  - THR  297 )                          
   2: 6c70-A dz53-A   292 - 332 <=>  298 - 338   (TYR  378  - HIS  418  <=> ASP  298  - SER  338 )                          
   2: 6c70-A dz53-A   333 - 354 <=>  341 - 362   (TRP  419  - ALA  440  <=> TRP  341  - ASP  362 )                          
   2: 6c70-A dz53-A   355 - 388 <=>  364 - 397   (MET  441  - LYS  474  <=> LEU  364  - LYS  397 )                          
   3: 6c70-A d0ui-A     1 -   4 <=>   38 -  41   (PHE    3  - GLN    6  <=> ARG   38  - TRP   41 )                          
   3: 6c70-A d0ui-A     5 -  25 <=>   43 -  63   (GLY    7  - PHE   27  <=> ILE   43  - SER   63 )                          
   3: 6c70-A d0ui-A    27 -  30 <=>   64 -  67   (TYR   29  - GLU   32  <=> ILE   64  - ASN   67 )                          
   3: 6c70-A d0ui-A    32 -  60 <=>   68 -  96   (LYS   34  - MET   62  <=> ASN   68  - VAL   96 )                          
   3: 6c70-A d0ui-A    61 -  64 <=>  102 - 105   (GLU   63  - ASP   66  <=> ARG  102  - LEU  105 )                          
   3: 6c70-A d0ui-A    65 - 105 <=>  111 - 151   (VAL   67  - PRO  107  <=> ASN  111  - PHE  151 )                          
   3: 6c70-A d0ui-A   116 - 120 <=>  153 - 157   (ALA  118  - ALA  122  <=> LEU  153  - THR  157 )                          
   3: 6c70-A d0ui-A   122 - 144 <=>  160 - 182   (ALA  124  - TRP  146  <=> ALA  160  - MET  182 )                          
   3: 6c70-A d0ui-A   145 - 149 <=>  184 - 188   (THR  147  - PHE  151  <=> ALA  184  - MET  188 )                          
   3: 6c70-A d0ui-A   151 - 155 <=>  191 - 195   (GLU  153  - ILE  172  <=> TRP  191  - LEU  195 )                          
   3: 6c70-A d0ui-A   170 - 219 <=>  203 - 252   (SER  187  - PRO  236  <=> LEU  203  - PRO  252 )                          
   3: 6c70-A d0ui-A   232 - 288 <=>  260 - 316   (GLN  318  - GLY  374  <=> LEU  260  - SER  316 )                          
   3: 6c70-A d0ui-A   289 - 331 <=>  318 - 360   (VAL  375  - CYS  417  <=> CYS  318  - MET  360 )                          
   3: 6c70-A d0ui-A   332 - 335 <=>  363 - 366   (HIS  418  - ASP  421  <=> GLU  363  - HIS  366 )                          
   3: 6c70-A d0ui-A   337 - 352 <=>  370 - 385   (SER  423  - GLN  438  <=> ASP  370  - HIS  385 )                          
   3: 6c70-A d0ui-A   353 - 388 <=>  387 - 422   (LYS  439  - LYS  474  <=> THR  387  - ASP  422 )                          
   4: 6c70-A duyr-A     2 -  28 <=>  102 - 128   (LYS    4  - TYR   30  <=> GLY  102  - ASP  128 )                          
   4: 6c70-A duyr-A    29 -  62 <=>  139 - 172   (SER   31  - SER   64  <=> SER  139  - LYS  172 )                          
   4: 6c70-A duyr-A    63 -  66 <=>  175 - 178   (ASP   65  - ASP   68  <=> PHE  175  - MET  178 )                          
   4: 6c70-A duyr-A    67 - 103 <=>  181 - 217   (ASP   69  - ASN  105  <=> GLY  181  - ASP  217 )                          
   4: 6c70-A duyr-A   104 - 107 <=>  220 - 223   (ASN  106  - SER  109  <=> ASP  220  - PHE  223 )                          
   4: 6c70-A duyr-A   112 - 115 <=>  225 - 228   (ALA  114  - ASN  117  <=> SER  225  - GLY  228 )                          
   4: 6c70-A duyr-A   117 - 120 <=>  229 - 232   (ARG  119  - ALA  122  <=> VAL  229  - PRO  232 )                          
   4: 6c70-A duyr-A   123 - 152 <=>  233 - 262   (ILE  125  - ASP  154  <=> LEU  233  - THR  262 )                          
   4: 6c70-A duyr-A   171 - 224 <=>  265 - 318   (GLY  188  - SER  241  <=> ILE  265  - ARG  318 )                          
   4: 6c70-A duyr-A   239 - 285 <=>  321 - 367   (ALA  325  - LYS  371  <=> SER  321  - GLU  367 )                          
   4: 6c70-A duyr-A   286 - 289 <=>  370 - 373   (VAL  372  - VAL  375  <=> SER  370  - LEU  373 )                          
   4: 6c70-A duyr-A   290 - 335 <=>  395 - 440   (ASN  376  - ASP  421  <=> HIS  395  - ALA  440 )                          
   4: 6c70-A duyr-A   337 - 352 <=>  442 - 457   (SER  423  - GLN  438  <=> ALA  442  - THR  457 )                          
   4: 6c70-A duyr-A   353 - 388 <=>  460 - 495   (LYS  439  - LYS  474  <=> PHE  460  - LYS  495 )                          
   5: 6c70-A dtd9-A     1 -  22 <=>   37 -  58   (PHE    3  - HIS   24  <=> MET   37  - LEU   58 )                          
   5: 6c70-A dtd9-A    24 -  29 <=>   59 -  64   (MET   26  - SER   31  <=> ASN   59  - SER   64 )                          
   5: 6c70-A dtd9-A    30 -  63 <=>   68 - 101   (GLU   32  - ASP   65  <=> THR   68  - ALA  101 )                          
   5: 6c70-A dtd9-A    65 - 104 <=>  114 - 153   (VAL   67  - ASN  106  <=> ASN  114  - GLN  153 )                          
   5: 6c70-A dtd9-A   114 - 117 <=>  157 - 160   (SER  116  - ARG  119  <=> ARG  157  - ASN  160 )                          
   5: 6c70-A dtd9-A   120 - 147 <=>  161 - 188   (ALA  122  - ILE  149  <=> GLU  161  - VAL  188 )                          
   5: 6c70-A dtd9-A   148 - 151 <=>  190 - 193   (THR  150  - GLU  153  <=> ILE  190  - LYS  193 )                          
   5: 6c70-A dtd9-A   152 - 155 <=>  195 - 198   (ASP  154  - ILE  172  <=> ARG  195  - ASP  198 )                          
   5: 6c70-A dtd9-A   170 - 173 <=>  204 - 207   (SER  187  - GLY  190  <=> ASP  204  - ASN  207 )                          
   5: 6c70-A dtd9-A   174 - 219 <=>  209 - 254   (HIS  191  - PRO  236  <=> LYS  209  - PRO  254 )                          
   5: 6c70-A dtd9-A   232 - 287 <=>  262 - 317   (GLN  318  - ASN  373  <=> LEU  262  - GLY  317 )                          
   5: 6c70-A dtd9-A   288 - 331 <=>  320 - 363   (GLY  374  - CYS  417  <=> ALA  320  - MET  363 )                          
   5: 6c70-A dtd9-A   332 - 336 <=>  366 - 370   (HIS  418  - GLY  422  <=> GLU  366  - GLU  370 )                          
   5: 6c70-A dtd9-A   337 - 352 <=>  373 - 388   (SER  423  - GLN  438  <=> ASP  373  - HIS  388 )                          
   5: 6c70-A dtd9-A   353 - 388 <=>  390 - 425   (LYS  439  - LYS  474  <=> THR  390  - ASP  425 )                          
   6: 6c70-A dn23-A     1 -   4 <=>    7 -  10   (PHE    3  - GLN    6  <=> VAL    7  - ASP   10 )                          
   6: 6c70-A dn23-A     5 -  21 <=>   13 -  29   (GLY    7  - GLY   23  <=> ALA   13  - LEU   29 )                          
   6: 6c70-A dn23-A    23 -  26 <=>   30 -  33   (PHE   25  - ASN   28  <=> LEU   30  - SER   33 )                          
   6: 6c70-A dn23-A    28 -  31 <=>   34 -  37   (TYR   30  - GLY   33  <=> THR   34  - LYS   37 )                          
   6: 6c70-A dn23-A    32 -  57 <=>   39 -  64   (LYS   34  - ASN   59  <=> CYS   39  - THR   64 )                          
   6: 6c70-A dn23-A    61 -  64 <=>   65 -  68   (GLU   63  - ASP   66  <=> ASP   65  - PRO   68 )                          
   6: 6c70-A dn23-A    65 -  91 <=>   70 -  96   (VAL   67  - ARG   93  <=> SER   70  - TRP   96 )                          
   6: 6c70-A dn23-A    92 - 103 <=>   99 - 110   (SER   94  - ASN  105  <=> SER   99  - ILE  110 )                          
   6: 6c70-A dn23-A   104 - 107 <=>  113 - 116   (ASN  106  - SER  109  <=> ARG  113  - ARG  116 )                          
   6: 6c70-A dn23-A   111 - 114 <=>  117 - 120   (PHE  113  - SER  116  <=> LEU  117  - ASN  120 )                          
   6: 6c70-A dn23-A   116 - 120 <=>  121 - 125   (ALA  118  - ALA  122  <=> GLN  121  - SER  125 )                          
   6: 6c70-A dn23-A   123 - 148 <=>  126 - 151   (ILE  125  - THR  150  <=> TYR  126  - ASN  151 )                          
   6: 6c70-A dn23-A   149 - 152 <=>  153 - 156   (PHE  151  - ASP  154  <=> VAL  153  - ALA  156 )                          
   6: 6c70-A dn23-A   154 - 157 <=>  163 - 166   (PRO  171  - ARG  174  <=> THR  163  - SER  166 )                          
   6: 6c70-A dn23-A   174 - 224 <=>  167 - 217   (HIS  191  - SER  241  <=> LYS  167  - LYS  217 )                          
   6: 6c70-A dn23-A   236 - 288 <=>  221 - 273   (VAL  322  - GLY  374  <=> SER  221  - ASP  273 )                          
   6: 6c70-A dn23-A   289 - 331 <=>  275 - 317   (VAL  375  - CYS  417  <=> PRO  275  - HIS  317 )                          
   6: 6c70-A dn23-A   332 - 336 <=>  319 - 323   (HIS  418  - GLY  422  <=> GLU  319  - SER  323 )                          
   6: 6c70-A dn23-A   337 - 352 <=>  325 - 340   (SER  423  - GLN  438  <=> ASP  325  - GLN  340 )                          
   6: 6c70-A dn23-A   353 - 388 <=>  342 - 377   (LYS  439  - LYS  474  <=> VAL  342  - LYS  377 )                          
   7: 6c70-A drs6-A     1 -   4 <=>   10 -  13   (PHE    3  - GLN    6  <=> PHE   10  - ASP   13 )                          
   7: 6c70-A drs6-A     5 -  21 <=>   16 -  32   (GLY    7  - GLY   23  <=> LYS   16  - LEU   32 )                          
   7: 6c70-A drs6-A    23 -  26 <=>   33 -  36   (PHE   25  - ASN   28  <=> LEU   33  - SER   36 )                          
   7: 6c70-A drs6-A    28 -  31 <=>   37 -  40   (TYR   30  - GLY   33  <=> ALA   37  - LYS   40 )                          
   7: 6c70-A drs6-A    32 -  58 <=>   42 -  68   (LYS   34  - LEU   60  <=> CYS   42  - ALA   68 )                          
   7: 6c70-A drs6-A    61 -  91 <=>   69 -  99   (GLU   63  - ARG   93  <=> GLY   69  - TRP   99 )                          
   7: 6c70-A drs6-A    92 - 104 <=>  102 - 114   (SER   94  - ASN  106  <=> ASN  102  - ARG  114 )                          
   7: 6c70-A drs6-A   105 - 108 <=>  117 - 120   (PRO  107  - HIS  110  <=> MET  117  - GLN  120 )                          
   7: 6c70-A drs6-A   113 - 120 <=>  121 - 128   (GLU  115  - ALA  122  <=> VAL  121  - ASN  128 )                          
   7: 6c70-A drs6-A   123 - 151 <=>  129 - 157   (ILE  125  - GLU  153  <=> PHE  129  - ASN  157 )                          
   7: 6c70-A drs6-A   157 - 160 <=>  158 - 161   (ARG  174  - ILE  177  <=> GLY  158  - TYR  161 )                          
   7: 6c70-A drs6-A   174 - 224 <=>  168 - 218   (HIS  191  - SER  241  <=> ASN  168  - LYS  218 )                          
   7: 6c70-A drs6-A   236 - 288 <=>  222 - 274   (VAL  322  - GLY  374  <=> ASN  222  - THR  274 )                          
   7: 6c70-A drs6-A   289 - 331 <=>  276 - 318   (VAL  375  - CYS  417  <=> PRO  276  - HIS  318 )                          
   7: 6c70-A drs6-A   332 - 336 <=>  320 - 324   (HIS  418  - GLY  422  <=> GLU  320  - THR  324 )                          
   7: 6c70-A drs6-A   337 - 352 <=>  326 - 341   (SER  423  - GLN  438  <=> ASP  326  - GLN  341 )                          
   7: 6c70-A drs6-A   353 - 376 <=>  343 - 366   (LYS  439  - ALA  462  <=> ILE  343  - ILE  366 )                          
   7: 6c70-A drs6-A   377 - 388 <=>  368 - 379   (VAL  463  - LYS  474  <=> PRO  368  - ASN  379 )                          
   8: 6c70-A dxnm-A     4 -   7 <=>   27 -  30   (GLN    6  - VAL    9  <=> PRO   27  - GLU   30 )                          
   8: 6c70-A dxnm-A     8 -  26 <=>   32 -  50   (ALA   10  - ASN   28  <=> ALA   32  - LEU   50 )                          
   8: 6c70-A dxnm-A    29 -  57 <=>   60 -  88   (SER   31  - ASN   59  <=> LEU   60  - ALA   88 )                          
   8: 6c70-A dxnm-A    61 -  64 <=>   89 -  92   (GLU   63  - ASP   66  <=> GLU   89  - CYS   92 )                          
   8: 6c70-A dxnm-A    65 -  91 <=>   94 - 120   (VAL   67  - ARG   93  <=> SER   94  - TRP  120 )                          
   8: 6c70-A dxnm-A    92 - 104 <=>  123 - 135   (SER   94  - ASN  106  <=> ASN  123  - LYS  135 )                          
   8: 6c70-A dxnm-A   105 - 108 <=>  138 - 141   (PRO  107  - HIS  110  <=> SER  138  - ILE  141 )                          
   8: 6c70-A dxnm-A   113 - 120 <=>  142 - 149   (GLU  115  - ALA  122  <=> LYS  142  - ASN  149 )                          
   8: 6c70-A dxnm-A   123 - 151 <=>  150 - 178   (ILE  125  - GLU  153  <=> TYR  150  - ALA  178 )                          
   8: 6c70-A dxnm-A   157 - 160 <=>  179 - 182   (ARG  174  - ILE  177  <=> GLN  179  - LEU  182 )                          
   8: 6c70-A dxnm-A   174 - 224 <=>  189 - 239   (HIS  191  - SER  241  <=> ILE  189  - ARG  239 )                          
   8: 6c70-A dxnm-A   236 - 284 <=>  243 - 291   (VAL  322  - THR  370  <=> ILE  243  - SER  291 )                          
   8: 6c70-A dxnm-A   285 - 288 <=>  293 - 296   (LYS  371  - GLY  374  <=> PHE  293  - SER  296 )                          
   8: 6c70-A dxnm-A   289 - 331 <=>  298 - 340   (VAL  375  - CYS  417  <=> PRO  298  - SER  340 )                          
   8: 6c70-A dxnm-A   332 - 336 <=>  342 - 346   (HIS  418  - GLY  422  <=> GLU  342  - SER  346 )                          
   8: 6c70-A dxnm-A   337 - 354 <=>  348 - 365   (SER  423  - ALA  440  <=> ASP  348  - HIS  365 )                          
   8: 6c70-A dxnm-A   355 - 367 <=>  367 - 379   (MET  441  - LEU  453  <=> ALA  367  - PRO  379 )                          
   8: 6c70-A dxnm-A   368 - 388 <=>  381 - 401   (ASP  454  - LYS  474  <=> SER  381  - LYS  401 )                          
   9: 6c70-A dtr8-A     2 -  21 <=>   10 -  29   (LYS    4  - GLY   23  <=> ASP   10  - LEU   29 )                          
   9: 6c70-A dtr8-A    23 -  26 <=>   30 -  33   (PHE   25  - ASN   28  <=> LEU   30  - SER   33 )                          
   9: 6c70-A dtr8-A    28 -  31 <=>   34 -  37   (TYR   30  - GLY   33  <=> THR   34  - LYS   37 )                          
   9: 6c70-A dtr8-A    32 -  57 <=>   39 -  64   (LYS   34  - ASN   59  <=> CYS   39  - ALA   64 )                          
   9: 6c70-A dtr8-A    61 -  64 <=>   65 -  68   (GLU   63  - ASP   66  <=> VAL   65  - PRO   68 )                          
   9: 6c70-A dtr8-A    65 -  91 <=>   70 -  96   (VAL   67  - ARG   93  <=> GLU   70  - TRP   96 )                          
   9: 6c70-A dtr8-A    92 - 104 <=>   99 - 111   (SER   94  - ASN  106  <=> ASN   99  - ARG  111 )                          
   9: 6c70-A dtr8-A   105 - 108 <=>  114 - 117   (PRO  107  - HIS  110  <=> MET  114  - GLN  117 )                          
   9: 6c70-A dtr8-A   113 - 120 <=>  118 - 125   (GLU  115  - ALA  122  <=> ALA  118  - LYS  125 )                          
   9: 6c70-A dtr8-A   123 - 151 <=>  126 - 154   (ILE  125  - GLU  153  <=> PHE  126  - HIS  154 )                          
   9: 6c70-A dtr8-A   157 - 160 <=>  155 - 158   (ARG  174  - ILE  177  <=> GLY  155  - TYR  158 )                          
   9: 6c70-A dtr8-A   174 - 224 <=>  165 - 215   (HIS  191  - SER  241  <=> SER  165  - LYS  215 )                          
   9: 6c70-A dtr8-A   236 - 288 <=>  219 - 271   (VAL  322  - GLY  374  <=> ASN  219  - ASP  271 )                          
   9: 6c70-A dtr8-A   289 - 331 <=>  273 - 315   (VAL  375  - CYS  417  <=> PRO  273  - ASN  315 )                          
   9: 6c70-A dtr8-A   332 - 336 <=>  317 - 321   (HIS  418  - GLY  422  <=> GLU  317  - SER  321 )                          
   9: 6c70-A dtr8-A   337 - 352 <=>  323 - 338   (SER  423  - GLN  438  <=> ASP  323  - GLN  338 )                          
   9: 6c70-A dtr8-A   353 - 376 <=>  340 - 363   (LYS  439  - ALA  462  <=> VAL  340  - VAL  363 )                          
   9: 6c70-A dtr8-A   377 - 388 <=>  365 - 376   (VAL  463  - LYS  474  <=> PRO  365  - ASN  376 )                          
  10: 6c70-A dz0w-A     3 -  21 <=>   11 -  29   (HIS    5  - GLY   23  <=> ASP   11  - LEU   29 )                          
  10: 6c70-A dz0w-A    23 -  26 <=>   30 -  33   (PHE   25  - ASN   28  <=> LEU   30  - SER   33 )                          
  10: 6c70-A dz0w-A    28 -  31 <=>   34 -  37   (TYR   30  - GLY   33  <=> ALA   34  - LYS   37 )                          
  10: 6c70-A dz0w-A    32 -  57 <=>   39 -  64   (LYS   34  - ASN   59  <=> MET   39  - THR   64 )                          
  10: 6c70-A dz0w-A    61 -  64 <=>   65 -  68   (GLU   63  - ASP   66  <=> VAL   65  - PRO   68 )                          
  10: 6c70-A dz0w-A    65 -  91 <=>   70 -  96   (VAL   67  - ARG   93  <=> SER   70  - TRP   96 )                          
  10: 6c70-A dz0w-A    92 - 104 <=>   99 - 111   (SER   94  - ASN  106  <=> ASN   99  - ARG  111 )                          
  10: 6c70-A dz0w-A   105 - 108 <=>  114 - 117   (PRO  107  - HIS  110  <=> MET  114  - GLN  117 )                          
  10: 6c70-A dz0w-A   113 - 120 <=>  118 - 125   (GLU  115  - ALA  122  <=> VAL  118  - ASN  125 )                          
  10: 6c70-A dz0w-A   123 - 151 <=>  126 - 154   (ILE  125  - GLU  153  <=> PHE  126  - ASN  154 )                          
  10: 6c70-A dz0w-A   157 - 160 <=>  155 - 158   (ARG  174  - ILE  177  <=> GLY  155  - TYR  158 )                          
  10: 6c70-A dz0w-A   174 - 215 <=>  165 - 206   (HIS  191  - ALA  232  <=> ASN  165  - GLU  206 )                          
  10: 6c70-A dz0w-A   216 - 224 <=>  208 - 216   (ILE  233  - SER  241  <=> LEU  208  - THR  216 )                          
  10: 6c70-A dz0w-A   236 - 288 <=>  219 - 271   (VAL  322  - GLY  374  <=> ASN  219  - SER  271 )                          
  10: 6c70-A dz0w-A   289 - 331 <=>  273 - 315   (VAL  375  - CYS  417  <=> PRO  273  - ASN  315 )                          
  10: 6c70-A dz0w-A   332 - 336 <=>  317 - 321   (HIS  418  - GLY  422  <=> GLU  317  - THR  321 )                          
  10: 6c70-A dz0w-A   337 - 352 <=>  323 - 338   (SER  423  - GLN  438  <=> ASP  323  - GLN  338 )                          
  10: 6c70-A dz0w-A   353 - 376 <=>  340 - 363   (LYS  439  - ALA  462  <=> ILE  340  - ILE  363 )                          
  10: 6c70-A dz0w-A   377 - 388 <=>  365 - 376   (VAL  463  - LYS  474  <=> PRO  365  - LYS  376 )                          
  11: 6c70-A dyyq-A     3 -   6 <=>   33 -  36   (HIS    5  - LEU    8  <=> PRO   33  - PRO   36 )                          
  11: 6c70-A dyyq-A     8 -  26 <=>   37 -  55   (ALA   10  - ASN   28  <=> LYS   37  - LYS   55 )                          
  11: 6c70-A dyyq-A    29 -  57 <=>   62 -  90   (SER   31  - ASN   59  <=> ARG   62  - ILE   90 )                          
  11: 6c70-A dyyq-A    61 -  64 <=>   91 -  94   (GLU   63  - ASP   66  <=> GLU   91  - SER   94 )                          
  11: 6c70-A dyyq-A    65 -  91 <=>   96 - 122   (VAL   67  - ARG   93  <=> SER   96  - TRP  122 )                          
  11: 6c70-A dyyq-A    92 - 104 <=>  125 - 137   (SER   94  - ASN  106  <=> GLU  125  - ARG  137 )                          
  11: 6c70-A dyyq-A   105 - 108 <=>  140 - 143   (PRO  107  - HIS  110  <=> THR  140  - LEU  143 )                          
  11: 6c70-A dyyq-A   114 - 121 <=>  144 - 151   (SER  116  - LEU  123  <=> SER  144  - ASP  151 )                          
  11: 6c70-A dyyq-A   123 - 148 <=>  152 - 177   (ILE  125  - THR  150  <=> TYR  152  - SER  177 )                          
  11: 6c70-A dyyq-A   149 - 152 <=>  179 - 182   (PHE  151  - ASP  154  <=> VAL  179  - ARG  182 )                          
  11: 6c70-A dyyq-A   153 - 158 <=>  187 - 192   (SER  155  - LEU  175  <=> ASP  187  - TYR  192 )                          
  11: 6c70-A dyyq-A   174 - 224 <=>  194 - 244   (HIS  191  - SER  241  <=> ASP  194  - GLN  244 )                          
  11: 6c70-A dyyq-A   236 - 284 <=>  248 - 296   (VAL  322  - THR  370  <=> LEU  248  - GLY  296 )                          
  11: 6c70-A dyyq-A   285 - 288 <=>  298 - 301   (LYS  371  - GLY  374  <=> PHE  298  - VAL  301 )                          
  11: 6c70-A dyyq-A   289 - 332 <=>  303 - 346   (VAL  375  - HIS  418  <=> ASP  303  - ASP  346 )                          
  11: 6c70-A dyyq-A   333 - 336 <=>  348 - 351   (TRP  419  - GLY  422  <=> LEU  348  - CYS  351 )                          
  11: 6c70-A dyyq-A   337 - 354 <=>  353 - 370   (SER  423  - ALA  440  <=> ASP  353  - SER  370 )                          
  11: 6c70-A dyyq-A   355 - 367 <=>  372 - 384   (MET  441  - LEU  453  <=> SER  372  - SER  384 )                          
  11: 6c70-A dyyq-A   368 - 388 <=>  386 - 406   (ASP  454  - LYS  474  <=> CYS  386  - LEU  406 )                          
  12: 6c70-A dy8q-A     2 -   5 <=>   20 -  23   (LYS    4  - GLY    7  <=> SER   20  - ILE   23 )                          
  12: 6c70-A dy8q-A     8 -  26 <=>   24 -  42   (ALA   10  - ASN   28  <=> ASP   24  - ALA   42 )                          
  12: 6c70-A dy8q-A    29 -  55 <=>   52 -  78   (SER   31  - ALA   57  <=> SER   52  - LEU   78 )                          
  12: 6c70-A dy8q-A    57 -  60 <=>   79 -  82   (ASN   59  - MET   62  <=> GLY   79  - GLY   82 )                          
  12: 6c70-A dy8q-A    63 -  66 <=>   83 -  86   (ASP   65  - ASP   68  <=> LYS   83  - THR   86 )                          
  12: 6c70-A dy8q-A    67 -  91 <=>   88 - 112   (ASP   69  - ARG   93  <=> ASN   88  - TRP  112 )                          
  12: 6c70-A dy8q-A    92 - 103 <=>  115 - 126   (SER   94  - ASN  105  <=> ASN  115  - ASN  126 )                          
  12: 6c70-A dy8q-A   104 - 107 <=>  129 - 132   (ASN  106  - SER  109  <=> ARG  129  - ARG  132 )                          
  12: 6c70-A dy8q-A   111 - 114 <=>  133 - 136   (PHE  113  - SER  116  <=> VAL  133  - ASN  136 )                          
  12: 6c70-A dy8q-A   116 - 120 <=>  137 - 141   (ALA  118  - ALA  122  <=> GLU  137  - ASP  141 )                          
  12: 6c70-A dy8q-A   123 - 151 <=>  142 - 170   (ILE  125  - GLU  153  <=> TYR  142  - GLN  170 )                          
  12: 6c70-A dy8q-A   157 - 161 <=>  171 - 175   (ARG  174  - ARG  178  <=> GLU  171  - PHE  175 )                          
  12: 6c70-A dy8q-A   174 - 224 <=>  181 - 231   (HIS  191  - SER  241  <=> PRO  181  - LYS  231 )                          
  12: 6c70-A dy8q-A   236 - 288 <=>  235 - 287   (VAL  322  - GLY  374  <=> ASP  235  - PHE  287 )                          
  12: 6c70-A dy8q-A   289 - 332 <=>  289 - 332   (VAL  375  - HIS  418  <=> PRO  289  - GLU  332 )                          
  12: 6c70-A dy8q-A   333 - 336 <=>  334 - 337   (TRP  419  - GLY  422  <=> PHE  334  - ALA  337 )                          
  12: 6c70-A dy8q-A   337 - 354 <=>  339 - 356   (SER  423  - ALA  440  <=> ASN  339  - SER  356 )                          
  12: 6c70-A dy8q-A   355 - 388 <=>  358 - 391   (MET  441  - LYS  474  <=> THR  358  - GLU  391 )                          
  13: 6c70-A d03y-A     2 -   6 <=>   11 -  15   (LYS    4  - LEU    8  <=> PRO   11  - PRO   15 )                          
  13: 6c70-A d03y-A     8 -  25 <=>   16 -  33   (ALA   10  - PHE   27  <=> ASN   16  - SER   33 )                          
  13: 6c70-A d03y-A    32 -  35 <=>   35 -  38   (LYS   34  - PRO   37  <=> SER   35  - ILE   38 )                          
  13: 6c70-A d03y-A    37 -  54 <=>   39 -  56   (ARG   39  - MET   56  <=> ARG   39  - ARG   56 )                          
  13: 6c70-A d03y-A    55 -  65 <=>   58 -  68   (ALA   57  - VAL   67  <=> TYR   58  - ILE   68 )                          
  13: 6c70-A d03y-A    66 -  91 <=>   71 -  96   (ASP   68  - ARG   93  <=> LEU   71  - MET   96 )                          
  13: 6c70-A d03y-A    92 - 104 <=>   99 - 111   (SER   94  - ASN  106  <=> VAL   99  - ASN  111 )                          
  13: 6c70-A d03y-A   105 - 108 <=>  114 - 117   (PRO  107  - HIS  110  <=> ARG  114  - VAL  117 )                          
  13: 6c70-A d03y-A   112 - 120 <=>  118 - 126   (ALA  114  - ALA  122  <=> THR  118  - GLU  126 )                          
  13: 6c70-A d03y-A   123 - 151 <=>  127 - 155   (ILE  125  - GLU  153  <=> TYR  127  - LYS  155 )                          
  13: 6c70-A d03y-A   157 - 160 <=>  156 - 159   (ARG  174  - ILE  177  <=> GLN  156  - ILE  159 )                          
  13: 6c70-A d03y-A   174 - 224 <=>  166 - 216   (HIS  191  - SER  241  <=> ASN  166  - LYS  216 )                          
  13: 6c70-A d03y-A   236 - 284 <=>  220 - 268   (VAL  322  - THR  370  <=> ASN  220  - THR  268 )                          
  13: 6c70-A d03y-A   285 - 288 <=>  270 - 273   (LYS  371  - GLY  374  <=> LEU  270  - LEU  273 )                          
  13: 6c70-A d03y-A   289 - 331 <=>  275 - 317   (VAL  375  - CYS  417  <=> ASP  275  - ASP  317 )                          
  13: 6c70-A d03y-A   332 - 336 <=>  319 - 323   (HIS  418  - GLY  422  <=> TYR  319  - SER  323 )                          
  13: 6c70-A d03y-A   337 - 359 <=>  325 - 347   (SER  423  - GLY  445  <=> ASP  325  - LEU  347 )                          
  13: 6c70-A d03y-A   361 - 388 <=>  350 - 377   (LYS  447  - LYS  474  <=> GLN  350  - TYR  377 )                          
  14: 6c70-A dupo-A     2 -   6 <=>   13 -  17   (LYS    4  - LEU    8  <=> THR   13  - PRO   17 )                          
  14: 6c70-A dupo-A     8 -  25 <=>   18 -  35   (ALA   10  - PHE   27  <=> ASN   18  - GLU   35 )                          
  14: 6c70-A dupo-A    32 -  35 <=>   37 -  40   (LYS   34  - PRO   37  <=> SER   37  - LEU   40 )                          
  14: 6c70-A dupo-A    37 -  54 <=>   41 -  58   (ARG   39  - MET   56  <=> ARG   41  - ARG   58 )                          
  14: 6c70-A dupo-A    55 -  65 <=>   60 -  70   (ALA   57  - VAL   67  <=> GLY   60  - ALA   70 )                          
  14: 6c70-A dupo-A    66 -  91 <=>   73 -  98   (ASP   68  - ARG   93  <=> LEU   73  - ILE   98 )                          
  14: 6c70-A dupo-A    92 - 104 <=>  101 - 113   (SER   94  - ASN  106  <=> VAL  101  - GLU  113 )                          
  14: 6c70-A dupo-A   105 - 108 <=>  116 - 119   (PRO  107  - HIS  110  <=> GLU  116  - ILE  119 )                          
  14: 6c70-A dupo-A   112 - 120 <=>  120 - 128   (ALA  114  - ALA  122  <=> THR  120  - LYS  128 )                          
  14: 6c70-A dupo-A   123 - 147 <=>  129 - 153   (ILE  125  - ILE  149  <=> TYR  129  - TYR  153 )                          
  14: 6c70-A dupo-A   148 - 151 <=>  155 - 158   (THR  150  - GLU  153  <=> LEU  155  - ARG  158 )                          
  14: 6c70-A dupo-A   154 - 157 <=>  165 - 168   (PRO  171  - ARG  174  <=> LYS  165  - SER  168 )                          
  14: 6c70-A dupo-A   176 - 224 <=>  170 - 218   (PHE  193  - SER  241  <=> TRP  170  - LYS  218 )                          
  14: 6c70-A dupo-A   236 - 286 <=>  222 - 272   (VAL  322  - VAL  372  <=> ASN  222  - LEU  272 )                          
  14: 6c70-A dupo-A   287 - 290 <=>  274 - 277   (ASN  373  - ASN  376  <=> SER  274  - HIS  277 )                          
  14: 6c70-A dupo-A   291 - 332 <=>  279 - 320   (VAL  377  - HIS  418  <=> LEU  279  - GLN  320 )                          
  14: 6c70-A dupo-A   333 - 336 <=>  322 - 325   (TRP  419  - GLY  422  <=> ILE  322  - SER  325 )                          
  14: 6c70-A dupo-A   337 - 354 <=>  327 - 344   (SER  423  - ALA  440  <=> ASP  327  - ASN  344 )                          
  14: 6c70-A dupo-A   355 - 388 <=>  346 - 379   (MET  441  - LYS  474  <=> SER  346  - SER  379 )                          
  15: 6c70-A dnan-A    46 -  53 <=>    1 -   8   (LEU   48  - MET   55  <=> MET    1  - LEU    8 )                          
  15: 6c70-A dnan-A    54 -  59 <=>   10 -  15   (MET   56  - MET   61  <=> CYS   10  - GLU   15 )                          
  15: 6c70-A dnan-A    61 -  64 <=>   18 -  21   (GLU   63  - ASP   66  <=> GLU   18  - TRP   21 )                          
  15: 6c70-A dnan-A    72 -  78 <=>   31 -  37   (THR   74  - PHE   80  <=> THR   31  - THR   37 )                          
  15: 6c70-A dnan-A    79 -  89 <=>   39 -  49   (LEU   81  - PRO   91  <=> PHE   39  - ILE   49 )                          
  15: 6c70-A dnan-A    91 - 103 <=>   50 -  62   (ARG   93  - ASN  105  <=> PHE   50  - ARG   62 )                          
  15: 6c70-A dnan-A   119 - 122 <=>   67 -  70   (HIS  121  - ALA  124  <=> ARG   67  - SER   70 )                          
  15: 6c70-A dnan-A   127 - 152 <=>   76 - 101   (ARG  129  - ASP  154  <=> ILE   76  - SER  101 )                          
  15: 6c70-A dnan-A   156 - 160 <=>  102 - 106   (PRO  173  - ILE  177  <=> PRO  102  - ALA  106 )                          
  15: 6c70-A dnan-A   181 - 205 <=>  107 - 131   (GLN  198  - PHE  222  <=> ILE  107  - ASN  131 )                          
  15: 6c70-A dnan-A   252 - 255 <=>  133 - 136   (ARG  338  - THR  341  <=> GLY  133  - THR  136 )                          
  15: 6c70-A dnan-A   258 - 286 <=>  137 - 165   (GLY  344  - VAL  372  <=> SER  137  - LYS  165 )                          
  15: 6c70-A dnan-A   292 - 312 <=>  170 - 190   (TYR  378  - ILE  398  <=> HIS  170  - LEU  190 )                          
  15: 6c70-A dnan-A   314 - 317 <=>  191 - 194   (GLY  400  - LEU  403  <=> SER  191  - ALA  194 )                          
  15: 6c70-A dnan-A   347 - 353 <=>  203 - 209   (VAL  433  - LYS  439  <=> GLY  203  - GLU  209 )                          
  15: 6c70-A dnan-A   354 - 358 <=>  211 - 215   (ALA  440  - SER  444  <=> THR  211  - LEU  215 )                          
  16: 6c70-A dshu-A    53 -  58 <=>   15 -  20   (MET   55  - LEU   60  <=> PHE   15  - TYR   20 )                          
  16: 6c70-A dshu-A    61 -  65 <=>   21 -  25   (GLU   63  - VAL   67  <=> TRP   21  - VAL   25 )                          
  16: 6c70-A dshu-A    68 -  75 <=>   34 -  41   (LEU   70  - MET   77  <=> LEU   34  - THR   41 )                          
  16: 6c70-A dshu-A    76 -  91 <=>   43 -  58   (LEU   78  - ARG   93  <=> LEU   43  - LEU   58 )                          
  16: 6c70-A dshu-A    95 - 103 <=>   59 -  67   (PHE   97  - ASN  105  <=> THR   59  - PRO   67 )                          
  16: 6c70-A dshu-A   121 - 134 <=>   71 -  84   (LEU  123  - ALA  136  <=> PRO   71  - CYS   84 )                          
  16: 6c70-A dshu-A   136 - 152 <=>   85 - 101   (ALA  138  - ASP  154  <=> ILE   85  - THR  101 )                          
  16: 6c70-A dshu-A   155 - 160 <=>  105 - 110   (ILE  172  - ILE  177  <=> GLY  105  - VAL  110 )                          
  16: 6c70-A dshu-A   184 - 205 <=>  113 - 134   (TYR  201  - PHE  222  <=> VAL  113  - ASN  134 )                          
  16: 6c70-A dshu-A   261 - 286 <=>  140 - 165   (TYR  347  - VAL  372  <=> SER  140  - ILE  165 )                          
  16: 6c70-A dshu-A   287 - 317 <=>  171 - 201   (ASN  373  - LEU  403  <=> ALA  171  - ASP  201 )                          
  16: 6c70-A dshu-A   327 - 330 <=>  208 - 211   (ALA  413  - SER  416  <=> LYS  208  - SER  211 )                          
  16: 6c70-A dshu-A   347 - 350 <=>  213 - 216   (VAL  433  - GLN  436  <=> ALA  213  - PRO  216 )                          
  16: 6c70-A dshu-A   352 - 355 <=>  217 - 220   (GLN  438  - MET  441  <=> SER  217  - THR  220 )                          
  16: 6c70-A dshu-A   356 - 359 <=>  222 - 225   (SER  442  - GLY  445  <=> SER  222  - LEU  225 )                          
  17: 6c70-A doja-A    63 -  80 <=>    1 -  18   (ASP   65  - HIS   82  <=> MET    1  - ASN   18 )                          
  17: 6c70-A doja-A   195 - 211 <=>   21 -  37   (LEU  212  - GLN  228  <=> ASN   21  - SER   37 )                          
  17: 6c70-A doja-A   243 - 258 <=>   39 -  54   (TRP  329  - GLY  344  <=> SER   39  - ALA   54 )                          
  17: 6c70-A doja-A   264 - 287 <=>   56 -  79   (ALA  350  - ASN  373  <=> ASN   56  - LYS   79 )                          
  17: 6c70-A doja-A   293 - 331 <=>   82 - 120   (ALA  379  - CYS  417  <=> ARG   82  - ASP  120 )                          
  17: 6c70-A doja-A   332 - 336 <=>  122 - 126   (HIS  418  - GLY  422  <=> GLN  122  - ASP  126 )                          
  17: 6c70-A doja-A   340 - 353 <=>  148 - 161   (ALA  426  - LYS  439  <=> GLN  148  - ASN  161 )                          
  17: 6c70-A doja-A   354 - 357 <=>  163 - 166   (ALA  440  - ILE  443  <=> LEU  163  - LEU  166 )                          
  17: 6c70-A doja-A   363 - 366 <=>  167 - 170   (PHE  449  - SER  452  <=> GLU  167  - ILE  170 )                          
  17: 6c70-A doja-A   368 - 383 <=>  171 - 186   (ASP  454  - VAL  469  <=> GLY  171  - GLU  186 )                          
  18: 6c70-A do6g-A    46 -  53 <=>    1 -   8   (LEU   48  - MET   55  <=> MET    1  - LEU    8 )                          
  18: 6c70-A do6g-A    54 -  59 <=>   10 -  15   (MET   56  - MET   61  <=> CYS   10  - GLU   15 )                          
  18: 6c70-A do6g-A    61 -  64 <=>   18 -  21   (GLU   63  - ASP   66  <=> GLU   18  - TRP   21 )                          
  18: 6c70-A do6g-A    72 - 103 <=>   31 -  62   (THR   74  - ASN  105  <=> THR   31  - ARG   62 )                          
  18: 6c70-A do6g-A   128 - 152 <=>   77 - 101   (ARG  130  - ASP  154  <=> ILE   77  - SER  101 )                          
  18: 6c70-A do6g-A   157 - 161 <=>  102 - 106   (ARG  174  - ARG  178  <=> PRO  102  - VAL  106 )                          
  18: 6c70-A do6g-A   184 - 205 <=>  110 - 131   (TYR  201  - PHE  222  <=> TYR  110  - ASN  131 )                          
  18: 6c70-A do6g-A   252 - 255 <=>  133 - 136   (ARG  338  - THR  341  <=> GLY  133  - THR  136 )                          
  18: 6c70-A do6g-A   258 - 286 <=>  137 - 165   (GLY  344  - VAL  372  <=> SER  137  - ASN  165 )                          
  18: 6c70-A do6g-A   292 - 315 <=>  170 - 193   (TYR  378  - ASN  401  <=> GLU  170  - PHE  193 )                          
  18: 6c70-A do6g-A   317 - 320 <=>  194 - 197   (LEU  403  - GLU  406  <=> ALA  194  - PRO  197 )                          
  18: 6c70-A do6g-A   326 - 329 <=>  200 - 203   (GLU  412  - TYR  415  <=> MET  200  - SER  203 )                          
  18: 6c70-A do6g-A   348 - 353 <=>  204 - 209   (CYS  434  - LYS  439  <=> GLU  204  - GLU  209 )                          
  18: 6c70-A do6g-A   354 - 358 <=>  211 - 215   (ALA  440  - SER  444  <=> THR  211  - ILE  215 )                          
  19: 6c70-A d1oh-A    28 -  38 <=>    4 -  14   (TYR   30  - ILE   40  <=> SER    4  - VAL   14 )                          
  19: 6c70-A d1oh-A    41 -  44 <=>   46 -  49   (ILE   43  - LEU   46  <=> VAL   46  - VAL   49 )                          
  19: 6c70-A d1oh-A    86 -  89 <=>   54 -  57   (ILE   88  - PRO   91  <=> LEU   54  - LEU   57 )                          
  19: 6c70-A d1oh-A    92 - 101 <=>   60 -  69   (SER   94  - ILE  103  <=> GLN   60  - ASP   69 )                          
  19: 6c70-A d1oh-A   119 - 146 <=>   71 -  98   (HIS  121  - GLY  148  <=> ARG   71  - ASP   98 )                          
  19: 6c70-A d1oh-A   182 - 213 <=>  100 - 131   (PHE  199  - LEU  230  <=> PHE  100  - SER  131 )                          
  19: 6c70-A d1oh-A   243 - 246 <=>  132 - 135   (TRP  329  - ARG  332  <=> PRO  132  - THR  135 )                          
  19: 6c70-A d1oh-A   248 - 280 <=>  136 - 168   (LYS  334  - ALA  366  <=> LEU  136  - GLY  168 )                          
  19: 6c70-A d1oh-A   296 - 300 <=>  169 - 173   (VAL  382  - LEU  386  <=> ALA  169  - ILE  173 )                          
  19: 6c70-A d1oh-A   302 - 332 <=>  174 - 204   (TYR  388  - HIS  418  <=> VAL  174  - GLN  204 )                          
  19: 6c70-A d1oh-A   335 - 346 <=>  591 - 602   (ASP  421  - ILE  432  <=> GLU  591  - ARG  602 )                          
  20: 6c70-A dm8d-A    89 - 104 <=>    3 -  18   (PRO   91  - ASN  106  <=> ASN    3  - THR   18 )                          
  20: 6c70-A dm8d-A   120 - 132 <=>   30 -  42   (ALA  122  - CYS  134  <=> SER   30  - TYR   42 )                          
  20: 6c70-A dm8d-A   133 - 149 <=>   44 -  60   (VAL  135  - PHE  151  <=> PHE   44  - ASN   60 )                          
  20: 6c70-A dm8d-A   171 - 174 <=>   67 -  70   (GLY  188  - HIS  191  <=> GLY   67  - CYS   70 )                          
  20: 6c70-A dm8d-A   176 - 226 <=>   71 - 121   (PHE  193  - THR  243  <=> GLU   71  - LEU  121 )                          
  20: 6c70-A dm8d-A   230 - 242 <=>  130 - 142   (LYS  316  - TYR  328  <=> PRO  130  - ASN  142 )                          
  20: 6c70-A dm8d-A   244 - 276 <=>  144 - 176   (VAL  330  - LEU  362  <=> ARG  144  - ILE  176 )                          
  20: 6c70-A dm8d-A   296 - 319 <=>  227 - 250   (VAL  382  - GLU  405  <=> LEU  227  - MET  250 )                          
  20: 6c70-A dm8d-A   322 - 335 <=>  267 - 280   (SER  408  - ASP  421  <=> PRO  267  - LEU  280 )                          
  21: 6c70-A dydq-A    63 -  95 <=>    1 -  33   (ASP   65  - PHE   97  <=> MET    1  - GLY   33 )                          
  21: 6c70-A dydq-A   259 - 279 <=>   36 -  56   (ASP  345  - LEU  365  <=> VAL   36  - GLU   56 )                          
  21: 6c70-A dydq-A   305 - 327 <=>   62 -  84   (GLY  391  - ALA  413  <=> SER   62  - MET   84 )                          
  21: 6c70-A dydq-A   329 - 335 <=>   85 -  91   (TYR  415  - ASP  421  <=> PRO   85  - GLY   91 )                          
  22: 6c70-A duck-A    64 -  93 <=>    1 -  30   (ASP   66  - LYS   95  <=> MET    1  - ALA   30 )                          
  22: 6c70-A duck-A    95 -  99 <=>   31 -  35   (PHE   97  - LEU  101  <=> ASN   31  - ARG   35 )                          
  22: 6c70-A duck-A   253 - 280 <=>   36 -  63   (LEU  339  - ALA  366  <=> GLY   36  - GLY   63 )                          
  22: 6c70-A duck-A   373 - 376 <=>   67 -  70   (VAL  459  - ALA  462  <=> GLU   67  - PRO   70 )                          
  22: 6c70-A duck-A   381 - 388 <=>   76 -  83   (PHE  467  - LYS  474  <=> VAL   76  - LYS   83 )                          
  23: 6c70-A dni9-A    26 -  29 <=>   10 -  13   (ASN   28  - SER   31  <=> GLU   10  - LYS   13 )                          
  23: 6c70-A dni9-A    32 -  63 <=>   14 -  45   (LYS   34  - ASP   65  <=> LEU   14  - ARG   45 )                          
  23: 6c70-A dni9-A    65 -  86 <=>   52 -  73   (VAL   67  - ILE   88  <=> SER   52  - LEU   73 )                          
  23: 6c70-A dni9-A    87 -  90 <=>   75 -  78   (TYR   89  - VAL   92  <=> ILE   75  - ALA   78 )                          
  23: 6c70-A dni9-A    92 -  98 <=>   87 -  93   (SER   94  - THR  100  <=> LEU   87  - SER   93 )                          
  23: 6c70-A dni9-A   259 - 286 <=>   96 - 123   (ASP  345  - VAL  372  <=> GLY   96  - ARG  123 )                          
  23: 6c70-A dni9-A   294 - 310 <=>  140 - 156   (ALA  380  - PHE  396  <=> TYR  140  - SER  156 )                          
  23: 6c70-A dni9-A   312 - 315 <=>  157 - 160   (ILE  398  - ASN  401  <=> LEU  157  - PHE  160 )                          
  23: 6c70-A dni9-A   357 - 360 <=>  161 - 164   (ILE  443  - ALA  446  <=> GLY  161  - ASN  164 )                          
  23: 6c70-A dni9-A   362 - 365 <=>  182 - 185   (PHE  448  - VAL  451  <=> ILE  182  - ALA  185 )                          
  23: 6c70-A dni9-A   368 - 387 <=>  187 - 206   (ASP  454  - LEU  473  <=> ASN  187  - VAL  206 )                          
  24: 6c70-A dwve-A    63 -  95 <=>   57 -  89   (ASP   65  - PHE   97  <=> CYS   57  - ARG   89 )                          
  24: 6c70-A dwve-A   257 - 278 <=>   91 - 112   (VAL  343  - LEU  364  <=> PHE   91  - THR  112 )                          
  24: 6c70-A dwve-A   280 - 284 <=>  113 - 117   (ALA  366  - THR  370  <=> ALA  113  - GLN  117 )                          
  24: 6c70-A dwve-A   295 - 312 <=>  121 - 138   (THR  381  - ILE  398  <=> PHE  121  - LEU  138 )                          
  24: 6c70-A dwve-A   315 - 322 <=>  188 - 195   (ASN  401  - SER  408  <=> PHE  188  - LYS  195 )                          
  24: 6c70-A dwve-A   324 - 327 <=>  196 - 199   (VAL  410  - ALA  413  <=> ILE  196  - GLU  199 )                          
  24: 6c70-A dwve-A   334 - 337 <=>  945 - 948   (TYR  420  - SER  423  <=> GLY  945  - TYR  948 )                          
  24: 6c70-A dwve-A   340 - 343 <=>  949 - 952   (ALA  426  - PHE  429  <=> THR  949  - LEU  952 )                          
  25: 6c70-A dxol-A    31 -  61 <=>  130 - 160   (GLY   33  - GLU   63  <=> GLU  130  - PRO  160 )                          
  25: 6c70-A dxol-A    64 -  96 <=>  221 - 253   (ASP   66  - TYR   98  <=> GLN  221  - HIS  253 )                          
  25: 6c70-A dxol-A    97 - 100 <=>  256 - 259   (LYS   99  - ALA  102  <=> GLY  256  - HIS  259 )                          
  25: 6c70-A dxol-A   190 - 193 <=>  264 - 267   (ALA  207  - ASN  210  <=> THR  264  - GLY  267 )                          
  25: 6c70-A dxol-A   196 - 199 <=>  268 - 271   (ASP  213  - PHE  216  <=> PHE  268  - TRP  271 )                          
  25: 6c70-A dxol-A   258 - 287 <=>  273 - 302   (GLY  344  - ASN  373  <=> PHE  273  - ASN  302 )                          
  25: 6c70-A dxol-A   288 - 323 <=>  308 - 343   (GLY  374  - SER  409  <=> GLY  308  - SER  343 )                          
  25: 6c70-A dxol-A   324 - 331 <=>  345 - 352   (VAL  410  - CYS  417  <=> THR  345  - ARG  352 )                          
  25: 6c70-A dxol-A   332 - 336 <=>  354 - 358   (HIS  418  - GLY  422  <=> TYR  354  - ASN  358 )                          
  26: 6c70-A dttw-A    45 -  64 <=>   88 - 107   (LEU   47  - ASP   66  <=> ALA   88  - TYR  107 )                          
  26: 6c70-A dttw-A    66 -  69 <=>  108 - 111   (ASP   68  - THR   71  <=> LEU  108  - ASP  111 )                          
  26: 6c70-A dttw-A    72 -  96 <=>  112 - 136   (THR   74  - TYR   98  <=> PRO  112  - TYR  136 )                          
  26: 6c70-A dttw-A   109 - 113 <=>  179 - 183   (PRO  111  - GLU  115  <=> PRO  179  - ILE  183 )                          
  26: 6c70-A dttw-A   120 - 145 <=>  321 - 346   (ALA  122  - THR  147  <=> ASN  321  - GLU  346 )                          
  26: 6c70-A dttw-A   146 - 149 <=>  353 - 356   (GLY  148  - PHE  151  <=> ARG  353  - PRO  356 )                          
  26: 6c70-A dttw-A   188 - 191 <=>  362 - 365   (SER  205  - VAL  208  <=> TYR  362  - ILE  365 )                          
  26: 6c70-A dttw-A   193 - 204 <=>  366 - 377   (ASN  210  - LEU  221  <=> PRO  366  - TYR  377 )                          
  26: 6c70-A dttw-A   248 - 271 <=>  383 - 406   (LYS  334  - THR  357  <=> LYS  383  - CYS  406 )                          
  26: 6c70-A dttw-A   272 - 283 <=>  408 - 419   (THR  358  - ALA  369  <=> GLY  408  - GLY  419 )                          
  26: 6c70-A dttw-A   293 - 310 <=>  421 - 438   (ALA  379  - PHE  396  <=> SER  421  - VAL  438 )                          
  26: 6c70-A dttw-A   311 - 316 <=>  440 - 445   (CYS  397  - ARG  402  <=> PHE  440  - ALA  445 )                          
  26: 6c70-A dttw-A   326 - 330 <=>  461 - 465   (GLU  412  - SER  416  <=> SER  461  - GLU  465 )                          
  26: 6c70-A dttw-A   334 - 339 <=>  501 - 506   (TYR  420  - GLU  425  <=> LYS  501  - VAL  506 )                          
  27: 6c70-A dpwr-A    53 -  56 <=>    1 -   4   (MET   55  - VAL   58  <=> MET    1  - SER    4 )                          
  27: 6c70-A dpwr-A    72 - 101 <=>   20 -  49   (THR   74  - ILE  103  <=> SER   20  - LEU   49 )                          
  27: 6c70-A dpwr-A   102 - 106 <=>   51 -  55   (TRP  104  - ASN  108  <=> ALA   51  - ALA   55 )                          
  27: 6c70-A dpwr-A   118 - 121 <=>   58 -  61   (PHE  120  - LEU  123  <=> PRO   58  - ALA   61 )                          
  27: 6c70-A dpwr-A   131 - 148 <=>   71 -  88   (PHE  133  - THR  150  <=> ALA   71  - LYS   88 )                          
  27: 6c70-A dpwr-A   158 - 161 <=>   89 -  92   (LEU  175  - ARG  178  <=> ASN   89  - ALA   92 )                          
  27: 6c70-A dpwr-A   183 - 207 <=>   93 - 117   (TYR  200  - CYS  224  <=> ALA   93  - LEU  117 )                          
  27: 6c70-A dpwr-A   252 - 255 <=>  120 - 123   (ARG  338  - THR  341  <=> GLY  120  - SER  123 )                          
  27: 6c70-A dpwr-A   258 - 286 <=>  124 - 152   (GLY  344  - VAL  372  <=> SER  124  - ASN  152 )                          
  27: 6c70-A dpwr-A   291 - 312 <=>  159 - 180   (VAL  377  - ILE  398  <=> THR  159  - LEU  180 )                          
  27: 6c70-A dpwr-A   363 - 366 <=>  183 - 186   (PHE  449  - SER  452  <=> PHE  183  - CYS  186 )                          
  28: 6c70-A dsz8-A    22 -  25 <=>    4 -   7   (HIS   24  - PHE   27  <=> ILE    4  - ARG    7 )                          
  28: 6c70-A dsz8-A    28 -  32 <=>   11 -  15   (TYR   30  - LYS   34  <=> SER   11  - ALA   15 )                          
  28: 6c70-A dsz8-A    50 -  65 <=>  207 - 222   (GLN   52  - VAL   67  <=> THR  207  - ALA  222 )                          
  28: 6c70-A dsz8-A   117 - 133 <=>  734 - 750   (ARG  119  - VAL  135  <=> ASP  734  - ILE  750 )                          
  28: 6c70-A dsz8-A   135 - 149 <=>  751 - 765   (GLY  137  - PHE  151  <=> SER  751  - ARG  765 )                          
  28: 6c70-A dsz8-A   174 - 190 <=>  769 - 785   (HIS  191  - ALA  207  <=> VAL  769  - THR  785 )                          
  28: 6c70-A dsz8-A   192 - 216 <=>  786 - 810   (SER  209  - ILE  233  <=> ASN  786  - GLU  810 )                          
  28: 6c70-A dsz8-A   217 - 227 <=>  812 - 822   (MET  234  - GLY  313  <=> ASP  812  - PRO  822 )                          
  28: 6c70-A dsz8-A   229 - 283 <=>  831 - 885   (THR  315  - ALA  369  <=> ASN  831  - ILE  885 )                          
  29: 6c70-A dweq-A    63 -  90 <=>  336 - 363   (ASP   65  - VAL   92  <=> GLU  336  - LEU  363 )                          
  29: 6c70-A dweq-A    92 -  95 <=>  364 - 367   (SER   94  - PHE   97  <=> GLY  364  - GLN  367 )                          
  29: 6c70-A dweq-A   258 - 282 <=>  368 - 392   (GLY  344  - GLN  368  <=> ASP  368  - VAL  392 )                          
  30: 6c70-A dyvh-A    36 -  59 <=>  530 - 553   (HIS   38  - MET   61  <=> ALA  530  - LYS  553 )                          
  30: 6c70-A dyvh-A    60 -  66 <=>  557 - 563   (MET   62  - ASP   68  <=> VAL  557  - SER  563 )                          
  30: 6c70-A dyvh-A    67 -  90 <=>  579 - 602   (ASP   69  - VAL   92  <=> GLY  579  - SER  602 )                          
  30: 6c70-A dyvh-A    92 -  98 <=>  603 - 609   (SER   94  - THR  100  <=> ASN  603  - VAL  609 )                          
  30: 6c70-A dyvh-A   129 - 132 <=>  616 - 619   (LEU  131  - CYS  134  <=> LYS  616  - ARG  619 )                          
  30: 6c70-A dyvh-A   135 - 139 <=>  620 - 624   (GLY  137  - PHE  141  <=> ILE  620  - GLN  624 )                          
  30: 6c70-A dyvh-A   187 - 190 <=>  637 - 640   (ILE  204  - ALA  207  <=> ARG  637  - LEU  640 )                          
  30: 6c70-A dyvh-A   192 - 209 <=>  641 - 658   (SER  209  - GLN  226  <=> VAL  641  - GLY  658 )                          
  30: 6c70-A dyvh-A   249 - 275 <=>  659 - 685   (HIS  335  - THR  361  <=> LYS  659  - TRP  685 )                          
  30: 6c70-A dyvh-A   281 - 284 <=>  694 - 697   (TYR  367  - THR  370  <=> ILE  694  - PHE  697 )                          
  30: 6c70-A dyvh-A   300 - 304 <=>  699 - 703   (LEU  386  - LEU  390  <=> ILE  699  - LEU  703 )                          
  30: 6c70-A dyvh-A   305 - 322 <=>  705 - 722   (GLY  391  - SER  408  <=> THR  705  - LYS  722 )                          
  30: 6c70-A dyvh-A   351 - 354 <=>  723 - 726   (CYS  437  - ALA  440  <=> ASN  723  - SER  726 )                          
  30: 6c70-A dyvh-A   361 - 364 <=>  735 - 738   (LYS  447  - THR  450  <=> LEU  735  - ILE  738 )                          
  30: 6c70-A dyvh-A   368 - 374 <=>  743 - 749   (ASP  454  - LEU  460  <=> ASP  743  - SER  749 )                          
  30: 6c70-A dyvh-A   377 - 380 <=>  750 - 753   (VAL  463  - TYR  466  <=> ASP  750  - PRO  753 )                          
  31: 6c70-A dny9-A     2 -   6 <=>  140 - 144   (LYS    4  - LEU    8  <=> ARG  140  - PRO  144 )                          
  31: 6c70-A dny9-A    31 -  35 <=>  172 - 176   (GLY   33  - PRO   37  <=> SER  172  - VAL  176 )                          
  31: 6c70-A dny9-A    64 -  90 <=>  465 - 491   (ASP   66  - VAL   92  <=> PRO  465  - ASN  491 )                          
  31: 6c70-A dny9-A   261 - 286 <=>  493 - 518   (TYR  347  - VAL  372  <=> SER  493  - SER  518 )                          
  31: 6c70-A dny9-A   287 - 290 <=>  521 - 524   (ASN  373  - ASN  376  <=> ILE  521  - ALA  524 )                          
  32: 6c70-A dtug-A     1 -   4 <=>   36 -  39   (PHE    3  - GLN    6  <=> ILE   36  - ILE   39 )                          
  32: 6c70-A dtug-A     8 -  12 <=>   40 -  44   (ALA   10  - PRO   14  <=> ARG   40  - ALA   44 )                          
  32: 6c70-A dtug-A    63 -  91 <=>  159 - 187   (ASP   65  - ARG   93  <=> PRO  159  - GLU  187 )                          
  32: 6c70-A dtug-A   258 - 280 <=>  189 - 211   (GLY  344  - ALA  366  <=> VAL  189  - ILE  211 )                          
  33: 6c70-A dsbr-A    64 -  94 <=>   39 -  69   (ASP   66  - ILE   96  <=> ASN   39  - SER   69 )                          
  33: 6c70-A dsbr-A    96 -  99 <=>   71 -  74   (TYR   98  - LEU  101  <=> LEU   71  - GLU   74 )                          
  33: 6c70-A dsbr-A   244 - 284 <=>  108 - 148   (VAL  330  - THR  370  <=> LYS  108  - LYS  148 )                          
  33: 6c70-A dsbr-A   285 - 290 <=>  150 - 155   (LYS  371  - ASN  376  <=> HIS  150  - ALA  155 )                          
  34: 6c70-A dvqk-A     1 -   4 <=>  511 - 514   (PHE    3  - GLN    6  <=> HIS  511  - GLY  514 )                          
  34: 6c70-A dvqk-A    12 -  15 <=>  569 - 572   (PRO   14  - ARG   17  <=> VAL  569  - GLU  572 )                          
  34: 6c70-A dvqk-A    53 -  61 <=>  584 - 592   (MET   55  - GLU   63  <=> VAL  584  - LEU  592 )                          
  34: 6c70-A dvqk-A    62 -  65 <=>  594 - 597   (SER   64  - VAL   67  <=> SER  594  - SER  597 )                          
  34: 6c70-A dvqk-A    66 -  95 <=>  600 - 629   (ASP   68  - PHE   97  <=> SER  600  - LYS  629 )                          
  34: 6c70-A dvqk-A   258 - 280 <=>  630 - 652   (GLY  344  - ALA  366  <=> LEU  630  - THR  652 )                          
  34: 6c70-A dvqk-A   282 - 285 <=>  653 - 656   (GLN  368  - LYS  371  <=> LEU  653  - PHE  656 )                          
  34: 6c70-A dvqk-A   299 - 313 <=>  661 - 675   (TYR  385  - PHE  399  <=> ILE  661  - MET  675 )                          
  34: 6c70-A dvqk-A   320 - 323 <=>  692 - 695   (GLU  406  - SER  409  <=> ALA  692  - CYS  695 )                          
  34: 6c70-A dvqk-A   385 - 388 <=>  716 - 719   (VAL  471  - LYS  474  <=> ASP  716  - ARG  719 )                          
  35: 6c70-A d1hm-A    63 -  92 <=>   82 - 111   (ASP   65  - SER   94  <=> SER   82  - ARG  111 )                          
  35: 6c70-A d1hm-A    96 - 101 <=>  115 - 120   (TYR   98  - ILE  103  <=> VAL  115  - LEU  120 )                          
  35: 6c70-A d1hm-A   253 - 285 <=>  121 - 153   (LEU  339  - LYS  371  <=> PRO  121  - GLU  153 )                          
  35: 6c70-A d1hm-A   384 - 388 <=>  155 - 159   (LEU  470  - LYS  474  <=> LEU  155  - ILE  159 )                          
  36: 6c70-A dopg-A    45 -  48 <=>   27 -  30   (LEU   47  - LEU   50  <=> ARG   27  - GLU   30 )                          
  36: 6c70-A dopg-A    50 -  60 <=>   31 -  41   (GLN   52  - MET   62  <=> THR   31  - ARG   41 )                          
  36: 6c70-A dopg-A    64 -  67 <=>   44 -  47   (ASP   66  - ASP   69  <=> LEU   44  - ASP   47 )                          
  36: 6c70-A dopg-A    69 -  92 <=>   48 -  71   (THR   71  - SER   94  <=> TYR   48  - ARG   71 )                          
  36: 6c70-A dopg-A   263 - 284 <=>   73 -  94   (VAL  349  - THR  370  <=> PRO   73  - LYS   94 )                          
  36: 6c70-A dopg-A   285 - 289 <=>   96 - 100   (LYS  371  - VAL  375  <=> ASP   96  - PRO  100 )                          
  36: 6c70-A dopg-A   292 - 310 <=>  101 - 119   (TYR  378  - PHE  396  <=> PHE  101  - VAL  119 )                          
  36: 6c70-A dopg-A   363 - 366 <=>  124 - 127   (PHE  449  - SER  452  <=> MET  124  - THR  127 )                          
  36: 6c70-A dopg-A   367 - 382 <=>  129 - 144   (LEU  453  - MET  468  <=> VAL  129  - ASP  144 )                          
  37: 6c70-A dqb6-A    59 -  65 <=>    6 -  12   (MET   61  - VAL   67  <=> LEU    6  - PRO   12 )                          
  37: 6c70-A dqb6-A    68 -  75 <=>   13 -  20   (LEU   70  - MET   77  <=> PRO   13  - SER   20 )                          
  37: 6c70-A dqb6-A    78 -  89 <=>   21 -  32   (PHE   80  - PRO   91  <=> ASN   21  - ILE   32 )                          
  37: 6c70-A dqb6-A    91 - 103 <=>   33 -  45   (ARG   93  - ASN  105  <=> LEU   33  - ARG   45 )                          
  37: 6c70-A dqb6-A   119 - 122 <=>   50 -  53   (HIS  121  - ALA  124  <=> PRO   50  - THR   53 )                          
  37: 6c70-A dqb6-A   128 - 149 <=>   60 -  81   (ARG  130  - PHE  151  <=> PHE   60  - LEU   81 )                          
  37: 6c70-A dqb6-A   157 - 160 <=>   85 -  88   (ARG  174  - ILE  177  <=> LYS   85  - THR   88 )                          
  37: 6c70-A dqb6-A   180 - 202 <=>   89 - 111   (TYR  197  - TRP  219  <=> ALA   89  - GLU  111 )                          
  37: 6c70-A dqb6-A   252 - 255 <=>  116 - 119   (ARG  338  - THR  341  <=> GLY  116  - SER  119 )                          
  37: 6c70-A dqb6-A   258 - 284 <=>  120 - 146   (GLY  344  - THR  370  <=> SER  120  - SER  146 )                          
  37: 6c70-A dqb6-A   285 - 288 <=>  150 - 153   (LYS  371  - GLY  374  <=> LEU  150  - ARG  153 )                          
  37: 6c70-A dqb6-A   292 - 312 <=>  155 - 175   (TYR  378  - ILE  398  <=> ASP  155  - LEU  175 )                          
  37: 6c70-A dqb6-A   314 - 317 <=>  176 - 179   (GLY  400  - LEU  403  <=> HIS  176  - SER  179 )                          
  37: 6c70-A dqb6-A   326 - 329 <=>  184 - 187   (GLU  412  - TYR  415  <=> MET  184  - GLY  187 )                          
  37: 6c70-A dqb6-A   347 - 353 <=>  189 - 195   (VAL  433  - LYS  439  <=> GLN  189  - GLU  195 )                          
  37: 6c70-A dqb6-A   354 - 358 <=>  197 - 201   (ALA  440  - SER  444  <=> ASN  197  - ILE  201 )                          
  38: 6c70-A dt3j-A     1 -   4 <=>   10 -  13   (PHE    3  - GLN    6  <=> SER   10  - GLN   13 )                          
  38: 6c70-A dt3j-A     5 -  10 <=>   16 -  21   (GLY    7  - LEU   12  <=> ALA   16  - GLN   21 )                          
  38: 6c70-A dt3j-A    29 -  62 <=>   53 -  86   (SER   31  - SER   64  <=> THR   53  - ILE   86 )                          
  38: 6c70-A dt3j-A    63 -  98 <=>   89 - 124   (ASP   65  - THR  100  <=> ASP   89  - PRO  124 )                          
  38: 6c70-A dt3j-A   256 - 260 <=>  125 - 129   (ALA  342  - ALA  346  <=> SER  125  - SER  129 )                          
  38: 6c70-A dt3j-A   261 - 281 <=>  132 - 152   (TYR  347  - TYR  367  <=> LEU  132  - VAL  152 )                          
  38: 6c70-A dt3j-A   287 - 314 <=>  171 - 198   (ASN  373  - GLY  400  <=> PHE  171  - GLN  198 )                          
  38: 6c70-A dt3j-A   316 - 319 <=>  213 - 216   (ARG  402  - GLU  405  <=> GLY  213  - GLU  216 )                          
  38: 6c70-A dt3j-A   366 - 388 <=>  218 - 240   (SER  452  - LYS  474  <=> ILE  218  - ILE  240 )                          
  39: 6c70-A dw6n-A    38 -  41 <=>    8 -  11   (ILE   40  - ILE   43  <=> ARG    8  - ASN   11 )                          
  39: 6c70-A dw6n-A    86 - 105 <=>   16 -  35   (ILE   88  - PRO  107  <=> TRP   16  - ARG   35 )                          
  39: 6c70-A dw6n-A   106 - 111 <=>   40 -  45   (ASN  108  - PHE  113  <=> ASN   40  - PRO   45 )                          
  39: 6c70-A dw6n-A   113 - 128 <=>   48 -  63   (GLU  115  - ARG  130  <=> GLY   48  - CYS   63 )                          
  39: 6c70-A dw6n-A   162 - 167 <=>   97 - 102   (THR  179  - ASN  184  <=> LEU   97  - ASN  102 )                          
  39: 6c70-A dw6n-A   170 - 187 <=>  104 - 121   (SER  187  - ILE  204  <=> ASN  104  - LEU  121 )                          
  39: 6c70-A dw6n-A   189 - 192 <=>  122 - 125   (MET  206  - SER  209  <=> PRO  122  - PRO  125 )                          
  39: 6c70-A dw6n-A   193 - 217 <=>  127 - 151   (ASN  210  - MET  234  <=> GLN  127  - GLY  151 )                          
  39: 6c70-A dw6n-A   221 - 224 <=>  187 - 190   (MET  238  - SER  241  <=> PHE  187  - THR  190 )                          
  39: 6c70-A dw6n-A   232 - 238 <=>  191 - 197   (GLN  318  - SER  324  <=> ALA  191  - LEU  197 )                          
  39: 6c70-A dw6n-A   248 - 252 <=>  206 - 210   (LYS  334  - ARG  338  <=> VAL  206  - MET  210 )                          
  39: 6c70-A dw6n-A   255 - 270 <=>  216 - 231   (THR  341  - LEU  356  <=> PRO  216  - ILE  231 )                          
  39: 6c70-A dw6n-A   273 - 276 <=>  248 - 251   (THR  359  - LEU  362  <=> PHE  248  - HIS  251 )                          
  39: 6c70-A dw6n-A   303 - 330 <=>  253 - 280   (THR  389  - SER  416  <=> VAL  253  - VAL  280 )                          
  39: 6c70-A dw6n-A   347 - 350 <=>  282 - 285   (VAL  433  - GLN  436  <=> ALA  282  - LEU  285 )                          
  39: 6c70-A dw6n-A   366 - 388 <=>  413 - 435   (SER  452  - LYS  474  <=> CYS  413  - ARG  435 )                          
  40: 6c70-A dr7c-A     5 -  11 <=>   30 -  36   (GLY    7  - LEU   13  <=> ARG   30  - ARG   36 )                          
  40: 6c70-A dr7c-A    26 -  29 <=>   44 -  47   (ASN   28  - SER   31  <=> ILE   44  - PRO   47 )                          
  40: 6c70-A dr7c-A    30 -  60 <=>   49 -  79   (GLU   32  - MET   62  <=> ARG   49  - CYS   79 )                          
  40: 6c70-A dr7c-A    62 -  65 <=>   85 -  88   (SER   64  - VAL   67  <=> ARG   85  - SER   88 )                          
  40: 6c70-A dr7c-A    66 -  92 <=>   90 - 116   (ASP   68  - SER   94  <=> PHE   90  - ARG  116 )                          
  40: 6c70-A dr7c-A    96 -  99 <=>  122 - 125   (TYR   98  - LEU  101  <=> THR  122  - ASP  125 )                          
  40: 6c70-A dr7c-A   258 - 272 <=>  131 - 145   (GLY  344  - THR  358  <=> TYR  131  - ASP  145 )                          
  40: 6c70-A dr7c-A   275 - 285 <=>  148 - 158   (THR  361  - LYS  371  <=> SER  148  - ASN  158 )                          
  40: 6c70-A dr7c-A   287 - 290 <=>  169 - 172   (ASN  373  - ASN  376  <=> SER  169  - VAL  172 )                          
  40: 6c70-A dr7c-A   291 - 317 <=>  174 - 200   (VAL  377  - LEU  403  <=> THR  174  - SER  200 )                          
  40: 6c70-A dr7c-A   356 - 359 <=>  201 - 204   (SER  442  - GLY  445  <=> GLU  201  - ARG  204 )                          
  40: 6c70-A dr7c-A   369 - 373 <=>  224 - 228   (LEU  455  - VAL  459  <=> ILE  224  - PHE  228 )                          
  40: 6c70-A dr7c-A   375 - 388 <=>  229 - 242   (GLY  461  - LYS  474  <=> TYR  229  - LEU  242 )                          
  41: 6c70-A dokn-A     4 -  21 <=>   53 -  70   (GLN    6  - GLY   23  <=> ILE   53  - ARG   70 )                          
  41: 6c70-A dokn-A    60 -  63 <=>   87 -  90   (MET   62  - ASP   65  <=> ASP   87  - LYS   90 )                          
  41: 6c70-A dokn-A    64 -  93 <=>   92 - 121   (ASP   66  - LYS   95  <=> ASP   92  - ILE  121 )                          
  41: 6c70-A dokn-A   252 - 257 <=>  125 - 130   (ARG  338  - VAL  343  <=> SER  125  - TYR  130 )                          
  41: 6c70-A dokn-A   259 - 283 <=>  131 - 155   (ASP  345  - ALA  369  <=> PHE  131  - MET  155 )                          
  41: 6c70-A dokn-A   295 - 312 <=>  156 - 173   (THR  381  - ILE  398  <=> LYS  156  - ASP  173 )                          
  41: 6c70-A dokn-A   316 - 319 <=>  178 - 181   (ARG  402  - GLU  405  <=> PRO  178  - GLU  181 )                          
  41: 6c70-A dokn-A   361 - 364 <=>  235 - 238   (LYS  447  - THR  450  <=> SER  235  - PHE  238 )                          
  42: 6c70-A dobf-A    26 -  62 <=>   22 -  58   (ASN   28  - SER   64  <=> ARG   22  - ARG   58 )                          
  42: 6c70-A dobf-A    64 -  67 <=>   59 -  62   (ASP   66  - ASP   69  <=> LEU   59  - GLU   62 )                          
  42: 6c70-A dobf-A    69 -  95 <=>   63 -  89   (THR   71  - PHE   97  <=> ASN   63  - GLN   89 )                          
  42: 6c70-A dobf-A    99 - 105 <=>   93 -  99   (LEU  101  - PRO  107  <=> ILE   93  - PRO   99 )                          
  42: 6c70-A dobf-A   118 - 121 <=>  110 - 113   (PHE  120  - LEU  123  <=> GLY  110  - ASP  113 )                          
  42: 6c70-A dobf-A   249 - 252 <=>  116 - 119   (HIS  335  - ARG  338  <=> LEU  116  - SER  119 )                          
  42: 6c70-A dobf-A   254 - 260 <=>  120 - 126   (VAL  340  - ALA  346  <=> THR  120  - LEU  126 )                          
  42: 6c70-A dobf-A   261 - 284 <=>  129 - 152   (TYR  347  - THR  370  <=> ALA  129  - ALA  152 )                          
  42: 6c70-A dobf-A   285 - 288 <=>  154 - 157   (LYS  371  - GLY  374  <=> ALA  154  - TYR  157 )                          
  42: 6c70-A dobf-A   292 - 304 <=>  166 - 178   (TYR  378  - LEU  390  <=> ARG  166  - ASN  178 )                          
  42: 6c70-A dobf-A   305 - 319 <=>  180 - 194   (GLY  391  - GLU  405  <=> ILE  180  - PRO  194 )                          
  42: 6c70-A dobf-A   368 - 388 <=>  200 - 220   (ASP  454  - LYS  474  <=> GLY  200  - ASN  220 )                          
  43: 6c70-A dqvf-A     3 -   6 <=>    5 -   8   (HIS    5  - LEU    8  <=> ASN    5  - SER    8 )                          
  43: 6c70-A dqvf-A    10 -  22 <=>   14 -  26   (LEU   12  - HIS   24  <=> ARG   14  - PHE   26 )                          
  43: 6c70-A dqvf-A    41 -  44 <=>   27 -  30   (ILE   43  - LEU   46  <=> ALA   27  - ILE   30 )                          
  43: 6c70-A dqvf-A    46 -  62 <=>   31 -  47   (LEU   48  - SER   64  <=> PHE   31  - ASP   47 )                          
  43: 6c70-A dqvf-A    63 -  90 <=>   51 -  78   (ASP   65  - VAL   92  <=> PRO   51  - ILE   78 )                          
  43: 6c70-A dqvf-A    93 -  97 <=>   83 -  87   (LYS   95  - LYS   99  <=> ALA   83  - GLU   87 )                          
  43: 6c70-A dqvf-A   257 - 285 <=>   88 - 116   (VAL  343  - LYS  371  <=> PHE   88  - CYS  116 )                          
  43: 6c70-A dqvf-A   289 - 306 <=>  131 - 148   (VAL  375  - GLN  392  <=> PRO  131  - VAL  148 )                          
  43: 6c70-A dqvf-A   356 - 360 <=>  155 - 159   (SER  442  - ALA  446  <=> THR  155  - MET  159 )                          
  43: 6c70-A dqvf-A   365 - 388 <=>  173 - 196   (VAL  451  - LYS  474  <=> TYR  173  - TYR  196 )                          
  44: 6c70-A dr1s-A    63 -  89 <=>  143 - 169   (ASP   65  - PRO   91  <=> SER  143  - THR  169 )                          
  44: 6c70-A dr1s-A    91 - 102 <=>  170 - 181   (ARG   93  - TRP  104  <=> CYS  170  - GLN  181 )                          
  44: 6c70-A dr1s-A   252 - 255 <=>  182 - 185   (ARG  338  - THR  341  <=> ILE  182  - ASP  185 )                          
  44: 6c70-A dr1s-A   257 - 283 <=>  186 - 212   (VAL  343  - ALA  369  <=> LEU  186  - GLU  212 )                          
  44: 6c70-A dr1s-A   284 - 287 <=>  214 - 217   (THR  370  - ASN  373  <=> VAL  214  - GLY  217 )                          
  44: 6c70-A dr1s-A   385 - 388 <=>  220 - 223   (VAL  471  - LYS  474  <=> PHE  220  - ARG  223 )                          
  45: 6c70-A dr3z-A    63 -  92 <=>    9 -  38   (ASP   65  - SER   94  <=> SER    9  - HIS   38 )                          
  45: 6c70-A dr3z-A    93 -  96 <=>   40 -  43   (LYS   95  - TYR   98  <=> PHE   40  - ASN   43 )                          
  45: 6c70-A dr3z-A   259 - 286 <=>   46 -  73   (ASP  345  - VAL  372  <=> ILE   46  - ASN   73 )                          
  45: 6c70-A dr3z-A   299 - 304 <=>   80 -  85   (TYR  385  - LEU  390  <=> HIS   80  - ILE   85 )                          
  45: 6c70-A dr3z-A   385 - 388 <=>  159 - 162   (VAL  471  - LYS  474  <=> CYS  159  - GLU  162 )                          
  46: 6c70-A dn4y-A     1 -   4 <=>  529 - 532   (PHE    3  - GLN    6  <=> PRO  529  - GLU  532 )                          
  46: 6c70-A dn4y-A    15 -  21 <=>  545 - 551   (ARG   17  - GLY   23  <=> PHE  545  - ASN  551 )                          
  46: 6c70-A dn4y-A    31 -  35 <=>  618 - 622   (GLY   33  - PRO   37  <=> ILE  618  - SER  622 )                          
  46: 6c70-A dn4y-A    43 -  50 <=>  634 - 641   (THR   45  - GLN   52  <=> THR  634  - ILE  641 )                          
  46: 6c70-A dn4y-A    65 -  95 <=>  651 - 681   (VAL   67  - PHE   97  <=> THR  651  - GLU  681 )                          
  46: 6c70-A dn4y-A   258 - 287 <=>  683 - 712   (GLY  344  - ASN  373  <=> ASN  683  - ILE  712 )                          
  47: 6c70-A dxze-A    64 -  93 <=>  271 - 300   (ASP   66  - LYS   95  <=> ILE  271  - LEU  300 )                          
  47: 6c70-A dxze-A    95 -  99 <=>  301 - 305   (PHE   97  - LEU  101  <=> SER  301  - GLY  305 )                          
  47: 6c70-A dxze-A   256 - 260 <=>  307 - 311   (ALA  342  - ALA  346  <=> THR  307  - PRO  311 )                          
  47: 6c70-A dxze-A   261 - 287 <=>  313 - 339   (TYR  347  - ASN  373  <=> SER  313  - VAL  339 )                          
  47: 6c70-A dxze-A   288 - 306 <=>  355 - 373   (GLY  374  - GLN  392  <=> PHE  355  - CYS  373 )                          
  47: 6c70-A dxze-A   313 - 317 <=>  379 - 383   (PHE  399  - LEU  403  <=> PHE  379  - LEU  383 )                          
  47: 6c70-A dxze-A   320 - 323 <=>  384 - 387   (GLU  406  - SER  409  <=> MET  384  - PRO  387 )                          
  48: 6c70-A dy7l-A     1 -   6 <=>  245 - 250   (PHE    3  - LEU    8  <=> THR  245  - MET  250 )                          
  48: 6c70-A dy7l-A    12 -  20 <=>  334 - 342   (PRO   14  - VAL   22  <=> ARG  334  - GLN  342 )                          
  48: 6c70-A dy7l-A    65 -  93 <=>  361 - 389   (VAL   67  - LYS   95  <=> ASP  361  - ASP  389 )                          
  48: 6c70-A dy7l-A    95 -  98 <=>  390 - 393   (PHE   97  - THR  100  <=> LEU  390  - VAL  393 )                          
  48: 6c70-A dy7l-A   256 - 259 <=>  395 - 398   (ALA  342  - ASP  345  <=> TYR  395  - ALA  398 )                          
  48: 6c70-A dy7l-A   261 - 284 <=>  400 - 423   (TYR  347  - THR  370  <=> ASP  400  - TYR  423 )                          
  48: 6c70-A dy7l-A   285 - 289 <=>  425 - 429   (LYS  371  - VAL  375  <=> THR  425  - THR  429 )                          
  48: 6c70-A dy7l-A   372 - 376 <=>  534 - 538   (SER  458  - ALA  462  <=> TYR  534  - LEU  538 )                          
  49: 6c70-A dtxf-A    64 -  94 <=>    3 -  33   (ASP   66  - ILE   96  <=> HIS    3  - GLU   33 )                          
  49: 6c70-A dtxf-A    96 -  99 <=>   37 -  40   (TYR   98  - LEU  101  <=> LEU   37  - SER   40 )                          
  49: 6c70-A dtxf-A   253 - 284 <=>   42 -  73   (LEU  339  - THR  370  <=> ASN   42  - LYS   73 )                          
  49: 6c70-A dtxf-A   285 - 288 <=>   75 -  78   (LYS  371  - GLY  374  <=> PHE   75  - LEU   78 )                          
  49: 6c70-A dtxf-A   289 - 308 <=>   95 - 114   (VAL  375  - PHE  394  <=> SER   95  - SER  114 )                          
  50: 6c70-A drwh-A    63 -  88 <=>    8 -  33   (ASP   65  - PHE   90  <=> ILE    8  - THR   33 )                          
  50: 6c70-A drwh-A    90 -  96 <=>   34 -  40   (VAL   92  - TYR   98  <=> SER   34  - THR   40 )                          
  50: 6c70-A drwh-A   257 - 278 <=>   41 -  62   (VAL  343  - LEU  364  <=> SER   41  - VAL   62 )                          
  50: 6c70-A drwh-A   281 - 286 <=>   63 -  68   (TYR  367  - VAL  372  <=> GLY   63  - GLU   68 )                          
  50: 6c70-A drwh-A   287 - 290 <=>   71 -  74   (ASN  373  - ASN  376  <=> ARG   71  - ALA   74 )                          
  51: 6c70-A dv7d-A    63 -  96 <=>    1 -  34   (ASP   65  - TYR   98  <=> MET    1  - TYR   34 )                          
  51: 6c70-A dv7d-A   104 - 107 <=>   46 -  49   (ASN  106  - SER  109  <=> LEU   46  - PRO   49 )                          
  51: 6c70-A dv7d-A   186 - 190 <=>   66 -  70   (VAL  203  - ALA  207  <=> LEU   66  - PHE   70 )                          
  51: 6c70-A dv7d-A   255 - 258 <=>  113 - 116   (THR  341  - GLY  344  <=> GLY  113  - LEU  116 )                          
  51: 6c70-A dv7d-A   263 - 284 <=>  143 - 164   (VAL  349  - THR  370  <=> LEU  143  - TYR  164 )                          
  51: 6c70-A dv7d-A   285 - 289 <=>  166 - 170   (LYS  371  - VAL  375  <=> TYR  166  - TYR  170 )                          
  52: 6c70-A du6y-A    63 -  93 <=>    3 -  33   (ASP   65  - LYS   95  <=> THR    3  - GLU   33 )                          
  52: 6c70-A du6y-A    97 - 100 <=>   38 -  41   (LYS   99  - ALA  102  <=> SER   38  - ASN   41 )                          
  52: 6c70-A du6y-A   256 - 284 <=>   43 -  71   (ALA  342  - THR  370  <=> GLU   43  - GLN   71 )                          
  53: 6c70-A drf1-A    28 -  60 <=>   35 -  67   (TYR   30  - MET   62  <=> ALA   35  - PHE   67 )                          
  53: 6c70-A drf1-A    61 -  64 <=>   69 -  72   (GLU   63  - ASP   66  <=> LEU   69  - ARG   72 )                          
  53: 6c70-A drf1-A    66 -  96 <=>   81 - 111   (ASP   68  - TYR   98  <=> ILE   81  - SER  111 )                          
  53: 6c70-A drf1-A   101 - 104 <=>  121 - 124   (ILE  103  - ASN  106  <=> ARG  121  - THR  124 )                          
  53: 6c70-A drf1-A   256 - 259 <=>  126 - 129   (ALA  342  - ASP  345  <=> ARG  126  - PHE  129 )                          
  53: 6c70-A drf1-A   262 - 285 <=>  131 - 154   (GLY  348  - LYS  371  <=> TYR  131  - TRP  154 )                          
  53: 6c70-A drf1-A   286 - 290 <=>  156 - 160   (VAL  372  - ASN  376  <=> PHE  156  - THR  160 )                          
  53: 6c70-A drf1-A   298 - 317 <=>  179 - 198   (GLY  384  - LEU  403  <=> PHE  179  - LYS  198 )                          
  54: 6c70-A dw79-A    63 -  89 <=>   89 - 115   (ASP   65  - PRO   91  <=> GLY   89  - VAL  115 )                          
  54: 6c70-A dw79-A    91 -  98 <=>  116 - 123   (ARG   93  - THR  100  <=> LEU  116  - SER  123 )                          
  54: 6c70-A dw79-A   259 - 282 <=>  125 - 148   (ASP  345  - GLN  368  <=> ARG  125  - PRO  148 )                          
  54: 6c70-A dw79-A   285 - 289 <=>  150 - 154   (LYS  371  - VAL  375  <=> SER  150  - HIS  154 )                          
  54: 6c70-A dw79-A   355 - 358 <=>  186 - 189   (MET  441  - SER  444  <=> PHE  186  - ILE  189 )                          
  54: 6c70-A dw79-A   363 - 366 <=>  191 - 194   (PHE  449  - SER  452  <=> ALA  191  - GLN  194 )                          
  54: 6c70-A dw79-A   367 - 376 <=>  197 - 206   (LEU  453  - ALA  462  <=> THR  197  - VAL  206 )                          
  54: 6c70-A dw79-A   379 - 387 <=>  207 - 215   (THR  465  - LEU  473  <=> PRO  207  - PHE  215 )                          
  55: 6c70-A dwtc-A     5 -   8 <=>    9 -  12   (GLY    7  - ALA   10  <=> PRO    9  - LEU   12 )                          
  55: 6c70-A dwtc-A    12 -  15 <=>   22 -  25   (PRO   14  - ARG   17  <=> VAL   22  - PRO   25 )                          
  55: 6c70-A dwtc-A    27 -  33 <=>   26 -  32   (TYR   29  - LYS   35  <=> VAL   26  - TYR   32 )                          
  55: 6c70-A dwtc-A    34 -  63 <=>   34 -  63   (PHE   36  - ASP   65  <=> GLN   34  - THR   63 )                          
  55: 6c70-A dwtc-A    64 -  85 <=>   70 -  91   (ASP   66  - MET   87  <=> LEU   70  - LEU   91 )                          
  55: 6c70-A dwtc-A    87 -  90 <=>   92 -  95   (TYR   89  - VAL   92  <=> THR   92  - PHE   95 )                          
  55: 6c70-A dwtc-A   257 - 285 <=>  104 - 132   (VAL  343  - LYS  371  <=> PHE  104  - ASN  132 )                          
  55: 6c70-A dwtc-A   290 - 302 <=>  150 - 162   (ASN  376  - TYR  388  <=> PHE  150  - VAL  162 )                          
  55: 6c70-A dwtc-A   304 - 307 <=>  163 - 166   (LEU  390  - VAL  393  <=> TRP  163  - VAL  166 )                          
  55: 6c70-A dwtc-A   359 - 365 <=>  170 - 176   (GLY  445  - VAL  451  <=> ASN  170  - ARG  176 )                          
  55: 6c70-A dwtc-A   366 - 388 <=>  195 - 217   (SER  452  - LYS  474  <=> SER  195  - HIS  217 )                          
  56: 6c70-A drvf-A    63 -  89 <=>   16 -  42   (ASP   65  - PRO   91  <=> ASN   16  - ALA   42 )                          
  56: 6c70-A drvf-A    91 -  94 <=>   43 -  46   (ARG   93  - ILE   96  <=> LEU   43  - THR   46 )                          
  56: 6c70-A drvf-A    96 -  99 <=>   47 -  50   (TYR   98  - LEU  101  <=> GLU   47  - SER   50 )                          
  56: 6c70-A drvf-A   254 - 285 <=>   51 -  82   (VAL  340  - LYS  371  <=> LEU   51  - GLN   82 )                          
  56: 6c70-A drvf-A   298 - 306 <=>   89 -  97   (GLY  384  - GLN  392  <=> PRO   89  - HIS   97 )                          
  56: 6c70-A drvf-A   385 - 388 <=>  153 - 156   (VAL  471  - LYS  474  <=> ILE  153  - ASP  156 )                          
  57: 6c70-A dzi9-A    11 -  20 <=>  646 - 655   (LEU   13  - VAL   22  <=> GLY  646  - LYS  655 )                          
  57: 6c70-A dzi9-A    43 -  60 <=>  658 - 675   (THR   45  - MET   62  <=> PHE  658  - ASN  675 )                          
  57: 6c70-A dzi9-A    64 -  92 <=>  698 - 726   (ASP   66  - SER   94  <=> SER  698  - THR  726 )                          
  57: 6c70-A dzi9-A    93 -  99 <=>  728 - 734   (LYS   95  - LEU  101  <=> VAL  728  - HIS  734 )                          
  57: 6c70-A dzi9-A   261 - 282 <=>  743 - 764   (TYR  347  - GLN  368  <=> LEU  743  - GLY  764 )                          
  57: 6c70-A dzi9-A   289 - 292 <=>  768 - 771   (VAL  375  - TYR  378  <=> GLN  768  - ALA  771 )                          
  57: 6c70-A dzi9-A   316 - 328 <=>  838 - 850   (ARG  402  - ALA  414  <=> VAL  838  - PHE  850 )                          
  58: 6c70-A dyuq-A    63 -  94 <=>   43 -  74   (ASP   65  - ILE   96  <=> ALA   43  - LEU   74 )                          
  58: 6c70-A dyuq-A    97 - 100 <=>   75 -  78   (LYS   99  - ALA  102  <=> ASP   75  - LYS   78 )                          
  58: 6c70-A dyuq-A   255 - 275 <=>   79 -  99   (THR  341  - THR  361  <=> LYS   79  - THR   99 )                          
  58: 6c70-A dyuq-A   277 - 280 <=>  100 - 103   (THR  363  - ALA  366  <=> ARG  100  - PRO  103 )                          
  58: 6c70-A dyuq-A   298 - 301 <=>  104 - 107   (GLY  384  - LEU  387  <=> ASN  104  - MET  107 )                          
  58: 6c70-A dyuq-A   303 - 310 <=>  109 - 116   (THR  389  - PHE  396  <=> GLU  109  - VAL  116 )                          
  58: 6c70-A dyuq-A   326 - 329 <=>  181 - 184   (GLU  412  - TYR  415  <=> CYS  181  - LYS  184 )                          
  58: 6c70-A dyuq-A   341 - 355 <=>  188 - 202   (LYS  427  - MET  441  <=> GLU  188  - PHE  202 )                          
  59: 6c70-A dw6l-A     5 -  11 <=>    9 -  15   (GLY    7  - LEU   13  <=> GLU    9  - LEU   15 )                          
  59: 6c70-A dw6l-A    26 -  30 <=>   17 -  21   (ASN   28  - GLU   32  <=> CYS   17  - GLU   21 )                          
  59: 6c70-A dw6l-A    32 -  63 <=>   22 -  53   (LYS   34  - ASP   65  <=> LEU   22  - LYS   53 )                          
  59: 6c70-A dw6l-A    65 -  88 <=>   64 -  87   (VAL   67  - PHE   90  <=> SER   64  - PHE   87 )                          
  59: 6c70-A dw6l-A    92 -  98 <=>   97 - 103   (SER   94  - THR  100  <=> CYS   97  - PHE  103 )                          
  59: 6c70-A dw6l-A   255 - 259 <=>  106 - 110   (THR  341  - ASP  345  <=> GLU  106  - VAL  110 )                          
  59: 6c70-A dw6l-A   261 - 286 <=>  111 - 136   (TYR  347  - VAL  372  <=> LEU  111  - ARG  136 )                          
  59: 6c70-A dw6l-A   302 - 305 <=>  163 - 166   (TYR  388  - GLY  391  <=> ILE  163  - LEU  166 )                          
  59: 6c70-A dw6l-A   307 - 311 <=>  167 - 171   (VAL  393  - CYS  397  <=> LEU  167  - PRO  171 )                          
  59: 6c70-A dw6l-A   356 - 359 <=>  174 - 177   (SER  442  - GLY  445  <=> VAL  174  - THR  177 )                          
  59: 6c70-A dw6l-A   367 - 388 <=>  197 - 218   (LEU  453  - LYS  474  <=> ALA  197  - SER  218 )                          
  60: 6c70-A dzh1-A    40 -  43 <=>   73 -  76   (CYS   42  - THR   45  <=> PHE   73  - ARG   76 )                          
  60: 6c70-A dzh1-A    45 -  63 <=>   77 -  95   (LEU   47  - ASP   65  <=> GLU   77  - LEU   95 )                          
  60: 6c70-A dzh1-A    64 -  88 <=>  111 - 135   (ASP   66  - PHE   90  <=> VAL  111  - GLN  135 )                          
  60: 6c70-A dzh1-A    90 -  93 <=>  136 - 139   (VAL   92  - LYS   95  <=> ARG  136  - SER  139 )                          
  60: 6c70-A dzh1-A    95 -  98 <=>  140 - 143   (PHE   97  - THR  100  <=> LEU  140  - ASP  143 )                          
  60: 6c70-A dzh1-A   254 - 284 <=>  144 - 174   (VAL  340  - THR  370  <=> LYS  144  - VAL  174 )                          
  60: 6c70-A dzh1-A   285 - 290 <=>  177 - 182   (LYS  371  - ASN  376  <=> MET  177  - SER  182 )                          
  61: 6c70-A dm5v-A    29 -  33 <=>    6 -  10   (SER   31  - LYS   35  <=> TRP    6  - ILE   10 )                          
  61: 6c70-A dm5v-A    62 -  65 <=>   34 -  37   (SER   64  - VAL   67  <=> LEU   34  - GLU   37 )                          
  61: 6c70-A dm5v-A    68 -  98 <=>   38 -  68   (LEU   70  - THR  100  <=> ASP   38  - THR   68 )                          
  61: 6c70-A dm5v-A   100 - 107 <=>   69 -  76   (ALA  102  - SER  109  <=> ARG   69  - ASP   76 )                          
  61: 6c70-A dm5v-A   136 - 150 <=>   98 - 112   (ALA  138  - ILE  152  <=> GLY   98  - CYS  112 )                          
  61: 6c70-A dm5v-A   158 - 161 <=>  116 - 119   (LEU  175  - ARG  178  <=> VAL  116  - LEU  119 )                          
  61: 6c70-A dm5v-A   178 - 203 <=>  120 - 145   (LEU  195  - LEU  220  <=> TYR  120  - ILE  145 )                          
  61: 6c70-A dm5v-A   249 - 252 <=>  150 - 153   (HIS  335  - ARG  338  <=> PHE  150  - ALA  153 )                          
  61: 6c70-A dm5v-A   259 - 288 <=>  164 - 193   (ASP  345  - GLY  374  <=> LEU  164  - LYS  193 )                          
  61: 6c70-A dm5v-A   296 - 312 <=>  228 - 244   (VAL  382  - ILE  398  <=> GLY  228  - ILE  244 )                          
  61: 6c70-A dm5v-A   322 - 331 <=>  528 - 537   (SER  408  - CYS  417  <=> GLU  528  - GLY  537 )                          
  61: 6c70-A dm5v-A   332 - 339 <=>  544 - 551   (HIS  418  - GLU  425  <=> PRO  544  - GLY  551 )                          
  62: 6c70-A dyt7-A    37 -  62 <=>   36 -  61   (ARG   39  - SER   64  <=> PRO   36  - ASN   61 )                          
  62: 6c70-A dyt7-A    65 - 101 <=>   62 -  98   (VAL   67  - ILE  103  <=> THR   62  - GLY   98 )                          
  62: 6c70-A dyt7-A   108 - 111 <=>  185 - 188   (HIS  110  - PHE  113  <=> ASP  185  - ALA  188 )                          
  62: 6c70-A dyt7-A   112 - 126 <=>  190 - 204   (ALA  114  - MET  128  <=> LYS  190  - ASP  204 )                          
  62: 6c70-A dyt7-A   254 - 281 <=>  210 - 237   (VAL  340  - TYR  367  <=> LEU  210  - LEU  237 )                          
  62: 6c70-A dyt7-A   282 - 286 <=>  239 - 243   (GLN  368  - VAL  372  <=> SER  239  - ILE  243 )                          
  63: 6c70-A du6j-A    64 -  95 <=>  122 - 153   (ASP   66  - PHE   97  <=> GLU  122  - ASN  153 )                          
  63: 6c70-A du6j-A   259 - 284 <=>  155 - 180   (ASP  345  - THR  370  <=> THR  155  - GLN  180 )                          
  63: 6c70-A du6j-A   285 - 290 <=>  182 - 187   (LYS  371  - ASN  376  <=> ASN  182  - GLN  187 )                          
  64: 6c70-A dnso-A     5 -  11 <=>   28 -  34   (GLY    7  - LEU   13  <=> PRO   28  - THR   34 )                          
  64: 6c70-A dnso-A    26 -  63 <=>   35 -  72   (ASN   28  - ASP   65  <=> CYS   35  - ARG   72 )                          
  64: 6c70-A dnso-A    65 -  91 <=>   83 - 109   (VAL   67  - ARG   93  <=> ALA   83  - LEU  109 )                          
  64: 6c70-A dnso-A    93 -  98 <=>  117 - 122   (LYS   95  - THR  100  <=> PHE  117  - TRP  122 )                          
  64: 6c70-A dnso-A   255 - 259 <=>  125 - 129   (THR  341  - ASP  345  <=> GLU  125  - ILE  129 )                          
  64: 6c70-A dnso-A   261 - 286 <=>  130 - 155   (TYR  347  - VAL  372  <=> LEU  130  - ARG  155 )                          
  64: 6c70-A dnso-A   287 - 290 <=>  158 - 161   (ASN  373  - ASN  376  <=> CYS  158  - TYR  161 )                          
  64: 6c70-A dnso-A   297 - 302 <=>  178 - 183   (ILE  383  - TYR  388  <=> ILE  178  - CYS  183 )                          
  64: 6c70-A dnso-A   304 - 310 <=>  184 - 190   (LEU  390  - PHE  396  <=> PRO  184  - GLN  190 )                          
  64: 6c70-A dnso-A   356 - 359 <=>  193 - 196   (SER  442  - GLY  445  <=> ILE  193  - THR  196 )                          
  64: 6c70-A dnso-A   367 - 388 <=>  216 - 237   (LEU  453  - LYS  474  <=> VAL  216  - ASN  237 )                          
  65: 6c70-A dnts-A     1 -   4 <=>  206 - 209   (PHE    3  - GLN    6  <=> LEU  206  - THR  209 )                          
  65: 6c70-A dnts-A    12 -  15 <=>  246 - 249   (PRO   14  - ARG   17  <=> LEU  246  - VAL  249 )                          
  65: 6c70-A dnts-A    64 -  88 <=>  582 - 606   (ASP   66  - PHE   90  <=> GLU  582  - ASP  606 )                          
  65: 6c70-A dnts-A    90 - 101 <=>  607 - 618   (VAL   92  - ILE  103  <=> CYS  607  - LEU  618 )                          
  65: 6c70-A dnts-A   243 - 246 <=>  626 - 629   (TRP  329  - ARG  332  <=> GLY  626  - GLY  629 )                          
  65: 6c70-A dnts-A   248 - 260 <=>  630 - 642   (LYS  334  - ALA  346  <=> ASN  630  - TYR  642 )                          
  65: 6c70-A dnts-A   261 - 285 <=>  645 - 669   (TYR  347  - LYS  371  <=> LEU  645  - LEU  669 )                          
  65: 6c70-A dnts-A   286 - 289 <=>  671 - 674   (VAL  372  - VAL  375  <=> GLN  671  - ALA  674 )                          
  65: 6c70-A dnts-A   290 - 293 <=>  684 - 687   (ASN  376  - ALA  379  <=> THR  684  - ASN  687 )                          
  65: 6c70-A dnts-A   294 - 297 <=>  689 - 692   (ALA  380  - ILE  383  <=> SER  689  - ALA  692 )                          
  65: 6c70-A dnts-A   330 - 333 <=>  737 - 740   (SER  416  - TRP  419  <=> GLU  737  - GLN  740 )                          
  65: 6c70-A dnts-A   336 - 339 <=>  741 - 744   (GLY  422  - GLU  425  <=> GLN  741  - ALA  744 )                          
  66: 6c70-A dqax-A    63 -  93 <=>   61 -  91   (ASP   65  - LYS   95  <=> THR   61  - GLN   91 )                          
  66: 6c70-A dqax-A    95 -  98 <=>   92 -  95   (PHE   97  - THR  100  <=> GLY   92  - SER   95 )                          
  66: 6c70-A dqax-A   259 - 286 <=>   97 - 124   (ASP  345  - VAL  372  <=> ILE   97  - ASP  124 )                          
  66: 6c70-A dqax-A   287 - 290 <=>  127 - 130   (ASN  373  - ASN  376  <=> VAL  127  - ASN  130 )                          
  66: 6c70-A dqax-A   319 - 322 <=>  144 - 147   (GLU  405  - SER  408  <=> HIS  144  - PHE  147 )                          
  66: 6c70-A dqax-A   366 - 369 <=>  173 - 176   (SER  452  - LEU  455  <=> ALA  173  - SER  176 )                          
  67: 6c70-A dprj-A    19 -  22 <=>  120 - 123   (GLY   21  - HIS   24  <=> ASP  120  - THR  123 )                          
  67: 6c70-A dprj-A    47 -  50 <=>  125 - 128   (LEU   49  - GLN   52  <=> GLN  125  - ALA  128 )                          
  67: 6c70-A dprj-A    63 -  66 <=>  232 - 235   (ASP   65  - ASP   68  <=> HIS  232  - TYR  235 )                          
  67: 6c70-A dprj-A    68 -  99 <=>  236 - 267   (LEU   70  - LEU  101  <=> PRO  236  - GLU  267 )                          
  67: 6c70-A dprj-A   260 - 263 <=>  270 - 273   (ALA  346  - VAL  349  <=> ASN  270  - ASN  273 )                          
  67: 6c70-A dprj-A   264 - 281 <=>  275 - 292   (ALA  350  - TYR  367  <=> VAL  275  - ALA  292 )                          
  67: 6c70-A dprj-A   283 - 286 <=>  294 - 297   (ALA  369  - VAL  372  <=> THR  294  - LYS  297 )                          
  67: 6c70-A dprj-A   287 - 290 <=>  300 - 303   (ASN  373  - ASN  376  <=> GLU  300  - THR  303 )                          
  67: 6c70-A dprj-A   320 - 326 <=>  500 - 506   (GLU  406  - GLU  412  <=> ASP  500  - ASN  506 )                          
  68: 6c70-A d1hh-A    64 -  97 <=>    1 -  34   (ASP   66  - LYS   99  <=> MET    1  - ASP   34 )                          
  68: 6c70-A d1hh-A   100 - 103 <=>   37 -  40   (ALA  102  - ASN  105  <=> GLU   37  - VAL   40 )                          
  68: 6c70-A d1hh-A   250 - 287 <=>   42 -  79   (VAL  336  - ASN  373  <=> ASN   42  - GLN   79 )                          
  69: 6c70-A dnjt-A    63 -  89 <=>   15 -  41   (ASP   65  - PRO   91  <=> PRO   15  - GLU   41 )                          
  69: 6c70-A dnjt-A    91 -  96 <=>   42 -  47   (ARG   93  - TYR   98  <=> ALA   42  - PHE   47 )                          
  69: 6c70-A dnjt-A    97 - 102 <=>   49 -  54   (LYS   99  - TRP  104  <=> ARG   49  - MET   54 )                          
  69: 6c70-A dnjt-A   249 - 259 <=>   55 -  65   (HIS  335  - ASP  345  <=> PRO   55  - VAL   65 )                          
  69: 6c70-A dnjt-A   261 - 286 <=>   66 -  91   (TYR  347  - VAL  372  <=> LEU   66  - LEU   91 )                          
  69: 6c70-A dnjt-A   287 - 290 <=>   94 -  97   (ASN  373  - ASN  376  <=> TYR   94  - HIS   97 )                          
  69: 6c70-A dnjt-A   329 - 333 <=>  411 - 415   (TYR  415  - TRP  419  <=> LYS  411  - PRO  415 )                          
  69: 6c70-A dnjt-A   336 - 339 <=>  416 - 419   (GLY  422  - GLU  425  <=> MET  416  - PRO  419 )                          
  69: 6c70-A dnjt-A   367 - 372 <=>  478 - 483   (LEU  453  - SER  458  <=> MET  478  - LYS  483 )                          
  70: 6c70-A dvqt-A    56 -  59 <=>  306 - 309   (VAL   58  - MET   61  <=> VAL  306  - GLU  309 )                          
  70: 6c70-A dvqt-A    66 -  91 <=>  344 - 369   (ASP   68  - ARG   93  <=> GLY  344  - LYS  369 )                          
  70: 6c70-A dvqt-A   260 - 281 <=>  372 - 393   (ALA  346  - TYR  367  <=> ASP  372  - ALA  393 )                          
  70: 6c70-A dvqt-A   283 - 286 <=>  394 - 397   (ALA  369  - VAL  372  <=> LEU  394  - TYR  397 )                          
  70: 6c70-A dvqt-A   292 - 301 <=>  398 - 407   (TYR  378  - LEU  387  <=> GLN  398  - VAL  407 )                          
  70: 6c70-A dvqt-A   302 - 305 <=>  431 - 434   (TYR  388  - GLY  391  <=> LYS  431  - LEU  434 )                          
  70: 6c70-A dvqt-A   309 - 312 <=>  467 - 470   (LEU  395  - ILE  398  <=> GLN  467  - LEU  470 )                          
  70: 6c70-A dvqt-A   316 - 319 <=>  537 - 540   (ARG  402  - GLU  405  <=> ASN  537  - ASN  540 )                          
  70: 6c70-A dvqt-A   322 - 325 <=>  640 - 643   (SER  408  - MET  411  <=> ASP  640  - SER  643 )                          
  70: 6c70-A dvqt-A   328 - 332 <=>  644 - 648   (ALA  414  - HIS  418  <=> SER  644  - ASN  648 )                          
  70: 6c70-A dvqt-A   334 - 339 <=>  649 - 654   (TYR  420  - GLU  425  <=> SER  649  - ALA  654 )                          
  71: 6c70-A dq34-A     2 -   5 <=>  629 - 632   (LYS    4  - GLY    7  <=> CYS  629  - ARG  632 )                          
  71: 6c70-A dq34-A    24 -  27 <=>  643 - 646   (MET   26  - TYR   29  <=> ASP  643  - ILE  646 )                          
  71: 6c70-A dq34-A    28 -  32 <=>  649 - 653   (TYR   30  - LYS   34  <=> LEU  649  - HIS  653 )                          
  71: 6c70-A dq34-A    92 -  97 <=>  681 - 686   (SER   94  - LYS   99  <=> SER  681  - ILE  686 )                          
  71: 6c70-A dq34-A   180 - 183 <=>  705 - 708   (TYR  197  - TYR  200  <=> PRO  705  - SER  708 )                          
  71: 6c70-A dq34-A   185 - 224 <=>  709 - 748   (LEU  202  - SER  241  <=> TYR  709  - THR  748 )                          
  71: 6c70-A dq34-A   236 - 276 <=>  749 - 789   (VAL  322  - LEU  362  <=> ILE  749  - ARG  789 )                          
  71: 6c70-A dq34-A   288 - 299 <=>  801 - 812   (GLY  374  - TYR  385  <=> GLY  801  - GLU  812 )                          
  71: 6c70-A dq34-A   303 - 321 <=>  820 - 838   (THR  389  - SER  407  <=> LEU  820  - TYR  838 )                          
  71: 6c70-A dq34-A   352 - 358 <=>  839 - 845   (GLN  438  - SER  444  <=> GLN  839  - LEU  845 )                          
  71: 6c70-A dq34-A   364 - 388 <=>  847 - 871   (THR  450  - LYS  474  <=> GLN  847  - VAL  871 )                          
  72: 6c70-A dyb7-A   102 - 108 <=>   48 -  54   (TRP  104  - HIS  110  <=> THR   48  - ASP   54 )                          
  72: 6c70-A dyb7-A   112 - 148 <=>   55 -  91   (ALA  114  - THR  150  <=> ASP   55  - THR   91 )                          
  72: 6c70-A dyb7-A   191 - 206 <=>  101 - 116   (VAL  208  - ALA  223  <=> ALA  101  - ASN  116 )                          
  72: 6c70-A dyb7-A   250 - 254 <=>  118 - 122   (VAL  336  - VAL  340  <=> CYS  118  - LYS  122 )                          
  72: 6c70-A dyb7-A   256 - 261 <=>  123 - 128   (ALA  342  - TYR  347  <=> GLU  123  - ALA  128 )                          
  72: 6c70-A dyb7-A   262 - 265 <=>  130 - 133   (GLY  348  - LEU  351  <=> THR  130  - LYS  133 )                          
  72: 6c70-A dyb7-A   268 - 282 <=>  134 - 148   (HIS  354  - GLN  368  <=> PRO  134  - GLU  148 )                          
  72: 6c70-A dyb7-A   286 - 289 <=>  157 - 160   (VAL  372  - VAL  375  <=> MET  157  - ASP  160 )                          
  72: 6c70-A dyb7-A   297 - 320 <=>  172 - 195   (ILE  383  - GLU  406  <=> ARG  172  - ASP  195 )                          
  72: 6c70-A dyb7-A   366 - 388 <=>  200 - 222   (SER  452  - LYS  474  <=> GLY  200  - TYR  222 )                          
  73: 6c70-A dy1j-A    63 -  93 <=>    4 -  34   (ASP   65  - LYS   95  <=> ILE    4  - GLU   34 )                          
  73: 6c70-A dy1j-A    96 -  99 <=>   35 -  38   (TYR   98  - LEU  101  <=> LEU   35  - TYR   38 )                          
  73: 6c70-A dy1j-A   253 - 280 <=>   39 -  66   (LEU  339  - ALA  366  <=> TYR   39  - SER   66 )                          
  73: 6c70-A dy1j-A   281 - 286 <=>   68 -  73   (TYR  367  - VAL  372  <=> ILE   68  - ALA   73 )                          
  73: 6c70-A dy1j-A   287 - 290 <=>   76 -  79   (ASN  373  - ASN  376  <=> GLY   76  - ALA   79 )                          
  74: 6c70-A dt1x-A    64 -  91 <=>   12 -  39   (ASP   66  - ARG   93  <=> VAL   12  - LEU   39 )                          
  74: 6c70-A dt1x-A   259 - 276 <=>   41 -  58   (ASP  345  - LEU  362  <=> GLU   41  - ASN   58 )                          
  74: 6c70-A dt1x-A   277 - 281 <=>   60 -  64   (THR  363  - TYR  367  <=> ALA   60  - ARG   64 )                          
  74: 6c70-A dt1x-A   300 - 303 <=>   68 -  71   (LEU  386  - THR  389  <=> PHE   68  - HIS   71 )                          
  74: 6c70-A dt1x-A   308 - 311 <=>   75 -  78   (PHE  394  - CYS  397  <=> PRO   75  - ALA   78 )                          
  74: 6c70-A dt1x-A   369 - 375 <=>   80 -  86   (LEU  455  - GLY  461  <=> ASP   80  - VAL   86 )                          
  75: 6c70-A dn03-A    63 -  95 <=>   59 -  91   (ASP   65  - PHE   97  <=> ARG   59  - PRO   91 )                          
  75: 6c70-A dn03-A   261 - 283 <=>   95 - 117   (TYR  347  - ALA  369  <=> SER   95  - ASP  117 )                          
  75: 6c70-A dn03-A   285 - 288 <=>  120 - 123   (LYS  371  - GLY  374  <=> HIS  120  - VAL  123 )                          
  75: 6c70-A dn03-A   382 - 387 <=>  139 - 144   (MET  468  - LEU  473  <=> ASN  139  - ASN  144 )                          
  76: 6c70-A dugw-A     2 -  12 <=>   90 - 100   (LYS    4  - PRO   14  <=> ALA   90  - LEU  100 )                          
  76: 6c70-A dugw-A    60 -  63 <=>  678 - 681   (MET   62  - ASP   65  <=> ARG  678  - ASP  681 )                          
  76: 6c70-A dugw-A    64 -  92 <=>  683 - 711   (ASP   66  - SER   94  <=> CYS  683  - ALA  711 )                          
  76: 6c70-A dugw-A   260 - 279 <=>  712 - 731   (ALA  346  - LEU  365  <=> ASN  712  - SER  731 )                          
  77: 6c70-A dxya-A    27 -  50 <=>    1 -  24   (TYR   29  - GLN   52  <=> MET    1  - PHE   24 )                          
  77: 6c70-A dxya-A    51 -  62 <=>   26 -  37   (TYR   53  - SER   64  <=> LEU   26  - ALA   37 )                          
  77: 6c70-A dxya-A    63 -  90 <=>   43 -  70   (ASP   65  - VAL   92  <=> LYS   43  - LEU   70 )                          
  77: 6c70-A dxya-A    92 -  95 <=>   75 -  78   (SER   94  - PHE   97  <=> ILE   75  - LYS   78 )                          
  77: 6c70-A dxya-A   258 - 283 <=>   79 - 104   (GLY  344  - ALA  369  <=> ARG   79  - THR  104 )                          
  77: 6c70-A dxya-A   291 - 302 <=>  124 - 135   (VAL  377  - TYR  388  <=> LYS  124  - PHE  135 )                          
  77: 6c70-A dxya-A   304 - 311 <=>  136 - 143   (LEU  390  - CYS  397  <=> TYR  136  - TRP  143 )                          
  77: 6c70-A dxya-A   355 - 358 <=>  146 - 149   (MET  441  - SER  444  <=> ILE  146  - ASP  149 )                          
  77: 6c70-A dxya-A   364 - 367 <=>  163 - 166   (THR  450  - LEU  453  <=> TYR  163  - VAL  166 )                          
  77: 6c70-A dxya-A   368 - 388 <=>  168 - 188   (ASP  454  - LYS  474  <=> ARG  168  - LEU  188 )                          
  78: 6c70-A dusl-A   262 - 265 <=>    5 -   8   (GLY  348  - LEU  351  <=> GLU    5  - ARG    8 )                          
  78: 6c70-A dusl-A   268 - 271 <=>    9 -  12   (HIS  354  - THR  357  <=> MET    9  - ASP   12 )                          
  78: 6c70-A dusl-A   273 - 287 <=>   13 -  27   (THR  359  - ASN  373  <=> SER   13  - ALA   27 )                          
  78: 6c70-A dusl-A   288 - 310 <=>   33 -  55   (GLY  374  - PHE  396  <=> MET   33  - SER   55 )                          
  78: 6c70-A dusl-A   312 - 315 <=>   56 -  59   (ILE  398  - ASN  401  <=> THR   56  - ARG   59 )                          
  78: 6c70-A dusl-A   319 - 322 <=>   60 -  63   (GLU  405  - SER  408  <=> ASP   60  - ASP   63 )                          
  78: 6c70-A dusl-A   325 - 328 <=>   64 -  67   (MET  411  - ALA  414  <=> GLY   64  - GLU   67 )                          
  78: 6c70-A dusl-A   367 - 388 <=>   74 -  95   (LEU  453  - LYS  474  <=> THR   74  - TYR   95 )                          
  79: 6c70-A dy92-A    65 -  92 <=>  140 - 167   (VAL   67  - SER   94  <=> PHE  140  - PHE  167 )                          
  79: 6c70-A dy92-A    93 -  96 <=>  170 - 173   (LYS   95  - TYR   98  <=> LEU  170  - SER  173 )                          
  79: 6c70-A dy92-A   190 - 194 <=>  179 - 183   (ALA  207  - SER  211  <=> GLU  179  - HIS  183 )                          
  79: 6c70-A dy92-A   196 - 199 <=>  193 - 196   (ASP  213  - PHE  216  <=> SER  193  - MET  196 )                          
  79: 6c70-A dy92-A   260 - 275 <=>  199 - 214   (ALA  346  - THR  361  <=> TYR  199  - GLN  214 )                          
  79: 6c70-A dy92-A   276 - 286 <=>  216 - 226   (LEU  362  - VAL  372  <=> GLY  216  - LEU  226 )                          
  79: 6c70-A dy92-A   287 - 290 <=>  229 - 232   (ASN  373  - ASN  376  <=> ALA  229  - THR  232 )                          
  79: 6c70-A dy92-A   323 - 331 <=>  427 - 435   (SER  409  - CYS  417  <=> HIS  427  - ALA  435 )                          
  79: 6c70-A dy92-A   332 - 339 <=>  437 - 444   (HIS  418  - GLU  425  <=> ARG  437  - TRP  444 )                          
  80: 6c70-A ds0j-A    49 -  52 <=> 1502 -1505   (LEU   51  - GLY   54  <=> ASP 1502  - PHE 1505 )                          
  80: 6c70-A ds0j-A    58 -  62 <=> 1605 -1609   (LEU   60  - SER   64  <=> ALA 1605  - ASN 1609 )                          
  80: 6c70-A ds0j-A    63 -  67 <=> 1611 -1615   (ASP   65  - ASP   69  <=> HIS 1611  - ASP 1615 )                          
  80: 6c70-A ds0j-A    70 -  98 <=> 1617 -1645   (ALA   72  - THR  100  <=> VAL 1617  - ASN 1645 )                          
  80: 6c70-A ds0j-A   255 - 285 <=> 1646 -1676   (THR  341  - LYS  371  <=> ARG 1646  - THR 1676 )                          
  80: 6c70-A ds0j-A   286 - 289 <=> 1678 -1681   (VAL  372  - VAL  375  <=> THR 1678  - ALA 1681 )                          
  80: 6c70-A ds0j-A   330 - 333 <=> 1709 -1712   (SER  416  - TRP  419  <=> ARG 1709  - LEU 1712 )                          
  80: 6c70-A ds0j-A   336 - 339 <=> 1713 -1716   (GLY  422  - GLU  425  <=> PRO 1713  - GLY 1716 )                          
  81: 6c70-A dqb4-A     9 -  12 <=>   22 -  25   (ASP   11  - PRO   14  <=> ILE   22  - PRO   25 )                          
  81: 6c70-A dqb4-A    29 -  34 <=>   31 -  36   (SER   31  - PHE   36  <=> PRO   31  - SER   36 )                          
  81: 6c70-A dqb4-A    36 -  61 <=>   37 -  62   (HIS   38  - GLU   63  <=> TYR   37  - ILE   62 )                          
  81: 6c70-A dqb4-A    62 -  65 <=>   65 -  68   (SER   64  - VAL   67  <=> LYS   65  - LEU   68 )                          
  81: 6c70-A dqb4-A    66 -  94 <=>   73 - 101   (ASP   68  - ILE   96  <=> PHE   73  - THR  101 )                          
  81: 6c70-A dqb4-A    96 -  99 <=>  102 - 105   (TYR   98  - LEU  101  <=> SER  102  - SER  105 )                          
  81: 6c70-A dqb4-A   258 - 286 <=>  109 - 137   (GLY  344  - VAL  372  <=> GLU  109  - GLN  137 )                          
  81: 6c70-A dqb4-A   293 - 304 <=>  157 - 168   (ALA  379  - LEU  390  <=> VAL  157  - ILE  168 )                          
  81: 6c70-A dqb4-A   305 - 314 <=>  170 - 179   (GLY  391  - GLY  400  <=> ILE  170  - LYS  179 )                          
  81: 6c70-A dqb4-A   316 - 322 <=>  194 - 200   (ARG  402  - SER  408  <=> PRO  194  - ASP  200 )                          
  81: 6c70-A dqb4-A   367 - 388 <=>  204 - 225   (LEU  453  - LYS  474  <=> ASP  204  - LEU  225 )                          
  82: 6c70-A duoz-A     6 -  10 <=>   15 -  19   (LEU    8  - LEU   12  <=> THR   15  - VAL   19 )                          
  82: 6c70-A duoz-A    33 -  64 <=>   44 -  75   (LYS   35  - ASP   66  <=> SER   44  - PRO   75 )                          
  82: 6c70-A duoz-A    65 -  93 <=>   77 - 105   (VAL   67  - LYS   95  <=> ARG   77  - TRP  105 )                          
  82: 6c70-A duoz-A    95 -  98 <=>  106 - 109   (PHE   97  - THR  100  <=> SER  106  - GLY  109 )                          
  82: 6c70-A duoz-A   255 - 284 <=>  111 - 140   (THR  341  - THR  370  <=> GLN  111  - ALA  140 )                          
  82: 6c70-A duoz-A   285 - 290 <=>  142 - 147   (LYS  371  - ASN  376  <=> ARG  142  - ILE  147 )                          
  82: 6c70-A duoz-A   298 - 315 <=>  165 - 182   (GLY  384  - ASN  401  <=> ILE  165  - GLN  182 )                          
  82: 6c70-A duoz-A   366 - 369 <=>  183 - 186   (SER  452  - LEU  455  <=> GLN  183  - MET  186 )                          
  82: 6c70-A duoz-A   371 - 383 <=>  187 - 199   (ALA  457  - VAL  469  <=> LYS  187  - VAL  199 )                          
  82: 6c70-A duoz-A   384 - 388 <=>  201 - 205   (LEU  470  - LYS  474  <=> ILE  201  - GLU  205 )                          
  83: 6c70-A dzbb-A    66 -  88 <=>    1 -  23   (ASP   68  - PHE   90  <=> MET    1  - GLU   23 )                          
  83: 6c70-A dzbb-A    90 -  94 <=>   24 -  28   (VAL   92  - ILE   96  <=> GLY   24  - GLU   28 )                          
  83: 6c70-A dzbb-A   259 - 287 <=>   29 -  57   (ASP  345  - ASN  373  <=> GLN   29  - SER   57 )                          
  83: 6c70-A dzbb-A   288 - 312 <=>   63 -  87   (GLY  374  - ILE  398  <=> ARG   63  - ALA   87 )                          
  83: 6c70-A dzbb-A   335 - 354 <=>  121 - 140   (ASP  421  - ALA  440  <=> ASP  121  - LEU  140 )                          
  84: 6c70-A drs2-A    63 -  98 <=>   40 -  75   (ASP   65  - THR  100  <=> ARG   40  - LYS   75 )                          
  84: 6c70-A drs2-A   259 - 279 <=>   78 -  98   (ASP  345  - LEU  365  <=> LEU   78  - TYR   98 )                          
  84: 6c70-A drs2-A   383 - 388 <=>  104 - 109   (VAL  469  - LYS  474  <=> LYS  104  - SER  109 )                          
  85: 6c70-A dx3m-A    58 -  62 <=>  296 - 300   (LEU   60  - SER   64  <=> GLY  296  - ARG  300 )                          
  85: 6c70-A dx3m-A    63 -  98 <=>  302 - 337   (ASP   65  - THR  100  <=> ASN  302  - HIS  337 )                          
  85: 6c70-A dx3m-A   102 - 107 <=>  341 - 346   (TRP  104  - SER  109  <=> ASN  341  - ILE  346 )                          
  85: 6c70-A dx3m-A   117 - 153 <=>  351 - 387   (ARG  119  - SER  155  <=> ASP  351  - GLN  387 )                          
  85: 6c70-A dx3m-A   158 - 161 <=>  391 - 394   (LEU  175  - ARG  178  <=> THR  391  - ILE  394 )                          
  85: 6c70-A dx3m-A   184 - 208 <=>  397 - 421   (TYR  201  - GLU  225  <=> ALA  397  - GLY  421 )                          
  85: 6c70-A dx3m-A   249 - 252 <=>  424 - 427   (HIS  335  - ARG  338  <=> GLU  424  - ASP  427 )                          
  85: 6c70-A dx3m-A   255 - 274 <=>  428 - 447   (THR  341  - ILE  360  <=> THR  428  - PHE  447 )                          
  85: 6c70-A dx3m-A   291 - 294 <=>  460 - 463   (VAL  377  - ALA  380  <=> PRO  460  - ILE  463 )                          
  85: 6c70-A dx3m-A   303 - 314 <=>  479 - 490   (THR  389  - GLY  400  <=> VAL  479  - ALA  490 )                          
  85: 6c70-A dx3m-A   328 - 331 <=>  504 - 507   (ALA  414  - CYS  417  <=> GLN  504  - ARG  507 )                          
  85: 6c70-A dx3m-A   332 - 337 <=>  510 - 515   (HIS  418  - SER  423  <=> VAL  510  - THR  515 )                          
  86: 6c70-A d08n-A     1 -   6 <=>   11 -  16   (PHE    3  - LEU    8  <=> ALA   11  - SER   16 )                          
  86: 6c70-A d08n-A    63 -  91 <=>  120 - 148   (ASP   65  - ARG   93  <=> ALA  120  - VAL  148 )                          
  86: 6c70-A d08n-A   258 - 281 <=>  150 - 173   (GLY  344  - TYR  367  <=> GLY  150  - PHE  173 )                          
  86: 6c70-A d08n-A   287 - 291 <=>  310 - 314   (ASN  373  - VAL  377  <=> ALA  310  - ARG  314 )                          
  86: 6c70-A d08n-A   324 - 327 <=>  393 - 396   (VAL  410  - ALA  413  <=> GLU  393  - LYS  396 )                          
  86: 6c70-A d08n-A   330 - 334 <=>  397 - 401   (SER  416  - TYR  420  <=> VAL  397  - GLU  401 )                          
  86: 6c70-A d08n-A   336 - 339 <=>  402 - 405   (GLY  422  - GLU  425  <=> VAL  402  - ASP  405 )                          
  87: 6c70-A dzka-A    45 -  48 <=>    2 -   5   (LEU   47  - LEU   50  <=> SER    2  - PRO    5 )                          
  87: 6c70-A dzka-A    52 -  62 <=>    6 -  16   (GLY   54  - SER   64  <=> LEU    6  - ILE   16 )                          
  87: 6c70-A dzka-A    64 -  88 <=>   30 -  54   (ASP   66  - PHE   90  <=> TYR   30  - ASN   54 )                          
  87: 6c70-A dzka-A    90 -  93 <=>   55 -  58   (VAL   92  - LYS   95  <=> ARG   55  - ASN   58 )                          
  87: 6c70-A dzka-A    96 -  99 <=>   59 -  62   (TYR   98  - LEU  101  <=> VAL   59  - THR   62 )                          
  87: 6c70-A dzka-A   254 - 259 <=>   65 -  70   (VAL  340  - ASP  345  <=> VAL   65  - GLY   70 )                          
  87: 6c70-A dzka-A   261 - 286 <=>   73 -  98   (TYR  347  - VAL  372  <=> ARG   73  - GLU   98 )                          
  87: 6c70-A dzka-A   292 - 313 <=>   99 - 120   (TYR  378  - PHE  399  <=> GLY   99  - ASP  120 )                          
  87: 6c70-A dzka-A   355 - 358 <=>  127 - 130   (MET  441  - SER  444  <=> THR  127  - ILE  130 )                          
  87: 6c70-A dzka-A   361 - 364 <=>  133 - 136   (LYS  447  - THR  450  <=> GLY  133  - GLU  136 )                          
  87: 6c70-A dzka-A   372 - 375 <=>  149 - 152   (SER  458  - GLY  461  <=> ALA  149  - SER  152 )                          
  87: 6c70-A dzka-A   378 - 381 <=>  153 - 156   (VAL  464  - PHE  467  <=> THR  153  - MET  156 )                          
  87: 6c70-A dzka-A   385 - 388 <=>  304 - 307   (VAL  471  - LYS  474  <=> GLU  304  - ALA  307 )                          
  88: 6c70-A dpka-A     1 -   4 <=>   22 -  25   (PHE    3  - GLN    6  <=> VAL   22  - SER   25 )                          
  88: 6c70-A dpka-A     8 -  11 <=>   26 -  29   (ALA   10  - LEU   13  <=> GLU   26  - SER   29 )                          
  88: 6c70-A dpka-A    17 -  21 <=>   34 -  38   (MET   19  - GLY   23  <=> TYR   34  - MET   38 )                          
  88: 6c70-A dpka-A    46 -  53 <=>   40 -  47   (LEU   48  - MET   55  <=> GLN   40  - GLU   47 )                          
  88: 6c70-A dpka-A    54 -  57 <=>   49 -  52   (MET   56  - ASN   59  <=> LEU   49  - ASP   52 )                          
  88: 6c70-A dpka-A    59 -  63 <=>   53 -  57   (MET   61  - ASP   65  <=> LYS   53  - LEU   57 )                          
  88: 6c70-A dpka-A    64 - 101 <=>   65 - 102   (ASP   66  - ILE  103  <=> ARG   65  - THR  102 )                          
  88: 6c70-A dpka-A   124 - 133 <=>  105 - 114   (THR  126  - VAL  135  <=> GLU  105  - ILE  114 )                          
  88: 6c70-A dpka-A   170 - 173 <=>  149 - 152   (SER  187  - GLY  190  <=> ALA  149  - ASN  152 )                          
  88: 6c70-A dpka-A   176 - 199 <=>  156 - 179   (PHE  193  - PHE  216  <=> ARG  156  - PRO  179 )                          
  88: 6c70-A dpka-A   260 - 283 <=>  180 - 203   (ALA  346  - ALA  369  <=> LEU  180  - HIS  203 )                          
  88: 6c70-A dpka-A   284 - 287 <=>  205 - 208   (THR  370  - ASN  373  <=> MET  205  - THR  208 )                          
  89: 6c70-A dqlf-A    63 -  90 <=>  116 - 143   (ASP   65  - VAL   92  <=> GLU  116  - ASP  143 )                          
  89: 6c70-A dqlf-A    92 -  95 <=>  144 - 147   (SER   94  - PHE   97  <=> THR  144  - ARG  147 )                          
  89: 6c70-A dqlf-A   256 - 277 <=>  148 - 169   (ALA  342  - THR  363  <=> ARG  148  - PHE  169 )                          
  89: 6c70-A dqlf-A   283 - 291 <=>  642 - 650   (ALA  369  - VAL  377  <=> ILE  642  - GLU  650 )                          
  90: 6c70-A dwg0-A    10 -  13 <=>  361 - 364   (LEU   12  - ASN   15  <=> HIS  361  - VAL  364 )                          
  90: 6c70-A dwg0-A    19 -  22 <=>  414 - 417   (GLY   21  - HIS   24  <=> GLU  414  - GLU  417 )                          
  90: 6c70-A dwg0-A    23 -  26 <=>  420 - 423   (PHE   25  - ASN   28  <=> LEU  420  - LEU  423 )                          
  90: 6c70-A dwg0-A    27 -  62 <=>  425 - 460   (TYR   29  - SER   64  <=> SER  425  - PRO  460 )                          
  90: 6c70-A dwg0-A    67 -  94 <=>  461 - 488   (ASP   69  - ILE   96  <=> ILE  461  - VAL  488 )                          
  90: 6c70-A dwg0-A   102 - 105 <=>  495 - 498   (TRP  104  - PRO  107  <=> SER  495  - PRO  498 )                          
  90: 6c70-A dwg0-A   255 - 284 <=>  504 - 533   (THR  341  - THR  370  <=> ASP  504  - VAL  533 )                          
  90: 6c70-A dwg0-A   285 - 288 <=>  535 - 538   (LYS  371  - GLY  374  <=> VAL  535  - SER  538 )                          
  90: 6c70-A dwg0-A   290 - 301 <=>  539 - 550   (ASN  376  - LEU  387  <=> PHE  539  - ILE  550 )                          
  90: 6c70-A dwg0-A   302 - 326 <=>  552 - 576   (TYR  388  - GLU  412  <=> ASN  552  - ARG  576 )                          
  90: 6c70-A dwg0-A   328 - 331 <=>  637 - 640   (ALA  414  - CYS  417  <=> ASP  637  - ASP  640 )                          
  90: 6c70-A dwg0-A   340 - 343 <=>  642 - 645   (ALA  426  - PHE  429  <=> LYS  642  - SER  645 )                          
  91: 6c70-A dq5p-A    39 -  42 <=>   43 -  46   (TYR   41  - VAL   44  <=> ALA   43  - LEU   46 )                          
  91: 6c70-A dq5p-A    63 -  92 <=>   91 - 120   (ASP   65  - SER   94  <=> THR   91  - THR  120 )                          
  91: 6c70-A dq5p-A   258 - 287 <=>  122 - 151   (GLY  344  - ASN  373  <=> ASP  122  - ILE  151 )                          
  91: 6c70-A dq5p-A   288 - 291 <=>  154 - 157   (GLY  374  - VAL  377  <=> SER  154  - TYR  157 )                          
  92: 6c70-A d1e9-A     3 -   8 <=>   74 -  79   (HIS    5  - ALA   10  <=> THR   74  - VAL   79 )                          
  92: 6c70-A d1e9-A    42 -  56 <=>   84 -  98   (VAL   44  - VAL   58  <=> TYR   84  - PHE   98 )                          
  92: 6c70-A d1e9-A    63 -  94 <=>  106 - 137   (ASP   65  - ILE   96  <=> LYS  106  - SER  137 )                          
  92: 6c70-A d1e9-A   104 - 107 <=>  150 - 153   (ASN  106  - SER  109  <=> SER  150  - LYS  153 )                          
  92: 6c70-A d1e9-A   108 - 111 <=>  199 - 202   (HIS  110  - PHE  113  <=> SER  199  - TYR  202 )                          
  92: 6c70-A d1e9-A   214 - 217 <=>  213 - 216   (LYS  231  - MET  234  <=> PRO  213  - CYS  216 )                          
  92: 6c70-A d1e9-A   220 - 223 <=>  228 - 231   (LEU  237  - LEU  240  <=> CYS  228  - ILE  231 )                          
  92: 6c70-A d1e9-A   248 - 255 <=>  237 - 244   (LYS  334  - THR  341  <=> GLY  237  - GLU  244 )                          
  92: 6c70-A d1e9-A   261 - 284 <=>  257 - 280   (TYR  347  - THR  370  <=> SER  257  - SER  280 )                          
  92: 6c70-A d1e9-A   285 - 290 <=>  282 - 287   (LYS  371  - ASN  376  <=> THR  282  - PHE  287 )                          
  93: 6c70-A dx44-A    64 -  89 <=>   55 -  80   (ASP   66  - PRO   91  <=> ILE   55  - ASN   80 )                          
  93: 6c70-A dx44-A    91 -  96 <=>   81 -  86   (ARG   93  - TYR   98  <=> HIS   81  - ASN   86 )                          
  93: 6c70-A dx44-A    99 - 104 <=>   87 -  92   (LEU  101  - ASN  106  <=> PRO   87  - ASP   92 )                          
  93: 6c70-A dx44-A   109 - 112 <=>  389 - 392   (PRO  111  - ALA  114  <=> ASP  389  - GLU  392 )                          
  93: 6c70-A dx44-A   113 - 123 <=>  394 - 404   (GLU  115  - ILE  125  <=> LYS  394  - LEU  404 )                          
  93: 6c70-A dx44-A   252 - 290 <=>  409 - 447   (ARG  338  - ASN  376  <=> GLU  409  - GLU  447 )                          
  93: 6c70-A dx44-A   322 - 325 <=> 1038 -1041   (SER  408  - MET  411  <=> CYS 1038  - VAL 1041 )                          
  93: 6c70-A dx44-A   328 - 334 <=> 1042 -1048   (ALA  414  - TYR  420  <=> ALA 1042  - PHE 1048 )                          
  94: 6c70-A du1h-A     5 -   8 <=>    9 -  12   (GLY    7  - ALA   10  <=> ASP    9  - VAL   12 )                          
  94: 6c70-A du1h-A    26 -  30 <=>   13 -  17   (ASN   28  - GLU   32  <=> CYS   13  - TYR   17 )                          
  94: 6c70-A du1h-A    32 -  62 <=>   18 -  48   (LYS   34  - SER   64  <=> SER   18  - LEU   48 )                          
  94: 6c70-A du1h-A    64 -  90 <=>   58 -  84   (ASP   66  - VAL   92  <=> SER   58  - LEU   84 )                          
  94: 6c70-A du1h-A    95 -  98 <=>   95 -  98   (PHE   97  - THR  100  <=> VAL   95  - PHE   98 )                          
  94: 6c70-A du1h-A   256 - 281 <=>  101 - 126   (ALA  342  - TYR  367  <=> ALA  101  - CYS  126 )                          
  94: 6c70-A du1h-A   290 - 313 <=>  147 - 170   (ASN  376  - PHE  399  <=> LYS  147  - SER  170 )                          
  94: 6c70-A du1h-A   315 - 319 <=>  188 - 192   (ASN  401  - GLU  405  <=> ARG  188  - TRP  192 )                          
  94: 6c70-A du1h-A   367 - 388 <=>  193 - 214   (LEU  453  - LYS  474  <=> ALA  193  - THR  214 )                          
  95: 6c70-A dr4u-A    63 -  89 <=>    2 -  28   (ASP   65  - PRO   91  <=> GLU    2  - GLU   28 )                          
  95: 6c70-A dr4u-A    95 -  98 <=>   30 -  33   (PHE   97  - THR  100  <=> ILE   30  - GLU   33 )                          
  95: 6c70-A dr4u-A   255 - 288 <=>   35 -  68   (THR  341  - GLY  374  <=> LYS   35  - GLU   68 )                          
  96: 6c70-A dx6v-A    15 -  22 <=>   36 -  43   (ARG   17  - HIS   24  <=> TRP   36  - LEU   43 )                          
  96: 6c70-A dx6v-A    42 -  65 <=>   45 -  68   (VAL   44  - VAL   67  <=> VAL   45  - ILE   68 )                          
  96: 6c70-A dx6v-A    66 -  84 <=>   70 -  88   (ASP   68  - LYS   86  <=> ALA   70  - ASN   88 )                          
  96: 6c70-A dx6v-A    85 -  90 <=>   90 -  95   (MET   87  - VAL   92  <=> LEU   90  - LEU   95 )                          
  96: 6c70-A dx6v-A    92 -  95 <=>   98 - 101   (SER   94  - PHE   97  <=> ASN   98  - THR  101 )                          
  96: 6c70-A dx6v-A   255 - 285 <=>  103 - 133   (THR  341  - LYS  371  <=> CYS  103  - GLU  133 )                          
  96: 6c70-A dx6v-A   286 - 289 <=>  144 - 147   (VAL  372  - VAL  375  <=> LEU  144  - ILE  147 )                          
  96: 6c70-A dx6v-A   290 - 311 <=>  151 - 172   (ASN  376  - CYS  397  <=> ARG  151  - ALA  172 )                          
  96: 6c70-A dx6v-A   316 - 319 <=>  192 - 195   (ARG  402  - GLU  405  <=> ASP  192  - LEU  195 )                          
  96: 6c70-A dx6v-A   366 - 388 <=>  197 - 219   (SER  452  - LYS  474  <=> VAL  197  - LEU  219 )                          
  97: 6c70-A ds31-A     1 -   5 <=>   66 -  70   (PHE    3  - GLY    7  <=> ILE   66  - ASP   70 )                          
  97: 6c70-A ds31-A     9 -  12 <=>  233 - 236   (ASP   11  - PRO   14  <=> LEU  233  - SER  236 )                          
  97: 6c70-A ds31-A    15 -  22 <=>  237 - 244   (ARG   17  - HIS   24  <=> PRO  237  - LEU  244 )                          
  97: 6c70-A ds31-A    61 -  65 <=>  263 - 267   (GLU   63  - VAL   67  <=> HIS  263  - GLY  267 )                          
  97: 6c70-A ds31-A    68 -  93 <=>  268 - 293   (LEU   70  - LYS   95  <=> GLU  268  - GLU  293 )                          
  97: 6c70-A ds31-A    95 -  98 <=>  294 - 297   (PHE   97  - THR  100  <=> VAL  294  - THR  297 )                          
  97: 6c70-A ds31-A   254 - 286 <=>  298 - 330   (VAL  340  - VAL  372  <=> SER  298  - MET  330 )                          
  97: 6c70-A ds31-A   287 - 291 <=>  333 - 337   (ASN  373  - VAL  377  <=> ASN  333  - GLU  337 )                          
  98: 6c70-A dnx5-A    63 -  97 <=>  664 - 698   (ASP   65  - LYS   99  <=> LYS  664  - ALA  698 )                          
  98: 6c70-A dnx5-A    99 - 105 <=>  699 - 705   (LEU  101  - PRO  107  <=> GLN  699  - ARG  705 )                          
  98: 6c70-A dnx5-A   252 - 255 <=>  707 - 710   (ARG  338  - THR  341  <=> LEU  707  - ASP  710 )                          
  98: 6c70-A dnx5-A   257 - 290 <=>  711 - 744   (VAL  343  - ASN  376  <=> SER  711  - GLY  744 )                          
  98: 6c70-A dnx5-A   322 - 325 <=> 1505 -1508   (SER  408  - MET  411  <=> GLN 1505  - VAL 1508 )                          
  98: 6c70-A dnx5-A   328 - 331 <=> 1510 -1513   (ALA  414  - CYS  417  <=> LEU 1510  - LYS 1513 )                          
  98: 6c70-A dnx5-A   332 - 339 <=> 1516 -1523   (HIS  418  - GLU  425  <=> GLU 1516  - THR 1523 )                          
  99: 6c70-A dntp-A    82 -  86 <=>   46 -  50   (ILE   84  - ILE   88  <=> GLN   46  - PHE   50 )                          
  99: 6c70-A dntp-A    88 - 100 <=>   52 -  64   (PHE   90  - ALA  102  <=> ILE   52  - MET   64 )                          
  99: 6c70-A dntp-A   101 - 104 <=>   66 -  69   (ILE  103  - ASN  106  <=> HIS   66  - ALA   69 )                          
  99: 6c70-A dntp-A   107 - 110 <=>  172 - 175   (SER  109  - LEU  112  <=> SER  172  - GLN  175 )                          
  99: 6c70-A dntp-A   113 - 133 <=>  181 - 201   (GLU  115  - VAL  135  <=> TYR  181  - GLY  201 )                          
  99: 6c70-A dntp-A   134 - 146 <=>  203 - 215   (ALA  136  - GLY  148  <=> LEU  203  - SER  215 )                          
  99: 6c70-A dntp-A   178 - 215 <=>  217 - 254   (LEU  195  - ALA  232  <=> ASN  217  - ILE  254 )                          
  99: 6c70-A dntp-A   216 - 223 <=>  256 - 263   (ILE  233  - LEU  240  <=> PHE  256  - LEU  263 )                          
  99: 6c70-A dntp-A   235 - 247 <=>  264 - 276   (LEU  321  - HIS  333  <=> ASP  264  - TYR  276 )                          
  99: 6c70-A dntp-A   249 - 284 <=>  277 - 312   (HIS  335  - THR  370  <=> PHE  277  - GLU  312 )                          
  99: 6c70-A dntp-A   285 - 288 <=>  314 - 317   (LYS  371  - GLY  374  <=> ALA  314  - GLN  317 )                          
 100: 6c70-A dscc-A     2 -   5 <=>    7 -  10   (LYS    4  - GLY    7  <=> TRP    7  - ASN   10 )                          
 100: 6c70-A dscc-A    28 -  63 <=>   20 -  55   (TYR   30  - ASP   65  <=> PHE   20  - ARG   55 )                          
 100: 6c70-A dscc-A    64 -  67 <=>   62 -  65   (ASP   66  - ASP   69  <=> ALA   62  - TYR   65 )                          
 100: 6c70-A dscc-A    69 -  86 <=>   67 -  84   (THR   71  - ILE   88  <=> PHE   67  - GLY   84 )                          
 100: 6c70-A dscc-A    87 -  90 <=>   86 -  89   (TYR   89  - VAL   92  <=> LEU   86  - ALA   89 )                          
 100: 6c70-A dscc-A    92 -  95 <=>   96 -  99   (SER   94  - PHE   97  <=> TYR   96  - PHE   99 )                          
 100: 6c70-A dscc-A   257 - 281 <=>  100 - 124   (VAL  343  - TYR  367  <=> LYS  100  - LEU  124 )                          
 100: 6c70-A dscc-A   291 - 310 <=>  147 - 166   (VAL  377  - PHE  396  <=> ARG  147  - THR  166 )                          
 100: 6c70-A dscc-A   312 - 315 <=>  168 - 171   (ILE  398  - ASN  401  <=> PHE  168  - CYS  171 )                          
 100: 6c70-A dscc-A   317 - 320 <=>  186 - 189   (LEU  403  - GLU  406  <=> LYS  186  - THR  189 )                          
 100: 6c70-A dscc-A   366 - 388 <=>  191 - 213   (SER  452  - LYS  474  <=> TYR  191  - ILE  213 )                          
 101: 6c70-A dvn3-A    63 -  92 <=>   10 -  39   (ASP   65  - SER   94  <=> LEU   10  - GLY   39 )                          
 101: 6c70-A dvn3-A    95 -  98 <=>   40 -  43   (PHE   97  - THR  100  <=> LYS   40  - GLN   43 )                          
 101: 6c70-A dvn3-A   257 - 283 <=>   45 -  71   (VAL  343  - ALA  369  <=> GLY   45  - MET   71 )                          
 101: 6c70-A dvn3-A   284 - 287 <=>   73 -  76   (THR  370  - ASN  373  <=> TYR   73  - HIS   76 )                          
 101: 6c70-A dvn3-A   288 - 291 <=>   79 -  82   (GLY  374  - VAL  377  <=> VAL   79  - SER   82 )                          
 101: 6c70-A dvn3-A   329 - 332 <=>  181 - 184   (TYR  415  - HIS  418  <=> ASP  181  - ASP  184 )                          
 101: 6c70-A dvn3-A   335 - 338 <=>  185 - 188   (ASP  421  - GLU  424  <=> ASP  185  - GLN  188 )                          
 102: 6c70-A dxwy-A     8 -  12 <=>   13 -  17   (ALA   10  - PRO   14  <=> GLN   13  - HIS   17 )                          
 102: 6c70-A dxwy-A    30 -  33 <=>   25 -  28   (GLU   32  - LYS   35  <=> ALA   25  - PRO   28 )                          
 102: 6c70-A dxwy-A    36 -  39 <=>   29 -  32   (HIS   38  - TYR   41  <=> THR   29  - LEU   32 )                          
 102: 6c70-A dxwy-A    61 -  64 <=>   79 -  82   (GLU   63  - ASP   66  <=> ALA   79  - THR   82 )                          
 102: 6c70-A dxwy-A    65 -  99 <=>   84 - 118   (VAL   67  - LEU  101  <=> LYS   84  - GLY  118 )                          
 102: 6c70-A dxwy-A   256 - 276 <=>  120 - 140   (ALA  342  - LEU  362  <=> THR  120  - SER  140 )                          
 102: 6c70-A dxwy-A   278 - 283 <=>  141 - 146   (LEU  364  - ALA  369  <=> VAL  141  - MET  146 )                          
 102: 6c70-A dxwy-A   286 - 289 <=>  147 - 150   (VAL  372  - VAL  375  <=> GLY  147  - LEU  150 )                          
 102: 6c70-A dxwy-A   326 - 329 <=>  282 - 285   (GLU  412  - TYR  415  <=> ILE  282  - ASP  285 )                          
 102: 6c70-A dxwy-A   347 - 352 <=>  287 - 292   (VAL  433  - GLN  438  <=> ASN  287  - LEU  292 )                          
 102: 6c70-A dxwy-A   353 - 356 <=>  295 - 298   (LYS  439  - SER  442  <=> LEU  295  - ALA  298 )                          
 102: 6c70-A dxwy-A   366 - 370 <=>  465 - 469   (SER  452  - PHE  456  <=> ILE  465  - LEU  469 )                          
 102: 6c70-A dxwy-A   372 - 375 <=>  470 - 473   (SER  458  - GLY  461  <=> PRO  470  - SER  473 )                          
 102: 6c70-A dxwy-A   376 - 386 <=>  489 - 499   (ALA  462  - GLN  472  <=> GLY  489  - TRP  499 )                          
 103: 6c70-A dxsw-A    63 -  89 <=>  162 - 188   (ASP   65  - PRO   91  <=> LYS  162  - ASP  188 )                          
 103: 6c70-A dxsw-A   261 - 290 <=>  190 - 219   (TYR  347  - ASN  376  <=> PRO  190  - THR  219 )                          
 103: 6c70-A dxsw-A   312 - 315 <=> 1263 -1266   (ILE  398  - ASN  401  <=> ALA 1263  - SER 1266 )                          
 103: 6c70-A dxsw-A   329 - 332 <=> 1378 -1381   (TYR  415  - HIS  418  <=> GLU 1378  - VAL 1381 )                          
 103: 6c70-A dxsw-A   335 - 338 <=> 1382 -1385   (ASP  421  - GLU  424  <=> THR 1382  - ALA 1385 )                          
 104: 6c70-A dskn-A    63 -  93 <=>   89 - 119   (ASP   65  - LYS   95  <=> ARG   89  - VAL  119 )                          
 104: 6c70-A dskn-A    96 -  99 <=>  120 - 123   (TYR   98  - LEU  101  <=> LYS  120  - GLU  123 )                          
 104: 6c70-A dskn-A   189 - 192 <=>  132 - 135   (MET  206  - SER  209  <=> LEU  132  - ALA  135 )                          
 104: 6c70-A dskn-A   197 - 200 <=>  151 - 154   (VAL  214  - CYS  217  <=> ARG  151  - THR  154 )                          
 104: 6c70-A dskn-A   259 - 286 <=>  155 - 182   (ASP  345  - VAL  372  <=> ASP  155  - VAL  182 )                          
 104: 6c70-A dskn-A   287 - 290 <=>  185 - 188   (ASN  373  - ASN  376  <=> LYS  185  - ARG  188 )                          
 105: 6c70-A dmyu-A    63 -  94 <=>   11 -  42   (ASP   65  - ILE   96  <=> LYS   11  - GLN   42 )                          
 105: 6c70-A dmyu-A   256 - 259 <=>   43 -  46   (ALA  342  - ASP  345  <=> PHE   43  - TYR   46 )                          
 105: 6c70-A dmyu-A   261 - 283 <=>   47 -  69   (TYR  347  - ALA  369  <=> LYS   47  - THR   69 )                          
 105: 6c70-A dmyu-A   284 - 287 <=>   82 -  85   (THR  370  - ASN  373  <=> SER   82  - ARG   85 )                          
 105: 6c70-A dmyu-A   288 - 291 <=>   88 -  91   (GLY  374  - VAL  377  <=> GLY   88  - ASN   91 )                          
 105: 6c70-A dmyu-A   304 - 315 <=>  105 - 116   (LEU  390  - ASN  401  <=> TYR  105  - PHE  116 )                          
 105: 6c70-A dmyu-A   351 - 354 <=>  125 - 128   (CYS  437  - ALA  440  <=> ASP  125  - LYS  128 )                          
 105: 6c70-A dmyu-A   355 - 358 <=>  130 - 133   (MET  441  - SER  444  <=> LYS  130  - HIS  133 )                          
 105: 6c70-A dmyu-A   361 - 364 <=>  134 - 137   (LYS  447  - THR  450  <=> GLY  134  - TYR  137 )                          
 106: 6c70-A dyb3-A     7 -  18 <=>   37 -  48   (VAL    9  - GLN   20  <=> GLN   37  - TYR   48 )                          
 106: 6c70-A dyb3-A    22 -  25 <=>   49 -  52   (HIS   24  - PHE   27  <=> LEU   49  - PHE   52 )                          
 106: 6c70-A dyb3-A    39 -  42 <=>   53 -  56   (TYR   41  - VAL   44  <=> THR   53  - PHE   56 )                          
 106: 6c70-A dyb3-A    89 -  92 <=>   61 -  64   (PRO   91  - SER   94  <=> THR   61  - LYS   64 )                          
 106: 6c70-A dyb3-A    93 -  97 <=>   66 -  70   (LYS   95  - LYS   99  <=> PHE   66  - ALA   70 )                          
 106: 6c70-A dyb3-A   100 - 104 <=>   73 -  77   (ALA  102  - ASN  106  <=> GLY   73  - LEU   77 )                          
 106: 6c70-A dyb3-A   115 - 119 <=>   87 -  91   (ASN  117  - HIS  121  <=> ASP   87  - ASP   91 )                          
 106: 6c70-A dyb3-A   121 - 124 <=>   92 -  95   (LEU  123  - THR  126  <=> SER   92  - ILE   95 )                          
 106: 6c70-A dyb3-A   127 - 141 <=>   96 - 110   (ARG  129  - VAL  143  <=> GLU   96  - ASN  110 )                          
 106: 6c70-A dyb3-A   184 - 187 <=>  112 - 115   (TYR  201  - ILE  204  <=> GLU  112  - PHE  115 )                          
 106: 6c70-A dyb3-A   188 - 201 <=>  117 - 130   (SER  205  - SER  218  <=> GLU  117  - ALA  130 )                          
 106: 6c70-A dyb3-A   203 - 215 <=>  131 - 143   (LEU  220  - ALA  232  <=> ILE  131  - ASN  143 )                          
 106: 6c70-A dyb3-A   246 - 259 <=>  144 - 157   (ARG  332  - ASP  345  <=> ALA  144  - SER  157 )                          
 106: 6c70-A dyb3-A   265 - 277 <=>  162 - 174   (LEU  351  - THR  363  <=> TYR  162  - SER  174 )                          
 106: 6c70-A dyb3-A   303 - 331 <=>  177 - 205   (THR  389  - CYS  417  <=> ASP  177  - SER  205 )                          
 106: 6c70-A dyb3-A   332 - 338 <=>  207 - 213   (HIS  418  - GLU  424  <=> ARG  207  - ALA  213 )                          
 107: 6c70-A dx32-A    56 -  59 <=>  174 - 177   (VAL   58  - MET   61  <=> VAL  174  - GLU  177 )                          
 107: 6c70-A dx32-A    63 -  91 <=>  212 - 240   (ASP   65  - ARG   93  <=> CYS  212  - ASP  240 )                          
 107: 6c70-A dx32-A   258 - 289 <=>  241 - 272   (GLY  344  - VAL  375  <=> GLN  241  - ILE  272 )                          
 107: 6c70-A dx32-A   290 - 293 <=>  276 - 279   (ASN  376  - ALA  379  <=> LEU  276  - VAL  279 )                          
 107: 6c70-A dx32-A   295 - 309 <=>  282 - 296   (THR  381  - LEU  395  <=> ASN  282  - GLU  296 )                          
 107: 6c70-A dx32-A   371 - 374 <=>  297 - 300   (ALA  457  - LEU  460  <=> SER  297  - SER  300 )                          
 108: 6c70-A dum0-A    66 -  93 <=>    1 -  28   (ASP   68  - LYS   95  <=> MET    1  - THR   28 )                          
 108: 6c70-A dum0-A   261 - 280 <=>   33 -  52   (TYR  347  - ALA  366  <=> SER   33  - ARG   52 )
[truncated: 3,673,690 more chars]
