# Supplementary material for: Structural screens identify candidate human homologs of insect chemoreceptors and cryptic Drosophila gustatory receptor-like proteins
Source: eLife. 2023 Feb 20;12:e85537. doi: 10.7554/eLife.85537 (PMC9998090; doi:10.7554/eLife.85537)
Supplement: Source data 2. — Individual text files represent the output of the Dali AF-DB search using A. bakeri Or co-receptor (Orco) chain A (PDB 6C70-A) as query and the structural proteome dataset of the indicated species (note the datasets are from version 1 of the AlphaFold Protein Structure Database; subsequent, improved models were used for the pairwise comparisons in Table 1). The four-letter codes in the file names and job titles are as described for Source data 1. [file elife-85537-data2.zip › Cjej_6C70A.txt]

# Job: Cjej_6C70A
# Query: 6c70A
# No:  Chain   Z    rmsd lali nres  %id PDB  Description
   1:  jd7r-A  5.7  2.0   48   116    4   CAMJE/AFDB:AF-Q0P8K8-F1 Putative periplasmic protein PUTATIVE PERIPLA
   2:  jcp8-A  5.4  4.6   84  1378   10   CAMJE/swissprot/AFDB:AF-Q46124-F1 DNA-directed RNA polymerase subunit
   3:  jdbd-A  5.4  9.2  112   375    6   CAMJE/AFDB:AF-Q0PBQ9-F1 Putative MCP-domain signal transduction prote
   4:  jcjc-A  5.0  6.0   81   415    4   CAMJE/AFDB:AF-Q0P930-F1 Histidine kinase HISTIDINE KINASE;
   5:  jd02-A  5.0 10.7   76   769    4   CAMJE/AFDB:AF-Q0PBM2-F1 Histidine kinase HISTIDINE KINASE;
   6:  jckc-A  5.0  5.4   65   169    6   CAMJE/AFDB:AF-Q0PBN9-F1 Putative integral membrane protein PUTATIVE I
   7:  jcgh-A  4.8  5.8   75   142   11   CAMJE/AFDB:AF-Q0PA31-F1 Uncharacterized protein UNCHARACTERIZED PROTE
   8:  jchl-A  4.7  2.9   75   112    8   CAMJE/AFDB:AF-Q0PBJ9-F1 Putative efflux protein PUTATIVE EFFLUX PROTE
   9:  jci3-A  4.7  4.6   67    71   10   CAMJE/AFDB:AF-Q0PBP5-F1 Small hydrophobic protein SMALL HYDROPHOBIC P
  10:  jcz9-A  4.7  6.5   65   161   18   CAMJE/swissprot/AFDB:AF-Q9PIK9-F1 Transcription elongation factor Gre
  11:  jd2m-A  4.6  3.8   62    62   10   CAMJE/AFDB:AF-Q0PAK2-F1 Putative periplasmic protein PUTATIVE PERIPLA
  12:  jchi-A  4.6  6.0   98   138    9   CAMJE/AFDB:AF-Q0PA60-F1 Putative integral membrane protein PUTATIVE I
  13:  jcth-A  4.6  4.3   80   215    8   CAMJE/AFDB:AF-Q0PC88-F1 Putative poly(A) polymerase family protein PU
  14:  jd3a-A  4.5  5.0   86   339    3   CAMJE/AFDB:AF-Q0PA97-F1 Histidine kinase HISTIDINE KINASE;
  15:  jd3f-A  4.5  7.2   91   662   12   CAMJE/AFDB:AF-Q0P864-F1 Putative methyl-accepting chemotaxis signal t
  16:  jckh-A  4.5  7.1   91   700   11   CAMJE/AFDB:AF-Q0P8B2-F1 Putative MCP-type signal transduction protein
  17:  jce7-A  4.5 13.8   87   848    3   CAMJE/AFDB:AF-Q0PA55-F1 Aconitate hydratase B ACONITATE HYDRATASE B;
  18:  jcm2-A  4.4  6.1  147   480    6   CAMJE/AFDB:AF-Q0PAR9-F1 Putative membrane protein PUTATIVE MEMBRANE P
  19:  jc95-A  4.3 21.2   74   355    8   CAMJE/swissprot/AFDB:AF-Q9PM63-F1 Peptide chain release factor 1 PEPT
  20:  jcju-A  4.3  6.0   66   176    9   CAMJE/AFDB:AF-Q0PBN8-F1 Putative integral membrane protein PUTATIVE I
  21:  jd49-A  4.3 11.6   89   396    7   CAMJE/AFDB:AF-Q0P934-F1 Histidine kinase HISTIDINE KINASE;
  22:  jczg-A  4.2  5.9   75   411   11   CAMJE/AFDB:AF-Q0P8Z4-F1 Two-component sensor (Histidine kinase) TWO-C
  23:  jcma-A  4.2  3.7   59   173    5   CAMJE/AFDB:AF-Q0P805-F1 Putative membrane protein PUTATIVE MEMBRANE P
  24:  jcvb-A  4.2  5.2   75   642    7   CAMJE/swissprot/AFDB:AF-Q9PHW6-F1 Flagellar hook-associated protein 2
  25:  jdb0-A  4.2  3.2   70   736    3   CAMJE/AFDB:AF-Q0P9K0-F1 Endonuclease MutS2 ENDONUCLEASE MUTS2;
  26:  jcr0-A  4.2  6.2   64   398    5   CAMJE/AFDB:AF-Q0P911-F1 Putative membrane protein PUTATIVE MEMBRANE P
  27:  jc8v-A  4.1  5.0   70   643    3   CAMJE/AFDB:AF-Q0PA10-F1 ABC transport system ATP-binding protein ABC 
  28:  jchz-A  4.0  7.7   75    93   11   CAMJE/AFDB:AF-Q0PA46-F1 Putative integral membrane protein PUTATIVE I
  29:  jc7g-A  4.0  5.2   73   623    3   CAMJE/AFDB:AF-Q0PC82-F1 Uncharacterized protein UNCHARACTERIZED PROTE
  30:  jc6j-A  4.0  2.4   52    61    6   CAMJE/swissprot/AFDB:AF-Q9PLX9-F1 50S ribosomal protein L29 50S RIBOS
  31:  jc96-A  4.0 10.1   92   862    8   CAMJE/swissprot/AFDB:AF-Q0P9V7-F1 Protein translocase subunit SecA PR
  32:  jcrc-A  4.0  8.8   85   215    2   CAMJE/AFDB:AF-Q0PCB3-F1 Non-haem iron protein NON-HAEM IRON PROTEIN;
  33:  jd7x-A  3.9 11.4   84   274    8   CAMJE/AFDB:AF-Q0P9A9-F1 Putative glucosyltransferase PUTATIVE GLUCOSY
  34:  jcyx-A  3.9  8.0   68   276    7   CAMJE/AFDB:AF-Q0PBI9-F1 Putative flagellar assembly protein PUTATIVE 
  35:  jcor-A  3.9  3.2   55   398   16   CAMJE/AFDB:AF-Q0PB00-F1 Putative periplasmic protein PUTATIVE PERIPLA
  36:  jcp2-A  3.8 10.4   87   865    3   CAMJE/AFDB:AF-Q0P7Q2-F1 Flagellar hook protein FlgE FLAGELLAR HOOK PR
  37:  jcn6-A  3.8  6.5   98   769    1   CAMJE/swissprot/AFDB:AF-O87667-F1 DNA gyrase subunit B DNA GYRASE SUB
  38:  jd0q-A  3.8  8.0  159   467    8   CAMJE/AFDB:AF-Q0P7W9-F1 Putative integral membrane protein PUTATIVE I
  39:  jcwm-A  3.7  4.9   98  1339    3   CAMJE/AFDB:AF-Q0P9K1-F1 Site-specific DNA-methyltransferase (adenine-
  40:  jd8t-A  3.7  4.3   71    96    3   CAMJE/AFDB:AF-Q0PB05-F1 Uncharacterized protein UNCHARACTERIZED PROTE
  41:  jcja-A  3.6  7.1   88   592   10   CAMJE/AFDB:AF-Q0PCA6-F1 Putative MCP-domain signal transduction prote
  42:  jciq-A  3.6  4.4   73   296    8   CAMJE/AFDB:AF-Q0P7Y0-F1 Putative ABC transport system periplasmic sub
  43:  jc6e-A  3.6  8.4  100   665   11   CAMJE/AFDB:AF-Q0PBP3-F1 Putative methyl-accepting chemotaxis signal t
  44:  jcsd-A  3.6  3.9   77   112   12   CAMJE/swissprot/AFDB:AF-Q0P9W3-F1 ATP synthase subunit c ATP SYNTHASE
  45:  jciw-A  3.6  4.1   68    98    4   CAMJE/swissprot/AFDB:AF-Q9PHY8-F1 Flagellar hook-basal body complex p
  46:  jc64-A  3.6  7.8  131   424    5   CAMJE/AFDB:AF-Q0P9M1-F1 Outer membrane component of efflux system (Mu
  47:  jci7-A  3.6  7.1  118   397    7   CAMJE/AFDB:AF-Q0P8Y1-F1 Putative peptidase M23 family protein PUTATIV
  48:  jdaa-A  3.5  4.9   84   308    4   CAMJE/AFDB:AF-Q0PAD8-F1 Uncharacterized protein UNCHARACTERIZED PROTE
  49:  jckb-A  3.5  4.1   78    90   12   CAMJE/swissprot/AFDB:AF-Q0PA13-F1 30S ribosomal protein S15 30S RIBOS
  50:  jczs-A  3.5  6.9  111   627    7   CAMJE/AFDB:AF-Q0PBR6-F1 Putative mechanosensitive ion channel family 
  51:  jcif-A  3.5 10.7   90   240    6   CAMJE/AFDB:AF-Q0PC81-F1 Putative iron-binding protein PUTATIVE IRON-B
  52:  jczq-A  3.4  4.2  102   261    8   CAMJE/AFDB:AF-Q0P9V9-F1 Putative glutamine transport system permease 
  53:  jc5m-A  3.4 11.7   84   263    4   CAMJE/AFDB:AF-Q0PAI1-F1 Flagellar basal-body rod protein FlgG FLAGELL
  54:  jcb6-A  3.4  4.4   77   367    3   CAMJE/AFDB:AF-Q0PBE3-F1 Periplasmic fusion protein CmeA (Multidrug ef
  55:  jcgs-A  3.4  7.4   94   118   10   CAMJE/AFDB:AF-Q0PBP8-F1 Diacylglycerol kinase DIACYLGLYCEROL KINASE;
  56:  jcr6-A  3.4  7.5  121   303    6   CAMJE/AFDB:AF-Q0PAB7-F1 Putative binding-protein dependent transport 
  57:  jcys-A  3.3  3.4   59    63    8   CAMJE/AFDB:AF-Q0P953-F1 Putative integral membrane protein PUTATIVE I
  58:  jd5r-A  3.3  3.0   56    71   11   CAMJE/AFDB:AF-Q0PB64-F1 Uncharacterized protein UNCHARACTERIZED PROTE
  59:  jczm-A  3.3  4.6   65   984    3   CAMJE/swissprot/AFDB:AF-Q0P897-F1 CRISPR-associated endonuclease Cas9
  60:  jckz-A  3.3 10.2   76   545    8   CAMJE/AFDB:AF-Q0PC83-F1 Flagellar basal body protein FLAGELLAR BASAL 
  61:  jc6p-A  3.3  5.8   84   120    4   CAMJE/AFDB:AF-Q0PC12-F1 DksA C4-type domain-containing protein DKSA C
  62:  jcdc-A  3.3  4.1   82   133    7   CAMJE/swissprot/AFDB:AF-Q9PIQ3-F1 Bacteriohemerythrin BACTERIOHEMERYT
  63:  jd67-A  3.3  5.9  112   463    8   CAMJE/swissprot/AFDB:AF-O69294-F1 Fumarate hydratase class II FUMARAT
  64:  jd9j-A  3.3  9.4  100   309    5   CAMJE/swissprot/AFDB:AF-Q0P9C6-F1 GalNAc(5)-diNAcBac-PP-undecaprenol 
  65:  jd6h-A  3.3  6.0  108   468    5   CAMJE/AFDB:AF-Q0PC50-F1 Aspartate ammonia-lyase ASPARTATE AMMONIA-LYA
  66:  jckn-A  3.2  4.4  103   611    8   CAMJE/AFDB:AF-Q0PB73-F1 Succinate dehydrogenase flavoprotein subunit 
  67:  jcn0-A  3.2  4.9   69   582    3   CAMJE/AFDB:AF-Q0P8I3-F1 Capsular polysaccharide heptosyltransferase C
  68:  jctc-A  3.2 10.2   89   572    7   CAMJE/swissprot/AFDB:AF-P56963-F1 Flagellin A FLAGELLIN A;
  69:  jd47-A  3.2  4.8  128   316   12   CAMJE/AFDB:AF-Q0P993-F1 Putative cation transport protein PUTATIVE CA
  70:  jcdv-A  3.2  4.6   56   116    2   CAMJE/AFDB:AF-Q0P9J9-F1 Putative integral membrane protein PUTATIVE I
  71:  jcz0-A  3.2  4.9   59    83    7   CAMJE/AFDB:AF-Q0PBE6-F1 Uncharacterized protein UNCHARACTERIZED PROTE
  72:  jcur-A  3.2 14.5   80   246   13   CAMJE/AFDB:AF-Q0P9M0-F1 Membrane fusion component of efflux system (M
  73:  jd63-A  3.2  8.3  102   109    5   CAMJE/AFDB:AF-Q0PA38-F1 Putative integral membrane protein PUTATIVE I
  74:  jc5a-A  3.2  7.1   91   459    9   CAMJE/AFDB:AF-Q0P966-F1 Bipartate energy taxis response protein cetA 
  75:  jcqa-A  3.2  6.5  113   295   10   CAMJE/AFDB:AF-Q0P9V1-F1 Putative cation efflux family protein PUTATIV
  76:  jcqf-A  3.2  3.1   51    82    4   CAMJE/AFDB:AF-Q0P931-F1 RHH_3 domain-containing protein RHH_3 DOMAIN-
  77:  jd0d-A  3.2  4.7   81    98    7   CAMJE/AFDB:AF-Q0P859-F1 NADH-quinone oxidoreductase subunit K NADH-QU
  78:  jcsu-A  3.2  6.3  104   452    4   CAMJE/AFDB:AF-Q0PBV6-F1 Putative integral membrane protein with haemo
  79:  jc4b-A  3.1  5.2   84   144    7   CAMJE/AFDB:AF-Q0PAZ5-F1 Putative membrane protein PUTATIVE MEMBRANE P
  80:  jc7v-A  3.1  6.1   90   144    1   CAMJE/AFDB:AF-Q0P8F0-F1 Uncharacterized protein UNCHARACTERIZED PROTE
  81:  jd1b-A  3.1  3.8   76   606   11   CAMJE/AFDB:AF-Q0PAK0-F1 Histidine kinase HISTIDINE KINASE;
  82:  jcz4-A  3.1  4.6  127   297   10   CAMJE/AFDB:AF-Q0P9D5-F1 Putative integral membrane protein PUTATIVE I
  83:  jd3s-A  3.1  5.9   85   231    6   CAMJE/AFDB:AF-Q0PAH9-F1 Uncharacterized protein UNCHARACTERIZED PROTE
  84:  jdak-A  3.1 14.6   93   570   12   CAMJE/AFDB:AF-Q0PBD3-F1 Putative AAA family ATPase PUTATIVE AAA FAMIL
  85:  jd5y-A  3.1  3.6   78   135    6   CAMJE/AFDB:AF-Q0PBY0-F1 Putative integral membrane protein PUTATIVE I
  86:  jcyh-A  3.0  9.8   95   303    7   CAMJE/AFDB:AF-Q0P9B5-F1 Beta-1,3 galactosyltransferase BETA-1,3 GALAC
  87:  jcbv-A  3.0  9.6   69   229    7   CAMJE/AFDB:AF-Q0PC15-F1 Uncharacterized protein UNCHARACTERIZED PROTE
  88:  jcto-A  3.0  3.1   62    87    6   CAMJE/swissprot/AFDB:AF-Q9PM64-F1 30S ribosomal protein S20 30S RIBOS
  89:  jcuj-A  3.0  8.4   64   164    5   CAMJE/AFDB:AF-Q0PAY9-F1 Flagellar basal-body rod protein FlgC FLAGELL
  90:  jcq6-A  3.0  5.3  106   168    9   CAMJE/AFDB:AF-Q0P9N0-F1 Putative integral membrane protein PUTATIVE I
  91:  jd2v-A  3.0  4.9  122   226    7   CAMJE/swissprot/AFDB:AF-Q0P952-F1 ATP synthase subunit a ATP SYNTHASE
  92:  jcij-A  3.0  8.0  166   724    7   CAMJE/AFDB:AF-Q0PA15-F1 Flagellar biosynthesis protein FlhA FLAGELLAR
  93:  jd6c-A  3.0 11.3  108   294    6   CAMJE/swissprot/AFDB:AF-Q9PJ20-F1 ATP synthase gamma chain ATP SYNTHA
  94:  jctr-A  3.0  6.2   95   231    7   CAMJE/swissprot/AFDB:AF-Q9PIQ8-F1 Uncharacterized protein Cj0236c UNC
  95:  jche-A  2.9  6.5   62   163    6   CAMJE/AFDB:AF-Q0PAI8-F1 Putative membrane protein PUTATIVE MEMBRANE P
  96:  jck5-A  2.9  9.2  101   523    9   CAMJE/AFDB:AF-Q0P9P5-F1 Putative mechanosensitive ion channel family 
  97:  jcdr-A  2.9  4.3   68   185   10   CAMJE/swissprot/AFDB:AF-Q9PIR0-F1 Ribosome-recycling factor RIBOSOME-
  98:  jch0-A  2.9  7.1   96   255    5   CAMJE/AFDB:AF-Q0P9P1-F1 Putative CorA-like Mg2+ transporter protein P
  99:  jc7h-A  2.9  8.5   72   275    7   CAMJE/AFDB:AF-Q0PC07-F1 Putative prephenate dehydrogenase PUTATIVE PR
 100:  jcmm-A  2.9 11.0  119   365    5   CAMJE/AFDB:AF-Q0PB65-F1 Putative MCP-type signal transduction protein
 101:  jc73-A  2.9  8.6   74   647    7   CAMJE/swissprot/AFDB:AF-Q0PAT1-F1 DNA ligase DNA LIGASE;
 102:  jc98-A  2.9  5.8   59   256    5   CAMJE/AFDB:AF-Q0P9U5-F1 Putative DnaJ-like protein PUTATIVE DNAJ-LIKE
 103:  jdai-A  2.9  8.7  151  1005   11   CAMJE/AFDB:AF-Q0P9L9-F1 Integral membrane component of efflux system 
 104:  jcfn-A  2.9  7.7   93   567    6   CAMJE/swissprot/AFDB:AF-Q9PHR3-F1 Thiol:disulfide interchange protein
 105:  jcyu-A  2.9  3.9  104   528    8   CAMJE/swissprot/AFDB:AF-Q9PNX7-F1 Membrane protein insertase YidC MEM
 106:  jcek-A  2.9  5.9   76   314    7   CAMJE/AFDB:AF-Q0P845-F1 Putative peptide ABC-transport system permeas
 107:  jcoc-A  2.9  4.9   70   390    4   CAMJE/AFDB:AF-Q0PAR1-F1 Putative secretion protein HlyD PUTATIVE SECR
 108:  jcue-A  2.8  5.7   86   611    9   CAMJE/AFDB:AF-Q0PAC6-F1 Arginine decarboxylase ARGININE DECARBOXYLASE
 109:  jcyf-A  2.8  6.8  112   365    6   CAMJE/swissprot/AFDB:AF-Q9PMK5-F1 Peptide chain release factor 2 PEPT
 110:  jcne-A  2.8  8.3  101   279    7   CAMJE/AFDB:AF-Q0PAE9-F1 Putative ABC transport system permease PUTATI
 111:  jcgg-A  2.8  3.4   55   268    7   CAMJE/AFDB:AF-Q0P9L8-F1 Putative DnaJ-like protein PUTATIVE DNAJ-LIKE
 112:  jc42-A  2.8 11.2   87   270    5   CAMJE/AFDB:AF-Q0PAI2-F1 Flagellar basal body protein FLAGELLAR BASAL 
 113:  jcki-A  2.8  4.8  108   222    8   CAMJE/AFDB:AF-Q0PB70-F1 Aminopyrimidine aminohydrolase AMINOPYRIMIDIN
 114:  jcwj-A  2.8  7.7   64   150    9   CAMJE/AFDB:AF-Q0P8P8-F1 Uncharacterized protein UNCHARACTERIZED PROTE
 115:  jc7j-A  2.8  3.9   68   104   16   CAMJE/AFDB:AF-Q0PBK0-F1 Putative efflux protein PUTATIVE EFFLUX PROTE
 116:  jd9t-A  2.8  9.0   51   129    6   CAMJE/swissprot/AFDB:AF-Q9PJ18-F1 ATP synthase epsilon chain ATP SYNT
 117:  jcmf-A  2.7  4.9   73   619    8   CAMJE/AFDB:AF-Q0PA90-F1 Putative ATPase PUTATIVE ATPASE;
 118:  jd0n-A  2.7  5.7   86    91    9   CAMJE/AFDB:AF-Q0PAZ3-F1 Putative membrane protein PUTATIVE MEMBRANE P
 119:  jczi-A  2.7 10.6   66   515    6   CAMJE/AFDB:AF-Q0P9B9-F1 Putative two-domain glucosyltransferase PUTAT
 120:  jczo-A  2.7  5.3   89   156    3   CAMJE/AFDB:AF-Q0PAF8-F1 Putative integral membrane protein. Functiona
 121:  jcz7-A  2.7  8.1   77   166    6   CAMJE/AFDB:AF-Q0P7X8-F1 Uncharacterized protein UNCHARACTERIZED PROTE
 122:  jc8n-A  2.7  9.4  124   327    5   CAMJE/swissprot/AFDB:AF-Q9PPI1-F1 Magnesium transport protein CorA MA
 123:  jcx3-A  2.7 12.2  140   641    8   CAMJE/swissprot/AFDB:AF-Q0PAR0-F1 Macrolide export ATP-binding/permea
 124:  jcf0-A  2.6  5.9  101   141    8   CAMJE/AFDB:AF-Q0P800-F1 Putative exbB/tolQ family transport protein P
 125:  jd4j-A  2.6 10.4   80   199    9   CAMJE/AFDB:AF-Q0P932-F1 Putative iron-binding protein PUTATIVE IRON-B
 126:  jcwf-A  2.6  9.7  108   249   11   CAMJE/swissprot/AFDB:AF-P96747-F1 Secreted flagellin C SECRETED FLAGE
 127:  jcex-A  2.6  3.5   51   312    4   CAMJE/swissprot/AFDB:AF-Q9PI62-F1 Acetyl-coenzyme A carboxylase carbo
 128:  jckp-A  2.6  6.7   60   113    3   CAMJE/swissprot/AFDB:AF-Q9PMJ7-F1 Uncharacterized protein Cj1463 UNCH
 129:  jcix-A  2.6  8.0  109   268    7   CAMJE/AFDB:AF-Q0P8Y0-F1 Putative integral membrane protein PUTATIVE I
 130:  jcfh-A  2.6  7.1   82   863    5   CAMJE/swissprot/AFDB:AF-Q03470-F1 DNA gyrase subunit A DNA GYRASE SUB
 131:  jd5x-A  2.6  7.7  101   238    6   CAMJE/AFDB:AF-Q0PAH3-F1 zf-RING_7 domain-containing protein ZF-RING_7
 132:  jc4j-A  2.5  5.9  102   184   10   CAMJE/AFDB:AF-Q0PC28-F1 Putative MotA/TolQ/ExbB proton channel family
 133:  jchj-A  2.5  8.4   64   590   16   CAMJE/swissprot/AFDB:AF-Q0P9D4-F1 UDP-N-acetyl-alpha-D-glucosamine C6
 134:  jd8i-A  2.5  4.4   79   541    6   CAMJE/AFDB:AF-Q0P925-F1 Putative glutathione-regulated potassium-effl
 135:  jcgn-A  2.5  7.1   88   224   10   CAMJE/AFDB:AF-Q0P9U8-F1 Putative MCP-domain signal transduction prote
 136:  jdax-A  2.5  4.8  139   488    7   CAMJE/AFDB:AF-Q0P9Z5-F1 Putative amino-acid transport protein PUTATIV
 137:  jcoh-A  2.5  4.0   60    91   10   CAMJE/AFDB:AF-Q0PAW6-F1 Uncharacterized protein UNCHARACTERIZED PROTE
 138:  jco7-A  2.5  5.9   92   167    9   CAMJE/swissprot/AFDB:AF-Q46106-F1 Bacterial non-heme ferritin BACTERI
 139:  jcef-A  2.5  5.9   88   396    6   CAMJE/AFDB:AF-Q0PAR2-F1 Putative amidohydrolase PUTATIVE AMIDOHYDROLA
 140:  jd5c-A  2.5  4.1   54  1517    7   CAMJE/swissprot/AFDB:AF-Q9PI30-F1 DNA-directed RNA polymerase subunit
 141:  jcjo-A  2.5  5.0   70   129   13   CAMJE/AFDB:AF-Q0P849-F1 NADH-quinone oxidoreductase subunit NADH-QUIN
 142:  jcf6-A  2.5  5.7   83   101    5   CAMJE/AFDB:AF-Q0PA82-F1 Small hydrophobic protein SMALL HYDROPHOBIC P
 143:  jcoo-A  2.4  7.9  116   219    7   CAMJE/AFDB:AF-Q0P9Y0-F1 Putative ABC-type amino-acid transporter perm
 144:  jd6p-A  2.4  4.9   77   250   10   CAMJE/AFDB:AF-Q0P807-F1 Putative periplasmic protein PUTATIVE PERIPLA
 145:  jcxm-A  2.4  3.5   51   373    6   CAMJE/swissprot/AFDB:AF-O85213-F1 Chaperone protein DnaJ CHAPERONE PR
 146:  jcgy-A  2.4  3.4   58   107    5   CAMJE/AFDB:AF-Q0P9T0-F1 Uncharacterized protein UNCHARACTERIZED PROTE
 147:  jcb8-A  2.4  5.9  100   520    9   CAMJE/AFDB:AF-Q0PC54-F1 Cytochrome bd oxidase subunit I CYTOCHROME BD
 148:  jcna-A  2.4  5.8  108   460    6   CAMJE/swissprot/AFDB:AF-Q46104-F1 Argininosuccinate lyase ARGININOSUC
 149:  jcjt-A  2.4 21.2   95   456    4   CAMJE/AFDB:AF-Q0PAQ9-F1 Putative outer membrane efflux protein PUTATI
 150:  jdb1-A  2.4  6.0  124   609    9   CAMJE/AFDB:AF-Q0PB98-F1 Putative ATP/GTP binding protein PUTATIVE ATP
 151:  jcuy-A  2.4  8.2   66   156    3   CAMJE/swissprot/AFDB:AF-Q0PBE9-F1 Lipoprotein signal peptidase LIPOPR
 152:  jd0u-A  2.4 11.5   68   256    1   CAMJE/AFDB:AF-Q0P9N7-F1 Branched-chain amino-acid ABC transport syste
 153:  jcd5-A  2.4 10.4  112   435    7   CAMJE/AFDB:AF-Q0P8R0-F1 Putative fibronectin/fibrinogen-binding prote
 154:  jd69-A  2.4  5.2   72   328    1   CAMJE/AFDB:AF-Q0PC13-F1 Putative membrane protein PUTATIVE MEMBRANE P
 155:  jd0h-A  2.4  4.7  141   340   10   CAMJE/AFDB:AF-Q0PBS3-F1 Ribonucleoside-diphosphate reductase subunit 
 156:  jcv8-A  2.4  4.1  100   401    8   CAMJE/AFDB:AF-Q0P9V8-F1 Putative permease PUTATIVE PERMEASE;
 157:  jcnk-A  2.4  8.1  110   247    5   CAMJE/AFDB:AF-Q0P9Z7-F1 Putative amino acid ABC tansporter permease p
 158:  jc4d-A  2.4  7.3   66   308    3   CAMJE/AFDB:AF-Q0PC14-F1 tRNA-dihydrouridine synthase TRNA-DIHYDROURID
 159:  jd8g-A  2.3  5.8   65   175    3   CAMJE/AFDB:AF-Q0P9S3-F1 Putative secreted nuclease PUTATIVE SECRETED 
 160:  jcfl-A  2.3  5.4  101   264    8   CAMJE/AFDB:AF-Q0P846-F1 Putative peptide ABC-transport system permeas
 161:  jcpc-A  2.3  5.1   56   659    2   CAMJE/AFDB:AF-Q0P8Y7-F1 N-acetylmuramoyl-L-alanine amidase N-ACETYLMU
 162:  jcvq-A  2.3  6.8  112   233    6   CAMJE/AFDB:AF-Q0PB46-F1 Amino-acid ABC transporter integral membrane 
 163:  jcps-A  2.3 10.2  124   245   11   CAMJE/swissprot/AFDB:AF-Q9PHT8-F1 Sec-independent protein translocase
 164:  jcy3-A  2.3  5.9   69   143    9   CAMJE/AFDB:AF-Q0PAY8-F1 Flagellar basal body rod protein FlgB FLAGELL
 165:  jcpf-A  2.3  5.2   98   508    8   CAMJE/AFDB:AF-Q0PCA8-F1 Disulphide bond formation protein DISULPHIDE 
 166:  jcn8-A  2.3 13.3   67   165    9   CAMJE/AFDB:AF-Q0PBX4-F1 Uncharacterized protein UNCHARACTERIZED PROTE
 167:  jcpn-A  2.3  6.0   81   201    5   CAMJE/swissprot/AFDB:AF-Q9PMD9-F1 Dephospho-CoA kinase DEPHOSPHO-COA 
 168:  jcsx-A  2.3  5.2  107   418   12   CAMJE/AFDB:AF-Q0PB27-F1 Putative sugar transporter PUTATIVE SUGAR TRA
 169:  jch1-A  2.3  7.1   98   584    7   CAMJE/AFDB:AF-Q0P7V1-F1 TPR_REGION domain-containing protein TPR_REGI
 170:  jczr-A  2.3  6.0   80   164    8   CAMJE/AFDB:AF-Q0P991-F1 Putative integral membrane protein PUTATIVE I
 171:  jd2f-A  2.3  9.6   70   128    7   CAMJE/AFDB:AF-Q0PAW7-F1 Flagellar secretion chaperone FliS FLAGELLAR 
 172:  jc9l-A  2.3 13.4   97   230    9   CAMJE/AFDB:AF-Q0P8Z1-F1 Ni/Fe-hydrogenase B-type cytochrome subunit N
 173:  jcz2-A  2.3 15.6   87   788    6   CAMJE/AFDB:AF-Q0P8D5-F1 PDDEXK_1 domain-containing protein PDDEXK_1 D
 174:  jc5z-A  2.3  4.9  115   399   11   CAMJE/AFDB:AF-Q0P915-F1 Putative MFS (Major Facilitator Superfamily) 
 175:  jd4p-A  2.3  3.6   55    57    5   CAMJE/AFDB:AF-Q0P9J5-F1 Exodeoxyribonuclease 7 small subunit EXODEOXY
 176:  jccj-A  2.3  6.6  110   258    9   CAMJE/AFDB:AF-Q0P990-F1 Putative integral membrane protein PUTATIVE I
 177:  jc8g-A  2.3  4.8   91   462    8   CAMJE/AFDB:AF-Q0PAI4-F1 Cell division protein FtsA CELL DIVISION PROT
 178:  jcw9-A  2.3  9.6  101   430    5   CAMJE/AFDB:AF-Q0PAW1-F1 Putative dicarboxylate carrier protein MatC P
 179:  jccr-A  2.3  4.9  122   596    8   CAMJE/swissprot/AFDB:AF-Q9PMA7-F1 NADH-quinone oxidoreductase subunit
 180:  jcr2-A  2.3  3.8   66   102   12   CAMJE/AFDB:AF-Q0P982-F1 Spermidine export protein MdtI SPERMIDINE EXP
 181:  jczw-A  2.3  4.4   74   625    3   CAMJE/AFDB:AF-Q0P8J2-F1 Putative sugar transferase PUTATIVE SUGAR TRA
 182:  jcub-A  2.3 10.7   70   187    4   CAMJE/AFDB:AF-Q0P8G5-F1 Putative ATP/GTP-binding protein PUTATIVE ATP
 183:  jd9w-A  2.3 11.4   74   657    5   CAMJE/swissprot/AFDB:AF-Q9PPM7-F1 UvrABC system protein B UVRABC SYST
 184:  jci8-A  2.3  5.5  111   294    4   CAMJE/AFDB:AF-Q0PBX3-F1 Putative 4-hydroxybenzoate octaprenyltransfer
 185:  jcqy-A  2.3  8.0  104   857    7   CAMJE/swissprot/AFDB:AF-Q9PI02-F1 Chaperone protein ClpB CHAPERONE PR
 186:  jc69-A  2.2  4.6   89   788    6   CAMJE/AFDB:AF-Q0P863-F1 Paralysed flagellum protein PARALYSED FLAGELL
 187:  jcge-A  2.2  4.7   53    75    8   CAMJE/AFDB:AF-Q0PA72-F1 Putative lipoprotein PUTATIVE LIPOPROTEIN;
 188:  jd3d-A  2.2 10.6  114   362   10   CAMJE/AFDB:AF-Q0PBH4-F1 Flagellar biosynthetic protein FlhB FLAGELLAR
 189:  jcds-A  2.2  4.1   54    65    2   CAMJE/AFDB:AF-Q0PA51-F1 Uncharacterized protein UNCHARACTERIZED PROTE
 190:  jc92-A  2.2  8.8  109   259    8   CAMJE/AFDB:AF-Q0PAE8-F1 Putative ABC transport system permease PUTATI
 191:  jcyw-A  2.2 11.9   95   663   11   CAMJE/AFDB:AF-Q0PBA1-F1 Fumarate reductase flavoprotein subunit FUMAR
 192:  jcdt-A  2.2  4.4   72   202    3   CAMJE/swissprot/AFDB:AF-Q9PIE4-F1 Glycerol-3-phosphate acyltransferas
 193:  jd2j-A  2.2  4.0   53   207    9   CAMJE/swissprot/AFDB:AF-Q9PM71-F1 Histidine biosynthesis bifunctional
 194:  jdb9-A  2.2  9.1   82   149    4   CAMJE/swissprot/AFDB:AF-Q0P891-F1 DNA protection during starvation pr
 195:  jcc9-A  2.2 11.0  122   253    7   CAMJE/AFDB:AF-Q0PBW0-F1 Biopolymer transport protein BIOPOLYMER TRANS
 196:  jd8l-A  2.2  8.4  114   492    5   CAMJE/AFDB:AF-Q0PBE5-F1 Outer membrane channel protein CmeC (Multidru
 197:  jd5k-A  2.2  7.6   86   172    3   CAMJE/AFDB:AF-Q0P858-F1 NADH-quinone oxidoreductase subunit J NADH-QU
 198:  jc6i-A  2.2 10.4  119   237    6   CAMJE/AFDB:AF-Q0P8G3-F1 Putative integral membrane protein PUTATIVE I
 199:  jctj-A  2.2  3.5   60    74    5   CAMJE/AFDB:AF-Q0PA71-F1 Small hydrophobic protein SMALL HYDROPHOBIC P
 200:  jd34-A  2.1  5.9   71   475    6   CAMJE/AFDB:AF-Q0PA95-F1 UDP-N-acetylmuramoyl-tripeptide D-alanyl-D-al
 201:  jd5w-A  2.1  4.1   69   328    7   CAMJE/swissprot/AFDB:AF-Q9PIH0-F1 Phosphate acyltransferase PHOSPHATE
 202:  jc77-A  2.1  8.3   94   317    9   CAMJE/AFDB:AF-Q0PAW3-F1 Putative integral membrane protein PUTATIVE I
 203:  jczk-A  2.1  7.2   63   354    6   CAMJE/swissprot/AFDB:AF-Q0PAS0-F1 Fructose-bisphosphate aldolase FRUC
 204:  jd37-A  2.1  4.3   90   150    8   CAMJE/AFDB:AF-Q0PBE8-F1 Protoporphyrinogen IX oxidase PROTOPORPHYRINO
 205:  jcws-A  2.1  3.9   85   229    2   CAMJE/AFDB:AF-Q0P8G4-F1 dUTPase DUTPASE;
 206:  jczy-A  2.1  5.7  100   941    6   CAMJE/AFDB:AF-Q0PBG7-F1 Excinuclease ABC subunit A EXCINUCLEASE ABC S
 207:  jcah-A  2.1 11.3  119   410    4   CAMJE/swissprot/AFDB:AF-P53000-F1 Gamma-glutamyl phosphate reductase 
 208:  jd3c-A  2.1 11.3  137   446    7   CAMJE/AFDB:AF-Q0P9W5-F1 Putative sodium:amino-acid symporter family p
 209:  jcm8-A  2.1  6.2   57   372    7   CAMJE/swissprot/AFDB:AF-P45492-F1 Uncharacterized lipoprotein Cj0983 
 210:  jckd-A  2.1  3.7   68   122    4   CAMJE/swissprot/AFDB:AF-Q9PHZ4-F1 Putative fluoride ion transporter C
 211:  jcb2-A  2.1  7.2  109   328   10   CAMJE/AFDB:AF-Q0P813-F1 Putative haemin uptake system permease protei
 212:  jcns-A  2.1  9.8  112   507    8   CAMJE/swissprot/AFDB:AF-Q9PHM5-F1 DNA repair protein RecN DNA REPAIR 
 213:  jcng-A  2.0  8.8  102   239   15   CAMJE/swissprot/AFDB:AF-Q0P886-F1 Tungstate uptake system permease pr
 214:  jcs3-A  2.0  6.2   93   200    6   CAMJE/AFDB:AF-Q0P988-F1 Putative integral membrane protein (DedA homo
 215:  jc79-A  2.0  5.5   93   260    6   CAMJE/AFDB:AF-Q0PBA2-F1 Fumarate reductase cytochrome b subunit FUMAR
 216:  jc9k-A  2.0  8.6  103   403    6   CAMJE/AFDB:AF-Q0P8C5-F1 Histidine kinase HISTIDINE KINASE;
 217:  jcfr-A  2.0  5.9   69   184    6   CAMJE/AFDB:AF-Q0P8Q3-F1 Putative integral membrane protein PUTATIVE I

# Structural equivalences
   1: 6c70-A jd7r-A    63 -  89 <=>   68 -  94   (ASP   65  - PRO   91  <=> LEU   68  - TYR   94 )                          
   1: 6c70-A jd7r-A   260 - 280 <=>   96 - 116   (ALA  346  - ALA  366  <=> SER   96  - LYS  116 )                          
   2: 6c70-A jcp8-A    56 -  59 <=>  746 - 749   (VAL   58  - MET   61  <=> SER  746  - ILE  749 )                          
   2: 6c70-A jcp8-A    64 -  92 <=>  966 - 994   (ASP   66  - SER   94  <=> ALA  966  - SER  994 )                          
   2: 6c70-A jcp8-A    96 -  99 <=>  995 - 998   (TYR   98  - LEU  101  <=> LEU  995  - ASP  998 )                          
   2: 6c70-A jcp8-A   188 - 200 <=> 1018 -1030   (SER  205  - CYS  217  <=> GLU 1018  - LYS 1030 )                          
   2: 6c70-A jcp8-A   257 - 286 <=> 1033 -1062   (VAL  343  - VAL  372  <=> SER 1033  - LEU 1062 )                          
   2: 6c70-A jcp8-A   287 - 290 <=> 1065 -1068   (ASN  373  - ASN  376  <=> LEU 1065  - ASP 1068 )                          
   3: 6c70-A jdbd-A    64 -  89 <=>  183 - 208   (ASP   66  - PRO   91  <=> GLU  183  - TYR  208 )                          
   3: 6c70-A jdbd-A    91 - 103 <=>  209 - 221   (ARG   93  - ASN  105  <=> LEU  209  - ASN  221 )                          
   3: 6c70-A jdbd-A   104 - 107 <=>  224 - 227   (ASN  106  - SER  109  <=> LYS  224  - GLN  227 )                          
   3: 6c70-A jdbd-A   108 - 113 <=>  230 - 235   (HIS  110  - GLU  115  <=> LEU  230  - GLN  235 )                          
   3: 6c70-A jdbd-A   227 - 259 <=>  288 - 320   (GLY  313  - ASP  345  <=> GLY  288  - ILE  320 )                          
   3: 6c70-A jdbd-A   261 - 286 <=>  321 - 346   (TYR  347  - VAL  372  <=> ARG  321  - GLU  346 )                          
   3: 6c70-A jdbd-A   287 - 290 <=>  349 - 352   (ASN  373  - ASN  376  <=> SER  349  - SER  352 )                          
   4: 6c70-A jcjc-A    61 -  64 <=>    1 -   4   (GLU   63  - ASP   66  <=> MET    1  - SER    4 )                          
   4: 6c70-A jcjc-A    67 -  96 <=>    5 -  34   (ASP   69  - TYR   98  <=> SER    5  - GLN   34 )                          
   4: 6c70-A jcjc-A   246 - 250 <=>  127 - 131   (ARG  332  - VAL  336  <=> ASP  127  - GLN  131 )                          
   4: 6c70-A jcjc-A   256 - 286 <=>  134 - 164   (ALA  342  - VAL  372  <=> ARG  134  - LYS  164 )                          
   4: 6c70-A jcjc-A   287 - 290 <=>  167 - 170   (ASN  373  - ASN  376  <=> LYS  167  - ILE  170 )                          
   4: 6c70-A jcjc-A   382 - 388 <=>  188 - 194   (MET  468  - LYS  474  <=> VAL  188  - VAL  194 )                          
   5: 6c70-A jd02-A    64 -  91 <=>    6 -  33   (ASP   66  - ARG   93  <=> GLU    6  - PRO   33 )                          
   5: 6c70-A jd02-A   260 - 284 <=>   34 -  58   (ALA  346  - THR  370  <=> GLU   34  - PHE   58 )                          
   5: 6c70-A jd02-A   291 - 294 <=>  107 - 110   (VAL  377  - ALA  380  <=> ASN  107  - ASP  110 )                          
   5: 6c70-A jd02-A   308 - 317 <=>  122 - 131   (PHE  394  - LEU  403  <=> ALA  122  - GLU  131 )                          
   5: 6c70-A jd02-A   329 - 333 <=>  141 - 145   (TYR  415  - TRP  419  <=> GLU  141  - PRO  145 )                          
   5: 6c70-A jd02-A   336 - 339 <=>  146 - 149   (GLY  422  - GLU  425  <=> GLN  146  - LEU  149 )                          
   6: 6c70-A jckc-A    65 -  94 <=>    3 -  32   (VAL   67  - ILE   96  <=> PHE    3  - LYS   32 )                          
   6: 6c70-A jckc-A   258 - 284 <=>   33 -  59   (GLY  344  - THR  370  <=> GLU   33  - GLN   59 )                          
   6: 6c70-A jckc-A   285 - 288 <=>   61 -  64   (LYS  371  - GLY  374  <=> THR   61  - ALA   64 )                          
   6: 6c70-A jckc-A   289 - 292 <=>   89 -  92   (VAL  375  - TYR  378  <=> LEU   89  - PHE   92 )                          
   7: 6c70-A jcgh-A     9 -  17 <=>    5 -  13   (ASP   11  - MET   19  <=> ASN    5  - TYR   13 )                          
   7: 6c70-A jcgh-A    63 -  88 <=>   74 -  99   (ASP   65  - PHE   90  <=> GLN   74  - VAL   99 )                          
   7: 6c70-A jcgh-A    90 -  97 <=>  100 - 107   (VAL   92  - LYS   99  <=> GLU  100  - LYS  107 )                          
   7: 6c70-A jcgh-A   252 - 283 <=>  111 - 142   (ARG  338  - ALA  369  <=> ASP  111  - ALA  142 )                          
   8: 6c70-A jchl-A   194 - 197 <=>    2 -   5   (SER  211  - VAL  214  <=> ASN    2  - PHE    5 )                          
   8: 6c70-A jchl-A   264 - 284 <=>    6 -  26   (ALA  350  - THR  370  <=> ASN    6  - SER   26 )                          
   8: 6c70-A jchl-A   285 - 288 <=>   28 -  31   (LYS  371  - GLY  374  <=> LEU   28  - SER   31 )                          
   8: 6c70-A jchl-A   289 - 311 <=>   36 -  58   (VAL  375  - CYS  397  <=> GLN   36  - LEU   58 )                          
   8: 6c70-A jchl-A   366 - 388 <=>   59 -  81   (SER  452  - LYS  474  <=> GLU   59  - PHE   81 )                          
   9: 6c70-A jci3-A    63 -  99 <=>    1 -  37   (ASP   65  - LEU  101  <=> MET    1  - GLY   37 )                          
   9: 6c70-A jci3-A   256 - 281 <=>   40 -  65   (ALA  342  - TYR  367  <=> ALA   40  - TYR   65 )                          
   9: 6c70-A jci3-A   376 - 379 <=>   67 -  70   (ALA  462  - THR  465  <=> ARG   67  - CYS   70 )                          
  10: 6c70-A jcz9-A    63 -  77 <=>    8 -  22   (ASP   65  - PHE   79  <=> GLN    8  - LYS   22 )                          
  10: 6c70-A jcz9-A    78 -  94 <=>   24 -  40   (PHE   80  - ILE   96  <=> ASN   24  - GLY   40 )                          
  10: 6c70-A jcz9-A   255 - 258 <=>   43 -  46   (THR  341  - GLY  344  <=> LYS   43  - ALA   46 )                          
  10: 6c70-A jcz9-A   261 - 285 <=>   48 -  72   (TYR  347  - LYS  371  <=> TYR   48  - ALA   72 )                          
  10: 6c70-A jcz9-A   288 - 291 <=>  119 - 122   (GLY  374  - VAL  377  <=> ILE  119  - ALA  122 )                          
  11: 6c70-A jd2m-A    63 -  96 <=>    1 -  34   (ASP   65  - TYR   98  <=> MET    1  - LYS   34 )                          
  11: 6c70-A jd2m-A   257 - 280 <=>   35 -  58   (VAL  343  - ALA  366  <=> ASP   35  - TYR   58 )                          
  11: 6c70-A jd2m-A   282 - 285 <=>   59 -  62   (GLN  368  - LYS  371  <=> PRO   59  - PHE   62 )                          
  12: 6c70-A jchi-A     2 -   6 <=>   36 -  40   (LYS    4  - LEU    8  <=> LYS   36  - PHE   40 )                          
  12: 6c70-A jchi-A     9 -  20 <=>   41 -  52   (ASP   11  - VAL   22  <=> ASP   41  - ILE   52 )                          
  12: 6c70-A jchi-A    44 -  66 <=>   54 -  76   (LEU   46  - ASP   68  <=> PRO   54  - ASN   76 )                          
  12: 6c70-A jchi-A    68 -  91 <=>   77 - 100   (LEU   70  - ARG   93  <=> LEU   77  - HIS  100 )                          
  12: 6c70-A jchi-A    92 -  95 <=>  103 - 106   (SER   94  - PHE   97  <=> LEU  103  - LYS  106 )                          
  12: 6c70-A jchi-A   259 - 284 <=>  108 - 133   (ASP  345  - THR  370  <=> PRO  108  - TYR  133 )                          
  12: 6c70-A jchi-A   285 - 288 <=>  135 - 138   (LYS  371  - GLY  374  <=> PHE  135  - CYS  138 )                          
  13: 6c70-A jcth-A    65 - 103 <=>    2 -  40   (VAL   67  - ASN  105  <=> ASP    2  - ARG   40 )                          
  13: 6c70-A jcth-A   257 - 260 <=>   49 -  52   (VAL  343  - ALA  346  <=> ALA   49  - VAL   52 )                          
  13: 6c70-A jcth-A   261 - 287 <=>   54 -  80   (TYR  347  - ASN  373  <=> VAL   54  - LEU   80 )                          
  13: 6c70-A jcth-A   289 - 293 <=>  184 - 188   (VAL  375  - ALA  379  <=> SER  184  - PHE  188 )                          
  13: 6c70-A jcth-A   297 - 301 <=>  189 - 193   (ILE  383  - LEU  387  <=> ILE  189  - LYS  193 )                          
  14: 6c70-A jd3a-A    64 -  93 <=>  131 - 160   (ASP   66  - LYS   95  <=> SER  131  - ARG  160 )                          
  14: 6c70-A jd3a-A    95 -  98 <=>  161 - 164   (PHE   97  - THR  100  <=> SER  161  - LYS  164 )                          
  14: 6c70-A jd3a-A   259 - 288 <=>  167 - 196   (ASP  345  - GLY  374  <=> HIS  167  - ASN  196 )                          
  14: 6c70-A jd3a-A   361 - 366 <=>  214 - 219   (LYS  447  - SER  452  <=> ASN  214  - THR  219 )                          
  14: 6c70-A jd3a-A   372 - 375 <=>  244 - 247   (SER  458  - GLY  461  <=> LEU  244  - LEU  247 )                          
  14: 6c70-A jd3a-A   377 - 388 <=>  308 - 319   (VAL  463  - LYS  474  <=> GLY  308  - HIS  319 )                          
  15: 6c70-A jd3f-A    64 -  89 <=>  519 - 544   (ASP   66  - PRO   91  <=> ASN  519  - ILE  544 )                          
  15: 6c70-A jd3f-A    91 - 101 <=>  545 - 555   (ARG   93  - ILE  103  <=> ALA  545  - ALA  555 )                          
  15: 6c70-A jd3f-A   102 - 106 <=>  557 - 561   (TRP  104  - ASN  108  <=> ILE  557  - ARG  561 )                          
  15: 6c70-A jd3f-A   242 - 260 <=>  563 - 581   (TYR  328  - ALA  346  <=> GLY  563  - GLU  581 )                          
  15: 6c70-A jd3f-A   261 - 286 <=>  584 - 609   (TYR  347  - VAL  372  <=> GLN  584  - LYS  609 )                          
  15: 6c70-A jd3f-A   287 - 290 <=>  612 - 615   (ASN  373  - ASN  376  <=> THR  612  - ILE  615 )                          
  16: 6c70-A jckh-A    64 -  89 <=>  557 - 582   (ASP   66  - PRO   91  <=> ASN  557  - ILE  582 )                          
  16: 6c70-A jckh-A    91 - 101 <=>  583 - 593   (ARG   93  - ILE  103  <=> ALA  583  - ALA  593 )                          
  16: 6c70-A jckh-A   102 - 106 <=>  595 - 599   (TRP  104  - ASN  108  <=> ILE  595  - ARG  599 )                          
  16: 6c70-A jckh-A   242 - 260 <=>  601 - 619   (TYR  328  - ALA  346  <=> GLY  601  - GLU  619 )                          
  16: 6c70-A jckh-A   261 - 284 <=>  622 - 645   (TYR  347  - THR  370  <=> GLY  622  - SER  645 )                          
  16: 6c70-A jckh-A   285 - 290 <=>  647 - 652   (LYS  371  - ASN  376  <=> LYS  647  - GLY  652 )                          
  17: 6c70-A jce7-A     1 -  16 <=>  433 - 448   (PHE    3  - VAL   18  <=> ALA  433  - ASN  448 )                          
  17: 6c70-A jce7-A    23 -  26 <=>  458 - 461   (PHE   25  - ASN   28  <=> LEU  458  - GLY  461 )                          
  17: 6c70-A jce7-A    54 -  57 <=>  575 - 578   (MET   56  - ASN   59  <=> VAL  575  - ALA  578 )                          
  17: 6c70-A jce7-A    59 -  62 <=>  579 - 582   (MET   61  - SER   64  <=> PHE  579  - SER  582 )                          
  17: 6c70-A jce7-A    66 -  91 <=>  596 - 621   (ASP   68  - ARG   93  <=> ASP  596  - TYR  621 )                          
  17: 6c70-A jce7-A   260 - 277 <=>  623 - 640   (ALA  346  - THR  363  <=> ASN  623  - ASN  640 )                          
  17: 6c70-A jce7-A   279 - 282 <=>  641 - 644   (LEU  365  - GLN  368  <=> PRO  641  - LEU  644 )                          
  17: 6c70-A jce7-A   285 - 290 <=>  645 - 650   (LYS  371  - ASN  376  <=> ARG  645  - ALA  650 )                          
  17: 6c70-A jce7-A   328 - 332 <=>  770 - 774   (ALA  414  - HIS  418  <=> ASN  770  - VAL  774 )                          
  18: 6c70-A jcm2-A   110 - 113 <=>   15 -  18   (LEU  112  - GLU  115  <=> GLU   15  - ASP   18 )                          
  18: 6c70-A jcm2-A   116 - 126 <=>   19 -  29   (ALA  118  - MET  128  <=> ALA   19  - ILE   29 )                          
  18: 6c70-A jcm2-A   128 - 141 <=>   30 -  43   (ARG  130  - VAL  143  <=> PHE   30  - TYR   43 )                          
  18: 6c70-A jcm2-A   142 - 145 <=>   47 -  50   (ILE  144  - THR  147  <=> ILE   47  - LYS   50 )                          
  18: 6c70-A jcm2-A   187 - 207 <=>   53 -  73   (ILE  204  - CYS  224  <=> LEU   53  - SER   73 )                          
  18: 6c70-A jcm2-A   208 - 215 <=>   75 -  82   (GLU  225  - ALA  232  <=> GLU   75  - GLU   82 )                          
  18: 6c70-A jcm2-A   216 - 225 <=>   84 -  93   (ILE  233  - ALA  242  <=> GLN   84  - LYS   93 )                          
  18: 6c70-A jcm2-A   226 - 230 <=>   96 - 100   (THR  243  - LYS  316  <=> ILE   96  - PHE  100 )                          
  18: 6c70-A jcm2-A   241 - 247 <=>  118 - 124   (LYS  327  - HIS  333  <=> TYR  118  - ALA  124 )                          
  18: 6c70-A jcm2-A   249 - 258 <=>  125 - 134   (HIS  335  - GLY  344  <=> ARG  125  - SER  134 )                          
  18: 6c70-A jcm2-A   264 - 268 <=>  139 - 143   (ALA  350  - HIS  354  <=> MET  139  - LEU  143 )                          
  18: 6c70-A jcm2-A   287 - 300 <=>  166 - 179   (ASN  373  - LEU  386  <=> GLN  166  - PHE  179 )                          
  18: 6c70-A jcm2-A   302 - 306 <=>  180 - 184   (TYR  388  - GLN  392  <=> TYR  180  - TYR  184 )                          
  18: 6c70-A jcm2-A   307 - 331 <=>  186 - 210   (VAL  393  - CYS  417  <=> ILE  186  - GLN  210 )                          
  18: 6c70-A jcm2-A   332 - 335 <=>  213 - 216   (HIS  418  - ASP  421  <=> ALA  213  - GLY  216 )                          
  19: 6c70-A jc95-A    59 -  63 <=>    7 -  11   (MET   61  - ASP   65  <=> ASP    7  - LYS   11 )                          
  19: 6c70-A jc95-A    64 -  91 <=>   43 -  70   (ASP   66  - ARG   93  <=> GLU   43  - GLU   70 )                          
  19: 6c70-A jc95-A   261 - 284 <=>   72 -  95   (TYR  347  - THR  370  <=> GLY   72  - ILE   95 )                          
  19: 6c70-A jc95-A   285 - 289 <=>   97 - 101   (LYS  371  - VAL  375  <=> LEU   97  - ASP  101 )                          
  19: 6c70-A jc95-A   334 - 338 <=>  251 - 255   (TYR  420  - GLU  424  <=> VAL  251  - ASP  255 )                          
  19: 6c70-A jc95-A   382 - 388 <=>  347 - 353   (MET  468  - LYS  474  <=> ALA  347  - GLN  353 )                          
  20: 6c70-A jcju-A    61 -  89 <=>   11 -  39   (GLU   63  - PRO   91  <=> TYR   11  - PHE   39 )                          
  20: 6c70-A jcju-A    91 -  95 <=>   40 -  44   (ARG   93  - PHE   97  <=> LEU   40  - PRO   44 )                          
  20: 6c70-A jcju-A   258 - 284 <=>   45 -  71   (GLY  344  - THR  370  <=> ILE   45  - ASN   71 )                          
  20: 6c70-A jcju-A   285 - 289 <=>   74 -  78   (LYS  371  - VAL  375  <=> ARG   74  - ILE   78 )                          
  21: 6c70-A jd49-A    63 -  97 <=>    1 -  35   (ASP   65  - LYS   99  <=> MET    1  - GLU   35 )                          
  21: 6c70-A jd49-A   102 - 105 <=>  106 - 109   (TRP  104  - PRO  107  <=> GLY  106  - ASP  109 )                          
  21: 6c70-A jd49-A   229 - 235 <=>  120 - 126   (THR  315  - LEU  321  <=> ALA  120  - ARG  126 )                          
  21: 6c70-A jd49-A   248 - 286 <=>  147 - 185   (LYS  334  - VAL  372  <=> ASP  147  - LEU  185 )                          
  21: 6c70-A jd49-A   287 - 290 <=>  188 - 191   (ASN  373  - ASN  376  <=> LYS  188  - THR  191 )                          
  22: 6c70-A jczg-A    63 -  97 <=>    9 -  43   (ASP   65  - LYS   99  <=> THR    9  - LEU   43 )                          
  22: 6c70-A jczg-A   104 - 109 <=>  114 - 119   (ASN  106  - PRO  111  <=> ASP  114  - ASP  119 )                          
  22: 6c70-A jczg-A   255 - 258 <=>  126 - 129   (THR  341  - GLY  344  <=> GLU  126  - SER  129 )                          
  22: 6c70-A jczg-A   261 - 285 <=>  130 - 154   (TYR  347  - LYS  371  <=> ASP  130  - VAL  154 )                          
  22: 6c70-A jczg-A   286 - 290 <=>  156 - 160   (VAL  372  - ASN  376  <=> LYS  156  - PRO  160 )                          
  23: 6c70-A jcma-A    63 -  91 <=>   90 - 118   (ASP   65  - ARG   93  <=> ASN   90  - GLU  118 )                          
  23: 6c70-A jcma-A   261 - 284 <=>  120 - 143   (TYR  347  - THR  370  <=> GLY  120  - LEU  143 )                          
  23: 6c70-A jcma-A   285 - 290 <=>  145 - 150   (LYS  371  - ASN  376  <=> PHE  145  - ILE  150 )                          
  24: 6c70-A jcvb-A    63 -  96 <=>   19 -  52   (ASP   65  - TYR   98  <=> ASP   19  - GLU   52 )                          
  24: 6c70-A jcvb-A   249 - 253 <=>  572 - 576   (HIS  335  - LEU  339  <=> GLY  572  - SER  576 )                          
  24: 6c70-A jcvb-A   255 - 286 <=>  579 - 610   (THR  341  - VAL  372  <=> LYS  579  - ALA  610 )                          
  24: 6c70-A jcvb-A   287 - 290 <=>  613 - 616   (ASN  373  - ASN  376  <=> TRP  613  - TYR  616 )                          
  25: 6c70-A jdb0-A    64 -  90 <=>  134 - 160   (ASP   66  - VAL   92  <=> GLU  134  - THR  160 )                          
  25: 6c70-A jdb0-A    91 -  96 <=>  163 - 168   (ARG   93  - TYR   98  <=> LEU  163  - ILE  168 )                          
  25: 6c70-A jdb0-A   194 - 197 <=>  171 - 174   (SER  211  - VAL  214  <=> GLN  171  - LEU  174 )                          
  25: 6c70-A jdb0-A   203 - 207 <=>  198 - 202   (LEU  220  - CYS  224  <=> ARG  198  - GLY  202 )                          
  25: 6c70-A jdb0-A   263 - 286 <=>  206 - 229   (VAL  349  - VAL  372  <=> ILE  206  - TYR  229 )                          
  25: 6c70-A jdb0-A   287 - 290 <=>  232 - 235   (ASN  373  - ASN  376  <=> TYR  232  - ASN  235 )                          
  26: 6c70-A jcr0-A    63 -  87 <=>  105 - 129   (ASP   65  - TYR   89  <=> LYS  105  - LEU  129 )                          
  26: 6c70-A jcr0-A    91 -  95 <=>  130 - 134   (ARG   93  - PHE   97  <=> ASN  130  - ASN  134 )                          
  26: 6c70-A jcr0-A   258 - 286 <=>  135 - 163   (GLY  344  - VAL  372  <=> LYS  135  - HIS  163 )                          
  26: 6c70-A jcr0-A   287 - 291 <=>  166 - 170   (ASN  373  - VAL  377  <=> ILE  166  - SER  170 )                          
  27: 6c70-A jc8v-A    64 -  89 <=>  571 - 596   (ASP   66  - PRO   91  <=> LYS  571  - LYS  596 )                          
  27: 6c70-A jc8v-A    91 -  97 <=>  597 - 603   (ARG   93  - LYS   99  <=> LEU  597  - ASP  603 )                          
  27: 6c70-A jc8v-A    99 - 102 <=>  606 - 609   (LEU  101  - TRP  104  <=> VAL  606  - GLU  609 )                          
  27: 6c70-A jc8v-A   253 - 285 <=>  611 - 643   (LEU  339  - LYS  371  <=> GLY  611  - LEU  643 )                          
  28: 6c70-A jchz-A    63 -  93 <=>    1 -  31   (ASP   65  - LYS   95  <=> MET    1  - LEU   31 )                          
  28: 6c70-A jchz-A   194 - 206 <=>   49 -  61   (SER  211  - ALA  223  <=> LEU   49  - PRO   61 )                          
  28: 6c70-A jchz-A   250 - 253 <=>   63 -  66   (VAL  336  - LEU  339  <=> ARG   63  - ASN   66 )                          
  28: 6c70-A jchz-A   255 - 258 <=>   67 -  70   (THR  341  - GLY  344  <=> ILE   67  - ALA   70 )                          
  28: 6c70-A jchz-A   260 - 282 <=>   71 -  93   (ALA  346  - GLN  368  <=> PRO   71  - LEU   93 )                          
  29: 6c70-A jc7g-A    64 -  97 <=>  461 - 494   (ASP   66  - LYS   99  <=> LEU  461  - THR  494 )                          
  29: 6c70-A jc7g-A   252 - 286 <=>  496 - 530   (ARG  338  - VAL  372  <=> ASN  496  - TYR  530 )                          
  29: 6c70-A jc7g-A   287 - 290 <=>  533 - 536   (ASN  373  - ASN  376  <=> ASP  533  - LEU  536 )                          
  30: 6c70-A jc6j-A    65 -  91 <=>   10 -  36   (VAL   67  - ARG   93  <=> THR   10  - GLN   36 )                          
  30: 6c70-A jc6j-A   261 - 264 <=>   37 -  40   (TYR  347  - ALA  350  <=> LEU   37  - PRO   40 )                          
  30: 6c70-A jc6j-A   266 - 286 <=>   41 -  61   (LEU  352  - VAL  372  <=> LYS   41  - ARG   61 )                          
  31: 6c70-A jc96-A    11 -  14 <=>  220 - 223   (LEU   13  - ILE   16  <=> GLU  220  - THR  223 )                          
  31: 6c70-A jc96-A    28 -  31 <=>  272 - 275   (TYR   30  - GLY   33  <=> ASN  272  - ILE  275 )                          
  31: 6c70-A jc96-A    38 -  42 <=>  342 - 346   (ILE   40  - VAL   44  <=> ARG  342  - GLY  346 )                          
  31: 6c70-A jc96-A    45 -  48 <=>  362 - 365   (LEU   47  - LEU   50  <=> GLU  362  - THR  365 )                          
  31: 6c70-A jc96-A    56 -  60 <=>  629 - 633   (VAL   58  - MET   62  <=> ASN  629  - ASP  633 )                          
  31: 6c70-A jc96-A    63 -  94 <=>  722 - 753   (ASP   65  - ILE   96  <=> ASN  722  - ARG  753 )                          
  31: 6c70-A jc96-A    96 -  99 <=>  754 - 757   (TYR   98  - LEU  101  <=> GLY  754  - GLN  757 )                          
  31: 6c70-A jc96-A   256 - 261 <=>  759 - 764   (ALA  342  - TYR  347  <=> ASP  759  - TYR  764 )                          
  31: 6c70-A jc96-A   262 - 289 <=>  766 - 793   (GLY  348  - VAL  375  <=> LYS  766  - ASN  793 )                          
  32: 6c70-A jcrc-A    60 -  63 <=>    3 -   6   (MET   62  - ASP   65  <=> GLN    3  - THR    6 )                          
  32: 6c70-A jcrc-A    64 -  95 <=>   40 -  71   (ASP   66  - PHE   97  <=> LEU   40  - TRP   71 )                          
  32: 6c70-A jcrc-A   259 - 286 <=>   73 - 100   (ASP  345  - VAL  372  <=> ALA   73  - VAL  100 )                          
  32: 6c70-A jcrc-A   288 - 291 <=>  108 - 111   (GLY  374  - VAL  377  <=> THR  108  - ASN  111 )                          
  32: 6c70-A jcrc-A   320 - 324 <=>  184 - 188   (GLU  406  - VAL  410  <=> GLU  184  - HIS  188 )                          
  32: 6c70-A jcrc-A   329 - 333 <=>  190 - 194   (TYR  415  - TRP  419  <=> HIS  190  - LYS  194 )                          
  32: 6c70-A jcrc-A   344 - 350 <=>  196 - 202   (VAL  430  - GLN  436  <=> PRO  196  - CYS  202 )                          
  33: 6c70-A jd7x-A     1 -   4 <=>  105 - 108   (PHE    3  - GLN    6  <=> LYS  105  - LYS  108 )                          
  33: 6c70-A jd7x-A     5 -   8 <=>  110 - 113   (GLY    7  - ALA   10  <=> GLY  110  - LEU  113 )                          
  33: 6c70-A jd7x-A    10 -  21 <=>  161 - 172   (LEU   12  - GLY   23  <=> PHE  161  - LYS  172 )                          
  33: 6c70-A jd7x-A    47 -  51 <=>  174 - 178   (LEU   49  - TYR   53  <=> LYS  174  - ARG  178 )                          
  33: 6c70-A jd7x-A    54 -  57 <=>  179 - 182   (MET   56  - ASN   59  <=> LEU  179  - GLY  182 )                          
  33: 6c70-A jd7x-A    65 -  91 <=>  220 - 246   (VAL   67  - ARG   93  <=> ASN  220  - LYS  246 )                          
  33: 6c70-A jd7x-A   260 - 287 <=>  247 - 274   (ALA  346  - ASN  373  <=> ASN  247  - ASN  274 )                          
  34: 6c70-A jcyx-A    63 -  92 <=>  161 - 190   (ASP   65  - SER   94  <=> ASN  161  - GLU  190 )                          
  34: 6c70-A jcyx-A    93 -  96 <=>  192 - 195   (LYS   95  - TYR   98  <=> ASN  192  - LYS  195 )                          
  34: 6c70-A jcyx-A   100 - 103 <=>  225 - 228   (ALA  102  - ASN  105  <=> TYR  225  - GLU  228 )                          
  34: 6c70-A jcyx-A   119 - 122 <=>  233 - 236   (HIS  121  - ALA  124  <=> ASN  233  - ILE  236 )                          
  34: 6c70-A jcyx-A   250 - 255 <=>  239 - 244   (VAL  336  - THR  341  <=> SER  239  - ILE  244 )                          
  34: 6c70-A jcyx-A   258 - 261 <=>  245 - 248   (GLY  344  - TYR  347  <=> SER  245  - SER  248 )                          
  34: 6c70-A jcyx-A   262 - 277 <=>  261 - 276   (GLY  348  - THR  363  <=> ASN  261  - GLU  276 )                          
  35: 6c70-A jcor-A    63 -  91 <=>  287 - 315   (ASP   65  - ARG   93  <=> PRO  287  - LYS  315 )                          
  35: 6c70-A jcor-A   261 - 278 <=>  316 - 333   (TYR  347  - LEU  364  <=> ASN  316  - VAL  333 )                          
  35: 6c70-A jcor-A   281 - 284 <=>  334 - 337   (TYR  367  - THR  370  <=> ASP  334  - THR  337 )                          
  35: 6c70-A jcor-A   286 - 289 <=>  338 - 341   (VAL  372  - VAL  375  <=> GLN  338  - ILE  341 )                          
  36: 6c70-A jcp2-A    64 -  88 <=>    3 -  27   (ASP   66  - PHE   90  <=> ARG    3  - SER   27 )                          
  36: 6c70-A jcp2-A    90 -  93 <=>   28 -  31   (VAL   92  - LYS   95  <=> ASN   28  - THR   31 )                          
  36: 6c70-A jcp2-A    97 - 100 <=>   82 -  85   (LYS   99  - ALA  102  <=> GLN   82  - VAL   85 )                          
  36: 6c70-A jcp2-A   106 - 110 <=>  155 - 159   (ASN  108  - LEU  112  <=> GLN  155  - ILE  159 )                          
  36: 6c70-A jcp2-A   113 - 116 <=>  774 - 777   (GLU  115  - ALA  118  <=> ALA  774  - ALA  777 )                          
  36: 6c70-A jcp2-A   122 - 125 <=>  780 - 783   (ALA  124  - LYS  127  <=> SER  780  - ASN  783 )                          
  36: 6c70-A jcp2-A   128 - 133 <=>  784 - 789   (ARG  130  - VAL  135  <=> ASN  784  - GLU  789 )                          
  36: 6c70-A jcp2-A   208 - 211 <=>  806 - 809   (GLU  225  - GLN  228  <=> VAL  806  - ALA  809 )                          
  36: 6c70-A jcp2-A   260 - 284 <=>  828 - 852   (ALA  346  - THR  370  <=> ASP  828  - THR  852 )                          
  36: 6c70-A jcp2-A   285 - 290 <=>  854 - 859   (LYS  371  - ASN  376  <=> ASP  854  - THR  859 )                          
  37: 6c70-A jcn6-A    32 -  36 <=>  495 - 499   (LYS   34  - HIS   38  <=> ASP  495  - SER  499 )                          
  37: 6c70-A jcn6-A    45 -  53 <=>  542 - 550   (LEU   47  - MET   55  <=> LYS  542  - TYR  550 )                          
  37: 6c70-A jcn6-A    54 -  57 <=>  552 - 555   (MET   56  - ASN   59  <=> ILE  552  - GLY  555 )                          
  37: 6c70-A jcn6-A    59 -  63 <=>  556 - 560   (MET   61  - ASP   65  <=> ILE  556  - ASN  560 )                          
  37: 6c70-A jcn6-A    65 -  92 <=>  564 - 591   (VAL   67  - SER   94  <=> ILE  564  - ASN  591 )                          
  37: 6c70-A jcn6-A   193 - 198 <=>  594 - 599   (ASN  210  - LEU  215  <=> SER  594  - MET  599 )                          
  37: 6c70-A jcn6-A   204 - 208 <=>  608 - 612   (LEU  221  - GLU  225  <=> GLY  608  - GLU  612 )                          
  37: 6c70-A jcn6-A   249 - 254 <=>  633 - 638   (HIS  335  - VAL  340  <=> ILE  633  - ILE  638 )                          
  37: 6c70-A jcn6-A   256 - 261 <=>  653 - 658   (ALA  342  - TYR  347  <=> ILE  653  - PHE  658 )                          
  37: 6c70-A jcn6-A   262 - 277 <=>  660 - 675   (GLY  348  - THR  363  <=> HIS  660  - ASP  675 )                          
  37: 6c70-A jcn6-A   279 - 282 <=>  676 - 679   (LEU  365  - GLN  368  <=> ARG  676  - GLU  679 )                          
  37: 6c70-A jcn6-A   296 - 299 <=>  680 - 683   (VAL  382  - TYR  385  <=> PHE  680  - ASP  683 )                          
  38: 6c70-A jd0q-A    21 -  25 <=>   11 -  15   (GLY   23  - PHE   27  <=> SER   11  - LEU   15 )                          
  38: 6c70-A jd0q-A    29 -  48 <=>   87 - 106   (SER   31  - LEU   50  <=> ASN   87  - SER  106 )                          
  38: 6c70-A jd0q-A    86 - 101 <=>  129 - 144   (ILE   88  - ILE  103  <=> ALA  129  - TRP  144 )                          
  38: 6c70-A jd0q-A   122 - 132 <=>  148 - 158   (ALA  124  - CYS  134  <=> PHE  148  - LEU  158 )                          
  38: 6c70-A jd0q-A   161 - 164 <=>  174 - 177   (ARG  178  - TYR  181  <=> LEU  174  - MET  177 )                          
  38: 6c70-A jd0q-A   165 - 168 <=>  181 - 184   (PRO  182  - ALA  185  <=> ILE  181  - THR  184 )                          
  38: 6c70-A jd0q-A   173 - 190 <=>  185 - 202   (GLY  190  - ALA  207  <=> HIS  185  - GLY  202 )                          
  38: 6c70-A jd0q-A   192 - 195 <=>  203 - 206   (SER  209  - LEU  212  <=> ILE  203  - TYR  206 )                          
  38: 6c70-A jd0q-A   196 - 203 <=>  208 - 215   (ASP  213  - LEU  220  <=> ILE  208  - PHE  215 )                          
  38: 6c70-A jd0q-A   205 - 210 <=>  216 - 221   (PHE  222  - LEU  227  <=> LEU  216  - ARG  221 )                          
  38: 6c70-A jd0q-A   213 - 217 <=>  222 - 226   (LEU  230  - MET  234  <=> LYS  222  - SER  226 )                          
  38: 6c70-A jd0q-A   233 - 236 <=>  229 - 232   (GLU  319  - VAL  322  <=> GLN  229  - ASP  232 )                          
  38: 6c70-A jd0q-A   238 - 271 <=>  233 - 266   (SER  324  - THR  357  <=> ILE  233  - PHE  266 )                          
  38: 6c70-A jd0q-A   272 - 275 <=>  268 - 271   (THR  358  - THR  361  <=> MET  268  - SER  271 )                          
  38: 6c70-A jd0q-A   278 - 281 <=>  272 - 275   (LEU  364  - TYR  367  <=> LYS  272  - THR  275 )                          
  38: 6c70-A jd0q-A   284 - 289 <=>  276 - 281   (THR  370  - VAL  375  <=> ILE  276  - GLU  281 )                          
  38: 6c70-A jd0q-A   382 - 387 <=>  352 - 357   (MET  468  - LEU  473  <=> ILE  352  - ASN  357 )                          
  39: 6c70-A jcwm-A    64 -  89 <=> 1034 -1059   (ASP   66  - PRO   91  <=> ALA 1034  - ALA 1059 )                          
  39: 6c70-A jcwm-A    91 -  97 <=> 1060 -1066   (ARG   93  - LYS   99  <=> MET 1060  - ILE 1066 )                          
  39: 6c70-A jcwm-A   103 - 106 <=> 1147 -1150   (ASN  105  - ASN  108  <=> LYS 1147  - SER 1150 )                          
  39: 6c70-A jcwm-A   118 - 121 <=> 1158 -1161   (PHE  120  - LEU  123  <=> GLU 1158  - PRO 1161 )                          
  39: 6c70-A jcwm-A   125 - 128 <=> 1213 -1216   (LYS  127  - ARG  130  <=> LEU 1213  - LYS 1216 )                          
  39: 6c70-A jcwm-A   130 - 134 <=> 1220 -1224   (LEU  132  - ALA  136  <=> CYS 1220  - GLY 1224 )                          
  39: 6c70-A jcwm-A   207 - 210 <=> 1246 -1249   (CYS  224  - LEU  227  <=> PHE 1246  - LYS 1249 )                          
  39: 6c70-A jcwm-A   247 - 250 <=> 1250 -1253   (HIS  333  - VAL  336  <=> THR 1250  - ASP 1253 )                          
  39: 6c70-A jcwm-A   251 - 286 <=> 1298 -1333   (VAL  337  - VAL  372  <=> LEU 1298  - LEU 1333 )                          
  39: 6c70-A jcwm-A   287 - 290 <=> 1336 -1339   (ASN  373  - ASN  376  <=> TYR 1336  - SER 1339 )                          
  40: 6c70-A jd8t-A    64 -  95 <=>    9 -  40   (ASP   66  - PHE   97  <=> THR    9  - LYS   40 )                          
  40: 6c70-A jd8t-A   256 - 259 <=>   41 -  44   (ALA  342  - ASP  345  <=> ASP   41  - GLU   44 )                          
  40: 6c70-A jd8t-A   261 - 286 <=>   45 -  70   (TYR  347  - VAL  372  <=> ILE   45  - HIS   70 )                          
  40: 6c70-A jd8t-A   287 - 290 <=>   73 -  76   (ASN  373  - ASN  376  <=> VAL   73  - VAL   76 )                          
  40: 6c70-A jd8t-A   371 - 375 <=>   92 -  96   (ALA  457  - GLY  461  <=> ASP   92  - LYS   96 )                          
  41: 6c70-A jcja-A    64 - 103 <=>  408 - 447   (ASP   66  - ASN  105  <=> ASN  408  - GLU  447 )                          
  41: 6c70-A jcja-A   104 - 107 <=>  450 - 453   (ASN  106  - SER  109  <=> ARG  450  - GLU  453 )                          
  41: 6c70-A jcja-A   246 - 255 <=>  455 - 464   (ARG  332  - THR  341  <=> GLY  455  - GLU  464 )                          
  41: 6c70-A jcja-A   257 - 260 <=>  467 - 470   (VAL  343  - ALA  346  <=> GLN  467  - ASP  470 )                          
  41: 6c70-A jcja-A   261 - 286 <=>  473 - 498   (TYR  347  - VAL  372  <=> SER  473  - ASP  498 )                          
  41: 6c70-A jcja-A   287 - 290 <=>  501 - 504   (ASN  373  - ASN  376  <=> HIS  501  - MET  504 )                          
  42: 6c70-A jciq-A    63 -  93 <=>  213 - 243   (ASP   65  - LYS   95  <=> SER  213  - LYS  243 )                          
  42: 6c70-A jciq-A    95 -  98 <=>  244 - 247   (PHE   97  - THR  100  <=> LEU  244  - TYR  247 )                          
  42: 6c70-A jciq-A   254 - 285 <=>  248 - 279   (VAL  340  - LYS  371  <=> ASP  248  - PRO  279 )                          
  42: 6c70-A jciq-A   383 - 388 <=>  280 - 285   (VAL  469  - LYS  474  <=> ALA  280  - LYS  285 )                          
  43: 6c70-A jc6e-A    64 -  89 <=>  515 - 540   (ASP   66  - PRO   91  <=> GLU  515  - VAL  540 )                          
  43: 6c70-A jc6e-A    91 - 103 <=>  541 - 553   (ARG   93  - ASN  105  <=> THR  541  - LEU  553 )                          
  43: 6c70-A jc6e-A   104 - 107 <=>  557 - 560   (ASN  106  - SER  109  <=> ASN  557  - ILE  560 )                          
  43: 6c70-A jc6e-A   108 - 111 <=>  563 - 566   (HIS  110  - PHE  113  <=> ALA  563  - GLY  566 )                          
  43: 6c70-A jc6e-A   238 - 260 <=>  569 - 591   (SER  324  - ALA  346  <=> GLY  569  - SER  591 )                          
  43: 6c70-A jc6e-A   261 - 286 <=>  594 - 619   (TYR  347  - VAL  372  <=> GLU  594  - THR  619 )                          
  43: 6c70-A jc6e-A   287 - 290 <=>  622 - 625   (ASN  373  - ASN  376  <=> ASN  622  - VAL  625 )                          
  44: 6c70-A jcsd-A    64 -  97 <=>   32 -  65   (ASP   66  - LYS   99  <=> TRP   32  - ALA   65 )                          
  44: 6c70-A jcsd-A   100 - 104 <=>   68 -  72   (ALA  102  - ASN  106  <=> ALA   68  - GLY   72 )                          
  44: 6c70-A jcsd-A   251 - 288 <=>   75 - 112   (VAL  337  - GLY  374  <=> PRO   75  - GLN  112 )                          
  45: 6c70-A jciw-A   154 - 157 <=>   17 -  20   (PRO  171  - ARG  174  <=> ASN   17  - GLN   20 )                          
  45: 6c70-A jciw-A   290 - 324 <=>   23 -  57   (ASN  376  - VAL  410  <=> THR   23  - GLY   57 )                          
  45: 6c70-A jciw-A   356 - 359 <=>   64 -  67   (SER  442  - GLY  445  <=> GLN   64  - ILE   67 )                          
  45: 6c70-A jciw-A   364 - 388 <=>   69 -  93   (THR  450  - LYS  474  <=> ILE   69  - ILE   93 )                          
  46: 6c70-A jc64-A     1 -   4 <=>   21 -  24   (PHE    3  - GLN    6  <=> ALA   21  - LEU   24 )                          
  46: 6c70-A jc64-A    17 -  21 <=>   33 -  37   (MET   19  - GLY   23  <=> ASN   33  - TYR   37 )                          
  46: 6c70-A jc64-A    44 -  61 <=>   41 -  58   (LEU   46  - GLU   63  <=> GLN   41  - TYR   58 )                          
  46: 6c70-A jc64-A    65 -  89 <=>   98 - 122   (VAL   67  - PRO   91  <=> GLY   98  - LYS  122 )                          
  46: 6c70-A jc64-A    91 - 101 <=>  123 - 133   (ARG   93  - ILE  103  <=> ASN  123  - TYR  133 )                          
  46: 6c70-A jc64-A   102 - 105 <=>  135 - 138   (TRP  104  - PRO  107  <=> ASN  135  - SER  138 )                          
  46: 6c70-A jc64-A   108 - 111 <=>  182 - 185   (HIS  110  - PHE  113  <=> HIS  182  - LEU  185 )                          
  46: 6c70-A jc64-A   112 - 122 <=>  187 - 197   (ALA  114  - ALA  124  <=> GLU  187  - ASN  197 )                          
  46: 6c70-A jc64-A   262 - 287 <=>  227 - 252   (GLY  348  - ASN  373  <=> GLN  227  - TYR  252 )                          
  46: 6c70-A jc64-A   290 - 294 <=>  306 - 310   (ASN  376  - ALA  380  <=> ASN  306  - LYS  310 )                          
  46: 6c70-A jc64-A   298 - 309 <=>  314 - 325   (GLY  384  - LEU  395  <=> LYS  314  - ASN  325 )                          
  46: 6c70-A jc64-A   359 - 364 <=>  329 - 334   (GLY  445  - THR  450  <=> SER  329  - LYS  334 )                          
  47: 6c70-A jci7-A    64 -  89 <=>   49 -  74   (ASP   66  - PRO   91  <=> SER   49  - LYS   74 )                          
  47: 6c70-A jci7-A    91 - 102 <=>   75 -  86   (ARG   93  - TRP  104  <=> LEU   75  - LEU   86 )                          
  47: 6c70-A jci7-A   209 - 226 <=>   89 - 106   (GLN  226  - THR  243  <=> LEU   89  - LYS  106 )                          
  47: 6c70-A jci7-A   228 - 259 <=>  148 - 179   (LEU  314  - ASP  345  <=> GLU  148  - ASP  179 )                          
  47: 6c70-A jci7-A   261 - 286 <=>  180 - 205   (TYR  347  - VAL  372  <=> TYR  180  - ARG  205 )                          
  47: 6c70-A jci7-A   287 - 290 <=>  208 - 211   (ASN  373  - ASN  376  <=> TYR  208  - LYS  211 )                          
  48: 6c70-A jdaa-A    64 -  95 <=>  154 - 185   (ASP   66  - PHE   97  <=> ALA  154  - LEU  185 )                          
  48: 6c70-A jdaa-A   256 - 259 <=>  187 - 190   (ALA  342  - ASP  345  <=> SER  187  - THR  190 )                          
  48: 6c70-A jdaa-A   261 - 283 <=>  191 - 213   (TYR  347  - ALA  369  <=> LEU  191  - SER  213 )                          
  48: 6c70-A jdaa-A   284 - 287 <=>  217 - 220   (THR  370  - ASN  373  <=> GLY  217  - TYR  220 )                          
  48: 6c70-A jdaa-A   289 - 293 <=>  252 - 256   (VAL  375  - ALA  379  <=> GLY  252  - SER  256 )                          
  48: 6c70-A jdaa-A   296 - 299 <=>  257 - 260   (VAL  382  - TYR  385  <=> LEU  257  - LYS  260 )                          
  48: 6c70-A jdaa-A   303 - 306 <=>  261 - 264   (THR  389  - GLN  392  <=> PRO  261  - SER  264 )                          
  48: 6c70-A jdaa-A   317 - 320 <=>  271 - 274   (LEU  403  - GLU  406  <=> GLN  271  - GLU  274 )                          
  48: 6c70-A jdaa-A   322 - 325 <=>  275 - 278   (SER  408  - MET  411  <=> ASP  275  - LYS  278 )                          
  49: 6c70-A jckb-A    47 -  50 <=>    2 -   5   (LEU   49  - GLN   52  <=> ALA    2  - SER    5 )                          
  49: 6c70-A jckb-A    52 -  60 <=>    6 -  14   (GLY   54  - MET   62  <=> ALA    6  - LYS   14 )                          
  49: 6c70-A jckb-A    61 -  64 <=>   16 -  19   (GLU   63  - ASP   66  <=> ALA   16  - PRO   19 )                          
  49: 6c70-A jckb-A    67 -  91 <=>   23 -  47   (ASP   69  - ARG   93  <=> GLY   23  - LYS   47 )                          
  49: 6c70-A jckb-A   260 - 286 <=>   48 -  74   (ALA  346  - VAL  372  <=> LYS   48  - ASP   74 )                          
  49: 6c70-A jckb-A   293 - 297 <=>   79 -  83   (ALA  379  - ILE  383  <=> SER   79  - THR   83 )                          
  49: 6c70-A jckb-A   298 - 301 <=>   86 -  89   (GLY  384  - LEU  387  <=> ASN   86  - ASP   89 )                          
  50: 6c70-A jczs-A    26 -  62 <=>  278 - 314   (ASN   28  - SER   64  <=> PHE  278  - THR  314 )                          
  50: 6c70-A jczs-A    63 -  92 <=>  322 - 351   (ASP   65  - SER   94  <=> LEU  322  - VAL  351 )                          
  50: 6c70-A jczs-A    96 -  99 <=>  363 - 366   (TYR   98  - LEU  101  <=> LYS  363  - VAL  366 )                          
  50: 6c70-A jczs-A   259 - 280 <=>  370 - 391   (ASP  345  - ALA  366  <=> ILE  370  - GLY  391 )                          
  50: 6c70-A jczs-A   311 - 324 <=>  401 - 414   (CYS  397  - VAL  410  <=> LEU  401  - ASP  414 )                          
  50: 6c70-A jczs-A   347 - 350 <=>  417 - 420   (VAL  433  - GLN  436  <=> ALA  417  - PHE  420 )                          
  51: 6c70-A jcif-A    52 -  56 <=>    2 -   6   (GLY   54  - VAL   58  <=> LYS    2  - SER    6 )                          
  51: 6c70-A jcif-A    59 -  63 <=>    7 -  11   (MET   61  - ASP   65  <=> ARG    7  - ILE   11 )                          
  51: 6c70-A jcif-A    64 -  88 <=>   14 -  38   (ASP   66  - PHE   90  <=> MET   14  - GLN   38 )                          
  51: 6c70-A jcif-A   260 - 283 <=>   40 -  63   (ALA  346  - ALA  369  <=> ASN   40  - PHE   63 )                          
  51: 6c70-A jcif-A   284 - 287 <=>   65 -  68   (THR  370  - ASN  373  <=> ASP   65  - LYS   68 )                          
  51: 6c70-A jcif-A   289 - 311 <=>   78 - 100   (VAL  375  - CYS  397  <=> ILE   78  - ASN  100 )                          
  51: 6c70-A jcif-A   345 - 348 <=>  237 - 240   (GLN  431  - CYS  434  <=> ARG  237  - GLY  240 )                          
  52: 6c70-A jczq-A    19 -  22 <=>  110 - 113   (GLY   21  - HIS   24  <=> THR  110  - LEU  113 )                          
  52: 6c70-A jczq-A    36 -  39 <=>  117 - 120   (HIS   38  - TYR   41  <=> LEU  117  - TYR  120 )                          
  52: 6c70-A jczq-A    42 -  62 <=>  139 - 159   (VAL   44  - SER   64  <=> ILE  139  - ILE  159 )                          
  52: 6c70-A jczq-A    63 -  89 <=>  182 - 208   (ASP   65  - PRO   91  <=> ILE  182  - LEU  208 )                          
  52: 6c70-A jczq-A    90 - 102 <=>  215 - 227   (VAL   92  - TRP  104  <=> GLU  215  - THR  227 )                          
  52: 6c70-A jczq-A   252 - 284 <=>  229 - 261   (ARG  338  - THR  370  <=> ALA  229  - LYS  261 )                          
  53: 6c70-A jc5m-A    64 -  89 <=>    3 -  28   (ASP   66  - PRO   91  <=> ARG    3  - ASN   28 )                          
  53: 6c70-A jc5m-A    91 -  94 <=>   29 -  32   (ARG   93  - ILE   96  <=> VAL   29  - ALA   32 )                          
  53: 6c70-A jc5m-A    98 - 101 <=>   84 -  87   (THR  100  - ILE  103  <=> GLY   84  - LYS   87 )                          
  53: 6c70-A jc5m-A   103 - 107 <=>   88 -  92   (ASN  105  - SER  109  <=> SER   88  - ASP   92 )                          
  53: 6c70-A jc5m-A   113 - 116 <=>  149 - 152   (GLU  115  - ALA  118  <=> ALA  149  - VAL  152 )                          
  53: 6c70-A jc5m-A   119 - 122 <=>  153 - 156   (HIS  121  - ALA  124  <=> ALA  153  - GLY  156 )                          
  53: 6c70-A jc5m-A   216 - 221 <=>  161 - 166   (ILE  233  - MET  238  <=> MET  161  - GLN  166 )                          
  53: 6c70-A jc5m-A   260 - 284 <=>  226 - 250   (ALA  346  - THR  370  <=> GLN  226  - THR  250 )                          
  53: 6c70-A jc5m-A   285 - 290 <=>  252 - 257   (LYS  371  - ASN  376  <=> ASP  252  - ILE  257 )                          
  54: 6c70-A jcb6-A    64 - 102 <=>   95 - 133   (ASP   66  - TRP  104  <=> ASP   95  - ALA  133 )                          
  54: 6c70-A jcb6-A   253 - 284 <=>  135 - 166   (LEU  339  - THR  370  <=> SER  135  - ASP  166 )                          
  54: 6c70-A jcb6-A   285 - 290 <=>  168 - 173   (LYS  371  - ASN  376  <=> ASP  168  - LYS  173 )                          
  55: 6c70-A jcgs-A    31 -  36 <=>    1 -   6   (GLY   33  - HIS   38  <=> MET    1  - HIS    6 )                          
  55: 6c70-A jcgs-A    40 -  49 <=>   10 -  19   (CYS   42  - LEU   51  <=> ASN   10  - PHE   19 )                          
  55: 6c70-A jcgs-A    54 -  62 <=>   35 -  43   (MET   56  - SER   64  <=> ILE   35  - PHE   43 )                          
  55: 6c70-A jcgs-A    64 -  93 <=>   49 -  78   (ASP   66  - LYS   95  <=> PHE   49  - LEU   78 )                          
  55: 6c70-A jcgs-A    96 -  99 <=>   80 -  83   (TYR   98  - LEU  101  <=> THR   80  - TRP   83 )                          
  55: 6c70-A jcgs-A   254 - 288 <=>   84 - 118   (VAL  340  - GLY  374  <=> HIS   84  - LEU  118 )                          
  56: 6c70-A jcr6-A    20 -  23 <=>   75 -  78   (VAL   22  - PHE   25  <=> LEU   75  - ILE   78 )                          
  56: 6c70-A jcr6-A    24 -  27 <=>   82 -  85   (MET   26  - TYR   29  <=> ASN   82  - LYS   85 )                          
  56: 6c70-A jcr6-A    36 -  53 <=>   87 - 104   (HIS   38  - MET   55  <=> ASN   87  - PHE  104 )                          
  56: 6c70-A jcr6-A    56 -  62 <=>  108 - 114   (VAL   58  - SER   64  <=> ILE  108  - LEU  114 )                          
  56: 6c70-A jcr6-A    63 -  66 <=>  124 - 127   (ASP   65  - ASP   68  <=> SER  124  - THR  127 )                          
  56: 6c70-A jcr6-A    67 -  88 <=>  129 - 150   (ASP   69  - PHE   90  <=> ALA  129  - PHE  150 )                          
  56: 6c70-A jcr6-A    90 -  93 <=>  151 - 154   (VAL   92  - LYS   95  <=> LYS  151  - ASP  154 )                          
  56: 6c70-A jcr6-A    96 - 101 <=>  155 - 160   (TYR   98  - ILE  103  <=> LYS  155  - ALA  160 )                          
  56: 6c70-A jcr6-A   102 - 106 <=>  162 - 166   (TRP  104  - ASN  108  <=> LYS  162  - ALA  166 )                          
  56: 6c70-A jcr6-A   198 - 201 <=>  172 - 175   (LEU  215  - SER  218  <=> ILE  172  - VAL  175 )                          
  56: 6c70-A jcr6-A   260 - 263 <=>  179 - 182   (ALA  346  - VAL  349  <=> GLU  179  - PRO  182 )                          
  56: 6c70-A jcr6-A   264 - 280 <=>  184 - 200   (ALA  350  - ALA  366  <=> ILE  184  - ALA  200 )                          
  56: 6c70-A jcr6-A   281 - 286 <=>  209 - 214   (TYR  367  - VAL  372  <=> GLY  209  - ALA  214 )                          
  56: 6c70-A jcr6-A   287 - 290 <=>  218 - 221   (ASN  373  - ASN  376  <=> GLY  218  - ARG  221 )                          
  56: 6c70-A jcr6-A   358 - 363 <=>  247 - 252   (SER  444  - PHE  449  <=> LEU  247  - ALA  252 )                          
  56: 6c70-A jcr6-A   366 - 371 <=>  291 - 296   (SER  452  - ALA  457  <=> LEU  291  - LEU  296 )                          
  57: 6c70-A jcys-A    65 -  92 <=>    1 -  28   (VAL   67  - SER   94  <=> MET    1  - ASN   28 )                          
  57: 6c70-A jcys-A   260 - 286 <=>   29 -  55   (ALA  346  - VAL  372  <=> SER   29  - LYS   55 )                          
  57: 6c70-A jcys-A   287 - 290 <=>   58 -  61   (ASN  373  - ASN  376  <=> ASN   58  - LYS   61 )                          
  58: 6c70-A jd5r-A    65 -  88 <=>   14 -  37   (VAL   67  - PHE   90  <=> GLY   14  - GLU   37 )                          
  58: 6c70-A jd5r-A    89 -  92 <=>   39 -  42   (PRO   91  - SER   94  <=> GLY   39  - SER   42 )                          
  58: 6c70-A jd5r-A   260 - 287 <=>   44 -  71   (ALA  346  - ASN  373  <=> SER   44  - LYS   71 )                          
  59: 6c70-A jczm-A    64 -  92 <=>   49 -  77   (ASP   66  - SER   94  <=> ARG   49  - LYS   77 )                          
  59: 6c70-A jczm-A   193 - 196 <=>   80 -  83   (ASN  210  - ASP  213  <=> TYR   80  - TYR   83 )                          
  59: 6c70-A jczm-A   197 - 200 <=>   91 -  94   (VAL  214  - CYS  217  <=> ALA   91  - TYR   94 )                          
  59: 6c70-A jczm-A   202 - 205 <=>   95 -  98   (TRP  219  - PHE  222  <=> LYS   95  - LEU   98 )                          
  59: 6c70-A jczm-A   258 - 274 <=>  113 - 129   (GLY  344  - ILE  360  <=> LEU  113  - ARG  129 )                          
  59: 6c70-A jczm-A   285 - 291 <=>  785 - 791   (LYS  371  - VAL  377  <=> GLY  785  - THR  791 )                          
  60: 6c70-A jckz-A    64 -  94 <=>    3 -  33   (ASP   66  - ILE   96  <=> ASN    3  - GLY   33 )                          
  60: 6c70-A jckz-A    97 - 100 <=>   74 -  77   (LYS   99  - ALA  102  <=> GLN   74  - PRO   77 )                          
  60: 6c70-A jckz-A   101 - 104 <=>   88 -  91   (ILE  103  - ASN  106  <=> LEU   88  - LYS   91 )                          
  60: 6c70-A jckz-A   106 - 112 <=>  484 - 490   (ASN  108  - ALA  114  <=> PHE  484  - GLN  490 )                          
  60: 6c70-A jckz-A   261 - 286 <=>  509 - 534   (TYR  347  - VAL  372  <=> LEU  509  - ASP  534 )                          
  60: 6c70-A jckz-A   287 - 290 <=>  537 - 540   (ASN  373  - ASN  376  <=> ILE  537  - ALA  540 )                          
  61: 6c70-A jc6p-A    65 -  89 <=>    2 -  26   (VAL   67  - PRO   91  <=> LYS    2  - SER   26 )                          
  61: 6c70-A jc6p-A    91 - 100 <=>   27 -  36   (ARG   93  - ALA  102  <=> ASN   27  - ASN   36 )                          
  61: 6c70-A jc6p-A   102 - 106 <=>   38 -  42   (TRP  104  - ASN  108  <=> VAL   38  - SER   42 )                          
  61: 6c70-A jc6p-A   246 - 281 <=>   44 -  79   (ARG  332  - TYR  367  <=> ASP   44  - GLY   79 )                          
  61: 6c70-A jc6p-A   376 - 379 <=>   84 -  87   (ALA  462  - THR  465  <=> CYS   84  - CYS   87 )                          
  61: 6c70-A jc6p-A   382 - 385 <=>   88 -  91   (MET  468  - VAL  471  <=> ASP   88  - ILE   91 )                          
  62: 6c70-A jcdc-A    40 -  62 <=>   11 -  33   (CYS   42  - SER   64  <=> ASN   11  - ASN   33 )                          
  62: 6c70-A jcdc-A    63 -  95 <=>   37 -  69   (ASP   65  - PHE   97  <=> VAL   37  - TYR   69 )                          
  62: 6c70-A jcdc-A   259 - 284 <=>   71 -  96   (ASP  345  - THR  370  <=> TYR   71  - PHE   96 )                          
  63: 6c70-A jd67-A    16 -  19 <=>  186 - 189   (VAL   18  - GLY   21  <=> THR  186  - GLN  189 )                          
  63: 6c70-A jd67-A    32 -  35 <=>  190 - 193   (LYS   34  - PRO   37  <=> ASP  190  - PRO  193 )                          
  63: 6c70-A jd67-A    38 -  65 <=>  194 - 221   (ILE   40  - VAL   67  <=> LEU  194  - LEU  221 )                          
  63: 6c70-A jd67-A    66 -  91 <=>  274 - 299   (ASP   68  - ARG   93  <=> ASN  274  - SER  299 )                          
  63: 6c70-A jd67-A    93 -  96 <=>  300 - 303   (LYS   95  - TYR   98  <=> GLY  300  - CYS  303 )                          
  63: 6c70-A jd67-A   198 - 202 <=>  311 - 315   (LEU  215  - TRP  219  <=> PRO  311  - PRO  315 )                          
  63: 6c70-A jd67-A   250 - 253 <=>  318 - 321   (VAL  336  - LEU  339  <=> SER  318  - PRO  321 )                          
  63: 6c70-A jd67-A   255 - 258 <=>  322 - 325   (THR  341  - GLY  344  <=> GLY  322  - ASN  325 )                          
  63: 6c70-A jd67-A   261 - 289 <=>  326 - 354   (TYR  347  - VAL  375  <=> PRO  326  - ASN  354 )                          
  63: 6c70-A jd67-A   385 - 388 <=>  360 - 363   (VAL  471  - LYS  474  <=> PHE  360  - VAL  363 )                          
  64: 6c70-A jd9j-A     1 -   4 <=>  110 - 113   (PHE    3  - GLN    6  <=> GLU  110  - ALA  113 )                          
  64: 6c70-A jd9j-A    11 -  14 <=>  140 - 143   (LEU   13  - ILE   16  <=> SER  140  - SER  143 )                          
  64: 6c70-A jd9j-A    52 -  55 <=>  170 - 173   (GLY   54  - ALA   57  <=> PHE  170  - GLU  173 )                          
  64: 6c70-A jd9j-A    60 -  91 <=>  207 - 238   (MET   62  - ARG   93  <=> SER  207  - LYS  238 )                          
  64: 6c70-A jd9j-A   261 - 283 <=>  239 - 261   (TYR  347  - ALA  369  <=> ASP  239  - LYS  261 )                          
  64: 6c70-A jd9j-A   296 - 310 <=>  262 - 276   (VAL  382  - PHE  396  <=> ASN  262  - ILE  276 )                          
  64: 6c70-A jd9j-A   368 - 379 <=>  280 - 291   (ASP  454  - THR  465  <=> ALA  280  - ILE  291 )                          
  64: 6c70-A jd9j-A   383 - 388 <=>  292 - 297   (VAL  469  - LYS  474  <=> PRO  292  - GLU  297 )                          
  65: 6c70-A jd6h-A    16 -  19 <=>  187 - 190   (VAL   18  - GLY   21  <=> THR  187  - GLN  190 )                          
  65: 6c70-A jd6h-A    32 -  35 <=>  191 - 194   (LYS   34  - PRO   37  <=> ASP  191  - PRO  194 )                          
  65: 6c70-A jd6h-A    38 -  64 <=>  195 - 221   (ILE   40  - ASP   66  <=> MET  195  - LEU  221 )                          
  65: 6c70-A jd6h-A    65 -  89 <=>  274 - 298   (VAL   67  - PRO   91  <=> TYR  274  - LEU  298 )                          
  65: 6c70-A jd6h-A    91 -  94 <=>  299 - 302   (ARG   93  - ILE   96  <=> SER  299  - PRO  302 )                          
  65: 6c70-A jd6h-A   198 - 202 <=>  312 - 316   (LEU  215  - TRP  219  <=> PRO  312  - PRO  316 )                          
  65: 6c70-A jd6h-A   250 - 254 <=>  320 - 324   (VAL  336  - VAL  340  <=> ILE  320  - LYS  324 )                          
  65: 6c70-A jd6h-A   260 - 284 <=>  326 - 350   (ALA  346  - THR  370  <=> ASN  326  - ALA  350 )                          
  65: 6c70-A jd6h-A   285 - 289 <=>  352 - 356   (LYS  371  - VAL  375  <=> GLU  352  - LEU  356 )                          
  65: 6c70-A jd6h-A   381 - 384 <=>  361 - 364   (PHE  467  - LEU  470  <=> PHE  361  - VAL  364 )                          
  66: 6c70-A jckn-A     2 -  11 <=>  110 - 119   (LYS    4  - LEU   13  <=> ASP  110  - VAL  119 )                          
  66: 6c70-A jckn-A    16 -  19 <=>  272 - 275   (VAL   18  - GLY   21  <=> GLN  272  - PRO  275 )                          
  66: 6c70-A jckn-A    29 -  32 <=>  305 - 308   (SER   31  - LYS   34  <=> MET  305  - TYR  308 )                          
  66: 6c70-A jckn-A    35 -  41 <=>  323 - 329   (PRO   37  - ILE   43  <=> ALA  323  - ARG  329 )                          
  66: 6c70-A jckn-A    42 -  46 <=>  336 - 340   (VAL   44  - LEU   48  <=> GLU  336  - ALA  340 )                          
  66: 6c70-A jckn-A    69 -  87 <=>  477 - 495   (THR   71  - TYR   89  <=> ASN  477  - ASN  495 )                          
  66: 6c70-A jckn-A    88 -  91 <=>  497 - 500   (PHE   90  - ARG   93  <=> GLY  497  - ARG  500 )                          
  66: 6c70-A jckn-A   258 - 278 <=>  502 - 522   (GLY  344  - LEU  364  <=> GLN  502  - ILE  522 )                          
  66: 6c70-A jckn-A   281 - 284 <=>  523 - 526   (TYR  367  - THR  370  <=> ARG  523  - ASN  526 )                          
  66: 6c70-A jckn-A   286 - 290 <=>  527 - 531   (VAL  372  - ASN  376  <=> PRO  527  - MET  531 )                          
  66: 6c70-A jckn-A   293 - 296 <=>  532 - 535   (ALA  379  - VAL  382  <=> ASN  532  - PHE  535 )                          
  66: 6c70-A jckn-A   298 - 309 <=>  536 - 547   (GLY  384  - LEU  395  <=> THR  536  - LEU  547 )                          
  66: 6c70-A jckn-A   314 - 317 <=>  591 - 594   (GLY  400  - LEU  403  <=> LEU  591  - SER  594 )                          
  67: 6c70-A jcn0-A     2 -  11 <=>  424 - 433   (LYS    4  - LEU   13  <=> ILE  424  - SER  433 )                          
  67: 6c70-A jcn0-A    12 -  21 <=>  502 - 511   (PRO   14  - GLY   23  <=> ARG  502  - ARG  511 )                          
  67: 6c70-A jcn0-A    39 -  42 <=>  513 - 516   (TYR   41  - VAL   44  <=> MET  513  - GLU  516 )                          
  67: 6c70-A jcn0-A    52 -  55 <=>  536 - 539   (GLY   54  - ALA   57  <=> SER  536  - LYS  539 )                          
  67: 6c70-A jcn0-A    74 -  88 <=>  542 - 556   (THR   76  - PHE   90  <=> GLU  542  - HIS  556 )                          
  67: 6c70-A jcn0-A    90 -  94 <=>  557 - 561   (VAL   92  - ILE   96  <=> LYS  557  - LYS  561 )                          
  67: 6c70-A jcn0-A   259 - 279 <=>  562 - 582   (ASP  345  - LEU  365  <=> GLY  562  - LYS  582 )                          
  68: 6c70-A jctc-A    64 - 104 <=>   63 - 103   (ASP   66  - ASN  106  <=> GLN   63  - GLY  103 )                          
  68: 6c70-A jctc-A   108 - 111 <=>  292 - 295   (HIS  110  - PHE  113  <=> ASP  292  - GLY  295 )                          
  68: 6c70-A jctc-A   119 - 127 <=>  373 - 381   (HIS  121  - ARG  129  <=> ASP  373  - GLY  381 )                          
  68: 6c70-A jctc-A   221 - 230 <=>  423 - 432   (MET  238  - LYS  316  <=> SER  423  - ILE  432 )                          
  68: 6c70-A jctc-A   261 - 285 <=>  493 - 517   (TYR  347  - LYS  371  <=> ILE  493  - ILE  517 )                          
  69: 6c70-A jd47-A     2 -   6 <=>    3 -   7   (LYS    4  - LEU    8  <=> LYS    3  - HIS    7 )                          
  69: 6c70-A jd47-A     9 -  12 <=>    8 -  11   (ASP   11  - PRO   14  <=> GLU    8  - ALA   11 )                          
  69: 6c70-A jd47-A    16 -  20 <=>   32 -  36   (VAL   18  - VAL   22  <=> ASP   32  - VAL   36 )                          
  69: 6c70-A jd47-A    39 -  60 <=>   37 -  58   (TYR   41  - MET   62  <=> ASP   37  - TYR   58 )                          
  69: 6c70-A jd47-A    62 -  65 <=>   60 -  63   (SER   64  - VAL   67  <=> ILE   60  - ASN   63 )                          
  69: 6c70-A jd47-A    68 -  91 <=>   64 -  87   (LEU   70  - ARG   93  <=> SER   64  - ALA   87 )                          
  69: 6c70-A jd47-A   259 - 264 <=>  105 - 110   (ASP  345  - ALA  350  <=> ARG  105  - VAL  110 )                          
  69: 6c70-A jd47-A   265 - 287 <=>  112 - 134   (LEU  351  - ASN  373  <=> PHE  112  - ILE  134 )                          
  69: 6c70-A jd47-A   292 - 315 <=>  207 - 230   (TYR  378  - ASN  401  <=> THR  207  - ASN  230 )                          
  69: 6c70-A jd47-A   317 - 320 <=>  235 - 238   (LEU  403  - GLU  406  <=> SER  235  - VAL  238 )                          
  69: 6c70-A jd47-A   323 - 329 <=>  239 - 245   (SER  409  - TYR  415  <=> ASP  239  - GLN  245 )                          
  70: 6c70-A jcdv-A    67 -  91 <=>    1 -  25   (ASP   69  - ARG   93  <=> MET    1  - LEU   25 )                          
  70: 6c70-A jcdv-A   260 - 286 <=>   26 -  52   (ALA  346  - VAL  372  <=> GLY   26  - THR   52 )                          
  70: 6c70-A jcdv-A   287 - 290 <=>   55 -  58   (ASN  373  - ASN  376  <=> SER   55  - ARG   58 )                          
  71: 6c70-A jcz0-A    65 -  92 <=>    2 -  29   (VAL   67  - SER   94  <=> ASP    2  - ALA   29 )                          
  71: 6c70-A jcz0-A    95 -  99 <=>   30 -  34   (PHE   97  - LEU  101  <=> LYS   30  - THR   34 )                          
  71: 6c70-A jcz0-A   263 - 278 <=>   49 -  64   (VAL  349  - LEU  364  <=> GLU   49  - LEU   64 )                          
  71: 6c70-A jcz0-A   280 - 285 <=>   65 -  70   (ALA  366  - LYS  371  <=> LEU   65  - LYS   70 )                          
  71: 6c70-A jcz0-A   384 - 387 <=>   73 -  76   (LEU  470  - LEU  473  <=> GLU   73  - ASP   76 )                          
  72: 6c70-A jcur-A    64 - 101 <=>   64 - 101   (ASP   66  - ILE  103  <=> GLU   64  - ILE  101 )                          
  72: 6c70-A jcur-A   253 - 262 <=>  102 - 111   (LEU  339  - GLY  348  <=> ASP  102  - ALA  111 )                          
  72: 6c70-A jcur-A   263 - 290 <=>  115 - 142   (VAL  349  - ASN  376  <=> ALA  115  - PRO  142 )                          
  72: 6c70-A jcur-A   332 - 335 <=>  190 - 193   (HIS  418  - ASP  421  <=> LEU  190  - ASP  193 )                          
  73: 6c70-A jd63-A   169 - 173 <=>    4 -   8   (MET  186  - GLY  190  <=> ILE    4  - GLU    8 )                          
  73: 6c70-A jd63-A   174 - 213 <=>   10 -  49   (HIS  191  - LEU  230  <=> ASN   10  - ILE   49 )                          
  73: 6c70-A jd63-A   214 - 221 <=>   51 -  58   (LYS  231  - MET  238  <=> TYR   51  - PRO   58 )                          
  73: 6c70-A jd63-A   240 - 284 <=>   60 - 104   (ILE  326  - THR  370  <=> PRO   60  - GLN  104 )                          
  73: 6c70-A jd63-A   285 - 288 <=>  106 - 109   (LYS  371  - GLY  374  <=> GLU  106  - LYS  109 )                          
  74: 6c70-A jc5a-A    64 -  89 <=>  221 - 246   (ASP   66  - PRO   91  <=> SER  221  - ILE  246 )                          
  74: 6c70-A jc5a-A    91 - 101 <=>  247 - 257   (ARG   93  - ILE  103  <=> ALA  247  - ALA  257 )                          
  74: 6c70-A jc5a-A   102 - 106 <=>  259 - 263   (TRP  104  - ASN  108  <=> ILE  259  - ARG  263 )                          
  74: 6c70-A jc5a-A   242 - 261 <=>  265 - 284   (TYR  328  - TYR  347  <=> GLY  265  - ARG  284 )                          
  74: 6c70-A jc5a-A   262 - 286 <=>  287 - 311   (GLY  348  - VAL  372  <=> ARG  287  - GLU  311 )                          
  74: 6c70-A jc5a-A   287 - 290 <=>  314 - 317   (ASN  373  - ASN  376  <=> PHE  314  - VAL  317 )                          
  75: 6c70-A jcqa-A    63 -  92 <=>    1 -  30   (ASP   65  - SER   94  <=> MET    1  - GLY   30 )                          
  75: 6c70-A jcqa-A   141 - 151 <=>   46 -  56   (VAL  143  - GLU  153  <=> ALA   46  - LYS   56 )                          
  75: 6c70-A jcqa-A   170 - 183 <=>   69 -  82   (SER  187  - TYR  200  <=> GLY   69  - GLY   82 )                          
  75: 6c70-A jcqa-A   247 - 250 <=>  100 - 103   (HIS  333  - VAL  336  <=> ILE  100  - LYS  103 )                          
  75: 6c70-A jcqa-A   257 - 286 <=>  108 - 137   (VAL  343  - VAL  372  <=> ASP  108  - THR  137 )                          
  75: 6c70-A jcqa-A   293 - 312 <=>  139 - 158   (ALA  379  - ILE  398  <=> SER  139  - CYS  158 )                          
  75: 6c70-A jcqa-A   353 - 356 <=>  169 - 172   (LYS  439  - SER  442  <=> THR  169  - HIS  172 )                          
  76: 6c70-A jcqf-A    63 -  95 <=>   31 -  63   (ASP   65  - PHE   97  <=> LYS   31  - ASP   63 )                          
  76: 6c70-A jcqf-A   259 - 276 <=>   65 -  82   (ASP  345  - LEU  362  <=> GLN   65  - LYS   82 )                          
  77: 6c70-A jd0d-A    39 -  61 <=>    1 -  23   (TYR   41  - GLU   63  <=> MET    1  - ARG   23 )                          
  77: 6c70-A jd0d-A    63 -  91 <=>   24 -  52   (ASP   65  - ARG   93  <=> GLN   24  - ASN   52 )                          
  77: 6c70-A jd0d-A   263 - 283 <=>   55 -  75   (VAL  349  - ALA  369  <=> ASN   55  - VAL   75 )                          
  77: 6c70-A jd0d-A   284 - 287 <=>   77 -  80   (THR  370  - ASN  373  <=> LEU   77  - LEU   80 )                          
  77: 6c70-A jd0d-A   288 - 291 <=>   83 -  86   (GLY  374  - VAL  377  <=> ARG   83  - GLY   86 )                          
  78: 6c70-A jcsu-A     1 -   7 <=>    3 -   9   (PHE    3  - VAL    9  <=> PRO    3  - LEU    9 )                          
  78: 6c70-A jcsu-A    96 -  99 <=>   12 -  15   (TYR   98  - LEU  101  <=> THR   12  - ALA   15 )                          
  78: 6c70-A jcsu-A   256 - 259 <=>   17 -  20   (ALA  342  - ASP  345  <=> PHE   17  - GLY   20 )                          
  78: 6c70-A jcsu-A   261 - 287 <=>   21 -  47   (TYR  347  - ASN  373  <=> TYR   21  - VAL   47 )                          
  78: 6c70-A jcsu-A   288 - 315 <=>   74 - 101   (GLY  374  - ASN  401  <=> ARG   74  - ILE  101 )                          
  78: 6c70-A jcsu-A   322 - 326 <=>  109 - 113   (SER  408  - GLU  412  <=> LEU  109  - GLY  113 )                          
  78: 6c70-A jcsu-A   350 - 355 <=>  115 - 120   (GLN  436  - MET  441  <=> SER  115  - HIS  120 )                          
  78: 6c70-A jcsu-A   366 - 377 <=>  127 - 138   (SER  452  - VAL  463  <=> ALA  127  - LEU  138 )                          
  78: 6c70-A jcsu-A   378 - 388 <=>  140 - 150   (VAL  464  - LYS  474  <=> GLU  140  - VAL  150 )                          
  79: 6c70-A jc4b-A     4 -  13 <=>   27 -  36   (GLN    6  - ASN   15  <=> ILE   27  - ILE   36 )                          
  79: 6c70-A jc4b-A    63 -  91 <=>   69 -  97   (ASP   65  - ARG   93  <=> SER   69  - LYS   97 )                          
  79: 6c70-A jc4b-A   260 - 284 <=>   98 - 122   (ALA  346  - THR  370  <=> ASN   98  - GLU  122 )                          
  79: 6c70-A jc4b-A   297 - 316 <=>  125 - 144   (ILE  383  - ARG  402  <=> GLU  125  - GLY  144 )                          
  80: 6c70-A jc7v-A    65 -  95 <=>    1 -  31   (VAL   67  - PHE   97  <=> MET    1  - LYS   31 )                          
  80: 6c70-A jc7v-A   259 - 286 <=>   33 -  60   (ASP  345  - VAL  372  <=> GLU   33  - LEU   60 )                          
  80: 6c70-A jc7v-A   287 - 290 <=>   63 -  66   (ASN  373  - ASN  376  <=> LEU   63  - SER   66 )                          
  80: 6c70-A jc7v-A   326 - 329 <=>  117 - 120   (GLU  412  - TYR  415  <=> LYS  117  - ASP  120 )                          
  80: 6c70-A jc7v-A   330 - 339 <=>  122 - 131   (SER  416  - GLU  425  <=> ASN  122  - ASP  131 )                          
  80: 6c70-A jc7v-A   342 - 345 <=>  132 - 135   (THR  428  - GLN  431  <=> LYS  132  - ASN  135 )                          
  80: 6c70-A jc7v-A   347 - 355 <=>  136 - 144   (VAL  433  - MET  441  <=> PRO  136  - VAL  144 )                          
  81: 6c70-A jd1b-A    65 -  91 <=>  381 - 407   (VAL   67  - ARG   93  <=> PHE  381  - ASN  407 )                          
  81: 6c70-A jd1b-A   260 - 280 <=>  409 - 429   (ALA  346  - ALA  366  <=> GLN  409  - ASP  429 )                          
  81: 6c70-A jd1b-A   297 - 306 <=>  431 - 440   (ILE  383  - GLN  392  <=> LYS  431  - VAL  440 )                          
  81: 6c70-A jd1b-A   310 - 313 <=>  466 - 469   (PHE  396  - PHE  399  <=> THR  466  - THR  469 )                          
  81: 6c70-A jd1b-A   374 - 383 <=>  479 - 488   (LEU  460  - VAL  469  <=> VAL  479  - SER  488 )                          
  81: 6c70-A jd1b-A   385 - 388 <=>  489 - 492   (VAL  471  - LYS  474  <=> LYS  489  - THR  492 )                          
  82: 6c70-A jcz4-A     2 -   5 <=>    8 -  11   (LYS    4  - GLY    7  <=> ARG    8  - ASP   11 )                          
  82: 6c70-A jcz4-A    29 -  62 <=>  152 - 185   (SER   31  - SER   64  <=> GLU  152  - LEU  185 )                          
  82: 6c70-A jcz4-A    63 -  91 <=>  191 - 219   (ASP   65  - ARG   93  <=> ILE  191  - GLN  219 )                          
  82: 6c70-A jcz4-A    95 -  99 <=>  225 - 229   (PHE   97  - LEU  101  <=> THR  225  - GLU  229 )                          
  82: 6c70-A jcz4-A   256 - 289 <=>  231 - 264   (ALA  342  - VAL  375  <=> GLY  231  - SER  264 )                          
  82: 6c70-A jcz4-A   298 - 318 <=>  268 - 288   (GLY  384  - ILE  404  <=> TYR  268  - PHE  288 )                          
  83: 6c70-A jd3s-A    64 - 101 <=>   82 - 119   (ASP   66  - ILE  103  <=> GLU   82  - ASN  119 )                          
  83: 6c70-A jd3s-A   102 - 105 <=>  121 - 124   (TRP  104  - PRO  107  <=> LYS  121  - ASN  124 )                          
  83: 6c70-A jd3s-A   248 - 286 <=>  126 - 164   (LYS  334  - VAL  372  <=> GLU  126  - GLN  164 )                          
  83: 6c70-A jd3s-A   287 - 290 <=>  167 - 170   (ASN  373  - ASN  376  <=> ASP  167  - ARG  170 )                          
  84: 6c70-A jdak-A     1 -   4 <=>   50 -  53   (PHE    3  - GLN    6  <=> THR   50  - SER   53 )                          
  84: 6c70-A jdak-A     5 -  13 <=>   64 -  72   (GLY    7  - ASN   15  <=> LEU   64  - LYS   72 )                          
  84: 6c70-A jdak-A    16 -  19 <=>   79 -  82   (VAL   18  - GLY   21  <=> VAL   79  - ASN   82 )                          
  84: 6c70-A jdak-A    30 -  35 <=>   84 -  89   (GLU   32  - PRO   37  <=> SER   84  - LEU   89 )                          
  84: 6c70-A jdak-A    37 -  41 <=>   90 -  94   (ARG   39  - ILE   43  <=> GLU   90  - THR   94 )                          
  84: 6c70-A jdak-A    65 -  88 <=>  131 - 154   (VAL   67  - PHE   90  <=> ALA  131  - GLN  154 )                          
  84: 6c70-A jdak-A   261 - 286 <=>  156 - 181   (TYR  347  - VAL  372  <=> SER  156  - LYS  181 )                          
  84: 6c70-A jdak-A   292 - 295 <=>  183 - 186   (TYR  378  - THR  381  <=> TYR  183  - LEU  186 )                          
  84: 6c70-A jdak-A   330 - 333 <=>  430 - 433   (SER  416  - TRP  419  <=> SER  430  - VAL  433 )                          
  84: 6c70-A jdak-A   335 - 341 <=>  434 - 440   (ASP  421  - LYS  427  <=> ASP  434  - ASP  440 )                          
  85: 6c70-A jd5y-A    63 -  93 <=>    2 -  32   (ASP   65  - LYS   95  <=> ASP    2  - GLY   32 )                          
  85: 6c70-A jd5y-A    96 -  99 <=>   33 -  36   (TYR   98  - LEU  101  <=> ASN   33  - THR   36 )                          
  85: 6c70-A jd5y-A   258 - 287 <=>   41 -  70   (GLY  344  - ASN  373  <=> ILE   41  - GLN   70 )                          
  85: 6c70-A jd5y-A   291 - 294 <=>   71 -  74   (VAL  377  - ALA  380  <=> PHE   71  - ASN   74 )                          
  85: 6c70-A jd5y-A   301 - 309 <=>   82 -  90   (LEU  387  - LEU  395  <=> PHE   82  - LEU   90 )                          
  86: 6c70-A jcyh-A     4 -   9 <=>  113 - 118   (GLN    6  - ASP   11  <=> GLY  113  - LEU  118 )                          
  86: 6c70-A jcyh-A    11 -  22 <=>  165 - 176   (LEU   13  - HIS   24  <=> ILE  165  - MET  176 )                          
  86: 6c70-A jcyh-A    43 -  46 <=>  178 - 181   (THR   45  - LEU   48  <=> ASN  178  - LYS  181 )                          
  86: 6c70-A jcyh-A    49 -  52 <=>  182 - 185   (LEU   51  - GLY   54  <=> GLU  182  - ILE  185 )                          
  86: 6c70-A jcyh-A    60 -  63 <=>  220 - 223   (MET   62  - ASP   65  <=> SER  220  - ASN  223 )                          
  86: 6c70-A jcyh-A    65 -  85 <=>  224 - 244   (VAL   67  - MET   87  <=> ASN  224  - SER  244 )                          
  86: 6c70-A jcyh-A    88 -  91 <=>  245 - 248   (PHE   90  - ARG   93  <=> ILE  245  - LYS  248 )                          
  86: 6c70-A jcyh-A   261 - 284 <=>  250 - 273   (TYR  347  - THR  370  <=> THR  250  - LYS  273 )                          
  86: 6c70-A jcyh-A   305 - 312 <=>  285 - 292   (GLY  391  - ILE  398  <=> ILE  285  - PHE  292 )                          
  86: 6c70-A jcyh-A   314 - 321 <=>  295 - 302   (GLY  400  - SER  407  <=> LYS  295  - ILE  302 )                          
  87: 6c70-A jcbv-A    72 -  77 <=>    5 -  10   (THR   74  - PHE   79  <=> PRO    5  - ASN   10 )                          
  87: 6c70-A jcbv-A    78 -  93 <=>   16 -  31   (PHE   80  - LYS   95  <=> ASN   16  - ASN   31 )                          
  87: 6c70-A jcbv-A    95 -  98 <=>   32 -  35   (PHE   97  - THR  100  <=> GLY   32  - GLU   35 )                          
  87: 6c70-A jcbv-A   256 - 281 <=>   37 -  62   (ALA  342  - TYR  367  <=> THR   37  - ILE   62 )                          
  87: 6c70-A jcbv-A   283 - 287 <=>   63 -  67   (ALA  369  - ASN  373  <=> GLU   63  - GLY   67 )                          
  87: 6c70-A jcbv-A   288 - 291 <=>  118 - 121   (GLY  374  - VAL  377  <=> SER  118  - ILE  121 )                          
  87: 6c70-A jcbv-A   312 - 319 <=>  180 - 187   (ILE  398  - GLU  405  <=> GLU  180  - GLU  187 )                          
  88: 6c70-A jcto-A    63 -  92 <=>   14 -  43   (ASP   65  - SER   94  <=> THR   14  - ASN   43 )                          
  88: 6c70-A jcto-A   259 - 279 <=>   45 -  65   (ASP  345  - LEU  365  <=> ASN   45  - GLY   65 )                          
  88: 6c70-A jcto-A   299 - 309 <=>   68 -  78   (TYR  385  - LEU  395  <=> LYS   68  - ARG   78 )                          
  89: 6c70-A jcuj-A    63 -  91 <=>    4 -  32   (ASP   65  - ARG   93  <=> LEU    4  - ASN   32 )                          
  89: 6c70-A jcuj-A   119 - 122 <=>  116 - 119   (HIS  121  - ALA  124  <=> ALA  116  - TYR  119 )                          
  89: 6c70-A jcuj-A   260 - 285 <=>  126 - 151   (ALA  346  - LYS  371  <=> ASN  126  - ALA  151 )                          
  89: 6c70-A jcuj-A   286 - 290 <=>  153 - 157   (VAL  372  - ASN  376  <=> THR  153  - SER  157 )                          
  90: 6c70-A jcq6-A    28 -  60 <=>    2 -  34   (TYR   30  - MET   62  <=> LEU    2  - ILE   34 )                          
  90: 6c70-A jcq6-A    61 -  64 <=>   36 -  39   (GLU   63  - ASP   66  <=> SER   36  - VAL   39 )                          
  90: 6c70-A jcq6-A    65 -  78 <=>   67 -  80   (VAL   67  - PHE   80  <=> ILE   67  - LEU   80 )                          
  90: 6c70-A jcq6-A    79 -  92 <=>   82 -  95   (LEU   81  - SER   94  <=> ILE   82  - ILE   95 )                          
  90: 6c70-A jcq6-A    99 - 102 <=>  101 - 104   (LEU  101  - TRP  104  <=> THR  101  - SER  104 )                          
  90: 6c70-A jcq6-A   259 - 288 <=>  110 - 139   (ASP  345  - GLY  374  <=> HIS  110  - LYS  139 )                          
  90: 6c70-A jcq6-A   369 - 375 <=>  159 - 165   (LEU  455  - GLY  461  <=> GLY  159  - LYS  165 )                          
  91: 6c70-A jd2v-A    59 -  67 <=>   67 -  75   (MET   61  - ASP   69  <=> MET   67  - LYS   75 )                          
  91: 6c70-A jd2v-A    69 -  80 <=>   76 -  87   (THR   71  - HIS   82  <=> TYR   76  - VAL   87 )                          
  91: 6c70-A jd2v-A   127 - 149 <=>  104 - 126   (ARG  129  - PHE  151  <=> ALA  104  - ARG  126 )                          
  91: 6c70-A jd2v-A   150 - 153 <=>  129 - 132   (ILE  152  - SER  155  <=> GLY  129  - LYS  132 )                          
  91: 6c70-A jd2v-A   154 - 157 <=>  134 - 137   (PRO  171  - ARG  174  <=> PHE  134  - PHE  137 )                          
  91: 6c70-A jd2v-A   168 - 172 <=>  138 - 142   (ALA  185  - ALA  189  <=> MET  138  - LYS  142 )                          
  91: 6c70-A jd2v-A   173 - 213 <=>  144 - 184   (GLY  190  - LEU  230  <=> LEU  144  - LEU  184 )                          
  91: 6c70-A jd2v-A   247 - 251 <=>  185 - 189   (HIS  333  - VAL  337  <=> VAL  185  - ALA  189 )                          
  91: 6c70-A jd2v-A   254 - 272 <=>  190 - 208   (VAL  340  - THR  358  <=> PRO  190  - PHE  208 )                          
  92: 6c70-A jcij-A    29 -  37 <=>   21 -  29   (SER   31  - ARG   39  <=> VAL   21  - ILE   29 )                          
  92: 6c70-A jcij-A    79 -  83 <=>   72 -  76   (LEU   81  - VAL   85  <=> LYS   72  - LEU   76 )                          
  92: 6c70-A jcij-A    85 - 101 <=>   77 -  93   (MET   87  - ILE  103  <=> THR   77  - LEU   93 )                          
  92: 6c70-A jcij-A   102 - 105 <=>   95 -  98   (TRP  104  - PRO  107  <=> ILE   95  - THR   98 )                          
  92: 6c70-A jcij-A   109 - 113 <=>  127 - 131   (PRO  111  - GLU  115  <=> ASN  127  - GLY  131 )                          
  92: 6c70-A jcij-A   114 - 123 <=>  133 - 142   (SER  116  - ILE  125  <=> ILE  133  - ASN  142 )                          
  92: 6c70-A jcij-A   124 - 150 <=>  144 - 170   (THR  126  - ILE  152  <=> MET  144  - MET  170 )                          
  92: 6c70-A jcij-A   169 - 173 <=>  179 - 183   (MET  186  - GLY  190  <=> GLY  179  - GLU  183 )                          
  92: 6c70-A jcij-A   174 - 210 <=>  185 - 221   (HIS  191  - LEU  227  <=> THR  185  - THR  221 )                          
  92: 6c70-A jcij-A   233 - 260 <=>  238 - 265   (GLU  319  - ALA  346  <=> MET  238  - THR  265 )                          
  92: 6c70-A jcij-A   270 - 274 <=>  281 - 285   (LEU  356  - ILE  360  <=> GLU  281  - GLU  285 )                          
  92: 6c70-A jcij-A   373 - 377 <=>  287 - 291   (VAL  459  - VAL  463  <=> THR  287  - LEU  291 )                          
  92: 6c70-A jcij-A   379 - 382 <=>  292 - 295   (THR  465  - MET  468  <=> LEU  292  - TYR  295 )                          
  92: 6c70-A jcij-A   384 - 388 <=>  333 - 337   (LEU  470  - LYS  474  <=> THR  333  - LYS  337 )                          
  93: 6c70-A jd6c-A    64 - 101 <=>    2 -  39   (ASP   66  - ILE  103  <=> SER    2  - ALA   39 )                          
  93: 6c70-A jd6c-A   102 - 105 <=>   41 -  44   (TRP  104  - PRO  107  <=> ARG   41  - ILE   44 )                          
  93: 6c70-A jd6c-A   109 - 112 <=>   72 -  75   (PRO  111  - ALA  114  <=> LEU   72  - PHE   75 )                          
  93: 6c70-A jd6c-A   124 - 127 <=>   88 -  91   (THR  126  - ARG  129  <=> PHE   88  - ALA   91 )                          
  93: 6c70-A jd6c-A   128 - 133 <=>  127 - 132   (ARG  130  - VAL  135  <=> GLY  127  - GLU  132 )                          
  93: 6c70-A jd6c-A   207 - 215 <=>  155 - 163   (CYS  224  - ALA  232  <=> GLU  155  - ALA  163 )                          
  93: 6c70-A jd6c-A   216 - 223 <=>  165 - 172   (ILE  233  - LEU  240  <=> VAL  165  - ASN  172 )                          
  93: 6c70-A jd6c-A   252 - 256 <=>  182 - 186   (ARG  338  - ALA  342  <=> GLY  182  - MET  186 )                          
  93: 6c70-A jd6c-A   261 - 284 <=>  250 - 273   (TYR  347  - THR  370  <=> MET  250  - LYS  273 )                          
  93: 6c70-A jd6c-A   285 - 290 <=>  275 - 280   (LYS  371  - ASN  376  <=> ARG  275  - THR  280 )                          
  94: 6c70-A jctr-A     2 -   9 <=>   14 -  21   (LYS    4  - ASP   11  <=> PHE   14  - GLU   21 )                          
  94: 6c70-A jctr-A    21 -  25 <=>  135 - 139   (GLY   23  - PHE   27  <=> PHE  135  - THR  139 )                          
  94: 6c70-A jctr-A    45 -  62 <=>  148 - 165   (LEU   47  - SER   64  <=> LYS  148  - LEU  165 )                          
  94: 6c70-A jctr-A    63 -  95 <=>  167 - 199   (ASP   65  - PHE   97  <=> PHE  167  - ASN  199 )                          
  94: 6c70-A jctr-A   256 - 286 <=>  201 - 231   (ALA  342  - VAL  372  <=> GLU  201  - ARG  231 )                          
  95: 6c70-A jche-A    64 -  67 <=>   10 -  13   (ASP   66  - ASP   69  <=> ARG   10  - PHE   13 )                          
  95: 6c70-A jche-A    68 -  78 <=>   51 -  61   (LEU   70  - PHE   80  <=> ASN   51  - ALA   61 )                          
  95: 6c70-A jche-A    79 -  95 <=>   63 -  79   (LEU   81  - PHE   97  <=> ILE   63  - ASP   79 )                          
  95: 6c70-A jche-A   261 - 286 <=>   84 - 109   (TYR  347  - VAL  372  <=> ILE   84  - ILE  109 )                          
  95: 6c70-A jche-A   287 - 290 <=>  112 - 115   (ASN  373  - ASN  376  <=> LYS  112  - GLN  115 )                          
  96: 6c70-A jck5-A     4 -  10 <=>   30 -  36   (GLN    6  - LEU   12  <=> ILE   30  - VAL   36 )                          
  96: 6c70-A jck5-A    24 -  27 <=>   41 -  44   (MET   26  - TYR   29  <=> ILE   41  - ILE   44 )                          
  96: 6c70-A jck5-A    28 -  31 <=>   47 -  50   (TYR   30  - GLY   33  <=> GLU   47  - ILE   50 )                          
  96: 6c70-A jck5-A    33 -  37 <=>   95 -  99   (LYS   35  - ARG   39  <=> TYR   95  - ASN   99 )                          
  96: 6c70-A jck5-A    64 -  89 <=>  120 - 145   (ASP   66  - PRO   91  <=> LEU  120  - ASP  145 )                          
  96: 6c70-A jck5-A    91 - 104 <=>  146 - 159   (ARG   93  - ASN  106  <=> PHE  146  - GLU  159 )                          
  96: 6c70-A jck5-A   105 - 108 <=>  163 - 166   (PRO  107  - HIS  110  <=> LEU  163  - LEU  166 )                          
  96: 6c70-A jck5-A   242 - 248 <=>  168 - 174   (TYR  328  - LYS  334  <=> PRO  168  - GLU  174 )                          
  96: 6c70-A jck5-A   261 - 284 <=>  194 - 217   (TYR  347  - THR  370  <=> SER  194  - VAL  217 )                          
  96: 6c70-A jck5-A   285 - 290 <=>  219 - 224   (LYS  371  - ASN  376  <=> SER  219  - ASN  224 )                          
  97: 6c70-A jcdr-A    66 -  97 <=>  114 - 145   (ASP   68  - LYS   99  <=> VAL  114  - ASP  145 )                          
  97: 6c70-A jcdr-A   253 - 263 <=>  149 - 159   (LEU  339  - VAL  349  <=> SER  149  - GLU  159 )                          
  97: 6c70-A jcdr-A   264 - 288 <=>  161 - 185   (ALA  350  - GLY  374  <=> GLN  161  - VAL  185 )                          
  98: 6c70-A jch0-A     1 -   4 <=>    2 -   5   (PHE    3  - GLN    6  <=> LEU    2  - HIS    5 )                          
  98: 6c70-A jch0-A    11 -  14 <=>    9 -  12   (LEU   13  - ILE   16  <=> LYS    9  - LEU   12 )                          
  98: 6c70-A jch0-A    19 -  29 <=>   16 -  26   (GLY   21  - SER   31  <=> ASN   16  - GLY   26 )                          
  98: 6c70-A jch0-A    43 -  46 <=>   33 -  36   (THR   45  - LEU   48  <=> VAL   33  - ASN   36 )                          
  98: 6c70-A jch0-A    63 -  97 <=>   99 - 133   (ASP   65  - LYS   99  <=> LYS   99  - GLN  133 )                          
  98: 6c70-A jch0-A   253 - 286 <=>  136 - 169   (LEU  339  - VAL  372  <=> TYR  136  - ASN  169 )                          
  98: 6c70-A jch0-A   287 - 290 <=>  172 - 175   (ASN  373  - ASN  376  <=> LYS  172  - LYS  175 )                          
  99: 6c70-A jc7h-A    59 -  62 <=>  136 - 139   (MET   61  - SER   64  <=> CYS  136  - CYS  139 )                          
  99: 6c70-A jc7h-A    63 -  74 <=>  166 - 177   (ASP   65  - THR   76  <=> MET  166  - ILE  177 )                          
  99: 6c70-A jc7h-A    75 - 101 <=>  179 - 205   (MET   77  - ILE  103  <=> SER  179  - LEU  205 )                          
  99: 6c70-A jc7h-A   190 - 193 <=>  212 - 215   (ALA  207  - ASN  210  <=> GLY  212  - ARG  215 )                          
  99: 6c70-A jc7h-A   267 - 280 <=>  220 - 233   (LEU  353  - ALA  366  <=> SER  220  - ASP  233 )                          
  99: 6c70-A jc7h-A   312 - 322 <=>  248 - 258   (ILE  398  - SER  408  <=> ARG  248  - ASN  258 )                          
 100: 6c70-A jcmm-A    64 -  89 <=>   83 - 108   (ASP   66  - PRO   91  <=> VAL   83  - SER  108 )                          
 100: 6c70-A jcmm-A    91 - 102 <=>  109 - 120   (ARG   93  - TRP  104  <=> LEU  109  - ARG  120 )                          
 100: 6c70-A jcmm-A   210 - 226 <=>  124 - 140   (LEU  227  - THR  243  <=> GLY  124  - ILE  140 )                          
 100: 6c70-A jcmm-A   227 - 260 <=>  181 - 214   (GLY  313  - ALA  346  <=> LYS  181  - SER  214 )                          
 100: 6c70-A jcmm-A   261 - 284 <=>  218 - 241   (TYR  347  - THR  370  <=> ASN  218  - ASN  241 )                          
 100: 6c70-A jcmm-A   285 - 290 <=>  243 - 248   (LYS  371  - ASN  376  <=> VAL  243  - GLU  248 )                          
 101: 6c70-A jc73-A    68 -  87 <=>    1 -  20   (LEU   70  - TYR   89  <=> MET    1  - TYR   20 )                          
 101: 6c70-A jc73-A    88 -  91 <=>   22 -  25   (PHE   90  - ARG   93  <=> GLU   22  - GLU   25 )                          
 101: 6c70-A jc73-A   263 - 283 <=>   28 -  48   (VAL  349  - ALA  369  <=> ALA   28  - LYS   48 )                          
 101: 6c70-A jc73-A   295 - 298 <=>   50 -  53   (THR  381  - GLY  384  <=> GLU   50  - LYS   53 )                          
 101: 6c70-A jc73-A   303 - 306 <=>   57 -  60   (THR  389  - GLN  392  <=> THR   57  - ILE   60 )                          
 101: 6c70-A jc73-A   309 - 312 <=>   61 -  64   (LEU  395  - ILE  398  <=> ALA   61  - ILE   64 )                          
 101: 6c70-A jc73-A   316 - 320 <=>   65 -  69   (ARG  402  - GLU  406  <=> GLN   65  - LYS   69 )                          
 101: 6c70-A jc73-A   326 - 329 <=>   71 -  74   (GLU  412  - TYR  415  <=> ILE   71  - LEU   74 )                          
 101: 6c70-A jc73-A   334 - 337 <=>  158 - 161   (TYR  420  - SER  423  <=> GLU  158  - GLY  161 )                          
 101: 6c70-A jc73-A   338 - 341 <=>  213 - 216   (GLU  424  - LYS  427  <=> PRO  213  - VAL  216 )                          
 102: 6c70-A jc98-A     5 -  11 <=>   13 -  19   (GLY    7  - LEU   13  <=> PHE   13  - THR   19 )                          
 102: 6c70-A jc98-A    64 -  80 <=>  202 - 218   (ASP   66  - HIS   82  <=> ALA  202  - TYR  218 )                          
 102: 6c70-A jc98-A    81 -  88 <=>  221 - 228   (PRO   83  - PHE   90  <=> ASP  221  - VAL  228 )                          
 102: 6c70-A jc98-A   261 - 287 <=>  230 - 256   (TYR  347  - ASN  373  <=> GLU  230  - ARG  256 )                          
 103: 6c70-A jdai-A    36 -  42 <=>    1 -   7   (HIS   38  - VAL   44  <=> MET    1  - ASN    7 )                          
 103: 6c70-A jdai-A    64 -  76 <=>  317 - 329   (ASP   66  - LEU   78  <=> SER  317  - LEU  329 )                          
 103: 6c70-A jdai-A    78 -  92 <=>  384 - 398   (PHE   80  - SER   94  <=> PHE  384  - LYS  398 )                          
 103: 6c70-A jdai-A   132 - 139 <=>  424 - 431   (CYS  134  - PHE  141  <=> ILE  424  - ILE  431 )                          
 103: 6c70-A jdai-A   145 - 148 <=>  444 - 447   (THR  147  - THR  150  <=> PHE  444  - LEU  447 )                          
 103: 6c70-A jdai-A   183 - 188 <=>  453 - 458   (TYR  200  - SER  205  <=> SER  453  - SER  458 )                          
 103: 6c70-A jdai-A   196 - 206 <=>  899 - 909   (ASP  213  - ALA  223  <=> GLY  899  - ALA  909 )                          
 103: 6c70-A jdai-A   246 - 282 <=>  915 - 951   (ARG  332  - GLN  368  <=> GLU  915  - SER  951 )                          
 103: 6c70-A jdai-A   284 - 287 <=>  952 - 955   (THR  370  - ASN  373  <=> ARG  952  - GLY  955 )                          
 103: 6c70-A jdai-A   293 - 313 <=>  957 - 977   (ALA  379  - PHE  399  <=> GLU  957  - THR  977 )                          
 103: 6c70-A jdai-A   314 - 323 <=>  979 - 988   (GLY  400  - SER  409  <=> LEU  979  - CYS  988 )                          
 103: 6c70-A jdai-A   324 - 330 <=>  990 - 996   (VAL  410  - SER  416  <=> LYS  990  - ARG  996 )                          
 103: 6c70-A jdai-A   331 - 334 <=>  998 -1001   (CYS  417  - TYR  420  <=> ILE  998  - ARG 1001 )                          
 103: 6c70-A jdai-A   336 - 339 <=> 1002 -1005   (GLY  422  - GLU  425  <=> GLU 1002  - ASN 1005 )                          
 104: 6c70-A jcfn-A    30 -  61 <=>  351 - 382   (GLU   32  - GLU   63  <=> GLY  351  - ILE  382 )                          
 104: 6c70-A jcfn-A    67 -  88 <=>  383 - 404   (ASP   69  - PHE   90  <=> GLU  383  - ILE  404 )                          
 104: 6c70-A jcfn-A    91 -  94 <=>  406 - 409   (ARG   93  - ILE   96  <=> GLU  406  - PHE  409 )                          
 104: 6c70-A jcfn-A   255 - 282 <=>  411 - 438   (THR  341  - GLN  368  <=> ILE  411  - ALA  438 )                          
 104: 6c70-A jcfn-A   284 - 290 <=>  446 - 452   (THR  370  - ASN  376  <=> ASN  446  - ALA  452 )                          
 105: 6c70-A jcyu-A     2 -   5 <=>  197 - 200   (LYS    4  - GLY    7  <=> PHE  197  - PRO  200 )                          
 105: 6c70-A jcyu-A     9 -  12 <=>  216 - 219   (ASP   11  - PRO   14  <=> ALA  216  - MET  219 )                          
 105: 6c70-A jcyu-A    15 -  19 <=>  220 - 224   (ARG   17  - GLY   21  <=> ASP  220  - THR  224 )                          
 105: 6c70-A jcyu-A   123 - 126 <=>  228 - 231   (ILE  125  - MET  128  <=> TYR  228  - GLY  231 )                          
 105: 6c70-A jcyu-A   202 - 206 <=>  249 - 253   (TRP  219  - ALA  223  <=> ASP  249  - ALA  253 )                          
 105: 6c70-A jcyu-A   251 - 254 <=>  290 - 293   (VAL  337  - VAL  340  <=> TYR  290  - SER  293 )                          
 105: 6c70-A jcyu-A   257 - 260 <=>  295 - 298   (VAL  343  - ALA  346  <=> GLU  295  - ILE  298 )                          
 105: 6c70-A jcyu-A   265 - 268 <=>  323 - 326   (LEU  351  - HIS  354  <=> PHE  323  - LEU  326 )                          
 105: 6c70-A jcyu-A   270 - 286 <=>  342 - 358   (LEU  356  - VAL  372  <=> VAL  342  - SER  358 )                          
 105: 6c70-A jcyu-A   288 - 314 <=>  399 - 425   (GLY  374  - GLY  400  <=> ALA  399  - ALA  425 )                          
 105: 6c70-A jcyu-A   356 - 359 <=>  426 - 429   (SER  442  - GLY  445  <=> ILE  426  - LYS  429 )                          
 105: 6c70-A jcyu-A   367 - 388 <=>  492 - 513   (LEU  453  - LYS  474  <=> PRO  492  - ILE  513 )                          
 106: 6c70-A jcek-A    65 -  92 <=>    1 -  28   (VAL   67  - SER   94  <=> MET    1  - GLY   28 )                          
 106: 6c70-A jcek-A    93 -  98 <=>   30 -  35   (LYS   95  - THR  100  <=> ILE   30  - GLY   35 )                          
 106: 6c70-A jcek-A   100 - 104 <=>   38 -  42   (ALA  102  - ASN  106  <=> SER   38  - GLU   42 )                          
 106: 6c70-A jcek-A   189 - 194 <=>   58 -  63   (MET  206  - SER  211  <=> LEU   58  - ILE   63 )                          
 106: 6c70-A jcek-A   259 - 262 <=>  272 - 275   (ASP  345  - GLY  348  <=> ILE  272  - ASP  275 )                          
 106: 6c70-A jcek-A   264 - 286 <=>  276 - 298   (ALA  350  - VAL  372  <=> TYR  276  - ASP  298 )                          
 106: 6c70-A jcek-A   287 - 290 <=>  301 - 304   (ASN  373  - ASN  376  <=> ALA  301  - LEU  304 )                          
 107: 6c70-A jcoc-A    64 -  89 <=>  102 - 127   (ASP   66  - PRO   91  <=> ALA  102  - ARG  127 )                          
 107: 6c70-A jcoc-A    91 -  99 <=>  128 - 136   (ARG   93  - LEU  101  <=> GLU  128  - ALA  136 )                          
 107: 6c70-A jcoc-A   256 - 265 <=>  138 - 147   (ALA  342  - LEU  351  <=> SER  138  - ASN  147 )                          
 107: 6c70-A jcoc-A   266 - 286 <=>  150 - 170   (LEU  352  - VAL  372  <=> TYR  150  - LEU  170 )                          
 107: 6c70-A jcoc-A   287 - 290 <=>  173 - 176   (ASN  373  - ASN  376  <=> ALA  173  - ASP  176 )                          
 108: 6c70-A jcue-A    69 -  95 <=>  370 - 396   (THR   71  - PHE   97  <=> LYS  370  - TYR  396 )                          
 108: 6c70-A jcue-A   257 - 283 <=>  398 - 424   (VAL  343  - ALA  369  <=> ASP  398  - GLN  424 )                          
 108: 6c70-A jcue-A   292 - 305 <=>  425 - 438   (TYR  378  - GLY  391  <=> ASN  425  - GLU  438 )                          
 108: 6c70-A jcue-A   315 - 319 <=>  503 - 507   (ASN  401  - GLU  405  <=> ASP  503  - GLU  507 )                          
 108: 6c70-A jcue-A   332 - 335 <=>  574 - 577   (HIS  418  - ASP  421  <=> LEU  574  - ARG  577 )                          
 108: 6c70-A jcue-A   336 - 339 <=>  579 - 582   (GLY  422  - GLU  425  <=> SER  579  - LYS  582 )                          
 108: 6c70-A jcue-A   343 - 347 <=>  584 - 588   (PHE  429  - VAL  433  <=> VAL  584  - GLN  588 )                          
 109: 6c70-A jcyf-A   133 - 147 <=>   25 -  39   (VAL  135  - ILE  149  <=> LYS   25  - LEU   39 )                          
 109: 6c70-A jcyf-A   174 - 217 <=>   47 -  90   (HIS  191  - MET  234  <=> SER   47  - ASN   90 )                          
 109: 6c70-A jcyf-A   243 - 272 <=>   91 - 120   (TRP  329  - THR  358  <=> ASP   91  - GLY  120 )                          
 109: 6c70-A jcyf-A   274 - 278 <=>  123 - 127   (ILE  360  - LEU  364  <=> ASP  123  - ALA  127 )                          
 109: 6c70-A jcyf-A   280 - 289 <=>  223 - 232   (ALA  366  - VAL  375  <=> PRO  223  - GLU  232 )                          
 109: 6c70-A jcyf-A   361 - 364 <=>  353 - 356   (LYS  447  - THR  450  <=> LYS  353  - GLU  356 )                          
 109: 6c70-A jcyf-A   372 - 375 <=>  362 - 365   (SER  458  - GLY  461  <=> LEU  362  - GLU  365 )                          
 110: 6c70-A jcne-A     4 -   9 <=>   48 -  53   (GLN    6  - ASP   11  <=> ILE   48  - SER   53 )                          
 110: 6c70-A jcne-A    10 -  20 <=>   56 -  66   (LEU   12  - VAL   22  <=> TYR   56  - ILE   66 )                          
 110: 6c70-A jcne-A    34 -  63 <=>  142 - 171   (PHE   36  - ASP   65  <=> TYR  142  - GLU  171 )                          
 110: 6c70-A jcne-A    64 -  90 <=>  190 - 216   (ASP   66  - VAL   92  <=> LEU  190  - TYR  216 )                          
 110: 6c70-A jcne-A    96 -  99 <=>  249 - 252   (TYR   98  - LEU  101  <=> ALA  249  - LEU  252 )                          
 110: 6c70-A jcne-A   261 - 283 <=>  257 - 279   (TYR  347  - ALA  369  <=> THR  257  - LEU  279 )                          
 111: 6c70-A jcgg-A    65 -  82 <=>  212 - 229   (VAL   67  - ILE   84  <=> PRO  212  - LEU  229 )                          
 111: 6c70-A jcgg-A    83 -  86 <=>  231 - 234   (VAL   85  - ILE   88  <=> HIS  231  - PHE  234 )                          
 111: 6c70-A jcgg-A    88 -  91 <=>  235 - 238   (PHE   90  - ARG   93  <=> HIS  235  - LYS  238 )                          
 111: 6c70-A jcgg-A   258 - 286 <=>  240 - 268   (GLY  344  - VAL  372  <=> ALA  240  - THR  268 )                          
 112: 6c70-A jc42-A    64 -  89 <=>    3 -  28   (ASP   66  - PRO   91  <=> ASN    3  - ASN   28 )                          
 112: 6c70-A jc42-A    91 -  94 <=>   29 -  32   (ARG   93  - ILE   96  <=> ILE   29  - SER   32 )                          
 112: 6c70-A jc42-A   100 - 107 <=>  136 - 143   (ALA  102  - SER  109  <=> LYS  136  - SER  143 )                          
 112: 6c70-A jc42-A   108 - 112 <=>  146 - 150   (HIS  110  - ALA  114  <=> TYR  146  - PRO  150 )                          
 112: 6c70-A jc42-A   122 - 125 <=>  187 - 190   (ALA  124  - LYS  127  <=> VAL  187  - ILE  190 )                          
 112: 6c70-A jc42-A   127 - 130 <=>  191 - 194   (ARG  129  - LEU  132  <=> ARG  191  - GLN  194 )                          
 112: 6c70-A jc42-A   211 - 215 <=>  211 - 215   (GLN  228  - ALA  232  <=> ASP  211  - SER  215 )                          
 112: 6c70-A jc42-A   261 - 283 <=>  230 - 252   (TYR  347  - ALA  369  <=> PRO  230  - THR  252 )                          
 112: 6c70-A jc42-A   284 - 287 <=>  254 - 257   (THR  370  - ASN  373  <=> HIS  254  - ASP  257 )                          
 112: 6c70-A jc42-A   288 - 291 <=>  260 - 263   (GLY  374  - VAL  377  <=> GLN  260  - ILE  263 )                          
 113: 6c70-A jcki-A    15 -  18 <=>   21 -  24   (ARG   17  - GLN   20  <=> HIS   21  - VAL   24 )                          
 113: 6c70-A jcki-A    24 -  28 <=>   27 -  31   (MET   26  - TYR   30  <=> LEU   27  - SER   31 )                          
 113: 6c70-A jcki-A    33 -  63 <=>   33 -  63   (LYS   35  - ASP   65  <=> LYS   33  - ASN   63 )                          
 113: 6c70-A jcki-A    66 -  94 <=>  122 - 150   (ASP   68  - ILE   96  <=> GLY  122  - LYS  150 )                          
 113: 6c70-A jcki-A    96 - 101 <=>  151 - 156   (TYR   98  - ILE  103  <=> ASN  151  - ASP  156 )                          
 113: 6c70-A jcki-A   261 - 278 <=>  168 - 185   (TYR  347  - LEU  364  <=> SER  168  - TYR  185 )                          
 113: 6c70-A jcki-A   280 - 284 <=>  186 - 190   (ALA  366  - THR  370  <=> THR  186  - GLY  190 )                          
 113: 6c70-A jcki-A   290 - 299 <=>  191 - 200   (ASN  376  - TYR  385  <=> ALA  191  - ILE  200 )                          
 114: 6c70-A jcwj-A    63 -  90 <=>   28 -  55   (ASP   65  - VAL   92  <=> ASP   28  - SER   55 )                          
 114: 6c70-A jcwj-A   196 - 202 <=>   95 - 101   (ASP  213  - TRP  219  <=> MET   95  - PHE  101 )                          
 114: 6c70-A jcwj-A   260 - 284 <=>  106 - 130   (ALA  346  - THR  370  <=> SER  106  - ASP  130 )                          
 114: 6c70-A jcwj-A   362 - 365 <=>  140 - 143   (PHE  448  - VAL  451  <=> LEU  140  - ASN  143 )                          
 115: 6c70-A jc7j-A    44 -  47 <=>   18 -  21   (LEU   46  - LEU   49  <=> VAL   18  - LYS   21 )                          
 115: 6c70-A jc7j-A    52 -  88 <=>   40 -  76   (GLY   54  - PHE   90  <=> GLY   40  - LEU   76 )                          
 115: 6c70-A jc7j-A    89 -  92 <=>   78 -  81   (PRO   91  - SER   94  <=> TYR   78  - SER   81 )                          
 115: 6c70-A jc7j-A   260 - 282 <=>   82 - 104   (ALA  346  - GLN  368  <=> LYS   82  - SER  104 )                          
 116: 6c70-A jd9t-A    31 -  34 <=>   38 -  41   (GLY   33  - PHE   36  <=> GLY   38  - ALA   41 )                          
 116: 6c70-A jd9t-A    38 -  41 <=>   42 -  45   (ILE   40  - ILE   43  <=> LEU   42  - SER   45 )                          
 116: 6c70-A jd9t-A    48 -  51 <=>   81 -  84   (LEU   50  - TYR   53  <=> ALA   81  - ALA   84 )                          
 116: 6c70-A jd9t-A    64 -  84 <=>   90 - 110   (ASP   66  - LYS   86  <=> SER   90  - SER  110 )                          
 116: 6c70-A jd9t-A   264 - 281 <=>  112 - 129   (ALA  350  - TYR  367  <=> ASP  112  - HIS  129 )                          
 117: 6c70-A jcmf-A    64 - 101 <=>  457 - 494   (ASP   66  - ILE  103  <=> GLU  457  - GLY  494 )                          
 117: 6c70-A jcmf-A   256 - 269 <=>  497 - 510   (ALA  342  - MET  355  <=> VAL  497  - LEU  510 )                          
 117: 6c70-A jcmf-A   270 - 286 <=>  513 - 529   (LEU  356  - VAL  372  <=> LEU  513  - LYS  529 )                          
 117: 6c70-A jcmf-A   287 - 290 <=>  532 - 535   (ASN  373  - ASN  376  <=> LEU  532  - GLU  535 )                          
 118: 6c70-A jd0n-A    52 -  55 <=>    3 -   6   (GLY   54  - ALA   57  <=> THR    3  - ILE    6 )                          
 118: 6c70-A jd0n-A    75 -  91 <=>    8 -  24   (MET   77  - ARG   93  <=> SER    8  - GLN   24 )                          
 118: 6c70-A jd0n-A   260 - 287 <=>   26 -  53   (ALA  346  - ASN  373  <=> SER   26  - ASN   53 )                          
 118: 6c70-A jd0n-A   290 - 326 <=>   54 -  90   (ASN  376  - GLU  412  <=> ILE   54  - LEU   90 )                          
 119: 6c70-A jczi-A     1 -   5 <=>  163 - 167   (PHE    3  - GLY    7  <=> ILE  163  - ASN  167 )                          
 119: 6c70-A jczi-A     8 -  11 <=>  168 - 171   (ALA   10  - LEU   13  <=> GLY  168  - HIS  171 )                          
 119: 6c70-A jczi-A    69 -  87 <=>  198 - 216   (THR   71  - TYR   89  <=> LYS  198  - ASN  216 )                          
 119: 6c70-A jczi-A    88 -  91 <=>  218 - 221   (PHE   90  - ARG   93  <=> PHE  218  - ASN  221 )                          
 119: 6c70-A jczi-A    92 -  95 <=>  223 - 226   (SER   94  - PHE   97  <=> PHE  223  - GLY  226 )                          
 119: 6c70-A jczi-A   258 - 283 <=>  227 - 252   (GLY  344  - ALA  369  <=> TYR  227  - LYS  252 )                          
 119: 6c70-A jczi-A   285 - 288 <=>  253 - 256   (LYS  371  - GLY  374  <=> GLN  253  - LYS  256 )                          
 120: 6c70-A jczo-A     1 -   8 <=>   37 -  44   (PHE    3  - ALA   10  <=> GLY   37  - SER   44 )                          
 120: 6c70-A jczo-A    55 -  63 <=>   67 -  75   (ALA   57  - ASP   65  <=> PHE   67  - ILE   75 )                          
 120: 6c70-A jczo-A    64 -  86 <=>   81 - 103   (ASP   66  - ILE   88  <=> PHE   81  - PHE  103 )                          
 120: 6c70-A jczo-A    87 -  99 <=>  105 - 117   (TYR   89  - LEU  101  <=> PHE  105  - GLU  117 )                          
 120: 6c70-A jczo-A   253 - 283 <=>  121 - 151   (LEU  339  - ALA  369  <=> LYS  121  - PHE  151 )                          
 120: 6c70-A jczo-A   285 - 289 <=>  152 - 156   (LYS  371  - VAL  375  <=> LYS  152  - LYS  156 )                          
 121: 6c70-A jcz7-A    59 -  62 <=>   27 -  30   (MET   61  - SER   64  <=> CYS   27  - ILE   30 )                          
 121: 6c70-A jcz7-A    64 -  93 <=>   31 -  60   (ASP   66  - LYS   95  <=> ASN   31  - GLU   60 )                          
 121: 6c70-A jcz7-A   187 - 190 <=>   76 -  79   (ILE  204  - ALA  207  <=> GLN   76  - GLN   79 )                          
 121: 6c70-A jcz7-A   196 - 201 <=>  110 - 115   (ASP  213  - SER  218  <=> LEU  110  - THR  115 )                          
 121: 6c70-A jcz7-A   258 - 286 <=>  116 - 144   (GLY  344  - VAL  372  <=> SER  116  - THR  144 )                          
 121: 6c70-A jcz7-A   287 - 290 <=>  147 - 150   (ASN  373  - ASN  376  <=> GLU  147  - ASP  150 )                          
 122: 6c70-A jc8n-A    52 -  55 <=>  118 - 121   (GLY   54  - ALA   57  <=> ASN  118  - SER  121 )                          
 122: 6c70-A jc8n-A    58 -  63 <=>  122 - 127   (LEU   60  - ASP   65  <=> THR  122  - GLN  127 )                          
 122: 6c70-A jc8n-A    64 -  89 <=>  143 - 168   (ASP   66  - PRO   91  <=> ILE  143  - ARG  168 )                          
 122: 6c70-A jc8n-A    91 -  97 <=>  169 - 175   (ARG   93  - LYS   99  <=> LEU  169  - GLU  175 )                          
 122: 6c70-A jc8n-A    99 - 102 <=>  176 - 179   (LEU  101  - TRP  104  <=> LYS  176  - GLU  179 )                          
 122: 6c70-A jc8n-A   253 - 287 <=>  181 - 215   (LEU  339  - ASN  373  <=> SER  181  - LYS  215 )                          
 122: 6c70-A jc8n-A   290 - 300 <=>  225 - 235   (ASN  376  - LEU  386  <=> GLN  225  - ASN  235 )                          
 122: 6c70-A jc8n-A   302 - 310 <=>  236 - 244   (TYR  388  - PHE  396  <=> SER  236  - GLN  244 )                          
 122: 6c70-A jc8n-A   327 - 331 <=>  271 - 275   (ALA  413  - CYS  417  <=> THR  271  - VAL  275 )                          
 122: 6c70-A jc8n-A   333 - 336 <=>  277 - 280   (TRP  419  - GLY  422  <=> MET  277  - PRO  280 )                          
 122: 6c70-A jc8n-A   337 - 349 <=>  310 - 322   (SER  423  - GLN  435  <=> MET  310  - LYS  322 )                          
 123: 6c70-A jcx3-A    59 -  62 <=>   81 -  84   (MET   61  - SER   64  <=> ILE   81  - ILE   84 )                          
 123: 6c70-A jcx3-A    65 -  68 <=>   85 -  88   (VAL   67  - LEU   70  <=> PHE   85  - TYR   88 )                          
 123: 6c70-A jcx3-A    71 -  74 <=>   89 -  92   (ASN   73  - THR   76  <=> ASN   89  - SER   92 )                          
 123: 6c70-A jcx3-A   161 - 164 <=>  101 - 104   (ARG  178  - TYR  181  <=> SER  101  - ALA  104 )                          
 123: 6c70-A jcx3-A   165 - 168 <=>  107 - 110   (PRO  182  - ALA  185  <=> ALA  107  - ASN  110 )                          
 123: 6c70-A jcx3-A   170 - 173 <=>  237 - 240   (SER  187  - GLY  190  <=> LYS  237  - THR  240 )                          
 123: 6c70-A jcx3-A   174 - 215 <=>  242 - 283   (HIS  191  - ALA  232  <=> LEU  242  - ALA  283 )                          
 123: 6c70-A jcx3-A   216 - 226 <=>  285 - 295   (ILE  233  - THR  243  <=> GLY  285  - SER  295 )                          
 123: 6c70-A jcx3-A   228 - 277 <=>  500 - 549   (LEU  314  - THR  363  <=> SER  500  - GLY  549 )                          
 123: 6c70-A jcx3-A   322 - 325 <=>  604 - 607   (SER  408  - MET  411  <=> ALA  604  - VAL  607 )                          
 123: 6c70-A jcx3-A   353 - 356 <=>  611 - 614   (LYS  439  - SER  442  <=> LEU  611  - SER  614 )                          
 123: 6c70-A jcx3-A   358 - 362 <=>  620 - 624   (SER  444  - PHE  448  <=> VAL  620  - PHE  624 )                          
 124: 6c70-A jcf0-A    66 -  78 <=>    1 -  13   (ASP   68  - PHE   80  <=> MET    1  - PHE   13 )                          
 124: 6c70-A jcf0-A    79 -  89 <=>   15 -  25   (LEU   81  - PRO   91  <=> ILE   15  - TRP   25 )                          
 124: 6c70-A jcf0-A    91 - 102 <=>   26 -  37   (ARG   93  - TRP  104  <=> CYS   26  - ILE   37 )                          
 124: 6c70-A jcf0-A   104 - 107 <=>   38 -  41   (ASN  106  - SER  109  <=> ASN   38  - ASN   41 )                          
 124: 6c70-A jcf0-A   244 - 255 <=>   43 -  54   (VAL  330  - THR  341  <=> GLU   43  - GLU   54 )                          
 124: 6c70-A jcf0-A   257 - 286 <=>   55 -  84   (VAL  343  - VAL  372  <=> ASN   55  - GLU   84 )                          
 124: 6c70-A jcf0-A   287 - 300 <=>   91 - 104   (ASN  373  - LEU  386  <=> ILE   91  - LEU  104 )                          
 124: 6c70-A jcf0-A   302 - 306 <=>  105 - 109   (TYR  388  - GLN  392  <=> LYS  105  - LEU  109 )                          
 125: 6c70-A jd4j-A    44 -  63 <=>   12 -  31   (LEU   46  - ASP   65  <=> HIS   12  - GLU   31 )                          
 125: 6c70-A jd4j-A    64 -  91 <=>   42 -  69   (ASP   66  - ARG   93  <=> GLU   42  - GLY   69 )                          
 125: 6c70-A jd4j-A   261 - 287 <=>   70 -  96   (TYR  347  - ASN  373  <=> TYR   70  - SER   96 )                          
 125: 6c70-A jd4j-A   347 - 351 <=>  133 - 137   (VAL  433  - CYS  437  <=> THR  133  - GLY  137 )                          
 126: 6c70-A jcwf-A    64 -  89 <=>   54 -  79   (ASP   66  - PRO   91  <=> SER   54  - ASN   79 )                          
 126: 6c70-A jcwf-A    91 - 103 <=>   80 -  92   (ARG   93  - ASN  105  <=> ILE   80  - VAL   92 )                          
 126: 6c70-A jcwf-A   104 - 108 <=>   94 -  98   (ASN  106  - HIS  110  <=> MET   94  - ALA   98 )                          
 126: 6c70-A jcwf-A   112 - 117 <=>  100 - 105   (ALA  114  - ARG  119  <=> ASN  100  - GLY  105 )                          
 126: 6c70-A jcwf-A   184 - 187 <=>  127 - 130   (TYR  201  - ILE  204  <=> TYR  127  - LYS  130 )                          
 126: 6c70-A jcwf-A   190 - 193 <=>  131 - 134   (ALA  207  - ASN  210  <=> ASN  131  - GLN  134 )                          
 126: 6c70-A jcwf-A   195 - 198 <=>  149 - 152   (LEU  212  - LEU  215  <=> LEU  149  - LEU  152 )                          
 126: 6c70-A jcwf-A   203 - 206 <=>  154 - 157   (LEU  220  - ALA  223  <=> THR  154  - LEU  157 )                          
 126: 6c70-A jcwf-A   249 - 286 <=>  161 - 198   (HIS  335  - VAL  372  <=> SER  161  - ILE  198 )                          
 126: 6c70-A jcwf-A   287 - 290 <=>  201 - 204   (ASN  373  - ASN  376  <=> LYS  201  - GLU  204 )                          
 127: 6c70-A jcex-A    67 -  87 <=>    5 -  25   (ASP   69  - TYR   89  <=> LEU    5  - GLY   25 )                          
 127: 6c70-A jcex-A   264 - 289 <=>   26 -  51   (ALA  350  - VAL  375  <=> ASP   26  - PHE   51 )                          
 127: 6c70-A jcex-A   294 - 297 <=>  261 - 264   (ALA  380  - ILE  383  <=> PRO  261  - GLY  264 )                          
 128: 6c70-A jckp-A    63 -  80 <=>   38 -  55   (ASP   65  - HIS   82  <=> VAL   38  - GLU   55 )                          
 128: 6c70-A jckp-A    81 -  94 <=>   57 -  70   (PRO   83  - ILE   96  <=> PHE   57  - GLN   70 )                          
 128: 6c70-A jckp-A    96 - 103 <=>   71 -  78   (TYR   98  - ASN  105  <=> ASN   71  - ALA   78 )                          
 128: 6c70-A jckp-A   193 - 196 <=>   89 -  92   (ASN  210  - ASP  213  <=> ASP   89  - SER   92 )                          
 128: 6c70-A jckp-A   267 - 282 <=>   98 - 113   (LEU  353  - GLN  368  <=> GLY   98  - GLY  113 )                          
 129: 6c70-A jcix-A   127 - 151 <=>    6 -  30   (ARG  129  - GLU  153  <=> THR    6  - THR   30 )                          
 129: 6c70-A jcix-A   152 - 155 <=>   33 -  36   (ASP  154  - ILE  172  <=> HIS   33  - GLU   36 )                          
 129: 6c70-A jcix-A   169 - 172 <=>  136 - 139   (MET  186  - ALA  189  <=> ASP  136  - TYR  139 )                          
 129: 6c70-A jcix-A   173 - 218 <=>  141 - 186   (GLY  190  - LYS  235  <=> LEU  141  - GLY  186 )                          
 129: 6c70-A jcix-A   290 - 315 <=>  236 - 261   (ASN  376  - ASN  401  <=> PRO  236  - THR  261 )                          
 129: 6c70-A jcix-A   316 - 319 <=>  263 - 266   (ARG  402  - GLU  405  <=> MET  263  - VAL  266 )                          
 130: 6c70-A jcfh-A    59 -  64 <=>  140 - 145   (MET   61  - ASP   66  <=> ASP  140  - THR  145 )                          
 130: 6c70-A jcfh-A    65 -  92 <=>  363 - 390   (VAL   67  - SER   94  <=> ILE  363  - ASN  390 )                          
 130: 6c70-A jcfh-A    93 - 103 <=>  392 - 402   (LYS   95  - ASN  105  <=> ASP  392  - SER  402 )                          
 130: 6c70-A jcfh-A   189 - 195 <=>  418 - 424   (MET  206  - LEU  212  <=> SER  418  - ALA  424 )                          
 130: 6c70-A jcfh-A   198 - 201 <=>  427 - 430   (LEU  215  - SER  218  <=> ASP  427  - LEU  430 )                          
 130: 6c70-A jcfh-A   261 - 286 <=>  438 - 463   (TYR  347  - VAL  372  <=> ARG  438  - THR  463 )                          
 131: 6c70-A jd5x-A    64 -  89 <=>   37 -  62   (ASP   66  - PRO   91  <=> LEU   37  - GLN   62 )                          
 131: 6c70-A jd5x-A    91 - 105 <=>   63 -  77   (ARG   93  - PRO  107  <=> ASN   63  - LEU   77 )                          
 131: 6c70-A jd5x-A   106 - 109 <=>   80 -  83   (ASN  108  - PRO  111  <=> LYS   80  - VAL   83 )                          
 131: 6c70-A jd5x-A   235 - 286 <=>   85 - 136   (LEU  321  - VAL  372  <=> LYS   85  - GLU  136 )                          
 131: 6c70-A jd5x-A   287 - 290 <=>  139 - 142   (ASN  373  - ASN  376  <=> ILE  139  - ILE  142 )                          
 132: 6c70-A jc4j-A    64 -  97 <=>   15 -  48   (ASP   66  - LYS   99  <=> ILE   15  - LYS   48 )                          
 132: 6c70-A jc4j-A   100 - 106 <=>   68 -  74   (ALA  102  - ASN  108  <=> SER   68  - ASN   74 )                          
 132: 6c70-A jc4j-A   245 - 260 <=>   77 -  92   (GLU  331  - ALA  346  <=> THR   77  - ALA   92 )                          
 132: 6c70-A jc4j-A   262 - 287 <=>   93 - 118   (GLY  348  - ASN  373  <=> SER   93  - ILE  118 )                          
 132: 6c70-A jc4j-A   288 - 306 <=>  136 - 154   (GLY  374  - GLN  392  <=> PRO  136  - PRO  154 )                          
 133: 6c70-A jchj-A   289 - 323 <=>    1 -  35   (VAL  375  - SER  409  <=> MET    1  - ASP   35 )                          
 133: 6c70-A jchj-A   359 - 362 <=>   88 -  91   (GLY  445  - PHE  448  <=> GLU   88  - PHE   91 )                          
 133: 6c70-A jchj-A   364 - 388 <=>  111 - 135   (THR  450  - LYS  474  <=> VAL  111  - LYS  135 )                          
 134: 6c70-A jd8i-A    61 -  77 <=>  180 - 196   (GLU   63  - PHE   79  <=> THR  180  - GLY  196 )                          
 134: 6c70-A jd8i-A    78 -  91 <=>  198 - 211   (PHE   80  - ARG   93  <=> TYR  198  - SER  211 )                          
 134: 6c70-A jd8i-A   260 - 278 <=>  212 - 230   (ALA  346  - LEU  364  <=> SER  212  - LEU  230 )                          
 134: 6c70-A jd8i-A   279 - 282 <=>  238 - 241   (LEU  365  - GLN  368  <=> TYR  238  - GLY  241 )                          
 134: 6c70-A jd8i-A   299 - 303 <=>  245 - 249   (TYR  385  - THR  389  <=> ALA  245  - ILE  249 )                          
 134: 6c70-A jd8i-A   308 - 311 <=>  259 - 262   (PHE  394  - CYS  397  <=> GLU  259  - LEU  262 )                          
 134: 6c70-A jd8i-A   367 - 375 <=>  263 - 271   (LEU  453  - GLY  461  <=> ILE  263  - GLY  271 )                          
 134: 6c70-A jd8i-A   382 - 388 <=>  335 - 341   (MET  468  - LYS  474  <=> ALA  335  - LEU  341 )                          
 135: 6c70-A jcgn-A    64 -  89 <=>   39 -  64   (ASP   66  - PRO   91  <=> GLU   39  - ILE   64 )                          
 135: 6c70-A jcgn-A    91 - 101 <=>   65 -  75   (ARG   93  - ILE  103  <=> ALA   65  - ALA   75 )                          
 135: 6c70-A jcgn-A   102 - 106 <=>   77 -  81   (TRP  104  - ASN  108  <=> ILE   77  - ARG   81 )                          
 135: 6c70-A jcgn-A   244 - 255 <=>   84 -  95   (VAL  330  - THR  341  <=> ALA   84  - ASP   95 )                          
 135: 6c70-A jcgn-A   257 - 260 <=>   98 - 101   (VAL  343  - ALA  346  <=> GLN   98  - GLN  101 )                          
 135: 6c70-A jcgn-A   261 - 284 <=>  104 - 127   (TYR  347  - THR  370  <=> GLU  104  - GLU  127 )                          
 135: 6c70-A jcgn-A   285 - 290 <=>  129 - 134   (LYS  371  - ASN  376  <=> LYS  129  - SER  134 )                          
 136: 6c70-A jdax-A     9 -  16 <=>  101 - 108   (ASP   11  - VAL   18  <=> GLY  101  - MET  108 )                          
 136: 6c70-A jdax-A    64 -  94 <=>  221 - 251   (ASP   66  - ILE   96  <=> SER  221  - MET  251 )                          
 136: 6c70-A jdax-A    96 - 101 <=>  253 - 258   (TYR   98  - ILE  103  <=> PHE  253  - SER  258 )                          
 136: 6c70-A jdax-A   118 - 121 <=>  270 - 273   (PHE  120  - LEU  123  <=> PHE  270  - ILE  273 )                          
 136: 6c70-A jdax-A   124 - 140 <=>  279 - 295   (THR  126  - SER  142  <=> GLY  279  - ALA  295 )                          
 136: 6c70-A jdax-A   142 - 149 <=>  298 - 305   (ILE  144  - PHE  151  <=> GLY  298  - ALA  305 )                          
 136: 6c70-A jdax-A   173 - 200 <=>  310 - 337   (GLY  190  - CYS  217  <=> SER  310  - VAL  337 )                          
 136: 6c70-A jdax-A   249 - 252 <=>  344 - 347   (HIS  335  - ARG  338  <=> LEU  344  - GLY  347 )                          
 136: 6c70-A jdax-A   258 - 261 <=>  359 - 362   (GLY  344  - TYR  347  <=> GLN  359  - MET  362 )                          
 136: 6c70-A jdax-A   262 - 279 <=>  371 - 388   (GLY  348  - LEU  365  <=> ILE  371  - GLY  388 )                          
 136: 6c70-A jdax-A   291 - 294 <=>  393 - 396   (VAL  377  - ALA  380  <=> ALA  393  - ASN  396 )                          
 136: 6c70-A jdax-A   374 - 380 <=>  415 - 421   (LEU  460  - TYR  466  <=> VAL  415  - GLY  421 )                          
 137: 6c70-A jcoh-A    65 -  75 <=>   16 -  26   (VAL   67  - MET   77  <=> ASP   16  - GLU   26 )                          
 137: 6c70-A jcoh-A    78 -  90 <=>   27 -  39   (PHE   80  - VAL   92  <=> LEU   27  - GLU   39 )                          
 137: 6c70-A jcoh-A    92 -  95 <=>   40 -  43   (SER   94  - PHE   97  <=> SER   40  - GLU   43 )                          
 137: 6c70-A jcoh-A   259 - 262 <=>   44 -  47   (ASP  345  - GLY  348  <=> ASP   44  - LYS   47 )                          
 137: 6c70-A jcoh-A   263 - 286 <=>   49 -  72   (VAL  349  - VAL  372  <=> ASN   49  - LYS   72 )                          
 137: 6c70-A jcoh-A   287 - 290 <=>   75 -  78   (ASN  373  - ASN  376  <=> LYS   75  - GLU   78 )                          
 138: 6c70-A jco7-A    37 -  60 <=>    3 -  26   (ARG   39  - MET   62  <=> SER    3  - SER   26 )                          
 138: 6c70-A jco7-A    61 -  64 <=>   77 -  80   (GLU   63  - ASP   66  <=> GLU   77  - PHE   80 )                          
 138: 6c70-A jco7-A    65 -  94 <=>   83 - 112   (VAL   67  - ILE   96  <=> LEU   83  - LYS  112 )                          
 138: 6c70-A jco7-A   261 - 284 <=>  117 - 140   (TYR  347  - THR  370  <=> PHE  117  - LYS  140 )                          
 138: 6c70-A jco7-A   285 - 290 <=>  142 - 147   (LYS  371  - ASN  376  <=> LYS  142  - HIS  147 )                          
 138: 6c70-A jco7-A   381 - 384 <=>  158 - 161   (PHE  467  - LEU  470  <=> ILE  158  - ILE  161 )                          
 139: 6c70-A jcef-A    61 -  69 <=>  203 - 211   (GLU   63  - THR   71  <=> HIS  203  - ILE  211 )                          
 139: 6c70-A jcef-A    72 -  93 <=>  212 - 233   (THR   74  - LYS   95  <=> ASP  212  - ALA  233 )                          
 139: 6c70-A jcef-A    96 -  99 <=>  234 - 237   (TYR   98  - LEU  101  <=> PRO  234  - ALA  237 )                          
 139: 6c70-A jcef-A   191 - 194 <=>  241 - 244   (VAL  208  - SER  211  <=> THR  241  - GLN  244 )                          
 139: 6c70-A jcef-A   196 - 199 <=>  262 - 265   (ASP  213  - PHE  216  <=> GLY  262  - ARG  265 )                          
 139: 6c70-A jcef-A   253 - 278 <=>  267 - 292   (LEU  339  - LEU  364  <=> LEU  267  - GLY  292 )                          
 139: 6c70-A jcef-A   307 - 310 <=>  296 - 299   (VAL  393  - PHE  396  <=> LEU  296  - THR  299 )                          
 139: 6c70-A jcef-A   314 - 317 <=>  300 - 303   (GLY  400  - LEU  403  <=> LYS  300  - PRO  303 )                          
 139: 6c70-A jcef-A   322 - 327 <=>  345 - 350   (SER  408  - ALA  413  <=> THR  345  - GLY  350 )                          
 139: 6c70-A jcef-A   332 - 336 <=>  392 - 396   (HIS  418  - GLY  422  <=> GLU  392  - LEU  396 )                          
 140: 6c70-A jd5c-A    65 -  91 <=>  655 - 681   (VAL   67  - ARG   93  <=> VAL  655  - LEU  681 )                          
 140: 6c70-A jd5c-A   260 - 271 <=>  683 - 694   (ALA  346  - THR  357  <=> THR  683  - ILE  694 )                          
 140: 6c70-A jd5c-A   276 - 279 <=>  756 - 759   (LEU  362  - LEU  365  <=> PRO  756  - SER  759 )                          
 140: 6c70-A jd5c-A   283 - 286 <=>  760 - 763   (ALA  369  - VAL  372  <=> ASN  760  - GLU  763 )                          
 140: 6c70-A jd5c-A   374 - 380 <=>  766 - 772   (LEU  460  - TYR  466  <=> ASN  766  - ILE  772 )                          
 141: 6c70-A jcjo-A    30 -  35 <=>    8 -  13   (GLU   32  - PRO   37  <=> HIS    8  - ILE   13 )                          
 141: 6c70-A jcjo-A    63 -  66 <=>   62 -  65   (ASP   65  - ASP   68  <=> ASN   62  - ASN   65 )                          
 141: 6c70-A jcjo-A    68 -  94 <=>   66 -  92   (LEU   70  - ILE   96  <=> SER   66  - PHE   92 )                          
 141: 6c70-A jcjo-A    96 -  99 <=>   93 -  96   (TYR   98  - LEU  101  <=> LYS   93  - GLY   96 )                          
 141: 6c70-A jcjo-A   254 - 273 <=>   97 - 116   (VAL  340  - THR  359  <=> TRP   97  - TYR  116 )                          
 141: 6c70-A jcjo-A   277 - 281 <=>  121 - 125   (THR  363  - TYR  367  <=> GLY  121  - TRP  125 )                          
 141: 6c70-A jcjo-A   284 - 287 <=>  126 - 129   (THR  370  - ASN  373  <=> GLN  126  - LYS  129 )                          
 142: 6c70-A jcf6-A    63 -  88 <=>    1 -  26   (ASP   65  - PHE   90  <=> MET    1  - ASN   26 )                          
 142: 6c70-A jcf6-A    90 -  93 <=>   27 -  30   (VAL   92  - LYS   95  <=> LYS   27  - ASN   30 )                          
 142: 6c70-A jcf6-A    96 -  99 <=>   31 -  34   (TYR   98  - LEU  101  <=> GLN   31  - ASP   34 )                          
 142: 6c70-A jcf6-A   255 - 258 <=>   35 -  38   (THR  341  - GLY  344  <=> LYS   35  - TYR   38 )                          
 142: 6c70-A jcf6-A   262 - 265 <=>   44 -  47   (GLY  348  - LEU  351  <=> LYS   44  - ALA   47 )                          
 142: 6c70-A jcf6-A   266 - 282 <=>   50 -  66   (LEU  352  - GLN  368  <=> GLY   50  - TYR   66 )                          
 142: 6c70-A jcf6-A   283 - 286 <=>   68 -  71   (ALA  369  - VAL  372  <=> VAL   68  - ILE   71 )                          
 142: 6c70-A jcf6-A   287 - 306 <=>   75 -  94   (ASN  373  - GLN  392  <=> GLY   75  - LEU   94 )                          
 143: 6c70-A jcoo-A     3 -  23 <=>    7 -  27   (HIS    5  - PHE   25  <=> ALA    7  - THR   27 )                          
 143: 6c70-A jcoo-A    30 -  60 <=>   83 - 113   (GLU   32  - MET   62  <=> PHE   83  - PRO  113 )                          
 143: 6c70-A jcoo-A    64 -  89 <=>  132 - 157   (ASP   66  - PRO   91  <=> PHE  132  - ASP  157 )                          
 143: 6c70-A jcoo-A   105 - 108 <=>  178 - 181   (PRO  107  - HIS  110  <=> ALA  178  - THR  181 )                          
 143: 6c70-A jcoo-A   112 - 126 <=>  182 - 196   (ALA  114  - MET  128  <=> SER  182  - ILE  196 )                          
 143: 6c70-A jcoo-A   261 - 279 <=>  201 - 219   (TYR  347  - LEU  365  <=> CYS  201  - SER  219 )                          
 144: 6c70-A jd6p-A     4 -   7 <=>   50 -  53   (GLN    6  - VAL    9  <=> LEU   50  - ASP   53 )                          
 144: 6c70-A jd6p-A    10 -  13 <=>   54 -  57   (LEU   12  - ASN   15  <=> ILE   54  - ALA   57 )                          
 144: 6c70-A jd6p-A    63 -  88 <=>   71 -  96   (ASP   65  - PHE   90  <=> ILE   71  - ASN   96 )                          
 144: 6c70-A jd6p-A   187 - 190 <=>  100 - 103   (ILE  204  - ALA  207  <=> GLY  100  - PHE  103 )                          
 144: 6c70-A jd6p-A   192 - 195 <=>  126 - 129   (SER  209  - LEU  212  <=> ASN  126  - CYS  129 )                          
 144: 6c70-A jd6p-A   256 - 274 <=>  134 - 152   (ALA  342  - ILE  360  <=> ASN  134  - LYS  152 )                          
 144: 6c70-A jd6p-A   276 - 279 <=>  153 - 156   (LEU  362  - LEU  365  <=> ASN  153  - ILE  156 )                          
 144: 6c70-A jd6p-A   307 - 310 <=>  158 - 161   (VAL  393  - PHE  396  <=> VAL  158  - PRO  161 )                          
 144: 6c70-A jd6p-A   315 - 318 <=>  221 - 224   (ASN  401  - ILE  404  <=> ASN  221  - SER  224 )                          
 144: 6c70-A jd6p-A   362 - 365 <=>  226 - 229   (PHE  448  - VAL  451  <=> ASN  226  - LEU  229 )                          
 145: 6c70-A jcxm-A    65 -  82 <=>   13 -  30   (VAL   67  - ILE   84  <=> GLN   13  - LYS   30 )                          
 145: 6c70-A jcxm-A    83 -  89 <=>   32 -  38   (VAL   85  - PRO   91  <=> HIS   32  - GLY   38 )                          
 145: 6c70-A jcxm-A   263 - 281 <=>   41 -  59   (VAL  349  - TYR  367  <=> GLU   41  - ASP   59 )                          
 145: 6c70-A jcxm-A   362 - 368 <=>   81 -  87   (PHE  448  - ASP  454  <=> SER   81  - GLY   87 )                          
 146: 6c70-A jcgy-A    64 -  86 <=>   10 -  32   (ASP   66  - ILE   88  <=> LYS   10  - GLY   32 )                          
 146: 6c70-A jcgy-A    88 -  91 <=>   33 -  36   (PHE   90  - ARG   93  <=> ILE   33  - ASN   36 )                          
 146: 6c70-A jcgy-A   260 - 285 <=>   37 -  62   (ALA  346  - LYS  371  <=> ASN   37  - ALA   62 )                          
 146: 6c70-A jcgy-A   286 - 290 <=>   64 -  68   (VAL  372  - ASN  376  <=> GLN   64  - ALA   68 )                          
 147: 6c70-A jcb8-A     6 -   9 <=>   41 -  44   (LEU    8  - ASP   11  <=> ILE   41  - LYS   44 )                          
 147: 6c70-A jcb8-A    11 -  17 <=>  126 - 132   (LEU   13  - MET   19  <=> GLY  126  - THR  132 )                          
 147: 6c70-A jcb8-A   130 - 146 <=>  133 - 149   (LEU  132  - GLY  148  <=> TRP  133  - ALA  149 )                          
 147: 6c70-A jcb8-A   153 - 160 <=>  168 - 175   (SER  155  - ILE  177  <=> ASN  168  - GLU  175 )                          
 147: 6c70-A jcb8-A   291 - 325 <=>  179 - 213   (VAL  377  - MET  411  <=> SER  179  - ARG  213 )                          
 147: 6c70-A jcb8-A   358 - 363 <=>  407 - 412   (SER  444  - PHE  449  <=> LEU  407  - LEU  412 )                          
 147: 6c70-A jcb8-A   366 - 388 <=>  433 - 455   (SER  452  - LYS  474  <=> SER  433  - TRP  455 )                          
 148: 6c70-A jcna-A    12 -  15 <=>  157 - 160   (PRO   14  - ARG   17  <=> THR  157  - GLN  160 )                          
 148: 6c70-A jcna-A    27 -  30 <=>  161 - 164   (TYR   29  - GLU   32  <=> HIS  161  - PRO  164 )                          
 148: 6c70-A jcna-A    35 -  63 <=>  165 - 193   (PRO   37  - ASP   65  <=> VAL  165  - ASP  193 )                          
 148: 6c70-A jcna-A    66 -  94 <=>  234 - 262   (ASP   68  - ILE   96  <=> ARG  234  - SER  262 )                          
 148: 6c70-A jcna-A    96 -  99 <=>  263 - 266   (TYR   98  - LEU  101  <=> SER  263  - PHE  266 )                          
 148: 6c70-A jcna-A   248 - 253 <=>  280 - 285   (LYS  334  - LEU  339  <=> SER  280  - LYS  285 )                          
 148: 6c70-A jcna-A   259 - 262 <=>  287 - 290   (ASP  345  - GLY  348  <=> ASN  287  - VAL  290 )                          
 148: 6c70-A jcna-A   263 - 283 <=>  293 - 313   (VAL  349  - ALA  369  <=> LEU  293  - LYS  313 )                          
 148: 6c70-A jcna-A   285 - 291 <=>  314 - 320   (LYS  371  - VAL  377  <=> ALA  314  - ASN  320 )                          
 149: 6c70-A jcjt-A    64 - 104 <=>  154 - 194   (ASP   66  - ASN  106  <=> ASN  154  - GLY  194 )                          
 149: 6c70-A jcjt-A   250 - 290 <=>  197 - 237   (VAL  336  - ASN  376  <=> GLU  197  - GLU  237 )                          
 149: 6c70-A jcjt-A   292 - 300 <=>  238 - 246   (TYR  378  - LEU  386  <=> GLY  238  - LYS  246 )                          
 149: 6c70-A jcjt-A   334 - 337 <=>  299 - 302   (TYR  420  - SER  423  <=> SER  299  - GLY  302 )                          
 150: 6c70-A jdb1-A    74 -  77 <=>  309 - 312   (THR   76  - PHE   79  <=> LEU  309  - PHE  312 )                          
 150: 6c70-A jdb1-A   108 - 132 <=>  403 - 427   (HIS  110  - CYS  134  <=> SER  403  - PHE  427 )                          
 150: 6c70-A jdb1-A   134 - 148 <=>  428 - 442   (ALA  136  - THR  150  <=> ILE  428  - PHE  442 )                          
 150: 6c70-A jdb1-A   170 - 173 <=>  452 - 455   (SER  187  - GLY  190  <=> GLN  452  - LYS  455 )                          
 150: 6c70-A jdb1-A   174 - 183 <=>  457 - 466   (HIS  191  - TYR  200  <=> PHE  457  - ALA  466 )                          
 150: 6c70-A jdb1-A   185 - 214 <=>  467 - 496   (LEU  202  - LYS  231  <=> SER  467  - LYS  496 )                          
 150: 6c70-A jdb1-A   215 - 222 <=>  498 - 505   (ALA  232  - GLU  239  <=> PHE  498  - THR  505 )                          
 150: 6c70-A jdb1-A   223 - 226 <=>  507 - 510   (LEU  240  - THR  243  <=> LEU  507  - ALA  510 )                          
 150: 6c70-A jdb1-A   227 - 230 <=>  513 - 516   (GLY  313  - LYS  316  <=> SER  513  - ILE  516 )                          
 150: 6c70-A jdb1-A   338 - 346 <=>  538 - 546   (GLU  424  - ILE  432  <=> SER  538  - ASN  546 )                          
 150: 6c70-A jdb1-A   347 - 353 <=>  549 - 555   (VAL  433  - LYS  439  <=> ASN  549  - THR  555 )                          
 150: 6c70-A jdb1-A   354 - 357 <=>  559 - 562   (ALA  440  - ILE  443  <=> ASN  559  - ILE  562 )                          
 151: 6c70-A jcuy-A   288 - 319 <=>    2 -  33   (GLY  374  - GLU  405  <=> ALA    2  - PHE   33 )                          
 151: 6c70-A jcuy-A   321 - 324 <=>   34 -  37   (SER  407  - VAL  410  <=> ARG   34  - SER   37 )                          
 151: 6c70-A jcuy-A   356 - 360 <=>   44 -  48   (SER  442  - ALA  446  <=> TYR   44  - THR   48 )                          
 151: 6c70-A jcuy-A   362 - 365 <=>  110 - 113   (PHE  448  - VAL  451  <=> GLY  110  - ASP  113 )                          
 151: 6c70-A jcuy-A   368 - 388 <=>  126 - 146   (ASP  454  - LYS  474  <=> PHE  126  - PHE  146 )                          
 152: 6c70-A jd0u-A   109 - 113 <=>   15 -  19   (PRO  111  - GLU  115  <=> VAL   15  - ASN   19 )                          
 152: 6c70-A jd0u-A   211 - 214 <=>   32 -  35   (GLN  228  - LYS  231  <=> ALA   32  - GLY   35 )                          
 152: 6c70-A jd0u-A   217 - 220 <=>   36 -  39   (MET  234  - LEU  237  <=> PRO   36  - ALA   39 )                          
 152: 6c70-A jd0u-A   275 - 279 <=>  102 - 106   (THR  361  - LEU  365  <=> PHE  102  - MET  106 )                          
 152: 6c70-A jd0u-A   282 - 285 <=>  107 - 110   (GLN  368  - LYS  371  <=> LYS  107  - ILE  110 )                          
 152: 6c70-A jd0u-A   286 - 313 <=>  113 - 140   (VAL  372  - PHE  399  <=> ALA  113  - ILE  140 )                          
 152: 6c70-A jd0u-A   355 - 359 <=>  150 - 154   (MET  441  - GLY  445  <=> SER  150  - GLY  154 )                          
 152: 6c70-A jd0u-A   364 - 376 <=>  156 - 168   (THR  450  - ALA  462  <=> GLN  156  - GLN  168 )                          
 153: 6c70-A jcd5-A    63 -  87 <=>  181 - 205   (ASP   65  - TYR   89  <=> LYS  181  - LEU  205 )                          
 153: 6c70-A jcd5-A    94 - 103 <=>  208 - 217   (ILE   96  - ASN  105  <=> GLU  208  - GLU  217 )                          
 153: 6c70-A jcd5-A   104 - 107 <=>  220 - 223   (ASN  106  - SER  109  <=> LYS  220  - ASP  223 )                          
 153: 6c70-A jcd5-A   108 - 111 <=>  226 - 229   (HIS  110  - PHE  113  <=> PHE  226  - LEU  229 )                          
 153: 6c70-A jcd5-A   117 - 121 <=>  242 - 246   (ARG  119  - LEU  123  <=> ASP  242  - GLY  246 )                          
 153: 6c70-A jcd5-A   214 - 217 <=>  249 - 252   (LYS  231  - MET  234  <=> LEU  249  - LYS  252 )                          
 153: 6c70-A jcd5-A   237 - 259 <=>  255 - 277   (ARG  323  - ASP  345  <=> PHE  255  - ASN  277 )                          
 153: 6c70-A jcd5-A   261 - 279 <=>  278 - 296   (TYR  347  - LEU  365  <=> LEU  278  - LYS  296 )                          
 153: 6c70-A jcd5-A   284 - 287 <=>  301 - 304   (THR  370  - ASN  373  <=> GLN  301  - SER  304 )                          
 153: 6c70-A jcd5-A   368 - 373 <=>  322 - 327   (ASP  454  - VAL  459  <=> ASP  322  - ASP  327 )                          
 153: 6c70-A jcd5-A   375 - 378 <=>  328 - 331   (GLY  461  - VAL  464  <=> LEU  328  - ASN  331 )                          
 153: 6c70-A jcd5-A   384 - 387 <=>  332 - 335   (LEU  470  - LEU  473  <=> PHE  332  - ASN  335 )                          
 154: 6c70-A jd69-A    74 -  97 <=>    1 -  24   (THR   76  - LYS   99  <=> MET    1  - LEU   24 )                          
 154: 6c70-A jd69-A    99 - 102 <=>   25 -  28   (LEU  101  - TRP  104  <=> GLU   25  - SER   28 )                          
 154: 6c70-A jd69-A   209 - 213 <=>   32 -  36   (GLN  226  - LEU  230  <=> ASN   32  - TYR   36 )                          
 154: 6c70-A jd69-A   251 - 254 <=>   39 -  42   (VAL  337  - VAL  340  <=> GLU   39  - ILE   42 )                          
 154: 6c70-A jd69-A   256 - 286 <=>   43 -  73   (ALA  342  - VAL  372  <=> MET   43  - LYS   73 )                          
 154: 6c70-A jd69-A   287 - 290 <=>   76 -  79   (ASN  373  - ASN  376  <=> PHE   76  - ALA   79 )                          
 155: 6c70-A jd0h-A     1 -   6 <=>   31 -  36   (PHE    3  - LEU    8  <=> PHE   31  - TYR   36 )                          
 155: 6c70-A jd0h-A     8 -  21 <=>   37 -  50   (ALA   10  - GLY   23  <=> THR   37  - THR   50 )                          
 155: 6c70-A jd0h-A    43 -  46 <=>   51 -  54   (THR   45  - LEU   48  <=> TRP   51  - LYS   54 )                          
 155: 6c70-A jd0h-A    56 -  61 <=>   63 -  68   (VAL   58  - GLU   63  <=> LEU   63  - ASN   68 )                          
 155: 6c70-A jd0h-A    67 -  79 <=>   70 -  82   (ASP   69  - LEU   81  <=> THR   70  - SER   82 )                          
 155: 6c70-A jd0h-A    82 -  93 <=>   85 -  96   (ILE   84  - LYS   95  <=> ILE   85  - ALA   96 )                          
 155: 6c70-A jd0h-A    94 -  98 <=>   98 - 102   (ILE   96  - THR  100  <=> ASN   98  - TYR  102 )                          
 155: 6c70-A jd0h-A   100 - 103 <=>  103 - 106   (ALA  102  - ASN  105  <=> ILE  103  - PRO  106 )                          
 155: 6c70-A jd0h-A   145 - 148 <=>  199 - 202   (THR  147  - THR  150  <=> ALA  199  - GLY  202 )                          
 155: 6c70-A jd0h-A   179 - 213 <=>  205 - 239   (ILE  196  - LEU  230  <=> LEU  205  - LEU  239 )                          
 155: 6c70-A jd0h-A   270 - 282 <=>  258 - 270   (LEU  356  - GLN  368  <=> LEU  258  - GLN  270 )                          
 155: 6c70-A jd0h-A   294 - 297 <=>  272 - 275   (ALA  380  - ILE  383  <=> MET  272  - THR  275 )                          
 155: 6c70-A jd0h-A   301 - 315 <=>  281 - 295   (LEU  387  - ASN  401  <=> GLU  281  - ASN  295 )                          
 155: 6c70-A jd0h-A   366 - 371 <=>  296 - 301   (SER  452  - ALA  457  <=> LEU  296  - ASN  301 )                          
 156: 6c70-A jcv8-A    64 -  97 <=>   25 -  58   (ASP   66  - LYS   99  <=> LEU   25  - ARG   58 )                          
 156: 6c70-A jcv8-A   102 - 105 <=>  230 - 233   (TRP  104  - PRO  107  <=> PHE  230  - VAL  233 )                          
 156: 6c70-A jcv8-A   106 - 109 <=>  237 - 240   (ASN  108  - PRO  111  <=> LYS  237  - LEU  240 )                          
 156: 6c70-A jcv8-A   243 - 246 <=>  244 - 247   (TRP  329  - ARG  332  <=> TYR  244  - VAL  247 )                          
 156: 6c70-A jcv8-A   249 - 252 <=>  248 - 251   (HIS  335  - ARG  338  <=> GLY  248  - GLU  251 )                          
 156: 6c70-A jcv8-A   253 - 286 <=>  253 - 286   (LEU  339  - VAL  372  <=> ASN  253  - LEU  286 )                          
 156: 6c70-A jcv8-A   288 - 293 <=>  313 - 318   (GLY  374  - ALA  379  <=> SER  313  - GLY  318 )                          
 156: 6c70-A jcv8-A   294 - 298 <=>  320 - 324   (ALA  380  - GLY  384  <=> LEU  320  - GLY  324 )                          
 156: 6c70-A jcv8-A   301 - 305 <=>  372 - 376   (LEU  387  - GLY  391  <=> VAL  372  - ILE  376 )                          
 157: 6c70-A jcnk-A     4 -  21 <=>   41 -  58   (GLN    6  - GLY   23  <=> TYR   41  - LEU   58 )                          
 157: 6c70-A jcnk-A    31 -  62 <=>  113 - 144   (GLY   33  - SER   64  <=> THR  113  - VAL  144 )                          
 157: 6c70-A jcnk-A    63 -  89 <=>  167 - 193   (ASP   65  - PRO   91  <=> ILE  167  - VAL  193 )                          
 157: 6c70-A jcnk-A    95 - 102 <=>  205 - 212   (PHE   97  - TRP  104  <=> SER  205  - LEU  212 )                          
 157: 6c70-A jcnk-A   197 - 200 <=>  220 - 223   (VAL  214  - CYS  217  <=> PHE  220  - LEU  223 )                          
 157: 6c70-A jcnk-A   262 - 282 <=>  227 - 247   (GLY  348  - GLN  368  <=> VAL  227  - ASP  247 )                          
 158: 6c70-A jc4d-A    18 -  21 <=>   14 -  17   (GLN   20  - GLY   23  <=> MET   14  - PHE   17 )                          
 158: 6c70-A jc4d-A    44 -  52 <=>   22 -  30   (LEU   46  - GLY   54  <=> PHE   22  - GLY   30 )                          
 158: 6c70-A jc4d-A    53 -  57 <=>  229 - 233   (MET   55  - ASN   59  <=> ILE  229  - ILE  233 )                          
 158: 6c70-A jc4d-A    59 -  62 <=>  235 - 238   (MET   61  - SER   64  <=> SER  235  - SER  238 )                          
 158: 6c70-A jc4d-A    71 -  88 <=>  240 - 257   (ASN   73  - PHE   90  <=> ASP  240  - LYS  257 )                          
 158: 6c70-A jc4d-A    89 -  92 <=>  259 - 262   (PRO   91  - SER   94  <=> TYR  259  - GLN  262 )                          
 158: 6c70-A jc4d-A   194 - 197 <=>  266 - 269   (SER  211  - VAL  214  <=> ILE  266  - LYS  269 )                          
 158: 6c70-A jc4d-A   261 - 278 <=>  291 - 308   (TYR  347  - LEU  364  <=> ILE  291  - THR  308 )                          
 159: 6c70-A jd8g-A   225 - 228 <=>   10 -  13   (ALA  242  - LEU  314  <=> ASN   10  - LYS   13 )                          
 159: 6c70-A jd8g-A   229 - 255 <=>   16 -  42   (THR  315  - THR  341  <=> SER   16  - SER   42 )                          
 159: 6c70-A jd8g-A   257 - 260 <=>  103 - 106   (VAL  343  - ALA  346  <=> TYR  103  - LYS  106 )                          
 159: 6c70-A jd8g-A   261 - 264 <=>  113 - 116   (TYR  347  - ALA  350  <=> VAL  113  - VAL  116 )                          
 159: 6c70-A jd8g-A   266 - 276 <=>  122 - 132   (LEU  352  - LEU  362  <=> ASP  122  - TYR  132 )                          
 159: 6c70-A jd8g-A   303 - 306 <=>  134 - 137   (THR  389  - GLN  392  <=> TRP  134  - THR  137 )                          
 159: 6c70-A jd8g-A   308 - 311 <=>  138 - 141   (PHE  394  - CYS  397  <=> TYR  138  - ASN  141 )                          
 159: 6c70-A jd8g-A   374 - 380 <=>  148 - 154   (LEU  460  - TYR  466  <=> GLU  148  - HIS  154 )                          
 160: 6c70-A jcfl-A    35 -  63 <=>  121 - 149   (PRO   37  - ASP   65  <=> MET  121  - LEU  149 )                          
 160: 6c70-A jcfl-A    64 -  89 <=>  177 - 202   (ASP   66  - PRO   91  <=> ILE  177  - LEU  202 )                          
 160: 6c70-A jcfl-A    90 - 101 <=>  215 - 226   (VAL   92  - ILE  103  <=> THR  215  - ALA  226 )                          
 160: 6c70-A jcfl-A   249 - 252 <=>  228 - 231   (HIS  335  - ARG  338  <=> PHE  228  - ALA  231 )                          
 160: 6c70-A jcfl-A   254 - 283 <=>  232 - 261   (VAL  340  - ALA  369  <=> TRP  232  - GLY  261 )                          
 161: 6c70-A jcpc-A    62 -  90 <=>  568 - 596   (SER   64  - VAL   92  <=> LEU  568  - LYS  596 )                          
 161: 6c70-A jcpc-A   160 - 165 <=>  603 - 608   (ILE  177  - PRO  182  <=> ARG  603  - TRP  608 )                          
 161: 6c70-A jcpc-A   184 - 187 <=>  621 - 624   (TYR  201  - ILE  204  <=> GLU  621  - TYR  624 )                          
 161: 6c70-A jcpc-A   194 - 197 <=>  638 - 641   (SER  211  - VAL  214  <=> ALA  638  - ASP  641 )                          
 161: 6c70-A jcpc-A   268 - 280 <=>  647 - 659   (HIS  354  - ALA  366  <=> ILE  647  - ARG  659 )                          
 162: 6c70-A jcvq-A     8 -  22 <=>    9 -  23   (ALA   10  - HIS   24  <=> GLN    9  - LEU   23 )                          
 162: 6c70-A jcvq-A    25 -  63 <=>   93 - 131   (PHE   27  - ASP   65  <=> CYS   93  - ARG  131 )                          
 162: 6c70-A jcvq-A    64 -  86 <=>  153 - 175   (ASP   66  - ILE   88  <=> ILE  153  - GLU  175 )                          
 162: 6c70-A jcvq-A   117 - 130 <=>  198 - 211   (ARG  119  - LEU  132  <=> THR  198  - GLY  211 )                          
 162: 6c70-A jcvq-A   195 - 198 <=>  212 - 215   (LEU  212  - LEU  215  <=> TYR  212  - ILE  215 )                          
 162: 6c70-A jcvq-A   265 - 281 <=>  217 - 233   (LEU  351  - TYR  367  <=> LEU  217  - ALA  233 )                          
 163: 6c70-A jcps-A     5 -  21 <=>   14 -  30   (GLY    7  - GLY   23  <=> LYS   14  - CYS   30 )                          
 163: 6c70-A jcps-A    43 -  48 <=>   34 -  39   (THR   45  - LEU   50  <=> ARG   34  - ASP   39 )                          
 163: 6c70-A jcps-A    54 -  57 <=>   52 -  55   (MET   56  - ASN   59  <=> VAL   52  - HIS   55 )                          
 163: 6c70-A jcps-A   174 - 177 <=>   58 -  61   (HIS  191  - ALA  194  <=> VAL   58  - VAL   61 )                          
 163: 6c70-A jcps-A   179 - 213 <=>   62 -  96   (ILE  196  - LEU  230  <=> GLN   62  - LEU   96 )                          
 163: 6c70-A jcps-A   243 - 269 <=>   97 - 123   (TRP  329  - MET  355  <=> TYR   97  - TYR  123 )                          
 163: 6c70-A jcps-A   270 - 287 <=>  125 - 142   (LEU  356  - ASN  373  <=> VAL  125  - ASP  142 )                          
 163: 6c70-A jcps-A   305 - 308 <=>  159 - 162   (GLY  391  - PHE  394  <=> VAL  159  - ALA  162 )                          
 163: 6c70-A jcps-A   349 - 353 <=>  177 - 181   (GLN  435  - LYS  439  <=> ALA  177  - LEU  181 )                          
 163: 6c70-A jcps-A   373 - 376 <=>  212 - 215   (VAL  459  - ALA  462  <=> SER  212  - LEU  215 )                          
 164: 6c70-A jcy3-A    63 -  67 <=>    2 -   6   (ASP   65  - ASP   69  <=> ILE    2  - LYS    6 )                          
 164: 6c70-A jcy3-A    69 -  94 <=>    7 -  32   (THR   71  - ILE   96  <=> SER    7  - VAL   32 )                          
 164: 6c70-A jcy3-A   100 - 103 <=>   95 -  98   (ALA  102  - ASN  105  <=> ALA   95  - ASP   98 )                          
 164: 6c70-A jcy3-A   257 - 286 <=>  103 - 132   (VAL  343  - VAL  372  <=> ASP  103  - PHE  132 )                          
 164: 6c70-A jcy3-A   287 - 290 <=>  135 - 138   (ASN  373  - ASN  376  <=> ILE  135  - ALA  138 )                          
 165: 6c70-A jcpf-A    64 -  85 <=>    1 -  22   (ASP   66  - MET   87  <=> MET    1  - ILE   22 )                          
 165: 6c70-A jcpf-A    86 -  92 <=>   24 -  30   (ILE   88  - SER   94  <=> LEU   24  - ASN   30 )                          
 165: 6c70-A jcpf-A    96 -  99 <=>   41 -  44   (TYR   98  - LEU  101  <=> PRO   41  - LEU   44 )                          
 165: 6c70-A jcpf-A   190 - 193 <=>   54 -  57   (ALA  207  - ASN  210  <=> PHE   54  - VAL   57 )                          
 165: 6c70-A jcpf-A   194 - 208 <=>   78 -  92   (SER  211  - GLU  225  <=> MET   78  - ASN   92 )                          
 165: 6c70-A jcpf-A   245 - 250 <=>   96 - 101   (GLU  331  - VAL  336  <=> ARG   96  - GLY  101 )                          
 165: 6c70-A jcpf-A   255 - 259 <=>  110 - 114   (THR  341  - ASP  345  <=> HIS  110  - TRP  114 )                          
 165: 6c70-A jcpf-A   261 - 279 <=>  115 - 133   (TYR  347  - LEU  365  <=> ALA  115  - ALA  133 )                          
 165: 6c70-A jcpf-A   282 - 285 <=>  134 - 137   (GLN  368  - LYS  371  <=> PRO  134  - ASN  137 )                          
 165: 6c70-A jcpf-A   292 - 295 <=>  140 - 143   (TYR  378  - THR  381  <=> GLU  140  - LEU  143 )                          
 165: 6c70-A jcpf-A   330 - 333 <=>  329 - 332   (SER  416  - TRP  419  <=> ASN  329  - PHE  332 )                          
 165: 6c70-A jcpf-A   342 - 345 <=>  416 - 419   (THR  428  - GLN  431  <=> ARG  416  - SER  419 )                          
 166: 6c70-A jcn8-A    62 -  91 <=>   19 -  48   (SER   64  - ARG   93  <=> ILE   19  - ASP   48 )                          
 166: 6c70-A jcn8-A   257 - 281 <=>   50 -  74   (VAL  343  - TYR  367  <=> ASP   50  - LEU   74 )                          
 166: 6c70-A jcn8-A   283 - 286 <=>   75 -  78   (ALA  369  - VAL  372  <=> ASP   75  - LYS   78 )                          
 166: 6c70-A jcn8-A   323 - 330 <=>  158 - 165   (SER  409  - SER  416  <=> ILE  158  - GLU  165 )                          
 167: 6c70-A jcpn-A    56 -  64 <=>   17 -  25   (VAL   58  - ASP   66  <=> THR   17  - LEU   25 )                          
 167: 6c70-A jcpn-A    67 -  70 <=>   26 -  29   (ASP   69  - ALA   72  <=> GLY   26  - SER   29 )                          
 167: 6c70-A jcpn-A    74 - 100 <=>   30 -  56   (THR   76  - ALA  102  <=> ILE   30  - LEU   56 )                          
 167: 6c70-A jcpn-A   191 - 203 <=>   67 -  79   (VAL  208  - LEU  220  <=> ASP   67  - LYS   79 )                          
 167: 6c70-A jcpn-A   257 - 262 <=>   81 -  86   (VAL  343  - GLY  348  <=> ALA   81  - GLU   86 )                          
 167: 6c70-A jcpn-A   263 - 272 <=>   88 -  97   (VAL  349  - THR  358  <=> PHE   88  - ILE   97 )                          
 167: 6c70-A jcpn-A   274 - 277 <=>   98 - 101   (ILE  360  - THR  363  <=> LEU   98  - MET  101 )                          
 167: 6c70-A jcpn-A   372 - 375 <=>  122 - 125   (SER  458  - GLY  461  <=> GLY  122  - GLU  125 )                          
 167: 6c70-A jcpn-A   382 - 385 <=>  171 - 174   (MET  468  - VAL  471  <=> LYS  171  - PHE  174 )                          
 168: 6c70-A jcsx-A    63 - 100 <=>    3 -  40   (ASP   65  - ALA  102  <=> ASP    3  - HIS   40 )                          
 168: 6c70-A jcsx-A   128 - 148 <=>   52 -  72   (ARG  130  - THR  150  <=> ALA   52  - SER   72 )                          
 168: 6c70-A jcsx-A   159 - 162 <=>  123 - 126   (MET  176  - THR  179  <=> PRO  123  - THR  126 )                          
 168: 6c70-A jcsx-A   163 - 166 <=>  130 - 133   (PHE  180  - PHE  183  <=> ASP  130  - ASN  133 )                          
 168: 6c70-A jcsx-A   243 - 259 <=>  169 - 185   (TRP  329  - ASP  345  <=> GLY  169  - ASN  185 )                          
 168: 6c70-A jcsx-A   261 - 283 <=>  186 - 208   (TYR  347  - ALA  369  <=> VAL  186  - LYS  208 )                          
 169: 6c70-A jch1-A    49 -  53 <=>  119 - 123   (LEU   51  - MET   55  <=> GLN  119  - GLU  123 )                          
 169: 6c70-A jch1-A    66 -  91 <=>  144 - 169   (ASP   68  - ARG   93  <=> LYS  144  - GLN  169 )                          
 169: 6c70-A jch1-A    93 -  97 <=>  174 - 178   (LYS   95  - LYS   99  <=> ALA  174  - ASN  178 )                          
 169: 6c70-A jch1-A    99 - 102 <=>  179 - 182   (LEU  101  - TRP  104  <=> LEU  179  - VAL  182 )                          
 169: 6c70-A jch1-A   250 - 255 <=>  185 - 190   (VAL  336  - THR  341  <=> GLU  185  - SER  190 )                          
 169: 6c70-A jch1-A   257 - 269 <=>  194 - 206   (VAL  343  - MET  355  <=> GLU  194  - THR  206 )                          
 169: 6c70-A jch1-A   270 - 283 <=>  208 - 221   (LEU  356  - ALA  369  <=> GLN  208  - PHE  221 )                          
 169: 6c70-A jch1-A   304 - 311 <=>  230 - 237   (LEU  390  - CYS  397  <=> PHE  230  - ASN  237 )                          
 169: 6c70-A jch1-A   368 - 372 <=>  238 - 242   (ASP  454  - SER  458  <=> GLN  238  - GLN  242 )                          
 169: 6c70-A jch1-A   375 - 386 <=>  244 - 255   (GLY  461  - GLN  472  <=> TRP  244  - SER  255 )                          
 170: 6c70-A jczr-A    43 -  49 <=>    1 -   7   (THR   45  - LEU   51  <=> MET    1  - ARG    7 )                          
 170: 6c70-A jczr-A    64 -  88 <=>   24 -  48   (ASP   66  - PHE   90  <=> ASN   24  - VAL   48 )                          
 170: 6c70-A jczr-A    89 -  92 <=>   50 -  53   (PRO   91  - SER   94  <=> TYR   50  - PHE   53 )                          
 170: 6c70-A jczr-A   260 - 263 <=>   55 -  58   (ALA  346  - VAL  349  <=> THR   55  - ILE   58 )                          
 170: 6c70-A jczr-A   264 - 284 <=>   60 -  80   (ALA  350  - THR  370  <=> THR   60  - THR   80 )                          
 170: 6c70-A jczr-A   355 - 358 <=>  129 - 132   (MET  441  - SER  444  <=> PHE  129  - THR  132 )                          
 170: 6c70-A jczr-A   373 - 376 <=>  147 - 150   (VAL  459  - ALA  462  <=> LEU  147  - PHE  150 )                          
 170: 6c70-A jczr-A   378 - 388 <=>  151 - 161   (VAL  464  - LYS  474  <=> PHE  151  - ALA  161 )                          
 171: 6c70-A jd2f-A    59 -  62 <=>   15 -  18   (MET   61  - SER   64  <=> VAL   15  - GLU   18 )                          
 171: 6c70-A jd2f-A    64 -  92 <=>   19 -  47   (ASP   66  - SER   94  <=> SER   19  - ILE   47 )                          
 171: 6c70-A jd2f-A   147 - 151 <=>   69 -  73   (ILE  149  - GLU  153  <=> ASN   69  - GLY   73 )                          
 171: 6c70-A jd2f-A   258 - 261 <=>   95 -  98   (GLY  344  - TYR  347  <=> ASN   95  - ASN   98 )                          
 171: 6c70-A jd2f-A   263 - 286 <=>   99 - 122   (VAL  349  - VAL  372  <=> ASN   99  - ASN  122 )                          
 171: 6c70-A jd2f-A   287 - 290 <=>  124 - 127   (ASN  373  - ASN  376  <=> GLU  124  - ALA  127 )                          
 172: 6c70-A jc9l-A    60 -  66 <=>    9 -  15   (MET   62  - ASP   68  <=> GLN    9  - GLU   15 )                          
 172: 6c70-A jc9l-A   103 - 107 <=>   54 -  58   (ASN  105  - SER  109  <=> PRO   54  - MET   58 )                          
 172: 6c70-A jc9l-A   130 - 139 <=>   75 -  84   (LEU  132  - PHE  141  <=> ALA   75  - PHE   84 )                          
 172: 6c70-A jc9l-A   144 - 151 <=>   97 - 104   (TRP  146  - GLU  153  <=> VAL   97  - LYS  104 )                          
 172: 6c70-A jc9l-A   287 - 290 <=>  119 - 122   (ASN  373  - ASN  376  <=> HIS  119  - LEU  122 )                          
 172: 6c70-A jc9l-A   293 - 326 <=>  126 - 159   (ALA  379  - GLU  412  <=> TYR  126  - GLY  159 )                          
 172: 6c70-A jc9l-A   356 - 359 <=>  178 - 181   (SER  442  - GLY  445  <=> LEU  178  - VAL  181 )                          
 172: 6c70-A jc9l-A   363 - 366 <=>  182 - 185   (PHE  449  - SER  452  <=> ARG  182  - HIS  185 )                          
 172: 6c70-A jc9l-A   368 - 388 <=>  186 - 206   (ASP  454  - LYS  474  <=> ARG  186  - ASN  206 )                          
 173: 6c70-A jcz2-A     5 -  11 <=>  348 - 354   (GLY    7  - LEU   13  <=> ASP  348  - LYS  354 )                          
 173: 6c70-A jcz2-A    31 -  34 <=>  588 - 591   (GLY   33  - PHE   36  <=> PRO  588  - LEU  591 )                          
 173: 6c70-A jcz2-A    51 -  54 <=>  612 - 615   (TYR   53  - MET   56  <=> TYR  612  - TYR  615 )                          
 173: 6c70-A jcz2-A    71 -  74 <=>  618 - 621   (ASN   73  - THR   76  <=> ASN  618  - ASP  621 )                          
 173: 6c70-A jcz2-A    76 -  91 <=>  622 - 637   (LEU   78  - ARG   93  <=> ILE  622  - ASN  637 )                          
 173: 6c70-A jcz2-A   260 - 285 <=>  639 - 664   (ALA  346  - LYS  371  <=> SER  639  - GLY  664 )                          
 173: 6c70-A jcz2-A   287 - 292 <=>  697 - 702   (ASN  373  - TYR  378  <=> SER  697  - LEU  702 )                          
 173: 6c70-A jcz2-A   305 - 308 <=>  735 - 738   (GLY  391  - PHE  394  <=> ASP  735  - SER  738 )                          
 173: 6c70-A jcz2-A   324 - 331 <=>  752 - 759   (VAL  410  - CYS  417  <=> LEU  752  - LEU  759 )                          
 173: 6c70-A jcz2-A   332 - 339 <=>  761 - 768   (HIS  418  - GLU  425  <=> LEU  761  - GLU  768 )                          
 174: 6c70-A jc5z-A    33 -  36 <=>   30 -  33   (LYS   35  - HIS   38  <=> VAL   30  - GLU   33 )                          
 174: 6c70-A jc5z-A    42 -  52 <=>   46 -  56   (VAL   44  - GLY   54  <=> LEU   46  - ILE   56 )                          
 174: 6c70-A jc5z-A    61 -  97 <=>  198 - 234   (GLU   63  - LYS   99  <=> ALA  198  - GLY  234 )                          
 174: 6c70-A jc5z-A   127 - 146 <=>  245 - 264   (ARG  129  - GLY  148  <=> LEU  245  - LYS  264 )                          
 174: 6c70-A jc5z-A   153 - 157 <=>  326 - 330   (SER  155  - ARG  174  <=> TYR  326  - ASP  330 )                          
 174: 6c70-A jc5z-A   158 - 162 <=>  334 - 338   (LEU  175  - THR  179  <=> SER  334  - ALA  338 )                          
 174: 6c70-A jc5z-A   258 - 290 <=>  357 - 389   (GLY  344  - ASN  376  <=> ARG  357  - LYS  389 )                          
 175: 6c70-A jd4p-A    72 -  88 <=>    2 -  18   (THR   74  - PHE   90  <=> SER    2  - ASN   18 )                          
 175: 6c70-A jd4p-A    91 -  94 <=>   19 -  22   (ARG   93  - ILE   96  <=> ASN   19  - LEU   22 )                          
 175: 6c70-A jd4p-A   257 - 286 <=>   23 -  52   (VAL  343  - VAL  372  <=> ALA   23  - VAL   52 )                          
 175: 6c70-A jd4p-A   287 - 290 <=>   54 -  57   (ASN  373  - ASN  376  <=> GLN   54  - GLU   57 )                          
 176: 6c70-A jccj-A     8 -  11 <=>   12 -  15   (ALA   10  - LEU   13  <=> PHE   12  - ILE   15 )                          
 176: 6c70-A jccj-A    92 - 102 <=>   82 -  92   (SER   94  - TRP  104  <=> LYS   82  - TRP   92 )                          
 176: 6c70-A jccj-A   103 - 106 <=>   94 -  97   (ASN  105  - ASN  108  <=> ILE   94  - HIS   97 )                          
 176: 6c70-A jccj-A   135 - 143 <=>  125 - 133   (GLY  137  - SER  145  <=> PHE  125  - PHE  133 )                          
 176: 6c70-A jccj-A   144 - 147 <=>  135 - 138   (TRP  146  - ILE  149  <=> ARG  135  - GLY  138 )                          
 176: 6c70-A jccj-A   269 - 287 <=>  169 - 187   (MET  355  - ASN  373  <=> ARG  169  - LEU  187 )                          
 176: 6c70-A jccj-A   288 - 304 <=>  191 - 207   (GLY  374  - LEU  390  <=> TYR  191  - ILE  207 )                          
 176: 6c70-A jccj-A   307 - 321 <=>  208 - 222   (VAL  393  - SER  407  <=> PRO  208  - ASP  222 )                          
 176: 6c70-A jccj-A   354 - 357 <=>  223 - 226   (ALA  440  - ILE  443  <=> HIS  223  - MET  226 )                          
 176: 6c70-A jccj-A   366 - 388 <=>  230 - 252   (SER  452  - LYS  474  <=> ARG  230  - SER  252 )                          
 177: 6c70-A jc8g-A    52 -  56 <=>   40 -  44   (GLY   54  - VAL   58  <=> VAL   40  - ALA   44 )                          
 177: 6c70-A jc8g-A    58 -  64 <=>   78 -  84   (LEU   60  - ASP   66  <=> SER   78  - SER   84 )                          
 177: 6c70-A jc8g-A    70 -  73 <=>  226 - 229   (ALA   72  - ILE   75  <=> CYS  226  - ILE  229 )                          
 177: 6c70-A jc8g-A    76 -  89 <=>  230 - 243   (LEU   78  - PRO   91  <=> GLY  230  - HIS  243 )                          
 177: 6c70-A jc8g-A   189 - 198 <=>  246 - 255   (MET  206  - LEU  215  <=> LEU  246  - ASN  255 )                          
 177: 6c70-A jc8g-A   256 - 259 <=>  263 - 266   (ALA  342  - ASP  345  <=> PRO  263  - LEU  266 )                          
 177: 6c70-A jc8g-A   260 - 283 <=>  282 - 305   (ALA  346  - ALA  369  <=> SER  282  - LEU  305 )                          
 177: 6c70-A jc8g-A   296 - 299 <=>  319 - 322   (VAL  382  - TYR  385  <=> VAL  319  - GLY  322 )                          
 177: 6c70-A jc8g-A   302 - 308 <=>  323 - 329   (TYR  388  - PHE  394  <=> GLY  323  - GLY  329 )                          
 177: 6c70-A jc8g-A   370 - 377 <=>  330 - 337   (PHE  456  - VAL  463  <=> ILE  330  - THR  337 )                          
 177: 6c70-A jc8g-A   380 - 383 <=>  338 - 341   (TYR  466  - VAL  469  <=> PHE  338  - ARG  341 )                          
 178: 6c70-A jcw9-A    37 -  41 <=>   19 -  23   (ARG   39  - ILE   43  <=> TYR   19  - HIS   23 )                          
 178: 6c70-A jcw9-A    44 -  50 <=>   24 -  30   (LEU   46  - GLN   52  <=> ASN   24  - MET   30 )                          
 178: 6c70-A jcw9-A   164 - 171 <=>   35 -  42   (TYR  181  - GLY  188  <=> ILE   35  - ASP   42 )                          
 178: 6c70-A jcw9-A   173 - 177 <=>   44 -  48   (GLY  190  - ALA  194  <=> ALA   44  - ILE   48 )                          
 178: 6c70-A jcw9-A   291 - 309 <=>   54 -  72   (VAL  377  - LEU  395  <=> ILE   54  - VAL   72 )                          
 178: 6c70-A jcw9-A   310 - 324 <=>   74 -  88   (PHE  396  - VAL  410  <=> GLY   74  - ALA   88 )                          
 178: 6c70-A jcw9-A   326 - 329 <=>   89 -  92   (GLU  412  - TYR  415  <=> ASN   89  - TYR   92 )                          
 178: 6c70-A jcw9-A   332 - 335 <=>  200 - 203   (HIS  418  - ASP  421  <=> ALA  200  - ASN  203 )                          
 178: 6c70-A jcw9-A   347 - 350 <=>  206 - 209   (VAL  433  - GLN  436  <=> LYS  206  - VAL  209 )                          
 178: 6c70-A jcw9-A   352 - 359 <=>  210 - 217   (GLN  438  - GLY  445  <=> ILE  210  - ASP  217 )                          
 178: 6c70-A jcw9-A   367 - 384 <=>  220 - 237   (LEU  453  - LEU  470  <=> GLN  220  - PHE  237 )                          
 178: 6c70-A jcw9-A   385 - 388 <=>  253 - 256   (VAL  471  - LYS  474  <=> PHE  253  - LYS  256 )                          
 179: 6c70-A jccr-A     8 -  12 <=>   52 -  56   (ALA   10  - PRO   14  <=> CYS   52  - PHE   56 )                          
 179: 6c70-A jccr-A    13 -  17 <=>   73 -  77   (ASN   15  - MET   19  <=> ILE   73  - SER   77 )                          
 179: 6c70-A jccr-A    20 -  23 <=>  121 - 124   (VAL   22  - PHE   25  <=> PHE  121  - MET  124 )                          
 179: 6c70-A jccr-A    36 -  57 <=>  127 - 148   (HIS   38  - ASN   59  <=> ASN  127  - PHE  148 )                          
 179: 6c70-A jccr-A    59 -  63 <=>  149 - 153   (MET   61  - ASP   65  <=> TRP  149  - ASP  153 )                          
 179: 6c70-A jccr-A    71 -  79 <=>  235 - 243   (ASN   73  - LEU   81  <=> PRO  235  - HIS  243 )                          
 179: 6c70-A jccr-A    80 -  91 <=>  245 - 256   (HIS   82  - ARG   93  <=> ALA  245  - ILE  256 )                          
 179: 6c70-A jccr-A    92 -  98 <=>  309 - 315   (SER   94  - THR  100  <=> PHE  309  - GLY  315 )                          
 179: 6c70-A jccr-A   258 - 282 <=>  318 - 342   (GLY  344  - GLN  368  <=> GLY  318  - MET  342 )                          
 179: 6c70-A jccr-A   292 - 298 <=>  439 - 445   (TYR  378  - GLY  384  <=> SER  439  - ALA  445 )                          
 179: 6c70-A jccr-A   300 - 316 <=>  446 - 462   (LEU  386  - ARG  402  <=> MET  446  - SER  462 )                          
 179: 6c70-A jccr-A   351 - 354 <=>  479 - 482   (CYS  437  - ALA  440  <=> GLN  479  - MET  482 )                          
 180: 6c70-A jcr2-A    43 -  46 <=>   17 -  20   (THR   45  - LEU   48  <=> ASN   17  - LEU   20 )                          
 180: 6c70-A jcr2-A    49 -  67 <=>   37 -  55   (LEU   51  - ASP   69  <=> VAL   37  - LEU   55 )                          
 180: 6c70-A jcr2-A    69 -  87 <=>   57 -  75   (THR   71  - TYR   89  <=> ILE   57  - TRP   75 )                          
 180: 6c70-A jcr2-A    88 -  91 <=>   78 -  81   (PHE   90  - ARG   93  <=> TYR   78  - LYS   81 )                          
 180: 6c70-A jcr2-A   261 - 280 <=>   83 - 102   (TYR  347  - ALA  366  <=> ASN   83  - TYR  102 )                          
 181: 6c70-A jczw-A    14 -  21 <=>   31 -  38   (ILE   16  - GLY   23  <=> GLY   31  - LYS   38 )                          
 181: 6c70-A jczw-A    41 -  47 <=>   41 -  47   (ILE   43  - LEU   49  <=> TYR   41  - HIS   47 )                          
 181: 6c70-A jczw-A    62 -  65 <=>   74 -  77   (SER   64  - VAL   67  <=> ASP   74  - GLU   77 )                          
 181: 6c70-A jczw-A    67 -  73 <=>   78 -  84   (ASP   69  - ILE   75  <=> ALA   78  - HIS   84 )                          
 181: 6c70-A jczw-A    74 -  91 <=>   86 - 103   (THR   76  - ARG   93  <=> SER   86  - GLY  103 )                          
 181: 6c70-A jczw-A   262 - 287 <=>  106 - 131   (GLY  348  - ASN  373  <=> PHE  106  - GLU  131 )                          
 181: 6c70-A jczw-A   385 - 388 <=>  155 - 158   (VAL  471  - LYS  474  <=> LYS  155  - LEU  158 )                          
 182: 6c70-A jcub-A     1 -   4 <=>    7 -  10   (PHE    3  - GLN    6  <=> LYS    7  - SER   10 )                          
 182: 6c70-A jcub-A     9 -  15 <=>   84 -  90   (ASP   11  - ARG   17  <=> LEU   84  - GLY   90 )                          
 182: 6c70-A jcub-A    65 -  87 <=>  113 - 135   (VAL   67  - TYR   89  <=> ASP  113  - ASN  135 )                          
 182: 6c70-A jcub-A    91 -  94 <=>  136 - 139   (ARG   93  - ILE   96  <=> GLN  136  - ASP  139 )                          
 182: 6c70-A jcub-A   259 - 262 <=>  141 - 144   (ASP  345  - GLY  348  <=> ASP  141  - ALA  144 )                          
 182: 6c70-A jcub-A   263 - 286 <=>  146 - 169   (VAL  349  - VAL  372  <=> MET  146  - GLN  169 )                          
 182: 6c70-A jcub-A   287 - 290 <=>  172 - 175   (ASN  373  - ASN  376  <=> ALA  172  - ASN  175 )                          
 183: 6c70-A jd9w-A    10 -  13 <=>  100 - 103   (LEU   12  - ASN   15  <=> PRO  100  - ASP  103 )                          
 183: 6c70-A jd9w-A    65 -  91 <=>  249 - 275   (VAL   67  - ARG   93  <=> GLY  249  - ASN  275 )                          
 183: 6c70-A jd9w-A   261 - 283 <=>  277 - 299   (TYR  347  - ALA  369  <=> LEU  277  - MET  299 )                          
 183: 6c70-A jd9w-A   300 - 303 <=>  303 - 306   (LEU  386  - THR  389  <=> VAL  303  - TYR  306 )                          
 183: 6c70-A jd9w-A   312 - 315 <=>  354 - 357   (ILE  398  - ASN  401  <=> ASP  354  - ARG  357 )                          
 183: 6c70-A jd9w-A   329 - 336 <=>  477 - 484   (TYR  415  - GLY  422  <=> HIS  477  - GLU  484 )                          
 183: 6c70-A jd9w-A   337 - 340 <=>  487 - 490   (SER  423  - ALA  426  <=> GLU  487  - ARG  490 )                          
 184: 6c70-A jci8-A    25 -  28 <=>   74 -  77   (PHE   27  - TYR   30  <=> ILE   74  - ASP   77 )                          
 184: 6c70-A jci8-A    32 -  35 <=>   83 -  86   (LYS   34  - PRO   37  <=> ASN   83  - ASN   86 )                          
 184: 6c70-A jci8-A    45 -  48 <=>  133 - 136   (LEU   47  - LEU   50  <=> SER  133  - LYS  136 )                          
 184: 6c70-A jci8-A    53 -  62 <=>  149 - 158   (MET   55  - SER   64  <=> CYS  149  - SER  158 )                          
 184: 6c70-A jci8-A    63 -  89 <=>  165 - 191   (ASP   65  - PRO   91  <=> ILE  165  - ASP  191 )                          
 184: 6c70-A jci8-A    91 -  98 <=>  192 - 199   (ARG   93  - THR  100  <=> MET  192  - GLY  199 )                          
 184: 6c70-A jci8-A   259 - 283 <=>  207 - 231   (ASP  345  - ALA  369  <=> PHE  207  - VAL  231 )                          
 184: 6c70-A jci8-A   284 - 287 <=>  233 - 236   (THR  370  - ASN  373  <=> GLU  233  - GLY  236 )                          
 184: 6c70-A jci8-A   289 - 313 <=>  240 - 264   (VAL  375  - PHE  399  <=> GLY  240  - ASN  264 )                          
 185: 6c70-A jcqy-A    48 -  52 <=>  355 - 359   (LEU   50  - GLY   54  <=> GLU  355  - ILE  359 )                          
 185: 6c70-A jcqy-A   168 - 173 <=>  381 - 386   (ALA  185  - GLY  190  <=> ILE  381  - LEU  386 )                          
 185: 6c70-A jcqy-A   174 - 193 <=>  388 - 407   (HIS  191  - ASN  210  <=> ASP  388  - SER  407 )                          
 185: 6c70-A jcqy-A   195 - 221 <=>  408 - 434   (LEU  212  - MET  238  <=> GLU  408  - ASP  434 )                          
 185: 6c70-A jcqy-A   237 - 258 <=>  435 - 456   (ARG  323  - GLY  344  <=> GLU  435  - ASN  456 )                          
 185: 6c70-A jcqy-A   260 - 275 <=>  457 - 472   (ALA  346  - THR  361  <=> ALA  457  - ILE  472 )                          
 185: 6c70-A jcqy-A   278 - 281 <=>  512 - 515   (LEU  364  - TYR  367  <=> GLU  512  - ILE  515 )                          
 185: 6c70-A jcqy-A   368 - 371 <=>  522 - 525   (ASP  454  - ALA  457  <=> LYS  522  - GLU  525 )                          
 186: 6c70-A jc69-A    46 -  65 <=>  185 - 204   (LEU   48  - VAL   67  <=> ASN  185  - ILE  204 )                          
 186: 6c70-A jc69-A    67 -  84 <=>  205 - 222   (ASP   69  - LYS   86  <=> PHE  205  - THR  222 )                          
 186: 6c70-A jc69-A    86 -  89 <=>  223 - 226   (ILE   88  - PRO   91  <=> GLN  223  - SER  226 )                          
 186: 6c70-A jc69-A   261 - 280 <=>  229 - 248   (TYR  347  - ALA  366  <=> ASP  229  - THR  248 )                          
 186: 6c70-A jc69-A   296 - 308 <=>  249 - 261   (VAL  382  - PHE  394  <=> SER  249  - LEU  261 )                          
 186: 6c70-A jc69-A   363 - 366 <=>  268 - 271   (PHE  449  - SER  452  <=> ALA  268  - ALA  271 )                          
 186: 6c70-A jc69-A   367 - 376 <=>  273 - 282   (LEU  453  - ALA  462  <=> VAL  273  - ASN  282 )                          
 187: 6c70-A jcge-A    63 -  89 <=>    3 -  29   (ASP   65  - PRO   91  <=> LYS    3  - TYR   29 )                          
 187: 6c70-A jcge-A   261 - 277 <=>   31 -  47   (TYR  347  - THR  363  <=> GLU   31  - VAL   47 )                          
 187: 6c70-A jcge-A   311 - 315 <=>   55 -  59   (CYS  397  - ASN  401  <=> ALA   55  - GLY   59 )                          
 187: 6c70-A jcge-A   355 - 358 <=>   61 -  64   (MET  441  - SER  444  <=> SER   61  - ASN   64 )                          
 188: 6c70-A jd3d-A    65 -  68 <=>   18 -  21   (VAL   67  - LEU   70  <=> GLU   18  - ARG   21 )                          
 188: 6c70-A jd3d-A    70 -  73 <=>   24 -  27   (ALA   72  - ILE   75  <=> GLY   24  - PRO   27 )                          
 188: 6c70-A jd3d-A    91 -  95 <=>   35 -  39   (ARG   93  - PHE   97  <=> ILE   35  - ILE   39 )                          
 188: 6c70-A jd3d-A   152 - 158 <=>  119 - 125   (ASP  154  - LEU  175  <=> ILE  119  - LYS  125 )                          
 188: 6c70-A jd3d-A   174 - 184 <=>  127 - 137   (HIS  191  - TYR  201  <=> ASN  127  - SER  137 )                          
 188: 6c70-A jd3d-A   185 - 215 <=>  139 - 169   (LEU  202  - ALA  232  <=> LYS  139  - LEU  169 )                          
 188: 6c70-A jd3d-A   216 - 220 <=>  171 - 175   (ILE  233  - LEU  237  <=> ARG  171  - TYR  175 )                          
 188: 6c70-A jd3d-A   238 - 242 <=>  176 - 180   (SER  324  - TYR  328  <=> THR  176  - GLN  180 )                          
 188: 6c70-A jd3d-A   245 - 281 <=>  183 - 219   (GLU  331  - TYR  367  <=> TRP  183  - ARG  219 )                          
 188: 6c70-A jd3d-A   384 - 388 <=>  220 - 224   (LEU  470  - LYS  474  <=> MET  220  - GLU  224 )                          
 189: 6c70-A jcds-A    63 -  66 <=>    3 -   6   (ASP   65  - ASP   68  <=> GLU    3  - ASP    6 )                          
 189: 6c70-A jcds-A    68 -  88 <=>    7 -  27   (LEU   70  - PHE   90  <=> GLU    7  - ASN   27 )                          
 189: 6c70-A jcds-A   260 - 264 <=>   33 -  37   (ALA  346  - ALA  350  <=> ASN   33  - ILE   37 )                          
 189: 6c70-A jcds-A   265 - 284 <=>   39 -  58   (LEU  351  - THR  370  <=> ASN   39  - LYS   58 )                          
 189: 6c70-A jcds-A   380 - 383 <=>   59 -  62   (TYR  466  - VAL  469  <=> THR   59  - GLY   62 )                          
 190: 6c70-A jc92-A     6 -  21 <=>   59 -  74   (LEU    8  - GLY   23  <=> HIS   59  - CYS   74 )                          
 190: 6c70-A jc92-A    30 -  64 <=>  128 - 162   (GLU   32  - ASP   66  <=> ASP  128  - LEU  162 )                          
 190: 6c70-A jc92-A    66 -  89 <=>  183 - 206   (ASP   68  - PRO   91  <=> LEU  183  - GLU  206 )                          
 190: 6c70-A jc92-A   202 - 208 <=>  225 - 231   (TRP  219  - GLU  225  <=> LEU  225  - GLN  231 )                          
 190: 6c70-A jc92-A   250 - 260 <=>  232 - 242   (VAL  336  - ALA  346  <=> SER  232  - VAL  242 )                          
 190: 6c70-A jc92-A   261 - 276 <=>  244 - 259   (TYR  347  - LEU  362  <=> PHE  244  - GLU  259 )                          
 191: 6c70-A jcyw-A     4 -  16 <=>  442 - 454   (GLN    6  - VAL   18  <=> THR  442  - GLN  454 )                          
 191: 6c70-A jcyw-A    63 -  83 <=>  486 - 506   (ASP   65  - VAL   85  <=> PHE  486  - SER  506 )                          
 191: 6c70-A jcyw-A    85 -  88 <=>  507 - 510   (MET   87  - PHE   90  <=> GLN  507  - LYS  510 )                          
 191: 6c70-A jcyw-A    91 -  94 <=>  511 - 514   (ARG   93  - ILE   96  <=> VAL  511  - LYS  514 )                          
 191: 6c70-A jcyw-A   254 - 257 <=>  517 - 520   (VAL  340  - VAL  343  <=> ASP  517  - ASN  520 )                          
 191: 6c70-A jcyw-A   259 - 286 <=>  521 - 548   (ASP  345  - VAL  372  <=> PRO  521  - GLU  548 )                          
 191: 6c70-A jcyw-A   287 - 291 <=>  565 - 569   (ASN  373  - VAL  377  <=> ASN  565  - ARG  569 )                          
 191: 6c70-A jcyw-A   299 - 302 <=>  580 - 583   (TYR  385  - TYR  388  <=> LEU  580  - ILE  583 )                          
 191: 6c70-A jcyw-A   326 - 333 <=>  648 - 655   (GLU  412  - TRP  419  <=> GLN  648  - ASN  655 )                          
 191: 6c70-A jcyw-A   336 - 339 <=>  656 - 659   (GLY  422  - GLU  425  <=> GLN  656  - GLY  659 )                          
 192: 6c70-A jcdt-A    63 -  74 <=>    4 -  15   (ASP   65  - THR   76  <=> LEU    4  - SER   15 )                          
 192: 6c70-A jcdt-A    77 -  89 <=>   16 -  28   (PHE   79  - PRO   91  <=> ILE   16  - LYS   28 )                          
 192: 6c70-A jcdt-A   191 - 194 <=>   30 -  33   (VAL  208  - SER  211  <=> ASP   30  - LYS   33 )                          
 192: 6c70-A jcdt-A   196 - 199 <=>   45 -  48   (ASP  213  - PHE  216  <=> LEU   45  - VAL   48 )                          
 192: 6c70-A jcdt-A   257 - 277 <=>   52 -  72   (VAL  343  - THR  363  <=> ASN   52  - ALA   72 )                          
 192: 6c70-A jcdt-A   279 - 283 <=>   74 -  78   (LEU  365  - ALA  369  <=> PRO   74  - LEU   78 )                          
 192: 6c70-A jcdt-A   302 - 305 <=>  111 - 114   (TYR  388  - GLY  391  <=> LYS  111  - ALA  114 )                          
 192: 6c70-A jcdt-A   375 - 379 <=>  120 - 124   (GLY  461  - THR  465  <=> MET  120  - LEU  124 )                          
 192: 6c70-A jcdt-A   385 - 388 <=>  167 - 170   (VAL  471  - LYS  474  <=> LEU  167  - HIS  170 )                          
 193: 6c70-A jd2j-A    66 -  90 <=>  143 - 167   (ASP   68  - VAL   92  <=> LYS  143  - LYS  167 )                          
 193: 6c70-A jd2j-A   261 - 283 <=>  169 - 191   (TYR  347  - ALA  369  <=> LYS  169  - ASN  191 )                          
 193: 6c70-A jd2j-A   375 - 379 <=>  195 - 199   (GLY  461  - THR  465  <=> SER  195  - SER  199 )                          
 194: 6c70-A jdb9-A    63 -  88 <=>    1 -  26   (ASP   65  - PHE   90  <=> MET    1  - TRP   26 )                          
 194: 6c70-A jdb9-A    90 -  95 <=>   27 -  32   (VAL   92  - PHE   97  <=> ASN   27  - GLN   32 )                          
 194: 6c70-A jdb9-A   259 - 286 <=>   35 -  62   (ASP  345  - VAL  372  <=> SER   35  - GLY   62 )                          
 194: 6c70-A jdb9-A   296 - 299 <=>   66 -  69   (VAL  382  - TYR  385  <=> ILE   66  - GLN   69 )                          
 194: 6c70-A jdb9-A   307 - 319 <=>  132 - 144   (VAL  393  - GLU  405  <=> TYR  132  - GLN  144 )                          
 194: 6c70-A jdb9-A   321 - 325 <=>  145 - 149   (SER  407  - MET  411  <=> GLY  145  - MET  149 )                          
 195: 6c70-A jcc9-A    40 -  53 <=>    1 -  14   (CYS   42  - MET   55  <=> MET    1  - ASN   14 )                          
 195: 6c70-A jcc9-A    64 - 101 <=>   53 -  90   (ASP   66  - ILE  103  <=> GLU   53  - SER   90 )                          
 195: 6c70-A jcc9-A   102 - 105 <=>   92 -  95   (TRP  104  - PRO  107  <=> GLN   92  - LYS   95 )                          
 195: 6c70-A jcc9-A   111 - 125 <=>  128 - 142   (PHE  113  - LYS  127  <=> ASN  128  - THR  142 )                          
 195: 6c70-A jcc9-A   261 - 287 <=>  150 - 176   (TYR  347  - ASN  373  <=> SER  150  - ILE  176 )                          
 195: 6c70-A jcc9-A   288 - 302 <=>  196 - 210   (GLY  374  - TYR  388  <=> PRO  196  - ILE  210 )                          
 195: 6c70-A jcc9-A   303 - 307 <=>  212 - 216   (THR  389  - VAL  393  <=> ALA  212  - VAL  216 )                          
 195: 6c70-A jcc9-A   327 - 330 <=>  250 - 253   (ALA  413  - SER  416  <=> ASN  250  - ASN  253 )                          
 196: 6c70-A jd8l-A    52 -  62 <=>   63 -  73   (GLY   54  - SER   64  <=> GLU   63  - LEU   73 )                          
 196: 6c70-A jd8l-A    64 -  93 <=>  171 - 200   (ASP   66  - LYS   95  <=> ARG  171  - LYS  200 )                          
 196: 6c70-A jd8l-A   102 - 105 <=>  222 - 225   (TRP  104  - PRO  107  <=> GLU  222  - GLN  225 )                          
 196: 6c70-A jd8l-A   160 - 164 <=>  253 - 257   (ILE  177  - TYR  181  <=> ILE  253  - ASN  257 )                          
 196: 6c70-A jd8l-A   175 - 179 <=>  259 - 263   (VAL  192  - ILE  196  <=> LEU  259  - LEU  263 )                          
 196: 6c70-A jd8l-A   182 - 185 <=>  264 - 267   (PHE  199  - LEU  202  <=> TYR  264  - GLN  267 )                          
 196: 6c70-A jd8l-A   201 - 213 <=>  415 - 427   (SER  218  - LEU  230  <=> ILE  415  - GLU  427 )                          
 196: 6c70-A jd8l-A   248 - 285 <=>  429 - 466   (LYS  334  - LYS  371  <=> SER  429  - GLY  466 )                          
 196: 6c70-A jd8l-A   286 - 289 <=>  468 - 471   (VAL  372  - VAL  375  <=> GLY  468  - GLN  471 )                          
 197: 6c70-A jd5k-A    15 -  21 <=>    1 -   7   (ARG   17  - GLY   23  <=> MET    1  - PHE    7 )                          
 197: 6c70-A jd5k-A    43 -  54 <=>    9 -  20   (THR   45  - MET   56  <=> PHE    9  - ILE   20 )                          
 197: 6c70-A jd5k-A    56 -  59 <=>   22 -  25   (VAL   58  - MET   61  <=> VAL   22  - LYS   25 )                          
 197: 6c70-A jd5k-A    67 -  90 <=>   26 -  49   (ASP   69  - VAL   92  <=> ASN   26  - ASP   49 )                          
 197: 6c70-A jd5k-A   261 - 271 <=>   51 -  61   (TYR  347  - THR  357  <=> GLU   51  - TYR   61 )                          
 197: 6c70-A jd5k-A   272 - 277 <=>   63 -  68   (THR  358  - THR  363  <=> GLY   63  - LEU   68 )                          
 197: 6c70-A jd5k-A   278 - 287 <=>   70 -  79   (LEU  364  - ASN  373  <=> SER   70  - SER   79 )                          
 197: 6c70-A jd5k-A   312 - 319 <=>  132 - 139   (ILE  398  - GLU  405  <=> GLN  132  - SER  139 )                          
 197: 6c70-A jd5k-A   320 - 323 <=>  141 - 144   (GLU  406  - SER  409  <=> TYR  141  - ALA  144 )                          
 198: 6c70-A jc6i-A   123 - 146 <=>   13 -  36   (ILE  125  - GLY  148  <=> SER   13  - VAL   36 )                          
 198: 6c70-A jc6i-A   159 - 162 <=>   38 -  41   (MET  176  - THR  179  <=> GLY   38  - ALA   41 )                          
 198: 6c70-A jc6i-A   163 - 166 <=>   45 -  48   (PHE  180  - PHE  183  <=> TYR   45  - SER   48 )                          
 198: 6c70-A jc6i-A   170 - 173 <=>   67 -  70   (SER  187  - GLY  190  <=> VAL   67  - LEU   70 )                          
 198: 6c70-A jc6i-A   174 - 198 <=>   72 -  96   (HIS  191  - LEU  215  <=> THR   72  - SER   96 )                          
 198: 6c70-A jc6i-A   200 - 214 <=>   97 - 111   (CYS  217  - LYS  231  <=> PHE   97  - TYR  111 )                          
 198: 6c70-A jc6i-A   246 - 249 <=>  113 - 116   (ARG  332  - HIS  335  <=> TYR  113  - THR  116 )                          
 198: 6c70-A jc6i-A   255 - 258 <=>  119 - 122   (THR  341  - GLY  344  <=> VAL  119  - LEU  122 )                          
 198: 6c70-A jc6i-A   260 - 284 <=>  123 - 147   (ALA  346  - THR  370  <=> LYS  123  - PHE  147 )                          
 198: 6c70-A jc6i-A   318 - 323 <=>  224 - 229   (ILE  404  - SER  409  <=> HIS  224  - ARG  229 )                          
 198: 6c70-A jc6i-A   324 - 327 <=>  231 - 234   (VAL  410  - ALA  413  <=> LEU  231  - LYS  234 )                          
 199: 6c70-A jctj-A   288 - 326 <=>    7 -  45   (GLY  374  - GLU  412  <=> THR    7  - GLY   45 )                          
 199: 6c70-A jctj-A   350 - 354 <=>   46 -  50   (GLN  436  - ALA  440  <=> LEU   46  - ILE   50 )                          
 199: 6c70-A jctj-A   368 - 383 <=>   59 -  74   (ASP  454  - VAL  469  <=> LEU   59  - SER   74 )                          
 200: 6c70-A jd34-A    66 -  78 <=>    1 -  13   (ASP   68  - PHE   80  <=> MET    1  - PHE   13 )                          
 200: 6c70-A jd34-A    79 -  94 <=>   15 -  30   (LEU   81  - ILE   96  <=> ASN   15  - SER   30 )                          
 200: 6c70-A jd34-A   158 - 162 <=>   59 -  63   (LEU  175  - THR  179  <=> ALA   59  - TYR   63 )                          
 200: 6c70-A jd34-A   184 - 191 <=>   69 -  76   (TYR  201  - VAL  208  <=> ALA   69  - LEU   76 )                          
 200: 6c70-A jd34-A   261 - 285 <=>   90 - 114   (TYR  347  - LYS  371  <=> THR   90  - PHE  114 )                          
 200: 6c70-A jd34-A   361 - 364 <=>  131 - 134   (LYS  447  - THR  450  <=> LYS  131  - GLU  134 )                          
 201: 6c70-A jd5w-A    57 -  60 <=>  206 - 209   (ASN   59  - MET   62  <=> GLU  206  - ASP  209 )                          
 201: 6c70-A jd5w-A    63 -  89 <=>  223 - 249   (ASP   65  - PRO   91  <=> PHE  223  - GLN  249 )                          
 201: 6c70-A jd5w-A    92 -  95 <=>  250 - 253   (SER   94  - PHE   97  <=> SER  250  - SER  253 )                          
 201: 6c70-A jd5w-A   259 - 262 <=>  255 - 258   (ASP  345  - GLY  348  <=> ILE  255  - LEU  258 )                          
 201: 6c70-A jd5w-A   263 - 277 <=>  260 - 274   (VAL  349  - THR  363  <=> MET  260  - GLN  274 )                          
 201: 6c70-A jd5w-A   374 - 388 <=>  296 - 310   (LEU  460  - LYS  474  <=> ASP  296  - PHE  310 )                          
 202: 6c70-A jc77-A     1 -   5 <=>   77 -  81   (PHE    3  - GLY    7  <=> ALA   77  - VAL   81 )                          
 202: 6c70-A jc77-A    10 -  16 <=>  163 - 169   (LEU   12  - VAL   18  <=> THR  163  - TRP  169 )                          
 202: 6c70-A jc77-A    18 -  21 <=>  170 - 173   (GLN   20  - GLY   23  <=> ALA  170  - LEU  173 )                          
 202: 6c70-A jc77-A    42 -  46 <=>  175 - 179   (VAL   44  - LEU   48  <=> GLN  175  - THR  179 )                          
 202: 6c70-A jc77-A    48 -  56 <=>  228 - 236   (LEU   50  - VAL   58  <=> PHE  228  - ALA  236 )                          
 202: 6c70-A jc77-A    57 -  62 <=>  238 - 243   (ASN   59  - SER   64  <=> ILE  238  - LEU  243 )                          
 202: 6c70-A jc77-A    63 -  86 <=>  247 - 270   (ASP   65  - ILE   88  <=> MET  247  - PRO  270 )                          
 202: 6c70-A jc77-A    87 -  93 <=>  275 - 281   (TYR   89  - LYS   95  <=> PHE  275  - ALA  281 )                          
 202: 6c70-A jc77-A    95 -  98 <=>  283 - 286   (PHE   97  - THR  100  <=> LEU  283  - ASP  286 )                          
 202: 6c70-A jc77-A   260 - 282 <=>  291 - 313   (ALA  346  - GLN  368  <=> VAL  291  - LEU  313 )                          
 203: 6c70-A jczk-A    60 -  63 <=>  261 - 264   (MET   62  - ASP   65  <=> GLY  261  - GLY  264 )                          
 203: 6c70-A jczk-A    65 -  87 <=>  283 - 305   (VAL   67  - TYR   89  <=> ILE  283  - TYR  305 )                          
 203: 6c70-A jczk-A    91 -  95 <=>  312 - 316   (ARG   93  - PHE   97  <=> ASN  312  - ASP  316 )                          
 203: 6c70-A jczk-A   260 - 277 <=>  318 - 335   (ALA  346  - THR  363  <=> LYS  318  - GLU  335 )                          
 203: 6c70-A jczk-A   278 - 286 <=>  337 - 345   (LEU  364  - VAL  372  <=> MET  337  - PHE  345 )                          
 203: 6c70-A jczk-A   287 - 290 <=>  350 - 353   (ASN  373  - ASN  376  <=> CYS  350  - LYS  353 )                          
 204: 6c70-A jd37-A    64 -  89 <=>    7 -  32   (ASP   66  - PRO   91  <=> ASP    7  - ARG   32 )                          
 204: 6c70-A jd37-A    91 -  97 <=>   33 -  39   (ARG   93  - LYS   99  <=> LEU   33  - GLU   39 )                          
 204: 6c70-A jd37-A    99 - 102 <=>   40 -  43   (LEU  101  - TRP  104  <=> HIS   40  - ASN   43 )                          
 204: 6c70-A jd37-A   255 - 266 <=>   48 -  59   (THR  341  - LEU  352  <=> GLU   48  - TYR   59 )                          
 204: 6c70-A jd37-A   267 - 283 <=>   61 -  77   (LEU  353  - ALA  369  <=> ILE   61  - LEU   77 )                          
 204: 6c70-A jd37-A   284 - 287 <=>   79 -  82   (THR  370  - ASN  373  <=> ALA   79  - GLU   82 )                          
 204: 6c70-A jd37-A   288 - 291 <=>   85 -  88   (GLY  374  - VAL  377  <=> MET   85  - ALA   88 )                          
 204: 6c70-A jd37-A   297 - 312 <=>   92 - 107   (ILE  383  - ILE  398  <=> HIS   92  - HIS  107 )                          
 205: 6c70-A jcws-A    62 -  65 <=>   34 -  37   (SER   64  - VAL   67  <=> GLY   34  - ILE   37 )                          
 205: 6c70-A jcws-A    68 -  86 <=>   38 -  56   (LEU   70  - ILE   88  <=> SER   38  - TRP   56 )                          
 205: 6c70-A jcws-A    88 -  92 <=>   57 -  61   (PHE   90  - SER   94  <=> LYS   57  - ASN   61 )                          
 205: 6c70-A jcws-A   260 - 287 <=>   63 -  90   (ALA  346  - ASN  373  <=> SER   63  - TYR   90 )                          
 205: 6c70-A jcws-A   291 - 308 <=>  145 - 162   (VAL  377  - PHE  394  <=> PHE  145  - GLY  162 )                          
 205: 6c70-A jcws-A   369 - 379 <=>  164 - 174   (LEU  455  - THR  465  <=> ASN  164  - GLY  174 )                          
 206: 6c70-A jczy-A    59 -  62 <=>   94 -  97   (MET   61  - SER   64  <=> ASN   94  - SER   97 )                          
 206: 6c70-A jczy-A    68 -  71 <=>   98 - 101   (LEU   70  - ASN   73  <=> THR   98  - THR  101 )                          
 206: 6c70-A jczy-A    72 -  85 <=>  104 - 117   (THR   74  - MET   87  <=> GLU  104  - GLY  117 )                          
 206: 6c70-A jczy-A    96 - 101 <=>  133 - 138   (TYR   98  - ILE  103  <=> VAL  133  - SER  138 )                          
 206: 6c70-A jczy-A   102 - 108 <=>  140 - 146   (TRP  104  - HIS  110  <=> ILE  140  - GLY  146 )                          
 206: 6c70-A jczy-A   113 - 116 <=>  241 - 244   (GLU  115  - ALA  118  <=> GLU  241  - ASN  244 )                          
 206: 6c70-A jczy-A   119 - 122 <=>  245 - 248   (HIS  121  - ALA  124  <=> LEU  245  - HIS  248 )                          
 206: 6c70-A jczy-A   160 - 164 <=>  273 - 277   (ILE  177  - TYR  181  <=> SER  273  - PRO  277 )                          
 206: 6c70-A jczy-A   174 - 177 <=>  282 - 285   (HIS  191  - ALA  194  <=> GLU  282  - ASP  285 )                          
 206: 6c70-A jczy-A   181 - 188 <=>  406 - 413   (GLN  198  - SER  205  <=> LEU  406  - VAL  413 )                          
 206: 6c70-A jczy-A   191 - 194 <=>  414 - 417   (VAL  208  - SER  211  <=> LYS  414  - LYS  417 )                          
 206: 6c70-A jczy-A   261 - 286 <=>  445 - 470   (TYR  347  - VAL  372  <=> SER  445  - GLY  470 )                          
 206: 6c70-A jczy-A   292 - 295 <=>  472 - 475   (TYR  378  - THR  381  <=> GLY  472  - SER  475 )                          
 206: 6c70-A jczy-A   383 - 388 <=>  525 - 530   (VAL  469  - LYS  474  <=> LYS  525  - LEU  530 )                          
 207: 6c70-A jcah-A    65 - 102 <=>   16 -  53   (VAL   67  - TRP  104  <=> LEU   16  - THR   53 )                          
 207: 6c70-A jcah-A   249 - 256 <=>   55 -  62   (HIS  335  - ALA  342  <=> SER   55  - LEU   62 )                          
 207: 6c70-A jcah-A   259 - 262 <=>   63 -  66   (ASP  345  - GLY  348  <=> LEU   63  - GLU   66 )                          
 207: 6c70-A jcah-A   263 - 278 <=>   68 -  83   (VAL  349  - LEU  364  <=> ARG   68  - GLU   83 )                          
 207: 6c70-A jcah-A   282 - 290 <=>   84 -  92   (GLN  368  - ASN  376  <=> ASP   84  - GLY   92 )                          
 207: 6c70-A jcah-A   316 - 319 <=>  241 - 244   (ARG  402  - GLU  405  <=> GLN  241  - SER  244 )                          
 207: 6c70-A jcah-A   320 - 323 <=>  307 - 310   (GLU  406  - SER  409  <=> LEU  307  - ALA  310 )                          
 207: 6c70-A jcah-A   330 - 333 <=>  313 - 316   (SER  416  - TRP  419  <=> VAL  313  - VAL  316 )                          
 207: 6c70-A jcah-A   336 - 349 <=>  317 - 330   (GLY  422  - GLN  435  <=> LYS  317  - SER  330 )                          
 207: 6c70-A jcah-A   366 - 369 <=>  364 - 367   (SER  452  - LEU  455  <=> ARG  364  - ASP  367 )                          
 207: 6c70-A jcah-A   370 - 374 <=>  369 - 373   (PHE  456  - LEU  460  <=> GLY  369  - PHE  373 )                          
 207: 6c70-A jcah-A   375 - 378 <=>  389 - 392   (GLY  461  - VAL  464  <=> PRO  389  - ILE  392 )                          
 207: 6c70-A jcah-A   381 - 385 <=>  393 - 397   (PHE  467  - VAL  471  <=> GLU  393  - THR  397 )                          
 208: 6c70-A jd3c-A     4 -   7 <=>    1 -   4   (GLN    6  - VAL    9  <=> MET    1  - TYR    4 )                          
 208: 6c70-A jd3c-A    10 -  21 <=>    6 -  17   (LEU   12  - GLY   23  <=> SER    6  - GLY   17 )                          
 208: 6c70-A jd3c-A    29 -  36 <=>   52 -  59   (SER   31  - HIS   38  <=> PHE   52  - VAL   59 )                          
 208: 6c70-A jd3c-A    50 -  56 <=>  108 - 114   (GLN   52  - VAL   58  <=> VAL  108  - VAL  114 )                          
 208: 6c70-A jd3c-A    61 -  64 <=>  129 - 132   (GLU   63  - ASP   66  <=> ASN  129  - ASN  132 )                          
 208: 6c70-A jd3c-A    66 -  90 <=>  135 - 159   (ASP   68  - VAL   92  <=> THR  135  - GLY  159 )                          
 208: 6c70-A jd3c-A   150 - 153 <=>  277 - 280   (ILE  152  - SER  155  <=> PRO  277  - GLN  280 )                          
 208: 6c70-A jd3c-A   164 - 173 <=>  290 - 299   (TYR  181  - GLY  190  <=> MET  290  - LEU  299 )                          
 208: 6c70-A jd3c-A   174 - 199 <=>  301 - 326   (HIS  191  - PHE  216  <=> TYR  301  - LEU  326 )                          
 208: 6c70-A jd3c-A   253 - 256 <=>  332 - 335   (LEU  339  - ALA  342  <=> ASN  332  - GLN  335 )                          
 208: 6c70-A jd3c-A   258 - 265 <=>  336 - 343   (GLY  344  - LEU  351  <=> ILE  336  - PHE  343 )                          
 208: 6c70-A jd3c-A   266 - 282 <=>  345 - 361   (LEU  352  - GLN  368  <=> ILE  345  - ASN  361 )                          
 208: 6c70-A jd3c-A   378 - 381 <=>  366 - 369   (VAL  464  - PHE  467  <=> SER  366  - SER  369 )                          
 208: 6c70-A jd3c-A   385 - 388 <=>  370 - 373   (VAL  471  - LYS  474  <=> PHE  370  - LYS  373 )                          
 209: 6c70-A jcm8-A    64 -  84 <=>  272 - 292   (ASP   66  - LYS   86  <=> VAL  272  - GLN  292 )                          
 209: 6c70-A jcm8-A   264 - 286 <=>  293 - 315   (ALA  350  - VAL  372  <=> ASN  293  - ASP  315 )                          
 209: 6c70-A jcm8-A   318 - 322 <=>  331 - 335   (ILE  404  - SER  408  <=> ASP  331  - GLN  335 )                          
 209: 6c70-A jcm8-A   367 - 370 <=>  340 - 343   (LEU  453  - PHE  456  <=> ILE  340  - LEU  343 )                          
 209: 6c70-A jcm8-A   375 - 378 <=>  344 - 347   (GLY  461  - VAL  464  <=> SER  344  - ASN  347 )                          
 210: 6c70-A jckd-A    58 -  64 <=>   23 -  29   (LEU   60  - ASP   66  <=> ILE   23  - PHE   29 )                          
 210: 6c70-A jckd-A    66 -  91 <=>   35 -  60   (ASP   68  - ARG   93  <=> SER   35  - GLY   60 )                          
 210: 6c70-A jckd-A   260 - 269 <=>   62 -  71   (ALA  346  - MET  355  <=> SER   62  - THR   71 )                          
 210: 6c70-A jckd-A   270 - 275 <=>   73 -  78   (LEU  356  - THR  361  <=> PHE   73  - THR   78 )                          
 210: 6c70-A jckd-A   278 - 287 <=>   79 -  88   (LEU  364  - ASN  373  <=> THR   79  - LEU   88 )                          
 210: 6c70-A jckd-A   290 - 298 <=>  100 - 108   (ASN  376  - GLY  384  <=> ALA  100  - PHE  108 )                          
 211: 6c70-A jcb2-A    54 -  61 <=>  103 - 110   (MET   56  - GLU   63  <=> GLY  103  - LEU  110 )                          
 211: 6c70-A jcb2-A    62 -  65 <=>  112 - 115   (SER   64  - VAL   67  <=> LEU  112  - TYR  115 )                          
 211: 6c70-A jcb2-A    67 -  93 <=>  116 - 142   (ASP   69  - LYS   95  <=> TYR  116  - ALA  142 )                          
 211: 6c70-A jcb2-A   163 - 169 <=>  162 - 168   (PHE  180  - MET  186  <=> PHE  162  - GLU  168 )                          
 211: 6c70-A jcb2-A   284 - 290 <=>  181 - 187   (THR  370  - ASN  376  <=> ILE  181  - PHE  187 )                          
 211: 6c70-A jcb2-A   292 - 310 <=>  188 - 206   (TYR  378  - PHE  396  <=> ARG  188  - HIS  206 )                          
 211: 6c70-A jcb2-A   312 - 321 <=>  207 - 216   (ILE  398  - SER  407  <=> LYS  207  - GLY  216 )                          
 211: 6c70-A jcb2-A   362 - 388 <=>  268 - 294   (PHE  448  - LYS  474  <=> LYS  268  - ALA  294 )                          
 212: 6c70-A jcns-A    24 -  27 <=>   68 -  71   (MET   26  - TYR   29  <=> SER   68  - ILE   71 )                          
 212: 6c70-A jcns-A    29 -  44 <=>   96 - 111   (SER   31  - LEU   46  <=> ILE   96  - TYR  111 )                          
 212: 6c70-A jcns-A    49 -  52 <=>  117 - 120   (LEU   51  - GLY   54  <=> ASN  117  - PHE  120 )                          
 212: 6c70-A jcns-A   280 - 286 <=>  130 - 136   (ALA  366  - VAL  372  <=> ASP  130  - GLU  136 )                          
 212: 6c70-A jcns-A   295 - 331 <=>  138 - 174   (THR  381  - CYS  417  <=> THR  138  - LEU  174 )                          
 212: 6c70-A jcns-A   332 - 338 <=>  177 - 183   (HIS  418  - GLU  424  <=> LEU  177  - GLU  183 )                          
 212: 6c70-A jcns-A   346 - 354 <=>  300 - 308   (ILE  432  - ALA  440  <=> GLU  300  - GLU  308 )                          
 212: 6c70-A jcns-A   355 - 358 <=>  311 - 314   (MET  441  - SER  444  <=> GLU  311  - LYS  314 )                          
 212: 6c70-A jcns-A   365 - 388 <=>  317 - 340   (VAL  451  - LYS  474  <=> GLN  317  - LYS  340 )                          
 213: 6c70-A jcng-A     8 -  21 <=>   30 -  43   (ALA   10  - GLY   23  <=> ASP   30  - SER   43 )                          
 213: 6c70-A jcng-A    31 -  63 <=>  106 - 138   (GLY   33  - ASP   65  <=> GLY  106  - ASN  138 )                          
 213: 6c70-A jcng-A    64 -  84 <=>  159 - 179   (ASP   66  - LYS   86  <=> MET  159  - VAL  179 )                          
 213: 6c70-A jcng-A    86 -  89 <=>  180 - 183   (ILE   88  - PRO   91  <=> ALA  180  - GLY  183 )                          
 213: 6c70-A jcng-A    94 - 102 <=>  203 - 211   (ILE   96  - TRP  104  <=> ILE  203  - GLU  211 )                          
 213: 6c70-A jcng-A   197 - 200 <=>  217 - 220   (VAL  214  - CYS  217  <=> ALA  217  - LEU  220 )                          
 213: 6c70-A jcng-A   265 - 281 <=>  223 - 239   (LEU  351  - TYR  367  <=> ILE  223  - THR  239 )                          
 214: 6c70-A jcs3-A    10 -  19 <=>    1 -  10   (LEU   12  - GLY   21  <=> MET    1  - GLU   10 )                          
 214: 6c70-A jcs3-A    35 -  43 <=>   14 -  22   (PRO   37  - THR   45  <=> ALA   14  - ILE   22 )                          
 214: 6c70-A jcs3-A    45 -  49 <=>   24 -  28   (LEU   47  - LEU   51  <=> MET   24  - SER   28 )                          
 214: 6c70-A jcs3-A    50 -  53 <=>   65 -  68   (GLN   52  - MET   55  <=> VAL   65  - ALA   68 )                          
 214: 6c70-A jcs3-A    63 -  77 <=>  104 - 118   (ASP   65  - PHE   79  <=> PHE  104  - LEU  118 )                          
 214: 6c70-A jcs3-A    79 -  94 <=>  149 - 164   (LEU   81  - ILE   96  <=> ILE  149  - ASN  164 )                          
 214: 6c70-A jcs3-A   257 - 283 <=>  165 - 191   (VAL  343  - ALA  369  <=> GLU  165  - ILE  191 )                          
 214: 6c70-A jcs3-A   284 - 290 <=>  193 - 199   (THR  370  - ASN  376  <=> ILE  193  - LYS  199 )                          
 215: 6c70-A jc79-A    11 -  14 <=>  116 - 119   (LEU   13  - ILE   16  <=> LYS  116  - HIS  119 )                          
 215: 6c70-A jc79-A    17 -  22 <=>  120 - 125   (MET   19  - HIS   24  <=> SER  120  - TRP  125 )                          
 215: 6c70-A jc79-A    44 -  62 <=>  128 - 146   (LEU   46  - SER   64  <=> GLN  128  - ILE  146 )                          
 215: 6c70-A jc79-A    66 -  93 <=>  165 - 192   (ASP   68  - LYS   95  <=> HIS  165  - LYS  192 )                          
 215: 6c70-A jc79-A    99 - 102 <=>  197 - 200   (LEU  101  - TRP  104  <=> GLU  197  - ASN  200 )                          
 215: 6c70-A jc79-A   259 - 263 <=>  207 - 211   (ASP  345  - VAL  349  <=> LYS  207  - ALA  211 )                          
 215: 6c70-A jc79-A   264 - 286 <=>  213 - 235   (ALA  350  - VAL  372  <=> TRP  213  - TYR  235 )                          
 215: 6c70-A jc79-A   287 - 290 <=>  238 - 241   (ASN  373  - ASN  376  <=> TYR  238  - GLN  241 )                          
 216: 6c70-A jc9k-A   169 - 172 <=>  154 - 157   (MET  186  - ALA  189  <=> GLN  154  - LYS  157 )                          
 216: 6c70-A jc9k-A   173 - 217 <=>  159 - 203   (GLY  190  - MET  234  <=> PHE  159  - GLU  203 )                          
 216: 6c70-A jc9k-A   218 - 226 <=>  205 - 213   (LYS  235  - THR  243  <=> GLY  205  - GLN  213 )                          
 216: 6c70-A jc9k-A   227 - 251 <=>  216 - 240   (GLY  313  - VAL  337  <=> LYS  216  - ASP  240 )                          
 216: 6c70-A jc9k-A   274 - 277 <=>  250 - 253   (ILE  360  - THR  363  <=> VAL  250  - CYS  253 )                          
 216: 6c70-A jc9k-A   353 - 356 <=>  264 - 267   (LYS  439  - SER  442  <=> LEU  264  - ALA  267 )                          
 216: 6c70-A jc9k-A   358 - 361 <=>  300 - 303   (SER  444  - LYS  447  <=> LEU  300  - ILE  303 )                          
 216: 6c70-A jc9k-A   372 - 375 <=>  394 - 397   (SER  458  - GLY  461  <=> ILE  394  - LYS  397 )                          
 216: 6c70-A jc9k-A   383 - 386 <=>  400 - 403   (VAL  469  - GLN  472  <=> GLU  400  - GLU  403 )                          
 217: 6c70-A jcfr-A   294 - 328 <=>    2 -  36   (ALA  380  - ALA  414  <=> ILE    2  - GLY   36 )                          
 217: 6c70-A jcfr-A   347 - 350 <=>   38 -  41   (VAL  433  - GLN  436  <=> ASN   38  - VAL   41 )                          
 217: 6c70-A jcfr-A   353 - 356 <=>  122 - 125   (LYS  439  - SER  442  <=> MET  122  - LYS  125 )                          
 217: 6c70-A jcfr-A   361 - 364 <=>  133 - 136   (LYS  447  - THR  450  <=> SER  133  - SER  136 )                          
 217: 6c70-A jcfr-A   367 - 384 <=>  139 - 156   (LEU  453  - LEU  470  <=> PHE  139  - PHE  156 )                          
 217: 6c70-A jcfr-A   385 - 388 <=>  158 - 161   (VAL  471  - LYS  474  <=> ASN  158  - ASP  161 )                          

# Translation-rotation matrices
-matrix  "6c70-A jd7r-A  U(1,.)   0.519205 -0.852211  0.064520          212.548538"
-matrix  "6c70-A jd7r-A  U(2,.)  -0.126260 -0.151150 -0.980414          183.459839"
-matrix  "6c70-A jd7r-A  U(3,.)   0.845272  0.500890 -0.186078          156.209488"
-matrix  "6c70-A jcp8-A  U(1,.)   0.816164  0.148357 -0.558450          203.582550"
-matrix  "6c70-A jcp8-A  U(2,.)   0.159181  0.871351  0.464122          212.460663"
-matrix  "6c70-A jcp8-A  U(3,.)   0.555461 -0.467694  0.687550          142.524521"
-matrix  "6c70-A jdbd-A  U(1,.)   0.615638  0.167309  0.770063          210.103577"
-matrix  "6c70-A jdbd-A  U(2,.)  -0.414012  0.900142  0.135417          178.144424"
-matrix  "6c70-A jdbd-A  U(3,.)  -0.670510 -0.402183  0.623430          153.006958"
-matrix  "6c70-A jcjc-A  U(1,.)  -0.088533  0.991053 -0.099875          205.494614"
-matrix  "6c70-A jcjc-A  U(2,.)   0.896367  0.122997  0.425908          184.509598"
-matrix  "6c70-A jcjc-A  U(3,.)   0.434381 -0.051818 -0.899237          146.552277"
-matrix  "6c70-A jd02-A  U(1,.)  -0.030346  0.529290 -0.847898          250.962952"
-matrix  "6c70-A jd02-A  U(2,.)  -0.843911 -0.468141 -0.262028          174.282257"
-matrix  "6c70-A jd02-A  U(3,.)  -0.535625  0.707599  0.460880          169.255173"
-matrix  "6c70-A jckc-A  U(1,.)  -0.605550  0.532553  0.591351          199.980927"
-matrix  "6c70-A jckc-A  U(2,.)  -0.747519 -0.635551 -0.193108          178.434357"
-matrix  "6c70-A jckc-A  U(3,.)   0.272993 -0.558983  0.782951          159.903931"
-matrix  "6c70-A jcgh-A  U(1,.)   0.732873  0.149627  0.663708          217.283936"
-matrix  "6c70-A jcgh-A  U(2,.)   0.440611 -0.847696 -0.295422          198.356033"
-matrix  "6c70-A jcgh-A  U(3,.)   0.518420  0.508944 -0.687181          182.511505"
-matrix  "6c70-A jchl-A  U(1,.)   0.152944 -0.854607 -0.496240          208.130585"
-matrix  "6c70-A jchl-A  U(2,.)  -0.447044  0.388001 -0.805982          186.198273"
-matrix  "6c70-A jchl-A  U(3,.)   0.881340  0.345111 -0.322705          168.394958"
-matrix  "6c70-A jci3-A  U(1,.)   0.304394  0.851664  0.426630          217.367035"
-matrix  "6c70-A jci3-A  U(2,.)   0.801033 -0.471231  0.369173          197.328018"
-matrix  "6c70-A jci3-A  U(3,.)   0.515452  0.229370 -0.825650          179.321320"
-matrix  "6c70-A jcz9-A  U(1,.)   0.337418  0.928661 -0.154069          205.745804"
-matrix  "6c70-A jcz9-A  U(2,.)   0.867619 -0.243296  0.433641          188.073959"
-matrix  "6c70-A jcz9-A  U(3,.)   0.365221 -0.279991 -0.887817          159.927994"
-matrix  "6c70-A jd2m-A  U(1,.)   0.319275 -0.845701  0.427613          216.508560"
-matrix  "6c70-A jd2m-A  U(2,.)   0.521061  0.533561  0.666189          192.801971"
-matrix  "6c70-A jd2m-A  U(3,.)  -0.791555  0.010114  0.611015          176.320938"
-matrix  "6c70-A jchi-A  U(1,.)   0.562418  0.524005  0.639613          220.500015"
-matrix  "6c70-A jchi-A  U(2,.)   0.511080 -0.828393  0.229267          191.063965"
-matrix  "6c70-A jchi-A  U(3,.)   0.649988  0.197950 -0.733711          176.309280"
-matrix  "6c70-A jcth-A  U(1,.)  -0.212705 -0.277303 -0.936942          208.170486"
-matrix  "6c70-A jcth-A  U(2,.)   0.228879  0.918067 -0.323677          176.281021"
-matrix  "6c70-A jcth-A  U(3,.)   0.949932 -0.283294 -0.131809          170.610306"
-matrix  "6c70-A jd3a-A  U(1,.)  -0.395299  0.225351 -0.890481          197.493042"
-matrix  "6c70-A jd3a-A  U(2,.)   0.037534  0.972592  0.229468          187.018906"
-matrix  "6c70-A jd3a-A  U(3,.)   0.917785  0.057286 -0.392923          163.695877"
-matrix  "6c70-A jd3f-A  U(1,.)   0.284790  0.227309  0.931249          167.737411"
-matrix  "6c70-A jd3f-A  U(2,.)  -0.533790  0.844528 -0.042901          147.749481"
-matrix  "6c70-A jd3f-A  U(3,.)  -0.796218 -0.484874  0.361848           39.719608"
-matrix  "6c70-A jckh-A  U(1,.)  -0.081087  0.969245  0.232357          171.119125"
-matrix  "6c70-A jckh-A  U(2,.)  -0.898861  0.029619 -0.437233          125.542404"
-matrix  "6c70-A jckh-A  U(3,.)  -0.430668 -0.244310  0.868814           30.208483"
-matrix  "6c70-A jce7-A  U(1,.)   0.823050  0.024851 -0.567424          224.601425"
-matrix  "6c70-A jce7-A  U(2,.)   0.567948 -0.044484  0.821862          180.833893"
-matrix  "6c70-A jce7-A  U(3,.)  -0.004817 -0.998701 -0.050727          186.182556"
-matrix  "6c70-A jcm2-A  U(1,.)  -0.068475  0.804707  0.589710          199.010986"
-matrix  "6c70-A jcm2-A  U(2,.)   0.931423 -0.160213  0.326777          202.947113"
-matrix  "6c70-A jcm2-A  U(3,.)   0.357439  0.571646 -0.738552          231.495773"
-matrix  "6c70-A jc95-A  U(1,.)  -0.001143 -0.803512  0.595287          199.262543"
-matrix  "6c70-A jc95-A  U(2,.)  -0.969132 -0.145871 -0.198756          165.600021"
-matrix  "6c70-A jc95-A  U(3,.)   0.246538 -0.577139 -0.778543          176.733551"
-matrix  "6c70-A jcju-A  U(1,.)  -0.927870  0.200886 -0.314170          204.529205"
-matrix  "6c70-A jcju-A  U(2,.)  -0.359431 -0.706208  0.609983          178.532776"
-matrix  "6c70-A jcju-A  U(3,.)  -0.099332  0.678907  0.727474          162.200729"
-matrix  "6c70-A jd49-A  U(1,.)   0.007632  0.977173 -0.212308          205.782532"
-matrix  "6c70-A jd49-A  U(2,.)   0.953663  0.056749  0.295478          180.256714"
-matrix  "6c70-A jd49-A  U(3,.)   0.300781 -0.204725 -0.931460          155.766418"
-matrix  "6c70-A jczg-A  U(1,.)  -0.658609  0.483169 -0.576873          211.215057"
-matrix  "6c70-A jczg-A  U(2,.)   0.363344  0.875527  0.318486          177.614960"
-matrix  "6c70-A jczg-A  U(3,.)   0.658950  0.000154 -0.752186          132.430466"
-matrix  "6c70-A jcma-A  U(1,.)  -0.393530 -0.268325 -0.879281          202.721558"
-matrix  "6c70-A jcma-A  U(2,.)  -0.154944  0.962133 -0.224261          187.126480"
-matrix  "6c70-A jcma-A  U(3,.)   0.906160  0.047986 -0.420204          157.355606"
-matrix  "6c70-A jcvb-A  U(1,.)   0.371998  0.180207  0.910573          230.243912"
-matrix  "6c70-A jcvb-A  U(2,.)  -0.013272  0.981906 -0.188902          196.084961"
-matrix  "6c70-A jcvb-A  U(3,.)  -0.928139  0.058186  0.367659          226.593323"
-matrix  "6c70-A jdb0-A  U(1,.)   0.013049  0.539039  0.842180          224.114990"
-matrix  "6c70-A jdb0-A  U(2,.)   0.781049  0.520396 -0.345182          138.394150"
-matrix  "6c70-A jdb0-A  U(3,.)  -0.624334  0.662288 -0.414225          162.146271"
-matrix  "6c70-A jcr0-A  U(1,.)   0.349770 -0.579006  0.736487          218.924438"
-matrix  "6c70-A jcr0-A  U(2,.)   0.378081 -0.632038 -0.676449          202.384598"
-matrix  "6c70-A jcr0-A  U(3,.)   0.857155  0.515053 -0.002157          156.500381"
-matrix  "6c70-A jc8v-A  U(1,.)  -0.680129  0.660408 -0.318255          156.112488"
-matrix  "6c70-A jc8v-A  U(2,.)  -0.670886 -0.385698  0.633364          168.398514"
-matrix  "6c70-A jc8v-A  U(3,.)   0.295528  0.644282  0.705382          180.518845"
-matrix  "6c70-A jchz-A  U(1,.)   0.174932 -0.918360  0.354983          218.311874"
-matrix  "6c70-A jchz-A  U(2,.)   0.550141  0.390180  0.738312          196.394806"
-matrix  "6c70-A jchz-A  U(3,.)  -0.816544  0.066136  0.573483          182.097427"
-matrix  "6c70-A jc7g-A  U(1,.)   0.114302 -0.462301 -0.879325          179.628662"
-matrix  "6c70-A jc7g-A  U(2,.)   0.763780 -0.525115  0.375359          159.416901"
-matrix  "6c70-A jc7g-A  U(3,.)  -0.635276 -0.714515  0.293075          162.898315"
-matrix  "6c70-A jc6j-A  U(1,.)  -0.057821  0.894040  0.444241          212.904190"
-matrix  "6c70-A jc6j-A  U(2,.)  -0.921945  0.122887 -0.367308          187.835724"
-matrix  "6c70-A jc6j-A  U(3,.)  -0.382980 -0.430804  0.817150          172.907394"
-matrix  "6c70-A jc96-A  U(1,.)   0.122012 -0.048697  0.991333          229.269043"
-matrix  "6c70-A jc96-A  U(2,.)   0.321272  0.946961  0.006976          172.340408"
-matrix  "6c70-A jc96-A  U(3,.)  -0.939094  0.317636  0.131185          185.306839"
-matrix  "6c70-A jcrc-A  U(1,.)  -0.931393 -0.357718 -0.067417          217.850266"
-matrix  "6c70-A jcrc-A  U(2,.)  -0.344118  0.925644 -0.157372          181.798569"
-matrix  "6c70-A jcrc-A  U(3,.)   0.118699 -0.123376 -0.985236          176.819855"
-matrix  "6c70-A jd7x-A  U(1,.)   0.323094 -0.654259 -0.683780          229.226288"
-matrix  "6c70-A jd7x-A  U(2,.)   0.722958 -0.295613  0.624456          199.562134"
-matrix  "6c70-A jd7x-A  U(3,.)  -0.610690 -0.696102  0.377491          176.826508"
-matrix  "6c70-A jcyx-A  U(1,.)   0.564739 -0.563791  0.602669          211.552292"
-matrix  "6c70-A jcyx-A  U(2,.)   0.547495  0.802375  0.237576          193.055725"
-matrix  "6c70-A jcyx-A  U(3,.)  -0.617510  0.195790  0.761805          150.532272"
-matrix  "6c70-A jcor-A  U(1,.)  -0.756487 -0.564960 -0.329467          201.377319"
-matrix  "6c70-A jcor-A  U(2,.)   0.551042 -0.821928  0.144173          198.512329"
-matrix  "6c70-A jcor-A  U(3,.)  -0.352250 -0.072485  0.933095          107.825058"
-matrix  "6c70-A jcp2-A  U(1,.)  -0.001346 -0.941773  0.336248          242.264282"
-matrix  "6c70-A jcp2-A  U(2,.)   0.531636  0.284119  0.797897          201.349091"
-matrix  "6c70-A jcp2-A  U(3,.)  -0.846972  0.179835  0.500298          258.456421"
-matrix  "6c70-A jcn6-A  U(1,.)  -0.704910  0.439160 -0.556992          231.524811"
-matrix  "6c70-A jcn6-A  U(2,.)  -0.570922 -0.817275  0.078160          221.635849"
-matrix  "6c70-A jcn6-A  U(3,.)  -0.420891  0.373095  0.826832          193.188705"
-matrix  "6c70-A jd0q-A  U(1,.)  -0.199284 -0.927436  0.316463          219.717972"
-matrix  "6c70-A jd0q-A  U(2,.)   0.745704  0.065998  0.663001          190.328201"
-matrix  "6c70-A jd0q-A  U(3,.)  -0.635777  0.368113  0.678440          169.874893"
-matrix  "6c70-A jcwm-A  U(1,.)  -0.627794  0.761861 -0.159509          201.298401"
-matrix  "6c70-A jcwm-A  U(2,.)  -0.141401  0.089890  0.985863          142.674881"
-matrix  "6c70-A jcwm-A  U(3,.)   0.765428  0.641474  0.051296          178.900406"
-matrix  "6c70-A jd8t-A  U(1,.)   0.418316 -0.819422 -0.391866          215.381958"
-matrix  "6c70-A jd8t-A  U(2,.)  -0.308816  0.277419 -0.909765          190.835068"
-matrix  "6c70-A jd8t-A  U(3,.)   0.854192  0.501584 -0.137002          173.632111"
-matrix  "6c70-A jcja-A  U(1,.)   0.361590 -0.746353  0.558758          170.518417"
-matrix  "6c70-A jcja-A  U(2,.)   0.240540  0.653699  0.717509          175.784790"
-matrix  "6c70-A jcja-A  U(3,.)  -0.900774 -0.125040  0.415898           62.249645"
-matrix  "6c70-A jciq-A  U(1,.)   0.432596 -0.305619  0.848209          169.422653"
-matrix  "6c70-A jciq-A  U(2,.)  -0.722127  0.445830  0.528931          142.186844"
-matrix  "6c70-A jciq-A  U(3,.)  -0.539809 -0.841328 -0.027832          121.114105"
-matrix  "6c70-A jc6e-A  U(1,.)  -0.244657  0.956267  0.160299          169.590240"
-matrix  "6c70-A jc6e-A  U(2,.)  -0.800691 -0.106015 -0.589623          147.141174"
-matrix  "6c70-A jc6e-A  U(3,.)  -0.546843 -0.272606  0.791612           46.833336"
-matrix  "6c70-A jcsd-A  U(1,.)  -0.320598  0.838606 -0.440406          215.197067"
-matrix  "6c70-A jcsd-A  U(2,.)   0.588000  0.540714  0.601568          194.452560"
-matrix  "6c70-A jcsd-A  U(3,.)   0.742612 -0.066097 -0.666452          179.632492"
-matrix  "6c70-A jciw-A  U(1,.)   0.374804 -0.475703  0.795757          206.660675"
-matrix  "6c70-A jciw-A  U(2,.)   0.068527  0.870192  0.487924          185.005493"
-matrix  "6c70-A jciw-A  U(3,.)  -0.924568 -0.128345  0.358750          181.957794"
-matrix  "6c70-A jc64-A  U(1,.)   0.531878  0.483372  0.695311          219.104614"
-matrix  "6c70-A jc64-A  U(2,.)  -0.483974  0.847285 -0.218808          190.189667"
-matrix  "6c70-A jc64-A  U(3,.)  -0.694892 -0.220134  0.684592          187.461319"
-matrix  "6c70-A jci7-A  U(1,.)   0.385386 -0.921240  0.052857          212.793823"
-matrix  "6c70-A jci7-A  U(2,.)  -0.711818 -0.333251 -0.618271          187.362411"
-matrix  "6c70-A jci7-A  U(3,.)   0.587191  0.200649 -0.784186          162.229263"
-matrix  "6c70-A jdaa-A  U(1,.)   0.518470  0.540951  0.662239          213.807327"
-matrix  "6c70-A jdaa-A  U(2,.)  -0.645597  0.755470 -0.111666          176.221115"
-matrix  "6c70-A jdaa-A  U(3,.)  -0.560708 -0.369644  0.740925          144.357513"
-matrix  "6c70-A jckb-A  U(1,.)  -0.284444 -0.860293 -0.423069          215.326599"
-matrix  "6c70-A jckb-A  U(2,.)   0.377806 -0.506175  0.775274          192.095551"
-matrix  "6c70-A jckb-A  U(3,.)  -0.881110  0.060684  0.469002          170.129379"
-matrix  "6c70-A jczs-A  U(1,.)  -0.080345  0.992972  0.086894          205.795685"
-matrix  "6c70-A jczs-A  U(2,.)   0.696722 -0.006397  0.717313          196.390900"
-matrix  "6c70-A jczs-A  U(3,.)   0.712827  0.118173 -0.691312          189.330963"
-matrix  "6c70-A jcif-A  U(1,.)  -0.350308 -0.858400 -0.374745          215.736801"
-matrix  "6c70-A jcif-A  U(2,.)   0.819990 -0.474426  0.320214          196.796402"
-matrix  "6c70-A jcif-A  U(3,.)  -0.452661 -0.195114  0.870074          158.996368"
-matrix  "6c70-A jczq-A  U(1,.)   0.094143 -0.986676 -0.132695          223.854691"
-matrix  "6c70-A jczq-A  U(2,.)  -0.619899  0.046199 -0.783320          195.168793"
-matrix  "6c70-A jczq-A  U(3,.)   0.779014  0.156001 -0.607290          175.936081"
-matrix  "6c70-A jc5m-A  U(1,.)  -0.130575  0.984241 -0.119249          217.941986"
-matrix  "6c70-A jc5m-A  U(2,.)  -0.555352 -0.172248 -0.813582          178.631332"
-matrix  "6c70-A jc5m-A  U(3,.)  -0.821301 -0.040008  0.569091          187.101471"
-matrix  "6c70-A jcb6-A  U(1,.)  -0.121468 -0.879787  0.459586          198.685150"
-matrix  "6c70-A jcb6-A  U(2,.)  -0.390947  0.467993  0.792554          157.881317"
-matrix  "6c70-A jcb6-A  U(3,.)  -0.912363 -0.083404 -0.400797          151.050827"
-matrix  "6c70-A jcgs-A  U(1,.)   0.274818  0.933523  0.230241          217.576187"
-matrix  "6c70-A jcgs-A  U(2,.)   0.809408 -0.353867  0.468655          191.793549"
-matrix  "6c70-A jcgs-A  U(3,.)   0.518974  0.057564 -0.852849          175.247803"
-matrix  "6c70-A jcr6-A  U(1,.)   0.170844 -0.677466  0.715438          213.470535"
-matrix  "6c70-A jcr6-A  U(2,.)   0.330280  0.723480  0.606211          191.286774"
-matrix  "6c70-A jcr6-A  U(3,.)  -0.928293  0.132727  0.347355          171.585281"
-matrix  "6c70-A jcys-A  U(1,.)   0.822726  0.193647  0.534436          219.385788"
-matrix  "6c70-A jcys-A  U(2,.)   0.430842 -0.825735 -0.364055          195.130173"
-matrix  "6c70-A jcys-A  U(3,.)   0.370805  0.529775 -0.762786          168.636200"
-matrix  "6c70-A jd5r-A  U(1,.)  -0.512121 -0.448814 -0.732324          218.720764"
-matrix  "6c70-A jd5r-A  U(2,.)   0.036212  0.840576 -0.540481          190.518097"
-matrix  "6c70-A jd5r-A  U(3,.)   0.858150 -0.303311 -0.414225          170.180267"
-matrix  "6c70-A jczm-A  U(1,.)  -0.474690  0.821744  0.315289          203.275620"
-matrix  "6c70-A jczm-A  U(2,.)   0.063575  0.389297 -0.918916          186.148300"
-matrix  "6c70-A jczm-A  U(3,.)  -0.877854 -0.416155 -0.237038          140.011429"
-matrix  "6c70-A jckz-A  U(1,.)   0.549400 -0.379233  0.744541          225.159286"
-matrix  "6c70-A jckz-A  U(2,.)  -0.200219  0.805358  0.557952          205.003571"
-matrix  "6c70-A jckz-A  U(3,.)  -0.811216 -0.455610  0.366534          221.705368"
-matrix  "6c70-A jc6p-A  U(1,.)   0.748767 -0.660304  0.057842          210.908371"
-matrix  "6c70-A jc6p-A  U(2,.)  -0.530271 -0.649092 -0.545429          193.402084"
-matrix  "6c70-A jc6p-A  U(3,.)   0.397694  0.377727 -0.836159          173.061523"
-matrix  "6c70-A jcdc-A  U(1,.)   0.369767 -0.394344  0.841288          219.681305"
-matrix  "6c70-A jcdc-A  U(2,.)  -0.285065  0.813643  0.506678          197.462097"
-matrix  "6c70-A jcdc-A  U(3,.)  -0.884314 -0.427175  0.188445          172.701874"
-matrix  "6c70-A jd67-A  U(1,.)   0.853435  0.437587 -0.283136          209.243805"
-matrix  "6c70-A jd67-A  U(2,.)   0.520975 -0.732131  0.438828          197.095276"
-matrix  "6c70-A jd67-A  U(3,.)  -0.015268 -0.522018 -0.852798          167.327606"
-matrix  "6c70-A jd9j-A  U(1,.)  -0.982601 -0.067570  0.173001          228.357071"
-matrix  "6c70-A jd9j-A  U(2,.)   0.183062 -0.509612  0.840704          200.651993"
-matrix  "6c70-A jd9j-A  U(3,.)   0.031357  0.857747  0.513115          171.070679"
-matrix  "6c70-A jd6h-A  U(1,.)   0.865972  0.469673 -0.171755          214.103363"
-matrix  "6c70-A jd6h-A  U(2,.)   0.498765 -0.786135  0.364999          201.808685"
-matrix  "6c70-A jd6h-A  U(3,.)   0.036407 -0.401745 -0.915028          165.526672"
-matrix  "6c70-A jckn-A  U(1,.)   0.079616  0.126927 -0.988712          221.438324"
-matrix  "6c70-A jckn-A  U(2,.)   0.912499  0.389977  0.123542          181.354416"
-matrix  "6c70-A jckn-A  U(3,.)   0.401256 -0.912035 -0.084772          189.461472"
-matrix  "6c70-A jcn0-A  U(1,.)   0.270103 -0.556902  0.785432          246.255051"
-matrix  "6c70-A jcn0-A  U(2,.)  -0.137844  0.784983  0.603987          186.208755"
-matrix  "6c70-A jcn0-A  U(3,.)  -0.952913 -0.271406  0.135261          221.304108"
-matrix  "6c70-A jctc-A  U(1,.)   0.500847 -0.853172  0.145771          219.515640"
-matrix  "6c70-A jctc-A  U(2,.)  -0.743612 -0.510336 -0.431970          180.655029"
-matrix  "6c70-A jctc-A  U(3,.)   0.442937  0.107954 -0.890030          190.218628"
-matrix  "6c70-A jd47-A  U(1,.)  -0.324005 -0.807029 -0.493685          216.753708"
-matrix  "6c70-A jd47-A  U(2,.)   0.604006 -0.578100  0.548614          193.099319"
-matrix  "6c70-A jd47-A  U(3,.)  -0.728146 -0.120435  0.674758          180.068741"
-matrix  "6c70-A jcdv-A  U(1,.)   0.888227 -0.406906  0.213263          205.868866"
-matrix  "6c70-A jcdv-A  U(2,.)  -0.096641 -0.619325 -0.779164          187.621109"
-matrix  "6c70-A jcdv-A  U(3,.)   0.449126  0.671465 -0.589425          151.970139"
-matrix  "6c70-A jcz0-A  U(1,.)  -0.799951  0.515182 -0.307679          211.815353"
-matrix  "6c70-A jcz0-A  U(2,.)  -0.486986 -0.856952 -0.168753          191.608688"
-matrix  "6c70-A jcz0-A  U(3,.)  -0.350605  0.014841  0.936406          178.072250"
-matrix  "6c70-A jcur-A  U(1,.)   0.056225 -0.081925  0.995051          200.682663"
-matrix  "6c70-A jcur-A  U(2,.)  -0.996376  0.059107  0.061166          166.830551"
-matrix  "6c70-A jcur-A  U(3,.)  -0.063825 -0.994884 -0.078305          172.957458"
-matrix  "6c70-A jd63-A  U(1,.)   0.244566 -0.925605  0.288865          214.964844"
-matrix  "6c70-A jd63-A  U(2,.)   0.520037  0.376652  0.766612          186.643692"
-matrix  "6c70-A jd63-A  U(3,.)  -0.818382 -0.037267  0.573465          194.574020"
-matrix  "6c70-A jc5a-A  U(1,.)  -0.451700  0.848604  0.275387          186.740646"
-matrix  "6c70-A jc5a-A  U(2,.)  -0.820914 -0.274450 -0.500777          176.142899"
-matrix  "6c70-A jc5a-A  U(3,.)  -0.349382 -0.452270  0.820600           96.998314"
-matrix  "6c70-A jcqa-A  U(1,.)   0.337203 -0.892965 -0.298174          230.283646"
-matrix  "6c70-A jcqa-A  U(2,.)   0.095384 -0.282688  0.954458          178.274292"
-matrix  "6c70-A jcqa-A  U(3,.)  -0.936588 -0.350287 -0.010149          167.114212"
-matrix  "6c70-A jcqf-A  U(1,.)   0.160235  0.806135  0.569624          218.406738"
-matrix  "6c70-A jcqf-A  U(2,.)  -0.873254  0.384800 -0.298925          194.449341"
-matrix  "6c70-A jcqf-A  U(3,.)  -0.460165 -0.449528  0.765619          163.648087"
-matrix  "6c70-A jd0d-A  U(1,.)  -0.169978  0.496891 -0.851003          217.576614"
-matrix  "6c70-A jd0d-A  U(2,.)   0.702858  0.666426  0.248730          192.031570"
-matrix  "6c70-A jd0d-A  U(3,.)   0.690723 -0.555856 -0.462522          168.494186"
-matrix  "6c70-A jcsu-A  U(1,.)   0.938020 -0.161652  0.306572          197.590012"
-matrix  "6c70-A jcsu-A  U(2,.)   0.020205 -0.857553 -0.513999          178.890503"
-matrix  "6c70-A jcsu-A  U(3,.)   0.345991  0.488336 -0.801136          134.859863"
-matrix  "6c70-A jc4b-A  U(1,.)  -0.496471  0.385509 -0.777753          214.404358"
-matrix  "6c70-A jc4b-A  U(2,.)   0.223943  0.922526  0.314317          188.034714"
-matrix  "6c70-A jc4b-A  U(3,.)   0.838669 -0.018123 -0.544339          174.263977"
-matrix  "6c70-A jc7v-A  U(1,.)  -0.323864 -0.919264 -0.223755          218.144958"
-matrix  "6c70-A jc7v-A  U(2,.)  -0.546830  0.374875 -0.748629          186.436417"
-matrix  "6c70-A jc7v-A  U(3,.)   0.772068 -0.120098 -0.624090          177.077942"
-matrix  "6c70-A jd1b-A  U(1,.)  -0.972677  0.163551  0.164775          171.173157"
-matrix  "6c70-A jd1b-A  U(2,.)  -0.121754 -0.963658  0.237779          160.275284"
-matrix  "6c70-A jd1b-A  U(3,.)   0.197676  0.211221  0.957241          150.648422"
-matrix  "6c70-A jcz4-A  U(1,.)   0.338244  0.935537 -0.101795          230.159592"
-matrix  "6c70-A jcz4-A  U(2,.)   0.848796 -0.256581  0.462290          202.889008"
-matrix  "6c70-A jcz4-A  U(3,.)   0.406370 -0.242770 -0.880866          203.338959"
-matrix  "6c70-A jd3s-A  U(1,.)   0.175880 -0.885208  0.430666          208.889282"
-matrix  "6c70-A jd3s-A  U(2,.)   0.245506  0.463105  0.851622          189.490952"
-matrix  "6c70-A jd3s-A  U(3,.)  -0.953306 -0.044052  0.298775          160.258575"
-matrix  "6c70-A jdak-A  U(1,.)  -0.599771 -0.458482  0.655797          190.045807"
-matrix  "6c70-A jdak-A  U(2,.)  -0.643131  0.763837 -0.054172          177.391800"
-matrix  "6c70-A jdak-A  U(3,.)  -0.476085 -0.454254 -0.752991          188.724014"
-matrix  "6c70-A jd5y-A  U(1,.)  -0.464933  0.787916 -0.403764          215.260223"
-matrix  "6c70-A jd5y-A  U(2,.)   0.590110  0.615766  0.522113          188.825867"
-matrix  "6c70-A jd5y-A  U(3,.)   0.660006  0.004483 -0.751247          179.168457"
-matrix  "6c70-A jcyh-A  U(1,.)  -0.479106 -0.748458  0.458550          225.259308"
-matrix  "6c70-A jcyh-A  U(2,.)  -0.713692  0.636289  0.292883          203.795166"
-matrix  "6c70-A jcyh-A  U(3,.)  -0.510981 -0.186942 -0.839018          181.256912"
-matrix  "6c70-A jcbv-A  U(1,.)  -0.431400 -0.224622 -0.873750          207.699860"
-matrix  "6c70-A jcbv-A  U(2,.)   0.148019  0.937760 -0.314159          189.037704"
-matrix  "6c70-A jcbv-A  U(3,.)   0.889935 -0.264860 -0.371302          172.515625"
-matrix  "6c70-A jcto-A  U(1,.)  -0.260466  0.960904  0.093917          211.173828"
-matrix  "6c70-A jcto-A  U(2,.)  -0.839710 -0.177453 -0.513223          185.442352"
-matrix  "6c70-A jcto-A  U(3,.)  -0.476492 -0.212540  0.853101          171.037628"
-matrix  "6c70-A jcuj-A  U(1,.)   0.455076 -0.711219  0.535793          218.716965"
-matrix  "6c70-A jcuj-A  U(2,.)   0.278124  0.685133  0.673231          193.642746"
-matrix  "6c70-A jcuj-A  U(3,.)  -0.845904 -0.157354  0.509595          176.485672"
-matrix  "6c70-A jcq6-A  U(1,.)  -0.952945 -0.202442 -0.225639          215.175201"
-matrix  "6c70-A jcq6-A  U(2,.)   0.203065 -0.978947  0.020698          190.483597"
-matrix  "6c70-A jcq6-A  U(3,.)  -0.225079 -0.026095  0.973991          166.674835"
-matrix  "6c70-A jd2v-A  U(1,.)  -0.839299  0.492030 -0.231263          217.237549"
-matrix  "6c70-A jd2v-A  U(2,.)   0.271863  0.748202  0.605214          188.158676"
-matrix  "6c70-A jd2v-A  U(3,.)   0.470816  0.445084 -0.761730          173.813004"
-matrix  "6c70-A jcij-A  U(1,.)  -0.008817 -0.938458 -0.345280          208.211487"
-matrix  "6c70-A jcij-A  U(2,.)  -0.544232  0.294178 -0.785666          174.177109"
-matrix  "6c70-A jcij-A  U(3,.)   0.838889  0.180986 -0.513332          162.550049"
-matrix  "6c70-A jd6c-A  U(1,.)  -0.786003  0.069364 -0.614320          217.211121"
-matrix  "6c70-A jd6c-A  U(2,.)   0.106339 -0.963706 -0.244872          183.726257"
-matrix  "6c70-A jd6c-A  U(3,.)  -0.609009 -0.257796  0.750099          195.283264"
-matrix  "6c70-A jctr-A  U(1,.)   0.836049 -0.537287 -0.111103          212.928421"
-matrix  "6c70-A jctr-A  U(2,.)  -0.372597 -0.407364 -0.833802          196.381531"
-matrix  "6c70-A jctr-A  U(3,.)   0.402732  0.738496 -0.540769          178.115982"
-matrix  "6c70-A jche-A  U(1,.)  -0.139214 -0.273743 -0.951674          206.753265"
-matrix  "6c70-A jche-A  U(2,.)   0.170896  0.939972 -0.295377          182.004257"
-matrix  "6c70-A jche-A  U(3,.)   0.975405 -0.203758 -0.084076          160.183548"
-matrix  "6c70-A jck5-A  U(1,.)   0.616564 -0.151045  0.772680          216.535873"
-matrix  "6c70-A jck5-A  U(2,.)  -0.104979  0.956888  0.270823          190.069305"
-matrix  "6c70-A jck5-A  U(3,.)  -0.780274 -0.248095  0.574126          121.172348"
-matrix  "6c70-A jcdr-A  U(1,.)  -0.601180  0.792945 -0.099103          212.747040"
-matrix  "6c70-A jcdr-A  U(2,.)  -0.521435 -0.483228 -0.703275          195.847443"
-matrix  "6c70-A jcdr-A  U(3,.)  -0.605548 -0.371119  0.703976          161.486282"
-matrix  "6c70-A jch0-A  U(1,.)  -0.899942 -0.282805 -0.331852          214.111771"
-matrix  "6c70-A jch0-A  U(2,.)   0.203583 -0.945602  0.253752          189.492783"
-matrix  "6c70-A jch0-A  U(3,.)  -0.385563  0.160802  0.908562          170.475403"
-matrix  "6c70-A jc7h-A  U(1,.)  -0.565045  0.177907 -0.805651          218.632935"
-matrix  "6c70-A jc7h-A  U(2,.)   0.240594 -0.898506 -0.367152          197.643295"
-matrix  "6c70-A jc7h-A  U(3,.)  -0.789201 -0.401292  0.464893          162.868317"
-matrix  "6c70-A jcmm-A  U(1,.)  -0.495832 -0.739002 -0.456099          218.913544"
-matrix  "6c70-A jcmm-A  U(2,.)   0.678311 -0.657522  0.327960          196.580246"
-matrix  "6c70-A jcmm-A  U(3,.)  -0.542259 -0.146764  0.827294          157.949051"
-matrix  "6c70-A jc73-A  U(1,.)   0.353747 -0.660266  0.662504          212.697708"
-matrix  "6c70-A jc73-A  U(2,.)  -0.444158  0.504769  0.740224          190.944336"
-matrix  "6c70-A jc73-A  U(3,.)  -0.823156 -0.556109 -0.114702          224.793472"
-matrix  "6c70-A jc98-A  U(1,.)  -0.159388  0.476995  0.864333          210.918289"
-matrix  "6c70-A jc98-A  U(2,.)  -0.259138  0.824609 -0.502859          172.279968"
-matrix  "6c70-A jc98-A  U(3,.)  -0.952598 -0.304132 -0.007825          187.789444"
-matrix  "6c70-A jdai-A  U(1,.)  -0.488790  0.731297 -0.475700          217.354584"
-matrix  "6c70-A jdai-A  U(2,.)  -0.867089 -0.467321  0.172533          168.050995"
-matrix  "6c70-A jdai-A  U(3,.)  -0.096132  0.496806  0.862521          158.020569"
-matrix  "6c70-A jcfn-A  U(1,.)  -0.148573  0.936131 -0.318724          229.264206"
-matrix  "6c70-A jcfn-A  U(2,.)   0.179086  0.342443  0.922313          205.083389"
-matrix  "6c70-A jcfn-A  U(3,.)   0.972550  0.079952 -0.218526          154.527756"
-matrix  "6c70-A jcyu-A  U(1,.)  -0.072815 -0.545749 -0.834779          216.085495"
-matrix  "6c70-A jcyu-A  U(2,.)  -0.348855  0.798065 -0.491317          187.803329"
-matrix  "6c70-A jcyu-A  U(3,.)   0.934344  0.255442 -0.248498          192.298843"
-matrix  "6c70-A jcek-A  U(1,.)  -0.180028  0.736833 -0.651665          196.897202"
-matrix  "6c70-A jcek-A  U(2,.)   0.453581  0.650036  0.609686          195.468109"
-matrix  "6c70-A jcek-A  U(3,.)   0.872843 -0.185822 -0.451238          174.308853"
-matrix  "6c70-A jcoc-A  U(1,.)  -0.935726 -0.203025 -0.288440          193.598495"
-matrix  "6c70-A jcoc-A  U(2,.)  -0.162828 -0.476771  0.863815          156.107452"
-matrix  "6c70-A jcoc-A  U(3,.)  -0.312896  0.855260  0.413069          140.511185"
-matrix  "6c70-A jcue-A  U(1,.)   0.648244 -0.428175  0.629640          205.913574"
-matrix  "6c70-A jcue-A  U(2,.)   0.658800 -0.099231 -0.745745          154.977859"
-matrix  "6c70-A jcue-A  U(3,.)   0.381789  0.898231  0.217755          184.460587"
-matrix  "6c70-A jcyf-A  U(1,.)   0.260308 -0.135914  0.955912          206.995682"
-matrix  "6c70-A jcyf-A  U(2,.)   0.634561  0.770278 -0.063280          196.700394"
-matrix  "6c70-A jcyf-A  U(3,.)  -0.727717  0.623056  0.286756          170.344116"
-matrix  "6c70-A jcne-A  U(1,.)  -0.523735  0.591693 -0.612863          227.978851"
-matrix  "6c70-A jcne-A  U(2,.)   0.063094  0.744390  0.664758          192.652985"
-matrix  "6c70-A jcne-A  U(3,.)   0.849541  0.309489 -0.427196          178.756744"
-matrix  "6c70-A jcgg-A  U(1,.)   0.237697  0.645510  0.725821          202.141434"
-matrix  "6c70-A jcgg-A  U(2,.)  -0.456654  0.733773 -0.503034          190.934219"
-matrix  "6c70-A jcgg-A  U(3,.)  -0.857302 -0.211880  0.469190          125.816963"
-matrix  "6c70-A jc42-A  U(1,.)   0.042031 -0.990872  0.128087          218.148727"
-matrix  "6c70-A jc42-A  U(2,.)   0.425560  0.133744  0.894992          190.447693"
-matrix  "6c70-A jc42-A  U(3,.)  -0.903954  0.016891  0.427297          195.823593"
-matrix  "6c70-A jcki-A  U(1,.)  -0.921989 -0.376819  0.089131          226.140274"
-matrix  "6c70-A jcki-A  U(2,.)   0.337799 -0.670204  0.660846          194.579147"
-matrix  "6c70-A jcki-A  U(3,.)  -0.189283  0.639401  0.745210          172.290543"
-matrix  "6c70-A jcwj-A  U(1,.)  -0.126957  0.295696  0.946808          214.420059"
-matrix  "6c70-A jcwj-A  U(2,.)  -0.297668  0.899179 -0.320735          194.846588"
-matrix  "6c70-A jcwj-A  U(3,.)  -0.946190 -0.322554 -0.026138          172.880096"
-matrix  "6c70-A jc7j-A  U(1,.)   0.032981  0.989645 -0.139697          220.891068"
-matrix  "6c70-A jc7j-A  U(2,.)   0.818218  0.053532  0.572410          195.043869"
-matrix  "6c70-A jc7j-A  U(3,.)   0.573961 -0.133181 -0.807980          172.980591"
-matrix  "6c70-A jd9t-A  U(1,.)   0.967066  0.196707 -0.161521          231.769989"
-matrix  "6c70-A jd9t-A  U(2,.)  -0.125752 -0.182476 -0.975135          195.405624"
-matrix  "6c70-A jd9t-A  U(3,.)  -0.221290  0.963332 -0.151730          169.773117"
-matrix  "6c70-A jcmf-A  U(1,.)   0.084517 -0.166378 -0.982433          170.648407"
-matrix  "6c70-A jcmf-A  U(2,.)  -0.161894 -0.975153  0.151218          179.476608"
-matrix  "6c70-A jcmf-A  U(3,.)  -0.983182  0.146270 -0.109352          140.280518"
-matrix  "6c70-A jd0n-A  U(1,.)   0.565547  0.182311  0.804313          215.513077"
-matrix  "6c70-A jd0n-A  U(2,.)  -0.743428  0.534900  0.401493          189.933945"
-matrix  "6c70-A jd0n-A  U(3,.)  -0.357031 -0.825012  0.438046          176.321762"
-matrix  "6c70-A jczi-A  U(1,.)  -0.238861 -0.940131  0.243104          213.068176"
-matrix  "6c70-A jczi-A  U(2,.)   0.182700  0.202370  0.962116          171.840103"
-matrix  "6c70-A jczi-A  U(3,.)  -0.953712  0.274227  0.123423          170.679062"
-matrix  "6c70-A jczo-A  U(1,.)   0.584746 -0.810191 -0.040772          220.521927"
-matrix  "6c70-A jczo-A  U(2,.)  -0.521994 -0.337318 -0.783415          190.436310"
-matrix  "6c70-A jczo-A  U(3,.)   0.620963  0.479382 -0.620160          180.757751"
-matrix  "6c70-A jcz7-A  U(1,.)   0.359642 -0.304527  0.881998          217.941727"
-matrix  "6c70-A jcz7-A  U(2,.)  -0.427020  0.786737  0.445757          193.083160"
-matrix  "6c70-A jcz7-A  U(3,.)  -0.829646 -0.536943  0.152904          174.463669"
-matrix  "6c70-A jc8n-A  U(1,.)  -0.824954  0.094680 -0.557213          212.105972"
-matrix  "6c70-A jc8n-A  U(2,.)  -0.154468  0.910568  0.383413          192.356369"
-matrix  "6c70-A jc8n-A  U(3,.)   0.543682  0.402370 -0.736552          172.956924"
-matrix  "6c70-A jcx3-A  U(1,.)   0.673864  0.148571  0.723763          221.661026"
-matrix  "6c70-A jcx3-A  U(2,.)   0.045166 -0.986026  0.160355          190.233734"
-matrix  "6c70-A jcx3-A  U(3,.)   0.737473 -0.075368 -0.671158          189.167328"
-matrix  "6c70-A jcf0-A  U(1,.)   0.061165 -0.986396 -0.152581          213.454987"
-matrix  "6c70-A jcf0-A  U(2,.)  -0.305657  0.127013 -0.943632          188.452301"
-matrix  "6c70-A jcf0-A  U(3,.)   0.950175  0.104355 -0.293731          184.098663"
-matrix  "6c70-A jd4j-A  U(1,.)  -0.616360  0.071356 -0.784225          218.397278"
-matrix  "6c70-A jd4j-A  U(2,.)   0.162795  0.985919 -0.038240          194.162018"
-matrix  "6c70-A jd4j-A  U(3,.)   0.770453 -0.151238 -0.619297          176.490524"
-matrix  "6c70-A jcwf-A  U(1,.)   0.676074  0.505871  0.535741          220.528976"
-matrix  "6c70-A jcwf-A  U(2,.)   0.516087 -0.844050  0.145717          194.055008"
-matrix  "6c70-A jcwf-A  U(3,.)   0.525907  0.177974 -0.831714          170.820694"
-matrix  "6c70-A jcex-A  U(1,.)  -0.174812 -0.815308 -0.552009          219.810898"
-matrix  "6c70-A jcex-A  U(2,.)   0.849864  0.158144 -0.502714          163.369965"
-matrix  "6c70-A jcex-A  U(3,.)   0.497164 -0.557013  0.665256          160.410828"
-matrix  "6c70-A jckp-A  U(1,.)  -0.925855 -0.208707 -0.315013          220.847763"
-matrix  "6c70-A jckp-A  U(2,.)   0.064044 -0.908243  0.413512          189.872238"
-matrix  "6c70-A jckp-A  U(3,.)  -0.372412  0.362678  0.854268          173.720825"
-matrix  "6c70-A jcix-A  U(1,.)   0.330378  0.196506  0.923166          225.254379"
-matrix  "6c70-A jcix-A  U(2,.)   0.680043 -0.727817 -0.088447          179.529510"
-matrix  "6c70-A jcix-A  U(3,.)   0.654516  0.657014 -0.374088          162.928421"
-matrix  "6c70-A jcfh-A  U(1,.)   0.415262  0.883742  0.215772          216.932388"
-matrix  "6c70-A jcfh-A  U(2,.)   0.663825 -0.456555  0.592363          203.042053"
-matrix  "6c70-A jcfh-A  U(3,.)   0.622008 -0.102751 -0.776240          126.858032"
-matrix  "6c70-A jd5x-A  U(1,.)   0.476815  0.618419  0.624664          214.139328"
-matrix  "6c70-A jd5x-A  U(2,.)  -0.410996  0.785035 -0.463467          193.194580"
-matrix  "6c70-A jd5x-A  U(3,.)  -0.777000 -0.035747  0.628484          146.669067"
-matrix  "6c70-A jc4j-A  U(1,.)  -0.672731  0.737007 -0.065217          213.563965"
-matrix  "6c70-A jc4j-A  U(2,.)  -0.607099 -0.600231 -0.520724          190.905243"
-matrix  "6c70-A jc4j-A  U(3,.)  -0.422922 -0.310714  0.851230          181.635483"
-matrix  "6c70-A jchj-A  U(1,.)   0.938450 -0.334600  0.085763          177.148819"
-matrix  "6c70-A jchj-A  U(2,.)  -0.040356 -0.352797 -0.934829          161.979996"
-matrix  "6c70-A jchj-A  U(3,.)   0.343051  0.873829 -0.344586          137.480698"
-matrix  "6c70-A jd8i-A  U(1,.)  -0.158186 -0.950590  0.267124          205.183899"
-matrix  "6c70-A jd8i-A  U(2,.)   0.946462 -0.223071 -0.233345          177.836288"
-matrix  "6c70-A jd8i-A  U(3,.)   0.281403  0.215910  0.934984          174.667923"
-matrix  "6c70-A jcgn-A  U(1,.)   0.407942 -0.749126  0.521913          205.924835"
-matrix  "6c70-A jcgn-A  U(2,.)   0.196355  0.630251  0.751152          185.627548"
-matrix  "6c70-A jcgn-A  U(3,.)  -0.891644 -0.203946  0.404200          143.122726"
-matrix  "6c70-A jdax-A  U(1,.)  -0.058961  0.482274  0.874034          220.530426"
-matrix  "6c70-A jdax-A  U(2,.)   0.942390 -0.261913  0.208091          181.569122"
-matrix  "6c70-A jdax-A  U(3,.)   0.329278  0.835950 -0.439048          174.928452"
-matrix  "6c70-A jcoh-A  U(1,.)  -0.933765  0.094293 -0.345242          208.755997"
-matrix  "6c70-A jcoh-A  U(2,.)  -0.219729 -0.912494  0.345071          191.549835"
-matrix  "6c70-A jcoh-A  U(3,.)  -0.282493  0.398075  0.872774          165.613800"
-matrix  "6c70-A jco7-A  U(1,.)   0.329752  0.062162  0.942019          216.402603"
-matrix  "6c70-A jco7-A  U(2,.)  -0.504230  0.855181  0.120073          194.045212"
-matrix  "6c70-A jco7-A  U(3,.)  -0.798133 -0.514588  0.313341          169.142502"
-matrix  "6c70-A jcef-A  U(1,.)  -0.586831 -0.048171 -0.808275          212.299545"
-matrix  "6c70-A jcef-A  U(2,.)   0.507487 -0.799720 -0.320789          176.138809"
-matrix  "6c70-A jcef-A  U(3,.)  -0.630941 -0.598438  0.493747          200.780548"
-matrix  "6c70-A jd5c-A  U(1,.)  -0.852635 -0.299560  0.428109          174.302338"
-matrix  "6c70-A jd5c-A  U(2,.)  -0.202019  0.944616  0.258628          206.448792"
-matrix  "6c70-A jd5c-A  U(3,.)  -0.481873  0.134029 -0.865930          171.784973"
-matrix  "6c70-A jcjo-A  U(1,.)   0.277322 -0.895354  0.348473          230.806595"
-matrix  "6c70-A jcjo-A  U(2,.)  -0.322852 -0.428452 -0.843917          188.903458"
-matrix  "6c70-A jcjo-A  U(3,.)   0.904908  0.121532 -0.407886          174.957428"
-matrix  "6c70-A jcf6-A  U(1,.)  -0.460284 -0.647814 -0.607022          212.020416"
-matrix  "6c70-A jcf6-A  U(2,.)   0.035586 -0.696673  0.716506          189.146805"
-matrix  "6c70-A jcf6-A  U(3,.)  -0.887058  0.308194  0.343720          169.887695"
-matrix  "6c70-A jcoo-A  U(1,.)  -0.277477  0.802964 -0.527499          227.898346"
-matrix  "6c70-A jcoo-A  U(2,.)   0.176937  0.582378  0.793429          191.491348"
-matrix  "6c70-A jcoo-A  U(3,.)   0.944298  0.126824 -0.303671          179.753937"
-matrix  "6c70-A jd6p-A  U(1,.)  -0.587577 -0.800215 -0.120034          225.447571"
-matrix  "6c70-A jd6p-A  U(2,.)   0.803007 -0.594923  0.035304          181.037674"
-matrix  "6c70-A jd6p-A  U(3,.)  -0.099662 -0.075645  0.992142          190.161926"
-matrix  "6c70-A jcxm-A  U(1,.)  -0.348759 -0.400059  0.847538          216.693207"
-matrix  "6c70-A jcxm-A  U(2,.)  -0.763802 -0.402726 -0.504399          166.328659"
-matrix  "6c70-A jcxm-A  U(3,.)   0.543115 -0.823265 -0.165112          166.868408"
-matrix  "6c70-A jcgy-A  U(1,.)  -0.414084  0.905242  0.095245          214.727051"
-matrix  "6c70-A jcgy-A  U(2,.)  -0.848995 -0.346369 -0.399044          184.338257"
-matrix  "6c70-A jcgy-A  U(3,.)  -0.328241 -0.246100  0.911972          163.658890"
-matrix  "6c70-A jcb8-A  U(1,.)  -0.686078  0.595702 -0.417655          208.864075"
-matrix  "6c70-A jcb8-A  U(2,.)  -0.512626 -0.803184 -0.303497          183.896088"
-matrix  "6c70-A jcb8-A  U(3,.)  -0.516248  0.005878  0.856419          171.619156"
-matrix  "6c70-A jcna-A  U(1,.)   0.609940  0.768883 -0.191811          220.893875"
-matrix  "6c70-A jcna-A  U(2,.)   0.643612 -0.339440  0.685962          204.364166"
-matrix  "6c70-A jcna-A  U(3,.)   0.462316 -0.541848 -0.701901          173.463013"
-matrix  "6c70-A jcjt-A  U(1,.)   0.311358  0.162257 -0.936338          190.856247"
-matrix  "6c70-A jcjt-A  U(2,.)   0.869400  0.349169  0.349606          185.884521"
-matrix  "6c70-A jcjt-A  U(3,.)   0.383666 -0.922905 -0.032350          165.563843"
-matrix  "6c70-A jdb1-A  U(1,.)  -0.211700  0.829599  0.516670          224.173355"
-matrix  "6c70-A jdb1-A  U(2,.)   0.742130 -0.207538  0.637316          187.888962"
-matrix  "6c70-A jdb1-A  U(3,.)   0.635945  0.518356 -0.571735          164.617950"
-matrix  "6c70-A jcuy-A  U(1,.)   0.305324  0.776039  0.551851          202.007629"
-matrix  "6c70-A jcuy-A  U(2,.)   0.782523 -0.534705  0.318979          180.574127"
-matrix  "6c70-A jcuy-A  U(3,.)   0.542618  0.334444 -0.770527          179.526810"
-matrix  "6c70-A jd0u-A  U(1,.)   0.167593 -0.962340  0.214041          209.248322"
-matrix  "6c70-A jd0u-A  U(2,.)   0.946530  0.217780  0.238019          179.339554"
-matrix  "6c70-A jd0u-A  U(3,.)  -0.275669  0.162706  0.947382          194.201584"
-matrix  "6c70-A jcd5-A  U(1,.)  -0.379707 -0.818902 -0.430375          210.363602"
-matrix  "6c70-A jcd5-A  U(2,.)  -0.860370  0.483563 -0.161028          195.906509"
-matrix  "6c70-A jcd5-A  U(3,.)   0.339979  0.309138 -0.888171          157.229523"
-matrix  "6c70-A jd69-A  U(1,.)   0.239515 -0.443369  0.863746          201.274750"
-matrix  "6c70-A jd69-A  U(2,.)   0.231780  0.890030  0.392588          192.744232"
-matrix  "6c70-A jd69-A  U(3,.)  -0.942820  0.106168  0.315940          113.305305"
-matrix  "6c70-A jd0h-A  U(1,.)   0.633926  0.551779  0.541920          218.116913"
-matrix  "6c70-A jd0h-A  U(2,.)   0.424980 -0.833960  0.351999          193.435532"
-matrix  "6c70-A jd0h-A  U(3,.)   0.646165  0.007164 -0.763164          182.546143"
-matrix  "6c70-A jcv8-A  U(1,.)  -0.017374  0.999802 -0.009701          218.884995"
-matrix  "6c70-A jcv8-A  U(2,.)   0.947205  0.019565  0.320032          195.958694"
-matrix  "6c70-A jcv8-A  U(3,.)   0.320158 -0.003629 -0.947357          193.437424"
-matrix  "6c70-A jcnk-A  U(1,.)   0.303817 -0.928658 -0.212814          227.158920"
-matrix  "6c70-A jcnk-A  U(2,.)  -0.823601 -0.143715 -0.548659          194.091354"
-matrix  "6c70-A jcnk-A  U(3,.)   0.478932  0.341966 -0.808507          177.406586"
-matrix  "6c70-A jc4d-A  U(1,.)  -0.363746 -0.289452  0.885385          235.948868"
-matrix  "6c70-A jc4d-A  U(2,.)  -0.785108 -0.416249 -0.458631          203.944595"
-matrix  "6c70-A jc4d-A  U(3,.)   0.501292 -0.861948 -0.075842          172.595871"
-matrix  "6c70-A jd8g-A  U(1,.)  -0.193443 -0.948775 -0.249811          215.854813"
-matrix  "6c70-A jd8g-A  U(2,.)   0.610692 -0.315721  0.726206          200.850693"
-matrix  "6c70-A jd8g-A  U(3,.)  -0.767877 -0.012078  0.640484          180.489227"
-matrix  "6c70-A jcfl-A  U(1,.)   0.235079 -0.966263 -0.105235          220.929749"
-matrix  "6c70-A jcfl-A  U(2,.)  -0.479874 -0.021225 -0.877081          197.602982"
-matrix  "6c70-A jcfl-A  U(3,.)   0.845257  0.256683 -0.468673          175.782410"
-matrix  "6c70-A jcpc-A  U(1,.)   0.248607 -0.768728 -0.589280          227.618820"
-matrix  "6c70-A jcpc-A  U(2,.)   0.155735 -0.568742  0.807638          187.187637"
-matrix  "6c70-A jcpc-A  U(3,.)  -0.956003 -0.292556 -0.021675          160.705490"
-matrix  "6c70-A jcvq-A  U(1,.)   0.413193 -0.872466 -0.260911          229.021622"
-matrix  "6c70-A jcvq-A  U(2,.)  -0.856950 -0.275602 -0.435523          193.628815"
-matrix  "6c70-A jcvq-A  U(3,.)   0.308071  0.403543 -0.861537          177.159317"
-matrix  "6c70-A jcps-A  U(1,.)  -0.348748 -0.410165 -0.842698          212.415970"
-matrix  "6c70-A jcps-A  U(2,.)   0.311481 -0.898764  0.308549          195.996323"
-matrix  "6c70-A jcps-A  U(3,.)  -0.883943 -0.154879  0.441201          182.187271"
-matrix  "6c70-A jcy3-A  U(1,.)   0.348842  0.930643  0.110514          219.233612"
-matrix  "6c70-A jcy3-A  U(2,.)   0.888753 -0.365923  0.276076          200.376862"
-matrix  "6c70-A jcy3-A  U(3,.)   0.297368  0.001912 -0.954761          174.333450"
-matrix  "6c70-A jcpf-A  U(1,.)  -0.375768  0.849187  0.371054          205.670395"
-matrix  "6c70-A jcpf-A  U(2,.)   0.114510 -0.354781  0.927910          180.567780"
-matrix  "6c70-A jcpf-A  U(3,.)   0.919612  0.391168  0.036075          211.466049"
-matrix  "6c70-A jcn8-A  U(1,.)   0.856227  0.495597  0.145808          208.490036"
-matrix  "6c70-A jcn8-A  U(2,.)   0.338767 -0.325567 -0.882747          178.829315"
-matrix  "6c70-A jcn8-A  U(3,.)  -0.390016  0.805227 -0.446651          175.080612"
-matrix  "6c70-A jcpn-A  U(1,.)  -0.337588 -0.198940 -0.920031          214.265640"
-matrix  "6c70-A jcpn-A  U(2,.)   0.009740  0.976620 -0.214751          188.018127"
-matrix  "6c70-A jcpn-A  U(3,.)   0.941244 -0.081459 -0.327757          172.056015"
-matrix  "6c70-A jcsx-A  U(1,.)   0.365633  0.771022  0.521381          230.776871"
-matrix  "6c70-A jcsx-A  U(2,.)   0.836046 -0.518257  0.180103          190.956161"
-matrix  "6c70-A jcsx-A  U(3,.)   0.409073  0.370047 -0.834101          177.766418"
-matrix  "6c70-A jch1-A  U(1,.)   0.996200  0.025571  0.083259          193.239639"
-matrix  "6c70-A jch1-A  U(2,.)   0.068313 -0.822402 -0.564790          196.363144"
-matrix  "6c70-A jch1-A  U(3,.)   0.054030  0.568331 -0.821024          160.073517"
-matrix  "6c70-A jczr-A  U(1,.)   0.570525 -0.749079 -0.336722          217.146881"
-matrix  "6c70-A jczr-A  U(2,.)  -0.707573 -0.240179 -0.664571          187.175964"
-matrix  "6c70-A jczr-A  U(3,.)   0.416943  0.617410 -0.667056          180.788620"
-matrix  "6c70-A jd2f-A  U(1,.)  -0.169762 -0.546275 -0.820222          213.134750"
-matrix  "6c70-A jd2f-A  U(2,.)  -0.156628  0.836680 -0.524819          191.246323"
-matrix  "6c70-A jd2f-A  U(3,.)   0.972959  0.039375 -0.227599          175.898895"
-matrix  "6c70-A jc9l-A  U(1,.)  -0.034406  0.972187  0.231663          209.977570"
-matrix  "6c70-A jc9l-A  U(2,.)   0.633895 -0.157979  0.757112          183.379822"
-matrix  "6c70-A jc9l-A  U(3,.)   0.772653  0.172899 -0.610830          180.098846"
-matrix  "6c70-A jcz2-A  U(1,.)  -0.367080  0.005825  0.930171          253.379456"
-matrix  "6c70-A jcz2-A  U(2,.)  -0.042152  0.998849 -0.022889          186.927597"
-matrix  "6c70-A jcz2-A  U(3,.)  -0.929234 -0.047611 -0.366412          209.791138"
-matrix  "6c70-A jc5z-A  U(1,.)  -0.078716  0.991986 -0.098831          226.759018"
-matrix  "6c70-A jc5z-A  U(2,.)  -0.971336 -0.098626 -0.216285          188.218094"
-matrix  "6c70-A jc5z-A  U(3,.)  -0.224299  0.078973  0.971315          172.601135"
-matrix  "6c70-A jd4p-A  U(1,.)  -0.822870  0.339001 -0.456030          210.632935"
-matrix  "6c70-A jd4p-A  U(2,.)  -0.416934 -0.905478  0.079216          191.900543"
-matrix  "6c70-A jd4p-A  U(3,.)  -0.386071  0.255319  0.886432          174.332230"
-matrix  "6c70-A jccj-A  U(1,.)   0.485984  0.105189  0.867614          213.714981"
-matrix  "6c70-A jccj-A  U(2,.)  -0.524924  0.828853  0.193540          190.097748"
-matrix  "6c70-A jccj-A  U(3,.)  -0.698766 -0.549489  0.458026          187.717285"
-matrix  "6c70-A jc8g-A  U(1,.)   0.588330  0.730249  0.347281          220.838669"
-matrix  "6c70-A jc8g-A  U(2,.)   0.782028 -0.623070 -0.014668          186.093643"
-matrix  "6c70-A jc8g-A  U(3,.)   0.205669  0.280213 -0.937647          158.600372"
-matrix  "6c70-A jcw9-A  U(1,.)   0.904016 -0.414379  0.105097          217.687134"
-matrix  "6c70-A jcw9-A  U(2,.)   0.135448  0.510812  0.848955          178.919739"
-matrix  "6c70-A jcw9-A  U(3,.)  -0.405474 -0.753234  0.517910          178.970734"
-matrix  "6c70-A jccr-A  U(1,.)  -0.802579 -0.549620 -0.231916          218.600876"
-matrix  "6c70-A jccr-A  U(2,.)   0.313677 -0.719497  0.619621          202.344147"
-matrix  "6c70-A jccr-A  U(3,.)  -0.507419  0.424548  0.749856          174.585175"
-matrix  "6c70-A jcr2-A  U(1,.)  -0.835454 -0.522078 -0.171615          226.872604"
-matrix  "6c70-A jcr2-A  U(2,.)   0.238518 -0.625798  0.742622          194.876358"
-matrix  "6c70-A jcr2-A  U(3,.)  -0.495103  0.579493  0.647350          168.858963"
-matrix  "6c70-A jczw-A  U(1,.)  -0.717152 -0.205565 -0.665910          195.197723"
-matrix  "6c70-A jczw-A  U(2,.)   0.431482 -0.881317 -0.192624          205.265381"
-matrix  "6c70-A jczw-A  U(3,.)  -0.547280 -0.425469  0.720736          130.465454"
-matrix  "6c70-A jcub-A  U(1,.)   0.811122  0.565895 -0.147796          223.379288"
-matrix  "6c70-A jcub-A  U(2,.)   0.193904 -0.498589 -0.844873          186.410324"
-matrix  "6c70-A jcub-A  U(3,.)  -0.551799  0.656637 -0.514146          182.464691"
-matrix  "6c70-A jd9w-A  U(1,.)   0.229383 -0.889021  0.396264          195.627319"
-matrix  "6c70-A jd9w-A  U(2,.)  -0.519352 -0.456113 -0.722658          188.149109"
-matrix  "6c70-A jd9w-A  U(3,.)   0.823199 -0.040035 -0.566339          198.837433"
-matrix  "6c70-A jci8-A  U(1,.)   0.398627  0.476728  0.783471          225.041870"
-matrix  "6c70-A jci8-A  U(2,.)  -0.695007  0.714416 -0.081092          190.415756"
-matrix  "6c70-A jci8-A  U(3,.)  -0.598383 -0.512192  0.616115          167.907944"
-matrix  "6c70-A jcqy-A  U(1,.)   0.636788 -0.271285  0.721738          243.442078"
-matrix  "6c70-A jcqy-A  U(2,.)  -0.165406  0.866202  0.471524          179.099609"
-matrix  "6c70-A jcqy-A  U(3,.)  -0.753088 -0.419641  0.506715          166.877762"
-matrix  "6c70-A jc69-A  U(1,.)  -0.258854 -0.821654  0.507818          253.072189"
-matrix  "6c70-A jc69-A  U(2,.)   0.817014  0.094195  0.568872          170.564377"
-matrix  "6c70-A jc69-A  U(3,.)  -0.515250  0.562150  0.646920          208.492249"
-matrix  "6c70-A jcge-A  U(1,.)   0.025205 -0.874745 -0.483927          217.006973"
-matrix  "6c70-A jcge-A  U(2,.)  -0.639596  0.357926 -0.680299          186.784531"
-matrix  "6c70-A jcge-A  U(3,.)   0.768298  0.326664 -0.550462          174.186066"
-matrix  "6c70-A jd3d-A  U(1,.)  -0.367762 -0.490207 -0.790220          206.580139"
-matrix  "6c70-A jd3d-A  U(2,.)  -0.683776  0.718471 -0.127473          177.606125"
-matrix  "6c70-A jd3d-A  U(3,.)   0.630239  0.493454 -0.599418          171.679459"
-matrix  "6c70-A jcds-A  U(1,.)   0.132160 -0.707149  0.694604          215.985260"
-matrix  "6c70-A jcds-A  U(2,.)   0.419779  0.674738  0.607054          190.735016"
-matrix  "6c70-A jcds-A  U(3,.)  -0.897953  0.211352  0.386019          174.778549"
-matrix  "6c70-A jc92-A  U(1,.)  -0.390510  0.918685  0.059325          225.004028"
-matrix  "6c70-A jc92-A  U(2,.)   0.484338  0.150222  0.861888          192.091583"
-matrix  "6c70-A jc92-A  U(3,.)   0.782891  0.365309 -0.503617          178.789490"
-matrix  "6c70-A jcyw-A  U(1,.)  -0.387527 -0.034739  0.921204          201.559677"
-matrix  "6c70-A jcyw-A  U(2,.)   0.418893  0.883529  0.209535          185.496582"
-matrix  "6c70-A jcyw-A  U(3,.)  -0.821190  0.467086 -0.327839          186.937134"
-matrix  "6c70-A jcdt-A  U(1,.)  -0.672142  0.730631 -0.120016          210.252350"
-matrix  "6c70-A jcdt-A  U(2,.)  -0.433999 -0.520093 -0.735627          184.940353"
-matrix  "6c70-A jcdt-A  U(3,.)  -0.599892 -0.442359  0.666670          175.144241"
-matrix  "6c70-A jd2j-A  U(1,.)   0.829586  0.295054 -0.474057          193.217331"
-matrix  "6c70-A jd2j-A  U(2,.)  -0.456021  0.847940 -0.270265          192.453278"
-matrix  "6c70-A jd2j-A  U(3,.)   0.322229  0.440388  0.837990          175.209488"
-matrix  "6c70-A jdb9-A  U(1,.)  -0.115876 -0.990566 -0.073156          211.229156"
-matrix  "6c70-A jdb9-A  U(2,.)   0.362190 -0.110720  0.925505          190.568115"
-matrix  "6c70-A jdb9-A  U(3,.)  -0.924874  0.080747  0.371603          174.352158"
-matrix  "6c70-A jcc9-A  U(1,.)   0.568763  0.308343  0.762517          220.084045"
-matrix  "6c70-A jcc9-A  U(2,.)  -0.269930  0.945700 -0.181076          183.550491"
-matrix  "6c70-A jcc9-A  U(3,.)  -0.776946 -0.102837  0.621111          180.387695"
-matrix  "6c70-A jd8l-A  U(1,.)  -0.663256  0.449083 -0.598679          212.076126"
-matrix  "6c70-A jd8l-A  U(2,.)  -0.491984 -0.864444 -0.103387          179.705383"
-matrix  "6c70-A jd8l-A  U(3,.)  -0.563954  0.225968  0.794289          153.734863"
-matrix  "6c70-A jd5k-A  U(1,.)  -0.206561 -0.028666 -0.978014          215.447845"
-matrix  "6c70-A jd5k-A  U(2,.)  -0.138193  0.990405  0.000158          191.449631"
-matrix  "6c70-A jd5k-A  U(3,.)   0.968625  0.135187 -0.208541          176.043152"
-matrix  "6c70-A jc6i-A  U(1,.)  -0.590481 -0.700661 -0.400507          219.154068"
-matrix  "6c70-A jc6i-A  U(2,.)  -0.437800  0.694987 -0.570372          187.326035"
-matrix  "6c70-A jc6i-A  U(3,.)   0.677984 -0.161452 -0.717127          183.311783"
-matrix  "6c70-A jctj-A  U(1,.)   0.106349  0.986668 -0.123191          204.287842"
-matrix  "6c70-A jctj-A  U(2,.)  -0.837175  0.022003 -0.546492          183.873260"
-matrix  "6c70-A jctj-A  U(3,.)  -0.536496  0.161252  0.828354          182.067413"
-matrix  "6c70-A jd34-A  U(1,.)   0.123742 -0.973482  0.192409          219.634781"
-matrix  "6c70-A jd34-A  U(2,.)  -0.079155 -0.202965 -0.975981          210.028702"
-matrix  "6c70-A jd34-A  U(3,.)   0.989152  0.105539 -0.102171          207.051727"
-matrix  "6c70-A jd5w-A  U(1,.)   0.297326  0.952675  0.063313          204.437408"
-matrix  "6c70-A jd5w-A  U(2,.)   0.243716 -0.011613 -0.969777          187.900879"
-matrix  "6c70-A jd5w-A  U(3,.)  -0.923147  0.303770 -0.235635          159.750656"
-matrix  "6c70-A jc77-A  U(1,.)   0.435069  0.900047  0.025109          230.068710"
-matrix  "6c70-A jc77-A  U(2,.)   0.663242 -0.339211  0.667118          198.414749"
-matrix  "6c70-A jc77-A  U(3,.)   0.608955 -0.273589 -0.744529          177.860413"
-matrix  "6c70-A jczk-A  U(1,.)  -0.317204  0.939984 -0.125744          218.118576"
-matrix  "6c70-A jczk-A  U(2,.)   0.894580  0.340590  0.289354          177.713684"
-matrix  "6c70-A jczk-A  U(3,.)   0.314815 -0.020704 -0.948927          156.487534"
-matrix  "6c70-A jd37-A  U(1,.)  -0.733895  0.090364 -0.673225          218.159241"
-matrix  "6c70-A jd37-A  U(2,.)  -0.106209 -0.994187 -0.017665          190.738449"
-matrix  "6c70-A jd37-A  U(3,.)  -0.670908  0.058539  0.739226          179.855576"
-matrix  "6c70-A jcws-A  U(1,.)  -0.698385 -0.234537 -0.676203          207.494522"
-matrix  "6c70-A jcws-A  U(2,.)  -0.059034 -0.922689  0.380999          190.210312"
-matrix  "6c70-A jcws-A  U(3,.)  -0.713284  0.306003  0.630546          170.302307"
-matrix  "6c70-A jczy-A  U(1,.)  -0.408940 -0.359672 -0.838692          218.661209"
-matrix  "6c70-A jczy-A  U(2,.)  -0.304722  0.920121 -0.246013          183.561630"
-matrix  "6c70-A jczy-A  U(3,.)   0.860182  0.154963 -0.485874          146.604248"
-matrix  "6c70-A jcah-A  U(1,.)   0.502432  0.649053  0.571221          206.517822"
-matrix  "6c70-A jcah-A  U(2,.)   0.204961 -0.731241  0.650598          193.621414"
-matrix  "6c70-A jcah-A  U(3,.)   0.839972 -0.209804 -0.500429          191.099655"
-matrix  "6c70-A jd3c-A  U(1,.)   0.147975 -0.986166  0.074698          227.548538"
-matrix  "6c70-A jd3c-A  U(2,.)   0.057754  0.084018  0.994789          198.649994"
-matrix  "6c70-A jd3c-A  U(3,.)  -0.987303 -0.142890  0.069387          176.877121"
-matrix  "6c70-A jcm8-A  U(1,.)   0.442664  0.190253 -0.876272          185.054977"
-matrix  "6c70-A jcm8-A  U(2,.)   0.062789 -0.981410 -0.181361          191.889359"
-matrix  "6c70-A jcm8-A  U(3,.)  -0.894487  0.025261 -0.446381          174.985107"
-matrix  "6c70-A jckd-A  U(1,.)  -0.098070  0.994761 -0.028863          214.896027"
-matrix  "6c70-A jckd-A  U(2,.)   0.936893  0.102068  0.334387          190.484360"
-matrix  "6c70-A jckd-A  U(3,.)   0.335581  0.005752 -0.941994          168.970123"
-matrix  "6c70-A jcb2-A  U(1,.)   0.436327  0.672879  0.597371          206.849579"
-matrix  "6c70-A jcb2-A  U(2,.)   0.702244 -0.669738  0.241465          188.771545"
-matrix  "6c70-A jcb2-A  U(3,.)   0.562559  0.314142 -0.764750          169.294662"
-matrix  "6c70-A jcns-A  U(1,.)  -0.532103  0.707346  0.465326          225.244614"
-matrix  "6c70-A jcns-A  U(2,.)   0.761361  0.159312  0.628449          188.745422"
-matrix  "6c70-A jcns-A  U(3,.)   0.370399  0.688681 -0.623316          180.621887"
-matrix  "6c70-A jcng-A  U(1,.)  -0.550777 -0.610484 -0.569169          225.543152"
-matrix  "6c70-A jcng-A  U(2,.)  -0.577245  0.771153 -0.268536          188.681046"
-matrix  "6c70-A jcng-A  U(3,.)   0.602854  0.180646 -0.777132          176.773758"
-matrix  "6c70-A jcs3-A  U(1,.)   0.151260  0.988403 -0.013405          224.377716"
-matrix  "6c70-A jcs3-A  U(2,.)   0.950012 -0.141611  0.278251          192.234955"
-matrix  "6c70-A jcs3-A  U(3,.)   0.273126 -0.054824 -0.960415          171.116272"
-matrix  "6c70-A jc79-A  U(1,.)  -0.923514 -0.383565  0.000906          217.268768"
-matrix  "6c70-A jc79-A  U(2,.)   0.327858 -0.788158  0.520880          202.820969"
-matrix  "6c70-A jc79-A  U(3,.)  -0.199077  0.481336  0.853630          171.163162"
-matrix  "6c70-A jc9k-A  U(1,.)  -0.737135 -0.632498 -0.237860          225.371582"
-matrix  "6c70-A jc9k-A  U(2,.)  -0.565139  0.770006 -0.296156          195.728012"
-matrix  "6c70-A jc9k-A  U(3,.)   0.370472 -0.083884 -0.925048          166.298203"
-matrix  "6c70-A jcfr-A  U(1,.)  -0.558221 -0.771807 -0.304472          205.003937"
-matrix  "6c70-A jcfr-A  U(2,.)   0.386340 -0.566555  0.727844          194.910522"
-matrix  "6c70-A jcfr-A  U(3,.)  -0.734256  0.288668  0.614442          197.671799"
