# Supplementary material for: Structural screens identify candidate human homologs of insect chemoreceptors and cryptic Drosophila gustatory receptor-like proteins
Source: eLife. 2023 Feb 20;12:e85537. doi: 10.7554/eLife.85537 (PMC9998090; doi:10.7554/eLife.85537)
Supplement: Source data 2. — Individual text files represent the output of the Dali AF-DB search using A. bakeri Or co-receptor (Orco) chain A (PDB 6C70-A) as query and the structural proteome dataset of the indicated species (note the datasets are from version 1 of the AlphaFold Protein Structure Database; subsequent, improved models were used for the pairwise comparisons in Table 1). The four-letter codes in the file names and job titles are as described for Source data 1. [file elife-85537-data2.zip › Ddic_6C70A.txt]

# Job: Ddic_6C70A
# Query: 6c70A
# No:  Chain   Z    rmsd lali nres  %id PDB  Description
   1:  f5nq-A  7.0  5.1  178   679    6   DICDI:AF-Q54WX3-F1 RING-TYPE DOMAIN-CONTAINING PROTEIN;
   2:  fxgi-A  6.4  4.5  139   688    9   DICDI:AF-Q54JQ6-F1 RING-TYPE DOMAIN-CONTAINING PROTEIN;
   3:  f3ma-A  5.9  4.2   85   235   11   DICDI:AF-Q54IQ8-F1 UNCHARACTERIZED PROTEIN;
   4:  f11l-A  5.7  4.1   61  1003    8   DICDI:AF-Q54M27-F1 UNCHARACTERIZED PROTEIN;
   5:  f3n1-A  5.6  5.6  173  1186    6   DICDI:AF-Q54P22-F1 CATION-TRANSPORTING ATPASE;
   6:  fzi8-A  5.4  3.1   72   186    8   DICDI:AF-Q54TU8-F1 CALCIUM LOAD-ACTIVATED CALCIUM CHANNEL HOMOLOG;
   7:  f3kx-A  5.4  6.8   87  1190    6   DICDI:AF-Q54MB0-F1 ANK_REP_REGION DOMAIN-CONTAINING PROTEIN;
   8:  fz11-A  5.4  3.9   97   210    5   DICDI:AF-Q54JM8-F1 UNCHARACTERIZED PROTEIN;
   9:  f04c-A  5.3  3.8   70   898   11   DICDI:AF-Q8T193-F1 UNCHARACTERIZED PROTEIN;
  10:  fwhy-A  5.3  3.3   72   301    4   DICDI:AF-Q54VY4-F1 UNCHARACTERIZED PROTEIN;
  11:  fyks-A  5.3  5.0   89   618    4   DICDI:AF-Q54RS7-F1 ELMO DOMAIN-CONTAINING PROTEIN C;
  12:  f3it-A  5.3  5.2  118   726    6   DICDI:AF-Q54H83-F1 UNCHARACTERIZED PROTEIN;
  13:  f2el-A  5.3  5.9  104  1092    4   DICDI:AF-Q54HA1-F1 UNCHARACTERIZED PROTEIN;
  14:  fzoz-A  5.3  4.4  153  1593    9   DICDI:AF-Q54P13-F1 ABC TRANSPORTER C FAMILY MEMBER 8;
  15:  fz6h-A  5.2  8.2   75   197    5   DICDI:AF-C7FZZ9-F1 ER MEMBRANE PROTEIN COMPLEX SUBUNIT 4;
  16:  f4c1-A  5.2  5.4   82   903    7   DICDI:AF-Q54CX4-F1 UNCHARACTERIZED PROTEIN DDB_G0292642;
  17:  f4fp-A  5.2  7.8  116   572    3   DICDI:AF-Q54PP6-F1 MYB-LIKE PROTEIN Y;
  18:  fx26-A  5.1  5.4   74   581    5   DICDI:AF-Q54J57-F1 GLYCEROPHOSPHOCHOLINE ACYLTRANSFERASE 1;
  19:  f1e3-A  5.1  2.8   67    76   12   DICDI:AF-Q55AJ9-F1 UNCHARACTERIZED PROTEIN;
  20:  fza7-A  5.1  5.1  155   573    6   DICDI:AF-Q54T06-F1 PROBABLE ZINC TRANSPORTER PROTEIN DDB_G0282067;
  21:  f2we-A  5.1  3.2   58   162    9   DICDI:AF-Q55C30-F1 SAPOSIN B-TYPE DOMAIN-CONTAINING PROTEIN;
  22:  f49y-A  5.1 21.4   86   715    3   DICDI:AF-Q54F41-F1 UNCHARACTERIZED PROTEIN;
  23:  fwu9-A  5.0  4.5   66   360    9   DICDI:AF-Q54XQ8-F1 LUC7-LIKE PROTEIN;
  24:  fw39-A  5.0  8.7  154   621   10   DICDI:AF-Q556C6-F1 FRIZZLED AND SMOOTHENED-LIKE PROTEIN H;
  25:  f3fa-A  5.0 11.0  120   281    5   DICDI:AF-Q55GE8-F1 UNCHARACTERIZED PROTEIN;
  26:  f0j8-A  5.0  6.7  148  1024   11   DICDI:AF-Q54PL2-F1 INTEGRATOR COMPLEX SUBUNIT 7 HOMOLOG;
  27:  fwnk-A  5.0 10.2   90   248    6   DICDI:AF-Q55BY4-F1 ELONGATION OF FATTY ACIDS PROTEIN;
  28:  f2s0-A  5.0  6.8   88   470    6   DICDI:AF-Q54G01-F1 UNCHARACTERIZED PROTEIN;
  29:  f0qe-A  5.0  7.2  134   729    6   DICDI:AF-Q550K0-F1 UVR DOMAIN-CONTAINING PROTEIN;
  30:  f35q-A  4.9  5.5  171  1533    6   DICDI:AF-Q54NW5-F1 CATION-TRANSPORTING ATPASE;
  31:  fzzf-A  4.9  7.2   82    93    5   DICDI:AF-Q54UV6-F1 UNCHARACTERIZED PROTEIN;
  32:  f1x4-A  4.9  9.6   90   760    7   DICDI:AF-Q54B92-F1 RNA12 DOMAIN-CONTAINING PROTEIN;
  33:  fwkm-A  4.9  3.9   71   330    7   DICDI:AF-Q55DN2-F1 UNCHARACTERIZED PROTEIN;
  34:  f4xa-A  4.9  6.2   82   312    7   DICDI:AF-Q54V37-F1 GATA ZINC FINGER DOMAIN-CONTAINING PROTEIN 20;
  35:  f3gf-A  4.9  4.7  125   493    9   DICDI:AF-Q54PI4-F1 TRANSMEMBRANE PROTEIN 184 HOMOLOG DDB_G0284525;
  36:  f3a6-A  4.9  8.1   93   885    5   DICDI:AF-Q54ST3-F1 DDT DOMAIN-CONTAINING PROTEIN DDB_G0282237;
  37:  f5oz-A  4.8  6.0   77   704    3   DICDI:AF-Q54U65-F1 SEVEN TRANSMEMBRANE DOMAIN-CONTAINING SERINE/THRE
  38:  f4tv-A  4.8  2.9   55    72    4   DICDI:AF-Q86JP9-F1 UNCHARACTERIZED PROTEIN;
  39:  f24m-A  4.8  3.8   64  1072    2   DICDI:AF-Q86KU2-F1 PROBABLE VALINE--TRNA LIGASE, CYTOPLASMIC;
  40:  f2q2-A  4.8  3.3   62   129    3   DICDI:AF-Q86L46-F1 UNCHARACTERIZED PROTEIN;
  41:  f2uf-A  4.8  3.5   63   324   11   DICDI:AF-Q54BG2-F1 TUDOR DOMAIN-CONTAINING PROTEIN;
  42:  f1sg-A  4.8 25.0   75   254    4   DICDI:AF-Q54DJ9-F1 UNCHARACTERIZED PROTEIN;
  43:  f3pp-A  4.7 12.3  102   489    5   DICDI:AF-Q54HG4-F1 RNA POLYMERASE II SUBUNIT 5-MEDIATING PROTEIN HOM
  44:  f4v6-A  4.7  3.8   70   183    9   DICDI:AF-Q55E35-F1 SIGNAL PEPTIDASE COMPLEX SUBUNIT 2;
  45:  f11x-A  4.7 10.0  141   468   11   DICDI:AF-Q55F97-F1 UNCHARACTERIZED PROTEIN;
  46:  fwa7-A  4.7  4.4   72  1615    4   DICDI:AF-Q86H36-F1 DNA-DIRECTED RNA POLYMERASE I SUBUNIT RPA1;
  47:  fytn-A  4.7 12.9   80   423    4   DICDI:AF-Q54PM0-F1 UNCHARACTERIZED PROTEIN;
  48:  fza1-A  4.7  7.7   98   161    7   DICDI:AF-Q54ND3-F1 PROTEIN UXT HOMOLOG;
  49:  f5ef-A  4.7 10.6   82   251    6   DICDI:AF-Q555E8-F1 PUTATIVE ELONGATION OF FATTY ACIDS PROTEIN DDB_G0
  50:  fzg2-A  4.7  6.4   77    98    3   DICDI:AF-Q54XP8-F1 UNCHARACTERIZED PROTEIN;
  51:  fxey-A  4.7  6.8  178   485    5   DICDI:AF-Q55D86-F1 UNCHARACTERIZED PROTEIN;
  52:  fw5i-A  4.7 10.6   91  1216    7   DICDI:AF-Q55AL2-F1 UNCHARACTERIZED PROTEIN;
  53:  f3mp-A  4.7  4.3   84   653    2   DICDI:AF-Q54IP4-F1 DUAL SPECIFICITY PROTEIN KINASE SHKB;
  54:  f13c-A  4.7 16.4   95   792    9   DICDI:AF-Q54PG6-F1 UNCHARACTERIZED PROTEIN;
  55:  f15o-A  4.6  8.6  102   148    4   DICDI:AF-Q55GP2-F1 P53 AND DNA DAMAGE-REGULATED PROTEIN 1;
  56:  fywl-A  4.6  3.8   65   255   12   DICDI:AF-Q55DM6-F1 UNCHARACTERIZED PROTEIN;
  57:  fxov-A  4.6  5.7  112   256    4   DICDI:AF-Q54QH2-F1 UNCHARACTERIZED PROTEIN;
  58:  fzjd-A  4.6  6.0  107   776    8   DICDI:AF-Q55E66-F1 UNCHARACTERIZED PROTEIN;
  59:  f1li-A  4.6  7.5  108  1224   12   DICDI:AF-Q54PM6-F1 UNCHARACTERIZED PROTEIN DDB_G0284459;
  60:  fxs6-A  4.6 10.7  127  1074    2   DICDI:AF-Q1ZXK2-F1 FORMIN-G;
  61:  f4ep-A  4.6  7.5   90   471    4   DICDI:AF-Q55AN3-F1 UNCHARACTERIZED PROTEIN;
  62:  fxyu-A  4.6  4.1   69   258    3   DICDI:AF-Q550T1-F1 UNCHARACTERIZED TRANSMEMBRANE PROTEIN DDB_G027699
  63:  fwc8-A  4.6  5.9  101   964    7   DICDI:AF-Q54PN5-F1 DNA REPAIR ENDONUCLEASE XPF;
  64:  fxo5-A  4.6  5.7   82   125    7   DICDI:AF-Q55FT3-F1 UNCHARACTERIZED PROTEIN;
  65:  fz0n-A  4.6  4.1   88   812    5   DICDI:AF-Q54DA3-F1 UNCHARACTERIZED PROTEIN;
  66:  f0si-A  4.6  8.1  107   356    4   DICDI:AF-Q54L80-F1 GATA ZINC FINGER DOMAIN-CONTAINING PROTEIN 17;
  67:  f5b0-A  4.6 13.0  125   230    5   DICDI:AF-Q55CV4-F1 PROBABLE TETRASPANIN TSPD;
  68:  f1ep-A  4.6  9.9   96  1007    4   DICDI:AF-Q54HP8-F1 UNCHARACTERIZED PROTEIN;
  69:  fxaz-A  4.6 12.2   86  1758    3   DICDI:AF-Q55F81-F1 UNCHARACTERIZED PROTEIN;
  70:  fz2b-A  4.6  9.9  115   256    9   DICDI:AF-Q55CE7-F1 UNCHARACTERIZED PROTEIN;
  71:  fwtn-A  4.6  4.8  134  1389   10   DICDI:AF-Q54TM1-F1 UNCHARACTERIZED PROTEIN;
  72:  fxee-A  4.6  2.4   63   291   10   DICDI:AF-Q54GV9-F1 UNCHARACTERIZED PROTEIN;
  73:  f0ul-A  4.6  4.8   72   439    7   DICDI:AF-Q54QK6-F1 UNCHARACTERIZED PROTEIN;
  74:  fylt-A  4.6  5.6  167   551    8   DICDI:AF-Q54G87-F1 UNCHARACTERIZED PROTEIN;
  75:  f4pa-A  4.5  7.7  122   280    9   DICDI:AF-Q54KD7-F1 UNCHARACTERIZED PROTEIN;
  76:  f31n-A  4.5  4.1  114  1233    7   DICDI:AF-Q54LH5-F1 INTEGRATOR COMPLEX SUBUNIT 4 HOMOLOG;
  77:  f1hk-A  4.5  6.8  103   250    5   DICDI:AF-Q54IX6-F1 PROBABLE SYNTAXIN-8B;
  78:  f4o2-A  4.5  7.0  155   410    4   DICDI:AF-Q54S37-F1 UNCHARACTERIZED PROTEIN;
  79:  fziu-A  4.5  2.2   57   333    5   DICDI:AF-Q55DV8-F1 VACUOLAR PROTEIN SORTING-ASSOCIATED PROTEIN 37;
  80:  fzk5-A  4.5  6.8  110   635    2   DICDI:AF-Q54XZ6-F1 SENESCENCE DOMAIN-CONTAINING PROTEIN;
  81:  f1ea-A  4.5  3.0   67   345    9   DICDI:AF-Q55DQ5-F1 PUTATIVE MEDIATOR OF RNA POLYMERASE II TRANSCRIPT
  82:  f2tc-A  4.5 13.5  115  1793    3   DICDI:AF-Q54XT3-F1 SAM DOMAIN-CONTAINING PROTEIN;
  83:  f38j-A  4.5  2.8   48    50    4   DICDI:AF-Q54DI5-F1 UNCHARACTERIZED PROTEIN DDB_G0292256;
  84:  f0op-A  4.5  9.5   69   953   10   DICDI:AF-Q54KX0-F1 GATA ZINC FINGER DOMAIN-CONTAINING PROTEIN 14;
  85:  fyhi-A  4.5  4.2   66   219    6   DICDI:AF-Q54GE5-F1 PUTATIVE MEDIATOR OF RNA POLYMERASE II TRANSCRIPT
  86:  fxrz-A  4.4  9.6   95   705   11   DICDI:AF-Q54G62-F1 UNCHARACTERIZED PROTEIN;
  87:  f3nj-A  4.4  5.5   68   304    6   DICDI:AF-Q54L97-F1 UNCHARACTERIZED PROTEIN;
  88:  f5h2-A  4.4  5.8   82   585    6   DICDI:AF-Q54WV2-F1 UNCHARACTERIZED PROTEIN;
  89:  f42b-A  4.4  6.2  150   838    4   DICDI:AF-Q54MJ6-F1 VPS53_N DOMAIN-CONTAINING PROTEIN;
  90:  f0g9-A  4.4  4.7  152   919    7   DICDI:AF-Q54MJ9-F1 SPX AND EXS DOMAIN-CONTAINING PROTEIN 3;
  91:  fwqe-A  4.4  6.8   97   394    4   DICDI:AF-Q54F39-F1 UNCHARACTERIZED PROTEIN;
  92:  f3z3-A  4.4  6.2   90   120   12   DICDI:AF-Q54FB6-F1 DOLICHYL-DIPHOSPHOOLIGOSACCHARIDE--PROTEIN
  93:  f2sx-A  4.4  2.2   46   325    9   DICDI:AF-Q54CX0-F1 UNCHARACTERIZED PROTEIN;
  94:  fxvq-A  4.4  6.2  106   407    7   DICDI:AF-Q54RY0-F1 J DOMAIN-CONTAINING PROTEIN;
  95:  f13q-A  4.4  9.2  101   198    4   DICDI:AF-Q54DB1-F1 CHARGED MULTIVESICULAR BODY PROTEIN 2A HOMOLOG 2;
  96:  f3kw-A  4.4  4.3   69   516    4   DICDI:AF-Q86KS9-F1 DNA-DIRECTED DNA POLYMERASE;
  97:  fway-A  4.4 12.4   75   670    4   DICDI:AF-Q54FW7-F1 B BOX-TYPE DOMAIN-CONTAINING PROTEIN;
  98:  fxp4-A  4.4  9.5   85   511    8   DICDI:AF-Q54HA4-F1 GATA ZINC FINGER DOMAIN-CONTAINING PROTEIN 15;
  99:  f1vs-A  4.4  5.0  123  2053    9   DICDI:AF-Q54EQ8-F1 NUCLEAR PORE COMPLEX PROTEIN NUP98-NUP96;
 100:  f384-A  4.4  6.0   81   329    1   DICDI:AF-Q8T662-F1 ATPASE ASNA1 HOMOLOG;
 101:  f4mt-A  4.4  8.3  130   286    3   DICDI:AF-Q54X86-F1 PROBABLE SYNTAXIN-7B;
 102:  f0g3-A  4.4 14.7  122  1338    4   DICDI:AF-Q54I36-F1 DUAL SPECIFICITY PROTEIN KINASE PYK3;
 103:  fwxb-A  4.4  5.7   78  1043    3   DICDI:AF-Q54LD1-F1 UNCHARACTERIZED PROTEIN;
 104:  fzee-A  4.4  4.6   77   666    6   DICDI:AF-Q55FJ5-F1 DNA-DIRECTED RNA POLYMERASE III SUBUNIT RPC3;
 105:  fzug-A  4.4  9.1   75   407    9   DICDI:AF-Q54J33-F1 P2X RECEPTOR D;
 106:  f4eu-A  4.3  3.5   70   274    6   DICDI:AF-Q54MK4-F1 UNCHARACTERIZED PROTEIN;
 107:  fwzt-A  4.3  4.6   74   213    5   DICDI:AF-Q54XV0-F1 UNCHARACTERIZED PROTEIN;
 108:  fynm-A  4.3 10.5  121   999    3   DICDI:AF-Q54LU5-F1 PROBABLE BASIC-LEUCINE ZIPPER TRANSCRIPTION FACTO
 109:  fzkv-A  4.3  6.4   97   298    7   DICDI:AF-Q54X31-F1 PUTATIVE GATA ZINC FINGER DOMAIN-CONTAINING PROTE
 110:  f0t9-A  4.3  8.2  101  2065   10   DICDI:AF-Q54YT3-F1 UNCHARACTERIZED PROTEIN;
 111:  f4w5-A  4.3  5.8  132   369    6   DICDI:AF-Q556T9-F1 UNCHARACTERIZED PROTEIN;
 112:  fych-A  4.3  9.0   96   672   10   DICDI:AF-Q54EP7-F1 SIGNAL RECOGNITION PARTICLE SUBUNIT SRP72;
 113:  f5mo-A  4.3  9.6  142   306    7   DICDI:AF-Q54MC6-F1 LATROPHILIN RECEPTOR-LIKE PROTEIN A;
 114:  f34v-A  4.3  8.5   76  1428    9   DICDI:AF-Q1ZXH0-F1 DNA MISMATCH REPAIR PROTEIN MSH3;
 115:  f3hp-A  4.3  6.4   85   341    7   DICDI:AF-Q55GI0-F1 UNCHARACTERIZED PROTEIN;
 116:  f098-A  4.3  3.8   65    67    5   DICDI:AF-Q54UQ1-F1 PUTATIVE UNCHARACTERIZED TRANSMEMBRANE PROTEIN
 117:  f0p8-A  4.3  7.9  129   271    6   DICDI:AF-Q54I20-F1 UNCHARACTERIZED PROTEIN;
 118:  f1h0-A  4.3  5.5  113   217    9   DICDI:AF-Q54CK6-F1 VESICLE TRANSPORT THROUGH INTERACTION WITH T-SNAR
 119:  fzju-A  4.3  9.6  123  1046    7   DICDI:AF-Q54I18-F1 SUPPRESSOR OF MEK1;
 120:  fymr-A  4.3 12.0   69   258   10   DICDI:AF-Q556W0-F1 UNCHARACTERIZED PROTEIN;
 121:  f4rq-A  4.3  4.7  155   344    5   DICDI:AF-Q54CW4-F1 UNCHARACTERIZED PROTEIN;
 122:  f1ks-A  4.3  7.2  110   759   10   DICDI:AF-Q54DI9-F1 PROTEIN PHOSPHATASE 2C-RELATED PROTEIN;
 123:  f0vb-A  4.3  9.8   80  1313    8   DICDI:AF-Q54JQ5-F1 RIF1_N DOMAIN-CONTAINING PROTEIN;
 124:  fzg3-A  4.3  8.5  110  1751    4   DICDI:AF-Q553Q6-F1 VPS9 DOMAIN-CONTAINING PROTEIN;
 125:  f095-A  4.3  7.0   99   232    8   DICDI:AF-Q54NB2-F1 T-SNARE COILED-COIL HOMOLOGY DOMAIN-CONTAINING PR
 126:  f35f-A  4.3  3.8  100  1047    7   DICDI:AF-Q55FA9-F1 UNCHARACTERIZED PROTEIN;
 127:  f5oq-A  4.3  7.4  105   611    3   DICDI:AF-Q54WY8-F1 RHO GTPASE-ACTIVATING PROTEIN GACN;
 128:  fy7u-A  4.3  5.9   97   625    5   DICDI:AF-Q54ER2-F1 PUTATIVE CORA FAMILY TRANSPORTER;
 129:  f1zg-A  4.3  4.7   62   173    8   DICDI:AF-Q54UA5-F1 PUTATIVE UNCHARACTERIZED TRANSMEMBRANE PROTEIN
 130:  fybl-A  4.2  4.5  153   382    8   DICDI:AF-Q54JK6-F1 DUF155 DOMAIN-CONTAINING PROTEIN;
 131:  f2ne-A  4.2  5.4   93   448    8   DICDI:AF-Q54U39-F1 UNCHARACTERIZED PROTEIN;
 132:  f4ha-A  4.2  5.5  105  1969    7   DICDI:AF-Q54YH4-F1 HYBRID SIGNAL TRANSDUCTION HISTIDINE KINASE B;
 133:  f35i-A  4.2  7.5  107   450    4   DICDI:AF-Q55BX7-F1 PUTATIVE MEDIATOR OF RNA POLYMERASE II TRANSCRIPT
 134:  f35w-A  4.2  4.3  137   314    7   DICDI:AF-Q551H5-F1 T-SNARE COILED-COIL HOMOLOGY DOMAIN-CONTAINING PR
 135:  fv31-A  4.2 20.8   98   673    7   DICDI:AF-Q54CT0-F1 CONSERVED OLIGOMERIC GOLGI COMPLEX SUBUNIT 6;
 136:  fzrl-A  4.2  4.4   84   638    7   DICDI:AF-Q55FI4-F1 NUCLEOLAR PROTEIN 58;
 137:  fxah-A  4.2 17.0   89  1671    2   DICDI:AF-Q54S78-F1 UNCHARACTERIZED PROTEIN;
 138:  fxcm-A  4.2  4.7  142   341    9   DICDI:AF-Q550U0-F1 UNCHARACTERIZED PROTEIN;
 139:  fzxj-A  4.2  4.6  157   353    5   DICDI:AF-Q86JA8-F1 UNCHARACTERIZED PROTEIN;
 140:  f0d1-A  4.2  8.8   97  1118    5   DICDI:AF-Q8T663-F1 ABC TRANSPORTER ABCH.3;
 141:  f3b5-A  4.2  3.9   87  1046    8   DICDI:AF-Q54SF3-F1 UNCHARACTERIZED PROTEIN;
 142:  f31a-A  4.2  5.4   72   100    6   DICDI:AF-Q54LF9-F1 UNCHARACTERIZED PROTEIN;
 143:  f2cp-A  4.2 10.4   71   383    4   DICDI:AF-Q54DW2-F1 PROBABLE ENDOPLASMIC RETICULUM-GOLGI INTERMEDIATE
 144:  f1rm-A  4.2  3.2   48    56    6   DICDI:AF-Q55CX6-F1 UNCHARACTERIZED PROTEIN;
 145:  f3v2-A  4.2  6.5   98   524    5   DICDI:AF-Q55BK1-F1 GLUCOSIDASE 2 SUBUNIT BETA;
 146:  f5hj-A  4.2  3.9   75   270    9   DICDI:AF-Q55DG8-F1 UNCHARACTERIZED PROTEIN;
 147:  f30t-A  4.2  3.9  136   368   10   DICDI:AF-Q54IK2-F1 TRANSMEMBRANE PROTEIN 120 HOMOLOG;
 148:  f0et-A  4.2 16.5   84   478    4   DICDI:AF-Q54NC2-F1 UNCHARACTERIZED PROTEIN;
 149:  fxr1-A  4.2  5.6  106  1088    8   DICDI:AF-Q55FY5-F1 UNCHARACTERIZED PROTEIN;
 150:  f477-A  4.2  5.1   76   180    8   DICDI:AF-Q553N3-F1 UNCHARACTERIZED PROTEIN;
 151:  fxxp-A  4.1  3.9   96  1427   10   DICDI:AF-Q54UV2-F1 ETS DOMAIN-CONTAINING PROTEIN;
 152:  f34w-A  4.1  8.0   99   931    5   DICDI:AF-Q54BD4-F1 SIGNAL TRANSDUCER AND ACTIVATOR OF TRANSCRIPTION
 153:  f4qz-A  4.1  9.7  132   306    8   DICDI:AF-Q54DF1-F1 ATP SYNTHASE SUBUNIT GAMMA, MITOCHONDRIAL;
 154:  fx6o-A  4.1  4.2  110   375    6   DICDI:AF-Q54TN1-F1 UNCHARACTERIZED PROTEIN;
 155:  fw5d-A  4.1  5.8  136   837    5   DICDI:AF-Q554R7-F1 UNCHARACTERIZED PROTEIN;
 156:  fygk-A  4.1  8.6   94   309    5   DICDI:AF-Q54GF9-F1 UNCHARACTERIZED PROTEIN;
 157:  fz05-A  4.1 11.5   99   813    5   DICDI:AF-Q55BQ5-F1 UNCHARACTERIZED PROTEIN;
 158:  f00r-A  4.1  6.2   96   673    6   DICDI:AF-Q55H07-F1 UNCHARACTERIZED PROTEIN;
 159:  f1zv-A  4.1  3.9   70   577    7   DICDI:AF-Q54WA2-F1 HIT-TYPE DOMAIN-CONTAINING PROTEIN;
 160:  fxv5-A  4.1  6.7  131   537    8   DICDI:AF-Q54JL3-F1 FORMIMIDOYLTRANSFERASE-CYCLODEAMINASE;
 161:  f22r-A  4.1 15.2   82  1128    4   DICDI:AF-Q86IE2-F1 UNCHARACTERIZED PROTEIN;
 162:  f0kw-A  4.1 11.6   58   626    3   DICDI:AF-Q554L3-F1 PUTATIVE UNCHARACTERIZED PROTEIN DDB_G0275003;
 163:  fyvr-A  4.1  6.6   67   207   10   DICDI:AF-Q54LL2-F1 UNCHARACTERIZED PROTEIN;
 164:  f2yd-A  4.1  4.5   81   514    6   DICDI:AF-Q559E8-F1 NOG1_N DOMAIN-CONTAINING PROTEIN;
 165:  fy8g-A  4.1  5.4   87  1164    6   DICDI:AF-Q559A0-F1 RHO GTPASE-ACTIVATING PROTEIN GACU;
 166:  fytm-A  4.1  3.5   57    57    5   DICDI:AF-Q54MW0-F1 PUTATIVE UNCHARACTERIZED TRANSMEMBRANE PROTEIN
 167:  fw33-A  4.1  5.8   78   509    9   DICDI:AF-Q86JM2-F1 B BOX-TYPE DOMAIN-CONTAINING PROTEIN;
 168:  fwsl-A  4.1  7.2   99   277    3   DICDI:AF-Q54EU2-F1 UNCHARACTERIZED PROTEIN;
 169:  fzzc-A  4.1  5.2  109   370    4   DICDI:AF-Q55FH3-F1 TPR_REGION DOMAIN-CONTAINING PROTEIN;
 170:  f4kl-A  4.1  6.6   83  1041    7   DICDI:AF-Q54QB8-F1 DNA MISMATCH REPAIR PROTEIN;
 171:  f3z7-A  4.1  4.9   79   123    8   DICDI:AF-Q54U79-F1 UNCHARACTERIZED PROTEIN;
 172:  fwxm-A  4.1  5.8   71   378    1   DICDI:AF-Q54WI1-F1 UNCHARACTERIZED PROTEIN;
 173:  f46l-A  4.1 10.7  118  1582    8   DICDI:AF-Q54XY4-F1 SCA1 COMPLEX SCAFFOLD PROTEIN SCAA;
 174:  f2k7-A  4.1  4.8   89   126   11   DICDI:AF-Q86ID9-F1 UNCHARACTERIZED PROTEIN;
 175:  fyqp-A  4.1  4.7  153   450    7   DICDI:AF-Q54G16-F1 UNCHARACTERIZED PROTEIN;
 176:  fzks-A  4.1  4.7  109  1048    4   DICDI:AF-Q553R1-F1 USO1_P115_HEAD DOMAIN-CONTAINING PROTEIN;
 177:  f2k9-A  4.1  9.4  115   257    6   DICDI:AF-Q55CE8-F1 UNCHARACTERIZED PROTEIN;
 178:  f0t3-A  4.1 13.0  125   231    6   DICDI:AF-Q54F08-F1 PROBABLE TETRASPANIN TSPE;
 179:  f3c8-A  4.1  5.5   83   125    7   DICDI:AF-Q54VP1-F1 VACUOLAR PROTEIN SORTING-ASSOCIATED PROTEIN 55 HO
 180:  f5my-A  4.1  5.5   87   940    6   DICDI:AF-Q54TD7-F1 ATP-DEPENDENT RNA HELICASE DDX24;
 181:  f2al-A  4.1  8.5   95   250    8   DICDI:AF-Q55C50-F1 PROBABLE U3 SMALL NUCLEOLAR RNA-ASSOCIATED PROTEI
 182:  f1hw-A  4.1  6.8  158   937    8   DICDI:AF-Q54C34-F1 UNCHARACTERIZED PROTEIN;
 183:  fy09-A  4.1  7.7   88   143    9   DICDI:AF-Q54VV8-F1 PUTATIVE MEDIATOR OF RNA POLYMERASE II TRANSCRIPT
 184:  f3zr-A  4.1  4.6   70   123   11   DICDI:AF-Q55FW6-F1 UNCHARACTERIZED PROTEIN;
 185:  f2qw-A  4.1 11.1   62   418   16   DICDI:AF-Q55D07-F1 UNCHARACTERIZED PROTEIN;
 186:  fwj8-A  4.1  9.1   96   115    9   DICDI:AF-Q54JS0-F1 PROBABLE PREFOLDIN SUBUNIT 1;
 187:  f1b6-A  4.1  8.2   96   206    6   DICDI:AF-Q54GK9-F1 CHARGED MULTIVESICULAR BODY PROTEIN 2A HOMOLOG 1;
 188:  f4f5-A  4.0  8.5  146  1069    3   DICDI:AF-Q54S92-F1 UNCHARACTERIZED PROTEIN;
 189:  fxns-A  4.0 10.3   68   140    4   DICDI:AF-Q9GPS1-F1 COMPLEX III ASSEMBLY FACTOR LYRM7;
 190:  fv45-A  4.0 12.4   82   210   11   DICDI:AF-Q54JM0-F1 COPPER TRANSPORTER;
 191:  fxi5-A  4.0  5.1  119   479    6   DICDI:AF-Q86I33-F1 UNCHARACTERIZED PROTEIN;
 192:  f3l0-A  4.0 14.2   80   218    6   DICDI:AF-Q54KZ4-F1 CHARGED MULTIVESICULAR BODY PROTEIN 6;
 193:  fw6l-A  4.0  4.3   66   104   11   DICDI:AF-Q55EV8-F1 UNCHARACTERIZED PROTEIN;
 194:  fzau-A  4.0 13.3   85   734    5   DICDI:AF-Q54N58-F1 G DOMAIN-CONTAINING PROTEIN;
 195:  f3jn-A  4.0  6.0   67   303    4   DICDI:AF-Q552R6-F1 UNCHARACTERIZED PROTEIN;
 196:  f2hr-A  4.0  5.2   85   222    7   DICDI:AF-C7G045-F1 HOMEOBOX DOMAIN-CONTAINING PROTEIN;
 197:  f4eo-A  4.0  5.1  120   686    7   DICDI:AF-Q54CQ3-F1 UNCHARACTERIZED PROTEIN;
 198:  f0c0-A  4.0 18.8   82  1432    7   DICDI:AF-Q55G34-F1 PUTATIVE UNCHARACTERIZED PROTEIN DDB_G0267840;
 199:  f2h0-A  4.0  5.4  115   876    3   DICDI:AF-Q54BQ6-F1 UNCHARACTERIZED PROTEIN;
 200:  f06q-A  4.0 14.5   83  1471   11   DICDI:AF-Q54NS2-F1 LEUCINE-RICH REPEAT-CONTAINING PROTEIN;
 201:  f0h6-A  4.0  5.4  119  1442    3   DICDI:AF-Q551Y7-F1 UNCHARACTERIZED PROTEIN;
 202:  f26t-A  4.0 21.4   87   984    5   DICDI:AF-Q54K79-F1 UNCHARACTERIZED PROTEIN;
 203:  fwjh-A  4.0 12.3   98   379    4   DICDI:AF-Q54NH5-F1 UNCHARACTERIZED PROTEIN;
 204:  fyln-A  4.0  6.0   65   972    6   DICDI:AF-Q54F86-F1 UNCHARACTERIZED PROTEIN;
 205:  fy5i-A  4.0  5.0   95   351    4   DICDI:AF-Q54N33-F1 PROBABLE DOLICHYL-DIPHOSPHOOLIGOSACCHARIDE--PROTE
 206:  f07k-A  4.0 11.2  117   691   13   DICDI:AF-Q54N73-F1 SEVEN TRANSMEMBRANE DOMAIN-CONTAINING TYROSINE-PR
 207:  fyf0-A  4.0 13.4   66   854   11   DICDI:AF-Q54Q08-F1 UNCHARACTERIZED PROTEIN;
 208:  f28j-A  4.0  5.6   85   530    8   DICDI:AF-Q54L72-F1 GATA ZINC FINGER DOMAIN-CONTAINING PROTEIN 4;
 209:  f4ti-A  4.0  7.5   78   547    4   DICDI:AF-Q54QM5-F1 GOLGI PH REGULATOR HOMOLOG;
 210:  f2t9-A  4.0  5.3   69  1398    7   DICDI:AF-Q869T5-F1 UNCHARACTERIZED PROTEIN;
 211:  fxib-A  4.0 13.8   78   561   17   DICDI:AF-Q54GU8-F1 GLYCO_TRANS_2-LIKE DOMAIN-CONTAINING PROTEIN;
 212:  f09g-A  4.0  4.8  121   206    7   DICDI:AF-Q556G2-F1 UNCHARACTERIZED PROTEIN;
 213:  f2lq-A  4.0  4.2  104  1017    6   DICDI:AF-Q559B7-F1 UNCHARACTERIZED PROTEIN;
 214:  fzt5-A  4.0 13.2   80   825    8   DICDI:AF-Q55CM6-F1 RING-TYPE DOMAIN-CONTAINING PROTEIN;
 215:  f2iw-A  3.9  4.8  157   351    6   DICDI:AF-Q86IJ0-F1 TRANSMEMBRANE PROTEIN DDB_G0272716;
 216:  f24n-A  3.9  5.6   99   736    9   DICDI:AF-Q54X95-F1 PROBABLE METHIONINE--TRNA LIGASE, CYTOPLASMIC;
 217:  fy0t-A  3.9  5.8   80   710    5   DICDI:AF-Q54G43-F1 DUAL SPECIFICITY PROTEIN KINASE SHKE;
 218:  fw1i-A  3.9 10.2   70  1163    6   DICDI:AF-Q86AR1-F1 UNCHARACTERIZED PROTEIN;
 219:  f35g-A  3.9  3.7   64   105    3   DICDI:AF-Q86J02-F1 ER MEMBRANE PROTEIN COMPLEX SUBUNIT 5 HOMOLOG;
 220:  fxjc-A  3.9 13.9  160   880    5   DICDI:AF-Q55F94-F1 DYNAMIN-LIKE PROTEIN A;
 221:  f3jl-A  3.9 10.6   91  1489    7   DICDI:AF-Q54X15-F1 TYPE-2 HISTONE DEACETYLASE 1;
 222:  fyax-A  3.9  8.1   83   197    8   DICDI:AF-Q54HN4-F1 PUTATIVE MEDIATOR OF RNA POLYMERASE II TRANSCRIPT
 223:  f5m3-A  3.9  4.0  122   169    9   DICDI:AF-Q54N67-F1 UNCHARACTERIZED PROTEIN;
 224:  f2ce-A  3.9  4.7   72   478    3   DICDI:AF-Q54LJ3-F1 ESCRT-I COMPLEX SUBUNIT TSG101;
 225:  f1b3-A  3.9  7.4  104   175    5   DICDI:AF-Q555X8-F1 UNCHARACTERIZED PROTEIN;
 226:  fwrp-A  3.9 13.6   85   466    1   DICDI:AF-Q55CX3-F1 UNCHARACTERIZED PROTEIN;
 227:  f1a4-A  3.9  3.2   58    88    9   DICDI:AF-Q54BU1-F1 UNCHARACTERIZED PROTEIN;
 228:  fzof-A  3.9  4.7   87   381    3   DICDI:AF-Q54RB8-F1 UNCHARACTERIZED PROTEIN;
 229:  fvz1-A  3.9  8.5  132   426    5   DICDI:AF-Q86KX9-F1 J DOMAIN-CONTAINING PROTEIN;
 230:  f286-A  3.9  9.9   75   116    5   DICDI:AF-Q55GN3-F1 PROBABLE PREFOLDIN SUBUNIT 2;
 231:  f33z-A  3.9  6.5  103   544    6   DICDI:AF-Q55CK7-F1 ZN FINGER-CONTAINING PROTEIN;
 232:  f3ia-A  3.9  5.5   92   437    2   DICDI:AF-Q54K26-F1 UNCHARACTERIZED PROTEIN;
 233:  fxtr-A  3.9 10.7  101   995   11   DICDI:AF-Q54PU7-F1 UNCHARACTERIZED PROTEIN;
 234:  f0qp-A  3.9 11.7  104  1638    5   DICDI:AF-Q869R3-F1 SAM DOMAIN-CONTAINING PROTEIN;
 235:  f5jd-A  3.9  8.2  109   192    8   DICDI:AF-Q54ID4-F1 PROTEIN LZIC;
 236:  fx6s-A  3.9  4.7   82  1035   11   DICDI:AF-Q54I68-F1 UNCHARACTERIZED PROTEIN;
 237:  f3ts-A  3.9  9.9   93   500    6   DICDI:AF-Q54DZ8-F1 TPR_REGION DOMAIN-CONTAINING PROTEIN;
 238:  fwqw-A  3.9  3.3   95   946    4   DICDI:AF-Q54GC3-F1 UNCHARACTERIZED PROTEIN;
 239:  f3ho-A  3.9  5.5   94  1505    6   DICDI:AF-Q55BH2-F1 UNCHARACTERIZED PROTEIN;
 240:  f5bm-A  3.9  6.8  140   501    5   DICDI:AF-Q54EJ6-F1 PUTATIVE UNCHARACTERIZED TRANSMEMBRANE PROTEIN
 241:  fzuj-A  3.9  7.3  116   976    5   DICDI:AF-Q54X32-F1 UNCHARACTERIZED PROTEIN;
 242:  fy3q-A  3.9 10.4   91  2656    3   DICDI:AF-B0G126-F1 1-PHOSPHATIDYLINOSITOL 3-PHOSPHATE 5-KINASE;
 243:  f2t3-A  3.9  8.1  111   452   10   DICDI:AF-Q54GT5-F1 ENDOPLASMIC RETICULUM JUNCTION FORMATION PROTEIN
 244:  fzui-A  3.9  4.3  130   345    7   DICDI:AF-Q54V87-F1 VKC DOMAIN-CONTAINING PROTEIN;
 245:  f36v-A  3.8  4.0  154  1983    9   DICDI:AF-Q54GB1-F1 UNCHARACTERIZED PROTEIN;
 246:  f09a-A  3.8  3.9   64   451    6   DICDI:AF-Q7KWQ2-F1 SERINE--TRNA LIGASE, CYTOPLASMIC;
 247:  f5ez-A  3.8  8.1   70   343    6   DICDI:AF-Q54N38-F1 UBIQUITIN CARBOXYL-TERMINAL HYDROLASE ISOZYME L5;
 248:  fxfx-A  3.8  5.0  139   636    9   DICDI:AF-Q54X47-F1 UNCHARACTERIZED PROTEIN;
 249:  fz0l-A  3.8  3.0   61    72    8   DICDI:AF-Q54KI2-F1 PUTATIVE UNCHARACTERIZED TRANSMEMBRANE PROTEIN
 250:  f1e7-A  3.8  3.9   55   493    5   DICDI:AF-Q55EJ6-F1 INTEGRASE_H2C2 DOMAIN-CONTAINING PROTEIN;
 251:  fyfx-A  3.8  4.8   89   288    6   DICDI:AF-Q54NF1-F1 VACUOLAR PROTEIN SORTING-ASSOCIATED PROTEIN 28;
 252:  fy7o-A  3.8  5.8   90   896   11   DICDI:AF-Q1ZXE1-F1 RHO GTPASE-ACTIVATING PROTEIN GACM;
 253:  fyta-A  3.8 10.0   67   421    4   DICDI:AF-Q54UL9-F1 PUTATIVE SDBCAG84-RELATED PROTEIN;
 254:  f1fh-A  3.8  5.8  129   684    9   DICDI:AF-Q54UM9-F1 UNCHARACTERIZED PROTEIN;
 255:  fygi-A  3.8  4.8  129   490    6   DICDI:AF-P35352-F1 CYCLIC AMP RECEPTOR 3;
 256:  fwxu-A  3.8  6.1  124   934    5   DICDI:AF-Q54U17-F1 UNCHARACTERIZED PROTEIN;
 257:  f0z8-A  3.8 11.6   83   525    1   DICDI:AF-Q55GM6-F1 SERYL-TRNA SYNTHETASE;
 258:  f0w5-A  3.8 11.0  100  1216    2   DICDI:AF-Q54TP5-F1 SAP DNA-BINDING DOMAIN-CONTAINING PROTEIN;
 259:  f49h-A  3.8  5.5  117   321    5   DICDI:AF-Q55F56-F1 UNCHARACTERIZED PROTEIN;
 260:  fzg6-A  3.8  9.4  123   528    8   DICDI:AF-Q54I10-F1 PROBABLE METHYLMALONATE-SEMIALDEHYDE DEHYDROGENAS
 261:  fybh-A  3.8  3.6   98  1014    3   DICDI:AF-Q55A15-F1 TPR_REGION DOMAIN-CONTAINING PROTEIN;
 262:  fygc-A  3.8  4.7   90  1298    9   DICDI:AF-Q86G47-F1 RAS GUANINE NUCLEOTIDE EXCHANGE FACTOR Q;
 263:  f2c8-A  3.8  4.2   73   346    3   DICDI:AF-Q54DL5-F1 UNCHARACTERIZED PROTEIN;
 264:  fzt1-A  3.8  5.4   86   356    7   DICDI:AF-Q54SX6-F1 UNCHARACTERIZED PROTEIN;
 265:  f1am-A  3.8 10.0   83   560    7   DICDI:AF-Q54T45-F1 GPI TRANSAMIDASE SUBUNIT PIG-U FAMILY PROTEIN;
 266:  fyhl-A  3.8  8.8  102   160    3   DICDI:AF-Q54V55-F1 PROBABLE PREFOLDIN SUBUNIT 5;
 267:  f13a-A  3.8  5.2   97   568    7   DICDI:AF-Q55EZ8-F1 UNCHARACTERIZED PROTEIN;
 268:  fxc9-A  3.8  4.9   87   487    8   DICDI:AF-Q550E0-F1 FATTY ACID HYDROXYLASE DOMAIN-CONTAINING PROTEIN;
 269:  f1dv-A  3.8  4.0   90   420    9   DICDI:AF-Q54PY1-F1 TUBULIN-SPECIFIC CHAPERONE C;
 270:  f4sh-A  3.8  3.7   72   475    7   DICDI:AF-Q55GJ8-F1 UNCHARACTERIZED PROTEIN;
 271:  fz84-A  3.8  9.1  141   996    9   DICDI:AF-Q54LC8-F1 CONSERVED OLIGOMERIC GOLGI COMPLEX SUBUNIT 7;
 272:  f3u5-A  3.8  5.5  100   319    7   DICDI:AF-Q54VG7-F1 UNCHARACTERIZED PROTEIN;
 273:  f3o2-A  3.8  4.7  100  1529    4   DICDI:AF-Q54U64-F1 PUTATIVE UNCHARACTERIZED PROTEIN DDB_G0281251;
 274:  fyj8-A  3.8  9.5  101   206   14   DICDI:AF-Q54G72-F1 VESICLE TRANSPORT PROTEIN;
 275:  f0p7-A  3.8  6.8   61   259    7   DICDI:AF-Q54MK3-F1 UNCHARACTERIZED PROTEIN;
 276:  fz08-A  3.8 10.5  127  2044    7   DICDI:AF-Q55CR5-F1 UNCHARACTERIZED PROTEIN;
 277:  fy1f-A  3.8  5.0   66   310    8   DICDI:AF-Q54G80-F1 TRANSCRIPTION INITIATION FACTOR IIA SUBUNIT 1;
 278:  fyby-A  3.8  5.4   80   569    0   DICDI:AF-B0G183-F1 UNCHARACTERIZED PROTEIN;
 279:  fy92-A  3.8 11.0   93   998    6   DICDI:AF-Q54ZN3-F1 PROBABLE PROTEIN KINASE DDB_G0277539;
 280:  f4om-A  3.8  5.5  108  1129    4   DICDI:AF-Q54U60-F1 UNCHARACTERIZED PROTEIN;
 281:  fwoa-A  3.8  4.8  133   334    6   DICDI:AF-Q55DR2-F1 T-SNARE COILED-COIL HOMOLOGY DOMAIN-CONTAINING PR
 282:  f04j-A  3.7  6.8  107  1057    7   DICDI:AF-Q54XM2-F1 UNCHARACTERIZED PROTEIN;
 283:  f5ov-A  3.7  5.6  127   811    8   DICDI:AF-Q86I20-F1 SIGNAL TRANSDUCER AND ACTIVATOR OF TRANSCRIPTION;
 284:  f30z-A  3.7  4.9   92   543    9   DICDI:AF-Q54QU8-F1 PROBABLE ZINC TRANSPORTER PROTEIN DDB_G0283629;
 285:  fx6j-A  3.7 11.4   97   417    6   DICDI:AF-Q54CJ5-F1 UNCHARACTERIZED PROTEIN;
 286:  fv6c-A  3.7  7.3   72   108    6   DICDI:AF-Q54DI6-F1 UNCHARACTERIZED PROTEIN;
 287:  fx6y-A  3.7 10.8   80   674   10   DICDI:AF-Q54N72-F1 PROBABLE NUCLEOLAR GTP-BINDING PROTEIN 1;
 288:  f19d-A  3.7  7.5  113   554   11   DICDI:AF-Q54PD9-F1 PUTATIVE MEDIATOR OF RNA POLYMERASE II TRANSCRIPT
 289:  f0sc-A  3.7  5.2   79   654    1   DICDI:AF-Q54G27-F1 UNCHARACTERIZED PROTEIN;
 290:  f17i-A  3.7  7.6  140   562    9   DICDI:AF-C7G069-F1 TRANSMEMBRANE PROTEIN 184E;
 291:  fxkn-A  3.7  4.6  102   559    1   DICDI:AF-Q54KG2-F1 UNCHARACTERIZED PROTEIN;
 292:  f2uo-A  3.7  2.8   78   291    5   DICDI:AF-Q54NP6-F1 ALPHA-SOLUBLE NSF ATTACHMENT PROTEIN;
 293:  fx06-A  3.7  6.5   92  1984    3   DICDI:AF-Q552K7-F1 UNCHARACTERIZED PROTEIN;
 294:  fwsk-A  3.7  8.6  102   296    8   DICDI:AF-Q55BE0-F1 UNCHARACTERIZED PROTEIN;
 295:  f1xr-A  3.7  8.8  106   340    8   DICDI:AF-Q54WV5-F1 OTU DOMAIN-CONTAINING PROTEIN;
 296:  f5gb-A  3.7 10.0   78   369    9   DICDI:AF-Q553Y1-F1 P2X RECEPTOR B;
 297:  f38m-A  3.7  3.4   66   191    9   DICDI:AF-Q54HR6-F1 PROBABLE DNA REPLICATION COMPLEX GINS PROTEIN PSF
 298:  f18y-A  3.7  9.4  102   420    5   DICDI:AF-Q54ZD5-F1 DUF202 DOMAIN-CONTAINING PROTEIN;
 299:  f20i-A  3.7  6.1   81  1081    5   DICDI:AF-Q54G14-F1 UNCHARACTERIZED PROTEIN DDB_G0290685;
 300:  f2px-A  3.7  8.5   97  2221    7   DICDI:AF-Q54DS6-F1 UNCHARACTERIZED PROTEIN;
 301:  fyrw-A  3.7  3.2   85   212    9   DICDI:AF-Q86HQ4-F1 UNCHARACTERIZED PROTEIN;
 302:  f14e-A  3.7  7.9  120   344    4   DICDI:AF-Q54DX6-F1 UNCHARACTERIZED PROTEIN;
 303:  f0lx-A  3.7  4.9   93   681    6   DICDI:AF-Q54KA4-F1 UNCHARACTERIZED PROTEIN;
 304:  f0wu-A  3.7  6.7   68   272    7   DICDI:AF-Q54BA3-F1 UNCHARACTERIZED PROTEIN;
 305:  fv0q-A  3.7  6.1   89   779    2   DICDI:AF-Q9XYS8-F1 LYSOSOME MEMBRANE PROTEIN 2-A;
 306:  fv71-A  3.7  3.3   66  1267    6   DICDI:AF-Q54UP9-F1 ANKYRIN REPEAT AND ELMO DOMAIN-CONTAINING PROTEIN
 307:  fz8n-A  3.7  7.5   65   235    6   DICDI:AF-Q559J3-F1 UNCHARACTERIZED PROTEIN;
 308:  fx35-A  3.7  3.9   88   214   10   DICDI:AF-Q557D3-F1 UNCHARACTERIZED PROTEIN;
 309:  fzr5-A  3.7 20.2   90  1078    8   DICDI:AF-Q54CV6-F1 UNCHARACTERIZED PROTEIN;
 310:  f0qb-A  3.7  9.7  109  1677    6   DICDI:AF-Q54HF4-F1 AAA DOMAIN-CONTAINING PROTEIN;
 311:  fzlx-A  3.7  4.3   77   295    6   DICDI:AF-Q54L82-F1 GATA ZINC FINGER DOMAIN-CONTAINING PROTEIN 23;
 312:  fxwb-A  3.7  5.0   58   101    7   DICDI:AF-Q554P1-F1 UNCHARACTERIZED PROTEIN;
 313:  f04n-A  3.7  8.3  130   488    8   DICDI:AF-O21048-F1 NADH-UBIQUINONE OXIDOREDUCTASE CHAIN 2;
 314:  f2ox-A  3.6  5.3  151  1133    8   DICDI:AF-Q54UP5-F1 EXPORTIN-4;
 315:  f2g5-A  3.6  4.2  144   218    7   DICDI:AF-Q86JE5-F1 ER LUMEN PROTEIN-RETAINING RECEPTOR;
 316:  f3ex-A  3.6  5.5  111   217    9   DICDI:AF-Q86JA4-F1 UNCHARACTERIZED PROTEIN;
 317:  f0zu-A  3.6  7.8   99   179    7   DICDI:AF-Q54YN1-F1 SUCCINATE DEHYDROGENASE  CYTOCHROME B
 318:  fxt8-A  3.6 12.1   77   385   12   DICDI:AF-Q55D64-F1 UNCHARACTERIZED PROTEIN;
 319:  f0e4-A  3.6  5.6  111   235    5   DICDI:AF-Q54MM9-F1 UNCHARACTERIZED PROTEIN;
 320:  f27j-A  3.6  7.4   99   794    7   DICDI:AF-Q8T7K0-F1 ALG-2 INTERACTING PROTEIN X;
 321:  fv0y-A  3.6 10.2   94   303    9   DICDI:AF-Q54W05-F1 UNCHARACTERIZED PROTEIN;
 322:  fv76-A  3.6  5.4  143   405    4   DICDI:AF-Q556V6-F1 UNCHARACTERIZED PROTEIN;
 323:  fxxk-A  3.6  6.1   60   523    7   DICDI:AF-Q54N63-F1 UNCHARACTERIZED PROTEIN;
 324:  fz59-A  3.6  7.8   98   123    7   DICDI:AF-Q55H67-F1 UNCHARACTERIZED PROTEIN;
 325:  f217-A  3.6 24.9  101   303    8   DICDI:AF-Q55DK8-F1 UNCHARACTERIZED PROTEIN;
 326:  fxzw-A  3.6  5.5  121   620    3   DICDI:AF-Q54SU1-F1 KIF-BINDING PROTEIN;
 327:  f3vj-A  3.6  9.1  133   282    5   DICDI:AF-Q553G9-F1 UNCHARACTERIZED PROTEIN;
 328:  f360-A  3.6 11.5   96   192    7   DICDI:AF-O96552-F1 CHARGED MULTIVESICULAR BODY PROTEIN 1;
 329:  fyo2-A  3.6  6.1   95   880    2   DICDI:AF-Q54YK8-F1 UNCHARACTERIZED PROTEIN;
 330:  f3ml-A  3.6 13.4  132   878    6   DICDI:AF-Q54K38-F1 MITOCHONDRIAL ESCAPE PROTEIN 2 HOMOLOG;
 331:  f0xk-A  3.6  4.4   98   116    5   DICDI:AF-Q54DY6-F1 UNCHARACTERIZED PROTEIN;
 332:  f2zu-A  3.6  8.3   86   227    6   DICDI:AF-Q54H85-F1 UNCHARACTERIZED PROTEIN;
 333:  f3e2-A  3.6 22.2  101   626    5   DICDI:AF-Q54X74-F1 UNCHARACTERIZED PROTEIN;
 334:  fxor-A  3.6  4.3   96   866    7   DICDI:AF-Q55AA8-F1 NOT2/NOT3/NOT5 FAMILY PROTEIN;
 335:  f2rh-A  3.6  9.1  115   532    8   DICDI:AF-Q54JW6-F1 SET DOMAIN-CONTAINING PROTEIN;
 336:  fv5l-A  3.6 10.7   75   803    1   DICDI:AF-Q86AG6-F1 UNCHARACTERIZED PROTEIN;
 337:  fzxe-A  3.6  6.1  151  1437    9   DICDI:AF-Q54ID6-F1 UNCHARACTERIZED PROTEIN;
 338:  f3aj-A  3.6  3.7   61   430    5   DICDI:AF-Q54N50-F1 DYNACTIN SUBUNIT 2;
 339:  fwi0-A  3.6 11.2   88   784    6   DICDI:AF-Q54CU5-F1 UNCHARACTERIZED PROTEIN;
 340:  f1eg-A  3.6 12.5   88   215    9   DICDI:AF-Q86H98-F1 CHARGED MULTIVESICULAR BODY PROTEIN 4;
 341:  f0jh-A  3.6  9.8  127   815    5   DICDI:AF-Q54VZ8-F1 EXOCYST COMPLEX COMPONENT 8;
 342:  f0sh-A  3.6  4.7   68   529    4   DICDI:AF-C7G059-F1 UNCHARACTERIZED PROTEIN;
 343:  fypy-A  3.6 19.8  132   529    8   DICDI:AF-Q55F70-F1 UNCHARACTERIZED PROTEIN;
 344:  f4ia-A  3.6  5.7   99   530    7   DICDI:AF-Q54TH8-F1 T-COMPLEX PROTEIN 1 SUBUNIT GAMMA;
 345:  fxe1-A  3.6 10.2   96   894    2   DICDI:AF-Q86HX9-F1 MYB-LIKE PROTEIN K;
 346:  fxab-A  3.6  6.5   99   568    9   DICDI:AF-Q54ST5-F1 UNCHARACTERIZED PROTEIN;
 347:  f0e1-A  3.6 11.3   65   344    8   DICDI:AF-Q54FA9-F1 UNCHARACTERIZED PROTEIN;
 348:  fxne-A  3.6  3.9   67    88    7   DICDI:AF-Q556N1-F1 UNCHARACTERIZED PROTEIN;
 349:  fxmj-A  3.6  9.8  107   404    4   DICDI:AF-Q559Y3-F1 UNCHARACTERIZED PROTEIN;
 350:  fy5t-A  3.6  4.0   55    66    9   DICDI:AF-Q55B52-F1 UNCHARACTERIZED PROTEIN;
 351:  fy5l-A  3.6  7.3  124  1966    8   DICDI:AF-Q54S77-F1 PROBABLE SERINE/THREONINE-PROTEIN KINASE VPS15;
 352:  fyx3-A  3.6  4.3   76   215    4   DICDI:AF-Q54JK4-F1 CHARGED MULTIVESICULAR BODY PROTEIN 5;
 353:  f44g-A  3.6  4.0   70  1420   10   DICDI:AF-P0CB66-F1 PUTATIVE MEDIATOR OF RNA POLYMERASE II TRANSCRIPT
 354:  f3zg-A  3.6  6.0  154  1351    8   DICDI:AF-Q8T6H3-F1 ABC TRANSPORTER C FAMILY MEMBER 6;
 355:  fx7c-A  3.6  4.3  118  1872    3   DICDI:AF-Q54KQ4-F1 UNCHARACTERIZED PROTEIN;
 356:  fvzg-A  3.6  6.2   63    84    8   DICDI:AF-Q559H1-F1 MITOCHONDRIAL IMPORT INNER MEMBRANE TRANSLOCASE S
 357:  f1f8-A  3.6  5.3   71   569    6   DICDI:AF-Q54B47-F1 UNCHARACTERIZED PROTEIN;
 358:  f2q0-A  3.6  5.0   73   306    7   DICDI:AF-Q86IJ1-F1 26S PROTEASOME NON-ATPASE REGULATORY SUBUNIT 14;
 359:  fwyo-A  3.6  5.9   93  1699    6   DICDI:AF-Q55E44-F1 HYBRID SIGNAL TRANSDUCTION HISTIDINE KINASE E;
 360:  fx40-A  3.5  6.2  102  1040    4   DICDI:AF-Q55BD0-F1 UNCHARACTERIZED PROTEIN;
 361:  f127-A  3.5  4.2  104   372    4   DICDI:AF-Q55B37-F1 UNCHARACTERIZED PROTEIN;
 362:  fwk5-A  3.5  5.0  132  1313    4   DICDI:AF-Q54XJ7-F1 UNCHARACTERIZED PROTEIN;
 363:  f13f-A  3.5  7.9   99   358    3   DICDI:AF-Q86ID7-F1 UNCHARACTERIZED PROTEIN;
 364:  f3kp-A  3.5  4.2  107   336    7   DICDI:AF-Q55GY5-F1 UNCHARACTERIZED PROTEIN;
 365:  fzrs-A  3.5  9.2   74   132    4   DICDI:AF-Q54TB7-F1 PROBABLE PREFOLDIN SUBUNIT 4;
 366:  f4z7-A  3.5  4.5   81   512   10   DICDI:AF-Q54JL6-F1 UNCHARACTERIZED PROTEIN;
 367:  fy2d-A  3.5  6.1  123   272    7   DICDI:AF-Q54KQ8-F1 UNCHARACTERIZED PROTEIN;
 368:  f4rg-A  3.5  5.0   69   583    4   DICDI:AF-Q54ZY3-F1 PROBABLE CYSTEINE--TRNA LIGASE, MITOCHONDRIAL;
 369:  f3my-A  3.5  4.4  118  1784    8   DICDI:AF-Q54BR4-F1 UNCHARACTERIZED PROTEIN;
 370:  f0s0-A  3.5  6.3   98   200    7   DICDI:AF-Q553G1-F1 UNCHARACTERIZED PROTEIN;
 371:  f49n-A  3.5 14.8  108   808    6   DICDI:AF-Q8T133-F1 PROTEIN TORTOISE;
 372:  fydy-A  3.5  5.3   80   604   13   DICDI:AF-Q86KQ5-F1 UNCHARACTERIZED PROTEIN;
 373:  fyaj-A  3.5  5.6  118   707    8   DICDI:AF-O00910-F1 SIGNAL TRANSDUCER AND ACTIVATOR OF TRANSCRIPTION
 374:  fwmy-A  3.5  6.4   66   455    2   DICDI:AF-Q54F97-F1 PUTATIVE UNCHARACTERIZED TRANSMEMBRANE PROTEIN
 375:  fz0e-A  3.5  9.9   90   140    3   DICDI:AF-Q54M71-F1 PROBABLE PREFOLDIN SUBUNIT 6;
 376:  fwm3-A  3.5 23.7  112   608    1   DICDI:AF-Q54RT3-F1 RAS-GAP DOMAIN-CONTAINING PROTEIN;
 377:  fwvl-A  3.5  5.0   81   746    7   DICDI:AF-Q54R54-F1 UNCHARACTERIZED PROTEIN;
 378:  fxou-A  3.5  6.5   92   427    8   DICDI:AF-Q55CM3-F1 UNCHARACTERIZED PROTEIN;
 379:  fxfs-A  3.5 15.3   84   566    7   DICDI:AF-Q86L39-F1 UNCHARACTERIZED PROTEIN;
 380:  fyut-A  3.5  5.9  101   501    4   DICDI:AF-Q54BM5-F1 BRANCHPOINT-BRIDGING PROTEIN;
 381:  f5d2-A  3.5 17.3  102   578    4   DICDI:AF-Q55C08-F1 FHA DOMAIN-CONTAINING PROTEIN;
 382:  f2dr-A  3.5  4.0  118   348    5   DICDI:AF-B0G149-F1 TRANSMEMBRANE PROTEIN 184F;
 383:  f12t-A  3.5 24.7   91   861    5   DICDI:AF-Q54R70-F1 PROTEIN CASP;
 384:  f0ia-A  3.5  4.0   81  1209    9   DICDI:AF-Q54SA2-F1 UNCHARACTERIZED PROTEIN;
 385:  f2tl-A  3.5  7.9  119  1087    5   DICDI:AF-Q54N00-F1 FORMIN-H;
 386:  f1eh-A  3.5  2.7   58   220    7   DICDI:AF-Q556U0-F1 SMALL GTPASE;
 387:  f4hr-A  3.5  8.0  130   347    7   DICDI:AF-Q54WF4-F1 PUTATIVE UNCHARACTERIZED PROTEIN DDB_G0279685;
 388:  fy3o-A  3.5 10.3   77   378    8   DICDI:AF-Q86JM7-F1 P2X RECEPTOR A;
 389:  f32t-A  3.5  6.6  143  1004    6   DICDI:AF-Q54AK2-F1 UNCHARACTERIZED PROTEIN;
 390:  f31s-A  3.5  6.1   85  1028   11   DICDI:AF-Q551H4-F1 SERINE/THREONINE-PROTEIN KINASE FRAY2;
 391:  f0r2-A  3.5  4.8   62   448   15   DICDI:AF-Q55DF5-F1 JMJC DOMAIN-CONTAINING PROTEIN D;
 392:  fz9o-A  3.5 12.1  102   783    6   DICDI:AF-Q54BP6-F1 EXOCYST COMPLEX COMPONENT 3;
 393:  fw92-A  3.5  3.3   80    98    9   DICDI:AF-Q9XK79-F1 NADH-UBIQUINONE OXIDOREDUCTASE CHAIN 4L;
 394:  f5lw-A  3.5 12.5   91  1079   13   DICDI:AF-Q55CJ0-F1 UNCHARACTERIZED PROTEIN;
 395:  fy4p-A  3.5  8.4   60   651    2   DICDI:AF-Q55CS9-F1 ATP SYNTHASE SUBUNIT BETA, MITOCHONDRIAL;
 396:  fzjy-A  3.5 14.1   72  1069    4   DICDI:AF-Q54GZ3-F1 B BOX-TYPE DOMAIN-CONTAINING PROTEIN;
 397:  f5cc-A  3.5  6.0  108   186    5   DICDI:AF-Q55G03-F1 UNCHARACTERIZED PROTEIN;
 398:  fxal-A  3.5 16.9  131  1415    8   DICDI:AF-Q54LV0-F1 STRUCTURAL MAINTENANCE OF CHROMOSOMES PROTEIN 4;
 399:  fz9y-A  3.4  5.6  142   670   10   DICDI:AF-Q34313-F1 NADH-UBIQUINONE OXIDOREDUCTASE CHAIN 5;
 400:  fy2r-A  3.4 11.1  135   400   10   DICDI:AF-Q550G0-F1 PEROXISOME BIOGENESIS FACTOR 16;
 401:  fv2k-A  3.4  7.1  144   791    8   DICDI:AF-Q54SK7-F1 UNCHARACTERIZED PROTEIN;
 402:  fy49-A  3.4  7.6   88   579    5   DICDI:AF-Q54H05-F1 PROBABLE SERINE/THREONINE-PROTEIN KINASE KINY;
 403:  f1ih-A  3.4  4.4   63    76    5   DICDI:AF-Q54J38-F1 DOLICHYL-DIPHOSPHOOLIGOSACCHARIDE--PROTEIN
 404:  fymu-A  3.4  9.9   93   679    4   DICDI:AF-Q54CG1-F1 UNCHARACTERIZED PROTEIN;
 405:  f4zz-A  3.4  7.5   74   257    8   DICDI:AF-Q54H93-F1 B BOX-TYPE DOMAIN-CONTAINING PROTEIN;
 406:  f42a-A  3.4  3.3   57   126    5   DICDI:AF-Q54J23-F1 60S RIBOSOMAL PROTEIN L35;
 407:  fx8g-A  3.4  8.4   92   411    4   DICDI:AF-Q54RK8-F1 B BOX-TYPE DOMAIN-CONTAINING PROTEIN;
 408:  f0l3-A  3.4  6.2  102   207    4   DICDI:AF-Q550K4-F1 UNCHARACTERIZED PROTEIN;
 409:  fxqf-A  3.4  7.4  120   959    9   DICDI:AF-Q55DQ9-F1 IPI1_N DOMAIN-CONTAINING PROTEIN;
 410:  f3ju-A  3.4 17.6   79   768    9   DICDI:AF-Q54FY8-F1 B BOX-TYPE DOMAIN-CONTAINING PROTEIN;
 411:  f2nl-A  3.4 17.9  110   777    4   DICDI:AF-Q54UX1-F1 RING-TYPE DOMAIN-CONTAINING PROTEIN;
 412:  fyff-A  3.4 12.1  108   379    3   DICDI:AF-Q1ZXG7-F1 PININ_SDK_MEMA DOMAIN-CONTAINING PROTEIN;
 413:  f0n9-A  3.4  5.7   79   592    6   DICDI:AF-Q55GD1-F1 RING-TYPE DOMAIN-CONTAINING PROTEIN;
 414:  f28h-A  3.4 15.7   70   616    3   DICDI:AF-Q54FS1-F1 FNIP REPEAT-CONTAINING PROTEIN DDB_G0290639;
 415:  f3yh-A  3.4  5.9  153  1359    5   DICDI:AF-Q8T6H8-F1 ABC TRANSPORTER C FAMILY MEMBER 1;
 416:  f2q9-A  3.4  8.5  122   254    8   DICDI:AF-Q54H86-F1 PEROXISOMAL MEMBRANE PROTEIN 11 HOMOLOG;
 417:  f5pi-A  3.4 10.0   65   200   12   DICDI:AF-Q54LL5-F1 UNCHARACTERIZED PROTEIN;
 418:  fxjl-A  3.4  4.7  127   335    3   DICDI:AF-Q869U2-F1 T-SNARE COILED-COIL HOMOLOGY DOMAIN-CONTAINING PR
 419:  f4bm-A  3.4  4.6   80   502    5   DICDI:AF-Q54YZ0-F1 UTP--GLUCOSE-1-PHOSPHATE URIDYLYLTRANSFERASE 2;
 420:  f2c9-A  3.4  5.2   82   782   10   DICDI:AF-Q55FQ9-F1 LYSOSOME MEMBRANE PROTEIN 2-C;
 421:  fw4t-A  3.4  3.4   57    57   11   DICDI:AF-Q86JA5-F1 UNCHARACTERIZED PROTEIN;
 422:  fw21-A  3.4  6.4   86   996    3   DICDI:AF-Q55FJ8-F1 STAS DOMAIN-CONTAINING PROTEIN;
 423:  f1pj-A  3.4 12.2   60   375    8   DICDI:AF-Q54SG3-F1 UNCHARACTERIZED TRANSMEMBRANE PROTEIN DDB_G028248
 424:  fx0s-A  3.4 16.0  101   327    6   DICDI:AF-Q54DQ9-F1 AUTOPHAGY-RELATED PROTEIN 29;
 425:  f5ml-A  3.4  5.9  121   798   12   DICDI:AF-Q54S35-F1 UNCHARACTERIZED PROTEIN;
 426:  fzc6-A  3.4  5.0  126   198   10   DICDI:AF-Q86I95-F1 UNCHARACTERIZED GOLGI APPARATUS MEMBRANE PROTEIN-
 427:  f05k-A  3.4  2.8   52   451    6   DICDI:AF-Q54TZ4-F1 UNCHARACTERIZED PROTEIN;
 428:  fy8q-A  3.4  9.2  129   769    7   DICDI:AF-Q54QG0-F1 BIFUNCTIONAL GLYCOSYLTRANSFERASE PGTA;
 429:  f3y8-A  3.4  3.6   64    70    5   DICDI:AF-Q54KL9-F1 PUTATIVE UNCHARACTERIZED PROTEIN DDB_G0287263;
 430:  f2wd-A  3.4  7.1  115   490   10   DICDI:AF-Q7KWT1-F1 TRANSMEMBRANE PROTEIN 185-LIKE;
 431:  fzw0-A  3.4  8.5   68   428    6   DICDI:AF-Q86HW1-F1 ANK_REP_REGION DOMAIN-CONTAINING PROTEIN;
 432:  f3yy-A  3.4  5.6  115   555    6   DICDI:AF-Q54SX4-F1 UNCHARACTERIZED PROTEIN;
 433:  f3pz-A  3.4 12.1  149   927    6   DICDI:AF-Q54G02-F1 SPX AND EXS DOMAIN-CONTAINING PROTEIN 5;
 434:  f1de-A  3.4 11.5  113  1523    5   DICDI:AF-Q86L99-F1 RHO GTPASE-ACTIVATING PROTEIN GACHH;
 435:  fwkj-A  3.4  6.7  105  1771    6   DICDI:AF-P54696-F1 MYOSIN-H HEAVY CHAIN;
 436:  f2b2-A  3.3  6.6   53   163    4   DICDI:AF-Q54EC6-F1 UNCHARACTERIZED PROTEIN;
 437:  fycp-A  3.3  9.3  105  1212   10   DICDI:AF-Q558Z1-F1 UNCHARACTERIZED PROTEIN;
 438:  fzjj-A  3.3 11.0   80   495    9   DICDI:AF-Q54LX2-F1 UNCHARACTERIZED PROTEIN;
 439:  f0id-A  3.3 11.7  109   611    6   DICDI:AF-Q54JV7-F1 PPR_LONG DOMAIN-CONTAINING PROTEIN;
 440:  fwnr-A  3.3  8.7  171   817    7   DICDI:AF-Q54C87-F1 COMPONENT OF OLIGOMERIC GOLGI COMPLEX 4;
 441:  f3nc-A  3.3  5.7  121   357    5   DICDI:AF-Q557B7-F1 UNCHARACTERIZED PROTEIN;
 442:  fywp-A  3.3  6.4  105   589    4   DICDI:AF-Q54WJ9-F1 ALDEHYDE DEHYDROGENASE;
 443:  f2ji-A  3.3  3.7   73   150    5   DICDI:AF-Q86KL7-F1 PUTATIVE TRANSMEMBRANE PROTEIN DDB_G0277665;
 444:  fyg8-A  3.3  4.1   78   534    5   DICDI:AF-Q54L30-F1 UNCHARACTERIZED PROTEIN;
 445:  f2ip-A  3.3 12.8  106   814   10   DICDI:AF-Q54M91-F1 J DOMAIN-CONTAINING PROTEIN;
 446:  fwlm-A  3.3  8.0  114   180    7   DICDI:AF-Q556N3-F1 UNCHARACTERIZED PROTEIN;
 447:  f22v-A  3.3 10.0   93  1751    8   DICDI:AF-Q54EK0-F1 RING-TYPE DOMAIN-CONTAINING PROTEIN;
 448:  fyd3-A  3.3  5.2   96   127    9   DICDI:AF-Q54L98-F1 PROTEIN KRTCAP2 HOMOLOG;
 449:  fz2p-A  3.3  4.5  155  1032   10   DICDI:AF-Q54WY9-F1 GPI ETHANOLAMINE PHOSPHATE TRANSFERASE 1;
 450:  fznt-A  3.3  6.2   75   186   13   DICDI:AF-Q54TF0-F1 UNCHARACTERIZED PROTEIN;
 451:  fwqp-A  3.3 11.4   89   966    8   DICDI:AF-Q55GK4-F1 UNCHARACTERIZED PROTEIN;
 452:  fw1u-A  3.3  4.6  119   309    8   DICDI:AF-Q54D56-F1 UNCHARACTERIZED PROTEIN;
 453:  f4un-A  3.3  4.0   90   401    6   DICDI:AF-Q54KZ8-F1 EUKARYOTIC TRANSLATION INITIATION FACTOR 3 SUBUNI
 454:  fx4w-A  3.3  3.2   49    56    8   DICDI:AF-Q55F63-F1 UNCHARACTERIZED PROTEIN;
 455:  fx8r-A  3.3 11.6   69   284    3   DICDI:AF-Q54CZ9-F1 NADH DEHYDROGENASE  1 ALPHA SUBCOMPLE
 456:  fx2s-A  3.3  6.6  112   283    2   DICDI:AF-Q54NV8-F1 UNCHARACTERIZED PROTEIN;
 457:  f4ej-A  3.3  4.0   79   451    5   DICDI:AF-Q556G0-F1 UNCHARACTERIZED PROTEIN;
 458:  f0hl-A  3.3  5.0   72   419   10   DICDI:AF-Q55DN7-F1 RING-TYPE DOMAIN-CONTAINING PROTEIN;
 459:  f48v-A  3.3  8.5   69   129    4   DICDI:AF-Q54B21-F1 UNCHARACTERIZED PROTEIN;
 460:  f3i3-A  3.3  5.7   72   550    3   DICDI:AF-Q55B11-F1 VACUOLAR PROTEIN SORTING-ASSOCIATED PROTEIN VTA1
 461:  fz7x-A  3.3 12.9   94   715    4   DICDI:AF-Q54Y18-F1 BROMODOMAIN-CONTAINING PROTEIN DDB_G0278469;
 462:  f0fr-A  3.3  5.1   61   401    3   DICDI:AF-Q54W57-F1 B BOX-TYPE DOMAIN-CONTAINING PROTEIN;
 463:  fxcf-A  3.3  7.3   87   344    5   DICDI:AF-Q54FZ2-F1 UNCHARACTERIZED PROTEIN;
 464:  f1u8-A  3.3  4.7   80   242    6   DICDI:AF-Q559T7-F1 UNCHARACTERIZED PROTEIN;
 465:  fzlj-A  3.3 12.7   91   564    5   DICDI:AF-Q55GN8-F1 ARRESTIN DOMAIN-CONTAINING PROTEIN E;
 466:  fzlb-A  3.3  6.6  111  1634    7   DICDI:AF-Q54RZ7-F1 PROBABLE SERINE/THREONINE-PROTEIN KINASE DDB_G028
 467:  fz50-A  3.3  7.2  108   366    3   DICDI:AF-Q54Y27-F1 FK506-BINDING PROTEIN 6;
 468:  fxaq-A  3.3  9.9  112   405    8   DICDI:AF-Q551D7-F1 UNCHARACTERIZED PROTEIN;
 469:  fxxn-A  3.3  5.7  109   943    4   DICDI:AF-Q7M3S9-F1 RING FINGER PROTEIN B;
 470:  f23s-A  3.3  7.9   69    94    9   DICDI:AF-Q54LM3-F1 UNCHARACTERIZED PROTEIN;
 471:  fz4q-A  3.3  7.0   94   258    6   DICDI:AF-Q550T0-F1 TLC DOMAIN-CONTAINING PROTEIN 4 A;
 472:  f320-A  3.3  3.5   81   786    7   DICDI:AF-Q556T4-F1 CYTOCHROME B5 HEME-BINDING DOMAIN-CONTAINING PROT
 473:  f4gq-A  3.3  4.9   86   636    6   DICDI:AF-Q54XT0-F1 UNCHARACTERIZED PROTEIN;
 474:  fyn3-A  3.3  6.6   78   322    9   DICDI:AF-Q54KH2-F1 UNCHARACTERIZED TRANSMEMBRANE PROTEIN DDB_G028744
 475:  f0h3-A  3.3  9.2   96   283    7   DICDI:AF-Q55H15-F1 UNCHARACTERIZED PROTEIN;
 476:  f43t-A  3.3  7.0   76   315    8   DICDI:AF-Q54Q64-F1 UNCHARACTERIZED PROTEIN;
 477:  f0ji-A  3.3  6.5  117   375    6   DICDI:AF-Q55GT6-F1 UNCHARACTERIZED PROTEIN;
 478:  f329-A  3.3  4.4   63    79    8   DICDI:AF-Q54Y07-F1 UNCHARACTERIZED PROTEIN;
 479:  f3t1-A  3.3  5.8   79   715    4   DICDI:AF-Q54VA9-F1 PROTEIN DENND6 HOMOLOG;
 480:  fy7x-A  3.3 14.7  124   854    7   DICDI:AF-Q54H06-F1 UNCHARACTERIZED PROTEIN;
 481:  fz47-A  3.3  8.8   90   755    7   DICDI:AF-Q551A6-F1 UNCHARACTERIZED PROTEIN;
 482:  fxz9-A  3.3  7.3  144   750    8   DICDI:AF-Q54XF7-F1 CULLIN-5;
 483:  f3rn-A  3.3  8.7   61   527   11   DICDI:AF-Q54TN6-F1 UNCHARACTERIZED PROTEIN;
 484:  f1xj-A  3.3  6.6  116   382    4   DICDI:AF-Q55C75-F1 26S PROTEASOME NON-ATPASE REGULATORY SUBUNIT 6;
 485:  fyom-A  3.3  9.8  107   332    4   DICDI:AF-C7FZZ6-F1 ARMADILLO-LIKE HELICAL DOMAIN-CONTAINING PROTEIN;
 486:  f3ff-A  3.3  6.0   71   609    7   DICDI:AF-Q54B77-F1 LIPASE_3 DOMAIN-CONTAINING PROTEIN;
 487:  f4hl-A  3.3  8.2   79   623    6   DICDI:AF-Q54PM1-F1 C2 DOMAIN-CONTAINING PROTEIN;
 488:  f0jl-A  3.3  5.9  105   769    5   DICDI:AF-Q557K6-F1 UNCHARACTERIZED PROTEIN;
 489:  fxds-A  3.2  5.5  135  2621    7   DICDI:AF-Q554I8-F1 UNCHARACTERIZED PROTEIN;
 490:  f1lh-A  3.2  6.0   89  1055    7   DICDI:AF-Q75J96-F1 RAPA GUANOSINE TRIPHOSPHATASE-ACTIVATING PROTEIN
 491:  fv0u-A  3.2  5.0   94   602   10   DICDI:AF-Q54U24-F1 TPR_REGION DOMAIN-CONTAINING PROTEIN;
 492:  fy15-A  3.2  4.7   78   364    6   DICDI:AF-Q54WT4-F1 DEVELOPMENTALLY-REGULATED GTP-BINDING PROTEIN 2 H
 493:  f2dm-A  3.2  4.6   95  1924    5   DICDI:AF-Q54PB7-F1 UNCHARACTERIZED PROTEIN;
 494:  f2ra-A  3.2 12.3  130   698    7   DICDI:AF-Q558Y3-F1 PKD_CHANNEL DOMAIN-CONTAINING PROTEIN;
 495:  fz71-A  3.2 12.8  102  1509    8   DICDI:AF-Q55BR7-F1 PROTEIN RAPTOR HOMOLOG;
 496:  fzor-A  3.2 10.6  112  1064   13   DICDI:AF-Q54C85-F1 IMPORTIN-13 HOMOLOG A;
 497:  f3ax-A  3.2 11.6   72   495    4   DICDI:AF-Q54XH5-F1 UNCHARACTERIZED PROTEIN;
 498:  f4gu-A  3.2  4.8   89   594    8   DICDI:AF-Q86I12-F1 B BOX-TYPE DOMAIN-CONTAINING PROTEIN;
 499:  f2qg-A  3.2 13.5   95   291    5   DICDI:AF-Q54RR2-F1 UNCHARACTERIZED PROTEIN;
 500:  f22a-A  3.2  5.8  114   648   11   DICDI:AF-Q54DA4-F1 PUTATIVE POTASSIUM TRANSPORT PROTEIN DDB_G0292412
 501:  f47e-A  3.2  4.9   74   880    5   DICDI:AF-Q54UK3-F1 UNCHARACTERIZED PROTEIN DDB_G0281025;
 502:  fzgb-A  3.2 17.4  107   703    9   DICDI:AF-Q86JJ7-F1 RAS-GAP DOMAIN-CONTAINING PROTEIN;
 503:  fwce-A  3.2  7.4   83   430    6   DICDI:AF-Q54FZ4-F1 PUTATIVE UNCHARACTERIZED PROTEIN DDB_G0290521;
 504:  fyx8-A  3.2 12.5   67    95    7   DICDI:AF-Q54TN0-F1 UNCHARACTERIZED PROTEIN;
 505:  fwqu-A  3.2  6.5   70   563    7   DICDI:AF-Q553U7-F1 UNCHARACTERIZED PROTEIN;
 506:  fw3r-A  3.2  4.0  110   361   11   DICDI:AF-Q6UUW6-F1 CYCLIC AMP RECEPTOR-LIKE PROTEIN C;
 507:  f5l8-A  3.2  3.9  100   584    7   DICDI:AF-Q55EH3-F1 UNCHARACTERIZED PROTEIN;
 508:  fv8r-A  3.2  7.5   68    96   12   DICDI:AF-Q54M75-F1 UNCHARACTERIZED TRANSMEMBRANE PROTEIN DDB_G028614
 509:  fyx6-A  3.2  5.5  135   391   10   DICDI:AF-Q551H6-F1 UNCHARACTERIZED PROTEIN;
 510:  f3kt-A  3.2  5.0  116   741    5   DICDI:AF-Q54P81-F1 DH DOMAIN-CONTAINING PROTEIN;
 511:  f0q4-A  3.2 12.6  101   889    5   DICDI:AF-Q55CA1-F1 UNCHARACTERIZED PROTEIN;
 512:  f1xp-A  3.2  4.4   64   191    6   DICDI:AF-Q54B15-F1 UNCHARACTERIZED PROTEIN;
 513:  fymi-A  3.2  7.5  151   470    6   DICDI:AF-Q54QV5-F1 CYCLIC AMP RECEPTOR-LIKE PROTEIN D;
 514:  f4mo-A  3.2  6.0  138  1311    7   DICDI:AF-Q54GY6-F1 KINASE AND EXCHANGE FACTOR FOR RAC A;
 515:  f3ww-A  3.2  4.0   93   252   10   DICDI:AF-P54632-F1 14-3-3-LIKE PROTEIN;
 516:  fv0n-A  3.2 12.3  161  1335    4   DICDI:AF-Q95ZG3-F1 SPINDLE POLE BODY COMPONENT 97;
 517:  f0xy-A  3.2 16.6   90   953    6   DICDI:AF-Q54YK9-F1 SAP DNA-BINDING DOMAIN-CONTAINING PROTEIN;
 518:  fwb9-A  3.2  4.7   64   332    0   DICDI:AF-Q55FR6-F1 UNCHARACTERIZED PROTEIN;
 519:  f2n6-A  3.2 11.1   95  1720    6   DICDI:AF-Q1ZXQ2-F1 PHD ZINC FINGER-CONTAINING PROTEIN;
 520:  f437-A  3.2  5.1   90   148    6   DICDI:AF-Q54IC7-F1 UNCHARACTERIZED PROTEIN;
 521:  fwzu-A  3.2 10.9  134  1141    9   DICDI:AF-Q55EG1-F1 UNCHARACTERIZED PROTEIN;
 522:  fzqe-A  3.2  7.5   93   401   12   DICDI:AF-Q54JX4-F1 UNCHARACTERIZED PROTEIN;
 523:  f5i6-A  3.2  6.7  132   407    8   DICDI:AF-Q54DP2-F1 FRIZZLED/SMOOTHENED-LIKE SANS CRD PROTEIN J;
 524:  fzcc-A  3.2 10.0   72   388   13   DICDI:AF-Q54JH4-F1 P2X RECEPTOR E;
 525:  fzfc-A  3.2  5.3   96   711    6   DICDI:AF-O15816-F1 MYB-LIKE PROTEIN B;
 526:  fxu1-A  3.2 10.1   71  1160    7   DICDI:AF-Q54F05-F1 ATP-DEPENDENT RNA HELICASE DHX8;
 527:  f4og-A  3.2  5.0   84   134    5   DICDI:AF-Q55C26-F1 UNCHARACTERIZED PROTEIN;
 528:  fv99-A  3.2 12.3  116  1678    6   DICDI:AF-Q55DD4-F1 SERINE/THREONINE-PROTEIN KINASE PAKD;
 529:  fxue-A  3.2 15.2  102   988    7   DICDI:AF-Q54D83-F1 UNCHARACTERIZED PROTEIN;
 530:  fv5k-A  3.2  8.3  123  1038    5   DICDI:AF-Q551B3-F1 UNCHARACTERIZED PROTEIN;
 531:  f3ei-A  3.2  9.8  123   984    5   DICDI:AF-Q54GP4-F1 UNCHARACTERIZED PROTEIN;
 532:  f3p2-A  3.2 11.2  118   625    8   DICDI:AF-Q551V0-F1 ALDEHYDE DEHYDROGENASE;
 533:  f4ml-A  3.2 13.3  134   481    9   DICDI:AF-Q54IB4-F1 UNCHARACTERIZED PROTEIN;
 534:  fz7r-A  3.2  6.2   94   883    9   DICDI:AF-Q55AA3-F1 UNCHARACTERIZED PROTEIN;
 535:  fw6y-A  3.2  3.5   64   114    5   DICDI:AF-Q54LM4-F1 UNCHARACTERIZED PROTEIN;
 536:  f5ox-A  3.2  8.5  114  1130    4   DICDI:AF-Q86IC6-F1 UNCHARACTERIZED PROTEIN;
 537:  fz3g-A  3.2  6.2  102  1055    3   DICDI:AF-Q54VK4-F1 UNCHARACTERIZED PROTEIN;
 538:  fylg-A  3.2  6.6   69   119   10   DICDI:AF-Q55AD0-F1 UNCHARACTERIZED PROTEIN;
 539:  f1dj-A  3.2  4.7  139   960    8   DICDI:AF-Q1ZXE9-F1 I/LWEQ DOMAIN-CONTAINING PROTEIN;
 540:  f1ns-A  3.2  3.8   72   699    7   DICDI:AF-Q86A15-F1 UNCHARACTERIZED PROTEIN;
 541:  f2zw-A  3.2  7.4   88   464    7   DICDI:AF-Q54Y12-F1 UNCHARACTERIZED PROTEIN;
 542:  fz7v-A  3.2 14.1   77   179    9   DICDI:AF-Q54DD4-F1 PUTATIVE MEDIATOR OF RNA POLYMERASE II TRANSCRIPT
 543:  fv78-A  3.2  6.9   88   602    7   DICDI:AF-Q75JX5-F1 BTB DOMAIN-CONTAINING PROTEIN;
 544:  f2wi-A  3.2  4.1   75  1838    3   DICDI:AF-B0G105-F1 SNF2-RELATED DOMAIN-CONTAINING PROTEIN;
 545:  fv0o-A  3.2 11.3   99   172    9   DICDI:AF-Q54RF6-F1 UNCHARACTERIZED PROTEIN;
 546:  f5hf-A  3.2  3.6   49    59    8   DICDI:AF-Q54H70-F1 UNCHARACTERIZED PROTEIN;
 547:  f4bq-A  3.2  5.1  110   711    8   DICDI:AF-Q54KI1-F1 G DOMAIN-CONTAINING PROTEIN;
 548:  f2jj-A  3.2  3.2   65   387    8   DICDI:AF-Q55DK9-F1 UNCHARACTERIZED PROTEIN;
 549:  f05m-A  3.2  4.8   86  1714    5   DICDI:AF-Q55C43-F1 UNCHARACTERIZED PROTEIN;
 550:  fxru-A  3.2  5.5  126   245   10   DICDI:AF-Q54KH5-F1 UNCHARACTERIZED TRANSMEMBRANE PROTEIN DDB_G028734
 551:  fwek-A  3.1  4.3   93   736    6   DICDI:AF-Q86IF9-F1 UNCHARACTERIZED PROTEIN;
 552:  fxku-A  3.1  5.6  109   705    9   DICDI:AF-Q54XP4-F1 CROOKED NECK-LIKE PROTEIN 1;
 553:  f4mw-A  3.1 10.3  107   224    7   DICDI:AF-Q55E27-F1 UNCHARACTERIZED PROTEIN;
 554:  fxyy-A  3.1  7.4  108   436    6   DICDI:AF-Q54BA8-F1 UNCHARACTERIZED PROTEIN;
 555:  fwj7-A  3.1  5.1   80   120    4   DICDI:AF-Q55D69-F1 UNCHARACTERIZED PROTEIN;
 556:  f5kx-A  3.1  5.2   97   588    6   DICDI:AF-Q86IH2-F1 PUR_AC_PHOSPH_N DOMAIN-CONTAINING PROTEIN;
 557:  fzbe-A  3.1 19.4   96   836    3   DICDI:AF-Q54QA5-F1 UBIQUITIN-LIKE DOMAIN-CONTAINING PROTEIN;
 558:  f1pd-A  3.1  6.9  105   522    7   DICDI:AF-Q8T2Q2-F1 UNCHARACTERIZED PROTEIN;
 559:  fwki-A  3.1  8.7   80   629    9   DICDI:AF-Q54W35-F1 LIPOXYGENASE DOMAIN-CONTAINING PROTEIN;
 560:  f00p-A  3.1  4.3   59   100    3   DICDI:AF-Q54I76-F1 UNCHARACTERIZED PROTEIN;
 561:  f3j2-A  3.1  5.0  100   244    9   DICDI:AF-Q55DD3-F1 UNCHARACTERIZED PROTEIN;
 562:  fxzp-A  3.1  4.2   57   120    7   DICDI:AF-Q37312-F1 NADH-UBIQUINONE OXIDOREDUCTASE CHAIN 3;
 563:  fx43-A  3.1  7.3   83   850    7   DICDI:AF-P54682-F1 CAMP-INDUCIBLE PRESPORE PROTEIN D7;
 564:  f4iu-A  3.1  9.0   94   542   10   DICDI:AF-Q54IW7-F1 TATA-BINDING PROTEIN-ASSOCIATED-FACTOR;
 565:  f3f4-A  3.1 10.2   68   653    6   DICDI:AF-Q869Z4-F1 PHOSPHOENOLPYRUVATE CARBOXYKINASE , MITOCHON
 566:  f5co-A  3.1  3.9  148   545    9   DICDI:AF-Q86IF6-F1 PX DOMAIN-CONTAINING PROTEIN;
 567:  f0mu-A  3.1  3.7   67   151    6   DICDI:AF-Q54PH8-F1 40S RIBOSOMAL PROTEIN S13;
 568:  f0ww-A  3.1  4.1   69   436    4   DICDI:AF-Q54M01-F1 UNCHARACTERIZED PROTEIN;
 569:  f0g1-A  3.1  2.7   55   213    7   DICDI:AF-Q54QF9-F1 GRPE PROTEIN HOMOLOG, MITOCHONDRIAL;
 570:  f3w4-A  3.1  3.9   71   138    4   DICDI:AF-P11022-F1 MEMBRANE PROTEIN P8A7;
 571:  f1e1-A  3.1 17.0   56    80   16   DICDI:AF-Q54Y83-F1 SIGNAL PEPTIDASE COMPLEX SUBUNIT 1;
 572:  fw36-A  3.1  6.1   84   146    6   DICDI:AF-Q54S97-F1 UNCHARACTERIZED PROTEIN;
 573:  f1me-A  3.1 17.7  111   464    3   DICDI:AF-Q54IA6-F1 UNCHARACTERIZED PROTEIN;
 574:  fv61-A  3.1 15.3  145  1326    8   DICDI:AF-Q86I09-F1 CND3 DOMAIN-CONTAINING PROTEIN;
 575:  fwi9-A  3.1  9.9  102   729    7   DICDI:AF-Q55FT8-F1 BROMO AND FHA DOMAIN-CONTAINING PROTEIN DDB_G0267
 576:  f2ni-A  3.1 11.4  107   344    4   DICDI:AF-C7FZZ5-F1 UNCHARACTERIZED PROTEIN;
 577:  fv1c-A  3.1  6.8   93   542    5   DICDI:AF-Q54JR8-F1 UNCHARACTERIZED PROTEIN;
 578:  f2od-A  3.1  9.6  131   483    9   DICDI:AF-Q550I1-F1 ENDOTOXIN_N DOMAIN-CONTAINING PROTEIN;
 579:  fy5z-A  3.1  5.6  119   563    6   DICDI:AF-Q54XN6-F1 SET DOMAIN-CONTAINING PROTEIN;
 580:  fz6g-A  3.1  6.3   87   224    5   DICDI:AF-Q55FZ2-F1 UNCHARACTERIZED PROTEIN;
 581:  f0nl-A  3.1 11.4  135  1218    4   DICDI:AF-Q54WH2-F1 FORMIN-A;
 582:  f1hq-A  3.1  6.5   83   765    5   DICDI:AF-Q54X28-F1 UNCHARACTERIZED PROTEIN;
 583:  f5ll-A  3.1 18.8  113   846    6   DICDI:AF-Q54LB3-F1 HOMEOBOX PROTEIN 12;
 584:  fv3d-A  3.1  4.4  136   458   10   DICDI:AF-Q54QX3-F1 COP9 SIGNALOSOME COMPLEX SUBUNIT 1;
 585:  f2qe-A  3.1  4.0   71   115    4   DICDI:AF-Q86J13-F1 PUTATIVE UNCHARACTERIZED PROTEIN DDB_G0274271;
 586:  f5ni-A  3.1  9.6   67   136    3   DICDI:AF-Q54SL9-F1 UNCHARACTERIZED PROTEIN;
 587:  f1d0-A  3.1  5.5  108   776    9   DICDI:AF-Q54J60-F1 UNCHARACTERIZED PROTEIN;
 588:  f1xu-A  3.1 13.5  115  1887    3   DICDI:AF-Q8SSY6-F1 BIFUNCTIONAL SERINE/THREONINE-PROTEIN KINASE/NEDD
 589:  f0aa-A  3.1  8.4   64   804    6   DICDI:AF-Q54X55-F1 POLY  POLYMERASE;
 590:  fxtt-A  3.1  9.1  120  1331    5   DICDI:AF-Q54I89-F1 REGULATOR OF NONSENSE TRANSCRIPTS 1;
 591:  fwha-A  3.1  4.8   68   434    6   DICDI:AF-Q55AE3-F1 UNCHARACTERIZED PROTEIN;
 592:  f29b-A  3.1  6.1  114   439    4   DICDI:AF-Q54M50-F1 UNCHARACTERIZED PROTEIN;
 593:  f4c5-A  3.1  6.0   77   317    6   DICDI:AF-Q54JS9-F1 UNCHARACTERIZED PROTEIN;
 594:  fz09-A  3.1 11.7  167   923    7   DICDI:AF-Q55GJ3-F1 NUCLEAR CONTROL OF ATPASE PROTEIN 2;
 595:  fy0l-A  3.1  9.7  124   257    8   DICDI:AF-Q86A77-F1 V-TYPE PROTON ATPASE SUBUNIT D;
 596:  f0zj-A  3.1 12.7   69   255    0   DICDI:AF-Q54MX8-F1 UNCHARACTERIZED PROTEIN DDB_G0285615;
 597:  fv34-A  3.1 10.9   85   899   12   DICDI:AF-Q55BD8-F1 CLIP-ASSOCIATING PROTEIN;
 598:  f4me-A  3.1  9.4  131   300    5   DICDI:AF-Q55EP6-F1 UNCHARACTERIZED PROTEIN;
 599:  f4yr-A  3.1  5.8  100   403    9   DICDI:AF-Q54NL4-F1 VACUOLE MEMBRANE PROTEIN 1 HOMOLOG;
 600:  fxwx-A  3.1  6.0   94  2237   11   DICDI:AF-Q54ML4-F1 HEAT REPEAT-CONTAINING PROTEIN 1 HOMOLOG;
 601:  f5gn-A  3.1  3.2   78   137    4   DICDI:AF-Q55FA1-F1 UNCHARACTERIZED PROTEIN;
 602:  f262-A  3.1  4.1   61   686    5   DICDI:AF-Q54FW8-F1 UNCHARACTERIZED PROTEIN;
 603:  f4on-A  3.1  7.1   94   394    9   DICDI:AF-Q8T183-F1 GPCRRHOPSN4 DOMAIN-CONTAINING PROTEIN;
 604:  f3d9-A  3.1  3.9   64   110    8   DICDI:AF-Q54HX2-F1 PUTATIVE UNCHARACTERIZED PROTEIN DDB_G0289159;
 605:  fyxl-A  3.1  6.4  155  1173    6   DICDI:AF-Q553D3-F1 RAC GUANINE NUCLEOTIDE EXCHANGE FACTOR JJ;
 606:  fxka-A  3.1  8.4   80  1350    4   DICDI:AF-Q54XS8-F1 PHD DOMAIN-CONTAINING PROTEIN;
 607:  f2ry-A  3.1  5.2   77   221    6   DICDI:AF-Q54FS8-F1 UNCHARACTERIZED PROTEIN;
 608:  fzih-A  3.1  5.9  140   546    7   DICDI:AF-Q54F64-F1 DH DOMAIN-CONTAINING PROTEIN;
 609:  f10v-A  3.1 15.2   53   157    8   DICDI:AF-Q559H0-F1 SAYSVFN DOMAIN-CONTAINING PROTEIN;
 610:  fyy1-A  3.1 11.2   93   437    9   DICDI:AF-Q7KWW7-F1 UNCHARACTERIZED PROTEIN;
 611:  fx2f-A  3.1  4.3   87   903    5   DICDI:AF-Q551G6-F1 UNCHARACTERIZED PROTEIN;
 612:  f4zv-A  3.1  4.1   72   263   11   DICDI:AF-Q55G90-F1 RRF DOMAIN-CONTAINING PROTEIN;
 613:  f1xd-A  3.1  3.3   54   116    2   DICDI:AF-Q54K93-F1 PUTATIVE UNCHARACTERIZED PROTEIN DDB_G0287517;
 614:  fz8a-A  3.0  7.8   77   243    6   DICDI:AF-Q55GJ4-F1 UNCHARACTERIZED PROTEIN;
 615:  fz9u-A  3.0  5.7   46    71    9   DICDI:AF-Q55DF9-F1 UNCHARACTERIZED PROTEIN;
 616:  f5gj-A  3.0  7.5   99  1042    7   DICDI:AF-Q86HE0-F1 UNCHARACTERIZED PROTEIN;
 617:  fy66-A  3.0  3.6   59    99    7   DICDI:AF-Q54X58-F1 UNCHARACTERIZED PROTEIN;
 618:  fyuf-A  3.0  6.7   78   444    6   DICDI:AF-Q54PT2-F1 VACUOLAR PROTEIN SORTING-ASSOCIATED PROTEIN 4;
 619:  f3um-A  3.0 10.7   81   134   10   DICDI:AF-B0G162-F1 UNCHARACTERIZED TRANSMEMBRANE PROTEIN DDB_G029568
 620:  f1jo-A  3.0  9.0  121   281    4   DICDI:AF-Q54B91-F1 UNCHARACTERIZED PROTEIN;
 621:  fwo9-A  3.0  9.7   79   145    6   DICDI:AF-Q86H57-F1 UNCHARACTERIZED PROTEIN;
 622:  f1zw-A  3.0  8.3  150   341    4   DICDI:AF-Q54S87-F1 CERAMIDE SYNTHASE;
 623:  fw6t-A  3.0  6.1  113   308    5   DICDI:AF-C7G049-F1 UBIA PRENYLTRANSFERASE FAMILY PROTEIN;
 624:  f1s2-A  3.0  9.7   86   241    7   DICDI:AF-Q54E84-F1 UNCHARACTERIZED PROTEIN;
 625:  f4rv-A  3.0 10.0  118   540    6   DICDI:AF-Q54WS8-F1 UNCHARACTERIZED PROTEIN;
 626:  f3bf-A  3.0 10.5   92   851    5   DICDI:AF-B0G127-F1 TETRATRICOPEPTIDE-LIKE HELICAL DOMAIN-CONTAINING
 627:  fx5o-A  3.0  3.5   48    49   19   DICDI:AF-Q552B0-F1 UNCHARACTERIZED PROTEIN;
 628:  fyf7-A  3.0  9.6  132   517    7   DICDI:AF-Q9XYS3-F1 SUPEROXIDE-GENERATING NADPH OXIDASE HEAVY CHAIN S
 629:  f2lz-A  3.0  8.6   94   540    3   DICDI:AF-Q54SY8-F1 FATTY ACID HYDROXYLASE DOMAIN-CONTAINING PROTEIN;
 630:  f0xd-A  3.0  5.2   82   123   11   DICDI:AF-Q54G55-F1 UNCHARACTERIZED PROTEIN;
 631:  fxw7-A  3.0  3.4   66    88    6   DICDI:AF-Q37315-F1 ATP SYNTHASE SUBUNIT 9, MITOCHONDRIAL;
 632:  fw8o-A  3.0  6.3  114   182    7   DICDI:AF-Q54SN2-F1 ION_TRANS DOMAIN-CONTAINING PROTEIN;
 633:  f2rf-A  3.0  4.3   80   370    3   DICDI:AF-Q54HP3-F1 DEVELOPMENTALLY-REGULATED GTP-BINDING PROTEIN 1 H
 634:  fye4-A  3.0  4.0   70   369    3   DICDI:AF-Q54I39-F1 IST1-LIKE PROTEIN;
 635:  fyin-A  3.0  4.3   62   129    8   DICDI:AF-Q55CN4-F1 UNCHARACTERIZED PROTEIN;
 636:  fwyq-A  3.0  2.9   58    69    9   DICDI:AF-Q54YN9-F1 UNCHARACTERIZED PROTEIN;
 637:  f3mb-A  3.0  9.5  123  1007    9   DICDI:AF-Q54DN3-F1 EXPORTIN-7;
 638:  f14r-A  3.0  8.1   77   353    9   DICDI:AF-Q54BA7-F1 UNCHARACTERIZED PROTEIN;
 639:  fxcp-A  3.0 10.6   89   531    7   DICDI:AF-Q55FN8-F1 AB HYDROLASE-1 DOMAIN-CONTAINING PROTEIN;
 640:  f5f7-A  3.0  5.6   84   251    5   DICDI:AF-Q54HN3-F1 SP-RING-TYPE DOMAIN-CONTAINING PROTEIN;
 641:  f2p8-A  3.0  4.6  100   630    6   DICDI:AF-Q54YF6-F1 MFS DOMAIN-CONTAINING PROTEIN;
 642:  f16x-A  3.0 17.4   85   617   14   DICDI:AF-Q54NF7-F1 UNCHARACTERIZED PROTEIN;
 643:  fvy9-A  3.0 13.1  114   519    7   DICDI:AF-Q75JZ0-F1 GATA ZINC FINGER DOMAIN-CONTAINING PROTEIN 8;
 644:  fw5q-A  3.0  6.1   67   422    3   DICDI:AF-Q54LT6-F1 UNCHARACTERIZED PROTEIN;
 645:  f4ad-A  3.0  4.8  131   432    8   DICDI:AF-Q54IG1-F1 PLSC DOMAIN-CONTAINING PROTEIN;
 646:  f0fb-A  3.0  7.2   77  1267   13   DICDI:AF-Q54TJ5-F1 UNCHARACTERIZED PROTEIN;
 647:  f3f0-A  3.0  5.1   61   720    3   DICDI:AF-Q55BX4-F1 LEUCINE-RICH REPEAT-CONTAINING PROTEIN;
 648:  fwnc-A  3.0  9.8   72   737   10   DICDI:AF-Q86IX1-F1 SERINE/THREONINE-PROTEIN KINASE DST1;
 649:  f18t-A  3.0  4.5   69   101    7   DICDI:AF-Q554Q1-F1 UNCHARACTERIZED PROTEIN;
 650:  fysl-A  3.0  5.1   90   691    2   DICDI:AF-Q54D59-F1 KRI1_C DOMAIN-CONTAINING PROTEIN;
 651:  f5dn-A  3.0  6.4   98   880    9   DICDI:AF-Q54W38-F1 GLYCO_HYDRO_63 DOMAIN-CONTAINING PROTEIN;
 652:  fxv0-A  3.0  5.1  125   277    4   DICDI:AF-Q54L27-F1 UNCHARACTERIZED PROTEIN;
 653:  fweh-A  3.0 11.2   98   183   11   DICDI:AF-Q54JV4-F1 UNCHARACTERIZED PROTEIN;
 654:  fw1d-A  3.0  6.8  150  1521    3   DICDI:AF-Q559R1-F1 PUTATIVE UNCHARACTERIZED PROTEIN DDB_G0272456;
 655:  fwz1-A  3.0  8.9  110   244   13   DICDI:AF-Q27559-F1 ATP SYNTHASE SUBUNIT A;
 656:  f0jf-A  3.0 10.5  120  1469    5   DICDI:AF-Q550Y1-F1 UNCHARACTERIZED PROTEIN;
 657:  fyi9-A  3.0  5.5   65    74    5   DICDI:AF-Q86JA2-F1 UNCHARACTERIZED PROTEIN;
 658:  fzi9-A  3.0  8.8  101   372    9   DICDI:AF-Q54B86-F1 UNCHARACTERIZED PROTEIN;
 659:  f4j6-A  3.0  5.0  102   217    6   DICDI:AF-Q54VB3-F1 5-DEMETHOXYUBIQUINONE HYDROXYLASE, MITOCHONDRIAL;
 660:  fze1-A  3.0  5.4   84   685    8   DICDI:AF-Q54HG9-F1 DOLICHYL-DIPHOSPHOOLIGOSACCHARIDE--PROTEIN
 661:  f37s-A  3.0  5.4  143   379   10   DICDI:AF-Q54K72-F1 UNCHARACTERIZED PROTEIN;
 662:  fzqq-A  3.0  4.6   78   944    3   DICDI:AF-Q54PQ2-F1 ACTIN DOMAIN-CONTAINING PROTEIN;
 663:  fzaq-A  3.0  5.4   92   569    5   DICDI:AF-Q8T2J5-F1 L-TYPE LECTIN-LIKE DOMAIN-CONTAINING PROTEIN;
 664:  fyaz-A  2.9 27.0  109  1199    8   DICDI:AF-Q54QA1-F1 UNCHARACTERIZED PROTEIN;
 665:  fyfm-A  2.9  5.8   79  1367    6   DICDI:AF-Q552E9-F1 PROBABLE SERINE/THREONINE-PROTEIN KINASE PKGA;
 666:  fx1e-A  2.9  6.0  105  1303    5   DICDI:AF-Q54WY1-F1 CND3 DOMAIN-CONTAINING PROTEIN;
 667:  f3g7-A  2.9  4.9  122   395    7   DICDI:AF-Q54RV2-F1 UNCHARACTERIZED PROTEIN;
 668:  fwig-A  2.9  7.7  109  1094    5   DICDI:AF-Q550V3-F1 UNCHARACTERIZED PROTEIN;
 669:  fznz-A  2.9  4.4   85   179    8   DICDI:AF-Q54UV5-F1 UNCHARACTERIZED PROTEIN;
 670:  fycv-A  2.9  7.0  132   593    7   DICDI:AF-Q54HS8-F1 ENDOTOXIN_N DOMAIN-CONTAINING PROTEIN;
 671:  f0t2-A  2.9 10.8   75   155    5   DICDI:AF-Q54XN1-F1 UNCHARACTERIZED PROTEIN;
 672:  f37d-A  2.9  7.6   79   766    6   DICDI:AF-Q556Q8-F1 UNCHARACTERIZED PROTEIN;
 673:  f2vf-A  2.9 12.4   83   926    6   DICDI:AF-Q556U6-F1 LUMINAL-BINDING PROTEIN 1;
 674:  fxlg-A  2.9  6.5   86   568    7   DICDI:AF-Q554C9-F1 U6 SMALL NUCLEAR RNA (ADENINE-(43)-N(6))-METHYLTR
 675:  f5hw-A  2.9  4.2   84   741    8   DICDI:AF-Q54GG8-F1 PROBABLE BASIC-LEUCINE ZIPPER TRANSCRIPTION FACTO
 676:  fxh9-A  2.9  4.2  109   202    5   DICDI:AF-Q54I54-F1 PUTATIVE UNCHARACTERIZED TRANSMEMBRANE PROTEIN
 677:  f4ax-A  2.9  5.3   82   263    4   DICDI:AF-Q550Y3-F1 UNCHARACTERIZED PROTEIN;
 678:  f4zy-A  2.9  3.5   66   334    5   DICDI:AF-Q54LG3-F1 SAPOSIN B DOMAIN-CONTAINING PROTEIN;
 679:  fy0y-A  2.9 10.4   78   103   12   DICDI:AF-Q54CL8-F1 UNCHARACTERIZED PROTEIN;
 680:  fxjg-A  2.9  5.5  103   322    6   DICDI:AF-Q86K48-F1 ER MEMBRANE PROTEIN COMPLEX SUBUNIT 2;
 681:  f0j6-A  2.9  4.3   84  1059    7   DICDI:AF-Q54E07-F1 REVERSE TRANSCRIPTASE DOMAIN-CONTAINING PROTEIN;
 682:  fxqk-A  2.9 14.5   86   771   10   DICDI:AF-Q55BF3-F1 UNCHARACTERIZED PROTEIN;
 683:  f25c-A  2.9  5.4  126   352    8   DICDI:AF-Q55GV4-F1 UNCHARACTERIZED PROTEIN;
 684:  fz1l-A  2.9  7.8  102   667    5   DICDI:AF-Q54F11-F1 HOMEOBOX PROTEIN 3;
 685:  f1sj-A  2.9 14.8  109   648    7   DICDI:AF-Q54WB3-F1 UNCHARACTERIZED PROTEIN;
 686:  f1s4-A  2.9  4.4  111  1015    2   DICDI:AF-Q54V57-F1 SP-RING-TYPE DOMAIN-CONTAINING PROTEIN;
 687:  f2dt-A  2.9  4.8   86   781    9   DICDI:AF-Q54MY7-F1 DNAJ HEAT SHOCK N-TERMINAL DOMAIN-CONTAINING PROT
 688:  f2f2-A  2.9  5.7   86   635   13   DICDI:AF-Q54W99-F1 UNCHARACTERIZED PROTEIN;
 689:  f4b3-A  2.9  6.1   97   517    8   DICDI:AF-Q54IX9-F1 MFS DOMAIN-CONTAINING PROTEIN;
 690:  f3cd-A  2.9  6.8   85   718    5   DICDI:AF-P32073-F1 GMP SYNTHASE ;
 691:  f2lk-A  2.9  9.6  120   170    8   DICDI:AF-Q55GT5-F1 TRANSLOCON-ASSOCIATED PROTEIN SUBUNIT GAMMA;
 692:  f15b-A  2.9  4.7  122   220    8   DICDI:AF-Q54JW5-F1 SUGAR TRANSPORTER SWEET1;
 693:  f5dm-A  2.9 16.1  122   640    4   DICDI:AF-P36415-F1 HEAT SHOCK COGNATE 70 KDA PROTEIN 1;
 694:  f0nc-A  2.9  4.8  126   665    6   DICDI:AF-Q54KK2-F1 AA_PERMEASE DOMAIN-CONTAINING PROTEIN;
 695:  f2ab-A  2.9  9.1   83   183    8   DICDI:AF-Q54K35-F1 MITOCHONDRIAL IMPORT INNER MEMBRANE TRANSLOCASE S
 696:  f0no-A  2.9 11.4  146   566    5   DICDI:AF-Q54NI0-F1 UNCHARACTERIZED PROTEIN;
 697:  f0cr-A  2.9  4.6  134   651    3   DICDI:AF-Q54UJ2-F1 DH DOMAIN-CONTAINING PROTEIN;
 698:  f3bh-A  2.9  3.2   69   140    1   DICDI:AF-Q54BY2-F1 UNCHARACTERIZED PROTEIN;
 699:  fyt1-A  2.9  3.7   59    68    8   DICDI:AF-Q54JU9-F1 UNCHARACTERIZED PROTEIN;
 700:  f1o4-A  2.9  6.7  129   666    5   DICDI:AF-Q55EQ7-F1 NODULIN-LIKE DOMAIN-CONTAINING PROTEIN;
 701:  f0xx-A  2.9  4.2   85   700    8   DICDI:AF-Q54PC3-F1 UNCHARACTERIZED PROTEIN;
 702:  fybs-A  2.9  6.1  114  1037    6   DICDI:AF-Q8IS18-F1 RAS GUANINE NUCLEOTIDE EXCHANGE FACTOR E;
 703:  fwwp-A  2.9 11.6   74   120    8   DICDI:AF-Q55EH1-F1 DDE TNP4 DOMAIN-CONTAINING PROTEIN;
 704:  fwal-A  2.9  7.6  148  1158    7   DICDI:AF-Q54X63-F1 CATION-TRANSPORTING ATPASE;
 705:  fwbx-A  2.9  8.3   73   185   10   DICDI:AF-Q54MF4-F1 UNCHARACTERIZED PROTEIN;
 706:  fyk4-A  2.9  6.9  122  1051    6   DICDI:AF-Q54QC7-F1 UNCHARACTERIZED PROTEIN;
 707:  fxn8-A  2.9  5.9  115   386    2   DICDI:AF-Q54TZ2-F1 SYNTAXIN-18_N DOMAIN-CONTAINING PROTEIN;
 708:  f4hb-A  2.9 12.1  151   977    5   DICDI:AF-Q54AQ1-F1 XERODERMA PIGMENTOSUM GROUP G FAMILY PROTEIN;
 709:  fxap-A  2.9 11.8   99   386    5   DICDI:AF-Q54WI2-F1 UNCHARACTERIZED PROTEIN;
 710:  fz7a-A  2.9 14.1   95   602   12   DICDI:AF-C7G057-F1 TRANSMEMBRANE PROTEIN;
 711:  f1yk-A  2.9  5.5  138   483    7   DICDI:AF-Q54GL2-F1 LINES_N DOMAIN-CONTAINING PROTEIN;
 712:  f422-A  2.9  5.8   62   990    8   DICDI:AF-Q552B8-F1 ER MEMBRANE PROTEIN COMPLEX SUBUNIT 1;
 713:  fy9i-A  2.9  5.7  119  1336    8   DICDI:AF-Q6UK63-F1 PROTEIN PIRA;
 714:  f4r9-A  2.9  4.0   64   244    6   DICDI:AF-Q54JI3-F1 UNCHARACTERIZED PROTEIN;
 715:  fyyg-A  2.9  3.5   49    68    4   DICDI:AF-Q552V6-F1 UNCHARACTERIZED PROTEIN;
 716:  fz2m-A  2.9  3.4   49    73    0   DICDI:AF-Q55DF8-F1 UNCHARACTERIZED PROTEIN;
 717:  fyua-A  2.9  4.5   82   373    7   DICDI:AF-Q54WU1-F1 UNCHARACTERIZED PROTEIN;
 718:  fygg-A  2.9  5.4  101   518   10   DICDI:AF-Q551G5-F1 O-ACYLTRANSFERASE;
 719:  f28x-A  2.9  6.7   69   232    7   DICDI:AF-Q54WN4-F1 UNCHARACTERIZED PROTEIN;
 720:  f4j3-A  2.9  4.0   57   429   11   DICDI:AF-Q55GP6-F1 RIBOSOME BIOGENESIS PROTEIN NOP53;
 721:  fx4x-A  2.9 11.8   87   748    8   DICDI:AF-Q54UD1-F1 UNCHARACTERIZED PROTEIN;
 722:  fwpn-A  2.9 13.3  101   522   13   DICDI:AF-Q54TT2-F1 UNCHARACTERIZED PROTEIN;
 723:  f1ub-A  2.9  5.7  129   190    6   DICDI:AF-Q54SC1-F1 UNCHARACTERIZED PROTEIN;
 724:  fwav-A  2.9  5.5  116   290    7   DICDI:AF-Q54ME7-F1 TRANSMEMBRANE PROTEIN 33 HOMOLOG;
 725:  f136-A  2.9  8.0  108  1144    6   DICDI:AF-Q54BG8-F1 REVERSE TRANSCRIPTASE DOMAIN-CONTAINING PROTEIN;
 726:  f4c6-A  2.9 11.8   54   113    9   DICDI:AF-Q54QN1-F1 MITOCHONDRIAL IMPORT INNER MEMBRANE TRANSLOCASE S
 727:  f5ol-A  2.9  7.9  121   515    7   DICDI:AF-Q54WN6-F1 CYCLIC AMP RECEPTOR-LIKE PROTEIN G;
 728:  fwax-A  2.9  6.3  142  1407    8   DICDI:AF-Q03100-F1 ADENYLATE CYCLASE, AGGREGATION SPECIFIC;
 729:  fzbd-A  2.9  8.2   98   469    4   DICDI:AF-Q54XX2-F1 UNCHARACTERIZED PROTEIN;
 730:  f4wy-A  2.9 13.3   93   536    4   DICDI:AF-Q55E12-F1 UNCHARACTERIZED PROTEIN;
 731:  fyel-A  2.8 10.4  122   828    7   DICDI:AF-Q86D86-F1 RPKA;
 732:  fwya-A  2.8  4.2  103   207   12   DICDI:AF-Q54KT3-F1 UNCHARACTERIZED PROTEIN;
 733:  f015-A  2.8  5.6   73   173    4   DICDI:AF-Q55FN6-F1 UNCHARACTERIZED PROTEIN;
 734:  f338-A  2.8  9.9  107   158    5   DICDI:AF-Q54FB0-F1 VESICLE TRANSPORT PROTEIN;
 735:  fx0a-A  2.8  8.9   81   569    5   DICDI:AF-Q54L12-F1 UNCHARACTERIZED PROTEIN;
 736:  fzmc-A  2.8  6.2  103   430   11   DICDI:AF-Q54R17-F1 UNCHARACTERIZED PROTEIN;
 737:  fy4a-A  2.8  8.2   77   252    6   DICDI:AF-Q54W07-F1 EKC/KEOPS COMPLEX SUBUNIT BUD32;
 738:  fxcx-A  2.8 12.9  133   238    5   DICDI:AF-Q55CV7-F1 PROBABLE TETRASPANIN TSPC;
 739:  fv63-A  2.8 17.4   97   833    4   DICDI:AF-Q553Z7-F1 MATH DOMAIN-CONTAINING PROTEIN;
 740:  fz33-A  2.8  7.1  130   795    7   DICDI:AF-Q54I27-F1 UNCHARACTERIZED PROTEIN;
 741:  fwq1-A  2.8  7.9  120   303    8   DICDI:AF-Q54N94-F1 PUTATIVE UNCHARACTERIZED TRANSMEMBRANE PROTEIN
 742:  f07d-A  2.8  8.0   63   445   10   DICDI:AF-Q54M26-F1 UNCHARACTERIZED PROTEIN;
 743:  f0en-A  2.8  3.8  116   417   10   DICDI:AF-Q55AE5-F1 UNCHARACTERIZED PROTEIN;
 744:  f3yl-A  2.8  4.2   71   547    7   DICDI:AF-Q559M0-F1 UNCHARACTERIZED PROTEIN;
 745:  f2dy-A  2.8  4.4  129   700    4   DICDI:AF-Q54GQ6-F1 PEROXISOMAL ACYL-COENZYME A OXIDASE 1;
 746:  fx6l-A  2.8  8.6  113   667    8   DICDI:AF-Q54BY9-F1 UNCHARACTERIZED PROTEIN;
 747:  fzw3-A  2.8  4.5   67   717    7   DICDI:AF-Q54QA4-F1 UNCHARACTERIZED PROTEIN;
 748:  f062-A  2.8  8.6   81   158    7   DICDI:AF-Q55CP5-F1 UNCHARACTERIZED PROTEIN;
 749:  f483-A  2.8  4.5   90   265    8   DICDI:AF-Q54WF8-F1 T-SNARE COILED-COIL HOMOLOGY DOMAIN-CONTAINING PR
 750:  fxdx-A  2.8  4.6  103   257    6   DICDI:AF-Q54PQ5-F1 T-SNARE COILED-COIL HOMOLOGY DOMAIN-CONTAINING PR
 751:  f5ly-A  2.8  7.0   82   558    7   DICDI:AF-Q54K37-F1 PUTATIVE UNCHARACTERIZED PROTEIN DDB_G0287623;
 752:  fwy9-A  2.8  8.1   96   301    9   DICDI:AF-Q54DC2-F1 UNCHARACTERIZED PROTEIN;
 753:  fwpx-A  2.8  4.7   77   382    4   DICDI:AF-Q54YK1-F1 PUTATIVE UDP-SUGAR TRANSPORTER DDB_G0278631;
 754:  f3ay-A  2.8 13.2  104   270    6   DICDI:AF-Q556J9-F1 SURF1-LIKE PROTEIN;
 755:  fv6i-A  2.8  6.2  106   455    7   DICDI:AF-Q54V90-F1 UNCHARACTERIZED PROTEIN;
 756:  f4ok-A  2.8 10.0  115   608    7   DICDI:AF-Q54EQ3-F1 UNCHARACTERIZED PROTEIN;
 757:  f4jy-A  2.8  6.2  110   330    6   DICDI:AF-Q54K99-F1 UBIA PRENYLTRANSFERASE DOMAIN-CONTAINING PROTEIN
 758:  f0zv-A  2.8  5.0   85   124   12   DICDI:AF-Q54UK5-F1 UNCHARACTERIZED PROTEIN;
 759:  f4xh-A  2.8 10.2   83   318   10   DICDI:AF-Q86ID4-F1 UNCHARACTERIZED PROTEIN;
 760:  f05c-A  2.8  9.4  102   936    3   DICDI:AF-Q54UV9-F1 UPF0746 PROTEIN DDB_G0280787;
 761:  f366-A  2.8  4.3  104   431    6   DICDI:AF-Q76NW9-F1 UNCHARACTERIZED PROTEIN;
 762:  f35j-A  2.8 11.5   87   237    6   DICDI:AF-Q54H87-F1 UNCHARACTERIZED PROTEIN;
 763:  f2ff-A  2.8  5.0  100   269    9   DICDI:AF-Q54R67-F1 UNCHARACTERIZED PROTEIN;
 764:  f0br-A  2.8  5.2   84  1136   10   DICDI:AF-B0G0Y4-F1 DNA HELICASE;
 765:  f4tk-A  2.8  8.8   93   160    6   DICDI:AF-Q54HR7-F1 UNCHARACTERIZED PROTEIN;
 766:  f187-A  2.8 14.3   84   527    8   DICDI:AF-Q86K80-F1 RUS FAMILY MEMBER 1;
 767:  f4n4-A  2.8  7.5  120   433    6   DICDI:AF-Q54X66-F1 UNCHARACTERIZED PROTEIN;
 768:  f15g-A  2.8  6.0   92   335    5   DICDI:AF-Q8MXL9-F1 PA-PHOSPHATASE RELATED-FAMILY PROTEIN DDB_G027554
 769:  fw8u-A  2.8  2.3   41    41    0   DICDI:AF-Q55F24-F1 UNCHARACTERIZED PROTEIN;
 770:  fz51-A  2.8 11.7   86   368    7   DICDI:AF-Q54CX7-F1 UNCHARACTERIZED PROTEIN;
 771:  fzib-A  2.8  9.4  121  1163    6   DICDI:AF-Q54MV5-F1 UNCHARACTERIZED PROTEIN;
 772:  fz97-A  2.8 10.7   73   792    7   DICDI:AF-Q54TT9-F1 UNCHARACTERIZED PROTEIN;
 773:  fw95-A  2.8  4.1   95   394    4   DICDI:AF-Q54XR5-F1 START DOMAIN-CONTAINING PROTEIN;
 774:  fyly-A  2.8  8.1   74  1040    5   DICDI:AF-A0A2C9SN78-F1 UNCHARACTERIZED PROTEIN;
 775:  fzw4-A  2.8  5.7   93   366    5   DICDI:AF-Q86AF0-F1 PA-PHOSPHATASE RELATED-FAMILY PROTEIN DDB_G027151
 776:  fx3s-A  2.8  6.9   87   819    6   DICDI:AF-Q55FQ8-F1 UNCHARACTERIZED PROTEIN;
 777:  f4ji-A  2.8  4.3   63    73   10   DICDI:AF-Q554Y0-F1 UNCHARACTERIZED PROTEIN;
 778:  fyuy-A  2.8  5.9  134   511   10   DICDI:AF-Q1ZXA7-F1 FRIZZLED/SMOOTHENED-LIKE SANS CRD PROTEIN C;
 779:  fzp8-A  2.8  8.6   83   280    5   DICDI:AF-Q559J4-F1 UNCHARACTERIZED PROTEIN;
 780:  f1ex-A  2.8  3.9   85   213    8   DICDI:AF-Q55D96-F1 SPX DOMAIN-CONTAINING PROTEIN;
 781:  f1ut-A  2.8  4.4  137   481    8   DICDI:AF-Q54SR5-F1 UNCHARACTERIZED PROTEIN;
 782:  f1d1-A  2.8  7.2  113   617   11   DICDI:AF-Q55BH9-F1 DIACYLGLYCEROL O-ACYLTRANSFERASE 1;
 783:  fz79-A  2.8  4.8  100   947   11   DICDI:AF-Q54JB8-F1 DUF3818 DOMAIN-CONTAINING PROTEIN;
 784:  fv6b-A  2.8  4.0   67   312    6   DICDI:AF-Q54KM2-F1 UNCHARACTERIZED PROTEIN;
 785:  f4b5-A  2.8 18.5  116   771    5   DICDI:AF-Q54VM5-F1 UNCHARACTERIZED PROTEIN;
 786:  fwzp-A  2.8  8.1   81   199    2   DICDI:AF-Q54QH6-F1 UNCHARACTERIZED PROTEIN;
 787:  fyao-A  2.8  6.2   72   345   11   DICDI:AF-Q54M40-F1 PUTATIVE PHOSPHATIDYLINOSITOL
 788:  fxpm-A  2.8  7.6  158  1328    8   DICDI:AF-Q54EK2-F1 ABC TRANSPORTER C FAMILY MEMBER 7;
 789:  fypt-A  2.8  7.3  102   421    5   DICDI:AF-Q54F25-F1 BATTENIN;
 790:  f49c-A  2.8  4.0   97   316    3   DICDI:AF-Q552H2-F1 UNCHARACTERIZED PROTEIN;
 791:  fwvx-A  2.8  5.2  114  1800    4   DICDI:AF-Q54TZ0-F1 BROMODOMAIN-CONTAINING PROTEIN;
 792:  f4bh-A  2.8  7.5  124   263   10   DICDI:AF-C7FZW5-F1 ELONGATION OF FATTY ACIDS PROTEIN;
 793:  f14n-A  2.8 10.2   79  1509    6   DICDI:AF-Q54SV8-F1 DNA POLYMERASE ALPHA CATALYTIC SUBUNIT;
 794:  f4i7-A  2.8  5.3  136  1343   10   DICDI:AF-Q54TD5-F1 PHOSPHATIDYLINOSITOL-3-PHOSPHATASE;
 795:  fymd-A  2.8 15.7  115  1024    2   DICDI:AF-Q54L07-F1 UNCHARACTERIZED PROTEIN;
 796:  fzcw-A  2.8  7.8  114  1217    6   DICDI:AF-Q54Z40-F1 MYB-LIKE PROTEIN H;
 797:  fxmr-A  2.8  4.3   63   211    0   DICDI:AF-Q55EA2-F1 DNA REPLICATION COMPLEX GINS PROTEIN SLD5;
 798:  f1d3-A  2.8 13.7   75  1241    5   DICDI:AF-Q75JC0-F1 UNCHARACTERIZED PROTEIN;
 799:  fxrq-A  2.8 14.2   49  1017    8   DICDI:AF-Q55B24-F1 UNCHARACTERIZED PROTEIN;
 800:  f4e6-A  2.8  7.4  117  1251    6   DICDI:AF-Q54MT7-F1 UNCHARACTERIZED PROTEIN;
 801:  f1g5-A  2.8  2.6   42    43    7   DICDI:AF-Q551B8-F1 UNCHARACTERIZED PROTEIN;
 802:  f443-A  2.8 11.0   89   318    3   DICDI:AF-Q54PY7-F1 PROBABLE MITOCHONDRIAL 2-OXOGLUTARATE/MALATE CARR
 803:  f4f0-A  2.8  4.9   72   120    6   DICDI:AF-Q551I0-F1 UNCHARACTERIZED PROTEIN;
 804:  fz5e-A  2.8  9.0  107   211    4   DICDI:AF-Q55CX1-F1 UNCHARACTERIZED PROTEIN;
 805:  fxtl-A  2.8  6.0   75   754    5   DICDI:AF-Q54E97-F1 RWP-RK DOMAIN-CONTAINING PROTEIN;
 806:  fzua-A  2.8  5.2   78   354   12   DICDI:AF-Q9NHF6-F1 DYNACORTIN;
 807:  fz3c-A  2.8 11.7   68   893    7   DICDI:AF-Q54RC3-F1 DNA TOPOISOMERASE 1;
 808:  fx2t-A  2.8  2.9   47   109    2   DICDI:AF-C7G066-F1 UNCHARACTERIZED PROTEIN;
 809:  f4pg-A  2.8  4.2   71    72    8   DICDI:AF-Q54HH9-F1 PROTEIN KISH;
 810:  f3wt-A  2.8  7.1  103  1409    6   DICDI:AF-Q54YD5-F1 UNCHARACTERIZED PROTEIN;
 811:  fwtd-A  2.8  9.1   73   260    5   DICDI:AF-Q54RH2-F1 UNCHARACTERIZED PROTEIN;
 812:  fxfq-A  2.8  6.1  124   234    9   DICDI:AF-Q55EY6-F1 EAMA DOMAIN-CONTAINING PROTEIN;
 813:  f2qa-A  2.8  4.9   87   479   13   DICDI:AF-Q54Y40-F1 UNCHARACTERIZED PROTEIN;
 814:  f46x-A  2.8  5.1  122   606    4   DICDI:AF-Q54H01-F1 UNCHARACTERIZED PROTEIN;
 815:  fzjo-A  2.7  6.5  116  1148   12   DICDI:AF-Q54YC9-F1 UNCHARACTERIZED PROTEIN;
 816:  fwuc-A  2.7 16.6   91   269   11   DICDI:AF-Q54F33-F1 UNCHARACTERIZED PROTEIN DDB_G0291143;
 817:  f4cm-A  2.7 12.9  128   235    5   DICDI:AF-Q55CW7-F1 PROBABLE TETRASPANIN TSPB;
 818:  fzvb-A  2.7  5.3   69   226    6   DICDI:AF-Q37314-F1 NADH-UBIQUINONE OXIDOREDUCTASE CHAIN 6;
 819:  fzdp-A  2.7  4.3   67   224   10   DICDI:AF-Q54M78-F1 UNCHARACTERIZED PROTEIN;
 820:  fyh7-A  2.7  9.9   89   184   11   DICDI:AF-Q54GD8-F1 PXMP2/4 FAMILY PROTEIN 3;
 821:  f5k3-A  2.7 12.3   95   877    3   DICDI:AF-Q54Y08-F1 PROBABLE RAS GTPASE-ACTIVATING-LIKE PROTEIN NGAP;
 822:  fw5u-A  2.7  7.4  128  1135    7   DICDI:AF-Q54R74-F1 WASH COMPLEX SUBUNIT 4;
 823:  f0z1-A  2.7  4.7  117   356    3   DICDI:AF-Q54E48-F1 NADH DEHYDROGENASE (UBIQUINONE) COMPLEX I, ASSEMB
 824:  fz5h-A  2.7  8.3  114  1090    9   DICDI:AF-Q54Y90-F1 PROBABLE SERINE/THREONINE-PROTEIN KINASE DDB_G027
 825:  fwvs-A  2.7  8.5   69   564   10   DICDI:AF-Q54DA8-F1 PROTEIN STIP1 HOMOLOG;
 826:  fvyz-A  2.7  7.6   97   294    5   DICDI:AF-Q55CE6-F1 UNCHARACTERIZED PROTEIN;
 827:  f0rd-A  2.7  3.7  108   369    9   DICDI:AF-Q54U75-F1 CYCLIC AMP RECEPTOR-LIKE PROTEIN A;
 828:  fzn4-A  2.7  6.9  116   580    6   DICDI:AF-Q54G39-F1 MFS_1_LIKE DOMAIN-CONTAINING PROTEIN;
 829:  f1l0-A  2.7 13.1  144  1178    4   DICDI:AF-Q54C23-F1 UNCHARACTERIZED PROTEIN;
 830:  f06j-A  2.7  3.8   74   519    5   DICDI:AF-Q54LH2-F1 UNCHARACTERIZED PROTEIN;
 831:  f2so-A  2.7  7.1   62   123    6   DICDI:AF-Q1ZXH4-F1 ER MEMBRANE PROTEIN COMPLEX SUBUNIT 6;
 832:  f21t-A  2.7  8.2  106   703    4   DICDI:AF-Q55D85-F1 CYCLOARTENOL SYNTHASE;
 833:  f1vz-A  2.7 10.8  108  1047    9   DICDI:AF-Q54S56-F1 REVERSE TRANSCRIPTASE DOMAIN-CONTAINING PROTEIN;
 834:  f2c0-A  2.7  4.3  130   909    4   DICDI:AF-Q23925-F1 YELLOW MOUNDS PROTEIN A;
 835:  fxjn-A  2.7 10.0   90  1212    6   DICDI:AF-Q559G0-F1 UNCHARACTERIZED PROTEIN;
 836:  fxgb-A  2.7  6.3  119  1145    6   DICDI:AF-Q1ZXN6-F1 UNCHARACTERIZED PROTEIN;
 837:  fwv7-A  2.7  6.1   95   310    6   DICDI:AF-Q54UV4-F1 UNCHARACTERIZED PROTEIN;
 838:  f1q0-A  2.7 12.2   86   368    5   DICDI:AF-Q550W6-F1 GDP-FUCOSE TRANSPORTER 1;
 839:  f3m9-A  2.7  5.7   91   207    9   DICDI:AF-Q54KE7-F1 UNCHARACTERIZED PROTEIN;
 840:  fyvq-A  2.7  7.8   84   537    7   DICDI:AF-Q552J0-F1 T-COMPLEX PROTEIN 1 SUBUNIT THETA;
 841:  fwvr-A  2.7  5.1   80   207    4   DICDI:AF-Q54P63-F1 CHARGED MULTIVESICULAR BODY PROTEIN 3;
 842:  f2mh-A  2.7  3.6   84   209    5   DICDI:AF-Q54NB5-F1 UNCHARACTERIZED PROTEIN;
 843:  f18s-A  2.7  9.1   72   608    8   DICDI:AF-Q54PV7-F1 EUKARYOTIC TRANSLATION INITIATION FACTOR 2A;
 844:  fwqq-A  2.7  8.1   65   300    9   DICDI:AF-Q553Z8-F1 UNCHARACTERIZED PROTEIN;
 845:  fzfq-A  2.7  5.4   94  1472    2   DICDI:AF-Q869Z1-F1 UNCHARACTERIZED PROTEIN;
 846:  f318-A  2.7  9.1  106  1091    8   DICDI:AF-Q54CD8-F1 ATP-DEPENDENT RNA HELICASE DDX54;
 847:  f330-A  2.7 10.9  140   614    6   DICDI:AF-Q55E98-F1 PROBABLE ZINC TRANSPORTER PROTEIN DDB_G0269332;
 848:  f3wz-A  2.7  6.0   95   787    7   DICDI:AF-Q55BP4-F1 UNCHARACTERIZED PROTEIN;
 849:  f0wh-A  2.7  4.1  101   715    7   DICDI:AF-Q54PD2-F1 UNCHARACTERIZED PROTEIN;
 850:  f1pg-A  2.7 14.5  134  1086    9   DICDI:AF-Q54X99-F1 UNCHARACTERIZED PROTEIN;
 851:  f5ej-A  2.7  6.0  133   330    5   DICDI:AF-Q54LY7-F1 CYCLIC AMP RECEPTOR-LIKE PROTEIN E;
 852:  f4sr-A  2.7  7.3  116   853    5   DICDI:AF-Q54IL3-F1 UNCHARACTERIZED PROTEIN;
 853:  f4p1-A  2.7 11.7   65   514    9   DICDI:AF-Q54RH6-F1 PROTEIN-SERINE/THREONINE PHOSPHATASE;
 854:  fv52-A  2.7  8.3   81   835    5   DICDI:AF-Q54VQ0-F1 UNCHARACTERIZED PROTEIN DDB_G0280205;
 855:  f207-A  2.7  8.5  126   466    6   DICDI:AF-Q54J34-F1 ADENYLOSUCCINATE LYASE;
 856:  f3pi-A  2.7 13.0  120  1333    5   DICDI:AF-Q54WI0-F1 UNCHARACTERIZED PROTEIN;
 857:  f2xi-A  2.7  4.6  116   608    3   DICDI:AF-Q54KY2-F1 UNCHARACTERIZED PROTEIN;
 858:  fxef-A  2.7  3.8   93   272    8   DICDI:AF-Q552R7-F1 UNCHARACTERIZED PROTEIN;
 859:  f3kj-A  2.7 18.4  116   356    7   DICDI:AF-Q54JY7-F1 SYNTAXIN-7A;
 860:  f2ep-A  2.7  4.8  104   449    8   DICDI:AF-Q54Y05-F1 UNCHARACTERIZED PROTEIN;
 861:  fxh3-A  2.7  4.3   84   316    4   DICDI:AF-Q54Y89-F1 UNCHARACTERIZED PROTEIN;
 862:  fw3d-A  2.7  6.5  123  2176    8   DICDI:AF-Q553Q9-F1 DUF2428 DOMAIN-CONTAINING PROTEIN;
 863:  f4tp-A  2.7  3.8  118   449    5   DICDI:AF-Q54F66-F1 UNCHARACTERIZED PROTEIN;
 864:  f1ov-A  2.7  4.8   54    87    2   DICDI:AF-Q86JB4-F1 UNCHARACTERIZED PROTEIN;
 865:  fwlo-A  2.7 11.5  121   270    6   DICDI:AF-Q55FD0-F1 UNCHARACTERIZED PROTEIN;
 866:  fxxj-A  2.7  5.2  102   387    7   DICDI:AF-Q54YW3-F1 UNCHARACTERIZED PROTEIN;
 867:  fv00-A  2.7 13.6  110  1329    8   DICDI:AF-Q54TH7-F1 UNCHARACTERIZED PROTEIN;
 868:  f1qw-A  2.7  8.0  122   480    7   DICDI:AF-Q553S3-F1 UNCHARACTERIZED PROTEIN;
 869:  f5d6-A  2.7  7.3   94  1397    5   DICDI:AF-Q54D75-F1 PROBABLE CYCLIN-DEPENDENT SERINE/THREONINE-PROTEI
 870:  fv4l-A  2.7  7.7   64  1025    2   DICDI:AF-Q55F72-F1 UNCHARACTERIZED PROTEIN;
 871:  f4a7-A  2.7  4.7  119   284    6   DICDI:AF-Q54WT7-F1 CYSTINOSIN HOMOLOG;
 872:  f2jf-A  2.7  5.3  123   619    3   DICDI:AF-Q54RJ1-F1 CLPTM1-LIKE MEMBRANE PROTEIN CNRB;
 873:  f16m-A  2.7 16.7  102   580    3   DICDI:AF-Q54R76-F1 SULFHYDRYL OXIDASE;
 874:  fwzo-A  2.7  6.3  140   695    7   DICDI:AF-Q54Y50-F1 ENTH DOMAIN-CONTAINING PROTEIN;
 875:  fxjo-A  2.7  5.3  108   291    9   DICDI:AF-Q55E99-F1 UNCHARACTERIZED PROTEIN;
 876:  fw2a-A  2.7  4.7  150  1738    6   DICDI:AF-O76329-F1 INTERAPTIN;
 877:  fw1b-A  2.7  4.4   91   569    5   DICDI:AF-Q86IW9-F1 UNCHARACTERIZED PROTEIN;
 878:  f1v1-A  2.7  7.5  123   590    7   DICDI:AF-Q54W00-F1 UNCHARACTERIZED PROTEIN;
 879:  f2xl-A  2.7  4.5   99   501    2   DICDI:AF-Q54DN6-F1 GALACTOKINASE;
 880:  fwij-A  2.7  5.6   77   236    8   DICDI:AF-Q75JU3-F1 UNCHARACTERIZED PROTEIN;
 881:  fwq8-A  2.7  8.9  137   333    7   DICDI:AF-Q54HR4-F1 UNCHARACTERIZED PROTEIN;
 882:  fxxo-A  2.7  9.5  113  1402    4   DICDI:AF-O96668-F1 DEFECTIVE IN TIP FORMATION PROTEIN A;
 883:  f16b-A  2.7  7.6  108   302    8   DICDI:AF-Q54ZH1-F1 T-SNARE FAMILY PROTEIN;
 884:  f2da-A  2.7  6.2  144   541    3   DICDI:AF-Q54HD8-F1 UNCHARACTERIZED PROTEIN;
 885:  f3c0-A  2.7  5.4  124  1067    7   DICDI:AF-Q54EW3-F1 PROBABLE IMPORTIN-5 HOMOLOG;
 886:  fxzu-A  2.7  4.4  117   374    6   DICDI:AF-Q54KA1-F1 UNCHARACTERIZED PROTEIN DDB_G0287499;
 887:  f1x1-A  2.7 11.1  107   730    4   DICDI:AF-Q8T867-F1 UNCHARACTERIZED PROTEIN;
 888:  fydj-A  2.7  4.8  108   269    6   DICDI:AF-Q54KB0-F1 UNCHARACTERIZED PROTEIN;
 889:  fyvb-A  2.6  9.0  131   839    9   DICDI:AF-Q54QZ1-F1 UNCHARACTERIZED PROTEIN;
 890:  f0ju-A  2.6  5.0  111   549    7   DICDI:AF-Q54H37-F1 FRIZZLED/SMOOTHENED-LIKE SANS CRD PROTEIN A;
 891:  f1wi-A  2.6  6.7   94   854    7   DICDI:AF-Q54TD2-F1 UNCHARACTERIZED PROTEIN;
 892:  f2mm-A  2.6  5.6  122   430    8   DICDI:AF-Q86A74-F1 UNCHARACTERIZED PROTEIN;
 893:  f5fc-A  2.6  6.2   97   248    1   DICDI:AF-Q54J62-F1 UNCHARACTERIZED PROTEIN;
 894:  f1nc-A  2.6  6.7   91   447    5   DICDI:AF-Q556K1-F1 SH3 DOMAIN-CONTAINING PROTEIN;
 895:  f4j0-A  2.6  6.3  100   414    8   DICDI:AF-Q555R9-F1 UNCHARACTERIZED PROTEIN;
 896:  fwhv-A  2.6  3.8   58   556    3   DICDI:AF-Q54R93-F1 THIOL OXIDASE;
 897:  fxrd-A  2.6  7.2  123   443    7   DICDI:AF-Q9TX43-F1 CYCLIC AMP RECEPTOR 4;
 898:  f3s8-A  2.6  4.4  119   259    8   DICDI:AF-Q54RH7-F1 UNCHARACTERIZED PROTEIN;
 899:  f0a6-A  2.6  7.6   72   154    4   DICDI:AF-Q54XF9-F1 DUF2383 DOMAIN-CONTAINING PROTEIN;
 900:  fyrk-A  2.6  6.6   84   149    8   DICDI:AF-Q54XB0-F1 PUTATIVE MEDIATOR OF RNA POLYMERASE II TRANSCRIPT
 901:  f3va-A  2.6  7.4  113   485    4   DICDI:AF-Q54VA2-F1 FUMARATE HYDRATASE, MITOCHONDRIAL;
 902:  f2xx-A  2.6  3.8   96   230    4   DICDI:AF-Q54LC4-F1 TPR_REGION DOMAIN-CONTAINING PROTEIN;
 903:  f4t7-A  2.6  6.5   56    94    9   DICDI:AF-Q55BF5-F1 SPLICING FACTOR 3B SUBUNIT 5;
 904:  f07w-A  2.6 11.2  150  1460   10   DICDI:AF-Q54LE6-F1 ABC TRANSPORTER C FAMILY MEMBER 5;
 905:  f4en-A  2.6 11.7  101  1147    6   DICDI:AF-Q54WV3-F1 UNCHARACTERIZED PROTEIN;
 906:  fzy5-A  2.6  4.8   73  1077    7   DICDI:AF-Q55CS3-F1 PEP3_VPS18 DOMAIN-CONTAINING PROTEIN;
 907:  fxaa-A  2.6  6.1   87   990   14   DICDI:AF-Q54KE9-F1 UNCHARACTERIZED PROTEIN;
 908:  f35s-A  2.6  4.1   74   267    9   DICDI:AF-Q555R1-F1 UNCHARACTERIZED PROTEIN;
 909:  fynb-A  2.6  4.3   91   235    7   DICDI:AF-Q55CV5-F1 PROBABLE TETRASPANIN TSPA;
 910:  fym6-A  2.6  7.5  125   366    3   DICDI:AF-Q54CN3-F1 UNCHARACTERIZED PROTEIN;
 911:  f1jl-A  2.6  4.6  124  1050    5   DICDI:AF-Q75JW7-F1 UNCHARACTERIZED PROTEIN;
 912:  f0j3-A  2.6  4.7  127   687    7   DICDI:AF-Q54RB0-F1 ACYL-COENZYME A OXIDASE;
 913:  fymn-A  2.6  4.7   79   379    6   DICDI:AF-Q55EP7-F1 UNCHARACTERIZED PROTEIN;
 914:  fzut-A  2.6  5.2   85   359    5   DICDI:AF-Q54P03-F1 ION_TRANS DOMAIN-CONTAINING PROTEIN;
 915:  f3hr-A  2.6 19.6  108   716   13   DICDI:AF-Q54XR3-F1 KINASE;
 916:  fzcz-A  2.6  8.9   72   889    4   DICDI:AF-Q55D43-F1 UDENN DOMAIN-CONTAINING PROTEIN;
 917:  fysj-A  2.6  8.7  121   203    8   DICDI:AF-Q54IJ4-F1 UNCHARACTERIZED PROTEIN;
 918:  f14m-A  2.6  8.6  109   768    6   DICDI:AF-Q54KE0-F1 UNCHARACTERIZED PROTEIN;
 919:  f2bt-A  2.6  9.0   69   334    1   DICDI:AF-Q54AX3-F1 UNCHARACTERIZED PROTEIN;
 920:  f116-A  2.6  6.5   85  1059   12   DICDI:AF-Q9U720-F1 CELLULOSE SYNTHASE CATALYTIC SUBUNIT A [UDP-FORMI
 921:  fwbo-A  2.6  5.6  108   449    9   DICDI:AF-Q54LQ7-F1 SEVEN TRANSMEMBRANE DOMAIN PROTEIN;
 922:  f5j9-A  2.6  4.3  114  1039    8   DICDI:AF-Q86H13-F1 CAMP-SPECIFIC 3',5'-CAMP PHOSPHODIESTERASE 4;
 923:  fzjf-A  2.6  5.8   83   283   12   DICDI:AF-Q86IL5-F1 SERINE/THREONINE-PROTEIN PHOSPHATASE 4 REGULATORY
 924:  f1eq-A  2.6  5.1  101   504    6   DICDI:AF-Q55GL1-F1 FAD-BINDING PCMH-TYPE DOMAIN-CONTAINING PROTEIN;
 925:  f27m-A  2.6 14.9   74   316    7   DICDI:AF-Q54CA6-F1 RETICULON-LIKE PROTEIN;
 926:  f4na-A  2.6 11.3   81   675    5   DICDI:AF-Q54LX9-F1 DUF5009 DOMAIN-CONTAINING PROTEIN;
 927:  fztv-A  2.6  4.1   68   598    6   DICDI:AF-Q54QC8-F1 PROTEIN TRANSPORT PROTEIN SEC1;
 928:  fwhl-A  2.6  4.8   99   196    7   DICDI:AF-Q550X9-F1 UNCHARACTERIZED PROTEIN;
 929:  fxe4-A  2.6  6.0   94   208   10   DICDI:AF-Q54Z03-F1 UNCHARACTERIZED PROTEIN;
 930:  f1yb-A  2.6  4.1   71   106   13   DICDI:AF-Q54NA8-F1 UNCHARACTERIZED PROTEIN;
 931:  fzla-A  2.6  9.0   83   609    6   DICDI:AF-Q55EI6-F1 ATAXIN-10 HOMOLOG;
 932:  fxb6-A  2.6  4.9  116   378    4   DICDI:AF-Q75JB3-F1 PUTATIVE UNCHARACTERIZED PROTEIN DDB_G0271698;
 933:  f3ki-A  2.6  7.9  170   716    8   DICDI:AF-Q86HD4-F1 UNCHARACTERIZED PROTEIN;
 934:  f2t1-A  2.6  7.3  101   347    9   DICDI:AF-Q54TS4-F1 PROTEIN YIPF1 HOMOLOG;
 935:  fv08-A  2.6 21.3  119  1966    8   DICDI:AF-Q54H15-F1 BRCT DOMAIN-CONTAINING PROTEIN;
 936:  fx9z-A  2.6  2.9   55   216   18   DICDI:AF-Q54V98-F1 UNCHARACTERIZED PROTEIN;
 937:  f162-A  2.6  4.2   84   364    6   DICDI:AF-Q55CZ2-F1 PLSC DOMAIN-CONTAINING PROTEIN;
 938:  f446-A  2.6  4.2  141   557    4   DICDI:AF-Q54XY5-F1 UNCHARACTERIZED PROTEIN;
 939:  f4ka-A  2.6  9.0   85  1767    5   DICDI:AF-Q555H5-F1 N-ACETYLTRANSFERASE DOMAIN-CONTAINING PROTEIN;
 940:  fxaf-A  2.6 10.7  110   548    6   DICDI:AF-Q54UA7-F1 RING-TYPE DOMAIN-CONTAINING PROTEIN;
 941:  f1q1-A  2.6  6.4   92   488    4   DICDI:AF-B0G140-F1 PROBABLE AUTOPHAGY-RELATED PROTEIN 17;
 942:  f2qb-A  2.6  5.6  123   531    7   DICDI:AF-Q55BT0-F1 UNCHARACTERIZED PROTEIN;
 943:  f4x5-A  2.6  9.2  105   330    3   DICDI:AF-Q55BY7-F1 UNCHARACTERIZED PROTEIN;
 944:  f32j-A  2.6  7.5   72   766    1   DICDI:AF-O76187-F1 DARLIN;
 945:  f256-A  2.6 10.8   67   584    6   DICDI:AF-Q869Z3-F1 GLUTAMYL-TRNA SYNTHETASE;
 946:  f15j-A  2.6 12.2   83   674    5   DICDI:AF-Q54HP6-F1 HTTM DOMAIN-CONTAINING PROTEIN;
 947:  fxde-A  2.6  9.7   79   918    9   DICDI:AF-Q54DV3-F1 VON WILLEBRAND FACTOR A DOMAIN-CONTAINING PROTEIN
 948:  f32v-A  2.6 11.1   64   658    3   DICDI:AF-Q8I0H7-F1 HEAT SHOCK 70 KDA PROTEIN, MITOCHONDRIAL;
 949:  f0i7-A  2.6  5.9  143   842    9   DICDI:AF-Q54MH2-F1 PROBABLE VINCULIN;
 950:  f5kd-A  2.6  7.1  143   247    4   DICDI:AF-Q54MX6-F1 UNCHARACTERIZED PROTEIN;
 951:  f5iz-A  2.6  5.8   95  1002    4   DICDI:AF-Q54YC2-F1 PHOSPHATIDYLINOSITOL-3-PHOSPHATASE;
 952:  f3su-A  2.6  5.1   61   245    8   DICDI:AF-Q54HN0-F1 UNCHARACTERIZED PROTEIN;
 953:  fyyr-A  2.6  4.7   79   815    6   DICDI:AF-Q54FT0-F1 UNCHARACTERIZED PROTEIN;
 954:  f0sw-A  2.6  8.5  124   227    6   DICDI:AF-Q55D88-F1 UNCHARACTERIZED PROTEIN;
 955:  f38y-A  2.6  6.7   91   262    5   DICDI:AF-Q552Y8-F1 PROBABLE 26S PROTEASOME NON-ATPASE REGULATORY SUB
 956:  f4pw-A  2.6  5.4  139   917    6   DICDI:AF-Q54KG3-F1 VACUOLAR PROTEIN SORTING-ASSOCIATED PROTEIN 51 HO
 957:  f0hs-A  2.6  6.9  134   609    4   DICDI:AF-Q54J78-F1 FRIZZLED AND SMOOTHENED-LIKE PROTEIN E;
 958:  f4b6-A  2.6  7.6   86   698    6   DICDI:AF-Q54SU8-F1 VWFA DOMAIN-CONTAINING PROTEIN;
 959:  f2ke-A  2.6 12.5   81   461    5   DICDI:AF-Q54I66-F1 PUTATIVE UNCHARACTERIZED PROTEIN DDB_G0288973;
 960:  f2zo-A  2.6  4.9  127   358    5   DICDI:AF-Q86II9-F1 UNCHARACTERIZED PROTEIN;
 961:  f0j5-A  2.6  4.9  134   389    4   DICDI:AF-Q54FE5-F1 UNCHARACTERIZED PROTEIN;
 962:  f3xs-A  2.6  5.8  125   318    4   DICDI:AF-Q54GG1-F1 CYCLIC AMP RECEPTOR-LIKE PROTEIN F;
 963:  f4vr-A  2.6 17.4  120  1457    8   DICDI:AF-Q8IS20-F1 RAS GUANINE NUCLEOTIDE EXCHANGE FACTOR C;
 964:  fwv6-A  2.6  4.8  110  1187    7   DICDI:AF-Q54K09-F1 METABOTROPIC GLUTAMATE RECEPTOR-LIKE PROTEIN Q;
 965:  fypl-A  2.6  8.5   80   548    6   DICDI:AF-Q86J22-F1 RWP-RK DOMAIN-CONTAINING PROTEIN;
 966:  f2g6-A  2.6  6.3  108   750    6   DICDI:AF-Q54W20-F1 ABC TRANSPORTER D FAMILY MEMBER 3;
 967:  fywb-A  2.6  5.9   88   191    7   DICDI:AF-Q86AS7-F1 UNCHARACTERIZED PROTEIN;
 968:  f2a9-A  2.6  4.3  101   525    7   DICDI:AF-Q54CT3-F1 DUF1716 DOMAIN-CONTAINING PROTEIN;
 969:  fzdu-A  2.6  6.3   80   131    1   DICDI:AF-Q54IL4-F1 UNCHARACTERIZED PROTEIN;
 970:  fysf-A  2.6  2.9   48    82    6   DICDI:AF-Q54TD4-F1 UNCHARACTERIZED PROTEIN;
 971:  f3gd-A  2.6 10.8  153   635   10   DICDI:AF-Q54MS7-F1 DOLICHOL KINASE;
 972:  fxmq-A  2.6  9.7   77   526   12   DICDI:AF-Q86A13-F1 N-LYSINE METHYLTRANSFERASE;
 973:  f1je-A  2.6  4.6   73   154    1   DICDI:AF-Q54CR4-F1 UNCHARACTERIZED PROTEIN;
 974:  f06x-A  2.6  4.7  105   599    9   DICDI:AF-C7G050-F1 DUF733 FAMILY PROTEIN;
 975:  f1t8-A  2.5  8.1  107   587    4   DICDI:AF-Q54LJ7-F1 FRIZZLED AND SMOOTHENED-LIKE PROTEIN P;
 976:  fzy1-A  2.5  5.6  131  1275    8   DICDI:AF-Q54Y47-F1 UNCHARACTERIZED PROTEIN;
 977:  f0o3-A  2.5  7.7   69   145    9   DICDI:AF-Q54HQ1-F1 UNCHARACTERIZED PROTEIN;
 978:  fxx5-A  2.5  5.5  141   502    9   DICDI:AF-Q54BK7-F1 SQUALENE MONOOXYGENASE;
 979:  f185-A  2.5  9.3  148  1704    4   DICDI:AF-Q54VQ7-F1 TYPE-2 HISTONE DEACETYLASE 2;
 980:  f4cr-A  2.5  4.7  116   389    6   DICDI:AF-Q8MML7-F1 PRE-MRNA-SPLICING FACTOR 18;
 981:  f5kq-A  2.5  5.8  167  1256    7   DICDI:AF-Q54RH9-F1 UNCHARACTERIZED PROTEIN;
 982:  fx8z-A  2.5  7.7   96   349    4   DICDI:AF-Q7KWU0-F1 TERPENE SYNTHASE;
 983:  f2gz-A  2.5  5.6  101   269    5   DICDI:AF-Q02465-F1 PRESPORE PROTEIN DD31;
 984:  f2kx-A  2.5  1.5   43   170    7   DICDI:AF-Q55F42-F1 ATP SYNTHASE SUBUNIT DELTA, MITOCHONDRIAL;
 985:  f5nm-A  2.5  3.7   70  1213    4   DICDI:AF-Q54XX0-F1 UNCHARACTERIZED PROTEIN;
 986:  f4nm-A  2.5 14.5  123   498    8   DICDI:AF-Q8T2G9-F1 MFS DOMAIN-CONTAINING PROTEIN;
 987:  f3hj-A  2.5  8.1  124   348    7   DICDI:AF-Q54KI9-F1 TPT DOMAIN-CONTAINING PROTEIN;
 988:  fxsc-A  2.5 27.3  104  1351    8   DICDI:AF-Q54BD0-F1 UNCHARACTERIZED PROTEIN;
 989:  f1nz-A  2.5  8.4   86  1133    6   DICDI:AF-Q54Z72-F1 UNCHARACTERIZED PROTEIN;
 990:  f5fw-A  2.5  6.2   84   164    7   DICDI:AF-Q54LM9-F1 UNCHARACTERIZED PROTEIN;
 991:  fwd5-A  2.5  7.5  112   343    9   DICDI:AF-Q54U20-F1 RHOMBOID DOMAIN-CONTAINING PROTEIN;
 992:  f1ap-A  2.5  4.6   69   769    9   DICDI:AF-Q7Z202-F1 CALCIUM UP-REGULATED PROTEIN C;
 993:  f5o9-A  2.5  8.0  134   811    7   DICDI:AF-Q551L2-F1 VEZATIN DOMAIN-CONTAINING PROTEIN;
 994:  f1j7-A  2.5  9.3  105  1133   10   DICDI:AF-Q54MU4-F1 UNCHARACTERIZED PROTEIN;
 995:  f2wf-A  2.5  8.0  122   321   10   DICDI:AF-Q550U6-F1 UNCHARACTERIZED PROTEIN;
 996:  f1cs-A  2.5  7.8  120   400   12   DICDI:AF-Q550I5-F1 DUF1084 DOMAIN-CONTAINING PROTEIN;
 997:  f1kz-A  2.5  7.7  121   382    7   DICDI:AF-Q54TV8-F1 UNCHARACTERIZED PROTEIN;
 998:  fyjv-A  2.5  5.0  135  1652    8   DICDI:AF-Q55A59-F1 UNCHARACTERIZED PROTEIN;
 999:  f21z-A  2.5 10.2   96   660    5   DICDI:AF-Q54KR1-F1 CYSTEINE--TRNA LIGASE, CYTOPLASMIC;
1000:  f3kl-A  2.5  7.4   94   160    4   DICDI:AF-Q54BJ9-F1 UNCHARACTERIZED PROTEIN;
1001:  f0z3-A  2.5 11.6  101   796    6   DICDI:AF-Q54LY5-F1 X-RAY REPAIR CROSS-COMPLEMENTING PROTEIN 5;
1002:  fzkt-A  2.5  9.9   79   135   13   DICDI:AF-Q54CS1-F1 UNCHARACTERIZED PROTEIN;
1003:  fw6f-A  2.5  4.0   87   668    8   DICDI:AF-Q8IS19-F1 RAS GUANINE NUCLEOTIDE EXCHANGE FACTOR D;
1004:  f4m6-A  2.5  6.6  131   574    4   DICDI:AF-Q54J71-F1 FRIZZLED AND SMOOTHENED-LIKE PROTEIN G;
1005:  f0zo-A  2.5 10.8  166  1432    8   DICDI:AF-Q8T9W4-F1 ABC TRANSPORTER B FAMILY MEMBER 3;
1006:  fwcf-A  2.5  7.5  121   871    7   DICDI:AF-Q75JX3-F1 UNCHARACTERIZED PROTEIN;
1007:  fz20-A  2.5  4.4   83   771    8   DICDI:AF-Q9XZJ3-F1 CULLIN-2;
1008:  fxi6-A  2.5  3.8  114   896    2   DICDI:AF-Q54Z33-F1 UNCHARACTERIZED PROTEIN;
1009:  fzy9-A  2.5 22.1  103   389    5   DICDI:AF-Q555L8-F1 SH3 AND F-BAR DOMAIN-CONTAINING PROTEIN DDB_G0274
1010:  f21r-A  2.5  4.5  125  1137    5   DICDI:AF-Q54VX2-F1 UNCHARACTERIZED PROTEIN;
1011:  f0hw-A  2.5  9.5  105   322    7   DICDI:AF-Q86K78-F1 UNCHARACTERIZED PROTEIN;
1012:  f1bp-A  2.5 18.0  100   522    6   DICDI:AF-Q54T05-F1 SERINE/THREONINE-PROTEIN KINASE RIO2;
1013:  fwdp-A  2.5  3.5   67   149    4   DICDI:AF-Q54GY9-F1 PUTATIVE UNCHARACTERIZED PROTEIN DDB_G0289825;
1014:  f45b-A  2.5  6.5  114   516    8   DICDI:AF-Q54YF8-F1 BRO1 DOMAIN-CONTAINING PROTEIN;
1015:  f19w-A  2.5  3.8   85  1030   11   DICDI:AF-Q54FL5-F1 UNCHARACTERIZED PROTEIN;
1016:  f3fi-A  2.5  7.8  130  1313    6   DICDI:AF-Q55E61-F1 PHOSPHOLIPID-TRANSPORTING ATPASE;
1017:  fzox-A  2.5 10.6  125  1603    3   DICDI:AF-Q55AI4-F1 UNCHARACTERIZED PROTEIN;
1018:  f177-A  2.5  4.1   79   156    5   DICDI:AF-Q55C76-F1 COPPER TRANSPORTER;
1019:  f0ye-A  2.5 12.8  107   535    3   DICDI:AF-Q54UX4-F1 MFS DOMAIN-CONTAINING PROTEIN;
1020:  f3wc-A  2.5  7.7   60   247    8   DICDI:AF-Q54GW3-F1 COILED-COIL DOMAIN-CONTAINING PROTEIN 124 HOMOLOG
1021:  f4vp-A  2.5  7.3  103   390    8   DICDI:AF-Q54S10-F1 MITOCHONDRIAL SUBSTRATE CARRIER FAMILY PROTEIN U;
1022:  f1iz-A  2.5  7.5   78   701    9   DICDI:AF-Q54KN8-F1 J DOMAIN-CONTAINING PROTEIN;
1023:  f0tf-A  2.5  4.8  114   449    7   DICDI:AF-Q54JB3-F1 PROBABLE PROTOHEME IX FARNESYLTRANSFERASE, MITOCH
1024:  f21m-A  2.5  4.5  123   555    7   DICDI:AF-Q86HL2-F1 DUF1084 DOMAIN-CONTAINING PROTEIN;
1025:  fy4v-A  2.5  8.3   58   117    9   DICDI:AF-Q559Z4-F1 PROBABLE NADH DEHYDROGENASE  1 ALPHA
1026:  f3qz-A  2.5  3.3   88   208    7   DICDI:AF-Q54KN3-F1 GUANOSINE-3',5'-BIS(DIPHOSPHATE) 3'-DIPHOSPHATASE
1027:  f2xe-A  2.5 17.5   90   818    2   DICDI:AF-Q55DI4-F1 RANDOM CDNA CLONE VEG114;
1028:  f0zq-A  2.5  9.1   52   142    8   DICDI:AF-Q54UZ5-F1 PUTATIVE UNCHARACTERIZED PROTEIN DDB_G0280709;
1029:  fx7i-A  2.5  9.9  114  1261    4   DICDI:AF-Q54B96-F1 F-BOX DOMAIN-CONTAINING PROTEIN;
1030:  fxgo-A  2.5  4.8   63   209    6   DICDI:AF-Q54MU2-F1 UNCHARACTERIZED PROTEIN;
1031:  fygp-A  2.5  9.3  112   195    4   DICDI:AF-Q54LS2-F1 PROBABLE PREFOLDIN SUBUNIT 3;
1032:  f0rp-A  2.5  5.3  137   875   11   DICDI:AF-Q54CK3-F1 UNCHARACTERIZED PROTEIN;
1033:  fxbd-A  2.5 12.3   66   171    9   DICDI:AF-Q55EM0-F1 UNCHARACTERIZED PROTEIN;
1034:  fxeb-A  2.5  7.5  158  1397    9   DICDI:AF-Q54BT3-F1 ABC TRANSPORTER B FAMILY MEMBER 2;
1035:  f4qf-A  2.5  7.3  142  2375    5   DICDI:AF-Q54QZ3-F1 E3 UBIQUITIN-PROTEIN LIGASE;
1036:  f42y-A  2.5  4.4   48   122   15   DICDI:AF-Q55ET4-F1 UNCHARACTERIZED PROTEIN;
1037:  fzu7-A  2.5  5.8   72   150    8   DICDI:AF-Q75JV0-F1 UNCHARACTERIZED PROTEIN;
1038:  f0rc-A  2.5 11.8  124  1215    4   DICDI:AF-Q54P24-F1 DH DOMAIN-CONTAINING PROTEIN;
1039:  f2rv-A  2.5 11.2  112   200    8   DICDI:AF-Q54UW9-F1 UNCHARACTERIZED PROTEIN;
1040:  fybx-A  2.5  8.8   69   343    4   DICDI:AF-Q54D00-F1 PUTATIVE MEDIATOR OF RNA POLYMERASE II TRANSCRIPT
1041:  f077-A  2.5  8.6   66   139    2   DICDI:AF-Q54KT8-F1 UNCHARACTERIZED PROTEIN;
1042:  f5ij-A  2.5  7.9  121   248    9   DICDI:AF-Q54R19-F1 UNCHARACTERIZED PROTEIN;
1043:  fytw-A  2.5  7.1  136   921    3   DICDI:AF-Q54G36-F1 UNCHARACTERIZED PROTEIN;
1044:  f1q4-A  2.5  5.5  133  1288    7   DICDI:AF-Q54TM7-F1 PROBABLE SERINE/THREONINE-PROTEIN KINASE DRKD;
1045:  f5fg-A  2.5  7.3  110  1655    6   DICDI:AF-Q54TY2-F1 UNCHARACTERIZED PROTEIN;
1046:  f1jh-A  2.5  4.0  130   986    9   DICDI:AF-Q54DW7-F1 UNCHARACTERIZED PROTEIN;
1047:  fxff-A  2.5  6.0   68   131   13   DICDI:AF-Q54T57-F1 PONTICULIN-LIKE PROTEIN M;
1048:  f0vl-A  2.5  6.7  101   614    8   DICDI:AF-Q54XH0-F1 UNCHARACTERIZED PROTEIN;
1049:  fxgs-A  2.5  5.7  140  2174    9   DICDI:AF-Q54HL2-F1 UNCHARACTERIZED PROTEIN;
1050:  fzub-A  2.5  4.4   64   113    8   DICDI:AF-Q54I50-F1 UNCHARACTERIZED PROTEIN;
1051:  f5cz-A  2.5  4.5   96   393    6   DICDI:AF-Q55EU7-F1 PROBABLE FARNESYL DIPHOSPHATE SYNTHASE DDB_G02687
1052:  f3mf-A  2.5 10.0  128   772    8   DICDI:AF-Q54RB9-F1 CALCIUM-BINDING MITOCHONDRIAL CARRIER PROTEIN;
1053:  fv2o-A  2.5  6.0  128   634    2   DICDI:AF-Q55DT7-F1 FRIZZLED AND SMOOTHENED-LIKE PROTEIN D;
1054:  fv7k-A  2.5  3.7   65   535    9   DICDI:AF-Q553N9-F1 TPR_REGION DOMAIN-CONTAINING PROTEIN;
1055:  fyzs-A  2.5  5.7   98  1476    9   DICDI:AF-Q551V3-F1 UNCHARACTERIZED PROTEIN;
1056:  fx93-A  2.5  5.3   69   620    7   DICDI:AF-Q54R83-F1 UNCHARACTERIZED PROTEIN;
1057:  fwed-A  2.5  8.5   91   478    7   DICDI:AF-Q55C66-F1 CRT HOMOLOG 3;
1058:  f4qh-A  2.5 11.1  136  1142    7   DICDI:AF-Q54F44-F1 SUPEROXIDE-GENERATING NADPH OXIDASE HEAVY CHAIN S
1059:  f3kk-A  2.5 19.3   90   637    0   DICDI:AF-Q54IW4-F1 UNCHARACTERIZED PROTEIN;
1060:  f3ch-A  2.4 10.9  105   559   10   DICDI:AF-Q54P57-F1 UNCHARACTERIZED PROTEIN;
1061:  fxwt-A  2.4  7.2   67   120    4   DICDI:AF-Q54UR3-F1 UNCHARACTERIZED PROTEIN;
1062:  f11n-A  2.4  5.0   85  1068    8   DICDI:AF-Q54ZD6-F1 CNH DOMAIN-CONTAINING PROTEIN;
1063:  f2te-A  2.4  6.5  139  2247    5   DICDI:AF-Q55FT4-F1 PROBABLE SERINE/THREONINE-PROTEIN KINASE TSUA;
1064:  f5ii-A  2.4  6.8  118   532    6   DICDI:AF-Q54FA6-F1 UNCHARACTERIZED PROTEIN;
1065:  fz0w-A  2.4  5.8  124   312    6   DICDI:AF-Q54MB2-F1 UNCHARACTERIZED PROTEIN;
1066:  f3g4-A  2.4  4.9  128  1054    6   DICDI:AF-Q54KK3-F1 UNCHARACTERIZED PROTEIN;
1067:  f203-A  2.4  6.3   80   655    9   DICDI:AF-Q54KQ7-F1 SPASTIN;
1068:  fzf5-A  2.4  6.4   82   950    6   DICDI:AF-Q95NZ8-F1 DNA-DIRECTED RNA POLYMERASE;
1069:  f5a3-A  2.4 15.4   90   266    4   DICDI:AF-Q55BZ2-F1 UNCHARACTERIZED PROTEIN;
1070:  f08e-A  2.4  6.8   86   181    5   DICDI:AF-Q54UG8-F1 GATA ZINC FINGER DOMAIN-CONTAINING PROTEIN 22;
1071:  f39r-A  2.4  7.8   79   311    6   DICDI:AF-Q55DQ4-F1 GERANYLGERANYL TRANSFERASE TYPE-2 SUBUNIT ALPHA;
1072:  f1r0-A  2.4  5.2   79   561    9   DICDI:AF-Q5V9E9-F1 GLUCOSE-6-PHOSPHATE ISOMERASE;
1073:  f4c0-A  2.4  5.9   83   564    8   DICDI:AF-Q54IP9-F1 UNCHARACTERIZED PROTEIN;
1074:  f3b7-A  2.4  5.1   64   123    5   DICDI:AF-Q54I19-F1 UNCHARACTERIZED PROTEIN;
1075:  f4xl-A  2.4  8.7   64   187    8   DICDI:AF-Q86I43-F1 UNCHARACTERIZED PROTEIN DDB_G0275161;
1076:  f3sb-A  2.4  5.4  112   430    8   DICDI:AF-Q54PX7-F1 PCI DOMAIN-CONTAINING PROTEIN 2 HOMOLOG;
1077:  f1gn-A  2.4  4.3   90  1297    7   DICDI:AF-Q54ZF5-F1 UNCHARACTERIZED PROTEIN;
1078:  fyfu-A  2.4  7.8  111   282    6   DICDI:AF-Q550B9-F1 UNCHARACTERIZED PROTEIN;
1079:  f2lc-A  2.4  8.9  136   506    4   DICDI:AF-Q54LT4-F1 UNCHARACTERIZED PROTEIN DDB_G0286423;
1080:  fxyv-A  2.4  5.8   83   146    5   DICDI:AF-Q54N27-F1 COPPER TRANSPORTER;
1081:  fwti-A  2.4 11.5   65   409    9   DICDI:AF-Q75JJ5-F1 HYDROLASE_4 DOMAIN-CONTAINING PROTEIN;
1082:  f5gv-A  2.4  5.9  125   456    6   DICDI:AF-Q1ZXB0-F1 FRIZZLED/SMOOTHENED-LIKE SANS CRD PROTEIN F;
1083:  f3yi-A  2.4  6.4   97   382    5   DICDI:AF-Q9NH03-F1 FARNESYL DIPHOSPHATE SYNTHASE;
1084:  f32q-A  2.4 10.7   79   235    6   DICDI:AF-B0G0Z6-F1 MANNOSE-P-DOLICHOL UTILIZATION DEFECT 1 PROTEIN H
1085:  fy23-A  2.4  5.0  100  1030    7   DICDI:AF-Q6S004-F1 KINESIN-RELATED PROTEIN 6;
1086:  f42w-A  2.4  5.0   78   314    8   DICDI:AF-Q54V44-F1 GATA ZINC FINGER DOMAIN-CONTAINING PROTEIN 19;
1087:  f40m-A  2.4  7.3   67   362    6   DICDI:AF-Q54SW8-F1 UNCHARACTERIZED PROTEIN;
1088:  fwtz-A  2.4  7.1   92   142    4   DICDI:AF-Q54C47-F1 UNCHARACTERIZED PROTEIN;
1089:  fy1i-A  2.4  8.7   95   299    5   DICDI:AF-Q54N41-F1 PRE-MRNA-SPLICING FACTOR ISY1 HOMOLOG;
1090:  f4ms-A  2.4  4.9   95   187    6   DICDI:AF-Q54JY3-F1 UNCHARACTERIZED PROTEIN;
1091:  f3lw-A  2.4 28.7  102  2110   13   DICDI:AF-Q54BP1-F1 UNCHARACTERIZED PROTEIN;
1092:  fz32-A  2.4  4.4   56    62    0   DICDI:AF-Q54U55-F1 PUTATIVE UNCHARACTERIZED PROTEIN DDB_G0281267;
1093:  f0tx-A  2.4 13.0   72   781   10   DICDI:AF-Q54TF2-F1 F-BOX DOMAIN-CONTAINING PROTEIN;
1094:  f2z2-A  2.4 10.9   96   611    4   DICDI:AF-O96759-F1 ALKYLDIHYDROXYACETONEPHOSPHATE SYNTHASE;
1095:  fw7n-A  2.4 12.7   68   264    7   DICDI:AF-Q559C4-F1 PH DOMAIN-CONTAINING PROTEIN;
1096:  f4jd-A  2.4  3.7  102   783    7   DICDI:AF-Q54XT6-F1 RHO GTPASE-ACTIVATING PROTEIN GACR;
1097:  f21n-A  2.4  7.7   75   419    7   DICDI:AF-Q54MU3-F1 3'-5' EXONUCLEASE DOMAIN-CONTAINING PROTEIN;
1098:  f0l7-A  2.4  5.5  121   533    7   DICDI:AF-Q869V1-F1 METAL TRANSPORTER NRAMP1 HOMOLOG;
1099:  f1pp-A  2.4  4.9  106   520    6   DICDI:AF-Q54CW0-F1 PHOSPHOMEVALONATE KINASE;
1100:  fv7n-A  2.4  5.9   71   513    4   DICDI:AF-B0G148-F1 SET DOMAIN-CONTAINING PROTEIN;
1101:  f38d-A  2.4 14.5  101   943    5   DICDI:AF-Q550N5-F1 PH DOMAIN-CONTAINING PROTEIN;
1102:  fyat-A  2.4  6.4  112   665    9   DICDI:AF-Q55CP7-F1 MFS DOMAIN-CONTAINING PROTEIN;
1103:  fyxo-A  2.4 18.1  144   920    5   DICDI:AF-Q54GD0-F1 MENTAL RETARDATION GTPASE ACTIVATING PROTEIN HOMO
1104:  f2v8-A  2.4  5.2  100   929    7   DICDI:AF-Q8SSQ3-F1 RAS GUANINE NUCLEOTIDE EXCHANGE FACTOR M;
1105:  fyqa-A  2.4  8.9  131  2614    8   DICDI:AF-Q54K81-F1 TALIN-B;
1106:  fzxw-A  2.4  3.9   42    47    7   DICDI:AF-Q55C88-F1 UNCHARACTERIZED PROTEIN;
1107:  fw3p-A  2.4 12.0  103  1377    4   DICDI:AF-Q54ND2-F1 UNCHARACTERIZED PROTEIN;
1108:  f3ep-A  2.4  4.2   52   133    0   DICDI:AF-Q54JR6-F1 UNCHARACTERIZED PROTEIN;
1109:  f31c-A  2.4  9.2   87   700    8   DICDI:AF-Q8I7C6-F1 POLY  POLYMERASE;
1110:  fzk4-A  2.4  9.9   95   744    7   DICDI:AF-Q54FZ9-F1 UNCHARACTERIZED PROTEIN;
1111:  fv96-A  2.4  5.5  125   359    7   DICDI:AF-Q55DM5-F1 ADENOSINE 3'-PHOSPHO 5'-PHOSPHOSULFATE TRANSPORTE
1112:  fxn0-A  2.4  4.5   63   447    3   DICDI:AF-Q55AD2-F1 B BOX-TYPE DOMAIN-CONTAINING PROTEIN;
1113:  f4rb-A  2.4  7.5   95   575    5   DICDI:AF-Q54MZ8-F1 PROBABLE METHIONINE--TRNA LIGASE, MITOCHONDRIAL;
1114:  f4ue-A  2.4  8.9  115   877    8   DICDI:AF-Q55CK2-F1 MENTAL RETARDATION GTPASE ACTIVATING PROTEIN HOMO
1115:  f2z6-A  2.4 10.1   71   157    3   DICDI:AF-Q54PT6-F1 ELECTRON TRANSFER FLAVOPROTEIN REGULATORY FACTOR
1116:  f0su-A  2.4  4.6   87  1917    6   DICDI:AF-Q54Q16-F1 CHD GENE FAMILY PROTEIN CONTAINING CHROMODOMAIN,
1117:  fwu1-A  2.4  6.5   77   858    6   DICDI:AF-Q86IY5-F1 HTTM DOMAIN-CONTAINING PROTEIN;
1118:  fzxh-A  2.4  3.6   63   616   10   DICDI:AF-Q553V6-F1 UNCHARACTERIZED PROTEIN;
1119:  f3gx-A  2.4  5.1   86   221    7   DICDI:AF-Q54KC7-F1 PUTATIVE UNCHARACTERIZED PROTEIN DDB_G0287413;
1120:  fzd2-A  2.4  4.1   56   533    4   DICDI:AF-Q54EL3-F1 CWF21 DOMAIN-CONTAINING PROTEIN;
1121:  f10i-A  2.4  2.0   39    40    8   DICDI:AF-Q54L69-F1 UNCHARACTERIZED PROTEIN;
1122:  f4mx-A  2.4  5.4   68   540   13   DICDI:AF-Q54MT2-F1 NUCLEOLAR PROTEIN 56;
1123:  fx1r-A  2.4  7.3  146  1182   10   DICDI:AF-Q54P76-F1 EXOCYST COMPLEX COMPONENT 4;
1124:  fxw0-A  2.4  5.1   88   314    8   DICDI:AF-Q8T1B5-F1 UNCHARACTERIZED PROTEIN;
1125:  fxms-A  2.4 12.2   93   816    6   DICDI:AF-Q55H31-F1 UNCHARACTERIZED PROTEIN;
1126:  fwl9-A  2.4 11.0  103   663    5   DICDI:AF-Q54EC2-F1 PROBABLE ATP-DEPENDENT RNA HELICASE DDX55;
1127:  fxym-A  2.4  3.7   65   116    3   DICDI:AF-Q54XU9-F1 HIG1 DOMAIN-CONTAINING PROTEIN;
1128:  fx8k-A  2.4 15.6   87   387    2   DICDI:AF-Q55ED0-F1 PROTEIN SGT1 HOMOLOG;
1129:  f3co-A  2.4  5.6  148  1465    9   DICDI:AF-Q8ST07-F1 UNCHARACTERIZED PROTEIN;
1130:  f18x-A  2.4  6.7  103   376    4   DICDI:AF-Q54EJ2-F1 UNCHARACTERIZED PROTEIN;
1131:  fwj4-A  2.4  8.8   92   548    4   DICDI:AF-Q55BM4-F1 T-COMPLEX PROTEIN 1 SUBUNIT ALPHA;
1132:  f4lg-A  2.4  4.1  125  1198    3   DICDI:AF-Q55E26-F1 RAC GUANINE NUCLEOTIDE EXCHANGE FACTOR B;
1133:  f3n5-A  2.4  3.2   64   123    3   DICDI:AF-Q54CD5-F1 UNCHARACTERIZED PROTEIN;
1134:  fzh5-A  2.4  8.2  108   971    6   DICDI:AF-Q54MM3-F1 UNCHARACTERIZED PROTEIN;
1135:  f26z-A  2.4  7.8   78  2381    8   DICDI:AF-Q54QC0-F1 MYB-LIKE PROTEIN U;
1136:  f0fv-A  2.4 13.3   67   635    7   DICDI:AF-Q54YD0-F1 UNCHARACTERIZED PROTEIN;
1137:  f0qd-A  2.4  9.1   79   813    8   DICDI:AF-Q86HP1-F1 HTTM DOMAIN-CONTAINING PROTEIN;
1138:  fv1e-A  2.4  8.7   76   234    4   DICDI:AF-Q554G8-F1 UNCHARACTERIZED PROTEIN;
1139:  fwt0-A  2.4  7.6  120  1536    8   DICDI:AF-Q556N8-F1 RING-TYPE DOMAIN-CONTAINING PROTEIN;
1140:  fwx2-A  2.4  9.2  122   357    5   DICDI:AF-C7FZZ0-F1 SH3 DOMAIN-CONTAINING PROTEIN;
1141:  fydi-A  2.4 15.4   52  1053    8   DICDI:AF-Q55B25-F1 UNCHARACTERIZED PROTEIN;
1142:  f0sb-A  2.4  4.6   94  2176    4   DICDI:AF-Q54VP0-F1 UNCHARACTERIZED PROTEIN;
1143:  f5l1-A  2.4  9.0  130   360   11   DICDI:AF-Q55GE9-F1 UNCHARACTERIZED PROTEIN;
1144:  f0dn-A  2.4  9.9   85   367    2   DICDI:AF-Q54T56-F1 NON-STRUCTURAL MAINTENANCE OF CHROMOSOMES ELEMENT
1145:  fx0y-A  2.4 10.0  122  1402    2   DICDI:AF-Q54VY3-F1 TRANSCRIPTION FACTOR SPT20 HOMOLOG;
1146:  fygn-A  2.4 11.3   93   799    5   DICDI:AF-Q553X3-F1 RHO GTPASE-ACTIVATING PROTEIN GACI;
1147:  f1ou-A  2.4  8.7  105   507    9   DICDI:AF-Q55FL1-F1 PROTEIN ZNTA;
1148:  f2ur-A  2.4  5.2  121   963    7   DICDI:AF-Q54F88-F1 UNCHARACTERIZED PROTEIN;
1149:  f5b3-A  2.3  4.8  134  1279    7   DICDI:AF-P0CE94-F1 TALIN-A;
1150:  fxjf-A  2.3  6.2  123  1155    6   DICDI:AF-Q54NV0-F1 UNCHARACTERIZED PROTEIN;
1151:  fy2e-A  2.3  7.8   83   726    8   DICDI:AF-Q54IS4-F1 UNCHARACTERIZED PROTEIN;
1152:  fzfv-A  2.3  6.6   76   274    5   DICDI:AF-Q55GE7-F1 UNCHARACTERIZED PROTEIN DDB_G0268318;
1153:  fv5u-A  2.3  9.7   71   409    6   DICDI:AF-Q55FR2-F1 UNCHARACTERIZED PROTEIN;
1154:  fwlt-A  2.3  9.9   79   282    3   DICDI:AF-Q550U3-F1 UNCHARACTERIZED PROTEIN;
1155:  fxpo-A  2.3 10.8  116   294    6   DICDI:AF-B0G143-F1 MITOCHONDRIAL SUBSTRATE CARRIER FAMILY PROTEIN UC
1156:  fwgp-A  2.3  6.0   87   315    6   DICDI:AF-Q54UQ6-F1 HSCB_C DOMAIN-CONTAINING PROTEIN;
1157:  f2hs-A  2.3 13.7  141   434    8   DICDI:AF-Q54N31-F1 ZT_DIMER DOMAIN-CONTAINING PROTEIN;
1158:  f4io-A  2.3  5.4  114  1081    4   DICDI:AF-Q54HI2-F1 SPX AND EXS DOMAIN-CONTAINING PROTEIN 4;
1159:  fyld-A  2.3  5.9   69   284    6   DICDI:AF-Q54UM2-F1 RING-TYPE DOMAIN-CONTAINING PROTEIN;
1160:  fza6-A  2.3  4.9   94   998    5   DICDI:AF-Q54XE1-F1 UNCHARACTERIZED PROTEIN;
1161:  f3gz-A  2.3  3.9   62   163   11   DICDI:AF-Q54NP9-F1 UNCHARACTERIZED PROTEIN;
1162:  f4at-A  2.3  4.2   85   222    5   DICDI:AF-Q55FN4-F1 UNCHARACTERIZED PROTEIN;
1163:  f09f-A  2.3  9.6   90   463    9   DICDI:AF-Q54EP4-F1 UNCHARACTERIZED PROTEIN;
1164:  f4za-A  2.3  5.0  127   372    6   DICDI:AF-Q54LY6-F1 PROTEIN ZNTB;
1165:  f0ai-A  2.3 10.0  102   356    9   DICDI:AF-Q54H47-F1 UNCHARACTERIZED PROTEIN;
1166:  f2sd-A  2.3  4.3   78   182    8   DICDI:AF-Q54RZ2-F1 PROTEIN YIPF6 HOMOLOG;
1167:  f204-A  2.3  4.1   85   390    9   DICDI:AF-Q55C03-F1 UNCHARACTERIZED PROTEIN;
1168:  f3g0-A  2.3  6.5   83   224   10   DICDI:AF-Q54GC0-F1 RNASE P PROTEIN SUBUNIT;
1169:  fxk1-A  2.3  8.0  124   431    8   DICDI:AF-Q9BLG3-F1 AMMONIUM TRANSPORTER 2;
1170:  f38c-A  2.3  9.0  136   297    7   DICDI:AF-Q54J40-F1 UNCHARACTERIZED PROTEIN;
1171:  f3xg-A  2.3  7.9   91   824    8   DICDI:AF-Q55BX2-F1 THIOREDOX_DSBH DOMAIN-CONTAINING PROTEIN;
1172:  fws7-A  2.3  3.1   55    79    5   DICDI:AF-Q54V19-F1 UNCHARACTERIZED PROTEIN;
1173:  fv6h-A  2.3  5.7  104  1155   10   DICDI:AF-Q54B37-F1 RHOGEF DOMAIN-CONTAINING PROTEIN GXCJ;
1174:  f4q1-A  2.3  4.3   63   437    3   DICDI:AF-Q54YH5-F1 UNCHARACTERIZED PROTEIN;
1175:  fwob-A  2.3  6.5   99  2237    9   DICDI:AF-Q55CI8-F1 ACTIVATING SIGNAL COINTEGRATOR 1 COMPLEX SUBUNIT
1176:  f3tk-A  2.3  5.0   57  1236    4   DICDI:AF-Q54N18-F1 UNCHARACTERIZED PROTEIN;
1177:  f0o9-A  2.3  8.7  117   500    5   DICDI:AF-Q54P10-F1 UNCHARACTERIZED PROTEIN;
1178:  f4w4-A  2.3  5.1  107  1019    8   DICDI:AF-Q54LP5-F1 B BOX-TYPE DOMAIN-CONTAINING PROTEIN;
1179:  f236-A  2.3  9.7  151  1539    9   DICDI:AF-Q54VD6-F1 DYNACTIN 150 KDA SUBUNIT;
1180:  fyvy-A  2.3  6.3   56    88    7   DICDI:AF-Q54NZ0-F1 MITOCHONDRIAL IMPORT INNER MEMBRANE TRANSLOCASE S
1181:  fx12-A  2.3 13.7   80   608    5   DICDI:AF-Q55CE2-F1 UNCHARACTERIZED PROTEIN;
1182:  f3b1-A  2.3  7.7   63   171    8   DICDI:AF-Q54BG3-F1 PONTICULIN-LIKE PROTEIN E;
1183:  fyg2-A  2.3  5.2  148  1791    5   DICDI:AF-Q55DW5-F1 UNCHARACTERIZED PROTEIN;
1184:  fyll-A  2.3  4.2  112  2233    6   DICDI:AF-Q54XQ9-F1 RANDOM SLUG CDNA19 PROTEIN;
1185:  f301-A  2.3  6.4   88  1120    8   DICDI:AF-Q55GE1-F1 CBFD_NFYB_HMF DOMAIN-CONTAINING PROTEIN;
1186:  fzak-A  2.3  9.0   90   764    6   DICDI:AF-Q54PX1-F1 AAA ATPASE DOMAIN-CONTAINING PROTEIN;
1187:  fxw4-A  2.3  6.7  109   431    4   DICDI:AF-Q54U81-F1 UNCHARACTERIZED PROTEIN;
1188:  f1an-A  2.3  8.7   82   513    5   DICDI:AF-Q54R88-F1 MAGO-BIND DOMAIN-CONTAINING PROTEIN;
1189:  fwda-A  2.3 11.9  141   697    4   DICDI:AF-Q55FP1-F1 GENERAL TRANSCRIPTION FACTOR IIH SUBUNIT 1;
1190:  f3h9-A  2.3  4.8  117   607    7   DICDI:AF-Q54VL3-F1 UNCHARACTERIZED PROTEIN;
1191:  fweo-A  2.3  4.2  106   295    4   DICDI:AF-P24005-F1 CALCIUM-REGULATED ACTIN-BUNDLING PROTEIN;
1192:  fx94-A  2.3  7.9   69   647    4   DICDI:AF-Q54TL4-F1 SAM_MT_RSMB_NOP DOMAIN-CONTAINING PROTEIN;
1193:  fy5b-A  2.3  5.1   89   699    8   DICDI:AF-Q54UR2-F1 PEPTIDYLPROLYL ISOMERASE;
1194:  f44h-A  2.3  7.1  109   845    6   DICDI:AF-Q54BD2-F1 UNCHARACTERIZED PROTEIN;
1195:  fwi5-A  2.3  4.0   44   313    9   DICDI:AF-Q54DC5-F1 UNCHARACTERIZED PROTEIN;
1196:  f3p7-A  2.3  5.3   74   315    4   DICDI:AF-Q8T127-F1 MIT DOMAIN-CONTAINING PROTEIN;
1197:  fx1d-A  2.3 13.4   94   860    5   DICDI:AF-C7G082-F1 UNCHARACTERIZED PROTEIN;
1198:  f2cg-A  2.3  8.0   81   908    9   DICDI:AF-Q54DY2-F1 UNCHARACTERIZED PROTEIN;
1199:  f1nh-A  2.3  6.9  104  2020    9   DICDI:AF-Q8ST27-F1 UNCHARACTERIZED PROTEIN;
1200:  fxbt-A  2.3 11.8  116   435    6   DICDI:AF-O21049-F1 CYTOCHROME C OXIDASE SUBUNIT 3;
1201:  fxjk-A  2.3 16.6  101  1637    8   DICDI:AF-Q55CZ1-F1 PROBABLE SERINE/THREONINE-PROTEIN KINASE GDT2;
1202:  f2x8-A  2.3  7.2  119   219    3   DICDI:AF-Q55E32-F1 PROBABLE 3-BETA-HYDROXYSTEROID-DELTA(8),DELTA(7)-
1203:  f5jg-A  2.3  7.1   90   149    8   DICDI:AF-Q54GA9-F1 PROBABLE MICROSOMAL GLUTATHIONE S-TRANSFERASE;
1204:  f2rr-A  2.3  4.5   62   379    6   DICDI:AF-Q55E49-F1 B BOX-TYPE DOMAIN-CONTAINING PROTEIN;
1205:  f3qw-A  2.3  7.2  127   635    2   DICDI:AF-Q86J18-F1 FRIZZLED AND SMOOTHENED-LIKE PROTEIN C;
1206:  fwcg-A  2.3  7.4   77   107    4   DICDI:AF-Q55CY6-F1 UNCHARACTERIZED PROTEIN;
1207:  f3of-A  2.3 10.1   70   114    4   DICDI:AF-Q54MD3-F1 UNCHARACTERIZED PROTEIN;
1208:  fyt6-A  2.3  9.4  110  1057    5   DICDI:AF-Q54EV7-F1 EXPORTIN-1;
1209:  f3sc-A  2.3  4.5  105   438    7   DICDI:AF-Q552M6-F1 PUTATIVE ZDHHC-TYPE PALMITOYLTRANSFERASE 7;
1210:  f232-A  2.3 16.1   87  1143    2   DICDI:AF-Q54WN0-F1 AP-3 COMPLEX SUBUNIT DELTA;
1211:  f3sh-A  2.3 17.5  107   604    8   DICDI:AF-Q54D87-F1 MFS DOMAIN-CONTAINING PROTEIN;
1212:  fx2r-A  2.3  9.8   94  1474    9   DICDI:AF-Q54BR8-F1 PUTATIVE C-MODULE-BINDING FACTOR;
1213:  fykh-A  2.3  4.9   93   904    3   DICDI:AF-Q54XQ3-F1 RNA HELICASE;
1214:  fxo3-A  2.3  7.8  127   619    5   DICDI:AF-Q54PF8-F1 FRIZZLED AND SMOOTHENED-LIKE PROTEIN L;
1215:  f1qa-A  2.3  5.5  101   282   10   DICDI:AF-Q54RT8-F1 UNCHARACTERIZED PROTEIN;
1216:  f467-A  2.3 10.6   86   176    5   DICDI:AF-Q54XN5-F1 UNCHARACTERIZED PROTEIN;
1217:  f3h8-A  2.3  9.0  145  1160    8   DICDI:AF-Q869Q3-F1 NCK-ASSOCIATED PROTEIN 1 HOMOLOG;
1218:  f4uk-A  2.3  3.8  122   550    8   DICDI:AF-Q54NG0-F1 UNCHARACTERIZED PROTEIN;
1219:  fxf5-A  2.3  7.6  130   320    2   DICDI:AF-Q54X26-F1 UNCHARACTERIZED PROTEIN;
1220:  f0te-A  2.3  8.3   93   912   12   DICDI:AF-Q54SH4-F1 UNCHARACTERIZED PROTEIN;
1221:  f4bt-A  2.3  5.2   83   668    5   DICDI:AF-Q86CS2-F1 SERINE/THREONINE-PROTEIN KINASE ATG1;
1222:  f3sv-A  2.3 22.8  105   848    5   DICDI:AF-Q54XX5-F1 PROBABLE SERINE/THREONINE-PROTEIN KINASE DDB_G027
1223:  f21d-A  2.3 12.9   74   473    3   DICDI:AF-Q54NL3-F1 UNCHARACTERIZED PROTEIN;
1224:  f49q-A  2.3  6.8  132   484    8   DICDI:AF-Q54IY9-F1 UNCHARACTERIZED PROTEIN;
1225:  fwur-A  2.3  6.8  119   967    7   DICDI:AF-Q86AS0-F1 PROBABLE HELICASE DDB_G0274399;
1226:  fyxp-A  2.3  7.7  141  2050    6   DICDI:AF-Q54MK9-F1 URB2 DOMAIN-CONTAINING PROTEIN;
1227:  fyey-A  2.3  4.6   69   338    6   DICDI:AF-Q54DE9-F1 PUTATIVE UNCHARACTERIZED PROTEIN DDB_G0292342;
1228:  f2bp-A  2.3  9.7   70   170    7   DICDI:AF-Q54CI5-F1 DPH4 HOMOLOG;
1229:  fv3c-A  2.3 12.6   98   251   10   DICDI:AF-Q556P1-F1 UNCHARACTERIZED PROTEIN;
1230:  f1cn-A  2.3  6.0   87   196    8   DICDI:AF-P54642-F1 V-TYPE PROTON ATPASE PROTEOLIPID SUBUNIT;
1231:  f3oy-A  2.3  7.4  129  2046    6   DICDI:AF-Q556T3-F1 FILAMENT-INTERACTING PROTEIN;
1232:  fxr6-A  2.3 13.2  128  1641    5   DICDI:AF-Q54BH0-F1 UNCHARACTERIZED PROTEIN;
1233:  f0w6-A  2.3  3.0   38    41    3   DICDI:AF-Q54JB5-F1 UNCHARACTERIZED PROTEIN;
1234:  f5l6-A  2.3  6.7  123   341    7   DICDI:AF-Q55E75-F1 UNCHARACTERIZED PROTEIN;
1235:  fwtq-A  2.3  4.5  106   741    9   DICDI:AF-Q8T8P3-F1 ABC TRANSPORTER D FAMILY MEMBER 2;
1236:  f411-A  2.3  7.3   52   821    8   DICDI:AF-Q23892-F1 LYSOSOMAL BETA GLUCOSIDASE;
1237:  f1zl-A  2.3  6.3  132  2269    8   DICDI:AF-Q54NC6-F1 ANAPHASE-PROMOTING COMPLEX SUBUNIT 1;
1238:  fwfy-A  2.3  2.9   37   136    3   DICDI:AF-Q86K38-F1 DUF1713 DOMAIN-CONTAINING PROTEIN;
1239:  fynv-A  2.3 18.2  103  1378    6   DICDI:AF-Q86K90-F1 UNCHARACTERIZED PROTEIN;
1240:  f314-A  2.3  4.7   63   977    5   DICDI:AF-Q54YW1-F1 ELMO DOMAIN-CONTAINING PROTEIN A;
1241:  fxz8-A  2.3  4.6  114   611    6   DICDI:AF-Q86LA2-F1 EUKARYOTIC TRANSLATION INITIATION FACTOR 3 SUBUNI
1242:  f1sh-A  2.3  9.4   71  1334    6   DICDI:AF-Q54XU3-F1 UNCHARACTERIZED PROTEIN;
1243:  fztr-A  2.3  7.3   94   252    5   DICDI:AF-Q55FL0-F1 UNCHARACTERIZED PROTEIN;
1244:  fwbu-A  2.3 12.8  115  1271    5   DICDI:AF-Q554C5-F1 PROBABLE WRKY TRANSCRIPTION FACTOR PROTEIN 1;
1245:  fv5s-A  2.3  7.8  120  1789    4   DICDI:AF-Q8T145-F1 UNCHARACTERIZED PROTEIN;
1246:  f4ll-A  2.3 10.4  112   999    6   DICDI:AF-Q54LF4-F1 DIRP DOMAIN-CONTAINING PROTEIN;
1247:  fzhd-A  2.3  6.5  131  1170    8   DICDI:AF-Q54PK2-F1 DH DOMAIN-CONTAINING PROTEIN;
1248:  f0iu-A  2.3  4.4   90   491    7   DICDI:AF-C7G035-F1 TRANSMEMBRANE PROTEIN;
1249:  f06h-A  2.3 11.9   87   276    6   DICDI:AF-Q55BU2-F1 CARBONIC ANHYDRASE;
1250:  fv0p-A  2.3  7.6   77   771   13   DICDI:AF-Q54K13-F1 UNCHARACTERIZED PROTEIN;
1251:  f5fh-A  2.3  9.7  133   733    9   DICDI:AF-Q54Q92-F1 LMBR1 DOMAIN-CONTAINING PROTEIN 2 HOMOLOG A;
1252:  fzy2-A  2.3  8.6   86   563    9   DICDI:AF-Q54GU0-F1 PUTATIVE TRANSPORTER ARSB;
1253:  fy7w-A  2.3  4.2   89   324    3   DICDI:AF-Q9U9R7-F1 GAMMA-SOLUBLE NSF ATTACHMENT PROTEIN;
1254:  fyre-A  2.3  5.8   93   345    9   DICDI:AF-Q54IT8-F1 PLSC DOMAIN-CONTAINING PROTEIN;
1255:  f17r-A  2.3  7.1  122  2023    6   DICDI:AF-Q54IW6-F1 E3 UBIQUITIN-PROTEIN LIGASE;
1256:  f377-A  2.2  9.6  116  1119    7   DICDI:AF-Q54WT9-F1 IMPORTIN-13 HOMOLOG B;
1257:  fztj-A  2.2  4.2   72  1387    4   DICDI:AF-Q54MH4-F1 HELICASE;
1258:  f1d8-A  2.2  5.3  120   879    8   DICDI:AF-Q54NV1-F1 EXOCYST COMPLEX COMPONENT 1;
1259:  fzl0-A  2.2 12.6  110   368    5   DICDI:AF-P54648-F1 V-TYPE PROTON ATPASE SUBUNIT C;
1260:  f389-A  2.2  9.1   68   501    9   DICDI:AF-Q54PJ3-F1 B BOX-TYPE DOMAIN-CONTAINING PROTEIN;
1261:  fzft-A  2.2  5.0   87   126    6   DICDI:AF-Q54G25-F1 UNCHARACTERIZED PROTEIN;
1262:  f4np-A  2.2  5.2  129   823    5   DICDI:AF-Q54EY0-F1 PKD_CHANNEL DOMAIN-CONTAINING PROTEIN;
1263:  f45x-A  2.2 10.5  160  1528    4   DICDI:AF-Q54HM0-F1 ABC TRANSPORTER G FAMILY MEMBER 16;
1264:  fxtk-A  2.2  3.6  104   389    6   DICDI:AF-Q37311-F1 CYTOCHROME B;
1265:  f0re-A  2.2  5.2  123   459    6   DICDI:AF-Q55G72-F1 UNCHARACTERIZED PROTEIN;
1266:  f04g-A  2.2  6.3  107   338   12   DICDI:AF-Q557Z5-F1 UNCHARACTERIZED PROTEIN;
1267:  f4q9-A  2.2  3.9   94   220    3   DICDI:AF-Q55D80-F1 UNCHARACTERIZED PROTEIN;
1268:  fzfx-A  2.2  9.2  105   614    7   DICDI:AF-Q1ZXE8-F1 SIGNAL RECOGNITION PARTICLE SUBUNIT SRP68;
1269:  fwl1-A  2.2  3.8   65   135   12   DICDI:AF-Q54YH8-F1 UNCHARACTERIZED PROTEIN;
1270:  fzqd-A  2.2  9.6  133   714    5   DICDI:AF-Q54TE3-F1 GATA ZINC FINGER DOMAIN-CONTAINING PROTEIN 10;
1271:  f4nv-A  2.2  5.6   59   441   14   DICDI:AF-Q9BMX0-F1 EUKARYOTIC PEPTIDE CHAIN RELEASE FACTOR SUBUNIT 1
1272:  f0wm-A  2.2 15.7  106   640    4   DICDI:AF-Q54JQ8-F1 MFS DOMAIN-CONTAINING PROTEIN;
1273:  f5ka-A  2.2 12.2  109   271    8   DICDI:AF-Q94491-F1 RING/LEUCINE ZIPPER PROTEIN;
1274:  fv5e-A  2.2  5.6   77   470    5   DICDI:AF-Q55BM5-F1 DNA PRIMASE LARGE SUBUNIT;
1275:  f0e0-A  2.2 17.6  112  1288   10   DICDI:AF-Q54M67-F1 ANK_REP_REGION DOMAIN-CONTAINING PROTEIN;
1276:  fyfd-A  2.2 11.0   74   832    3   DICDI:AF-Q55C58-F1 VACUOLAR PROTEIN SORTING-ASSOCIATED PROTEIN 16 HO
1277:  f31q-A  2.2 14.8  115   827    8   DICDI:AF-Q54XT4-F1 UNCHARACTERIZED PROTEIN;
1278:  fw8p-A  2.2  8.1  107   202    9   DICDI:AF-Q54IG9-F1 PUTATIVE UNCHARACTERIZED PROTEIN DDB_G0288767;
1279:  fwaa-A  2.2 11.4  130  1823    4   DICDI:AF-Q54UW4-F1 BROMODOMAIN-CONTAINING PROTEIN DDB_G0280777;
1280:  fxgd-A  2.2  4.6  140   629   10   DICDI:AF-Q553K4-F1 NATURAL RESISTANCE-ASSOCIATED MACROPHAGE PROTEIN
1281:  fyo1-A  2.2  3.4   69   414    9   DICDI:AF-Q54P32-F1 GPCRRHOPSN4 DOMAIN-CONTAINING PROTEIN;
1282:  fwkx-A  2.2 12.4   78   301    6   DICDI:AF-Q54F35-F1 UNCHARACTERIZED PROTEIN;
1283:  f35k-A  2.2  9.4   85  1290   13   DICDI:AF-Q54QX7-F1 PATATIN FAMILY PROTEIN;
1284:  fxs9-A  2.2 10.0   82   995    1   DICDI:AF-Q54ID2-F1 UNCHARACTERIZED PROTEIN;
1285:  fw14-A  2.2  5.8   78   123    8   DICDI:AF-Q552F9-F1 UNCHARACTERIZED PROTEIN;
1286:  f1cz-A  2.2 12.4  123   520    8   DICDI:AF-Q6T486-F1 PROBABLE E3 UBIQUITIN-PROTEIN LIGASE RBRA;
1287:  fzhj-A  2.2  7.4  143  1082    6   DICDI:AF-Q54J11-F1 RHOGEF DOMAIN-CONTAINING PROTEIN GXCI;
1288:  fz8r-A  2.2  4.4   59   139    7   DICDI:AF-Q75JW3-F1 PROTEIN LTO1 HOMOLOG;
1289:  f1gq-A  2.2 19.9  118  1255    9   DICDI:AF-Q54TL0-F1 KINESIN-RELATED PROTEIN 7;
1290:  fyph-A  2.2  7.6  110   235   14   DICDI:AF-Q54BM6-F1 TRANSMEMBRANE PROTEIN 147;
1291:  f0ja-A  2.2  4.6  111  1109    9   DICDI:AF-Q551X9-F1 HYBRID SIGNAL TRANSDUCTION HISTIDINE KINASE F;
1292:  f36a-A  2.2  8.4   70   104    7   DICDI:AF-Q54N98-F1 UNCHARACTERIZED PROTEIN;
1293:  f0je-A  2.2  7.8   64   227    5   DICDI:AF-Q54NH7-F1 PUTATIVE UNCHARACTERIZED TRANSMEMBRANE PROTEIN
1294:  fz4b-A  2.2  8.6  135  2048    4   DICDI:AF-Q556T7-F1 SEC7 DOMAIN-CONTAINING PROTEIN;
1295:  fxfv-A  2.2 12.0  103   725    7   DICDI:AF-Q555B8-F1 UNCHARACTERIZED PROTEIN;
1296:  fybb-A  2.2  7.2  108   333    9   DICDI:AF-Q54P33-F1 GPCRRHOPSN4 DOMAIN-CONTAINING PROTEIN;
1297:  fzeu-A  2.2  4.3  105   798    6   DICDI:AF-Q54DW5-F1 UNCHARACTERIZED PROTEIN;
1298:  f1v7-A  2.2  4.4   78   530    9   DICDI:AF-Q7YXD4-F1 PROTEIN P80;
1299:  fx29-A  2.2 14.2   67   230    1   DICDI:AF-Q54VG2-F1 UNCHARACTERIZED PROTEIN;
1300:  f0hk-A  2.2  6.3   88   858    7   DICDI:AF-Q03101-F1 ADENYLATE CYCLASE, GERMINATION SPECIFIC;
1301:  f5a4-A  2.2  4.8   84   752    2   DICDI:AF-Q8MNE2-F1 UNCHARACTERIZED PROTEIN;
1302:  f0dj-A  2.2 10.3  123  1107    5   DICDI:AF-Q54W41-F1 VPS9 DOMAIN-CONTAINING PROTEIN;
1303:  f0vj-A  2.2  5.6  101   442    4   DICDI:AF-Q54X19-F1 PALMITOYLTRANSFERASE;
1304:  fwoe-A  2.2  5.5  126   332    6   DICDI:AF-Q86KD7-F1 UNCHARACTERIZED PROTEIN;
1305:  f4fh-A  2.2  6.1   90   580    3   DICDI:AF-Q54D58-F1 ANAPHASE-PROMOTING COMPLEX SUBUNIT 7;
1306:  f4jn-A  2.2  9.0  136   822    4   DICDI:AF-Q54K32-F1 RAS GTPASE-ACTIVATING-LIKE PROTEIN RGAA;
1307:  f5iu-A  2.2  4.5   68   292    7   DICDI:AF-Q54CX2-F1 UNCHARACTERIZED PROTEIN;
1308:  fxdr-A  2.2  8.6  117   663    9   DICDI:AF-Q54UV3-F1 UNCHARACTERIZED PROTEIN;
1309:  fw0l-A  2.2  6.2  130   392    4   DICDI:AF-Q1ZXL5-F1 UNCHARACTERIZED PROTEIN;
1310:  f5cr-A  2.2  4.6   51    64    8   DICDI:AF-Q54PF4-F1 UNCHARACTERIZED PROTEIN;
1311:  f07g-A  2.2  4.2  110   666    9   DICDI:AF-Q54XZ9-F1 RING-TYPE DOMAIN-CONTAINING PROTEIN;
1312:  fv2x-A  2.2  9.2   84   759    6   DICDI:AF-Q54W15-F1 HTTM DOMAIN-CONTAINING PROTEIN;
1313:  fxuw-A  2.2  5.6  141  2293   11   DICDI:AF-Q54RN6-F1 UNCHARACTERIZED PROTEIN;
1314:  fyr6-A  2.2  6.0  109   463    8   DICDI:AF-Q86AR0-F1 MFS DOMAIN-CONTAINING PROTEIN;
1315:  f2un-A  2.2  8.1   62    81   10   DICDI:AF-Q54LE7-F1 UNCHARACTERIZED PROTEIN;
1316:  f04e-A  2.2 10.4  133  1175   11   DICDI:AF-Q86M88-F1 COMD;
1317:  fz23-A  2.2  8.1   99   976    8   DICDI:AF-Q54IJ9-F1 PROBABLE BASIC-LEUCINE ZIPPER TRANSCRIPTION FACTO
1318:  fwxs-A  2.2  9.2  148  1728    7   DICDI:AF-Q8SSU4-F1 RAS-GAP DOMAIN-CONTAINING PROTEIN;
1319:  f47s-A  2.2  7.8   77   255    6   DICDI:AF-Q54CZ8-F1 UNCHARACTERIZED PROTEIN;
1320:  f3ag-A  2.2  5.0   98   206    7   DICDI:AF-Q54K74-F1 ENDOPLASMIC RETICULUM TRANSMEMBRANE PROTEIN YET-L
1321:  fx0x-A  2.2 12.0  116   509    7   DICDI:AF-P83401-F1 PUTATIVE ALDEHYDE DEHYDROGENASE FAMILY 7 MEMBER A
1322:  f0s7-A  2.2  7.0  110   335    6   DICDI:AF-Q75J90-F1 TERPENE SYNTHASE;
1323:  fwan-A  2.2  4.8   62   151   11   DICDI:AF-Q54XU6-F1 UNCHARACTERIZED PROTEIN;
1324:  fw63-A  2.2  9.6  128   263    9   DICDI:AF-Q54CX3-F1 UNCHARACTERIZED PROTEIN;
1325:  fyz0-A  2.2  9.5   70   565    1   DICDI:AF-Q54TY0-F1 MINDY_DUB DOMAIN-CONTAINING PROTEIN;
1326:  fyu3-A  2.2  9.5  127   533    7   DICDI:AF-Q75JD4-F1 SH3 AND F-BAR DOMAIN-CONTAINING PROTEIN DDB_G0271
1327:  f03z-A  2.2  6.9   90   576    6   DICDI:AF-Q54XE8-F1 RHO GTPASE-ACTIVATING PROTEIN GACP;
1328:  fvz0-A  2.2  3.7   63   382    5   DICDI:AF-Q55FI6-F1 UNCHARACTERIZED PROTEIN;
1329:  f1c5-A  2.2  3.6   93   843    6   DICDI:AF-Q551Q8-F1 UNCHARACTERIZED PROTEIN;
1330:  fw7v-A  2.2 11.5   60   237    8   DICDI:AF-Q86K35-F1 PIG-H DOMAIN-CONTAINING PROTEIN;
1331:  f12a-A  2.2  8.0   59   588    5   DICDI:AF-Q8T2J9-F1 METHYLCROTONOYL-COA CARBOXYLASE BETA CHAIN, MITOC
1332:  fzl6-A  2.2 16.2  103  1089    8   DICDI:AF-O44007-F1 NOSA;
1333:  f5jk-A  2.2 11.7   83   604    8   DICDI:AF-Q54W08-F1 UNCHARACTERIZED PROTEIN;
1334:  f20n-A  2.2  8.0   87   309    9   DICDI:AF-Q54GF0-F1 UNCHARACTERIZED PROTEIN;
1335:  f0ti-A  2.2  4.8   86   477    7   DICDI:AF-Q86K93-F1 CHARGED MULTIVESICULAR BODY PROTEIN 7;
1336:  f3tq-A  2.2  4.0   91   200    9   DICDI:AF-Q54RF0-F1 ISOCHORISMATASE FAMILY PROTEIN 2A;
1337:  f5oh-A  2.2 18.6   77   233    6   DICDI:AF-Q55DR7-F1 UNCHARACTERIZED PROTEIN;
1338:  fzep-A  2.2  6.9   99   314    6   DICDI:AF-Q551D6-F1 TPT DOMAIN-CONTAINING PROTEIN;
1339:  f5jc-A  2.2 10.6  136   920    8   DICDI:AF-Q55AR6-F1 NEUROFIBROMIN-A;
1340:  f1c1-A  2.2  9.6  119   311    4   DICDI:AF-Q552S1-F1 UNCHARACTERIZED PROTEIN;
1341:  fwho-A  2.2  8.8  128   580    6   DICDI:AF-Q54PA5-F1 FRIZZLED AND SMOOTHENED-LIKE PROTEIN K;
1342:  f1qr-A  2.2  5.3  145   680    9   DICDI:AF-Q55F12-F1 PURPLE ACID PHOSPHATASE;
1343:  fxw9-A  2.2  5.2   76   546   13   DICDI:AF-Q54PY8-F1 METALLOPHOS DOMAIN-CONTAINING PROTEIN;
1344:  f0j7-A  2.2  9.7  129  1649   12   DICDI:AF-Q54LW8-F1 PHORBOL-ESTER/DAG-TYPE DOMAIN-CONTAINING PROTEIN;
1345:  fz2u-A  2.2  8.0  150  1736    4   DICDI:AF-Q54DW1-F1 DOCKER DOMAIN-CONTAINING PROTEIN;
1346:  f21b-A  2.2 20.4  110  1020    7   DICDI:AF-Q54NS0-F1 UNCHARACTERIZED PROTEIN;
1347:  fx5k-A  2.2  6.7  130   954    2   DICDI:AF-Q54TP0-F1 SAP DNA-BINDING DOMAIN-CONTAINING PROTEIN;
1348:  fy37-A  2.2  6.2   53    77    9   DICDI:AF-Q55BR4-F1 UNCHARACTERIZED PROTEIN;
1349:  f0u3-A  2.2  6.3   86   119    2   DICDI:AF-Q54UD3-F1 UNCHARACTERIZED TRANSMEMBRANE PROTEIN DDB_G028114
1350:  fwkr-A  2.2  7.0  130   446    5   DICDI:AF-Q54RL6-F1 PALMITOYLTRANSFERASE;
1351:  fv1y-A  2.2  5.5   93   208    5   DICDI:AF-Q55FZ1-F1 UNCHARACTERIZED PROTEIN;
1352:  fxvd-A  2.2  8.0  105   743    6   DICDI:AF-Q550M3-F1 ENGB-TYPE G DOMAIN-CONTAINING PROTEIN;
1353:  fx8w-A  2.2  5.3  107   335    6   DICDI:AF-Q55CT3-F1 UNCHARACTERIZED PROTEIN;
1354:  fyrz-A  2.2  8.5  113   209    4   DICDI:AF-Q86JH2-F1 UNCHARACTERIZED PROTEIN;
1355:  fwyy-A  2.2  4.3   74   275    5   DICDI:AF-Q54LT0-F1 CALCIUM UNIPORTER PROTEIN, MITOCHONDRIAL;
1356:  f2zd-A  2.2 10.9   95  1626   12   DICDI:AF-Q54WQ3-F1 CST COMPLEX SUBUNIT CTC1;
1357:  fxiy-A  2.2  5.1  105  1105    7   DICDI:AF-Q54J16-F1 UNCHARACTERIZED PROTEIN;
1358:  fz0k-A  2.2  8.3  112   846   11   DICDI:AF-Q54WR0-F1 ENTH DOMAIN-CONTAINING PROTEIN;
1359:  fyys-A  2.2  6.5  132  1298    7   DICDI:AF-Q54CD1-F1 PUTATIVE CATION-TRANSPORTING ATPASE;
1360:  fxrs-A  2.2  4.2   98   110    5   DICDI:AF-Q54GF4-F1 UNCHARACTERIZED PROTEIN;
1361:  f39l-A  2.2 11.5   94  1350   12   DICDI:AF-Q54K60-F1 UNCHARACTERIZED PROTEIN;
1362:  f4n1-A  2.2  8.3   82   371    5   DICDI:AF-Q54IC4-F1 UNCHARACTERIZED PROTEIN;
1363:  fym0-A  2.2  6.4   61   237    7   DICDI:AF-Q7KWX9-F1 PUTATIVE EXOSOME COMPLEX COMPONENT RRP40;
1364:  f2cf-A  2.2 21.1   87  2084   11   DICDI:AF-Q54FU1-F1 WINGED HELIX DNA-BINDING DOMAIN-CONTAINING PROTEI
1365:  fznb-A  2.2  7.7  112   716    4   DICDI:AF-Q54GH0-F1 PROBABLE BASIC-LEUCINE ZIPPER TRANSCRIPTION FACTO
1366:  f0rg-A  2.2  8.1  121   366   12   DICDI:AF-Q54H07-F1 BRO1 DOMAIN-CONTAINING PROTEIN;
1367:  f3fx-A  2.2  6.3  121   443    4   DICDI:AF-Q555Q0-F1 BRR6_LIKE_C_C DOMAIN-CONTAINING PROTEIN;
1368:  f5mz-A  2.2  3.7   52   238    6   DICDI:AF-Q54SD9-F1 UNCHARACTERIZED PROTEIN;
1369:  f41i-A  2.2  7.7  120   704    8   DICDI:AF-P0C7G9-F1 RCC1 DOMAIN-CONTAINING PROTEIN DDB_G0295713;
1370:  fv54-A  2.2  4.9   78   508    6   DICDI:AF-Q54C43-F1 UNCHARACTERIZED PROTEIN;
1371:  fz4o-A  2.2  5.7   85   764    4   DICDI:AF-Q54PG7-F1 UNCHARACTERIZED PROTEIN;
1372:  f3ym-A  2.2 12.0   95   721    4   DICDI:AF-Q54FS2-F1 FNIP REPEAT-CONTAINING PROTEIN DDB_G0290617;
1373:  fy67-A  2.2  7.0   90   113    3   DICDI:AF-Q75JC8-F1 TUBULIN-SPECIFIC CHAPERONE A;
1374:  fxc2-A  2.2  3.6   51   113   10   DICDI:AF-Q54SV6-F1 MITOCHONDRIAL IMPORT INNER MEMBRANE TRANSLOCASE S
1375:  f0st-A  2.2  6.1  140   558    7   DICDI:AF-Q556H9-F1 UNCHARACTERIZED PROTEIN;
1376:  f0zt-A  2.2 15.6  112   495    6   DICDI:AF-Q553D1-F1 MFS DOMAIN-CONTAINING PROTEIN;
1377:  fwyg-A  2.2  4.4   74   312    7   DICDI:AF-Q553P8-F1 UNCHARACTERIZED PROTEIN;
1378:  f1vh-A  2.2  5.2  103  1450    2   DICDI:AF-Q86AQ5-F1 DNA-DIRECTED RNA POLYMERASE III SUBUNIT RPC1;
1379:  fzh9-A  2.2  6.1   61   639    8   DICDI:AF-Q55BK7-F1 UNCHARACTERIZED PROTEIN;
1380:  fywd-A  2.2 11.7  126   798    9   DICDI:AF-Q8T689-F1 ABC TRANSPORTER G FAMILY MEMBER 4;
1381:  fysw-A  2.2  4.8   80   206    6   DICDI:AF-Q54Q29-F1 UNCHARACTERIZED PROTEIN;
1382:  fyv8-A  2.2  4.2   58   571    5   DICDI:AF-Q8T2A7-F1 UNCHARACTERIZED PROTEIN;
1383:  f0gr-A  2.1 23.6   94   697    5   DICDI:AF-Q8T9W2-F1 ABC TRANSPORTER B FAMILY MEMBER 5;
1384:  f2oj-A  2.1  5.2   56    90    4   DICDI:AF-Q55FW4-F1 UNCHARACTERIZED PROTEIN;
1385:  f44o-A  2.1  6.9  127  1905    3   DICDI:AF-Q54DB2-F1 UNCHARACTERIZED PROTEIN;
1386:  f2m7-A  2.1 11.6  128   935    7   DICDI:AF-Q54PI9-F1 FORMIN-I;
1387:  fwzy-A  2.1 14.4   79   533    4   DICDI:AF-Q54L84-F1 UNCHARACTERIZED PROTEIN;
1388:  fx7o-A  2.1  7.5   93   413   10   DICDI:AF-Q54UB5-F1 26S PROTEASOME NON-ATPASE REGULATORY SUBUNIT 11;
1389:  fxto-A  2.1  9.7  123  1056    5   DICDI:AF-Q54Q13-F1 RAS-GAP DOMAIN-CONTAINING PROTEIN;
1390:  fx16-A  2.1  4.7   73   961    4   DICDI:AF-Q54XC9-F1 UNCHARACTERIZED PROTEIN;
1391:  f1cv-A  2.1  6.8  123   446    7   DICDI:AF-Q55F69-F1 PROBABLE DOL-P-MAN:MAN(5)GLCNAC(2)-PP-DOL
1392:  f0j2-A  2.1 15.3  125   740    8   DICDI:AF-Q54H84-F1 UNCHARACTERIZED PROTEIN;
1393:  f21l-A  2.1 10.9   69   980    4   DICDI:AF-Q54TI9-F1 UNCHARACTERIZED PROTEIN;
1394:  f1bz-A  2.1  2.8   43    66    2   DICDI:AF-Q55EZ7-F1 UNCHARACTERIZED PROTEIN;
1395:  fyt3-A  2.1  5.5  124   406    3   DICDI:AF-Q54KV5-F1 UNCHARACTERIZED PROTEIN;
1396:  fxzv-A  2.1  6.5  113  1043    6   DICDI:AF-Q8SSW7-F1 RAS GUANINE NUCLEOTIDE EXCHANGE FACTOR S;
1397:  f0q3-A  2.1  3.5   55   108    9   DICDI:AF-Q86JM1-F1 UNCHARACTERIZED PROTEIN;
1398:  f4es-A  2.1  4.4   94   212    6   DICDI:AF-Q54M13-F1 UNCHARACTERIZED PROTEIN;
1399:  f4y5-A  2.1 10.5   66   222    6   DICDI:AF-Q55GU2-F1 COILED-COIL DOMAIN-CONTAINING PROTEIN 43 HOMOLOG;
1400:  f263-A  2.1  9.5  114   231    5   DICDI:AF-Q54PW2-F1 T-SNARE COILED-COIL HOMOLOGY DOMAIN-CONTAINING PR
1401:  f36j-A  2.1  5.2   97   416    3   DICDI:AF-Q54VP4-F1 HEAT SHOCK PROTEIN DDB_G0280215;
1402:  f28r-A  2.1  9.5   84   213    4   DICDI:AF-Q54SD5-F1 PHOSPHATIDYLETHANOLAMINE N-METHYLTRANSFERASE A;
1403:  f43y-A  2.1  4.5  115   225    4   DICDI:AF-Q967U1-F1 PROTEASOME ACTIVATOR 28;
1404:  fys0-A  2.1 11.3  108   643   14   DICDI:AF-Q54Y78-F1 ANK_REP_REGION DOMAIN-CONTAINING PROTEIN;
1405:  f11e-A  2.1 13.2  133   985    4   DICDI:AF-Q54N06-F1 NUCLEAR PORE COMPLEX PROTEIN;
1406:  f0pz-A  2.1  5.8  130  1135   12   DICDI:AF-Q54PQ8-F1 EXPORTIN-5;
1407:  f05g-A  2.1  9.7  105  1321    7   DICDI:AF-Q552Z2-F1 PROBABLE SERINE/THREONINE-PROTEIN KINASE FNKE;
1408:  f4lm-A  2.1  7.5   80   833    6   DICDI:AF-Q54LH3-F1 3-METHYL-2-OXOBUTANOATE HYDROXYMETHYLTRANSFERASE;
1409:  f2rc-A  2.1  9.6  103   746    9   DICDI:AF-P0CD65-F1 PAN2-PAN3 DEADENYLATION COMPLEX SUBUNIT PAN3;
1410:  f0w8-A  2.1 11.0  105   423   11   DICDI:AF-Q75JQ3-F1 PEROXISOME BIOGENESIS FACTOR 2;
1411:  fwd8-A  2.1  6.5  118   941    9   DICDI:AF-Q54VC4-F1 ACTIVATING SIGNAL COINTEGRATOR 1 COMPLEX SUBUNIT
1412:  f3fd-A  2.1  7.3  128   409    9   DICDI:AF-Q54XM0-F1 UNCHARACTERIZED CDP-ALCOHOL PHOSPHATIDYLTRANSFERA
1413:  f1w3-A  2.1  9.4   99  2150    8   DICDI:AF-Q54U87-F1 HYBRID SIGNAL TRANSDUCTION HISTIDINE KINASE A;
1414:  fw8g-A  2.1  7.4   71   493    3   DICDI:AF-Q54HU6-F1 UNCHARACTERIZED PROTEIN;
1415:  fz2a-A  2.1  7.8   77   302   12   DICDI:AF-Q54VX0-F1 TPR_REGION DOMAIN-CONTAINING PROTEIN;
1416:  f1za-A  2.1  8.6  113   776    4   DICDI:AF-Q54DC6-F1 AIG1-TYPE G DOMAIN-CONTAINING PROTEIN;
1417:  fz2j-A  2.1  7.0   69   171   10   DICDI:AF-Q54K89-F1 UNCHARACTERIZED PROTEIN;
1418:  fzey-A  2.1  7.8  116  1471    6   DICDI:AF-Q54I73-F1 UNCHARACTERIZED PROTEIN;
1419:  f2ai-A  2.1 12.7  106   383    3   DICDI:AF-Q54MS9-F1 UNCHARACTERIZED PROTEIN;
1420:  f3a9-A  2.1 16.1  109   562    3   DICDI:AF-Q54EY4-F1 SERINE/THREONINE-PROTEIN KINASE DST3;
1421:  fygm-A  2.1  7.8   88   198    8   DICDI:AF-Q54U30-F1 UNCHARACTERIZED PROTEIN;
1422:  f5hx-A  2.1  5.2  134   516    9   DICDI:AF-Q54C18-F1 PROBABLE SERINE/THREONINE-PROTEIN KINASE DDB_G029
1423:  f3km-A  2.1  9.2   97   303    4   DICDI:AF-Q54BK1-F1 GERANYLGERANYL PYROPHOSPHATE SYNTHASE;
1424:  f4wv-A  2.1  6.5   65   123    6   DICDI:AF-Q54HB4-F1 TRANSCRIPTION AND MRNA EXPORT FACTOR ENY2;
1425:  fxni-A  2.1  6.1  106   752    5   DICDI:AF-Q54KL4-F1 UNCHARACTERIZED PROTEIN;
1426:  fzl1-A  2.1  6.1   68   111    6   DICDI:AF-Q54E18-F1 UNCHARACTERIZED PROTEIN;
1427:  f2mf-A  2.1  8.2  132  1333    4   DICDI:AF-Q54XA8-F1 UNCHARACTERIZED PROTEIN;
1428:  f2j4-A  2.1  7.9   90   132    7   DICDI:AF-Q7KWR8-F1 UNCHARACTERIZED PROTEIN;
1429:  fynf-A  2.1  5.2   90  1267    8   DICDI:AF-Q54D51-F1 UNCHARACTERIZED PROTEIN;
1430:  fxp0-A  2.1  6.3  124  1203    6   DICDI:AF-Q54VW7-F1 RHO GTPASE-ACTIVATING PROTEIN GACGG;
1431:  fxtz-A  2.1 16.2   79   341    8   DICDI:AF-Q869N9-F1 EUKARYOTIC TRANSLATION INITIATION FACTOR 2 SUBUNI
1432:  f1lg-A  2.1  7.1  103   330    3   DICDI:AF-Q54PG0-F1 CID DOMAIN-CONTAINING PROTEIN;
1433:  f482-A  2.1  7.0  118   538    7   DICDI:AF-Q55C18-F1 STE24 ENDOPEPTIDASE;
1434:  f17q-A  2.1  7.5  112  1008    4   DICDI:AF-Q54E61-F1 UNCHARACTERIZED PROTEIN;
1435:  f0ni-A  2.1  9.2   99   443    8   DICDI:AF-Q54VM8-F1 TPR_REGION DOMAIN-CONTAINING PROTEIN;
1436:  fw49-A  2.1  7.5  125  1071    6   DICDI:AF-Q54QP3-F1 UNCHARACTERIZED PROTEIN;
1437:  fx8f-A  2.1  8.3  120   628    8   DICDI:AF-Q54MC3-F1 UNCHARACTERIZED PROTEIN;
1438:  fwbl-A  2.1  5.0   80   281    4   DICDI:AF-Q54H42-F1 UNCHARACTERIZED PROTEIN;
1439:  fw5f-A  2.1  7.6  137   891    7   DICDI:AF-Q54QG7-F1 METABOTROPIC GLUTAMATE RECEPTOR-LIKE PROTEIN N;
1440:  fv4g-A  2.1  7.3   60   127    7   DICDI:AF-Q54Q76-F1 UNCHARACTERIZED PROTEIN;
1441:  f1qz-A  2.1  7.8   56   150    7   DICDI:AF-P09402-F1 MYOSIN, ESSENTIAL LIGHT CHAIN;
1442:  f2qx-A  2.1  5.1  112   338    6   DICDI:AF-Q76NZ9-F1 UNCHARACTERIZED PROTEIN;
1443:  f0ro-A  2.1 10.6   89  2041    6   DICDI:AF-Q54IT4-F1 CELL FUSION RELATED PROTEIN;
1444:  fwjf-A  2.1 14.3   78   522    6   DICDI:AF-Q54Q68-F1 SAPOSIN A;
1445:  f5mh-A  2.1  3.7   59   300    5   DICDI:AF-Q54I80-F1 PANTOATE--BETA-ALANINE LIGASE;
1446:  f1wa-A  2.1  5.8  106   200    6   DICDI:AF-Q556P3-F1 GLUTATHIONE S-TRANSFERASE DOMAIN-CONTAINING PROTE
1447:  f5du-A  2.1 13.9   73   513    3   DICDI:AF-Q54H23-F1 UNCHARACTERIZED PROTEIN;
1448:  fx02-A  2.1  3.6   68   489    6   DICDI:AF-Q54SY9-F1 AGENET-LIKE DOMAIN-CONTAINING PROTEIN;
1449:  fyyx-A  2.1  4.8   83   789    1   DICDI:AF-Q54H92-F1 B BOX-TYPE DOMAIN-CONTAINING PROTEIN;
1450:  fy1r-A  2.1 14.3   92   418    8   DICDI:AF-Q54S14-F1 UNCHARACTERIZED PROTEIN;
1451:  f3wa-A  2.1  9.2  111   691    7   DICDI:AF-Q1ZXC8-F1 PROBABLE SERINE/THREONINE-PROTEIN KINASE PXI;
1452:  f5le-A  2.1  4.7   80  1803    6   DICDI:AF-Q54HY5-F1 POLY  POLYMERASE;
1453:  f4w0-A  2.1  6.2  108   858    3   DICDI:AF-Q552I9-F1 UNCHARACTERIZED PROTEIN;
1454:  f1h2-A  2.1 12.1   72   725    8   DICDI:AF-Q552M9-F1 UNCHARACTERIZED PROTEIN;
1455:  f2vj-A  2.1  6.6   87   273    6   DICDI:AF-Q54QY5-F1 UNCHARACTERIZED PROTEIN;
1456:  f3tf-A  2.1  5.4   96   319    5   DICDI:AF-Q54PM7-F1 N-ACETYL-D-GLUCOSAMINE KINASE;
1457:  f5f6-A  2.1  5.3   72   479    4   DICDI:AF-Q54I90-F1 NADH DEHYDROGENASE  FLAVOPROTEIN 1,
1458:  f0n2-A  2.1  6.4  145   909    3   DICDI:AF-Q54HP1-F1 MYB-LIKE PROTEIN Q;
1459:  f13h-A  2.1  4.7  115   629    9   DICDI:AF-B0G110-F1 ACYL-COENZYME A OXIDASE;
1460:  fyk7-A  2.1  6.1  119   293    2   DICDI:AF-Q54Z47-F1 UNCHARACTERIZED PROTEIN;
1461:  f2bj-A  2.1  9.6  116   391    9   DICDI:AF-Q86AC7-F1 UNCHARACTERIZED PROTEIN;
1462:  f1rl-A  2.1  6.7   77   286    4   DICDI:AF-Q55F19-F1 PUTATIVE CYCLIN-H;
1463:  fxky-A  2.1  5.7   91   264    4   DICDI:AF-Q55CQ5-F1 ANK_REP_REGION DOMAIN-CONTAINING PROTEIN;
1464:  fwzk-A  2.1  6.5   91   944    9   DICDI:AF-Q8IS11-F1 RAS GUANINE NUCLEOTIDE EXCHANGE FACTOR O;
1465:  f4ln-A  2.1 13.0  121   714   10   DICDI:AF-Q54NM9-F1 DOLICHYL-DIPHOSPHOOLIGOSACCHARIDE--PROTEIN
1466:  fy65-A  2.1  6.6   68   163    6   DICDI:AF-Q54BJ8-F1 UNCHARACTERIZED PROTEIN;
1467:  f5a1-A  2.1  9.3   95   784    6   DICDI:AF-Q54VR4-F1 UNCHARACTERIZED PROTEIN;
1468:  f4wm-A  2.1  9.6  130  1337    5   DICDI:AF-Q55DK5-F1 MENTAL RETARDATION GTPASE ACTIVATING PROTEIN HOMO
1469:  fv2e-A  2.1  7.7   81   128    7   DICDI:AF-Q54GN6-F1 TRANSMEMBRANE PROTEIN 170 HOMOLOG;
1470:  fy83-A  2.1  4.9  109   303    8   DICDI:AF-Q86H31-F1 LYSOPLASMALOGENASE HOMOLOG;
1471:  fx98-A  2.1  5.4   60   164    3   DICDI:AF-Q55E76-F1 UNCHARACTERIZED PROTEIN;
1472:  fwbz-A  2.1 12.6  125   347    5   DICDI:AF-Q54LG9-F1 UNCHARACTERIZED PROTEIN;
1473:  fzr0-A  2.1  2.7   46  1011    7   DICDI:AF-Q55B26-F1 RHO_N DOMAIN-CONTAINING PROTEIN;
1474:  f3yt-A  2.1  4.6   54   101    7   DICDI:AF-O21035-F1 RIBOSOMAL PROTEIN S14, MITOCHONDRIAL;
1475:  f3ok-A  2.1  8.4  165   927    4   DICDI:AF-Q54PE8-F1 CALCIUM-TRANSPORTING ATPASE;
1476:  f2kt-A  2.1  5.4   93   586    5   DICDI:AF-Q54Z94-F1 UNCHARACTERIZED PROTEIN;
1477:  fw7t-A  2.1  3.2   77  1251    4   DICDI:AF-Q54IX2-F1 UNCHARACTERIZED PROTEIN;
1478:  fy86-A  2.1  7.3   96   507    5   DICDI:AF-Q54ZA4-F1 RIBONUCLEASE;
1479:  f3o7-A  2.1  9.8   69   220    9   DICDI:AF-Q55BX9-F1 UNCHARACTERIZED PROTEIN;
1480:  fv7e-A  2.1  8.6   96   310    7   DICDI:AF-Q55BQ2-F1 PH DOMAIN-CONTAINING PROTEIN;
1481:  fx5q-A  2.1  5.4   63   744    2   DICDI:AF-Q94481-F1 FNIP REPEAT-CONTAINING PROTEIN CIGB;
1482:  fxh2-A  2.1  5.8  113  1561    8   DICDI:AF-Q5TJ57-F1 FORMIN-E;
1483:  fwrw-A  2.1  5.0  100   261   10   DICDI:AF-Q54GI4-F1 UNCHARACTERIZED PROTEIN;
1484:  fyp4-A  2.1  7.8   96   770    8   DICDI:AF-O60999-F1 CULLIN-1;
1485:  f5g8-A  2.1  6.1  110   261    9   DICDI:AF-Q54DD7-F1 PROTEIN UNC-50 HOMOLOG;
1486:  f1uu-A  2.1  6.5  101   726    6   DICDI:AF-Q54Q45-F1 MYB-LIKE PROTEIN Z;
1487:  fx6m-A  2.1  7.9  114   381    8   DICDI:AF-Q54WC4-F1 UNCHARACTERIZED PROTEIN;
1488:  fyy7-A  2.1 20.3   94   615    5   DICDI:AF-Q54QX1-F1 UNCHARACTERIZED PROTEIN;
1489:  f001-A  2.1 14.1   76  1479    4   DICDI:AF-Q552E2-F1 WASH COMPLEX SUBUNIT 2;
1490:  f19i-A  2.1  5.6  139   716    6   DICDI:AF-Q54JK9-F1 UNCHARACTERIZED PROTEIN;
1491:  f23o-A  2.1 10.1   99   505    5   DICDI:AF-Q55AD7-F1 UNCHARACTERIZED PROTEIN;
1492:  f4vk-A  2.1  4.1  101   356    6   DICDI:AF-P54641-F1 V-TYPE PROTON ATPASE SUBUNIT D;
1493:  fyd7-A  2.1  9.2  109   569    6   DICDI:AF-Q54SB5-F1 BETA-LACTAMASE-LIKE PROTEIN 4;
1494:  f02s-A  2.1  4.4   83   243   10   DICDI:AF-Q559G4-F1 UNCHARACTERIZED PROTEIN;
1495:  fy2b-A  2.1  7.6  107  1010    4   DICDI:AF-P34098-F1 LYSOSOMAL ALPHA-MANNOSIDASE;
1496:  fzst-A  2.1  4.6  113   261   13   DICDI:AF-Q54LC9-F1 UNCHARACTERIZED GOLGI APPARATUS MEMBRANE PROTEIN-
1497:  fy5v-A  2.1  9.3   79   167    8   DICDI:AF-Q54BJ7-F1 UNCHARACTERIZED PROTEIN;
1498:  fxq7-A  2.1  5.9  148  1449    7   DICDI:AF-Q54ZB3-F1 CONSERVED OLIGOMERIC GOLGI COMPLEX SUBUNIT 1;
1499:  fxtu-A  2.1  9.2   58  1180    5   DICDI:AF-Q551Q4-F1 UNCHARACTERIZED PROTEIN;
1500:  fxgf-A  2.1  7.5   96   864    4   DICDI:AF-Q54NH1-F1 PROTEIN O-GLCNAC TRANSFERASE;
1501:  fx17-A  2.1  9.8   90   268    6   DICDI:AF-Q54TC9-F1 ELONGATION OF FATTY ACIDS PROTEIN SRE1;
1502:  fyb5-A  2.1 11.4   91   173    4   DICDI:AF-Q54UB0-F1 TRANSMEMBRANE PROTEIN 208 HOMOLOG;
1503:  fwg5-A  2.1  5.1   86   252    7   DICDI:AF-Q54M51-F1 UNCHARACTERIZED PROTEIN;
1504:  fxkr-A  2.1 11.5   65   638    8   DICDI:AF-Q54QC1-F1 PROBABLE GLYCEROL-3-PHOSPHATE DEHYDROGENASE, MITO
1505:  f27y-A  2.1  6.2   70   127    0   DICDI:AF-O21039-F1 UNCHARACTERIZED MITOCHONDRIAL PROTEIN 35;
1506:  f49a-A  2.1  6.3  123   886    7   DICDI:AF-Q54EV3-F1 CLP R DOMAIN-CONTAINING PROTEIN;
1507:  f2ao-A  2.1 14.4  122   741    5   DICDI:AF-Q54W22-F1 PH DOMAIN-CONTAINING PROTEIN;
1508:  f03o-A  2.1  5.5   86   551    6   DICDI:AF-Q54GM4-F1 B BOX-TYPE DOMAIN-CONTAINING PROTEIN;
1509:  f4wn-A  2.1  7.1   85   349    6   DICDI:AF-Q54ED1-F1 UNCHARACTERIZED PROTEIN;
1510:  fxo4-A  2.1  6.3  124  2048    6   DICDI:AF-Q55GC1-F1 TPR_REGION DOMAIN-CONTAINING PROTEIN;
1511:  fv3i-A  2.1  6.4  107  1284   11   DICDI:AF-Q54X75-F1 PUTATIVE MEDIATOR OF RNA POLYMERASE II TRANSCRIPT
1512:  f021-A  2.1  4.9   64   157   11   DICDI:AF-Q54II6-F1 UNCHARACTERIZED PROTEIN;
1513:  f02g-A  2.1  5.6   55   510    7   DICDI:AF-Q9U641-F1 CONDITIONED MEDIUM FACTOR RECEPTOR 1;
1514:  f2xq-A  2.0  6.6  132   747    8   DICDI:AF-Q553K8-F1 UNCHARACTERIZED PROTEIN;
1515:  fwoj-A  2.0  8.3   84   248    4   DICDI:AF-Q54LD2-F1 UNCHARACTERIZED PROTEIN;
1516:  f0xl-A  2.0 11.3  140  1748    6   DICDI:AF-Q54FL9-F1 SEC7 DOMAIN-CONTAINING PROTEIN;
1517:  fy62-A  2.0  5.2  117  1005    5   DICDI:AF-Q54CC2-F1 UNCHARACTERIZED PROTEIN;
1518:  fxfw-A  2.0  6.3  119   426    7   DICDI:AF-Q54FH7-F1 CAAX PRENYL PROTEASE 1 HOMOLOG;
1519:  f2ht-A  2.0  9.1  120   563    4   DICDI:AF-Q54XG4-F1 UNCHARACTERIZED PROTEIN;
1520:  fwqn-A  2.0 10.4   59   419    5   DICDI:AF-Q550Q8-F1 UNCHARACTERIZED PROTEIN;
1521:  f3fl-A  2.0  4.7   86   200   10   DICDI:AF-Q54H80-F1 PHOSPHATIDYLETHANOLAMINE N-METHYLTRANSFERASE B;
1522:  f19t-A  2.0 24.1   79   521    4   DICDI:AF-Q54R09-F1 GGDEF DOMAIN-CONTAINING PROTEIN;
1523:  f0gg-A  2.0  8.2  127   548    8   DICDI:AF-Q54IJ2-F1 CTL-LIKE PROTEIN DDB_G0288717;
1524:  f1t4-A  2.0  9.8   87   756    1   DICDI:AF-Q55DE2-F1 PROTEIN SDA1 HOMOLOG;
1525:  fv8x-A  2.0  7.4  143   628    6   DICDI:AF-Q54I48-F1 CHOLINE TRANSPORTER-LIKE PROTEIN 2;
1526:  f4dx-A  2.0 14.7  122   745    3   DICDI:AF-Q557I9-F1 UNCHARACTERIZED PROTEIN;
1527:  fy1j-A  2.0 10.8   99   326    3   DICDI:AF-Q54KF5-F1 PROTEIN LEG1 HOMOLOG;
1528:  fzhg-A  2.0  5.0   82   229    4   DICDI:AF-Q54Q28-F1 UNCHARACTERIZED PROTEIN;
1529:  f5mf-A  2.0  4.9   94  2209   12   DICDI:AF-Q54JI4-F1 UNCHARACTERIZED PROTEIN;
1530:  fws6-A  2.0  8.1   76   232    5   DICDI:AF-Q55DN0-F1 UNCHARACTERIZED PROTEIN;
1531:  fy2v-A  2.0  5.4  133   693    5   DICDI:AF-Q54NX1-F1 UNCHARACTERIZED PROTEIN;
1532:  fywx-A  2.0  5.1  139  1209    8   DICDI:AF-Q55DH9-F1 UNCHARACTERIZED PROTEIN;
1533:  f34h-A  2.0  6.7  135   819    3   DICDI:AF-Q54JR9-F1 PROTEIN ECDYSONELESS HOMOLOG;
1534:  f151-A  2.0  3.8   55    57    9   DICDI:AF-Q552I6-F1 UNCHARACTERIZED PROTEIN;
1535:  f3f2-A  2.0  8.9  106   218    8   DICDI:AF-Q55BZ1-F1 UNCHARACTERIZED PROTEIN;
1536:  fwjs-A  2.0  5.8   90   207    7   DICDI:AF-Q54P27-F1 CDP-DIACYLGLYCEROL--INOSITOL 3-PHOSPHATIDYLTRANSF
1537:  f23d-A  2.0  8.1  116   375    6   DICDI:AF-Q54VH7-F1 PUTATIVE ZDHHC-TYPE PALMITOYLTRANSFERASE 8;
1538:  f4nd-A  2.0  5.9   85   609    7   DICDI:AF-Q54WN5-F1 U3 SMALL NUCLEOLAR RNA-ASSOCIATED PROTEIN 6 HOMOL
1539:  f1kw-A  2.0  8.2  124   814   10   DICDI:AF-Q869X1-F1 UNCHARACTERIZED PROTEIN;
1540:  fxbg-A  2.0  6.2  113   382    6   DICDI:AF-Q54F85-F1 UNCHARACTERIZED PROTEIN;
1541:  fzyz-A  2.0  7.5   90   205   10   DICDI:AF-Q54LE2-F1 UNCHARACTERIZED PROTEIN;
1542:  fxt1-A  2.0 20.8  106  1385    3   DICDI:AF-Q55EI8-F1 PROBABLE SERINE/THREONINE-PROTEIN KINASE DDB_G026
1543:  f2bf-A  2.0  5.0  101   816    3   DICDI:AF-Q54ET0-F1 METABOTROPIC GLUTAMATE RECEPTOR-LIKE PROTEIN E;
1544:  fyn9-A  2.0  9.4   81   283    6   DICDI:AF-Q54JJ0-F1 UNCHARACTERIZED PROTEIN;
1545:  f1ii-A  2.0  9.7   92   567    5   DICDI:AF-Q55D68-F1 ACTIN-HISTIDINE N-METHYLTRANSFERASE;
1546:  fwfd-A  2.0  7.0   65   274    0   DICDI:AF-Q54PR4-F1 YAE1_N DOMAIN-CONTAINING PROTEIN;
1547:  fyrl-A  2.0  6.8   66   940   12   DICDI:AF-Q54TF1-F1 B BOX-TYPE DOMAIN-CONTAINING PROTEIN;
1548:  fwry-A  2.0  6.5  121   216    6   DICDI:AF-Q54BM4-F1 MOB KINASE ACTIVATOR-LIKE 1 HOMOLOG C;
1549:  fzsc-A  2.0  9.2   67    97    7   DICDI:AF-Q54WE8-F1 UNCHARACTERIZED PROTEIN;
1550:  fw6k-A  2.0  8.4  134  1028    8   DICDI:AF-Q1ZX99-F1 RHOGEF DOMAIN-CONTAINING PROTEIN;
1551:  f274-A  2.0  9.6   87   379    7   DICDI:AF-Q55C29-F1 UNCHARACTERIZED PROTEIN;
1552:  fz1e-A  2.0 10.7   75   322    8   DICDI:AF-Q54RT9-F1 PROTEIN FARNESYLTRANSFERASE/GERANYLGERANYLTRANSFE
1553:  f4d6-A  2.0  7.6   82   265   10   DICDI:AF-Q54IT6-F1 UNCHARACTERIZED PROTEIN;
1554:  fw8k-A  2.0  7.9  111   246   10   DICDI:AF-Q54GR9-F1 UNCHARACTERIZED PROTEIN;
1555:  fzvp-A  2.0 13.8  115   207    2   DICDI:AF-Q54ER8-F1 PROTEIN TEX261 HOMOLOG;
1556:  f1bh-A  2.0  5.6  107   942    7   DICDI:AF-Q55CU4-F1 ANK_REP_REGION DOMAIN-CONTAINING PROTEIN;
1557:  f4dq-A  2.0  2.5   47    73    2   DICDI:AF-Q54KJ3-F1 UNCHARACTERIZED PROTEIN;
1558:  f0vx-A  2.0  5.8   84   676    7   DICDI:AF-Q54PX8-F1 ENDOGLUCANASE;
1559:  f21f-A  2.0  7.8   69   111    4   DICDI:AF-Q55BM0-F1 SUCCINATE DEHYDROGENASE ASSEMBLY FACTOR 1B, MITOC
1560:  f0tb-A  2.0  5.7   65    71   12   DICDI:AF-Q54NT8-F1 UNCHARACTERIZED TRANSMEMBRANE PROTEIN DDB_G028498
1561:  f11d-A  2.0  5.1  107   766    8   DICDI:AF-Q54W03-F1 AA_PERMEASE_C DOMAIN-CONTAINING PROTEIN;
1562:  f4b9-A  2.0  7.2  101   728   14   DICDI:AF-Q55FJ9-F1 UNCHARACTERIZED PROTEIN;

# Structural equivalences
   1: 6c70-A f5nq-A     1 -   4 <=>    5 -   8   (PHE    3  - GLN    6  <=> ILE    5  - PRO    8 )                          
   1: 6c70-A f5nq-A    27 -  30 <=>   10 -  13   (TYR   29  - GLU   32  <=> TYR   10  - LEU   13 )                          
   1: 6c70-A f5nq-A    32 -  35 <=>   16 -  19   (LYS   34  - PRO   37  <=> LEU   16  - SER   19 )                          
   1: 6c70-A f5nq-A    37 -  43 <=>   53 -  59   (ARG   39  - THR   45  <=> ILE   53  - ILE   59 )                          
   1: 6c70-A f5nq-A    96 - 105 <=>   68 -  77   (TYR   98  - PRO  107  <=> VAL   68  - PHE   77 )                          
   1: 6c70-A f5nq-A   115 - 143 <=>   82 - 110   (ASN  117  - SER  145  <=> ARG   82  - PRO  110 )                          
   1: 6c70-A f5nq-A   182 - 219 <=>  111 - 148   (PHE  199  - PRO  236  <=> GLU  111  - ASN  148 )                          
   1: 6c70-A f5nq-A   242 - 276 <=>  149 - 183   (TYR  328  - LEU  362  <=> THR  149  - GLY  183 )                          
   1: 6c70-A f5nq-A   301 - 330 <=>  185 - 214   (LEU  387  - SER  416  <=> SER  185  - ASP  214 )                          
   1: 6c70-A f5nq-A   339 - 342 <=>  218 - 221   (GLU  425  - THR  428  <=> GLU  218  - TRP  221 )                          
   1: 6c70-A f5nq-A   351 - 354 <=>  228 - 231   (CYS  437  - ALA  440  <=> ILE  228  - THR  231 )                          
   1: 6c70-A f5nq-A   366 - 374 <=>  238 - 246   (SER  452  - LEU  460  <=> VAL  238  - HIS  246 )                          
   2: 6c70-A fxgi-A    22 -  26 <=>  105 - 109   (HIS   24  - ASN   28  <=> PHE  105  - SER  109 )                          
   2: 6c70-A fxgi-A    36 -  63 <=>  112 - 139   (HIS   38  - ASP   65  <=> ASP  112  - ASN  139 )                          
   2: 6c70-A fxgi-A    64 -  93 <=>  149 - 178   (ASP   66  - LYS   95  <=> MET  149  - LYS  178 )                          
   2: 6c70-A fxgi-A    95 -  98 <=>  179 - 182   (PHE   97  - THR  100  <=> ARG  179  - ARG  182 )                          
   2: 6c70-A fxgi-A   256 - 259 <=>  183 - 186   (ALA  342  - ASP  345  <=> TRP  183  - LYS  186 )                          
   2: 6c70-A fxgi-A   261 - 287 <=>  187 - 213   (TYR  347  - ASN  373  <=> GLY  187  - LEU  213 )                          
   2: 6c70-A fxgi-A   288 - 324 <=>  217 - 253   (GLY  374  - VAL  410  <=> ALA  217  - ASP  253 )                          
   2: 6c70-A fxgi-A   384 - 387 <=>  681 - 684   (LEU  470  - LEU  473  <=> PHE  681  - SER  684 )                          
   3: 6c70-A f3ma-A    12 -  16 <=>   42 -  46   (PRO   14  - VAL   18  <=> LEU   42  - THR   46 )                          
   3: 6c70-A f3ma-A    30 -  34 <=>   92 -  96   (GLU   32  - PHE   36  <=> LYS   92  - ASN   96 )                          
   3: 6c70-A f3ma-A    40 -  44 <=>   98 - 102   (CYS   42  - LEU   46  <=> PHE   98  - LEU  102 )                          
   3: 6c70-A f3ma-A    47 -  50 <=>  103 - 106   (LEU   49  - GLN   52  <=> TRP  103  - GLU  106 )                          
   3: 6c70-A f3ma-A    52 -  55 <=>  146 - 149   (GLY   54  - ALA   57  <=> THR  146  - THR  149 )                          
   3: 6c70-A f3ma-A    62 -  91 <=>  151 - 180   (SER   64  - ARG   93  <=> THR  151  - ASN  180 )                          
   3: 6c70-A f3ma-A   259 - 286 <=>  181 - 208   (ASP  345  - VAL  372  <=> LYS  181  - GLN  208 )                          
   3: 6c70-A f3ma-A   287 - 290 <=>  211 - 214   (ASN  373  - ASN  376  <=> LEU  211  - SER  214 )                          
   4: 6c70-A f11l-A    63 -  91 <=>  671 - 699   (ASP   65  - ARG   93  <=> PHE  671  - GLY  699 )                          
   4: 6c70-A f11l-A   259 - 282 <=>  701 - 724   (ASP  345  - GLN  368  <=> SER  701  - ALA  724 )                          
   4: 6c70-A f11l-A   284 - 287 <=>  725 - 728   (THR  370  - ASN  373  <=> GLU  725  - ILE  728 )                          
   4: 6c70-A f11l-A   288 - 291 <=>  935 - 938   (GLY  374  - VAL  377  <=> ARG  935  - MET  938 )                          
   5: 6c70-A f3n1-A     1 -   4 <=>  460 - 463   (PHE    3  - GLN    6  <=> PRO  460  - PRO  463 )                          
   5: 6c70-A f3n1-A     5 -  10 <=>  935 - 940   (GLY    7  - LEU   12  <=> PHE  935  - ILE  940 )                          
   5: 6c70-A f3n1-A    11 -  19 <=>  942 - 950   (LEU   13  - GLY   21  <=> SER  942  - ILE  950 )                          
   5: 6c70-A f3n1-A    84 -  91 <=>  963 - 970   (LYS   86  - ARG   93  <=> GLN  963  - ILE  970 )                          
   5: 6c70-A f3n1-A    93 - 101 <=>  973 - 981   (LYS   95  - ILE  103  <=> PHE  973  - MET  981 )                          
   5: 6c70-A f3n1-A   112 - 117 <=>  994 - 999   (ALA  114  - ARG  119  <=> SER  994  - SER  999 )                          
   5: 6c70-A f3n1-A   118 - 143 <=> 1001 -1026   (PHE  120  - SER  145  <=> ASN 1001  - SER 1026 )                          
   5: 6c70-A f3n1-A   145 - 148 <=> 1027 -1030   (THR  147  - THR  150  <=> LYS 1027  - PHE 1030 )                          
   5: 6c70-A f3n1-A   159 - 162 <=> 1031 -1034   (MET  176  - THR  179  <=> ASP 1031  - LEU 1034 )                          
   5: 6c70-A f3n1-A   181 - 207 <=> 1039 -1065   (GLN  198  - CYS  224  <=> ASN 1039  - PHE 1065 )                          
   5: 6c70-A f3n1-A   246 - 249 <=> 1067 -1070   (ARG  332  - HIS  335  <=> LYS 1067  - LEU 1070 )                          
   5: 6c70-A f3n1-A   252 - 255 <=> 1071 -1074   (ARG  338  - THR  341  <=> LYS 1071  - TYR 1074 )                          
   5: 6c70-A f3n1-A   258 - 271 <=> 1080 -1093   (GLY  344  - THR  357  <=> PHE 1080  - ILE 1093 )                          
   5: 6c70-A f3n1-A   272 - 275 <=> 1095 -1098   (THR  358  - THR  361  <=> PHE 1095  - PHE 1098 )                          
   5: 6c70-A f3n1-A   295 - 333 <=> 1111 -1149   (THR  381  - TRP  419  <=> PRO 1111  - LEU 1149 )                          
   5: 6c70-A f3n1-A   336 - 340 <=> 1150 -1154   (GLY  422  - ALA  426  <=> ASN 1150  - ILE 1154 )                          
   6: 6c70-A fzi8-A    64 -  89 <=>   32 -  57   (ASP   66  - PRO   91  <=> GLU   32  - GLU   57 )                          
   6: 6c70-A fzi8-A    91 -  94 <=>   58 -  61   (ARG   93  - ILE   96  <=> THR   58  - LEU   61 )                          
   6: 6c70-A fzi8-A   259 - 284 <=>   62 -  87   (ASP  345  - THR  370  <=> SER   62  - PHE   87 )                          
   6: 6c70-A fzi8-A   285 - 288 <=>   89 -  92   (LYS  371  - GLY  374  <=> LYS   89  - SER   92 )                          
   6: 6c70-A fzi8-A   291 - 294 <=>  165 - 168   (VAL  377  - ALA  380  <=> GLY  165  - PRO  168 )                          
   6: 6c70-A fzi8-A   299 - 302 <=>  169 - 172   (TYR  385  - TYR  388  <=> PRO  169  - LYS  172 )                          
   6: 6c70-A fzi8-A   311 - 314 <=>  178 - 181   (CYS  397  - GLY  400  <=> ALA  178  - GLU  181 )                          
   7: 6c70-A f3kx-A    49 -  53 <=>   20 -  24   (LEU   51  - MET   55  <=> ASP   20  - ASN   24 )                          
   7: 6c70-A f3kx-A    62 -  86 <=>   69 -  93   (SER   64  - ILE   88  <=> ARG   69  - ILE   93 )                          
   7: 6c70-A f3kx-A    88 -  92 <=>   94 -  98   (PHE   90  - SER   94  <=> THR   94  - LYS   98 )                          
   7: 6c70-A f3kx-A   260 - 282 <=>   99 - 121   (ALA  346  - GLN  368  <=> ASN   99  - THR  121 )                          
   7: 6c70-A f3kx-A   283 - 286 <=>  131 - 134   (ALA  369  - VAL  372  <=> LEU  131  - THR  134 )                          
   7: 6c70-A f3kx-A   334 - 337 <=>  162 - 165   (TYR  420  - SER  423  <=> ASN  162  - ASN  165 )                          
   7: 6c70-A f3kx-A   351 - 354 <=>  169 - 172   (CYS  437  - ALA  440  <=> ASN  169  - ASP  172 )                          
   7: 6c70-A f3kx-A   371 - 376 <=>  236 - 241   (ALA  457  - ALA  462  <=> SER  236  - ILE  241 )                          
   7: 6c70-A f3kx-A   378 - 388 <=>  242 - 252   (VAL  464  - LYS  474  <=> THR  242  - GLY  252 )                          
   8: 6c70-A fz11-A    64 -  91 <=>    3 -  30   (ASP   66  - ARG   93  <=> HIS    3  - GLN   30 )                          
   8: 6c70-A fz11-A    92 -  95 <=>   32 -  35   (SER   94  - PHE   97  <=> ASN   32  - GLY   35 )                          
   8: 6c70-A fz11-A   257 - 287 <=>   37 -  67   (VAL  343  - ASN  373  <=> SER   37  - GLN   67 )                          
   8: 6c70-A fz11-A   288 - 312 <=>   71 -  95   (GLY  374  - ILE  398  <=> GLU   71  - LYS   95 )                          
   8: 6c70-A fz11-A   369 - 372 <=>  100 - 103   (LEU  455  - SER  458  <=> LYS  100  - LYS  103 )                          
   8: 6c70-A fz11-A   375 - 379 <=>  104 - 108   (GLY  461  - THR  465  <=> SER  104  - ASN  108 )                          
   9: 6c70-A f04c-A    63 -  93 <=>  503 - 533   (ASP   65  - LYS   95  <=> GLN  503  - LYS  533 )                          
   9: 6c70-A f04c-A    95 -  98 <=>  534 - 537   (PHE   97  - THR  100  <=> SER  534  - THR  537 )                          
   9: 6c70-A f04c-A   255 - 283 <=>  538 - 566   (THR  341  - ALA  369  <=> THR  538  - GLN  566 )                          
   9: 6c70-A f04c-A   285 - 290 <=>  567 - 572   (LYS  371  - ASN  376  <=> PRO  567  - GLN  572 )                          
  10: 6c70-A fwhy-A    63 -  95 <=>   22 -  54   (ASP   65  - PHE   97  <=> LYS   22  - ARG   54 )                          
  10: 6c70-A fwhy-A   258 - 287 <=>   55 -  84   (GLY  344  - ASN  373  <=> ARG   55  - GLU   84 )                          
  10: 6c70-A fwhy-A   378 - 382 <=>   93 -  97   (VAL  464  - MET  468  <=> GLY   93  - PHE   97 )                          
  10: 6c70-A fwhy-A   385 - 388 <=>  167 - 170   (VAL  471  - LYS  474  <=> SER  167  - ILE  170 )                          
  11: 6c70-A fyks-A    63 -  89 <=>    1 -  27   (ASP   65  - PRO   91  <=> MET    1  - LYS   27 )                          
  11: 6c70-A fyks-A    91 -  97 <=>   28 -  34   (ARG   93  - LYS   99  <=> GLU   28  - SER   34 )                          
  11: 6c70-A fyks-A    99 - 102 <=>   35 -  38   (LEU  101  - TRP  104  <=> ASN   35  - ASN   38 )                          
  11: 6c70-A fyks-A   252 - 280 <=>   39 -  67   (ARG  338  - ALA  366  <=> GLU   39  - LEU   67 )                          
  11: 6c70-A fyks-A   282 - 285 <=>   68 -  71   (GLN  368  - LYS  371  <=> GLN   68  - ARG   71 )                          
  11: 6c70-A fyks-A   287 - 290 <=>   91 -  94   (ASN  373  - ASN  376  <=> ILE   91  - TYR   94 )                          
  11: 6c70-A fyks-A   308 - 311 <=>  191 - 194   (PHE  394  - CYS  397  <=> LEU  191  - THR  194 )                          
  11: 6c70-A fyks-A   365 - 368 <=>  195 - 198   (VAL  451  - ASP  454  <=> THR  195  - PRO  198 )                          
  11: 6c70-A fyks-A   376 - 381 <=>  348 - 353   (ALA  462  - PHE  467  <=> GLY  348  - ARG  353 )                          
  12: 6c70-A f3it-A    30 -  33 <=>  139 - 142   (GLU   32  - LYS   35  <=> GLU  139  - ASN  142 )                          
  12: 6c70-A f3it-A    35 -  63 <=>  143 - 171   (PRO   37  - ASP   65  <=> PRO  143  - ASN  171 )                          
  12: 6c70-A f3it-A    64 -  95 <=>  174 - 205   (ASP   66  - PHE   97  <=> GLU  174  - ASN  205 )                          
  12: 6c70-A f3it-A   260 - 284 <=>  207 - 231   (ALA  346  - THR  370  <=> ASN  207  - SER  231 )                          
  12: 6c70-A f3it-A   292 - 305 <=>  232 - 245   (TYR  378  - GLY  391  <=> LYS  232  - ASP  245 )                          
  12: 6c70-A f3it-A   355 - 358 <=>  264 - 267   (MET  441  - SER  444  <=> SER  264  - LEU  267 )                          
  12: 6c70-A f3it-A   364 - 369 <=>  269 - 274   (THR  450  - LEU  455  <=> ASN  269  - PHE  274 )                          
  12: 6c70-A f3it-A   372 - 375 <=>  275 - 278   (SER  458  - GLY  461  <=> ASN  275  - TYR  278 )                          
  13: 6c70-A f2el-A    57 -  60 <=>  663 - 666   (ASN   59  - MET   62  <=> LEU  663  - THR  666 )                          
  13: 6c70-A f2el-A    64 -  93 <=>  711 - 740   (ASP   66  - LYS   95  <=> GLU  711  - ASN  740 )                          
  13: 6c70-A f2el-A    95 -  98 <=>  741 - 744   (PHE   97  - THR  100  <=> THR  741  - GLY  744 )                          
  13: 6c70-A f2el-A   101 - 105 <=>  745 - 749   (ILE  103  - PRO  107  <=> ASN  745  - SER  749 )                          
  13: 6c70-A f2el-A   245 - 248 <=>  750 - 753   (GLU  331  - LYS  334  <=> ASP  750  - GLY  753 )                          
  13: 6c70-A f2el-A   258 - 287 <=>  757 - 786   (GLY  344  - ASN  373  <=> ASP  757  - GLU  786 )                          
  13: 6c70-A f2el-A   292 - 307 <=>  788 - 803   (TYR  378  - VAL  393  <=> THR  788  - SER  803 )                          
  13: 6c70-A f2el-A   373 - 376 <=>  806 - 809   (VAL  459  - ALA  462  <=> ILE  806  - SER  809 )                          
  13: 6c70-A f2el-A   379 - 385 <=>  810 - 816   (THR  465  - VAL  471  <=> LEU  810  - TYR  816 )                          
  14: 6c70-A fzoz-A    52 -  55 <=>    7 -  10   (GLY   54  - ALA   57  <=> GLU    7  - THR   10 )                          
  14: 6c70-A fzoz-A    57 -  60 <=>   11 -  14   (ASN   59  - MET   62  <=> VAL   11  - ASN   14 )                          
  14: 6c70-A fzoz-A    65 -  68 <=>   15 -  18   (VAL   67  - LEU   70  <=> ASP   15  - ASP   18 )                          
  14: 6c70-A fzoz-A    71 -  77 <=>   19 -  25   (ASN   73  - PHE   79  <=> PHE   19  - ASP   25 )                          
  14: 6c70-A fzoz-A    78 -  81 <=>   27 -  30   (PHE   80  - PRO   83  <=> VAL   27  - THR   30 )                          
  14: 6c70-A fzoz-A    83 -  91 <=>   31 -  39   (VAL   85  - ARG   93  <=> LEU   31  - PHE   39 )                          
  14: 6c70-A fzoz-A    92 - 106 <=>   41 -  55   (SER   94  - ASN  108  <=> MET   41  - PHE   55 )                          
  14: 6c70-A fzoz-A   113 - 118 <=>   61 -  66   (GLU  115  - PHE  120  <=> SER   61  - THR   66 )                          
  14: 6c70-A fzoz-A   130 - 145 <=>   82 -  97   (LEU  132  - THR  147  <=> VAL   82  - ASN   97 )                          
  14: 6c70-A fzoz-A   182 - 206 <=>   98 - 122   (PHE  199  - ALA  223  <=> LYS   98  - GLU  122 )                          
  14: 6c70-A fzoz-A   250 - 254 <=>  125 - 129   (VAL  336  - VAL  340  <=> LYS  125  - ARG  129 )                          
  14: 6c70-A fzoz-A   258 - 286 <=>  130 - 158   (GLY  344  - VAL  372  <=> SER  130  - LYS  158 )                          
  14: 6c70-A fzoz-A   292 - 295 <=>  161 - 164   (TYR  378  - THR  381  <=> TYR  161  - GLY  164 )                          
  14: 6c70-A fzoz-A   297 - 312 <=>  165 - 180   (ILE  383  - ILE  398  <=> PHE  165  - ILE  180 )                          
  14: 6c70-A fzoz-A   358 - 362 <=>  184 - 188   (SER  444  - PHE  448  <=> THR  184  - PHE  188 )                          
  15: 6c70-A fz6h-A     1 -  10 <=>   66 -  75   (PHE    3  - LEU   12  <=> GLN   66  - GLN   75 )                          
  15: 6c70-A fz6h-A    63 -  89 <=>  110 - 136   (ASP   65  - PRO   91  <=> ILE  110  - ARG  136 )                          
  15: 6c70-A fz6h-A    91 -  95 <=>  137 - 141   (ARG   93  - PHE   97  <=> PHE  137  - LYS  141 )                          
  15: 6c70-A fz6h-A   259 - 286 <=>  143 - 170   (ASP  345  - VAL  372  <=> ASP  143  - GLY  170 )                          
  15: 6c70-A fz6h-A   287 - 291 <=>  174 - 178   (ASN  373  - VAL  377  <=> ILE  174  - ASP  178 )                          
  16: 6c70-A f4c1-A    36 -  39 <=>    6 -   9   (HIS   38  - TYR   41  <=> LEU    6  - GLN    9 )                          
  16: 6c70-A f4c1-A    41 -  44 <=>   10 -  13   (ILE   43  - LEU   46  <=> VAL   10  - LEU   13 )                          
  16: 6c70-A f4c1-A    63 -  88 <=>   52 -  77   (ASP   65  - PHE   90  <=> LYS   52  - ASP   77 )                          
  16: 6c70-A f4c1-A    90 -  94 <=>   78 -  82   (VAL   92  - ILE   96  <=> ASN   78  - HIS   82 )                          
  16: 6c70-A f4c1-A   258 - 286 <=>   83 - 111   (GLY  344  - VAL  372  <=> GLU   83  - GLU  111 )                          
  16: 6c70-A f4c1-A   307 - 316 <=>  157 - 166   (VAL  393  - ARG  402  <=> ILE  157  - SER  166 )                          
  16: 6c70-A f4c1-A   351 - 354 <=>  173 - 176   (CYS  437  - ALA  440  <=> SER  173  - GLN  176 )                          
  17: 6c70-A f4fp-A     2 -   5 <=>  275 - 278   (LYS    4  - GLY    7  <=> ASN  275  - ASN  278 )                          
  17: 6c70-A f4fp-A     7 -  12 <=>  279 - 284   (VAL    9  - PRO   14  <=> ASN  279  - GLU  284 )                          
  17: 6c70-A f4fp-A    32 -  38 <=>  369 - 375   (LYS   34  - ILE   40  <=> SER  369  - GLN  375 )                          
  17: 6c70-A f4fp-A    63 -  95 <=>  462 - 494   (ASP   65  - PHE   97  <=> SER  462  - THR  494 )                          
  17: 6c70-A f4fp-A   259 - 281 <=>  495 - 517   (ASP  345  - TYR  367  <=> ASP  495  - LYS  517 )                          
  17: 6c70-A f4fp-A   283 - 288 <=>  518 - 523   (ALA  369  - GLY  374  <=> TRP  518  - GLU  523 )                          
  17: 6c70-A f4fp-A   292 - 295 <=>  524 - 527   (TYR  378  - THR  381  <=> MET  524  - LEU  527 )                          
  17: 6c70-A f4fp-A   298 - 311 <=>  529 - 542   (GLY  384  - CYS  397  <=> LEU  529  - ASN  542 )                          
  17: 6c70-A f4fp-A   314 - 317 <=>  543 - 546   (GLY  400  - LEU  403  <=> THR  543  - SER  546 )                          
  17: 6c70-A f4fp-A   321 - 324 <=>  547 - 550   (SER  407  - VAL  410  <=> PHE  547  - PRO  550 )                          
  17: 6c70-A f4fp-A   328 - 334 <=>  551 - 557   (ALA  414  - TYR  420  <=> LEU  551  - GLU  557 )                          
  17: 6c70-A f4fp-A   336 - 339 <=>  558 - 561   (GLY  422  - GLU  425  <=> TRP  558  - VAL  561 )                          
  18: 6c70-A fx26-A    64 -  92 <=>  190 - 218   (ASP   66  - SER   94  <=> PHE  190  - LYS  218 )                          
  18: 6c70-A fx26-A    95 -  98 <=>  219 - 222   (PHE   97  - THR  100  <=> VAL  219  - PRO  222 )                          
  18: 6c70-A fx26-A   255 - 284 <=>  223 - 252   (THR  341  - THR  370  <=> LYS  223  - ASP  252 )                          
  18: 6c70-A fx26-A   285 - 290 <=>  254 - 259   (LYS  371  - ASN  376  <=> MET  254  - PHE  259 )                          
  18: 6c70-A fx26-A   382 - 386 <=>  551 - 555   (MET  468  - GLN  472  <=> ASP  551  - LYS  555 )                          
  19: 6c70-A f1e3-A    63 -  93 <=>   10 -  40   (ASP   65  - LYS   95  <=> GLN   10  - TYR   40 )                          
  19: 6c70-A f1e3-A    95 -  98 <=>   41 -  44   (PHE   97  - THR  100  <=> TYR   41  - LYS   44 )                          
  19: 6c70-A f1e3-A   255 - 286 <=>   45 -  76   (THR  341  - VAL  372  <=> GLY   45  - ASN   76 )                          
  20: 6c70-A fza7-A    29 -  62 <=>   45 -  78   (SER   31  - SER   64  <=> LYS   45  - ALA   78 )                          
  20: 6c70-A fza7-A    63 -  66 <=>   81 -  84   (ASP   65  - ASP   68  <=> VAL   81  - LEU   84 )                          
  20: 6c70-A fza7-A    67 -  94 <=>   86 - 113   (ASP   69  - ILE   96  <=> LEU   86  - ASP  113 )                          
  20: 6c70-A fza7-A    98 - 101 <=>  114 - 117   (THR  100  - ILE  103  <=> SER  114  - PHE  117 )                          
  20: 6c70-A fza7-A   259 - 287 <=>  121 - 149   (ASP  345  - ASN  373  <=> GLY  121  - ILE  149 )                          
  20: 6c70-A fza7-A   290 - 312 <=>  415 - 437   (ASN  376  - ILE  398  <=> ALA  415  - MET  437 )                          
  20: 6c70-A fza7-A   313 - 320 <=>  440 - 447   (PHE  399  - GLU  406  <=> LEU  440  - ILE  447 )                          
  20: 6c70-A fza7-A   322 - 328 <=>  448 - 454   (SER  408  - ALA  414  <=> ASP  448  - TYR  454 )                          
  20: 6c70-A fza7-A   329 - 334 <=>  456 - 461   (TYR  415  - TYR  420  <=> ILE  456  - GLY  461 )                          
  20: 6c70-A fza7-A   348 - 351 <=>  465 - 468   (CYS  434  - CYS  437  <=> GLN  465  - LEU  468 )                          
  20: 6c70-A fza7-A   354 - 361 <=>  469 - 476   (ALA  440  - LYS  447  <=> HIS  469  - GLY  476 )                          
  21: 6c70-A f2we-A    63 -  95 <=>  105 - 137   (ASP   65  - PHE   97  <=> ASN  105  - ASN  137 )                          
  21: 6c70-A f2we-A   256 - 280 <=>  138 - 162   (ALA  342  - ALA  366  <=> GLU  138  - ASN  162 )                          
  22: 6c70-A f49y-A    64 - 101 <=>  127 - 164   (ASP   66  - ILE  103  <=> LYS  127  - LYS  164 )                          
  22: 6c70-A f49y-A   253 - 260 <=>  166 - 173   (LEU  339  - ALA  346  <=> ASP  166  - GLU  173 )                          
  22: 6c70-A f49y-A   261 - 283 <=>  176 - 198   (TYR  347  - ALA  369  <=> ILE  176  - THR  198 )                          
  22: 6c70-A f49y-A   284 - 287 <=>  200 - 203   (THR  370  - ASN  373  <=> LEU  200  - LEU  203 )                          
  22: 6c70-A f49y-A   288 - 291 <=>  205 - 208   (GLY  374  - VAL  377  <=> THR  205  - LYS  208 )                          
  22: 6c70-A f49y-A   329 - 332 <=>  518 - 521   (TYR  415  - HIS  418  <=> THR  518  - GLN  521 )                          
  22: 6c70-A f49y-A   334 - 338 <=>  551 - 555   (TYR  420  - GLU  424  <=> LEU  551  - PRO  555 )                          
  23: 6c70-A fwu9-A    63 -  95 <=>  139 - 171   (ASP   65  - PHE   97  <=> LEU  139  - GLN  171 )                          
  23: 6c70-A fwu9-A   259 - 283 <=>  173 - 197   (ASP  345  - ALA  369  <=> THR  173  - GLN  197 )                          
  23: 6c70-A fwu9-A   284 - 287 <=>  199 - 202   (THR  370  - ASN  373  <=> LYS  199  - ASN  202 )                          
  23: 6c70-A fwu9-A   288 - 291 <=>  217 - 220   (GLY  374  - VAL  377  <=> VAL  217  - LYS  220 )                          
  24: 6c70-A fw39-A     2 -   5 <=>  199 - 202   (LYS    4  - GLY    7  <=> PRO  199  - LYS  202 )                          
  24: 6c70-A fw39-A     8 -  11 <=>  223 - 226   (ALA   10  - LEU   13  <=> CYS  223  - ASN  226 )                          
  24: 6c70-A fw39-A    27 -  58 <=>  232 - 263   (TYR   29  - LEU   60  <=> MET  232  - PHE  263 )                          
  24: 6c70-A fw39-A    59 -  91 <=>  265 - 297   (MET   61  - ARG   93  <=> ILE  265  - ASN  297 )                          
  24: 6c70-A fw39-A    95 -  98 <=>  303 - 306   (PHE   97  - THR  100  <=> VAL  303  - THR  306 )                          
  24: 6c70-A fw39-A   256 - 260 <=>  311 - 315   (ALA  342  - ALA  346  <=> ALA  311  - ASP  315 )                          
  24: 6c70-A fw39-A   261 - 273 <=>  318 - 330   (TYR  347  - THR  359  <=> CYS  318  - LEU  330 )                          
  24: 6c70-A fw39-A   275 - 285 <=>  332 - 342   (THR  361  - LYS  371  <=> ALA  332  - ASP  342 )                          
  24: 6c70-A fw39-A   286 - 289 <=>  345 - 348   (VAL  372  - VAL  375  <=> TYR  345  - LYS  348 )                          
  24: 6c70-A fw39-A   294 - 310 <=>  360 - 376   (ALA  380  - PHE  396  <=> TYR  360  - PRO  376 )                          
  24: 6c70-A fw39-A   356 - 359 <=>  379 - 382   (SER  442  - GLY  445  <=> THR  379  - TYR  382 )                          
  24: 6c70-A fw39-A   366 - 370 <=>  398 - 402   (SER  452  - PHE  456  <=> TYR  398  - THR  402 )                          
  24: 6c70-A fw39-A   371 - 388 <=>  404 - 421   (ALA  457  - LYS  474  <=> PHE  404  - VAL  421 )                          
  25: 6c70-A f3fa-A    34 -  61 <=>    1 -  28   (PHE   36  - GLU   63  <=> MET    1  - SER   28 )                          
  25: 6c70-A f3fa-A    63 -  77 <=>   31 -  45   (ASP   65  - PHE   79  <=> LEU   31  - LYS   45 )                          
  25: 6c70-A f3fa-A    78 -  93 <=>   47 -  62   (PHE   80  - LYS   95  <=> LYS   47  - PHE   62 )                          
  25: 6c70-A f3fa-A    95 -  98 <=>   63 -  66   (PHE   97  - THR  100  <=> LYS   63  - SER   66 )                          
  25: 6c70-A f3fa-A   255 - 286 <=>   67 -  98   (THR  341  - VAL  372  <=> ARG   67  - ASN   98 )                          
  25: 6c70-A f3fa-A   291 - 295 <=>  100 - 104   (VAL  377  - THR  381  <=> SER  100  - ILE  104 )                          
  25: 6c70-A f3fa-A   320 - 329 <=>  242 - 251   (GLU  406  - TYR  415  <=> SER  242  - LYS  251 )                          
  25: 6c70-A f3fa-A   330 - 333 <=>  253 - 256   (SER  416  - TRP  419  <=> ILE  253  - LYS  256 )                          
  25: 6c70-A f3fa-A   334 - 339 <=>  258 - 263   (TYR  420  - GLU  425  <=> GLU  258  - GLU  263 )                          
  26: 6c70-A f0j8-A    30 -  34 <=>  771 - 775   (GLU   32  - PHE   36  <=> ASN  771  - ASN  775 )                          
  26: 6c70-A f0j8-A    36 -  63 <=>  776 - 803   (HIS   38  - ASP   65  <=> ASN  776  - GLN  803 )                          
  26: 6c70-A f0j8-A    65 -  96 <=>  806 - 837   (VAL   67  - TYR   98  <=> ARG  806  - ASP  837 )                          
  26: 6c70-A f0j8-A    99 - 104 <=>  838 - 843   (LEU  101  - ASN  106  <=> ASP  838  - ASN  843 )                          
  26: 6c70-A f0j8-A   109 - 112 <=>  850 - 853   (PRO  111  - ALA  114  <=> ASN  850  - ASN  853 )                          
  26: 6c70-A f0j8-A   243 - 246 <=>  855 - 858   (TRP  329  - ARG  332  <=> ASN  855  - ASN  858 )                          
  26: 6c70-A f0j8-A   248 - 289 <=>  859 - 900   (LYS  334  - VAL  375  <=> ASN  859  - THR  900 )                          
  26: 6c70-A f0j8-A   292 - 310 <=>  901 - 919   (TYR  378  - PHE  396  <=> VAL  901  - ILE  919 )                          
  26: 6c70-A f0j8-A   311 - 314 <=>  921 - 924   (CYS  397  - GLY  400  <=> LYS  921  - ASP  924 )                          
  26: 6c70-A f0j8-A   322 - 325 <=>  935 - 938   (SER  408  - MET  411  <=> ASN  935  - ILE  938 )                          
  27: 6c70-A fwnk-A     6 -  12 <=>   20 -  26   (LEU    8  - PRO   14  <=> ARG   20  - ASN   26 )                          
  27: 6c70-A fwnk-A    35 -  38 <=>   89 -  92   (PRO   37  - ILE   40  <=> ILE   89  - ASP   92 )                          
  27: 6c70-A fwnk-A    41 -  44 <=>   93 -  96   (ILE   43  - LEU   46  <=> TYR   93  - ILE   96 )                          
  27: 6c70-A fwnk-A    47 -  51 <=>  147 - 151   (LEU   49  - TYR   53  <=> LEU  147  - VAL  151 )                          
  27: 6c70-A fwnk-A    52 -  61 <=>  153 - 162   (GLY   54  - GLU   63  <=> SER  153  - TYR  162 )                          
  27: 6c70-A fwnk-A    63 -  92 <=>  173 - 202   (ASP   65  - SER   94  <=> TRP  173  - ASN  202 )                          
  27: 6c70-A fwnk-A   260 - 284 <=>  204 - 228   (ALA  346  - THR  370  <=> ILE  204  - ASN  228 )                          
  27: 6c70-A fwnk-A   285 - 289 <=>  230 - 234   (LYS  371  - VAL  375  <=> TYR  230  - ASN  234 )                          
  28: 6c70-A f2s0-A    29 -  33 <=>   77 -  81   (SER   31  - LYS   35  <=> ASN   77  - LYS   81 )                          
  28: 6c70-A f2s0-A    63 -  97 <=>  321 - 355   (ASP   65  - LYS   99  <=> ASP  321  - ILE  355 )                          
  28: 6c70-A f2s0-A    99 - 102 <=>  356 - 359   (LEU  101  - TRP  104  <=> ASN  356  - ASN  359 )                          
  28: 6c70-A f2s0-A   252 - 260 <=>  361 - 369   (ARG  338  - ALA  346  <=> ASN  361  - LYS  369 )                          
  28: 6c70-A f2s0-A   261 - 286 <=>  372 - 397   (TYR  347  - VAL  372  <=> ILE  372  - LYS  397 )                          
  28: 6c70-A f2s0-A   287 - 290 <=>  399 - 402   (ASN  373  - ASN  376  <=> LEU  399  - ARG  402 )                          
  28: 6c70-A f2s0-A   371 - 375 <=>  444 - 448   (ALA  457  - GLY  461  <=> ASN  444  - SER  448 )                          
  29: 6c70-A f0qe-A    64 -  89 <=>  247 - 272   (ASP   66  - PRO   91  <=> ASN  247  - GLU  272 )                          
  29: 6c70-A f0qe-A    91 - 102 <=>  273 - 284   (ARG   93  - TRP  104  <=> TYR  273  - GLU  284 )                          
  29: 6c70-A f0qe-A   259 - 287 <=>  294 - 322   (ASP  345  - ASN  373  <=> ASP  294  - GLN  322 )                          
  29: 6c70-A f0qe-A   288 - 295 <=>  538 - 545   (GLY  374  - THR  381  <=> ILE  538  - ILE  545 )                          
  29: 6c70-A f0qe-A   297 - 323 <=>  546 - 572   (ILE  383  - SER  409  <=> HIS  546  - SER  572 )                          
  29: 6c70-A f0qe-A   331 - 335 <=>  581 - 585   (CYS  417  - ASP  421  <=> ASN  581  - SER  585 )                          
  29: 6c70-A f0qe-A   337 - 343 <=>  643 - 649   (SER  423  - PHE  429  <=> GLU  643  - ASP  649 )                          
  29: 6c70-A f0qe-A   344 - 355 <=>  651 - 662   (VAL  430  - MET  441  <=> ASN  651  - HIS  662 )                          
  29: 6c70-A f0qe-A   366 - 373 <=>  669 - 676   (SER  452  - VAL  459  <=> THR  669  - ASN  676 )                          
  30: 6c70-A f35q-A     1 -   4 <=>  667 - 670   (PHE    3  - GLN    6  <=> PRO  667  - PRO  670 )                          
  30: 6c70-A f35q-A     5 -  10 <=> 1288 -1293   (GLY    7  - LEU   12  <=> PHE 1288  - MET 1293 )                          
  30: 6c70-A f35q-A    11 -  19 <=> 1295 -1303   (LEU   13  - GLY   21  <=> SER 1295  - ILE 1303 )                          
  30: 6c70-A f35q-A    43 -  46 <=> 1312 -1315   (THR   45  - LEU   48  <=> LEU 1312  - TRP 1315 )                          
  30: 6c70-A f35q-A    85 -  91 <=> 1317 -1323   (MET   87  - ARG   93  <=> TYR 1317  - PHE 1323 )                          
  30: 6c70-A f35q-A    93 - 100 <=> 1326 -1333   (LYS   95  - ALA  102  <=> PHE 1326  - GLY 1333 )                          
  30: 6c70-A f35q-A   112 - 117 <=> 1347 -1352   (ALA  114  - ARG  119  <=> SER 1347  - SER 1352 )                          
  30: 6c70-A f35q-A   118 - 142 <=> 1354 -1378   (PHE  120  - ILE  144  <=> ALA 1354  - GLN 1378 )                          
  30: 6c70-A f35q-A   144 - 147 <=> 1379 -1382   (TRP  146  - ILE  149  <=> THR 1379  - TRP 1382 )                          
  30: 6c70-A f35q-A   178 - 181 <=> 1385 -1388   (LEU  195  - GLN  198  <=> GLU 1385  - LEU 1388 )                          
  30: 6c70-A f35q-A   183 - 207 <=> 1394 -1418   (TYR  200  - CYS  224  <=> ARG 1394  - PHE 1418 )                          
  30: 6c70-A f35q-A   246 - 251 <=> 1420 -1425   (ARG  332  - VAL  337  <=> LYS 1420  - PRO 1425 )                          
  30: 6c70-A f35q-A   254 - 257 <=> 1426 -1429   (VAL  340  - VAL  343  <=> PHE 1426  - ASN 1429 )                          
  30: 6c70-A f35q-A   258 - 271 <=> 1433 -1446   (GLY  344  - THR  357  <=> PHE 1433  - LEU 1446 )                          
  30: 6c70-A f35q-A   272 - 275 <=> 1448 -1451   (THR  358  - THR  361  <=> PHE 1448  - PHE 1451 )                          
  30: 6c70-A f35q-A   295 - 319 <=> 1464 -1488   (THR  381  - GLU  405  <=> PRO 1464  - PHE 1488 )                          
  30: 6c70-A f35q-A   323 - 333 <=> 1492 -1502   (SER  409  - TRP  419  <=> TYR 1492  - LEU 1502 )                          
  30: 6c70-A f35q-A   336 - 340 <=> 1503 -1507   (GLY  422  - ALA  426  <=> ASN 1503  - ILE 1507 )                          
  31: 6c70-A fzzf-A   293 - 324 <=>    1 -  32   (ALA  379  - VAL  410  <=> MET    1  - TYR   32 )                          
  31: 6c70-A fzzf-A   326 - 333 <=>   35 -  42   (GLU  412  - TRP  419  <=> ASN   35  - LEU   42 )                          
  31: 6c70-A fzzf-A   336 - 339 <=>   43 -  46   (GLY  422  - GLU  425  <=> PHE   43  - GLN   46 )                          
  31: 6c70-A fzzf-A   341 - 355 <=>   47 -  61   (LYS  427  - MET  441  <=> ASN   47  - TYR   61 )                          
  31: 6c70-A fzzf-A   366 - 388 <=>   68 -  90   (SER  452  - LYS  474  <=> ILE   68  - SER   90 )                          
  32: 6c70-A f1x4-A    29 -  32 <=>   19 -  22   (SER   31  - LYS   34  <=> LYS   19  - ILE   22 )                          
  32: 6c70-A f1x4-A    36 -  39 <=>  570 - 573   (HIS   38  - TYR   41  <=> LEU  570  - GLN  573 )                          
  32: 6c70-A f1x4-A    63 -  88 <=>  675 - 700   (ASP   65  - PHE   90  <=> TYR  675  - GLU  700 )                          
  32: 6c70-A f1x4-A    90 - 104 <=>  701 - 715   (VAL   92  - ASN  106  <=> LYS  701  - GLU  715 )                          
  32: 6c70-A f1x4-A   245 - 285 <=>  720 - 760   (GLU  331  - LYS  371  <=> ILE  720  - LEU  760 )                          
  33: 6c70-A fwkm-A    64 -  93 <=>  156 - 185   (ASP   66  - LYS   95  <=> LYS  156  - SER  185 )                          
  33: 6c70-A fwkm-A    96 -  99 <=>  186 - 189   (TYR   98  - LEU  101  <=> LYS  186  - TYR  189 )                          
  33: 6c70-A fwkm-A   255 - 258 <=>  191 - 194   (THR  341  - GLY  344  <=> ALA  191  - ALA  194 )                          
  33: 6c70-A fwkm-A   261 - 285 <=>  196 - 220   (TYR  347  - LYS  371  <=> PHE  196  - TYR  220 )                          
  33: 6c70-A fwkm-A   288 - 291 <=>  247 - 250   (GLY  374  - VAL  377  <=> LEU  247  - LYS  250 )                          
  33: 6c70-A fwkm-A   297 - 300 <=>  255 - 258   (ILE  383  - LEU  386  <=> LEU  255  - PHE  258 )                          
  34: 6c70-A f4xa-A    64 -  94 <=>   52 -  82   (ASP   66  - ILE   96  <=> LYS   52  - SER   82 )                          
  34: 6c70-A f4xa-A    96 -  99 <=>   87 -  90   (TYR   98  - LEU  101  <=> GLY   87  - LEU   90 )                          
  34: 6c70-A f4xa-A   256 - 290 <=>   91 - 125   (ALA  342  - ASN  376  <=> SER   91  - LYS  125 )                          
  34: 6c70-A f4xa-A   330 - 333 <=>  164 - 167   (SER  416  - TRP  419  <=> THR  164  - THR  167 )                          
  34: 6c70-A f4xa-A   343 - 346 <=>  168 - 171   (PHE  429  - ILE  432  <=> THR  168  - ILE  171 )                          
  34: 6c70-A f4xa-A   371 - 374 <=>  189 - 192   (ALA  457  - LEU  460  <=> PRO  189  - THR  192 )                          
  35: 6c70-A f3gf-A    27 -  30 <=>   41 -  44   (TYR   29  - GLU   32  <=> PHE   41  - ASP   44 )                          
  35: 6c70-A f3gf-A    32 -  63 <=>   45 -  76   (LYS   34  - ASP   65  <=> SER   45  - LYS   76 )                          
  35: 6c70-A f3gf-A    64 -  76 <=>   81 -  93   (ASP   66  - LEU   78  <=> PRO   81  - MET   93 )                          
  35: 6c70-A f3gf-A    78 -  92 <=>   95 - 109   (PHE   80  - SER   94  <=> PRO   95  - ASN  109 )                          
  35: 6c70-A f3gf-A   260 - 286 <=>  110 - 136   (ALA  346  - VAL  372  <=> TYR  110  - TYR  136 )                          
  35: 6c70-A f3gf-A   287 - 315 <=>  239 - 267   (ASN  373  - ASN  401  <=> GLU  239  - SER  267 )                          
  35: 6c70-A f3gf-A   383 - 387 <=>  349 - 353   (VAL  469  - LEU  473  <=> LYS  349  - LYS  353 )                          
  36: 6c70-A f3a6-A    29 -  39 <=>  241 - 251   (SER   31  - TYR   41  <=> LYS  241  - LYS  251 )                          
  36: 6c70-A f3a6-A    63 -  89 <=>  686 - 712   (ASP   65  - PRO   91  <=> VAL  686  - ALA  712 )                          
  36: 6c70-A f3a6-A    91 -  98 <=>  713 - 720   (ARG   93  - THR  100  <=> ALA  713  - GLU  720 )                          
  36: 6c70-A f3a6-A   100 - 106 <=>  721 - 727   (ALA  102  - ASN  108  <=> ASN  721  - GLU  727 )                          
  36: 6c70-A f3a6-A   107 - 110 <=>  729 - 732   (SER  109  - LEU  112  <=> GLN  729  - GLU  732 )                          
  36: 6c70-A f3a6-A   197 - 200 <=>  742 - 745   (VAL  214  - CYS  217  <=> LYS  742  - ILE  745 )                          
  36: 6c70-A f3a6-A   261 - 284 <=>  746 - 769   (TYR  347  - THR  370  <=> THR  746  - LYS  769 )                          
  36: 6c70-A f3a6-A   286 - 289 <=>  774 - 777   (VAL  372  - VAL  375  <=> LEU  774  - LEU  777 )                          
  36: 6c70-A f3a6-A   290 - 293 <=>  787 - 790   (ASN  376  - ALA  379  <=> TRP  787  - TYR  790 )                          
  37: 6c70-A f5oz-A    62 -  91 <=>    2 -  31   (SER   64  - ARG   93  <=> PRO    2  - LEU   31 )                          
  37: 6c70-A f5oz-A    92 -  95 <=>   33 -  36   (SER   94  - PHE   97  <=> ILE   33  - ALA   36 )                          
  37: 6c70-A f5oz-A   256 - 260 <=>   37 -  41   (ALA  342  - ALA  346  <=> SER   37  - ILE   41 )                          
  37: 6c70-A f5oz-A   261 - 285 <=>   43 -  67   (TYR  347  - LYS  371  <=> ILE   43  - THR   67 )                          
  37: 6c70-A f5oz-A   301 - 307 <=>   76 -  82   (LEU  387  - VAL  393  <=> ASN   76  - PHE   82 )                          
  37: 6c70-A f5oz-A   382 - 387 <=>  150 - 155   (MET  468  - LEU  473  <=> SER  150  - GLY  155 )                          
  38: 6c70-A f4tv-A    63 -  95 <=>   12 -  44   (ASP   65  - PHE   97  <=> SER   12  - LEU   44 )                          
  38: 6c70-A f4tv-A   260 - 274 <=>   46 -  60   (ALA  346  - ILE  360  <=> PRO   46  - ASN   60 )                          
  38: 6c70-A f4tv-A   275 - 281 <=>   62 -  68   (THR  361  - TYR  367  <=> ILE   62  - GLY   68 )                          
  39: 6c70-A f24m-A    64 -  90 <=> 1007 -1033   (ASP   66  - VAL   92  <=> LEU 1007  - PRO 1033 )                          
  39: 6c70-A f24m-A    92 -  95 <=> 1035 -1038   (SER   94  - PHE   97  <=> TYR 1035  - VAL 1038 )                          
  39: 6c70-A f24m-A   257 - 284 <=> 1039 -1066   (VAL  343  - THR  370  <=> PRO 1039  - SER 1066 )                          
  39: 6c70-A f24m-A   285 - 289 <=> 1068 -1072   (LYS  371  - VAL  375  <=> THR 1068  - ILE 1072 )                          
  40: 6c70-A f2q2-A    64 -  90 <=>   65 -  91   (ASP   66  - VAL   92  <=> ASN   65  - ASN   91 )                          
  40: 6c70-A f2q2-A    92 -  95 <=>   92 -  95   (SER   94  - PHE   97  <=> ASN   92  - ASN   95 )                          
  40: 6c70-A f2q2-A   260 - 286 <=>   96 - 122   (ALA  346  - VAL  372  <=> SER   96  - ASN  122 )                          
  40: 6c70-A f2q2-A   287 - 290 <=>  125 - 128   (ASN  373  - ASN  376  <=> ILE  125  - LEU  128 )                          
  41: 6c70-A f2uf-A    64 -  91 <=>    4 -  31   (ASP   66  - ARG   93  <=> TYR    4  - ASN   31 )                          
  41: 6c70-A f2uf-A   260 - 286 <=>   32 -  58   (ALA  346  - VAL  372  <=> ASN   32  - GLN   58 )                          
  41: 6c70-A f2uf-A   287 - 290 <=>   61 -  64   (ASN  373  - ASN  376  <=> LYS   61  - ASN   64 )                          
  41: 6c70-A f2uf-A   319 - 322 <=>  117 - 120   (GLU  405  - SER  408  <=> PHE  117  - ASN  120 )                          
  42: 6c70-A f1sg-A    63 -  92 <=>   60 -  89   (ASP   65  - SER   94  <=> VAL   60  - ASP   89 )                          
  42: 6c70-A f1sg-A    95 -  98 <=>   90 -  93   (PHE   97  - THR  100  <=> ASN   90  - ASP   93 )                          
  42: 6c70-A f1sg-A   257 - 286 <=>   95 - 124   (VAL  343  - VAL  372  <=> SER   95  - GLU  124 )                          
  42: 6c70-A f1sg-A   287 - 290 <=>  126 - 129   (ASN  373  - ASN  376  <=> LYS  126  - SER  129 )                          
  42: 6c70-A f1sg-A   332 - 338 <=>  215 - 221   (HIS  418  - GLU  424  <=> SER  215  - GLU  221 )                          
  43: 6c70-A f3pp-A    63 -  89 <=>    4 -  30   (ASP   65  - PRO   91  <=> GLN    4  - ASP   30 )                          
  43: 6c70-A f3pp-A    91 - 101 <=>   31 -  41   (ARG   93  - ILE  103  <=> TYR   31  - LEU   41 )                          
  43: 6c70-A f3pp-A   103 - 107 <=>   42 -  46   (ASN  105  - SER  109  <=> PRO   42  - GLN   46 )                          
  43: 6c70-A f3pp-A   113 - 116 <=>   60 -  63   (GLU  115  - ALA  118  <=> GLU   60  - LEU   63 )                          
  43: 6c70-A f3pp-A   129 - 132 <=>   74 -  77   (LEU  131  - CYS  134  <=> GLY   74  - TYR   77 )                          
  43: 6c70-A f3pp-A   250 - 260 <=>   81 -  91   (VAL  336  - ALA  346  <=> ARG   81  - GLN   91 )                          
  43: 6c70-A f3pp-A   261 - 286 <=>   94 - 119   (TYR  347  - VAL  372  <=> ASP   94  - THR  119 )                          
  43: 6c70-A f3pp-A   287 - 290 <=>  122 - 125   (ASN  373  - ASN  376  <=> SER  122  - LEU  125 )                          
  43: 6c70-A f3pp-A   335 - 339 <=>  239 - 243   (ASP  421  - GLU  425  <=> ASN  239  - ASP  243 )                          
  43: 6c70-A f3pp-A   368 - 372 <=>  280 - 284   (ASP  454  - SER  458  <=> HIS  280  - ASP  284 )                          
  44: 6c70-A f4v6-A    63 -  66 <=>   43 -  46   (ASP   65  - ASP   68  <=> THR   43  - GLN   46 )                          
  44: 6c70-A f4v6-A    68 -  88 <=>   47 -  67   (LEU   70  - PHE   90  <=> LYS   47  - GLN   67 )                          
  44: 6c70-A f4v6-A    90 -  93 <=>   68 -  71   (VAL   92  - LYS   95  <=> PHE   68  - ILE   71 )                          
  44: 6c70-A f4v6-A    96 -  99 <=>   72 -  75   (TYR   98  - LEU  101  <=> PRO   72  - LYS   75 )                          
  44: 6c70-A f4v6-A   258 - 280 <=>   77 -  99   (GLY  344  - ALA  366  <=> LYS   77  - ILE   99 )                          
  44: 6c70-A f4v6-A   281 - 286 <=>  101 - 106   (TYR  367  - VAL  372  <=> ILE  101  - ILE  106 )                          
  44: 6c70-A f4v6-A   287 - 290 <=>  119 - 122   (ASN  373  - ASN  376  <=> ALA  119  - LEU  122 )                          
  44: 6c70-A f4v6-A   385 - 388 <=>  136 - 139   (VAL  471  - LYS  474  <=> ALA  136  - SER  139 )                          
  45: 6c70-A f11x-A     1 -   4 <=>   21 -  24   (PHE    3  - GLN    6  <=> ILE   21  - VAL   24 )                          
  45: 6c70-A f11x-A    10 -  13 <=>   71 -  74   (LEU   12  - ASN   15  <=> THR   71  - ASN   74 )                          
  45: 6c70-A f11x-A   122 - 126 <=>   79 -  83   (ALA  124  - MET  128  <=> TYR   79  - PRO   83 )                          
  45: 6c70-A f11x-A   127 - 148 <=>   85 - 106   (ARG  129  - THR  150  <=> LEU   85  - ARG  106 )                          
  45: 6c70-A f11x-A   149 - 152 <=>  108 - 111   (PHE  151  - ASP  154  <=> LEU  108  - GLU  111 )                          
  45: 6c70-A f11x-A   153 - 156 <=>  114 - 117   (SER  155  - PRO  173  <=> GLU  114  - MET  117 )                          
  45: 6c70-A f11x-A   159 - 162 <=>  157 - 160   (MET  176  - THR  179  <=> SER  157  - ASN  160 )                          
  45: 6c70-A f11x-A   180 - 221 <=>  161 - 202   (TYR  197  - MET  238  <=> ILE  161  - ALA  202 )                          
  45: 6c70-A f11x-A   239 - 281 <=>  204 - 246   (ALA  325  - TYR  367  <=> GLU  204  - ARG  246 )                          
  45: 6c70-A f11x-A   380 - 388 <=>  247 - 255   (TYR  466  - LYS  474  <=> SER  247  - GLY  255 )                          
  46: 6c70-A fwa7-A    63 -  89 <=>  803 - 829   (ASP   65  - PRO   91  <=> ASN  803  - ASP  829 )                          
  46: 6c70-A fwa7-A   187 - 190 <=>  832 - 835   (ILE  204  - ALA  207  <=> LYS  832  - GLU  835 )                          
  46: 6c70-A fwa7-A   193 - 201 <=>  839 - 847   (ASN  210  - SER  218  <=> ARG  839  - GLN  847 )                          
  46: 6c70-A fwa7-A   257 - 279 <=>  848 - 870   (VAL  343  - LEU  365  <=> SER  848  - VAL  870 )                          
  46: 6c70-A fwa7-A   283 - 287 <=>  948 - 952   (ALA  369  - ASN  373  <=> ARG  948  - GLY  952 )                          
  46: 6c70-A fwa7-A   372 - 375 <=>  959 - 962   (SER  458  - GLY  461  <=> PHE  959  - CYS  962 )                          
  47: 6c70-A fytn-A    64 -  93 <=>   54 -  83   (ASP   66  - LYS   95  <=> GLU   54  - LYS   83 )                          
  47: 6c70-A fytn-A    95 -  99 <=>   84 -  88   (PHE   97  - LEU  101  <=> LYS   84  - ILE   88 )                          
  47: 6c70-A fytn-A   253 - 284 <=>   89 - 120   (LEU  339  - THR  370  <=> SER   89  - GLN  120 )                          
  47: 6c70-A fytn-A   285 - 290 <=>  122 - 127   (LYS  371  - ASN  376  <=> ILE  122  - SER  127 )                          
  47: 6c70-A fytn-A   330 - 336 <=>  238 - 244   (SER  416  - GLY  422  <=> ARG  238  - GLN  244 )                          
  48: 6c70-A fza1-A    64 -  74 <=>   27 -  37   (ASP   66  - THR   76  <=> ASP   27  - ASN   37 )                          
  48: 6c70-A fza1-A    75 -  89 <=>   39 -  53   (MET   77  - PRO   91  <=> THR   39  - LYS   53 )                          
  48: 6c70-A fza1-A    91 - 101 <=>   54 -  64   (ARG   93  - ILE  103  <=> VAL   54  - LEU   64 )                          
  48: 6c70-A fza1-A   102 - 105 <=>   66 -  69   (TRP  104  - PRO  107  <=> SER   66  - GLU   69 )                          
  48: 6c70-A fza1-A   106 - 109 <=>   72 -  75   (ASN  108  - PRO  111  <=> ILE   72  - LYS   75 )                          
  48: 6c70-A fza1-A   111 - 114 <=>   76 -  79   (PHE  113  - SER  116  <=> MET   76  - MET   79 )                          
  48: 6c70-A fza1-A   121 - 124 <=>   82 -  85   (LEU  123  - THR  126  <=> MET   82  - LEU   85 )                          
  48: 6c70-A fza1-A   244 - 260 <=>  114 - 130   (VAL  330  - ALA  346  <=> THR  114  - ASN  130 )                          
  48: 6c70-A fza1-A   261 - 284 <=>  133 - 156   (TYR  347  - THR  370  <=> VAL  133  - GLU  156 )                          
  48: 6c70-A fza1-A   285 - 288 <=>  158 - 161   (LYS  371  - GLY  374  <=> LYS  158  - GLU  161 )                          
  49: 6c70-A f5ef-A     1 -   5 <=>   37 -  41   (PHE    3  - GLY    7  <=> VAL   37  - PHE   41 )                          
  49: 6c70-A f5ef-A    10 -  13 <=>  107 - 110   (LEU   12  - ASN   15  <=> ILE  107  - VAL  110 )                          
  49: 6c70-A f5ef-A    15 -  18 <=>  114 - 117   (ARG   17  - GLN   20  <=> GLY  114  - PHE  117 )                          
  49: 6c70-A f5ef-A    21 -  26 <=>  118 - 123   (GLY   23  - ASN   28  <=> THR  118  - PRO  123 )                          
  49: 6c70-A f5ef-A    63 -  91 <=>  173 - 201   (ASP   65  - ARG   93  <=> TRP  173  - ASN  201 )                          
  49: 6c70-A f5ef-A    92 -  95 <=>  203 - 206   (SER   94  - PHE   97  <=> ILE  203  - PHE  206 )                          
  49: 6c70-A f5ef-A   260 - 284 <=>  208 - 232   (ALA  346  - THR  370  <=> HIS  208  - LYS  232 )                          
  49: 6c70-A f5ef-A   285 - 289 <=>  234 - 238   (LYS  371  - VAL  375  <=> TYR  234  - ASN  238 )                          
  50: 6c70-A fzg2-A    64 -  89 <=>    1 -  26   (ASP   66  - PRO   91  <=> MET    1  - ILE   26 )                          
  50: 6c70-A fzg2-A    91 -  96 <=>   27 -  32   (ARG   93  - TYR   98  <=> ILE   27  - SER   32 )                          
  50: 6c70-A fzg2-A    99 - 102 <=>   33 -  36   (LEU  101  - TRP  104  <=> LYS   33  - ILE   36 )                          
  50: 6c70-A fzg2-A   250 - 281 <=>   37 -  68   (VAL  336  - TYR  367  <=> SER   37  - ASN   68 )                          
  50: 6c70-A fzg2-A   283 - 286 <=>   69 -  72   (ALA  369  - VAL  372  <=> SER   69  - ASN   72 )                          
  50: 6c70-A fzg2-A   296 - 300 <=>   75 -  79   (VAL  382  - LEU  386  <=> PRO   75  - TYR   79 )                          
  51: 6c70-A fxey-A    72 -  75 <=>   45 -  48   (THR   74  - MET   77  <=> GLU   45  - LEU   48 )                          
  51: 6c70-A fxey-A    86 - 100 <=>   59 -  73   (ILE   88  - ALA  102  <=> VAL   59  - PHE   73 )                          
  51: 6c70-A fxey-A   101 - 105 <=>   75 -  79   (ILE  103  - PRO  107  <=> GLY   75  - LEU   79 )                          
  51: 6c70-A fxey-A   110 - 120 <=>  130 - 140   (LEU  112  - ALA  122  <=> ILE  130  - ILE  140 )                          
  51: 6c70-A fxey-A   130 - 150 <=>  153 - 173   (LEU  132  - ILE  152  <=> ASN  153  - ASN  173 )                          
  51: 6c70-A fxey-A   170 - 173 <=>  200 - 203   (SER  187  - GLY  190  <=> LEU  200  - THR  203 )                          
  51: 6c70-A fxey-A   174 - 216 <=>  205 - 247   (HIS  191  - ILE  233  <=> GLU  205  - PHE  247 )                          
  51: 6c70-A fxey-A   217 - 220 <=>  249 - 252   (MET  234  - LEU  237  <=> VAL  249  - GLY  252 )                          
  51: 6c70-A fxey-A   240 - 285 <=>  253 - 298   (ILE  326  - LYS  371  <=> LYS  253  - LYS  298 )                          
  51: 6c70-A fxey-A   290 - 314 <=>  401 - 425   (ASN  376  - GLY  400  <=> ASP  401  - GLU  425 )                          
  52: 6c70-A fw5i-A     2 -  12 <=>  973 - 983   (LYS    4  - PRO   14  <=> ASN  973  - ILE  983 )                          
  52: 6c70-A fw5i-A    30 -  33 <=> 1053 -1056   (GLU   32  - LYS   35  <=> ASN 1053  - LYS 1056 )                          
  52: 6c70-A fw5i-A    40 -  62 <=> 1070 -1092   (CYS   42  - SER   64  <=> SER 1070  - LEU 1092 )                          
  52: 6c70-A fw5i-A    63 -  87 <=> 1094 -1118   (ASP   65  - TYR   89  <=> TYR 1094  - GLU 1118 )                          
  52: 6c70-A fw5i-A   260 - 283 <=> 1122 -1145   (ALA  346  - ALA  369  <=> ASN 1122  - SER 1145 )                          
  52: 6c70-A fw5i-A   284 - 287 <=> 1148 -1151   (THR  370  - ASN  373  <=> PHE 1148  - ILE 1151 )                          
  53: 6c70-A f3mp-A    64 -  99 <=>   10 -  45   (ASP   66  - LEU  101  <=> SER   10  - ASN   45 )                          
  53: 6c70-A f3mp-A   255 - 284 <=>   47 -  76   (THR  341  - THR  370  <=> ALA   47  - ARG   76 )                          
  53: 6c70-A f3mp-A   285 - 288 <=>   78 -  81   (LYS  371  - GLY  374  <=> ARG   78  - ILE   81 )                          
  53: 6c70-A f3mp-A   290 - 294 <=>  105 - 109   (ASN  376  - ALA  380  <=> LYS  105  - PHE  109 )                          
  53: 6c70-A f3mp-A   318 - 321 <=>  176 - 179   (ILE  404  - SER  407  <=> ARG  176  - LYS  179 )                          
  53: 6c70-A f3mp-A   371 - 375 <=>  203 - 207   (ALA  457  - GLY  461  <=> LEU  203  - VAL  207 )                          
  54: 6c70-A f13c-A    44 -  48 <=>  124 - 128   (LEU   46  - LEU   50  <=> PRO  124  - PHE  128 )                          
  54: 6c70-A f13c-A    51 -  60 <=>  140 - 149   (TYR   53  - MET   62  <=> PHE  140  - TYR  149 )                          
  54: 6c70-A f13c-A    63 -  99 <=>  172 - 208   (ASP   65  - LEU  101  <=> ASP  172  - GLU  208 )                          
  54: 6c70-A f13c-A   256 - 281 <=>  209 - 234   (ALA  342  - TYR  367  <=> ASN  209  - MET  234 )                          
  54: 6c70-A f13c-A   285 - 290 <=>  299 - 304   (LYS  371  - ASN  376  <=> LYS  299  - GLY  304 )                          
  54: 6c70-A f13c-A   329 - 334 <=>  344 - 349   (TYR  415  - TYR  420  <=> GLN  344  - GLU  349 )                          
  54: 6c70-A f13c-A   370 - 374 <=>  408 - 412   (PHE  456  - LEU  460  <=> HIS  408  - PHE  412 )                          
  55: 6c70-A f15o-A    63 -  89 <=>   25 -  51   (ASP   65  - PRO   91  <=> ASN   25  - ILE   51 )                          
  55: 6c70-A f15o-A    91 - 103 <=>   52 -  64   (ARG   93  - ASN  105  <=> ASP   52  - ASN   64 )                          
  55: 6c70-A f15o-A   104 - 107 <=>   67 -  70   (ASN  106  - SER  109  <=> ILE   67  - LEU   70 )                          
  55: 6c70-A f15o-A   108 - 111 <=>   73 -  76   (HIS  110  - PHE  113  <=> ILE   73  - ILE   76 )                          
  55: 6c70-A f15o-A   231 - 236 <=>   81 -  86   (LYS  317  - VAL  322  <=> LYS   81  - LYS   86 )                          
  55: 6c70-A f15o-A   237 - 261 <=>   98 - 122   (ARG  323  - TYR  347  <=> MET   98  - GLN  122 )                          
  55: 6c70-A f15o-A   262 - 284 <=>  126 - 148   (GLY  348  - THR  370  <=> VAL  126  - THR  148 )                          
  56: 6c70-A fywl-A    64 -  91 <=>   83 - 110   (ASP   66  - ARG   93  <=> SER   83  - LEU  110 )                          
  56: 6c70-A fywl-A    92 -  95 <=>  113 - 116   (SER   94  - PHE   97  <=> GLY  113  - LEU  116 )                          
  56: 6c70-A fywl-A   259 - 287 <=>  118 - 146   (ASP  345  - ASN  373  <=> GLY  118  - ARG  146 )                          
  56: 6c70-A fywl-A   382 - 385 <=>  148 - 151   (MET  468  - VAL  471  <=> TYR  148  - GLU  151 )                          
  57: 6c70-A fxov-A    63 -  96 <=>   42 -  75   (ASP   65  - TYR   98  <=> GLN   42  - ALA   75 )                          
  57: 6c70-A fxov-A    99 - 102 <=>   76 -  79   (LEU  101  - TRP  104  <=> ASP   76  - HIS   79 )                          
  57: 6c70-A fxov-A   253 - 286 <=>   81 - 114   (LEU  339  - VAL  372  <=> ASP   81  - PRO  114 )                          
  57: 6c70-A fxov-A   292 - 312 <=>  115 - 135   (TYR  378  - ILE  398  <=> ASN  115  - ARG  135 )                          
  57: 6c70-A fxov-A   335 - 353 <=>  164 - 182   (ASP  421  - LYS  439  <=> PRO  164  - GLN  182 )                          
  58: 6c70-A fzjd-A    20 -  23 <=>   16 -  19   (VAL   22  - PHE   25  <=> GLU   16  - ALA   19 )                          
  58: 6c70-A fzjd-A    25 -  28 <=>   25 -  28   (PHE   27  - TYR   30  <=> SER   25  - LYS   28 )                          
  58: 6c70-A fzjd-A    29 -  32 <=>   31 -  34   (SER   31  - LYS   34  <=> GLN   31  - SER   34 )                          
  58: 6c70-A fzjd-A    38 -  62 <=>   51 -  75   (ILE   40  - SER   64  <=> ASP   51  - ILE   75 )                          
  58: 6c70-A fzjd-A    64 -  96 <=>  132 - 164   (ASP   66  - TYR   98  <=> HIS  132  - GLY  164 )                          
  58: 6c70-A fzjd-A    98 - 101 <=>  165 - 168   (THR  100  - ILE  103  <=> PHE  165  - VAL  168 )                          
  58: 6c70-A fzjd-A   261 - 285 <=>  177 - 201   (TYR  347  - LYS  371  <=> LEU  177  - PHE  201 )                          
  58: 6c70-A fzjd-A   286 - 289 <=>  203 - 206   (VAL  372  - VAL  375  <=> THR  203  - PRO  206 )                          
  58: 6c70-A fzjd-A   385 - 388 <=>  215 - 218   (VAL  471  - LYS  474  <=> LEU  215  - GLY  218 )                          
  59: 6c70-A f1li-A     1 -   5 <=>   11 -  15   (PHE    3  - GLY    7  <=> PHE   11  - ASN   15 )                          
  59: 6c70-A f1li-A    31 -  35 <=>  427 - 431   (GLY   33  - PRO   37  <=> VAL  427  - ASP  431 )                          
  59: 6c70-A f1li-A    62 -  95 <=>  952 - 985   (SER   64  - PHE   97  <=> THR  952  - GLN  985 )                          
  59: 6c70-A f1li-A   259 - 283 <=>  986 -1010   (ASP  345  - ALA  369  <=> ASN  986  - ASN 1010 )                          
  59: 6c70-A f1li-A   296 - 313 <=> 1012 -1029   (VAL  382  - PHE  399  <=> PRO 1012  - ASN 1029 )                          
  59: 6c70-A f1li-A   355 - 358 <=> 1040 -1043   (MET  441  - SER  444  <=> ASP 1040  - ALA 1043 )                          
  59: 6c70-A f1li-A   363 - 366 <=> 1044 -1047   (PHE  449  - SER  452  <=> SER 1044  - PHE 1047 )                          
  59: 6c70-A f1li-A   367 - 379 <=> 1050 -1062   (LEU  453  - THR  465  <=> GLU 1050  - LYS 1062 )                          
  60: 6c70-A fxs6-A     1 -   4 <=>  657 - 660   (PHE    3  - GLN    6  <=> ASN  657  - ILE  660 )                          
  60: 6c70-A fxs6-A    50 -  63 <=>  744 - 757   (GLN   52  - ASP   65  <=> GLY  744  - THR  757 )                          
  60: 6c70-A fxs6-A    64 - 101 <=>  787 - 824   (ASP   66  - ILE  103  <=> PHE  787  - THR  824 )                          
  60: 6c70-A fxs6-A   102 - 105 <=>  826 - 829   (TRP  104  - PRO  107  <=> SER  826  - SER  829 )                          
  60: 6c70-A fxs6-A   108 - 111 <=>  876 - 879   (HIS  110  - PHE  113  <=> LEU  876  - TYR  879 )                          
  60: 6c70-A fxs6-A   112 - 118 <=>  881 - 887   (ALA  114  - PHE  120  <=> SER  881  - LYS  887 )                          
  60: 6c70-A fxs6-A   246 - 249 <=>  893 - 896   (ARG  332  - HIS  335  <=> ASN  893  - GLN  896 )                          
  60: 6c70-A fxs6-A   258 - 286 <=>  908 - 936   (GLY  344  - VAL  372  <=> ILE  908  - ASN  936 )                          
  60: 6c70-A fxs6-A   290 - 312 <=>  938 - 960   (ASN  376  - ILE  398  <=> PRO  938  - ASN  960 )                          
  61: 6c70-A f4ep-A    29 -  38 <=>   18 -  27   (SER   31  - ILE   40  <=> ALA   18  - GLY   27 )                          
  61: 6c70-A f4ep-A    64 -  88 <=>  304 - 328   (ASP   66  - PHE   90  <=> GLU  304  - SER  328 )                          
  61: 6c70-A f4ep-A    90 - 101 <=>  329 - 340   (VAL   92  - ILE  103  <=> GLY  329  - ASP  340 )                          
  61: 6c70-A f4ep-A   252 - 284 <=>  342 - 374   (ARG  338  - THR  370  <=> LYS  342  - GLU  374 )                          
  61: 6c70-A f4ep-A   285 - 290 <=>  376 - 381   (LYS  371  - ASN  376  <=> GLY  376  - SER  381 )                          
  61: 6c70-A f4ep-A   326 - 329 <=>  450 - 453   (GLU  412  - TYR  415  <=> ASN  450  - ALA  453 )                          
  62: 6c70-A fxyu-A    64 -  93 <=>   91 - 120   (ASP   66  - LYS   95  <=> LEU   91  - THR  120 )                          
  62: 6c70-A fxyu-A    95 -  98 <=>  121 - 124   (PHE   97  - THR  100  <=> CYS  121  - ASP  124 )                          
  62: 6c70-A fxyu-A   256 - 285 <=>  125 - 154   (ALA  342  - LYS  371  <=> GLN  125  - ASN  154 )                          
  62: 6c70-A fxyu-A   286 - 290 <=>  156 - 160   (VAL  372  - ASN  376  <=> SER  156  - GLN  160 )                          
  63: 6c70-A fwc8-A     8 -  11 <=>  166 - 169   (ALA   10  - LEU   13  <=> LEU  166  - GLU  169 )                          
  63: 6c70-A fwc8-A    66 -  92 <=>  214 - 240   (ASP   68  - SER   94  <=> THR  214  - LYS  240 )                          
  63: 6c70-A fwc8-A   133 - 137 <=>  246 - 250   (VAL  135  - THR  139  <=> GLY  246  - GLY  250 )                          
  63: 6c70-A fwc8-A   195 - 202 <=>  256 - 263   (LEU  212  - TRP  219  <=> PHE  256  - GLN  263 )                          
  63: 6c70-A fwc8-A   255 - 260 <=>  266 - 271   (THR  341  - ALA  346  <=> PRO  266  - LEU  271 )                          
  63: 6c70-A fwc8-A   262 - 281 <=>  276 - 295   (GLY  348  - TYR  367  <=> LYS  276  - TYR  295 )                          
  63: 6c70-A fwc8-A   284 - 288 <=>  389 - 393   (THR  370  - GLY  374  <=> ASN  389  - ASN  393 )                          
  63: 6c70-A fwc8-A   291 - 295 <=>  653 - 657   (VAL  377  - THR  381  <=> MET  653  - ASP  657 )                          
  63: 6c70-A fwc8-A   298 - 302 <=>  658 - 662   (GLY  384  - TYR  388  <=> SER  658  - TYR  662 )                          
  63: 6c70-A fwc8-A   330 - 337 <=>  692 - 699   (SER  416  - SER  423  <=> GLU  692  - ASP  699 )                          
  63: 6c70-A fwc8-A   342 - 345 <=>  756 - 759   (THR  428  - GLN  431  <=> HIS  756  - GLY  759 )                          
  63: 6c70-A fwc8-A   349 - 352 <=>  863 - 866   (GLN  435  - GLN  438  <=> TYR  863  - THR  866 )                          
  64: 6c70-A fxo5-A    63 -  93 <=>    2 -  32   (ASP   65  - LYS   95  <=> THR    2  - TYR   32 )                          
  64: 6c70-A fxo5-A    99 - 102 <=>   35 -  38   (LEU  101  - TRP  104  <=> LYS   35  - LYS   38 )                          
  64: 6c70-A fxo5-A   249 - 283 <=>   40 -  74   (HIS  335  - ALA  369  <=> GLY   40  - PRO   74 )                          
  64: 6c70-A fxo5-A   285 - 290 <=>   75 -  80   (LYS  371  - ASN  376  <=> LEU   75  - GLY   80 )                          
  64: 6c70-A fxo5-A   382 - 387 <=>   87 -  92   (MET  468  - LEU  473  <=> GLU   87  - LEU   92 )                          
  65: 6c70-A fz0n-A    52 -  56 <=>  347 - 351   (GLY   54  - VAL   58  <=> SER  347  - LYS  351 )                          
  65: 6c70-A fz0n-A    63 -  92 <=>  383 - 412   (ASP   65  - SER   94  <=> GLU  383  - THR  412 )                          
  65: 6c70-A fz0n-A   259 - 282 <=>  414 - 437   (ASP  345  - GLN  368  <=> GLY  414  - ILE  437 )                          
  65: 6c70-A fz0n-A   292 - 304 <=>  439 - 451   (TYR  378  - LEU  390  <=> ASP  439  - ALA  451 )                          
  65: 6c70-A fz0n-A   306 - 309 <=>  455 - 458   (GLN  392  - LEU  395  <=> ALA  455  - ILE  458 )                          
  65: 6c70-A fz0n-A   319 - 322 <=>  507 - 510   (GLU  405  - SER  408  <=> VAL  507  - VAL  510 )                          
  65: 6c70-A fz0n-A   365 - 372 <=>  515 - 522   (VAL  451  - SER  458  <=> SER  515  - GLN  522 )                          
  66: 6c70-A f0si-A     8 -  11 <=>    8 -  11   (ALA   10  - LEU   13  <=> GLN    8  - ASN   11 )                          
  66: 6c70-A f0si-A    14 -  21 <=>   12 -  19   (ILE   16  - GLY   23  <=> LEU   12  - LEU   19 )                          
  66: 6c70-A f0si-A    40 -  46 <=>   20 -  26   (CYS   42  - LEU   48  <=> GLU   20  - ASN   26 )                          
  66: 6c70-A f0si-A    48 -  51 <=>   27 -  30   (LEU   50  - TYR   53  <=> PRO   27  - LEU   30 )                          
  66: 6c70-A f0si-A    53 -  57 <=>   31 -  35   (MET   55  - ASN   59  <=> GLN   31  - LYS   35 )                          
  66: 6c70-A f0si-A    63 -  97 <=>   39 -  73   (ASP   65  - LYS   99  <=> SER   39  - ASN   73 )                          
  66: 6c70-A f0si-A   255 - 285 <=>   78 - 108   (THR  341  - LYS  371  <=> LEU   78  - LEU  108 )                          
  66: 6c70-A f0si-A   286 - 290 <=>  110 - 114   (VAL  372  - ASN  376  <=> LEU  110  - SER  114 )                          
  66: 6c70-A f0si-A   329 - 332 <=>  162 - 165   (TYR  415  - HIS  418  <=> SER  162  - THR  165 )                          
  66: 6c70-A f0si-A   336 - 339 <=>  167 - 170   (GLY  422  - GLU  425  <=> THR  167  - THR  170 )                          
  67: 6c70-A f5b0-A    32 -  57 <=>   56 -  81   (LYS   34  - ASN   59  <=> SER   56  - ALA   81 )                          
  67: 6c70-A f5b0-A    65 -  92 <=>   90 - 117   (VAL   67  - SER   94  <=> LYS   90  - THR  117 )                          
  67: 6c70-A f5b0-A    95 - 102 <=>  118 - 125   (PHE   97  - TRP  104  <=> TYR  118  - ILE  125 )                          
  67: 6c70-A f5b0-A   108 - 115 <=>  135 - 142   (HIS  110  - ASN  117  <=> SER  135  - VAL  142 )                          
  67: 6c70-A f5b0-A   211 - 214 <=>  145 - 148   (GLN  228  - LYS  231  <=> LYS  145  - GLN  148 )                          
  67: 6c70-A f5b0-A   236 - 240 <=>  161 - 165   (VAL  322  - ILE  326  <=> LYS  161  - THR  165 )                          
  67: 6c70-A f5b0-A   245 - 261 <=>  181 - 197   (GLU  331  - TYR  347  <=> THR  181  - LEU  197 )                          
  67: 6c70-A f5b0-A   262 - 284 <=>  200 - 222   (GLY  348  - THR  370  <=> SER  200  - ARG  222 )                          
  67: 6c70-A f5b0-A   285 - 290 <=>  224 - 229   (LYS  371  - ASN  376  <=> TYR  224  - TYR  229 )                          
  68: 6c70-A f1ep-A    31 -  36 <=>  553 - 558   (GLY   33  - HIS   38  <=> ILE  553  - SER  558 )                          
  68: 6c70-A f1ep-A    42 -  46 <=>  584 - 588   (VAL   44  - LEU   48  <=> LEU  584  - SER  588 )                          
  68: 6c70-A f1ep-A    64 -  99 <=>  704 - 739   (ASP   66  - LEU  101  <=> GLU  704  - ARG  739 )                          
  68: 6c70-A f1ep-A   256 - 285 <=>  742 - 771   (ALA  342  - LYS  371  <=> ILE  742  - TYR  771 )                          
  68: 6c70-A f1ep-A   286 - 289 <=>  774 - 777   (VAL  372  - VAL  375  <=> ILE  774  - PHE  777 )                          
  68: 6c70-A f1ep-A   312 - 315 <=>  883 - 886   (ILE  398  - ASN  401  <=> SER  883  - ILE  886 )                          
  68: 6c70-A f1ep-A   318 - 321 <=>  887 - 890   (ILE  404  - SER  407  <=> SER  887  - LYS  890 )                          
  68: 6c70-A f1ep-A   329 - 335 <=>  894 - 900   (TYR  415  - ASP  421  <=> ASP  894  - GLN  900 )                          
  69: 6c70-A fxaz-A    41 -  44 <=>  935 - 938   (ILE   43  - LEU   46  <=> ALA  935  - ASN  938 )                          
  69: 6c70-A fxaz-A    64 -  98 <=> 1068 -1102   (ASP   66  - THR  100  <=> ASN 1068  - TYR 1102 )                          
  69: 6c70-A fxaz-A   255 - 286 <=> 1104 -1135   (THR  341  - VAL  372  <=> ALA 1104  - GLN 1135 )                          
  69: 6c70-A fxaz-A   287 - 290 <=> 1138 -1141   (ASN  373  - ASN  376  <=> ILE 1138  - ILE 1141 )                          
  69: 6c70-A fxaz-A   327 - 332 <=> 1318 -1323   (ALA  413  - HIS  418  <=> LYS 1318  - THR 1323 )                          
  69: 6c70-A fxaz-A   334 - 338 <=> 1324 -1328   (TYR  420  - GLU  424  <=> THR 1324  - SER 1328 )                          
  70: 6c70-A fz2b-A    64 - 103 <=>   42 -  81   (ASP   66  - ASN  105  <=> ASN   42  - ASP   81 )                          
  70: 6c70-A fz2b-A   209 - 226 <=>   85 - 102   (GLN  226  - THR  243  <=> GLU   85  - SER  102 )                          
  70: 6c70-A fz2b-A   227 - 253 <=>  123 - 149   (GLY  313  - LEU  339  <=> ILE  123  - LEU  149 )                          
  70: 6c70-A fz2b-A   261 - 286 <=>  163 - 188   (TYR  347  - VAL  372  <=> LYS  163  - GLU  188 )                          
  70: 6c70-A fz2b-A   287 - 290 <=>  191 - 194   (ASN  373  - ASN  376  <=> LEU  191  - LEU  194 )                          
  71: 6c70-A fwtn-A     3 -  19 <=> 1200 -1216   (HIS    5  - GLY   21  <=> SER 1200  - ILE 1216 )                          
  71: 6c70-A fwtn-A    21 -  24 <=> 1217 -1220   (GLY   23  - MET   26  <=> LEU 1217  - ASP 1220 )                          
  71: 6c70-A fwtn-A    81 -  84 <=> 1223 -1226   (PRO   83  - LYS   86  <=> ASP 1223  - PRO 1226 )                          
  71: 6c70-A fwtn-A   190 - 210 <=> 1227 -1247   (ALA  207  - LEU  227  <=> ILE 1227  - LYS 1247 )                          
  71: 6c70-A fwtn-A   250 - 272 <=> 1248 -1270   (VAL  336  - THR  358  <=> LEU 1248  - THR 1270 )                          
  71: 6c70-A fwtn-A   274 - 288 <=> 1272 -1286   (ILE  360  - GLY  374  <=> ILE 1272  - SER 1286 )                          
  71: 6c70-A fwtn-A   292 - 295 <=> 1287 -1290   (TYR  378  - THR  381  <=> ASN 1287  - ASN 1290 )                          
  71: 6c70-A fwtn-A   297 - 321 <=> 1291 -1315   (ILE  383  - SER  407  <=> ASN 1291  - GLU 1315 )                          
  71: 6c70-A fwtn-A   351 - 354 <=> 1316 -1319   (CYS  437  - ALA  440  <=> ASN 1316  - ASN 1319 )                          
  71: 6c70-A fwtn-A   366 - 382 <=> 1325 -1341   (SER  452  - MET  468  <=> LYS 1325  - PRO 1341 )                          
  72: 6c70-A fxee-A    64 -  95 <=>  164 - 195   (ASP   66  - PHE   97  <=> ARG  164  - GLY  195 )                          
  72: 6c70-A fxee-A   260 - 286 <=>  196 - 222   (ALA  346  - VAL  372  <=> VAL  196  - ILE  222 )                          
  72: 6c70-A fxee-A   288 - 291 <=>  253 - 256   (GLY  374  - VAL  377  <=> LYS  253  - LYS  256 )                          
  73: 6c70-A f0ul-A     1 -   5 <=>    7 -  11   (PHE    3  - GLY    7  <=> ASN    7  - THR   11 )                          
  73: 6c70-A f0ul-A    63 -  87 <=>  310 - 334   (ASP   65  - TYR   89  <=> GLU  310  - LEU  334 )                          
  73: 6c70-A f0ul-A    89 -  94 <=>  335 - 340   (PRO   91  - ILE   96  <=> PRO  335  - ASP  340 )                          
  73: 6c70-A f0ul-A   255 - 286 <=>  342 - 373   (THR  341  - VAL  372  <=> SER  342  - ARG  373 )                          
  73: 6c70-A f0ul-A   287 - 290 <=>  375 - 378   (ASN  373  - ASN  376  <=> THR  375  - PHE  378 )                          
  74: 6c70-A fylt-A    58 -  62 <=>   95 -  99   (LEU   60  - SER   64  <=> PRO   95  - THR   99 )                          
  74: 6c70-A fylt-A   123 - 137 <=>  189 - 203   (ILE  125  - THR  139  <=> CYS  189  - ASP  203 )                          
  74: 6c70-A fylt-A   139 - 151 <=>  204 - 216   (PHE  141  - GLU  153  <=> GLN  204  - HIS  216 )                          
  74: 6c70-A fylt-A   169 - 172 <=>  245 - 248   (MET  186  - ALA  189  <=> VAL  245  - THR  248 )                          
  74: 6c70-A fylt-A   173 - 216 <=>  250 - 293   (GLY  190  - ILE  233  <=> GLN  250  - ILE  293 )                          
  74: 6c70-A fylt-A   243 - 269 <=>  295 - 321   (TRP  329  - MET  355  <=> LEU  295  - HIS  321 )                          
  74: 6c70-A fylt-A   272 - 286 <=>  322 - 336   (THR  358  - VAL  372  <=> VAL  322  - ASP  336 )                          
  74: 6c70-A fylt-A   290 - 295 <=>  425 - 430   (ASN  376  - THR  381  <=> LYS  425  - ILE  430 )                          
  74: 6c70-A fylt-A   296 - 328 <=>  432 - 464   (VAL  382  - ALA  414  <=> CYS  432  - TYR  464 )                          
  74: 6c70-A fylt-A   331 - 335 <=>  466 - 470   (CYS  417  - ASP  421  <=> LYS  466  - GLN  470 )                          
  75: 6c70-A f4pa-A    29 -  61 <=>    7 -  39   (SER   31  - GLU   63  <=> ILE    7  - PRO   39 )                          
  75: 6c70-A f4pa-A    63 -  96 <=>  129 - 162   (ASP   65  - TYR   98  <=> ASP  129  - PHE  162 )                          
  75: 6c70-A f4pa-A    99 - 102 <=>  163 - 166   (LEU  101  - TRP  104  <=> GLN  163  - LYS  166 )                          
  75: 6c70-A f4pa-A   252 - 286 <=>  167 - 201   (ARG  338  - VAL  372  <=> HIS  167  - VAL  201 )                          
  75: 6c70-A f4pa-A   287 - 290 <=>  204 - 207   (ASN  373  - ASN  376  <=> LYS  204  - LYS  207 )                          
  75: 6c70-A f4pa-A   301 - 312 <=>  239 - 250   (LEU  387  - ILE  398  <=> ILE  239  - LEU  250 )                          
  76: 6c70-A f31n-A    18 -  21 <=>  804 - 807   (GLN   20  - GLY   23  <=> GLN  804  - PHE  807 )                          
  76: 6c70-A f31n-A    36 -  63 <=>  809 - 836   (HIS   38  - ASP   65  <=> ASN  809  - SER  836 )                          
  76: 6c70-A f31n-A    67 -  91 <=>  837 - 861   (ASP   69  - ARG   93  <=> LEU  837  - PHE  861 )                          
  76: 6c70-A f31n-A   260 - 278 <=>  862 - 880   (ALA  346  - LEU  364  <=> LYS  862  - LYS  880 )                          
  76: 6c70-A f31n-A   280 - 283 <=>  881 - 884   (ALA  366  - ALA  369  <=> PHE  881  - VAL  884 )                          
  76: 6c70-A f31n-A   296 - 312 <=>  885 - 901   (VAL  382  - ILE  398  <=> ASP  885  - ILE  901 )                          
  76: 6c70-A f31n-A   352 - 356 <=>  935 - 939   (GLN  438  - SER  442  <=> PRO  935  - SER  939 )                          
  76: 6c70-A f31n-A   366 - 372 <=>  945 - 951   (SER  452  - SER  458  <=> GLN  945  - ASN  951 )                          
  76: 6c70-A f31n-A   384 - 388 <=> 1124 -1128   (LEU  470  - LYS  474  <=> ILE 1124  - ASP 1128 )                          
  77: 6c70-A f1hk-A    63 -  96 <=>    2 -  35   (ASP   65  - TYR   98  <=> GLY    2  - GLY   35 )                          
  77: 6c70-A f1hk-A   260 - 287 <=>   37 -  64   (ALA  346  - ASN  373  <=> VAL   37  - THR   64 )                          
  77: 6c70-A f1hk-A   289 - 309 <=>   76 -  96   (VAL  375  - LEU  395  <=> LEU   76  - THR   96 )                          
  77: 6c70-A f1hk-A   317 - 321 <=>  108 - 112   (LEU  403  - SER  407  <=> ASN  108  - GLY  112 )                          
  77: 6c70-A f1hk-A   323 - 326 <=>  113 - 116   (SER  409  - GLU  412  <=> ASN  113  - GLY  116 )                          
  77: 6c70-A f1hk-A   329 - 333 <=>  117 - 121   (TYR  415  - TRP  419  <=> VAL  117  - TYR  121 )                          
  77: 6c70-A f1hk-A   375 - 380 <=>  166 - 171   (GLY  461  - TYR  466  <=> MET  166  - MET  171 )                          
  78: 6c70-A f4o2-A    16 -  19 <=>   32 -  35   (VAL   18  - GLY   21  <=> SER   32  - ARG   35 )                          
  78: 6c70-A f4o2-A    24 -  27 <=>   38 -  41   (MET   26  - TYR   29  <=> VAL   38  - TYR   41 )                          
  78: 6c70-A f4o2-A    29 -  89 <=>   63 - 123   (SER   31  - PRO   91  <=> GLN   63  - THR  123 )                          
  78: 6c70-A f4o2-A    91 -  96 <=>  124 - 129   (ARG   93  - TYR   98  <=> THR  124  - LEU  129 )                          
  78: 6c70-A f4o2-A    99 - 102 <=>  130 - 133   (LEU  101  - TRP  104  <=> THR  130  - HIS  133 )                          
  78: 6c70-A f4o2-A   252 - 286 <=>  134 - 168   (ARG  338  - VAL  372  <=> ASP  134  - MET  168 )                          
  78: 6c70-A f4o2-A   287 - 290 <=>  171 - 174   (ASN  373  - ASN  376  <=> VAL  171  - MET  174 )                          
  78: 6c70-A f4o2-A   319 - 322 <=>  218 - 221   (GLU  405  - SER  408  <=> GLN  218  - GLU  221 )                          
  78: 6c70-A f4o2-A   351 - 354 <=>  222 - 225   (CYS  437  - ALA  440  <=> PRO  222  - VAL  225 )                          
  78: 6c70-A f4o2-A   355 - 358 <=>  229 - 232   (MET  441  - SER  444  <=> LYS  229  - PHE  232 )                          
  78: 6c70-A f4o2-A   364 - 367 <=>  234 - 237   (THR  450  - LEU  453  <=> THR  234  - LEU  237 )                          
  78: 6c70-A f4o2-A   368 - 388 <=>  240 - 260   (ASP  454  - LYS  474  <=> SER  240  - LEU  260 )                          
  79: 6c70-A fziu-A    63 -  91 <=>  276 - 304   (ASP   65  - ARG   93  <=> GLN  276  - ASN  304 )                          
  79: 6c70-A fziu-A   260 - 287 <=>  306 - 333   (ALA  346  - ASN  373  <=> GLU  306  - LYS  333 )                          
  80: 6c70-A fzk5-A    64 -  92 <=>    7 -  35   (ASP   66  - SER   94  <=> THR    7  - LYS   35 )                          
  80: 6c70-A fzk5-A    93 -  97 <=>   37 -  41   (LYS   95  - LYS   99  <=> ASP   37  - SER   41 )                          
  80: 6c70-A fzk5-A   257 - 309 <=>   43 -  95   (VAL  343  - LEU  395  <=> ASP   43  - LYS   95 )                          
  80: 6c70-A fzk5-A   311 - 327 <=>  253 - 269   (CYS  397  - ALA  413  <=> PRO  253  - PHE  269 )                          
  80: 6c70-A fzk5-A   336 - 341 <=>  348 - 353   (GLY  422  - LYS  427  <=> SER  348  - ILE  353 )                          
  81: 6c70-A f1ea-A    62 -  65 <=>  181 - 184   (SER   64  - VAL   67  <=> LYS  181  - ILE  184 )                          
  81: 6c70-A f1ea-A    68 -  95 <=>  185 - 212   (LEU   70  - PHE   97  <=> GLU  185  - PRO  212 )                          
  81: 6c70-A f1ea-A   259 - 284 <=>  213 - 238   (ASP  345  - THR  370  <=> LYS  213  - PRO  238 )                          
  81: 6c70-A f1ea-A   285 - 288 <=>  240 - 243   (LYS  371  - GLY  374  <=> GLN  240  - GLU  243 )                          
  81: 6c70-A f1ea-A   290 - 294 <=>  331 - 335   (ASN  376  - ALA  380  <=> ILE  331  - ASP  335 )                          
  82: 6c70-A f2tc-A    27 -  31 <=>  550 - 554   (TYR   29  - GLY   33  <=> PHE  550  - SER  554 )                          
  82: 6c70-A f2tc-A    64 -  88 <=>  800 - 824   (ASP   66  - PHE   90  <=> LYS  800  - SER  824 )                          
  82: 6c70-A f2tc-A    90 -  93 <=>  825 - 828   (VAL   92  - LYS   95  <=> ASN  825  - SER  828 )                          
  82: 6c70-A f2tc-A   100 - 103 <=>  883 - 886   (ALA  102  - ASN  105  <=> LYS  883  - GLU  886 )                          
  82: 6c70-A f2tc-A   129 - 132 <=>  892 - 895   (LEU  131  - CYS  134  <=> LYS  892  - LYS  895 )                          
  82: 6c70-A f2tc-A   153 - 158 <=>  928 - 933   (SER  155  - LEU  175  <=> GLY  928  - GLY  933 )                          
  82: 6c70-A f2tc-A   181 - 184 <=>  935 - 938   (GLN  198  - TYR  201  <=> GLY  935  - ALA  938 )                          
  82: 6c70-A f2tc-A   187 - 191 <=>  939 - 943   (ILE  204  - VAL  208  <=> HIS  939  - GLU  943 )                          
  82: 6c70-A f2tc-A   194 - 205 <=>  944 - 955   (SER  211  - PHE  222  <=> TYR  944  - LEU  955 )                          
  82: 6c70-A f2tc-A   249 - 252 <=>  956 - 959   (HIS  335  - ARG  338  <=> GLU  956  - ASP  959 )                          
  82: 6c70-A f2tc-A   254 - 284 <=>  979 -1009   (VAL  340  - THR  370  <=> ARG  979  - ASP 1009 )                          
  82: 6c70-A f2tc-A   285 - 290 <=> 1011 -1016   (LYS  371  - ASN  376  <=> GLU 1011  - ILE 1016 )                          
  82: 6c70-A f2tc-A   332 - 336 <=> 1207 -1211   (HIS  418  - GLY  422  <=> TYR 1207  - LEU 1211 )                          
  83: 6c70-A f38j-A    63 -  91 <=>    1 -  29   (ASP   65  - ARG   93  <=> MET    1  - THR   29 )                          
  83: 6c70-A f38j-A   261 - 279 <=>   32 -  50   (TYR  347  - LEU  365  <=> PRO   32  - VAL   50 )                          
  84: 6c70-A f0op-A     1 -   5 <=>  600 - 604   (PHE    3  - GLY    7  <=> ASN  600  - ASN  604 )                          
  84: 6c70-A f0op-A    63 -  91 <=>  789 - 817   (ASP   65  - ARG   93  <=> MET  789  - GLY  817 )                          
  84: 6c70-A f0op-A   261 - 286 <=>  819 - 844   (TYR  347  - VAL  372  <=> THR  819  - GLU  844 )                          
  84: 6c70-A f0op-A   287 - 290 <=>  847 - 850   (ASN  373  - ASN  376  <=> GLU  847  - TYR  850 )                          
  84: 6c70-A f0op-A   320 - 324 <=>  949 - 953   (GLU  406  - VAL  410  <=> VAL  949  - ASN  953 )                          
  85: 6c70-A fyhi-A    63 -  94 <=>   44 -  75   (ASP   65  - ILE   96  <=> ILE   44  - PHE   75 )                          
  85: 6c70-A fyhi-A   255 - 283 <=>   77 - 105   (THR  341  - ALA  369  <=> THR   77  - ASN  105 )                          
  85: 6c70-A fyhi-A   285 - 289 <=>  106 - 110   (LYS  371  - VAL  375  <=> ASP  106  - PRO  110 )                          
  86: 6c70-A fxrz-A     1 -   4 <=>   58 -  61   (PHE    3  - GLN    6  <=> THR   58  - THR   61 )                          
  86: 6c70-A fxrz-A    13 -  18 <=>  261 - 266   (ASN   15  - GLN   20  <=> ILE  261  - ARG  266 )                          
  86: 6c70-A fxrz-A    56 -  59 <=>  341 - 344   (VAL   58  - MET   61  <=> SER  341  - SER  344 )                          
  86: 6c70-A fxrz-A    64 -  97 <=>  401 - 434   (ASP   66  - LYS   99  <=> LYS  401  - ASN  434 )                          
  86: 6c70-A fxrz-A    99 - 102 <=>  435 - 438   (LEU  101  - TRP  104  <=> ASN  435  - ILE  438 )                          
  86: 6c70-A fxrz-A   104 - 110 <=>  439 - 445   (ASN  106  - LEU  112  <=> ILE  439  - LEU  445 )                          
  86: 6c70-A fxrz-A   113 - 116 <=>  573 - 576   (GLU  115  - ALA  118  <=> GLU  573  - VAL  576 )                          
  86: 6c70-A fxrz-A   256 - 260 <=>  640 - 644   (ALA  342  - ALA  346  <=> ARG  640  - ASP  644 )                          
  86: 6c70-A fxrz-A   261 - 282 <=>  646 - 667   (TYR  347  - GLN  368  <=> LEU  646  - PHE  667 )                          
  86: 6c70-A fxrz-A   284 - 288 <=>  675 - 679   (THR  370  - GLY  374  <=> HIS  675  - SER  679 )                          
  87: 6c70-A f3nj-A    63 -  66 <=>  133 - 136   (ASP   65  - ASP   68  <=> ASN  133  - PHE  136 )                          
  87: 6c70-A f3nj-A    69 -  95 <=>  137 - 163   (THR   71  - PHE   97  <=> THR  137  - GLY  163 )                          
  87: 6c70-A f3nj-A   257 - 284 <=>  165 - 192   (VAL  343  - THR  370  <=> PRO  165  - ARG  192 )                          
  87: 6c70-A f3nj-A   286 - 289 <=>  193 - 196   (VAL  372  - VAL  375  <=> LYS  193  - ALA  196 )                          
  87: 6c70-A f3nj-A   383 - 387 <=>  213 - 217   (VAL  469  - LEU  473  <=> SER  213  - PHE  217 )                          
  88: 6c70-A f5h2-A    29 -  36 <=>  214 - 221   (SER   31  - HIS   38  <=> HIS  214  - LEU  221 )                          
  88: 6c70-A f5h2-A    63 -  93 <=>  436 - 466   (ASP   65  - LYS   95  <=> ASN  436  - ARG  466 )                          
  88: 6c70-A f5h2-A   101 - 104 <=>  513 - 516   (ILE  103  - ASN  106  <=> LYS  513  - ASP  516 )                          
  88: 6c70-A f5h2-A   252 - 286 <=>  520 - 554   (ARG  338  - VAL  372  <=> PHE  520  - GLU  554 )                          
  88: 6c70-A f5h2-A   287 - 290 <=>  557 - 560   (ASN  373  - ASN  376  <=> GLU  557  - SER  560 )                          
  89: 6c70-A f42b-A   108 - 111 <=>  488 - 491   (HIS  110  - PHE  113  <=> MET  488  - TYR  491 )                          
  89: 6c70-A f42b-A   112 - 129 <=>  493 - 510   (ALA  114  - LEU  131  <=> ASN  493  - GLU  510 )                          
  89: 6c70-A f42b-A   131 - 134 <=>  511 - 514   (PHE  133  - ALA  136  <=> LYS  511  - LEU  514 )                          
  89: 6c70-A f42b-A   189 - 192 <=>  515 - 518   (MET  206  - SER  209  <=> SER  515  - GLU  518 )                          
  89: 6c70-A f42b-A   199 - 215 <=>  522 - 538   (PHE  216  - ALA  232  <=> ILE  522  - ASN  538 )                          
  89: 6c70-A f42b-A   216 - 221 <=>  540 - 545   (ILE  233  - MET  238  <=> CYS  540  - LYS  545 )                          
  89: 6c70-A f42b-A   237 - 257 <=>  546 - 566   (ARG  323  - VAL  343  <=> GLY  546  - ILE  566 )                          
  89: 6c70-A f42b-A   268 - 271 <=>  571 - 574   (HIS  354  - THR  357  <=> ILE  571  - ASP  574 )                          
  89: 6c70-A f42b-A   298 - 331 <=>  578 - 611   (GLY  384  - CYS  417  <=> ALA  578  - ILE  611 )                          
  89: 6c70-A f42b-A   340 - 347 <=>  613 - 620   (ALA  426  - VAL  433  <=> ASP  613  - ILE  620 )                          
  89: 6c70-A f42b-A   350 - 355 <=>  621 - 626   (GLN  436  - MET  441  <=> ASP  621  - GLN  626 )                          
  89: 6c70-A f42b-A   356 - 359 <=>  629 - 632   (SER  442  - GLY  445  <=> PHE  629  - ILE  632 )                          
  89: 6c70-A f42b-A   367 - 382 <=>  693 - 708   (LEU  453  - MET  468  <=> SER  693  - PHE  708 )                          
  89: 6c70-A f42b-A   385 - 388 <=>  734 - 737   (VAL  471  - LYS  474  <=> ILE  734  - ILE  737 )                          
  90: 6c70-A f0g9-A     8 -  13 <=>   13 -  18   (ALA   10  - ASN   15  <=> SER   13  - LYS   18 )                          
  90: 6c70-A f0g9-A    41 -  50 <=>   23 -  32   (ILE   43  - GLN   52  <=> LYS   23  - ILE   32 )                          
  90: 6c70-A f0g9-A   162 - 165 <=>   37 -  40   (THR  179  - PRO  182  <=> THR   37  - GLU   40 )                          
  90: 6c70-A f0g9-A   170 - 173 <=>  144 - 147   (SER  187  - GLY  190  <=> PRO  144  - ILE  147 )                          
  90: 6c70-A f0g9-A   174 - 226 <=>  149 - 201   (HIS  191  - THR  243  <=> GLU  149  - ASN  201 )                          
  90: 6c70-A f0g9-A   227 - 234 <=>  203 - 210   (GLY  313  - MET  320  <=> SER  203  - ALA  210 )                          
  90: 6c70-A f0g9-A   235 - 259 <=>  296 - 320   (LEU  321  - ASP  345  <=> LYS  296  - GLU  320 )                          
  90: 6c70-A f0g9-A   261 - 271 <=>  321 - 331   (TYR  347  - THR  357  <=> TYR  321  - LYS  331 )                          
  90: 6c70-A f0g9-A   298 - 306 <=>  347 - 355   (GLY  384  - GLN  392  <=> ASP  347  - GLN  355 )                          
  90: 6c70-A f0g9-A   308 - 312 <=>  356 - 360   (PHE  394  - ILE  398  <=> TYR  356  - SER  360 )                          
  90: 6c70-A f0g9-A   315 - 327 <=>  361 - 373   (ASN  401  - ALA  413  <=> LYS  361  - LEU  373 )                          
  90: 6c70-A f0g9-A   343 - 346 <=>  377 - 380   (PHE  429  - ILE  432  <=> THR  377  - HIS  380 )                          
  91: 6c70-A fwqe-A    63 -  92 <=>    2 -  31   (ASP   65  - SER   94  <=> THR    2  - ALA   31 )                          
  91: 6c70-A fwqe-A    95 -  98 <=>   32 -  35   (PHE   97  - THR  100  <=> GLY   32  - ASN   35 )                          
  91: 6c70-A fwqe-A   255 - 283 <=>   37 -  65   (THR  341  - ALA  369  <=> GLU   37  - SER   65 )                          
  91: 6c70-A fwqe-A   296 - 315 <=>   66 -  85   (VAL  382  - ASN  401  <=> HIS   66  - ILE   85 )                          
  91: 6c70-A fwqe-A   320 - 323 <=>   96 -  99   (GLU  406  - SER  409  <=> THR   96  - GLU   99 )                          
  91: 6c70-A fwqe-A   331 - 336 <=>  179 - 184   (CYS  417  - GLY  422  <=> THR  179  - ASP  184 )                          
  91: 6c70-A fwqe-A   337 - 340 <=>  187 - 190   (SER  423  - ALA  426  <=> TYR  187  - ASN  190 )                          
  92: 6c70-A f3z3-A    29 -  40 <=>   17 -  28   (SER   31  - CYS   42  <=> ILE   17  - THR   28 )                          
  92: 6c70-A f3z3-A    42 -  63 <=>   33 -  54   (VAL   44  - ASP   65  <=> LYS   33  - CYS   54 )                          
  92: 6c70-A f3z3-A    64 -  90 <=>   61 -  87   (ASP   66  - VAL   92  <=> PHE   61  - PRO   87 )                          
  92: 6c70-A f3z3-A    91 -  95 <=>   91 -  95   (ARG   93  - PHE   97  <=> PHE   91  - ILE   95 )                          
  92: 6c70-A f3z3-A   260 - 263 <=>   96 -  99   (ALA  346  - VAL  349  <=> SER   96  - ARG   99 )                          
  92: 6c70-A f3z3-A   264 - 283 <=>  101 - 120   (ALA  350  - ALA  369  <=> PHE  101  - GLY  120 )                          
  93: 6c70-A f2sx-A    63 -  91 <=>  278 - 306   (ASP   65  - ARG   93  <=> ASP  278  - GLU  306 )                          
  93: 6c70-A f2sx-A   261 - 277 <=>  308 - 324   (TYR  347  - THR  363  <=> ASN  308  - TYR  324 )                          
  94: 6c70-A fxvq-A    31 -  36 <=>  127 - 132   (GLY   33  - HIS   38  <=> PHE  127  - PHE  132 )                          
  94: 6c70-A fxvq-A    64 -  81 <=>  202 - 219   (ASP   66  - PRO   83  <=> LEU  202  - GLU  219 )                          
  94: 6c70-A fxvq-A    83 -  94 <=>  220 - 231   (VAL   85  - ILE   96  <=> LYS  220  - LEU  231 )                          
  94: 6c70-A fxvq-A    96 - 101 <=>  232 - 237   (TYR   98  - ILE  103  <=> HIS  232  - LYS  237 )                          
  94: 6c70-A fxvq-A   256 - 259 <=>  241 - 244   (ALA  342  - ASP  345  <=> HIS  241  - ARG  244 )                          
  94: 6c70-A fxvq-A   261 - 296 <=>  245 - 280   (TYR  347  - VAL  382  <=> ASN  245  - LEU  280 )                          
  94: 6c70-A fxvq-A   299 - 302 <=>  283 - 286   (TYR  385  - TYR  388  <=> LEU  283  - SER  286 )                          
  94: 6c70-A fxvq-A   304 - 316 <=>  287 - 299   (LEU  390  - ARG  402  <=> LEU  287  - THR  299 )                          
  94: 6c70-A fxvq-A   320 - 326 <=>  366 - 372   (GLU  406  - GLU  412  <=> VAL  366  - SER  372 )                          
  95: 6c70-A f13q-A    64 -  89 <=>   16 -  41   (ASP   66  - PRO   91  <=> GLU   16  - LYS   41 )                          
  95: 6c70-A f13q-A    91 - 102 <=>   42 -  53   (ARG   93  - TRP  104  <=> ILE   42  - GLY   53 )                          
  95: 6c70-A f13q-A   252 - 284 <=>   56 -  88   (ARG  338  - THR  370  <=> ASN   56  - ARG   88 )                          
  95: 6c70-A f13q-A   285 - 290 <=>   90 -  95   (LYS  371  - ASN  376  <=> GLN   90  - THR   95 )                          
  95: 6c70-A f13q-A   315 - 332 <=>  166 - 183   (ASN  401  - HIS  418  <=> VAL  166  - THR  183 )                          
  95: 6c70-A f13q-A   334 - 339 <=>  184 - 189   (TYR  420  - GLU  425  <=> THR  184  - VAL  189 )                          
  96: 6c70-A f3kw-A    65 -  93 <=>   43 -  71   (VAL   67  - LYS   95  <=> ASN   43  - GLY   71 )                          
  96: 6c70-A f3kw-A   194 - 197 <=>   75 -  78   (SER  211  - VAL  214  <=> SER   75  - SER   78 )                          
  96: 6c70-A f3kw-A   252 - 256 <=>   88 -  92   (ARG  338  - ALA  342  <=> GLN   88  - ILE   92 )                          
  96: 6c70-A f3kw-A   259 - 276 <=>  136 - 153   (ASP  345  - LEU  362  <=> HIS  136  - THR  153 )                          
  96: 6c70-A f3kw-A   277 - 285 <=>  155 - 163   (THR  363  - LYS  371  <=> TYR  155  - GLU  163 )                          
  96: 6c70-A f3kw-A   286 - 289 <=>  174 - 177   (VAL  372  - VAL  375  <=> ILE  174  - THR  177 )                          
  97: 6c70-A fway-A    63 -  93 <=>  133 - 163   (ASP   65  - LYS   95  <=> GLU  133  - TYR  163 )                          
  97: 6c70-A fway-A    96 -  99 <=>  208 - 211   (TYR   98  - LEU  101  <=> GLN  208  - GLN  211 )                          
  97: 6c70-A fway-A   259 - 275 <=>  215 - 231   (ASP  345  - THR  361  <=> LEU  215  - TYR  231 )                          
  97: 6c70-A fway-A   278 - 281 <=>  232 - 235   (LEU  364  - TYR  367  <=> ASN  232  - ILE  235 )                          
  97: 6c70-A fway-A   285 - 289 <=>  236 - 240   (LYS  371  - VAL  375  <=> ILE  236  - ASN  240 )                          
  97: 6c70-A fway-A   325 - 332 <=>  593 - 600   (MET  411  - HIS  418  <=> ASN  593  - THR  600 )                          
  97: 6c70-A fway-A   333 - 338 <=>  621 - 626   (TRP  419  - GLU  424  <=> ILE  621  - LEU  626 )                          
  98: 6c70-A fxp4-A     8 -  11 <=>  204 - 207   (ALA   10  - LEU   13  <=> GLN  204  - TYR  207 )                          
  98: 6c70-A fxp4-A    28 -  32 <=>  214 - 218   (TYR   30  - LYS   34  <=> ASN  214  - ASN  218 )                          
  98: 6c70-A fxp4-A    62 -  65 <=>  351 - 354   (SER   64  - VAL   67  <=> PRO  351  - SER  354 )                          
  98: 6c70-A fxp4-A    67 -  91 <=>  355 - 379   (ASP   69  - ARG   93  <=> PRO  355  - ASP  379 )                          
  98: 6c70-A fxp4-A   260 - 289 <=>  382 - 411   (ALA  346  - VAL  375  <=> GLN  382  - LEU  411 )                          
  98: 6c70-A fxp4-A   319 - 322 <=>  490 - 493   (GLU  405  - SER  408  <=> ASN  490  - ILE  493 )                          
  98: 6c70-A fxp4-A   323 - 327 <=>  495 - 499   (SER  409  - ALA  413  <=> GLN  495  - ILE  499 )                          
  98: 6c70-A fxp4-A   329 - 332 <=>  500 - 503   (TYR  415  - HIS  418  <=> PRO  500  - MET  503 )                          
  98: 6c70-A fxp4-A   336 - 339 <=>  507 - 510   (GLY  422  - GLU  425  <=> ASN  507  - ASN  510 )                          
  99: 6c70-A f1vs-A    32 -  35 <=>   29 -  32   (LYS   34  - PRO   37  <=> THR   29  - PHE   32 )                          
  99: 6c70-A f1vs-A    46 -  93 <=> 1893 -1940   (LEU   48  - LYS   95  <=> ARG 1893  - ASN 1940 )                          
  99: 6c70-A f1vs-A    95 -  98 <=> 1941 -1944   (PHE   97  - THR  100  <=> THR 1941  - GLU 1944 )                          
  99: 6c70-A f1vs-A   256 - 285 <=> 1945 -1974   (ALA  342  - LYS  371  <=> ILE 1945  - SER 1974 )                          
  99: 6c70-A f1vs-A   286 - 294 <=> 1977 -1985   (VAL  372  - ALA  380  <=> ILE 1977  - LYS 1985 )                          
  99: 6c70-A f1vs-A   299 - 307 <=> 1991 -1999   (TYR  385  - VAL  393  <=> MET 1991  - ALA 1999 )                          
  99: 6c70-A f1vs-A   361 - 367 <=> 2005 -2011   (LYS  447  - LEU  453  <=> LEU 2005  - LYS 2011 )                          
  99: 6c70-A f1vs-A   369 - 372 <=> 2012 -2015   (LEU  455  - SER  458  <=> LEU 2012  - THR 2015 )                          
  99: 6c70-A f1vs-A   374 - 381 <=> 2018 -2025   (LEU  460  - PHE  467  <=> LEU 2018  - LEU 2025 )                          
 100: 6c70-A f384-A    49 -  60 <=>  109 - 120   (LEU   51  - MET   62  <=> GLN  109  - GLU  120 )                          
 100: 6c70-A f384-A    64 -  97 <=>  151 - 184   (ASP   66  - LYS   99  <=> ARG  151  - MET  184 )                          
 100: 6c70-A f384-A   256 - 259 <=>  185 - 188   (ALA  342  - ASP  345  <=> GLY  185  - ALA  188 )                          
 100: 6c70-A f384-A   262 - 284 <=>  189 - 211   (GLY  348  - THR  370  <=> PRO  189  - GLN  211 )                          
 100: 6c70-A f384-A   285 - 288 <=>  213 - 216   (LYS  371  - GLY  374  <=> LYS  213  - ASP  216 )                          
 100: 6c70-A f384-A   290 - 293 <=>  242 - 245   (ASN  376  - ALA  379  <=> THR  242  - ASP  245 )                          
 101: 6c70-A f4mt-A    63 -  94 <=>    4 -  35   (ASP   65  - ILE   96  <=> ARG    4  - VAL   35 )                          
 101: 6c70-A f4mt-A    96 -  99 <=>   39 -  42   (TYR   98  - LEU  101  <=> ARG   39  - THR   42 )                          
 101: 6c70-A f4mt-A   256 - 282 <=>   43 -  69   (ALA  342  - GLN  368  <=> THR   43  - LEU   69 )                          
 101: 6c70-A f4mt-A   284 - 287 <=>   70 -  73   (THR  370  - ASN  373  <=> PRO   70  - LYS   73 )                          
 101: 6c70-A f4mt-A   292 - 312 <=>   75 -  95   (TYR  378  - ILE  398  <=> PRO   75  - GLU   95 )                          
 101: 6c70-A f4mt-A   330 - 338 <=>  140 - 148   (SER  416  - GLU  424  <=> GLN  140  - ASN  148 )                          
 101: 6c70-A f4mt-A   344 - 352 <=>  178 - 186   (VAL  430  - GLN  438  <=> GLN  178  - ARG  186 )                          
 101: 6c70-A f4mt-A   355 - 358 <=>  195 - 198   (MET  441  - SER  444  <=> ALA  195  - ILE  198 )                          
 101: 6c70-A f4mt-A   361 - 364 <=>  200 - 203   (LYS  447  - THR  450  <=> ARG  200  - ALA  203 )                          
 101: 6c70-A f4mt-A   368 - 383 <=>  206 - 221   (ASP  454  - VAL  469  <=> LYS  206  - GLU  221 )                          
 102: 6c70-A f0g3-A    31 -  34 <=>  229 - 232   (GLY   33  - PHE   36  <=> ASN  229  - GLU  232 )                          
 102: 6c70-A f0g3-A    39 -  42 <=>  233 - 236   (TYR   41  - VAL   44  <=> VAL  233  - TYR  236 )                          
 102: 6c70-A f0g3-A    64 - 100 <=>  512 - 548   (ASP   66  - ALA  102  <=> ASN  512  - GLU  548 )                          
 102: 6c70-A f0g3-A   258 - 287 <=>  554 - 583   (GLY  344  - ASN  373  <=> GLU  554  - ASN  583 )                          
 102: 6c70-A f0g3-A   289 - 307 <=>  614 - 632   (VAL  375  - VAL  393  <=> SER  614  - LEU  632 )                          
 102: 6c70-A f0g3-A   309 - 320 <=>  633 - 644   (LEU  395  - GLU  406  <=> ARG  633  - SER  644 )                          
 102: 6c70-A f0g3-A   322 - 325 <=>  645 - 648   (SER  408  - MET  411  <=> ILE  645  - SER  648 )                          
 102: 6c70-A f0g3-A   329 - 332 <=>  649 - 652   (TYR  415  - HIS  418  <=> PRO  649  - SER  652 )                          
 102: 6c70-A f0g3-A   335 - 338 <=>  653 - 656   (ASP  421  - GLU  424  <=> ALA  653  - SER  656 )                          
 102: 6c70-A f0g3-A   339 - 342 <=> 1030 -1033   (GLU  425  - THR  428  <=> GLU 1030  - LEU 1033 )                          
 103: 6c70-A fwxb-A    19 -  22 <=>    5 -   8   (GLY   21  - HIS   24  <=> LEU    5  - ASP    8 )                          
 103: 6c70-A fwxb-A    64 -  98 <=>  115 - 149   (ASP   66  - THR  100  <=> GLU  115  - ILE  149 )                          
 103: 6c70-A fwxb-A   255 - 259 <=>  151 - 155   (THR  341  - ASP  345  <=> ASP  151  - ASP  155 )                          
 103: 6c70-A fwxb-A   261 - 286 <=>  157 - 182   (TYR  347  - VAL  372  <=> ILE  157  - LEU  182 )                          
 103: 6c70-A fwxb-A   287 - 290 <=>  185 - 188   (ASN  373  - ASN  376  <=> PHE  185  - ARG  188 )                          
 103: 6c70-A fwxb-A   330 - 333 <=>  698 - 701   (SER  416  - TRP  419  <=> ASN  698  - LEU  701 )                          
 104: 6c70-A fzee-A    50 -  53 <=>    8 -  11   (GLN   52  - MET   55  <=> ILE    8  - VAL   11 )                          
 104: 6c70-A fzee-A    64 -  83 <=>  593 - 612   (ASP   66  - VAL   85  <=> THR  593  - GLU  612 )                          
 104: 6c70-A fzee-A   192 - 206 <=>  613 - 627   (SER  209  - ALA  223  <=> LEU  613  - ASP  627 )                          
 104: 6c70-A fzee-A   250 - 283 <=>  628 - 661   (VAL  336  - ALA  369  <=> GLU  628  - LEU  661 )                          
 104: 6c70-A fzee-A   284 - 287 <=>  663 - 666   (THR  370  - ASN  373  <=> LEU  663  - PHE  666 )                          
 105: 6c70-A fzug-A    68 -  91 <=>   18 -  41   (LEU   70  - ARG   93  <=> LYS   18  - SER   41 )                          
 105: 6c70-A fzug-A    92 -  95 <=>   44 -  47   (SER   94  - PHE   97  <=> TYR   44  - GLY   47 )                          
 105: 6c70-A fzug-A    98 - 102 <=>   48 -  52   (THR  100  - TRP  104  <=> TYR   48  - GLU   52 )                          
 105: 6c70-A fzug-A   117 - 120 <=>  291 - 294   (ARG  119  - ALA  122  <=> ILE  291  - GLY  294 )                          
 105: 6c70-A fzug-A   253 - 280 <=>  300 - 327   (LEU  339  - ALA  366  <=> ASN  300  - ILE  327 )                          
 105: 6c70-A fzug-A   282 - 285 <=>  332 - 335   (GLN  368  - LYS  371  <=> GLU  332  - THR  335 )                          
 105: 6c70-A fzug-A   378 - 383 <=>  337 - 342   (VAL  464  - VAL  469  <=> SER  337  - GLN  342 )                          
 106: 6c70-A f4eu-A    63 -  93 <=>   90 - 120   (ASP   65  - LYS   95  <=> GLU   90  - ALA  120 )                          
 106: 6c70-A f4eu-A    95 -  98 <=>  121 - 124   (PHE   97  - THR  100  <=> SER  121  - LYS  124 )                          
 106: 6c70-A f4eu-A   257 - 285 <=>  125 - 153   (VAL  343  - LYS  371  <=> LEU  125  - LYS  153 )                          
 106: 6c70-A f4eu-A   289 - 294 <=>  179 - 184   (VAL  375  - ALA  380  <=> LEU  179  - PHE  184 )                          
 107: 6c70-A fwzt-A    38 -  42 <=>    1 -   5   (ILE   40  - VAL   44  <=> MET    1  - ILE    5 )                          
 107: 6c70-A fwzt-A    45 -  49 <=>    6 -  10   (LEU   47  - LEU   51  <=> ASN    6  - ILE   10 )                          
 107: 6c70-A fwzt-A    60 -  63 <=>   63 -  66   (MET   62  - ASP   65  <=> ILE   63  - LEU   66 )                          
 107: 6c70-A fwzt-A    64 -  80 <=>  148 - 164   (ASP   66  - HIS   82  <=> LEU  148  - VAL  164 )                          
 107: 6c70-A fwzt-A    81 -  88 <=>  166 - 173   (PRO   83  - PHE   90  <=> LEU  166  - ARG  173 )                          
 107: 6c70-A fwzt-A    90 -  93 <=>  174 - 177   (VAL   92  - LYS   95  <=> CYS  174  - PRO  177 )                          
 107: 6c70-A fwzt-A    96 -  99 <=>  178 - 181   (TYR   98  - LEU  101  <=> ASN  178  - SER  181 )                          
 107: 6c70-A fwzt-A   258 - 261 <=>  186 - 189   (GLY  344  - TYR  347  <=> LEU  186  - LYS  189 )                          
 107: 6c70-A fwzt-A   262 - 284 <=>  191 - 213   (GLY  348  - THR  370  <=> ALA  191  - VAL  213 )                          
 108: 6c70-A fynm-A    15 -  21 <=>  766 - 772   (ARG   17  - GLY   23  <=> ALA  766  - ASP  772 )                          
 108: 6c70-A fynm-A    43 -  46 <=>  774 - 777   (THR   45  - LEU   48  <=> GLU  774  - PRO  777 )                          
 108: 6c70-A fynm-A    64 -  99 <=>  830 - 865   (ASP   66  - LEU  101  <=> ASN  830  - VAL  865 )                          
 108: 6c70-A fynm-A   100 - 105 <=>  867 - 872   (ALA  102  - PRO  107  <=> ASN  867  - ASN  872 )                          
 108: 6c70-A fynm-A   107 - 110 <=>  875 - 878   (SER  109  - LEU  112  <=> ASN  875  - SER  878 )                          
 108: 6c70-A fynm-A   223 - 226 <=>  881 - 884   (LEU  240  - THR  243  <=> THR  881  - SER  884 )                          
 108: 6c70-A fynm-A   247 - 284 <=>  915 - 952   (HIS  333  - THR  370  <=> SER  915  - PHE  952 )                          
 108: 6c70-A fynm-A   285 - 288 <=>  954 - 957   (LYS  371  - GLY  374  <=> LEU  954  - PHE  957 )                          
 108: 6c70-A fynm-A   290 - 294 <=>  960 - 964   (ASN  376  - ALA  380  <=> ALA  960  - THR  964 )                          
 108: 6c70-A fynm-A   298 - 303 <=>  979 - 984   (GLY  384  - THR  389  <=> ILE  979  - GLY  984 )                          
 108: 6c70-A fynm-A   373 - 379 <=>  988 - 994   (VAL  459  - THR  465  <=> ALA  988  - VAL  994 )                          
 109: 6c70-A fzkv-A    63 -  96 <=>    6 -  39   (ASP   65  - TYR   98  <=> LYS    6  - GLY   39 )                          
 109: 6c70-A fzkv-A   100 - 103 <=>   41 -  44   (ALA  102  - ASN  105  <=> GLY   41  - GLU   44 )                          
 109: 6c70-A fzkv-A   256 - 285 <=>   51 -  80   (ALA  342  - LYS  371  <=> GLU   51  - THR   80 )                          
 109: 6c70-A fzkv-A   288 - 291 <=>  105 - 108   (GLY  374  - VAL  377  <=> LYS  105  - HIS  108 )                          
 109: 6c70-A fzkv-A   315 - 323 <=>  267 - 275   (ASN  401  - SER  409  <=> ASP  267  - SER  275 )                          
 109: 6c70-A fzkv-A   324 - 339 <=>  277 - 292   (VAL  410  - GLU  425  <=> LYS  277  - LEU  292 )                          
 110: 6c70-A f0t9-A     1 -   4 <=>  981 - 984   (PHE    3  - GLN    6  <=> GLY  981  - GLY  984 )                          
 110: 6c70-A f0t9-A    31 -  34 <=>  988 - 991   (GLY   33  - PHE   36  <=> GLY  988  - ILE  991 )                          
 110: 6c70-A f0t9-A    38 -  42 <=>  992 - 996   (ILE   40  - VAL   44  <=> LYS  992  - HIS  996 )                          
 110: 6c70-A f0t9-A    63 -  94 <=> 1194 -1225   (ASP   65  - ILE   96  <=> GLU 1194  - ILE 1225 )                          
 110: 6c70-A f0t9-A    99 - 102 <=> 1228 -1231   (LEU  101  - TRP  104  <=> LYS 1228  - ASN 1231 )                          
 110: 6c70-A f0t9-A   252 - 284 <=> 1234 -1266   (ARG  338  - THR  370  <=> ASN 1234  - LYS 1266 )                          
 110: 6c70-A f0t9-A   285 - 290 <=> 1268 -1273   (LYS  371  - ASN  376  <=> LYS 1268  - PHE 1273 )                          
 110: 6c70-A f0t9-A   319 - 323 <=> 1910 -1914   (GLU  405  - SER  409  <=> GLU 1910  - GLU 1914 )                          
 110: 6c70-A f0t9-A   332 - 339 <=> 2039 -2046   (HIS  418  - GLU  425  <=> GLU 2039  - SER 2046 )                          
 111: 6c70-A f4w5-A    10 -  13 <=>  110 - 113   (LEU   12  - ASN   15  <=> SER  110  - ASN  113 )                          
 111: 6c70-A f4w5-A    20 -  23 <=>  185 - 188   (VAL   22  - PHE   25  <=> LEU  185  - MET  188 )                          
 111: 6c70-A f4w5-A    25 -  28 <=>  193 - 196   (PHE   27  - TYR   30  <=> SER  193  - GLU  196 )                          
 111: 6c70-A f4w5-A    29 -  63 <=>  201 - 235   (SER   31  - ASP   65  <=> GLU  201  - ILE  235 )                          
 111: 6c70-A f4w5-A    64 -  96 <=>  271 - 303   (ASP   66  - TYR   98  <=> THR  271  - GLY  303 )                          
 111: 6c70-A f4w5-A    99 - 102 <=>  305 - 308   (LEU  101  - TRP  104  <=> TRP  305  - ALA  308 )                          
 111: 6c70-A f4w5-A   103 - 106 <=>  310 - 313   (ASN  105  - ASN  108  <=> ASP  310  - SER  313 )                          
 111: 6c70-A f4w5-A   246 - 249 <=>  314 - 317   (ARG  332  - HIS  335  <=> PRO  314  - SER  317 )                          
 111: 6c70-A f4w5-A   252 - 287 <=>  318 - 353   (ARG  338  - ASN  373  <=> LEU  318  - ASN  353 )                          
 111: 6c70-A f4w5-A   288 - 291 <=>  356 - 359   (GLY  374  - VAL  377  <=> TYR  356  - ASP  359 )                          
 112: 6c70-A fych-A     1 -   5 <=>   21 -  25   (PHE    3  - GLY    7  <=> ILE   21  - PHE   25 )                          
 112: 6c70-A fych-A     9 -  12 <=>   55 -  58   (ASP   11  - PRO   14  <=> GLN   55  - ASN   58 )                          
 112: 6c70-A fych-A    46 -  52 <=>  166 - 172   (LEU   48  - GLY   54  <=> ASN  166  - LYS  172 )                          
 112: 6c70-A fych-A    65 -  91 <=>  186 - 212   (VAL   67  - ARG   93  <=> SER  186  - GLY  212 )                          
 112: 6c70-A fych-A   260 - 283 <=>  214 - 237   (ALA  346  - ALA  369  <=> SER  214  - GLY  237 )                          
 112: 6c70-A fych-A   300 - 310 <=>  242 - 252   (LEU  386  - PHE  396  <=> SER  242  - GLN  252 )                          
 112: 6c70-A fych-A   364 - 367 <=>  253 - 256   (THR  450  - LEU  453  <=> GLN  253  - ASP  256 )                          
 112: 6c70-A fych-A   370 - 383 <=>  259 - 272   (PHE  456  - VAL  469  <=> THR  259  - ILE  272 )                          
 113: 6c70-A f5mo-A    30 -  62 <=>    1 -  33   (GLU   32  - SER   64  <=> MET    1  - MET   33 )                          
 113: 6c70-A f5mo-A    63 -  95 <=>   38 -  70   (ASP   65  - PHE   97  <=> LEU   38  - LEU   70 )                          
 113: 6c70-A f5mo-A   260 - 272 <=>   72 -  84   (ALA  346  - THR  358  <=> CYS   72  - LEU   84 )                          
 113: 6c70-A f5mo-A   273 - 284 <=>   87 -  98   (THR  359  - THR  370  <=> PHE   87  - PHE   98 )                          
 113: 6c70-A f5mo-A   287 - 315 <=>  104 - 132   (ASN  373  - ASN  401  <=> ARG  104  - ALA  132 )                          
 113: 6c70-A f5mo-A   356 - 359 <=>  133 - 136   (SER  442  - GLY  445  <=> PHE  133  - TYR  136 )                          
 113: 6c70-A f5mo-A   371 - 388 <=>  156 - 173   (ALA  457  - LYS  474  <=> PHE  156  - VAL  173 )                          
 114: 6c70-A f34v-A    32 -  35 <=>  184 - 187   (LYS   34  - PRO   37  <=> ASP  184  - ILE  187 )                          
 114: 6c70-A f34v-A    65 -  68 <=>  982 - 985   (VAL   67  - LEU   70  <=> VAL  982  - GLU  985 )                          
 114: 6c70-A f34v-A    70 -  94 <=>  987 -1011   (ALA   72  - ILE   96  <=> TYR  987  - ILE 1011 )                          
 114: 6c70-A f34v-A   197 - 200 <=> 1030 -1033   (VAL  214  - CYS  217  <=> LEU 1030  - LEU 1033 )                          
 114: 6c70-A f34v-A   252 - 255 <=> 1045 -1048   (ARG  338  - THR  341  <=> LYS 1045  - ILE 1048 )                          
 114: 6c70-A f34v-A   257 - 283 <=> 1060 -1086   (VAL  343  - ALA  369  <=> HIS 1060  - TRP 1086 )                          
 114: 6c70-A f34v-A   284 - 287 <=> 1088 -1091   (THR  370  - ASN  373  <=> SER 1088  - GLY 1091 )                          
 114: 6c70-A f34v-A   288 - 291 <=> 1093 -1096   (GLY  374  - VAL  377  <=> PHE 1093  - ASP 1096 )                          
 115: 6c70-A f3hp-A    11 -  14 <=>   22 -  25   (LEU   13  - ILE   16  <=> ASP   22  - ASP   25 )                          
 115: 6c70-A f3hp-A    29 -  37 <=>   85 -  93   (SER   31  - ARG   39  <=> ILE   85  - LYS   93 )                          
 115: 6c70-A f3hp-A    54 -  57 <=>  103 - 106   (MET   56  - ASN   59  <=> ARG  103  - ILE  106 )                          
 115: 6c70-A f3hp-A    62 -  65 <=>  161 - 164   (SER   64  - VAL   67  <=> PRO  161  - LYS  164 )                          
 115: 6c70-A f3hp-A    67 -  93 <=>  165 - 191   (ASP   69  - LYS   95  <=> ASP  165  - ALA  191 )                          
 115: 6c70-A f3hp-A   254 - 286 <=>  194 - 226   (VAL  340  - VAL  372  <=> SER  194  - ASN  226 )                          
 115: 6c70-A f3hp-A   287 - 290 <=>  228 - 231   (ASN  373  - ASN  376  <=> ASN  228  - ASN  231 )                          
 116: 6c70-A f098-A    63 -  90 <=>    1 -  28   (ASP   65  - VAL   92  <=> MET    1  - GLU   28 )                          
 116: 6c70-A f098-A    92 -  95 <=>   29 -  32   (SER   94  - PHE   97  <=> ASN   29  - ILE   32 )                          
 116: 6c70-A f098-A   256 - 284 <=>   34 -  62   (ALA  342  - THR  370  <=> ASN   34  - ILE   62 )                          
 116: 6c70-A f098-A   285 - 288 <=>   64 -  67   (LYS  371  - GLY  374  <=> ILE   64  - ASP   67 )                          
 117: 6c70-A f0p8-A    31 -  39 <=>    1 -   9   (GLY   33  - TYR   41  <=> MET    1  - GLU    9 )                          
 117: 6c70-A f0p8-A    53 -  62 <=>   17 -  26   (MET   55  - SER   64  <=> ASP   17  - ASN   26 )                          
 117: 6c70-A f0p8-A    63 -  95 <=>   31 -  63   (ASP   65  - PHE   97  <=> THR   31  - GLY   63 )                          
 117: 6c70-A f0p8-A   257 - 287 <=>   65 -  95   (VAL  343  - ASN  373  <=> GLY   65  - ASP   95 )                          
 117: 6c70-A f0p8-A   289 - 318 <=>  115 - 144   (VAL  375  - ILE  404  <=> LEU  115  - SER  144 )                          
 117: 6c70-A f0p8-A   321 - 324 <=>  145 - 148   (SER  407  - VAL  410  <=> LYS  145  - PRO  148 )                          
 117: 6c70-A f0p8-A   327 - 330 <=>  149 - 152   (ALA  413  - SER  416  <=> ARG  149  - ASN  152 )                          
 117: 6c70-A f0p8-A   333 - 336 <=>  153 - 156   (TRP  419  - GLY  422  <=> GLN  153  - SER  156 )                          
 117: 6c70-A f0p8-A   385 - 388 <=>  211 - 214   (VAL  471  - LYS  474  <=> GLY  211  - LEU  214 )                          
 118: 6c70-A f1h0-A    63 -  89 <=>    1 -  27   (ASP   65  - PRO   91  <=> MET    1  - ASN   27 )                          
 118: 6c70-A f1h0-A   258 - 287 <=>   30 -  59   (GLY  344  - ASN  373  <=> GLY   30  - GLN   59 )                          
 118: 6c70-A f1h0-A   288 - 311 <=>   63 -  86   (GLY  374  - CYS  397  <=> GLN   63  - GLN   86 )                          
 118: 6c70-A f1h0-A   335 - 352 <=>  107 - 124   (ASP  421  - GLN  438  <=> ASP  107  - ASN  124 )                          
 118: 6c70-A f1h0-A   353 - 356 <=>  126 - 129   (LYS  439  - SER  442  <=> LEU  126  - THR  129 )                          
 118: 6c70-A f1h0-A   366 - 375 <=>  135 - 144   (SER  452  - GLY  461  <=> ARG  135  - GLU  144 )                          
 119: 6c70-A fzju-A     1 -  11 <=>  122 - 132   (PHE    3  - LEU   13  <=> ASN  122  - GLU  132 )                          
 119: 6c70-A fzju-A    14 -  17 <=>  178 - 181   (ILE   16  - MET   19  <=> ASN  178  - LYS  181 )                          
 119: 6c70-A fzju-A    22 -  26 <=>  208 - 212   (HIS   24  - ASN   28  <=> LEU  208  - PRO  212 )                          
 119: 6c70-A fzju-A    33 -  37 <=>  215 - 219   (LYS   35  - ARG   39  <=> SER  215  - ARG  219 )                          
 119: 6c70-A fzju-A    41 -  50 <=>  220 - 229   (ILE   43  - GLN   52  <=> ILE  220  - GLN  229 )                          
 119: 6c70-A fzju-A    52 -  55 <=>  230 - 233   (GLY   54  - ALA   57  <=> VAL  230  - LYS  233 )                          
 119: 6c70-A fzju-A    67 -  88 <=>  237 - 258   (ASP   69  - PHE   90  <=> LYS  237  - ASP  258 )                          
 119: 6c70-A fzju-A    89 -  94 <=>  260 - 265   (PRO   91  - ILE   96  <=> VAL  260  - LEU  265 )                          
 119: 6c70-A fzju-A   257 - 281 <=>  266 - 290   (VAL  343  - TYR  367  <=> ASP  266  - ASN  290 )                          
 119: 6c70-A fzju-A   283 - 286 <=>  291 - 294   (ALA  369  - VAL  372  <=> ASP  291  - PHE  294 )                          
 119: 6c70-A fzju-A   287 - 290 <=>  300 - 303   (ASN  373  - ASN  376  <=> SER  300  - GLN  303 )                          
 119: 6c70-A fzju-A   297 - 305 <=>  319 - 327   (ILE  383  - GLY  391  <=> LEU  319  - LYS  327 )                          
 119: 6c70-A fzju-A   370 - 383 <=>  330 - 343   (PHE  456  - VAL  469  <=> GLN  330  - SER  343 )                          
 120: 6c70-A fymr-A     2 -   6 <=>  154 - 158   (LYS    4  - LEU    8  <=> GLN  154  - GLN  158 )                          
 120: 6c70-A fymr-A     9 -  13 <=>  159 - 163   (ASP   11  - ASN   15  <=> ALA  159  - ALA  163 )                          
 120: 6c70-A fymr-A    59 -  62 <=>  169 - 172   (MET   61  - SER   64  <=> THR  169  - THR  172 )                          
 120: 6c70-A fymr-A    64 -  88 <=>  173 - 197   (ASP   66  - PHE   90  <=> ASN  173  - GLU  197 )                          
 120: 6c70-A fymr-A   261 - 286 <=>  198 - 223   (TYR  347  - VAL  372  <=> THR  198  - LYS  223 )                          
 120: 6c70-A fymr-A   287 - 290 <=>  226 - 229   (ASN  373  - ASN  376  <=> LYS  226  - ASN  229 )                          
 121: 6c70-A f4rq-A   113 - 119 <=>   11 -  17   (GLU  115  - HIS  121  <=> LYS   11  - GLN   17 )                          
 121: 6c70-A f4rq-A   121 - 149 <=>   18 -  46   (LEU  123  - PHE  151  <=> ALA   18  - ASN   46 )                          
 121: 6c70-A f4rq-A   151 - 154 <=>   47 -  50   (GLU  153  - PRO  171  <=> THR   47  - VAL   50 )                          
 121: 6c70-A f4rq-A   155 - 159 <=>   93 -  97   (ILE  172  - MET  176  <=> PHE   93  - THR   97 )                          
 121: 6c70-A f4rq-A   172 - 175 <=>  101 - 104   (ALA  189  - VAL  192  <=> LYS  101  - ARG  104 )                          
 121: 6c70-A f4rq-A   177 - 215 <=>  105 - 143   (ALA  194  - ALA  232  <=> TYR  105  - ALA  143 )                          
 121: 6c70-A f4rq-A   242 - 245 <=>  144 - 147   (TYR  328  - GLU  331  <=> GLY  144  - ILE  147 )                          
 121: 6c70-A f4rq-A   258 - 274 <=>  153 - 169   (GLY  344  - ILE  360  <=> LYS  153  - CYS  169 )                          
 121: 6c70-A f4rq-A   288 - 320 <=>  202 - 234   (GLY  374  - GLU  406  <=> THR  202  - ASP  234 )                          
 121: 6c70-A f4rq-A   330 - 333 <=>  244 - 247   (SER  416  - TRP  419  <=> LEU  244  - GLU  247 )                          
 121: 6c70-A f4rq-A   343 - 347 <=>  251 - 255   (PHE  429  - VAL  433  <=> GLU  251  - ILE  255 )                          
 121: 6c70-A f4rq-A   350 - 353 <=>  257 - 260   (GLN  436  - LYS  439  <=> VAL  257  - PHE  260 )                          
 122: 6c70-A f1ks-A    30 -  33 <=>  101 - 104   (GLU   32  - LYS   35  <=> ASP  101  - ASN  104 )                          
 122: 6c70-A f1ks-A    36 -  39 <=>  105 - 108   (HIS   38  - TYR   41  <=> ASP  105  - LEU  108 )                          
 122: 6c70-A f1ks-A    41 -  44 <=>  109 - 112   (ILE   43  - LEU   46  <=> VAL  109  - LEU  112 )                          
 122: 6c70-A f1ks-A    63 -  97 <=>  146 - 180   (ASP   65  - LYS   99  <=> LYS  146  - SER  180 )                          
 122: 6c70-A f1ks-A   100 - 105 <=>  181 - 186   (ALA  102  - PRO  107  <=> THR  181  - PHE  186 )                          
 122: 6c70-A f1ks-A   251 - 254 <=>  188 - 191   (VAL  337  - VAL  340  <=> ARG  188  - GLU  191 )                          
 122: 6c70-A f1ks-A   257 - 284 <=>  192 - 219   (VAL  343  - THR  370  <=> LYS  192  - THR  219 )                          
 122: 6c70-A f1ks-A   285 - 290 <=>  221 - 226   (LYS  371  - ASN  376  <=> PHE  221  - ILE  226 )                          
 122: 6c70-A f1ks-A   301 - 304 <=>  243 - 246   (LEU  387  - LEU  390  <=> PHE  243  - ILE  246 )                          
 122: 6c70-A f1ks-A   326 - 331 <=>  303 - 308   (GLU  412  - CYS  417  <=> GLN  303  - GLN  308 )                          
 122: 6c70-A f1ks-A   335 - 339 <=>  314 - 318   (ASP  421  - GLU  425  <=> GLN  314  - ALA  318 )                          
 122: 6c70-A f1ks-A   365 - 368 <=>  613 - 616   (VAL  451  - ASP  454  <=> ARG  613  - GLU  616 )                          
 123: 6c70-A f0vb-A    63 -  91 <=>    1 -  29   (ASP   65  - ARG   93  <=> MET    1  - THR   29 )                          
 123: 6c70-A f0vb-A   260 - 287 <=>   31 -  58   (ALA  346  - ASN  373  <=> ASP   31  - GLU   58 )                          
 123: 6c70-A f0vb-A   302 - 305 <=>  134 - 137   (TYR  388  - GLY  391  <=> ILE  134  - LEU  137 )                          
 123: 6c70-A f0vb-A   312 - 315 <=>  173 - 176   (ILE  398  - ASN  401  <=> THR  173  - LYS  176 )                          
 123: 6c70-A f0vb-A   319 - 323 <=>  212 - 216   (GLU  405  - SER  409  <=> PRO  212  - LYS  216 )                          
 123: 6c70-A f0vb-A   329 - 334 <=>  250 - 255   (TYR  415  - TYR  420  <=> ASN  250  - LEU  255 )                          
 123: 6c70-A f0vb-A   336 - 339 <=>  305 - 308   (GLY  422  - GLU  425  <=> LEU  305  - THR  308 )                          
 124: 6c70-A fzg3-A    29 -  32 <=>  414 - 417   (SER   31  - LYS   34  <=> PRO  414  - GLN  417 )                          
 124: 6c70-A fzg3-A    35 -  38 <=>  418 - 421   (PRO   37  - ILE   40  <=> PRO  418  - GLN  421 )                          
 124: 6c70-A fzg3-A    64 -  99 <=> 1042 -1077   (ASP   66  - LEU  101  <=> THR 1042  - GLN 1077 )                          
 124: 6c70-A fzg3-A   255 - 284 <=> 1079 -1108   (THR  341  - THR  370  <=> GLU 1079  - PHE 1108 )                          
 124: 6c70-A fzg3-A   285 - 290 <=> 1110 -1115   (LYS  371  - ASN  376  <=> LYS 1110  - ASP 1115 )                          
 124: 6c70-A fzg3-A   308 - 328 <=> 1257 -1277   (PHE  394  - ALA  414  <=> TYR 1257  - LEU 1277 )                          
 124: 6c70-A fzg3-A   329 - 332 <=> 1279 -1282   (TYR  415  - HIS  418  <=> SER 1279  - SER 1282 )                          
 124: 6c70-A fzg3-A   342 - 346 <=> 1325 -1329   (THR  428  - ILE  432  <=> ILE 1325  - SER 1329 )                          
 125: 6c70-A f095-A    64 -  91 <=>    2 -  29   (ASP   66  - ARG   93  <=> ALA    2  - LYS   29 )                          
 125: 6c70-A f095-A   257 - 287 <=>   30 -  60   (VAL  343  - ASN  373  <=> ARG   30  - ARG   60 )                          
 125: 6c70-A f095-A   288 - 311 <=>   66 -  89   (GLY  374  - CYS  397  <=> GLU   66  - ASN   89 )                          
 125: 6c70-A f095-A   337 - 340 <=>  107 - 110   (SER  423  - ALA  426  <=> ASN  107  - GLN  110 )                          
 125: 6c70-A f095-A   342 - 353 <=>  111 - 122   (THR  428  - LYS  439  <=> SER  111  - LYS  122 )                          
 126: 6c70-A f35f-A    42 -  62 <=>  188 - 208   (VAL   44  - SER   64  <=> THR  188  - GLY  208 )                          
 126: 6c70-A f35f-A    67 -  88 <=>  209 - 230   (ASP   69  - PHE   90  <=> SER  209  - LEU  230 )                          
 126: 6c70-A f35f-A    90 -  95 <=>  231 - 236   (VAL   92  - PHE   97  <=> ASN  231  - ASP  236 )                          
 126: 6c70-A f35f-A   256 - 259 <=>  237 - 240   (ALA  342  - ASP  345  <=> LYS  237  - THR  240 )                          
 126: 6c70-A f35f-A   261 - 286 <=>  241 - 266   (TYR  347  - VAL  372  <=> ARG  241  - THR  266 )                          
 126: 6c70-A f35f-A   293 - 296 <=>  267 - 270   (ALA  379  - VAL  382  <=> ASN  267  - HIS  270 )                          
 126: 6c70-A f35f-A   312 - 315 <=>  293 - 296   (ILE  398  - ASN  401  <=> ASP  293  - SER  296 )                          
 126: 6c70-A f35f-A   365 - 373 <=>  298 - 306   (VAL  451  - VAL  459  <=> TYR  298  - PHE  306 )                          
 126: 6c70-A f35f-A   376 - 379 <=>  307 - 310   (ALA  462  - THR  465  <=> LYS  307  - ASN  310 )                          
 127: 6c70-A f5oq-A    63 - 102 <=>  392 - 431   (ASP   65  - TRP  104  <=> LYS  392  - GLU  431 )                          
 127: 6c70-A f5oq-A   103 - 106 <=>  434 - 437   (ASN  105  - ASN  108  <=> GLN  434  - ILE  437 )                          
 127: 6c70-A f5oq-A   107 - 110 <=>  440 - 443   (SER  109  - LEU  112  <=> LEU  440  - SER  443 )                          
 127: 6c70-A f5oq-A   232 - 235 <=>  445 - 448   (GLN  318  - LEU  321  <=> ASN  445  - ASN  448 )                          
 127: 6c70-A f5oq-A   237 - 260 <=>  449 - 472   (ARG  323  - ALA  346  <=> SER  449  - GLU  472 )                          
 127: 6c70-A f5oq-A   261 - 289 <=>  475 - 503   (TYR  347  - VAL  375  <=> ILE  475  - SER  503 )                          
 128: 6c70-A fy7u-A    19 -  30 <=>  357 - 368   (GLY   21  - GLU   32  <=> ASP  357  - TYR  368 )                          
 128: 6c70-A fy7u-A    44 -  47 <=>  374 - 377   (LEU   46  - LEU   49  <=> SER  374  - ILE  377 )                          
 128: 6c70-A fy7u-A    49 -  52 <=>  381 - 384   (LEU   51  - GLY   54  <=> THR  381  - VAL  384 )                          
 128: 6c70-A fy7u-A    63 -  96 <=>  468 - 501   (ASP   65  - TYR   98  <=> SER  468  - LEU  501 )                          
 128: 6c70-A fy7u-A    99 - 102 <=>  502 - 505   (LEU  101  - TRP  104  <=> THR  502  - LYS  505 )                          
 128: 6c70-A fy7u-A   252 - 286 <=>  506 - 540   (ARG  338  - VAL  372  <=> GLU  506  - ILE  540 )                          
 128: 6c70-A fy7u-A   287 - 290 <=>  543 - 546   (ASN  373  - ASN  376  <=> VAL  543  - VAL  546 )                          
 129: 6c70-A f1zg-A    65 -  94 <=>    1 -  30   (VAL   67  - ILE   96  <=> MET    1  - SER   30 )                          
 129: 6c70-A f1zg-A   259 - 286 <=>   31 -  58   (ASP  345  - VAL  372  <=> TRP   31  - PRO   58 )                          
 129: 6c70-A f1zg-A   287 - 290 <=>   61 -  64   (ASN  373  - ASN  376  <=> ARG   61  - THR   64 )                          
 130: 6c70-A fybl-A     5 -   8 <=>  102 - 105   (GLY    7  - ALA   10  <=> SER  102  - TYR  105 )                          
 130: 6c70-A fybl-A    26 -  29 <=>  107 - 110   (ASN   28  - SER   31  <=> LYS  107  - GLU  110 )                          
 130: 6c70-A fybl-A    32 -  35 <=>  111 - 114   (LYS   34  - PRO   37  <=> ASN  111  - LYS  114 )                          
 130: 6c70-A fybl-A    37 -  40 <=>  116 - 119   (ARG   39  - CYS   42  <=> PHE  116  - GLN  119 )                          
 130: 6c70-A fybl-A    85 -  88 <=>  121 - 124   (MET   87  - PHE   90  <=> VAL  121  - SER  124 )                          
 130: 6c70-A fybl-A    91 -  94 <=>  125 - 128   (ARG   93  - ILE   96  <=> SER  125  - ASN  128 )                          
 130: 6c70-A fybl-A    96 -  99 <=>  145 - 148   (TYR   98  - LEU  101  <=> PRO  145  - GLY  148 )                          
 130: 6c70-A fybl-A   123 - 126 <=>  176 - 179   (ILE  125  - MET  128  <=> PRO  176  - HIS  179 )                          
 130: 6c70-A fybl-A   129 - 132 <=>  180 - 183   (LEU  131  - CYS  134  <=> VAL  180  - TYR  183 )                          
 130: 6c70-A fybl-A   139 - 142 <=>  185 - 188   (PHE  141  - ILE  144  <=> PHE  185  - SER  188 )                          
 130: 6c70-A fybl-A   145 - 148 <=>  189 - 192   (THR  147  - THR  150  <=> THR  189  - ASN  192 )                          
 130: 6c70-A fybl-A   182 - 225 <=>  210 - 253   (PHE  199  - ALA  242  <=> SER  210  - GLN  253 )                          
 130: 6c70-A fybl-A   236 - 258 <=>  255 - 277   (VAL  322  - GLY  344  <=> SER  255  - ASN  277 )                          
 130: 6c70-A fybl-A   259 - 264 <=>  279 - 284   (ASP  345  - ALA  350  <=> SER  279  - THR  284 )                          
 130: 6c70-A fybl-A   266 - 271 <=>  285 - 290   (LEU  352  - THR  357  <=> PRO  285  - GLU  290 )                          
 130: 6c70-A fybl-A   304 - 311 <=>  299 - 306   (LEU  390  - CYS  397  <=> ASN  299  - GLU  306 )                          
 130: 6c70-A fybl-A   313 - 330 <=>  307 - 324   (PHE  399  - SER  416  <=> ILE  307  - ILE  324 )                          
 130: 6c70-A fybl-A   342 - 345 <=>  327 - 330   (THR  428  - GLN  431  <=> VAL  327  - ASP  330 )                          
 131: 6c70-A f2ne-A    63 -  93 <=>   39 -  69   (ASP   65  - LYS   95  <=> GLU   39  - THR   69 )                          
 131: 6c70-A f2ne-A    95 -  99 <=>   70 -  74   (PHE   97  - LEU  101  <=> LEU   70  - VAL   74 )                          
 131: 6c70-A f2ne-A   253 - 284 <=>   75 - 106   (LEU  339  - THR  370  <=> GLN   75  - GLN  106 )                          
 131: 6c70-A f2ne-A   286 - 289 <=>  107 - 110   (VAL  372  - VAL  375  <=> SER  107  - TRP  110 )                          
 131: 6c70-A f2ne-A   319 - 324 <=>  165 - 170   (GLU  405  - VAL  410  <=> PHE  165  - SER  170 )                          
 131: 6c70-A f2ne-A   367 - 370 <=>  233 - 236   (LEU  453  - PHE  456  <=> PRO  233  - SER  236 )                          
 131: 6c70-A f2ne-A   374 - 380 <=>  287 - 293   (LEU  460  - TYR  466  <=> ALA  287  - SER  293 )                          
 131: 6c70-A f2ne-A   383 - 386 <=>  305 - 308   (VAL  469  - GLN  472  <=> PRO  305  - VAL  308 )                          
 132: 6c70-A f4ha-A    52 -  55 <=>   77 -  80   (GLY   54  - ALA   57  <=> ARG   77  - LEU   80 )                          
 132: 6c70-A f4ha-A    63 -  96 <=>  956 - 989   (ASP   65  - TYR   98  <=> ALA  956  - THR  989 )                          
 132: 6c70-A f4ha-A    99 - 102 <=>  990 - 993   (LEU  101  - TRP  104  <=> THR  990  - SER  993 )                          
 132: 6c70-A f4ha-A   255 - 259 <=>  997 -1001   (THR  341  - ASP  345  <=> GLU  997  - CYS 1001 )                          
 132: 6c70-A f4ha-A   261 - 283 <=> 1003 -1025   (TYR  347  - ALA  369  <=> LYS 1003  - GLY 1025 )                          
 132: 6c70-A f4ha-A   296 - 299 <=> 1026 -1029   (VAL  382  - TYR  385  <=> LYS 1026  - ILE 1029 )                          
 132: 6c70-A f4ha-A   312 - 324 <=> 1044 -1056   (ILE  398  - VAL  410  <=> ILE 1044  - LEU 1056 )                          
 132: 6c70-A f4ha-A   368 - 371 <=> 1081 -1084   (ASP  454  - ALA  457  <=> LEU 1081  - PHE 1084 )                          
 132: 6c70-A f4ha-A   373 - 386 <=> 1152 -1165   (VAL  459  - GLN  472  <=> LEU 1152  - GLY 1165 )                          
 133: 6c70-A f35i-A    63 -  94 <=>   63 -  94   (ASP   65  - ILE   96  <=> GLN   63  - ASP   94 )                          
 133: 6c70-A f35i-A    99 - 102 <=>   98 - 101   (LEU  101  - TRP  104  <=> GLN   98  - ILE  101 )                          
 133: 6c70-A f35i-A   253 - 290 <=>  103 - 140   (LEU  339  - ASN  376  <=> ASN  103  - ALA  140 )                          
 133: 6c70-A f35i-A   296 - 316 <=>  169 - 189   (VAL  382  - ARG  402  <=> ILE  169  - ASN  189 )                          
 133: 6c70-A f35i-A   321 - 326 <=>  201 - 206   (SER  407  - GLU  412  <=> ILE  201  - GLU  206 )                          
 133: 6c70-A f35i-A   334 - 339 <=>  211 - 216   (TYR  420  - GLU  425  <=> LEU  211  - LYS  216 )                          
 134: 6c70-A f35w-A    63 -  81 <=>   69 -  87   (ASP   65  - PRO   83  <=> MET   69  - GLU   87 )                          
 134: 6c70-A f35w-A   192 - 202 <=>   89 -  99   (SER  209  - TRP  219  <=> LEU   89  - PRO   99 )                          
 134: 6c70-A f35w-A   256 - 287 <=>  101 - 132   (ALA  342  - ASN  373  <=> MET  101  - LYS  132 )                          
 134: 6c70-A f35w-A   289 - 332 <=>  153 - 196   (VAL  375  - HIS  418  <=> GLN  153  - ASP  196 )                          
 134: 6c70-A f35w-A   334 - 339 <=>  197 - 202   (TYR  420  - GLU  425  <=> ASP  197  - ILE  202 )                          
 134: 6c70-A f35w-A   352 - 356 <=>  217 - 221   (GLN  438  - SER  442  <=> MET  217  - ILE  221 )                          
 134: 6c70-A f35w-A   364 - 383 <=>  225 - 244   (THR  450  - VAL  469  <=> ASP  225  - ASP  244 )                          
 135: 6c70-A fv31-A     2 -  10 <=>  113 - 121   (LYS    4  - LEU   12  <=> LYS  113  - THR  121 )                          
 135: 6c70-A fv31-A    55 -  58 <=>  132 - 135   (ALA   57  - LEU   60  <=> THR  132  - GLU  135 )                          
 135: 6c70-A fv31-A    66 -  91 <=>  145 - 170   (ASP   68  - ARG   93  <=> ASP  145  - GLN  170 )                          
 135: 6c70-A fv31-A   260 - 285 <=>  171 - 196   (ALA  346  - LYS  371  <=> TYR  171  - TRP  196 )                          
 135: 6c70-A fv31-A   288 - 302 <=>  227 - 241   (GLY  374  - TYR  388  <=> GLN  227  - ASN  241 )                          
 135: 6c70-A fv31-A   332 - 335 <=>  288 - 291   (HIS  418  - ASP  421  <=> PRO  288  - TYR  291 )                          
 135: 6c70-A fv31-A   337 - 350 <=>  383 - 396   (SER  423  - GLN  436  <=> ILE  383  - ARG  396 )                          
 136: 6c70-A fzrl-A    64 -  96 <=>  162 - 194   (ASP   66  - TYR   98  <=> THR  162  - PRO  194 )                          
 136: 6c70-A fzrl-A   191 - 198 <=>  202 - 209   (VAL  208  - LEU  215  <=> ASN  202  - ALA  209 )                          
 136: 6c70-A fzrl-A   203 - 206 <=>  232 - 235   (LEU  220  - ALA  223  <=> VAL  232  - GLU  235 )                          
 136: 6c70-A fzrl-A   252 - 255 <=>  238 - 241   (ARG  338  - THR  341  <=> GLU  238  - GLN  241 )                          
 136: 6c70-A fzrl-A   261 - 286 <=>  256 - 281   (TYR  347  - VAL  372  <=> ILE  256  - MET  281 )                          
 136: 6c70-A fzrl-A   287 - 291 <=>  285 - 289   (ASN  373  - VAL  377  <=> ALA  285  - THR  289 )                          
 136: 6c70-A fzrl-A   294 - 297 <=>  293 - 296   (ALA  380  - ILE  383  <=> GLY  293  - VAL  296 )                          
 137: 6c70-A fxah-A    63 -  89 <=>   37 -  63   (ASP   65  - PRO   91  <=> LYS   37  - ASP   63 )                          
 137: 6c70-A fxah-A    91 -  97 <=>   64 -  70   (ARG   93  - LYS   99  <=> LEU   64  - VAL   70 )                          
 137: 6c70-A fxah-A    99 - 102 <=>   71 -  74   (LEU  101  - TRP  104  <=> THR   71  - SER   74 )                          
 137: 6c70-A fxah-A   252 - 260 <=>   75 -  83   (ARG  338  - ALA  346  <=> ASN   75  - ARG   83 )                          
 137: 6c70-A fxah-A   261 - 286 <=>   86 - 111   (TYR  347  - VAL  372  <=> ILE   86  - SER  111 )                          
 137: 6c70-A fxah-A   288 - 291 <=>  414 - 417   (GLY  374  - VAL  377  <=> ILE  414  - ARG  417 )                          
 137: 6c70-A fxah-A   326 - 333 <=>  788 - 795   (GLU  412  - TRP  419  <=> THR  788  - SER  795 )                          
 137: 6c70-A fxah-A   335 - 338 <=>  800 - 803   (ASP  421  - GLU  424  <=> ILE  800  - LYS  803 )                          
 138: 6c70-A fxcm-A   119 - 124 <=>   14 -  19   (HIS  121  - THR  126  <=> LYS   14  - LYS   19 )                          
 138: 6c70-A fxcm-A   126 - 153 <=>   20 -  47   (MET  128  - SER  155  <=> PRO   20  - LYS   47 )                          
 138: 6c70-A fxcm-A   154 - 157 <=>   94 -  97   (PRO  171  - ARG  174  <=> PHE   94  - GLY   97 )                          
 138: 6c70-A fxcm-A   170 - 209 <=>  100 - 139   (SER  187  - GLN  226  <=> SER  100  - VAL  139 )                          
 138: 6c70-A fxcm-A   246 - 249 <=>  142 - 145   (ARG  332  - HIS  335  <=> GLY  142  - ILE  145 )                          
 138: 6c70-A fxcm-A   253 - 256 <=>  146 - 149   (LEU  339  - ALA  342  <=> LEU  146  - GLY  149 )                          
 138: 6c70-A fxcm-A   262 - 272 <=>  151 - 161   (GLY  348  - THR  358  <=> LYS  151  - LEU  161 )                          
 138: 6c70-A fxcm-A   287 - 312 <=>  200 - 225   (ASN  373  - ILE  398  <=> SER  200  - GLY  225 )                          
 138: 6c70-A fxcm-A   315 - 322 <=>  228 - 235   (ASN  401  - SER  408  <=> ASN  228  - PHE  235 )                          
 138: 6c70-A fxcm-A   324 - 330 <=>  238 - 244   (VAL  410  - SER  416  <=> LEU  238  - LYS  244 )                          
 138: 6c70-A fxcm-A   344 - 347 <=>  247 - 250   (VAL  430  - VAL  433  <=> LEU  247  - ILE  250 )                          
 139: 6c70-A fzxj-A   114 - 117 <=>   12 -  15   (SER  116  - ARG  119  <=> TYR   12  - VAL   15 )                          
 139: 6c70-A fzxj-A   121 - 148 <=>   18 -  45   (LEU  123  - THR  150  <=> PRO   18  - PHE   45 )                          
 139: 6c70-A fzxj-A   150 - 153 <=>   46 -  49   (ILE  152  - SER  155  <=> ASP   46  - GLN   49 )                          
 139: 6c70-A fzxj-A   154 - 159 <=>  100 - 105   (PRO  171  - MET  176  <=> ALA  100  - MET  105 )                          
 139: 6c70-A fzxj-A   172 - 175 <=>  109 - 112   (ALA  189  - VAL  192  <=> PRO  109  - LYS  112 )                          
 139: 6c70-A fzxj-A   177 - 213 <=>  113 - 149   (ALA  194  - LEU  230  <=> TYR  113  - ILE  149 )                          
 139: 6c70-A fzxj-A   243 - 247 <=>  152 - 156   (TRP  329  - HIS  333  <=> GLU  152  - PHE  156 )                          
 139: 6c70-A fzxj-A   252 - 255 <=>  157 - 160   (ARG  338  - THR  341  <=> LEU  157  - ASN  160 )                          
 139: 6c70-A fzxj-A   258 - 273 <=>  161 - 176   (GLY  344  - THR  359  <=> LYS  161  - LEU  176 )                          
 139: 6c70-A fzxj-A   289 - 312 <=>  211 - 234   (VAL  375  - ILE  398  <=> LEU  211  - GLY  234 )                          
 139: 6c70-A fzxj-A   314 - 318 <=>  235 - 239   (GLY  400  - ILE  404  <=> SER  235  - TYR  239 )                          
 139: 6c70-A fzxj-A   320 - 330 <=>  240 - 250   (GLU  406  - SER  416  <=> LEU  240  - ASP  250 )                          
 139: 6c70-A fzxj-A   331 - 334 <=>  252 - 255   (CYS  417  - TYR  420  <=> LEU  252  - GLU  255 )                          
 139: 6c70-A fzxj-A   342 - 346 <=>  258 - 262   (THR  428  - ILE  432  <=> LYS  258  - GLN  262 )                          
 140: 6c70-A f0d1-A    64 -  89 <=>  736 - 761   (ASP   66  - PRO   91  <=> LYS  736  - GLU  761 )                          
 140: 6c70-A f0d1-A    91 - 101 <=>  762 - 772   (ARG   93  - ILE  103  <=> ASN  762  - GLN  772 )                          
 140: 6c70-A f0d1-A   102 - 105 <=>  774 - 777   (TRP  104  - PRO  107  <=> GLN  774  - PHE  777 )                          
 140: 6c70-A f0d1-A   107 - 110 <=>  783 - 786   (SER  109  - LEU  112  <=> THR  783  - HIS  786 )                          
 140: 6c70-A f0d1-A   112 - 119 <=>  819 - 826   (ALA  114  - HIS  121  <=> ILE  819  - SER  826 )                          
 140: 6c70-A f0d1-A   247 - 286 <=>  830 - 869   (HIS  333  - VAL  372  <=> GLN  830  - GLN  869 )                          
 140: 6c70-A f0d1-A   287 - 290 <=>  872 - 875   (ASN  373  - ASN  376  <=> LEU  872  - LEU  875 )                          
 141: 6c70-A f3b5-A    57 -  60 <=>  484 - 487   (ASN   59  - MET   62  <=> ASN  484  - LEU  487 )                          
 141: 6c70-A f3b5-A    65 -  92 <=>  581 - 608   (VAL   67  - SER   94  <=> ASP  581  - ASN  608 )                          
 141: 6c70-A f3b5-A   260 - 287 <=>  609 - 636   (ALA  346  - ASN  373  <=> ASN  609  - GLY  636 )                          
 141: 6c70-A f3b5-A   292 - 307 <=>  638 - 653   (TYR  378  - VAL  393  <=> LYS  638  - SER  653 )                          
 141: 6c70-A f3b5-A   373 - 376 <=>  655 - 658   (VAL  459  - ALA  462  <=> SER  655  - ASN  658 )                          
 141: 6c70-A f3b5-A   378 - 384 <=>  659 - 665   (VAL  464  - LEU  470  <=> SER  659  - PHE  665 )                          
 142: 6c70-A f31a-A    63 -  83 <=>    2 -  22   (ASP   65  - VAL   85  <=> LEU    2  - THR   22 )                          
 142: 6c70-A f31a-A    85 - 103 <=>   23 -  41   (MET   87  - ASN  105  <=> PRO   23  - ARG   41 )                          
 142: 6c70-A f31a-A   252 - 283 <=>   42 -  73   (ARG  338  - ALA  369  <=> PHE   42  - ARG   73 )                          
 143: 6c70-A f2cp-A    63 -  93 <=>   20 -  50   (ASP   65  - LYS   95  <=> ARG   20  - SER   50 )                          
 143: 6c70-A f2cp-A   117 - 120 <=>  331 - 334   (ARG  119  - ALA  122  <=> MET  331  - VAL  334 )                          
 143: 6c70-A f2cp-A   256 - 283 <=>  340 - 367   (ALA  342  - ALA  369  <=> SER  340  - TYR  367 )                          
 143: 6c70-A f2cp-A   284 - 287 <=>  369 - 372   (THR  370  - ASN  373  <=> SER  369  - ASN  372 )                          
 143: 6c70-A f2cp-A   288 - 291 <=>  374 - 377   (GLY  374  - VAL  377  <=> GLN  374  - ILE  377 )                          
 144: 6c70-A f1rm-A   288 - 312 <=>    3 -  27   (GLY  374  - ILE  398  <=> ALA    3  - GLY   27 )                          
 144: 6c70-A f1rm-A   366 - 388 <=>   28 -  50   (SER  452  - LYS  474  <=> CYS   28  - GLY   50 )                          
 145: 6c70-A f3v2-A    64 - 100 <=>  155 - 191   (ASP   66  - ALA  102  <=> ARG  155  - GLU  191 )                          
 145: 6c70-A f3v2-A   109 - 112 <=>  242 - 245   (PRO  111  - ALA  114  <=> GLU  242  - GLU  245 )                          
 145: 6c70-A f3v2-A   131 - 134 <=>  250 - 253   (PHE  133  - ALA  136  <=> GLN  250  - ILE  253 )                          
 145: 6c70-A f3v2-A   141 - 152 <=>  259 - 270   (VAL  143  - ASP  154  <=> LEU  259  - ASN  270 )                          
 145: 6c70-A f3v2-A   203 - 207 <=>  342 - 346   (LEU  220  - CYS  224  <=> GLN  342  - LYS  346 )                          
 145: 6c70-A f3v2-A   259 - 289 <=>  381 - 411   (ASP  345  - VAL  375  <=> SER  381  - ASN  411 )                          
 145: 6c70-A f3v2-A   383 - 387 <=>  434 - 438   (VAL  469  - LEU  473  <=> CYS  434  - LYS  438 )                          
 146: 6c70-A f5hj-A    63 -  94 <=>   93 - 124   (ASP   65  - ILE   96  <=> ASN   93  - GLY  124 )                          
 146: 6c70-A f5hj-A    96 -  99 <=>  125 - 128   (TYR   98  - LEU  101  <=> SER  125  - ASN  128 )                          
 146: 6c70-A f5hj-A   253 - 287 <=>  129 - 163   (LEU  339  - ASN  373  <=> SER  129  - LYS  163 )                          
 146: 6c70-A f5hj-A   291 - 294 <=>  183 - 186   (VAL  377  - ALA  380  <=> TYR  183  - VAL  186 )                          
 147: 6c70-A f30t-A    29 -  61 <=>  143 - 175   (SER   31  - GLU   63  <=> GLU  143  - PRO  175 )                          
 147: 6c70-A f30t-A    64 - 100 <=>  237 - 273   (ASP   66  - ALA  102  <=> SER  237  - LYS  273 )                          
 147: 6c70-A f30t-A   196 - 199 <=>  281 - 284   (ASP  213  - PHE  216  <=> GLY  281  - GLU  284 )                          
 147: 6c70-A f30t-A   255 - 258 <=>  288 - 291   (THR  341  - GLY  344  <=> ASN  288  - GLY  291 )                          
 147: 6c70-A f30t-A   262 - 284 <=>  293 - 315   (GLY  348  - THR  370  <=> THR  293  - PHE  315 )                          
 147: 6c70-A f30t-A   285 - 288 <=>  318 - 321   (LYS  371  - GLY  374  <=> PHE  318  - ALA  321 )                          
 147: 6c70-A f30t-A   289 - 315 <=>  329 - 355   (VAL  375  - ASN  401  <=> GLU  329  - TYR  355 )                          
 147: 6c70-A f30t-A   355 - 358 <=>  358 - 361   (MET  441  - SER  444  <=> TRP  358  - PHE  361 )                          
 148: 6c70-A f0et-A    65 -  89 <=>    5 -  29   (VAL   67  - PRO   91  <=> SER    5  - PHE   29 )                          
 148: 6c70-A f0et-A   257 - 282 <=>   33 -  58   (VAL  343  - GLN  368  <=> ASP   33  - TRP   58 )                          
 148: 6c70-A f0et-A   296 - 303 <=>   59 -  66   (VAL  382  - THR  389  <=> PHE   59  - LEU   66 )                          
 148: 6c70-A f0et-A   318 - 321 <=>  128 - 131   (ILE  404  - SER  407  <=> ASN  128  - GLU  131 )                          
 148: 6c70-A f0et-A   323 - 326 <=>  132 - 135   (SER  409  - GLU  412  <=> ILE  132  - THR  135 )                          
 148: 6c70-A f0et-A   328 - 332 <=>  136 - 140   (ALA  414  - HIS  418  <=> GLU  136  - ASP  140 )                          
 148: 6c70-A f0et-A   335 - 346 <=>  377 - 388   (ASP  421  - ILE  432  <=> LYS  377  - SER  388 )                          
 149: 6c70-A fxr1-A     1 -   4 <=>  190 - 193   (PHE    3  - GLN    6  <=> LEU  190  - GLU  193 )                          
 149: 6c70-A fxr1-A    10 -  13 <=>  768 - 771   (LEU   12  - ASN   15  <=> THR  768  - THR  771 )                          
 149: 6c70-A fxr1-A    18 -  21 <=>  775 - 778   (GLN   20  - GLY   23  <=> THR  775  - THR  778 )                          
 149: 6c70-A fxr1-A    43 -  46 <=>  779 - 782   (THR   45  - LEU   48  <=> PHE  779  - TRP  782 )                          
 149: 6c70-A fxr1-A    50 -  53 <=>  783 - 786   (GLN   52  - MET   55  <=> ILE  783  - THR  786 )                          
 149: 6c70-A fxr1-A    54 -  57 <=>  834 - 837   (MET   56  - ASN   59  <=> GLU  834  - LEU  837 )                          
 149: 6c70-A fxr1-A    60 -  63 <=>  838 - 841   (MET   62  - ASP   65  <=> LEU  838  - ASN  841 )                          
 149: 6c70-A fxr1-A    64 -  91 <=>  844 - 871   (ASP   66  - ARG   93  <=> PRO  844  - ASN  871 )                          
 149: 6c70-A fxr1-A   263 - 286 <=>  873 - 896   (VAL  349  - VAL  372  <=> PHE  873  - TYR  896 )                          
 149: 6c70-A fxr1-A   287 - 300 <=>  899 - 912   (ASN  373  - LEU  386  <=> GLN  899  - LEU  912 )                          
 149: 6c70-A fxr1-A   303 - 306 <=>  913 - 916   (THR  389  - GLN  392  <=> HIS  913  - LYS  916 )                          
 149: 6c70-A fxr1-A   308 - 311 <=>  946 - 949   (PHE  394  - CYS  397  <=> PRO  946  - LEU  949 )                          
 149: 6c70-A fxr1-A   350 - 353 <=> 1044 -1047   (GLN  436  - LYS  439  <=> VAL 1044  - PRO 1047 )                          
 150: 6c70-A f477-A     4 -   7 <=>    3 -   6   (GLN    6  - VAL    9  <=> GLU    3  - PHE    6 )                          
 150: 6c70-A f477-A    10 -  13 <=>    8 -  11   (LEU   12  - ASN   15  <=> GLU    8  - LYS   11 )                          
 150: 6c70-A f477-A    15 -  20 <=>   12 -  17   (ARG   17  - VAL   22  <=> GLN   12  - GLN   17 )                          
 150: 6c70-A f477-A    63 -  89 <=>   43 -  69   (ASP   65  - PRO   91  <=> ASN   43  - ASP   69 )                          
 150: 6c70-A f477-A    91 -  94 <=>   70 -  73   (ARG   93  - ILE   96  <=> GLN   70  - ARG   73 )                          
 150: 6c70-A f477-A   260 - 284 <=>   74 -  98   (ALA  346  - THR  370  <=> ILE   74  - CYS   98 )                          
 150: 6c70-A f477-A   285 - 290 <=>  100 - 105   (LYS  371  - ASN  376  <=> VAL  100  - ALA  105 )                          
 151: 6c70-A fxxp-A    52 -  56 <=>   53 -  57   (GLY   54  - VAL   58  <=> LYS   53  - GLU   57 )                          
 151: 6c70-A fxxp-A    64 -  83 <=>   83 - 102   (ASP   66  - VAL   85  <=> ILE   83  - TYR  102 )                          
 151: 6c70-A fxxp-A   189 - 193 <=>  104 - 108   (MET  206  - ASN  210  <=> THR  104  - THR  108 )                          
 151: 6c70-A fxxp-A   196 - 199 <=>  109 - 112   (ASP  213  - PHE  216  <=> LEU  109  - THR  112 )                          
 151: 6c70-A fxxp-A   261 - 282 <=>  114 - 135   (TYR  347  - GLN  368  <=> SER  114  - ALA  135 )                          
 151: 6c70-A fxxp-A   284 - 287 <=>  136 - 139   (THR  370  - ASN  373  <=> GLU  136  - GLN  139 )                          
 151: 6c70-A fxxp-A   292 - 309 <=>  141 - 158   (TYR  378  - LEU  395  <=> SER  141  - ASN  158 )                          
 151: 6c70-A fxxp-A   312 - 315 <=>  159 - 162   (ILE  398  - ASN  401  <=> ASN  159  - SER  162 )                          
 151: 6c70-A fxxp-A   371 - 379 <=>  169 - 177   (ALA  457  - THR  465  <=> ALA  169  - ASN  177 )                          
 151: 6c70-A fxxp-A   381 - 385 <=>  178 - 182   (PHE  467  - VAL  471  <=> SER  178  - ILE  182 )                          
 152: 6c70-A f34w-A     1 -   4 <=>  161 - 164   (PHE    3  - GLN    6  <=> TYR  161  - PRO  164 )                          
 152: 6c70-A f34w-A    31 -  34 <=>  465 - 468   (GLY   33  - PHE   36  <=> ASN  465  - GLN  468 )                          
 152: 6c70-A f34w-A    36 -  45 <=>  469 - 478   (HIS   38  - LEU   47  <=> PRO  469  - LEU  478 )                          
 152: 6c70-A f34w-A    63 -  96 <=>  501 - 534   (ASP   65  - TYR   98  <=> HIS  501  - THR  534 )                          
 152: 6c70-A f34w-A   261 - 284 <=>  549 - 572   (TYR  347  - THR  370  <=> LEU  549  - PRO  572 )                          
 152: 6c70-A f34w-A   308 - 311 <=>  581 - 584   (PHE  394  - CYS  397  <=> ALA  581  - VAL  584 )                          
 152: 6c70-A f34w-A   319 - 324 <=>  626 - 631   (GLU  405  - VAL  410  <=> MET  626  - GLN  631 )                          
 152: 6c70-A f34w-A   328 - 332 <=>  634 - 638   (ALA  414  - HIS  418  <=> SER  634  - SER  638 )                          
 152: 6c70-A f34w-A   353 - 356 <=>  671 - 674   (LYS  439  - SER  442  <=> PRO  671  - LEU  674 )                          
 152: 6c70-A f34w-A   363 - 366 <=>  691 - 694   (PHE  449  - SER  452  <=> GLU  691  - PRO  694 )                          
 153: 6c70-A f4qz-A    63 -  89 <=>   13 -  39   (ASP   65  - PRO   91  <=> SER   13  - LEU   39 )                          
 153: 6c70-A f4qz-A    91 - 103 <=>   40 -  52   (ARG   93  - ASN  105  <=> THR   40  - ARG   52 )                          
 153: 6c70-A f4qz-A   104 - 107 <=>   56 -  59   (ASN  106  - SER  109  <=> LYS   56  - GLU   59 )                          
 153: 6c70-A f4qz-A   108 - 111 <=>   62 -  65   (HIS  110  - PHE  113  <=> GLY   62  - SER   65 )                          
 153: 6c70-A f4qz-A   201 - 204 <=>  106 - 109   (SER  218  - LEU  221  <=> MET  106  - PRO  109 )                          
 153: 6c70-A f4qz-A   206 - 211 <=>  110 - 115   (ALA  223  - GLN  228  <=> VAL  110  - ILE  115 )                          
 153: 6c70-A f4qz-A   214 - 217 <=>  200 - 203   (LYS  231  - MET  234  <=> VAL  200  - GLN  203 )                          
 153: 6c70-A f4qz-A   222 - 227 <=>  204 - 209   (GLU  239  - GLY  313  <=> PHE  204  - ASN  209 )                          
 153: 6c70-A f4qz-A   228 - 262 <=>  231 - 265   (LEU  314  - GLY  348  <=> MET  231  - ALA  265 )                          
 153: 6c70-A f4qz-A   263 - 283 <=>  268 - 288   (VAL  349  - ALA  369  <=> ASN  268  - ILE  288 )                          
 153: 6c70-A f4qz-A   284 - 287 <=>  290 - 293   (THR  370  - ASN  373  <=> SER  290  - ILE  293 )                          
 153: 6c70-A f4qz-A   288 - 291 <=>  296 - 299   (GLY  374  - VAL  377  <=> VAL  296  - ALA  299 )                          
 154: 6c70-A fx6o-A    64 -  94 <=>   35 -  65   (ASP   66  - ILE   96  <=> ALA   35  - LEU   65 )                          
 154: 6c70-A fx6o-A    96 -  99 <=>   67 -  70   (TYR   98  - LEU  101  <=> THR   67  - THR   70 )                          
 154: 6c70-A fx6o-A   255 - 258 <=>   72 -  75   (THR  341  - GLY  344  <=> GLY   72  - LYS   75 )                          
 154: 6c70-A fx6o-A   260 - 287 <=>   76 - 103   (ALA  346  - ASN  373  <=> ARG   76  - ILE  103 )                          
 154: 6c70-A fx6o-A   289 - 300 <=>  188 - 199   (VAL  375  - LEU  386  <=> ARG  188  - MET  199 )                          
 154: 6c70-A fx6o-A   302 - 311 <=>  200 - 209   (TYR  388  - CYS  397  <=> ARG  200  - SER  209 )                          
 154: 6c70-A fx6o-A   360 - 365 <=>  344 - 349   (ALA  446  - VAL  451  <=> PHE  344  - PHE  349 )                          
 154: 6c70-A fx6o-A   369 - 383 <=>  351 - 365   (LEU  455  - VAL  469  <=> SER  351  - ARG  365 )                          
 155: 6c70-A fw5d-A     9 -  12 <=>   47 -  50   (ASP   11  - PRO   14  <=> PRO   47  - HIS   50 )                          
 155: 6c70-A fw5d-A    27 -  31 <=>   51 -  55   (TYR   29  - GLY   33  <=> LYS   51  - PHE   55 )                          
 155: 6c70-A fw5d-A    59 -  62 <=>  522 - 525   (MET   61  - SER   64  <=> TYR  522  - GLN  525 )                          
 155: 6c70-A fw5d-A    64 -  77 <=>  599 - 612   (ASP   66  - PHE   79  <=> LYS  599  - LEU  612 )                          
 155: 6c70-A fw5d-A    78 -  95 <=>  615 - 632   (PHE   80  - PHE   97  <=> SER  615  - ASP  632 )                          
 155: 6c70-A fw5d-A   257 - 287 <=>  633 - 663   (VAL  343  - ASN  373  <=> PRO  633  - ARG  663 )                          
 155: 6c70-A fw5d-A   292 - 309 <=>  664 - 681   (TYR  378  - LEU  395  <=> THR  664  - ASP  681 )                          
 155: 6c70-A fw5d-A   310 - 326 <=>  683 - 699   (PHE  396  - GLU  412  <=> ILE  683  - ASN  699 )                          
 155: 6c70-A fw5d-A   328 - 333 <=>  700 - 705   (ALA  414  - TRP  419  <=> ASN  700  - GLY  705 )                          
 155: 6c70-A fw5d-A   368 - 371 <=>  714 - 717   (ASP  454  - ALA  457  <=> LEU  714  - SER  717 )                          
 155: 6c70-A fw5d-A   373 - 387 <=>  718 - 732   (VAL  459  - LEU  473  <=> PRO  718  - LEU  732 )                          
 156: 6c70-A fygk-A    65 -  91 <=>  164 - 190   (VAL   67  - ARG   93  <=> GLN  164  - TYR  190 )                          
 156: 6c70-A fygk-A    92 -  97 <=>  192 - 197   (SER   94  - LYS   99  <=> GLY  192  - ILE  197 )                          
 156: 6c70-A fygk-A   103 - 108 <=>  200 - 205   (ASN  105  - HIS  110  <=> MET  200  - TYR  205 )                          
 156: 6c70-A fygk-A   121 - 124 <=>  210 - 213   (LEU  123  - THR  126  <=> GLU  210  - TYR  213 )                          
 156: 6c70-A fygk-A   207 - 217 <=>  249 - 259   (CYS  224  - MET  234  <=> THR  249  - SER  259 )                          
 156: 6c70-A fygk-A   242 - 245 <=>  261 - 264   (TYR  328  - GLU  331  <=> ASN  261  - CYS  264 )                          
 156: 6c70-A fygk-A   248 - 251 <=>  274 - 277   (LYS  334  - VAL  337  <=> VAL  274  - PHE  277 )                          
 156: 6c70-A fygk-A   253 - 284 <=>  278 - 309   (LEU  339  - THR  370  <=> LEU  278  - VAL  309 )                          
 157: 6c70-A fz05-A     2 -   5 <=>    8 -  11   (LYS    4  - GLY    7  <=> SER    8  - ASP   11 )                          
 157: 6c70-A fz05-A    29 -  32 <=>  396 - 399   (SER   31  - LYS   34  <=> ILE  396  - ARG  399 )                          
 157: 6c70-A fz05-A    33 -  43 <=>  401 - 411   (LYS   35  - THR   45  <=> GLN  401  - GLU  411 )                          
 157: 6c70-A fz05-A    56 -  64 <=>  618 - 626   (VAL   58  - ASP   66  <=> GLU  618  - ASN  626 )                          
 157: 6c70-A fz05-A    67 -  70 <=>  627 - 630   (ASP   69  - ALA   72  <=> GLN  627  - LYS  630 )                          
 157: 6c70-A fz05-A   295 - 330 <=>  632 - 667   (THR  381  - SER  416  <=> ASN  632  - TRP  667 )                          
 157: 6c70-A fz05-A   331 - 334 <=>  669 - 672   (CYS  417  - TYR  420  <=> ASN  669  - GLY  672 )                          
 157: 6c70-A fz05-A   340 - 343 <=>  673 - 676   (ALA  426  - PHE  429  <=> VAL  673  - PRO  676 )                          
 157: 6c70-A fz05-A   366 - 388 <=>  693 - 715   (SER  452  - LYS  474  <=> LYS  693  - HIS  715 )                          
 158: 6c70-A f00r-A     2 -   5 <=>   86 -  89   (LYS    4  - GLY    7  <=> ASP   86  - LEU   89 )                          
 158: 6c70-A f00r-A     9 -  12 <=>   90 -  93   (ASP   11  - PRO   14  <=> SER   90  - LEU   93 )                          
 158: 6c70-A f00r-A    14 -  17 <=>   94 -  97   (ILE   16  - MET   19  <=> LEU   94  - GLU   97 )                          
 158: 6c70-A f00r-A    43 -  48 <=>  124 - 129   (THR   45  - LEU   50  <=> PRO  124  - GLU  129 )                          
 158: 6c70-A f00r-A    57 -  60 <=>  134 - 137   (ASN   59  - MET   62  <=> SER  134  - VAL  137 )                          
 158: 6c70-A f00r-A    63 -  89 <=>  141 - 167   (ASP   65  - PRO   91  <=> ASP  141  - SER  167 )                          
 158: 6c70-A f00r-A    92 -  95 <=>  168 - 171   (SER   94  - PHE   97  <=> ASP  168  - ASN  171 )                          
 158: 6c70-A f00r-A   260 - 286 <=>  173 - 199   (ALA  346  - VAL  372  <=> ASP  173  - ARG  199 )                          
 158: 6c70-A f00r-A   287 - 290 <=>  202 - 205   (ASN  373  - ASN  376  <=> ASN  202  - LYS  205 )                          
 158: 6c70-A f00r-A   311 - 322 <=>  234 - 245   (CYS  397  - SER  408  <=> ARG  234  - GLU  245 )                          
 159: 6c70-A f1zv-A    50 -  58 <=>  392 - 400   (GLN   52  - LEU   60  <=> ASN  392  - ILE  400 )                          
 159: 6c70-A f1zv-A    64 -  89 <=>  486 - 511   (ASP   66  - PRO   91  <=> HIS  486  - THR  511 )                          
 159: 6c70-A f1zv-A    92 -  95 <=>  512 - 515   (SER   94  - PHE   97  <=> THR  512  - THR  515 )                          
 159: 6c70-A f1zv-A   260 - 286 <=>  516 - 542   (ALA  346  - VAL  372  <=> SER  516  - LEU  542 )                          
 159: 6c70-A f1zv-A   287 - 290 <=>  545 - 548   (ASN  373  - ASN  376  <=> LEU  545  - ILE  548 )                          
 160: 6c70-A fxv5-A    16 -  23 <=>  328 - 335   (VAL   18  - PHE   25  <=> GLU  328  - PRO  335 )                          
 160: 6c70-A fxv5-A    43 -  46 <=>  338 - 341   (THR   45  - LEU   48  <=> SER  338  - VAL  341 )                          
 160: 6c70-A fxv5-A    63 -  88 <=>  389 - 414   (ASP   65  - PHE   90  <=> ASP  389  - THR  414 )                          
 160: 6c70-A fxv5-A    90 - 102 <=>  415 - 427   (VAL   92  - TRP  104  <=> ASN  415  - PRO  427 )                          
 160: 6c70-A fxv5-A   248 - 256 <=>  429 - 437   (LYS  334  - ALA  342  <=> GLY  429  - ASP  437 )                          
 160: 6c70-A fxv5-A   259 - 287 <=>  441 - 469   (ASP  345  - ASN  373  <=> LYS  441  - ASN  469 )                          
 160: 6c70-A fxv5-A   297 - 307 <=>  477 - 487   (ILE  383  - VAL  393  <=> GLU  477  - ILE  487 )                          
 160: 6c70-A fxv5-A   358 - 361 <=>  492 - 495   (SER  444  - LYS  447  <=> ARG  492  - SER  495 )                          
 160: 6c70-A fxv5-A   362 - 388 <=>  510 - 536   (PHE  448  - LYS  474  <=> THR  510  - LYS  536 )                          
 161: 6c70-A f22r-A    64 -  89 <=>  693 - 718   (ASP   66  - PRO   91  <=> GLU  693  - ASN  718 )                          
 161: 6c70-A f22r-A    92 - 101 <=>  719 - 728   (SER   94  - ILE  103  <=> GLN  719  - THR  728 )                          
 161: 6c70-A f22r-A   183 - 187 <=>  737 - 741   (TYR  200  - ILE  204  <=> GLU  737  - ASP  741 )                          
 161: 6c70-A f22r-A   197 - 203 <=>  858 - 864   (VAL  214  - LEU  220  <=> ASP  858  - LYS  864 )                          
 161: 6c70-A f22r-A   261 - 281 <=>  867 - 887   (TYR  347  - TYR  367  <=> ASP  867  - THR  887 )                          
 161: 6c70-A f22r-A   282 - 286 <=>  889 - 893   (GLN  368  - VAL  372  <=> CYS  889  - THR  893 )                          
 161: 6c70-A f22r-A   291 - 294 <=>  894 - 897   (VAL  377  - ALA  380  <=> ASP  894  - GLU  897 )                          
 161: 6c70-A f22r-A   333 - 336 <=> 1029 -1032   (TRP  419  - GLY  422  <=> THR 1029  - GLN 1032 )                          
 162: 6c70-A f0kw-A    29 -  32 <=>   32 -  35   (SER   31  - LYS   34  <=> ASN   32  - ASP   35 )                          
 162: 6c70-A f0kw-A    66 -  91 <=>   77 - 102   (ASP   68  - ARG   93  <=> CYS   77  - TYR  102 )                          
 162: 6c70-A f0kw-A   260 - 275 <=>  104 - 119   (ALA  346  - THR  361  <=> THR  104  - ASN  119 )                          
 162: 6c70-A f0kw-A   277 - 280 <=>  120 - 123   (THR  363  - ALA  366  <=> ASN  120  - GLU  123 )                          
 162: 6c70-A f0kw-A   380 - 383 <=>  124 - 127   (TYR  466  - VAL  469  <=> ARG  124  - THR  127 )                          
 162: 6c70-A f0kw-A   385 - 388 <=>  128 - 131   (VAL  471  - LYS  474  <=> ILE  128  - LEU  131 )                          
 163: 6c70-A fyvr-A    10 -  19 <=>   16 -  25   (LEU   12  - GLY   21  <=> ASP   16  - GLY   25 )                          
 163: 6c70-A fyvr-A    39 -  44 <=>   27 -  32   (TYR   41  - LEU   46  <=> GLN   27  - ALA   32 )                          
 163: 6c70-A fyvr-A    50 -  53 <=>   76 -  79   (GLN   52  - MET   55  <=> LEU   76  - PRO   79 )                          
 163: 6c70-A fyvr-A    63 -  88 <=>  159 - 184   (ASP   65  - PHE   90  <=> LYS  159  - GLY  184 )                          
 163: 6c70-A fyvr-A   261 - 281 <=>  187 - 207   (TYR  347  - TYR  367  <=> VAL  187  - LEU  207 )                          
 164: 6c70-A f2yd-A     1 -   7 <=>   27 -  33   (PHE    3  - VAL    9  <=> THR   27  - SER   33 )                          
 164: 6c70-A f2yd-A    64 -  93 <=>   81 - 110   (ASP   66  - LYS   95  <=> SER   81  - ASN  110 )                          
 164: 6c70-A f2yd-A    95 -  98 <=>  111 - 114   (PHE   97  - THR  100  <=> THR  111  - PRO  114 )                          
 164: 6c70-A f2yd-A   255 - 286 <=>  115 - 146   (THR  341  - VAL  372  <=> THR  115  - ILE  146 )                          
 164: 6c70-A f2yd-A   287 - 290 <=>  149 - 152   (ASN  373  - ASN  376  <=> PHE  149  - ILE  152 )                          
 164: 6c70-A f2yd-A   385 - 388 <=>  309 - 312   (VAL  471  - LYS  474  <=> SER  309  - VAL  312 )                          
 165: 6c70-A fy8g-A     9 -  17 <=>  275 - 283   (ASP   11  - MET   19  <=> PRO  275  - ASN  283 )                          
 165: 6c70-A fy8g-A    64 - 100 <=> 1055 -1091   (ASP   66  - ALA  102  <=> LEU 1055  - ARG 1091 )                          
 165: 6c70-A fy8g-A   253 - 259 <=> 1095 -1101   (LEU  339  - ASP  345  <=> PHE 1095  - PRO 1101 )                          
 165: 6c70-A fy8g-A   261 - 286 <=> 1102 -1127   (TYR  347  - VAL  372  <=> VAL 1102  - ASN 1127 )                          
 165: 6c70-A fy8g-A   287 - 290 <=> 1130 -1133   (ASN  373  - ASN  376  <=> HIS 1130  - ASN 1133 )                          
 165: 6c70-A fy8g-A   385 - 388 <=> 1161 -1164   (VAL  471  - LYS  474  <=> LEU 1161  - LEU 1164 )                          
 166: 6c70-A fytm-A    63 -  92 <=>    1 -  30   (ASP   65  - SER   94  <=> MET    1  - PHE   30 )                          
 166: 6c70-A fytm-A   260 - 286 <=>   31 -  57   (ALA  346  - VAL  372  <=> SER   31  - LYS   57 )                          
 167: 6c70-A fw33-A    63 -  89 <=>   87 - 113   (ASP   65  - PRO   91  <=> GLU   87  - MET  113 )                          
 167: 6c70-A fw33-A    91 -  99 <=>  114 - 122   (ARG   93  - LEU  101  <=> ASP  114  - LEU  122 )                          
 167: 6c70-A fw33-A   243 - 248 <=>  243 - 248   (TRP  329  - LYS  334  <=> LEU  243  - TYR  248 )                          
 167: 6c70-A fw33-A   259 - 286 <=>  254 - 281   (ASP  345  - VAL  372  <=> VAL  254  - HIS  281 )                          
 167: 6c70-A fw33-A   287 - 290 <=>  283 - 286   (ASN  373  - ASN  376  <=> LYS  283  - SER  286 )                          
 167: 6c70-A fw33-A   378 - 381 <=>  346 - 349   (VAL  464  - PHE  467  <=> ASP  346  - SER  349 )                          
 168: 6c70-A fwsl-A    63 -  90 <=>   11 -  38   (ASP   65  - VAL   92  <=> ASN   11  - ARG   38 )                          
 168: 6c70-A fwsl-A    95 - 101 <=>   40 -  46   (PHE   97  - ILE  103  <=> ASP   40  - GLU   46 )                          
 168: 6c70-A fwsl-A   102 - 105 <=>   48 -  51   (TRP  104  - PRO  107  <=> ALA   48  - LEU   51 )                          
 168: 6c70-A fwsl-A   106 - 111 <=>   54 -  59   (ASN  108  - PHE  113  <=> THR   54  - ASN   59 )                          
 168: 6c70-A fwsl-A   259 - 280 <=>   75 -  96   (ASP  345  - ALA  366  <=> PHE   75  - SER   96 )                          
 168: 6c70-A fwsl-A   300 - 312 <=>   98 - 110   (LEU  386  - ILE  398  <=> CYS   98  - GLY  110 )                          
 168: 6c70-A fwsl-A   313 - 316 <=>  113 - 116   (PHE  399  - ARG  402  <=> ARG  113  - GLU  116 )                          
 168: 6c70-A fwsl-A   318 - 326 <=>  145 - 153   (ILE  404  - GLU  412  <=> GLU  145  - ASP  153 )                          
 168: 6c70-A fwsl-A   332 - 337 <=>  193 - 198   (HIS  418  - SER  423  <=> ASP  193  - ASN  198 )                          
 169: 6c70-A fzzc-A    36 -  39 <=>    1 -   4   (HIS   38  - TYR   41  <=> MET    1  - LEU    4 )                          
 169: 6c70-A fzzc-A    42 -  46 <=>   40 -  44   (VAL   44  - LEU   48  <=> SER   40  - GLU   44 )                          
 169: 6c70-A fzzc-A    51 -  62 <=>   54 -  65   (TYR   53  - SER   64  <=> CYS   54  - LYS   65 )                          
 169: 6c70-A fzzc-A    67 -  91 <=>   66 -  90   (ASP   69  - ARG   93  <=> ALA   66  - ASN   90 )                          
 169: 6c70-A fzzc-A    92 -  95 <=>   92 -  95   (SER   94  - PHE   97  <=> SER   92  - ILE   95 )                          
 169: 6c70-A fzzc-A   260 - 283 <=>   96 - 119   (ALA  346  - ALA  369  <=> SER   96  - LYS  119 )                          
 169: 6c70-A fzzc-A   296 - 309 <=>  120 - 133   (VAL  382  - LEU  395  <=> ARG  120  - SER  133 )                          
 169: 6c70-A fzzc-A   310 - 313 <=>  143 - 146   (PHE  396  - PHE  399  <=> GLU  143  - GLU  146 )                          
 169: 6c70-A fzzc-A   315 - 321 <=>  173 - 179   (ASN  401  - SER  407  <=> CYS  173  - ASP  179 )                          
 169: 6c70-A fzzc-A   324 - 333 <=>  361 - 370   (VAL  410  - TRP  419  <=> ARG  361  - LEU  370 )                          
 170: 6c70-A f4kl-A    29 -  35 <=>  573 - 579   (SER   31  - PRO   37  <=> HIS  573  - GLN  579 )                          
 170: 6c70-A f4kl-A    64 -  92 <=>  603 - 631   (ASP   66  - SER   94  <=> GLY  603  - LYS  631 )                          
 170: 6c70-A f4kl-A   194 - 197 <=>  635 - 638   (SER  211  - VAL  214  <=> LEU  635  - GLN  638 )                          
 170: 6c70-A f4kl-A   199 - 202 <=>  648 - 651   (PHE  216  - TRP  219  <=> SER  648  - CYS  651 )                          
 170: 6c70-A f4kl-A   250 - 255 <=>  653 - 658   (VAL  336  - THR  341  <=> ASN  653  - HIS  658 )                          
 170: 6c70-A f4kl-A   258 - 263 <=>  659 - 664   (GLY  344  - VAL  349  <=> LEU  659  - VAL  664 )                          
 170: 6c70-A f4kl-A   264 - 286 <=>  676 - 698   (ALA  350  - VAL  372  <=> PHE  676  - SER  698 )                          
 170: 6c70-A f4kl-A   287 - 290 <=>  701 - 704   (ASN  373  - ASN  376  <=> SER  701  - LYS  704 )                          
 171: 6c70-A f3z7-A    63 - 103 <=>   32 -  72   (ASP   65  - ASN  105  <=> GLN   32  - GLU   72 )                          
 171: 6c70-A f3z7-A   253 - 286 <=>   74 - 107   (LEU  339  - VAL  372  <=> ALA   74  - ASN  107 )                          
 171: 6c70-A f3z7-A   287 - 290 <=>  110 - 113   (ASN  373  - ASN  376  <=> ALA  110  - SER  113 )                          
 172: 6c70-A fwxm-A    29 -  32 <=>   21 -  24   (SER   31  - LYS   34  <=> THR   21  - THR   24 )                          
 172: 6c70-A fwxm-A    63 -  94 <=>  180 - 211   (ASP   65  - ILE   96  <=> ARG  180  - ALA  211 )                          
 172: 6c70-A fwxm-A   197 - 200 <=>  217 - 220   (VAL  214  - CYS  217  <=> GLU  217  - GLU  220 )                          
 172: 6c70-A fwxm-A   260 - 286 <=>  224 - 250   (ALA  346  - VAL  372  <=> GLY  224  - THR  250 )                          
 172: 6c70-A fwxm-A   287 - 290 <=>  253 - 256   (ASN  373  - ASN  376  <=> ILE  253  - PRO  256 )                          
 173: 6c70-A f46l-A     4 -  12 <=>  754 - 762   (GLN    6  - PRO   14  <=> LYS  754  - LYS  762 )                          
 173: 6c70-A f46l-A    27 -  30 <=>  767 - 770   (TYR   29  - GLU   32  <=> TYR  767  - ARG  770 )                          
 173: 6c70-A f46l-A    31 -  34 <=>  772 - 775   (GLY   33  - PHE   36  <=> GLN  772  - PHE  775 )                          
 173: 6c70-A f46l-A    41 -  44 <=> 1057 -1060   (ILE   43  - LEU   46  <=> PRO 1057  - LEU 1060 )                          
 173: 6c70-A f46l-A    47 -  50 <=> 1061 -1064   (LEU   49  - GLN   52  <=> PHE 1061  - PRO 1064 )                          
 173: 6c70-A f46l-A    52 -  62 <=> 1065 -1075   (GLY   54  - SER   64  <=> THR 1065  - ILE 1075 )                          
 173: 6c70-A f46l-A    67 -  94 <=> 1077 -1104   (ASP   69  - ILE   96  <=> LYS 1077  - SER 1104 )                          
 173: 6c70-A f46l-A   258 - 283 <=> 1107 -1132   (GLY  344  - ALA  369  <=> VAL 1107  - ARG 1132 )                          
 173: 6c70-A f46l-A   295 - 298 <=> 1133 -1136   (THR  381  - GLY  384  <=> GLU 1133  - TYR 1136 )                          
 173: 6c70-A f46l-A   304 - 308 <=> 1163 -1167   (LEU  390  - PHE  394  <=> MET 1163  - PRO 1167 )                          
 173: 6c70-A f46l-A   312 - 322 <=> 1206 -1216   (ILE  398  - SER  408  <=> ASP 1206  - TYR 1216 )                          
 173: 6c70-A f46l-A   325 - 328 <=> 1220 -1223   (MET  411  - ALA  414  <=> ILE 1220  - ASN 1223 )                          
 173: 6c70-A f46l-A   343 - 346 <=> 1279 -1282   (PHE  429  - ILE  432  <=> ASP 1279  - PHE 1282 )                          
 174: 6c70-A f2k7-A    69 -  94 <=>    1 -  26   (THR   71  - ILE   96  <=> MET    1  - LEU   26 )                          
 174: 6c70-A f2k7-A   104 - 107 <=>   33 -  36   (ASN  106  - SER  109  <=> TYR   33  - GLU   36 )                          
 174: 6c70-A f2k7-A   183 - 209 <=>   67 -  93   (TYR  200  - GLN  226  <=> ASP   67  - ILE   93 )                          
 174: 6c70-A f2k7-A   250 - 253 <=>   95 -  98   (VAL  336  - LEU  339  <=> ARG   95  - PRO   98 )                          
 174: 6c70-A f2k7-A   255 - 282 <=>   99 - 126   (THR  341  - GLN  368  <=> ASN   99  - LEU  126 )                          
 175: 6c70-A fyqp-A   108 - 113 <=>    6 -  11   (HIS  110  - GLU  115  <=> GLN    6  - GLU   11 )                          
 175: 6c70-A fyqp-A   114 - 122 <=>   13 -  21   (SER  116  - ALA  124  <=> ILE   13  - GLU   21 )                          
 175: 6c70-A fyqp-A   124 - 152 <=>   22 -  50   (THR  126  - ASP  154  <=> THR   22  - LEU   50 )                          
 175: 6c70-A fyqp-A   153 - 156 <=>  113 - 116   (SER  155  - PRO  173  <=> SER  113  - LEU  116 )                          
 175: 6c70-A fyqp-A   169 - 172 <=>  117 - 120   (MET  186  - ALA  189  <=> ASN  117  - PRO  120 )                          
 175: 6c70-A fyqp-A   174 - 189 <=>  168 - 183   (HIS  191  - MET  206  <=> ASP  168  - LEU  183 )                          
 175: 6c70-A fyqp-A   191 - 212 <=>  184 - 205   (VAL  208  - HIS  229  <=> LEU  184  - SER  205 )                          
 175: 6c70-A fyqp-A   245 - 248 <=>  206 - 209   (GLU  331  - LYS  334  <=> MET  206  - VAL  209 )                          
 175: 6c70-A fyqp-A   251 - 254 <=>  210 - 213   (VAL  337  - VAL  340  <=> LEU  210  - PRO  213 )                          
 175: 6c70-A fyqp-A   262 - 268 <=>  220 - 226   (GLY  348  - HIS  354  <=> LEU  220  - SER  226 )                          
 175: 6c70-A fyqp-A   289 - 316 <=>  268 - 295   (VAL  375  - ARG  402  <=> GLN  268  - GLU  295 )                          
 175: 6c70-A fyqp-A   317 - 321 <=>  299 - 303   (LEU  403  - SER  407  <=> TYR  299  - PHE  303 )                          
 175: 6c70-A fyqp-A   323 - 329 <=>  304 - 310   (SER  409  - TYR  415  <=> ASN  304  - GLU  310 )                          
 175: 6c70-A fyqp-A   330 - 333 <=>  312 - 315   (SER  416  - TRP  419  <=> ASN  312  - ASN  315 )                          
 175: 6c70-A fyqp-A   346 - 349 <=>  386 - 389   (ILE  432  - GLN  435  <=> TYR  386  - ASN  389 )                          
 176: 6c70-A fzks-A    25 -  30 <=>  221 - 226   (PHE   27  - GLU   32  <=> LEU  221  - VAL  226 )                          
 176: 6c70-A fzks-A    92 - 100 <=>  264 - 272   (SER   94  - ALA  102  <=> VAL  264  - LEU  272 )                          
 176: 6c70-A fzks-A   169 - 173 <=>  929 - 933   (MET  186  - GLY  190  <=> SER  929  - PHE  933 )                          
 176: 6c70-A fzks-A   174 - 181 <=>  935 - 942   (HIS  191  - GLN  198  <=> LEU  935  - ASN  942 )                          
 176: 6c70-A fzks-A   183 - 226 <=>  943 - 986   (TYR  200  - THR  243  <=> GLU  943  - SER  986 )                          
 176: 6c70-A fzks-A   229 - 259 <=>  997 -1027   (THR  315  - ASP  345  <=> ASN  997  - SER 1027 )                          
 176: 6c70-A fzks-A   261 - 266 <=> 1029 -1034   (TYR  347  - LEU  352  <=> SER 1029  - LEU 1034 )                          
 177: 6c70-A f2k9-A    64 -  89 <=>   43 -  68   (ASP   66  - PRO   91  <=> ASN   43  - LYS   68 )                          
 177: 6c70-A f2k9-A    91 - 105 <=>   69 -  83   (ARG   93  - PRO  107  <=> LEU   69  - PHE   83 )                          
 177: 6c70-A f2k9-A   216 - 226 <=>   90 - 100   (ILE  233  - THR  243  <=> ASN   90  - GLN  100 )                          
 177: 6c70-A f2k9-A   228 - 255 <=>  127 - 154   (LEU  314  - THR  341  <=> LEU  127  - GLN  154 )                          
 177: 6c70-A f2k9-A   256 - 260 <=>  156 - 160   (ALA  342  - ALA  346  <=> LEU  156  - GLN  160 )                          
 177: 6c70-A f2k9-A   261 - 286 <=>  163 - 188   (TYR  347  - VAL  372  <=> ARG  163  - GLU  188 )                          
 177: 6c70-A f2k9-A   287 - 290 <=>  191 - 194   (ASN  373  - ASN  376  <=> LEU  191  - LEU  194 )                          
 178: 6c70-A f0t3-A    39 -  59 <=>   56 -  76   (TYR   41  - MET   61  <=> THR   56  - GLY   76 )                          
 178: 6c70-A f0t3-A    62 -  97 <=>   80 - 115   (SER   64  - LYS   99  <=> TRP   80  - PRO  115 )                          
 178: 6c70-A f0t3-A    99 - 102 <=>  117 - 120   (LEU  101  - TRP  104  <=> LYS  117  - HIS  120 )                          
 178: 6c70-A f0t3-A   119 - 125 <=>  126 - 132   (HIS  121  - LYS  127  <=> TRP  126  - TYR  132 )                          
 178: 6c70-A f0t3-A   208 - 214 <=>  143 - 149   (GLU  225  - LYS  231  <=> ILE  143  - LYS  149 )                          
 178: 6c70-A f0t3-A   238 - 241 <=>  171 - 174   (SER  324  - LYS  327  <=> ARG  171  - GLY  174 )                          
 178: 6c70-A f0t3-A   244 - 247 <=>  175 - 178   (VAL  330  - HIS  333  <=> HIS  175  - CYS  178 )                          
 178: 6c70-A f0t3-A   249 - 262 <=>  179 - 192   (HIS  335  - GLY  348  <=> ALA  179  - TYR  192 )                          
 178: 6c70-A f0t3-A   263 - 286 <=>  196 - 219   (VAL  349  - VAL  372  <=> TYR  196  - ASN  219 )                          
 178: 6c70-A f0t3-A   287 - 290 <=>  221 - 224   (ASN  373  - ASN  376  <=> ASN  221  - SER  224 )                          
 179: 6c70-A f3c8-A    63 -  86 <=>   28 -  51   (ASP   65  - ILE   88  <=> SER   28  - ARG   51 )                          
 179: 6c70-A f3c8-A    88 -  91 <=>   52 -  55   (PHE   90  - ARG   93  <=> ASP   52  - SER   55 )                          
 179: 6c70-A f3c8-A   260 - 284 <=>   57 -  81   (ALA  346  - THR  370  <=> GLU   57  - MET   81 )                          
 179: 6c70-A f3c8-A   291 - 316 <=>   96 - 121   (VAL  377  - ARG  402  <=> PHE   96  - GLU  121 )                          
 179: 6c70-A f3c8-A   318 - 321 <=>  122 - 125   (ILE  404  - SER  407  <=> ASP  122  - TRP  125 )                          
 180: 6c70-A f5my-A    53 -  60 <=>  648 - 655   (MET   55  - MET   62  <=> LEU  648  - LEU  655 )                          
 180: 6c70-A f5my-A    64 - 101 <=>  793 - 830   (ASP   66  - ILE  103  <=> ILE  793  - ALA  830 )                          
 180: 6c70-A f5my-A   102 - 105 <=>  832 - 835   (TRP  104  - PRO  107  <=> GLU  832  - ILE  835 )                          
 180: 6c70-A f5my-A   249 - 255 <=>  838 - 844   (HIS  335  - THR  341  <=> ASP  838  - GLU  844 )                          
 180: 6c70-A f5my-A   261 - 281 <=>  858 - 878   (TYR  347  - TYR  367  <=> GLU  858  - ARG  878 )                          
 180: 6c70-A f5my-A   283 - 291 <=>  879 - 887   (ALA  369  - VAL  377  <=> SER  879  - GLN  887 )                          
 181: 6c70-A f2al-A    64 -  94 <=>   91 - 121   (ASP   66  - ILE   96  <=> GLN   91  - LEU  121 )                          
 181: 6c70-A f2al-A    97 - 100 <=>  122 - 125   (LYS   99  - ALA  102  <=> GLN  122  - ASP  125 )                          
 181: 6c70-A f2al-A   103 - 110 <=>  130 - 137   (ASN  105  - LEU  112  <=> PRO  130  - VAL  137 )                          
 181: 6c70-A f2al-A   113 - 121 <=>  146 - 154   (GLU  115  - LEU  123  <=> PHE  146  - THR  154 )                          
 181: 6c70-A f2al-A   207 - 210 <=>  157 - 160   (CYS  224  - LEU  227  <=> ASP  157  - ASN  160 )                          
 181: 6c70-A f2al-A   255 - 284 <=>  195 - 224   (THR  341  - THR  370  <=> ALA  195  - GLN  224 )                          
 181: 6c70-A f2al-A   285 - 289 <=>  226 - 230   (LYS  371  - VAL  375  <=> LYS  226  - LYS  230 )                          
 181: 6c70-A f2al-A   383 - 386 <=>  241 - 244   (VAL  469  - GLN  472  <=> GLU  241  - PHE  244 )                          
 182: 6c70-A f1hw-A     1 -   4 <=>  662 - 665   (PHE    3  - GLN    6  <=> ILE  662  - VAL  665 )                          
 182: 6c70-A f1hw-A    29 -  32 <=>  680 - 683   (SER   31  - LYS   34  <=> THR  680  - SER  683 )                          
 182: 6c70-A f1hw-A    55 -  59 <=>  708 - 712   (ALA   57  - MET   61  <=> ILE  708  - GLN  712 )                          
 182: 6c70-A f1hw-A    93 -  96 <=>  733 - 736   (LYS   95  - TYR   98  <=> HIS  733  - ASP  736 )                          
 182: 6c70-A f1hw-A   159 - 162 <=>  756 - 759   (MET  176  - THR  179  <=> LEU  756  - GLU  759 )                          
 182: 6c70-A f1hw-A   178 - 209 <=>  761 - 792   (LEU  195  - GLN  226  <=> ASN  761  - GLU  792 )                          
 182: 6c70-A f1hw-A   210 - 213 <=>  794 - 797   (LEU  227  - LEU  230  <=> VAL  794  - GLY  797 )                          
 182: 6c70-A f1hw-A   246 - 271 <=>  799 - 824   (ARG  332  - THR  357  <=> SER  799  - ILE  824 )                          
 182: 6c70-A f1hw-A   275 - 282 <=>  825 - 832   (THR  361  - GLN  368  <=> ALA  825  - LEU  832 )                          
 182: 6c70-A f1hw-A   289 - 292 <=>  835 - 838   (VAL  375  - TYR  378  <=> LYS  835  - LYS  838 )                          
 182: 6c70-A f1hw-A   298 - 320 <=>  849 - 871   (GLY  384  - GLU  406  <=> THR  849  - GLU  871 )                          
 182: 6c70-A f1hw-A   322 - 328 <=>  872 - 878   (SER  408  - ALA  414  <=> LYS  872  - SER  878 )                          
 182: 6c70-A f1hw-A   336 - 339 <=>  884 - 887   (GLY  422  - GLU  425  <=> ASN  884  - SER  887 )                          
 182: 6c70-A f1hw-A   343 - 346 <=>  896 - 899   (PHE  429  - ILE  432  <=> GLN  896  - ALA  899 )                          
 182: 6c70-A f1hw-A   347 - 355 <=>  902 - 910   (VAL  433  - MET  441  <=> VAL  902  - VAL  910 )                          
 182: 6c70-A f1hw-A   363 - 366 <=>  915 - 918   (PHE  449  - SER  452  <=> GLU  915  - ASN  918 )                          
 182: 6c70-A f1hw-A   368 - 371 <=>  919 - 922   (ASP  454  - ALA  457  <=> SER  919  - THR  922 )                          
 182: 6c70-A f1hw-A   380 - 383 <=>  930 - 933   (TYR  466  - VAL  469  <=> ASN  930  - ASN  933 )                          
 182: 6c70-A f1hw-A   385 - 388 <=>  934 - 937   (VAL  471  - LYS  474  <=> THR  934  - ALA  937 )                          
 183: 6c70-A fy09-A    64 -  94 <=>    1 -  31   (ASP   66  - ILE   96  <=> MET    1  - SER   31 )                          
 183: 6c70-A fy09-A    96 -  99 <=>   36 -  39   (TYR   98  - LEU  101  <=> ASN   36  - GLU   39 )                          
 183: 6c70-A fy09-A   259 - 273 <=>   42 -  56   (ASP  345  - THR  359  <=> SER   42  - LYS   56 )                          
 183: 6c70-A fy09-A   274 - 283 <=>   58 -  67   (ILE  360  - ALA  369  <=> ASP   58  - ILE   67 )                          
 183: 6c70-A fy09-A   284 - 287 <=>   69 -  72   (THR  370  - ASN  373  <=> SER   69  - ASP   72 )                          
 183: 6c70-A fy09-A   288 - 291 <=>   74 -  77   (GLY  374  - VAL  377  <=> ALA   74  - ASP   77 )                          
 183: 6c70-A fy09-A   308 - 318 <=>   93 - 103   (PHE  394  - ILE  404  <=> PHE   93  - ASP  103 )                          
 183: 6c70-A fy09-A   337 - 345 <=>  125 - 133   (SER  423  - GLN  431  <=> LEU  125  - GLU  133 )                          
 184: 6c70-A f3zr-A    49 -  56 <=>    4 -  11   (LEU   51  - VAL   58  <=> LYS    4  - LYS   11 )                          
 184: 6c70-A f3zr-A    63 -  95 <=>   60 -  92   (ASP   65  - PHE   97  <=> ASP   60  - LYS   92 )                          
 184: 6c70-A f3zr-A   260 - 284 <=>   94 - 118   (ALA  346  - THR  370  <=> GLU   94  - GLU  118 )                          
 184: 6c70-A f3zr-A   285 - 288 <=>  120 - 123   (LYS  371  - GLY  374  <=> ARG  120  - GLU  123 )                          
 185: 6c70-A f2qw-A     1 -   6 <=>  226 - 231   (PHE    3  - LEU    8  <=> LEU  226  - SER  231 )                          
 185: 6c70-A f2qw-A    63 -  91 <=>  363 - 391   (ASP   65  - ARG   93  <=> GLN  363  - ASN  391 )                          
 185: 6c70-A f2qw-A   261 - 287 <=>  392 - 418   (TYR  347  - ASN  373  <=> ASN  392  - MET  418 )                          
 186: 6c70-A fwj8-A    63 -  89 <=>    6 -  32   (ASP   65  - PRO   91  <=> LYS    6  - ILE   32 )                          
 186: 6c70-A fwj8-A    91 - 105 <=>   33 -  47   (ARG   93  - PRO  107  <=> ALA   33  - LEU   47 )                          
 186: 6c70-A fwj8-A   106 - 109 <=>   50 -  53   (ASN  108  - PRO  111  <=> LEU   50  - GLU   53 )                          
 186: 6c70-A fwj8-A   122 - 125 <=>   60 -  63   (ALA  124  - LYS  127  <=> VAL   60  - MET   63 )                          
 186: 6c70-A fwj8-A   243 - 260 <=>   67 -  84   (TRP  329  - ALA  346  <=> SER   67  - GLU   84 )                          
 186: 6c70-A fwj8-A   261 - 284 <=>   87 - 110   (TYR  347  - THR  370  <=> VAL   87  - GLU  110 )                          
 186: 6c70-A fwj8-A   285 - 288 <=>  112 - 115   (LYS  371  - GLY  374  <=> VAL  112  - LYS  115 )                          
 187: 6c70-A f1b6-A    63 - 101 <=>    9 -  47   (ASP   65  - ILE  103  <=> LYS    9  - ILE   47 )                          
 187: 6c70-A f1b6-A   102 - 105 <=>   49 -  52   (TRP  104  - PRO  107  <=> GLN   49  - LYS   52 )                          
 187: 6c70-A f1b6-A   261 - 286 <=>   73 -  98   (TYR  347  - VAL  372  <=> MET   73  - THR   98 )                          
 187: 6c70-A f1b6-A   287 - 290 <=>  101 - 104   (ASN  373  - ASN  376  <=> ASN  101  - ALA  104 )                          
 187: 6c70-A f1b6-A   311 - 323 <=>  157 - 169   (CYS  397  - SER  409  <=> ASP  157  - LEU  169 )                          
 187: 6c70-A f1b6-A   324 - 327 <=>  171 - 174   (VAL  410  - ALA  413  <=> ASN  171  - LYS  174 )                          
 187: 6c70-A f1b6-A   334 - 339 <=>  185 - 190   (TYR  420  - GLU  425  <=> TYR  185  - SER  190 )                          
 188: 6c70-A f4f5-A    29 -  36 <=>   51 -  58   (SER   31  - HIS   38  <=> ASN   51  - VAL   58 )                          
 188: 6c70-A f4f5-A    41 -  45 <=>   89 -  93   (ILE   43  - LEU   47  <=> LEU   89  - GLN   93 )                          
 188: 6c70-A f4f5-A    86 -  97 <=>   97 - 108   (ILE   88  - LYS   99  <=> ILE   97  - ASN  108 )                          
 188: 6c70-A f4f5-A   102 - 105 <=>  110 - 113   (TRP  104  - PRO  107  <=> ILE  110  - LYS  113 )                          
 188: 6c70-A f4f5-A   107 - 110 <=>  116 - 119   (SER  109  - LEU  112  <=> SER  116  - THR  119 )                          
 188: 6c70-A f4f5-A   185 - 206 <=>  152 - 173   (LEU  202  - ALA  223  <=> ASN  152  - SER  173 )                          
 188: 6c70-A f4f5-A   250 - 253 <=>  174 - 177   (VAL  336  - LEU  339  <=> ASN  174  - SER  177 )                          
 188: 6c70-A f4f5-A   255 - 259 <=>  178 - 182   (THR  341  - ASP  345  <=> GLN  178  - SER  182 )                          
 188: 6c70-A f4f5-A   261 - 279 <=>  183 - 201   (TYR  347  - LEU  365  <=> VAL  183  - GLN  201 )                          
 188: 6c70-A f4f5-A   293 - 296 <=>  207 - 210   (ALA  379  - VAL  382  <=> GLY  207  - GLU  210 )                          
 188: 6c70-A f4f5-A   299 - 325 <=>  211 - 237   (TYR  385  - MET  411  <=> LYS  211  - THR  237 )                          
 188: 6c70-A f4f5-A   348 - 351 <=>  238 - 241   (CYS  434  - CYS  437  <=> ILE  238  - THR  241 )                          
 188: 6c70-A f4f5-A   355 - 358 <=>  245 - 248   (MET  441  - SER  444  <=> VAL  245  - ILE  248 )                          
 188: 6c70-A f4f5-A   363 - 366 <=>  249 - 252   (PHE  449  - SER  452  <=> LEU  249  - ILE  252 )                          
 188: 6c70-A f4f5-A   368 - 373 <=>  253 - 258   (ASP  454  - VAL  459  <=> ILE  253  - LEU  258 )                          
 188: 6c70-A f4f5-A   375 - 388 <=>  297 - 310   (GLY  461  - LYS  474  <=> ASN  297  - PRO  310 )                          
 189: 6c70-A fxns-A    71 -  95 <=>    1 -  25   (ASN   73  - PHE   97  <=> MET    1  - LYS   25 )                          
 189: 6c70-A fxns-A   259 - 274 <=>   27 -  42   (ASP  345  - ILE  360  <=> ALA   27  - ASN   42 )                          
 189: 6c70-A fxns-A   276 - 279 <=>   43 -  46   (LEU  362  - LEU  365  <=> LYS   43  - THR   46 )                          
 189: 6c70-A fxns-A   295 - 303 <=>   47 -  55   (THR  381  - THR  389  <=> ASP   47  - ILE   55 )                          
 189: 6c70-A fxns-A   322 - 326 <=>   94 -  98   (SER  408  - GLU  412  <=> TYR   94  - ASN   98 )                          
 189: 6c70-A fxns-A   329 - 333 <=>   99 - 103   (TYR  415  - TRP  419  <=> ASP   99  - GLN  103 )                          
 189: 6c70-A fxns-A   336 - 339 <=>  104 - 107   (GLY  422  - GLU  425  <=> ARG  104  - ARG  107 )                          
 190: 6c70-A fv45-A    64 -  93 <=>   52 -  81   (ASP   66  - LYS   95  <=> VAL   52  - ASP   81 )                          
 190: 6c70-A fv45-A    96 -  99 <=>   83 -  86   (TYR   98  - LEU  101  <=> HIS   83  - LEU   86 )                          
 190: 6c70-A fv45-A   256 - 286 <=>   87 - 117   (ALA  342  - VAL  372  <=> SER   87  - ILE  117 )                          
 190: 6c70-A fv45-A   287 - 294 <=>  119 - 126   (ASN  373  - ALA  380  <=> SER  119  - PHE  126 )                          
 190: 6c70-A fv45-A   322 - 325 <=>  167 - 170   (SER  408  - MET  411  <=> ASP  167  - ALA  170 )                          
 190: 6c70-A fv45-A   334 - 338 <=>  205 - 209   (TYR  420  - GLU  424  <=> HIS  205  - GLU  209 )                          
 191: 6c70-A fxi5-A    12 -  15 <=>   47 -  50   (PRO   14  - ARG   17  <=> GLU   47  - SER   50 )                          
 191: 6c70-A fxi5-A    46 -  49 <=>   81 -  84   (LEU   48  - LEU   51  <=> GLU   81  - ILE   84 )                          
 191: 6c70-A fxi5-A    52 -  55 <=>   85 -  88   (GLY   54  - ALA   57  <=> ASN   85  - ILE   88 )                          
 191: 6c70-A fxi5-A    57 -  62 <=>   89 -  94   (ASN   59  - SER   64  <=> ASP   89  - LYS   94 )                          
 191: 6c70-A fxi5-A    64 -  95 <=>  120 - 151   (ASP   66  - PHE   97  <=> ASN  120  - ASN  151 )                          
 191: 6c70-A fxi5-A   256 - 259 <=>  153 - 156   (ALA  342  - ASP  345  <=> LYS  153  - GLU  156 )                          
 191: 6c70-A fxi5-A   261 - 287 <=>  157 - 183   (TYR  347  - ASN  373  <=> PHE  157  - SER  183 )                          
 191: 6c70-A fxi5-A   289 - 311 <=>  192 - 214   (VAL  375  - CYS  397  <=> ASN  192  - TRP  214 )                          
 191: 6c70-A fxi5-A   365 - 370 <=>  219 - 224   (VAL  451  - PHE  456  <=> ILE  219  - ILE  224 )                          
 191: 6c70-A fxi5-A   371 - 379 <=>  239 - 247   (ALA  457  - THR  465  <=> SER  239  - VAL  247 )                          
 192: 6c70-A f3l0-A    64 -  89 <=>   23 -  48   (ASP   66  - PRO   91  <=> ARG   23  - ALA   48 )                          
 192: 6c70-A f3l0-A    91 -  94 <=>   49 -  52   (ARG   93  - ILE   96  <=> LYS   49  - SER   52 )                          
 192: 6c70-A f3l0-A    99 - 102 <=>   53 -  56   (LEU  101  - TRP  104  <=> LYS   53  - LYS   56 )                          
 192: 6c70-A f3l0-A   251 - 286 <=>   57 -  92   (VAL  337  - VAL  372  <=> LYS   57  - GLU   92 )                          
 192: 6c70-A f3l0-A   287 - 290 <=>   95 -  98   (ASN  373  - ASN  376  <=> GLU   95  - VAL   98 )                          
 192: 6c70-A f3l0-A   330 - 335 <=>  181 - 186   (SER  416  - ASP  421  <=> PRO  181  - PRO  186 )                          
 193: 6c70-A fw6l-A   291 - 317 <=>    1 -  27   (VAL  377  - LEU  403  <=> MET    1  - SER   27 )                          
 193: 6c70-A fw6l-A   320 - 325 <=>   28 -  33   (GLU  406  - MET  411  <=> LYS   28  - PRO   33 )                          
 193: 6c70-A fw6l-A   350 - 353 <=>   34 -  37   (GLN  436  - LYS  439  <=> THR   34  - HIS   37 )                          
 193: 6c70-A fw6l-A   354 - 357 <=>   60 -  63   (ALA  440  - ILE  443  <=> GLU   60  - HIS   63 )                          
 193: 6c70-A fw6l-A   364 - 388 <=>   64 -  88   (THR  450  - LYS  474  <=> PRO   64  - ILE   88 )                          
 194: 6c70-A fzau-A    64 -  90 <=>  421 - 447   (ASP   66  - VAL   92  <=> GLN  421  - ILE  447 )                          
 194: 6c70-A fzau-A    92 -  95 <=>  448 - 451   (SER   94  - PHE   97  <=> LYS  448  - ASP  451 )                          
 194: 6c70-A fzau-A   110 - 113 <=>  570 - 573   (LEU  112  - GLU  115  <=> GLY  570  - GLY  573 )                          
 194: 6c70-A fzau-A   119 - 122 <=>  575 - 578   (HIS  121  - ALA  124  <=> GLY  575  - GLY  578 )                          
 194: 6c70-A fzau-A   125 - 128 <=>  579 - 582   (LYS  127  - ARG  130  <=> GLY  579  - GLY  582 )                          
 194: 6c70-A fzau-A   255 - 286 <=>  587 - 618   (THR  341  - VAL  372  <=> ARG  587  - LYS  618 )                          
 194: 6c70-A fzau-A   287 - 290 <=>  621 - 624   (ASN  373  - ASN  376  <=> ASN  621  - PHE  624 )                          
 194: 6c70-A fzau-A   383 - 388 <=>  699 - 704   (VAL  469  - LYS  474  <=> ASP  699  - LEU  704 )                          
 195: 6c70-A f3jn-A    63 -  92 <=>   52 -  81   (ASP   65  - SER   94  <=> ILE   52  - ASN   81 )                          
 195: 6c70-A f3jn-A   257 - 285 <=>   82 - 110   (VAL  343  - LYS  371  <=> ASP   82  - SER  110 )                          
 195: 6c70-A f3jn-A   289 - 292 <=>  149 - 152   (VAL  375  - TYR  378  <=> LEU  149  - LYS  152 )                          
 195: 6c70-A f3jn-A   322 - 325 <=>  224 - 227   (SER  408  - MET  411  <=> ASN  224  - ASP  227 )                          
 196: 6c70-A f2hr-A    63 -  92 <=>   33 -  62   (ASP   65  - SER   94  <=> LEU   33  - PRO   62 )                          
 196: 6c70-A f2hr-A    95 -  98 <=>   63 -  66   (PHE   97  - THR  100  <=> PRO   63  - TYR   66 )                          
 196: 6c70-A f2hr-A   253 - 286 <=>   67 - 100   (LEU  339  - VAL  372  <=> PRO   67  - ILE  100 )                          
 196: 6c70-A f2hr-A   287 - 290 <=>  103 - 106   (ASN  373  - ASN  376  <=> VAL  103  - GLN  106 )                          
 196: 6c70-A f2hr-A   374 - 381 <=>  174 - 181   (LEU  460  - PHE  467  <=> PHE  174  - ILE  181 )                          
 196: 6c70-A f2hr-A   384 - 388 <=>  183 - 187   (LEU  470  - LYS  474  <=> LYS  183  - GLU  187 )                          
 197: 6c70-A f4eo-A    39 -  45 <=>  414 - 420   (TYR   41  - LEU   47  <=> GLN  414  - ASN  420 )                          
 197: 6c70-A f4eo-A    57 -  60 <=>  486 - 489   (ASN   59  - MET   62  <=> MET  486  - LEU  489 )                          
 197: 6c70-A f4eo-A    68 -  81 <=>  518 - 531   (LEU   70  - PRO   83  <=> PRO  518  - ILE  531 )                          
 197: 6c70-A f4eo-A   192 - 200 <=>  533 - 541   (SER  209  - CYS  217  <=> GLN  533  - ASN  541 )                          
 197: 6c70-A f4eo-A   258 - 280 <=>  552 - 574   (GLY  344  - ALA  366  <=> LYS  552  - GLN  574 )                          
 197: 6c70-A f4eo-A   281 - 284 <=>  576 - 579   (TYR  367  - THR  370  <=> HIS  576  - SER  579 )                          
 197: 6c70-A f4eo-A   286 - 289 <=>  580 - 583   (VAL  372  - VAL  375  <=> GLU  580  - ASP  583 )                          
 197: 6c70-A f4eo-A   290 - 293 <=>  607 - 610   (ASN  376  - ALA  379  <=> GLY  607  - ILE  610 )                          
 197: 6c70-A f4eo-A   295 - 313 <=>  611 - 629   (THR  381  - PHE  399  <=> PRO  611  - SER  629 )                          
 197: 6c70-A f4eo-A   317 - 321 <=>  633 - 637   (LEU  403  - SER  407  <=> LEU  633  - ASN  637 )                          
 197: 6c70-A f4eo-A   361 - 365 <=>  642 - 646   (LYS  447  - VAL  451  <=> SER  642  - LYS  646 )                          
 197: 6c70-A f4eo-A   367 - 388 <=>  648 - 669   (LEU  453  - LYS  474  <=> PHE  648  - SER  669 )                          
 198: 6c70-A f0c0-A    63 -  66 <=>   77 -  80   (ASP   65  - ASP   68  <=> SER   77  - ASP   80 )                          
 198: 6c70-A f0c0-A    69 -  92 <=>   81 - 104   (THR   71  - SER   94  <=> MET   81  - ILE  104 )                          
 198: 6c70-A f0c0-A    95 -  98 <=>  105 - 108   (PHE   97  - THR  100  <=> SER  105  - GLN  108 )                          
 198: 6c70-A f0c0-A   255 - 286 <=>  109 - 140   (THR  341  - VAL  372  <=> GLU  109  - ASN  140 )                          
 198: 6c70-A f0c0-A   287 - 290 <=>  143 - 146   (ASN  373  - ASN  376  <=> ASN  143  - ASN  146 )                          
 198: 6c70-A f0c0-A   330 - 333 <=>  724 - 727   (SER  416  - TRP  419  <=> ASN  724  - ALA  727 )                          
 198: 6c70-A f0c0-A   343 - 352 <=>  859 - 868   (PHE  429  - GLN  438  <=> CYS  859  - TYR  868 )                          
 199: 6c70-A f2h0-A    20 -  23 <=>  418 - 421   (VAL   22  - PHE   25  <=> THR  418  - THR  421 )                          
 199: 6c70-A f2h0-A    24 -  32 <=>  423 - 431   (MET   26  - LYS   34  <=> TYR  423  - THR  431 )                          
 199: 6c70-A f2h0-A    38 -  42 <=>  511 - 515   (ILE   40  - VAL   44  <=> ASP  511  - LEU  515 )                          
 199: 6c70-A f2h0-A    51 -  54 <=>  579 - 582   (TYR   53  - MET   56  <=> HIS  579  - VAL  582 )                          
 199: 6c70-A f2h0-A    58 -  83 <=>  658 - 683   (LEU   60  - VAL   85  <=> SER  658  - LEU  683 )                          
 199: 6c70-A f2h0-A   192 - 199 <=>  684 - 691   (SER  209  - PHE  216  <=> THR  684  - ASN  691 )                          
 199: 6c70-A f2h0-A   234 - 237 <=>  711 - 714   (MET  320  - ARG  323  <=> ASN  711  - ASN  714 )                          
 199: 6c70-A f2h0-A   247 - 251 <=>  718 - 722   (HIS  333  - VAL  337  <=> ASN  718  - ASN  722 )                          
 199: 6c70-A f2h0-A   258 - 261 <=>  725 - 728   (GLY  344  - TYR  347  <=> GLU  725  - GLY  728 )                          
 199: 6c70-A f2h0-A   263 - 286 <=>  729 - 752   (VAL  349  - VAL  372  <=> SER  729  - GLN  752 )                          
 199: 6c70-A f2h0-A   288 - 295 <=>  808 - 815   (GLY  374  - THR  381  <=> GLU  808  - GLN  815 )                          
 199: 6c70-A f2h0-A   297 - 302 <=>  820 - 825   (ILE  383  - TYR  388  <=> PHE  820  - LYS  825 )                          
 199: 6c70-A f2h0-A   381 - 388 <=>  830 - 837   (PHE  467  - LYS  474  <=> ILE  830  - CYS  837 )                          
 200: 6c70-A f06q-A     4 -   7 <=>  146 - 149   (GLN    6  - VAL    9  <=> LEU  146  - PRO  149 )                          
 200: 6c70-A f06q-A    27 -  31 <=>  151 - 155   (TYR   29  - GLY   33  <=> GLU  151  - PHE  155 )                          
 200: 6c70-A f06q-A    52 -  57 <=> 1155 -1160   (GLY   54  - ASN   59  <=> ILE 1155  - SER 1160 )                          
 200: 6c70-A f06q-A    64 -  94 <=> 1272 -1302   (ASP   66  - ILE   96  <=> ASN 1272  - ILE 1302 )                          
 200: 6c70-A f06q-A   259 - 263 <=> 1303 -1307   (ASP  345  - VAL  349  <=> SER 1303  - HIS 1307 )                          
 200: 6c70-A f06q-A   265 - 286 <=> 1308 -1329   (LEU  351  - VAL  372  <=> ILE 1308  - ASN 1329 )                          
 200: 6c70-A f06q-A   287 - 290 <=> 1332 -1335   (ASN  373  - ASN  376  <=> VAL 1332  - ASN 1335 )                          
 200: 6c70-A f06q-A   325 - 330 <=> 1464 -1469   (MET  411  - SER  416  <=> VAL 1464  - ILE 1469 )                          
 201: 6c70-A f0h6-A     4 -  11 <=>  765 - 772   (GLN    6  - LEU   13  <=> PHE  765  - VAL  772 )                          
 201: 6c70-A f0h6-A    14 -  17 <=>  775 - 778   (ILE   16  - MET   19  <=> LEU  775  - GLY  778 )                          
 201: 6c70-A f0h6-A    20 -  23 <=>  779 - 782   (VAL   22  - PHE   25  <=> SER  779  - LEU  782 )                          
 201: 6c70-A f0h6-A    42 -  49 <=>  786 - 793   (VAL   44  - LEU   51  <=> LEU  786  - GLY  793 )                          
 201: 6c70-A f0h6-A    51 -  54 <=> 1246 -1249   (TYR   53  - MET   56  <=> MET 1246  - VAL 1249 )                          
 201: 6c70-A f0h6-A    56 -  63 <=> 1318 -1325   (VAL   58  - ASP   65  <=> HIS 1318  - SER 1325 )                          
 201: 6c70-A f0h6-A    64 - 102 <=> 1341 -1379   (ASP   66  - TRP  104  <=> THR 1341  - ARG 1379 )                          
 201: 6c70-A f0h6-A   247 - 286 <=> 1382 -1421   (HIS  333  - VAL  372  <=> LEU 1382  - PHE 1421 )                          
 201: 6c70-A f0h6-A   287 - 290 <=> 1424 -1427   (ASN  373  - ASN  376  <=> GLU 1424  - VAL 1427 )                          
 202: 6c70-A f26t-A     9 -  13 <=>  668 - 672   (ASP   11  - ASN   15  <=> ASN  668  - ILE  672 )                          
 202: 6c70-A f26t-A    20 -  23 <=>  706 - 709   (VAL   22  - PHE   25  <=> THR  706  - ASN  709 )                          
 202: 6c70-A f26t-A    36 -  39 <=>  710 - 713   (HIS   38  - TYR   41  <=> HIS  710  - PRO  713 )                          
 202: 6c70-A f26t-A    42 -  46 <=>  747 - 751   (VAL   44  - LEU   48  <=> SER  747  - SER  751 )                          
 202: 6c70-A f26t-A    49 -  53 <=>  752 - 756   (LEU   51  - MET   55  <=> ILE  752  - ILE  756 )                          
 202: 6c70-A f26t-A    64 -  67 <=>  822 - 825   (ASP   66  - ASP   69  <=> GLU  822  - PHE  825 )                          
 202: 6c70-A f26t-A    69 -  86 <=>  826 - 843   (THR   71  - ILE   88  <=> ASN  826  - LEU  843 )                          
 202: 6c70-A f26t-A    90 -  94 <=>  844 - 848   (VAL   92  - ILE   96  <=> ASP  844  - MET  848 )                          
 202: 6c70-A f26t-A   257 - 282 <=>  849 - 874   (VAL  343  - GLN  368  <=> ASN  849  - ARG  874 )                          
 202: 6c70-A f26t-A   284 - 290 <=>  875 - 881   (THR  370  - ASN  376  <=> LYS  875  - THR  881 )                          
 202: 6c70-A f26t-A   334 - 337 <=>  890 - 893   (TYR  420  - SER  423  <=> PHE  890  - ARG  893 )                          
 203: 6c70-A fwjh-A     2 -   6 <=>  135 - 139   (LYS    4  - LEU    8  <=> ILE  135  - ASP  139 )                          
 203: 6c70-A fwjh-A     9 -  12 <=>  140 - 143   (ASP   11  - PRO   14  <=> GLN  140  - ILE  143 )                          
 203: 6c70-A fwjh-A    28 -  31 <=>  148 - 151   (TYR   30  - GLY   33  <=> ILE  148  - ASN  151 )                          
 203: 6c70-A fwjh-A    45 -  56 <=>  170 - 181   (LEU   47  - VAL   58  <=> LYS  170  - ILE  181 )                          
 203: 6c70-A fwjh-A    64 -  88 <=>  233 - 257   (ASP   66  - PHE   90  <=> GLY  233  - ASN  257 )                          
 203: 6c70-A fwjh-A   261 - 284 <=>  259 - 282   (TYR  347  - THR  370  <=> ASP  259  - TYR  282 )                          
 203: 6c70-A fwjh-A   285 - 291 <=>  284 - 290   (LYS  371  - VAL  377  <=> ARG  284  - ASN  290 )                          
 203: 6c70-A fwjh-A   307 - 311 <=>  344 - 348   (VAL  393  - CYS  397  <=> PHE  344  - ILE  348 )                          
 203: 6c70-A fwjh-A   315 - 318 <=>  349 - 352   (ASN  401  - ILE  404  <=> LEU  349  - LYS  352 )                          
 203: 6c70-A fwjh-A   322 - 325 <=>  353 - 356   (SER  408  - MET  411  <=> SER  353  - GLY  356 )                          
 203: 6c70-A fwjh-A   328 - 331 <=>  357 - 360   (ALA  414  - CYS  417  <=> GLY  357  - ILE  360 )                          
 204: 6c70-A fyln-A     1 -   7 <=>  140 - 146   (PHE    3  - VAL    9  <=> VAL  140  - LYS  146 )                          
 204: 6c70-A fyln-A    13 -  16 <=>  190 - 193   (ASN   15  - VAL   18  <=> ILE  190  - PRO  193 )                          
 204: 6c70-A fyln-A    65 -  92 <=>  211 - 238   (VAL   67  - SER   94  <=> ASN  211  - LYS  238 )                          
 204: 6c70-A fyln-A   260 - 277 <=>  240 - 257   (ALA  346  - THR  363  <=> ASP  240  - LEU  257 )                          
 204: 6c70-A fyln-A   378 - 381 <=>  282 - 285   (VAL  464  - PHE  467  <=> THR  282  - LYS  285 )                          
 204: 6c70-A fyln-A   385 - 388 <=>  486 - 489   (VAL  471  - LYS  474  <=> CYS  486  - HIS  489 )                          
 205: 6c70-A fy5i-A    33 -  36 <=>  221 - 224   (LYS   35  - HIS   38  <=> ARG  221  - LYS  224 )                          
 205: 6c70-A fy5i-A    38 -  55 <=>  225 - 242   (ILE   40  - ALA   57  <=> SER  225  - MET  242 )                          
 205: 6c70-A fy5i-A    58 -  61 <=>  243 - 246   (LEU   60  - GLU   63  <=> GLY  243  - TYR  246 )                          
 205: 6c70-A fy5i-A    65 -  93 <=>  274 - 302   (VAL   67  - LYS   95  <=> GLN  274  - ASN  302 )                          
 205: 6c70-A fy5i-A    95 -  98 <=>  303 - 306   (PHE   97  - THR  100  <=> TYR  303  - PHE  306 )                          
 205: 6c70-A fy5i-A   253 - 284 <=>  307 - 338   (LEU  339  - THR  370  <=> SER  307  - TYR  338 )                          
 205: 6c70-A fy5i-A   376 - 379 <=>  340 - 343   (ALA  462  - THR  465  <=> PRO  340  - PHE  343 )                          
 206: 6c70-A f07k-A     1 -   4 <=>   61 -  64   (PHE    3  - GLN    6  <=> THR   61  - GLN   64 )                          
 206: 6c70-A f07k-A     8 -  14 <=>  116 - 122   (ALA   10  - ILE   16  <=> HIS  116  - SER  122 )                          
 206: 6c70-A f07k-A    16 -  21 <=>  123 - 128   (VAL   18  - GLY   23  <=> THR  123  - THR  128 )                          
 206: 6c70-A f07k-A    45 -  58 <=>  132 - 145   (LEU   47  - LEU   60  <=> SER  132  - LEU  145 )                          
 206: 6c70-A f07k-A    61 -  90 <=>  146 - 175   (GLU   63  - VAL   92  <=> PRO  146  - TYR  175 )                          
 206: 6c70-A f07k-A    92 -  95 <=>  176 - 179   (SER   94  - PHE   97  <=> GLY  176  - ASP  179 )                          
 206: 6c70-A f07k-A   257 - 260 <=>  180 - 183   (VAL  343  - ALA  346  <=> ASP  180  - SER  183 )                          
 206: 6c70-A f07k-A   261 - 287 <=>  185 - 211   (TYR  347  - ASN  373  <=> ARG  185  - THR  211 )                          
 206: 6c70-A f07k-A   295 - 298 <=>  222 - 225   (THR  381  - GLY  384  <=> MET  222  - ASP  225 )                          
 206: 6c70-A f07k-A   324 - 332 <=>  477 - 485   (VAL  410  - HIS  418  <=> GLY  477  - LYS  485 )                          
 206: 6c70-A f07k-A   339 - 342 <=>  543 - 546   (GLU  425  - THR  428  <=> TYR  543  - LYS  546 )                          
 206: 6c70-A f07k-A   346 - 349 <=>  615 - 618   (ILE  432  - GLN  435  <=> SER  615  - PHE  618 )                          
 207: 6c70-A fyf0-A    63 -  91 <=>  700 - 728   (ASP   65  - ARG   93  <=> GLU  700  - TYR  728 )                          
 207: 6c70-A fyf0-A   260 - 280 <=>  729 - 749   (ALA  346  - ALA  366  <=> ASN  729  - SER  749 )                          
 207: 6c70-A fyf0-A   283 - 290 <=>  750 - 757   (ALA  369  - ASN  376  <=> PRO  750  - GLN  757 )                          
 207: 6c70-A fyf0-A   330 - 333 <=>  830 - 833   (SER  416  - TRP  419  <=> ASN  830  - ASN  833 )                          
 207: 6c70-A fyf0-A   336 - 339 <=>  834 - 837   (GLY  422  - GLU  425  <=> ASN  834  - SER  837 )                          
 208: 6c70-A f28j-A    49 -  52 <=>   26 -  29   (LEU   51  - GLY   54  <=> ASP   26  - GLN   29 )                          
 208: 6c70-A f28j-A    65 -  89 <=>  110 - 134   (VAL   67  - PRO   91  <=> ASN  110  - LYS  134 )                          
 208: 6c70-A f28j-A    91 -  97 <=>  135 - 141   (ARG   93  - LYS   99  <=> LYS  135  - GLN  141 )                          
 208: 6c70-A f28j-A    99 - 102 <=>  142 - 145   (LEU  101  - TRP  104  <=> LEU  142  - ILE  145 )                          
 208: 6c70-A f28j-A   255 - 284 <=>  149 - 178   (THR  341  - THR  370  <=> ILE  149  - LEU  178 )                          
 208: 6c70-A f28j-A   285 - 291 <=>  180 - 186   (LYS  371  - VAL  377  <=> SER  180  - ILE  186 )                          
 208: 6c70-A f28j-A   351 - 354 <=>  500 - 503   (CYS  437  - ALA  440  <=> LYS  500  - ILE  503 )                          
 208: 6c70-A f28j-A   366 - 369 <=>  509 - 512   (SER  452  - LEU  455  <=> MET  509  - GLY  512 )                          
 209: 6c70-A f4ti-A    64 - 100 <=>  241 - 277   (ASP   66  - ALA  102  <=> LYS  241  - ASN  277 )                          
 209: 6c70-A f4ti-A   227 - 231 <=>  287 - 291   (GLY  313  - LYS  317  <=> ASN  287  - ASN  291 )                          
 209: 6c70-A f4ti-A   241 - 244 <=>  294 - 297   (LYS  327  - VAL  330  <=> ASN  294  - ASN  297 )                          
 209: 6c70-A f4ti-A   247 - 250 <=>  298 - 301   (HIS  333  - VAL  336  <=> ASN  298  - SER  301 )                          
 209: 6c70-A f4ti-A   263 - 286 <=>  333 - 356   (VAL  349  - VAL  372  <=> ARG  333  - PHE  356 )                          
 209: 6c70-A f4ti-A   287 - 290 <=>  359 - 362   (ASN  373  - ASN  376  <=> ILE  359  - LEU  362 )                          
 210: 6c70-A f2t9-A    32 -  35 <=>  102 - 105   (LYS   34  - PRO   37  <=> THR  102  - THR  105 )                          
 210: 6c70-A f2t9-A    40 -  43 <=>  273 - 276   (CYS   42  - THR   45  <=> GLU  273  - ASP  276 )                          
 210: 6c70-A f2t9-A    64 -  94 <=> 1325 -1355   (ASP   66  - ILE   96  <=> THR 1325  - THR 1355 )                          
 210: 6c70-A f2t9-A   257 - 260 <=> 1358 -1361   (VAL  343  - ALA  346  <=> ILE 1358  - PRO 1361 )                          
 210: 6c70-A f2t9-A   261 - 277 <=> 1363 -1379   (TYR  347  - THR  363  <=> TYR 1363  - LYS 1379 )                          
 210: 6c70-A f2t9-A   279 - 282 <=> 1380 -1383   (LEU  365  - GLN  368  <=> ILE 1380  - GLY 1383 )                          
 210: 6c70-A f2t9-A   285 - 289 <=> 1386 -1390   (LYS  371  - VAL  375  <=> ASP 1386  - ILE 1390 )                          
 211: 6c70-A fxib-A    63 -  92 <=>    3 -  32   (ASP   65  - SER   94  <=> THR    3  - SER   32 )                          
 211: 6c70-A fxib-A    95 -  98 <=>   33 -  36   (PHE   97  - THR  100  <=> ASN   33  - THR   36 )                          
 211: 6c70-A fxib-A   257 - 286 <=>   37 -  66   (VAL  343  - VAL  372  <=> LYS   37  - ASN   66 )                          
 211: 6c70-A fxib-A   287 - 290 <=>   69 -  72   (ASN  373  - ASN  376  <=> ASN   69  - VAL   72 )                          
 211: 6c70-A fxib-A   329 - 338 <=>  476 - 485   (TYR  415  - GLU  424  <=> SER  476  - TYR  485 )                          
 212: 6c70-A f09g-A    20 -  23 <=>   44 -  47   (VAL   22  - PHE   25  <=> ASN   44  - THR   47 )                          
 212: 6c70-A f09g-A    25 -  28 <=>   53 -  56   (PHE   27  - TYR   30  <=> PHE   53  - ASP   56 )                          
 212: 6c70-A f09g-A    32 -  63 <=>   58 -  89   (LYS   34  - ASP   65  <=> ASN   58  - THR   89 )                          
 212: 6c70-A f09g-A    64 -  90 <=>   91 - 117   (ASP   66  - VAL   92  <=> ASN   91  - VAL  117 )                          
 212: 6c70-A f09g-A    95 - 101 <=>  119 - 125   (PHE   97  - ILE  103  <=> LYS  119  - SER  125 )                          
 212: 6c70-A f09g-A   102 - 105 <=>  127 - 130   (TRP  104  - PRO  107  <=> GLN  127  - SER  130 )                          
 212: 6c70-A f09g-A   245 - 249 <=>  138 - 142   (GLU  331  - HIS  335  <=> ALA  138  - CYS  142 )                          
 212: 6c70-A f09g-A   250 - 258 <=>  144 - 152   (VAL  336  - GLY  344  <=> TYR  144  - SER  152 )                          
 212: 6c70-A f09g-A   260 - 288 <=>  153 - 181   (ALA  346  - GLY  374  <=> GLN  153  - GLU  181 )                          
 213: 6c70-A f2lq-A    51 -  58 <=>   95 - 102   (TYR   53  - LEU   60  <=> ASN   95  - ILE  102 )                          
 213: 6c70-A f2lq-A   152 - 157 <=>  109 - 114   (ASP  154  - ARG  174  <=> GLY  109  - ILE  114 )                          
 213: 6c70-A f2lq-A   175 - 187 <=>  117 - 129   (VAL  192  - ILE  204  <=> ASN  117  - TYR  129 )                          
 213: 6c70-A f2lq-A   189 - 192 <=>  156 - 159   (MET  206  - SER  209  <=> GLU  156  - LYS  159 )                          
 213: 6c70-A f2lq-A   270 - 273 <=>  161 - 164   (LEU  356  - THR  359  <=> PHE  161  - THR  164 )                          
 213: 6c70-A f2lq-A   276 - 286 <=>  165 - 175   (LEU  362  - VAL  372  <=> SER  165  - CYS  175 )                          
 213: 6c70-A f2lq-A   292 - 302 <=>  176 - 186   (TYR  378  - TYR  388  <=> SER  176  - TYR  186 )                          
 213: 6c70-A f2lq-A   304 - 313 <=>  187 - 196   (LEU  390  - PHE  399  <=> ILE  187  - ASN  196 )                          
 213: 6c70-A f2lq-A   316 - 319 <=>  197 - 200   (ARG  402  - GLU  405  <=> ASN  197  - ASN  200 )                          
 213: 6c70-A f2lq-A   322 - 325 <=>  201 - 204   (SER  408  - MET  411  <=> ASN  201  - ASN  204 )                          
 213: 6c70-A f2lq-A   344 - 347 <=>  206 - 209   (VAL  430  - VAL  433  <=> ASN  206  - ASN  209 )                          
 213: 6c70-A f2lq-A   361 - 364 <=>  214 - 217   (LYS  447  - THR  450  <=> ASN  214  - ASN  217 )                          
 213: 6c70-A f2lq-A   368 - 388 <=>  218 - 238   (ASP  454  - LYS  474  <=> ASN  218  - ASN  238 )                          
 214: 6c70-A fzt5-A     1 -   6 <=>  151 - 156   (PHE    3  - LEU    8  <=> ALA  151  - LYS  156 )                          
 214: 6c70-A fzt5-A    60 -  63 <=>  244 - 247   (MET   62  - ASP   65  <=> LEU  244  - ILE  247 )                          
 214: 6c70-A fzt5-A    64 -  67 <=>  402 - 405   (ASP   66  - ASP   69  <=> ILE  402  - ASP  405 )                          
 214: 6c70-A fzt5-A    69 -  92 <=>  406 - 429   (THR   71  - SER   94  <=> ILE  406  - GLY  429 )                          
 214: 6c70-A fzt5-A   260 - 286 <=>  431 - 457   (ALA  346  - VAL  372  <=> ASP  431  - GLU  457 )                          
 214: 6c70-A fzt5-A   287 - 290 <=>  460 - 463   (ASN  373  - ASN  376  <=> HIS  460  - ASP  463 )                          
 214: 6c70-A fzt5-A   332 - 336 <=>  593 - 597   (HIS  418  - GLY  422  <=> GLU  593  - GLN  597 )                          
 214: 6c70-A fzt5-A   337 - 342 <=>  600 - 605   (SER  423  - THR  428  <=> GLN  600  - GLN  605 )                          
 215: 6c70-A f2iw-A    14 -  21 <=>   17 -  24   (ILE   16  - GLY   23  <=> THR   17  - PHE   24 )                          
 215: 6c70-A f2iw-A    43 -  49 <=>   27 -  33   (THR   45  - LEU   51  <=> ALA   27  - LYS   33 )                          
 215: 6c70-A f2iw-A    85 - 102 <=>   60 -  77   (MET   87  - TRP  104  <=> ASN   60  - ILE   77 )                          
 215: 6c70-A f2iw-A   108 - 112 <=>  121 - 125   (HIS  110  - ALA  114  <=> ILE  121  - LEU  125 )                          
 215: 6c70-A f2iw-A   134 - 137 <=>  183 - 186   (ALA  136  - THR  139  <=> SER  183  - LEU  186 )                          
 215: 6c70-A f2iw-A   142 - 148 <=>  202 - 208   (ILE  144  - THR  150  <=> VAL  202  - VAL  208 )                          
 215: 6c70-A f2iw-A   158 - 162 <=>  211 - 215   (LEU  175  - THR  179  <=> THR  211  - VAL  215 )                          
 215: 6c70-A f2iw-A   179 - 225 <=>  218 - 264   (ILE  196  - ALA  242  <=> PRO  218  - LEU  264 )                          
 215: 6c70-A f2iw-A   226 - 255 <=>  267 - 296   (THR  243  - THR  341  <=> GLN  267  - ILE  296 )                          
 215: 6c70-A f2iw-A   265 - 285 <=>  300 - 320   (LEU  351  - LYS  371  <=> LEU  300  - LYS  320 )                          
 215: 6c70-A f2iw-A   286 - 290 <=>  322 - 326   (VAL  372  - ASN  376  <=> GLU  322  - ASN  326 )                          
 216: 6c70-A f24n-A     1 -   6 <=>   14 -  19   (PHE    3  - LEU    8  <=> GLY   14  - LEU   19 )                          
 216: 6c70-A f24n-A     7 -  10 <=>   55 -  58   (VAL    9  - LEU   12  <=> TYR   55  - ILE   58 )                          
 216: 6c70-A f24n-A    30 -  34 <=>  219 - 223   (GLU   32  - PHE   36  <=> GLU  219  - LYS  223 )                          
 216: 6c70-A f24n-A    70 -  95 <=>  430 - 455   (ALA   72  - PHE   97  <=> ASN  430  - SER  455 )                          
 216: 6c70-A f24n-A   259 - 280 <=>  457 - 478   (ASP  345  - ALA  366  <=> LYS  457  - LYS  478 )                          
 216: 6c70-A f24n-A   282 - 288 <=>  479 - 485   (GLN  368  - GLY  374  <=> PRO  479  - LYS  485 )                          
 216: 6c70-A f24n-A   292 - 311 <=>  486 - 505   (TYR  378  - CYS  397  <=> ASP  486  - SER  505 )                          
 216: 6c70-A f24n-A   314 - 317 <=>  512 - 515   (GLY  400  - LEU  403  <=> ILE  512  - LEU  515 )                          
 216: 6c70-A f24n-A   366 - 370 <=>  516 - 520   (SER  452  - PHE  456  <=> THR  516  - HIS  520 )                          
 217: 6c70-A fy0t-A    64 -  86 <=>   23 -  45   (ASP   66  - ILE   88  <=> GLN   23  - ASN   45 )                          
 217: 6c70-A fy0t-A    88 -  91 <=>   46 -  49   (PHE   90  - ARG   93  <=> ASN   46  - LYS   49 )                          
 217: 6c70-A fy0t-A   261 - 284 <=>   51 -  74   (TYR  347  - THR  370  <=> SER   51  - SER   74 )                          
 217: 6c70-A fy0t-A   285 - 288 <=>   76 -  79   (LYS  371  - GLY  374  <=> GLU   76  - PHE   79 )                          
 217: 6c70-A fy0t-A   289 - 292 <=>   94 -  97   (VAL  375  - TYR  378  <=> SER   94  - PHE   97 )                          
 217: 6c70-A fy0t-A   346 - 349 <=>  453 - 456   (ILE  432  - GLN  435  <=> LYS  453  - PRO  456 )                          
 217: 6c70-A fy0t-A   352 - 356 <=>  457 - 461   (GLN  438  - SER  442  <=> PRO  457  - SER  461 )                          
 217: 6c70-A fy0t-A   365 - 368 <=>  463 - 466   (VAL  451  - ASP  454  <=> PRO  463  - LEU  466 )                          
 217: 6c70-A fy0t-A   372 - 379 <=>  506 - 513   (SER  458  - THR  465  <=> ALA  506  - PHE  513 )                          
 218: 6c70-A fw1i-A    64 -  88 <=>  722 - 746   (ASP   66  - PHE   90  <=> LEU  722  - ALA  746 )                          
 218: 6c70-A fw1i-A    90 -  93 <=>  747 - 750   (VAL   92  - LYS   95  <=> ILE  747  - ASP  750 )                          
 218: 6c70-A fw1i-A   258 - 286 <=>  751 - 779   (GLY  344  - VAL  372  <=> GLU  751  - THR  779 )                          
 218: 6c70-A fw1i-A   287 - 290 <=>  782 - 785   (ASN  373  - ASN  376  <=> LEU  782  - LEU  785 )                          
 218: 6c70-A fw1i-A   330 - 333 <=> 1098 -1101   (SER  416  - TRP  419  <=> ALA 1098  - ASN 1101 )                          
 218: 6c70-A fw1i-A   336 - 339 <=> 1102 -1105   (GLY  422  - GLU  425  <=> MET 1102  - ASP 1105 )                          
 219: 6c70-A f35g-A    65 -  89 <=>    2 -  26   (VAL   67  - PRO   91  <=> LYS    2  - GLN   26 )                          
 219: 6c70-A f35g-A    91 -  99 <=>   27 -  35   (ARG   93  - LEU  101  <=> HIS   27  - ASP   35 )                          
 219: 6c70-A f35g-A   259 - 283 <=>   40 -  64   (ASP  345  - ALA  369  <=> GLY   40  - GLN   64 )                          
 219: 6c70-A f35g-A   285 - 289 <=>   65 -  69   (LYS  371  - VAL  375  <=> PHE   65  - ILE   69 )                          
 220: 6c70-A fxjc-A    66 -  89 <=>  481 - 504   (ASP   68  - PRO   91  <=> LEU  481  - SER  504 )                          
 220: 6c70-A fxjc-A    91 - 102 <=>  505 - 516   (ARG   93  - TRP  104  <=> LEU  505  - ASN  516 )                          
 220: 6c70-A fxjc-A   103 - 106 <=>  519 - 522   (ASN  105  - ASN  108  <=> VAL  519  - LEU  522 )                          
 220: 6c70-A fxjc-A   109 - 132 <=>  655 - 678   (PRO  111  - CYS  134  <=> TYR  655  - GLY  678 )                          
 220: 6c70-A fxjc-A   172 - 175 <=>  693 - 696   (ALA  189  - VAL  192  <=> GLY  693  - ASN  696 )                          
 220: 6c70-A fxjc-A   179 - 183 <=>  697 - 701   (ILE  196  - TYR  200  <=> GLY  697  - ASN  701 )                          
 220: 6c70-A fxjc-A   198 - 204 <=>  710 - 716   (LEU  215  - LEU  221  <=> ASP  710  - PRO  716 )                          
 220: 6c70-A fxjc-A   206 - 217 <=>  718 - 729   (ALA  223  - MET  234  <=> PHE  718  - PHE  729 )                          
 220: 6c70-A fxjc-A   218 - 226 <=>  731 - 739   (LYS  235  - THR  243  <=> HIS  731  - GLU  739 )                          
 220: 6c70-A fxjc-A   227 - 234 <=>  795 - 802   (GLY  313  - MET  320  <=> ASN  795  - ASN  802 )                          
 220: 6c70-A fxjc-A   235 - 240 <=>  804 - 809   (LEU  321  - ILE  326  <=> PHE  804  - GLN  809 )                          
 220: 6c70-A fxjc-A   241 - 252 <=>  811 - 822   (LYS  327  - ARG  338  <=> ASP  811  - CYS  822 )                          
 220: 6c70-A fxjc-A   258 - 262 <=>  834 - 838   (GLY  344  - GLY  348  <=> VAL  834  - ARG  838 )                          
 220: 6c70-A fxjc-A   263 - 286 <=>  840 - 863   (VAL  349  - VAL  372  <=> GLN  840  - LEU  863 )                          
 220: 6c70-A fxjc-A   287 - 290 <=>  866 - 869   (ASN  373  - ASN  376  <=> ALA  866  - PHE  869 )                          
 221: 6c70-A f3jl-A    26 -  32 <=>  266 - 272   (ASN   28  - LYS   34  <=> ALA  266  - ASN  272 )                          
 221: 6c70-A f3jl-A    64 -  88 <=>  770 - 794   (ASP   66  - PHE   90  <=> PHE  770  - ILE  794 )                          
 221: 6c70-A f3jl-A    90 - 101 <=>  795 - 806   (VAL   92  - ILE  103  <=> GLU  795  - ASN  806 )                          
 221: 6c70-A f3jl-A   249 - 252 <=>  809 - 812   (HIS  335  - ARG  338  <=> GLY  809  - GLU  812 )                          
 221: 6c70-A f3jl-A   254 - 260 <=>  813 - 819   (VAL  340  - ALA  346  <=> ILE  813  - LYS  819 )                          
 221: 6c70-A f3jl-A   261 - 286 <=>  822 - 847   (TYR  347  - VAL  372  <=> THR  822  - GLN  847 )                          
 221: 6c70-A f3jl-A   287 - 290 <=>  850 - 853   (ASN  373  - ASN  376  <=> ILE  850  - VAL  853 )                          
 221: 6c70-A f3jl-A   330 - 335 <=> 1356 -1361   (SER  416  - ASP  421  <=> ASN 1356  - ASN 1361 )                          
 222: 6c70-A fyax-A    67 -  95 <=>    1 -  29   (ASP   69  - PHE   97  <=> MET    1  - ALA   29 )                          
 222: 6c70-A fyax-A    99 - 106 <=>   30 -  37   (LEU  101  - ASN  108  <=> PRO   30  - PRO   37 )                          
 222: 6c70-A fyax-A   108 - 112 <=>   43 -  47   (HIS  110  - ALA  114  <=> GLN   43  - GLN   47 )                          
 222: 6c70-A fyax-A   119 - 123 <=>   97 - 101   (HIS  121  - ILE  125  <=> GLN   97  - GLN  101 )                          
 222: 6c70-A fyax-A   253 - 256 <=>  105 - 108   (LEU  339  - ALA  342  <=> THR  105  - TRP  108 )                          
 222: 6c70-A fyax-A   259 - 290 <=>  109 - 140   (ASP  345  - ASN  376  <=> ASP  109  - ASP  140 )                          
 223: 6c70-A f5m3-A    81 -  84 <=>    3 -   6   (PRO   83  - LYS   86  <=> THR    3  - LEU    6 )                          
 223: 6c70-A f5m3-A   198 - 203 <=>    7 -  12   (LEU  215  - LEU  220  <=> GLN    7  - CYS   12 )                          
 223: 6c70-A f5m3-A   254 - 258 <=>   13 -  17   (VAL  340  - GLY  344  <=> ASP   13  - LEU   17 )                          
 223: 6c70-A f5m3-A   262 - 270 <=>   18 -  26   (GLY  348  - LEU  356  <=> LYS   18  - LYS   26 )                          
 223: 6c70-A f5m3-A   272 - 288 <=>   27 -  43   (THR  358  - GLY  374  <=> ASP   27  - ASN   43 )                          
 223: 6c70-A f5m3-A   292 - 332 <=>   44 -  84   (TYR  378  - HIS  418  <=> THR   44  - ILE   84 )                          
 223: 6c70-A f5m3-A   337 - 355 <=>  125 - 143   (SER  423  - MET  441  <=> ASN  125  - LEU  143 )                          
 223: 6c70-A f5m3-A   366 - 386 <=>  149 - 169   (SER  452  - GLN  472  <=> GLU  149  - LYS  169 )                          
 224: 6c70-A f2ce-A    56 -  59 <=>  382 - 385   (VAL   58  - MET   61  <=> LEU  382  - LYS  385 )                          
 224: 6c70-A f2ce-A    67 -  94 <=>  386 - 413   (ASP   69  - ILE   96  <=> ASP  386  - LEU  413 )                          
 224: 6c70-A f2ce-A    96 -  99 <=>  416 - 419   (TYR   98  - LEU  101  <=> ASN  416  - SER  419 )                          
 224: 6c70-A f2ce-A   255 - 286 <=>  421 - 452   (THR  341  - VAL  372  <=> GLU  421  - GLN  452 )                          
 224: 6c70-A f2ce-A   287 - 290 <=>  455 - 458   (ASN  373  - ASN  376  <=> LEU  455  - GLN  458 )                          
 225: 6c70-A f1b3-A    15 -  21 <=>   18 -  24   (ARG   17  - GLY   23  <=> SER   18  - PRO   24 )                          
 225: 6c70-A f1b3-A    43 -  49 <=>   26 -  32   (THR   45  - LEU   51  <=> LYS   26  - PHE   32 )                          
 225: 6c70-A f1b3-A    63 -  92 <=>   72 - 101   (ASP   65  - SER   94  <=> LYS   72  - GLY  101 )                          
 225: 6c70-A f1b3-A   260 - 276 <=>  103 - 119   (ALA  346  - LEU  362  <=> ASP  103  - LEU  119 )                          
 225: 6c70-A f1b3-A   277 - 280 <=>  121 - 124   (THR  363  - ALA  366  <=> CYS  121  - PRO  124 )                          
 225: 6c70-A f1b3-A   298 - 309 <=>  125 - 136   (GLY  384  - LEU  395  <=> ILE  125  - THR  136 )                          
 225: 6c70-A f1b3-A   310 - 325 <=>  138 - 153   (PHE  396  - MET  411  <=> GLY  138  - THR  153 )                          
 225: 6c70-A f1b3-A   327 - 333 <=>  154 - 160   (ALA  413  - TRP  419  <=> PRO  154  - THR  160 )                          
 225: 6c70-A f1b3-A   336 - 339 <=>  161 - 164   (GLY  422  - GLU  425  <=> THR  161  - PRO  164 )                          
 226: 6c70-A fwrp-A    64 -  94 <=>  268 - 298   (ASP   66  - ILE   96  <=> VAL  268  - MET  298 )                          
 226: 6c70-A fwrp-A    97 - 100 <=>  299 - 302   (LYS   99  - ALA  102  <=> SER  299  - GLN  302 )                          
 226: 6c70-A fwrp-A   253 - 286 <=>  303 - 336   (LEU  339  - VAL  372  <=> ASN  303  - GLN  336 )                          
 226: 6c70-A fwrp-A   287 - 290 <=>  339 - 342   (ASN  373  - ASN  376  <=> CYS  339  - SER  342 )                          
 226: 6c70-A fwrp-A   327 - 331 <=>  413 - 417   (ALA  413  - CYS  417  <=> GLN  413  - ASN  417 )                          
 226: 6c70-A fwrp-A   332 - 338 <=>  420 - 426   (HIS  418  - GLU  424  <=> GLN  420  - LEU  426 )                          
 227: 6c70-A f1a4-A    63 -  92 <=>    4 -  33   (ASP   65  - SER   94  <=> MET    4  - ASN   33 )                          
 227: 6c70-A f1a4-A   190 - 195 <=>   39 -  44   (ALA  207  - LEU  212  <=> ASN   39  - ILE   44 )                          
 227: 6c70-A f1a4-A   260 - 277 <=>   67 -  84   (ALA  346  - THR  363  <=> ASN   67  - ASN   84 )                          
 227: 6c70-A f1a4-A   279 - 282 <=>   85 -  88   (LEU  365  - GLN  368  <=> GLN   85  - GLN   88 )                          
 228: 6c70-A fzof-A    60 -  65 <=>  192 - 197   (MET   62  - VAL   67  <=> VAL  192  - GLU  197 )                          
 228: 6c70-A fzof-A    66 -  79 <=>  199 - 212   (ASP   68  - LEU   81  <=> ALA  199  - ILE  212 )                          
 228: 6c70-A fzof-A    80 -  94 <=>  214 - 228   (HIS   82  - ILE   96  <=> PHE  214  - LEU  228 )                          
 228: 6c70-A fzof-A    96 -  99 <=>  229 - 232   (TYR   98  - LEU  101  <=> LYS  229  - GLN  232 )                          
 228: 6c70-A fzof-A   259 - 284 <=>  236 - 261   (ASP  345  - THR  370  <=> TYR  236  - ASP  261 )                          
 228: 6c70-A fzof-A   297 - 313 <=>  268 - 284   (ILE  383  - PHE  399  <=> ASN  268  - VAL  284 )                          
 228: 6c70-A fzof-A   321 - 325 <=>  294 - 298   (SER  407  - MET  411  <=> TRP  294  - GLY  298 )                          
 229: 6c70-A fvz1-A    61 -  65 <=>   66 -  70   (GLU   63  - VAL   67  <=> LEU   66  - TYR   70 )                          
 229: 6c70-A fvz1-A    67 -  72 <=>   73 -  78   (ASP   69  - THR   74  <=> GLU   73  - PHE   78 )                          
 229: 6c70-A fvz1-A    90 -  94 <=>  110 - 114   (VAL   92  - ILE   96  <=> ILE  110  - PHE  114 )                          
 229: 6c70-A fvz1-A   108 - 114 <=>  265 - 271   (HIS  110  - SER  116  <=> LEU  265  - TRP  271 )                          
 229: 6c70-A fvz1-A   117 - 125 <=>  272 - 280   (ARG  119  - LYS  127  <=> ASN  272  - VAL  280 )                          
 229: 6c70-A fvz1-A   127 - 149 <=>  281 - 303   (ARG  129  - PHE  151  <=> PHE  281  - SER  303 )                          
 229: 6c70-A fvz1-A   174 - 185 <=>  305 - 316   (HIS  191  - LEU  202  <=> ASP  305  - ASN  316 )                          
 229: 6c70-A fvz1-A   187 - 213 <=>  317 - 343   (ILE  204  - LEU  230  <=> SER  317  - ALA  343 )                          
 229: 6c70-A fvz1-A   246 - 249 <=>  344 - 347   (ARG  332  - HIS  335  <=> ASP  344  - ALA  347 )                          
 229: 6c70-A fvz1-A   251 - 280 <=>  348 - 377   (VAL  337  - ALA  366  <=> ILE  348  - ALA  377 )                          
 229: 6c70-A fvz1-A   385 - 388 <=>  381 - 384   (VAL  471  - LYS  474  <=> GLY  381  - ASP  384 )                          
 230: 6c70-A f286-A    64 -  93 <=>   22 -  51   (ASP   66  - LYS   95  <=> SER   22  - LEU   51 )                          
 230: 6c70-A f286-A    96 -  99 <=>   52 -  55   (TYR   98  - LEU  101  <=> GLU   52  - ARG   55 )                          
 230: 6c70-A f286-A   129 - 132 <=>   61 -  64   (LEU  131  - CYS  134  <=> VAL   61  - VAL   64 )                          
 230: 6c70-A f286-A   255 - 283 <=>   68 -  96   (THR  341  - ALA  369  <=> ARG   68  - SER   96 )                          
 230: 6c70-A f286-A   284 - 287 <=>   98 - 101   (THR  370  - ASN  373  <=> LYS   98  - GLU  101 )                          
 230: 6c70-A f286-A   288 - 291 <=>  104 - 107   (GLY  374  - VAL  377  <=> ASP  104  - ALA  107 )                          
 231: 6c70-A f33z-A    62 -  88 <=>    1 -  27   (SER   64  - PHE   90  <=> MET    1  - MET   27 )                          
 231: 6c70-A f33z-A    90 -  93 <=>   28 -  31   (VAL   92  - LYS   95  <=> LYS   28  - PRO   31 )                          
 231: 6c70-A f33z-A    96 -  99 <=>   32 -  35   (TYR   98  - LEU  101  <=> LYS   32  - LYS   35 )                          
 231: 6c70-A f33z-A   259 - 288 <=>   38 -  67   (ASP  345  - GLY  374  <=> VAL   38  - HIS   67 )                          
 231: 6c70-A f33z-A   321 - 324 <=>  131 - 134   (SER  407  - VAL  410  <=> LEU  131  - ASN  134 )                          
 231: 6c70-A f33z-A   326 - 331 <=>  135 - 140   (GLU  412  - CYS  417  <=> GLU  135  - TYR  140 )                          
 231: 6c70-A f33z-A   333 - 340 <=>  146 - 153   (TRP  419  - ALA  426  <=> ASN  146  - LEU  153 )                          
 231: 6c70-A f33z-A   343 - 349 <=>  157 - 163   (PHE  429  - GLN  435  <=> THR  157  - TYR  163 )                          
 231: 6c70-A f33z-A   353 - 356 <=>  188 - 191   (LYS  439  - SER  442  <=> TYR  188  - HIS  191 )                          
 231: 6c70-A f33z-A   357 - 360 <=>  196 - 199   (ILE  443  - ALA  446  <=> THR  196  - LEU  199 )                          
 231: 6c70-A f33z-A   364 - 368 <=>  200 - 204   (THR  450  - ASP  454  <=> PHE  200  - SER  204 )                          
 232: 6c70-A f3ia-A    63 -  99 <=>    6 -  42   (ASP   65  - LEU  101  <=> ASP    6  - PHE   42 )                          
 232: 6c70-A f3ia-A   253 - 282 <=>   43 -  72   (LEU  339  - GLN  368  <=> ASP   43  - GLY   72 )                          
 232: 6c70-A f3ia-A   283 - 286 <=>   74 -  77   (ALA  369  - VAL  372  <=> LYS   74  - PHE   77 )                          
 232: 6c70-A f3ia-A   287 - 290 <=>   80 -  83   (ASN  373  - ASN  376  <=> ASP   80  - SER   83 )                          
 232: 6c70-A f3ia-A   323 - 326 <=>  255 - 258   (SER  409  - GLU  412  <=> ASN  255  - ASN  258 )                          
 232: 6c70-A f3ia-A   329 - 332 <=>  259 - 262   (TYR  415  - HIS  418  <=> ASN  259  - ASN  262 )                          
 232: 6c70-A f3ia-A   335 - 338 <=>  263 - 266   (ASP  421  - GLU  424  <=> ASN  263  - ASN  266 )                          
 232: 6c70-A f3ia-A   366 - 370 <=>  279 - 283   (SER  452  - PHE  456  <=> ASP  279  - SER  283 )                          
 233: 6c70-A fxtr-A    63 -  89 <=>  762 - 788   (ASP   65  - PRO   91  <=> ASP  762  - THR  788 )                          
 233: 6c70-A fxtr-A    91 -  97 <=>  789 - 795   (ARG   93  - LYS   99  <=> GLN  789  - SER  795 )                          
 233: 6c70-A fxtr-A    99 - 102 <=>  796 - 799   (LEU  101  - TRP  104  <=> LEU  796  - GLU  799 )                          
 233: 6c70-A fxtr-A   255 - 284 <=>  801 - 830   (THR  341  - THR  370  <=> ASN  801  - LEU  830 )                          
 233: 6c70-A fxtr-A   285 - 290 <=>  832 - 837   (LYS  371  - ASN  376  <=> GLN  832  - ASN  837 )                          
 233: 6c70-A fxtr-A   312 - 323 <=>  907 - 918   (ILE  398  - SER  409  <=> LEU  907  - ILE  918 )                          
 233: 6c70-A fxtr-A   324 - 330 <=>  920 - 926   (VAL  410  - SER  416  <=> GLU  920  - GLN  926 )                          
 233: 6c70-A fxtr-A   331 - 334 <=>  928 - 931   (CYS  417  - TYR  420  <=> SER  928  - ASN  931 )                          
 233: 6c70-A fxtr-A   336 - 339 <=>  932 - 935   (GLY  422  - GLU  425  <=> ASN  932  - SER  935 )                          
 234: 6c70-A f0qp-A    11 -  14 <=>  439 - 442   (LEU   13  - ILE   16  <=> VAL  439  - ARG  442 )                          
 234: 6c70-A f0qp-A    64 -  91 <=>  731 - 758   (ASP   66  - ARG   93  <=> GLY  731  - PHE  758 )                          
 234: 6c70-A f0qp-A    96 - 102 <=>  795 - 801   (TYR   98  - TRP  104  <=> GLU  795  - LEU  801 )                          
 234: 6c70-A f0qp-A   103 - 106 <=>  803 - 806   (ASN  105  - ASN  108  <=> GLU  803  - HIS  806 )                          
 234: 6c70-A f0qp-A   115 - 118 <=>  810 - 813   (ASN  117  - PHE  120  <=> ALA  810  - HIS  813 )                          
 234: 6c70-A f0qp-A   159 - 162 <=>  845 - 848   (MET  176  - THR  179  <=> ASN  845  - ILE  848 )                          
 234: 6c70-A f0qp-A   167 - 170 <=>  851 - 854   (ASN  184  - SER  187  <=> ASP  851  - ASN  854 )                          
 234: 6c70-A f0qp-A   194 - 200 <=>  895 - 901   (SER  211  - CYS  217  <=> LYS  895  - GLY  901 )                          
 234: 6c70-A f0qp-A   253 - 256 <=>  906 - 909   (LEU  339  - ALA  342  <=> PHE  906  - TYR  909 )                          
 234: 6c70-A f0qp-A   261 - 286 <=>  945 - 970   (TYR  347  - VAL  372  <=> VAL  945  - VAL  970 )                          
 234: 6c70-A f0qp-A   287 - 290 <=>  973 - 976   (ASN  373  - ASN  376  <=> ASP  973  - GLU  976 )                          
 234: 6c70-A f0qp-A   331 - 338 <=> 1135 -1142   (CYS  417  - GLU  424  <=> GLN 1135  - LYS 1142 )                          
 235: 6c70-A f5jd-A    63 -  95 <=>    6 -  38   (ASP   65  - PHE   97  <=> LYS    6  - THR   38 )                          
 235: 6c70-A f5jd-A   257 - 273 <=>   39 -  55   (VAL  343  - THR  359  <=> GLN   39  - GLU   55 )                          
 235: 6c70-A f5jd-A   275 - 287 <=>   56 -  68   (THR  361  - ASN  373  <=> PHE   56  - MET   68 )                          
 235: 6c70-A f5jd-A   291 - 310 <=>   69 -  88   (VAL  377  - PHE  396  <=> THR   69  - ALA   88 )                          
 235: 6c70-A f5jd-A   323 - 328 <=>  115 - 120   (SER  409  - ALA  414  <=> ARG  115  - GLY  120 )                          
 235: 6c70-A f5jd-A   351 - 354 <=>  123 - 126   (CYS  437  - ALA  440  <=> SER  123  - ALA  126 )                          
 235: 6c70-A f5jd-A   366 - 372 <=>  160 - 166   (SER  452  - SER  458  <=> SER  160  - LYS  166 )                          
 235: 6c70-A f5jd-A   374 - 378 <=>  167 - 171   (LEU  460  - VAL  464  <=> VAL  167  - ILE  171 )                          
 235: 6c70-A f5jd-A   385 - 388 <=>  176 - 179   (VAL  471  - LYS  474  <=> LYS  176  - ILE  179 )                          
 236: 6c70-A fx6s-A    40 -  43 <=>  937 - 940   (CYS   42  - THR   45  <=> VAL  937  - GLU  940 )                          
 236: 6c70-A fx6s-A    49 -  52 <=>  951 - 954   (LEU   51  - GLY   54  <=> ASN  951  - ILE  954 )                          
 236: 6c70-A fx6s-A    57 -  60 <=>  955 - 958   (ASN   59  - MET   62  <=> ASN  955  - ASN  958 )                          
 236: 6c70-A fx6s-A    64 -  87 <=>  964 - 987   (ASP   66  - TYR   89  <=> LYS  964  - SER  987 )                          
 236: 6c70-A fx6s-A    90 -  93 <=>  988 - 991   (VAL   92  - LYS   95  <=> ASN  988  - ASN  991 )                          
 236: 6c70-A fx6s-A    99 - 102 <=>  992 - 995   (LEU  101  - TRP  104  <=> GLU  992  - PHE  995 )                          
 236: 6c70-A fx6s-A   250 - 283 <=>  996 -1029   (VAL  336  - ALA  369  <=> ASN  996  - GLU 1029 )                          
 236: 6c70-A fx6s-A   284 - 287 <=> 1031 -1034   (THR  370  - ASN  373  <=> LEU 1031  - PHE 1034 )                          
 237: 6c70-A f3ts-A    42 -  45 <=>  291 - 294   (VAL   44  - LEU   47  <=> ILE  291  - ASP  294 )                          
 237: 6c70-A f3ts-A    65 -  94 <=>  316 - 345   (VAL   67  - ILE   96  <=> VAL  316  - LEU  345 )                          
 237: 6c70-A f3ts-A    96 -  99 <=>  346 - 349   (TYR   98  - LEU  101  <=> ASN  346  - THR  349 )                          
 237: 6c70-A f3ts-A   252 - 260 <=>  350 - 358   (ARG  338  - ALA  346  <=> ASP  350  - ALA  358 )                          
 237: 6c70-A f3ts-A   261 - 280 <=>  361 - 380   (TYR  347  - ALA  366  <=> ILE  361  - PRO  380 )                          
 237: 6c70-A f3ts-A   283 - 290 <=>  381 - 388   (ALA  369  - ASN  376  <=> ILE  381  - VAL  388 )                          
 237: 6c70-A f3ts-A   309 - 313 <=>  481 - 485   (LEU  395  - PHE  399  <=> ASN  481  - VAL  485 )                          
 237: 6c70-A f3ts-A   319 - 322 <=>  487 - 490   (GLU  405  - SER  408  <=> GLU  487  - SER  490 )                          
 237: 6c70-A f3ts-A   326 - 329 <=>  491 - 494   (GLU  412  - TYR  415  <=> THR  491  - GLU  494 )                          
 237: 6c70-A f3ts-A   334 - 338 <=>  496 - 500   (TYR  420  - GLU  424  <=> LYS  496  - LEU  500 )                          
 238: 6c70-A fwqw-A    57 -  61 <=>  335 - 339   (ASN   59  - GLU   63  <=> THR  335  - ILE  339 )                          
 238: 6c70-A fwqw-A    64 -  89 <=>  386 - 411   (ASP   66  - PRO   91  <=> LYS  386  - SER  411 )                          
 238: 6c70-A fwqw-A   260 - 281 <=>  413 - 434   (ALA  346  - TYR  367  <=> THR  413  - THR  434 )                          
 238: 6c70-A fwqw-A   283 - 286 <=>  435 - 438   (ALA  369  - VAL  372  <=> LEU  435  - LEU  438 )                          
 238: 6c70-A fwqw-A   289 - 311 <=>  440 - 462   (VAL  375  - CYS  397  <=> VAL  440  - THR  462 )                          
 238: 6c70-A fwqw-A   372 - 379 <=>  469 - 476   (SER  458  - THR  465  <=> THR  469  - GLN  476 )                          
 238: 6c70-A fwqw-A   381 - 387 <=>  479 - 485   (PHE  467  - LEU  473  <=> LEU  479  - PHE  485 )                          
 239: 6c70-A f3ho-A    64 - 106 <=>  942 - 984   (ASP   66  - ASN  108  <=> ASP  942  - GLY  984 )                          
 239: 6c70-A f3ho-A   245 - 248 <=>  985 - 988   (GLU  331  - LYS  334  <=> HIS  985  - SER  988 )                          
 239: 6c70-A f3ho-A   251 - 255 <=>  989 - 993   (VAL  337  - THR  341  <=> GLY  989  - ASP  993 )                          
 239: 6c70-A f3ho-A   257 - 286 <=>  994 -1023   (VAL  343  - VAL  372  <=> ARG  994  - SER 1023 )                          
 239: 6c70-A f3ho-A   289 - 295 <=> 1109 -1115   (VAL  375  - THR  381  <=> GLN 1109  - LEU 1115 )                          
 239: 6c70-A f3ho-A   383 - 387 <=> 1133 -1137   (VAL  469  - LEU  473  <=> GLY 1133  - ASP 1137 )                          
 240: 6c70-A f5bm-A     8 -  21 <=>    1 -  14   (ALA   10  - GLY   23  <=> MET    1  - ALA   14 )                          
 240: 6c70-A f5bm-A    43 -  53 <=>   16 -  26   (THR   45  - MET   55  <=> PHE   16  - ALA   26 )                          
 240: 6c70-A f5bm-A    63 -  95 <=>   70 - 102   (ASP   65  - PHE   97  <=> ASN   70  - VAL  102 )                          
 240: 6c70-A f5bm-A   259 - 285 <=>  104 - 130   (ASP  345  - LYS  371  <=> LEU  104  - ILE  130 )                          
 240: 6c70-A f5bm-A   288 - 291 <=>  191 - 194   (GLY  374  - VAL  377  <=> ILE  191  - ASN  194 )                          
 240: 6c70-A f5bm-A   293 - 308 <=>  195 - 210   (ALA  379  - PHE  394  <=> TRP  195  - VAL  210 )                          
 240: 6c70-A f5bm-A   312 - 333 <=>  313 - 334   (ILE  398  - TRP  419  <=> TYR  313  - ARG  334 )                          
 240: 6c70-A f5bm-A   335 - 347 <=>  336 - 348   (ASP  421  - VAL  433  <=> ASN  336  - ILE  348 )                          
 241: 6c70-A fzuj-A     1 -   4 <=>   10 -  13   (PHE    3  - GLN    6  <=> CYS   10  - PHE   13 )                          
 241: 6c70-A fzuj-A    29 -  32 <=>  304 - 307   (SER   31  - LYS   34  <=> HIS  304  - ASN  307 )                          
 241: 6c70-A fzuj-A    56 -  59 <=>  563 - 566   (VAL   58  - MET   61  <=> ILE  563  - PHE  566 )                          
 241: 6c70-A fzuj-A    61 -  96 <=>  567 - 602   (GLU   63  - TYR   98  <=> SER  567  - GLU  602 )                          
 241: 6c70-A fzuj-A   103 - 106 <=>  608 - 611   (ASN  105  - ASN  108  <=> LYS  608  - GLY  611 )                          
 241: 6c70-A fzuj-A   109 - 112 <=>  623 - 626   (PRO  111  - ALA  114  <=> ILE  623  - PRO  626 )                          
 241: 6c70-A fzuj-A   233 - 236 <=>  629 - 632   (GLU  319  - VAL  322  <=> LYS  629  - GLU  632 )                          
 241: 6c70-A fzuj-A   239 - 282 <=>  633 - 676   (ALA  325  - GLN  368  <=> PRO  633  - MET  676 )                          
 241: 6c70-A fzuj-A   283 - 286 <=>  680 - 683   (ALA  369  - VAL  372  <=> GLU  680  - GLN  683 )                          
 241: 6c70-A fzuj-A   291 - 294 <=>  686 - 689   (VAL  377  - ALA  380  <=> LYS  686  - LYS  689 )                          
 241: 6c70-A fzuj-A   316 - 319 <=>  926 - 929   (ARG  402  - GLU  405  <=> THR  926  - LEU  929 )                          
 242: 6c70-A fy3q-A    64 -  95 <=> 1534 -1565   (ASP   66  - PHE   97  <=> VAL 1534  - GLN 1565 )                          
 242: 6c70-A fy3q-A   258 - 282 <=> 1567 -1591   (GLY  344  - GLN  368  <=> ASP 1567  - LEU 1591 )                          
 242: 6c70-A fy3q-A   284 - 295 <=> 1592 -1603   (THR  370  - THR  381  <=> LEU 1592  - GLN 1603 )                          
 242: 6c70-A fy3q-A   298 - 309 <=> 1606 -1617   (GLY  384  - LEU  395  <=> ASN 1606  - THR 1617 )                          
 242: 6c70-A fy3q-A   328 - 333 <=> 2122 -2127   (ALA  414  - TRP  419  <=> PRO 2122  - PRO 2127 )                          
 242: 6c70-A fy3q-A   335 - 338 <=> 2128 -2131   (ASP  421  - GLU  424  <=> LEU 2128  - ALA 2131 )                          
 243: 6c70-A f2t3-A    63 - 105 <=>   12 -  54   (ASP   65  - PRO  107  <=> GLU   12  - ILE   54 )                          
 243: 6c70-A f2t3-A   108 - 111 <=>   62 -  65   (HIS  110  - PHE  113  <=> SER   62  - LEU   65 )                          
 243: 6c70-A f2t3-A   235 - 286 <=>   67 - 118   (LEU  321  - VAL  372  <=> SER   67  - LEU  118 )                          
 243: 6c70-A f2t3-A   287 - 290 <=>  121 - 124   (ASN  373  - ASN  376  <=> ARG  121  - GLU  124 )                          
 243: 6c70-A f2t3-A   311 - 314 <=>  384 - 387   (CYS  397  - GLY  400  <=> ILE  384  - ILE  387 )                          
 243: 6c70-A f2t3-A   366 - 369 <=>  388 - 391   (SER  452  - LEU  455  <=> ASP  388  - PHE  391 )                          
 244: 6c70-A fzui-A     4 -   7 <=>    9 -  12   (GLN    6  - VAL    9  <=> VAL    9  - PHE   12 )                          
 244: 6c70-A fzui-A    26 -  29 <=>   14 -  17   (ASN   28  - SER   31  <=> MET   14  - LEU   17 )                          
 244: 6c70-A fzui-A    32 -  63 <=>   18 -  49   (LYS   34  - ASP   65  <=> ASN   18  - GLU   49 )                          
 244: 6c70-A fzui-A    69 -  92 <=>   76 -  99   (THR   71  - SER   94  <=> PRO   76  - ASP   99 )                          
 244: 6c70-A fzui-A   140 - 152 <=>  114 - 126   (SER  142  - ASP  154  <=> ILE  114  - GLU  126 )                          
 244: 6c70-A fzui-A   153 - 156 <=>  130 - 133   (SER  155  - PRO  173  <=> GLY  130  - CYS  133 )                          
 244: 6c70-A fzui-A   157 - 160 <=>  136 - 139   (ARG  174  - ILE  177  <=> CYS  136  - VAL  139 )                          
 244: 6c70-A fzui-A   178 - 184 <=>  140 - 146   (LEU  195  - TYR  201  <=> HIS  140  - LEU  146 )                          
 244: 6c70-A fzui-A   186 - 189 <=>  147 - 150   (VAL  203  - MET  206  <=> MET  147  - VAL  150 )                          
 244: 6c70-A fzui-A   197 - 201 <=>  161 - 165   (VAL  214  - SER  218  <=> PRO  161  - LEU  165 )                          
 244: 6c70-A fzui-A   261 - 284 <=>  167 - 190   (TYR  347  - THR  370  <=> ALA  167  - GLY  190 )                          
 244: 6c70-A fzui-A   384 - 388 <=>  191 - 195   (LEU  470  - LYS  474  <=> GLY  191  - GLY  195 )                          
 245: 6c70-A f36v-A     3 -   9 <=> 1554 -1560   (HIS    5  - ASP   11  <=> GLY 1554  - CYS 1560 )                          
 245: 6c70-A f36v-A    11 -  14 <=> 1566 -1569   (LEU   13  - ILE   16  <=> LYS 1566  - ASN 1569 )                          
 245: 6c70-A f36v-A    20 -  23 <=> 1735 -1738   (VAL   22  - PHE   25  <=> PHE 1735  - GLN 1738 )                          
 245: 6c70-A f36v-A    24 -  27 <=> 1740 -1743   (MET   26  - TYR   29  <=> LEU 1740  - VAL 1743 )                          
 245: 6c70-A f36v-A    28 -  31 <=> 1757 -1760   (TYR   30  - GLY   33  <=> ILE 1757  - PHE 1760 )                          
 245: 6c70-A f36v-A    32 -  60 <=> 1764 -1792   (LYS   34  - MET   62  <=> GLU 1764  - LYS 1792 )                          
 245: 6c70-A f36v-A    61 -  65 <=> 1795 -1799   (GLU   63  - VAL   67  <=> GLY 1795  - ILE 1799 )                          
 245: 6c70-A f36v-A    66 -  89 <=> 1871 -1894   (ASP   68  - PRO   91  <=> TYR 1871  - GLN 1894 )                          
 245: 6c70-A f36v-A   260 - 283 <=> 1895 -1918   (ALA  346  - ALA  369  <=> SER 1895  - GLN 1918 )                          
 245: 6c70-A f36v-A   291 - 315 <=> 1921 -1945   (VAL  377  - ASN  401  <=> LYS 1921  - SER 1945 )                          
 245: 6c70-A f36v-A   356 - 359 <=> 1946 -1949   (SER  442  - GLY  445  <=> ARG 1946  - SER 1949 )                          
 245: 6c70-A f36v-A   361 - 364 <=> 1952 -1955   (LYS  447  - THR  450  <=> HIS 1952  - TYR 1955 )                          
 245: 6c70-A f36v-A   368 - 383 <=> 1959 -1974   (ASP  454  - VAL  469  <=> ALA 1959  - LYS 1974 )                          
 246: 6c70-A f09a-A    64 -  95 <=>   41 -  72   (ASP   66  - PHE   97  <=> LYS   41  - GLU   72 )                          
 246: 6c70-A f09a-A   260 - 283 <=>   73 -  96   (ALA  346  - ALA  369  <=> SER   73  - SER   96 )                          
 246: 6c70-A f09a-A   284 - 287 <=>   98 - 101   (THR  370  - ASN  373  <=> VAL   98  - LEU  101 )                          
 246: 6c70-A f09a-A   288 - 291 <=>  104 - 107   (GLY  374  - VAL  377  <=> LYS  104  - ARG  107 )                          
 247: 6c70-A f5ez-A    63 -  93 <=>  218 - 248   (ASP   65  - LYS   95  <=> LYS  218  - GLY  248 )                          
 247: 6c70-A f5ez-A    99 - 102 <=>  251 - 254   (LEU  101  - TRP  104  <=> GLY  251  - LYS  254 )                          
 247: 6c70-A f5ez-A   204 - 207 <=>  255 - 258   (LEU  221  - CYS  224  <=> GLU  255  - GLY  258 )                          
 247: 6c70-A f5ez-A   260 - 284 <=>  264 - 288   (ALA  346  - THR  370  <=> THR  264  - MET  288 )                          
 247: 6c70-A f5ez-A   285 - 290 <=>  290 - 295   (LYS  371  - ASN  376  <=> GLN  290  - ASN  295 )                          
 248: 6c70-A fxfx-A    63 -  79 <=>    1 -  17   (ASP   65  - LEU   81  <=> MET    1  - MET   17 )                          
 248: 6c70-A fxfx-A    82 -  91 <=>   19 -  28   (ILE   84  - ARG   93  <=> ASN   19  - GLU   28 )                          
 248: 6c70-A fxfx-A    92 - 103 <=>   30 -  41   (SER   94  - ASN  105  <=> PRO   30  - ASN   41 )                          
 248: 6c70-A fxfx-A   104 - 107 <=>   44 -  47   (ASN  106  - SER  109  <=> LEU   44  - LEU   47 )                          
 248: 6c70-A fxfx-A   109 - 112 <=>  121 - 124   (PRO  111  - ALA  114  <=> LEU  121  - TRP  124 )                          
 248: 6c70-A fxfx-A   113 - 121 <=>  158 - 166   (GLU  115  - LEU  123  <=> ASN  158  - HIS  166 )                          
 248: 6c70-A fxfx-A   160 - 164 <=>  190 - 194   (ILE  177  - TYR  181  <=> ASN  190  - PRO  194 )                          
 248: 6c70-A fxfx-A   169 - 172 <=>  196 - 199   (MET  186  - ALA  189  <=> GLN  196  - ASN  199 )                          
 248: 6c70-A fxfx-A   179 - 182 <=>  238 - 241   (ILE  196  - PHE  199  <=> ASN  238  - THR  241 )                          
 248: 6c70-A fxfx-A   188 - 216 <=>  249 - 277   (SER  205  - ILE  233  <=> VAL  249  - PRO  277 )                          
 248: 6c70-A fxfx-A   219 - 222 <=>  309 - 312   (PRO  236  - GLU  239  <=> ASP  309  - PHE  312 )                          
 248: 6c70-A fxfx-A   224 - 227 <=>  313 - 316   (SER  241  - GLY  313  <=> SER  313  - GLU  316 )                          
 248: 6c70-A fxfx-A   239 - 259 <=>  604 - 624   (ALA  325  - ASP  345  <=> PRO  604  - ASP  624 )                          
 248: 6c70-A fxfx-A   261 - 272 <=>  625 - 636   (TYR  347  - THR  358  <=> LEU  625  - SER  636 )                          
 249: 6c70-A fz0l-A    64 -  89 <=>    1 -  26   (ASP   66  - PRO   91  <=> MET    1  - SER   26 )                          
 249: 6c70-A fz0l-A    91 -  94 <=>   27 -  30   (ARG   93  - ILE   96  <=> SER   27  - SER   30 )                          
 249: 6c70-A fz0l-A   259 - 280 <=>   32 -  53   (ASP  345  - ALA  366  <=> SER   32  - ALA   53 )                          
 249: 6c70-A fz0l-A   380 - 388 <=>   54 -  62   (TYR  466  - LYS  474  <=> GLN   54  - PHE   62 )                          
 250: 6c70-A f1e7-A    63 -  89 <=>    2 -  28   (ASP   65  - PRO   91  <=> THR    2  - GLU   28 )                          
 250: 6c70-A f1e7-A   260 - 281 <=>   30 -  51   (ALA  346  - TYR  367  <=> GLY   30  - LYS   51 )                          
 250: 6c70-A f1e7-A   378 - 383 <=>   61 -  66   (VAL  464  - VAL  469  <=> GLN   61  - ARG   66 )                          
 251: 6c70-A fyfx-A     2 -   5 <=>   11 -  14   (LYS    4  - GLY    7  <=> GLY   11  - PRO   14 )                          
 251: 6c70-A fyfx-A    27 -  32 <=>   16 -  21   (TYR   29  - LYS   34  <=> PRO   16  - ASN   21 )                          
 251: 6c70-A fyfx-A    63 -  91 <=>   93 - 121   (ASP   65  - ARG   93  <=> GLU   93  - ASP  121 )                          
 251: 6c70-A fyfx-A   260 - 285 <=>  123 - 148   (ALA  346  - LYS  371  <=> SER  123  - GLN  148 )                          
 251: 6c70-A fyfx-A   296 - 299 <=>  149 - 152   (VAL  382  - TYR  385  <=> VAL  149  - VAL  152 )                          
 251: 6c70-A fyfx-A   303 - 308 <=>  170 - 175   (THR  389  - PHE  394  <=> LEU  170  - PHE  175 )                          
 251: 6c70-A fyfx-A   314 - 322 <=>  191 - 199   (GLY  400  - SER  408  <=> ALA  191  - ALA  199 )                          
 251: 6c70-A fyfx-A   368 - 372 <=>  234 - 238   (ASP  454  - SER  458  <=> ASN  234  - GLY  238 )                          
 252: 6c70-A fy7o-A    31 -  35 <=>  139 - 143   (GLY   33  - PRO   37  <=> GLN  139  - PRO  143 )                          
 252: 6c70-A fy7o-A    42 -  50 <=>  228 - 236   (VAL   44  - GLN   52  <=> SER  228  - LEU  236 )                          
 252: 6c70-A fy7o-A    54 -  57 <=>  307 - 310   (MET   56  - ASN   59  <=> TYR  307  - SER  310 )                          
 252: 6c70-A fy7o-A    65 -  92 <=>  801 - 828   (VAL   67  - SER   94  <=> VAL  801  - LYS  828 )                          
 252: 6c70-A fy7o-A   141 - 144 <=>  835 - 838   (VAL  143  - TRP  146  <=> ILE  835  - LEU  838 )                          
 252: 6c70-A fy7o-A   147 - 150 <=>  839 - 842   (ILE  149  - ILE  152  <=> PRO  839  - GLU  842 )                          
 252: 6c70-A fy7o-A   158 - 161 <=>  846 - 849   (LEU  175  - ARG  178  <=> THR  846  - ARG  849 )                          
 252: 6c70-A fy7o-A   190 - 201 <=>  857 - 868   (ALA  207  - SER  218  <=> ASP  857  - GLN  868 )                          
 252: 6c70-A fy7o-A   253 - 256 <=>  873 - 876   (LEU  339  - ALA  342  <=> ASN  873  - SER  876 )                          
 252: 6c70-A fy7o-A   259 - 274 <=>  881 - 896   (ASP  345  - ILE  360  <=> THR  881  - MET  896 )                          
 253: 6c70-A fyta-A     1 -   4 <=>   22 -  25   (PHE    3  - GLN    6  <=> GLN   22  - TYR   25 )                          
 253: 6c70-A fyta-A    63 -  78 <=>   72 -  87   (ASP   65  - PHE   80  <=> SER   72  - THR   87 )                          
 253: 6c70-A fyta-A    79 -  90 <=>   89 - 100   (LEU   81  - VAL   92  <=> LEU   89  - PRO  100 )                          
 253: 6c70-A fyta-A   242 - 245 <=>  375 - 378   (TYR  328  - GLU  331  <=> PRO  375  - ILE  378 )                          
 253: 6c70-A fyta-A   260 - 286 <=>  386 - 412   (ALA  346  - VAL  372  <=> PRO  386  - SER  412 )                          
 253: 6c70-A fyta-A   287 - 290 <=>  415 - 418   (ASN  373  - ASN  376  <=> ILE  415  - LEU  418 )                          
 254: 6c70-A f1fh-A    59 -  62 <=>  163 - 166   (MET   61  - SER   64  <=> THR  163  - ILE  166 )                          
 254: 6c70-A f1fh-A    64 -  67 <=>  167 - 170   (ASP   66  - ASP   69  <=> ASP  167  - GLN  170 )                          
 254: 6c70-A f1fh-A   152 - 155 <=>  381 - 384   (ASP  154  - ILE  172  <=> ALA  381  - ASN  384 )                          
 254: 6c70-A f1fh-A   170 - 173 <=>  404 - 407   (SER  187  - GLY  190  <=> ALA  404  - GLN  407 )                          
 254: 6c70-A f1fh-A   174 - 223 <=>  409 - 458   (HIS  191  - LEU  240  <=> THR  409  - PRO  458 )                          
 254: 6c70-A f1fh-A   236 - 258 <=>  459 - 481   (VAL  322  - GLY  344  <=> THR  459  - THR  481 )                          
 254: 6c70-A f1fh-A   260 - 269 <=>  482 - 491   (ALA  346  - MET  355  <=> LYS  482  - ALA  491 )                          
 254: 6c70-A f1fh-A   301 - 325 <=>  495 - 519   (LEU  387  - MET  411  <=> GLU  495  - LEU  519 )                          
 254: 6c70-A f1fh-A   342 - 346 <=>  524 - 528   (THR  428  - ILE  432  <=> GLN  524  - LYS  528 )                          
 255: 6c70-A fygi-A     1 -   6 <=>   49 -  54   (PHE    3  - LEU    8  <=> LYS   49  - HIS   54 )                          
 255: 6c70-A fygi-A     7 -  21 <=>   56 -  70   (VAL    9  - GLY   23  <=> THR   56  - ASP   70 )                          
 255: 6c70-A fygi-A    43 -  50 <=>   73 -  80   (THR   45  - GLN   52  <=> SER   73  - GLU   80 )                          
 255: 6c70-A fygi-A    52 -  55 <=>   81 -  84   (GLY   54  - ALA   57  <=> LYS   81  - SER   84 )                          
 255: 6c70-A fygi-A   177 - 213 <=>   86 - 122   (ALA  194  - LEU  230  <=> GLY   86  - ARG  122 )                          
 255: 6c70-A fygi-A   294 - 302 <=>  166 - 174   (ALA  380  - TYR  388  <=> THR  166  - LEU  174 )                          
 255: 6c70-A fygi-A   303 - 333 <=>  176 - 206   (THR  389  - TRP  419  <=> TYR  176  - SER  206 )                          
 255: 6c70-A fygi-A   342 - 345 <=>  207 - 210   (THR  428  - GLN  431  <=> ASP  207  - ASP  210 )                          
 255: 6c70-A fygi-A   356 - 359 <=>  223 - 226   (SER  442  - GLY  445  <=> ILE  223  - PHE  226 )                          
 255: 6c70-A fygi-A   371 - 381 <=>  234 - 244   (ALA  457  - PHE  467  <=> VAL  234  - MET  244 )                          
 256: 6c70-A fwxu-A    29 -  32 <=>  759 - 762   (SER   31  - LYS   34  <=> LYS  759  - THR  762 )                          
 256: 6c70-A fwxu-A    35 -  38 <=>  773 - 776   (PRO   37  - ILE   40  <=> THR  773  - ILE  776 )                          
 256: 6c70-A fwxu-A    41 -  44 <=>  777 - 780   (ILE   43  - LEU   46  <=> PRO  777  - PRO  780 )                          
 256: 6c70-A fwxu-A    64 -  67 <=>  796 - 799   (ASP   66  - ASP   69  <=> PHE  796  - LEU  799 )                          
 256: 6c70-A fwxu-A    69 -  77 <=>  800 - 808   (THR   71  - PHE   79  <=> GLN  800  - SER  808 )                          
 256: 6c70-A fwxu-A    78 -  93 <=>  810 - 825   (PHE   80  - LYS   95  <=> ASP  810  - GLN  825 )                          
 256: 6c70-A fwxu-A    95 - 101 <=>  826 - 832   (PHE   97  - ILE  103  <=> GLN  826  - GLN  832 )                          
 256: 6c70-A fwxu-A   259 - 283 <=>  835 - 859   (ASP  345  - ALA  369  <=> THR  835  - ASN  859 )                          
 256: 6c70-A fwxu-A   296 - 317 <=>  860 - 881   (VAL  382  - LEU  403  <=> ASP  860  - GLN  881 )                          
 256: 6c70-A fwxu-A   353 - 356 <=>  888 - 891   (LYS  439  - SER  442  <=> GLN  888  - GLN  891 )                          
 256: 6c70-A fwxu-A   361 - 365 <=>  894 - 898   (LYS  447  - VAL  451  <=> GLN  894  - LEU  898 )                          
 256: 6c70-A fwxu-A   368 - 387 <=>  899 - 918   (ASP  454  - LEU  473  <=> TYR  899  - ASN  918 )                          
 257: 6c70-A f0z8-A    64 -  89 <=>   81 - 106   (ASP   66  - PRO   91  <=> GLU   81  - GLU  106 )                          
 257: 6c70-A f0z8-A    91 - 102 <=>  107 - 118   (ARG   93  - TRP  104  <=> ILE  107  - GLY  118 )                          
 257: 6c70-A f0z8-A   249 - 252 <=>  120 - 123   (HIS  335  - ARG  338  <=> GLU  120  - LYS  123 )                          
 257: 6c70-A f0z8-A   254 - 260 <=>  124 - 130   (VAL  340  - ALA  346  <=> ASN  124  - VAL  130 )                          
 257: 6c70-A f0z8-A   261 - 284 <=>  133 - 156   (TYR  347  - THR  370  <=> GLY  133  - SER  156 )                          
 257: 6c70-A f0z8-A   285 - 290 <=>  158 - 163   (LYS  371  - ASN  376  <=> ALA  158  - ASN  163 )                          
 257: 6c70-A f0z8-A   330 - 333 <=>  461 - 464   (SER  416  - TRP  419  <=> ASN  461  - ASN  464 )                          
 258: 6c70-A f0w5-A     2 -   5 <=>  501 - 504   (LYS    4  - GLY    7  <=> GLU  501  - PHE  504 )                          
 258: 6c70-A f0w5-A    63 -  80 <=>  550 - 567   (ASP   65  - HIS   82  <=> SER  550  - LEU  567 )                          
 258: 6c70-A f0w5-A    81 -  96 <=>  569 - 584   (PRO   83  - TYR   98  <=> ASN  569  - ARG  584 )                          
 258: 6c70-A f0w5-A   251 - 287 <=>  592 - 628   (VAL  337  - ASN  373  <=> GLN  592  - GLU  628 )                          
 258: 6c70-A f0w5-A   291 - 294 <=>  629 - 632   (VAL  377  - ALA  380  <=> LYS  629  - LEU  632 )                          
 258: 6c70-A f0w5-A   318 - 331 <=>  641 - 654   (ILE  404  - CYS  417  <=> LYS  641  - ASN  654 )                          
 258: 6c70-A f0w5-A   333 - 339 <=>  656 - 662   (TRP  419  - GLU  425  <=> SER  656  - PRO  662 )                          
 259: 6c70-A f49h-A     3 -   6 <=>   74 -  77   (HIS    5  - LEU    8  <=> ALA   74  - LEU   77 )                          
 259: 6c70-A f49h-A     7 -  11 <=>  164 - 168   (VAL    9  - LEU   13  <=> GLN  164  - GLU  168 )                          
 259: 6c70-A f49h-A    14 -  17 <=>  169 - 172   (ILE   16  - MET   19  <=> ILE  169  - GLN  172 )                          
 259: 6c70-A f49h-A    30 -  52 <=>  199 - 221   (GLU   32  - GLY   54  <=> ILE  199  - GLU  221 )                          
 259: 6c70-A f49h-A    64 -  87 <=>  232 - 255   (ASP   66  - TYR   89  <=> ARG  232  - ALA  255 )                          
 259: 6c70-A f49h-A   264 - 283 <=>  257 - 276   (ALA  350  - ALA  369  <=> GLY  257  - LYS  276 )                          
 259: 6c70-A f49h-A   296 - 312 <=>  278 - 294   (VAL  382  - ILE  398  <=> THR  278  - GLU  294 )                          
 259: 6c70-A f49h-A   313 - 316 <=>  297 - 300   (PHE  399  - ARG  402  <=> ASP  297  - HIS  300 )                          
 259: 6c70-A f49h-A   366 - 381 <=>  303 - 318   (SER  452  - PHE  467  <=> ASN  303  - LYS  318 )                          
 260: 6c70-A fzg6-A     1 -   4 <=>    4 -   7   (PHE    3  - GLN    6  <=> PHE    4  - ALA    7 )                          
 260: 6c70-A fzg6-A     8 -  14 <=>    8 -  14   (ALA   10  - ILE   16  <=> LYS    8  - ILE   14 )                          
 260: 6c70-A fzg6-A    17 -  20 <=>   15 -  18   (MET   19  - VAL   22  <=> GLY   15  - ASN   18 )                          
 260: 6c70-A fzg6-A    31 -  34 <=>   26 -  29   (GLY   33  - PHE   36  <=> LEU   26  - THR   29 )                          
 260: 6c70-A fzg6-A    60 -  64 <=>   78 -  82   (MET   62  - ASP   66  <=> ASP   78  - ALA   82 )                          
 260: 6c70-A fzg6-A    65 -  99 <=>   84 - 118   (VAL   67  - LEU  101  <=> ARG   84  - GLY  118 )                          
 260: 6c70-A fzg6-A   256 - 276 <=>  120 - 140   (ALA  342  - LEU  362  <=> THR  120  - ASN  140 )                          
 260: 6c70-A fzg6-A   278 - 283 <=>  141 - 146   (LEU  364  - ALA  369  <=> VAL  141  - MET  146 )                          
 260: 6c70-A fzg6-A   286 - 289 <=>  147 - 150   (VAL  372  - VAL  375  <=> GLY  147  - VAL  150 )                          
 260: 6c70-A fzg6-A   326 - 329 <=>  282 - 285   (GLU  412  - TYR  415  <=> ILE  282  - ASP  285 )                          
 260: 6c70-A fzg6-A   347 - 352 <=>  287 - 292   (VAL  433  - GLN  438  <=> HIS  287  - LEU  292 )                          
 260: 6c70-A fzg6-A   353 - 356 <=>  295 - 298   (LYS  439  - SER  442  <=> LEU  295  - ALA  298 )                          
 260: 6c70-A fzg6-A   366 - 370 <=>  466 - 470   (SER  452  - PHE  456  <=> ILE  466  - LEU  470 )                          
 260: 6c70-A fzg6-A   373 - 376 <=>  472 - 475   (VAL  459  - ALA  462  <=> PHE  472  - PHE  475 )                          
 260: 6c70-A fzg6-A   377 - 386 <=>  491 - 500   (VAL  463  - GLN  472  <=> LYS  491  - ILE  500 )                          
 261: 6c70-A fybh-A    48 -  63 <=>  685 - 700   (LEU   50  - ASP   65  <=> GLY  685  - GLN  700 )                          
 261: 6c70-A fybh-A    65 -  94 <=>  705 - 734   (VAL   67  - ILE   96  <=> SER  705  - GLN  734 )                          
 261: 6c70-A fybh-A    96 -  99 <=>  735 - 738   (TYR   98  - LEU  101  <=> ASN  735  - ASN  738 )                          
 261: 6c70-A fybh-A   256 - 283 <=>  739 - 766   (ALA  342  - ALA  369  <=> ASN  739  - THR  766 )                          
 261: 6c70-A fybh-A   284 - 287 <=>  768 - 771   (THR  370  - ASN  373  <=> LYS  768  - ASN  771 )                          
 261: 6c70-A fybh-A   290 - 305 <=>  773 - 788   (ASN  376  - GLY  391  <=> GLY  773  - ASN  788 )                          
 262: 6c70-A fygc-A     4 -  11 <=>  679 - 686   (GLN    6  - LEU   13  <=> GLN  679  - ASN  686 )                          
 262: 6c70-A fygc-A    12 -  16 <=>  688 - 692   (PRO   14  - VAL   18  <=> SER  688  - LEU  692 )                          
 262: 6c70-A fygc-A    21 -  24 <=>  721 - 724   (GLY   23  - MET   26  <=> LYS  721  - SER  724 )                          
 262: 6c70-A fygc-A    29 -  32 <=>  771 - 774   (SER   31  - LYS   34  <=> MET  771  - SER  774 )                          
 262: 6c70-A fygc-A    57 -  60 <=>  950 - 953   (ASN   59  - MET   62  <=> SER  950  - ASN  953 )                          
 262: 6c70-A fygc-A    62 -  66 <=>  954 - 958   (SER   64  - ASP   68  <=> SER  954  - ILE  958 )                          
 262: 6c70-A fygc-A   285 - 288 <=>  960 - 963   (LYS  371  - GLY  374  <=> PHE  960  - ILE  963 )                          
 262: 6c70-A fygc-A   292 - 311 <=>  964 - 983   (TYR  378  - CYS  397  <=> HIS  964  - LEU  983 )                          
 262: 6c70-A fygc-A   315 - 321 <=>  984 - 990   (ASN  401  - SER  407  <=> SER  984  - HIS  990 )                          
 262: 6c70-A fygc-A   360 - 363 <=>  996 - 999   (ALA  446  - PHE  449  <=> PRO  996  - LYS  999 )                          
 262: 6c70-A fygc-A   364 - 388 <=> 1002 -1026   (THR  450  - LYS  474  <=> VAL 1002  - SER 1026 )                          
 263: 6c70-A f2c8-A    12 -  15 <=>   50 -  53   (PRO   14  - ARG   17  <=> ARG   50  - LEU   53 )                          
 263: 6c70-A f2c8-A    28 -  31 <=>   55 -  58   (TYR   30  - GLY   33  <=> SER   55  - PRO   58 )                          
 263: 6c70-A f2c8-A    63 -  98 <=>  281 - 316   (ASP   65  - THR  100  <=> GLN  281  - SER  316 )                          
 263: 6c70-A f2c8-A   253 - 281 <=>  318 - 346   (LEU  339  - TYR  367  <=> ASN  318  - ILE  346 )                          
 264: 6c70-A fzt1-A    63 -  89 <=>   69 -  95   (ASP   65  - PRO   91  <=> LYS   69  - SER   95 )                          
 264: 6c70-A fzt1-A    91 - 100 <=>   96 - 105   (ARG   93  - ALA  102  <=> ILE   96  - LYS  105 )                          
 264: 6c70-A fzt1-A   102 - 105 <=>  106 - 109   (TRP  104  - PRO  107  <=> ASP  106  - ILE  109 )                          
 264: 6c70-A fzt1-A   246 - 286 <=>  110 - 150   (ARG  332  - VAL  372  <=> SER  110  - ASN  150 )                          
 264: 6c70-A fzt1-A   287 - 290 <=>  152 - 155   (ASN  373  - ASN  376  <=> ASN  152  - LYS  155 )                          
 265: 6c70-A f1am-A     3 -  18 <=>   61 -  76   (HIS    5  - GLN   20  <=> ARG   61  - ARG   76 )                          
 265: 6c70-A f1am-A    33 -  36 <=>   81 -  84   (LYS   35  - HIS   38  <=> THR   81  - THR   84 )
[truncated: 1,791,909 more chars]
